# Supplementary material for: N-Glycans modulate tilting of HIV-1 envelope glycoprotein
Source: Nat Commun. 2026 Apr 15;17:5206. doi: 10.1038/s41467-026-71874-2 (PMC13254402; doi:10.1038/s41467-026-71874-2)
Supplement: Supplementary file 3 — Supplementary Data 1 [file 41467_2026_71874_MOESM3_ESM.zip]

Archive with 98 entries (92 files):
- Structure_files/
- Structure_files/hiv-1_env_bg505_cladeA_full-length_N88A_N611A_model/
- Structure_files/hiv-1_env_bg505_cladeA_full-length_N88A_N611A_model/N88A_N611A.protein_glycans_only.initial_geometry.psf
- Structure_files/hiv-1_env_bg505_cladeA_full-length_N88A_N611A_model/N88A_N611A.protein_glycans_only.equilibrated.pdb
- Structure_files/hiv-1_env_bg505_cladeA_full-length_N88A_N611A_model/N88A_N611A.lipids_protein_glycans.initial_geometry.pdb
- Structure_files/hiv-1_env_bg505_cladeA_full-length_N88A_N611A_model/N88A_N611A.lipids_protein_glycans.equilibrated.psf
- Structure_files/hiv-1_env_bg505_cladeA_full-length_N88A_N611A_model/N88A_N611A.lipids_protein_glycans.final_all.pdb
- Structure_files/hiv-1_env_bg505_cladeA_full-length_N88A_N611A_model/README.txt
- Structure_files/hiv-1_env_bg505_cladeA_full-length_N88A_N611A_model/N88A_N611A.protein_glycans_only.initial_geometry.pdb
- Structure_files/hiv-1_env_bg505_cladeA_full-length_N88A_N611A_model/N88A_N611A.lipids_protein_glycans.equilibrated.pdb
- Structure_files/hiv-1_env_bg505_cladeA_full-length_N88A_N611A_model/N88A_N611A.lipids_protein_glycans.initial_geometry.psf
- Structure_files/hiv-1_env_bg505_cladeA_full-length_N88A_N611A_model/N88A_N611A.protein_glycans_only.equilibrated.psf
- Structure_files/MD_input_files/
- Structure_files/MD_input_files/CHARMM36m/
- Structure_files/MD_input_files/CHARMM36m/toppar_all36_carb_imlab.str
- Structure_files/MD_input_files/CHARMM36m/toppar_all36_label_fluorophore.str
- Structure_files/MD_input_files/CHARMM36m/toppar_all36_moreions.str
- Structure_files/MD_input_files/CHARMM36m/toppar_all36_lipid_mycobacterial.str
- Structure_files/MD_input_files/CHARMM36m/toppar_all36_na_rna_modified.str
- Structure_files/MD_input_files/CHARMM36m/toppar_all36_label_spin.str
- Structure_files/MD_input_files/CHARMM36m/toppar_all36_lipid_sphingo.str
- Structure_files/MD_input_files/CHARMM36m/top_all36_carb.rtf
- Structure_files/MD_input_files/CHARMM36m/toppar_all36_prot_retinol.str
- Structure_files/MD_input_files/CHARMM36m/toppar_all36_nano_lig.str
- Structure_files/MD_input_files/CHARMM36m/toppar_all36_prot_heme.str
- Structure_files/MD_input_files/CHARMM36m/toppar_all36_lipid_dag.str
- Structure_files/MD_input_files/CHARMM36m/toppar_all36_lipid_inositol.str
- Structure_files/MD_input_files/CHARMM36m/toppar_all36_polymer_solvent.str
- Structure_files/MD_input_files/CHARMM36m/toppar_all36_na_nad_ppi.str
- Structure_files/MD_input_files/CHARMM36m/toppar_all36_synthetic_polymer.str
- Structure_files/MD_input_files/CHARMM36m/toppar_all36_lipid_cholesterol.str
- Structure_files/MD_input_files/CHARMM36m/toppar_all36_prot_modify_res.str
- Structure_files/MD_input_files/CHARMM36m/par_all36m_prot.prm
- Structure_files/MD_input_files/CHARMM36m/par_all36_cgenff.prm
- Structure_files/MD_input_files/CHARMM36m/toppar_all36_carb_glycopeptide.str
- Structure_files/MD_input_files/CHARMM36m/toppar_all36_lipid_cardiolipin.str
- Structure_files/MD_input_files/CHARMM36m/toppar_all36_lipid_bacterial.str
- Structure_files/MD_input_files/CHARMM36m/par_all36_lipid.prm
- Structure_files/MD_input_files/CHARMM36m/top_all36_prot.rtf
- Structure_files/MD_input_files/CHARMM36m/top_all36_na.rtf
- Structure_files/MD_input_files/CHARMM36m/toppar_all36_lipid_prot.str
- Structure_files/MD_input_files/CHARMM36m/toppar_all36_prot_na_combined.str
- Structure_files/MD_input_files/CHARMM36m/toppar_all36_lipid_model.str
- Structure_files/MD_input_files/CHARMM36m/par_interface.prm
- Structure_files/MD_input_files/CHARMM36m/par_all36_carb.prm
- Structure_files/MD_input_files/CHARMM36m/toppar_all36_lipid_lnp.str
- Structure_files/MD_input_files/CHARMM36m/par_all36_na.prm
- Structure_files/MD_input_files/CHARMM36m/top_all36_cgenff.rtf
- Structure_files/MD_input_files/CHARMM36m/toppar_all36_carb_glycolipid.str
- Structure_files/MD_input_files/CHARMM36m/toppar_water_ions.str
- Structure_files/MD_input_files/CHARMM36m/toppar_all36_prot_c36m_d_aminoacids.str
- Structure_files/MD_input_files/CHARMM36m/toppar_all36_nano_lig_patch.str
- Structure_files/MD_input_files/CHARMM36m/toppar_all36_lipid_tag.str
- Structure_files/MD_input_files/CHARMM36m/toppar_ions_won.str
- Structure_files/MD_input_files/CHARMM36m/toppar_water_ions_namd.update.str
- Structure_files/MD_input_files/CHARMM36m/top_interface.rtf
- Structure_files/MD_input_files/CHARMM36m/toppar_all36_lipid_detergent.str
- Structure_files/MD_input_files/CHARMM36m/toppar_dum_noble_gases.str
- Structure_files/MD_input_files/CHARMM36m/toppar_all36_lipid_miscellaneous.str
- Structure_files/MD_input_files/CHARMM36m/toppar_all36_lipid_lps.str
- Structure_files/MD_input_files/CHARMM36m/toppar_all36_prot_fluoro_alkanes.str
- Structure_files/MD_input_files/CHARMM36m/toppar_all36_prot_model.str
- Structure_files/MD_input_files/CHARMM36m/toppar_all36_lipid_hmmm.str
- Structure_files/MD_input_files/CHARMM36m/toppar_all36_prot_arg0.str
- Structure_files/MD_input_files/CHARMM36m/toppar_all36_lipid_yeast.str
- Structure_files/MD_input_files/CHARMM36m/toppar_all36_lipid_archaeal.str
- Structure_files/MD_input_files/CHARMM36m/toppar_all36_lipid_ether.str
- Structure_files/MD_input_files/CHARMM36m/toppar_all36_synthetic_polymer_patch.str
- Structure_files/MD_input_files/CHARMM36m/top_all36_lipid.rtf
- Structure_files/MD_input_files/mineq1.conf
- Structure_files/MD_input_files/mineq4.conf
- Structure_files/MD_input_files/mineq2.conf
- Structure_files/MD_input_files/keep_water_out_2.0.tcl
- Structure_files/MD_input_files/production_run.conf
- Structure_files/MD_input_files/mineq3.conf
- Structure_files/hiv-1_env_bg505_cladeA_full-length_base_model/
- Structure_files/hiv-1_env_bg505_cladeA_full-length_base_model/base_model.lipids_protein_glycans.equilibrated.pdb
- Structure_files/hiv-1_env_bg505_cladeA_full-length_base_model/base_model.lipids_protein_glycans.equilibrated.psf
- Structure_files/hiv-1_env_bg505_cladeA_full-length_base_model/base_model.lipids_protein_glycans.initial_geometry.pdb
- Structure_files/hiv-1_env_bg505_cladeA_full-length_base_model/README.txt
- Structure_files/hiv-1_env_bg505_cladeA_full-length_base_model/base_model.lipids_protein_glycans.final_all.pdb
- Structure_files/hiv-1_env_bg505_cladeA_full-length_base_model/base_model.protein_glycans_only.initial_geometry.pdb
- Structure_files/hiv-1_env_bg505_cladeA_full-length_base_model/base_model.protein_glycans_only.equilibrated.pdb
- Structure_files/hiv-1_env_bg505_cladeA_full-length_base_model/base_model.lipids_protein_glycans.initial_geometry.psf
- Structure_files/hiv-1_env_bg505_cladeA_full-length_base_model/base_model.protein_glycans_only.equilibrated.psf
- Structure_files/hiv-1_env_bg505_cladeA_full-length_base_model/base_model.protein_glycans_only.initial_geometry.psf
- Structure_files/README.md
- Structure_files/hiv-1_env_bg505_cladeA_full-length_base_incl_glycans_N185e_N185h_model/
- Structure_files/hiv-1_env_bg505_cladeA_full-length_base_incl_glycans_N185e_N185h_model/base_model_incl_N185eh.lipids_protein_glycans.initial_geometry.psf
- Structure_files/hiv-1_env_bg505_cladeA_full-length_base_incl_glycans_N185e_N185h_model/README.txt
- Structure_files/hiv-1_env_bg505_cladeA_full-length_base_incl_glycans_N185e_N185h_model/base_model_incl_N185eh.protein_glycans_only.equilibrated.psf
- Structure_files/hiv-1_env_bg505_cladeA_full-length_base_incl_glycans_N185e_N185h_model/base_model_incl_N185eh.protein_glycans_only.initial_geometry.pdb
- Structure_files/hiv-1_env_bg505_cladeA_full-length_base_incl_glycans_N185e_N185h_model/base_model_incl_N185eh.lipids_protein_glycans.final_all.pdb
- Structure_files/hiv-1_env_bg505_cladeA_full-length_base_incl_glycans_N185e_N185h_model/base_model_incl_N185eh.protein_glycans_only.initial_geometry.psf
- Structure_files/hiv-1_env_bg505_cladeA_full-length_base_incl_glycans_N185e_N185h_model/base_model_incl_N185eh.protein_glycans_only.equilibrated.pdb
- Structure_files/hiv-1_env_bg505_cladeA_full-length_base_incl_glycans_N185e_N185h_model/base_model_incl_N185eh.lipids_protein_glycans.initial_geometry.pdb
- Structure_files/hiv-1_env_bg505_cladeA_full-length_base_incl_glycans_N185e_N185h_model/base_model_incl_N185eh.lipids_protein_glycans.equilibrated.pdb
- Structure_files/hiv-1_env_bg505_cladeA_full-length_base_incl_glycans_N185e_N185h_model/base_model_incl_N185eh.lipids_protein_glycans.equilibrated.psf
