# Supplementary material for: N-Glycans modulate tilting of HIV-1 envelope glycoprotein
Source: Nat Commun. 2026 Apr 15;17:5206. doi: 10.1038/s41467-026-71874-2 (PMC13254402; doi:10.1038/s41467-026-71874-2)
Supplement: Supplementary file 3 — Supplementary Data 1 [file 41467_2026_71874_MOESM3_ESM.zip › Structure_files/hiv-1_env_bg505_cladeA_full-length_N88A_N611A_model/N88A_N611A.protein_glycans_only.equilibrated.pdb]

CRYST1    0.000    0.000    0.000  90.00  90.00  90.00 P 1           1
ATOM      1  N   ALA A   1      -7.697 -27.336  36.396  0.00  0.00      A120  
ATOM      2  HT1 ALA A   1      -6.989 -27.863  36.946  0.00  0.00      A120  
ATOM      3  HT2 ALA A   1      -8.400 -27.967  35.961  0.00  0.00      A120  
ATOM      4  HT3 ALA A   1      -8.135 -26.715  37.105  0.00  0.00      A120  
ATOM      5  CA  ALA A   1      -6.887 -26.586  35.453  0.00  0.00      A120  
ATOM      6  HA  ALA A   1      -5.848 -26.685  35.730  0.00  0.00      A120  
ATOM      7  CB  ALA A   1      -7.307 -27.150  34.064  0.00  0.00      A120  
ATOM      8  HB1 ALA A   1      -7.271 -28.260  34.027  0.00  0.00      A120  
ATOM      9  HB2 ALA A   1      -6.566 -26.823  33.304  0.00  0.00      A120  
ATOM     10  HB3 ALA A   1      -8.329 -26.787  33.823  0.00  0.00      A120  
ATOM     11  C   ALA A   1      -7.246 -25.083  35.513  0.00  0.00      A120  
ATOM     12  O   ALA A   1      -7.790 -24.675  36.512  0.00  0.00      A120  
ATOM     13  N   GLU A   2      -6.934 -24.287  34.465  0.00  0.00      A120  
ATOM     14  HN  GLU A   2      -6.496 -24.701  33.670  0.00  0.00      A120  
ATOM     15  CA  GLU A   2      -6.991 -22.866  34.539  0.00  0.00      A120  
ATOM     16  HA  GLU A   2      -6.586 -22.551  33.589  0.00  0.00      A120  
ATOM     17  CB  GLU A   2      -8.440 -22.333  34.591  0.00  0.00      A120  
ATOM     18  HB1 GLU A   2      -8.355 -21.318  35.035  0.00  0.00      A120  
ATOM     19  HB2 GLU A   2      -9.041 -23.007  35.238  0.00  0.00      A120  
ATOM     20  CG  GLU A   2      -9.094 -22.334  33.224  0.00  0.00      A120  
ATOM     21  HG1 GLU A   2     -10.063 -22.877  33.217  0.00  0.00      A120  
ATOM     22  HG2 GLU A   2      -8.394 -22.787  32.489  0.00  0.00      A120  
ATOM     23  CD  GLU A   2      -9.177 -20.854  32.731  0.00  0.00      A120  
ATOM     24  OE1 GLU A   2      -8.180 -20.205  32.443  0.00  0.00      A120  
ATOM     25  OE2 GLU A   2     -10.307 -20.324  32.609  0.00  0.00      A120  
ATOM     26  C   GLU A   2      -6.019 -22.248  35.547  0.00  0.00      A120  
ATOM     27  O   GLU A   2      -5.949 -22.485  36.730  0.00  0.00      A120  
ATOM     28  N   ASN A   3      -5.182 -21.327  35.019  0.00  0.00      A120  
ATOM     29  HN  ASN A   3      -5.198 -21.275  34.024  0.00  0.00      A120  
ATOM     30  CA  ASN A   3      -4.215 -20.527  35.794  0.00  0.00      A120  
ATOM     31  HA  ASN A   3      -3.618 -21.162  36.432  0.00  0.00      A120  
ATOM     32  CB  ASN A   3      -3.289 -19.733  34.948  0.00  0.00      A120  
ATOM     33  HB1 ASN A   3      -2.652 -18.983  35.464  0.00  0.00      A120  
ATOM     34  HB2 ASN A   3      -3.842 -19.195  34.149  0.00  0.00      A120  
ATOM     35  CG  ASN A   3      -2.350 -20.714  34.263  0.00  0.00      A120  
ATOM     36  OD1 ASN A   3      -2.358 -21.892  34.450  0.00  0.00      A120  
ATOM     37  ND2 ASN A   3      -1.369 -20.271  33.427  0.00  0.00      A120  
ATOM     38 HD21 ASN A   3      -0.678 -20.929  33.129  0.00  0.00      A120  
ATOM     39 HD22 ASN A   3      -1.250 -19.284  33.317  0.00  0.00      A120  
ATOM     40  C   ASN A   3      -4.844 -19.509  36.664  0.00  0.00      A120  
ATOM     41  O   ASN A   3      -5.712 -18.767  36.222  0.00  0.00      A120  
ATOM     42  N   LEU A   4      -4.383 -19.428  37.910  0.00  0.00      A120  
ATOM     43  HN  LEU A   4      -3.764 -20.116  38.282  0.00  0.00      A120  
ATOM     44  CA  LEU A   4      -4.626 -18.453  38.887  0.00  0.00      A120  
ATOM     45  HA  LEU A   4      -4.906 -17.521  38.418  0.00  0.00      A120  
ATOM     46  CB  LEU A   4      -5.819 -18.875  39.785  0.00  0.00      A120  
ATOM     47  HB1 LEU A   4      -6.049 -18.004  40.434  0.00  0.00      A120  
ATOM     48  HB2 LEU A   4      -5.485 -19.709  40.439  0.00  0.00      A120  
ATOM     49  CG  LEU A   4      -7.181 -19.221  39.159  0.00  0.00      A120  
ATOM     50  HG  LEU A   4      -6.948 -19.936  38.342  0.00  0.00      A120  
ATOM     51  CD1 LEU A   4      -8.101 -19.760  40.192  0.00  0.00      A120  
ATOM     52 HD11 LEU A   4      -7.681 -20.439  40.964  0.00  0.00      A120  
ATOM     53 HD12 LEU A   4      -8.932 -20.371  39.777  0.00  0.00      A120  
ATOM     54 HD13 LEU A   4      -8.578 -18.904  40.715  0.00  0.00      A120  
ATOM     55  CD2 LEU A   4      -7.884 -18.019  38.421  0.00  0.00      A120  
ATOM     56 HD21 LEU A   4      -8.378 -17.317  39.126  0.00  0.00      A120  
ATOM     57 HD22 LEU A   4      -8.712 -18.393  37.781  0.00  0.00      A120  
ATOM     58 HD23 LEU A   4      -7.101 -17.451  37.875  0.00  0.00      A120  
ATOM     59  C   LEU A   4      -3.372 -18.200  39.757  0.00  0.00      A120  
ATOM     60  O   LEU A   4      -2.358 -18.898  39.701  0.00  0.00      A120  
ATOM     61  N   TRP A   5      -3.350 -17.037  40.426  0.00  0.00      A120  
ATOM     62  HN  TRP A   5      -4.065 -16.365  40.247  0.00  0.00      A120  
ATOM     63  CA  TRP A   5      -2.258 -16.497  41.106  0.00  0.00      A120  
ATOM     64  HA  TRP A   5      -1.457 -17.216  41.191  0.00  0.00      A120  
ATOM     65  CB  TRP A   5      -1.776 -15.226  40.278  0.00  0.00      A120  
ATOM     66  HB1 TRP A   5      -0.787 -14.913  40.675  0.00  0.00      A120  
ATOM     67  HB2 TRP A   5      -2.423 -14.383  40.604  0.00  0.00      A120  
ATOM     68  CG  TRP A   5      -1.776 -15.334  38.770  0.00  0.00      A120  
ATOM     69  CD1 TRP A   5      -2.775 -15.037  37.902  0.00  0.00      A120  
ATOM     70  HD1 TRP A   5      -3.434 -14.216  38.141  0.00  0.00      A120  
ATOM     71  NE1 TRP A   5      -2.429 -15.598  36.662  0.00  0.00      A120  
ATOM     72  HE1 TRP A   5      -3.038 -16.016  36.024  0.00  0.00      A120  
ATOM     73  CE2 TRP A   5      -1.226 -16.223  36.750  0.00  0.00      A120  
ATOM     74  CD2 TRP A   5      -0.802 -16.201  38.133  0.00  0.00      A120  
ATOM     75  CE3 TRP A   5       0.355 -16.776  38.523  0.00  0.00      A120  
ATOM     76  HE3 TRP A   5       0.746 -16.671  39.524  0.00  0.00      A120  
ATOM     77  CZ3 TRP A   5       1.065 -17.473  37.511  0.00  0.00      A120  
ATOM     78  HZ3 TRP A   5       1.956 -17.939  37.905  0.00  0.00      A120  
ATOM     79  CZ2 TRP A   5      -0.573 -16.896  35.799  0.00  0.00      A120  
ATOM     80  HZ2 TRP A   5      -0.867 -16.945  34.761  0.00  0.00      A120  
ATOM     81  CH2 TRP A   5       0.577 -17.617  36.247  0.00  0.00      A120  
ATOM     82  HH2 TRP A   5       1.165 -18.202  35.555  0.00  0.00      A120  
ATOM     83  C   TRP A   5      -2.686 -16.130  42.558  0.00  0.00      A120  
ATOM     84  O   TRP A   5      -3.899 -16.188  42.856  0.00  0.00      A120  
ATOM     85  N   VAL A   6      -1.689 -15.742  43.428  0.00  0.00      A120  
ATOM     86  HN  VAL A   6      -0.738 -15.603  43.161  0.00  0.00      A120  
ATOM     87  CA  VAL A   6      -2.041 -15.225  44.777  0.00  0.00      A120  
ATOM     88  HA  VAL A   6      -2.836 -15.805  45.221  0.00  0.00      A120  
ATOM     89  CB  VAL A   6      -0.894 -15.443  45.719  0.00  0.00      A120  
ATOM     90  HB  VAL A   6      -0.091 -14.960  45.122  0.00  0.00      A120  
ATOM     91  CG1 VAL A   6      -1.081 -14.913  47.142  0.00  0.00      A120  
ATOM     92 HG11 VAL A   6      -0.168 -14.939  47.775  0.00  0.00      A120  
ATOM     93 HG12 VAL A   6      -1.957 -15.396  47.625  0.00  0.00      A120  
ATOM     94 HG13 VAL A   6      -1.310 -13.830  47.242  0.00  0.00      A120  
ATOM     95  CG2 VAL A   6      -0.610 -16.988  45.860  0.00  0.00      A120  
ATOM     96 HG21 VAL A   6      -1.352 -17.426  46.561  0.00  0.00      A120  
ATOM     97 HG22 VAL A   6       0.421 -17.030  46.271  0.00  0.00      A120  
ATOM     98 HG23 VAL A   6      -0.746 -17.529  44.899  0.00  0.00      A120  
ATOM     99  C   VAL A   6      -2.446 -13.776  44.892  0.00  0.00      A120  
ATOM    100  O   VAL A   6      -1.765 -12.945  44.279  0.00  0.00      A120  
ATOM    101  N   THR A   7      -3.481 -13.424  45.715  0.00  0.00      A120  
ATOM    102  HN  THR A   7      -4.219 -14.022  46.019  0.00  0.00      A120  
ATOM    103  CA  THR A   7      -3.800 -12.066  46.098  0.00  0.00      A120  
ATOM    104  HA  THR A   7      -2.869 -11.531  45.987  0.00  0.00      A120  
ATOM    105  CB  THR A   7      -4.821 -11.298  45.381  0.00  0.00      A120  
ATOM    106  HB  THR A   7      -4.605 -11.350  44.293  0.00  0.00      A120  
ATOM    107  OG1 THR A   7      -4.837  -9.897  45.661  0.00  0.00      A120  
ATOM    108  HG1 THR A   7      -4.942  -9.865  46.615  0.00  0.00      A120  
ATOM    109  CG2 THR A   7      -6.211 -11.870  45.440  0.00  0.00      A120  
ATOM    110 HG21 THR A   7      -6.223 -12.964  45.249  0.00  0.00      A120  
ATOM    111 HG22 THR A   7      -6.910 -11.303  44.789  0.00  0.00      A120  
ATOM    112 HG23 THR A   7      -6.522 -11.919  46.505  0.00  0.00      A120  
ATOM    113  C   THR A   7      -4.059 -12.111  47.546  0.00  0.00      A120  
ATOM    114  O   THR A   7      -4.763 -13.038  48.023  0.00  0.00      A120  
ATOM    115  N   VAL A   8      -3.503 -11.135  48.393  0.00  0.00      A120  
ATOM    116  HN  VAL A   8      -2.962 -10.395  48.001  0.00  0.00      A120  
ATOM    117  CA  VAL A   8      -3.918 -10.906  49.777  0.00  0.00      A120  
ATOM    118  HA  VAL A   8      -4.275 -11.808  50.251  0.00  0.00      A120  
ATOM    119  CB  VAL A   8      -2.772 -10.464  50.618  0.00  0.00      A120  
ATOM    120  HB  VAL A   8      -2.264  -9.519  50.332  0.00  0.00      A120  
ATOM    121  CG1 VAL A   8      -3.151 -10.485  52.112  0.00  0.00      A120  
ATOM    122 HG11 VAL A   8      -4.049  -9.832  52.147  0.00  0.00      A120  
ATOM    123 HG12 VAL A   8      -2.333 -10.093  52.754  0.00  0.00      A120  
ATOM    124 HG13 VAL A   8      -3.432 -11.510  52.434  0.00  0.00      A120  
ATOM    125  CG2 VAL A   8      -1.597 -11.489  50.479  0.00  0.00      A120  
ATOM    126 HG21 VAL A   8      -0.703 -11.024  50.948  0.00  0.00      A120  
ATOM    127 HG22 VAL A   8      -1.284 -11.615  49.421  0.00  0.00      A120  
ATOM    128 HG23 VAL A   8      -1.825 -12.424  51.034  0.00  0.00      A120  
ATOM    129  C   VAL A   8      -5.080  -9.922  49.662  0.00  0.00      A120  
ATOM    130  O   VAL A   8      -5.072  -9.013  48.811  0.00  0.00      A120  
ATOM    131  N   TYR A   9      -6.150 -10.127  50.415  0.00  0.00      A120  
ATOM    132  HN  TYR A   9      -6.262 -10.994  50.894  0.00  0.00      A120  
ATOM    133  CA  TYR A   9      -7.185  -9.111  50.694  0.00  0.00      A120  
ATOM    134  HA  TYR A   9      -7.053  -8.187  50.151  0.00  0.00      A120  
ATOM    135  CB  TYR A   9      -8.621  -9.735  50.444  0.00  0.00      A120  
ATOM    136  HB1 TYR A   9      -9.467  -9.259  50.984  0.00  0.00      A120  
ATOM    137  HB2 TYR A   9      -8.596 -10.738  50.921  0.00  0.00      A120  
ATOM    138  CG  TYR A   9      -8.962  -9.775  48.984  0.00  0.00      A120  
ATOM    139  CD1 TYR A   9      -9.108 -10.997  48.238  0.00  0.00      A120  
ATOM    140  HD1 TYR A   9      -8.862 -11.964  48.651  0.00  0.00      A120  
ATOM    141  CE1 TYR A   9      -9.533 -10.892  46.914  0.00  0.00      A120  
ATOM    142  HE1 TYR A   9      -9.751 -11.848  46.463  0.00  0.00      A120  
ATOM    143  CZ  TYR A   9      -9.854  -9.728  46.336  0.00  0.00      A120  
ATOM    144  OH  TYR A   9     -10.341  -9.837  45.018  0.00  0.00      A120  
ATOM    145  HH  TYR A   9     -10.116  -9.023  44.561  0.00  0.00      A120  
ATOM    146  CD2 TYR A   9      -9.206  -8.573  48.372  0.00  0.00      A120  
ATOM    147  HD2 TYR A   9      -8.892  -7.681  48.895  0.00  0.00      A120  
ATOM    148  CE2 TYR A   9      -9.648  -8.492  46.977  0.00  0.00      A120  
ATOM    149  HE2 TYR A   9      -9.811  -7.511  46.555  0.00  0.00      A120  
ATOM    150  C   TYR A   9      -6.966  -8.663  52.126  0.00  0.00      A120  
ATOM    151  O   TYR A   9      -6.751  -9.503  53.063  0.00  0.00      A120  
ATOM    152  N   TYR A  10      -6.942  -7.319  52.340  0.00  0.00      A120  
ATOM    153  HN  TYR A  10      -7.162  -6.712  51.581  0.00  0.00      A120  
ATOM    154  CA  TYR A  10      -6.824  -6.640  53.669  0.00  0.00      A120  
ATOM    155  HA  TYR A  10      -6.661  -7.391  54.428  0.00  0.00      A120  
ATOM    156  CB  TYR A  10      -5.618  -5.712  53.745  0.00  0.00      A120  
ATOM    157  HB1 TYR A  10      -5.806  -4.829  53.099  0.00  0.00      A120  
ATOM    158  HB2 TYR A  10      -4.704  -6.261  53.430  0.00  0.00      A120  
ATOM    159  CG  TYR A  10      -5.334  -5.028  55.050  0.00  0.00      A120  
ATOM    160  CD1 TYR A  10      -5.752  -5.558  56.329  0.00  0.00      A120  
ATOM    161  HD1 TYR A  10      -6.103  -6.578  56.385  0.00  0.00      A120  
ATOM    162  CE1 TYR A  10      -5.546  -4.837  57.474  0.00  0.00      A120  
ATOM    163  HE1 TYR A  10      -5.969  -5.204  58.397  0.00  0.00      A120  
ATOM    164  CZ  TYR A  10      -4.794  -3.686  57.480  0.00  0.00      A120  
ATOM    165  OH  TYR A  10      -4.470  -3.057  58.617  0.00  0.00      A120  
ATOM    166  HH  TYR A  10      -4.910  -3.356  59.416  0.00  0.00      A120  
ATOM    167  CD2 TYR A  10      -4.488  -3.898  55.127  0.00  0.00      A120  
ATOM    168  HD2 TYR A  10      -4.036  -3.504  54.229  0.00  0.00      A120  
ATOM    169  CE2 TYR A  10      -4.182  -3.186  56.319  0.00  0.00      A120  
ATOM    170  HE2 TYR A  10      -3.562  -2.301  56.318  0.00  0.00      A120  
ATOM    171  C   TYR A  10      -8.263  -5.975  54.078  0.00  0.00      A120  
ATOM    172  O   TYR A  10      -8.659  -4.949  53.494  0.00  0.00      A120  
ATOM    173  N   GLY A  11      -8.968  -6.548  55.130  0.00  0.00      A120  
ATOM    174  HN  GLY A  11      -8.490  -7.248  55.655  0.00  0.00      A120  
ATOM    175  CA  GLY A  11     -10.331  -6.144  55.580  0.00  0.00      A120  
ATOM    176  HA1 GLY A  11     -10.740  -5.477  54.836  0.00  0.00      A120  
ATOM    177  HA2 GLY A  11     -10.316  -5.698  56.564  0.00  0.00      A120  
ATOM    178  C   GLY A  11     -11.224  -7.299  55.604  0.00  0.00      A120  
ATOM    179  O   GLY A  11     -12.432  -7.144  55.586  0.00  0.00      A120  
ATOM    180  N   VAL A  12     -10.732  -8.576  55.528  0.00  0.00      A120  
ATOM    181  HN  VAL A  12      -9.756  -8.705  55.685  0.00  0.00      A120  
ATOM    182  CA  VAL A  12     -11.626  -9.741  55.338  0.00  0.00      A120  
ATOM    183  HA  VAL A  12     -12.176  -9.525  54.435  0.00  0.00      A120  
ATOM    184  CB  VAL A  12     -10.905 -10.995  54.990  0.00  0.00      A120  
ATOM    185  HB  VAL A  12     -11.546 -11.896  54.876  0.00  0.00      A120  
ATOM    186  CG1 VAL A  12     -10.226 -10.843  53.592  0.00  0.00      A120  
ATOM    187 HG11 VAL A  12      -9.760 -11.810  53.303  0.00  0.00      A120  
ATOM    188 HG12 VAL A  12      -9.456 -10.051  53.471  0.00  0.00      A120  
ATOM    189 HG13 VAL A  12     -10.944 -10.624  52.774  0.00  0.00      A120  
ATOM    190  CG2 VAL A  12      -9.720 -11.250  55.876  0.00  0.00      A120  
ATOM    191 HG21 VAL A  12      -9.129 -12.055  55.389  0.00  0.00      A120  
ATOM    192 HG22 VAL A  12      -9.969 -11.518  56.925  0.00  0.00      A120  
ATOM    193 HG23 VAL A  12      -9.030 -10.382  55.936  0.00  0.00      A120  
ATOM    194  C   VAL A  12     -12.459  -9.977  56.594  0.00  0.00      A120  
ATOM    195  O   VAL A  12     -11.919  -9.707  57.705  0.00  0.00      A120  
ATOM    196  N   PRO A  13     -13.712 -10.347  56.470  0.00  0.00      A120  
ATOM    197  CD  PRO A  13     -14.427 -10.153  55.259  0.00  0.00      A120  
ATOM    198  HD1 PRO A  13     -13.963 -10.869  54.546  0.00  0.00      A120  
ATOM    199  HD2 PRO A  13     -14.456  -9.159  54.763  0.00  0.00      A120  
ATOM    200  CA  PRO A  13     -14.609 -10.510  57.626  0.00  0.00      A120  
ATOM    201  HA  PRO A  13     -14.344  -9.771  58.367  0.00  0.00      A120  
ATOM    202  CB  PRO A  13     -16.034 -10.350  57.091  0.00  0.00      A120  
ATOM    203  HB1 PRO A  13     -16.483  -9.335  57.130  0.00  0.00      A120  
ATOM    204  HB2 PRO A  13     -16.690 -11.092  57.595  0.00  0.00      A120  
ATOM    205  CG  PRO A  13     -15.847 -10.618  55.604  0.00  0.00      A120  
ATOM    206  HG1 PRO A  13     -15.950 -11.713  55.448  0.00  0.00      A120  
ATOM    207  HG2 PRO A  13     -16.606 -10.268  54.872  0.00  0.00      A120  
ATOM    208  C   PRO A  13     -14.344 -11.890  58.280  0.00  0.00      A120  
ATOM    209  O   PRO A  13     -15.222 -12.754  58.189  0.00  0.00      A120  
ATOM    210  N   VAL A  14     -13.186 -12.073  58.927  0.00  0.00      A120  
ATOM    211  HN  VAL A  14     -12.536 -11.334  59.085  0.00  0.00      A120  
ATOM    212  CA  VAL A  14     -12.813 -13.376  59.518  0.00  0.00      A120  
ATOM    213  HA  VAL A  14     -13.654 -14.053  59.472  0.00  0.00      A120  
ATOM    214  CB  VAL A  14     -11.604 -13.967  58.760  0.00  0.00      A120  
ATOM    215  HB  VAL A  14     -10.743 -13.271  58.850  0.00  0.00      A120  
ATOM    216  CG1 VAL A  14     -11.131 -15.251  59.376  0.00  0.00      A120  
ATOM    217 HG11 VAL A  14     -10.756 -15.273  60.421  0.00  0.00      A120  
ATOM    218 HG12 VAL A  14     -10.269 -15.548  58.742  0.00  0.00      A120  
ATOM    219 HG13 VAL A  14     -11.728 -16.184  59.290  0.00  0.00      A120  
ATOM    220  CG2 VAL A  14     -11.921 -14.238  57.309  0.00  0.00      A120  
ATOM    221 HG21 VAL A  14     -11.929 -13.227  56.849  0.00  0.00      A120  
ATOM    222 HG22 VAL A  14     -12.939 -14.683  57.307  0.00  0.00      A120  
ATOM    223 HG23 VAL A  14     -11.234 -14.968  56.828  0.00  0.00      A120  
ATOM    224  C   VAL A  14     -12.395 -13.218  61.033  0.00  0.00      A120  
ATOM    225  O   VAL A  14     -11.948 -12.119  61.411  0.00  0.00      A120  
ATOM    226  N   TRP A  15     -12.494 -14.246  61.900  0.00  0.00      A120  
ATOM    227  HN  TRP A  15     -13.027 -15.046  61.636  0.00  0.00      A120  
ATOM    228  CA  TRP A  15     -12.119 -14.121  63.267  0.00  0.00      A120  
ATOM    229  HA  TRP A  15     -11.169 -13.611  63.338  0.00  0.00      A120  
ATOM    230  CB  TRP A  15     -13.137 -13.287  64.092  0.00  0.00      A120  
ATOM    231  HB1 TRP A  15     -13.418 -12.344  63.576  0.00  0.00      A120  
ATOM    232  HB2 TRP A  15     -12.628 -13.045  65.049  0.00  0.00      A120  
ATOM    233  CG  TRP A  15     -14.500 -13.904  64.213  0.00  0.00      A120  
ATOM    234  CD1 TRP A  15     -14.742 -15.051  64.916  0.00  0.00      A120  
ATOM    235  HD1 TRP A  15     -13.986 -15.492  65.550  0.00  0.00      A120  
ATOM    236  NE1 TRP A  15     -16.069 -15.428  64.721  0.00  0.00      A120  
ATOM    237  HE1 TRP A  15     -16.530 -16.131  65.218  0.00  0.00      A120  
ATOM    238  CE2 TRP A  15     -16.648 -14.614  63.780  0.00  0.00      A120  
ATOM    239  CD2 TRP A  15     -15.616 -13.710  63.386  0.00  0.00      A120  
ATOM    240  CE3 TRP A  15     -15.860 -12.852  62.334  0.00  0.00      A120  
ATOM    241  HE3 TRP A  15     -15.132 -12.121  62.014  0.00  0.00      A120  
ATOM    242  CZ3 TRP A  15     -17.054 -12.895  61.762  0.00  0.00      A120  
ATOM    243  HZ3 TRP A  15     -17.348 -12.199  60.990  0.00  0.00      A120  
ATOM    244  CZ2 TRP A  15     -17.955 -14.563  63.267  0.00  0.00      A120  
ATOM    245  HZ2 TRP A  15     -18.715 -15.184  63.719  0.00  0.00      A120  
ATOM    246  CH2 TRP A  15     -18.175 -13.594  62.285  0.00  0.00      A120  
ATOM    247  HH2 TRP A  15     -19.072 -13.602  61.684  0.00  0.00      A120  
ATOM    248  C   TRP A  15     -11.829 -15.505  63.841  0.00  0.00      A120  
ATOM    249  O   TRP A  15     -12.180 -16.494  63.308  0.00  0.00      A120  
ATOM    250  N   LYS A  16     -11.061 -15.518  64.977  0.00  0.00      A120  
ATOM    251  HN  LYS A  16     -10.591 -14.675  65.226  0.00  0.00      A120  
ATOM    252  CA  LYS A  16     -11.005 -16.645  65.877  0.00  0.00      A120  
ATOM    253  HA  LYS A  16     -11.801 -17.313  65.582  0.00  0.00      A120  
ATOM    254  CB  LYS A  16      -9.550 -17.242  65.932  0.00  0.00      A120  
ATOM    255  HB1 LYS A  16      -9.554 -18.221  66.456  0.00  0.00      A120  
ATOM    256  HB2 LYS A  16      -8.878 -16.611  66.553  0.00  0.00      A120  
ATOM    257  CG  LYS A  16      -9.058 -17.722  64.606  0.00  0.00      A120  
ATOM    258  HG1 LYS A  16      -8.010 -18.090  64.607  0.00  0.00      A120  
ATOM    259  HG2 LYS A  16      -9.032 -16.818  63.961  0.00  0.00      A120  
ATOM    260  CD  LYS A  16      -9.979 -18.896  64.072  0.00  0.00      A120  
ATOM    261  HD1 LYS A  16     -11.015 -18.584  64.323  0.00  0.00      A120  
ATOM    262  HD2 LYS A  16      -9.794 -19.836  64.634  0.00  0.00      A120  
ATOM    263  CE  LYS A  16      -9.832 -19.128  62.569  0.00  0.00      A120  
ATOM    264  HE1 LYS A  16     -10.463 -19.966  62.203  0.00  0.00      A120  
ATOM    265  HE2 LYS A  16      -8.755 -19.323  62.382  0.00  0.00      A120  
ATOM    266  NZ  LYS A  16     -10.275 -17.926  61.875  0.00  0.00      A120  
ATOM    267  HZ1 LYS A  16     -10.298 -18.158  60.861  0.00  0.00      A120  
ATOM    268  HZ2 LYS A  16      -9.541 -17.190  61.837  0.00  0.00      A120  
ATOM    269  HZ3 LYS A  16     -11.153 -17.507  62.243  0.00  0.00      A120  
ATOM    270  C   LYS A  16     -11.363 -16.235  67.266  0.00  0.00      A120  
ATOM    271  O   LYS A  16     -11.435 -15.067  67.637  0.00  0.00      A120  
ATOM    272  N   ASP A  17     -11.420 -17.306  68.134  0.00  0.00      A120  
ATOM    273  HN  ASP A  17     -11.489 -18.184  67.666  0.00  0.00      A120  
ATOM    274  CA  ASP A  17     -11.653 -17.163  69.570  0.00  0.00      A120  
ATOM    275  HA  ASP A  17     -12.510 -16.521  69.710  0.00  0.00      A120  
ATOM    276  CB  ASP A  17     -12.038 -18.529  70.225  0.00  0.00      A120  
ATOM    277  HB1 ASP A  17     -12.342 -18.390  71.284  0.00  0.00      A120  
ATOM    278  HB2 ASP A  17     -11.248 -19.306  70.153  0.00  0.00      A120  
ATOM    279  CG  ASP A  17     -13.167 -19.201  69.483  0.00  0.00      A120  
ATOM    280  OD1 ASP A  17     -14.199 -18.587  69.155  0.00  0.00      A120  
ATOM    281  OD2 ASP A  17     -13.050 -20.364  69.183  0.00  0.00      A120  
ATOM    282  C   ASP A  17     -10.509 -16.375  70.311  0.00  0.00      A120  
ATOM    283  O   ASP A  17      -9.358 -16.627  70.069  0.00  0.00      A120  
ATOM    284  N   ALA A  18     -10.861 -15.492  71.258  0.00  0.00      A120  
ATOM    285  HN  ALA A  18     -11.759 -15.151  71.526  0.00  0.00      A120  
ATOM    286  CA  ALA A  18      -9.850 -14.783  71.957  0.00  0.00      A120  
ATOM    287  HA  ALA A  18      -8.993 -15.440  71.993  0.00  0.00      A120  
ATOM    288  CB  ALA A  18      -9.640 -13.439  71.212  0.00  0.00      A120  
ATOM    289  HB1 ALA A  18      -8.733 -12.910  71.575  0.00  0.00      A120  
ATOM    290  HB2 ALA A  18     -10.486 -12.734  71.358  0.00  0.00      A120  
ATOM    291  HB3 ALA A  18      -9.471 -13.621  70.129  0.00  0.00      A120  
ATOM    292  C   ALA A  18     -10.173 -14.564  73.464  0.00  0.00      A120  
ATOM    293  O   ALA A  18     -11.296 -14.425  73.894  0.00  0.00      A120  
ATOM    294  N   GLU A  19      -9.091 -14.488  74.255  0.00  0.00      A120  
ATOM    295  HN  GLU A  19      -8.197 -14.473  73.816  0.00  0.00      A120  
ATOM    296  CA  GLU A  19      -9.014 -13.868  75.587  0.00  0.00      A120  
ATOM    297  HA  GLU A  19      -9.953 -13.501  75.974  0.00  0.00      A120  
ATOM    298  CB  GLU A  19      -8.312 -14.803  76.654  0.00  0.00      A120  
ATOM    299  HB1 GLU A  19      -8.061 -14.165  77.528  0.00  0.00      A120  
ATOM    300  HB2 GLU A  19      -7.345 -15.165  76.245  0.00  0.00      A120  
ATOM    301  CG  GLU A  19      -9.225 -15.990  77.061  0.00  0.00      A120  
ATOM    302  HG1 GLU A  19      -9.610 -16.440  76.121  0.00  0.00      A120  
ATOM    303  HG2 GLU A  19     -10.028 -15.725  77.781  0.00  0.00      A120  
ATOM    304  CD  GLU A  19      -8.451 -17.129  77.750  0.00  0.00      A120  
ATOM    305  OE1 GLU A  19      -7.226 -16.978  77.967  0.00  0.00      A120  
ATOM    306  OE2 GLU A  19      -9.072 -18.175  78.105  0.00  0.00      A120  
ATOM    307  C   GLU A  19      -8.000 -12.736  75.325  0.00  0.00      A120  
ATOM    308  O   GLU A  19      -7.036 -12.894  74.541  0.00  0.00      A120  
ATOM    309  N   THR A  20      -8.233 -11.520  75.842  0.00  0.00      A120  
ATOM    310  HN  THR A  20      -9.010 -11.331  76.437  0.00  0.00      A120  
ATOM    311  CA  THR A  20      -7.477 -10.279  75.500  0.00  0.00      A120  
ATOM    312  HA  THR A  20      -6.421 -10.500  75.436  0.00  0.00      A120  
ATOM    313  CB  THR A  20      -7.794  -9.730  74.127  0.00  0.00      A120  
ATOM    314  HB  THR A  20      -7.640 -10.523  73.365  0.00  0.00      A120  
ATOM    315  OG1 THR A  20      -7.002  -8.650  73.804  0.00  0.00      A120  
ATOM    316  HG1 THR A  20      -6.211  -8.913  73.328  0.00  0.00      A120  
ATOM    317  CG2 THR A  20      -9.292  -9.270  73.996  0.00  0.00      A120  
ATOM    318 HG21 THR A  20      -9.503  -8.661  74.901  0.00  0.00      A120  
ATOM    319 HG22 THR A  20     -10.020 -10.109  73.971  0.00  0.00      A120  
ATOM    320 HG23 THR A  20      -9.396  -8.688  73.055  0.00  0.00      A120  
ATOM    321  C   THR A  20      -7.596  -9.302  76.625  0.00  0.00      A120  
ATOM    322  O   THR A  20      -8.376  -9.567  77.504  0.00  0.00      A120  
ATOM    323  N   THR A  21      -6.827  -8.217  76.653  0.00  0.00      A120  
ATOM    324  HN  THR A  21      -6.317  -7.993  75.826  0.00  0.00      A120  
ATOM    325  CA  THR A  21      -6.939  -7.252  77.739  0.00  0.00      A120  
ATOM    326  HA  THR A  21      -7.092  -7.814  78.649  0.00  0.00      A120  
ATOM    327  CB  THR A  21      -5.747  -6.338  77.912  0.00  0.00      A120  
ATOM    328  HB  THR A  21      -5.594  -5.875  76.913  0.00  0.00      A120  
ATOM    329  OG1 THR A  21      -4.607  -7.118  78.259  0.00  0.00      A120  
ATOM    330  HG1 THR A  21      -4.615  -7.910  77.717  0.00  0.00      A120  
ATOM    331  CG2 THR A  21      -5.940  -5.432  79.169  0.00  0.00      A120  
ATOM    332 HG21 THR A  21      -6.872  -4.868  78.952  0.00  0.00      A120  
ATOM    333 HG22 THR A  21      -5.055  -4.798  79.393  0.00  0.00      A120  
ATOM    334 HG23 THR A  21      -6.007  -6.171  79.996  0.00  0.00      A120  
ATOM    335  C   THR A  21      -8.110  -6.321  77.510  0.00  0.00      A120  
ATOM    336  O   THR A  21      -8.117  -5.350  76.770  0.00  0.00      A120  
ATOM    337  N   LEU A  22      -9.166  -6.709  78.241  0.00  0.00      A120  
ATOM    338  HN  LEU A  22      -9.065  -7.462  78.887  0.00  0.00      A120  
ATOM    339  CA  LEU A  22     -10.467  -6.094  78.197  0.00  0.00      A120  
ATOM    340  HA  LEU A  22     -10.696  -5.736  77.204  0.00  0.00      A120  
ATOM    341  CB  LEU A  22     -11.612  -6.989  78.746  0.00  0.00      A120  
ATOM    342  HB1 LEU A  22     -12.661  -6.632  78.673  0.00  0.00      A120  
ATOM    343  HB2 LEU A  22     -11.300  -7.345  79.751  0.00  0.00      A120  
ATOM    344  CG  LEU A  22     -11.754  -8.300  77.957  0.00  0.00      A120  
ATOM    345  HG  LEU A  22     -10.855  -8.920  78.157  0.00  0.00      A120  
ATOM    346  CD1 LEU A  22     -13.047  -9.049  78.451  0.00  0.00      A120  
ATOM    347 HD11 LEU A  22     -14.033  -8.592  78.220  0.00  0.00      A120  
ATOM    348 HD12 LEU A  22     -12.944  -9.254  79.538  0.00  0.00      A120  
ATOM    349 HD13 LEU A  22     -12.977 -10.077  78.035  0.00  0.00      A120  
ATOM    350  CD2 LEU A  22     -11.866  -8.196  76.373  0.00  0.00      A120  
ATOM    351 HD21 LEU A  22     -10.968  -7.680  75.973  0.00  0.00      A120  
ATOM    352 HD22 LEU A  22     -12.778  -7.634  76.079  0.00  0.00      A120  
ATOM    353 HD23 LEU A  22     -12.041  -9.229  76.002  0.00  0.00      A120  
ATOM    354  C   LEU A  22     -10.470  -4.736  78.860  0.00  0.00      A120  
ATOM    355  O   LEU A  22      -9.708  -4.521  79.828  0.00  0.00      A120  
ATOM    356  N   PHE A  23     -11.306  -3.749  78.507  0.00  0.00      A120  
ATOM    357  HN  PHE A  23     -11.909  -3.805  77.715  0.00  0.00      A120  
ATOM    358  CA  PHE A  23     -11.099  -2.398  79.069  0.00  0.00      A120  
ATOM    359  HA  PHE A  23     -10.424  -2.392  79.912  0.00  0.00      A120  
ATOM    360  CB  PHE A  23     -10.292  -1.651  77.946  0.00  0.00      A120  
ATOM    361  HB1 PHE A  23      -9.741  -2.375  77.308  0.00  0.00      A120  
ATOM    362  HB2 PHE A  23      -9.501  -1.019  78.405  0.00  0.00      A120  
ATOM    363  CG  PHE A  23     -11.069  -0.841  76.959  0.00  0.00      A120  
ATOM    364  CD1 PHE A  23     -11.330  -1.379  75.667  0.00  0.00      A120  
ATOM    365  HD1 PHE A  23     -10.966  -2.363  75.411  0.00  0.00      A120  
ATOM    366  CE1 PHE A  23     -12.043  -0.694  74.655  0.00  0.00      A120  
ATOM    367  HE1 PHE A  23     -12.153  -1.056  73.643  0.00  0.00      A120  
ATOM    368  CZ  PHE A  23     -12.692   0.492  75.063  0.00  0.00      A120  
ATOM    369  HZ  PHE A  23     -13.337   1.055  74.405  0.00  0.00      A120  
ATOM    370  CD2 PHE A  23     -11.665   0.374  77.258  0.00  0.00      A120  
ATOM    371  HD2 PHE A  23     -11.466   0.896  78.182  0.00  0.00      A120  
ATOM    372  CE2 PHE A  23     -12.575   0.955  76.335  0.00  0.00      A120  
ATOM    373  HE2 PHE A  23     -13.084   1.836  76.697  0.00  0.00      A120  
ATOM    374  C   PHE A  23     -12.439  -1.847  79.413  0.00  0.00      A120  
ATOM    375  O   PHE A  23     -13.454  -2.491  79.131  0.00  0.00      A120  
ATOM    376  N   CYS A  24     -12.544  -0.677  80.155  0.00  0.00      A120  
ATOM    377  HN  CYS A  24     -11.795  -0.051  80.358  0.00  0.00      A120  
ATOM    378  CA  CYS A  24     -13.770  -0.314  80.885  0.00  0.00      A120  
ATOM    379  HA  CYS A  24     -14.471  -1.106  80.666  0.00  0.00      A120  
ATOM    380  CB  CYS A  24     -13.627  -0.346  82.427  0.00  0.00      A120  
ATOM    381  HB1 CYS A  24     -12.922  -1.152  82.722  0.00  0.00      A120  
ATOM    382  HB2 CYS A  24     -14.628  -0.332  82.909  0.00  0.00      A120  
ATOM    383  SG  CYS A  24     -12.707   1.070  83.059  0.00  0.00      A120  
ATOM    384  C   CYS A  24     -14.474   0.915  80.381  0.00  0.00      A120  
ATOM    385  O   CYS A  24     -13.895   1.993  80.208  0.00  0.00      A120  
ATOM    386  N   ALA A  25     -15.846   0.850  80.157  0.00  0.00      A120  
ATOM    387  HN  ALA A  25     -16.395   0.018  80.194  0.00  0.00      A120  
ATOM    388  CA  ALA A  25     -16.752   1.944  80.107  0.00  0.00      A120  
ATOM    389  HA  ALA A  25     -16.217   2.843  80.375  0.00  0.00      A120  
ATOM    390  CB  ALA A  25     -17.331   2.077  78.605  0.00  0.00      A120  
ATOM    391  HB1 ALA A  25     -16.631   2.606  77.923  0.00  0.00      A120  
ATOM    392  HB2 ALA A  25     -18.233   2.724  78.561  0.00  0.00      A120  
ATOM    393  HB3 ALA A  25     -17.570   1.074  78.192  0.00  0.00      A120  
ATOM    394  C   ALA A  25     -17.802   1.760  81.194  0.00  0.00      A120  
ATOM    395  O   ALA A  25     -17.854   0.725  81.898  0.00  0.00      A120  
ATOM    396  N   SER A  26     -18.669   2.837  81.490  0.00  0.00      A120  
ATOM    397  HN  SER A  26     -18.592   3.644  80.909  0.00  0.00      A120  
ATOM    398  CA  SER A  26     -19.562   2.865  82.677  0.00  0.00      A120  
ATOM    399  HA  SER A  26     -20.038   1.897  82.620  0.00  0.00      A120  
ATOM    400  CB  SER A  26     -18.843   2.977  84.071  0.00  0.00      A120  
ATOM    401  HB1 SER A  26     -18.483   4.008  84.276  0.00  0.00      A120  
ATOM    402  HB2 SER A  26     -17.917   2.367  83.996  0.00  0.00      A120  
ATOM    403  OG  SER A  26     -19.621   2.652  85.223  0.00  0.00      A120  
ATOM    404  HG1 SER A  26     -19.900   1.738  85.137  0.00  0.00      A120  
ATOM    405  C   SER A  26     -20.702   3.831  82.531  0.00  0.00      A120  
ATOM    406  O   SER A  26     -20.751   4.596  81.587  0.00  0.00      A120  
ATOM    407  N   ASP A  27     -21.673   3.710  83.485  0.00  0.00      A120  
ATOM    408  HN  ASP A  27     -21.530   3.064  84.231  0.00  0.00      A120  
ATOM    409  CA  ASP A  27     -22.750   4.612  83.756  0.00  0.00      A120  
ATOM    410  HA  ASP A  27     -23.456   4.289  83.005  0.00  0.00      A120  
ATOM    411  CB  ASP A  27     -23.428   4.251  85.058  0.00  0.00      A120  
ATOM    412  HB1 ASP A  27     -22.750   4.543  85.887  0.00  0.00      A120  
ATOM    413  HB2 ASP A  27     -23.522   3.144  85.039  0.00  0.00      A120  
ATOM    414  CG  ASP A  27     -24.740   4.766  85.478  0.00  0.00      A120  
ATOM    415  OD1 ASP A  27     -25.251   4.481  86.585  0.00  0.00      A120  
ATOM    416  OD2 ASP A  27     -25.275   5.582  84.702  0.00  0.00      A120  
ATOM    417  C   ASP A  27     -22.586   6.149  83.521  0.00  0.00      A120  
ATOM    418  O   ASP A  27     -21.863   6.838  84.210  0.00  0.00      A120  
ATOM    419  N   ALA A  28     -23.319   6.659  82.523  0.00  0.00      A120  
ATOM    420  HN  ALA A  28     -23.818   6.063  81.898  0.00  0.00      A120  
ATOM    421  CA  ALA A  28     -23.296   8.048  82.168  0.00  0.00      A120  
ATOM    422  HA  ALA A  28     -22.290   8.345  81.913  0.00  0.00      A120  
ATOM    423  CB  ALA A  28     -24.195   8.183  80.875  0.00  0.00      A120  
ATOM    424  HB1 ALA A  28     -24.622   9.153  80.543  0.00  0.00      A120  
ATOM    425  HB2 ALA A  28     -25.018   7.455  81.044  0.00  0.00      A120  
ATOM    426  HB3 ALA A  28     -23.806   7.789  79.912  0.00  0.00      A120  
ATOM    427  C   ALA A  28     -23.898   8.937  83.267  0.00  0.00      A120  
ATOM    428  O   ALA A  28     -23.496  10.074  83.430  0.00  0.00      A120  
ATOM    429  N   LYS A  29     -24.988   8.455  83.927  0.00  0.00      A120  
ATOM    430  HN  LYS A  29     -25.273   7.507  83.805  0.00  0.00      A120  
ATOM    431  CA  LYS A  29     -25.606   9.157  85.025  0.00  0.00      A120  
ATOM    432  HA  LYS A  29     -25.825  10.149  84.659  0.00  0.00      A120  
ATOM    433  CB  LYS A  29     -26.863   8.479  85.483  0.00  0.00      A120  
ATOM    434  HB1 LYS A  29     -27.433   8.976  86.296  0.00  0.00      A120  
ATOM    435  HB2 LYS A  29     -26.644   7.481  85.919  0.00  0.00      A120  
ATOM    436  CG  LYS A  29     -27.852   8.243  84.347  0.00  0.00      A120  
ATOM    437  HG1 LYS A  29     -27.277   7.851  83.481  0.00  0.00      A120  
ATOM    438  HG2 LYS A  29     -28.264   9.236  84.065  0.00  0.00      A120  
ATOM    439  CD  LYS A  29     -29.020   7.329  84.821  0.00  0.00      A120  
ATOM    440  HD1 LYS A  29     -29.460   7.031  83.846  0.00  0.00      A120  
ATOM    441  HD2 LYS A  29     -29.709   8.048  85.313  0.00  0.00      A120  
ATOM    442  CE  LYS A  29     -28.836   6.073  85.751  0.00  0.00      A120  
ATOM    443  HE1 LYS A  29     -29.844   5.607  85.742  0.00  0.00      A120  
ATOM    444  HE2 LYS A  29     -28.437   6.317  86.758  0.00  0.00      A120  
ATOM    445  NZ  LYS A  29     -27.895   4.942  85.114  0.00  0.00      A120  
ATOM    446  HZ1 LYS A  29     -27.797   4.142  85.771  0.00  0.00      A120  
ATOM    447  HZ2 LYS A  29     -26.935   5.329  85.009  0.00  0.00      A120  
ATOM    448  HZ3 LYS A  29     -28.303   4.699  84.189  0.00  0.00      A120  
ATOM    449  C   LYS A  29     -24.668   9.331  86.214  0.00  0.00      A120  
ATOM    450  O   LYS A  29     -24.567  10.473  86.755  0.00  0.00      A120  
ATOM    451  N   ALA A  30     -23.904   8.328  86.681  0.00  0.00      A120  
ATOM    452  HN  ALA A  30     -24.182   7.486  86.225  0.00  0.00      A120  
ATOM    453  CA  ALA A  30     -22.951   8.281  87.691  0.00  0.00      A120  
ATOM    454  HA  ALA A  30     -23.424   8.619  88.602  0.00  0.00      A120  
ATOM    455  CB  ALA A  30     -22.392   6.898  88.020  0.00  0.00      A120  
ATOM    456  HB1 ALA A  30     -23.175   6.133  88.211  0.00  0.00      A120  
ATOM    457  HB2 ALA A  30     -21.665   6.929  88.860  0.00  0.00      A120  
ATOM    458  HB3 ALA A  30     -21.898   6.518  87.100  0.00  0.00      A120  
ATOM    459  C   ALA A  30     -21.844   9.251  87.448  0.00  0.00      A120  
ATOM    460  O   ALA A  30     -21.487  10.026  88.285  0.00  0.00      A120  
ATOM    461  N   TYR A  31     -21.344   9.352  86.196  0.00  0.00      A120  
ATOM    462  HN  TYR A  31     -21.467   8.675  85.475  0.00  0.00      A120  
ATOM    463  CA  TYR A  31     -20.394  10.333  85.772  0.00  0.00      A120  
ATOM    464  HA  TYR A  31     -19.562  10.249  86.455  0.00  0.00      A120  
ATOM    465  CB  TYR A  31     -19.902   9.899  84.326  0.00  0.00      A120  
ATOM    466  HB1 TYR A  31     -20.751   9.875  83.610  0.00  0.00      A120  
ATOM    467  HB2 TYR A  31     -19.638   8.823  84.406  0.00  0.00      A120  
ATOM    468  CG  TYR A  31     -18.708  10.769  83.829  0.00  0.00      A120  
ATOM    469  CD1 TYR A  31     -17.414  10.301  84.075  0.00  0.00      A120  
ATOM    470  HD1 TYR A  31     -17.215   9.314  84.464  0.00  0.00      A120  
ATOM    471  CE1 TYR A  31     -16.369  11.204  83.809  0.00  0.00      A120  
ATOM    472  HE1 TYR A  31     -15.345  10.981  84.070  0.00  0.00      A120  
ATOM    473  CZ  TYR A  31     -16.545  12.499  83.212  0.00  0.00      A120  
ATOM    474  OH  TYR A  31     -15.489  13.322  82.949  0.00  0.00      A120  
ATOM    475  HH  TYR A  31     -14.748  12.755  82.724  0.00  0.00      A120  
ATOM    476  CD2 TYR A  31     -18.916  12.028  83.323  0.00  0.00      A120  
ATOM    477  HD2 TYR A  31     -19.923  12.281  83.027  0.00  0.00      A120  
ATOM    478  CE2 TYR A  31     -17.868  12.868  82.850  0.00  0.00      A120  
ATOM    479  HE2 TYR A  31     -18.073  13.803  82.349  0.00  0.00      A120  
ATOM    480  C   TYR A  31     -20.796  11.781  86.012  0.00  0.00      A120  
ATOM    481  O   TYR A  31     -19.938  12.521  86.445  0.00  0.00      A120  
ATOM    482  N   GLU A  32     -22.070  12.284  85.818  0.00  0.00      A120  
ATOM    483  HN  GLU A  32     -22.672  11.735  85.243  0.00  0.00      A120  
ATOM    484  CA  GLU A  32     -22.517  13.649  86.168  0.00  0.00      A120  
ATOM    485  HA  GLU A  32     -21.688  14.325  86.016  0.00  0.00      A120  
ATOM    486  CB  GLU A  32     -23.688  13.889  85.221  0.00  0.00      A120  
ATOM    487  HB1 GLU A  32     -24.207  14.846  85.444  0.00  0.00      A120  
ATOM    488  HB2 GLU A  32     -24.485  13.121  85.308  0.00  0.00      A120  
ATOM    489  CG  GLU A  32     -23.139  14.000  83.725  0.00  0.00      A120  
ATOM    490  HG1 GLU A  32     -22.838  12.989  83.379  0.00  0.00      A120  
ATOM    491  HG2 GLU A  32     -22.182  14.562  83.763  0.00  0.00      A120  
ATOM    492  CD  GLU A  32     -24.116  14.744  82.894  0.00  0.00      A120  
ATOM    493  OE1 GLU A  32     -24.492  15.899  83.329  0.00  0.00      A120  
ATOM    494  OE2 GLU A  32     -24.372  14.338  81.749  0.00  0.00      A120  
ATOM    495  C   GLU A  32     -23.043  13.784  87.597  0.00  0.00      A120  
ATOM    496  O   GLU A  32     -23.237  14.909  88.069  0.00  0.00      A120  
ATOM    497  N   THR A  33     -23.312  12.676  88.343  0.00  0.00      A120  
ATOM    498  HN  THR A  33     -23.182  11.771  87.945  0.00  0.00      A120  
ATOM    499  CA  THR A  33     -23.897  12.642  89.673  0.00  0.00      A120  
ATOM    500  HA  THR A  33     -24.892  13.058  89.623  0.00  0.00      A120  
ATOM    501  CB  THR A  33     -24.088  11.200  90.290  0.00  0.00      A120  
ATOM    502  HB  THR A  33     -23.187  10.589  90.065  0.00  0.00      A120  
ATOM    503  OG1 THR A  33     -25.142  10.557  89.595  0.00  0.00      A120  
ATOM    504  HG1 THR A  33     -24.783  10.671  88.712  0.00  0.00      A120  
ATOM    505  CG2 THR A  33     -24.411  11.156  91.773  0.00  0.00      A120  
ATOM    506 HG21 THR A  33     -24.790  10.157  92.078  0.00  0.00      A120  
ATOM    507 HG22 THR A  33     -25.122  11.924  92.145  0.00  0.00      A120  
ATOM    508 HG23 THR A  33     -23.441  11.307  92.294  0.00  0.00      A120  
ATOM    509  C   THR A  33     -23.191  13.454  90.658  0.00  0.00      A120  
ATOM    510  O   THR A  33     -23.789  14.421  91.151  0.00  0.00      A120  
ATOM    511  N   GLU A  34     -21.857  13.232  90.736  0.00  0.00      A120  
ATOM    512  HN  GLU A  34     -21.459  12.481  90.216  0.00  0.00      A120  
ATOM    513  CA  GLU A  34     -20.804  13.931  91.515  0.00  0.00      A120  
ATOM    514  HA  GLU A  34     -20.076  13.134  91.565  0.00  0.00      A120  
ATOM    515  CB  GLU A  34     -20.354  15.254  90.786  0.00  0.00      A120  
ATOM    516  HB1 GLU A  34     -19.684  15.958  91.325  0.00  0.00      A120  
ATOM    517  HB2 GLU A  34     -21.215  15.914  90.546  0.00  0.00      A120  
ATOM    518  CG  GLU A  34     -19.615  14.868  89.436  0.00  0.00      A120  
ATOM    519  HG1 GLU A  34     -20.378  14.594  88.675  0.00  0.00      A120  
ATOM    520  HG2 GLU A  34     -18.864  14.087  89.683  0.00  0.00      A120  
ATOM    521  CD  GLU A  34     -18.689  15.932  88.952  0.00  0.00      A120  
ATOM    522  OE1 GLU A  34     -18.888  16.383  87.807  0.00  0.00      A120  
ATOM    523  OE2 GLU A  34     -17.891  16.533  89.742  0.00  0.00      A120  
ATOM    524  C   GLU A  34     -21.197  14.329  92.991  0.00  0.00      A120  
ATOM    525  O   GLU A  34     -22.216  13.768  93.460  0.00  0.00      A120  
ATOM    526  N   LYS A  35     -20.363  15.067  93.661  0.00  0.00      A120  
ATOM    527  HN  LYS A  35     -19.728  15.591  93.099  0.00  0.00      A120  
ATOM    528  CA  LYS A  35     -20.357  15.367  95.149  0.00  0.00      A120  
ATOM    529  HA  LYS A  35     -19.586  16.119  95.237  0.00  0.00      A120  
ATOM    530  CB  LYS A  35     -21.633  16.109  95.697  0.00  0.00      A120  
ATOM    531  HB1 LYS A  35     -21.361  16.247  96.765  0.00  0.00      A120  
ATOM    532  HB2 LYS A  35     -22.588  15.543  95.639  0.00  0.00      A120  
ATOM    533  CG  LYS A  35     -21.926  17.529  95.117  0.00  0.00      A120  
ATOM    534  HG1 LYS A  35     -21.018  18.134  95.327  0.00  0.00      A120  
ATOM    535  HG2 LYS A  35     -22.714  17.885  95.815  0.00  0.00      A120  
ATOM    536  CD  LYS A  35     -22.324  17.604  93.648  0.00  0.00      A120  
ATOM    537  HD1 LYS A  35     -23.093  16.843  93.396  0.00  0.00      A120  
ATOM    538  HD2 LYS A  35     -21.407  17.446  93.041  0.00  0.00      A120  
ATOM    539  CE  LYS A  35     -22.965  18.968  93.356  0.00  0.00      A120  
ATOM    540  HE1 LYS A  35     -22.241  19.763  93.633  0.00  0.00      A120  
ATOM    541  HE2 LYS A  35     -23.953  19.131  93.837  0.00  0.00      A120  
ATOM    542  NZ  LYS A  35     -23.253  19.035  91.960  0.00  0.00      A120  
ATOM    543  HZ1 LYS A  35     -22.454  18.779  91.346  0.00  0.00      A120  
ATOM    544  HZ2 LYS A  35     -23.405  20.037  91.726  0.00  0.00      A120  
ATOM    545  HZ3 LYS A  35     -24.094  18.488  91.687  0.00  0.00      A120  
ATOM    546  C   LYS A  35     -19.884  14.216  96.038  0.00  0.00      A120  
ATOM    547  O   LYS A  35     -19.598  14.358  97.241  0.00  0.00      A120  
ATOM    548  N   HSD A  36     -19.649  12.994  95.513  0.00  0.00      A120  
ATOM    549  HN  HSD A  36     -19.791  12.836  94.539  0.00  0.00      A120  
ATOM    550  CA  HSD A  36     -18.910  11.998  96.202  0.00  0.00      A120  
ATOM    551  HA  HSD A  36     -18.111  12.459  96.763  0.00  0.00      A120  
ATOM    552  CB  HSD A  36     -19.843  11.026  97.013  0.00  0.00      A120  
ATOM    553  HB1 HSD A  36     -20.349  11.567  97.841  0.00  0.00      A120  
ATOM    554  HB2 HSD A  36     -19.210  10.207  97.417  0.00  0.00      A120  
ATOM    555  ND1 HSD A  36     -22.252  10.775  96.059  0.00  0.00      A120  
ATOM    556  HD1 HSD A  36     -22.656  11.457  96.669  0.00  0.00      A120  
ATOM    557  CG  HSD A  36     -20.919  10.365  96.117  0.00  0.00      A120  
ATOM    558  CE1 HSD A  36     -22.819  10.193  94.994  0.00  0.00      A120  
ATOM    559  HE1 HSD A  36     -23.807  10.376  94.571  0.00  0.00      A120  
ATOM    560  NE2 HSD A  36     -21.950   9.329  94.412  0.00  0.00      A120  
ATOM    561  CD2 HSD A  36     -20.803   9.453  95.160  0.00  0.00      A120  
ATOM    562  HD2 HSD A  36     -19.980   8.827  94.837  0.00  0.00      A120  
ATOM    563  C   HSD A  36     -18.314  11.214  95.107  0.00  0.00      A120  
ATOM    564  O   HSD A  36     -18.806  11.251  93.992  0.00  0.00      A120  
ATOM    565  N   ASN A  37     -17.268  10.414  95.416  0.00  0.00      A120  
ATOM    566  HN  ASN A  37     -16.888  10.413  96.337  0.00  0.00      A120  
ATOM    567  CA  ASN A  37     -16.655   9.527  94.444  0.00  0.00      A120  
ATOM    568  HA  ASN A  37     -16.647   9.957  93.454  0.00  0.00      A120  
ATOM    569  CB  ASN A  37     -15.211   9.196  94.873  0.00  0.00      A120  
ATOM    570  HB1 ASN A  37     -14.687   8.517  94.167  0.00  0.00      A120  
ATOM    571  HB2 ASN A  37     -15.060   8.792  95.897  0.00  0.00      A120  
ATOM    572  CG  ASN A  37     -14.300  10.455  94.822  0.00  0.00      A120  
ATOM    573  OD1 ASN A  37     -14.686  11.560  94.262  0.00  0.00      A120  
ATOM    574  ND2 ASN A  37     -13.049  10.432  95.308  0.00  0.00      A120  
ATOM    575 HD21 ASN A  37     -12.616  11.330  95.242  0.00  0.00      A120  
ATOM    576 HD22 ASN A  37     -12.743   9.633  95.826  0.00  0.00      A120  
ATOM    577  C   ASN A  37     -17.366   8.188  94.472  0.00  0.00      A120  
ATOM    578  O   ASN A  37     -17.750   7.728  95.534  0.00  0.00      A120  
ATOM    579  N   VAL A  38     -17.544   7.533  93.320  0.00  0.00      A120  
ATOM    580  HN  VAL A  38     -17.136   7.712  92.428  0.00  0.00      A120  
ATOM    581  CA  VAL A  38     -18.121   6.229  93.361  0.00  0.00      A120  
ATOM    582  HA  VAL A  38     -18.085   5.746  94.326  0.00  0.00      A120  
ATOM    583  CB  VAL A  38     -19.695   6.106  93.130  0.00  0.00      A120  
ATOM    584  HB  VAL A  38     -20.062   6.715  93.984  0.00  0.00      A120  
ATOM    585  CG1 VAL A  38     -20.213   6.628  91.776  0.00  0.00      A120  
ATOM    586 HG11 VAL A  38     -19.894   6.080  90.864  0.00  0.00      A120  
ATOM    587 HG12 VAL A  38     -19.833   7.667  91.675  0.00  0.00      A120  
ATOM    588 HG13 VAL A  38     -21.317   6.685  91.669  0.00  0.00      A120  
ATOM    589  CG2 VAL A  38     -20.166   4.620  93.296  0.00  0.00      A120  
ATOM    590 HG21 VAL A  38     -20.056   4.171  92.286  0.00  0.00      A120  
ATOM    591 HG22 VAL A  38     -21.198   4.636  93.708  0.00  0.00      A120  
ATOM    592 HG23 VAL A  38     -19.565   4.085  94.063  0.00  0.00      A120  
ATOM    593  C   VAL A  38     -17.387   5.244  92.372  0.00  0.00      A120  
ATOM    594  O   VAL A  38     -17.348   5.452  91.162  0.00  0.00      A120  
ATOM    595  N   TRP A  39     -16.834   4.108  92.969  0.00  0.00      A120  
ATOM    596  HN  TRP A  39     -16.912   3.911  93.943  0.00  0.00      A120  
ATOM    597  CA  TRP A  39     -16.184   3.160  92.167  0.00  0.00      A120  
ATOM    598  HA  TRP A  39     -15.588   2.607  92.877  0.00  0.00      A120  
ATOM    599  CB  TRP A  39     -17.312   2.254  91.490  0.00  0.00      A120  
ATOM    600  HB1 TRP A  39     -17.784   2.852  90.681  0.00  0.00      A120  
ATOM    601  HB2 TRP A  39     -17.968   2.167  92.383  0.00  0.00      A120  
ATOM    602  CG  TRP A  39     -16.834   0.918  91.038  0.00  0.00      A120  
ATOM    603  CD1 TRP A  39     -16.677   0.461  89.746  0.00  0.00      A120  
ATOM    604  HD1 TRP A  39     -16.891   0.997  88.834  0.00  0.00      A120  
ATOM    605  NE1 TRP A  39     -16.138  -0.789  89.758  0.00  0.00      A120  
ATOM    606  HE1 TRP A  39     -15.758  -1.272  89.001  0.00  0.00      A120  
ATOM    607  CE2 TRP A  39     -16.003  -1.242  91.060  0.00  0.00      A120  
ATOM    608  CD2 TRP A  39     -16.305  -0.123  91.896  0.00  0.00      A120  
ATOM    609  CE3 TRP A  39     -16.239  -0.276  93.238  0.00  0.00      A120  
ATOM    610  HE3 TRP A  39     -16.436   0.555  93.899  0.00  0.00      A120  
ATOM    611  CZ3 TRP A  39     -15.939  -1.548  93.802  0.00  0.00      A120  
ATOM    612  HZ3 TRP A  39     -15.896  -1.657  94.876  0.00  0.00      A120  
ATOM    613  CZ2 TRP A  39     -15.766  -2.463  91.599  0.00  0.00      A120  
ATOM    614  HZ2 TRP A  39     -15.573  -3.314  90.963  0.00  0.00      A120  
ATOM    615  CH2 TRP A  39     -15.811  -2.639  93.015  0.00  0.00      A120  
ATOM    616  HH2 TRP A  39     -15.737  -3.634  93.428  0.00  0.00      A120  
ATOM    617  C   TRP A  39     -15.263   3.711  91.051  0.00  0.00      A120  
ATOM    618  O   TRP A  39     -14.269   4.388  91.374  0.00  0.00      A120  
ATOM    619  N   ALA A  40     -15.493   3.388  89.783  0.00  0.00      A120  
ATOM    620  HN  ALA A  40     -16.193   2.698  89.611  0.00  0.00      A120  
ATOM    621  CA  ALA A  40     -14.578   3.631  88.686  0.00  0.00      A120  
ATOM    622  HA  ALA A  40     -13.631   4.003  89.049  0.00  0.00      A120  
ATOM    623  CB  ALA A  40     -14.195   2.296  88.052  0.00  0.00      A120  
ATOM    624  HB1 ALA A  40     -14.156   1.519  88.845  0.00  0.00      A120  
ATOM    625  HB2 ALA A  40     -13.208   2.295  87.542  0.00  0.00      A120  
ATOM    626  HB3 ALA A  40     -14.981   2.063  87.302  0.00  0.00      A120  
ATOM    627  C   ALA A  40     -14.976   4.666  87.636  0.00  0.00      A120  
ATOM    628  O   ALA A  40     -14.495   4.624  86.551  0.00  0.00      A120  
ATOM    629  N   THR A  41     -15.932   5.598  87.953  0.00  0.00      A120  
ATOM    630  HN  THR A  41     -16.398   5.621  88.834  0.00  0.00      A120  
ATOM    631  CA  THR A  41     -16.388   6.585  87.020  0.00  0.00      A120  
ATOM    632  HA  THR A  41     -16.665   6.001  86.154  0.00  0.00      A120  
ATOM    633  CB  THR A  41     -17.594   7.432  87.486  0.00  0.00      A120  
ATOM    634  HB  THR A  41     -17.803   8.256  86.772  0.00  0.00      A120  
ATOM    635  OG1 THR A  41     -17.352   7.983  88.795  0.00  0.00      A120  
ATOM    636  HG1 THR A  41     -17.956   8.729  88.815  0.00  0.00      A120  
ATOM    637  CG2 THR A  41     -18.919   6.508  87.529  0.00  0.00      A120  
ATOM    638 HG21 THR A  41     -18.631   5.687  88.219  0.00  0.00      A120  
ATOM    639 HG22 THR A  41     -19.154   6.071  86.535  0.00  0.00      A120  
ATOM    640 HG23 THR A  41     -19.732   7.152  87.927  0.00  0.00      A120  
ATOM    641  C   THR A  41     -15.292   7.535  86.554  0.00  0.00      A120  
ATOM    642  O   THR A  41     -15.350   7.974  85.443  0.00  0.00      A120  
ATOM    643  N   HSD A  42     -14.272   7.929  87.342  0.00  0.00      A120  
ATOM    644  HN  HSD A  42     -14.293   7.800  88.330  0.00  0.00      A120  
ATOM    645  CA  HSD A  42     -13.059   8.625  86.896  0.00  0.00      A120  
ATOM    646  HA  HSD A  42     -13.359   9.551  86.427  0.00  0.00      A120  
ATOM    647  CB  HSD A  42     -12.206   8.997  88.139  0.00  0.00      A120  
ATOM    648  HB1 HSD A  42     -11.285   9.509  87.787  0.00  0.00      A120  
ATOM    649  HB2 HSD A  42     -11.947   8.122  88.772  0.00  0.00      A120  
ATOM    650  ND1 HSD A  42     -13.499  11.070  88.751  0.00  0.00      A120  
ATOM    651  HD1 HSD A  42     -13.573  11.514  87.857  0.00  0.00      A120  
ATOM    652  CG  HSD A  42     -12.921   9.873  89.029  0.00  0.00      A120  
ATOM    653  CE1 HSD A  42     -13.988  11.531  89.952  0.00  0.00      A120  
ATOM    654  HE1 HSD A  42     -14.457  12.511  90.039  0.00  0.00      A120  
ATOM    655  NE2 HSD A  42     -13.775  10.729  90.939  0.00  0.00      A120  
ATOM    656  CD2 HSD A  42     -13.087   9.701  90.372  0.00  0.00      A120  
ATOM    657  HD2 HSD A  42     -12.734   8.854  90.947  0.00  0.00      A120  
ATOM    658  C   HSD A  42     -12.195   7.789  85.956  0.00  0.00      A120  
ATOM    659  O   HSD A  42     -11.575   8.418  85.127  0.00  0.00      A120  
ATOM    660  N   ALA A  43     -12.276   6.472  85.960  0.00  0.00      A120  
ATOM    661  HN  ALA A  43     -12.855   5.967  86.595  0.00  0.00      A120  
ATOM    662  CA  ALA A  43     -11.402   5.682  85.110  0.00  0.00      A120  
ATOM    663  HA  ALA A  43     -10.705   6.336  84.607  0.00  0.00      A120  
ATOM    664  CB  ALA A  43     -10.730   4.710  86.057  0.00  0.00      A120  
ATOM    665  HB1 ALA A  43      -9.918   4.167  85.528  0.00  0.00      A120  
ATOM    666  HB2 ALA A  43     -11.453   3.979  86.481  0.00  0.00      A120  
ATOM    667  HB3 ALA A  43     -10.262   5.222  86.925  0.00  0.00      A120  
ATOM    668  C   ALA A  43     -11.989   4.774  83.956  0.00  0.00      A120  
ATOM    669  O   ALA A  43     -11.309   4.241  83.046  0.00  0.00      A120  
ATOM    670  N   CYS A  44     -13.323   4.714  83.972  0.00  0.00      A120  
ATOM    671  HN  CYS A  44     -13.903   5.217  84.609  0.00  0.00      A120  
ATOM    672  CA  CYS A  44     -14.076   4.071  82.917  0.00  0.00      A120  
ATOM    673  HA  CYS A  44     -13.429   3.765  82.108  0.00  0.00      A120  
ATOM    674  CB  CYS A  44     -14.929   2.946  83.528  0.00  0.00      A120  
ATOM    675  HB1 CYS A  44     -15.624   2.622  82.724  0.00  0.00      A120  
ATOM    676  HB2 CYS A  44     -15.591   3.481  84.242  0.00  0.00      A120  
ATOM    677  SG  CYS A  44     -13.929   1.795  84.403  0.00  0.00      A120  
ATOM    678  C   CYS A  44     -14.917   5.199  82.286  0.00  0.00      A120  
ATOM    679  O   CYS A  44     -15.550   6.031  82.966  0.00  0.00      A120  
ATOM    680  N   VAL A  45     -14.834   5.308  80.944  0.00  0.00      A120  
ATOM    681  HN  VAL A  45     -14.348   4.557  80.502  0.00  0.00      A120  
ATOM    682  CA  VAL A  45     -15.431   6.272  80.141  0.00  0.00      A120  
ATOM    683  HA  VAL A  45     -15.226   7.192  80.668  0.00  0.00      A120  
ATOM    684  CB  VAL A  45     -14.689   6.224  78.740  0.00  0.00      A120  
ATOM    685  HB  VAL A  45     -15.169   6.993  78.097  0.00  0.00      A120  
ATOM    686  CG1 VAL A  45     -13.250   6.600  78.851  0.00  0.00      A120  
ATOM    687 HG11 VAL A  45     -13.149   7.634  79.244  0.00  0.00      A120  
ATOM    688 HG12 VAL A  45     -12.918   6.717  77.797  0.00  0.00      A120  
ATOM    689 HG13 VAL A  45     -12.484   6.023  79.412  0.00  0.00      A120  
ATOM    690  CG2 VAL A  45     -14.933   4.836  78.218  0.00  0.00      A120  
ATOM    691 HG21 VAL A  45     -14.447   4.785  77.220  0.00  0.00      A120  
ATOM    692 HG22 VAL A  45     -16.004   4.632  78.008  0.00  0.00      A120  
ATOM    693 HG23 VAL A  45     -14.515   4.027  78.855  0.00  0.00      A120  
ATOM    694  C   VAL A  45     -16.912   6.202  80.082  0.00  0.00      A120  
ATOM    695  O   VAL A  45     -17.469   5.079  80.094  0.00  0.00      A120  
ATOM    696  N   PRO A  46     -17.740   7.274  80.066  0.00  0.00      A120  
ATOM    697  CD  PRO A  46     -17.255   8.672  79.965  0.00  0.00      A120  
ATOM    698  HD1 PRO A  46     -16.642   8.713  79.040  0.00  0.00      A120  
ATOM    699  HD2 PRO A  46     -16.802   9.018  80.918  0.00  0.00      A120  
ATOM    700  CA  PRO A  46     -19.170   7.107  80.240  0.00  0.00      A120  
ATOM    701  HA  PRO A  46     -19.432   6.376  80.991  0.00  0.00      A120  
ATOM    702  CB  PRO A  46     -19.625   8.493  80.627  0.00  0.00      A120  
ATOM    703  HB1 PRO A  46     -19.375   8.719  81.685  0.00  0.00      A120  
ATOM    704  HB2 PRO A  46     -20.707   8.667  80.442  0.00  0.00      A120  
ATOM    705  CG  PRO A  46     -18.647   9.399  79.836  0.00  0.00      A120  
ATOM    706  HG1 PRO A  46     -19.119   9.354  78.831  0.00  0.00      A120  
ATOM    707  HG2 PRO A  46     -18.777  10.462  80.131  0.00  0.00      A120  
ATOM    708  C   PRO A  46     -19.816   6.602  78.923  0.00  0.00      A120  
ATOM    709  O   PRO A  46     -19.409   7.010  77.817  0.00  0.00      A120  
ATOM    710  N   THR A  47     -20.757   5.713  79.000  0.00  0.00      A120  
ATOM    711  HN  THR A  47     -21.067   5.502  79.924  0.00  0.00      A120  
ATOM    712  CA  THR A  47     -21.637   5.264  77.927  0.00  0.00      A120  
ATOM    713  HA  THR A  47     -21.741   6.129  77.290  0.00  0.00      A120  
ATOM    714  CB  THR A  47     -20.951   3.986  77.365  0.00  0.00      A120  
ATOM    715  HB  THR A  47     -19.866   4.195  77.249  0.00  0.00      A120  
ATOM    716  OG1 THR A  47     -21.343   3.686  76.032  0.00  0.00      A120  
ATOM    717  HG1 THR A  47     -20.705   3.045  75.709  0.00  0.00      A120  
ATOM    718  CG2 THR A  47     -21.222   2.795  78.281  0.00  0.00      A120  
ATOM    719 HG21 THR A  47     -21.391   3.063  79.346  0.00  0.00      A120  
ATOM    720 HG22 THR A  47     -20.377   2.077  78.207  0.00  0.00      A120  
ATOM    721 HG23 THR A  47     -22.059   2.095  78.069  0.00  0.00      A120  
ATOM    722  C   THR A  47     -22.955   4.896  78.367  0.00  0.00      A120  
ATOM    723  O   THR A  47     -23.297   4.742  79.568  0.00  0.00      A120  
ATOM    724  N   ASP A  48     -23.846   4.675  77.360  0.00  0.00      A120  
ATOM    725  HN  ASP A  48     -23.409   4.784  76.471  0.00  0.00      A120  
ATOM    726  CA  ASP A  48     -25.244   4.323  77.629  0.00  0.00      A120  
ATOM    727  HA  ASP A  48     -25.682   4.897  78.432  0.00  0.00      A120  
ATOM    728  CB  ASP A  48     -26.089   4.752  76.418  0.00  0.00      A120  
ATOM    729  HB1 ASP A  48     -27.089   4.273  76.483  0.00  0.00      A120  
ATOM    730  HB2 ASP A  48     -25.555   4.452  75.491  0.00  0.00      A120  
ATOM    731  CG  ASP A  48     -26.309   6.271  76.349  0.00  0.00      A120  
ATOM    732  OD1 ASP A  48     -25.944   6.979  77.299  0.00  0.00      A120  
ATOM    733  OD2 ASP A  48     -26.939   6.757  75.458  0.00  0.00      A120  
ATOM    734  C   ASP A  48     -25.510   2.813  77.880  0.00  0.00      A120  
ATOM    735  O   ASP A  48     -24.714   1.945  77.490  0.00  0.00      A120  
ATOM    736  N   PRO A  49     -26.603   2.337  78.660  0.00  0.00      A120  
ATOM    737  CD  PRO A  49     -27.828   3.069  78.863  0.00  0.00      A120  
ATOM    738  HD1 PRO A  49     -28.099   3.464  77.860  0.00  0.00      A120  
ATOM    739  HD2 PRO A  49     -27.726   3.967  79.509  0.00  0.00      A120  
ATOM    740  CA  PRO A  49     -26.836   0.900  79.052  0.00  0.00      A120  
ATOM    741  HA  PRO A  49     -25.982   0.567  79.624  0.00  0.00      A120  
ATOM    742  CB  PRO A  49     -28.172   0.781  79.863  0.00  0.00      A120  
ATOM    743  HB1 PRO A  49     -27.928   0.652  80.939  0.00  0.00      A120  
ATOM    744  HB2 PRO A  49     -28.768  -0.060  79.448  0.00  0.00      A120  
ATOM    745  CG  PRO A  49     -28.913   2.125  79.405  0.00  0.00      A120  
ATOM    746  HG1 PRO A  49     -29.690   1.878  78.649  0.00  0.00      A120  
ATOM    747  HG2 PRO A  49     -29.476   2.632  80.217  0.00  0.00      A120  
ATOM    748  C   PRO A  49     -26.718  -0.127  78.039  0.00  0.00      A120  
ATOM    749  O   PRO A  49     -26.280  -1.253  78.380  0.00  0.00      A120  
ATOM    750  N   ASN A  50     -27.129   0.147  76.775  0.00  0.00      A120  
ATOM    751  HN  ASN A  50     -27.538   1.016  76.507  0.00  0.00      A120  
ATOM    752  CA  ASN A  50     -27.076  -0.930  75.734  0.00  0.00      A120  
ATOM    753  HA  ASN A  50     -26.604  -1.808  76.151  0.00  0.00      A120  
ATOM    754  CB  ASN A  50     -28.482  -1.598  75.282  0.00  0.00      A120  
ATOM    755  HB1 ASN A  50     -28.948  -1.053  74.433  0.00  0.00      A120  
ATOM    756  HB2 ASN A  50     -29.195  -1.544  76.133  0.00  0.00      A120  
ATOM    757  CG  ASN A  50     -28.305  -3.039  74.690  0.00  0.00      A120  
ATOM    758  OD1 ASN A  50     -27.172  -3.534  74.553  0.00  0.00      A120  
ATOM    759  ND2 ASN A  50     -29.434  -3.774  74.470  0.00  0.00      A120  
ATOM    760 HD21 ASN A  50     -29.372  -4.655  74.000  0.00  0.00      A120  
ATOM    761 HD22 ASN A  50     -30.291  -3.382  74.805  0.00  0.00      A120  
ATOM    762  C   ASN A  50     -26.434  -0.318  74.523  0.00  0.00      A120  
ATOM    763  O   ASN A  50     -27.064   0.522  73.843  0.00  0.00      A120  
ATOM    764  N   PRO A  51     -25.116  -0.588  74.269  0.00  0.00      A120  
ATOM    765  CD  PRO A  51     -24.163  -1.033  75.297  0.00  0.00      A120  
ATOM    766  HD1 PRO A  51     -24.337  -2.115  75.478  0.00  0.00      A120  
ATOM    767  HD2 PRO A  51     -24.296  -0.379  76.184  0.00  0.00      A120  
ATOM    768  CA  PRO A  51     -24.473  -0.210  72.980  0.00  0.00      A120  
ATOM    769  HA  PRO A  51     -24.622   0.860  72.981  0.00  0.00      A120  
ATOM    770  CB  PRO A  51     -22.970  -0.548  73.250  0.00  0.00      A120  
ATOM    771  HB1 PRO A  51     -22.395   0.297  72.814  0.00  0.00      A120  
ATOM    772  HB2 PRO A  51     -22.801  -1.489  72.683  0.00  0.00      A120  
ATOM    773  CG  PRO A  51     -22.815  -0.550  74.756  0.00  0.00      A120  
ATOM    774  HG1 PRO A  51     -22.026  -1.311  74.934  0.00  0.00      A120  
ATOM    775  HG2 PRO A  51     -22.552   0.433  75.201  0.00  0.00      A120  
ATOM    776  C   PRO A  51     -25.074  -0.508  71.637  0.00  0.00      A120  
ATOM    777  O   PRO A  51     -25.802  -1.470  71.504  0.00  0.00      A120  
ATOM    778  N   GLN A  52     -24.820   0.257  70.539  0.00  0.00      A120  
ATOM    779  HN  GLN A  52     -24.333   1.127  70.577  0.00  0.00      A120  
ATOM    780  CA  GLN A  52     -25.323  -0.138  69.259  0.00  0.00      A120  
ATOM    781  HA  GLN A  52     -26.357  -0.432  69.364  0.00  0.00      A120  
ATOM    782  CB  GLN A  52     -25.258   1.038  68.294  0.00  0.00      A120  
ATOM    783  HB1 GLN A  52     -25.493   0.630  67.288  0.00  0.00      A120  
ATOM    784  HB2 GLN A  52     -24.246   1.497  68.314  0.00  0.00      A120  
ATOM    785  CG  GLN A  52     -26.213   2.238  68.622  0.00  0.00      A120  
ATOM    786  HG1 GLN A  52     -26.319   3.033  67.853  0.00  0.00      A120  
ATOM    787  HG2 GLN A  52     -25.723   2.755  69.475  0.00  0.00      A120  
ATOM    788  CD  GLN A  52     -27.629   1.786  68.997  0.00  0.00      A120  
ATOM    789  OE1 GLN A  52     -28.334   1.415  68.057  0.00  0.00      A120  
ATOM    790  NE2 GLN A  52     -28.074   1.866  70.289  0.00  0.00      A120  
ATOM    791 HE21 GLN A  52     -28.879   1.309  70.494  0.00  0.00      A120  
ATOM    792 HE22 GLN A  52     -27.558   2.449  70.917  0.00  0.00      A120  
ATOM    793  C   GLN A  52     -24.648  -1.485  68.750  0.00  0.00      A120  
ATOM    794  O   GLN A  52     -23.423  -1.650  68.857  0.00  0.00      A120  
ATOM    795  N   GLU A  53     -25.436  -2.434  68.181  0.00  0.00      A120  
ATOM    796  HN  GLU A  53     -26.397  -2.247  67.990  0.00  0.00      A120  
ATOM    797  CA  GLU A  53     -25.002  -3.790  67.843  0.00  0.00      A120  
ATOM    798  HA  GLU A  53     -23.942  -3.911  68.011  0.00  0.00      A120  
ATOM    799  CB  GLU A  53     -25.724  -4.721  68.835  0.00  0.00      A120  
ATOM    800  HB1 GLU A  53     -25.872  -4.163  69.785  0.00  0.00      A120  
ATOM    801  HB2 GLU A  53     -25.036  -5.535  69.147  0.00  0.00      A120  
ATOM    802  CG  GLU A  53     -26.993  -5.518  68.425  0.00  0.00      A120  
ATOM    803  HG1 GLU A  53     -26.798  -6.204  67.573  0.00  0.00      A120  
ATOM    804  HG2 GLU A  53     -27.810  -4.773  68.317  0.00  0.00      A120  
ATOM    805  CD  GLU A  53     -27.518  -6.476  69.483  0.00  0.00      A120  
ATOM    806  OE1 GLU A  53     -27.857  -7.679  69.264  0.00  0.00      A120  
ATOM    807  OE2 GLU A  53     -27.560  -6.060  70.676  0.00  0.00      A120  
ATOM    808  C   GLU A  53     -25.349  -4.065  66.432  0.00  0.00      A120  
ATOM    809  O   GLU A  53     -26.420  -3.769  65.944  0.00  0.00      A120  
ATOM    810  N   ILE A  54     -24.492  -4.772  65.716  0.00  0.00      A120  
ATOM    811  HN  ILE A  54     -23.671  -5.151  66.135  0.00  0.00      A120  
ATOM    812  CA  ILE A  54     -24.676  -5.276  64.356  0.00  0.00      A120  
ATOM    813  HA  ILE A  54     -25.364  -4.658  63.797  0.00  0.00      A120  
ATOM    814  CB  ILE A  54     -23.360  -5.340  63.622  0.00  0.00      A120  
ATOM    815  HB  ILE A  54     -22.678  -6.074  64.102  0.00  0.00      A120  
ATOM    816  CG2 ILE A  54     -23.588  -5.740  62.189  0.00  0.00      A120  
ATOM    817 HG21 ILE A  54     -24.143  -6.700  62.116  0.00  0.00      A120  
ATOM    818 HG22 ILE A  54     -22.638  -5.887  61.632  0.00  0.00      A120  
ATOM    819 HG23 ILE A  54     -24.240  -5.037  61.627  0.00  0.00      A120  
ATOM    820  CG1 ILE A  54     -22.691  -3.939  63.599  0.00  0.00      A120  
ATOM    821 HG11 ILE A  54     -21.816  -3.960  62.914  0.00  0.00      A120  
ATOM    822 HG12 ILE A  54     -22.361  -3.608  64.607  0.00  0.00      A120  
ATOM    823  CD  ILE A  54     -23.683  -2.838  63.119  0.00  0.00      A120  
ATOM    824  HD1 ILE A  54     -24.499  -2.999  63.856  0.00  0.00      A120  
ATOM    825  HD2 ILE A  54     -24.032  -2.955  62.071  0.00  0.00      A120  
ATOM    826  HD3 ILE A  54     -23.218  -1.839  63.260  0.00  0.00      A120  
ATOM    827  C   ILE A  54     -25.210  -6.731  64.448  0.00  0.00      A120  
ATOM    828  O   ILE A  54     -24.506  -7.585  64.941  0.00  0.00      A120  
ATOM    829  N   HSD A  55     -26.467  -7.021  64.062  0.00  0.00      A120  
ATOM    830  HN  HSD A  55     -27.100  -6.306  63.775  0.00  0.00      A120  
ATOM    831  CA  HSD A  55     -26.816  -8.396  63.806  0.00  0.00      A120  
ATOM    832  HA  HSD A  55     -26.461  -8.996  64.630  0.00  0.00      A120  
ATOM    833  CB  HSD A  55     -28.328  -8.745  63.889  0.00  0.00      A120  
ATOM    834  HB1 HSD A  55     -28.571  -9.770  63.536  0.00  0.00      A120  
ATOM    835  HB2 HSD A  55     -28.824  -8.231  63.038  0.00  0.00      A120  
ATOM    836  ND1 HSD A  55     -29.099  -7.464  65.940  0.00  0.00      A120  
ATOM    837  HD1 HSD A  55     -29.010  -6.528  65.600  0.00  0.00      A120  
ATOM    838  CG  HSD A  55     -28.916  -8.609  65.279  0.00  0.00      A120  
ATOM    839  CE1 HSD A  55     -29.619  -7.686  67.134  0.00  0.00      A120  
ATOM    840  HE1 HSD A  55     -29.843  -6.852  67.798  0.00  0.00      A120  
ATOM    841  NE2 HSD A  55     -30.002  -8.960  67.213  0.00  0.00      A120  
ATOM    842  CD2 HSD A  55     -29.500  -9.603  66.033  0.00  0.00      A120  
ATOM    843  HD2 HSD A  55     -29.726 -10.633  65.784  0.00  0.00      A120  
ATOM    844  C   HSD A  55     -26.223  -8.984  62.484  0.00  0.00      A120  
ATOM    845  O   HSD A  55     -26.026  -8.355  61.438  0.00  0.00      A120  
ATOM    846  N   LEU A  56     -25.903 -10.285  62.483  0.00  0.00      A120  
ATOM    847  HN  LEU A  56     -26.074 -10.810  63.313  0.00  0.00      A120  
ATOM    848  CA  LEU A  56     -25.249 -10.835  61.390  0.00  0.00      A120  
ATOM    849  HA  LEU A  56     -25.073 -10.165  60.562  0.00  0.00      A120  
ATOM    850  CB  LEU A  56     -23.867 -11.446  61.810  0.00  0.00      A120  
ATOM    851  HB1 LEU A  56     -23.373 -11.779  60.873  0.00  0.00      A120  
ATOM    852  HB2 LEU A  56     -24.100 -12.296  62.488  0.00  0.00      A120  
ATOM    853  CG  LEU A  56     -22.782 -10.564  62.526  0.00  0.00      A120  
ATOM    854  HG  LEU A  56     -23.196 -10.181  63.483  0.00  0.00      A120  
ATOM    855  CD1 LEU A  56     -21.389 -11.264  62.781  0.00  0.00      A120  
ATOM    856 HD11 LEU A  56     -20.930 -11.774  61.908  0.00  0.00      A120  
ATOM    857 HD12 LEU A  56     -21.592 -12.056  63.534  0.00  0.00      A120  
ATOM    858 HD13 LEU A  56     -20.624 -10.603  63.241  0.00  0.00      A120  
ATOM    859  CD2 LEU A  56     -22.441  -9.368  61.601  0.00  0.00      A120  
ATOM    860 HD21 LEU A  56     -21.813  -9.771  60.778  0.00  0.00      A120  
ATOM    861 HD22 LEU A  56     -21.889  -8.583  62.162  0.00  0.00      A120  
ATOM    862 HD23 LEU A  56     -23.396  -8.941  61.228  0.00  0.00      A120  
ATOM    863  C   LEU A  56     -26.001 -11.944  60.770  0.00  0.00      A120  
ATOM    864  O   LEU A  56     -26.229 -12.951  61.415  0.00  0.00      A120  
ATOM    865  N   GLU A  57     -26.437 -11.870  59.448  0.00  0.00      A120  
ATOM    866  HN  GLU A  57     -26.203 -11.054  58.925  0.00  0.00      A120  
ATOM    867  CA  GLU A  57     -27.068 -13.000  58.836  0.00  0.00      A120  
ATOM    868  HA  GLU A  57     -27.635 -13.364  59.680  0.00  0.00      A120  
ATOM    869  CB  GLU A  57     -28.054 -12.583  57.764  0.00  0.00      A120  
ATOM    870  HB1 GLU A  57     -28.347 -13.507  57.221  0.00  0.00      A120  
ATOM    871  HB2 GLU A  57     -27.550 -11.991  56.971  0.00  0.00      A120  
ATOM    872  CG  GLU A  57     -29.299 -11.867  58.283  0.00  0.00      A120  
ATOM    873  HG1 GLU A  57     -29.059 -10.943  58.851  0.00  0.00      A120  
ATOM    874  HG2 GLU A  57     -29.961 -12.449  58.960  0.00  0.00      A120  
ATOM    875  CD  GLU A  57     -30.243 -11.598  57.112  0.00  0.00      A120  
ATOM    876  OE1 GLU A  57     -31.414 -12.019  57.073  0.00  0.00      A120  
ATOM    877  OE2 GLU A  57     -29.841 -10.813  56.235  0.00  0.00      A120  
ATOM    878  C   GLU A  57     -26.191 -14.166  58.530  0.00  0.00      A120  
ATOM    879  O   GLU A  57     -25.014 -14.071  58.128  0.00  0.00      A120  
ATOM    880  N   ALA A  58     -26.687 -15.340  58.860  0.00  0.00      A120  
ATOM    881  HN  ALA A  58     -27.622 -15.326  59.205  0.00  0.00      A120  
ATOM    882  CA  ALA A  58     -26.142 -16.614  58.499  0.00  0.00      A120  
ATOM    883  HA  ALA A  58     -26.920 -17.348  58.644  0.00  0.00      A120  
ATOM    884  CB  ALA A  58     -25.945 -16.800  56.988  0.00  0.00      A120  
ATOM    885  HB1 ALA A  58     -24.930 -16.488  56.662  0.00  0.00      A120  
ATOM    886  HB2 ALA A  58     -26.740 -16.185  56.515  0.00  0.00      A120  
ATOM    887  HB3 ALA A  58     -26.074 -17.862  56.689  0.00  0.00      A120  
ATOM    888  C   ALA A  58     -24.951 -17.055  59.310  0.00  0.00      A120  
ATOM    889  O   ALA A  58     -24.194 -17.885  58.872  0.00  0.00      A120  
ATOM    890  N   VAL A  59     -24.774 -16.482  60.531  0.00  0.00      A120  
ATOM    891  HN  VAL A  59     -25.511 -15.871  60.811  0.00  0.00      A120  
ATOM    892  CA  VAL A  59     -23.621 -16.782  61.383  0.00  0.00      A120  
ATOM    893  HA  VAL A  59     -22.884 -17.340  60.825  0.00  0.00      A120  
ATOM    894  CB  VAL A  59     -23.034 -15.483  61.811  0.00  0.00      A120  
ATOM    895  HB  VAL A  59     -23.786 -14.772  62.216  0.00  0.00      A120  
ATOM    896  CG1 VAL A  59     -21.891 -15.719  62.740  0.00  0.00      A120  
ATOM    897 HG11 VAL A  59     -20.945 -16.032  62.248  0.00  0.00      A120  
ATOM    898 HG12 VAL A  59     -22.106 -16.348  63.631  0.00  0.00      A120  
ATOM    899 HG13 VAL A  59     -21.711 -14.718  63.187  0.00  0.00      A120  
ATOM    900  CG2 VAL A  59     -22.585 -14.705  60.537  0.00  0.00      A120  
ATOM    901 HG21 VAL A  59     -23.334 -14.232  59.866  0.00  0.00      A120  
ATOM    902 HG22 VAL A  59     -22.011 -15.483  59.989  0.00  0.00      A120  
ATOM    903 HG23 VAL A  59     -21.668 -14.085  60.633  0.00  0.00      A120  
ATOM    904  C   VAL A  59     -23.961 -17.695  62.582  0.00  0.00      A120  
ATOM    905  O   VAL A  59     -24.729 -17.268  63.385  0.00  0.00      A120  
ATOM    906  N   THR A  60     -23.394 -18.890  62.515  0.00  0.00      A120  
ATOM    907  HN  THR A  60     -23.015 -19.250  61.665  0.00  0.00      A120  
ATOM    908  CA  THR A  60     -23.484 -19.812  63.646  0.00  0.00      A120  
ATOM    909  HA  THR A  60     -24.265 -19.468  64.308  0.00  0.00      A120  
ATOM    910  CB  THR A  60     -23.910 -21.235  63.244  0.00  0.00      A120  
ATOM    911  HB  THR A  60     -23.261 -21.602  62.420  0.00  0.00      A120  
ATOM    912  OG1 THR A  60     -25.221 -21.196  62.696  0.00  0.00      A120  
ATOM    913  HG1 THR A  60     -25.071 -20.595  61.962  0.00  0.00      A120  
ATOM    914  CG2 THR A  60     -23.991 -22.225  64.355  0.00  0.00      A120  
ATOM    915 HG21 THR A  60     -23.122 -22.363  65.033  0.00  0.00      A120  
ATOM    916 HG22 THR A  60     -24.350 -23.210  63.986  0.00  0.00      A120  
ATOM    917 HG23 THR A  60     -24.787 -21.930  65.072  0.00  0.00      A120  
ATOM    918  C   THR A  60     -22.155 -19.959  64.292  0.00  0.00      A120  
ATOM    919  O   THR A  60     -21.121 -19.887  63.631  0.00  0.00      A120  
ATOM    920  N   GLU A  61     -22.111 -19.966  65.647  0.00  0.00      A120  
ATOM    921  HN  GLU A  61     -23.003 -20.036  66.087  0.00  0.00      A120  
ATOM    922  CA  GLU A  61     -20.864 -19.749  66.378  0.00  0.00      A120  
ATOM    923  HA  GLU A  61     -20.091 -20.110  65.716  0.00  0.00      A120  
ATOM    924  CB  GLU A  61     -20.645 -18.281  66.707  0.00  0.00      A120  
ATOM    925  HB1 GLU A  61     -20.182 -18.238  67.716  0.00  0.00      A120  
ATOM    926  HB2 GLU A  61     -21.629 -17.764  66.722  0.00  0.00      A120  
ATOM    927  CG  GLU A  61     -19.709 -17.666  65.702  0.00  0.00      A120  
ATOM    928  HG1 GLU A  61     -19.396 -16.626  65.936  0.00  0.00      A120  
ATOM    929  HG2 GLU A  61     -20.207 -17.681  64.709  0.00  0.00      A120  
ATOM    930  CD  GLU A  61     -18.396 -18.476  65.505  0.00  0.00      A120  
ATOM    931  OE1 GLU A  61     -17.559 -18.475  66.390  0.00  0.00      A120  
ATOM    932  OE2 GLU A  61     -18.146 -19.205  64.540  0.00  0.00      A120  
ATOM    933  C   GLU A  61     -20.960 -20.546  67.682  0.00  0.00      A120  
ATOM    934  O   GLU A  61     -21.982 -20.387  68.352  0.00  0.00      A120  
ATOM    935  N   GLU A  62     -19.981 -21.352  68.035  0.00  0.00      A120  
ATOM    936  HN  GLU A  62     -19.184 -21.453  67.445  0.00  0.00      A120  
ATOM    937  CA  GLU A  62     -19.822 -21.970  69.276  0.00  0.00      A120  
ATOM    938  HA  GLU A  62     -20.672 -22.596  69.503  0.00  0.00      A120  
ATOM    939  CB  GLU A  62     -18.628 -22.968  69.286  0.00  0.00      A120  
ATOM    940  HB1 GLU A  62     -18.432 -23.392  70.294  0.00  0.00      A120  
ATOM    941  HB2 GLU A  62     -17.765 -22.375  68.915  0.00  0.00      A120  
ATOM    942  CG  GLU A  62     -18.925 -24.221  68.425  0.00  0.00      A120  
ATOM    943  HG1 GLU A  62     -19.499 -23.937  67.518  0.00  0.00      A120  
ATOM    944  HG2 GLU A  62     -19.636 -24.798  69.054  0.00  0.00      A120  
ATOM    945  CD  GLU A  62     -17.705 -25.027  68.062  0.00  0.00      A120  
ATOM    946  OE1 GLU A  62     -17.556 -25.335  66.856  0.00  0.00      A120  
ATOM    947  OE2 GLU A  62     -16.981 -25.480  68.982  0.00  0.00      A120  
ATOM    948  C   GLU A  62     -19.736 -21.036  70.508  0.00  0.00      A120  
ATOM    949  O   GLU A  62     -19.058 -20.010  70.315  0.00  0.00      A120  
ATOM    950  N   PHE A  63     -20.237 -21.222  71.704  0.00  0.00      A120  
ATOM    951  HN  PHE A  63     -20.806 -22.039  71.757  0.00  0.00      A120  
ATOM    952  CA  PHE A  63     -20.170 -20.330  72.851  0.00  0.00      A120  
ATOM    953  HA  PHE A  63     -19.215 -19.829  72.803  0.00  0.00      A120  
ATOM    954  CB  PHE A  63     -21.354 -19.350  73.109  0.00  0.00      A120  
ATOM    955  HB1 PHE A  63     -21.107 -18.905  74.097  0.00  0.00      A120  
ATOM    956  HB2 PHE A  63     -22.321 -19.896  73.153  0.00  0.00      A120  
ATOM    957  CG  PHE A  63     -21.479 -18.115  72.181  0.00  0.00      A120  
ATOM    958  CD1 PHE A  63     -21.196 -16.795  72.561  0.00  0.00      A120  
ATOM    959  HD1 PHE A  63     -20.690 -16.553  73.485  0.00  0.00      A120  
ATOM    960  CE1 PHE A  63     -21.244 -15.779  71.600  0.00  0.00      A120  
ATOM    961  HE1 PHE A  63     -20.967 -14.773  71.880  0.00  0.00      A120  
ATOM    962  CZ  PHE A  63     -21.807 -15.913  70.311  0.00  0.00      A120  
ATOM    963  HZ  PHE A  63     -22.021 -15.104  69.629  0.00  0.00      A120  
ATOM    964  CD2 PHE A  63     -22.089 -18.280  70.921  0.00  0.00      A120  
ATOM    965  HD2 PHE A  63     -22.387 -19.248  70.545  0.00  0.00      A120  
ATOM    966  CE2 PHE A  63     -22.303 -17.198  69.970  0.00  0.00      A120  
ATOM    967  HE2 PHE A  63     -22.729 -17.452  69.011  0.00  0.00      A120  
ATOM    968  C   PHE A  63     -20.162 -21.386  73.948  0.00  0.00      A120  
ATOM    969  O   PHE A  63     -21.032 -22.212  74.083  0.00  0.00      A120  
ATOM    970  N   ASN A  64     -19.255 -21.151  74.947  0.00  0.00      A120  
ATOM    971  HN  ASN A  64     -18.606 -20.401  74.839  0.00  0.00      A120  
ATOM    972  CA  ASN A  64     -19.375 -21.829  76.252  0.00  0.00      A120  
ATOM    973  HA  ASN A  64     -20.300 -22.386  76.273  0.00  0.00      A120  
ATOM    974  CB  ASN A  64     -18.177 -22.779  76.414  0.00  0.00      A120  
ATOM    975  HB1 ASN A  64     -17.221 -22.220  76.497  0.00  0.00      A120  
ATOM    976  HB2 ASN A  64     -18.329 -23.445  75.538  0.00  0.00      A120  
ATOM    977  CG  ASN A  64     -18.367 -23.684  77.702  0.00  0.00      A120  
ATOM    978  OD1 ASN A  64     -18.602 -23.259  78.789  0.00  0.00      A120  
ATOM    979  ND2 ASN A  64     -18.150 -25.019  77.527  0.00  0.00      A120  
ATOM    980 HD21 ASN A  64     -17.669 -25.275  76.689  0.00  0.00      A120  
ATOM    981 HD22 ASN A  64     -18.285 -25.717  78.230  0.00  0.00      A120  
ATOM    982  C   ASN A  64     -19.430 -20.806  77.411  0.00  0.00      A120  
ATOM    983  O   ASN A  64     -18.432 -20.115  77.676  0.00  0.00      A120  
ATOM    984  N   MET A  65     -20.586 -20.643  78.095  0.00  0.00      A120  
ATOM    985  HN  MET A  65     -21.292 -21.333  77.954  0.00  0.00      A120  
ATOM    986  CA  MET A  65     -20.663 -19.754  79.207  0.00  0.00      A120  
ATOM    987  HA  MET A  65     -20.172 -18.844  78.893  0.00  0.00      A120  
ATOM    988  CB  MET A  65     -22.077 -19.235  79.687  0.00  0.00      A120  
ATOM    989  HB1 MET A  65     -22.547 -18.843  78.760  0.00  0.00      A120  
ATOM    990  HB2 MET A  65     -22.084 -18.422  80.445  0.00  0.00      A120  
ATOM    991  CG  MET A  65     -23.009 -20.370  80.175  0.00  0.00      A120  
ATOM    992  HG1 MET A  65     -22.640 -20.588  81.199  0.00  0.00      A120  
ATOM    993  HG2 MET A  65     -22.897 -21.304  79.583  0.00  0.00      A120  
ATOM    994  SD  MET A  65     -24.720 -19.805  80.250  0.00  0.00      A120  
ATOM    995  CE  MET A  65     -24.556 -18.932  81.868  0.00  0.00      A120  
ATOM    996  HE1 MET A  65     -25.422 -18.243  81.970  0.00  0.00      A120  
ATOM    997  HE2 MET A  65     -23.640 -18.305  81.826  0.00  0.00      A120  
ATOM    998  HE3 MET A  65     -24.406 -19.520  82.799  0.00  0.00      A120  
ATOM    999  C   MET A  65     -19.898 -20.191  80.484  0.00  0.00      A120  
ATOM   1000  O   MET A  65     -19.446 -19.317  81.239  0.00  0.00      A120  
ATOM   1001  N   TRP A  66     -19.703 -21.466  80.834  0.00  0.00      A120  
ATOM   1002  HN  TRP A  66     -19.966 -22.153  80.161  0.00  0.00      A120  
ATOM   1003  CA  TRP A  66     -19.118 -21.998  82.017  0.00  0.00      A120  
ATOM   1004  HA  TRP A  66     -19.485 -21.372  82.817  0.00  0.00      A120  
ATOM   1005  CB  TRP A  66     -19.430 -23.574  82.296  0.00  0.00      A120  
ATOM   1006  HB1 TRP A  66     -19.126 -23.846  83.330  0.00  0.00      A120  
ATOM   1007  HB2 TRP A  66     -18.804 -24.318  81.759  0.00  0.00      A120  
ATOM   1008  CG  TRP A  66     -20.854 -23.986  81.968  0.00  0.00      A120  
ATOM   1009  CD1 TRP A  66     -21.405 -24.653  80.863  0.00  0.00      A120  
ATOM   1010  HD1 TRP A  66     -20.834 -24.948  79.995  0.00  0.00      A120  
ATOM   1011  NE1 TRP A  66     -22.769 -24.806  81.034  0.00  0.00      A120  
ATOM   1012  HE1 TRP A  66     -23.416 -25.145  80.386  0.00  0.00      A120  
ATOM   1013  CE2 TRP A  66     -23.183 -24.127  82.221  0.00  0.00      A120  
ATOM   1014  CD2 TRP A  66     -21.979 -23.643  82.823  0.00  0.00      A120  
ATOM   1015  CE3 TRP A  66     -22.161 -22.907  84.031  0.00  0.00      A120  
ATOM   1016  HE3 TRP A  66     -21.253 -22.646  84.553  0.00  0.00      A120  
ATOM   1017  CZ3 TRP A  66     -23.440 -22.633  84.532  0.00  0.00      A120  
ATOM   1018  HZ3 TRP A  66     -23.476 -22.046  85.438  0.00  0.00      A120  
ATOM   1019  CZ2 TRP A  66     -24.461 -23.758  82.589  0.00  0.00      A120  
ATOM   1020  HZ2 TRP A  66     -25.321 -24.117  82.043  0.00  0.00      A120  
ATOM   1021  CH2 TRP A  66     -24.522 -22.971  83.741  0.00  0.00      A120  
ATOM   1022  HH2 TRP A  66     -25.501 -22.642  84.055  0.00  0.00      A120  
ATOM   1023  C   TRP A  66     -17.647 -21.743  82.141  0.00  0.00      A120  
ATOM   1024  O   TRP A  66     -17.233 -21.328  83.224  0.00  0.00      A120  
ATOM   1025  N   LYS A  67     -16.855 -21.809  81.050  0.00  0.00      A120  
ATOM   1026  HN  LYS A  67     -17.207 -22.197  80.201  0.00  0.00      A120  
ATOM   1027  CA  LYS A  67     -15.476 -21.514  81.158  0.00  0.00      A120  
ATOM   1028  HA  LYS A  67     -15.183 -21.546  82.197  0.00  0.00      A120  
ATOM   1029  CB  LYS A  67     -14.540 -22.639  80.524  0.00  0.00      A120  
ATOM   1030  HB1 LYS A  67     -13.469 -22.405  80.707  0.00  0.00      A120  
ATOM   1031  HB2 LYS A  67     -14.729 -22.662  79.430  0.00  0.00      A120  
ATOM   1032  CG  LYS A  67     -14.762 -23.982  81.217  0.00  0.00      A120  
ATOM   1033  HG1 LYS A  67     -15.783 -24.363  81.003  0.00  0.00      A120  
ATOM   1034  HG2 LYS A  67     -14.548 -23.755  82.283  0.00  0.00      A120  
ATOM   1035  CD  LYS A  67     -13.846 -25.145  80.673  0.00  0.00      A120  
ATOM   1036  HD1 LYS A  67     -12.762 -24.926  80.780  0.00  0.00      A120  
ATOM   1037  HD2 LYS A  67     -14.113 -25.408  79.627  0.00  0.00      A120  
ATOM   1038  CE  LYS A  67     -13.964 -26.442  81.478  0.00  0.00      A120  
ATOM   1039  HE1 LYS A  67     -14.919 -26.925  81.181  0.00  0.00      A120  
ATOM   1040  HE2 LYS A  67     -13.926 -26.177  82.557  0.00  0.00      A120  
ATOM   1041  NZ  LYS A  67     -12.956 -27.486  81.217  0.00  0.00      A120  
ATOM   1042  HZ1 LYS A  67     -13.235 -28.335  81.748  0.00  0.00      A120  
ATOM   1043  HZ2 LYS A  67     -11.956 -27.270  81.400  0.00  0.00      A120  
ATOM   1044  HZ3 LYS A  67     -13.048 -27.832  80.240  0.00  0.00      A120  
ATOM   1045  C   LYS A  67     -15.118 -20.168  80.656  0.00  0.00      A120  
ATOM   1046  O   LYS A  67     -13.968 -19.901  80.250  0.00  0.00      A120  
ATOM   1047  N   ASN A  68     -16.043 -19.102  80.642  0.00  0.00      A120  
ATOM   1048  HN  ASN A  68     -16.899 -19.127  81.154  0.00  0.00      A120  
ATOM   1049  CA  ASN A  68     -15.871 -17.789  79.999  0.00  0.00      A120  
ATOM   1050  HA  ASN A  68     -15.470 -17.895  79.001  0.00  0.00      A120  
ATOM   1051  CB  ASN A  68     -17.362 -17.357  79.849  0.00  0.00      A120  
ATOM   1052  HB1 ASN A  68     -17.735 -17.117  80.868  0.00  0.00      A120  
ATOM   1053  HB2 ASN A  68     -17.894 -18.194  79.347  0.00  0.00      A120  
ATOM   1054  CG  ASN A  68     -17.621 -16.149  79.012  0.00  0.00      A120  
ATOM   1055  OD1 ASN A  68     -16.654 -15.633  78.424  0.00  0.00      A120  
ATOM   1056  ND2 ASN A  68     -18.893 -15.734  78.907  0.00  0.00      A120  
ATOM   1057 HD21 ASN A  68     -19.100 -15.084  78.176  0.00  0.00      A120  
ATOM   1058 HD22 ASN A  68     -19.683 -16.132  79.374  0.00  0.00      A120  
ATOM   1059  C   ASN A  68     -14.955 -16.919  80.759  0.00  0.00      A120  
ATOM   1060  O   ASN A  68     -15.215 -16.509  81.867  0.00  0.00      A120  
ATOM   1061  N   ASN A  69     -13.832 -16.570  80.182  0.00  0.00      A120  
ATOM   1062  HN  ASN A  69     -13.614 -16.892  79.263  0.00  0.00      A120  
ATOM   1063  CA  ASN A  69     -12.890 -15.651  80.790  0.00  0.00      A120  
ATOM   1064  HA  ASN A  69     -12.484 -16.107  81.681  0.00  0.00      A120  
ATOM   1065  CB  ASN A  69     -11.756 -15.243  79.740  0.00  0.00      A120  
ATOM   1066  HB1 ASN A  69     -12.170 -14.694  78.868  0.00  0.00      A120  
ATOM   1067  HB2 ASN A  69     -11.371 -16.204  79.336  0.00  0.00      A120  
ATOM   1068  CG  ASN A  69     -10.548 -14.554  80.372  0.00  0.00      A120  
ATOM   1069  OD1 ASN A  69     -10.137 -13.476  79.982  0.00  0.00      A120  
ATOM   1070  ND2 ASN A  69     -10.039 -15.166  81.515  0.00  0.00      A120  
ATOM   1071 HD21 ASN A  69     -10.386 -16.037  81.861  0.00  0.00      A120  
ATOM   1072 HD22 ASN A  69      -9.189 -14.825  81.918  0.00  0.00      A120  
ATOM   1073  C   ASN A  69     -13.463 -14.312  81.255  0.00  0.00      A120  
ATOM   1074  O   ASN A  69     -12.954 -13.680  82.170  0.00  0.00      A120  
ATOM   1075  N   MET A  70     -14.587 -13.882  80.555  0.00  0.00      A120  
ATOM   1076  HN  MET A  70     -15.002 -14.430  79.833  0.00  0.00      A120  
ATOM   1077  CA  MET A  70     -15.302 -12.669  80.867  0.00  0.00      A120  
ATOM   1078  HA  MET A  70     -14.573 -11.874  80.929  0.00  0.00      A120  
ATOM   1079  CB  MET A  70     -16.287 -12.326  79.757  0.00  0.00      A120  
ATOM   1080  HB1 MET A  70     -16.994 -11.520  80.049  0.00  0.00      A120  
ATOM   1081  HB2 MET A  70     -16.899 -13.240  79.604  0.00  0.00      A120  
ATOM   1082  CG  MET A  70     -15.621 -11.889  78.415  0.00  0.00      A120  
ATOM   1083  HG1 MET A  70     -14.851 -12.630  78.110  0.00  0.00      A120  
ATOM   1084  HG2 MET A  70     -15.058 -10.981  78.720  0.00  0.00      A120  
ATOM   1085  SD  MET A  70     -16.747 -11.556  77.042  0.00  0.00      A120  
ATOM   1086  CE  MET A  70     -17.533 -10.010  77.621  0.00  0.00      A120  
ATOM   1087  HE1 MET A  70     -17.844  -9.982  78.687  0.00  0.00      A120  
ATOM   1088  HE2 MET A  70     -18.548  -9.822  77.209  0.00  0.00      A120  
ATOM   1089  HE3 MET A  70     -16.937  -9.118  77.331  0.00  0.00      A120  
ATOM   1090  C   MET A  70     -15.825 -12.673  82.290  0.00  0.00      A120  
ATOM   1091  O   MET A  70     -15.605 -11.609  82.898  0.00  0.00      A120  
ATOM   1092  N   VAL A  71     -16.346 -13.795  82.874  0.00  0.00      A120  
ATOM   1093  HN  VAL A  71     -16.325 -14.609  82.299  0.00  0.00      A120  
ATOM   1094  CA  VAL A  71     -16.726 -13.965  84.245  0.00  0.00      A120  
ATOM   1095  HA  VAL A  71     -17.421 -13.164  84.451  0.00  0.00      A120  
ATOM   1096  CB  VAL A  71     -17.463 -15.230  84.400  0.00  0.00      A120  
ATOM   1097  HB  VAL A  71     -16.913 -16.114  84.012  0.00  0.00      A120  
ATOM   1098  CG1 VAL A  71     -17.770 -15.597  85.880  0.00  0.00      A120  
ATOM   1099 HG11 VAL A  71     -16.971 -15.700  86.645  0.00  0.00      A120  
ATOM   1100 HG12 VAL A  71     -18.390 -16.512  85.994  0.00  0.00      A120  
ATOM   1101 HG13 VAL A  71     -18.354 -14.754  86.308  0.00  0.00      A120  
ATOM   1102  CG2 VAL A  71     -18.784 -15.077  83.624  0.00  0.00      A120  
ATOM   1103 HG21 VAL A  71     -19.486 -14.355  84.093  0.00  0.00      A120  
ATOM   1104 HG22 VAL A  71     -19.382 -15.996  83.444  0.00  0.00      A120  
ATOM   1105 HG23 VAL A  71     -18.682 -14.680  82.591  0.00  0.00      A120  
ATOM   1106  C   VAL A  71     -15.542 -13.795  85.200  0.00  0.00      A120  
ATOM   1107  O   VAL A  71     -15.678 -13.342  86.364  0.00  0.00      A120  
ATOM   1108  N   GLU A  72     -14.341 -14.160  84.722  0.00  0.00      A120  
ATOM   1109  HN  GLU A  72     -14.151 -14.580  83.838  0.00  0.00      A120  
ATOM   1110  CA  GLU A  72     -13.134 -14.012  85.569  0.00  0.00      A120  
ATOM   1111  HA  GLU A  72     -13.271 -14.379  86.575  0.00  0.00      A120  
ATOM   1112  CB  GLU A  72     -11.814 -14.737  85.196  0.00  0.00      A120  
ATOM   1113  HB1 GLU A  72     -11.033 -14.488  85.945  0.00  0.00      A120  
ATOM   1114  HB2 GLU A  72     -11.411 -14.317  84.249  0.00  0.00      A120  
ATOM   1115  CG  GLU A  72     -11.998 -16.282  85.091  0.00  0.00      A120  
ATOM   1116  HG1 GLU A  72     -12.810 -16.539  84.377  0.00  0.00      A120  
ATOM   1117  HG2 GLU A  72     -12.367 -16.611  86.086  0.00  0.00      A120  
ATOM   1118  CD  GLU A  72     -10.783 -17.029  84.703  0.00  0.00      A120  
ATOM   1119  OE1 GLU A  72     -10.382 -17.108  83.510  0.00  0.00      A120  
ATOM   1120  OE2 GLU A  72     -10.241 -17.701  85.630  0.00  0.00      A120  
ATOM   1121  C   GLU A  72     -12.732 -12.504  85.746  0.00  0.00      A120  
ATOM   1122  O   GLU A  72     -12.383 -12.176  86.865  0.00  0.00      A120  
ATOM   1123  N   GLN A  73     -12.915 -11.652  84.677  0.00  0.00      A120  
ATOM   1124  HN  GLN A  73     -13.276 -12.067  83.845  0.00  0.00      A120  
ATOM   1125  CA  GLN A  73     -12.617 -10.242  84.686  0.00  0.00      A120  
ATOM   1126  HA  GLN A  73     -11.629 -10.111  85.103  0.00  0.00      A120  
ATOM   1127  CB  GLN A  73     -12.704  -9.654  83.234  0.00  0.00      A120  
ATOM   1128  HB1 GLN A  73     -12.457  -8.578  83.360  0.00  0.00      A120  
ATOM   1129  HB2 GLN A  73     -13.780  -9.567  82.969  0.00  0.00      A120  
ATOM   1130  CG  GLN A  73     -11.788 -10.228  82.155  0.00  0.00      A120  
ATOM   1131  HG1 GLN A  73     -11.642  -9.581  81.264  0.00  0.00      A120  
ATOM   1132  HG2 GLN A  73     -12.222 -11.196  81.825  0.00  0.00      A120  
ATOM   1133  CD  GLN A  73     -10.441 -10.482  82.781  0.00  0.00      A120  
ATOM   1134  OE1 GLN A  73      -9.693  -9.547  83.163  0.00  0.00      A120  
ATOM   1135  NE2 GLN A  73      -9.896 -11.721  82.885  0.00  0.00      A120  
ATOM   1136 HE21 GLN A  73      -8.927 -11.710  83.132  0.00  0.00      A120  
ATOM   1137 HE22 GLN A  73     -10.398 -12.553  82.647  0.00  0.00      A120  
ATOM   1138  C   GLN A  73     -13.557  -9.474  85.495  0.00  0.00      A120  
ATOM   1139  O   GLN A  73     -13.194  -8.628  86.333  0.00  0.00      A120  
ATOM   1140  N   MET A  74     -14.911  -9.779  85.415  0.00  0.00      A120  
ATOM   1141  HN  MET A  74     -15.257 -10.458  84.771  0.00  0.00      A120  
ATOM   1142  CA  MET A  74     -16.039  -9.205  86.181  0.00  0.00      A120  
ATOM   1143  HA  MET A  74     -16.053  -8.131  86.295  0.00  0.00      A120  
ATOM   1144  CB  MET A  74     -17.428  -9.638  85.673  0.00  0.00      A120  
ATOM   1145  HB1 MET A  74     -17.301 -10.739  85.594  0.00  0.00      A120  
ATOM   1146  HB2 MET A  74     -17.445  -9.317  84.609  0.00  0.00      A120  
ATOM   1147  CG  MET A  74     -18.733  -9.139  86.377  0.00  0.00      A120  
ATOM   1148  HG1 MET A  74     -18.626  -9.575  87.393  0.00  0.00      A120  
ATOM   1149  HG2 MET A  74     -19.619  -9.664  85.961  0.00  0.00      A120  
ATOM   1150  SD  MET A  74     -19.051  -7.394  86.537  0.00  0.00      A120  
ATOM   1151  CE  MET A  74     -20.489  -7.617  87.644  0.00  0.00      A120  
ATOM   1152  HE1 MET A  74     -21.140  -8.460  87.329  0.00  0.00      A120  
ATOM   1153  HE2 MET A  74     -21.181  -6.751  87.717  0.00  0.00      A120  
ATOM   1154  HE3 MET A  74     -20.168  -8.019  88.629  0.00  0.00      A120  
ATOM   1155  C   MET A  74     -15.950  -9.558  87.636  0.00  0.00      A120  
ATOM   1156  O   MET A  74     -16.145  -8.702  88.434  0.00  0.00      A120  
ATOM   1157  N   HSD A  75     -15.572 -10.812  87.880  0.00  0.00      A120  
ATOM   1158  HN  HSD A  75     -15.634 -11.360  87.050  0.00  0.00      A120  
ATOM   1159  CA  HSD A  75     -15.397 -11.460  89.227  0.00  0.00      A120  
ATOM   1160  HA  HSD A  75     -16.221 -11.128  89.842  0.00  0.00      A120  
ATOM   1161  CB  HSD A  75     -15.325 -13.000  89.182  0.00  0.00      A120  
ATOM   1162  HB1 HSD A  75     -14.474 -13.211  88.500  0.00  0.00      A120  
ATOM   1163  HB2 HSD A  75     -16.273 -13.290  88.682  0.00  0.00      A120  
ATOM   1164  ND1 HSD A  75     -16.079 -13.630  91.505  0.00  0.00      A120  
ATOM   1165  HD1 HSD A  75     -16.871 -13.021  91.551  0.00  0.00      A120  
ATOM   1166  CG  HSD A  75     -15.238 -13.793  90.469  0.00  0.00      A120  
ATOM   1167  CE1 HSD A  75     -15.682 -14.507  92.449  0.00  0.00      A120  
ATOM   1168  HE1 HSD A  75     -16.112 -14.714  93.429  0.00  0.00      A120  
ATOM   1169  NE2 HSD A  75     -14.592 -15.189  92.106  0.00  0.00      A120  
ATOM   1170  CD2 HSD A  75     -14.327 -14.753  90.809  0.00  0.00      A120  
ATOM   1171  HD2 HSD A  75     -13.487 -15.173  90.270  0.00  0.00      A120  
ATOM   1172  C   HSD A  75     -14.170 -10.928  89.885  0.00  0.00      A120  
ATOM   1173  O   HSD A  75     -14.262 -10.510  91.013  0.00  0.00      A120  
ATOM   1174  N   THR A  76     -13.014 -10.799  89.243  0.00  0.00      A120  
ATOM   1175  HN  THR A  76     -12.919 -11.000  88.271  0.00  0.00      A120  
ATOM   1176  CA  THR A  76     -11.837 -10.171  89.891  0.00  0.00      A120  
ATOM   1177  HA  THR A  76     -11.841 -10.557  90.900  0.00  0.00      A120  
ATOM   1178  CB  THR A  76     -10.519 -10.604  89.231  0.00  0.00      A120  
ATOM   1179  HB  THR A  76     -10.491 -11.714  89.258  0.00  0.00      A120  
ATOM   1180  OG1 THR A  76      -9.402 -10.013  89.967  0.00  0.00      A120  
ATOM   1181  HG1 THR A  76      -8.625 -10.411  89.567  0.00  0.00      A120  
ATOM   1182  CG2 THR A  76     -10.420 -10.060  87.836  0.00  0.00      A120  
ATOM   1183 HG21 THR A  76      -9.512 -10.474  87.348  0.00  0.00      A120  
ATOM   1184 HG22 THR A  76     -10.252  -8.963  87.898  0.00  0.00      A120  
ATOM   1185 HG23 THR A  76     -11.379 -10.123  87.278  0.00  0.00      A120  
ATOM   1186  C   THR A  76     -11.897  -8.613  89.960  0.00  0.00      A120  
ATOM   1187  O   THR A  76     -11.478  -8.074  90.923  0.00  0.00      A120  
ATOM   1188  N   ASP A  77     -12.423  -7.887  88.972  0.00  0.00      A120  
ATOM   1189  HN  ASP A  77     -12.702  -8.203  88.068  0.00  0.00      A120  
ATOM   1190  CA  ASP A  77     -12.515  -6.489  89.125  0.00  0.00      A120  
ATOM   1191  HA  ASP A  77     -11.549  -6.020  89.243  0.00  0.00      A120  
ATOM   1192  CB  ASP A  77     -13.173  -5.816  87.933  0.00  0.00      A120  
ATOM   1193  HB1 ASP A  77     -13.413  -4.764  88.198  0.00  0.00      A120  
ATOM   1194  HB2 ASP A  77     -14.112  -6.369  87.716  0.00  0.00      A120  
ATOM   1195  CG  ASP A  77     -12.311  -5.733  86.658  0.00  0.00      A120  
ATOM   1196  OD1 ASP A  77     -11.119  -6.091  86.810  0.00  0.00      A120  
ATOM   1197  OD2 ASP A  77     -12.727  -5.287  85.578  0.00  0.00      A120  
ATOM   1198  C   ASP A  77     -13.286  -6.022  90.420  0.00  0.00      A120  
ATOM   1199  O   ASP A  77     -12.741  -5.173  91.131  0.00  0.00      A120  
ATOM   1200  N   ILE A  78     -14.471  -6.596  90.553  0.00  0.00      A120  
ATOM   1201  HN  ILE A  78     -14.781  -7.241  89.858  0.00  0.00      A120  
ATOM   1202  CA  ILE A  78     -15.327  -6.431  91.716  0.00  0.00      A120  
ATOM   1203  HA  ILE A  78     -15.726  -5.428  91.758  0.00  0.00      A120  
ATOM   1204  CB  ILE A  78     -16.577  -7.260  91.476  0.00  0.00      A120  
ATOM   1205  HB  ILE A  78     -16.390  -8.117  90.794  0.00  0.00      A120  
ATOM   1206  CG2 ILE A  78     -17.194  -7.791  92.797  0.00  0.00      A120  
ATOM   1207 HG21 ILE A  78     -18.098  -8.304  92.405  0.00  0.00      A120  
ATOM   1208 HG22 ILE A  78     -17.481  -6.927  93.433  0.00  0.00      A120  
ATOM   1209 HG23 ILE A  78     -16.548  -8.484  93.377  0.00  0.00      A120  
ATOM   1210  CG1 ILE A  78     -17.685  -6.405  90.738  0.00  0.00      A120  
ATOM   1211 HG11 ILE A  78     -18.083  -5.623  91.420  0.00  0.00      A120  
ATOM   1212 HG12 ILE A  78     -18.549  -7.050  90.468  0.00  0.00      A120  
ATOM   1213  CD  ILE A  78     -17.299  -5.738  89.408  0.00  0.00      A120  
ATOM   1214  HD1 ILE A  78     -18.160  -5.187  88.972  0.00  0.00      A120  
ATOM   1215  HD2 ILE A  78     -16.968  -6.387  88.569  0.00  0.00      A120  
ATOM   1216  HD3 ILE A  78     -16.468  -5.019  89.569  0.00  0.00      A120  
ATOM   1217  C   ILE A  78     -14.567  -6.691  93.102  0.00  0.00      A120  
ATOM   1218  O   ILE A  78     -14.660  -5.831  93.950  0.00  0.00      A120  
ATOM   1219  N   ILE A  79     -13.905  -7.825  93.202  0.00  0.00      A120  
ATOM   1220  HN  ILE A  79     -13.754  -8.453  92.443  0.00  0.00      A120  
ATOM   1221  CA  ILE A  79     -13.123  -8.216  94.464  0.00  0.00      A120  
ATOM   1222  HA  ILE A  79     -13.814  -8.205  95.293  0.00  0.00      A120  
ATOM   1223  CB  ILE A  79     -12.555  -9.693  94.400  0.00  0.00      A120  
ATOM   1224  HB  ILE A  79     -12.111  -9.837  93.391  0.00  0.00      A120  
ATOM   1225  CG2 ILE A  79     -11.535  -9.687  95.491  0.00  0.00      A120  
ATOM   1226 HG21 ILE A  79     -10.517  -9.307  95.255  0.00  0.00      A120  
ATOM   1227 HG22 ILE A  79     -11.195 -10.728  95.678  0.00  0.00      A120  
ATOM   1228 HG23 ILE A  79     -11.844  -9.331  96.497  0.00  0.00      A120  
ATOM   1229  CG1 ILE A  79     -13.709 -10.695  94.533  0.00  0.00      A120  
ATOM   1230 HG11 ILE A  79     -14.538 -10.531  93.812  0.00  0.00      A120  
ATOM   1231 HG12 ILE A  79     -14.074 -10.631  95.580  0.00  0.00      A120  
ATOM   1232  CD  ILE A  79     -13.224 -12.094  94.319  0.00  0.00      A120  
ATOM   1233  HD1 ILE A  79     -13.912 -12.893  94.668  0.00  0.00      A120  
ATOM   1234  HD2 ILE A  79     -12.337 -12.342  94.941  0.00  0.00      A120  
ATOM   1235  HD3 ILE A  79     -13.149 -12.201  93.216  0.00  0.00      A120  
ATOM   1236  C   ILE A  79     -12.011  -7.133  94.599  0.00  0.00      A120  
ATOM   1237  O   ILE A  79     -11.860  -6.480  95.649  0.00  0.00      A120  
ATOM   1238  N   SER A  80     -11.273  -6.841  93.482  0.00  0.00      A120  
ATOM   1239  HN  SER A  80     -11.619  -7.092  92.581  0.00  0.00      A120  
ATOM   1240  CA  SER A  80     -10.011  -6.134  93.494  0.00  0.00      A120  
ATOM   1241  HA  SER A  80      -9.404  -6.542  94.288  0.00  0.00      A120  
ATOM   1242  CB  SER A  80      -9.191  -6.190  92.162  0.00  0.00      A120  
ATOM   1243  HB1 SER A  80      -8.216  -5.659  92.202  0.00  0.00      A120  
ATOM   1244  HB2 SER A  80      -9.843  -5.741  91.382  0.00  0.00      A120  
ATOM   1245  OG  SER A  80      -9.059  -7.584  91.776  0.00  0.00      A120  
ATOM   1246  HG1 SER A  80      -9.884  -7.949  91.448  0.00  0.00      A120  
ATOM   1247  C   SER A  80     -10.239  -4.647  93.889  0.00  0.00      A120  
ATOM   1248  O   SER A  80      -9.665  -4.241  94.896  0.00  0.00      A120  
ATOM   1249  N   LEU A  81     -11.204  -3.985  93.273  0.00  0.00      A120  
ATOM   1250  HN  LEU A  81     -11.835  -4.493  92.692  0.00  0.00      A120  
ATOM   1251  CA  LEU A  81     -11.533  -2.583  93.464  0.00  0.00      A120  
ATOM   1252  HA  LEU A  81     -10.599  -2.052  93.579  0.00  0.00      A120  
ATOM   1253  CB  LEU A  81     -12.183  -2.024  92.167  0.00  0.00      A120  
ATOM   1254  HB1 LEU A  81     -13.087  -2.585  91.848  0.00  0.00      A120  
ATOM   1255  HB2 LEU A  81     -11.463  -2.061  91.322  0.00  0.00      A120  
ATOM   1256  CG  LEU A  81     -12.504  -0.530  92.345  0.00  0.00      A120  
ATOM   1257  HG  LEU A  81     -13.275  -0.365  93.128  0.00  0.00      A120  
ATOM   1258  CD1 LEU A  81     -11.259   0.198  92.890  0.00  0.00      A120  
ATOM   1259 HD11 LEU A  81     -11.379   1.286  92.701  0.00  0.00      A120  
ATOM   1260 HD12 LEU A  81     -10.312  -0.222  92.489  0.00  0.00      A120  
ATOM   1261 HD13 LEU A  81     -11.144   0.056  93.986  0.00  0.00      A120  
ATOM   1262  CD2 LEU A  81     -12.914   0.221  91.029  0.00  0.00      A120  
ATOM   1263 HD21 LEU A  81     -12.048   0.498  90.391  0.00  0.00      A120  
ATOM   1264 HD22 LEU A  81     -13.567   1.067  91.333  0.00  0.00      A120  
ATOM   1265 HD23 LEU A  81     -13.422  -0.503  90.357  0.00  0.00      A120  
ATOM   1266  C   LEU A  81     -12.417  -2.365  94.748  0.00  0.00      A120  
ATOM   1267  O   LEU A  81     -12.498  -1.290  95.364  0.00  0.00      A120  
ATOM   1268  N   TRP A  82     -13.255  -3.382  95.124  0.00  0.00      A120  
ATOM   1269  HN  TRP A  82     -13.417  -4.276  94.713  0.00  0.00      A120  
ATOM   1270  CA  TRP A  82     -13.895  -3.402  96.387  0.00  0.00      A120  
ATOM   1271  HA  TRP A  82     -14.450  -2.484  96.516  0.00  0.00      A120  
ATOM   1272  CB  TRP A  82     -14.920  -4.583  96.518  0.00  0.00      A120  
ATOM   1273  HB1 TRP A  82     -14.378  -5.483  96.158  0.00  0.00      A120  
ATOM   1274  HB2 TRP A  82     -15.805  -4.341  95.891  0.00  0.00      A120  
ATOM   1275  CG  TRP A  82     -15.445  -4.788  97.960  0.00  0.00      A120  
ATOM   1276  CD1 TRP A  82     -15.067  -5.675  98.921  0.00  0.00      A120  
ATOM   1277  HD1 TRP A  82     -14.183  -6.264  98.727  0.00  0.00      A120  
ATOM   1278  NE1 TRP A  82     -15.821  -5.485 100.074  0.00  0.00      A120  
ATOM   1279  HE1 TRP A  82     -15.792  -5.919 100.948  0.00  0.00      A120  
ATOM   1280  CE2 TRP A  82     -16.744  -4.549  99.875  0.00  0.00      A120  
ATOM   1281  CD2 TRP A  82     -16.591  -4.104  98.570  0.00  0.00      A120  
ATOM   1282  CE3 TRP A  82     -17.564  -3.217  98.041  0.00  0.00      A120  
ATOM   1283  HE3 TRP A  82     -17.512  -2.903  97.009  0.00  0.00      A120  
ATOM   1284  CZ3 TRP A  82     -18.616  -2.787  98.856  0.00  0.00      A120  
ATOM   1285  HZ3 TRP A  82     -19.305  -2.034  98.503  0.00  0.00      A120  
ATOM   1286  CZ2 TRP A  82     -17.700  -4.064 100.739  0.00  0.00      A120  
ATOM   1287  HZ2 TRP A  82     -17.837  -4.467 101.732  0.00  0.00      A120  
ATOM   1288  CH2 TRP A  82     -18.630  -3.145 100.219  0.00  0.00      A120  
ATOM   1289  HH2 TRP A  82     -19.303  -2.714 100.946  0.00  0.00      A120  
ATOM   1290  C   TRP A  82     -12.829  -3.395  97.563  0.00  0.00      A120  
ATOM   1291  O   TRP A  82     -13.053  -2.729  98.525  0.00  0.00      A120  
ATOM   1292  N   ASP A  83     -11.757  -4.120  97.509  0.00  0.00      A120  
ATOM   1293  HN  ASP A  83     -11.632  -4.788  96.778  0.00  0.00      A120  
ATOM   1294  CA  ASP A  83     -10.633  -4.041  98.513  0.00  0.00      A120  
ATOM   1295  HA  ASP A  83     -11.028  -4.128  99.515  0.00  0.00      A120  
ATOM   1296  CB  ASP A  83      -9.685  -5.208  98.260  0.00  0.00      A120  
ATOM   1297  HB1 ASP A  83      -9.419  -5.157  97.183  0.00  0.00      A120  
ATOM   1298  HB2 ASP A  83     -10.179  -6.203  98.250  0.00  0.00      A120  
ATOM   1299  CG  ASP A  83      -8.422  -5.269  99.077  0.00  0.00      A120  
ATOM   1300  OD1 ASP A  83      -7.541  -6.134  98.784  0.00  0.00      A120  
ATOM   1301  OD2 ASP A  83      -8.298  -4.509 100.068  0.00  0.00      A120  
ATOM   1302  C   ASP A  83      -9.918  -2.680  98.437  0.00  0.00      A120  
ATOM   1303  O   ASP A  83      -9.650  -1.963  99.420  0.00  0.00      A120  
ATOM   1304  N   GLN A  84      -9.601  -2.238  97.198  0.00  0.00      A120  
ATOM   1305  HN  GLN A  84      -9.800  -2.888  96.468  0.00  0.00      A120  
ATOM   1306  CA  GLN A  84      -8.880  -1.034  96.959  0.00  0.00      A120  
ATOM   1307  HA  GLN A  84      -8.037  -1.134  97.627  0.00  0.00      A120  
ATOM   1308  CB  GLN A  84      -8.353  -1.047  95.500  0.00  0.00      A120  
ATOM   1309  HB1 GLN A  84      -8.098   0.009  95.269  0.00  0.00      A120  
ATOM   1310  HB2 GLN A  84      -9.066  -1.428  94.737  0.00  0.00      A120  
ATOM   1311  CG  GLN A  84      -7.024  -1.871  95.250  0.00  0.00      A120  
ATOM   1312  HG1 GLN A  84      -6.605  -1.688  94.237  0.00  0.00      A120  
ATOM   1313  HG2 GLN A  84      -7.247  -2.952  95.126  0.00  0.00      A120  
ATOM   1314  CD  GLN A  84      -5.877  -1.655  96.225  0.00  0.00      A120  
ATOM   1315  OE1 GLN A  84      -5.657  -0.531  96.601  0.00  0.00      A120  
ATOM   1316  NE2 GLN A  84      -5.173  -2.739  96.689  0.00  0.00      A120  
ATOM   1317 HE21 GLN A  84      -4.310  -2.539  97.154  0.00  0.00      A120  
ATOM   1318 HE22 GLN A  84      -5.578  -3.652  96.723  0.00  0.00      A120  
ATOM   1319  C   GLN A  84      -9.566   0.307  97.286  0.00  0.00      A120  
ATOM   1320  O   GLN A  84      -8.919   1.346  97.593  0.00  0.00      A120  
ATOM   1321  N   SER A  85     -10.873   0.292  97.385  0.00  0.00      A120  
ATOM   1322  HN  SER A  85     -11.340  -0.524  97.053  0.00  0.00      A120  
ATOM   1323  CA  SER A  85     -11.673   1.439  97.794  0.00  0.00      A120  
ATOM   1324  HA  SER A  85     -11.236   2.330  97.367  0.00  0.00      A120  
ATOM   1325  CB  SER A  85     -13.163   1.428  97.296  0.00  0.00      A120  
ATOM   1326  HB1 SER A  85     -13.562   2.449  97.480  0.00  0.00      A120  
ATOM   1327  HB2 SER A  85     -13.754   0.602  97.745  0.00  0.00      A120  
ATOM   1328  OG  SER A  85     -13.214   1.273  95.874  0.00  0.00      A120  
ATOM   1329  HG1 SER A  85     -13.054   0.362  95.619  0.00  0.00      A120  
ATOM   1330  C   SER A  85     -11.759   1.532  99.251  0.00  0.00      A120  
ATOM   1331  O   SER A  85     -11.938   2.616  99.838  0.00  0.00      A120  
ATOM   1332  N   LEU A  86     -11.607   0.444  99.982  0.00  0.00      A120  
ATOM   1333  HN  LEU A  86     -11.535  -0.452  99.550  0.00  0.00      A120  
ATOM   1334  CA  LEU A  86     -11.623   0.457 101.420  0.00  0.00      A120  
ATOM   1335  HA  LEU A  86     -12.235   1.262 101.800  0.00  0.00      A120  
ATOM   1336  CB  LEU A  86     -12.060  -0.828 102.099  0.00  0.00      A120  
ATOM   1337  HB1 LEU A  86     -11.628  -1.038 103.100  0.00  0.00      A120  
ATOM   1338  HB2 LEU A  86     -11.816  -1.687 101.438  0.00  0.00      A120  
ATOM   1339  CG  LEU A  86     -13.599  -0.770 102.416  0.00  0.00      A120  
ATOM   1340  HG  LEU A  86     -13.840  -1.812 102.718  0.00  0.00      A120  
ATOM   1341  CD1 LEU A  86     -13.779  -0.007 103.785  0.00  0.00      A120  
ATOM   1342 HD11 LEU A  86     -13.160   0.914 103.835  0.00  0.00      A120  
ATOM   1343 HD12 LEU A  86     -13.397  -0.685 104.577  0.00  0.00      A120  
ATOM   1344 HD13 LEU A  86     -14.864   0.150 103.966  0.00  0.00      A120  
ATOM   1345  CD2 LEU A  86     -14.597  -0.266 101.338  0.00  0.00      A120  
ATOM   1346 HD21 LEU A  86     -14.526   0.831 101.177  0.00  0.00      A120  
ATOM   1347 HD22 LEU A  86     -15.641  -0.590 101.535  0.00  0.00      A120  
ATOM   1348 HD23 LEU A  86     -14.261  -0.728 100.385  0.00  0.00      A120  
ATOM   1349  C   LEU A  86     -10.211   0.701 102.013  0.00  0.00      A120  
ATOM   1350  O   LEU A  86     -10.078   1.064 103.139  0.00  0.00      A120  
ATOM   1351  N   LYS A  87      -9.095   0.587 101.201  0.00  0.00      A120  
ATOM   1352  HN  LYS A  87      -9.255   0.269 100.269  0.00  0.00      A120  
ATOM   1353  CA  LYS A  87      -7.800   0.776 101.789  0.00  0.00      A120  
ATOM   1354  HA  LYS A  87      -7.631   0.042 102.563  0.00  0.00      A120  
ATOM   1355  CB  LYS A  87      -6.686   0.555 100.716  0.00  0.00      A120  
ATOM   1356  HB1 LYS A  87      -5.776   1.139 100.970  0.00  0.00      A120  
ATOM   1357  HB2 LYS A  87      -6.882   0.928  99.688  0.00  0.00      A120  
ATOM   1358  CG  LYS A  87      -6.245  -0.884 100.611  0.00  0.00      A120  
ATOM   1359  HG1 LYS A  87      -5.737  -1.132  99.654  0.00  0.00      A120  
ATOM   1360  HG2 LYS A  87      -7.179  -1.484 100.623  0.00  0.00      A120  
ATOM   1361  CD  LYS A  87      -5.380  -1.580 101.720  0.00  0.00      A120  
ATOM   1362  HD1 LYS A  87      -5.741  -1.347 102.744  0.00  0.00      A120  
ATOM   1363  HD2 LYS A  87      -4.370  -1.132 101.599  0.00  0.00      A120  
ATOM   1364  CE  LYS A  87      -5.206  -3.139 101.665  0.00  0.00      A120  
ATOM   1365  HE1 LYS A  87      -4.569  -3.449 102.521  0.00  0.00      A120  
ATOM   1366  HE2 LYS A  87      -4.654  -3.430 100.745  0.00  0.00      A120  
ATOM   1367  NZ  LYS A  87      -6.418  -3.867 101.832  0.00  0.00      A120  
ATOM   1368  HZ1 LYS A  87      -6.176  -4.871 101.949  0.00  0.00      A120  
ATOM   1369  HZ2 LYS A  87      -6.991  -3.833 100.965  0.00  0.00      A120  
ATOM   1370  HZ3 LYS A  87      -6.995  -3.506 102.618  0.00  0.00      A120  
ATOM   1371  C   LYS A  87      -7.395   2.154 102.455  0.00  0.00      A120  
ATOM   1372  O   LYS A  87      -6.774   2.052 103.509  0.00  0.00      A120  
ATOM   1373  N   PRO A  88      -7.777   3.392 102.108  0.00  0.00      A120  
ATOM   1374  CD  PRO A  88      -8.265   3.697 100.782  0.00  0.00      A120  
ATOM   1375  HD1 PRO A  88      -9.213   3.181 100.518  0.00  0.00      A120  
ATOM   1376  HD2 PRO A  88      -7.486   3.402 100.047  0.00  0.00      A120  
ATOM   1377  CA  PRO A  88      -7.347   4.550 102.905  0.00  0.00      A120  
ATOM   1378  HA  PRO A  88      -6.311   4.490 103.206  0.00  0.00      A120  
ATOM   1379  CB  PRO A  88      -7.473   5.730 101.882  0.00  0.00      A120  
ATOM   1380  HB1 PRO A  88      -6.461   5.843 101.438  0.00  0.00      A120  
ATOM   1381  HB2 PRO A  88      -7.860   6.670 102.331  0.00  0.00      A120  
ATOM   1382  CG  PRO A  88      -8.450   5.221 100.837  0.00  0.00      A120  
ATOM   1383  HG1 PRO A  88      -9.436   5.403 101.317  0.00  0.00      A120  
ATOM   1384  HG2 PRO A  88      -8.392   5.710  99.842  0.00  0.00      A120  
ATOM   1385  C   PRO A  88      -8.309   4.868 103.988  0.00  0.00      A120  
ATOM   1386  O   PRO A  88      -8.032   5.775 104.793  0.00  0.00      A120  
ATOM   1387  N   CYS A  89      -9.434   4.133 104.066  0.00  0.00      A120  
ATOM   1388  HN  CYS A  89      -9.564   3.347 103.467  0.00  0.00      A120  
ATOM   1389  CA  CYS A  89     -10.534   4.443 104.960  0.00  0.00      A120  
ATOM   1390  HA  CYS A  89     -10.676   5.505 104.829  0.00  0.00      A120  
ATOM   1391  CB  CYS A  89     -11.866   3.760 104.638  0.00  0.00      A120  
ATOM   1392  HB1 CYS A  89     -12.694   4.373 105.054  0.00  0.00      A120  
ATOM   1393  HB2 CYS A  89     -11.990   2.731 105.039  0.00  0.00      A120  
ATOM   1394  SG  CYS A  89     -12.211   3.769 102.820  0.00  0.00      A120  
ATOM   1395  C   CYS A  89     -10.112   4.247 106.391  0.00  0.00      A120  
ATOM   1396  O   CYS A  89      -9.124   3.505 106.623  0.00  0.00      A120  
ATOM   1397  N   VAL A  90     -10.755   4.934 107.368  0.00  0.00      A120  
ATOM   1398  HN  VAL A  90     -11.432   5.617 107.103  0.00  0.00      A120  
ATOM   1399  CA  VAL A  90     -10.259   4.948 108.725  0.00  0.00      A120  
ATOM   1400  HA  VAL A  90      -9.205   5.162 108.628  0.00  0.00      A120  
ATOM   1401  CB  VAL A  90     -10.837   6.137 109.576  0.00  0.00      A120  
ATOM   1402  HB  VAL A  90     -11.928   5.966 109.690  0.00  0.00      A120  
ATOM   1403  CG1 VAL A  90     -10.213   6.117 111.008  0.00  0.00      A120  
ATOM   1404 HG11 VAL A  90     -10.665   6.890 111.666  0.00  0.00      A120  
ATOM   1405 HG12 VAL A  90      -9.171   6.467 110.842  0.00  0.00      A120  
ATOM   1406 HG13 VAL A  90     -10.319   5.228 111.666  0.00  0.00      A120  
ATOM   1407  CG2 VAL A  90     -10.666   7.502 108.877  0.00  0.00      A120  
ATOM   1408 HG21 VAL A  90     -11.112   7.564 107.862  0.00  0.00      A120  
ATOM   1409 HG22 VAL A  90      -9.592   7.750 108.738  0.00  0.00      A120  
ATOM   1410 HG23 VAL A  90     -11.008   8.277 109.596  0.00  0.00      A120  
ATOM   1411  C   VAL A  90     -10.203   3.541 109.463  0.00  0.00      A120  
ATOM   1412  O   VAL A  90     -11.170   2.793 109.514  0.00  0.00      A120  
ATOM   1413  N   LYS A  91      -9.069   3.154 110.023  0.00  0.00      A120  
ATOM   1414  HN  LYS A  91      -8.263   3.723 109.880  0.00  0.00      A120  
ATOM   1415  CA  LYS A  91      -8.888   1.993 110.907  0.00  0.00      A120  
ATOM   1416  HA  LYS A  91      -9.507   1.237 110.447  0.00  0.00      A120  
ATOM   1417  CB  LYS A  91      -7.441   1.525 111.012  0.00  0.00      A120  
ATOM   1418  HB1 LYS A  91      -7.401   0.722 111.779  0.00  0.00      A120  
ATOM   1419  HB2 LYS A  91      -6.756   2.335 111.340  0.00  0.00      A120  
ATOM   1420  CG  LYS A  91      -6.818   1.114 109.640  0.00  0.00      A120  
ATOM   1421  HG1 LYS A  91      -6.748   1.956 108.919  0.00  0.00      A120  
ATOM   1422  HG2 LYS A  91      -7.453   0.432 109.035  0.00  0.00      A120  
ATOM   1423  CD  LYS A  91      -5.333   0.705 109.801  0.00  0.00      A120  
ATOM   1424  HD1 LYS A  91      -5.300  -0.332 110.198  0.00  0.00      A120  
ATOM   1425  HD2 LYS A  91      -4.816   1.271 110.605  0.00  0.00      A120  
ATOM   1426  CE  LYS A  91      -4.456   0.754 108.546  0.00  0.00      A120  
ATOM   1427  HE1 LYS A  91      -3.588   0.087 108.736  0.00  0.00      A120  
ATOM   1428  HE2 LYS A  91      -4.261   1.819 108.300  0.00  0.00      A120  
ATOM   1429  NZ  LYS A  91      -5.127   0.007 107.472  0.00  0.00      A120  
ATOM   1430  HZ1 LYS A  91      -5.979   0.483 107.112  0.00  0.00      A120  
ATOM   1431  HZ2 LYS A  91      -5.489  -0.878 107.881  0.00  0.00      A120  
ATOM   1432  HZ3 LYS A  91      -4.519  -0.136 106.640  0.00  0.00      A120  
ATOM   1433  C   LYS A  91      -9.461   2.161 112.267  0.00  0.00      A120  
ATOM   1434  O   LYS A  91      -9.098   2.953 113.117  0.00  0.00      A120  
ATOM   1435  N   LEU A  92     -10.396   1.297 112.604  0.00  0.00      A120  
ATOM   1436  HN  LEU A  92     -10.666   0.579 111.967  0.00  0.00      A120  
ATOM   1437  CA  LEU A  92     -11.069   1.178 113.910  0.00  0.00      A120  
ATOM   1438  HA  LEU A  92     -10.875   2.090 114.455  0.00  0.00      A120  
ATOM   1439  CB  LEU A  92     -12.636   0.967 113.811  0.00  0.00      A120  
ATOM   1440  HB1 LEU A  92     -12.917   0.836 114.878  0.00  0.00      A120  
ATOM   1441  HB2 LEU A  92     -12.743  -0.005 113.284  0.00  0.00      A120  
ATOM   1442  CG  LEU A  92     -13.409   2.067 113.085  0.00  0.00      A120  
ATOM   1443  HG  LEU A  92     -13.193   2.003 111.997  0.00  0.00      A120  
ATOM   1444  CD1 LEU A  92     -14.903   1.771 113.203  0.00  0.00      A120  
ATOM   1445 HD11 LEU A  92     -15.490   2.655 112.875  0.00  0.00      A120  
ATOM   1446 HD12 LEU A  92     -15.115   1.644 114.286  0.00  0.00      A120  
ATOM   1447 HD13 LEU A  92     -15.293   0.812 112.799  0.00  0.00      A120  
ATOM   1448  CD2 LEU A  92     -13.024   3.497 113.460  0.00  0.00      A120  
ATOM   1449 HD21 LEU A  92     -13.710   4.213 112.960  0.00  0.00      A120  
ATOM   1450 HD22 LEU A  92     -11.952   3.688 113.240  0.00  0.00      A120  
ATOM   1451 HD23 LEU A  92     -13.134   3.614 114.560  0.00  0.00      A120  
ATOM   1452  C   LEU A  92     -10.480   0.144 114.864  0.00  0.00      A120  
ATOM   1453  O   LEU A  92     -11.226  -0.485 115.655  0.00  0.00      A120  
ATOM   1454  N   THR A  93      -9.180  -0.068 114.795  0.00  0.00      A120  
ATOM   1455  HN  THR A  93      -8.662   0.453 114.120  0.00  0.00      A120  
ATOM   1456  CA  THR A  93      -8.538  -1.058 115.653  0.00  0.00      A120  
ATOM   1457  HA  THR A  93      -9.036  -1.982 115.398  0.00  0.00      A120  
ATOM   1458  CB  THR A  93      -7.066  -1.179 115.441  0.00  0.00      A120  
ATOM   1459  HB  THR A  93      -6.448  -0.494 116.059  0.00  0.00      A120  
ATOM   1460  OG1 THR A  93      -6.770  -1.001 114.033  0.00  0.00      A120  
ATOM   1461  HG1 THR A  93      -5.815  -0.934 113.967  0.00  0.00      A120  
ATOM   1462  CG2 THR A  93      -6.808  -2.644 115.780  0.00  0.00      A120  
ATOM   1463 HG21 THR A  93      -7.422  -3.315 115.141  0.00  0.00      A120  
ATOM   1464 HG22 THR A  93      -7.197  -2.904 116.788  0.00  0.00      A120  
ATOM   1465 HG23 THR A  93      -5.707  -2.796 115.763  0.00  0.00      A120  
ATOM   1466  C   THR A  93      -8.773  -0.796 117.161  0.00  0.00      A120  
ATOM   1467  O   THR A  93      -9.100  -1.786 117.748  0.00  0.00      A120  
ATOM   1468  N   PRO A  94      -8.629   0.425 117.750  0.00  0.00      A120  
ATOM   1469  CD  PRO A  94      -8.182   1.677 117.048  0.00  0.00      A120  
ATOM   1470  HD1 PRO A  94      -9.042   2.345 116.828  0.00  0.00      A120  
ATOM   1471  HD2 PRO A  94      -7.452   1.545 116.221  0.00  0.00      A120  
ATOM   1472  CA  PRO A  94      -8.893   0.588 119.172  0.00  0.00      A120  
ATOM   1473  HA  PRO A  94      -8.353  -0.033 119.871  0.00  0.00      A120  
ATOM   1474  CB  PRO A  94      -8.439   2.112 119.330  0.00  0.00      A120  
ATOM   1475  HB1 PRO A  94      -7.983   2.350 120.315  0.00  0.00      A120  
ATOM   1476  HB2 PRO A  94      -9.212   2.887 119.140  0.00  0.00      A120  
ATOM   1477  CG  PRO A  94      -7.463   2.479 118.192  0.00  0.00      A120  
ATOM   1478  HG1 PRO A  94      -7.342   3.555 117.943  0.00  0.00      A120  
ATOM   1479  HG2 PRO A  94      -6.484   1.986 118.369  0.00  0.00      A120  
ATOM   1480  C   PRO A  94     -10.395   0.576 119.497  0.00  0.00      A120  
ATOM   1481  O   PRO A  94     -10.660   0.949 120.690  0.00  0.00      A120  
ATOM   1482  N   LEU A  95     -11.350   0.086 118.607  0.00  0.00      A120  
ATOM   1483  HN  LEU A  95     -11.058  -0.056 117.664  0.00  0.00      A120  
ATOM   1484  CA  LEU A  95     -12.704  -0.354 118.978  0.00  0.00      A120  
ATOM   1485  HA  LEU A  95     -12.909   0.281 119.827  0.00  0.00      A120  
ATOM   1486  CB  LEU A  95     -13.780   0.006 117.783  0.00  0.00      A120  
ATOM   1487  HB1 LEU A  95     -13.560  -0.724 116.975  0.00  0.00      A120  
ATOM   1488  HB2 LEU A  95     -13.603   1.059 117.476  0.00  0.00      A120  
ATOM   1489  CG  LEU A  95     -15.239  -0.035 118.220  0.00  0.00      A120  
ATOM   1490  HG  LEU A  95     -15.505  -1.046 118.598  0.00  0.00      A120  
ATOM   1491  CD1 LEU A  95     -15.514   1.008 119.384  0.00  0.00      A120  
ATOM   1492 HD11 LEU A  95     -16.541   0.912 119.795  0.00  0.00      A120  
ATOM   1493 HD12 LEU A  95     -15.287   2.040 119.039  0.00  0.00      A120  
ATOM   1494 HD13 LEU A  95     -14.943   0.851 120.324  0.00  0.00      A120  
ATOM   1495  CD2 LEU A  95     -16.252   0.346 117.096  0.00  0.00      A120  
ATOM   1496 HD21 LEU A  95     -16.281  -0.509 116.388  0.00  0.00      A120  
ATOM   1497 HD22 LEU A  95     -15.895   1.243 116.547  0.00  0.00      A120  
ATOM   1498 HD23 LEU A  95     -17.257   0.480 117.550  0.00  0.00      A120  
ATOM   1499  C   LEU A  95     -12.769  -1.795 119.498  0.00  0.00      A120  
ATOM   1500  O   LEU A  95     -13.753  -2.227 120.153  0.00  0.00      A120  
ATOM   1501  N   CYS A  96     -11.703  -2.603 119.233  0.00  0.00      A120  
ATOM   1502  HN  CYS A  96     -10.924  -2.238 118.731  0.00  0.00      A120  
ATOM   1503  CA  CYS A  96     -11.578  -3.784 119.935  0.00  0.00      A120  
ATOM   1504  HA  CYS A  96     -12.538  -4.241 120.123  0.00  0.00      A120  
ATOM   1505  CB  CYS A  96     -10.683  -4.821 119.239  0.00  0.00      A120  
ATOM   1506  HB1 CYS A  96     -10.331  -5.588 119.962  0.00  0.00      A120  
ATOM   1507  HB2 CYS A  96      -9.854  -4.183 118.863  0.00  0.00      A120  
ATOM   1508  SG  CYS A  96     -11.446  -5.819 117.950  0.00  0.00      A120  
ATOM   1509  C   CYS A  96     -10.857  -3.566 121.307  0.00  0.00      A120  
ATOM   1510  O   CYS A  96      -9.619  -3.494 121.420  0.00  0.00      A120  
ATOM   1511  N   VAL A  97     -11.657  -3.496 122.341  0.00  0.00      A120  
ATOM   1512  HN  VAL A  97     -12.634  -3.622 122.186  0.00  0.00      A120  
ATOM   1513  CA  VAL A  97     -11.455  -3.031 123.682  0.00  0.00      A120  
ATOM   1514  HA  VAL A  97     -10.496  -3.399 124.015  0.00  0.00      A120  
ATOM   1515  CB  VAL A  97     -11.568  -1.527 123.853  0.00  0.00      A120  
ATOM   1516  HB  VAL A  97     -10.897  -1.068 123.096  0.00  0.00      A120  
ATOM   1517  CG1 VAL A  97     -13.012  -0.969 123.688  0.00  0.00      A120  
ATOM   1518 HG11 VAL A  97     -13.011   0.142 123.700  0.00  0.00      A120  
ATOM   1519 HG12 VAL A  97     -13.560  -1.301 124.596  0.00  0.00      A120  
ATOM   1520 HG13 VAL A  97     -13.645  -1.455 122.916  0.00  0.00      A120  
ATOM   1521  CG2 VAL A  97     -10.935  -1.068 125.178  0.00  0.00      A120  
ATOM   1522 HG21 VAL A  97     -10.891   0.042 125.136  0.00  0.00      A120  
ATOM   1523 HG22 VAL A  97      -9.958  -1.550 125.394  0.00  0.00      A120  
ATOM   1524 HG23 VAL A  97     -11.614  -1.326 126.019  0.00  0.00      A120  
ATOM   1525  C   VAL A  97     -12.559  -3.750 124.511  0.00  0.00      A120  
ATOM   1526  O   VAL A  97     -13.423  -4.331 123.835  0.00  0.00      A120  
ATOM   1527  N   THR A  98     -12.486  -3.920 125.858  0.00  0.00      A120  
ATOM   1528  HN  THR A  98     -11.759  -3.567 126.442  0.00  0.00      A120  
ATOM   1529  CA  THR A  98     -13.548  -4.716 126.418  0.00  0.00      A120  
ATOM   1530  HA  THR A  98     -13.812  -5.556 125.793  0.00  0.00      A120  
ATOM   1531  CB  THR A  98     -13.079  -5.346 127.692  0.00  0.00      A120  
ATOM   1532  HB  THR A  98     -12.694  -4.666 128.481  0.00  0.00      A120  
ATOM   1533  OG1 THR A  98     -11.911  -6.143 127.464  0.00  0.00      A120  
ATOM   1534  HG1 THR A  98     -11.297  -5.472 127.159  0.00  0.00      A120  
ATOM   1535  CG2 THR A  98     -14.083  -6.348 128.284  0.00  0.00      A120  
ATOM   1536 HG21 THR A  98     -14.293  -7.045 127.445  0.00  0.00      A120  
ATOM   1537 HG22 THR A  98     -15.059  -5.854 128.478  0.00  0.00      A120  
ATOM   1538 HG23 THR A  98     -13.743  -6.877 129.201  0.00  0.00      A120  
ATOM   1539  C   THR A  98     -14.724  -3.865 126.613  0.00  0.00      A120  
ATOM   1540  O   THR A  98     -14.666  -2.864 127.306  0.00  0.00      A120  
ATOM   1541  N   LEU A  99     -15.815  -4.237 125.920  0.00  0.00      A120  
ATOM   1542  HN  LEU A  99     -15.813  -5.162 125.549  0.00  0.00      A120  
ATOM   1543  CA  LEU A  99     -17.083  -3.530 126.019  0.00  0.00      A120  
ATOM   1544  HA  LEU A  99     -16.974  -2.468 126.182  0.00  0.00      A120  
ATOM   1545  CB  LEU A  99     -17.881  -3.746 124.716  0.00  0.00      A120  
ATOM   1546  HB1 LEU A  99     -18.727  -3.038 124.583  0.00  0.00      A120  
ATOM   1547  HB2 LEU A  99     -18.274  -4.784 124.762  0.00  0.00      A120  
ATOM   1548  CG  LEU A  99     -17.089  -3.600 123.371  0.00  0.00      A120  
ATOM   1549  HG  LEU A  99     -16.296  -4.372 123.271  0.00  0.00      A120  
ATOM   1550  CD1 LEU A  99     -18.064  -3.797 122.191  0.00  0.00      A120  
ATOM   1551 HD11 LEU A  99     -17.552  -3.605 121.224  0.00  0.00      A120  
ATOM   1552 HD12 LEU A  99     -18.979  -3.208 122.418  0.00  0.00      A120  
ATOM   1553 HD13 LEU A  99     -18.316  -4.879 122.202  0.00  0.00      A120  
ATOM   1554  CD2 LEU A  99     -16.513  -2.187 123.334  0.00  0.00      A120  
ATOM   1555 HD21 LEU A  99     -17.235  -1.433 123.713  0.00  0.00      A120  
ATOM   1556 HD22 LEU A  99     -16.173  -1.826 122.340  0.00  0.00      A120  
ATOM   1557 HD23 LEU A  99     -15.631  -2.202 124.009  0.00  0.00      A120  
ATOM   1558  C   LEU A  99     -17.807  -3.927 127.310  0.00  0.00      A120  
ATOM   1559  O   LEU A  99     -17.888  -5.146 127.580  0.00  0.00      A120  
ATOM   1560  N   GLN A 100     -18.376  -2.971 128.051  0.00  0.00      A120  
ATOM   1561  HN  GLN A 100     -18.197  -2.001 127.910  0.00  0.00      A120  
ATOM   1562  CA  GLN A 100     -19.433  -3.402 128.996  0.00  0.00      A120  
ATOM   1563  HA  GLN A 100     -19.586  -4.471 129.025  0.00  0.00      A120  
ATOM   1564  CB  GLN A 100     -19.149  -3.052 130.449  0.00  0.00      A120  
ATOM   1565  HB1 GLN A 100     -20.022  -3.427 131.026  0.00  0.00      A120  
ATOM   1566  HB2 GLN A 100     -19.142  -1.942 130.483  0.00  0.00      A120  
ATOM   1567  CG  GLN A 100     -17.774  -3.515 131.055  0.00  0.00      A120  
ATOM   1568  HG1 GLN A 100     -16.917  -3.131 130.461  0.00  0.00      A120  
ATOM   1569  HG2 GLN A 100     -17.695  -4.623 131.028  0.00  0.00      A120  
ATOM   1570  CD  GLN A 100     -17.626  -3.058 132.478  0.00  0.00      A120  
ATOM   1571  OE1 GLN A 100     -16.570  -2.694 132.928  0.00  0.00      A120  
ATOM   1572  NE2 GLN A 100     -18.712  -3.096 133.275  0.00  0.00      A120  
ATOM   1573 HE21 GLN A 100     -19.528  -3.603 132.998  0.00  0.00      A120  
ATOM   1574 HE22 GLN A 100     -18.548  -2.799 134.215  0.00  0.00      A120  
ATOM   1575  C   GLN A 100     -20.744  -2.908 128.443  0.00  0.00      A120  
ATOM   1576  O   GLN A 100     -20.798  -1.755 127.998  0.00  0.00      A120  
ATOM   1577  N   CYS A 101     -21.766  -3.865 128.263  0.00  0.00      A120  
ATOM   1578  HN  CYS A 101     -21.645  -4.801 128.585  0.00  0.00      A120  
ATOM   1579  CA  CYS A 101     -22.910  -3.578 127.426  0.00  0.00      A120  
ATOM   1580  HA  CYS A 101     -23.113  -2.566 127.110  0.00  0.00      A120  
ATOM   1581  CB  CYS A 101     -22.837  -4.560 126.250  0.00  0.00      A120  
ATOM   1582  HB1 CYS A 101     -23.801  -4.475 125.705  0.00  0.00      A120  
ATOM   1583  HB2 CYS A 101     -22.668  -5.605 126.589  0.00  0.00      A120  
ATOM   1584  SG  CYS A 101     -21.426  -4.061 125.168  0.00  0.00      A120  
ATOM   1585  C   CYS A 101     -24.116  -3.994 128.171  0.00  0.00      A120  
ATOM   1586  O   CYS A 101     -24.142  -4.860 129.049  0.00  0.00      A120  
ATOM   1587  N   THR A 102     -25.226  -3.457 127.673  0.00  0.00      A120  
ATOM   1588  HN  THR A 102     -25.214  -2.791 126.931  0.00  0.00      A120  
ATOM   1589  CA  THR A 102     -26.573  -3.572 128.199  0.00  0.00      A120  
ATOM   1590  HA  THR A 102     -26.647  -4.506 128.737  0.00  0.00      A120  
ATOM   1591  CB  THR A 102     -26.893  -2.516 129.219  0.00  0.00      A120  
ATOM   1592  HB  THR A 102     -26.027  -2.360 129.898  0.00  0.00      A120  
ATOM   1593  OG1 THR A 102     -28.082  -2.722 130.019  0.00  0.00      A120  
ATOM   1594  HG1 THR A 102     -27.814  -3.284 130.750  0.00  0.00      A120  
ATOM   1595  CG2 THR A 102     -27.000  -1.156 128.536  0.00  0.00      A120  
ATOM   1596 HG21 THR A 102     -27.829  -1.167 127.797  0.00  0.00      A120  
ATOM   1597 HG22 THR A 102     -26.053  -0.784 128.089  0.00  0.00      A120  
ATOM   1598 HG23 THR A 102     -27.252  -0.478 129.379  0.00  0.00      A120  
ATOM   1599  C   THR A 102     -27.468  -3.673 127.018  0.00  0.00      A120  
ATOM   1600  O   THR A 102     -27.101  -3.361 125.893  0.00  0.00      A120  
ATOM   1601  N   ASN A 103     -28.675  -4.243 127.146  0.00  0.00      A120  
ATOM   1602  HN  ASN A 103     -29.165  -4.310 128.011  0.00  0.00      A120  
ATOM   1603  CA  ASN A 103     -29.518  -4.464 125.955  0.00  0.00      A120  
ATOM   1604  HA  ASN A 103     -28.977  -4.849 125.104  0.00  0.00      A120  
ATOM   1605  CB  ASN A 103     -30.695  -5.500 126.254  0.00  0.00      A120  
ATOM   1606  HB1 ASN A 103     -31.341  -5.553 125.352  0.00  0.00      A120  
ATOM   1607  HB2 ASN A 103     -31.136  -5.246 127.241  0.00  0.00      A120  
ATOM   1608  CG  ASN A 103     -30.102  -6.883 126.341  0.00  0.00      A120  
ATOM   1609  OD1 ASN A 103     -29.605  -7.314 125.323  0.00  0.00      A120  
ATOM   1610  ND2 ASN A 103     -30.164  -7.505 127.484  0.00  0.00      A120  
ATOM   1611 HD22 ASN A 103     -30.636  -7.073 128.249  0.00  0.00      A120  
ATOM   1612  C   ASN A 103     -30.268  -3.238 125.561  0.00  0.00      A120  
ATOM   1613  O   ASN A 103     -30.464  -2.335 126.409  0.00  0.00      A120  
ATOM   1614  N   VAL A 104     -30.799  -3.257 124.342  0.00  0.00      A120  
ATOM   1615  HN  VAL A 104     -30.444  -3.887 123.655  0.00  0.00      A120  
ATOM   1616  CA  VAL A 104     -31.978  -2.426 123.981  0.00  0.00      A120  
ATOM   1617  HA  VAL A 104     -32.246  -1.779 124.803  0.00  0.00      A120  
ATOM   1618  CB  VAL A 104     -31.661  -1.640 122.670  0.00  0.00      A120  
ATOM   1619  HB  VAL A 104     -31.339  -2.310 121.845  0.00  0.00      A120  
ATOM   1620  CG1 VAL A 104     -32.890  -0.936 122.022  0.00  0.00      A120  
ATOM   1621 HG11 VAL A 104     -33.599  -1.663 121.570  0.00  0.00      A120  
ATOM   1622 HG12 VAL A 104     -32.508  -0.413 121.119  0.00  0.00      A120  
ATOM   1623 HG13 VAL A 104     -33.430  -0.238 122.697  0.00  0.00      A120  
ATOM   1624  CG2 VAL A 104     -30.560  -0.589 122.899  0.00  0.00      A120  
ATOM   1625 HG21 VAL A 104     -29.700  -1.057 123.425  0.00  0.00      A120  
ATOM   1626 HG22 VAL A 104     -30.854   0.274 123.534  0.00  0.00      A120  
ATOM   1627 HG23 VAL A 104     -30.211  -0.155 121.937  0.00  0.00      A120  
ATOM   1628  C   VAL A 104     -33.041  -3.283 123.619  0.00  0.00      A120  
ATOM   1629  O   VAL A 104     -33.101  -4.093 122.708  0.00  0.00      A120  
ATOM   1630  N   THR A 105     -34.062  -3.202 124.487  0.00  0.00      A120  
ATOM   1631  HN  THR A 105     -33.957  -2.564 125.246  0.00  0.00      A120  
ATOM   1632  CA  THR A 105     -35.366  -3.788 124.397  0.00  0.00      A120  
ATOM   1633  HA  THR A 105     -35.272  -4.612 123.705  0.00  0.00      A120  
ATOM   1634  CB  THR A 105     -35.885  -4.126 125.835  0.00  0.00      A120  
ATOM   1635  HB  THR A 105     -35.004  -3.940 126.486  0.00  0.00      A120  
ATOM   1636  OG1 THR A 105     -36.197  -5.451 125.948  0.00  0.00      A120  
ATOM   1637  HG1 THR A 105     -36.715  -5.773 125.207  0.00  0.00      A120  
ATOM   1638  CG2 THR A 105     -37.002  -3.334 126.483  0.00  0.00      A120  
ATOM   1639 HG21 THR A 105     -37.969  -3.582 125.995  0.00  0.00      A120  
ATOM   1640 HG22 THR A 105     -36.893  -2.235 126.361  0.00  0.00      A120  
ATOM   1641 HG23 THR A 105     -37.051  -3.610 127.558  0.00  0.00      A120  
ATOM   1642  C   THR A 105     -36.354  -2.877 123.734  0.00  0.00      A120  
ATOM   1643  O   THR A 105     -36.222  -1.650 123.772  0.00  0.00      A120  
ATOM   1644  N   ASN A 106     -37.409  -3.451 123.135  0.00  0.00      A120  
ATOM   1645  HN  ASN A 106     -37.377  -4.421 122.909  0.00  0.00      A120  
ATOM   1646  CA  ASN A 106     -38.359  -2.690 122.446  0.00  0.00      A120  
ATOM   1647  HA  ASN A 106     -38.666  -1.870 123.079  0.00  0.00      A120  
ATOM   1648  CB  ASN A 106     -37.771  -2.124 121.107  0.00  0.00      A120  
ATOM   1649  HB1 ASN A 106     -36.818  -1.593 121.317  0.00  0.00      A120  
ATOM   1650  HB2 ASN A 106     -38.444  -1.391 120.613  0.00  0.00      A120  
ATOM   1651  CG  ASN A 106     -37.552  -3.232 120.042  0.00  0.00      A120  
ATOM   1652  OD1 ASN A 106     -36.384  -3.720 119.947  0.00  0.00      A120  
ATOM   1653  ND2 ASN A 106     -38.567  -3.651 119.308  0.00  0.00      A120  
ATOM   1654 HD21 ASN A 106     -38.361  -4.317 118.591  0.00  0.00      A120  
ATOM   1655 HD22 ASN A 106     -39.472  -3.240 119.425  0.00  0.00      A120  
ATOM   1656  C   ASN A 106     -39.564  -3.608 122.309  0.00  0.00      A120  
ATOM   1657  O   ASN A 106     -39.521  -4.821 122.402  0.00  0.00      A120  
ATOM   1658  N   ASN A 107     -40.778  -2.977 122.114  0.00  0.00      A120  
ATOM   1659  HN  ASN A 107     -40.869  -2.004 122.311  0.00  0.00      A120  
ATOM   1660  CA  ASN A 107     -42.022  -3.622 121.669  0.00  0.00      A120  
ATOM   1661  HA  ASN A 107     -42.106  -4.456 122.350  0.00  0.00      A120  
ATOM   1662  CB  ASN A 107     -43.247  -2.775 121.902  0.00  0.00      A120  
ATOM   1663  HB1 ASN A 107     -44.200  -3.320 121.730  0.00  0.00      A120  
ATOM   1664  HB2 ASN A 107     -43.376  -1.972 121.146  0.00  0.00      A120  
ATOM   1665  CG  ASN A 107     -43.261  -2.026 123.210  0.00  0.00      A120  
ATOM   1666  OD1 ASN A 107     -43.190  -0.834 123.251  0.00  0.00      A120  
ATOM   1667  ND2 ASN A 107     -43.310  -2.767 124.307  0.00  0.00      A120  
ATOM   1668 HD22 ASN A 107     -43.361  -3.760 124.373  0.00  0.00      A120  
ATOM   1669  C   ASN A 107     -42.009  -4.060 120.249  0.00  0.00      A120  
ATOM   1670  O   ASN A 107     -41.404  -3.565 119.343  0.00  0.00      A120  
ATOM   1671  N   ILE A 108     -42.867  -5.088 120.021  0.00  0.00      A120  
ATOM   1672  HN  ILE A 108     -43.289  -5.413 120.864  0.00  0.00      A120  
ATOM   1673  CA  ILE A 108     -43.081  -5.755 118.751  0.00  0.00      A120  
ATOM   1674  HA  ILE A 108     -43.662  -6.602 119.086  0.00  0.00      A120  
ATOM   1675  CB  ILE A 108     -43.897  -4.885 117.770  0.00  0.00      A120  
ATOM   1676  HB  ILE A 108     -43.274  -3.979 117.612  0.00  0.00      A120  
ATOM   1677  CG2 ILE A 108     -44.309  -5.498 116.445  0.00  0.00      A120  
ATOM   1678 HG21 ILE A 108     -45.119  -4.937 115.931  0.00  0.00      A120  
ATOM   1679 HG22 ILE A 108     -44.500  -6.587 116.553  0.00  0.00      A120  
ATOM   1680 HG23 ILE A 108     -43.517  -5.427 115.669  0.00  0.00      A120  
ATOM   1681  CG1 ILE A 108     -45.213  -4.458 118.443  0.00  0.00      A120  
ATOM   1682 HG11 ILE A 108     -45.726  -3.689 117.826  0.00  0.00      A120  
ATOM   1683 HG12 ILE A 108     -45.067  -4.004 119.446  0.00  0.00      A120  
ATOM   1684  CD  ILE A 108     -46.294  -5.579 118.656  0.00  0.00      A120  
ATOM   1685  HD1 ILE A 108     -46.781  -6.045 117.774  0.00  0.00      A120  
ATOM   1686  HD2 ILE A 108     -47.158  -5.184 119.232  0.00  0.00      A120  
ATOM   1687  HD3 ILE A 108     -45.864  -6.362 119.317  0.00  0.00      A120  
ATOM   1688  C   ILE A 108     -41.866  -6.532 118.169  0.00  0.00      A120  
ATOM   1689  O   ILE A 108     -41.476  -6.380 117.024  0.00  0.00      A120  
ATOM   1690  N   THR A 109     -41.178  -7.306 118.997  0.00  0.00      A120  
ATOM   1691  HN  THR A 109     -41.492  -7.366 119.941  0.00  0.00      A120  
ATOM   1692  CA  THR A 109     -39.976  -8.089 118.640  0.00  0.00      A120  
ATOM   1693  HA  THR A 109     -39.985  -8.319 117.585  0.00  0.00      A120  
ATOM   1694  CB  THR A 109     -38.662  -7.371 118.987  0.00  0.00      A120  
ATOM   1695  HB  THR A 109     -38.825  -6.290 118.791  0.00  0.00      A120  
ATOM   1696  OG1 THR A 109     -37.491  -7.984 118.374  0.00  0.00      A120  
ATOM   1697  HG1 THR A 109     -37.652  -8.141 117.441  0.00  0.00      A120  
ATOM   1698  CG2 THR A 109     -38.345  -7.478 120.451  0.00  0.00      A120  
ATOM   1699 HG21 THR A 109     -37.492  -6.801 120.672  0.00  0.00      A120  
ATOM   1700 HG22 THR A 109     -38.065  -8.540 120.616  0.00  0.00      A120  
ATOM   1701 HG23 THR A 109     -39.229  -7.110 121.014  0.00  0.00      A120  
ATOM   1702  C   THR A 109     -40.098  -9.461 119.249  0.00  0.00      A120  
ATOM   1703  O   THR A 109     -40.925  -9.708 120.127  0.00  0.00      A120  
ATOM   1704  N   ASP A 110     -39.346 -10.475 118.789  0.00  0.00      A120  
ATOM   1705  HN  ASP A 110     -38.725 -10.331 118.021  0.00  0.00      A120  
ATOM   1706  CA  ASP A 110     -39.500 -11.896 119.228  0.00  0.00      A120  
ATOM   1707  HA  ASP A 110     -40.555 -12.126 119.215  0.00  0.00      A120  
ATOM   1708  CB  ASP A 110     -39.047 -12.973 118.205  0.00  0.00      A120  
ATOM   1709  HB1 ASP A 110     -39.584 -13.884 118.547  0.00  0.00      A120  
ATOM   1710  HB2 ASP A 110     -37.937 -12.989 118.162  0.00  0.00      A120  
ATOM   1711  CG  ASP A 110     -39.632 -12.906 116.910  0.00  0.00      A120  
ATOM   1712  OD1 ASP A 110     -40.032 -11.816 116.418  0.00  0.00      A120  
ATOM   1713  OD2 ASP A 110     -39.698 -13.971 116.195  0.00  0.00      A120  
ATOM   1714  C   ASP A 110     -38.965 -12.130 120.621  0.00  0.00      A120  
ATOM   1715  O   ASP A 110     -38.050 -11.524 121.092  0.00  0.00      A120  
ATOM   1716  N   ASP A 111     -39.526 -13.093 121.352  0.00  0.00      A120  
ATOM   1717  HN  ASP A 111     -40.344 -13.555 121.018  0.00  0.00      A120  
ATOM   1718  CA  ASP A 111     -39.087 -13.438 122.720  0.00  0.00      A120  
ATOM   1719  HA  ASP A 111     -39.332 -12.600 123.355  0.00  0.00      A120  
ATOM   1720  CB  ASP A 111     -39.893 -14.723 123.218  0.00  0.00      A120  
ATOM   1721  HB1 ASP A 111     -39.427 -15.017 124.183  0.00  0.00      A120  
ATOM   1722  HB2 ASP A 111     -39.732 -15.559 122.505  0.00  0.00      A120  
ATOM   1723  CG  ASP A 111     -41.390 -14.529 123.410  0.00  0.00      A120  
ATOM   1724  OD1 ASP A 111     -42.090 -15.534 123.204  0.00  0.00      A120  
ATOM   1725  OD2 ASP A 111     -41.820 -13.434 123.883  0.00  0.00      A120  
ATOM   1726  C   ASP A 111     -37.675 -13.836 122.916  0.00  0.00      A120  
ATOM   1727  O   ASP A 111     -37.173 -14.670 122.151  0.00  0.00      A120  
ATOM   1728  N   MET A 112     -37.028 -13.353 124.046  0.00  0.00      A120  
ATOM   1729  HN  MET A 112     -37.612 -12.868 124.693  0.00  0.00      A120  
ATOM   1730  CA  MET A 112     -35.834 -13.921 124.621  0.00  0.00      A120  
ATOM   1731  HA  MET A 112     -35.680 -13.290 125.484  0.00  0.00      A120  
ATOM   1732  CB  MET A 112     -36.037 -15.482 125.080  0.00  0.00      A120  
ATOM   1733  HB1 MET A 112     -35.047 -15.898 125.363  0.00  0.00      A120  
ATOM   1734  HB2 MET A 112     -36.466 -16.102 124.263  0.00  0.00      A120  
ATOM   1735  CG  MET A 112     -36.983 -15.647 126.319  0.00  0.00      A120  
ATOM   1736  HG1 MET A 112     -37.125 -16.744 126.424  0.00  0.00      A120  
ATOM   1737  HG2 MET A 112     -37.932 -15.144 126.036  0.00  0.00      A120  
ATOM   1738  SD  MET A 112     -36.411 -14.825 127.798  0.00  0.00      A120  
ATOM   1739  CE  MET A 112     -38.020 -15.394 128.549  0.00  0.00      A120  
ATOM   1740  HE1 MET A 112     -38.408 -16.402 128.287  0.00  0.00      A120  
ATOM   1741  HE2 MET A 112     -38.822 -14.676 128.275  0.00  0.00      A120  
ATOM   1742  HE3 MET A 112     -37.870 -15.261 129.641  0.00  0.00      A120  
ATOM   1743  C   MET A 112     -34.525 -13.652 123.801  0.00  0.00      A120  
ATOM   1744  O   MET A 112     -33.393 -14.151 124.087  0.00  0.00      A120  
ATOM   1745  N   ARG A 113     -34.594 -12.637 122.934  0.00  0.00      A120  
ATOM   1746  HN  ARG A 113     -35.378 -12.022 122.911  0.00  0.00      A120  
ATOM   1747  CA  ARG A 113     -33.455 -12.181 122.102  0.00  0.00      A120  
ATOM   1748  HA  ARG A 113     -32.668 -12.041 122.829  0.00  0.00      A120  
ATOM   1749  CB  ARG A 113     -32.898 -13.268 121.125  0.00  0.00      A120  
ATOM   1750  HB1 ARG A 113     -32.728 -14.186 121.728  0.00  0.00      A120  
ATOM   1751  HB2 ARG A 113     -31.900 -12.881 120.826  0.00  0.00      A120  
ATOM   1752  CG  ARG A 113     -33.683 -13.740 119.931  0.00  0.00      A120  
ATOM   1753  HG1 ARG A 113     -33.023 -14.528 119.508  0.00  0.00      A120  
ATOM   1754  HG2 ARG A 113     -33.782 -12.849 119.274  0.00  0.00      A120  
ATOM   1755  CD  ARG A 113     -35.074 -14.383 120.290  0.00  0.00      A120  
ATOM   1756  HD1 ARG A 113     -35.835 -13.585 120.421  0.00  0.00      A120  
ATOM   1757  HD2 ARG A 113     -34.847 -14.995 121.189  0.00  0.00      A120  
ATOM   1758  NE  ARG A 113     -35.370 -15.285 119.193  0.00  0.00      A120  
ATOM   1759  HE  ARG A 113     -34.706 -15.333 118.447  0.00  0.00      A120  
ATOM   1760  CZ  ARG A 113     -36.425 -15.991 118.990  0.00  0.00      A120  
ATOM   1761  NH1 ARG A 113     -37.444 -15.982 119.796  0.00  0.00      A120  
ATOM   1762 HH11 ARG A 113     -37.104 -15.671 120.684  0.00  0.00      A120  
ATOM   1763 HH12 ARG A 113     -38.099 -16.718 119.625  0.00  0.00      A120  
ATOM   1764  NH2 ARG A 113     -36.445 -16.851 118.008  0.00  0.00      A120  
ATOM   1765 HH21 ARG A 113     -35.617 -16.886 117.449  0.00  0.00      A120  
ATOM   1766 HH22 ARG A 113     -37.183 -17.523 117.946  0.00  0.00      A120  
ATOM   1767  C   ARG A 113     -33.832 -10.788 121.608  0.00  0.00      A120  
ATOM   1768  O   ARG A 113     -34.939 -10.293 121.834  0.00  0.00      A120  
ATOM   1769  N   GLY A 114     -32.886  -9.981 121.161  0.00  0.00      A120  
ATOM   1770  HN  GLY A 114     -31.961 -10.308 120.987  0.00  0.00      A120  
ATOM   1771  CA  GLY A 114     -33.218  -8.592 120.811  0.00  0.00      A120  
ATOM   1772  HA1 GLY A 114     -33.351  -8.012 121.712  0.00  0.00      A120  
ATOM   1773  HA2 GLY A 114     -34.108  -8.521 120.203  0.00  0.00      A120  
ATOM   1774  C   GLY A 114     -32.076  -8.171 120.009  0.00  0.00      A120  
ATOM   1775  O   GLY A 114     -30.928  -8.403 120.328  0.00  0.00      A120  
ATOM   1776  N   GLU A 115     -32.335  -7.522 118.818  0.00  0.00      A120  
ATOM   1777  HN  GLU A 115     -33.302  -7.315 118.689  0.00  0.00      A120  
ATOM   1778  CA  GLU A 115     -31.334  -7.055 117.908  0.00  0.00      A120  
ATOM   1779  HA  GLU A 115     -30.735  -7.921 117.667  0.00  0.00      A120  
ATOM   1780  CB  GLU A 115     -32.074  -6.471 116.712  0.00  0.00      A120  
ATOM   1781  HB1 GLU A 115     -31.470  -5.720 116.159  0.00  0.00      A120  
ATOM   1782  HB2 GLU A 115     -32.811  -5.719 117.066  0.00  0.00      A120  
ATOM   1783  CG  GLU A 115     -32.747  -7.544 115.775  0.00  0.00      A120  
ATOM   1784  HG1 GLU A 115     -33.075  -7.027 114.849  0.00  0.00      A120  
ATOM   1785  HG2 GLU A 115     -33.568  -8.033 116.343  0.00  0.00      A120  
ATOM   1786  CD  GLU A 115     -31.680  -8.527 115.315  0.00  0.00      A120  
ATOM   1787  OE1 GLU A 115     -31.949  -9.778 115.386  0.00  0.00      A120  
ATOM   1788  OE2 GLU A 115     -30.626  -8.164 114.763  0.00  0.00      A120  
ATOM   1789  C   GLU A 115     -30.408  -6.002 118.357  0.00  0.00      A120  
ATOM   1790  O   GLU A 115     -29.174  -6.219 118.302  0.00  0.00      A120  
ATOM   1791  N   LEU A 116     -30.800  -4.847 118.976  0.00  0.00      A120  
ATOM   1792  HN  LEU A 116     -31.773  -4.669 119.103  0.00  0.00      A120  
ATOM   1793  CA  LEU A 116     -29.876  -3.817 119.406  0.00  0.00      A120  
ATOM   1794  HA  LEU A 116     -29.090  -3.716 118.672  0.00  0.00      A120  
ATOM   1795  CB  LEU A 116     -30.787  -2.511 119.386  0.00  0.00      A120  
ATOM   1796  HB1 LEU A 116     -30.321  -1.775 120.076  0.00  0.00      A120  
ATOM   1797  HB2 LEU A 116     -31.798  -2.721 119.795  0.00  0.00      A120  
ATOM   1798  CG  LEU A 116     -30.831  -1.810 118.066  0.00  0.00      A120  
ATOM   1799  HG  LEU A 116     -31.163  -2.586 117.345  0.00  0.00      A120  
ATOM   1800  CD1 LEU A 116     -31.768  -0.618 118.024  0.00  0.00      A120  
ATOM   1801 HD11 LEU A 116     -32.785  -0.952 118.322  0.00  0.00      A120  
ATOM   1802 HD12 LEU A 116     -31.779  -0.065 117.061  0.00  0.00      A120  
ATOM   1803 HD13 LEU A 116     -31.434   0.070 118.831  0.00  0.00      A120  
ATOM   1804  CD2 LEU A 116     -29.380  -1.439 117.657  0.00  0.00      A120  
ATOM   1805 HD21 LEU A 116     -29.440  -0.793 116.755  0.00  0.00      A120  
ATOM   1806 HD22 LEU A 116     -28.696  -2.293 117.462  0.00  0.00      A120  
ATOM   1807 HD23 LEU A 116     -28.784  -0.800 118.342  0.00  0.00      A120  
ATOM   1808  C   LEU A 116     -29.317  -4.040 120.792  0.00  0.00      A120  
ATOM   1809  O   LEU A 116     -29.974  -4.505 121.750  0.00  0.00      A120  
ATOM   1810  N   LYS A 117     -27.985  -3.760 120.931  0.00  0.00      A120  
ATOM   1811  HN  LYS A 117     -27.377  -3.681 120.145  0.00  0.00      A120  
ATOM   1812  CA  LYS A 117     -27.326  -3.585 122.171  0.00  0.00      A120  
ATOM   1813  HA  LYS A 117     -28.070  -3.803 122.923  0.00  0.00      A120  
ATOM   1814  CB  LYS A 117     -26.130  -4.650 122.323  0.00  0.00      A120  
ATOM   1815  HB1 LYS A 117     -25.813  -4.552 123.384  0.00  0.00      A120  
ATOM   1816  HB2 LYS A 117     -25.269  -4.382 121.675  0.00  0.00      A120  
ATOM   1817  CG  LYS A 117     -26.498  -6.083 121.960  0.00  0.00      A120  
ATOM   1818  HG1 LYS A 117     -25.706  -6.828 122.192  0.00  0.00      A120  
ATOM   1819  HG2 LYS A 117     -26.681  -6.175 120.868  0.00  0.00      A120  
ATOM   1820  CD  LYS A 117     -27.652  -6.620 122.779  0.00  0.00      A120  
ATOM   1821  HD1 LYS A 117     -28.582  -6.046 122.580  0.00  0.00      A120  
ATOM   1822  HD2 LYS A 117     -27.522  -6.586 123.882  0.00  0.00      A120  
ATOM   1823  CE  LYS A 117     -27.973  -8.054 122.224  0.00  0.00      A120  
ATOM   1824  HE1 LYS A 117     -27.128  -8.768 122.318  0.00  0.00      A120  
ATOM   1825  HE2 LYS A 117     -28.213  -8.009 121.140  0.00  0.00      A120  
ATOM   1826  NZ  LYS A 117     -29.104  -8.728 122.911  0.00  0.00      A120  
ATOM   1827  HZ1 LYS A 117     -29.065  -8.795 123.948  0.00  0.00      A120  
ATOM   1828  HZ2 LYS A 117     -29.301  -9.662 122.496  0.00  0.00      A120  
ATOM   1829  HZ3 LYS A 117     -29.944  -8.123 122.811  0.00  0.00      A120  
ATOM   1830  C   LYS A 117     -26.700  -2.207 122.438  0.00  0.00      A120  
ATOM   1831  O   LYS A 117     -26.384  -1.434 121.468  0.00  0.00      A120  
ATOM   1832  N   ASN A 118     -26.596  -1.813 123.710  0.00  0.00      A120  
ATOM   1833  HN  ASN A 118     -26.774  -2.457 124.449  0.00  0.00      A120  
ATOM   1834  CA  ASN A 118     -26.043  -0.509 124.112  0.00  0.00      A120  
ATOM   1835  HA  ASN A 118     -25.750   0.103 123.272  0.00  0.00      A120  
ATOM   1836  CB  ASN A 118     -27.000   0.416 124.955  0.00  0.00      A120  
ATOM   1837  HB1 ASN A 118     -27.244   0.029 125.967  0.00  0.00      A120  
ATOM   1838  HB2 ASN A 118     -27.935   0.528 124.365  0.00  0.00      A120  
ATOM   1839  CG  ASN A 118     -26.619   1.977 124.975  0.00  0.00      A120  
ATOM   1840  OD1 ASN A 118     -25.570   2.387 124.488  0.00  0.00      A120  
ATOM   1841  ND2 ASN A 118     -27.533   2.736 125.591  0.00  0.00      A120  
ATOM   1842 HD22 ASN A 118     -28.312   2.321 126.055  0.00  0.00      A120  
ATOM   1843  C   ASN A 118     -24.819  -0.711 124.931  0.00  0.00      A120  
ATOM   1844  O   ASN A 118     -24.813  -1.470 125.876  0.00  0.00      A120  
ATOM   1845  N   CYS A 119     -23.747  -0.067 124.566  0.00  0.00      A120  
ATOM   1846  HN  CYS A 119     -23.787   0.673 123.899  0.00  0.00      A120  
ATOM   1847  CA  CYS A 119     -22.395  -0.452 125.115  0.00  0.00      A120  
ATOM   1848  HA  CYS A 119     -22.461  -1.067 126.001  0.00  0.00      A120  
ATOM   1849  CB  CYS A 119     -21.635  -1.183 124.083  0.00  0.00      A120  
ATOM   1850  HB1 CYS A 119     -20.532  -1.262 124.195  0.00  0.00      A120  
ATOM   1851  HB2 CYS A 119     -21.753  -0.612 123.137  0.00  0.00      A120  
ATOM   1852  SG  CYS A 119     -22.279  -2.859 123.741  0.00  0.00      A120  
ATOM   1853  C   CYS A 119     -21.647   0.756 125.533  0.00  0.00      A120  
ATOM   1854  O   CYS A 119     -21.729   1.790 124.847  0.00  0.00      A120  
ATOM   1855  N   SER A 120     -20.839   0.664 126.624  0.00  0.00      A120  
ATOM   1856  HN  SER A 120     -20.760  -0.194 127.126  0.00  0.00      A120  
ATOM   1857  CA  SER A 120     -19.893   1.730 126.980  0.00  0.00      A120  
ATOM   1858  HA  SER A 120     -20.045   2.568 126.316  0.00  0.00      A120  
ATOM   1859  CB  SER A 120     -20.046   2.148 128.481  0.00  0.00      A120  
ATOM   1860  HB1 SER A 120     -19.989   1.249 129.132  0.00  0.00      A120  
ATOM   1861  HB2 SER A 120     -21.090   2.528 128.491  0.00  0.00      A120  
ATOM   1862  OG  SER A 120     -19.203   3.278 128.857  0.00  0.00      A120  
ATOM   1863  HG1 SER A 120     -18.339   2.934 129.098  0.00  0.00      A120  
ATOM   1864  C   SER A 120     -18.509   1.237 126.772  0.00  0.00      A120  
ATOM   1865  O   SER A 120     -18.156   0.104 126.774  0.00  0.00      A120  
ATOM   1866  N   PHE A 121     -17.631   2.200 126.668  0.00  0.00      A120  
ATOM   1867  HN  PHE A 121     -17.965   3.139 126.699  0.00  0.00      A120  
ATOM   1868  CA  PHE A 121     -16.204   1.853 126.377  0.00  0.00      A120  
ATOM   1869  HA  PHE A 121     -16.060   1.234 127.250  0.00  0.00      A120  
ATOM   1870  CB  PHE A 121     -15.926   1.046 125.028  0.00  0.00      A120  
ATOM   1871  HB1 PHE A 121     -16.336   0.017 125.111  0.00  0.00      A120  
ATOM   1872  HB2 PHE A 121     -14.835   1.023 124.823  0.00  0.00      A120  
ATOM   1873  CG  PHE A 121     -16.579   1.580 123.828  0.00  0.00      A120  
ATOM   1874  CD1 PHE A 121     -17.857   1.141 123.436  0.00  0.00      A120  
ATOM   1875  HD1 PHE A 121     -18.416   0.453 124.052  0.00  0.00      A120  
ATOM   1876  CE1 PHE A 121     -18.450   1.701 122.344  0.00  0.00      A120  
ATOM   1877  HE1 PHE A 121     -19.385   1.287 121.997  0.00  0.00      A120  
ATOM   1878  CZ  PHE A 121     -17.736   2.639 121.561  0.00  0.00      A120  
ATOM   1879  HZ  PHE A 121     -18.250   2.941 120.660  0.00  0.00      A120  
ATOM   1880  CD2 PHE A 121     -15.885   2.576 123.045  0.00  0.00      A120  
ATOM   1881  HD2 PHE A 121     -14.935   2.990 123.350  0.00  0.00      A120  
ATOM   1882  CE2 PHE A 121     -16.472   3.069 121.896  0.00  0.00      A120  
ATOM   1883  HE2 PHE A 121     -15.967   3.723 121.201  0.00  0.00      A120  
ATOM   1884  C   PHE A 121     -15.327   3.032 126.679  0.00  0.00      A120  
ATOM   1885  O   PHE A 121     -15.805   4.141 126.869  0.00  0.00      A120  
ATOM   1886  N   ASN A 122     -14.002   2.793 126.775  0.00  0.00      A120  
ATOM   1887  HN  ASN A 122     -13.833   1.830 126.969  0.00  0.00      A120  
ATOM   1888  CA  ASN A 122     -12.875   3.744 126.832  0.00  0.00      A120  
ATOM   1889  HA  ASN A 122     -13.288   4.673 127.197  0.00  0.00      A120  
ATOM   1890  CB  ASN A 122     -11.811   3.182 127.893  0.00  0.00      A120  
ATOM   1891  HB1 ASN A 122     -10.829   3.701 127.932  0.00  0.00      A120  
ATOM   1892  HB2 ASN A 122     -11.539   2.108 127.808  0.00  0.00      A120  
ATOM   1893  CG  ASN A 122     -12.335   3.575 129.265  0.00  0.00      A120  
ATOM   1894  OD1 ASN A 122     -12.638   4.778 129.575  0.00  0.00      A120  
ATOM   1895  ND2 ASN A 122     -12.713   2.503 130.054  0.00  0.00      A120  
ATOM   1896 HD22 ASN A 122     -12.506   1.562 129.800  0.00  0.00      A120  
ATOM   1897  C   ASN A 122     -12.307   3.964 125.457  0.00  0.00      A120  
ATOM   1898  O   ASN A 122     -11.939   3.051 124.737  0.00  0.00      A120  
ATOM   1899  N   MET A 123     -12.193   5.280 125.153  0.00  0.00      A120  
ATOM   1900  HN  MET A 123     -12.588   6.005 125.712  0.00  0.00      A120  
ATOM   1901  CA  MET A 123     -11.650   5.758 123.914  0.00  0.00      A120  
ATOM   1902  HA  MET A 123     -11.079   5.021 123.370  0.00  0.00      A120  
ATOM   1903  CB  MET A 123     -12.684   6.193 122.883  0.00  0.00      A120  
ATOM   1904  HB1 MET A 123     -12.352   7.131 122.388  0.00  0.00      A120  
ATOM   1905  HB2 MET A 123     -13.658   6.398 123.376  0.00  0.00      A120  
ATOM   1906  CG  MET A 123     -12.945   5.074 121.757  0.00  0.00      A120  
ATOM   1907  HG1 MET A 123     -13.822   5.455 121.192  0.00  0.00      A120  
ATOM   1908  HG2 MET A 123     -13.225   4.142 122.293  0.00  0.00      A120  
ATOM   1909  SD  MET A 123     -11.565   4.881 120.627  0.00  0.00      A120  
ATOM   1910  CE  MET A 123     -12.636   4.183 119.345  0.00  0.00      A120  
ATOM   1911  HE1 MET A 123     -12.989   3.170 119.633  0.00  0.00      A120  
ATOM   1912  HE2 MET A 123     -11.964   3.963 118.489  0.00  0.00      A120  
ATOM   1913  HE3 MET A 123     -13.438   4.863 118.984  0.00  0.00      A120  
ATOM   1914  C   MET A 123     -10.620   6.902 124.108  0.00  0.00      A120  
ATOM   1915  O   MET A 123     -10.889   7.876 124.773  0.00  0.00      A120  
ATOM   1916  N   THR A 124      -9.422   6.767 123.536  0.00  0.00      A120  
ATOM   1917  HN  THR A 124      -9.114   5.936 123.078  0.00  0.00      A120  
ATOM   1918  CA  THR A 124      -8.338   7.859 123.364  0.00  0.00      A120  
ATOM   1919  HA  THR A 124      -8.178   8.192 124.379  0.00  0.00      A120  
ATOM   1920  CB  THR A 124      -7.032   7.338 122.798  0.00  0.00      A120  
ATOM   1921  HB  THR A 124      -7.318   7.018 121.773  0.00  0.00      A120  
ATOM   1922  OG1 THR A 124      -6.621   6.243 123.622  0.00  0.00      A120  
ATOM   1923  HG1 THR A 124      -5.748   5.998 123.307  0.00  0.00      A120  
ATOM   1924  CG2 THR A 124      -5.809   8.293 122.752  0.00  0.00      A120  
ATOM   1925 HG21 THR A 124      -4.851   7.923 122.330  0.00  0.00      A120  
ATOM   1926 HG22 THR A 124      -5.695   8.574 123.820  0.00  0.00      A120  
ATOM   1927 HG23 THR A 124      -6.122   9.221 122.226  0.00  0.00      A120  
ATOM   1928  C   THR A 124      -8.885   8.904 122.445  0.00  0.00      A120  
ATOM   1929  O   THR A 124      -9.414   8.619 121.393  0.00  0.00      A120  
ATOM   1930  N   THR A 125      -8.569  10.185 122.764  0.00  0.00      A120  
ATOM   1931  HN  THR A 125      -8.059  10.310 123.612  0.00  0.00      A120  
ATOM   1932  CA  THR A 125      -9.003  11.373 121.989  0.00  0.00      A120  
ATOM   1933  HA  THR A 125      -9.891  11.180 121.406  0.00  0.00      A120  
ATOM   1934  CB  THR A 125      -9.431  12.505 122.908  0.00  0.00      A120  
ATOM   1935  HB  THR A 125     -10.039  13.194 122.284  0.00  0.00      A120  
ATOM   1936  OG1 THR A 125      -8.354  13.256 123.439  0.00  0.00      A120  
ATOM   1937  HG1 THR A 125      -7.823  12.555 123.823  0.00  0.00      A120  
ATOM   1938  CG2 THR A 125     -10.363  11.922 123.936  0.00  0.00      A120  
ATOM   1939 HG21 THR A 125      -9.762  11.461 124.749  0.00  0.00      A120  
ATOM   1940 HG22 THR A 125     -10.889  11.106 123.395  0.00  0.00      A120  
ATOM   1941 HG23 THR A 125     -11.118  12.608 124.375  0.00  0.00      A120  
ATOM   1942  C   THR A 125      -7.953  11.645 120.943  0.00  0.00      A120  
ATOM   1943  O   THR A 125      -7.169  10.822 120.488  0.00  0.00      A120  
ATOM   1944  N   GLU A 126      -7.884  12.833 120.465  0.00  0.00      A120  
ATOM   1945  HN  GLU A 126      -8.554  13.513 120.752  0.00  0.00      A120  
ATOM   1946  CA  GLU A 126      -6.891  13.264 119.514  0.00  0.00      A120  
ATOM   1947  HA  GLU A 126      -6.621  12.390 118.940  0.00  0.00      A120  
ATOM   1948  CB  GLU A 126      -7.425  14.547 118.756  0.00  0.00      A120  
ATOM   1949  HB1 GLU A 126      -8.338  14.262 118.191  0.00  0.00      A120  
ATOM   1950  HB2 GLU A 126      -6.644  14.788 118.004  0.00  0.00      A120  
ATOM   1951  CG  GLU A 126      -7.636  15.827 119.596  0.00  0.00      A120  
ATOM   1952  HG1 GLU A 126      -7.401  16.765 119.048  0.00  0.00      A120  
ATOM   1953  HG2 GLU A 126      -7.137  15.917 120.585  0.00  0.00      A120  
ATOM   1954  CD  GLU A 126      -9.117  15.975 120.003  0.00  0.00      A120  
ATOM   1955  OE1 GLU A 126      -9.757  17.009 119.706  0.00  0.00      A120  
ATOM   1956  OE2 GLU A 126      -9.646  15.077 120.703  0.00  0.00      A120  
ATOM   1957  C   GLU A 126      -5.570  13.606 120.185  0.00  0.00      A120  
ATOM   1958  O   GLU A 126      -4.586  13.689 119.468  0.00  0.00      A120  
ATOM   1959  N   LEU A 127      -5.612  13.745 121.492  0.00  0.00      A120  
ATOM   1960  HN  LEU A 127      -6.510  13.660 121.917  0.00  0.00      A120  
ATOM   1961  CA  LEU A 127      -4.439  14.077 122.300  0.00  0.00      A120  
ATOM   1962  HA  LEU A 127      -3.605  14.407 121.697  0.00  0.00      A120  
ATOM   1963  CB  LEU A 127      -4.691  15.122 123.364  0.00  0.00      A120  
ATOM   1964  HB1 LEU A 127      -3.813  15.208 124.039  0.00  0.00      A120  
ATOM   1965  HB2 LEU A 127      -5.567  14.879 124.002  0.00  0.00      A120  
ATOM   1966  CG  LEU A 127      -4.921  16.532 122.687  0.00  0.00      A120  
ATOM   1967  HG  LEU A 127      -5.576  16.299 121.820  0.00  0.00      A120  
ATOM   1968  CD1 LEU A 127      -5.681  17.362 123.731  0.00  0.00      A120  
ATOM   1969 HD11 LEU A 127      -6.549  16.812 124.153  0.00  0.00      A120  
ATOM   1970 HD12 LEU A 127      -6.046  18.323 123.311  0.00  0.00      A120  
ATOM   1971 HD13 LEU A 127      -4.867  17.545 124.465  0.00  0.00      A120  
ATOM   1972  CD2 LEU A 127      -3.651  17.240 122.146  0.00  0.00      A120  
ATOM   1973 HD21 LEU A 127      -3.895  18.138 121.539  0.00  0.00      A120  
ATOM   1974 HD22 LEU A 127      -3.275  16.485 121.423  0.00  0.00      A120  
ATOM   1975 HD23 LEU A 127      -2.996  17.452 123.018  0.00  0.00      A120  
ATOM   1976  C   LEU A 127      -4.159  12.744 122.893  0.00  0.00      A120  
ATOM   1977  O   LEU A 127      -4.998  12.033 123.416  0.00  0.00      A120  
ATOM   1978  N   ARG A 128      -2.941  12.191 122.801  0.00  0.00      A120  
ATOM   1979  HN  ARG A 128      -2.148  12.707 122.488  0.00  0.00      A120  
ATOM   1980  CA  ARG A 128      -2.600  10.806 122.924  0.00  0.00      A120  
ATOM   1981  HA  ARG A 128      -3.445  10.166 122.715  0.00  0.00      A120  
ATOM   1982  CB  ARG A 128      -1.587  10.502 121.771  0.00  0.00      A120  
ATOM   1983  HB1 ARG A 128      -1.156   9.479 121.812  0.00  0.00      A120  
ATOM   1984  HB2 ARG A 128      -0.763  11.242 121.855  0.00  0.00      A120  
ATOM   1985  CG  ARG A 128      -2.147  10.449 120.337  0.00  0.00      A120  
ATOM   1986  HG1 ARG A 128      -1.346  10.297 119.582  0.00  0.00      A120  
ATOM   1987  HG2 ARG A 128      -2.573  11.471 120.254  0.00  0.00      A120  
ATOM   1988  CD  ARG A 128      -3.271   9.386 120.094  0.00  0.00      A120  
ATOM   1989  HD1 ARG A 128      -3.717   9.313 119.079  0.00  0.00      A120  
ATOM   1990  HD2 ARG A 128      -4.184   9.455 120.723  0.00  0.00      A120  
ATOM   1991  NE  ARG A 128      -2.570   8.118 120.312  0.00  0.00      A120  
ATOM   1992  HE  ARG A 128      -1.580   8.098 120.450  0.00  0.00      A120  
ATOM   1993  CZ  ARG A 128      -3.181   6.906 120.280  0.00  0.00      A120  
ATOM   1994  NH1 ARG A 128      -4.442   6.754 119.972  0.00  0.00      A120  
ATOM   1995 HH11 ARG A 128      -5.034   7.535 119.770  0.00  0.00      A120  
ATOM   1996 HH12 ARG A 128      -4.931   5.981 120.376  0.00  0.00      A120  
ATOM   1997  NH2 ARG A 128      -2.351   5.907 120.419  0.00  0.00      A120  
ATOM   1998 HH21 ARG A 128      -1.501   6.179 120.870  0.00  0.00      A120  
ATOM   1999 HH22 ARG A 128      -2.667   4.959 120.381  0.00  0.00      A120  
ATOM   2000  C   ARG A 128      -2.118  10.461 124.330  0.00  0.00      A120  
ATOM   2001  O   ARG A 128      -1.616   9.357 124.598  0.00  0.00      A120  
ATOM   2002  N   ASP A 129      -2.408  11.320 125.281  0.00  0.00      A120  
ATOM   2003  HN  ASP A 129      -2.748  12.243 125.120  0.00  0.00      A120  
ATOM   2004  CA  ASP A 129      -2.261  11.106 126.706  0.00  0.00      A120  
ATOM   2005  HA  ASP A 129      -1.974  10.092 126.946  0.00  0.00      A120  
ATOM   2006  CB  ASP A 129      -1.153  12.112 127.280  0.00  0.00      A120  
ATOM   2007  HB1 ASP A 129      -0.232  11.814 126.737  0.00  0.00      A120  
ATOM   2008  HB2 ASP A 129      -0.970  11.855 128.346  0.00  0.00      A120  
ATOM   2009  CG  ASP A 129      -1.481  13.552 127.148  0.00  0.00      A120  
ATOM   2010  OD1 ASP A 129      -2.520  13.951 126.513  0.00  0.00      A120  
ATOM   2011  OD2 ASP A 129      -0.704  14.403 127.720  0.00  0.00      A120  
ATOM   2012  C   ASP A 129      -3.668  11.302 127.372  0.00  0.00      A120  
ATOM   2013  O   ASP A 129      -3.705  11.401 128.592  0.00  0.00      A120  
ATOM   2014  N   LYS A 130      -4.725  11.419 126.585  0.00  0.00      A120  
ATOM   2015  HN  LYS A 130      -4.699  11.223 125.608  0.00  0.00      A120  
ATOM   2016  CA  LYS A 130      -6.043  11.693 127.139  0.00  0.00      A120  
ATOM   2017  HA  LYS A 130      -6.055  11.665 128.219  0.00  0.00      A120  
ATOM   2018  CB  LYS A 130      -6.520  13.146 126.648  0.00  0.00      A120  
ATOM   2019  HB1 LYS A 130      -6.412  13.136 125.542  0.00  0.00      A120  
ATOM   2020  HB2 LYS A 130      -5.941  13.991 127.079  0.00  0.00      A120  
ATOM   2021  CG  LYS A 130      -7.976  13.492 126.854  0.00  0.00      A120  
ATOM   2022  HG1 LYS A 130      -8.700  12.731 126.491  0.00  0.00      A120  
ATOM   2023  HG2 LYS A 130      -8.279  14.348 126.216  0.00  0.00      A120  
ATOM   2024  CD  LYS A 130      -8.453  13.611 128.364  0.00  0.00      A120  
ATOM   2025  HD1 LYS A 130      -8.601  12.585 128.763  0.00  0.00      A120  
ATOM   2026  HD2 LYS A 130      -9.513  13.937 128.429  0.00  0.00      A120  
ATOM   2027  CE  LYS A 130      -7.633  14.519 129.228  0.00  0.00      A120  
ATOM   2028  HE1 LYS A 130      -6.570  14.197 129.209  0.00  0.00      A120  
ATOM   2029  HE2 LYS A 130      -7.949  14.486 130.292  0.00  0.00      A120  
ATOM   2030  NZ  LYS A 130      -7.818  15.891 128.813  0.00  0.00      A120  
ATOM   2031  HZ1 LYS A 130      -8.810  16.187 128.912  0.00  0.00      A120  
ATOM   2032  HZ2 LYS A 130      -7.589  15.919 127.799  0.00  0.00      A120  
ATOM   2033  HZ3 LYS A 130      -7.244  16.401 129.514  0.00  0.00      A120  
ATOM   2034  C   LYS A 130      -7.001  10.651 126.605  0.00  0.00      A120  
ATOM   2035  O   LYS A 130      -7.004  10.420 125.413  0.00  0.00      A120  
ATOM   2036  N   LYS A 131      -7.931  10.097 127.475  0.00  0.00      A120  
ATOM   2037  HN  LYS A 131      -8.098  10.363 128.421  0.00  0.00      A120  
ATOM   2038  CA  LYS A 131      -8.847   9.108 127.174  0.00  0.00      A120  
ATOM   2039  HA  LYS A 131      -8.979   9.077 126.102  0.00  0.00      A120  
ATOM   2040  CB  LYS A 131      -8.429   7.718 127.793  0.00  0.00      A120  
ATOM   2041  HB1 LYS A 131      -9.222   6.947 127.682  0.00  0.00      A120  
ATOM   2042  HB2 LYS A 131      -8.359   7.882 128.890  0.00  0.00      A120  
ATOM   2043  CG  LYS A 131      -7.084   7.231 127.149  0.00  0.00      A120  
ATOM   2044  HG1 LYS A 131      -6.211   7.851 127.444  0.00  0.00      A120  
ATOM   2045  HG2 LYS A 131      -7.147   7.280 126.041  0.00  0.00      A120  
ATOM   2046  CD  LYS A 131      -6.943   5.762 127.588  0.00  0.00      A120  
ATOM   2047  HD1 LYS A 131      -7.672   5.127 127.040  0.00  0.00      A120  
ATOM   2048  HD2 LYS A 131      -7.017   5.826 128.694  0.00  0.00      A120  
ATOM   2049  CE  LYS A 131      -5.575   5.160 127.254  0.00  0.00      A120  
ATOM   2050  HE1 LYS A 131      -5.540   5.078 126.147  0.00  0.00      A120  
ATOM   2051  HE2 LYS A 131      -5.469   4.119 127.628  0.00  0.00      A120  
ATOM   2052  NZ  LYS A 131      -4.497   6.000 127.708  0.00  0.00      A120  
ATOM   2053  HZ1 LYS A 131      -4.776   6.387 128.632  0.00  0.00      A120  
ATOM   2054  HZ2 LYS A 131      -4.297   6.766 127.034  0.00  0.00      A120  
ATOM   2055  HZ3 LYS A 131      -3.606   5.464 127.698  0.00  0.00      A120  
ATOM   2056  C   LYS A 131     -10.240   9.583 127.743  0.00  0.00      A120  
ATOM   2057  O   LYS A 131     -10.264  10.556 128.471  0.00  0.00      A120  
ATOM   2058  N   GLN A 132     -11.316   8.975 127.386  0.00  0.00      A120  
ATOM   2059  HN  GLN A 132     -11.293   8.330 126.626  0.00  0.00      A120  
ATOM   2060  CA  GLN A 132     -12.626   9.374 127.831  0.00  0.00      A120  
ATOM   2061  HA  GLN A 132     -12.589   9.592 128.888  0.00  0.00      A120  
ATOM   2062  CB  GLN A 132     -13.299  10.574 127.005  0.00  0.00      A120  
ATOM   2063  HB1 GLN A 132     -12.769  11.516 127.262  0.00  0.00      A120  
ATOM   2064  HB2 GLN A 132     -14.284  10.688 127.507  0.00  0.00      A120  
ATOM   2065  CG  GLN A 132     -13.442  10.456 125.446  0.00  0.00      A120  
ATOM   2066  HG1 GLN A 132     -13.658   9.431 125.077  0.00  0.00      A120  
ATOM   2067  HG2 GLN A 132     -12.386  10.593 125.130  0.00  0.00      A120  
ATOM   2068  CD  GLN A 132     -14.411  11.498 124.891  0.00  0.00      A120  
ATOM   2069  OE1 GLN A 132     -15.142  12.232 125.556  0.00  0.00      A120  
ATOM   2070  NE2 GLN A 132     -14.296  11.613 123.493  0.00  0.00      A120  
ATOM   2071 HE21 GLN A 132     -14.759  12.382 123.052  0.00  0.00      A120  
ATOM   2072 HE22 GLN A 132     -13.720  10.949 123.016  0.00  0.00      A120  
ATOM   2073  C   GLN A 132     -13.554   8.133 127.681  0.00  0.00      A120  
ATOM   2074  O   GLN A 132     -13.444   7.484 126.647  0.00  0.00      A120  
ATOM   2075  N   LYS A 133     -14.395   7.849 128.601  0.00  0.00      A120  
ATOM   2076  HN  LYS A 133     -14.360   8.280 129.499  0.00  0.00      A120  
ATOM   2077  CA  LYS A 133     -15.553   7.023 128.397  0.00  0.00      A120  
ATOM   2078  HA  LYS A 133     -15.283   5.996 128.198  0.00  0.00      A120  
ATOM   2079  CB  LYS A 133     -16.405   6.860 129.709  0.00  0.00      A120  
ATOM   2080  HB1 LYS A 133     -15.755   6.278 130.396  0.00  0.00      A120  
ATOM   2081  HB2 LYS A 133     -17.294   6.205 129.585  0.00  0.00      A120  
ATOM   2082  CG  LYS A 133     -16.705   8.186 130.366  0.00  0.00      A120  
ATOM   2083  HG1 LYS A 133     -17.267   8.856 129.680  0.00  0.00      A120  
ATOM   2084  HG2 LYS A 133     -15.777   8.753 130.591  0.00  0.00      A120  
ATOM   2085  CD  LYS A 133     -17.333   8.070 131.752  0.00  0.00      A120  
ATOM   2086  HD1 LYS A 133     -16.601   7.433 132.293  0.00  0.00      A120  
ATOM   2087  HD2 LYS A 133     -18.194   7.387 131.591  0.00  0.00      A120  
ATOM   2088  CE  LYS A 133     -17.803   9.255 132.624  0.00  0.00      A120  
ATOM   2089  HE1 LYS A 133     -16.962   9.920 132.915  0.00  0.00      A120  
ATOM   2090  HE2 LYS A 133     -18.289   8.883 133.551  0.00  0.00      A120  
ATOM   2091  NZ  LYS A 133     -18.709  10.070 131.848  0.00  0.00      A120  
ATOM   2092  HZ1 LYS A 133     -19.053  10.923 132.332  0.00  0.00      A120  
ATOM   2093  HZ2 LYS A 133     -19.539   9.507 131.570  0.00  0.00      A120  
ATOM   2094  HZ3 LYS A 133     -18.360  10.558 130.998  0.00  0.00      A120  
ATOM   2095  C   LYS A 133     -16.493   7.548 127.267  0.00  0.00      A120  
ATOM   2096  O   LYS A 133     -16.699   8.751 127.185  0.00  0.00      A120  
ATOM   2097  N   VAL A 134     -17.042   6.610 126.451  0.00  0.00      A120  
ATOM   2098  HN  VAL A 134     -16.837   5.634 126.443  0.00  0.00      A120  
ATOM   2099  CA  VAL A 134     -17.982   6.970 125.380  0.00  0.00      A120  
ATOM   2100  HA  VAL A 134     -18.619   7.783 125.694  0.00  0.00      A120  
ATOM   2101  CB  VAL A 134     -17.335   7.241 123.966  0.00  0.00      A120  
ATOM   2102  HB  VAL A 134     -18.198   7.239 123.267  0.00  0.00      A120  
ATOM   2103  CG1 VAL A 134     -16.538   8.553 123.881  0.00  0.00      A120  
ATOM   2104 HG11 VAL A 134     -16.137   8.654 122.850  0.00  0.00      A120  
ATOM   2105 HG12 VAL A 134     -15.735   8.491 124.646  0.00  0.00      A120  
ATOM   2106 HG13 VAL A 134     -17.179   9.391 124.230  0.00  0.00      A120  
ATOM   2107  CG2 VAL A 134     -16.417   6.011 123.606  0.00  0.00      A120  
ATOM   2108 HG21 VAL A 134     -16.996   5.064 123.560  0.00  0.00      A120  
ATOM   2109 HG22 VAL A 134     -15.681   5.929 124.435  0.00  0.00      A120  
ATOM   2110 HG23 VAL A 134     -15.822   6.082 122.670  0.00  0.00      A120  
ATOM   2111  C   VAL A 134     -18.930   5.746 125.245  0.00  0.00      A120  
ATOM   2112  O   VAL A 134     -18.641   4.784 125.916  0.00  0.00      A120  
ATOM   2113  N   TYR A 135     -19.956   5.774 124.416  0.00  0.00      A120  
ATOM   2114  HN  TYR A 135     -20.093   6.572 123.834  0.00  0.00      A120  
ATOM   2115  CA  TYR A 135     -20.858   4.677 124.288  0.00  0.00      A120  
ATOM   2116  HA  TYR A 135     -20.348   3.755 124.525  0.00  0.00      A120  
ATOM   2117  CB  TYR A 135     -22.207   4.822 125.148  0.00  0.00      A120  
ATOM   2118  HB1 TYR A 135     -22.001   4.957 126.231  0.00  0.00      A120  
ATOM   2119  HB2 TYR A 135     -22.715   3.835 125.163  0.00  0.00      A120  
ATOM   2120  CG  TYR A 135     -23.053   5.983 124.735  0.00  0.00      A120  
ATOM   2121  CD1 TYR A 135     -22.982   7.226 125.354  0.00  0.00      A120  
ATOM   2122  HD1 TYR A 135     -22.306   7.344 126.188  0.00  0.00      A120  
ATOM   2123  CE1 TYR A 135     -23.664   8.253 124.725  0.00  0.00      A120  
ATOM   2124  HE1 TYR A 135     -23.594   9.188 125.261  0.00  0.00      A120  
ATOM   2125  CZ  TYR A 135     -24.503   8.155 123.605  0.00  0.00      A120  
ATOM   2126  OH  TYR A 135     -25.298   9.186 123.261  0.00  0.00      A120  
ATOM   2127  HH  TYR A 135     -24.993   9.961 123.740  0.00  0.00      A120  
ATOM   2128  CD2 TYR A 135     -23.933   5.785 123.612  0.00  0.00      A120  
ATOM   2129  HD2 TYR A 135     -23.926   4.804 123.161  0.00  0.00      A120  
ATOM   2130  CE2 TYR A 135     -24.638   6.860 123.051  0.00  0.00      A120  
ATOM   2131  HE2 TYR A 135     -25.198   6.815 122.129  0.00  0.00      A120  
ATOM   2132  C   TYR A 135     -21.168   4.614 122.771  0.00  0.00      A120  
ATOM   2133  O   TYR A 135     -20.988   5.546 121.969  0.00  0.00      A120  
ATOM   2134  N   SER A 136     -21.635   3.410 122.333  0.00  0.00      A120  
ATOM   2135  HN  SER A 136     -21.638   2.645 122.972  0.00  0.00      A120  
ATOM   2136  CA  SER A 136     -22.220   3.305 121.022  0.00  0.00      A120  
ATOM   2137  HA  SER A 136     -22.765   4.181 120.700  0.00  0.00      A120  
ATOM   2138  CB  SER A 136     -21.024   2.923 120.008  0.00  0.00      A120  
ATOM   2139  HB1 SER A 136     -20.490   2.031 120.398  0.00  0.00      A120  
ATOM   2140  HB2 SER A 136     -20.251   3.718 120.084  0.00  0.00      A120  
ATOM   2141  OG  SER A 136     -21.435   2.809 118.632  0.00  0.00      A120  
ATOM   2142  HG1 SER A 136     -22.112   2.129 118.654  0.00  0.00      A120  
ATOM   2143  C   SER A 136     -23.213   2.089 121.032  0.00  0.00      A120  
ATOM   2144  O   SER A 136     -23.127   1.083 121.712  0.00  0.00      A120  
ATOM   2145  N   LEU A 137     -24.261   2.199 120.244  0.00  0.00      A120  
ATOM   2146  HN  LEU A 137     -24.310   3.023 119.683  0.00  0.00      A120  
ATOM   2147  CA  LEU A 137     -25.172   1.095 120.008  0.00  0.00      A120  
ATOM   2148  HA  LEU A 137     -25.390   0.658 120.971  0.00  0.00      A120  
ATOM   2149  CB  LEU A 137     -26.418   1.595 119.282  0.00  0.00      A120  
ATOM   2150  HB1 LEU A 137     -26.995   0.725 118.903  0.00  0.00      A120  
ATOM   2151  HB2 LEU A 137     -26.120   2.179 118.385  0.00  0.00      A120  
ATOM   2152  CG  LEU A 137     -27.370   2.481 120.076  0.00  0.00      A120  
ATOM   2153  HG  LEU A 137     -26.710   3.359 120.245  0.00  0.00      A120  
ATOM   2154  CD1 LEU A 137     -28.698   2.981 119.361  0.00  0.00      A120  
ATOM   2155 HD11 LEU A 137     -29.205   2.138 118.846  0.00  0.00      A120  
ATOM   2156 HD12 LEU A 137     -28.476   3.719 118.560  0.00  0.00      A120  
ATOM   2157 HD13 LEU A 137     -29.396   3.486 120.063  0.00  0.00      A120  
ATOM   2158  CD2 LEU A 137     -27.700   2.000 121.453  0.00  0.00      A120  
ATOM   2159 HD21 LEU A 137     -26.776   1.846 122.051  0.00  0.00      A120  
ATOM   2160 HD22 LEU A 137     -28.368   1.112 121.457  0.00  0.00      A120  
ATOM   2161 HD23 LEU A 137     -28.326   2.676 122.074  0.00  0.00      A120  
ATOM   2162  C   LEU A 137     -24.520   0.122 119.021  0.00  0.00      A120  
ATOM   2163  O   LEU A 137     -23.878   0.540 118.048  0.00  0.00      A120  
ATOM   2164  N   PHE A 138     -24.775  -1.168 119.084  0.00  0.00      A120  
ATOM   2165  HN  PHE A 138     -25.394  -1.515 119.783  0.00  0.00      A120  
ATOM   2166  CA  PHE A 138     -24.357  -2.174 118.161  0.00  0.00      A120  
ATOM   2167  HA  PHE A 138     -24.030  -1.617 117.296  0.00  0.00      A120  
ATOM   2168  CB  PHE A 138     -23.075  -3.022 118.533  0.00  0.00      A120  
ATOM   2169  HB1 PHE A 138     -22.774  -3.768 117.766  0.00  0.00      A120  
ATOM   2170  HB2 PHE A 138     -23.180  -3.702 119.405  0.00  0.00      A120  
ATOM   2171  CG  PHE A 138     -21.829  -2.149 118.832  0.00  0.00      A120  
ATOM   2172  CD1 PHE A 138     -21.020  -1.753 117.725  0.00  0.00      A120  
ATOM   2173  HD1 PHE A 138     -21.184  -2.017 116.691  0.00  0.00      A120  
ATOM   2174  CE1 PHE A 138     -19.869  -1.050 118.068  0.00  0.00      A120  
ATOM   2175  HE1 PHE A 138     -19.175  -0.754 117.294  0.00  0.00      A120  
ATOM   2176  CZ  PHE A 138     -19.540  -0.619 119.360  0.00  0.00      A120  
ATOM   2177  HZ  PHE A 138     -18.595  -0.228 119.708  0.00  0.00      A120  
ATOM   2178  CD2 PHE A 138     -21.591  -1.712 120.135  0.00  0.00      A120  
ATOM   2179  HD2 PHE A 138     -22.073  -2.064 121.035  0.00  0.00      A120  
ATOM   2180  CE2 PHE A 138     -20.373  -1.049 120.404  0.00  0.00      A120  
ATOM   2181  HE2 PHE A 138     -20.168  -0.722 121.412  0.00  0.00      A120  
ATOM   2182  C   PHE A 138     -25.384  -3.192 118.014  0.00  0.00      A120  
ATOM   2183  O   PHE A 138     -26.188  -3.488 118.915  0.00  0.00      A120  
ATOM   2184  N   TYR A 139     -25.424  -3.770 116.879  0.00  0.00      A120  
ATOM   2185  HN  TYR A 139     -24.950  -3.348 116.111  0.00  0.00      A120  
ATOM   2186  CA  TYR A 139     -26.225  -4.917 116.562  0.00  0.00      A120  
ATOM   2187  HA  TYR A 139     -27.134  -4.703 117.104  0.00  0.00      A120  
ATOM   2188  CB  TYR A 139     -26.568  -5.079 115.070  0.00  0.00      A120  
ATOM   2189  HB1 TYR A 139     -27.197  -5.980 114.905  0.00  0.00      A120  
ATOM   2190  HB2 TYR A 139     -25.576  -5.228 114.592  0.00  0.00      A120  
ATOM   2191  CG  TYR A 139     -27.310  -3.857 114.496  0.00  0.00      A120  
ATOM   2192  CD1 TYR A 139     -26.761  -3.128 113.423  0.00  0.00      A120  
ATOM   2193  HD1 TYR A 139     -25.780  -3.404 113.065  0.00  0.00      A120  
ATOM   2194  CE1 TYR A 139     -27.572  -2.198 112.741  0.00  0.00      A120  
ATOM   2195  HE1 TYR A 139     -27.270  -1.647 111.863  0.00  0.00      A120  
ATOM   2196  CZ  TYR A 139     -28.904  -1.931 113.154  0.00  0.00      A120  
ATOM   2197  OH  TYR A 139     -29.729  -0.963 112.473  0.00  0.00      A120  
ATOM   2198  HH  TYR A 139     -29.126  -0.304 112.122  0.00  0.00      A120  
ATOM   2199  CD2 TYR A 139     -28.597  -3.598 114.973  0.00  0.00      A120  
ATOM   2200  HD2 TYR A 139     -28.945  -4.148 115.835  0.00  0.00      A120  
ATOM   2201  CE2 TYR A 139     -29.368  -2.667 114.256  0.00  0.00      A120  
ATOM   2202  HE2 TYR A 139     -30.387  -2.491 114.567  0.00  0.00      A120  
ATOM   2203  C   TYR A 139     -25.730  -6.251 117.232  0.00  0.00      A120  
ATOM   2204  O   TYR A 139     -24.541  -6.499 117.399  0.00  0.00      A120  
ATOM   2205  N   ARG A 140     -26.688  -7.172 117.559  0.00  0.00      A120  
ATOM   2206  HN  ARG A 140     -27.627  -6.899 117.364  0.00  0.00      A120  
ATOM   2207  CA  ARG A 140     -26.549  -8.609 117.924  0.00  0.00      A120  
ATOM   2208  HA  ARG A 140     -26.175  -8.676 118.935  0.00  0.00      A120  
ATOM   2209  CB  ARG A 140     -27.978  -9.351 117.952  0.00  0.00      A120  
ATOM   2210  HB1 ARG A 140     -28.627  -9.039 117.107  0.00  0.00      A120  
ATOM   2211  HB2 ARG A 140     -28.440  -9.078 118.925  0.00  0.00      A120  
ATOM   2212  CG  ARG A 140     -27.947 -10.883 117.849  0.00  0.00      A120  
ATOM   2213  HG1 ARG A 140     -27.430 -11.376 118.700  0.00  0.00      A120  
ATOM   2214  HG2 ARG A 140     -27.537 -11.129 116.846  0.00  0.00      A120  
ATOM   2215  CD  ARG A 140     -29.400 -11.443 117.906  0.00  0.00      A120  
ATOM   2216  HD1 ARG A 140     -29.987 -10.956 117.098  0.00  0.00      A120  
ATOM   2217  HD2 ARG A 140     -29.733 -11.155 118.926  0.00  0.00      A120  
ATOM   2218  NE  ARG A 140     -29.438 -12.958 117.829  0.00  0.00      A120  
ATOM   2219  HE  ARG A 140     -28.563 -13.441 117.812  0.00  0.00      A120  
ATOM   2220  CZ  ARG A 140     -30.503 -13.656 117.457  0.00  0.00      A120  
ATOM   2221  NH1 ARG A 140     -31.655 -13.156 117.277  0.00  0.00      A120  
ATOM   2222 HH11 ARG A 140     -31.814 -12.196 117.508  0.00  0.00      A120  
ATOM   2223 HH12 ARG A 140     -32.313 -13.882 117.080  0.00  0.00      A120  
ATOM   2224  NH2 ARG A 140     -30.157 -14.935 117.238  0.00  0.00      A120  
ATOM   2225 HH21 ARG A 140     -29.327 -15.376 117.579  0.00  0.00      A120  
ATOM   2226 HH22 ARG A 140     -30.857 -15.554 116.882  0.00  0.00      A120  
ATOM   2227  C   ARG A 140     -25.437  -9.305 117.234  0.00  0.00      A120  
ATOM   2228  O   ARG A 140     -24.571 -10.023 117.826  0.00  0.00      A120  
ATOM   2229  N   LEU A 141     -25.299  -9.184 115.879  0.00  0.00      A120  
ATOM   2230  HN  LEU A 141     -25.949  -8.588 115.413  0.00  0.00      A120  
ATOM   2231  CA  LEU A 141     -24.271  -9.918 115.075  0.00  0.00      A120  
ATOM   2232  HA  LEU A 141     -24.055 -10.892 115.488  0.00  0.00      A120  
ATOM   2233  CB  LEU A 141     -24.692  -9.972 113.585  0.00  0.00      A120  
ATOM   2234  HB1 LEU A 141     -23.882 -10.398 112.954  0.00  0.00      A120  
ATOM   2235  HB2 LEU A 141     -24.956  -8.975 113.173  0.00  0.00      A120  
ATOM   2236  CG  LEU A 141     -25.959 -10.878 113.452  0.00  0.00      A120  
ATOM   2237  HG  LEU A 141     -26.746 -10.653 114.204  0.00  0.00      A120  
ATOM   2238  CD1 LEU A 141     -26.753 -10.612 112.129  0.00  0.00      A120  
ATOM   2239 HD11 LEU A 141     -27.137  -9.570 112.157  0.00  0.00      A120  
ATOM   2240 HD12 LEU A 141     -27.578 -11.350 112.031  0.00  0.00      A120  
ATOM   2241 HD13 LEU A 141     -25.942 -10.610 111.370  0.00  0.00      A120  
ATOM   2242  CD2 LEU A 141     -25.728 -12.368 113.528  0.00  0.00      A120  
ATOM   2243 HD21 LEU A 141     -26.552 -13.037 113.200  0.00  0.00      A120  
ATOM   2244 HD22 LEU A 141     -25.548 -12.723 114.565  0.00  0.00      A120  
ATOM   2245 HD23 LEU A 141     -24.840 -12.674 112.935  0.00  0.00      A120  
ATOM   2246  C   LEU A 141     -22.988  -9.266 115.144  0.00  0.00      A120  
ATOM   2247  O   LEU A 141     -21.954  -9.858 114.812  0.00  0.00      A120  
ATOM   2248  N   ASP A 142     -22.984  -7.919 115.436  0.00  0.00      A120  
ATOM   2249  HN  ASP A 142     -23.850  -7.508 115.711  0.00  0.00      A120  
ATOM   2250  CA  ASP A 142     -21.841  -7.037 115.533  0.00  0.00      A120  
ATOM   2251  HA  ASP A 142     -21.185  -7.340 114.731  0.00  0.00      A120  
ATOM   2252  CB  ASP A 142     -22.247  -5.536 115.260  0.00  0.00      A120  
ATOM   2253  HB1 ASP A 142     -21.436  -4.781 115.346  0.00  0.00      A120  
ATOM   2254  HB2 ASP A 142     -23.011  -5.123 115.952  0.00  0.00      A120  
ATOM   2255  CG  ASP A 142     -22.782  -5.393 113.843  0.00  0.00      A120  
ATOM   2256  OD1 ASP A 142     -22.335  -6.128 112.883  0.00  0.00      A120  
ATOM   2257  OD2 ASP A 142     -23.544  -4.424 113.662  0.00  0.00      A120  
ATOM   2258  C   ASP A 142     -21.055  -7.187 116.765  0.00  0.00      A120  
ATOM   2259  O   ASP A 142     -19.830  -7.095 116.790  0.00  0.00      A120  
ATOM   2260  N   VAL A 143     -21.677  -7.469 117.869  0.00  0.00      A120  
ATOM   2261  HN  VAL A 143     -22.665  -7.602 117.883  0.00  0.00      A120  
ATOM   2262  CA  VAL A 143     -20.930  -7.717 119.121  0.00  0.00      A120  
ATOM   2263  HA  VAL A 143     -19.861  -7.684 118.969  0.00  0.00      A120  
ATOM   2264  CB  VAL A 143     -21.160  -6.544 120.174  0.00  0.00      A120  
ATOM   2265  HB  VAL A 143     -20.601  -6.771 121.107  0.00  0.00      A120  
ATOM   2266  CG1 VAL A 143     -20.437  -5.293 119.666  0.00  0.00      A120  
ATOM   2267 HG11 VAL A 143     -19.348  -5.507 119.621  0.00  0.00      A120  
ATOM   2268 HG12 VAL A 143     -20.632  -4.502 120.422  0.00  0.00      A120  
ATOM   2269 HG13 VAL A 143     -20.751  -4.926 118.665  0.00  0.00      A120  
ATOM   2270  CG2 VAL A 143     -22.713  -6.441 120.479  0.00  0.00      A120  
ATOM   2271 HG21 VAL A 143     -23.058  -7.457 120.768  0.00  0.00      A120  
ATOM   2272 HG22 VAL A 143     -23.189  -6.127 119.525  0.00  0.00      A120  
ATOM   2273 HG23 VAL A 143     -22.868  -5.734 121.321  0.00  0.00      A120  
ATOM   2274  C   VAL A 143     -21.282  -9.094 119.739  0.00  0.00      A120  
ATOM   2275  O   VAL A 143     -22.320  -9.823 119.555  0.00  0.00      A120  
ATOM   2276  N   VAL A 144     -20.296  -9.658 120.507  0.00  0.00      A120  
ATOM   2277  HN  VAL A 144     -19.445  -9.197 120.745  0.00  0.00      A120  
ATOM   2278  CA  VAL A 144     -20.365 -10.920 121.124  0.00  0.00      A120  
ATOM   2279  HA  VAL A 144     -21.394 -11.155 121.353  0.00  0.00      A120  
ATOM   2280  CB  VAL A 144     -19.842 -12.056 120.192  0.00  0.00      A120  
ATOM   2281  HB  VAL A 144     -20.430 -12.007 119.250  0.00  0.00      A120  
ATOM   2282  CG1 VAL A 144     -18.322 -12.088 119.941  0.00  0.00      A120  
ATOM   2283 HG11 VAL A 144     -17.947 -11.081 119.662  0.00  0.00      A120  
ATOM   2284 HG12 VAL A 144     -18.095 -12.843 119.158  0.00  0.00      A120  
ATOM   2285 HG13 VAL A 144     -17.791 -12.353 120.881  0.00  0.00      A120  
ATOM   2286  CG2 VAL A 144     -20.240 -13.442 120.710  0.00  0.00      A120  
ATOM   2287 HG21 VAL A 144     -19.984 -14.272 120.017  0.00  0.00      A120  
ATOM   2288 HG22 VAL A 144     -21.347 -13.460 120.798  0.00  0.00      A120  
ATOM   2289 HG23 VAL A 144     -19.739 -13.596 121.690  0.00  0.00      A120  
ATOM   2290  C   VAL A 144     -19.631 -10.836 122.526  0.00  0.00      A120  
ATOM   2291  O   VAL A 144     -18.649 -10.178 122.730  0.00  0.00      A120  
ATOM   2292  N   GLN A 145     -20.164 -11.537 123.547  0.00  0.00      A120  
ATOM   2293  HN  GLN A 145     -21.058 -11.922 123.331  0.00  0.00      A120  
ATOM   2294  CA  GLN A 145     -19.594 -11.843 124.818  0.00  0.00      A120  
ATOM   2295  HA  GLN A 145     -19.589 -10.847 125.237  0.00  0.00      A120  
ATOM   2296  CB  GLN A 145     -20.597 -12.533 125.761  0.00  0.00      A120  
ATOM   2297  HB1 GLN A 145     -21.392 -11.773 125.919  0.00  0.00      A120  
ATOM   2298  HB2 GLN A 145     -20.101 -12.852 126.702  0.00  0.00      A120  
ATOM   2299  CG  GLN A 145     -21.190 -13.816 125.158  0.00  0.00      A120  
ATOM   2300  HG1 GLN A 145     -21.680 -13.590 124.187  0.00  0.00      A120  
ATOM   2301  HG2 GLN A 145     -21.879 -14.273 125.900  0.00  0.00      A120  
ATOM   2302  CD  GLN A 145     -20.173 -14.863 124.856  0.00  0.00      A120  
ATOM   2303  OE1 GLN A 145     -20.040 -15.421 123.762  0.00  0.00      A120  
ATOM   2304  NE2 GLN A 145     -19.434 -15.358 125.898  0.00  0.00      A120  
ATOM   2305 HE21 GLN A 145     -19.859 -15.193 126.788  0.00  0.00      A120  
ATOM   2306 HE22 GLN A 145     -19.008 -16.256 125.792  0.00  0.00      A120  
ATOM   2307  C   GLN A 145     -18.178 -12.223 124.987  0.00  0.00      A120  
ATOM   2308  O   GLN A 145     -17.665 -12.947 124.199  0.00  0.00      A120  
ATOM   2309  N   ILE A 146     -17.492 -11.878 126.072  0.00  0.00      A120  
ATOM   2310  HN  ILE A 146     -17.865 -11.315 126.806  0.00  0.00      A120  
ATOM   2311  CA  ILE A 146     -16.140 -12.341 126.320  0.00  0.00      A120  
ATOM   2312  HA  ILE A 146     -16.059 -13.280 125.791  0.00  0.00      A120  
ATOM   2313  CB  ILE A 146     -15.114 -11.359 125.842  0.00  0.00      A120  
ATOM   2314  HB  ILE A 146     -15.303 -11.150 124.768  0.00  0.00      A120  
ATOM   2315  CG2 ILE A 146     -15.187  -9.987 126.592  0.00  0.00      A120  
ATOM   2316 HG21 ILE A 146     -14.712  -9.102 126.119  0.00  0.00      A120  
ATOM   2317 HG22 ILE A 146     -14.692 -10.085 127.582  0.00  0.00      A120  
ATOM   2318 HG23 ILE A 146     -16.263  -9.781 126.781  0.00  0.00      A120  
ATOM   2319  CG1 ILE A 146     -13.682 -11.900 125.888  0.00  0.00      A120  
ATOM   2320 HG11 ILE A 146     -13.575 -12.065 126.982  0.00  0.00      A120  
ATOM   2321 HG12 ILE A 146     -13.023 -11.068 125.560  0.00  0.00      A120  
ATOM   2322  CD  ILE A 146     -13.315 -13.170 125.102  0.00  0.00      A120  
ATOM   2323  HD1 ILE A 146     -12.209 -13.270 125.070  0.00  0.00      A120  
ATOM   2324  HD2 ILE A 146     -13.666 -13.118 124.050  0.00  0.00      A120  
ATOM   2325  HD3 ILE A 146     -13.738 -14.048 125.637  0.00  0.00      A120  
ATOM   2326  C   ILE A 146     -16.048 -12.586 127.834  0.00  0.00      A120  
ATOM   2327  O   ILE A 146     -16.094 -11.695 128.706  0.00  0.00      A120  
ATOM   2328  N   ASN A 147     -15.868 -13.842 128.092  0.00  0.00      A120  
ATOM   2329  HN  ASN A 147     -16.058 -14.572 127.441  0.00  0.00      A120  
ATOM   2330  CA  ASN A 147     -15.655 -14.237 129.469  0.00  0.00      A120  
ATOM   2331  HA  ASN A 147     -15.299 -13.431 130.094  0.00  0.00      A120  
ATOM   2332  CB  ASN A 147     -16.885 -14.837 130.186  0.00  0.00      A120  
ATOM   2333  HB1 ASN A 147     -17.678 -14.067 130.293  0.00  0.00      A120  
ATOM   2334  HB2 ASN A 147     -16.515 -15.137 131.189  0.00  0.00      A120  
ATOM   2335  CG  ASN A 147     -17.615 -15.986 129.468  0.00  0.00      A120  
ATOM   2336  OD1 ASN A 147     -17.213 -16.259 128.328  0.00  0.00      A120  
ATOM   2337  ND2 ASN A 147     -18.660 -16.568 130.125  0.00  0.00      A120  
ATOM   2338 HD21 ASN A 147     -19.064 -17.375 129.695  0.00  0.00      A120  
ATOM   2339 HD22 ASN A 147     -18.639 -16.405 131.111  0.00  0.00      A120  
ATOM   2340  C   ASN A 147     -14.453 -15.220 129.515  0.00  0.00      A120  
ATOM   2341  O   ASN A 147     -14.450 -16.002 130.445  0.00  0.00      A120  
ATOM   2342  N   GLU A 148     -13.516 -15.323 128.539  0.00  0.00      A120  
ATOM   2343  HN  GLU A 148     -13.771 -14.894 127.677  0.00  0.00      A120  
ATOM   2344  CA  GLU A 148     -12.457 -16.365 128.633  0.00  0.00      A120  
ATOM   2345  HA  GLU A 148     -12.935 -17.272 128.975  0.00  0.00      A120  
ATOM   2346  CB  GLU A 148     -11.660 -16.626 127.337  0.00  0.00      A120  
ATOM   2347  HB1 GLU A 148     -10.994 -17.512 127.405  0.00  0.00      A120  
ATOM   2348  HB2 GLU A 148     -10.991 -15.783 127.060  0.00  0.00      A120  
ATOM   2349  CG  GLU A 148     -12.451 -16.941 126.096  0.00  0.00      A120  
ATOM   2350  HG1 GLU A 148     -13.128 -16.155 125.697  0.00  0.00      A120  
ATOM   2351  HG2 GLU A 148     -13.066 -17.854 126.249  0.00  0.00      A120  
ATOM   2352  CD  GLU A 148     -11.474 -17.289 124.934  0.00  0.00      A120  
ATOM   2353  OE1 GLU A 148     -10.749 -18.350 125.008  0.00  0.00      A120  
ATOM   2354  OE2 GLU A 148     -11.411 -16.557 123.909  0.00  0.00      A120  
ATOM   2355  C   GLU A 148     -11.425 -16.142 129.740  0.00  0.00      A120  
ATOM   2356  O   GLU A 148     -10.785 -15.027 129.817  0.00  0.00      A120  
ATOM   2357  N   ASN A 149     -11.175 -17.202 130.489  0.00  0.00      A120  
ATOM   2358  HN  ASN A 149     -11.699 -18.023 130.276  0.00  0.00      A120  
ATOM   2359  CA  ASN A 149     -10.103 -17.393 131.525  0.00  0.00      A120  
ATOM   2360  HA  ASN A 149     -10.131 -18.439 131.794  0.00  0.00      A120  
ATOM   2361  CB  ASN A 149      -8.633 -17.239 131.011  0.00  0.00      A120  
ATOM   2362  HB1 ASN A 149      -8.371 -17.600 129.993  0.00  0.00      A120  
ATOM   2363  HB2 ASN A 149      -8.055 -18.007 131.568  0.00  0.00      A120  
ATOM   2364  CG  ASN A 149      -7.867 -15.969 131.401  0.00  0.00      A120  
ATOM   2365  OD1 ASN A 149      -6.849 -16.041 132.123  0.00  0.00      A120  
ATOM   2366  ND2 ASN A 149      -8.370 -14.790 131.083  0.00  0.00      A120  
ATOM   2367 HD21 ASN A 149      -8.050 -13.895 131.394  0.00  0.00      A120  
ATOM   2368 HD22 ASN A 149      -9.252 -14.813 130.614  0.00  0.00      A120  
ATOM   2369  C   ASN A 149     -10.465 -16.632 132.809  0.00  0.00      A120  
ATOM   2370  O   ASN A 149      -9.574 -16.171 133.556  0.00  0.00      A120  
ATOM   2371  N   GLN A 150     -11.742 -16.420 133.070  0.00  0.00      A120  
ATOM   2372  HN  GLN A 150     -12.429 -16.854 132.492  0.00  0.00      A120  
ATOM   2373  CA  GLN A 150     -12.177 -15.493 134.112  0.00  0.00      A120  
ATOM   2374  HA  GLN A 150     -11.376 -15.134 134.741  0.00  0.00      A120  
ATOM   2375  CB  GLN A 150     -12.675 -14.176 133.446  0.00  0.00      A120  
ATOM   2376  HB1 GLN A 150     -13.170 -13.513 134.188  0.00  0.00      A120  
ATOM   2377  HB2 GLN A 150     -13.395 -14.532 132.678  0.00  0.00      A120  
ATOM   2378  CG  GLN A 150     -11.707 -13.230 132.683  0.00  0.00      A120  
ATOM   2379  HG1 GLN A 150     -11.279 -13.841 131.860  0.00  0.00      A120  
ATOM   2380  HG2 GLN A 150     -10.887 -12.956 133.381  0.00  0.00      A120  
ATOM   2381  CD  GLN A 150     -12.447 -12.037 132.097  0.00  0.00      A120  
ATOM   2382  OE1 GLN A 150     -13.054 -12.219 131.063  0.00  0.00      A120  
ATOM   2383  NE2 GLN A 150     -12.455 -10.866 132.806  0.00  0.00      A120  
ATOM   2384 HE21 GLN A 150     -12.984 -10.102 132.437  0.00  0.00      A120  
ATOM   2385 HE22 GLN A 150     -12.092 -10.852 133.738  0.00  0.00      A120  
ATOM   2386  C   GLN A 150     -13.111 -16.046 135.117  0.00  0.00      A120  
ATOM   2387  O   GLN A 150     -13.174 -15.499 136.202  0.00  0.00      A120  
ATOM   2388  N   GLY A 151     -13.889 -17.106 134.756  0.00  0.00      A120  
ATOM   2389  HN  GLY A 151     -13.628 -17.460 133.861  0.00  0.00      A120  
ATOM   2390  CA  GLY A 151     -14.725 -17.987 135.585  0.00  0.00      A120  
ATOM   2391  HA1 GLY A 151     -14.289 -18.168 136.557  0.00  0.00      A120  
ATOM   2392  HA2 GLY A 151     -15.124 -18.815 135.018  0.00  0.00      A120  
ATOM   2393  C   GLY A 151     -16.001 -17.347 136.042  0.00  0.00      A120  
ATOM   2394  O   GLY A 151     -16.624 -16.515 135.335  0.00  0.00      A120  
ATOM   2395  N   ASN A 152     -16.527 -17.718 137.232  0.00  0.00      A120  
ATOM   2396  HN  ASN A 152     -16.011 -18.356 137.799  0.00  0.00      A120  
ATOM   2397  CA  ASN A 152     -17.610 -16.882 137.885  0.00  0.00      A120  
ATOM   2398  HA  ASN A 152     -18.483 -17.075 137.279  0.00  0.00      A120  
ATOM   2399  CB  ASN A 152     -17.879 -17.425 139.386  0.00  0.00      A120  
ATOM   2400  HB1 ASN A 152     -16.968 -17.133 139.952  0.00  0.00      A120  
ATOM   2401  HB2 ASN A 152     -17.973 -18.532 139.400  0.00  0.00      A120  
ATOM   2402  CG  ASN A 152     -19.048 -16.863 140.107  0.00  0.00      A120  
ATOM   2403  OD1 ASN A 152     -18.942 -16.169 141.162  0.00  0.00      A120  
ATOM   2404  ND2 ASN A 152     -20.195 -16.881 139.445  0.00  0.00      A120  
ATOM   2405 HD21 ASN A 152     -21.054 -16.437 139.702  0.00  0.00      A120  
ATOM   2406 HD22 ASN A 152     -20.178 -17.187 138.493  0.00  0.00      A120  
ATOM   2407  C   ASN A 152     -17.305 -15.367 137.853  0.00  0.00      A120  
ATOM   2408  O   ASN A 152     -16.171 -14.888 138.030  0.00  0.00      A120  
ATOM   2409  N   ARG A 153     -18.372 -14.581 137.519  0.00  0.00      A120  
ATOM   2410  HN  ARG A 153     -19.298 -14.923 137.382  0.00  0.00      A120  
ATOM   2411  CA  ARG A 153     -18.222 -13.146 137.436  0.00  0.00      A120  
ATOM   2412  HA  ARG A 153     -17.238 -12.879 137.792  0.00  0.00      A120  
ATOM   2413  CB  ARG A 153     -18.396 -12.606 135.993  0.00  0.00      A120  
ATOM   2414  HB1 ARG A 153     -18.133 -11.533 135.869  0.00  0.00      A120  
ATOM   2415  HB2 ARG A 153     -19.501 -12.643 135.884  0.00  0.00      A120  
ATOM   2416  CG  ARG A 153     -17.916 -13.463 134.761  0.00  0.00      A120  
ATOM   2417  HG1 ARG A 153     -18.428 -13.106 133.841  0.00  0.00      A120  
ATOM   2418  HG2 ARG A 153     -18.382 -14.441 135.005  0.00  0.00      A120  
ATOM   2419  CD  ARG A 153     -16.352 -13.588 134.530  0.00  0.00      A120  
ATOM   2420  HD1 ARG A 153     -16.190 -14.103 133.559  0.00  0.00      A120  
ATOM   2421  HD2 ARG A 153     -15.802 -14.102 135.348  0.00  0.00      A120  
ATOM   2422  NE  ARG A 153     -15.830 -12.200 134.372  0.00  0.00      A120  
ATOM   2423  HE  ARG A 153     -15.929 -11.735 133.492  0.00  0.00      A120  
ATOM   2424  CZ  ARG A 153     -15.221 -11.554 135.354  0.00  0.00      A120  
ATOM   2425  NH1 ARG A 153     -15.225 -11.989 136.579  0.00  0.00      A120  
ATOM   2426 HH11 ARG A 153     -15.625 -12.896 136.705  0.00  0.00      A120  
ATOM   2427 HH12 ARG A 153     -14.687 -11.639 137.347  0.00  0.00      A120  
ATOM   2428  NH2 ARG A 153     -14.682 -10.414 135.113  0.00  0.00      A120  
ATOM   2429 HH21 ARG A 153     -15.080  -9.957 134.318  0.00  0.00      A120  
ATOM   2430 HH22 ARG A 153     -14.417  -9.855 135.898  0.00  0.00      A120  
ATOM   2431  C   ARG A 153     -19.288 -12.577 138.344  0.00  0.00      A120  
ATOM   2432  O   ARG A 153     -20.342 -13.111 138.530  0.00  0.00      A120  
ATOM   2433  N   SER A 154     -19.020 -11.392 138.871  0.00  0.00      A120  
ATOM   2434  HN  SER A 154     -18.142 -10.932 138.769  0.00  0.00      A120  
ATOM   2435  CA  SER A 154     -20.024 -10.629 139.607  0.00  0.00      A120  
ATOM   2436  HA  SER A 154     -20.317 -11.306 140.396  0.00  0.00      A120  
ATOM   2437  CB  SER A 154     -19.372  -9.350 140.217  0.00  0.00      A120  
ATOM   2438  HB1 SER A 154     -18.733  -8.832 139.470  0.00  0.00      A120  
ATOM   2439  HB2 SER A 154     -18.748  -9.741 141.050  0.00  0.00      A120  
ATOM   2440  OG  SER A 154     -20.270  -8.382 140.781  0.00  0.00      A120  
ATOM   2441  HG1 SER A 154     -20.364  -8.499 141.729  0.00  0.00      A120  
ATOM   2442  C   SER A 154     -21.405 -10.335 138.871  0.00  0.00      A120  
ATOM   2443  O   SER A 154     -21.465 -10.141 137.668  0.00  0.00      A120  
ATOM   2444  N   ASN A 155     -22.579 -10.339 139.606  0.00  0.00      A120  
ATOM   2445  HN  ASN A 155     -22.382 -10.406 140.581  0.00  0.00      A120  
ATOM   2446  CA  ASN A 155     -23.824  -9.933 139.005  0.00  0.00      A120  
ATOM   2447  HA  ASN A 155     -23.999 -10.438 138.066  0.00  0.00      A120  
ATOM   2448  CB  ASN A 155     -24.912 -10.383 139.958  0.00  0.00      A120  
ATOM   2449  HB1 ASN A 155     -25.940 -10.060 139.686  0.00  0.00      A120  
ATOM   2450  HB2 ASN A 155     -24.755 -10.024 140.997  0.00  0.00      A120  
ATOM   2451  CG  ASN A 155     -25.091 -11.921 139.958  0.00  0.00      A120  
ATOM   2452  OD1 ASN A 155     -24.664 -12.632 139.039  0.00  0.00      A120  
ATOM   2453  ND2 ASN A 155     -25.617 -12.450 141.090  0.00  0.00      A120  
ATOM   2454 HD21 ASN A 155     -26.026 -11.824 141.753  0.00  0.00      A120  
ATOM   2455 HD22 ASN A 155     -25.852 -13.418 141.180  0.00  0.00      A120  
ATOM   2456  C   ASN A 155     -23.904  -8.445 138.897  0.00  0.00      A120  
ATOM   2457  O   ASN A 155     -24.854  -7.903 138.355  0.00  0.00      A120  
ATOM   2458  N   ASN A 156     -23.044  -7.701 139.551  0.00  0.00      A120  
ATOM   2459  HN  ASN A 156     -22.234  -8.115 139.959  0.00  0.00      A120  
ATOM   2460  CA  ASN A 156     -22.990  -6.261 139.558  0.00  0.00      A120  
ATOM   2461  HA  ASN A 156     -24.021  -5.969 139.422  0.00  0.00      A120  
ATOM   2462  CB  ASN A 156     -22.810  -5.663 140.944  0.00  0.00      A120  
ATOM   2463  HB1 ASN A 156     -22.728  -4.570 140.768  0.00  0.00      A120  
ATOM   2464  HB2 ASN A 156     -21.784  -5.964 141.244  0.00  0.00      A120  
ATOM   2465  CG  ASN A 156     -23.954  -5.947 141.877  0.00  0.00      A120  
ATOM   2466  OD1 ASN A 156     -25.076  -6.119 141.386  0.00  0.00      A120  
ATOM   2467  ND2 ASN A 156     -23.714  -6.115 143.211  0.00  0.00      A120  
ATOM   2468 HD21 ASN A 156     -24.422  -5.886 143.880  0.00  0.00      A120  
ATOM   2469 HD22 ASN A 156     -22.781  -6.284 143.530  0.00  0.00      A120  
ATOM   2470  C   ASN A 156     -22.073  -5.620 138.495  0.00  0.00      A120  
ATOM   2471  O   ASN A 156     -20.977  -6.023 138.266  0.00  0.00      A120  
ATOM   2472  N   SER A 157     -22.577  -4.620 137.786  0.00  0.00      A120  
ATOM   2473  HN  SER A 157     -23.472  -4.273 138.058  0.00  0.00      A120  
ATOM   2474  CA  SER A 157     -21.876  -3.954 136.710  0.00  0.00      A120  
ATOM   2475  HA  SER A 157     -22.431  -3.058 136.473  0.00  0.00      A120  
ATOM   2476  CB  SER A 157     -20.480  -3.379 136.939  0.00  0.00      A120  
ATOM   2477  HB1 SER A 157     -19.800  -4.192 137.270  0.00  0.00      A120  
ATOM   2478  HB2 SER A 157     -20.589  -2.645 137.765  0.00  0.00      A120  
ATOM   2479  OG  SER A 157     -19.793  -2.761 135.842  0.00  0.00      A120  
ATOM   2480  HG1 SER A 157     -20.449  -2.101 135.604  0.00  0.00      A120  
ATOM   2481  C   SER A 157     -21.991  -4.701 135.354  0.00  0.00      A120  
ATOM   2482  O   SER A 157     -22.006  -5.873 135.336  0.00  0.00      A120  
ATOM   2483  N   ASN A 158     -22.283  -3.928 134.266  0.00  0.00      A120  
ATOM   2484  HN  ASN A 158     -22.186  -2.936 134.302  0.00  0.00      A120  
ATOM   2485  CA  ASN A 158     -22.696  -4.436 132.956  0.00  0.00      A120  
ATOM   2486  HA  ASN A 158     -23.655  -4.923 133.050  0.00  0.00      A120  
ATOM   2487  CB  ASN A 158     -22.879  -3.174 132.037  0.00  0.00      A120  
ATOM   2488  HB1 ASN A 158     -23.062  -3.434 130.973  0.00  0.00      A120  
ATOM   2489  HB2 ASN A 158     -21.967  -2.553 132.174  0.00  0.00      A120  
ATOM   2490  CG  ASN A 158     -24.089  -2.289 132.495  0.00  0.00      A120  
ATOM   2491  OD1 ASN A 158     -24.854  -2.649 133.406  0.00  0.00      A120  
ATOM   2492  ND2 ASN A 158     -24.122  -1.061 132.043  0.00  0.00      A120  
ATOM   2493 HD21 ASN A 158     -23.313  -0.682 131.594  0.00  0.00      A120  
ATOM   2494 HD22 ASN A 158     -24.598  -0.430 132.656  0.00  0.00      A120  
ATOM   2495  C   ASN A 158     -21.651  -5.416 132.353  0.00  0.00      A120  
ATOM   2496  O   ASN A 158     -20.439  -5.272 132.443  0.00  0.00      A120  
ATOM   2497  N   LYS A 159     -22.172  -6.508 131.769  0.00  0.00      A120  
ATOM   2498  HN  LYS A 159     -23.150  -6.676 131.867  0.00  0.00      A120  
ATOM   2499  CA  LYS A 159     -21.455  -7.667 131.324  0.00  0.00      A120  
ATOM   2500  HA  LYS A 159     -20.914  -8.092 132.157  0.00  0.00      A120  
ATOM   2501  CB  LYS A 159     -22.556  -8.704 130.926  0.00  0.00      A120  
ATOM   2502  HB1 LYS A 159     -22.181  -9.471 130.215  0.00  0.00      A120  
ATOM   2503  HB2 LYS A 159     -23.329  -8.138 130.363  0.00  0.00      A120  
ATOM   2504  CG  LYS A 159     -23.117  -9.446 132.159  0.00  0.00      A120  
ATOM   2505  HG1 LYS A 159     -24.085  -9.809 131.751  0.00  0.00      A120  
ATOM   2506  HG2 LYS A 159     -23.403  -8.731 132.959  0.00  0.00      A120  
ATOM   2507  CD  LYS A 159     -22.194 -10.629 132.498  0.00  0.00      A120  
ATOM   2508  HD1 LYS A 159     -21.150 -10.265 132.610  0.00  0.00      A120  
ATOM   2509  HD2 LYS A 159     -22.278 -11.457 131.762  0.00  0.00      A120  
ATOM   2510  CE  LYS A 159     -22.411 -11.372 133.790  0.00  0.00      A120  
ATOM   2511  HE1 LYS A 159     -21.728 -12.248 133.795  0.00  0.00      A120  
ATOM   2512  HE2 LYS A 159     -23.480 -11.675 133.788  0.00  0.00      A120  
ATOM   2513  NZ  LYS A 159     -22.261 -10.522 135.023  0.00  0.00      A120  
ATOM   2514  HZ1 LYS A 159     -23.035  -9.831 135.098  0.00  0.00      A120  
ATOM   2515  HZ2 LYS A 159     -21.385  -9.964 134.973  0.00  0.00      A120  
ATOM   2516  HZ3 LYS A 159     -22.216 -11.082 135.898  0.00  0.00      A120  
ATOM   2517  C   LYS A 159     -20.486  -7.478 130.076  0.00  0.00      A120  
ATOM   2518  O   LYS A 159     -20.666  -6.713 129.170  0.00  0.00      A120  
ATOM   2519  N   GLU A 160     -19.391  -8.216 130.088  0.00  0.00      A120  
ATOM   2520  HN  GLU A 160     -19.174  -8.741 130.908  0.00  0.00      A120  
ATOM   2521  CA  GLU A 160     -18.218  -7.985 129.204  0.00  0.00      A120  
ATOM   2522  HA  GLU A 160     -18.124  -6.941 128.941  0.00  0.00      A120  
ATOM   2523  CB  GLU A 160     -16.877  -8.433 129.815  0.00  0.00      A120  
ATOM   2524  HB1 GLU A 160     -16.024  -8.450 129.104  0.00  0.00      A120  
ATOM   2525  HB2 GLU A 160     -16.970  -9.462 130.225  0.00  0.00      A120  
ATOM   2526  CG  GLU A 160     -16.401  -7.479 130.976  0.00  0.00      A120  
ATOM   2527  HG1 GLU A 160     -17.315  -7.193 131.540  0.00  0.00      A120  
ATOM   2528  HG2 GLU A 160     -15.831  -6.564 130.707  0.00  0.00      A120  
ATOM   2529  CD  GLU A 160     -15.568  -8.254 131.983  0.00  0.00      A120  
ATOM   2530  OE1 GLU A 160     -14.582  -8.825 131.560  0.00  0.00      A120  
ATOM   2531  OE2 GLU A 160     -16.009  -8.355 133.203  0.00  0.00      A120  
ATOM   2532  C   GLU A 160     -18.434  -8.552 127.741  0.00  0.00      A120  
ATOM   2533  O   GLU A 160     -18.749  -9.713 127.441  0.00  0.00      A120  
ATOM   2534  N   TYR A 161     -18.249  -7.694 126.762  0.00  0.00      A120  
ATOM   2535  HN  TYR A 161     -18.033  -6.742 126.966  0.00  0.00      A120  
ATOM   2536  CA  TYR A 161     -18.533  -7.903 125.446  0.00  0.00      A120  
ATOM   2537  HA  TYR A 161     -18.752  -8.952 125.314  0.00  0.00      A120  
ATOM   2538  CB  TYR A 161     -19.691  -7.047 124.993  0.00  0.00      A120  
ATOM   2539  HB1 TYR A 161     -19.583  -6.575 123.993  0.00  0.00      A120  
ATOM   2540  HB2 TYR A 161     -19.885  -6.290 125.782  0.00  0.00      A120  
ATOM   2541  CG  TYR A 161     -20.960  -7.916 124.951  0.00  0.00      A120  
ATOM   2542  CD1 TYR A 161     -21.399  -8.505 126.136  0.00  0.00      A120  
ATOM   2543  HD1 TYR A 161     -20.977  -8.259 127.100  0.00  0.00      A120  
ATOM   2544  CE1 TYR A 161     -22.551  -9.359 126.041  0.00  0.00      A120  
ATOM   2545  HE1 TYR A 161     -22.928  -9.842 126.930  0.00  0.00      A120  
ATOM   2546  CZ  TYR A 161     -23.215  -9.596 124.850  0.00  0.00      A120  
ATOM   2547  OH  TYR A 161     -24.368 -10.411 124.763  0.00  0.00      A120  
ATOM   2548  HH  TYR A 161     -24.618 -10.697 125.645  0.00  0.00      A120  
ATOM   2549  CD2 TYR A 161     -21.669  -8.059 123.744  0.00  0.00      A120  
ATOM   2550  HD2 TYR A 161     -21.286  -7.624 122.833  0.00  0.00      A120  
ATOM   2551  CE2 TYR A 161     -22.706  -9.020 123.650  0.00  0.00      A120  
ATOM   2552  HE2 TYR A 161     -23.308  -9.121 122.759  0.00  0.00      A120  
ATOM   2553  C   TYR A 161     -17.337  -7.584 124.618  0.00  0.00      A120  
ATOM   2554  O   TYR A 161     -16.389  -6.881 125.103  0.00  0.00      A120  
ATOM   2555  N   ARG A 162     -17.294  -7.943 123.325  0.00  0.00      A120  
ATOM   2556  HN  ARG A 162     -17.930  -8.575 122.888  0.00  0.00      A120  
ATOM   2557  CA  ARG A 162     -16.428  -7.327 122.353  0.00  0.00      A120  
ATOM   2558  HA  ARG A 162     -16.475  -6.273 122.585  0.00  0.00      A120  
ATOM   2559  CB  ARG A 162     -14.889  -7.649 122.472  0.00  0.00      A120  
ATOM   2560  HB1 ARG A 162     -14.518  -7.155 123.396  0.00  0.00      A120  
ATOM   2561  HB2 ARG A 162     -14.297  -7.165 121.667  0.00  0.00      A120  
ATOM   2562  CG  ARG A 162     -14.644  -9.084 122.503  0.00  0.00      A120  
ATOM   2563  HG1 ARG A 162     -15.225  -9.665 123.251  0.00  0.00      A120  
ATOM   2564  HG2 ARG A 162     -13.564  -9.218 122.728  0.00  0.00      A120  
ATOM   2565  CD  ARG A 162     -14.923  -9.817 121.147  0.00  0.00      A120  
ATOM   2566  HD1 ARG A 162     -14.755  -9.114 120.303  0.00  0.00      A120  
ATOM   2567  HD2 ARG A 162     -16.007 -10.063 121.164  0.00  0.00      A120  
ATOM   2568  NE  ARG A 162     -14.093 -11.089 121.099  0.00  0.00      A120  
ATOM   2569  HE  ARG A 162     -13.540 -11.346 121.891  0.00  0.00      A120  
ATOM   2570  CZ  ARG A 162     -14.259 -11.954 120.111  0.00  0.00      A120  
ATOM   2571  NH1 ARG A 162     -15.086 -11.725 119.203  0.00  0.00      A120  
ATOM   2572 HH11 ARG A 162     -15.619 -10.887 119.324  0.00  0.00      A120  
ATOM   2573 HH12 ARG A 162     -15.228 -12.521 118.615  0.00  0.00      A120  
ATOM   2574  NH2 ARG A 162     -13.446 -13.032 120.086  0.00  0.00      A120  
ATOM   2575 HH21 ARG A 162     -12.839 -13.127 120.875  0.00  0.00      A120  
ATOM   2576 HH22 ARG A 162     -13.520 -13.696 119.342  0.00  0.00      A120  
ATOM   2577  C   ARG A 162     -17.065  -7.316 121.011  0.00  0.00      A120  
ATOM   2578  O   ARG A 162     -18.186  -7.866 120.876  0.00  0.00      A120  
ATOM   2579  N   LEU A 163     -16.502  -6.690 120.055  0.00  0.00      A120  
ATOM   2580  HN  LEU A 163     -15.752  -6.060 120.242  0.00  0.00      A120  
ATOM   2581  CA  LEU A 163     -16.889  -6.863 118.743  0.00  0.00      A120  
ATOM   2582  HA  LEU A 163     -17.936  -6.623 118.629  0.00  0.00      A120  
ATOM   2583  CB  LEU A 163     -16.189  -5.892 117.792  0.00  0.00      A120  
ATOM   2584  HB1 LEU A 163     -16.670  -5.942 116.792  0.00  0.00      A120  
ATOM   2585  HB2 LEU A 163     -15.133  -6.198 117.631  0.00  0.00      A120  
ATOM   2586  CG  LEU A 163     -15.969  -4.454 118.165  0.00  0.00      A120  
ATOM   2587  HG  LEU A 163     -15.349  -4.354 119.081  0.00  0.00      A120  
ATOM   2588  CD1 LEU A 163     -15.241  -3.827 116.957  0.00  0.00      A120  
ATOM   2589 HD11 LEU A 163     -14.367  -4.405 116.587  0.00  0.00      A120  
ATOM   2590 HD12 LEU A 163     -14.943  -2.764 117.081  0.00  0.00      A120  
ATOM   2591 HD13 LEU A 163     -15.918  -3.741 116.079  0.00  0.00      A120  
ATOM   2592  CD2 LEU A 163     -17.289  -3.692 118.490  0.00  0.00      A120  
ATOM   2593 HD21 LEU A 163     -17.113  -2.674 118.898  0.00  0.00      A120  
ATOM   2594 HD22 LEU A 163     -17.875  -4.330 119.186  0.00  0.00      A120  
ATOM   2595 HD23 LEU A 163     -17.894  -3.488 117.581  0.00  0.00      A120  
ATOM   2596  C   LEU A 163     -16.711  -8.269 118.163  0.00  0.00      A120  
ATOM   2597  O   LEU A 163     -15.850  -9.075 118.432  0.00  0.00      A120  
ATOM   2598  N   ILE A 164     -17.637  -8.628 117.257  0.00  0.00      A120  
ATOM   2599  HN  ILE A 164     -18.474  -8.089 117.193  0.00  0.00      A120  
ATOM   2600  CA  ILE A 164     -17.604  -9.891 116.470  0.00  0.00      A120  
ATOM   2601  HA  ILE A 164     -17.957 -10.623 117.181  0.00  0.00      A120  
ATOM   2602  CB  ILE A 164     -18.620  -9.718 115.301  0.00  0.00      A120  
ATOM   2603  HB  ILE A 164     -19.610  -9.482 115.748  0.00  0.00      A120  
ATOM   2604  CG2 ILE A 164     -18.404  -8.586 114.257  0.00  0.00      A120  
ATOM   2605 HG21 ILE A 164     -19.229  -8.321 113.561  0.00  0.00      A120  
ATOM   2606 HG22 ILE A 164     -17.527  -8.768 113.601  0.00  0.00      A120  
ATOM   2607 HG23 ILE A 164     -18.261  -7.641 114.823  0.00  0.00      A120  
ATOM   2608  CG1 ILE A 164     -18.787 -11.069 114.503  0.00  0.00      A120  
ATOM   2609 HG11 ILE A 164     -17.886 -11.401 113.944  0.00  0.00      A120  
ATOM   2610 HG12 ILE A 164     -19.550 -10.864 113.723  0.00  0.00      A120  
ATOM   2611  CD  ILE A 164     -19.352 -12.170 115.404  0.00  0.00      A120  
ATOM   2612  HD1 ILE A 164     -20.269 -11.862 115.951  0.00  0.00      A120  
ATOM   2613  HD2 ILE A 164     -18.556 -12.535 116.088  0.00  0.00      A120  
ATOM   2614  HD3 ILE A 164     -19.712 -13.068 114.857  0.00  0.00      A120  
ATOM   2615  C   ILE A 164     -16.276 -10.359 115.830  0.00  0.00      A120  
ATOM   2616  O   ILE A 164     -15.976 -11.556 115.764  0.00  0.00      A120  
ATOM   2617  N   ASN A 165     -15.398  -9.446 115.417  0.00  0.00      A120  
ATOM   2618  HN  ASN A 165     -15.457  -8.453 115.483  0.00  0.00      A120  
ATOM   2619  CA  ASN A 165     -14.256  -9.776 114.662  0.00  0.00      A120  
ATOM   2620  HA  ASN A 165     -14.341 -10.777 114.266  0.00  0.00      A120  
ATOM   2621  CB  ASN A 165     -14.145  -8.729 113.558  0.00  0.00      A120  
ATOM   2622  HB1 ASN A 165     -15.081  -8.836 112.969  0.00  0.00      A120  
ATOM   2623  HB2 ASN A 165     -13.321  -9.160 112.950  0.00  0.00      A120  
ATOM   2624  CG  ASN A 165     -13.982  -7.351 114.159  0.00  0.00      A120  
ATOM   2625  OD1 ASN A 165     -14.856  -6.546 114.492  0.00  0.00      A120  
ATOM   2626  ND2 ASN A 165     -12.713  -6.890 114.356  0.00  0.00      A120  
ATOM   2627 HD21 ASN A 165     -11.938  -7.361 113.935  0.00  0.00      A120  
ATOM   2628 HD22 ASN A 165     -12.691  -6.013 114.835  0.00  0.00      A120  
ATOM   2629  C   ASN A 165     -12.992  -9.732 115.517  0.00  0.00      A120  
ATOM   2630  O   ASN A 165     -11.913  -9.946 114.950  0.00  0.00      A120  
ATOM   2631  N   CYS A 166     -13.034  -9.684 116.851  0.00  0.00      A120  
ATOM   2632  HN  CYS A 166     -13.920  -9.498 117.268  0.00  0.00      A120  
ATOM   2633  CA  CYS A 166     -11.842  -9.435 117.677  0.00  0.00      A120  
ATOM   2634  HA  CYS A 166     -11.287  -8.728 117.078  0.00  0.00      A120  
ATOM   2635  CB  CYS A 166     -12.080  -8.737 119.017  0.00  0.00      A120  
ATOM   2636  HB1 CYS A 166     -11.113  -8.606 119.547  0.00  0.00      A120  
ATOM   2637  HB2 CYS A 166     -12.777  -9.398 119.576  0.00  0.00      A120  
ATOM   2638  SG  CYS A 166     -12.706  -7.062 119.030  0.00  0.00      A120  
ATOM   2639  C   CYS A 166     -10.917 -10.662 117.800  0.00  0.00      A120  
ATOM   2640  O   CYS A 166     -10.024 -10.749 118.665  0.00  0.00      A120  
ATOM   2641  N   ASN A 167     -11.066 -11.736 117.003  0.00  0.00      A120  
ATOM   2642  HN  ASN A 167     -11.934 -11.915 116.547  0.00  0.00      A120  
ATOM   2643  CA  ASN A 167      -9.978 -12.634 116.760  0.00  0.00      A120  
ATOM   2644  HA  ASN A 167      -9.078 -12.080 116.983  0.00  0.00      A120  
ATOM   2645  CB  ASN A 167     -10.108 -13.762 117.797  0.00  0.00      A120  
ATOM   2646  HB1 ASN A 167     -10.246 -13.320 118.807  0.00  0.00      A120  
ATOM   2647  HB2 ASN A 167      -9.262 -14.481 117.848  0.00  0.00      A120  
ATOM   2648  CG  ASN A 167     -11.351 -14.667 117.555  0.00  0.00      A120  
ATOM   2649  OD1 ASN A 167     -12.546 -14.383 117.840  0.00  0.00      A120  
ATOM   2650  ND2 ASN A 167     -11.086 -15.949 117.114  0.00  0.00      A120  
ATOM   2651 HD22 ASN A 167     -10.123 -16.160 116.960  0.00  0.00      A120  
ATOM   2652  C   ASN A 167      -9.843 -13.228 115.340  0.00  0.00      A120  
ATOM   2653  O   ASN A 167      -9.067 -14.144 115.157  0.00  0.00      A120  
ATOM   2654  N   THR A 168     -10.529 -12.554 114.413  0.00  0.00      A120  
ATOM   2655  HN  THR A 168     -11.165 -11.810 114.600  0.00  0.00      A120  
ATOM   2656  CA  THR A 168     -10.644 -13.064 113.008  0.00  0.00      A120  
ATOM   2657  HA  THR A 168     -10.004 -13.929 112.915  0.00  0.00      A120  
ATOM   2658  CB  THR A 168     -12.059 -13.411 112.548  0.00  0.00      A120  
ATOM   2659  HB  THR A 168     -12.005 -13.469 111.439  0.00  0.00      A120  
ATOM   2660  OG1 THR A 168     -13.078 -12.510 112.939  0.00  0.00      A120  
ATOM   2661  HG1 THR A 168     -13.347 -12.808 113.811  0.00  0.00      A120  
ATOM   2662  CG2 THR A 168     -12.360 -14.753 113.224  0.00  0.00      A120  
ATOM   2663 HG21 THR A 168     -12.497 -14.675 114.324  0.00  0.00      A120  
ATOM   2664 HG22 THR A 168     -11.663 -15.580 112.968  0.00  0.00      A120  
ATOM   2665 HG23 THR A 168     -13.287 -15.262 112.885  0.00  0.00      A120  
ATOM   2666  C   THR A 168      -9.995 -12.067 112.046  0.00  0.00      A120  
ATOM   2667  O   THR A 168      -9.130 -12.520 111.304  0.00  0.00      A120  
ATOM   2668  N   SER A 169     -10.432 -10.806 111.882  0.00  0.00      A120  
ATOM   2669  HN  SER A 169     -11.166 -10.427 112.441  0.00  0.00      A120  
ATOM   2670  CA  SER A 169      -9.833  -9.962 110.873  0.00  0.00      A120  
ATOM   2671  HA  SER A 169      -8.779 -10.166 110.753  0.00  0.00      A120  
ATOM   2672  CB  SER A 169     -10.444 -10.008 109.416  0.00  0.00      A120  
ATOM   2673  HB1 SER A 169     -11.394  -9.433 109.409  0.00  0.00      A120  
ATOM   2674  HB2 SER A 169     -10.601 -11.074 109.143  0.00  0.00      A120  
ATOM   2675  OG  SER A 169      -9.628  -9.394 108.409  0.00  0.00      A120  
ATOM   2676  HG1 SER A 169     -10.164  -9.281 107.620  0.00  0.00      A120  
ATOM   2677  C   SER A 169      -9.933  -8.561 111.373  0.00  0.00      A120  
ATOM   2678  O   SER A 169     -10.826  -8.223 112.133  0.00  0.00      A120  
ATOM   2679  N   ALA A 170      -9.026  -7.659 110.979  0.00  0.00      A120  
ATOM   2680  HN  ALA A 170      -8.255  -7.991 110.440  0.00  0.00      A120  
ATOM   2681  CA  ALA A 170      -8.882  -6.189 111.243  0.00  0.00      A120  
ATOM   2682  HA  ALA A 170      -8.932  -6.025 112.309  0.00  0.00      A120  
ATOM   2683  CB  ALA A 170      -7.600  -5.655 110.612  0.00  0.00      A120  
ATOM   2684  HB1 ALA A 170      -6.729  -6.096 111.142  0.00  0.00      A120  
ATOM   2685  HB2 ALA A 170      -7.460  -4.570 110.809  0.00  0.00      A120  
ATOM   2686  HB3 ALA A 170      -7.497  -5.915 109.537  0.00  0.00      A120  
ATOM   2687  C   ALA A 170     -10.079  -5.391 110.687  0.00  0.00      A120  
ATOM   2688  O   ALA A 170     -10.691  -5.775 109.705  0.00  0.00      A120  
ATOM   2689  N   ILE A 171     -10.445  -4.251 111.296  0.00  0.00      A120  
ATOM   2690  HN  ILE A 171      -9.789  -3.760 111.863  0.00  0.00      A120  
ATOM   2691  CA  ILE A 171     -11.708  -3.559 110.938  0.00  0.00      A120  
ATOM   2692  HA  ILE A 171     -12.208  -4.016 110.097  0.00  0.00      A120  
ATOM   2693  CB  ILE A 171     -12.632  -3.538 112.217  0.00  0.00      A120  
ATOM   2694  HB  ILE A 171     -12.723  -4.623 112.439  0.00  0.00      A120  
ATOM   2695  CG2 ILE A 171     -11.985  -2.996 113.517  0.00  0.00      A120  
ATOM   2696 HG21 ILE A 171     -11.020  -3.541 113.595  0.00  0.00      A120  
ATOM   2697 HG22 ILE A 171     -12.592  -3.180 114.429  0.00  0.00      A120  
ATOM   2698 HG23 ILE A 171     -11.884  -1.893 113.435  0.00  0.00      A120  
ATOM   2699  CG1 ILE A 171     -14.079  -2.993 111.990  0.00  0.00      A120  
ATOM   2700 HG11 ILE A 171     -13.888  -1.908 111.843  0.00  0.00      A120  
ATOM   2701 HG12 ILE A 171     -14.635  -3.220 112.925  0.00  0.00      A120  
ATOM   2702  CD  ILE A 171     -14.892  -3.596 110.900  0.00  0.00      A120  
ATOM   2703  HD1 ILE A 171     -14.438  -3.160 109.985  0.00  0.00      A120  
ATOM   2704  HD2 ILE A 171     -15.935  -3.215 110.847  0.00  0.00      A120  
ATOM   2705  HD3 ILE A 171     -15.031  -4.698 110.940  0.00  0.00      A120  
ATOM   2706  C   ILE A 171     -11.409  -2.138 110.443  0.00  0.00      A120  
ATOM   2707  O   ILE A 171     -10.788  -1.311 111.127  0.00  0.00      A120  
ATOM   2708  N   THR A 172     -11.894  -1.871 109.213  0.00  0.00      A120  
ATOM   2709  HN  THR A 172     -12.203  -2.555 108.557  0.00  0.00      A120  
ATOM   2710  CA  THR A 172     -11.853  -0.592 108.549  0.00  0.00      A120  
ATOM   2711  HA  THR A 172     -11.265   0.051 109.187  0.00  0.00      A120  
ATOM   2712  CB  THR A 172     -11.046  -0.538 107.213  0.00  0.00      A120  
ATOM   2713  HB  THR A 172     -11.473  -1.307 106.534  0.00  0.00      A120  
ATOM   2714  OG1 THR A 172      -9.675  -0.790 107.436  0.00  0.00      A120  
ATOM   2715  HG1 THR A 172      -9.307  -0.927 106.560  0.00  0.00      A120  
ATOM   2716  CG2 THR A 172     -11.029   0.853 106.591  0.00  0.00      A120  
ATOM   2717 HG21 THR A 172     -10.448   0.834 105.644  0.00  0.00      A120  
ATOM   2718 HG22 THR A 172     -10.543   1.662 107.178  0.00  0.00      A120  
ATOM   2719 HG23 THR A 172     -12.063   1.145 106.310  0.00  0.00      A120  
ATOM   2720  C   THR A 172     -13.198   0.124 108.386  0.00  0.00      A120  
ATOM   2721  O   THR A 172     -14.071  -0.419 107.772  0.00  0.00      A120  
ATOM   2722  N   GLN A 173     -13.342   1.382 108.839  0.00  0.00      A120  
ATOM   2723  HN  GLN A 173     -12.545   1.840 109.225  0.00  0.00      A120  
ATOM   2724  CA  GLN A 173     -14.562   2.260 108.620  0.00  0.00      A120  
ATOM   2725  HA  GLN A 173     -15.373   1.550 108.688  0.00  0.00      A120  
ATOM   2726  CB  GLN A 173     -14.910   3.268 109.675  0.00  0.00      A120  
ATOM   2727  HB1 GLN A 173     -14.057   3.918 109.965  0.00  0.00      A120  
ATOM   2728  HB2 GLN A 173     -15.019   2.707 110.627  0.00  0.00      A120  
ATOM   2729  CG  GLN A 173     -16.044   4.255 109.459  0.00  0.00      A120  
ATOM   2730  HG1 GLN A 173     -16.983   3.682 109.614  0.00  0.00      A120  
ATOM   2731  HG2 GLN A 173     -16.121   4.629 108.415  0.00  0.00      A120  
ATOM   2732  CD  GLN A 173     -16.045   5.512 110.447  0.00  0.00      A120  
ATOM   2733  OE1 GLN A 173     -16.469   5.338 111.574  0.00  0.00      A120  
ATOM   2734  NE2 GLN A 173     -15.531   6.716 109.937  0.00  0.00      A120  
ATOM   2735 HE21 GLN A 173     -15.597   7.472 110.588  0.00  0.00      A120  
ATOM   2736 HE22 GLN A 173     -14.927   6.755 109.141  0.00  0.00      A120  
ATOM   2737  C   GLN A 173     -14.800   2.618 107.174  0.00  0.00      A120  
ATOM   2738  O   GLN A 173     -13.849   3.080 106.534  0.00  0.00      A120  
ATOM   2739  N   ALA A 174     -16.009   2.459 106.541  0.00  0.00      A120  
ATOM   2740  HN  ALA A 174     -16.634   1.823 106.988  0.00  0.00      A120  
ATOM   2741  CA  ALA A 174     -16.281   3.148 105.277  0.00  0.00      A120  
ATOM   2742  HA  ALA A 174     -15.705   2.593 104.552  0.00  0.00      A120  
ATOM   2743  CB  ALA A 174     -17.775   3.082 104.950  0.00  0.00      A120  
ATOM   2744  HB1 ALA A 174     -18.193   2.055 104.884  0.00  0.00      A120  
ATOM   2745  HB2 ALA A 174     -18.074   3.482 103.958  0.00  0.00      A120  
ATOM   2746  HB3 ALA A 174     -18.351   3.682 105.687  0.00  0.00      A120  
ATOM   2747  C   ALA A 174     -15.856   4.577 105.118  0.00  0.00      A120  
ATOM   2748  O   ALA A 174     -16.020   5.359 106.054  0.00  0.00      A120  
ATOM   2749  N   CYS A 175     -15.230   4.898 103.957  0.00  0.00      A120  
ATOM   2750  HN  CYS A 175     -15.139   4.149 103.305  0.00  0.00      A120  
ATOM   2751  CA  CYS A 175     -14.818   6.225 103.509  0.00  0.00      A120  
ATOM   2752  HA  CYS A 175     -14.196   6.587 104.314  0.00  0.00      A120  
ATOM   2753  CB  CYS A 175     -14.022   6.202 102.171  0.00  0.00      A120  
ATOM   2754  HB1 CYS A 175     -14.057   7.190 101.663  0.00  0.00      A120  
ATOM   2755  HB2 CYS A 175     -14.611   5.544 101.497  0.00  0.00      A120  
ATOM   2756  SG  CYS A 175     -12.325   5.712 102.403  0.00  0.00      A120  
ATOM   2757  C   CYS A 175     -15.947   7.195 103.423  0.00  0.00      A120  
ATOM   2758  O   CYS A 175     -16.993   6.796 102.904  0.00  0.00      A120  
ATOM   2759  N   PRO A 176     -15.905   8.377 104.004  0.00  0.00      A120  
ATOM   2760  CD  PRO A 176     -14.698   9.025 104.594  0.00  0.00      A120  
ATOM   2761  HD1 PRO A 176     -13.722   8.828 104.101  0.00  0.00      A120  
ATOM   2762  HD2 PRO A 176     -14.621   8.561 105.601  0.00  0.00      A120  
ATOM   2763  CA  PRO A 176     -17.064   9.207 104.146  0.00  0.00      A120  
ATOM   2764  HA  PRO A 176     -17.865   8.649 104.607  0.00  0.00      A120  
ATOM   2765  CB  PRO A 176     -16.546  10.403 105.025  0.00  0.00      A120  
ATOM   2766  HB1 PRO A 176     -16.742  10.216 106.103  0.00  0.00      A120  
ATOM   2767  HB2 PRO A 176     -17.091  11.354 104.845  0.00  0.00      A120  
ATOM   2768  CG  PRO A 176     -15.072  10.454 104.815  0.00  0.00      A120  
ATOM   2769  HG1 PRO A 176     -14.861  11.088 103.927  0.00  0.00      A120  
ATOM   2770  HG2 PRO A 176     -14.541  10.968 105.645  0.00  0.00      A120  
ATOM   2771  C   PRO A 176     -17.577   9.759 102.809  0.00  0.00      A120  
ATOM   2772  O   PRO A 176     -18.809   9.971 102.664  0.00  0.00      A120  
ATOM   2773  N   LYS A 177     -16.635  10.046 101.850  0.00  0.00      A120  
ATOM   2774  HN  LYS A 177     -15.644  10.005 101.950  0.00  0.00      A120  
ATOM   2775  CA  LYS A 177     -16.996  10.809 100.633  0.00  0.00      A120  
ATOM   2776  HA  LYS A 177     -17.989  11.229 100.688  0.00  0.00      A120  
ATOM   2777  CB  LYS A 177     -15.971  11.920 100.226  0.00  0.00      A120  
ATOM   2778  HB1 LYS A 177     -16.240  12.660  99.442  0.00  0.00      A120  
ATOM   2779  HB2 LYS A 177     -15.034  11.381  99.968  0.00  0.00      A120  
ATOM   2780  CG  LYS A 177     -15.625  12.884 101.322  0.00  0.00      A120  
ATOM   2781  HG1 LYS A 177     -14.888  13.587 100.879  0.00  0.00      A120  
ATOM   2782  HG2 LYS A 177     -15.038  12.366 102.110  0.00  0.00      A120  
ATOM   2783  CD  LYS A 177     -16.701  13.791 101.950  0.00  0.00      A120  
ATOM   2784  HD1 LYS A 177     -17.512  13.231 102.463  0.00  0.00      A120  
ATOM   2785  HD2 LYS A 177     -17.232  14.374 101.168  0.00  0.00      A120  
ATOM   2786  CE  LYS A 177     -16.040  14.805 102.850  0.00  0.00      A120  
ATOM   2787  HE1 LYS A 177     -15.286  15.506 102.432  0.00  0.00      A120  
ATOM   2788  HE2 LYS A 177     -15.569  14.206 103.658  0.00  0.00      A120  
ATOM   2789  NZ  LYS A 177     -17.031  15.728 103.357  0.00  0.00      A120  
ATOM   2790  HZ1 LYS A 177     -16.458  16.428 103.871  0.00  0.00      A120  
ATOM   2791  HZ2 LYS A 177     -17.804  15.379 103.960  0.00  0.00      A120  
ATOM   2792  HZ3 LYS A 177     -17.404  16.371 102.630  0.00  0.00      A120  
ATOM   2793  C   LYS A 177     -17.056   9.789  99.453  0.00  0.00      A120  
ATOM   2794  O   LYS A 177     -16.902  10.248  98.305  0.00  0.00      A120  
ATOM   2795  N   VAL A 178     -17.337   8.502  99.737  0.00  0.00      A120  
ATOM   2796  HN  VAL A 178     -17.346   8.268 100.706  0.00  0.00      A120  
ATOM   2797  CA  VAL A 178     -17.516   7.458  98.812  0.00  0.00      A120  
ATOM   2798  HA  VAL A 178     -17.569   7.997  97.878  0.00  0.00      A120  
ATOM   2799  CB  VAL A 178     -16.365   6.387  98.921  0.00  0.00      A120  
ATOM   2800  HB  VAL A 178     -16.334   5.878  99.908  0.00  0.00      A120  
ATOM   2801  CG1 VAL A 178     -16.527   5.347  97.861  0.00  0.00      A120  
ATOM   2802 HG11 VAL A 178     -17.528   4.865  97.871  0.00  0.00      A120  
ATOM   2803 HG12 VAL A 178     -15.772   4.568  98.101  0.00  0.00      A120  
ATOM   2804 HG13 VAL A 178     -16.296   5.736  96.847  0.00  0.00      A120  
ATOM   2805  CG2 VAL A 178     -15.035   7.120  98.827  0.00  0.00      A120  
ATOM   2806 HG21 VAL A 178     -14.918   7.525  97.799  0.00  0.00      A120  
ATOM   2807 HG22 VAL A 178     -14.207   6.404  99.019  0.00  0.00      A120  
ATOM   2808 HG23 VAL A 178     -14.803   7.855  99.627  0.00  0.00      A120  
ATOM   2809  C   VAL A 178     -18.884   6.776  98.990  0.00  0.00      A120  
ATOM   2810  O   VAL A 178     -19.181   6.059  99.978  0.00  0.00      A120  
ATOM   2811  N   SER A 179     -19.743   6.903  98.002  0.00  0.00      A120  
ATOM   2812  HN  SER A 179     -19.483   7.404  97.180  0.00  0.00      A120  
ATOM   2813  CA  SER A 179     -20.924   6.001  97.737  0.00  0.00      A120  
ATOM   2814  HA  SER A 179     -21.276   5.745  98.725  0.00  0.00      A120  
ATOM   2815  CB  SER A 179     -21.841   6.664  96.703  0.00  0.00      A120  
ATOM   2816  HB1 SER A 179     -21.309   6.843  95.744  0.00  0.00      A120  
ATOM   2817  HB2 SER A 179     -22.119   7.669  97.085  0.00  0.00      A120  
ATOM   2818  OG  SER A 179     -23.084   6.013  96.657  0.00  0.00      A120  
ATOM   2819  HG1 SER A 179     -23.365   6.181  97.559  0.00  0.00      A120  
ATOM   2820  C   SER A 179     -20.448   4.649  97.175  0.00  0.00      A120  
ATOM   2821  O   SER A 179     -19.484   4.562  96.429  0.00  0.00      A120  
ATOM   2822  N   PHE A 180     -21.018   3.548  97.535  0.00  0.00      A120  
ATOM   2823  HN  PHE A 180     -21.848   3.513  98.084  0.00  0.00      A120  
ATOM   2824  CA  PHE A 180     -20.559   2.230  97.379  0.00  0.00      A120  
ATOM   2825  HA  PHE A 180     -19.710   2.233  96.711  0.00  0.00      A120  
ATOM   2826  CB  PHE A 180     -20.318   1.496  98.742  0.00  0.00      A120  
ATOM   2827  HB1 PHE A 180     -20.294   0.386  98.711  0.00  0.00      A120  
ATOM   2828  HB2 PHE A 180     -21.095   1.771  99.487  0.00  0.00      A120  
ATOM   2829  CG  PHE A 180     -18.979   1.971  99.330  0.00  0.00      A120  
ATOM   2830  CD1 PHE A 180     -18.860   2.799 100.465  0.00  0.00      A120  
ATOM   2831  HD1 PHE A 180     -19.806   3.034 100.930  0.00  0.00      A120  
ATOM   2832  CE1 PHE A 180     -17.654   3.363 100.963  0.00  0.00      A120  
ATOM   2833  HE1 PHE A 180     -17.554   4.194 101.645  0.00  0.00      A120  
ATOM   2834  CZ  PHE A 180     -16.484   2.951 100.238  0.00  0.00      A120  
ATOM   2835  HZ  PHE A 180     -15.543   3.378 100.553  0.00  0.00      A120  
ATOM   2836  CD2 PHE A 180     -17.774   1.511  98.768  0.00  0.00      A120  
ATOM   2837  HD2 PHE A 180     -17.833   0.939  97.854  0.00  0.00      A120  
ATOM   2838  CE2 PHE A 180     -16.582   2.046  99.157  0.00  0.00      A120  
ATOM   2839  HE2 PHE A 180     -15.630   1.814  98.703  0.00  0.00      A120  
ATOM   2840  C   PHE A 180     -21.587   1.403  96.641  0.00  0.00      A120  
ATOM   2841  O   PHE A 180     -21.573   0.172  96.668  0.00  0.00      A120  
ATOM   2842  N   GLU A 181     -22.588   2.081  95.948  0.00  0.00      A120  
ATOM   2843  HN  GLU A 181     -22.593   3.077  95.912  0.00  0.00      A120  
ATOM   2844  CA  GLU A 181     -23.628   1.389  95.110  0.00  0.00      A120  
ATOM   2845  HA  GLU A 181     -24.302   0.818  95.731  0.00  0.00      A120  
ATOM   2846  CB  GLU A 181     -24.494   2.442  94.435  0.00  0.00      A120  
ATOM   2847  HB1 GLU A 181     -25.179   1.907  93.742  0.00  0.00      A120  
ATOM   2848  HB2 GLU A 181     -23.988   3.257  93.874  0.00  0.00      A120  
ATOM   2849  CG  GLU A 181     -25.430   3.146  95.421  0.00  0.00      A120  
ATOM   2850  HG1 GLU A 181     -24.898   3.920  96.014  0.00  0.00      A120  
ATOM   2851  HG2 GLU A 181     -26.047   2.463  96.044  0.00  0.00      A120  
ATOM   2852  CD  GLU A 181     -26.512   3.935  94.564  0.00  0.00      A120  
ATOM   2853  OE1 GLU A 181     -26.260   5.066  94.085  0.00  0.00      A120  
ATOM   2854  OE2 GLU A 181     -27.611   3.415  94.327  0.00  0.00      A120  
ATOM   2855  C   GLU A 181     -23.131   0.460  93.905  0.00  0.00      A120  
ATOM   2856  O   GLU A 181     -22.062   0.740  93.282  0.00  0.00      A120  
ATOM   2857  N   PRO A 182     -23.747  -0.584  93.393  0.00  0.00      A120  
ATOM   2858  CD  PRO A 182     -24.792  -1.184  94.156  0.00  0.00      A120  
ATOM   2859  HD1 PRO A 182     -25.542  -0.430  94.477  0.00  0.00      A120  
ATOM   2860  HD2 PRO A 182     -24.424  -1.715  95.060  0.00  0.00      A120  
ATOM   2861  CA  PRO A 182     -23.154  -1.466  92.376  0.00  0.00      A120  
ATOM   2862  HA  PRO A 182     -22.120  -1.742  92.522  0.00  0.00      A120  
ATOM   2863  CB  PRO A 182     -24.128  -2.736  92.566  0.00  0.00      A120  
ATOM   2864  HB1 PRO A 182     -23.748  -3.399  93.372  0.00  0.00      A120  
ATOM   2865  HB2 PRO A 182     -24.277  -3.360  91.658  0.00  0.00      A120  
ATOM   2866  CG  PRO A 182     -25.428  -2.219  93.199  0.00  0.00      A120  
ATOM   2867  HG1 PRO A 182     -25.998  -1.819  92.333  0.00  0.00      A120  
ATOM   2868  HG2 PRO A 182     -26.002  -3.014  93.722  0.00  0.00      A120  
ATOM   2869  C   PRO A 182     -23.440  -0.768  90.967  0.00  0.00      A120  
ATOM   2870  O   PRO A 182     -24.455  -1.051  90.363  0.00  0.00      A120  
ATOM   2871  N   ILE A 183     -22.592   0.220  90.537  0.00  0.00      A120  
ATOM   2872  HN  ILE A 183     -21.781   0.373  91.096  0.00  0.00      A120  
ATOM   2873  CA  ILE A 183     -22.700   1.047  89.304  0.00  0.00      A120  
ATOM   2874  HA  ILE A 183     -23.695   1.466  89.284  0.00  0.00      A120  
ATOM   2875  CB  ILE A 183     -21.784   2.329  89.309  0.00  0.00      A120  
ATOM   2876  HB  ILE A 183     -20.785   1.847  89.361  0.00  0.00      A120  
ATOM   2877  CG2 ILE A 183     -22.016   3.192  88.030  0.00  0.00      A120  
ATOM   2878 HG21 ILE A 183     -21.181   3.923  87.970  0.00  0.00      A120  
ATOM   2879 HG22 ILE A 183     -22.998   3.711  87.999  0.00  0.00      A120  
ATOM   2880 HG23 ILE A 183     -21.871   2.630  87.083  0.00  0.00      A120  
ATOM   2881  CG1 ILE A 183     -21.959   3.153  90.586  0.00  0.00      A120  
ATOM   2882 HG11 ILE A 183     -21.427   4.126  90.511  0.00  0.00      A120  
ATOM   2883 HG12 ILE A 183     -21.583   2.638  91.496  0.00  0.00      A120  
ATOM   2884  CD  ILE A 183     -23.428   3.459  90.968  0.00  0.00      A120  
ATOM   2885  HD1 ILE A 183     -23.987   2.552  91.284  0.00  0.00      A120  
ATOM   2886  HD2 ILE A 183     -23.987   3.973  90.157  0.00  0.00      A120  
ATOM   2887  HD3 ILE A 183     -23.568   4.170  91.810  0.00  0.00      A120  
ATOM   2888  C   ILE A 183     -22.440   0.164  88.128  0.00  0.00      A120  
ATOM   2889  O   ILE A 183     -21.517  -0.676  88.280  0.00  0.00      A120  
ATOM   2890  N   PRO A 184     -23.296   0.166  87.032  0.00  0.00      A120  
ATOM   2891  CD  PRO A 184     -24.522   0.877  86.954  0.00  0.00      A120  
ATOM   2892  HD1 PRO A 184     -24.301   1.966  86.986  0.00  0.00      A120  
ATOM   2893  HD2 PRO A 184     -25.260   0.580  87.729  0.00  0.00      A120  
ATOM   2894  CA  PRO A 184     -23.038  -0.679  85.897  0.00  0.00      A120  
ATOM   2895  HA  PRO A 184     -23.176  -1.701  86.219  0.00  0.00      A120  
ATOM   2896  CB  PRO A 184     -24.240  -0.472  84.954  0.00  0.00      A120  
ATOM   2897  HB1 PRO A 184     -24.767  -1.409  84.677  0.00  0.00      A120  
ATOM   2898  HB2 PRO A 184     -23.871  -0.165  83.952  0.00  0.00      A120  
ATOM   2899  CG  PRO A 184     -25.099   0.561  85.578  0.00  0.00      A120  
ATOM   2900  HG1 PRO A 184     -25.192   1.524  85.031  0.00  0.00      A120  
ATOM   2901  HG2 PRO A 184     -26.150   0.213  85.658  0.00  0.00      A120  
ATOM   2902  C   PRO A 184     -21.676  -0.510  85.229  0.00  0.00      A120  
ATOM   2903  O   PRO A 184     -21.222   0.587  84.969  0.00  0.00      A120  
ATOM   2904  N   ILE A 185     -21.002  -1.663  84.931  0.00  0.00      A120  
ATOM   2905  HN  ILE A 185     -21.383  -2.540  85.215  0.00  0.00      A120  
ATOM   2906  CA  ILE A 185     -19.772  -1.759  84.271  0.00  0.00      A120  
ATOM   2907  HA  ILE A 185     -19.310  -0.787  84.173  0.00  0.00      A120  
ATOM   2908  CB  ILE A 185     -18.843  -2.798  84.861  0.00  0.00      A120  
ATOM   2909  HB  ILE A 185     -19.308  -3.807  84.871  0.00  0.00      A120  
ATOM   2910  CG2 ILE A 185     -17.466  -2.970  84.022  0.00  0.00      A120  
ATOM   2911 HG21 ILE A 185     -17.611  -3.413  83.013  0.00  0.00      A120  
ATOM   2912 HG22 ILE A 185     -16.772  -3.690  84.506  0.00  0.00      A120  
ATOM   2913 HG23 ILE A 185     -16.842  -2.051  83.994  0.00  0.00      A120  
ATOM   2914  CG1 ILE A 185     -18.567  -2.286  86.357  0.00  0.00      A120  
ATOM   2915 HG11 ILE A 185     -17.922  -3.092  86.768  0.00  0.00      A120  
ATOM   2916 HG12 ILE A 185     -19.464  -2.323  87.012  0.00  0.00      A120  
ATOM   2917  CD  ILE A 185     -17.936  -0.904  86.493  0.00  0.00      A120  
ATOM   2918  HD1 ILE A 185     -18.581  -0.041  86.222  0.00  0.00      A120  
ATOM   2919  HD2 ILE A 185     -17.020  -0.832  85.867  0.00  0.00      A120  
ATOM   2920  HD3 ILE A 185     -17.519  -0.780  87.515  0.00  0.00      A120  
ATOM   2921  C   ILE A 185     -20.078  -2.270  82.833  0.00  0.00      A120  
ATOM   2922  O   ILE A 185     -20.917  -3.088  82.615  0.00  0.00      A120  
ATOM   2923  N   HSD A 186     -19.366  -1.711  81.879  0.00  0.00      A120  
ATOM   2924  HN  HSD A 186     -18.689  -1.027  82.139  0.00  0.00      A120  
ATOM   2925  CA  HSD A 186     -19.450  -2.109  80.493  0.00  0.00      A120  
ATOM   2926  HA  HSD A 186     -20.179  -2.891  80.336  0.00  0.00      A120  
ATOM   2927  CB  HSD A 186     -19.773  -0.871  79.586  0.00  0.00      A120  
ATOM   2928  HB1 HSD A 186     -19.632  -1.142  78.518  0.00  0.00      A120  
ATOM   2929  HB2 HSD A 186     -19.037  -0.044  79.680  0.00  0.00      A120  
ATOM   2930  ND1 HSD A 186     -22.177  -0.662  78.770  0.00  0.00      A120  
ATOM   2931  HD1 HSD A 186     -22.179  -1.415  78.112  0.00  0.00      A120  
ATOM   2932  CG  HSD A 186     -21.226  -0.368  79.729  0.00  0.00      A120  
ATOM   2933  CE1 HSD A 186     -23.297  -0.099  79.228  0.00  0.00      A120  
ATOM   2934  HE1 HSD A 186     -24.268  -0.288  78.771  0.00  0.00      A120  
ATOM   2935  NE2 HSD A 186     -23.156   0.485  80.394  0.00  0.00      A120  
ATOM   2936  CD2 HSD A 186     -21.848   0.292  80.709  0.00  0.00      A120  
ATOM   2937  HD2 HSD A 186     -21.400   0.493  81.674  0.00  0.00      A120  
ATOM   2938  C   HSD A 186     -18.086  -2.622  80.082  0.00  0.00      A120  
ATOM   2939  O   HSD A 186     -17.091  -1.868  80.076  0.00  0.00      A120  
ATOM   2940  N   TYR A 187     -18.047  -3.894  79.544  0.00  0.00      A120  
ATOM   2941  HN  TYR A 187     -18.846  -4.486  79.470  0.00  0.00      A120  
ATOM   2942  CA  TYR A 187     -16.755  -4.471  79.250  0.00  0.00      A120  
ATOM   2943  HA  TYR A 187     -15.917  -3.966  79.707  0.00  0.00      A120  
ATOM   2944  CB  TYR A 187     -16.637  -5.962  79.604  0.00  0.00      A120  
ATOM   2945  HB1 TYR A 187     -15.819  -6.515  79.096  0.00  0.00      A120  
ATOM   2946  HB2 TYR A 187     -17.605  -6.509  79.585  0.00  0.00      A120  
ATOM   2947  CG  TYR A 187     -16.305  -6.018  81.161  0.00  0.00      A120  
ATOM   2948  CD1 TYR A 187     -17.322  -6.390  82.065  0.00  0.00      A120  
ATOM   2949  HD1 TYR A 187     -18.321  -6.533  81.680  0.00  0.00      A120  
ATOM   2950  CE1 TYR A 187     -17.135  -6.347  83.452  0.00  0.00      A120  
ATOM   2951  HE1 TYR A 187     -17.996  -6.429  84.099  0.00  0.00      A120  
ATOM   2952  CZ  TYR A 187     -15.805  -6.095  83.941  0.00  0.00      A120  
ATOM   2953  OH  TYR A 187     -15.539  -6.115  85.282  0.00  0.00      A120  
ATOM   2954  HH  TYR A 187     -14.629  -5.911  85.508  0.00  0.00      A120  
ATOM   2955  CD2 TYR A 187     -15.037  -5.786  81.658  0.00  0.00      A120  
ATOM   2956  HD2 TYR A 187     -14.310  -5.753  80.861  0.00  0.00      A120  
ATOM   2957  CE2 TYR A 187     -14.733  -5.854  83.056  0.00  0.00      A120  
ATOM   2958  HE2 TYR A 187     -13.718  -5.560  83.282  0.00  0.00      A120  
ATOM   2959  C   TYR A 187     -16.590  -4.276  77.799  0.00  0.00      A120  
ATOM   2960  O   TYR A 187     -17.524  -4.537  77.035  0.00  0.00      A120  
ATOM   2961  N   CYS A 188     -15.428  -3.852  77.388  0.00  0.00      A120  
ATOM   2962  HN  CYS A 188     -14.774  -3.501  78.053  0.00  0.00      A120  
ATOM   2963  CA  CYS A 188     -15.142  -3.570  75.994  0.00  0.00      A120  
ATOM   2964  HA  CYS A 188     -16.038  -3.804  75.438  0.00  0.00      A120  
ATOM   2965  CB  CYS A 188     -14.820  -2.053  75.741  0.00  0.00      A120  
ATOM   2966  HB1 CYS A 188     -14.681  -1.783  74.673  0.00  0.00      A120  
ATOM   2967  HB2 CYS A 188     -13.928  -1.679  76.287  0.00  0.00      A120  
ATOM   2968  SG  CYS A 188     -16.259  -0.973  76.290  0.00  0.00      A120  
ATOM   2969  C   CYS A 188     -13.929  -4.307  75.417  0.00  0.00      A120  
ATOM   2970  O   CYS A 188     -13.038  -4.648  76.141  0.00  0.00      A120  
ATOM   2971  N   ALA A 189     -14.069  -4.641  74.108  0.00  0.00      A120  
ATOM   2972  HN  ALA A 189     -14.922  -4.313  73.711  0.00  0.00      A120  
ATOM   2973  CA  ALA A 189     -13.058  -5.265  73.337  0.00  0.00      A120  
ATOM   2974  HA  ALA A 189     -12.419  -5.676  74.105  0.00  0.00      A120  
ATOM   2975  CB  ALA A 189     -13.571  -6.231  72.242  0.00  0.00      A120  
ATOM   2976  HB1 ALA A 189     -14.086  -7.080  72.740  0.00  0.00      A120  
ATOM   2977  HB2 ALA A 189     -12.780  -6.653  71.586  0.00  0.00      A120  
ATOM   2978  HB3 ALA A 189     -14.314  -5.702  71.608  0.00  0.00      A120  
ATOM   2979  C   ALA A 189     -12.221  -4.176  72.727  0.00  0.00      A120  
ATOM   2980  O   ALA A 189     -12.782  -3.384  72.001  0.00  0.00      A120  
ATOM   2981  N   PRO A 190     -10.850  -3.996  72.893  0.00  0.00      A120  
ATOM   2982  CD  PRO A 190     -10.048  -4.873  73.754  0.00  0.00      A120  
ATOM   2983  HD1 PRO A 190     -10.174  -5.976  73.705  0.00  0.00      A120  
ATOM   2984  HD2 PRO A 190     -10.112  -4.549  74.815  0.00  0.00      A120  
ATOM   2985  CA  PRO A 190     -10.037  -2.967  72.184  0.00  0.00      A120  
ATOM   2986  HA  PRO A 190     -10.504  -2.021  72.415  0.00  0.00      A120  
ATOM   2987  CB  PRO A 190      -8.717  -3.019  72.889  0.00  0.00      A120  
ATOM   2988  HB1 PRO A 190      -8.744  -2.452  73.844  0.00  0.00      A120  
ATOM   2989  HB2 PRO A 190      -7.898  -2.559  72.295  0.00  0.00      A120  
ATOM   2990  CG  PRO A 190      -8.683  -4.521  73.328  0.00  0.00      A120  
ATOM   2991  HG1 PRO A 190      -8.407  -5.030  72.380  0.00  0.00      A120  
ATOM   2992  HG2 PRO A 190      -7.904  -4.778  74.078  0.00  0.00      A120  
ATOM   2993  C   PRO A 190     -10.055  -3.212  70.714  0.00  0.00      A120  
ATOM   2994  O   PRO A 190     -10.106  -4.384  70.252  0.00  0.00      A120  
ATOM   2995  N   ALA A 191      -9.936  -2.125  69.913  0.00  0.00      A120  
ATOM   2996  HN  ALA A 191      -9.859  -1.229  70.343  0.00  0.00      A120  
ATOM   2997  CA  ALA A 191      -9.976  -2.071  68.459  0.00  0.00      A120  
ATOM   2998  HA  ALA A 191     -10.923  -2.540  68.236  0.00  0.00      A120  
ATOM   2999  CB  ALA A 191      -9.998  -0.665  67.931  0.00  0.00      A120  
ATOM   3000  HB1 ALA A 191     -11.052  -0.317  67.886  0.00  0.00      A120  
ATOM   3001  HB2 ALA A 191      -9.605  -0.533  66.900  0.00  0.00      A120  
ATOM   3002  HB3 ALA A 191      -9.348  -0.137  68.660  0.00  0.00      A120  
ATOM   3003  C   ALA A 191      -8.918  -2.981  67.824  0.00  0.00      A120  
ATOM   3004  O   ALA A 191      -7.764  -2.970  68.123  0.00  0.00      A120  
ATOM   3005  N   GLY A 192      -9.405  -3.860  67.048  0.00  0.00      A120  
ATOM   3006  HN  GLY A 192     -10.327  -3.642  66.737  0.00  0.00      A120  
ATOM   3007  CA  GLY A 192      -8.670  -5.030  66.504  0.00  0.00      A120  
ATOM   3008  HA1 GLY A 192      -7.672  -4.995  66.916  0.00  0.00      A120  
ATOM   3009  HA2 GLY A 192      -8.751  -4.995  65.428  0.00  0.00      A120  
ATOM   3010  C   GLY A 192      -9.252  -6.362  66.977  0.00  0.00      A120  
ATOM   3011  O   GLY A 192      -8.937  -7.439  66.484  0.00  0.00      A120  
ATOM   3012  N   PHE A 193     -10.156  -6.239  67.967  0.00  0.00      A120  
ATOM   3013  HN  PHE A 193     -10.210  -5.335  68.384  0.00  0.00      A120  
ATOM   3014  CA  PHE A 193     -10.921  -7.300  68.584  0.00  0.00      A120  
ATOM   3015  HA  PHE A 193     -10.794  -8.131  67.907  0.00  0.00      A120  
ATOM   3016  CB  PHE A 193     -10.491  -7.672  69.958  0.00  0.00      A120  
ATOM   3017  HB1 PHE A 193     -11.223  -8.336  70.466  0.00  0.00      A120  
ATOM   3018  HB2 PHE A 193     -10.551  -6.794  70.636  0.00  0.00      A120  
ATOM   3019  CG  PHE A 193      -9.113  -8.201  70.051  0.00  0.00      A120  
ATOM   3020  CD1 PHE A 193      -8.010  -7.360  69.928  0.00  0.00      A120  
ATOM   3021  HD1 PHE A 193      -8.120  -6.293  69.798  0.00  0.00      A120  
ATOM   3022  CE1 PHE A 193      -6.710  -7.884  69.965  0.00  0.00      A120  
ATOM   3023  HE1 PHE A 193      -5.791  -7.333  69.831  0.00  0.00      A120  
ATOM   3024  CZ  PHE A 193      -6.561  -9.239  70.157  0.00  0.00      A120  
ATOM   3025  HZ  PHE A 193      -5.545  -9.575  70.299  0.00  0.00      A120  
ATOM   3026  CD2 PHE A 193      -8.933  -9.565  70.153  0.00  0.00      A120  
ATOM   3027  HD2 PHE A 193      -9.855 -10.126  70.115  0.00  0.00      A120  
ATOM   3028  CE2 PHE A 193      -7.635 -10.130  70.262  0.00  0.00      A120  
ATOM   3029  HE2 PHE A 193      -7.443 -11.187  70.378  0.00  0.00      A120  
ATOM   3030  C   PHE A 193     -12.379  -6.831  68.476  0.00  0.00      A120  
ATOM   3031  O   PHE A 193     -12.731  -5.677  68.214  0.00  0.00      A120  
ATOM   3032  N   ALA A 194     -13.332  -7.804  68.780  0.00  0.00      A120  
ATOM   3033  HN  ALA A 194     -13.140  -8.749  69.032  0.00  0.00      A120  
ATOM   3034  CA  ALA A 194     -14.747  -7.555  68.994  0.00  0.00      A120  
ATOM   3035  HA  ALA A 194     -14.864  -6.599  69.482  0.00  0.00      A120  
ATOM   3036  CB  ALA A 194     -15.410  -7.626  67.618  0.00  0.00      A120  
ATOM   3037  HB1 ALA A 194     -15.100  -8.568  67.117  0.00  0.00      A120  
ATOM   3038  HB2 ALA A 194     -15.054  -6.808  66.954  0.00  0.00      A120  
ATOM   3039  HB3 ALA A 194     -16.507  -7.484  67.717  0.00  0.00      A120  
ATOM   3040  C   ALA A 194     -15.271  -8.632  69.888  0.00  0.00      A120  
ATOM   3041  O   ALA A 194     -14.644  -9.637  70.197  0.00  0.00      A120  
ATOM   3042  N   ILE A 195     -16.573  -8.430  70.268  0.00  0.00      A120  
ATOM   3043  HN  ILE A 195     -17.003  -7.582  69.968  0.00  0.00      A120  
ATOM   3044  CA  ILE A 195     -17.308  -9.292  71.111  0.00  0.00      A120  
ATOM   3045  HA  ILE A 195     -16.699 -10.160  71.315  0.00  0.00      A120  
ATOM   3046  CB  ILE A 195     -17.780  -8.706  72.418  0.00  0.00      A120  
ATOM   3047  HB  ILE A 195     -18.613  -8.010  72.181  0.00  0.00      A120  
ATOM   3048  CG2 ILE A 195     -18.314  -9.791  73.325  0.00  0.00      A120  
ATOM   3049 HG21 ILE A 195     -17.600 -10.642  73.342  0.00  0.00      A120  
ATOM   3050 HG22 ILE A 195     -19.278 -10.207  72.962  0.00  0.00      A120  
ATOM   3051 HG23 ILE A 195     -18.360  -9.348  74.342  0.00  0.00      A120  
ATOM   3052  CG1 ILE A 195     -16.742  -7.799  73.101  0.00  0.00      A120  
ATOM   3053 HG11 ILE A 195     -16.286  -7.023  72.450  0.00  0.00      A120  
ATOM   3054 HG12 ILE A 195     -15.893  -8.444  73.415  0.00  0.00      A120  
ATOM   3055  CD  ILE A 195     -17.334  -7.078  74.307  0.00  0.00      A120  
ATOM   3056  HD1 ILE A 195     -17.558  -7.735  75.175  0.00  0.00      A120  
ATOM   3057  HD2 ILE A 195     -18.271  -6.505  74.134  0.00  0.00      A120  
ATOM   3058  HD3 ILE A 195     -16.598  -6.336  74.684  0.00  0.00      A120  
ATOM   3059  C   ILE A 195     -18.421  -9.856  70.255  0.00  0.00      A120  
ATOM   3060  O   ILE A 195     -18.991  -9.096  69.470  0.00  0.00      A120  
ATOM   3061  N   LEU A 196     -18.745 -11.161  70.285  0.00  0.00      A120  
ATOM   3062  HN  LEU A 196     -18.226 -11.845  70.790  0.00  0.00      A120  
ATOM   3063  CA  LEU A 196     -19.940 -11.734  69.693  0.00  0.00      A120  
ATOM   3064  HA  LEU A 196     -20.362 -11.024  68.997  0.00  0.00      A120  
ATOM   3065  CB  LEU A 196     -19.655 -12.986  68.927  0.00  0.00      A120  
ATOM   3066  HB1 LEU A 196     -20.585 -13.267  68.389  0.00  0.00      A120  
ATOM   3067  HB2 LEU A 196     -19.399 -13.844  69.585  0.00  0.00      A120  
ATOM   3068  CG  LEU A 196     -18.501 -12.950  67.974  0.00  0.00      A120  
ATOM   3069  HG  LEU A 196     -17.594 -12.607  68.516  0.00  0.00      A120  
ATOM   3070  CD1 LEU A 196     -18.287 -14.249  67.276  0.00  0.00      A120  
ATOM   3071 HD11 LEU A 196     -17.889 -14.995  67.996  0.00  0.00      A120  
ATOM   3072 HD12 LEU A 196     -17.480 -14.131  66.521  0.00  0.00      A120  
ATOM   3073 HD13 LEU A 196     -19.160 -14.657  66.724  0.00  0.00      A120  
ATOM   3074  CD2 LEU A 196     -18.847 -11.855  66.865  0.00  0.00      A120  
ATOM   3075 HD21 LEU A 196     -18.205 -11.967  65.965  0.00  0.00      A120  
ATOM   3076 HD22 LEU A 196     -18.701 -10.865  67.346  0.00  0.00      A120  
ATOM   3077 HD23 LEU A 196     -19.885 -11.997  66.496  0.00  0.00      A120  
ATOM   3078  C   LEU A 196     -20.950 -12.073  70.712  0.00  0.00      A120  
ATOM   3079  O   LEU A 196     -20.549 -12.490  71.787  0.00  0.00      A120  
ATOM   3080  N   LYS A 197     -22.280 -11.873  70.466  0.00  0.00      A120  
ATOM   3081  HN  LYS A 197     -22.532 -11.515  69.571  0.00  0.00      A120  
ATOM   3082  CA  LYS A 197     -23.318 -12.070  71.450  0.00  0.00      A120  
ATOM   3083  HA  LYS A 197     -22.959 -12.530  72.359  0.00  0.00      A120  
ATOM   3084  CB  LYS A 197     -24.177 -10.806  71.734  0.00  0.00      A120  
ATOM   3085  HB1 LYS A 197     -24.948 -11.093  72.480  0.00  0.00      A120  
ATOM   3086  HB2 LYS A 197     -24.724 -10.459  70.831  0.00  0.00      A120  
ATOM   3087  CG  LYS A 197     -23.351  -9.703  72.275  0.00  0.00      A120  
ATOM   3088  HG1 LYS A 197     -22.775  -9.347  71.394  0.00  0.00      A120  
ATOM   3089  HG2 LYS A 197     -22.786 -10.131  73.131  0.00  0.00      A120  
ATOM   3090  CD  LYS A 197     -24.114  -8.508  72.951  0.00  0.00      A120  
ATOM   3091  HD1 LYS A 197     -23.356  -7.793  73.338  0.00  0.00      A120  
ATOM   3092  HD2 LYS A 197     -24.624  -8.854  73.875  0.00  0.00      A120  
ATOM   3093  CE  LYS A 197     -25.158  -7.905  72.041  0.00  0.00      A120  
ATOM   3094  HE1 LYS A 197     -25.924  -8.688  71.855  0.00  0.00      A120  
ATOM   3095  HE2 LYS A 197     -24.706  -7.613  71.069  0.00  0.00      A120  
ATOM   3096  NZ  LYS A 197     -25.746  -6.700  72.568  0.00  0.00      A120  
ATOM   3097  HZ1 LYS A 197     -26.608  -6.561  72.002  0.00  0.00      A120  
ATOM   3098  HZ2 LYS A 197     -25.198  -5.828  72.713  0.00  0.00      A120  
ATOM   3099  HZ3 LYS A 197     -26.094  -6.958  73.513  0.00  0.00      A120  
ATOM   3100  C   LYS A 197     -24.218 -13.160  70.752  0.00  0.00      A120  
ATOM   3101  O   LYS A 197     -24.622 -12.983  69.636  0.00  0.00      A120  
ATOM   3102  N   CYS A 198     -24.436 -14.247  71.537  0.00  0.00      A120  
ATOM   3103  HN  CYS A 198     -24.018 -14.250  72.442  0.00  0.00      A120  
ATOM   3104  CA  CYS A 198     -25.364 -15.292  71.239  0.00  0.00      A120  
ATOM   3105  HA  CYS A 198     -25.261 -15.536  70.192  0.00  0.00      A120  
ATOM   3106  CB  CYS A 198     -25.053 -16.589  72.083  0.00  0.00      A120  
ATOM   3107  HB1 CYS A 198     -25.005 -16.403  73.177  0.00  0.00      A120  
ATOM   3108  HB2 CYS A 198     -24.033 -16.967  71.855  0.00  0.00      A120  
ATOM   3109  SG  CYS A 198     -26.273 -17.974  71.862  0.00  0.00      A120  
ATOM   3110  C   CYS A 198     -26.790 -14.864  71.452  0.00  0.00      A120  
ATOM   3111  O   CYS A 198     -27.237 -14.496  72.494  0.00  0.00      A120  
ATOM   3112  N   LYS A 199     -27.563 -14.810  70.349  0.00  0.00      A120  
ATOM   3113  HN  LYS A 199     -27.151 -15.221  69.539  0.00  0.00      A120  
ATOM   3114  CA  LYS A 199     -28.925 -14.186  70.276  0.00  0.00      A120  
ATOM   3115  HA  LYS A 199     -29.121 -13.644  71.190  0.00  0.00      A120  
ATOM   3116  CB  LYS A 199     -29.085 -13.000  69.214  0.00  0.00      A120  
ATOM   3117  HB1 LYS A 199     -30.131 -12.671  69.393  0.00  0.00      A120  
ATOM   3118  HB2 LYS A 199     -29.078 -13.485  68.215  0.00  0.00      A120  
ATOM   3119  CG  LYS A 199     -28.192 -11.732  69.374  0.00  0.00      A120  
ATOM   3120  HG1 LYS A 199     -28.507 -11.051  68.556  0.00  0.00      A120  
ATOM   3121  HG2 LYS A 199     -27.133 -12.059  69.286  0.00  0.00      A120  
ATOM   3122  CD  LYS A 199     -28.359 -10.961  70.673  0.00  0.00      A120  
ATOM   3123  HD1 LYS A 199     -27.622 -10.135  70.586  0.00  0.00      A120  
ATOM   3124  HD2 LYS A 199     -28.041 -11.545  71.563  0.00  0.00      A120  
ATOM   3125  CE  LYS A 199     -29.715 -10.388  70.952  0.00  0.00      A120  
ATOM   3126  HE1 LYS A 199     -29.709 -10.082  72.020  0.00  0.00      A120  
ATOM   3127  HE2 LYS A 199     -30.538 -11.125  70.834  0.00  0.00      A120  
ATOM   3128  NZ  LYS A 199     -29.952  -9.228  70.156  0.00  0.00      A120  
ATOM   3129  HZ1 LYS A 199     -30.233  -9.450  69.180  0.00  0.00      A120  
ATOM   3130  HZ2 LYS A 199     -29.107  -8.637  70.024  0.00  0.00      A120  
ATOM   3131  HZ3 LYS A 199     -30.689  -8.603  70.541  0.00  0.00      A120  
ATOM   3132  C   LYS A 199     -30.037 -15.188  70.031  0.00  0.00      A120  
ATOM   3133  O   LYS A 199     -31.143 -14.818  69.628  0.00  0.00      A120  
ATOM   3134  N   ASP A 200     -29.861 -16.482  70.218  0.00  0.00      A120  
ATOM   3135  HN  ASP A 200     -28.905 -16.738  70.338  0.00  0.00      A120  
ATOM   3136  CA  ASP A 200     -30.914 -17.429  70.352  0.00  0.00      A120  
ATOM   3137  HA  ASP A 200     -31.685 -17.174  69.640  0.00  0.00      A120  
ATOM   3138  CB  ASP A 200     -30.470 -18.867  70.012  0.00  0.00      A120  
ATOM   3139  HB1 ASP A 200     -29.748 -19.167  70.801  0.00  0.00      A120  
ATOM   3140  HB2 ASP A 200     -30.041 -19.115  69.018  0.00  0.00      A120  
ATOM   3141  CG  ASP A 200     -31.627 -19.907  70.106  0.00  0.00      A120  
ATOM   3142  OD1 ASP A 200     -31.999 -20.471  71.161  0.00  0.00      A120  
ATOM   3143  OD2 ASP A 200     -32.290 -19.985  69.020  0.00  0.00      A120  
ATOM   3144  C   ASP A 200     -31.606 -17.310  71.683  0.00  0.00      A120  
ATOM   3145  O   ASP A 200     -31.061 -16.706  72.586  0.00  0.00      A120  
ATOM   3146  N   LYS A 201     -32.933 -17.728  71.873  0.00  0.00      A120  
ATOM   3147  HN  LYS A 201     -33.491 -18.220  71.209  0.00  0.00      A120  
ATOM   3148  CA  LYS A 201     -33.766 -17.361  73.012  0.00  0.00      A120  
ATOM   3149  HA  LYS A 201     -33.218 -16.671  73.637  0.00  0.00      A120  
ATOM   3150  CB  LYS A 201     -35.084 -16.653  72.444  0.00  0.00      A120  
ATOM   3151  HB1 LYS A 201     -35.761 -16.328  73.263  0.00  0.00      A120  
ATOM   3152  HB2 LYS A 201     -35.626 -17.384  71.807  0.00  0.00      A120  
ATOM   3153  CG  LYS A 201     -34.801 -15.417  71.521  0.00  0.00      A120  
ATOM   3154  HG1 LYS A 201     -35.796 -14.932  71.429  0.00  0.00      A120  
ATOM   3155  HG2 LYS A 201     -34.493 -15.720  70.498  0.00  0.00      A120  
ATOM   3156  CD  LYS A 201     -33.772 -14.418  71.909  0.00  0.00      A120  
ATOM   3157  HD1 LYS A 201     -32.800 -14.941  71.777  0.00  0.00      A120  
ATOM   3158  HD2 LYS A 201     -33.919 -14.134  72.973  0.00  0.00      A120  
ATOM   3159  CE  LYS A 201     -33.713 -13.173  70.977  0.00  0.00      A120  
ATOM   3160  HE1 LYS A 201     -33.772 -13.260  69.871  0.00  0.00      A120  
ATOM   3161  HE2 LYS A 201     -32.778 -12.585  71.094  0.00  0.00      A120  
ATOM   3162  NZ  LYS A 201     -34.721 -12.294  71.349  0.00  0.00      A120  
ATOM   3163  HZ1 LYS A 201     -34.639 -11.419  70.794  0.00  0.00      A120  
ATOM   3164  HZ2 LYS A 201     -34.748 -12.029  72.355  0.00  0.00      A120  
ATOM   3165  HZ3 LYS A 201     -35.684 -12.626  71.135  0.00  0.00      A120  
ATOM   3166  C   LYS A 201     -34.062 -18.597  73.852  0.00  0.00      A120  
ATOM   3167  O   LYS A 201     -34.624 -18.566  74.937  0.00  0.00      A120  
ATOM   3168  N   LYS A 202     -33.494 -19.717  73.436  0.00  0.00      A120  
ATOM   3169  HN  LYS A 202     -33.064 -19.789  72.539  0.00  0.00      A120  
ATOM   3170  CA  LYS A 202     -33.580 -20.997  74.174  0.00  0.00      A120  
ATOM   3171  HA  LYS A 202     -34.089 -20.850  75.115  0.00  0.00      A120  
ATOM   3172  CB  LYS A 202     -34.353 -22.168  73.424  0.00  0.00      A120  
ATOM   3173  HB1 LYS A 202     -34.115 -23.120  73.945  0.00  0.00      A120  
ATOM   3174  HB2 LYS A 202     -34.103 -22.323  72.353  0.00  0.00      A120  
ATOM   3175  CG  LYS A 202     -35.896 -21.930  73.565  0.00  0.00      A120  
ATOM   3176  HG1 LYS A 202     -36.340 -22.629  72.824  0.00  0.00      A120  
ATOM   3177  HG2 LYS A 202     -36.291 -20.911  73.368  0.00  0.00      A120  
ATOM   3178  CD  LYS A 202     -36.405 -22.497  74.962  0.00  0.00      A120  
ATOM   3179  HD1 LYS A 202     -36.056 -21.845  75.791  0.00  0.00      A120  
ATOM   3180  HD2 LYS A 202     -36.071 -23.546  75.109  0.00  0.00      A120  
ATOM   3181  CE  LYS A 202     -37.902 -22.576  75.060  0.00  0.00      A120  
ATOM   3182  HE1 LYS A 202     -38.114 -22.951  76.084  0.00  0.00      A120  
ATOM   3183  HE2 LYS A 202     -38.460 -23.269  74.395  0.00  0.00      A120  
ATOM   3184  NZ  LYS A 202     -38.519 -21.245  74.987  0.00  0.00      A120  
ATOM   3185  HZ1 LYS A 202     -39.530 -21.243  75.234  0.00  0.00      A120  
ATOM   3186  HZ2 LYS A 202     -38.369 -21.009  73.986  0.00  0.00      A120  
ATOM   3187  HZ3 LYS A 202     -38.103 -20.592  75.682  0.00  0.00      A120  
ATOM   3188  C   LYS A 202     -32.269 -21.601  74.539  0.00  0.00      A120  
ATOM   3189  O   LYS A 202     -32.207 -22.449  75.396  0.00  0.00      A120  
ATOM   3190  N   PHE A 203     -31.147 -21.108  73.971  0.00  0.00      A120  
ATOM   3191  HN  PHE A 203     -31.306 -20.471  73.221  0.00  0.00      A120  
ATOM   3192  CA  PHE A 203     -29.733 -21.248  74.359  0.00  0.00      A120  
ATOM   3193  HA  PHE A 203     -29.510 -22.060  73.682  0.00  0.00      A120  
ATOM   3194  CB  PHE A 203     -29.010 -19.951  73.891  0.00  0.00      A120  
ATOM   3195  HB1 PHE A 203     -29.335 -19.147  74.587  0.00  0.00      A120  
ATOM   3196  HB2 PHE A 203     -29.283 -19.781  72.828  0.00  0.00      A120  
ATOM   3197  CG  PHE A 203     -27.510 -19.980  74.045  0.00  0.00      A120  
ATOM   3198  CD1 PHE A 203     -26.717 -20.901  73.334  0.00  0.00      A120  
ATOM   3199  HD1 PHE A 203     -27.224 -21.580  72.665  0.00  0.00      A120  
ATOM   3200  CE1 PHE A 203     -25.334 -21.006  73.612  0.00  0.00      A120  
ATOM   3201  HE1 PHE A 203     -24.721 -21.743  73.115  0.00  0.00      A120  
ATOM   3202  CZ  PHE A 203     -24.677 -20.144  74.538  0.00  0.00      A120  
ATOM   3203  HZ  PHE A 203     -23.673 -20.253  74.920  0.00  0.00      A120  
ATOM   3204  CD2 PHE A 203     -26.849 -19.145  75.038  0.00  0.00      A120  
ATOM   3205  HD2 PHE A 203     -27.487 -18.557  75.681  0.00  0.00      A120  
ATOM   3206  CE2 PHE A 203     -25.485 -19.277  75.283  0.00  0.00      A120  
ATOM   3207  HE2 PHE A 203     -25.076 -18.790  76.156  0.00  0.00      A120  
ATOM   3208  C   PHE A 203     -29.373 -21.643  75.835  0.00  0.00      A120  
ATOM   3209  O   PHE A 203     -29.789 -20.908  76.756  0.00  0.00      A120  
ATOM   3210  N   ASN A 204     -28.741 -22.864  76.018  0.00  0.00      A120  
ATOM   3211  HN  ASN A 204     -28.201 -23.333  75.324  0.00  0.00      A120  
ATOM   3212  CA  ASN A 204     -28.495 -23.473  77.283  0.00  0.00      A120  
ATOM   3213  HA  ASN A 204     -29.413 -23.260  77.811  0.00  0.00      A120  
ATOM   3214  CB  ASN A 204     -28.611 -25.029  77.182  0.00  0.00      A120  
ATOM   3215  HB1 ASN A 204     -29.627 -25.271  76.804  0.00  0.00      A120  
ATOM   3216  HB2 ASN A 204     -28.416 -25.470  78.183  0.00  0.00      A120  
ATOM   3217  CG  ASN A 204     -27.571 -25.503  76.250  0.00  0.00      A120  
ATOM   3218  OD1 ASN A 204     -26.777 -24.799  75.620  0.00  0.00      A120  
ATOM   3219  ND2 ASN A 204     -27.455 -26.843  76.245  0.00  0.00      A120  
ATOM   3220 HD22 ASN A 204     -27.967 -27.314  76.959  0.00  0.00      A120  
ATOM   3221  C   ASN A 204     -27.099 -23.086  78.019  0.00  0.00      A120  
ATOM   3222  O   ASN A 204     -26.923 -23.232  79.260  0.00  0.00      A120  
ATOM   3223  N   GLY A 205     -26.148 -22.607  77.278  0.00  0.00      A120  
ATOM   3224  HN  GLY A 205     -26.266 -22.454  76.300  0.00  0.00      A120  
ATOM   3225  CA  GLY A 205     -24.868 -22.162  77.836  0.00  0.00      A120  
ATOM   3226  HA1 GLY A 205     -24.680 -22.475  78.852  0.00  0.00      A120  
ATOM   3227  HA2 GLY A 205     -24.757 -21.110  77.618  0.00  0.00      A120  
ATOM   3228  C   GLY A 205     -23.750 -22.777  77.109  0.00  0.00      A120  
ATOM   3229  O   GLY A 205     -22.620 -22.493  77.336  0.00  0.00      A120  
ATOM   3230  N   THR A 206     -24.045 -23.741  76.253  0.00  0.00      A120  
ATOM   3231  HN  THR A 206     -24.980 -24.080  76.188  0.00  0.00      A120  
ATOM   3232  CA  THR A 206     -23.078 -24.558  75.499  0.00  0.00      A120  
ATOM   3233  HA  THR A 206     -22.162 -23.989  75.549  0.00  0.00      A120  
ATOM   3234  CB  THR A 206     -22.892 -25.994  76.081  0.00  0.00      A120  
ATOM   3235  HB  THR A 206     -22.602 -26.757  75.327  0.00  0.00      A120  
ATOM   3236  OG1 THR A 206     -24.067 -26.527  76.730  0.00  0.00      A120  
ATOM   3237  HG1 THR A 206     -24.395 -25.839  77.314  0.00  0.00      A120  
ATOM   3238  CG2 THR A 206     -21.804 -25.918  77.166  0.00  0.00      A120  
ATOM   3239 HG21 THR A 206     -21.662 -26.914  77.638  0.00  0.00      A120  
ATOM   3240 HG22 THR A 206     -22.136 -25.321  78.042  0.00  0.00      A120  
ATOM   3241 HG23 THR A 206     -20.818 -25.516  76.849  0.00  0.00      A120  
ATOM   3242  C   THR A 206     -23.415 -24.738  74.098  0.00  0.00      A120  
ATOM   3243  O   THR A 206     -24.571 -24.794  73.708  0.00  0.00      A120  
ATOM   3244  N   GLY A 207     -22.374 -24.857  73.201  0.00  0.00      A120  
ATOM   3245  HN  GLY A 207     -21.438 -24.640  73.468  0.00  0.00      A120  
ATOM   3246  CA  GLY A 207     -22.545 -25.242  71.873  0.00  0.00      A120  
ATOM   3247  HA1 GLY A 207     -23.384 -25.915  71.783  0.00  0.00      A120  
ATOM   3248  HA2 GLY A 207     -21.576 -25.652  71.627  0.00  0.00      A120  
ATOM   3249  C   GLY A 207     -22.715 -24.170  70.848  0.00  0.00      A120  
ATOM   3250  O   GLY A 207     -22.908 -22.978  71.137  0.00  0.00      A120  
ATOM   3251  N   PRO A 208     -22.704 -24.613  69.512  0.00  0.00      A120  
ATOM   3252  CD  PRO A 208     -22.402 -26.016  69.099  0.00  0.00      A120  
ATOM   3253  HD1 PRO A 208     -23.133 -26.645  69.650  0.00  0.00      A120  
ATOM   3254  HD2 PRO A 208     -21.468 -26.430  69.537  0.00  0.00      A120  
ATOM   3255  CA  PRO A 208     -23.287 -23.825  68.397  0.00  0.00      A120  
ATOM   3256  HA  PRO A 208     -22.535 -23.103  68.114  0.00  0.00      A120  
ATOM   3257  CB  PRO A 208     -23.347 -24.859  67.304  0.00  0.00      A120  
ATOM   3258  HB1 PRO A 208     -23.363 -24.246  66.378  0.00  0.00      A120  
ATOM   3259  HB2 PRO A 208     -24.257 -25.493  67.368  0.00  0.00      A120  
ATOM   3260  CG  PRO A 208     -22.217 -25.908  67.593  0.00  0.00      A120  
ATOM   3261  HG1 PRO A 208     -22.350 -26.876  67.065  0.00  0.00      A120  
ATOM   3262  HG2 PRO A 208     -21.271 -25.349  67.425  0.00  0.00      A120  
ATOM   3263  C   PRO A 208     -24.550 -22.961  68.718  0.00  0.00      A120  
ATOM   3264  O   PRO A 208     -25.538 -23.570  69.127  0.00  0.00      A120  
ATOM   3265  N   CYS A 209     -24.459 -21.640  68.483  0.00  0.00      A120  
ATOM   3266  HN  CYS A 209     -23.557 -21.270  68.276  0.00  0.00      A120  
ATOM   3267  CA  CYS A 209     -25.506 -20.670  68.650  0.00  0.00      A120  
ATOM   3268  HA  CYS A 209     -26.246 -21.195  69.236  0.00  0.00      A120  
ATOM   3269  CB  CYS A 209     -25.080 -19.447  69.534  0.00  0.00      A120  
ATOM   3270  HB1 CYS A 209     -24.182 -18.934  69.129  0.00  0.00      A120  
ATOM   3271  HB2 CYS A 209     -24.756 -19.875  70.507  0.00  0.00      A120  
ATOM   3272  SG  CYS A 209     -26.477 -18.375  69.829  0.00  0.00      A120  
ATOM   3273  C   CYS A 209     -25.883 -20.180  67.285  0.00  0.00      A120  
ATOM   3274  O   CYS A 209     -24.949 -19.877  66.502  0.00  0.00      A120  
ATOM   3275  N   PRO A 210     -27.156 -20.181  66.902  0.00  0.00      A120  
ATOM   3276  CD  PRO A 210     -28.233 -20.901  67.678  0.00  0.00      A120  
ATOM   3277  HD1 PRO A 210     -28.254 -20.440  68.688  0.00  0.00      A120  
ATOM   3278  HD2 PRO A 210     -27.809 -21.911  67.863  0.00  0.00      A120  
ATOM   3279  CA  PRO A 210     -27.563 -20.008  65.488  0.00  0.00      A120  
ATOM   3280  HA  PRO A 210     -26.734 -20.241  64.837  0.00  0.00      A120  
ATOM   3281  CB  PRO A 210     -28.804 -20.923  65.392  0.00  0.00      A120  
ATOM   3282  HB1 PRO A 210     -28.451 -21.957  65.190  0.00  0.00      A120  
ATOM   3283  HB2 PRO A 210     -29.497 -20.694  64.554  0.00  0.00      A120  
ATOM   3284  CG  PRO A 210     -29.432 -20.821  66.729  0.00  0.00      A120  
ATOM   3285  HG1 PRO A 210     -30.000 -19.868  66.781  0.00  0.00      A120  
ATOM   3286  HG2 PRO A 210     -29.998 -21.745  66.978  0.00  0.00      A120  
ATOM   3287  C   PRO A 210     -27.956 -18.580  65.174  0.00  0.00      A120  
ATOM   3288  O   PRO A 210     -28.368 -18.278  64.051  0.00  0.00      A120  
ATOM   3289  N   SER A 211     -27.824 -17.733  66.157  0.00  0.00      A120  
ATOM   3290  HN  SER A 211     -27.480 -17.919  67.074  0.00  0.00      A120  
ATOM   3291  CA  SER A 211     -28.152 -16.299  65.932  0.00  0.00      A120  
ATOM   3292  HA  SER A 211     -27.969 -16.050  64.897  0.00  0.00      A120  
ATOM   3293  CB  SER A 211     -29.608 -16.025  66.295  0.00  0.00      A120  
ATOM   3294  HB1 SER A 211     -29.811 -16.189  67.375  0.00  0.00      A120  
ATOM   3295  HB2 SER A 211     -30.336 -16.674  65.762  0.00  0.00      A120  
ATOM   3296  OG  SER A 211     -29.961 -14.702  66.017  0.00  0.00      A120  
ATOM   3297  HG1 SER A 211     -30.921 -14.706  66.005  0.00  0.00      A120  
ATOM   3298  C   SER A 211     -27.152 -15.470  66.669  0.00  0.00      A120  
ATOM   3299  O   SER A 211     -26.805 -15.826  67.818  0.00  0.00      A120  
ATOM   3300  N   VAL A 212     -26.574 -14.497  65.930  0.00  0.00      A120  
ATOM   3301  HN  VAL A 212     -26.950 -14.189  65.060  0.00  0.00      A120  
ATOM   3302  CA  VAL A 212     -25.310 -13.882  66.271  0.00  0.00      A120  
ATOM   3303  HA  VAL A 212     -25.014 -14.068  67.293  0.00  0.00      A120  
ATOM   3304  CB  VAL A 212     -24.067 -14.436  65.469  0.00  0.00      A120  
ATOM   3305  HB  VAL A 212     -24.492 -14.542  64.448  0.00  0.00      A120  
ATOM   3306  CG1 VAL A 212     -22.785 -13.583  65.614  0.00  0.00      A120  
ATOM   3307 HG11 VAL A 212     -22.405 -13.296  66.618  0.00  0.00      A120  
ATOM   3308 HG12 VAL A 212     -22.970 -12.601  65.128  0.00  0.00      A120  
ATOM   3309 HG13 VAL A 212     -21.846 -13.994  65.185  0.00  0.00      A120  
ATOM   3310  CG2 VAL A 212     -23.648 -15.892  66.068  0.00  0.00      A120  
ATOM   3311 HG21 VAL A 212     -23.090 -15.586  66.978  0.00  0.00      A120  
ATOM   3312 HG22 VAL A 212     -22.971 -16.544  65.475  0.00  0.00      A120  
ATOM   3313 HG23 VAL A 212     -24.546 -16.406  66.473  0.00  0.00      A120  
ATOM   3314  C   VAL A 212     -25.346 -12.409  66.090  0.00  0.00      A120  
ATOM   3315  O   VAL A 212     -25.564 -11.945  64.957  0.00  0.00      A120  
ATOM   3316  N   SER A 213     -25.044 -11.558  67.082  0.00  0.00      A120  
ATOM   3317  HN  SER A 213     -24.958 -11.836  68.036  0.00  0.00      A120  
ATOM   3318  CA  SER A 213     -24.787 -10.128  66.851  0.00  0.00      A120  
ATOM   3319  HA  SER A 213     -24.797  -9.935  65.789  0.00  0.00      A120  
ATOM   3320  CB  SER A 213     -25.833  -9.128  67.411  0.00  0.00      A120  
ATOM   3321  HB1 SER A 213     -26.845  -9.278  66.980  0.00  0.00      A120  
ATOM   3322  HB2 SER A 213     -25.545  -8.068  67.240  0.00  0.00      A120  
ATOM   3323  OG  SER A 213     -26.011  -9.328  68.849  0.00  0.00      A120  
ATOM   3324  HG1 SER A 213     -26.680  -8.662  69.021  0.00  0.00      A120  
ATOM   3325  C   SER A 213     -23.438  -9.752  67.399  0.00  0.00      A120  
ATOM   3326  O   SER A 213     -22.785 -10.580  68.036  0.00  0.00      A120  
ATOM   3327  N   THR A 214     -22.934  -8.561  66.978  0.00  0.00      A120  
ATOM   3328  HN  THR A 214     -23.377  -7.933  66.344  0.00  0.00      A120  
ATOM   3329  CA  THR A 214     -21.558  -8.269  67.492  0.00  0.00      A120  
ATOM   3330  HA  THR A 214     -21.325  -8.824  68.389  0.00  0.00      A120  
ATOM   3331  CB  THR A 214     -20.380  -8.338  66.502  0.00  0.00      A120  
ATOM   3332  HB  THR A 214     -20.387  -9.375  66.104  0.00  0.00      A120  
ATOM   3333  OG1 THR A 214     -19.055  -7.964  67.010  0.00  0.00      A120  
ATOM   3334  HG1 THR A 214     -18.801  -8.581  67.700  0.00  0.00      A120  
ATOM   3335  CG2 THR A 214     -20.687  -7.505  65.285  0.00  0.00      A120  
ATOM   3336 HG21 THR A 214     -21.490  -7.902  64.628  0.00  0.00      A120  
ATOM   3337 HG22 THR A 214     -19.758  -7.541  64.677  0.00  0.00      A120  
ATOM   3338 HG23 THR A 214     -20.967  -6.453  65.505  0.00  0.00      A120  
ATOM   3339  C   THR A 214     -21.587  -6.847  67.951  0.00  0.00      A120  
ATOM   3340  O   THR A 214     -22.348  -6.011  67.477  0.00  0.00      A120  
ATOM   3341  N   VAL A 215     -20.680  -6.629  68.956  0.00  0.00      A120  
ATOM   3342  HN  VAL A 215     -20.100  -7.382  69.258  0.00  0.00      A120  
ATOM   3343  CA  VAL A 215     -20.585  -5.396  69.717  0.00  0.00      A120  
ATOM   3344  HA  VAL A 215     -20.866  -4.527  69.142  0.00  0.00      A120  
ATOM   3345  CB  VAL A 215     -21.365  -5.342  71.007  0.00  0.00      A120  
ATOM   3346  HB  VAL A 215     -21.137  -4.337  71.422  0.00  0.00      A120  
ATOM   3347  CG1 VAL A 215     -22.888  -5.190  70.695  0.00  0.00      A120  
ATOM   3348 HG11 VAL A 215     -23.204  -6.188  70.323  0.00  0.00      A120  
ATOM   3349 HG12 VAL A 215     -23.058  -4.331  70.012  0.00  0.00      A120  
ATOM   3350 HG13 VAL A 215     -23.561  -5.018  71.563  0.00  0.00      A120  
ATOM   3351  CG2 VAL A 215     -21.064  -6.527  71.929  0.00  0.00      A120  
ATOM   3352 HG21 VAL A 215     -21.423  -7.440  71.408  0.00  0.00      A120  
ATOM   3353 HG22 VAL A 215     -21.636  -6.508  72.882  0.00  0.00      A120  
ATOM   3354 HG23 VAL A 215     -19.972  -6.571  72.130  0.00  0.00      A120  
ATOM   3355  C   VAL A 215     -19.046  -5.234  70.001  0.00  0.00      A120  
ATOM   3356  O   VAL A 215     -18.238  -6.165  69.986  0.00  0.00      A120  
ATOM   3357  N   GLN A 216     -18.712  -4.038  70.454  0.00  0.00      A120  
ATOM   3358  HN  GLN A 216     -19.216  -3.178  70.418  0.00  0.00      A120  
ATOM   3359  CA  GLN A 216     -17.424  -3.633  70.972  0.00  0.00      A120  
ATOM   3360  HA  GLN A 216     -16.709  -4.418  70.779  0.00  0.00      A120  
ATOM   3361  CB  GLN A 216     -16.929  -2.286  70.305  0.00  0.00      A120  
ATOM   3362  HB1 GLN A 216     -15.888  -2.078  70.632  0.00  0.00      A120  
ATOM   3363  HB2 GLN A 216     -17.459  -1.339  70.541  0.00  0.00      A120  
ATOM   3364  CG  GLN A 216     -16.673  -2.402  68.746  0.00  0.00      A120  
ATOM   3365  HG1 GLN A 216     -16.402  -1.367  68.447  0.00  0.00      A120  
ATOM   3366  HG2 GLN A 216     -17.611  -2.684  68.221  0.00  0.00      A120  
ATOM   3367  CD  GLN A 216     -15.652  -3.474  68.343  0.00  0.00      A120  
ATOM   3368  OE1 GLN A 216     -15.790  -4.380  67.467  0.00  0.00      A120  
ATOM   3369  NE2 GLN A 216     -14.478  -3.434  68.986  0.00  0.00      A120  
ATOM   3370 HE21 GLN A 216     -14.167  -2.747  69.643  0.00  0.00      A120  
ATOM   3371 HE22 GLN A 216     -13.843  -4.191  68.833  0.00  0.00      A120  
ATOM   3372  C   GLN A 216     -17.472  -3.479  72.420  0.00  0.00      A120  
ATOM   3373  O   GLN A 216     -16.418  -3.647  73.053  0.00  0.00      A120  
ATOM   3374  N   CYS A 217     -18.613  -3.244  73.064  0.00  0.00      A120  
ATOM   3375  HN  CYS A 217     -19.522  -3.247  72.654  0.00  0.00      A120  
ATOM   3376  CA  CYS A 217     -18.738  -3.175  74.483  0.00  0.00      A120  
ATOM   3377  HA  CYS A 217     -17.928  -3.768  74.881  0.00  0.00      A120  
ATOM   3378  CB  CYS A 217     -18.845  -1.759  75.229  0.00  0.00      A120  
ATOM   3379  HB1 CYS A 217     -18.923  -1.906  76.328  0.00  0.00      A120  
ATOM   3380  HB2 CYS A 217     -19.727  -1.259  74.777  0.00  0.00      A120  
ATOM   3381  SG  CYS A 217     -17.466  -0.631  74.723  0.00  0.00      A120  
ATOM   3382  C   CYS A 217     -19.988  -3.876  74.844  0.00  0.00      A120  
ATOM   3383  O   CYS A 217     -20.945  -3.866  74.122  0.00  0.00      A120  
ATOM   3384  N   THR A 218     -20.095  -4.458  76.100  0.00  0.00      A120  
ATOM   3385  HN  THR A 218     -19.289  -4.446  76.687  0.00  0.00      A120  
ATOM   3386  CA  THR A 218     -21.265  -5.095  76.650  0.00  0.00      A120  
ATOM   3387  HA  THR A 218     -21.647  -5.811  75.937  0.00  0.00      A120  
ATOM   3388  CB  THR A 218     -21.033  -5.903  77.877  0.00  0.00      A120  
ATOM   3389  HB  THR A 218     -21.937  -6.510  78.099  0.00  0.00      A120  
ATOM   3390  OG1 THR A 218     -20.674  -5.112  78.994  0.00  0.00      A120  
ATOM   3391  HG1 THR A 218     -21.532  -4.787  79.276  0.00  0.00      A120  
ATOM   3392  CG2 THR A 218     -19.929  -7.012  77.590  0.00  0.00      A120  
ATOM   3393 HG21 THR A 218     -19.576  -7.395  78.571  0.00  0.00      A120  
ATOM   3394 HG22 THR A 218     -19.076  -6.550  77.050  0.00  0.00      A120  
ATOM   3395 HG23 THR A 218     -20.289  -7.785  76.878  0.00  0.00      A120  
ATOM   3396  C   THR A 218     -22.407  -4.108  77.005  0.00  0.00      A120  
ATOM   3397  O   THR A 218     -22.110  -2.947  77.342  0.00  0.00      A120  
ATOM   3398  N   HSD A 219     -23.693  -4.598  77.127  0.00  0.00      A120  
ATOM   3399  HN  HSD A 219     -23.876  -5.508  76.762  0.00  0.00      A120  
ATOM   3400  CA  HSD A 219     -24.660  -4.104  78.043  0.00  0.00      A120  
ATOM   3401  HA  HSD A 219     -25.111  -3.228  77.600  0.00  0.00      A120  
ATOM   3402  CB  HSD A 219     -25.977  -5.036  77.991  0.00  0.00      A120  
ATOM   3403  HB1 HSD A 219     -25.745  -6.061  78.353  0.00  0.00      A120  
ATOM   3404  HB2 HSD A 219     -26.281  -5.217  76.938  0.00  0.00      A120  
ATOM   3405  ND1 HSD A 219     -27.900  -3.451  78.712  0.00  0.00      A120  
ATOM   3406  HD1 HSD A 219     -27.673  -2.695  78.098  0.00  0.00      A120  
ATOM   3407  CG  HSD A 219     -27.124  -4.527  78.922  0.00  0.00      A120  
ATOM   3408  CE1 HSD A 219     -28.907  -3.475  79.620  0.00  0.00      A120  
ATOM   3409  HE1 HSD A 219     -29.583  -2.634  79.774  0.00  0.00      A120  
ATOM   3410  NE2 HSD A 219     -28.837  -4.459  80.444  0.00  0.00      A120  
ATOM   3411  CD2 HSD A 219     -27.673  -5.148  80.057  0.00  0.00      A120  
ATOM   3412  HD2 HSD A 219     -27.251  -6.063  80.453  0.00  0.00      A120  
ATOM   3413  C   HSD A 219     -24.153  -3.971  79.474  0.00  0.00      A120  
ATOM   3414  O   HSD A 219     -23.291  -4.715  79.933  0.00  0.00      A120  
ATOM   3415  N   GLY A 220     -24.743  -2.885  80.159  0.00  0.00      A120  
ATOM   3416  HN  GLY A 220     -25.406  -2.293  79.708  0.00  0.00      A120  
ATOM   3417  CA  GLY A 220     -24.365  -2.526  81.549  0.00  0.00      A120  
ATOM   3418  HA1 GLY A 220     -24.878  -1.629  81.862  0.00  0.00      A120  
ATOM   3419  HA2 GLY A 220     -23.299  -2.429  81.401  0.00  0.00      A120  
ATOM   3420  C   GLY A 220     -24.587  -3.598  82.511  0.00  0.00      A120  
ATOM   3421  O   GLY A 220     -25.707  -4.101  82.692  0.00  0.00      A120  
ATOM   3422  N   ILE A 221     -23.544  -4.052  83.253  0.00  0.00      A120  
ATOM   3423  HN  ILE A 221     -22.632  -3.703  83.050  0.00  0.00      A120  
ATOM   3424  CA  ILE A 221     -23.564  -5.140  84.204  0.00  0.00      A120  
ATOM   3425  HA  ILE A 221     -24.549  -5.582  84.176  0.00  0.00      A120  
ATOM   3426  CB  ILE A 221     -22.601  -6.301  83.998  0.00  0.00      A120  
ATOM   3427  HB  ILE A 221     -21.589  -5.917  84.248  0.00  0.00      A120  
ATOM   3428  CG2 ILE A 221     -22.859  -7.503  84.928  0.00  0.00      A120  
ATOM   3429 HG21 ILE A 221     -23.854  -7.868  84.597  0.00  0.00      A120  
ATOM   3430 HG22 ILE A 221     -22.873  -7.131  85.974  0.00  0.00      A120  
ATOM   3431 HG23 ILE A 221     -22.057  -8.266  84.828  0.00  0.00      A120  
ATOM   3432  CG1 ILE A 221     -22.422  -6.732  82.474  0.00  0.00      A120  
ATOM   3433 HG11 ILE A 221     -21.649  -7.523  82.576  0.00  0.00      A120  
ATOM   3434 HG12 ILE A 221     -22.007  -5.938  81.817  0.00  0.00      A120  
ATOM   3435  CD  ILE A 221     -23.608  -7.300  81.787  0.00  0.00      A120  
ATOM   3436  HD1 ILE A 221     -24.372  -6.501  81.677  0.00  0.00      A120  
ATOM   3437  HD2 ILE A 221     -23.973  -8.183  82.355  0.00  0.00      A120  
ATOM   3438  HD3 ILE A 221     -23.254  -7.753  80.837  0.00  0.00      A120  
ATOM   3439  C   ILE A 221     -23.369  -4.563  85.633  0.00  0.00      A120  
ATOM   3440  O   ILE A 221     -22.366  -3.864  85.912  0.00  0.00      A120  
ATOM   3441  N   LYS A 222     -24.415  -4.621  86.452  0.00  0.00      A120  
ATOM   3442  HN  LYS A 222     -25.277  -5.010  86.138  0.00  0.00      A120  
ATOM   3443  CA  LYS A 222     -24.333  -4.100  87.771  0.00  0.00      A120  
ATOM   3444  HA  LYS A 222     -23.666  -3.254  87.851  0.00  0.00      A120  
ATOM   3445  CB  LYS A 222     -25.734  -3.584  88.359  0.00  0.00      A120  
ATOM   3446  HB1 LYS A 222     -25.437  -3.265  89.381  0.00  0.00      A120  
ATOM   3447  HB2 LYS A 222     -26.488  -4.399  88.342  0.00  0.00      A120  
ATOM   3448  CG  LYS A 222     -26.195  -2.387  87.497  0.00  0.00      A120  
ATOM   3449  HG1 LYS A 222     -26.208  -2.806  86.468  0.00  0.00      A120  
ATOM   3450  HG2 LYS A 222     -25.372  -1.664  87.681  0.00  0.00      A120  
ATOM   3451  CD  LYS A 222     -27.488  -1.578  88.053  0.00  0.00      A120  
ATOM   3452  HD1 LYS A 222     -27.538  -0.649  87.445  0.00  0.00      A120  
ATOM   3453  HD2 LYS A 222     -27.208  -1.165  89.046  0.00  0.00      A120  
ATOM   3454  CE  LYS A 222     -28.784  -2.488  88.061  0.00  0.00      A120  
ATOM   3455  HE1 LYS A 222     -29.545  -1.828  88.528  0.00  0.00      A120  
ATOM   3456  HE2 LYS A 222     -28.560  -3.345  88.732  0.00  0.00      A120  
ATOM   3457  NZ  LYS A 222     -29.212  -2.984  86.756  0.00  0.00      A120  
ATOM   3458  HZ1 LYS A 222     -28.527  -3.685  86.410  0.00  0.00      A120  
ATOM   3459  HZ2 LYS A 222     -29.254  -2.249  86.021  0.00  0.00      A120  
ATOM   3460  HZ3 LYS A 222     -30.168  -3.393  86.765  0.00  0.00      A120  
ATOM   3461  C   LYS A 222     -23.895  -5.144  88.746  0.00  0.00      A120  
ATOM   3462  O   LYS A 222     -24.518  -6.245  88.882  0.00  0.00      A120  
ATOM   3463  N   PRO A 223     -22.802  -4.977  89.575  0.00  0.00      A120  
ATOM   3464  CD  PRO A 223     -21.830  -3.906  89.304  0.00  0.00      A120  
ATOM   3465  HD1 PRO A 223     -22.362  -2.933  89.374  0.00  0.00      A120  
ATOM   3466  HD2 PRO A 223     -21.369  -4.115  88.315  0.00  0.00      A120  
ATOM   3467  CA  PRO A 223     -22.385  -5.967  90.479  0.00  0.00      A120  
ATOM   3468  HA  PRO A 223     -22.458  -6.992  90.149  0.00  0.00      A120  
ATOM   3469  CB  PRO A 223     -20.879  -5.517  90.622  0.00  0.00      A120  
ATOM   3470  HB1 PRO A 223     -20.198  -6.042  89.919  0.00  0.00      A120  
ATOM   3471  HB2 PRO A 223     -20.481  -5.787  91.624  0.00  0.00      A120  
ATOM   3472  CG  PRO A 223     -20.796  -4.067  90.360  0.00  0.00      A120  
ATOM   3473  HG1 PRO A 223     -21.147  -3.617  91.313  0.00  0.00      A120  
ATOM   3474  HG2 PRO A 223     -19.739  -3.804  90.138  0.00  0.00      A120  
ATOM   3475  C   PRO A 223     -23.109  -5.910  91.827  0.00  0.00      A120  
ATOM   3476  O   PRO A 223     -22.508  -5.526  92.829  0.00  0.00      A120  
ATOM   3477  N   VAL A 224     -24.398  -6.221  91.838  0.00  0.00      A120  
ATOM   3478  HN  VAL A 224     -24.833  -6.359  90.951  0.00  0.00      A120  
ATOM   3479  CA  VAL A 224     -25.299  -6.293  92.960  0.00  0.00      A120  
ATOM   3480  HA  VAL A 224     -25.063  -5.449  93.591  0.00  0.00      A120  
ATOM   3481  CB  VAL A 224     -26.839  -6.256  92.670  0.00  0.00      A120  
ATOM   3482  HB  VAL A 224     -27.140  -7.271  92.333  0.00  0.00      A120  
ATOM   3483  CG1 VAL A 224     -27.424  -5.912  94.073  0.00  0.00      A120  
ATOM   3484 HG11 VAL A 224     -28.525  -5.785  94.000  0.00  0.00      A120  
ATOM   3485 HG12 VAL A 224     -27.032  -4.945  94.453  0.00  0.00      A120  
ATOM   3486 HG13 VAL A 224     -27.198  -6.814  94.682  0.00  0.00      A120  
ATOM   3487  CG2 VAL A 224     -27.088  -5.251  91.475  0.00  0.00      A120  
ATOM   3488 HG21 VAL A 224     -28.064  -4.764  91.685  0.00  0.00      A120  
ATOM   3489 HG22 VAL A 224     -27.013  -5.796  90.510  0.00  0.00      A120  
ATOM   3490 HG23 VAL A 224     -26.359  -4.449  91.232  0.00  0.00      A120  
ATOM   3491  C   VAL A 224     -24.864  -7.499  93.719  0.00  0.00      A120  
ATOM   3492  O   VAL A 224     -25.115  -8.652  93.385  0.00  0.00      A120  
ATOM   3493  N   VAL A 225     -24.319  -7.322  94.904  0.00  0.00      A120  
ATOM   3494  HN  VAL A 225     -24.156  -6.419  95.294  0.00  0.00      A120  
ATOM   3495  CA  VAL A 225     -23.933  -8.506  95.714  0.00  0.00      A120  
ATOM   3496  HA  VAL A 225     -23.630  -9.330  95.085  0.00  0.00      A120  
ATOM   3497  CB  VAL A 225     -22.705  -8.218  96.528  0.00  0.00      A120  
ATOM   3498  HB  VAL A 225     -22.799  -7.212  96.990  0.00  0.00      A120  
ATOM   3499  CG1 VAL A 225     -22.507  -9.358  97.555  0.00  0.00      A120  
ATOM   3500 HG11 VAL A 225     -23.112  -9.311  98.485  0.00  0.00      A120  
ATOM   3501 HG12 VAL A 225     -21.428  -9.307  97.814  0.00  0.00      A120  
ATOM   3502 HG13 VAL A 225     -22.731 -10.342  97.090  0.00  0.00      A120  
ATOM   3503  CG2 VAL A 225     -21.458  -8.193  95.510  0.00  0.00      A120  
ATOM   3504 HG21 VAL A 225     -21.261  -9.119  94.929  0.00  0.00      A120  
ATOM   3505 HG22 VAL A 225     -20.689  -8.095  96.307  0.00  0.00      A120  
ATOM   3506 HG23 VAL A 225     -21.440  -7.285  94.870  0.00  0.00      A120  
ATOM   3507  C   VAL A 225     -25.127  -8.854  96.439  0.00  0.00      A120  
ATOM   3508  O   VAL A 225     -25.682  -8.110  97.272  0.00  0.00      A120  
ATOM   3509  N   SER A 226     -25.542 -10.085  96.262  0.00  0.00      A120  
ATOM   3510  HN  SER A 226     -25.111 -10.679  95.588  0.00  0.00      A120  
ATOM   3511  CA  SER A 226     -26.589 -10.671  97.021  0.00  0.00      A120  
ATOM   3512  HA  SER A 226     -26.450 -10.309  98.029  0.00  0.00      A120  
ATOM   3513  CB  SER A 226     -28.070 -10.421  96.423  0.00  0.00      A120  
ATOM   3514  HB1 SER A 226     -28.248  -9.329  96.316  0.00  0.00      A120  
ATOM   3515  HB2 SER A 226     -28.860 -10.624  97.177  0.00  0.00      A120  
ATOM   3516  OG  SER A 226     -28.364 -11.079  95.162  0.00  0.00      A120  
ATOM   3517  HG1 SER A 226     -29.136 -11.630  95.313  0.00  0.00      A120  
ATOM   3518  C   SER A 226     -26.497 -12.173  97.190  0.00  0.00      A120  
ATOM   3519  O   SER A 226     -25.914 -12.850  96.360  0.00  0.00      A120  
ATOM   3520  N   THR A 227     -27.126 -12.701  98.264  0.00  0.00      A120  
ATOM   3521  HN  THR A 227     -27.497 -12.113  98.979  0.00  0.00      A120  
ATOM   3522  CA  THR A 227     -27.259 -14.186  98.363  0.00  0.00      A120  
ATOM   3523  HA  THR A 227     -26.719 -14.655  97.554  0.00  0.00      A120  
ATOM   3524  CB  THR A 227     -26.747 -14.907  99.552  0.00  0.00      A120  
ATOM   3525  HB  THR A 227     -27.150 -15.942  99.559  0.00  0.00      A120  
ATOM   3526  OG1 THR A 227     -27.140 -14.229 100.763  0.00  0.00      A120  
ATOM   3527  HG1 THR A 227     -27.119 -14.895 101.454  0.00  0.00      A120  
ATOM   3528  CG2 THR A 227     -25.214 -14.859  99.444  0.00  0.00      A120  
ATOM   3529 HG21 THR A 227     -24.728 -15.471 100.234  0.00  0.00      A120  
ATOM   3530 HG22 THR A 227     -24.913 -13.791  99.503  0.00  0.00      A120  
ATOM   3531 HG23 THR A 227     -24.905 -15.247  98.450  0.00  0.00      A120  
ATOM   3532  C   THR A 227     -28.744 -14.549  98.229  0.00  0.00      A120  
ATOM   3533  O   THR A 227     -29.643 -13.896  98.683  0.00  0.00      A120  
ATOM   3534  N   GLN A 228     -28.929 -15.660  97.399  0.00  0.00      A120  
ATOM   3535  HN  GLN A 228     -28.083 -15.992  96.988  0.00  0.00      A120  
ATOM   3536  CA  GLN A 228     -30.250 -16.354  97.271  0.00  0.00      A120  
ATOM   3537  HA  GLN A 228     -29.961 -17.390  97.176  0.00  0.00      A120  
ATOM   3538  CB  GLN A 228     -30.986 -16.584  98.551  0.00  0.00      A120  
ATOM   3539  HB1 GLN A 228     -31.844 -17.256  98.336  0.00  0.00      A120  
ATOM   3540  HB2 GLN A 228     -31.493 -15.692  98.977  0.00  0.00      A120  
ATOM   3541  CG  GLN A 228     -30.091 -17.326  99.593  0.00  0.00      A120  
ATOM   3542  HG1 GLN A 228     -29.270 -16.662  99.938  0.00  0.00      A120  
ATOM   3543  HG2 GLN A 228     -29.718 -18.259  99.120  0.00  0.00      A120  
ATOM   3544  CD  GLN A 228     -31.080 -17.708 100.783  0.00  0.00      A120  
ATOM   3545  OE1 GLN A 228     -32.293 -17.615 100.732  0.00  0.00      A120  
ATOM   3546  NE2 GLN A 228     -30.389 -18.117 101.902  0.00  0.00      A120  
ATOM   3547 HE21 GLN A 228     -30.923 -18.373 102.709  0.00  0.00      A120  
ATOM   3548 HE22 GLN A 228     -29.399 -18.252 101.896  0.00  0.00      A120  
ATOM   3549  C   GLN A 228     -31.220 -15.897  96.210  0.00  0.00      A120  
ATOM   3550  O   GLN A 228     -31.521 -16.618  95.232  0.00  0.00      A120  
ATOM   3551  N   LEU A 229     -31.605 -14.636  96.283  0.00  0.00      A120  
ATOM   3552  HN  LEU A 229     -31.229 -13.918  96.863  0.00  0.00      A120  
ATOM   3553  CA  LEU A 229     -32.408 -14.083  95.191  0.00  0.00      A120  
ATOM   3554  HA  LEU A 229     -32.853 -14.842  94.565  0.00  0.00      A120  
ATOM   3555  CB  LEU A 229     -33.677 -13.338  95.787  0.00  0.00      A120  
ATOM   3556  HB1 LEU A 229     -34.222 -12.952  94.899  0.00  0.00      A120  
ATOM   3557  HB2 LEU A 229     -33.486 -12.482  96.469  0.00  0.00      A120  
ATOM   3558  CG  LEU A 229     -34.662 -14.287  96.482  0.00  0.00      A120  
ATOM   3559  HG  LEU A 229     -34.766 -15.107  95.739  0.00  0.00      A120  
ATOM   3560  CD1 LEU A 229     -34.347 -14.616  97.910  0.00  0.00      A120  
ATOM   3561 HD11 LEU A 229     -35.158 -15.278  98.284  0.00  0.00      A120  
ATOM   3562 HD12 LEU A 229     -34.310 -13.758  98.614  0.00  0.00      A120  
ATOM   3563 HD13 LEU A 229     -33.361 -15.128  97.919  0.00  0.00      A120  
ATOM   3564  CD2 LEU A 229     -36.011 -13.549  96.563  0.00  0.00      A120  
ATOM   3565 HD21 LEU A 229     -36.879 -14.208  96.782  0.00  0.00      A120  
ATOM   3566 HD22 LEU A 229     -36.260 -13.033  95.611  0.00  0.00      A120  
ATOM   3567 HD23 LEU A 229     -36.025 -12.799  97.382  0.00  0.00      A120  
ATOM   3568  C   LEU A 229     -31.548 -13.086  94.418  0.00  0.00      A120  
ATOM   3569  O   LEU A 229     -30.743 -12.380  95.077  0.00  0.00      A120  
ATOM   3570  N   LEU A 230     -31.722 -13.138  93.049  0.00  0.00      A120  
ATOM   3571  HN  LEU A 230     -32.289 -13.859  92.660  0.00  0.00      A120  
ATOM   3572  CA  LEU A 230     -31.069 -12.163  92.157  0.00  0.00      A120  
ATOM   3573  HA  LEU A 230     -30.113 -11.911  92.591  0.00  0.00      A120  
ATOM   3574  CB  LEU A 230     -30.662 -12.729  90.736  0.00  0.00      A120  
ATOM   3575  HB1 LEU A 230     -30.155 -12.014  90.055  0.00  0.00      A120  
ATOM   3576  HB2 LEU A 230     -31.619 -12.973  90.227  0.00  0.00      A120  
ATOM   3577  CG  LEU A 230     -29.853 -14.012  90.815  0.00  0.00      A120  
ATOM   3578  HG  LEU A 230     -30.284 -14.655  91.613  0.00  0.00      A120  
ATOM   3579  CD1 LEU A 230     -29.797 -14.846  89.582  0.00  0.00      A120  
ATOM   3580 HD11 LEU A 230     -29.557 -15.895  89.857  0.00  0.00      A120  
ATOM   3581 HD12 LEU A 230     -29.138 -14.300  88.873  0.00  0.00      A120  
ATOM   3582 HD13 LEU A 230     -30.708 -14.903  88.949  0.00  0.00      A120  
ATOM   3583  CD2 LEU A 230     -28.384 -13.701  91.267  0.00  0.00      A120  
ATOM   3584 HD21 LEU A 230     -27.875 -14.678  91.119  0.00  0.00      A120  
ATOM   3585 HD22 LEU A 230     -28.412 -13.382  92.330  0.00  0.00      A120  
ATOM   3586 HD23 LEU A 230     -27.990 -12.853  90.667  0.00  0.00      A120  
ATOM   3587  C   LEU A 230     -31.883 -10.872  92.090  0.00  0.00      A120  
ATOM   3588  O   LEU A 230     -33.084 -10.924  91.872  0.00  0.00      A120  
ATOM   3589  N   LEU A 231     -31.206  -9.715  92.293  0.00  0.00      A120  
ATOM   3590  HN  LEU A 231     -30.220  -9.863  92.264  0.00  0.00      A120  
ATOM   3591  CA  LEU A 231     -31.792  -8.472  92.473  0.00  0.00      A120  
ATOM   3592  HA  LEU A 231     -32.844  -8.574  92.251  0.00  0.00      A120  
ATOM   3593  CB  LEU A 231     -31.438  -7.996  93.961  0.00  0.00      A120  
ATOM   3594  HB1 LEU A 231     -31.924  -7.009  94.118  0.00  0.00      A120  
ATOM   3595  HB2 LEU A 231     -30.341  -8.080  94.118  0.00  0.00      A120  
ATOM   3596  CG  LEU A 231     -32.036  -8.874  95.075  0.00  0.00      A120  
ATOM   3597  HG  LEU A 231     -31.644  -9.891  94.861  0.00  0.00      A120  
ATOM   3598  CD1 LEU A 231     -31.604  -8.141  96.422  0.00  0.00      A120  
ATOM   3599 HD11 LEU A 231     -30.571  -7.737  96.491  0.00  0.00      A120  
ATOM   3600 HD12 LEU A 231     -31.919  -8.679  97.341  0.00  0.00      A120  
ATOM   3601 HD13 LEU A 231     -32.332  -7.312  96.297  0.00  0.00      A120  
ATOM   3602  CD2 LEU A 231     -33.603  -9.007  95.005  0.00  0.00      A120  
ATOM   3603 HD21 LEU A 231     -33.960  -9.622  94.151  0.00  0.00      A120  
ATOM   3604 HD22 LEU A 231     -34.105  -8.043  94.773  0.00  0.00      A120  
ATOM   3605 HD23 LEU A 231     -33.969  -9.412  95.973  0.00  0.00      A120  
ATOM   3606  C   LEU A 231     -31.269  -7.519  91.424  0.00  0.00      A120  
ATOM   3607  O   LEU A 231     -30.076  -7.230  91.353  0.00  0.00      A120  
ATOM   3608  N   ASN A 232     -32.180  -6.986  90.586  0.00  0.00      A120  
ATOM   3609  HN  ASN A 232     -33.153  -7.174  90.700  0.00  0.00      A120  
ATOM   3610  CA  ASN A 232     -31.808  -6.110  89.499  0.00  0.00      A120  
ATOM   3611  HA  ASN A 232     -32.737  -5.886  88.997  0.00  0.00      A120  
ATOM   3612  CB  ASN A 232     -31.244  -4.767  90.043  0.00  0.00      A120  
ATOM   3613  HB1 ASN A 232     -31.139  -4.117  89.149  0.00  0.00      A120  
ATOM   3614  HB2 ASN A 232     -30.213  -4.853  90.448  0.00  0.00      A120  
ATOM   3615  CG  ASN A 232     -32.122  -4.055  91.072  0.00  0.00      A120  
ATOM   3616  OD1 ASN A 232     -33.322  -4.198  91.152  0.00  0.00      A120  
ATOM   3617  ND2 ASN A 232     -31.549  -3.115  91.866  0.00  0.00      A120  
ATOM   3618 HD22 ASN A 232     -30.564  -2.961  91.859  0.00  0.00      A120  
ATOM   3619  C   ASN A 232     -30.784  -6.651  88.402  0.00  0.00      A120  
ATOM   3620  O   ASN A 232     -29.839  -5.957  87.899  0.00  0.00      A120  
ATOM   3621  N   GLY A 233     -30.875  -7.951  88.002  0.00  0.00      A120  
ATOM   3622  HN  GLY A 233     -31.416  -8.642  88.475  0.00  0.00      A120  
ATOM   3623  CA  GLY A 233     -30.156  -8.597  86.934  0.00  0.00      A120  
ATOM   3624  HA1 GLY A 233     -30.122  -9.644  87.198  0.00  0.00      A120  
ATOM   3625  HA2 GLY A 233     -29.260  -8.040  86.706  0.00  0.00      A120  
ATOM   3626  C   GLY A 233     -30.876  -8.676  85.698  0.00  0.00      A120  
ATOM   3627  O   GLY A 233     -31.973  -8.088  85.489  0.00  0.00      A120  
ATOM   3628  N   SER A 234     -30.447  -9.533  84.737  0.00  0.00      A120  
ATOM   3629  HN  SER A 234     -29.598  -9.976  85.015  0.00  0.00      A120  
ATOM   3630  CA  SER A 234     -31.191  -9.866  83.557  0.00  0.00      A120  
ATOM   3631  HA  SER A 234     -31.582  -8.950  83.139  0.00  0.00      A120  
ATOM   3632  CB  SER A 234     -30.306 -10.556  82.535  0.00  0.00      A120  
ATOM   3633  HB1 SER A 234     -30.947 -10.780  81.656  0.00  0.00      A120  
ATOM   3634  HB2 SER A 234     -29.832 -11.452  82.990  0.00  0.00      A120  
ATOM   3635  OG  SER A 234     -29.227  -9.690  82.127  0.00  0.00      A120  
ATOM   3636  HG1 SER A 234     -28.576  -9.689  82.833  0.00  0.00      A120  
ATOM   3637  C   SER A 234     -32.348 -10.847  83.655  0.00  0.00      A120  
ATOM   3638  O   SER A 234     -32.261 -11.884  84.250  0.00  0.00      A120  
ATOM   3639  N   LEU A 235     -33.445 -10.488  82.974  0.00  0.00      A120  
ATOM   3640  HN  LEU A 235     -33.500  -9.632  82.466  0.00  0.00      A120  
ATOM   3641  CA  LEU A 235     -34.638 -11.295  82.808  0.00  0.00      A120  
ATOM   3642  HA  LEU A 235     -34.832 -11.665  83.804  0.00  0.00      A120  
ATOM   3643  CB  LEU A 235     -35.881 -10.454  82.438  0.00  0.00      A120  
ATOM   3644  HB1 LEU A 235     -36.704 -11.170  82.229  0.00  0.00      A120  
ATOM   3645  HB2 LEU A 235     -35.768  -9.948  81.455  0.00  0.00      A120  
ATOM   3646  CG  LEU A 235     -36.402  -9.402  83.395  0.00  0.00      A120  
ATOM   3647  HG  LEU A 235     -35.583  -8.720  83.709  0.00  0.00      A120  
ATOM   3648  CD1 LEU A 235     -37.264  -8.375  82.557  0.00  0.00      A120  
ATOM   3649 HD11 LEU A 235     -36.671  -7.584  82.051  0.00  0.00      A120  
ATOM   3650 HD12 LEU A 235     -37.960  -7.775  83.182  0.00  0.00      A120  
ATOM   3651 HD13 LEU A 235     -37.867  -8.996  81.861  0.00  0.00      A120  
ATOM   3652  CD2 LEU A 235     -37.185 -10.012  84.629  0.00  0.00      A120  
ATOM   3653 HD21 LEU A 235     -37.969 -10.645  84.162  0.00  0.00      A120  
ATOM   3654 HD22 LEU A 235     -37.797  -9.197  85.072  0.00  0.00      A120  
ATOM   3655 HD23 LEU A 235     -36.523 -10.571  85.323  0.00  0.00      A120  
ATOM   3656  C   LEU A 235     -34.336 -12.243  81.713  0.00  0.00      A120  
ATOM   3657  O   LEU A 235     -33.511 -11.953  80.853  0.00  0.00      A120  
ATOM   3658  N   ALA A 236     -35.097 -13.398  81.727  0.00  0.00      A120  
ATOM   3659  HN  ALA A 236     -35.665 -13.525  82.537  0.00  0.00      A120  
ATOM   3660  CA  ALA A 236     -35.235 -14.310  80.587  0.00  0.00      A120  
ATOM   3661  HA  ALA A 236     -34.258 -14.629  80.253  0.00  0.00      A120  
ATOM   3662  CB  ALA A 236     -35.998 -15.568  80.840  0.00  0.00      A120  
ATOM   3663  HB1 ALA A 236     -35.968 -16.407  80.112  0.00  0.00      A120  
ATOM   3664  HB2 ALA A 236     -37.052 -15.338  81.108  0.00  0.00      A120  
ATOM   3665  HB3 ALA A 236     -35.533 -15.955  81.772  0.00  0.00      A120  
ATOM   3666  C   ALA A 236     -35.819 -13.659  79.285  0.00  0.00      A120  
ATOM   3667  O   ALA A 236     -36.456 -12.629  79.297  0.00  0.00      A120  
ATOM   3668  N   GLU A 237     -35.590 -14.329  78.174  0.00  0.00      A120  
ATOM   3669  HN  GLU A 237     -35.097 -15.193  78.231  0.00  0.00      A120  
ATOM   3670  CA  GLU A 237     -36.308 -14.127  76.903  0.00  0.00      A120  
ATOM   3671  HA  GLU A 237     -36.944 -13.264  77.037  0.00  0.00      A120  
ATOM   3672  CB  GLU A 237     -35.447 -13.765  75.627  0.00  0.00      A120  
ATOM   3673  HB1 GLU A 237     -36.149 -13.648  74.774  0.00  0.00      A120  
ATOM   3674  HB2 GLU A 237     -34.666 -14.472  75.275  0.00  0.00      A120  
ATOM   3675  CG  GLU A 237     -34.868 -12.293  75.790  0.00  0.00      A120  
ATOM   3676  HG1 GLU A 237     -34.216 -12.365  76.686  0.00  0.00      A120  
ATOM   3677  HG2 GLU A 237     -35.688 -11.561  75.952  0.00  0.00      A120  
ATOM   3678  CD  GLU A 237     -33.987 -11.975  74.709  0.00  0.00      A120  
ATOM   3679  OE1 GLU A 237     -32.863 -12.481  74.602  0.00  0.00      A120  
ATOM   3680  OE2 GLU A 237     -34.430 -11.199  73.810  0.00  0.00      A120  
ATOM   3681  C   GLU A 237     -37.216 -15.280  76.608  0.00  0.00      A120  
ATOM   3682  O   GLU A 237     -36.848 -16.453  76.694  0.00  0.00      A120  
ATOM   3683  N   GLU A 238     -38.459 -14.972  76.200  0.00  0.00      A120  
ATOM   3684  HN  GLU A 238     -38.784 -14.037  76.314  0.00  0.00      A120  
ATOM   3685  CA  GLU A 238     -39.425 -15.852  75.647  0.00  0.00      A120  
ATOM   3686  HA  GLU A 238     -40.095 -15.167  75.147  0.00  0.00      A120  
ATOM   3687  CB  GLU A 238     -38.908 -16.742  74.476  0.00  0.00      A120  
ATOM   3688  HB1 GLU A 238     -39.581 -17.617  74.353  0.00  0.00      A120  
ATOM   3689  HB2 GLU A 238     -37.969 -17.219  74.829  0.00  0.00      A120  
ATOM   3690  CG  GLU A 238     -38.681 -16.060  73.118  0.00  0.00      A120  
ATOM   3691  HG1 GLU A 238     -38.232 -16.867  72.501  0.00  0.00      A120  
ATOM   3692  HG2 GLU A 238     -37.926 -15.247  73.071  0.00  0.00      A120  
ATOM   3693  CD  GLU A 238     -39.888 -15.470  72.463  0.00  0.00      A120  
ATOM   3694  OE1 GLU A 238     -40.802 -16.314  72.146  0.00  0.00      A120  
ATOM   3695  OE2 GLU A 238     -40.087 -14.281  72.187  0.00  0.00      A120  
ATOM   3696  C   GLU A 238     -40.258 -16.709  76.623  0.00  0.00      A120  
ATOM   3697  O   GLU A 238     -41.453 -16.881  76.425  0.00  0.00      A120  
ATOM   3698  N   GLU A 239     -39.560 -17.354  77.589  0.00  0.00      A120  
ATOM   3699  HN  GLU A 239     -38.590 -17.247  77.792  0.00  0.00      A120  
ATOM   3700  CA  GLU A 239     -40.086 -18.180  78.625  0.00  0.00      A120  
ATOM   3701  HA  GLU A 239     -40.954 -17.739  79.091  0.00  0.00      A120  
ATOM   3702  CB  GLU A 239     -40.147 -19.633  78.177  0.00  0.00      A120  
ATOM   3703  HB1 GLU A 239     -40.508 -20.376  78.920  0.00  0.00      A120  
ATOM   3704  HB2 GLU A 239     -39.123 -19.943  77.878  0.00  0.00      A120  
ATOM   3705  CG  GLU A 239     -41.106 -19.923  76.968  0.00  0.00      A120  
ATOM   3706  HG1 GLU A 239     -40.869 -19.363  76.038  0.00  0.00      A120  
ATOM   3707  HG2 GLU A 239     -42.120 -19.677  77.350  0.00  0.00      A120  
ATOM   3708  CD  GLU A 239     -41.259 -21.411  76.666  0.00  0.00      A120  
ATOM   3709  OE1 GLU A 239     -41.697 -22.183  77.653  0.00  0.00      A120  
ATOM   3710  OE2 GLU A 239     -41.030 -21.849  75.491  0.00  0.00      A120  
ATOM   3711  C   GLU A 239     -39.079 -18.177  79.705  0.00  0.00      A120  
ATOM   3712  O   GLU A 239     -38.002 -17.757  79.445  0.00  0.00      A120  
ATOM   3713  N   VAL A 240     -39.433 -18.626  80.944  0.00  0.00      A120  
ATOM   3714  HN  VAL A 240     -40.373 -18.880  81.159  0.00  0.00      A120  
ATOM   3715  CA  VAL A 240     -38.510 -18.691  82.107  0.00  0.00      A120  
ATOM   3716  HA  VAL A 240     -38.032 -17.739  82.286  0.00  0.00      A120  
ATOM   3717  CB  VAL A 240     -39.319 -19.099  83.366  0.00  0.00      A120  
ATOM   3718  HB  VAL A 240     -40.093 -19.852  83.107  0.00  0.00      A120  
ATOM   3719  CG1 VAL A 240     -38.320 -19.613  84.418  0.00  0.00      A120  
ATOM   3720 HG11 VAL A 240     -37.929 -20.632  84.214  0.00  0.00      A120  
ATOM   3721 HG12 VAL A 240     -38.808 -19.681  85.414  0.00  0.00      A120  
ATOM   3722 HG13 VAL A 240     -37.413 -19.023  84.672  0.00  0.00      A120  
ATOM   3723  CG2 VAL A 240     -40.027 -17.857  83.962  0.00  0.00      A120  
ATOM   3724 HG21 VAL A 240     -40.734 -17.293  83.316  0.00  0.00      A120  
ATOM   3725 HG22 VAL A 240     -39.158 -17.186  84.132  0.00  0.00      A120  
ATOM   3726 HG23 VAL A 240     -40.596 -18.111  84.882  0.00  0.00      A120  
ATOM   3727  C   VAL A 240     -37.393 -19.683  81.849  0.00  0.00      A120  
ATOM   3728  O   VAL A 240     -37.562 -20.754  81.273  0.00  0.00      A120  
ATOM   3729  N   MET A 241     -36.138 -19.344  82.260  0.00  0.00      A120  
ATOM   3730  HN  MET A 241     -36.020 -18.588  82.899  0.00  0.00      A120  
ATOM   3731  CA  MET A 241     -34.874 -19.888  81.766  0.00  0.00      A120  
ATOM   3732  HA  MET A 241     -35.063 -20.586  80.963  0.00  0.00      A120  
ATOM   3733  CB  MET A 241     -34.123 -18.696  81.041  0.00  0.00      A120  
ATOM   3734  HB1 MET A 241     -34.248 -17.757  81.622  0.00  0.00      A120  
ATOM   3735  HB2 MET A 241     -34.568 -18.655  80.024  0.00  0.00      A120  
ATOM   3736  CG  MET A 241     -32.597 -18.824  80.728  0.00  0.00      A120  
ATOM   3737  HG1 MET A 241     -31.972 -18.587  81.615  0.00  0.00      A120  
ATOM   3738  HG2 MET A 241     -32.269 -17.898  80.209  0.00  0.00      A120  
ATOM   3739  SD  MET A 241     -31.998 -20.305  79.880  0.00  0.00      A120  
ATOM   3740  CE  MET A 241     -32.999 -20.251  78.330  0.00  0.00      A120  
ATOM   3741  HE1 MET A 241     -32.756 -21.138  77.706  0.00  0.00      A120  
ATOM   3742  HE2 MET A 241     -32.887 -19.347  77.694  0.00  0.00      A120  
ATOM   3743  HE3 MET A 241     -34.063 -20.428  78.597  0.00  0.00      A120  
ATOM   3744  C   MET A 241     -34.007 -20.504  82.793  0.00  0.00      A120  
ATOM   3745  O   MET A 241     -33.408 -19.848  83.670  0.00  0.00      A120  
ATOM   3746  N   ILE A 242     -33.732 -21.809  82.725  0.00  0.00      A120  
ATOM   3747  HN  ILE A 242     -34.104 -22.275  81.926  0.00  0.00      A120  
ATOM   3748  CA  ILE A 242     -33.003 -22.548  83.741  0.00  0.00      A120  
ATOM   3749  HA  ILE A 242     -32.791 -21.914  84.589  0.00  0.00      A120  
ATOM   3750  CB  ILE A 242     -33.946 -23.625  84.366  0.00  0.00      A120  
ATOM   3751  HB  ILE A 242     -34.018 -24.360  83.535  0.00  0.00      A120  
ATOM   3752  CG2 ILE A 242     -33.248 -24.288  85.531  0.00  0.00      A120  
ATOM   3753 HG21 ILE A 242     -33.949 -24.979  86.048  0.00  0.00      A120  
ATOM   3754 HG22 ILE A 242     -32.826 -23.502  86.193  0.00  0.00      A120  
ATOM   3755 HG23 ILE A 242     -32.337 -24.871  85.277  0.00  0.00      A120  
ATOM   3756  CG1 ILE A 242     -35.319 -23.013  84.699  0.00  0.00      A120  
ATOM   3757 HG11 ILE A 242     -35.846 -22.760  83.754  0.00  0.00      A120  
ATOM   3758 HG12 ILE A 242     -35.151 -21.993  85.104  0.00  0.00      A120  
ATOM   3759  CD  ILE A 242     -36.291 -23.834  85.529  0.00  0.00      A120  
ATOM   3760  HD1 ILE A 242     -35.872 -24.267  86.463  0.00  0.00      A120  
ATOM   3761  HD2 ILE A 242     -36.542 -24.769  84.984  0.00  0.00      A120  
ATOM   3762  HD3 ILE A 242     -37.260 -23.330  85.734  0.00  0.00      A120  
ATOM   3763  C   ILE A 242     -31.764 -23.191  83.153  0.00  0.00      A120  
ATOM   3764  O   ILE A 242     -31.715 -23.763  82.070  0.00  0.00      A120  
ATOM   3765  N   ARG A 243     -30.621 -23.065  83.874  0.00  0.00      A120  
ATOM   3766  HN  ARG A 243     -30.543 -22.638  84.771  0.00  0.00      A120  
ATOM   3767  CA  ARG A 243     -29.356 -23.599  83.442  0.00  0.00      A120  
ATOM   3768  HA  ARG A 243     -29.518 -24.278  82.619  0.00  0.00      A120  
ATOM   3769  CB  ARG A 243     -28.418 -22.449  82.935  0.00  0.00      A120  
ATOM   3770  HB1 ARG A 243     -27.430 -22.798  82.565  0.00  0.00      A120  
ATOM   3771  HB2 ARG A 243     -28.268 -21.817  83.837  0.00  0.00      A120  
ATOM   3772  CG  ARG A 243     -28.963 -21.455  81.875  0.00  0.00      A120  
ATOM   3773  HG1 ARG A 243     -29.903 -20.983  82.233  0.00  0.00      A120  
ATOM   3774  HG2 ARG A 243     -29.300 -22.085  81.026  0.00  0.00      A120  
ATOM   3775  CD  ARG A 243     -27.936 -20.414  81.474  0.00  0.00      A120  
ATOM   3776  HD1 ARG A 243     -27.164 -20.912  80.849  0.00  0.00      A120  
ATOM   3777  HD2 ARG A 243     -27.400 -19.859  82.273  0.00  0.00      A120  
ATOM   3778  NE  ARG A 243     -28.784 -19.395  80.671  0.00  0.00      A120  
ATOM   3779  HE  ARG A 243     -29.046 -19.581  79.724  0.00  0.00      A120  
ATOM   3780  CZ  ARG A 243     -28.909 -18.113  81.017  0.00  0.00      A120  
ATOM   3781  NH1 ARG A 243     -28.522 -17.617  82.144  0.00  0.00      A120  
ATOM   3782 HH11 ARG A 243     -28.097 -18.227  82.813  0.00  0.00      A120  
ATOM   3783 HH12 ARG A 243     -28.840 -16.670  82.187  0.00  0.00      A120  
ATOM   3784  NH2 ARG A 243     -29.386 -17.277  80.121  0.00  0.00      A120  
ATOM   3785 HH21 ARG A 243     -29.807 -17.578  79.266  0.00  0.00      A120  
ATOM   3786 HH22 ARG A 243     -29.568 -16.424  80.610  0.00  0.00      A120  
ATOM   3787  C   ARG A 243     -28.775 -24.373  84.622  0.00  0.00      A120  
ATOM   3788  O   ARG A 243     -29.233 -24.300  85.768  0.00  0.00      A120  
ATOM   3789  N   SER A 244     -27.772 -25.253  84.264  0.00  0.00      A120  
ATOM   3790  HN  SER A 244     -27.627 -25.448  83.298  0.00  0.00      A120  
ATOM   3791  CA  SER A 244     -26.894 -25.843  85.221  0.00  0.00      A120  
ATOM   3792  HA  SER A 244     -26.328 -25.026  85.645  0.00  0.00      A120  
ATOM   3793  CB  SER A 244     -27.610 -26.755  86.262  0.00  0.00      A120  
ATOM   3794  HB1 SER A 244     -28.190 -27.459  85.628  0.00  0.00      A120  
ATOM   3795  HB2 SER A 244     -28.267 -26.130  86.904  0.00  0.00      A120  
ATOM   3796  OG  SER A 244     -26.826 -27.612  87.123  0.00  0.00      A120  
ATOM   3797  HG1 SER A 244     -26.322 -27.039  87.706  0.00  0.00      A120  
ATOM   3798  C   SER A 244     -25.703 -26.525  84.537  0.00  0.00      A120  
ATOM   3799  O   SER A 244     -25.725 -26.980  83.413  0.00  0.00      A120  
ATOM   3800  N   GLU A 245     -24.540 -26.543  85.249  0.00  0.00      A120  
ATOM   3801  HN  GLU A 245     -24.522 -25.976  86.069  0.00  0.00      A120  
ATOM   3802  CA  GLU A 245     -23.439 -27.332  84.914  0.00  0.00      A120  
ATOM   3803  HA  GLU A 245     -23.167 -27.102  83.894  0.00  0.00      A120  
ATOM   3804  CB  GLU A 245     -22.296 -27.113  85.983  0.00  0.00      A120  
ATOM   3805  HB1 GLU A 245     -21.418 -27.771  85.805  0.00  0.00      A120  
ATOM   3806  HB2 GLU A 245     -22.795 -27.426  86.924  0.00  0.00      A120  
ATOM   3807  CG  GLU A 245     -21.868 -25.589  86.072  0.00  0.00      A120  
ATOM   3808  HG1 GLU A 245     -22.710 -24.964  86.439  0.00  0.00      A120  
ATOM   3809  HG2 GLU A 245     -21.560 -25.297  85.045  0.00  0.00      A120  
ATOM   3810  CD  GLU A 245     -20.720 -25.469  87.030  0.00  0.00      A120  
ATOM   3811  OE1 GLU A 245     -19.694 -26.264  87.056  0.00  0.00      A120  
ATOM   3812  OE2 GLU A 245     -20.874 -24.591  87.878  0.00  0.00      A120  
ATOM   3813  C   GLU A 245     -23.787 -28.821  84.816  0.00  0.00      A120  
ATOM   3814  O   GLU A 245     -23.293 -29.555  83.928  0.00  0.00      A120  
ATOM   3815  N   ASN A 246     -24.642 -29.255  85.739  0.00  0.00      A120  
ATOM   3816  HN  ASN A 246     -25.112 -28.653  86.380  0.00  0.00      A120  
ATOM   3817  CA  ASN A 246     -25.185 -30.669  85.691  0.00  0.00      A120  
ATOM   3818  HA  ASN A 246     -25.367 -30.917  84.656  0.00  0.00      A120  
ATOM   3819  CB  ASN A 246     -24.177 -31.771  86.139  0.00  0.00      A120  
ATOM   3820  HB1 ASN A 246     -24.031 -31.645  87.233  0.00  0.00      A120  
ATOM   3821  HB2 ASN A 246     -23.166 -31.717  85.681  0.00  0.00      A120  
ATOM   3822  CG  ASN A 246     -24.586 -33.256  85.954  0.00  0.00      A120  
ATOM   3823  OD1 ASN A 246     -25.392 -33.893  86.661  0.00  0.00      A120  
ATOM   3824  ND2 ASN A 246     -24.214 -33.846  84.845  0.00  0.00      A120  
ATOM   3825 HD22 ASN A 246     -23.575 -33.324  84.286  0.00  0.00      A120  
ATOM   3826  C   ASN A 246     -26.594 -30.829  86.432  0.00  0.00      A120  
ATOM   3827  O   ASN A 246     -26.570 -30.769  87.653  0.00  0.00      A120  
ATOM   3828  N   ILE A 247     -27.717 -30.958  85.713  0.00  0.00      A120  
ATOM   3829  HN  ILE A 247     -27.676 -30.970  84.717  0.00  0.00      A120  
ATOM   3830  CA  ILE A 247     -29.060 -31.028  86.269  0.00  0.00      A120  
ATOM   3831  HA  ILE A 247     -29.174 -30.176  86.923  0.00  0.00      A120  
ATOM   3832  CB  ILE A 247     -30.124 -30.966  85.130  0.00  0.00      A120  
ATOM   3833  HB  ILE A 247     -29.800 -31.776  84.442  0.00  0.00      A120  
ATOM   3834  CG2 ILE A 247     -31.596 -31.312  85.690  0.00  0.00      A120  
ATOM   3835 HG21 ILE A 247     -31.915 -30.736  86.585  0.00  0.00      A120  
ATOM   3836 HG22 ILE A 247     -31.732 -32.392  85.909  0.00  0.00      A120  
ATOM   3837 HG23 ILE A 247     -32.324 -31.228  84.855  0.00  0.00      A120  
ATOM   3838  CG1 ILE A 247     -30.017 -29.571  84.522  0.00  0.00      A120  
ATOM   3839 HG11 ILE A 247     -30.712 -29.592  83.655  0.00  0.00      A120  
ATOM   3840 HG12 ILE A 247     -28.980 -29.261  84.269  0.00  0.00      A120  
ATOM   3841  CD  ILE A 247     -30.627 -28.472  85.394  0.00  0.00      A120  
ATOM   3842  HD1 ILE A 247     -30.358 -27.431  85.114  0.00  0.00      A120  
ATOM   3843  HD2 ILE A 247     -30.280 -28.623  86.438  0.00  0.00      A120  
ATOM   3844  HD3 ILE A 247     -31.733 -28.571  85.417  0.00  0.00      A120  
ATOM   3845  C   ILE A 247     -29.305 -32.185  87.222  0.00  0.00      A120  
ATOM   3846  O   ILE A 247     -29.971 -32.151  88.231  0.00  0.00      A120  
ATOM   3847  N   THR A 248     -28.792 -33.399  86.890  0.00  0.00      A120  
ATOM   3848  HN  THR A 248     -28.258 -33.553  86.063  0.00  0.00      A120  
ATOM   3849  CA  THR A 248     -28.808 -34.501  87.789  0.00  0.00      A120  
ATOM   3850  HA  THR A 248     -29.820 -34.640  88.138  0.00  0.00      A120  
ATOM   3851  CB  THR A 248     -28.595 -35.893  87.064  0.00  0.00      A120  
ATOM   3852  HB  THR A 248     -28.478 -36.765  87.743  0.00  0.00      A120  
ATOM   3853  OG1 THR A 248     -27.462 -35.841  86.238  0.00  0.00      A120  
ATOM   3854  HG1 THR A 248     -26.857 -35.170  86.561  0.00  0.00      A120  
ATOM   3855  CG2 THR A 248     -29.822 -35.998  86.131  0.00  0.00      A120  
ATOM   3856 HG21 THR A 248     -29.699 -35.114  85.470  0.00  0.00      A120  
ATOM   3857 HG22 THR A 248     -30.783 -36.127  86.673  0.00  0.00      A120  
ATOM   3858 HG23 THR A 248     -29.655 -36.909  85.517  0.00  0.00      A120  
ATOM   3859  C   THR A 248     -27.965 -34.445  89.072  0.00  0.00      A120  
ATOM   3860  O   THR A 248     -28.416 -34.830  90.144  0.00  0.00      A120  
ATOM   3861  N   ASN A 249     -26.746 -33.963  88.977  0.00  0.00      A120  
ATOM   3862  HN  ASN A 249     -26.437 -33.473  88.165  0.00  0.00      A120  
ATOM   3863  CA  ASN A 249     -25.762 -33.837  90.104  0.00  0.00      A120  
ATOM   3864  HA  ASN A 249     -25.879 -34.799  90.581  0.00  0.00      A120  
ATOM   3865  CB  ASN A 249     -24.226 -33.725  89.665  0.00  0.00      A120  
ATOM   3866  HB1 ASN A 249     -24.106 -32.834  89.013  0.00  0.00      A120  
ATOM   3867  HB2 ASN A 249     -23.832 -34.625  89.147  0.00  0.00      A120  
ATOM   3868  CG  ASN A 249     -23.183 -33.398  90.831  0.00  0.00      A120  
ATOM   3869  OD1 ASN A 249     -23.328 -33.657  91.959  0.00  0.00      A120  
ATOM   3870  ND2 ASN A 249     -22.127 -32.671  90.445  0.00  0.00      A120  
ATOM   3871 HD21 ASN A 249     -21.365 -32.668  91.092  0.00  0.00      A120  
ATOM   3872 HD22 ASN A 249     -22.038 -32.498  89.465  0.00  0.00      A120  
ATOM   3873  C   ASN A 249     -26.262 -32.877  91.203  0.00  0.00      A120  
ATOM   3874  O   ASN A 249     -26.399 -31.698  90.858  0.00  0.00      A120  
ATOM   3875  N   ASN A 250     -26.340 -33.291  92.522  0.00  0.00      A120  
ATOM   3876  HN  ASN A 250     -26.155 -34.253  92.707  0.00  0.00      A120  
ATOM   3877  CA  ASN A 250     -26.853 -32.540  93.643  0.00  0.00      A120  
ATOM   3878  HA  ASN A 250     -27.699 -32.071  93.162  0.00  0.00      A120  
ATOM   3879  CB  ASN A 250     -27.121 -33.505  94.798  0.00  0.00      A120  
ATOM   3880  HB1 ASN A 250     -27.574 -32.937  95.639  0.00  0.00      A120  
ATOM   3881  HB2 ASN A 250     -26.160 -33.979  95.089  0.00  0.00      A120  
ATOM   3882  CG  ASN A 250     -28.114 -34.537  94.430  0.00  0.00      A120  
ATOM   3883  OD1 ASN A 250     -27.819 -35.656  94.058  0.00  0.00      A120  
ATOM   3884  ND2 ASN A 250     -29.408 -34.028  94.367  0.00  0.00      A120  
ATOM   3885 HD21 ASN A 250     -30.129 -34.649  94.059  0.00  0.00      A120  
ATOM   3886 HD22 ASN A 250     -29.516 -33.107  94.742  0.00  0.00      A120  
ATOM   3887  C   ASN A 250     -25.876 -31.473  94.153  0.00  0.00      A120  
ATOM   3888  O   ASN A 250     -26.194 -30.576  94.971  0.00  0.00      A120  
ATOM   3889  N   ALA A 251     -24.682 -31.457  93.614  0.00  0.00      A120  
ATOM   3890  HN  ALA A 251     -24.322 -32.115  92.957  0.00  0.00      A120  
ATOM   3891  CA  ALA A 251     -23.641 -30.486  94.034  0.00  0.00      A120  
ATOM   3892  HA  ALA A 251     -23.897 -30.035  94.982  0.00  0.00      A120  
ATOM   3893  CB  ALA A 251     -22.458 -31.367  94.085  0.00  0.00      A120  
ATOM   3894  HB1 ALA A 251     -22.603 -32.127  94.882  0.00  0.00      A120  
ATOM   3895  HB2 ALA A 251     -21.498 -30.832  94.248  0.00  0.00      A120  
ATOM   3896  HB3 ALA A 251     -22.257 -32.002  93.195  0.00  0.00      A120  
ATOM   3897  C   ALA A 251     -23.429 -29.351  92.954  0.00  0.00      A120  
ATOM   3898  O   ALA A 251     -22.539 -28.498  93.142  0.00  0.00      A120  
ATOM   3899  N   LYS A 252     -24.329 -29.349  91.977  0.00  0.00      A120  
ATOM   3900  HN  LYS A 252     -25.128 -29.943  91.929  0.00  0.00      A120  
ATOM   3901  CA  LYS A 252     -24.301 -28.259  91.070  0.00  0.00      A120  
ATOM   3902  HA  LYS A 252     -23.587 -27.513  91.385  0.00  0.00      A120  
ATOM   3903  CB  LYS A 252     -24.043 -28.674  89.577  0.00  0.00      A120  
ATOM   3904  HB1 LYS A 252     -24.030 -27.786  88.909  0.00  0.00      A120  
ATOM   3905  HB2 LYS A 252     -24.796 -29.433  89.274  0.00  0.00      A120  
ATOM   3906  CG  LYS A 252     -22.722 -29.459  89.251  0.00  0.00      A120  
ATOM   3907  HG1 LYS A 252     -22.697 -29.664  88.159  0.00  0.00      A120  
ATOM   3908  HG2 LYS A 252     -22.773 -30.403  89.834  0.00  0.00      A120  
ATOM   3909  CD  LYS A 252     -21.507 -28.521  89.560  0.00  0.00      A120  
ATOM   3910  HD1 LYS A 252     -21.401 -28.359  90.654  0.00  0.00      A120  
ATOM   3911  HD2 LYS A 252     -21.599 -27.520  89.087  0.00  0.00      A120  
ATOM   3912  CE  LYS A 252     -20.188 -29.199  89.153  0.00  0.00      A120  
ATOM   3913  HE1 LYS A 252     -20.177 -29.608  88.120  0.00  0.00      A120  
ATOM   3914  HE2 LYS A 252     -19.891 -29.902  89.960  0.00  0.00      A120  
ATOM   3915  NZ  LYS A 252     -19.054 -28.269  89.127  0.00  0.00      A120  
ATOM   3916  HZ1 LYS A 252     -18.201 -28.860  89.194  0.00  0.00      A120  
ATOM   3917  HZ2 LYS A 252     -19.034 -27.636  89.952  0.00  0.00      A120  
ATOM   3918  HZ3 LYS A 252     -19.130 -27.676  88.276  0.00  0.00      A120  
ATOM   3919  C   LYS A 252     -25.644 -27.557  91.119  0.00  0.00      A120  
ATOM   3920  O   LYS A 252     -26.685 -28.169  91.045  0.00  0.00      A120  
ATOM   3921  N   ASN A 253     -25.610 -26.243  91.296  0.00  0.00      A120  
ATOM   3922  HN  ASN A 253     -24.731 -25.773  91.306  0.00  0.00      A120  
ATOM   3923  CA  ASN A 253     -26.687 -25.340  91.541  0.00  0.00      A120  
ATOM   3924  HA  ASN A 253     -27.247 -25.829  92.325  0.00  0.00      A120  
ATOM   3925  CB  ASN A 253     -26.434 -23.912  92.068  0.00  0.00      A120  
ATOM   3926  HB1 ASN A 253     -27.421 -23.487  92.348  0.00  0.00      A120  
ATOM   3927  HB2 ASN A 253     -25.888 -23.321  91.301  0.00  0.00      A120  
ATOM   3928  CG  ASN A 253     -25.638 -23.991  93.395  0.00  0.00      A120  
ATOM   3929  OD1 ASN A 253     -26.074 -24.639  94.409  0.00  0.00      A120  
ATOM   3930  ND2 ASN A 253     -24.465 -23.306  93.512  0.00  0.00      A120  
ATOM   3931 HD21 ASN A 253     -24.068 -23.292  94.429  0.00  0.00      A120  
ATOM   3932 HD22 ASN A 253     -24.178 -22.748  92.733  0.00  0.00      A120  
ATOM   3933  C   ASN A 253     -27.549 -25.334  90.261  0.00  0.00      A120  
ATOM   3934  O   ASN A 253     -27.034 -25.395  89.151  0.00  0.00      A120  
ATOM   3935  N   ILE A 254     -28.890 -25.225  90.413  0.00  0.00      A120  
ATOM   3936  HN  ILE A 254     -29.191 -25.197  91.363  0.00  0.00      A120  
ATOM   3937  CA  ILE A 254     -29.748 -24.946  89.337  0.00  0.00      A120  
ATOM   3938  HA  ILE A 254     -29.361 -25.313  88.398  0.00  0.00      A120  
ATOM   3939  CB  ILE A 254     -31.102 -25.685  89.609  0.00  0.00      A120  
ATOM   3940  HB  ILE A 254     -31.327 -25.306  90.628  0.00  0.00      A120  
ATOM   3941  CG2 ILE A 254     -32.130 -25.353  88.503  0.00  0.00      A120  
ATOM   3942 HG21 ILE A 254     -32.335 -24.270  88.362  0.00  0.00      A120  
ATOM   3943 HG22 ILE A 254     -33.127 -25.795  88.714  0.00  0.00      A120  
ATOM   3944 HG23 ILE A 254     -31.826 -25.661  87.480  0.00  0.00      A120  
ATOM   3945  CG1 ILE A 254     -31.007 -27.231  89.832  0.00  0.00      A120  
ATOM   3946 HG11 ILE A 254     -30.380 -27.396  90.734  0.00  0.00      A120  
ATOM   3947 HG12 ILE A 254     -30.389 -27.676  89.023  0.00  0.00      A120  
ATOM   3948  CD  ILE A 254     -32.416 -27.892  89.927  0.00  0.00      A120  
ATOM   3949  HD1 ILE A 254     -32.275 -28.984  90.076  0.00  0.00      A120  
ATOM   3950  HD2 ILE A 254     -32.998 -27.782  88.987  0.00  0.00      A120  
ATOM   3951  HD3 ILE A 254     -32.963 -27.455  90.790  0.00  0.00      A120  
ATOM   3952  C   ILE A 254     -30.024 -23.411  89.346  0.00  0.00      A120  
ATOM   3953  O   ILE A 254     -30.436 -22.860  90.396  0.00  0.00      A120  
ATOM   3954  N   LEU A 255     -29.710 -22.752  88.220  0.00  0.00      A120  
ATOM   3955  HN  LEU A 255     -29.394 -23.188  87.381  0.00  0.00      A120  
ATOM   3956  CA  LEU A 255     -29.848 -21.297  88.129  0.00  0.00      A120  
ATOM   3957  HA  LEU A 255     -29.988 -20.851  89.102  0.00  0.00      A120  
ATOM   3958  CB  LEU A 255     -28.605 -20.787  87.413  0.00  0.00      A120  
ATOM   3959  HB1 LEU A 255     -28.747 -19.685  87.391  0.00  0.00      A120  
ATOM   3960  HB2 LEU A 255     -28.587 -21.149  86.363  0.00  0.00      A120  
ATOM   3961  CG  LEU A 255     -27.302 -21.191  88.114  0.00  0.00      A120  
ATOM   3962  HG  LEU A 255     -27.176 -22.294  88.113  0.00  0.00      A120  
ATOM   3963  CD1 LEU A 255     -26.047 -20.658  87.354  0.00  0.00      A120  
ATOM   3964 HD11 LEU A 255     -25.119 -21.132  87.740  0.00  0.00      A120  
ATOM   3965 HD12 LEU A 255     -26.037 -19.547  87.325  0.00  0.00      A120  
ATOM   3966 HD13 LEU A 255     -26.205 -20.902  86.282  0.00  0.00      A120  
ATOM   3967  CD2 LEU A 255     -27.210 -20.868  89.548  0.00  0.00      A120  
ATOM   3968 HD21 LEU A 255     -28.131 -21.297  89.997  0.00  0.00      A120  
ATOM   3969 HD22 LEU A 255     -27.247 -19.771  89.721  0.00  0.00      A120  
ATOM   3970 HD23 LEU A 255     -26.309 -21.239  90.082  0.00  0.00      A120  
ATOM   3971  C   LEU A 255     -30.986 -20.885  87.300  0.00  0.00      A120  
ATOM   3972  O   LEU A 255     -31.110 -21.257  86.123  0.00  0.00      A120  
ATOM   3973  N   VAL A 256     -31.938 -20.104  87.843  0.00  0.00      A120  
ATOM   3974  HN  VAL A 256     -31.799 -19.770  88.772  0.00  0.00      A120  
ATOM   3975  CA  VAL A 256     -33.124 -19.670  87.070  0.00  0.00      A120  
ATOM   3976  HA  VAL A 256     -32.970 -20.012  86.057  0.00  0.00      A120  
ATOM   3977  CB  VAL A 256     -34.507 -20.235  87.645  0.00  0.00      A120  
ATOM   3978  HB  VAL A 256     -34.587 -21.331  87.482  0.00  0.00      A120  
ATOM   3979  CG1 VAL A 256     -34.803 -19.883  89.148  0.00  0.00      A120  
ATOM   3980 HG11 VAL A 256     -34.882 -18.781  89.263  0.00  0.00      A120  
ATOM   3981 HG12 VAL A 256     -33.982 -20.315  89.760  0.00  0.00      A120  
ATOM   3982 HG13 VAL A 256     -35.719 -20.277  89.639  0.00  0.00      A120  
ATOM   3983  CG2 VAL A 256     -35.724 -19.830  86.779  0.00  0.00      A120  
ATOM   3984 HG21 VAL A 256     -35.445 -19.795  85.704  0.00  0.00      A120  
ATOM   3985 HG22 VAL A 256     -36.209 -18.884  87.102  0.00  0.00      A120  
ATOM   3986 HG23 VAL A 256     -36.539 -20.539  87.042  0.00  0.00      A120  
ATOM   3987  C   VAL A 256     -33.226 -18.251  86.905  0.00  0.00      A120  
ATOM   3988  O   VAL A 256     -33.147 -17.452  87.841  0.00  0.00      A120  
ATOM   3989  N   GLN A 257     -33.392 -17.740  85.676  0.00  0.00      A120  
ATOM   3990  HN  GLN A 257     -33.291 -18.409  84.944  0.00  0.00      A120  
ATOM   3991  CA  GLN A 257     -33.714 -16.357  85.370  0.00  0.00      A120  
ATOM   3992  HA  GLN A 257     -33.121 -15.753  86.041  0.00  0.00      A120  
ATOM   3993  CB  GLN A 257     -33.308 -16.079  83.879  0.00  0.00      A120  
ATOM   3994  HB1 GLN A 257     -33.532 -15.007  83.694  0.00  0.00      A120  
ATOM   3995  HB2 GLN A 257     -33.902 -16.810  83.288  0.00  0.00      A120  
ATOM   3996  CG  GLN A 257     -31.883 -16.384  83.578  0.00  0.00      A120  
ATOM   3997  HG1 GLN A 257     -31.681 -16.004  82.554  0.00  0.00      A120  
ATOM   3998  HG2 GLN A 257     -31.714 -17.473  83.443  0.00  0.00      A120  
ATOM   3999  CD  GLN A 257     -30.884 -15.830  84.567  0.00  0.00      A120  
ATOM   4000  OE1 GLN A 257     -30.284 -16.707  85.225  0.00  0.00      A120  
ATOM   4001  NE2 GLN A 257     -30.728 -14.510  84.779  0.00  0.00      A120  
ATOM   4002 HE21 GLN A 257     -29.842 -14.294  85.190  0.00  0.00      A120  
ATOM   4003 HE22 GLN A 257     -31.294 -13.799  84.363  0.00  0.00      A120  
ATOM   4004  C   GLN A 257     -35.218 -16.189  85.427  0.00  0.00      A120  
ATOM   4005  O   GLN A 257     -36.023 -16.910  84.775  0.00  0.00      A120  
ATOM   4006  N   PHE A 258     -35.678 -15.185  86.140  0.00  0.00      A120  
ATOM   4007  HN  PHE A 258     -35.111 -14.621  86.735  0.00  0.00      A120  
ATOM   4008  CA  PHE A 258     -37.132 -14.872  86.008  0.00  0.00      A120  
ATOM   4009  HA  PHE A 258     -37.799 -15.712  85.881  0.00  0.00      A120  
ATOM   4010  CB  PHE A 258     -37.778 -14.157  87.193  0.00  0.00      A120  
ATOM   4011  HB1 PHE A 258     -38.832 -13.968  86.895  0.00  0.00      A120  
ATOM   4012  HB2 PHE A 258     -37.382 -13.190  87.572  0.00  0.00      A120  
ATOM   4013  CG  PHE A 258     -37.841 -15.036  88.405  0.00  0.00      A120  
ATOM   4014  CD1 PHE A 258     -37.820 -16.442  88.411  0.00  0.00      A120  
ATOM   4015  HD1 PHE A 258     -37.674 -16.950  87.470  0.00  0.00      A120  
ATOM   4016  CE1 PHE A 258     -37.744 -17.145  89.605  0.00  0.00      A120  
ATOM   4017  HE1 PHE A 258     -37.656 -18.218  89.690  0.00  0.00      A120  
ATOM   4018  CZ  PHE A 258     -37.870 -16.387  90.768  0.00  0.00      A120  
ATOM   4019  HZ  PHE A 258     -37.967 -16.870  91.729  0.00  0.00      A120  
ATOM   4020  CD2 PHE A 258     -37.973 -14.365  89.628  0.00  0.00      A120  
ATOM   4021  HD2 PHE A 258     -38.094 -13.293  89.574  0.00  0.00      A120  
ATOM   4022  CE2 PHE A 258     -38.071 -15.021  90.826  0.00  0.00      A120  
ATOM   4023  HE2 PHE A 258     -38.272 -14.548  91.776  0.00  0.00      A120  
ATOM   4024  C   PHE A 258     -37.491 -14.178  84.717  0.00  0.00      A120  
ATOM   4025  O   PHE A 258     -36.621 -13.427  84.153  0.00  0.00      A120  
ATOM   4026  N   ASN A 259     -38.688 -14.348  84.159  0.00  0.00      A120  
ATOM   4027  HN  ASN A 259     -39.296 -15.000  84.605  0.00  0.00      A120  
ATOM   4028  CA  ASN A 259     -39.210 -13.638  82.965  0.00  0.00      A120  
ATOM   4029  HA  ASN A 259     -38.353 -13.279  82.415  0.00  0.00      A120  
ATOM   4030  CB  ASN A 259     -39.990 -14.779  82.145  0.00  0.00      A120  
ATOM   4031  HB1 ASN A 259     -40.806 -15.276  82.713  0.00  0.00      A120  
ATOM   4032  HB2 ASN A 259     -39.225 -15.580  82.056  0.00  0.00      A120  
ATOM   4033  CG  ASN A 259     -40.306 -14.270  80.791  0.00  0.00      A120  
ATOM   4034  OD1 ASN A 259     -39.396 -13.606  80.224  0.00  0.00      A120  
ATOM   4035  ND2 ASN A 259     -41.428 -14.483  80.090  0.00  0.00      A120  
ATOM   4036 HD22 ASN A 259     -41.374 -14.175  79.143  0.00  0.00      A120  
ATOM   4037  C   ASN A 259     -40.130 -12.465  83.413  0.00  0.00      A120  
ATOM   4038  O   ASN A 259     -40.262 -11.510  82.662  0.00  0.00      A120  
ATOM   4039  N   THR A 260     -40.679 -12.520  84.676  0.00  0.00      A120  
ATOM   4040  HN  THR A 260     -40.507 -13.243  85.340  0.00  0.00      A120  
ATOM   4041  CA  THR A 260     -41.477 -11.412  85.154  0.00  0.00      A120  
ATOM   4042  HA  THR A 260     -41.594 -10.757  84.303  0.00  0.00      A120  
ATOM   4043  CB  THR A 260     -42.849 -11.778  85.643  0.00  0.00      A120  
ATOM   4044  HB  THR A 260     -42.699 -12.378  86.566  0.00  0.00      A120  
ATOM   4045  OG1 THR A 260     -43.566 -12.626  84.758  0.00  0.00      A120  
ATOM   4046  HG1 THR A 260     -44.092 -13.187  85.332  0.00  0.00      A120  
ATOM   4047  CG2 THR A 260     -43.650 -10.500  86.043  0.00  0.00      A120  
ATOM   4048 HG21 THR A 260     -44.717 -10.772  86.193  0.00  0.00      A120  
ATOM   4049 HG22 THR A 260     -43.641  -9.629  85.353  0.00  0.00      A120  
ATOM   4050 HG23 THR A 260     -43.303 -10.116  87.026  0.00  0.00      A120  
ATOM   4051  C   THR A 260     -40.660 -10.756  86.180  0.00  0.00      A120  
ATOM   4052  O   THR A 260     -40.309 -11.423  87.114  0.00  0.00      A120  
ATOM   4053  N   PRO A 261     -40.447  -9.502  86.186  0.00  0.00      A120  
ATOM   4054  CD  PRO A 261     -40.587  -8.489  85.085  0.00  0.00      A120  
ATOM   4055  HD1 PRO A 261     -41.645  -8.299  84.803  0.00  0.00      A120  
ATOM   4056  HD2 PRO A 261     -39.960  -8.853  84.244  0.00  0.00      A120  
ATOM   4057  CA  PRO A 261     -39.936  -8.850  87.388  0.00  0.00      A120  
ATOM   4058  HA  PRO A 261     -39.133  -9.398  87.858  0.00  0.00      A120  
ATOM   4059  CB  PRO A 261     -39.314  -7.453  86.918  0.00  0.00      A120  
ATOM   4060  HB1 PRO A 261     -38.283  -7.720  86.600  0.00  0.00      A120  
ATOM   4061  HB2 PRO A 261     -39.256  -6.668  87.702  0.00  0.00      A120  
ATOM   4062  CG  PRO A 261     -40.056  -7.124  85.729  0.00  0.00      A120  
ATOM   4063  HG1 PRO A 261     -40.970  -6.512  85.887  0.00  0.00      A120  
ATOM   4064  HG2 PRO A 261     -39.354  -6.528  85.108  0.00  0.00      A120  
ATOM   4065  C   PRO A 261     -40.927  -8.707  88.544  0.00  0.00      A120  
ATOM   4066  O   PRO A 261     -42.031  -8.200  88.495  0.00  0.00      A120  
ATOM   4067  N   VAL A 262     -40.492  -9.190  89.753  0.00  0.00      A120  
ATOM   4068  HN  VAL A 262     -39.590  -9.590  89.896  0.00  0.00      A120  
ATOM   4069  CA  VAL A 262     -41.355  -9.140  90.937  0.00  0.00      A120  
ATOM   4070  HA  VAL A 262     -42.318  -8.695  90.732  0.00  0.00      A120  
ATOM   4071  CB  VAL A 262     -41.472 -10.647  91.519  0.00  0.00      A120  
ATOM   4072  HB  VAL A 262     -40.458 -11.095  91.437  0.00  0.00      A120  
ATOM   4073  CG1 VAL A 262     -42.057 -10.703  92.917  0.00  0.00      A120  
ATOM   4074 HG11 VAL A 262     -41.279 -10.512  93.687  0.00  0.00      A120  
ATOM   4075 HG12 VAL A 262     -42.395 -11.744  93.107  0.00  0.00      A120  
ATOM   4076 HG13 VAL A 262     -42.937 -10.029  92.988  0.00  0.00      A120  
ATOM   4077  CG2 VAL A 262     -42.378 -11.456  90.462  0.00  0.00      A120  
ATOM   4078 HG21 VAL A 262     -43.454 -11.313  90.700  0.00  0.00      A120  
ATOM   4079 HG22 VAL A 262     -42.154 -12.543  90.519  0.00  0.00      A120  
ATOM   4080 HG23 VAL A 262     -42.179 -11.021  89.460  0.00  0.00      A120  
ATOM   4081  C   VAL A 262     -40.751  -8.315  91.915  0.00  0.00      A120  
ATOM   4082  O   VAL A 262     -39.608  -8.566  92.343  0.00  0.00      A120  
ATOM   4083  N   GLN A 263     -41.397  -7.206  92.328  0.00  0.00      A120  
ATOM   4084  HN  GLN A 263     -42.319  -7.031  91.994  0.00  0.00      A120  
ATOM   4085  CA  GLN A 263     -40.912  -6.243  93.315  0.00  0.00      A120  
ATOM   4086  HA  GLN A 263     -39.864  -6.165  93.065  0.00  0.00      A120  
ATOM   4087  CB  GLN A 263     -41.633  -4.844  93.180  0.00  0.00      A120  
ATOM   4088  HB1 GLN A 263     -41.577  -4.547  92.111  0.00  0.00      A120  
ATOM   4089  HB2 GLN A 263     -41.034  -4.085  93.727  0.00  0.00      A120  
ATOM   4090  CG  GLN A 263     -43.083  -4.744  93.719  0.00  0.00      A120  
ATOM   4091  HG1 GLN A 263     -43.042  -4.951  94.810  0.00  0.00      A120  
ATOM   4092  HG2 GLN A 263     -43.621  -5.559  93.190  0.00  0.00      A120  
ATOM   4093  CD  GLN A 263     -43.790  -3.412  93.485  0.00  0.00      A120  
ATOM   4094  OE1 GLN A 263     -43.650  -2.604  94.330  0.00  0.00      A120  
ATOM   4095  NE2 GLN A 263     -44.543  -3.343  92.335  0.00  0.00      A120  
ATOM   4096 HE21 GLN A 263     -44.456  -4.114  91.703  0.00  0.00      A120  
ATOM   4097 HE22 GLN A 263     -44.986  -2.483  92.084  0.00  0.00      A120  
ATOM   4098  C   GLN A 263     -40.898  -6.743  94.732  0.00  0.00      A120  
ATOM   4099  O   GLN A 263     -41.825  -7.453  95.128  0.00  0.00      A120  
ATOM   4100  N   ILE A 264     -39.828  -6.332  95.409  0.00  0.00      A120  
ATOM   4101  HN  ILE A 264     -39.047  -5.965  94.911  0.00  0.00      A120  
ATOM   4102  CA  ILE A 264     -39.619  -6.723  96.844  0.00  0.00      A120  
ATOM   4103  HA  ILE A 264     -40.534  -7.098  97.279  0.00  0.00      A120  
ATOM   4104  CB  ILE A 264     -38.472  -7.828  97.002  0.00  0.00      A120  
ATOM   4105  HB  ILE A 264     -38.958  -8.730  96.573  0.00  0.00      A120  
ATOM   4106  CG2 ILE A 264     -37.239  -7.632  96.072  0.00  0.00      A120  
ATOM   4107 HG21 ILE A 264     -36.794  -6.617  96.146  0.00  0.00      A120  
ATOM   4108 HG22 ILE A 264     -37.323  -7.920  95.002  0.00  0.00      A120  
ATOM   4109 HG23 ILE A 264     -36.425  -8.293  96.440  0.00  0.00      A120  
ATOM   4110  CG1 ILE A 264     -38.188  -8.280  98.444  0.00  0.00      A120  
ATOM   4111 HG11 ILE A 264     -39.180  -8.263  98.942  0.00  0.00      A120  
ATOM   4112 HG12 ILE A 264     -37.415  -7.753  99.043  0.00  0.00      A120  
ATOM   4113  CD  ILE A 264     -37.865  -9.853  98.401  0.00  0.00      A120  
ATOM   4114  HD1 ILE A 264     -36.933  -9.953  97.804  0.00  0.00      A120  
ATOM   4115  HD2 ILE A 264     -38.744 -10.414  98.017  0.00  0.00      A120  
ATOM   4116  HD3 ILE A 264     -37.678 -10.245  99.423  0.00  0.00      A120  
ATOM   4117  C   ILE A 264     -39.192  -5.519  97.632  0.00  0.00      A120  
ATOM   4118  O   ILE A 264     -38.328  -4.775  97.146  0.00  0.00      A120  
ATOM   4119  N   ASN A 265     -39.901  -5.178  98.737  0.00  0.00      A120  
ATOM   4120  HN  ASN A 265     -40.658  -5.783  98.975  0.00  0.00      A120  
ATOM   4121  CA  ASN A 265     -39.617  -3.863  99.418  0.00  0.00      A120  
ATOM   4122  HA  ASN A 265     -38.918  -3.251  98.867  0.00  0.00      A120  
ATOM   4123  CB  ASN A 265     -40.976  -3.066  99.576  0.00  0.00      A120  
ATOM   4124  HB1 ASN A 265     -41.704  -3.665 100.164  0.00  0.00      A120  
ATOM   4125  HB2 ASN A 265     -41.328  -2.758  98.568  0.00  0.00      A120  
ATOM   4126  CG  ASN A 265     -40.945  -1.893 100.500  0.00  0.00      A120  
ATOM   4127  OD1 ASN A 265     -42.004  -1.479 100.986  0.00  0.00      A120  
ATOM   4128  ND2 ASN A 265     -39.847  -1.156 100.603  0.00  0.00      A120  
ATOM   4129 HD21 ASN A 265     -39.973  -0.249 101.006  0.00  0.00      A120  
ATOM   4130 HD22 ASN A 265     -38.963  -1.505 100.291  0.00  0.00      A120  
ATOM   4131  C   ASN A 265     -39.039  -4.181 100.784  0.00  0.00      A120  
ATOM   4132  O   ASN A 265     -39.708  -4.928 101.513  0.00  0.00      A120  
ATOM   4133  N   CYS A 266     -37.899  -3.549 101.089  0.00  0.00      A120  
ATOM   4134  HN  CYS A 266     -37.503  -2.942 100.404  0.00  0.00      A120  
ATOM   4135  CA  CYS A 266     -37.213  -3.603 102.368  0.00  0.00      A120  
ATOM   4136  HA  CYS A 266     -37.825  -4.179 103.046  0.00  0.00      A120  
ATOM   4137  CB  CYS A 266     -35.880  -4.414 102.164  0.00  0.00      A120  
ATOM   4138  HB1 CYS A 266     -35.161  -3.987 101.433  0.00  0.00      A120  
ATOM   4139  HB2 CYS A 266     -36.114  -5.387 101.682  0.00  0.00      A120  
ATOM   4140  SG  CYS A 266     -35.021  -4.693 103.796  0.00  0.00      A120  
ATOM   4141  HG1 CYS A 266     -33.939  -4.275 103.156  0.00  0.00      A120  
ATOM   4142  C   CYS A 266     -36.965  -2.329 103.053  0.00  0.00      A120  
ATOM   4143  O   CYS A 266     -36.668  -1.320 102.396  0.00  0.00      A120  
ATOM   4144  N   THR A 267     -36.993  -2.359 104.376  0.00  0.00      A120  
ATOM   4145  HN  THR A 267     -37.331  -3.180 104.829  0.00  0.00      A120  
ATOM   4146  CA  THR A 267     -36.898  -1.173 105.152  0.00  0.00      A120  
ATOM   4147  HA  THR A 267     -36.230  -0.495 104.643  0.00  0.00      A120  
ATOM   4148  CB  THR A 267     -38.217  -0.401 105.167  0.00  0.00      A120  
ATOM   4149  HB  THR A 267     -38.378  -0.091 104.113  0.00  0.00      A120  
ATOM   4150  OG1 THR A 267     -38.218   0.874 105.880  0.00  0.00      A120  
ATOM   4151  HG1 THR A 267     -37.375   1.253 105.619  0.00  0.00      A120  
ATOM   4152  CG2 THR A 267     -39.438  -1.110 105.645  0.00  0.00      A120  
ATOM   4153 HG21 THR A 267     -39.389  -2.116 105.175  0.00  0.00      A120  
ATOM   4154 HG22 THR A 267     -40.441  -0.723 105.363  0.00  0.00      A120  
ATOM   4155 HG23 THR A 267     -39.417  -1.137 106.755  0.00  0.00      A120  
ATOM   4156  C   THR A 267     -36.465  -1.492 106.586  0.00  0.00      A120  
ATOM   4157  O   THR A 267     -36.801  -2.528 107.141  0.00  0.00      A120  
ATOM   4158  N   ARG A 268     -35.592  -0.599 107.067  0.00  0.00      A120  
ATOM   4159  HN  ARG A 268     -35.336   0.095 106.399  0.00  0.00      A120  
ATOM   4160  CA  ARG A 268     -35.257  -0.416 108.444  0.00  0.00      A120  
ATOM   4161  HA  ARG A 268     -35.647  -1.283 108.957  0.00  0.00      A120  
ATOM   4162  CB  ARG A 268     -33.659  -0.354 108.496  0.00  0.00      A120  
ATOM   4163  HB1 ARG A 268     -33.181   0.349 107.781  0.00  0.00      A120  
ATOM   4164  HB2 ARG A 268     -33.389  -1.409 108.278  0.00  0.00      A120  
ATOM   4165  CG  ARG A 268     -32.957   0.049 109.797  0.00  0.00      A120  
ATOM   4166  HG1 ARG A 268     -33.141  -0.642 110.648  0.00  0.00      A120  
ATOM   4167  HG2 ARG A 268     -33.162   1.045 110.245  0.00  0.00      A120  
ATOM   4168  CD  ARG A 268     -31.472   0.074 109.598  0.00  0.00      A120  
ATOM   4169  HD1 ARG A 268     -31.145  -0.682 108.853  0.00  0.00      A120  
ATOM   4170  HD2 ARG A 268     -30.833  -0.027 110.502  0.00  0.00      A120  
ATOM   4171  NE  ARG A 268     -31.159   1.405 109.124  0.00  0.00      A120  
ATOM   4172  HE  ARG A 268     -31.883   2.062 108.915  0.00  0.00      A120  
ATOM   4173  CZ  ARG A 268     -29.941   1.709 108.610  0.00  0.00      A120  
ATOM   4174  NH1 ARG A 268     -29.053   0.781 108.259  0.00  0.00      A120  
ATOM   4175 HH11 ARG A 268     -29.417  -0.129 108.059  0.00  0.00      A120  
ATOM   4176 HH12 ARG A 268     -28.266   1.069 107.714  0.00  0.00      A120  
ATOM   4177  NH2 ARG A 268     -29.678   2.936 108.331  0.00  0.00      A120  
ATOM   4178 HH21 ARG A 268     -30.272   3.721 108.506  0.00  0.00      A120  
ATOM   4179 HH22 ARG A 268     -28.857   3.104 107.784  0.00  0.00      A120  
ATOM   4180  C   ARG A 268     -35.911   0.809 108.970  0.00  0.00      A120  
ATOM   4181  O   ARG A 268     -35.632   1.968 108.574  0.00  0.00      A120  
ATOM   4182  N   PRO A 269     -36.948   0.746 109.823  0.00  0.00      A120  
ATOM   4183  CD  PRO A 269     -37.665  -0.531 110.187  0.00  0.00      A120  
ATOM   4184  HD1 PRO A 269     -37.065  -1.350 110.636  0.00  0.00      A120  
ATOM   4185  HD2 PRO A 269     -38.286  -0.897 109.341  0.00  0.00      A120  
ATOM   4186  CA  PRO A 269     -37.701   1.896 110.220  0.00  0.00      A120  
ATOM   4187  HA  PRO A 269     -37.798   2.597 109.404  0.00  0.00      A120  
ATOM   4188  CB  PRO A 269     -39.060   1.303 110.685  0.00  0.00      A120  
ATOM   4189  HB1 PRO A 269     -39.685   0.956 109.834  0.00  0.00      A120  
ATOM   4190  HB2 PRO A 269     -39.658   1.940 111.371  0.00  0.00      A120  
ATOM   4191  CG  PRO A 269     -38.610  -0.009 111.282  0.00  0.00      A120  
ATOM   4192  HG1 PRO A 269     -37.957   0.133 112.169  0.00  0.00      A120  
ATOM   4193  HG2 PRO A 269     -39.246  -0.869 111.583  0.00  0.00      A120  
ATOM   4194  C   PRO A 269     -37.130   2.782 111.205  0.00  0.00      A120  
ATOM   4195  O   PRO A 269     -37.612   3.866 111.311  0.00  0.00      A120  
ATOM   4196  N   ASN A 270     -36.080   2.398 111.943  0.00  0.00      A120  
ATOM   4197  HN  ASN A 270     -35.814   1.442 111.842  0.00  0.00      A120  
ATOM   4198  CA  ASN A 270     -35.320   3.235 112.841  0.00  0.00      A120  
ATOM   4199  HA  ASN A 270     -35.977   3.753 113.524  0.00  0.00      A120  
ATOM   4200  CB  ASN A 270     -34.192   2.520 113.642  0.00  0.00      A120  
ATOM   4201  HB1 ASN A 270     -33.669   3.299 114.237  0.00  0.00      A120  
ATOM   4202  HB2 ASN A 270     -33.592   1.901 112.941  0.00  0.00      A120  
ATOM   4203  CG  ASN A 270     -34.915   1.711 114.750  0.00  0.00      A120  
ATOM   4204  OD1 ASN A 270     -36.168   1.770 114.925  0.00  0.00      A120  
ATOM   4205  ND2 ASN A 270     -34.220   0.722 115.376  0.00  0.00      A120  
ATOM   4206 HD21 ASN A 270     -34.709  -0.097 115.677  0.00  0.00      A120  
ATOM   4207 HD22 ASN A 270     -33.242   0.838 115.200  0.00  0.00      A120  
ATOM   4208  C   ASN A 270     -34.774   4.430 112.082  0.00  0.00      A120  
ATOM   4209  O   ASN A 270     -34.454   4.294 110.894  0.00  0.00      A120  
ATOM   4210  N   ASN A 271     -34.523   5.479 112.808  0.00  0.00      A120  
ATOM   4211  HN  ASN A 271     -34.993   5.626 113.675  0.00  0.00      A120  
ATOM   4212  CA  ASN A 271     -33.791   6.676 112.326  0.00  0.00      A120  
ATOM   4213  HA  ASN A 271     -33.626   6.615 111.260  0.00  0.00      A120  
ATOM   4214  CB  ASN A 271     -34.759   7.798 112.605  0.00  0.00      A120  
ATOM   4215  HB1 ASN A 271     -34.770   8.113 113.671  0.00  0.00      A120  
ATOM   4216  HB2 ASN A 271     -35.757   7.413 112.309  0.00  0.00      A120  
ATOM   4217  CG  ASN A 271     -34.478   9.068 111.811  0.00  0.00      A120  
ATOM   4218  OD1 ASN A 271     -33.516   9.211 111.083  0.00  0.00      A120  
ATOM   4219  ND2 ASN A 271     -35.213  10.162 112.105  0.00  0.00      A120  
ATOM   4220 HD22 ASN A 271     -36.013  10.103 112.696  0.00  0.00      A120  
ATOM   4221  C   ASN A 271     -32.510   6.842 113.196  0.00  0.00      A120  
ATOM   4222  O   ASN A 271     -32.575   7.091 114.383  0.00  0.00      A120  
ATOM   4223  N   ASN A 272     -31.363   6.839 112.572  0.00  0.00      A120  
ATOM   4224  HN  ASN A 272     -31.388   6.880 111.576  0.00  0.00      A120  
ATOM   4225  CA  ASN A 272     -30.052   6.580 113.176  0.00  0.00      A120  
ATOM   4226  HA  ASN A 272     -30.162   6.382 114.232  0.00  0.00      A120  
ATOM   4227  CB  ASN A 272     -29.427   5.214 112.511  0.00  0.00      A120  
ATOM   4228  HB1 ASN A 272     -28.477   4.951 113.022  0.00  0.00      A120  
ATOM   4229  HB2 ASN A 272     -29.239   5.443 111.440  0.00  0.00      A120  
ATOM   4230  CG  ASN A 272     -30.389   4.042 112.728  0.00  0.00      A120  
ATOM   4231  OD1 ASN A 272     -31.234   4.052 113.687  0.00  0.00      A120  
ATOM   4232  ND2 ASN A 272     -30.345   3.031 111.825  0.00  0.00      A120  
ATOM   4233 HD21 ASN A 272     -29.504   3.026 111.284  0.00  0.00      A120  
ATOM   4234 HD22 ASN A 272     -31.004   2.280 111.867  0.00  0.00      A120  
ATOM   4235  C   ASN A 272     -29.064   7.737 113.041  0.00  0.00      A120  
ATOM   4236  O   ASN A 272     -28.859   8.237 111.910  0.00  0.00      A120  
ATOM   4237  N   THR A 273     -28.417   8.186 114.132  0.00  0.00      A120  
ATOM   4238  HN  THR A 273     -28.582   7.791 115.032  0.00  0.00      A120  
ATOM   4239  CA  THR A 273     -27.552   9.401 114.062  0.00  0.00      A120  
ATOM   4240  HA  THR A 273     -27.616   9.863 113.087  0.00  0.00      A120  
ATOM   4241  CB  THR A 273     -28.062  10.487 114.986  0.00  0.00      A120  
ATOM   4242  HB  THR A 273     -27.515  11.430 114.771  0.00  0.00      A120  
ATOM   4243  OG1 THR A 273     -27.991  10.080 116.306  0.00  0.00      A120  
ATOM   4244  HG1 THR A 273     -28.599   9.336 116.318  0.00  0.00      A120  
ATOM   4245  CG2 THR A 273     -29.614  10.807 114.853  0.00  0.00      A120  
ATOM   4246 HG21 THR A 273     -29.778  11.363 113.905  0.00  0.00      A120  
ATOM   4247 HG22 THR A 273     -29.835  11.497 115.695  0.00  0.00      A120  
ATOM   4248 HG23 THR A 273     -30.211   9.888 115.034  0.00  0.00      A120  
ATOM   4249  C   THR A 273     -26.047   9.082 114.328  0.00  0.00      A120  
ATOM   4250  O   THR A 273     -25.723   8.208 115.134  0.00  0.00      A120  
ATOM   4251  N   ARG A 274     -25.158   9.795 113.604  0.00  0.00      A120  
ATOM   4252  HN  ARG A 274     -25.389  10.496 112.933  0.00  0.00      A120  
ATOM   4253  CA  ARG A 274     -23.767   9.615 113.907  0.00  0.00      A120  
ATOM   4254  HA  ARG A 274     -23.518   8.621 114.248  0.00  0.00      A120  
ATOM   4255  CB  ARG A 274     -22.943   9.932 112.625  0.00  0.00      A120  
ATOM   4256  HB1 ARG A 274     -21.862   9.769 112.825  0.00  0.00      A120  
ATOM   4257  HB2 ARG A 274     -23.055  11.010 112.383  0.00  0.00      A120  
ATOM   4258  CG  ARG A 274     -23.234   9.136 111.340  0.00  0.00      A120  
ATOM   4259  HG1 ARG A 274     -24.212   9.445 110.914  0.00  0.00      A120  
ATOM   4260  HG2 ARG A 274     -23.317   8.116 111.774  0.00  0.00      A120  
ATOM   4261  CD  ARG A 274     -22.259   9.360 110.246  0.00  0.00      A120  
ATOM   4262  HD1 ARG A 274     -21.178   9.197 110.446  0.00  0.00      A120  
ATOM   4263  HD2 ARG A 274     -22.431  10.437 110.034  0.00  0.00      A120  
ATOM   4264  NE  ARG A 274     -22.762   8.515 109.116  0.00  0.00      A120  
ATOM   4265  HE  ARG A 274     -23.662   8.092 109.224  0.00  0.00      A120  
ATOM   4266  CZ  ARG A 274     -22.276   8.499 107.874  0.00  0.00      A120  
ATOM   4267  NH1 ARG A 274     -21.220   9.245 107.541  0.00  0.00      A120  
ATOM   4268 HH11 ARG A 274     -21.009  10.081 108.048  0.00  0.00      A120  
ATOM   4269 HH12 ARG A 274     -20.775   9.297 106.647  0.00  0.00      A120  
ATOM   4270  NH2 ARG A 274     -22.965   7.804 107.024  0.00  0.00      A120  
ATOM   4271 HH21 ARG A 274     -23.753   7.296 107.371  0.00  0.00      A120  
ATOM   4272 HH22 ARG A 274     -22.563   7.686 106.117  0.00  0.00      A120  
ATOM   4273  C   ARG A 274     -23.313  10.433 115.126  0.00  0.00      A120  
ATOM   4274  O   ARG A 274     -23.834  11.459 115.500  0.00  0.00      A120  
ATOM   4275  N   LYS A 275     -22.288   9.911 115.725  0.00  0.00      A120  
ATOM   4276  HN  LYS A 275     -21.914   9.022 115.474  0.00  0.00      A120  
ATOM   4277  CA  LYS A 275     -21.484  10.692 116.641  0.00  0.00      A120  
ATOM   4278  HA  LYS A 275     -21.813  11.711 116.503  0.00  0.00      A120  
ATOM   4279  CB  LYS A 275     -21.597  10.169 118.092  0.00  0.00      A120  
ATOM   4280  HB1 LYS A 275     -20.646  10.471 118.580  0.00  0.00      A120  
ATOM   4281  HB2 LYS A 275     -21.787   9.075 118.050  0.00  0.00      A120  
ATOM   4282  CG  LYS A 275     -22.716  10.828 118.832  0.00  0.00      A120  
ATOM   4283  HG1 LYS A 275     -23.011  10.175 119.681  0.00  0.00      A120  
ATOM   4284  HG2 LYS A 275     -23.583  10.831 118.136  0.00  0.00      A120  
ATOM   4285  CD  LYS A 275     -22.399  12.256 119.269  0.00  0.00      A120  
ATOM   4286  HD1 LYS A 275     -22.315  12.887 118.358  0.00  0.00      A120  
ATOM   4287  HD2 LYS A 275     -21.493  12.380 119.899  0.00  0.00      A120  
ATOM   4288  CE  LYS A 275     -23.405  12.929 120.159  0.00  0.00      A120  
ATOM   4289  HE1 LYS A 275     -22.980  13.937 120.353  0.00  0.00      A120  
ATOM   4290  HE2 LYS A 275     -23.476  12.431 121.150  0.00  0.00      A120  
ATOM   4291  NZ  LYS A 275     -24.818  13.047 119.694  0.00  0.00      A120  
ATOM   4292  HZ1 LYS A 275     -24.805  13.375 118.708  0.00  0.00      A120  
ATOM   4293  HZ2 LYS A 275     -25.351  13.756 120.237  0.00  0.00      A120  
ATOM   4294  HZ3 LYS A 275     -25.287  12.125 119.807  0.00  0.00      A120  
ATOM   4295  C   LYS A 275     -20.058  10.593 116.264  0.00  0.00      A120  
ATOM   4296  O   LYS A 275     -19.385   9.620 116.429  0.00  0.00      A120  
ATOM   4297  N   SER A 276     -19.450  11.710 115.801  0.00  0.00      A120  
ATOM   4298  HN  SER A 276     -19.984  12.549 115.731  0.00  0.00      A120  
ATOM   4299  CA  SER A 276     -18.011  11.792 115.422  0.00  0.00      A120  
ATOM   4300  HA  SER A 276     -17.612  10.910 114.944  0.00  0.00      A120  
ATOM   4301  CB  SER A 276     -17.653  13.025 114.628  0.00  0.00      A120  
ATOM   4302  HB1 SER A 276     -16.561  13.186 114.504  0.00  0.00      A120  
ATOM   4303  HB2 SER A 276     -18.093  13.828 115.257  0.00  0.00      A120  
ATOM   4304  OG  SER A 276     -18.346  12.998 113.373  0.00  0.00      A120  
ATOM   4305  HG1 SER A 276     -18.156  13.869 113.018  0.00  0.00      A120  
ATOM   4306  C   SER A 276     -17.172  11.754 116.747  0.00  0.00      A120  
ATOM   4307  O   SER A 276     -17.112  12.701 117.496  0.00  0.00      A120  
ATOM   4308  N   ILE A 277     -16.441  10.618 116.902  0.00  0.00      A120  
ATOM   4309  HN  ILE A 277     -16.690   9.877 116.284  0.00  0.00      A120  
ATOM   4310  CA  ILE A 277     -15.571  10.451 117.975  0.00  0.00      A120  
ATOM   4311  HA  ILE A 277     -15.739  11.235 118.698  0.00  0.00      A120  
ATOM   4312  CB  ILE A 277     -15.611   9.084 118.546  0.00  0.00      A120  
ATOM   4313  HB  ILE A 277     -15.386   8.326 117.766  0.00  0.00      A120  
ATOM   4314  CG2 ILE A 277     -14.694   8.883 119.685  0.00  0.00      A120  
ATOM   4315 HG21 ILE A 277     -14.685   9.806 120.303  0.00  0.00      A120  
ATOM   4316 HG22 ILE A 277     -13.636   8.738 119.381  0.00  0.00      A120  
ATOM   4317 HG23 ILE A 277     -14.976   8.063 120.380  0.00  0.00      A120  
ATOM   4318  CG1 ILE A 277     -17.082   8.775 118.879  0.00  0.00      A120  
ATOM   4319 HG11 ILE A 277     -17.189   7.681 119.039  0.00  0.00      A120  
ATOM   4320 HG12 ILE A 277     -17.827   8.768 118.055  0.00  0.00      A120  
ATOM   4321  CD  ILE A 277     -17.637   9.548 120.074  0.00  0.00      A120  
ATOM   4322  HD1 ILE A 277     -16.979   9.423 120.960  0.00  0.00      A120  
ATOM   4323  HD2 ILE A 277     -18.657   9.224 120.376  0.00  0.00      A120  
ATOM   4324  HD3 ILE A 277     -17.760  10.632 119.865  0.00  0.00      A120  
ATOM   4325  C   ILE A 277     -14.133  10.703 117.482  0.00  0.00      A120  
ATOM   4326  O   ILE A 277     -13.638  10.055 116.682  0.00  0.00      A120  
ATOM   4327  N   ARG A 278     -13.408  11.678 117.983  0.00  0.00      A120  
ATOM   4328  HN  ARG A 278     -13.775  12.327 118.645  0.00  0.00      A120  
ATOM   4329  CA  ARG A 278     -12.025  11.958 117.624  0.00  0.00      A120  
ATOM   4330  HA  ARG A 278     -11.889  11.971 116.553  0.00  0.00      A120  
ATOM   4331  CB  ARG A 278     -11.589  13.299 118.250  0.00  0.00      A120  
ATOM   4332  HB1 ARG A 278     -10.498  13.493 118.172  0.00  0.00      A120  
ATOM   4333  HB2 ARG A 278     -11.727  13.385 119.349  0.00  0.00      A120  
ATOM   4334  CG  ARG A 278     -12.340  14.452 117.572  0.00  0.00      A120  
ATOM   4335  HG1 ARG A 278     -13.431  14.302 117.716  0.00  0.00      A120  
ATOM   4336  HG2 ARG A 278     -12.037  14.371 116.506  0.00  0.00      A120  
ATOM   4337  CD  ARG A 278     -11.879  15.856 118.077  0.00  0.00      A120  
ATOM   4338  HD1 ARG A 278     -10.792  15.876 117.850  0.00  0.00      A120  
ATOM   4339  HD2 ARG A 278     -12.030  15.901 119.176  0.00  0.00      A120  
ATOM   4340  NE  ARG A 278     -12.636  17.051 117.398  0.00  0.00      A120  
ATOM   4341  HE  ARG A 278     -13.155  16.814 116.577  0.00  0.00      A120  
ATOM   4342  CZ  ARG A 278     -12.602  18.275 117.819  0.00  0.00      A120  
ATOM   4343  NH1 ARG A 278     -11.725  18.699 118.807  0.00  0.00      A120  
ATOM   4344 HH11 ARG A 278     -11.125  18.012 119.217  0.00  0.00      A120  
ATOM   4345 HH12 ARG A 278     -11.572  19.649 119.080  0.00  0.00      A120  
ATOM   4346  NH2 ARG A 278     -13.220  19.223 117.270  0.00  0.00      A120  
ATOM   4347 HH21 ARG A 278     -13.695  18.994 116.421  0.00  0.00      A120  
ATOM   4348 HH22 ARG A 278     -13.089  20.144 117.638  0.00  0.00      A120  
ATOM   4349  C   ARG A 278     -11.163  10.854 118.079  0.00  0.00      A120  
ATOM   4350  O   ARG A 278     -11.160  10.638 119.309  0.00  0.00      A120  
ATOM   4351  N   ILE A 279     -10.510  10.146 117.106  0.00  0.00      A120  
ATOM   4352  HN  ILE A 279     -10.479  10.394 116.141  0.00  0.00      A120  
ATOM   4353  CA  ILE A 279      -9.659   8.998 117.328  0.00  0.00      A120  
ATOM   4354  HA  ILE A 279      -9.628   8.909 118.404  0.00  0.00      A120  
ATOM   4355  CB  ILE A 279     -10.090   7.642 116.855  0.00  0.00      A120  
ATOM   4356  HB  ILE A 279      -9.226   6.943 116.851  0.00  0.00      A120  
ATOM   4357  CG2 ILE A 279     -11.146   7.052 117.804  0.00  0.00      A120  
ATOM   4358 HG21 ILE A 279     -12.131   7.566 117.787  0.00  0.00      A120  
ATOM   4359 HG22 ILE A 279     -10.838   7.155 118.866  0.00  0.00      A120  
ATOM   4360 HG23 ILE A 279     -11.340   6.012 117.466  0.00  0.00      A120  
ATOM   4361  CG1 ILE A 279     -10.752   7.750 115.454  0.00  0.00      A120  
ATOM   4362 HG11 ILE A 279     -10.185   8.457 114.810  0.00  0.00      A120  
ATOM   4363 HG12 ILE A 279     -11.761   8.105 115.756  0.00  0.00      A120  
ATOM   4364  CD  ILE A 279     -10.969   6.394 114.766  0.00  0.00      A120  
ATOM   4365  HD1 ILE A 279     -10.062   5.793 114.539  0.00  0.00      A120  
ATOM   4366  HD2 ILE A 279     -11.584   6.487 113.846  0.00  0.00      A120  
ATOM   4367  HD3 ILE A 279     -11.515   5.729 115.470  0.00  0.00      A120  
ATOM   4368  C   ILE A 279      -8.242   9.359 116.853  0.00  0.00      A120  
ATOM   4369  O   ILE A 279      -7.432   8.579 116.380  0.00  0.00      A120  
ATOM   4370  N   GLY A 280      -8.001  10.645 116.857  0.00  0.00      A120  
ATOM   4371  HN  GLY A 280      -8.610  11.082 117.514  0.00  0.00      A120  
ATOM   4372  CA  GLY A 280      -6.962  11.325 116.121  0.00  0.00      A120  
ATOM   4373  HA1 GLY A 280      -7.291  12.345 116.260  0.00  0.00      A120  
ATOM   4374  HA2 GLY A 280      -6.954  10.995 115.093  0.00  0.00      A120  
ATOM   4375  C   GLY A 280      -5.515  11.162 116.662  0.00  0.00      A120  
ATOM   4376  O   GLY A 280      -5.215  10.298 117.417  0.00  0.00      A120  
ATOM   4377  N   PRO A 281      -4.693  12.129 116.412  0.00  0.00      A120  
ATOM   4378  CD  PRO A 281      -3.319  11.911 116.870  0.00  0.00      A120  
ATOM   4379  HD1 PRO A 281      -2.764  11.121 116.322  0.00  0.00      A120  
ATOM   4380  HD2 PRO A 281      -3.295  11.738 117.967  0.00  0.00      A120  
ATOM   4381  CA  PRO A 281      -4.747  13.316 115.513  0.00  0.00      A120  
ATOM   4382  HA  PRO A 281      -5.305  14.067 116.053  0.00  0.00      A120  
ATOM   4383  CB  PRO A 281      -3.279  13.605 115.291  0.00  0.00      A120  
ATOM   4384  HB1 PRO A 281      -3.071  14.631 114.919  0.00  0.00      A120  
ATOM   4385  HB2 PRO A 281      -2.869  12.845 114.592  0.00  0.00      A120  
ATOM   4386  CG  PRO A 281      -2.667  13.261 116.644  0.00  0.00      A120  
ATOM   4387  HG1 PRO A 281      -1.558  13.324 116.648  0.00  0.00      A120  
ATOM   4388  HG2 PRO A 281      -2.848  14.001 117.453  0.00  0.00      A120  
ATOM   4389  C   PRO A 281      -5.531  13.147 114.167  0.00  0.00      A120  
ATOM   4390  O   PRO A 281      -5.280  12.165 113.392  0.00  0.00      A120  
ATOM   4391  N   GLY A 282      -6.397  14.159 113.885  0.00  0.00      A120  
ATOM   4392  HN  GLY A 282      -6.549  14.778 114.651  0.00  0.00      A120  
ATOM   4393  CA  GLY A 282      -7.133  14.291 112.679  0.00  0.00      A120  
ATOM   4394  HA1 GLY A 282      -6.446  14.066 111.876  0.00  0.00      A120  
ATOM   4395  HA2 GLY A 282      -7.511  15.299 112.593  0.00  0.00      A120  
ATOM   4396  C   GLY A 282      -8.386  13.462 112.571  0.00  0.00      A120  
ATOM   4397  O   GLY A 282      -9.519  13.970 112.733  0.00  0.00      A120  
ATOM   4398  N   GLN A 283      -8.198  12.145 112.319  0.00  0.00      A120  
ATOM   4399  HN  GLN A 283      -7.272  11.802 112.462  0.00  0.00      A120  
ATOM   4400  CA  GLN A 283      -9.319  11.178 112.084  0.00  0.00      A120  
ATOM   4401  HA  GLN A 283      -9.891  11.491 111.222  0.00  0.00      A120  
ATOM   4402  CB  GLN A 283      -8.731   9.705 111.886  0.00  0.00      A120  
ATOM   4403  HB1 GLN A 283      -8.203   9.728 110.909  0.00  0.00      A120  
ATOM   4404  HB2 GLN A 283      -9.631   9.054 111.849  0.00  0.00      A120  
ATOM   4405  CG  GLN A 283      -7.785   9.322 113.027  0.00  0.00      A120  
ATOM   4406  HG1 GLN A 283      -8.242   9.384 114.037  0.00  0.00      A120  
ATOM   4407  HG2 GLN A 283      -6.804   9.842 113.081  0.00  0.00      A120  
ATOM   4408  CD  GLN A 283      -7.265   7.792 112.812  0.00  0.00      A120  
ATOM   4409  OE1 GLN A 283      -6.532   7.480 111.884  0.00  0.00      A120  
ATOM   4410  NE2 GLN A 283      -7.610   6.933 113.861  0.00  0.00      A120  
ATOM   4411 HE21 GLN A 283      -7.177   6.037 113.758  0.00  0.00      A120  
ATOM   4412 HE22 GLN A 283      -7.725   7.324 114.773  0.00  0.00      A120  
ATOM   4413  C   GLN A 283     -10.409  11.139 113.159  0.00  0.00      A120  
ATOM   4414  O   GLN A 283     -10.271  11.373 114.399  0.00  0.00      A120  
ATOM   4415  N   ALA A 284     -11.590  10.568 112.770  0.00  0.00      A120  
ATOM   4416  HN  ALA A 284     -11.735  10.344 111.810  0.00  0.00      A120  
ATOM   4417  CA  ALA A 284     -12.812  10.465 113.604  0.00  0.00      A120  
ATOM   4418  HA  ALA A 284     -12.462  10.501 114.625  0.00  0.00      A120  
ATOM   4419  CB  ALA A 284     -13.648  11.722 113.494  0.00  0.00      A120  
ATOM   4420  HB1 ALA A 284     -14.500  11.688 114.205  0.00  0.00      A120  
ATOM   4421  HB2 ALA A 284     -14.018  11.861 112.455  0.00  0.00      A120  
ATOM   4422  HB3 ALA A 284     -13.132  12.692 113.660  0.00  0.00      A120  
ATOM   4423  C   ALA A 284     -13.642   9.189 113.255  0.00  0.00      A120  
ATOM   4424  O   ALA A 284     -13.799   8.752 112.093  0.00  0.00      A120  
ATOM   4425  N   PHE A 285     -14.173   8.610 114.374  0.00  0.00      A120  
ATOM   4426  HN  PHE A 285     -14.162   9.126 115.227  0.00  0.00      A120  
ATOM   4427  CA  PHE A 285     -14.981   7.454 114.426  0.00  0.00      A120  
ATOM   4428  HA  PHE A 285     -14.830   6.917 113.501  0.00  0.00      A120  
ATOM   4429  CB  PHE A 285     -14.544   6.566 115.699  0.00  0.00      A120  
ATOM   4430  HB1 PHE A 285     -14.119   7.265 116.451  0.00  0.00      A120  
ATOM   4431  HB2 PHE A 285     -13.696   6.044 115.205  0.00  0.00      A120  
ATOM   4432  CG  PHE A 285     -15.502   5.477 116.140  0.00  0.00      A120  
ATOM   4433  CD1 PHE A 285     -16.252   4.721 115.208  0.00  0.00      A120  
ATOM   4434  HD1 PHE A 285     -16.037   4.987 114.183  0.00  0.00      A120  
ATOM   4435  CE1 PHE A 285     -17.100   3.734 115.618  0.00  0.00      A120  
ATOM   4436  HE1 PHE A 285     -17.588   3.103 114.890  0.00  0.00      A120  
ATOM   4437  CZ  PHE A 285     -17.250   3.447 117.000  0.00  0.00      A120  
ATOM   4438  HZ  PHE A 285     -18.001   2.718 117.269  0.00  0.00      A120  
ATOM   4439  CD2 PHE A 285     -15.646   5.157 117.469  0.00  0.00      A120  
ATOM   4440  HD2 PHE A 285     -15.100   5.730 118.205  0.00  0.00      A120  
ATOM   4441  CE2 PHE A 285     -16.562   4.172 117.949  0.00  0.00      A120  
ATOM   4442  HE2 PHE A 285     -16.807   4.159 119.000  0.00  0.00      A120  
ATOM   4443  C   PHE A 285     -16.483   7.759 114.442  0.00  0.00      A120  
ATOM   4444  O   PHE A 285     -16.889   8.558 115.302  0.00  0.00      A120  
ATOM   4445  N   TYR A 286     -17.311   7.095 113.588  0.00  0.00      A120  
ATOM   4446  HN  TYR A 286     -17.079   6.342 112.978  0.00  0.00      A120  
ATOM   4447  CA  TYR A 286     -18.595   7.519 113.280  0.00  0.00      A120  
ATOM   4448  HA  TYR A 286     -18.807   8.535 113.580  0.00  0.00      A120  
ATOM   4449  CB  TYR A 286     -18.929   7.678 111.726  0.00  0.00      A120  
ATOM   4450  HB1 TYR A 286     -20.002   7.941 111.608  0.00  0.00      A120  
ATOM   4451  HB2 TYR A 286     -18.747   6.686 111.260  0.00  0.00      A120  
ATOM   4452  CG  TYR A 286     -18.026   8.696 110.957  0.00  0.00      A120  
ATOM   4453  CD1 TYR A 286     -17.951   8.557 109.573  0.00  0.00      A120  
ATOM   4454  HD1 TYR A 286     -18.502   7.751 109.111  0.00  0.00      A120  
ATOM   4455  CE1 TYR A 286     -17.068   9.467 108.807  0.00  0.00      A120  
ATOM   4456  HE1 TYR A 286     -17.098   9.210 107.759  0.00  0.00      A120  
ATOM   4457  CZ  TYR A 286     -16.450  10.509 109.403  0.00  0.00      A120  
ATOM   4458  OH  TYR A 286     -15.766  11.480 108.679  0.00  0.00      A120  
ATOM   4459  HH  TYR A 286     -15.926  12.332 109.091  0.00  0.00      A120  
ATOM   4460  CD2 TYR A 286     -17.366   9.754 111.547  0.00  0.00      A120  
ATOM   4461  HD2 TYR A 286     -17.477   9.915 112.609  0.00  0.00      A120  
ATOM   4462  CE2 TYR A 286     -16.700  10.655 110.760  0.00  0.00      A120  
ATOM   4463  HE2 TYR A 286     -16.310  11.498 111.311  0.00  0.00      A120  
ATOM   4464  C   TYR A 286     -19.629   6.741 114.009  0.00  0.00      A120  
ATOM   4465  O   TYR A 286     -20.461   6.045 113.461  0.00  0.00      A120  
ATOM   4466  N   ALA A 287     -19.521   6.847 115.296  0.00  0.00      A120  
ATOM   4467  HN  ALA A 287     -18.924   7.589 115.589  0.00  0.00      A120  
ATOM   4468  CA  ALA A 287     -20.153   6.032 116.371  0.00  0.00      A120  
ATOM   4469  HA  ALA A 287     -19.749   5.043 116.215  0.00  0.00      A120  
ATOM   4470  CB  ALA A 287     -19.718   6.463 117.687  0.00  0.00      A120  
ATOM   4471  HB1 ALA A 287     -19.975   5.723 118.475  0.00  0.00      A120  
ATOM   4472  HB2 ALA A 287     -20.093   7.473 117.960  0.00  0.00      A120  
ATOM   4473  HB3 ALA A 287     -18.633   6.620 117.504  0.00  0.00      A120  
ATOM   4474  C   ALA A 287     -21.658   6.055 116.385  0.00  0.00      A120  
ATOM   4475  O   ALA A 287     -22.181   7.135 116.081  0.00  0.00      A120  
ATOM   4476  N   THR A 288     -22.348   4.938 116.648  0.00  0.00      A120  
ATOM   4477  HN  THR A 288     -21.889   4.088 116.892  0.00  0.00      A120  
ATOM   4478  CA  THR A 288     -23.860   5.040 116.710  0.00  0.00      A120  
ATOM   4479  HA  THR A 288     -24.289   5.788 116.060  0.00  0.00      A120  
ATOM   4480  CB  THR A 288     -24.669   3.805 116.304  0.00  0.00      A120  
ATOM   4481  HB  THR A 288     -24.296   2.844 116.716  0.00  0.00      A120  
ATOM   4482  OG1 THR A 288     -24.599   3.630 114.884  0.00  0.00      A120  
ATOM   4483  HG1 THR A 288     -23.639   3.649 114.880  0.00  0.00      A120  
ATOM   4484  CG2 THR A 288     -26.159   3.953 116.490  0.00  0.00      A120  
ATOM   4485 HG21 THR A 288     -26.330   4.091 117.579  0.00  0.00      A120  
ATOM   4486 HG22 THR A 288     -26.727   3.091 116.081  0.00  0.00      A120  
ATOM   4487 HG23 THR A 288     -26.486   4.897 116.003  0.00  0.00      A120  
ATOM   4488  C   THR A 288     -24.371   5.481 118.074  0.00  0.00      A120  
ATOM   4489  O   THR A 288     -24.322   4.802 119.088  0.00  0.00      A120  
ATOM   4490  N   GLY A 289     -24.868   6.698 118.053  0.00  0.00      A120  
ATOM   4491  HN  GLY A 289     -24.788   7.216 117.205  0.00  0.00      A120  
ATOM   4492  CA  GLY A 289     -25.385   7.495 119.104  0.00  0.00      A120  
ATOM   4493  HA1 GLY A 289     -25.053   8.519 119.015  0.00  0.00      A120  
ATOM   4494  HA2 GLY A 289     -25.030   7.288 120.103  0.00  0.00      A120  
ATOM   4495  C   GLY A 289     -26.900   7.406 119.192  0.00  0.00      A120  
ATOM   4496  O   GLY A 289     -27.449   6.350 119.493  0.00  0.00      A120  
ATOM   4497  N   ASP A 290     -27.651   8.550 119.103  0.00  0.00      A120  
ATOM   4498  HN  ASP A 290     -27.125   9.330 118.772  0.00  0.00      A120  
ATOM   4499  CA  ASP A 290     -29.124   8.692 119.234  0.00  0.00      A120  
ATOM   4500  HA  ASP A 290     -29.385   8.226 120.173  0.00  0.00      A120  
ATOM   4501  CB  ASP A 290     -29.673  10.100 119.310  0.00  0.00      A120  
ATOM   4502  HB1 ASP A 290     -30.779  10.005 119.325  0.00  0.00      A120  
ATOM   4503  HB2 ASP A 290     -29.471  10.692 118.392  0.00  0.00      A120  
ATOM   4504  CG  ASP A 290     -29.064  10.759 120.579  0.00  0.00      A120  
ATOM   4505  OD1 ASP A 290     -29.185  12.018 120.789  0.00  0.00      A120  
ATOM   4506  OD2 ASP A 290     -28.525  10.007 121.411  0.00  0.00      A120  
ATOM   4507  C   ASP A 290     -29.880   7.994 118.126  0.00  0.00      A120  
ATOM   4508  O   ASP A 290     -29.542   8.013 116.910  0.00  0.00      A120  
ATOM   4509  N   ILE A 291     -31.000   7.447 118.473  0.00  0.00      A120  
ATOM   4510  HN  ILE A 291     -31.139   7.339 119.454  0.00  0.00      A120  
ATOM   4511  CA  ILE A 291     -32.054   7.007 117.677  0.00  0.00      A120  
ATOM   4512  HA  ILE A 291     -31.814   6.958 116.625  0.00  0.00      A120  
ATOM   4513  CB  ILE A 291     -32.623   5.657 118.029  0.00  0.00      A120  
ATOM   4514  HB  ILE A 291     -33.158   5.609 119.002  0.00  0.00      A120  
ATOM   4515  CG2 ILE A 291     -33.638   5.297 116.920  0.00  0.00      A120  
ATOM   4516 HG21 ILE A 291     -34.066   4.282 117.064  0.00  0.00      A120  
ATOM   4517 HG22 ILE A 291     -33.187   5.287 115.905  0.00  0.00      A120  
ATOM   4518 HG23 ILE A 291     -34.470   6.029 117.002  0.00  0.00      A120  
ATOM   4519  CG1 ILE A 291     -31.469   4.562 118.185  0.00  0.00      A120  
ATOM   4520 HG11 ILE A 291     -32.024   3.601 118.233  0.00  0.00      A120  
ATOM   4521 HG12 ILE A 291     -30.901   4.733 119.124  0.00  0.00      A120  
ATOM   4522  CD  ILE A 291     -30.599   4.542 116.944  0.00  0.00      A120  
ATOM   4523  HD1 ILE A 291     -29.762   5.273 116.944  0.00  0.00      A120  
ATOM   4524  HD2 ILE A 291     -31.245   4.639 116.046  0.00  0.00      A120  
ATOM   4525  HD3 ILE A 291     -30.095   3.552 116.902  0.00  0.00      A120  
ATOM   4526  C   ILE A 291     -33.182   8.067 117.843  0.00  0.00      A120  
ATOM   4527  O   ILE A 291     -33.614   8.411 118.916  0.00  0.00      A120  
ATOM   4528  N   ILE A 292     -33.572   8.709 116.769  0.00  0.00      A120  
ATOM   4529  HN  ILE A 292     -33.248   8.570 115.837  0.00  0.00      A120  
ATOM   4530  CA  ILE A 292     -34.727   9.579 116.777  0.00  0.00      A120  
ATOM   4531  HA  ILE A 292     -34.787  10.111 117.715  0.00  0.00      A120  
ATOM   4532  CB  ILE A 292     -34.716  10.702 115.738  0.00  0.00      A120  
ATOM   4533  HB  ILE A 292     -34.769  10.170 114.764  0.00  0.00      A120  
ATOM   4534  CG2 ILE A 292     -35.956  11.708 115.915  0.00  0.00      A120  
ATOM   4535 HG21 ILE A 292     -35.821  12.558 115.212  0.00  0.00      A120  
ATOM   4536 HG22 ILE A 292     -35.961  12.254 116.883  0.00  0.00      A120  
ATOM   4537 HG23 ILE A 292     -36.956  11.226 115.874  0.00  0.00      A120  
ATOM   4538  CG1 ILE A 292     -33.405  11.487 115.642  0.00  0.00      A120  
ATOM   4539 HG11 ILE A 292     -33.455  12.306 114.892  0.00  0.00      A120  
ATOM   4540 HG12 ILE A 292     -32.615  10.858 115.180  0.00  0.00      A120  
ATOM   4541  CD  ILE A 292     -32.802  12.093 116.922  0.00  0.00      A120  
ATOM   4542  HD1 ILE A 292     -32.097  12.895 116.615  0.00  0.00      A120  
ATOM   4543  HD2 ILE A 292     -32.252  11.330 117.512  0.00  0.00      A120  
ATOM   4544  HD3 ILE A 292     -33.629  12.580 117.481  0.00  0.00      A120  
ATOM   4545  C   ILE A 292     -35.988   8.810 116.656  0.00  0.00      A120  
ATOM   4546  O   ILE A 292     -36.219   8.060 115.729  0.00  0.00      A120  
ATOM   4547  N   GLY A 293     -36.993   9.000 117.513  0.00  0.00      A120  
ATOM   4548  HN  GLY A 293     -36.835   9.655 118.248  0.00  0.00      A120  
ATOM   4549  CA  GLY A 293     -38.195   8.168 117.629  0.00  0.00      A120  
ATOM   4550  HA1 GLY A 293     -38.770   8.121 116.716  0.00  0.00      A120  
ATOM   4551  HA2 GLY A 293     -38.792   8.744 118.320  0.00  0.00      A120  
ATOM   4552  C   GLY A 293     -37.991   6.682 118.105  0.00  0.00      A120  
ATOM   4553  O   GLY A 293     -36.965   6.141 118.492  0.00  0.00      A120  
ATOM   4554  N   ASP A 294     -39.111   5.966 118.110  0.00  0.00      A120  
ATOM   4555  HN  ASP A 294     -40.002   6.377 117.929  0.00  0.00      A120  
ATOM   4556  CA  ASP A 294     -39.314   4.622 118.630  0.00  0.00      A120  
ATOM   4557  HA  ASP A 294     -38.944   4.529 119.640  0.00  0.00      A120  
ATOM   4558  CB  ASP A 294     -40.885   4.381 118.575  0.00  0.00      A120  
ATOM   4559  HB1 ASP A 294     -41.030   3.296 118.763  0.00  0.00      A120  
ATOM   4560  HB2 ASP A 294     -41.255   4.505 117.535  0.00  0.00      A120  
ATOM   4561  CG  ASP A 294     -41.776   5.125 119.543  0.00  0.00      A120  
ATOM   4562  OD1 ASP A 294     -41.182   5.912 120.388  0.00  0.00      A120  
ATOM   4563  OD2 ASP A 294     -42.962   4.861 119.593  0.00  0.00      A120  
ATOM   4564  C   ASP A 294     -38.646   3.492 117.883  0.00  0.00      A120  
ATOM   4565  O   ASP A 294     -38.545   3.510 116.624  0.00  0.00      A120  
ATOM   4566  N   ILE A 295     -38.171   2.435 118.607  0.00  0.00      A120  
ATOM   4567  HN  ILE A 295     -38.398   2.334 119.573  0.00  0.00      A120  
ATOM   4568  CA  ILE A 295     -37.314   1.413 118.007  0.00  0.00      A120  
ATOM   4569  HA  ILE A 295     -36.968   1.879 117.095  0.00  0.00      A120  
ATOM   4570  CB  ILE A 295     -36.169   1.052 118.911  0.00  0.00      A120  
ATOM   4571  HB  ILE A 295     -36.525   1.004 119.962  0.00  0.00      A120  
ATOM   4572  CG2 ILE A 295     -35.397  -0.159 118.451  0.00  0.00      A120  
ATOM   4573 HG21 ILE A 295     -34.723  -0.515 119.260  0.00  0.00      A120  
ATOM   4574 HG22 ILE A 295     -34.664   0.104 117.659  0.00  0.00      A120  
ATOM   4575 HG23 ILE A 295     -35.925  -1.047 118.042  0.00  0.00      A120  
ATOM   4576  CG1 ILE A 295     -35.119   2.269 118.891  0.00  0.00      A120  
ATOM   4577 HG11 ILE A 295     -35.685   3.212 118.735  0.00  0.00      A120  
ATOM   4578 HG12 ILE A 295     -34.420   2.048 118.056  0.00  0.00      A120  
ATOM   4579  CD  ILE A 295     -34.294   2.304 120.120  0.00  0.00      A120  
ATOM   4580  HD1 ILE A 295     -34.966   2.269 121.004  0.00  0.00      A120  
ATOM   4581  HD2 ILE A 295     -33.826   3.296 120.298  0.00  0.00      A120  
ATOM   4582  HD3 ILE A 295     -33.486   1.547 120.214  0.00  0.00      A120  
ATOM   4583  C   ILE A 295     -38.151   0.129 117.600  0.00  0.00      A120  
ATOM   4584  O   ILE A 295     -38.883  -0.428 118.451  0.00  0.00      A120  
ATOM   4585  N   ARG A 296     -38.027  -0.214 116.255  0.00  0.00      A120  
ATOM   4586  HN  ARG A 296     -37.420   0.273 115.631  0.00  0.00      A120  
ATOM   4587  CA  ARG A 296     -38.799  -1.260 115.647  0.00  0.00      A120  
ATOM   4588  HA  ARG A 296     -39.059  -1.976 116.412  0.00  0.00      A120  
ATOM   4589  CB  ARG A 296     -40.139  -0.773 114.878  0.00  0.00      A120  
ATOM   4590  HB1 ARG A 296     -40.532  -1.715 114.440  0.00  0.00      A120  
ATOM   4591  HB2 ARG A 296     -39.771  -0.045 114.124  0.00  0.00      A120  
ATOM   4592  CG  ARG A 296     -41.307  -0.162 115.780  0.00  0.00      A120  
ATOM   4593  HG1 ARG A 296     -42.226   0.136 115.230  0.00  0.00      A120  
ATOM   4594  HG2 ARG A 296     -40.887   0.756 116.243  0.00  0.00      A120  
ATOM   4595  CD  ARG A 296     -41.777  -0.958 117.071  0.00  0.00      A120  
ATOM   4596  HD1 ARG A 296     -40.857  -1.229 117.631  0.00  0.00      A120  
ATOM   4597  HD2 ARG A 296     -42.185  -1.934 116.730  0.00  0.00      A120  
ATOM   4598  NE  ARG A 296     -42.696   0.010 117.812  0.00  0.00      A120  
ATOM   4599  HE  ARG A 296     -43.501   0.341 117.319  0.00  0.00      A120  
ATOM   4600  CZ  ARG A 296     -42.559   0.320 119.041  0.00  0.00      A120  
ATOM   4601  NH1 ARG A 296     -41.467  -0.014 119.797  0.00  0.00      A120  
ATOM   4602 HH11 ARG A 296     -40.603  -0.279 119.369  0.00  0.00      A120  
ATOM   4603 HH12 ARG A 296     -41.412   0.367 120.721  0.00  0.00      A120  
ATOM   4604  NH2 ARG A 296     -43.472   1.025 119.669  0.00  0.00      A120  
ATOM   4605 HH21 ARG A 296     -44.339   1.231 119.215  0.00  0.00      A120  
ATOM   4606 HH22 ARG A 296     -43.211   1.410 120.554  0.00  0.00      A120  
ATOM   4607  C   ARG A 296     -37.921  -2.115 114.610  0.00  0.00      A120  
ATOM   4608  O   ARG A 296     -36.864  -1.729 114.138  0.00  0.00      A120  
ATOM   4609  N   GLN A 297     -38.388  -3.356 114.248  0.00  0.00      A120  
ATOM   4610  HN  GLN A 297     -39.250  -3.602 114.685  0.00  0.00      A120  
ATOM   4611  CA  GLN A 297     -37.709  -4.386 113.507  0.00  0.00      A120  
ATOM   4612  HA  GLN A 297     -36.667  -4.320 113.782  0.00  0.00      A120  
ATOM   4613  CB  GLN A 297     -38.331  -5.805 113.735  0.00  0.00      A120  
ATOM   4614  HB1 GLN A 297     -37.913  -6.572 113.047  0.00  0.00      A120  
ATOM   4615  HB2 GLN A 297     -39.385  -5.670 113.411  0.00  0.00      A120  
ATOM   4616  CG  GLN A 297     -38.497  -6.380 115.159  0.00  0.00      A120  
ATOM   4617  HG1 GLN A 297     -38.560  -7.484 115.057  0.00  0.00      A120  
ATOM   4618  HG2 GLN A 297     -39.398  -6.124 115.756  0.00  0.00      A120  
ATOM   4619  CD  GLN A 297     -37.378  -5.955 116.097  0.00  0.00      A120  
ATOM   4620  OE1 GLN A 297     -37.541  -5.159 117.046  0.00  0.00      A120  
ATOM   4621  NE2 GLN A 297     -36.247  -6.631 115.745  0.00  0.00      A120  
ATOM   4622 HE21 GLN A 297     -36.202  -7.162 114.899  0.00  0.00      A120  
ATOM   4623 HE22 GLN A 297     -35.427  -6.452 116.288  0.00  0.00      A120  
ATOM   4624  C   GLN A 297     -37.720  -4.010 112.017  0.00  0.00      A120  
ATOM   4625  O   GLN A 297     -38.768  -3.612 111.484  0.00  0.00      A120  
ATOM   4626  N   ALA A 298     -36.573  -4.171 111.303  0.00  0.00      A120  
ATOM   4627  HN  ALA A 298     -35.790  -4.630 111.715  0.00  0.00      A120  
ATOM   4628  CA  ALA A 298     -36.436  -4.350 109.866  0.00  0.00      A120  
ATOM   4629  HA  ALA A 298     -36.834  -3.519 109.302  0.00  0.00      A120  
ATOM   4630  CB  ALA A 298     -34.959  -4.479 109.393  0.00  0.00      A120  
ATOM   4631  HB1 ALA A 298     -34.466  -5.329 109.912  0.00  0.00      A120  
ATOM   4632  HB2 ALA A 298     -34.370  -3.560 109.598  0.00  0.00      A120  
ATOM   4633  HB3 ALA A 298     -35.030  -4.645 108.297  0.00  0.00      A120  
ATOM   4634  C   ALA A 298     -37.238  -5.523 109.389  0.00  0.00      A120  
ATOM   4635  O   ALA A 298     -37.327  -6.546 110.012  0.00  0.00      A120  
ATOM   4636  N   HSD A 299     -37.804  -5.234 108.220  0.00  0.00      A120  
ATOM   4637  HN  HSD A 299     -37.622  -4.502 107.568  0.00  0.00      A120  
ATOM   4638  CA  HSD A 299     -38.899  -5.989 107.654  0.00  0.00      A120  
ATOM   4639  HA  HSD A 299     -38.709  -7.033 107.852  0.00  0.00      A120  
ATOM   4640  CB  HSD A 299     -40.279  -5.518 108.242  0.00  0.00      A120  
ATOM   4641  HB1 HSD A 299     -40.355  -5.966 109.256  0.00  0.00      A120  
ATOM   4642  HB2 HSD A 299     -41.072  -6.095 107.720  0.00  0.00      A120  
ATOM   4643  ND1 HSD A 299     -40.723  -3.226 109.180  0.00  0.00      A120  
ATOM   4644  HD1 HSD A 299     -40.200  -3.300 110.029  0.00  0.00      A120  
ATOM   4645  CG  HSD A 299     -40.626  -4.035 108.105  0.00  0.00      A120  
ATOM   4646  CE1 HSD A 299     -41.260  -2.082 108.821  0.00  0.00      A120  
ATOM   4647  HE1 HSD A 299     -41.303  -1.214 109.479  0.00  0.00      A120  
ATOM   4648  NE2 HSD A 299     -41.698  -2.150 107.564  0.00  0.00      A120  
ATOM   4649  CD2 HSD A 299     -41.235  -3.346 107.114  0.00  0.00      A120  
ATOM   4650  HD2 HSD A 299     -41.250  -3.664 106.079  0.00  0.00      A120  
ATOM   4651  C   HSD A 299     -38.774  -5.818 106.115  0.00  0.00      A120  
ATOM   4652  O   HSD A 299     -38.287  -4.769 105.551  0.00  0.00      A120  
ATOM   4653  N   CYS A 300     -39.098  -6.915 105.403  0.00  0.00      A120  
ATOM   4654  HN  CYS A 300     -39.087  -7.827 105.806  0.00  0.00      A120  
ATOM   4655  CA  CYS A 300     -39.103  -7.018 103.967  0.00  0.00      A120  
ATOM   4656  HA  CYS A 300     -38.906  -6.027 103.587  0.00  0.00      A120  
ATOM   4657  CB  CYS A 300     -37.845  -7.775 103.504  0.00  0.00      A120  
ATOM   4658  HB1 CYS A 300     -37.807  -8.807 103.915  0.00  0.00      A120  
ATOM   4659  HB2 CYS A 300     -36.949  -7.302 103.960  0.00  0.00      A120  
ATOM   4660  SG  CYS A 300     -37.724  -7.740 101.667  0.00  0.00      A120  
ATOM   4661  HG1 CYS A 300     -38.486  -6.657 101.639  0.00  0.00      A120  
ATOM   4662  C   CYS A 300     -40.451  -7.580 103.499  0.00  0.00      A120  
ATOM   4663  O   CYS A 300     -41.128  -8.273 104.251  0.00  0.00      A120  
ATOM   4664  N   THR A 301     -40.855  -7.318 102.232  0.00  0.00      A120  
ATOM   4665  HN  THR A 301     -40.354  -6.770 101.566  0.00  0.00      A120  
ATOM   4666  CA  THR A 301     -42.163  -7.807 101.687  0.00  0.00      A120  
ATOM   4667  HA  THR A 301     -42.403  -8.674 102.284  0.00  0.00      A120  
ATOM   4668  CB  THR A 301     -43.370  -6.938 101.876  0.00  0.00      A120  
ATOM   4669  HB  THR A 301     -44.281  -7.257 101.327  0.00  0.00      A120  
ATOM   4670  OG1 THR A 301     -43.040  -5.581 101.446  0.00  0.00      A120  
ATOM   4671  HG1 THR A 301     -42.091  -5.639 101.308  0.00  0.00      A120  
ATOM   4672  CG2 THR A 301     -43.634  -6.713 103.423  0.00  0.00      A120  
ATOM   4673 HG21 THR A 301     -44.665  -6.325 103.568  0.00  0.00      A120  
ATOM   4674 HG22 THR A 301     -43.017  -5.970 103.972  0.00  0.00      A120  
ATOM   4675 HG23 THR A 301     -43.657  -7.556 104.146  0.00  0.00      A120  
ATOM   4676  C   THR A 301     -42.188  -8.151 100.204  0.00  0.00      A120  
ATOM   4677  O   THR A 301     -41.692  -7.416  99.382  0.00  0.00      A120  
ATOM   4678  N   VAL A 302     -42.846  -9.249  99.871  0.00  0.00      A120  
ATOM   4679  HN  VAL A 302     -43.120  -9.971 100.502  0.00  0.00      A120  
ATOM   4680  CA  VAL A 302     -43.116  -9.710  98.455  0.00  0.00      A120  
ATOM   4681  HA  VAL A 302     -43.130  -8.845  97.809  0.00  0.00      A120  
ATOM   4682  CB  VAL A 302     -41.989 -10.673  97.942  0.00  0.00      A120  
ATOM   4683  HB  VAL A 302     -41.127  -9.972  97.937  0.00  0.00      A120  
ATOM   4684  CG1 VAL A 302     -41.832 -11.984  98.731  0.00  0.00      A120  
ATOM   4685 HG11 VAL A 302     -42.813 -12.461  98.943  0.00  0.00      A120  
ATOM   4686 HG12 VAL A 302     -41.279 -11.812  99.678  0.00  0.00      A120  
ATOM   4687 HG13 VAL A 302     -41.415 -12.812  98.119  0.00  0.00      A120  
ATOM   4688  CG2 VAL A 302     -42.137 -10.900  96.402  0.00  0.00      A120  
ATOM   4689 HG21 VAL A 302     -42.759 -11.799  96.201  0.00  0.00      A120  
ATOM   4690 HG22 VAL A 302     -41.243 -11.275  95.859  0.00  0.00      A120  
ATOM   4691 HG23 VAL A 302     -42.391 -10.000  95.802  0.00  0.00      A120  
ATOM   4692  C   VAL A 302     -44.505 -10.218  98.469  0.00  0.00      A120  
ATOM   4693  O   VAL A 302     -45.025 -10.754  99.490  0.00  0.00      A120  
ATOM   4694  N   SER A 303     -45.240  -9.966  97.447  0.00  0.00      A120  
ATOM   4695  HN  SER A 303     -44.861  -9.406  96.714  0.00  0.00      A120  
ATOM   4696  CA  SER A 303     -46.723 -10.099  97.557  0.00  0.00      A120  
ATOM   4697  HA  SER A 303     -46.958  -9.869  98.586  0.00  0.00      A120  
ATOM   4698  CB  SER A 303     -47.419  -9.146  96.559  0.00  0.00      A120  
ATOM   4699  HB1 SER A 303     -47.109  -9.535  95.565  0.00  0.00      A120  
ATOM   4700  HB2 SER A 303     -47.083  -8.087  96.529  0.00  0.00      A120  
ATOM   4701  OG  SER A 303     -48.855  -8.976  96.715  0.00  0.00      A120  
ATOM   4702  HG1 SER A 303     -49.155  -8.670  95.856  0.00  0.00      A120  
ATOM   4703  C   SER A 303     -47.215 -11.515  97.276  0.00  0.00      A120  
ATOM   4704  O   SER A 303     -46.705 -12.198  96.361  0.00  0.00      A120  
ATOM   4705  N   LYS A 304     -48.151 -12.080  98.009  0.00  0.00      A120  
ATOM   4706  HN  LYS A 304     -48.749 -11.651  98.682  0.00  0.00      A120  
ATOM   4707  CA  LYS A 304     -48.444 -13.521  97.895  0.00  0.00      A120  
ATOM   4708  HA  LYS A 304     -47.506 -14.042  98.014  0.00  0.00      A120  
ATOM   4709  CB  LYS A 304     -49.517 -13.877  98.950  0.00  0.00      A120  
ATOM   4710  HB1 LYS A 304     -49.915 -14.889  98.723  0.00  0.00      A120  
ATOM   4711  HB2 LYS A 304     -50.383 -13.188  98.859  0.00  0.00      A120  
ATOM   4712  CG  LYS A 304     -48.977 -14.005 100.340  0.00  0.00      A120  
ATOM   4713  HG1 LYS A 304     -48.739 -12.994 100.735  0.00  0.00      A120  
ATOM   4714  HG2 LYS A 304     -48.135 -14.724 100.431  0.00  0.00      A120  
ATOM   4715  CD  LYS A 304     -49.946 -14.491 101.423  0.00  0.00      A120  
ATOM   4716  HD1 LYS A 304     -50.288 -15.513 101.153  0.00  0.00      A120  
ATOM   4717  HD2 LYS A 304     -50.964 -14.051 101.350  0.00  0.00      A120  
ATOM   4718  CE  LYS A 304     -49.376 -14.407 102.890  0.00  0.00      A120  
ATOM   4719  HE1 LYS A 304     -49.195 -13.342 103.152  0.00  0.00      A120  
ATOM   4720  HE2 LYS A 304     -48.371 -14.855 103.040  0.00  0.00      A120  
ATOM   4721  NZ  LYS A 304     -50.279 -15.073 103.909  0.00  0.00      A120  
ATOM   4722  HZ1 LYS A 304     -51.147 -14.509 103.799  0.00  0.00      A120  
ATOM   4723  HZ2 LYS A 304     -49.913 -14.945 104.874  0.00  0.00      A120  
ATOM   4724  HZ3 LYS A 304     -50.341 -16.105 103.795  0.00  0.00      A120  
ATOM   4725  C   LYS A 304     -48.987 -14.104  96.477  0.00  0.00      A120  
ATOM   4726  O   LYS A 304     -48.414 -15.035  95.933  0.00  0.00      A120  
ATOM   4727  N   ALA A 305     -50.003 -13.418  95.946  0.00  0.00      A120  
ATOM   4728  HN  ALA A 305     -50.250 -12.639  96.517  0.00  0.00      A120  
ATOM   4729  CA  ALA A 305     -50.586 -13.564  94.689  0.00  0.00      A120  
ATOM   4730  HA  ALA A 305     -51.202 -14.449  94.741  0.00  0.00      A120  
ATOM   4731  CB  ALA A 305     -51.492 -12.423  94.422  0.00  0.00      A120  
ATOM   4732  HB1 ALA A 305     -52.376 -12.598  95.072  0.00  0.00      A120  
ATOM   4733  HB2 ALA A 305     -51.953 -12.458  93.411  0.00  0.00      A120  
ATOM   4734  HB3 ALA A 305     -51.059 -11.407  94.542  0.00  0.00      A120  
ATOM   4735  C   ALA A 305     -49.485 -13.740  93.565  0.00  0.00      A120  
ATOM   4736  O   ALA A 305     -49.563 -14.624  92.764  0.00  0.00      A120  
ATOM   4737  N   THR A 306     -48.403 -12.882  93.607  0.00  0.00      A120  
ATOM   4738  HN  THR A 306     -48.308 -12.024  94.106  0.00  0.00      A120  
ATOM   4739  CA  THR A 306     -47.419 -12.845  92.526  0.00  0.00      A120  
ATOM   4740  HA  THR A 306     -47.899 -13.203  91.627  0.00  0.00      A120  
ATOM   4741  CB  THR A 306     -46.917 -11.432  92.237  0.00  0.00      A120  
ATOM   4742  HB  THR A 306     -46.053 -11.438  91.538  0.00  0.00      A120  
ATOM   4743  OG1 THR A 306     -46.641 -10.882  93.559  0.00  0.00      A120  
ATOM   4744  HG1 THR A 306     -46.303  -9.996  93.409  0.00  0.00      A120  
ATOM   4745  CG2 THR A 306     -48.017 -10.565  91.632  0.00  0.00      A120  
ATOM   4746 HG21 THR A 306     -48.453 -11.040  90.727  0.00  0.00      A120  
ATOM   4747 HG22 THR A 306     -47.547  -9.639  91.238  0.00  0.00      A120  
ATOM   4748 HG23 THR A 306     -48.943 -10.325  92.197  0.00  0.00      A120  
ATOM   4749  C   THR A 306     -46.319 -13.852  92.747  0.00  0.00      A120  
ATOM   4750  O   THR A 306     -45.804 -14.417  91.814  0.00  0.00      A120  
ATOM   4751  N   TRP A 307     -45.944 -14.090  94.042  0.00  0.00      A120  
ATOM   4752  HN  TRP A 307     -46.368 -13.600  94.799  0.00  0.00      A120  
ATOM   4753  CA  TRP A 307     -44.900 -15.073  94.364  0.00  0.00      A120  
ATOM   4754  HA  TRP A 307     -44.076 -14.827  93.712  0.00  0.00      A120  
ATOM   4755  CB  TRP A 307     -44.404 -14.989  95.846  0.00  0.00      A120  
ATOM   4756  HB1 TRP A 307     -45.182 -15.357  96.548  0.00  0.00      A120  
ATOM   4757  HB2 TRP A 307     -44.350 -13.886  95.965  0.00  0.00      A120  
ATOM   4758  CG  TRP A 307     -43.011 -15.564  96.199  0.00  0.00      A120  
ATOM   4759  CD1 TRP A 307     -42.856 -16.647  96.992  0.00  0.00      A120  
ATOM   4760  HD1 TRP A 307     -43.691 -17.093  97.512  0.00  0.00      A120  
ATOM   4761  NE1 TRP A 307     -41.546 -17.032  97.013  0.00  0.00      A120  
ATOM   4762  HE1 TRP A 307     -41.075 -17.621  97.631  0.00  0.00      A120  
ATOM   4763  CE2 TRP A 307     -40.848 -16.186  96.210  0.00  0.00      A120  
ATOM   4764  CD2 TRP A 307     -41.737 -15.288  95.577  0.00  0.00      A120  
ATOM   4765  CE3 TRP A 307     -41.258 -14.430  94.582  0.00  0.00      A120  
ATOM   4766  HE3 TRP A 307     -41.911 -13.771  94.029  0.00  0.00      A120  
ATOM   4767  CZ3 TRP A 307     -39.892 -14.481  94.183  0.00  0.00      A120  
ATOM   4768  HZ3 TRP A 307     -39.591 -13.647  93.566  0.00  0.00      A120  
ATOM   4769  CZ2 TRP A 307     -39.538 -16.269  95.742  0.00  0.00      A120  
ATOM   4770  HZ2 TRP A 307     -38.887 -17.057  96.092  0.00  0.00      A120  
ATOM   4771  CH2 TRP A 307     -39.092 -15.401  94.808  0.00  0.00      A120  
ATOM   4772  HH2 TRP A 307     -38.105 -15.646  94.444  0.00  0.00      A120  
ATOM   4773  C   TRP A 307     -45.403 -16.438  94.027  0.00  0.00      A120  
ATOM   4774  O   TRP A 307     -44.727 -17.255  93.418  0.00  0.00      A120  
ATOM   4775  N   ASN A 308     -46.680 -16.792  94.397  0.00  0.00      A120  
ATOM   4776  HN  ASN A 308     -47.097 -16.058  94.928  0.00  0.00      A120  
ATOM   4777  CA  ASN A 308     -47.465 -18.051  94.030  0.00  0.00      A120  
ATOM   4778  HA  ASN A 308     -46.921 -18.922  94.363  0.00  0.00      A120  
ATOM   4779  CB  ASN A 308     -48.852 -18.000  94.713  0.00  0.00      A120  
ATOM   4780  HB1 ASN A 308     -49.329 -17.019  94.502  0.00  0.00      A120  
ATOM   4781  HB2 ASN A 308     -48.723 -18.061  95.815  0.00  0.00      A120  
ATOM   4782  CG  ASN A 308     -49.990 -18.978  94.359  0.00  0.00      A120  
ATOM   4783  OD1 ASN A 308     -50.627 -18.893  93.348  0.00  0.00      A120  
ATOM   4784  ND2 ASN A 308     -50.176 -20.030  95.244  0.00  0.00      A120  
ATOM   4785 HD22 ASN A 308     -49.673 -20.067  96.104  0.00  0.00      A120  
ATOM   4786  C   ASN A 308     -47.635 -18.277  92.567  0.00  0.00      A120  
ATOM   4787  O   ASN A 308     -47.331 -19.299  92.041  0.00  0.00      A120  
ATOM   4788  N   GLU A 309     -47.993 -17.234  91.842  0.00  0.00      A120  
ATOM   4789  HN  GLU A 309     -48.155 -16.442  92.426  0.00  0.00      A120  
ATOM   4790  CA  GLU A 309     -48.047 -17.195  90.404  0.00  0.00      A120  
ATOM   4791  HA  GLU A 309     -48.691 -18.016  90.123  0.00  0.00      A120  
ATOM   4792  CB  GLU A 309     -48.708 -15.928  89.882  0.00  0.00      A120  
ATOM   4793  HB1 GLU A 309     -48.273 -15.090  90.468  0.00  0.00      A120  
ATOM   4794  HB2 GLU A 309     -49.765 -15.989  90.219  0.00  0.00      A120  
ATOM   4795  CG  GLU A 309     -48.468 -15.724  88.394  0.00  0.00      A120  
ATOM   4796  HG1 GLU A 309     -48.685 -16.568  87.705  0.00  0.00      A120  
ATOM   4797  HG2 GLU A 309     -47.417 -15.401  88.234  0.00  0.00      A120  
ATOM   4798  CD  GLU A 309     -49.346 -14.527  88.105  0.00  0.00      A120  
ATOM   4799  OE1 GLU A 309     -50.566 -14.477  88.404  0.00  0.00      A120  
ATOM   4800  OE2 GLU A 309     -48.883 -13.577  87.387  0.00  0.00      A120  
ATOM   4801  C   GLU A 309     -46.614 -17.445  89.768  0.00  0.00      A120  
ATOM   4802  O   GLU A 309     -46.424 -18.192  88.801  0.00  0.00      A120  
ATOM   4803  N   THR A 310     -45.617 -16.803  90.356  0.00  0.00      A120  
ATOM   4804  HN  THR A 310     -45.904 -16.121  91.023  0.00  0.00      A120  
ATOM   4805  CA  THR A 310     -44.167 -17.025  89.943  0.00  0.00      A120  
ATOM   4806  HA  THR A 310     -44.171 -16.842  88.879  0.00  0.00      A120  
ATOM   4807  CB  THR A 310     -43.197 -16.090  90.652  0.00  0.00      A120  
ATOM   4808  HB  THR A 310     -43.327 -16.088  91.756  0.00  0.00      A120  
ATOM   4809  OG1 THR A 310     -43.521 -14.758  90.297  0.00  0.00      A120  
ATOM   4810  HG1 THR A 310     -44.388 -14.597  90.677  0.00  0.00      A120  
ATOM   4811  CG2 THR A 310     -41.702 -16.315  90.262  0.00  0.00      A120  
ATOM   4812 HG21 THR A 310     -41.715 -16.137  89.165  0.00  0.00      A120  
ATOM   4813 HG22 THR A 310     -41.477 -17.401  90.332  0.00  0.00      A120  
ATOM   4814 HG23 THR A 310     -40.950 -15.645  90.731  0.00  0.00      A120  
ATOM   4815  C   THR A 310     -43.709 -18.436  90.065  0.00  0.00      A120  
ATOM   4816  O   THR A 310     -43.231 -19.038  89.119  0.00  0.00      A120  
ATOM   4817  N   LEU A 311     -43.936 -18.956  91.274  0.00  0.00      A120  
ATOM   4818  HN  LEU A 311     -44.351 -18.293  91.891  0.00  0.00      A120  
ATOM   4819  CA  LEU A 311     -43.685 -20.342  91.623  0.00  0.00      A120  
ATOM   4820  HA  LEU A 311     -42.648 -20.616  91.502  0.00  0.00      A120  
ATOM   4821  CB  LEU A 311     -43.927 -20.596  93.153  0.00  0.00      A120  
ATOM   4822  HB1 LEU A 311     -43.689 -21.680  93.213  0.00  0.00      A120  
ATOM   4823  HB2 LEU A 311     -44.981 -20.328  93.379  0.00  0.00      A120  
ATOM   4824  CG  LEU A 311     -42.882 -19.924  94.059  0.00  0.00      A120  
ATOM   4825  HG  LEU A 311     -42.814 -18.818  93.978  0.00  0.00      A120  
ATOM   4826  CD1 LEU A 311     -43.300 -20.345  95.417  0.00  0.00      A120  
ATOM   4827 HD11 LEU A 311     -44.352 -20.053  95.624  0.00  0.00      A120  
ATOM   4828 HD12 LEU A 311     -42.684 -19.978  96.266  0.00  0.00      A120  
ATOM   4829 HD13 LEU A 311     -43.257 -21.453  95.344  0.00  0.00      A120  
ATOM   4830  CD2 LEU A 311     -41.459 -20.332  93.788  0.00  0.00      A120  
ATOM   4831 HD21 LEU A 311     -40.799 -20.205  94.672  0.00  0.00      A120  
ATOM   4832 HD22 LEU A 311     -40.881 -19.957  92.916  0.00  0.00      A120  
ATOM   4833 HD23 LEU A 311     -41.346 -21.407  93.530  0.00  0.00      A120  
ATOM   4834  C   LEU A 311     -44.414 -21.320  90.782  0.00  0.00      A120  
ATOM   4835  O   LEU A 311     -43.915 -22.349  90.326  0.00  0.00      A120  
ATOM   4836  N   GLY A 312     -45.729 -21.106  90.426  0.00  0.00      A120  
ATOM   4837  HN  GLY A 312     -46.262 -20.370  90.836  0.00  0.00      A120  
ATOM   4838  CA  GLY A 312     -46.342 -22.058  89.500  0.00  0.00      A120  
ATOM   4839  HA1 GLY A 312     -47.408 -21.886  89.516  0.00  0.00      A120  
ATOM   4840  HA2 GLY A 312     -46.219 -23.088  89.801  0.00  0.00      A120  
ATOM   4841  C   GLY A 312     -45.740 -21.951  88.087  0.00  0.00      A120  
ATOM   4842  O   GLY A 312     -45.616 -23.015  87.410  0.00  0.00      A120  
ATOM   4843  N   LYS A 313     -45.446 -20.749  87.545  0.00  0.00      A120  
ATOM   4844  HN  LYS A 313     -45.700 -19.890  87.983  0.00  0.00      A120  
ATOM   4845  CA  LYS A 313     -44.665 -20.665  86.286  0.00  0.00      A120  
ATOM   4846  HA  LYS A 313     -45.273 -21.069  85.490  0.00  0.00      A120  
ATOM   4847  CB  LYS A 313     -44.535 -19.186  85.937  0.00  0.00      A120  
ATOM   4848  HB1 LYS A 313     -43.973 -19.310  84.987  0.00  0.00      A120  
ATOM   4849  HB2 LYS A 313     -43.965 -18.601  86.691  0.00  0.00      A120  
ATOM   4850  CG  LYS A 313     -45.885 -18.423  85.641  0.00  0.00      A120  
ATOM   4851  HG1 LYS A 313     -45.618 -17.399  85.304  0.00  0.00      A120  
ATOM   4852  HG2 LYS A 313     -46.347 -18.436  86.651  0.00  0.00      A120  
ATOM   4853  CD  LYS A 313     -46.755 -19.111  84.598  0.00  0.00      A120  
ATOM   4854  HD1 LYS A 313     -47.109 -20.033  85.106  0.00  0.00      A120  
ATOM   4855  HD2 LYS A 313     -46.130 -19.393  83.724  0.00  0.00      A120  
ATOM   4856  CE  LYS A 313     -48.106 -18.492  84.137  0.00  0.00      A120  
ATOM   4857  HE1 LYS A 313     -48.769 -19.333  83.840  0.00  0.00      A120  
ATOM   4858  HE2 LYS A 313     -47.912 -17.870  83.237  0.00  0.00      A120  
ATOM   4859  NZ  LYS A 313     -48.564 -17.739  85.259  0.00  0.00      A120  
ATOM   4860  HZ1 LYS A 313     -48.390 -18.260  86.143  0.00  0.00      A120  
ATOM   4861  HZ2 LYS A 313     -49.587 -17.554  85.248  0.00  0.00      A120  
ATOM   4862  HZ3 LYS A 313     -48.171 -16.779  85.334  0.00  0.00      A120  
ATOM   4863  C   LYS A 313     -43.311 -21.438  86.290  0.00  0.00      A120  
ATOM   4864  O   LYS A 313     -43.123 -22.282  85.494  0.00  0.00      A120  
ATOM   4865  N   VAL A 314     -42.561 -21.240  87.323  0.00  0.00      A120  
ATOM   4866  HN  VAL A 314     -42.884 -20.612  88.027  0.00  0.00      A120  
ATOM   4867  CA  VAL A 314     -41.330 -21.942  87.515  0.00  0.00      A120  
ATOM   4868  HA  VAL A 314     -40.692 -21.732  86.669  0.00  0.00      A120  
ATOM   4869  CB  VAL A 314     -40.657 -21.350  88.741  0.00  0.00      A120  
ATOM   4870  HB  VAL A 314     -41.362 -21.540  89.579  0.00  0.00      A120  
ATOM   4871  CG1 VAL A 314     -39.355 -22.163  89.006  0.00  0.00      A120  
ATOM   4872 HG11 VAL A 314     -38.655 -22.237  88.146  0.00  0.00      A120  
ATOM   4873 HG12 VAL A 314     -39.630 -23.204  89.281  0.00  0.00      A120  
ATOM   4874 HG13 VAL A 314     -38.822 -21.731  89.879  0.00  0.00      A120  
ATOM   4875  CG2 VAL A 314     -40.250 -19.899  88.555  0.00  0.00      A120  
ATOM   4876 HG21 VAL A 314     -39.387 -19.795  87.862  0.00  0.00      A120  
ATOM   4877 HG22 VAL A 314     -39.862 -19.578  89.545  0.00  0.00      A120  
ATOM   4878 HG23 VAL A 314     -41.145 -19.323  88.236  0.00  0.00      A120  
ATOM   4879  C   VAL A 314     -41.468 -23.509  87.549  0.00  0.00      A120  
ATOM   4880  O   VAL A 314     -40.795 -24.235  86.773  0.00  0.00      A120  
ATOM   4881  N   VAL A 315     -42.439 -24.045  88.335  0.00  0.00      A120  
ATOM   4882  HN  VAL A 315     -42.963 -23.485  88.973  0.00  0.00      A120  
ATOM   4883  CA  VAL A 315     -42.744 -25.448  88.361  0.00  0.00      A120  
ATOM   4884  HA  VAL A 315     -41.809 -25.840  88.733  0.00  0.00      A120  
ATOM   4885  CB  VAL A 315     -43.984 -25.580  89.262  0.00  0.00      A120  
ATOM   4886  HB  VAL A 315     -44.681 -24.721  89.158  0.00  0.00      A120  
ATOM   4887  CG1 VAL A 315     -44.897 -26.796  89.034  0.00  0.00      A120  
ATOM   4888 HG11 VAL A 315     -45.740 -26.655  89.744  0.00  0.00      A120  
ATOM   4889 HG12 VAL A 315     -44.328 -27.749  89.075  0.00  0.00      A120  
ATOM   4890 HG13 VAL A 315     -45.362 -26.761  88.026  0.00  0.00      A120  
ATOM   4891  CG2 VAL A 315     -43.403 -25.441  90.714  0.00  0.00      A120  
ATOM   4892 HG21 VAL A 315     -43.117 -24.397  90.967  0.00  0.00      A120  
ATOM   4893 HG22 VAL A 315     -42.681 -26.200  91.084  0.00  0.00      A120  
ATOM   4894 HG23 VAL A 315     -44.261 -25.562  91.409  0.00  0.00      A120  
ATOM   4895  C   VAL A 315     -43.050 -26.065  87.002  0.00  0.00      A120  
ATOM   4896  O   VAL A 315     -42.531 -27.100  86.639  0.00  0.00      A120  
ATOM   4897  N   LYS A 316     -43.842 -25.372  86.158  0.00  0.00      A120  
ATOM   4898  HN  LYS A 316     -44.296 -24.612  86.615  0.00  0.00      A120  
ATOM   4899  CA  LYS A 316     -44.099 -25.783  84.802  0.00  0.00      A120  
ATOM   4900  HA  LYS A 316     -44.540 -26.769  84.794  0.00  0.00      A120  
ATOM   4901  CB  LYS A 316     -45.204 -25.049  84.130  0.00  0.00      A120  
ATOM   4902  HB1 LYS A 316     -45.240 -25.209  83.031  0.00  0.00      A120  
ATOM   4903  HB2 LYS A 316     -45.173 -23.958  84.338  0.00  0.00      A120  
ATOM   4904  CG  LYS A 316     -46.620 -25.498  84.594  0.00  0.00      A120  
ATOM   4905  HG1 LYS A 316     -46.597 -25.583  85.702  0.00  0.00      A120  
ATOM   4906  HG2 LYS A 316     -46.818 -26.576  84.411  0.00  0.00      A120  
ATOM   4907  CD  LYS A 316     -47.773 -24.466  84.201  0.00  0.00      A120  
ATOM   4908  HD1 LYS A 316     -47.396 -23.433  84.361  0.00  0.00      A120  
ATOM   4909  HD2 LYS A 316     -48.588 -24.698  84.920  0.00  0.00      A120  
ATOM   4910  CE  LYS A 316     -48.265 -24.849  82.795  0.00  0.00      A120  
ATOM   4911  HE1 LYS A 316     -49.125 -25.551  82.767  0.00  0.00      A120  
ATOM   4912  HE2 LYS A 316     -47.419 -25.129  82.132  0.00  0.00      A120  
ATOM   4913  NZ  LYS A 316     -48.834 -23.579  82.253  0.00  0.00      A120  
ATOM   4914  HZ1 LYS A 316     -49.520 -23.085  82.858  0.00  0.00      A120  
ATOM   4915  HZ2 LYS A 316     -49.086 -23.732  81.256  0.00  0.00      A120  
ATOM   4916  HZ3 LYS A 316     -48.050 -22.897  82.207  0.00  0.00      A120  
ATOM   4917  C   LYS A 316     -42.918 -25.993  83.879  0.00  0.00      A120  
ATOM   4918  O   LYS A 316     -42.760 -26.998  83.138  0.00  0.00      A120  
ATOM   4919  N   GLN A 317     -41.892 -25.099  84.001  0.00  0.00      A120  
ATOM   4920  HN  GLN A 317     -42.069 -24.293  84.561  0.00  0.00      A120  
ATOM   4921  CA  GLN A 317     -40.539 -25.416  83.599  0.00  0.00      A120  
ATOM   4922  HA  GLN A 317     -40.502 -25.711  82.561  0.00  0.00      A120  
ATOM   4923  CB  GLN A 317     -39.696 -24.177  83.577  0.00  0.00      A120  
ATOM   4924  HB1 GLN A 317     -38.690 -24.384  83.152  0.00  0.00      A120  
ATOM   4925  HB2 GLN A 317     -39.546 -23.876  84.636  0.00  0.00      A120  
ATOM   4926  CG  GLN A 317     -40.189 -22.868  82.876  0.00  0.00      A120  
ATOM   4927  HG1 GLN A 317     -39.360 -22.138  82.995  0.00  0.00      A120  
ATOM   4928  HG2 GLN A 317     -41.069 -22.469  83.426  0.00  0.00      A120  
ATOM   4929  CD  GLN A 317     -40.546 -23.027  81.455  0.00  0.00      A120  
ATOM   4930  OE1 GLN A 317     -40.201 -24.028  80.787  0.00  0.00      A120  
ATOM   4931  NE2 GLN A 317     -41.434 -22.112  80.969  0.00  0.00      A120  
ATOM   4932 HE21 GLN A 317     -41.678 -22.162  80.000  0.00  0.00      A120  
ATOM   4933 HE22 GLN A 317     -41.841 -21.335  81.449  0.00  0.00      A120  
ATOM   4934  C   GLN A 317     -39.858 -26.573  84.302  0.00  0.00      A120  
ATOM   4935  O   GLN A 317     -39.135 -27.366  83.676  0.00  0.00      A120  
ATOM   4936  N   LEU A 318     -39.866 -26.626  85.604  0.00  0.00      A120  
ATOM   4937  HN  LEU A 318     -40.305 -25.924  86.159  0.00  0.00      A120  
ATOM   4938  CA  LEU A 318     -39.284 -27.788  86.336  0.00  0.00      A120  
ATOM   4939  HA  LEU A 318     -38.271 -27.944  85.996  0.00  0.00      A120  
ATOM   4940  CB  LEU A 318     -39.317 -27.563  87.811  0.00  0.00      A120  
ATOM   4941  HB1 LEU A 318     -38.813 -28.347  88.416  0.00  0.00      A120  
ATOM   4942  HB2 LEU A 318     -40.350 -27.429  88.196  0.00  0.00      A120  
ATOM   4943  CG  LEU A 318     -38.564 -26.315  88.323  0.00  0.00      A120  
ATOM   4944  HG  LEU A 318     -38.944 -25.437  87.759  0.00  0.00      A120  
ATOM   4945  CD1 LEU A 318     -38.760 -25.907  89.778  0.00  0.00      A120  
ATOM   4946 HD11 LEU A 318     -38.201 -24.957  89.921  0.00  0.00      A120  
ATOM   4947 HD12 LEU A 318     -38.311 -26.777  90.302  0.00  0.00      A120  
ATOM   4948 HD13 LEU A 318     -39.829 -25.838  90.073  0.00  0.00      A120  
ATOM   4949  CD2 LEU A 318     -37.062 -26.559  88.083  0.00  0.00      A120  
ATOM   4950 HD21 LEU A 318     -36.857 -26.914  87.051  0.00  0.00      A120  
ATOM   4951 HD22 LEU A 318     -36.713 -27.322  88.812  0.00  0.00      A120  
ATOM   4952 HD23 LEU A 318     -36.513 -25.610  88.270  0.00  0.00      A120  
ATOM   4953  C   LEU A 318     -39.887 -29.194  85.988  0.00  0.00      A120  
ATOM   4954  O   LEU A 318     -39.209 -30.201  85.865  0.00  0.00      A120  
ATOM   4955  N   ARG A 319     -41.227 -29.307  85.729  0.00  0.00      A120  
ATOM   4956  HN  ARG A 319     -41.833 -28.549  85.957  0.00  0.00      A120  
ATOM   4957  CA  ARG A 319     -41.951 -30.375  85.151  0.00  0.00      A120  
ATOM   4958  HA  ARG A 319     -41.905 -31.186  85.863  0.00  0.00      A120  
ATOM   4959  CB  ARG A 319     -43.432 -30.092  85.017  0.00  0.00      A120  
ATOM   4960  HB1 ARG A 319     -44.067 -30.921  84.638  0.00  0.00      A120  
ATOM   4961  HB2 ARG A 319     -43.678 -29.196  84.408  0.00  0.00      A120  
ATOM   4962  CG  ARG A 319     -44.163 -29.910  86.343  0.00  0.00      A120  
ATOM   4963  HG1 ARG A 319     -43.741 -29.007  86.835  0.00  0.00      A120  
ATOM   4964  HG2 ARG A 319     -43.974 -30.832  86.933  0.00  0.00      A120  
ATOM   4965  CD  ARG A 319     -45.674 -29.816  86.290  0.00  0.00      A120  
ATOM   4966  HD1 ARG A 319     -46.106 -30.704  85.780  0.00  0.00      A120  
ATOM   4967  HD2 ARG A 319     -45.961 -28.921  85.699  0.00  0.00      A120  
ATOM   4968  NE  ARG A 319     -46.238 -29.846  87.672  0.00  0.00      A120  
ATOM   4969  HE  ARG A 319     -45.831 -30.284  88.473  0.00  0.00      A120  
ATOM   4970  CZ  ARG A 319     -47.302 -29.135  88.052  0.00  0.00      A120  
ATOM   4971  NH1 ARG A 319     -48.078 -28.583  87.122  0.00  0.00      A120  
ATOM   4972 HH11 ARG A 319     -48.103 -29.039  86.232  0.00  0.00      A120  
ATOM   4973 HH12 ARG A 319     -48.963 -28.132  87.230  0.00  0.00      A120  
ATOM   4974  NH2 ARG A 319     -47.631 -29.062  89.340  0.00  0.00      A120  
ATOM   4975 HH21 ARG A 319     -47.036 -29.486  90.024  0.00  0.00      A120  
ATOM   4976 HH22 ARG A 319     -48.476 -28.561  89.525  0.00  0.00      A120  
ATOM   4977  C   ARG A 319     -41.374 -30.842  83.869  0.00  0.00      A120  
ATOM   4978  O   ARG A 319     -41.344 -32.026  83.678  0.00  0.00      A120  
ATOM   4979  N   LYS A 320     -40.985 -30.020  82.947  0.00  0.00      A120  
ATOM   4980  HN  LYS A 320     -41.140 -29.044  83.079  0.00  0.00      A120  
ATOM   4981  CA  LYS A 320     -40.173 -30.521  81.827  0.00  0.00      A120  
ATOM   4982  HA  LYS A 320     -40.742 -31.314  81.365  0.00  0.00      A120  
ATOM   4983  CB  LYS A 320     -40.169 -29.364  80.801  0.00  0.00      A120  
ATOM   4984  HB1 LYS A 320     -39.436 -29.647  80.015  0.00  0.00      A120  
ATOM   4985  HB2 LYS A 320     -39.681 -28.464  81.231  0.00  0.00      A120  
ATOM   4986  CG  LYS A 320     -41.496 -28.781  80.242  0.00  0.00      A120  
ATOM   4987  HG1 LYS A 320     -41.371 -27.793  79.748  0.00  0.00      A120  
ATOM   4988  HG2 LYS A 320     -42.200 -28.606  81.083  0.00  0.00      A120  
ATOM   4989  CD  LYS A 320     -42.201 -29.778  79.252  0.00  0.00      A120  
ATOM   4990  HD1 LYS A 320     -42.283 -30.811  79.653  0.00  0.00      A120  
ATOM   4991  HD2 LYS A 320     -41.422 -29.903  78.470  0.00  0.00      A120  
ATOM   4992  CE  LYS A 320     -43.701 -29.410  78.781  0.00  0.00      A120  
ATOM   4993  HE1 LYS A 320     -44.228 -29.186  79.733  0.00  0.00      A120  
ATOM   4994  HE2 LYS A 320     -44.196 -30.247  78.244  0.00  0.00      A120  
ATOM   4995  NZ  LYS A 320     -43.670 -28.287  77.901  0.00  0.00      A120  
ATOM   4996  HZ1 LYS A 320     -43.488 -28.439  76.888  0.00  0.00      A120  
ATOM   4997  HZ2 LYS A 320     -42.976 -27.588  78.236  0.00  0.00      A120  
ATOM   4998  HZ3 LYS A 320     -44.633 -27.896  77.933  0.00  0.00      A120  
ATOM   4999  C   LYS A 320     -38.834 -31.060  82.168  0.00  0.00      A120  
ATOM   5000  O   LYS A 320     -38.385 -32.162  81.768  0.00  0.00      A120  
ATOM   5001  N   HSD A 321     -38.035 -30.287  82.944  0.00  0.00      A120  
ATOM   5002  HN  HSD A 321     -38.257 -29.341  83.168  0.00  0.00      A120  
ATOM   5003  CA  HSD A 321     -36.670 -30.813  83.336  0.00  0.00      A120  
ATOM   5004  HA  HSD A 321     -36.103 -30.874  82.419  0.00  0.00      A120  
ATOM   5005  CB  HSD A 321     -36.016 -29.830  84.323  0.00  0.00      A120  
ATOM   5006  HB1 HSD A 321     -35.189 -30.289  84.905  0.00  0.00      A120  
ATOM   5007  HB2 HSD A 321     -36.724 -29.567  85.138  0.00  0.00      A120  
ATOM   5008  ND1 HSD A 321     -36.226 -27.369  83.531  0.00  0.00      A120  
ATOM   5009  HD1 HSD A 321     -37.173 -27.246  83.828  0.00  0.00      A120  
ATOM   5010  CG  HSD A 321     -35.516 -28.562  83.676  0.00  0.00      A120  
ATOM   5011  CE1 HSD A 321     -35.394 -26.426  82.978  0.00  0.00      A120  
ATOM   5012  HE1 HSD A 321     -35.650 -25.402  82.705  0.00  0.00      A120  
ATOM   5013  NE2 HSD A 321     -34.205 -26.925  82.821  0.00  0.00      A120  
ATOM   5014  CD2 HSD A 321     -34.259 -28.273  83.214  0.00  0.00      A120  
ATOM   5015  HD2 HSD A 321     -33.434 -28.973  83.193  0.00  0.00      A120  
ATOM   5016  C   HSD A 321     -36.620 -32.130  83.978  0.00  0.00      A120  
ATOM   5017  O   HSD A 321     -35.781 -32.983  83.716  0.00  0.00      A120  
ATOM   5018  N   PHE A 322     -37.642 -32.377  84.889  0.00  0.00      A120  
ATOM   5019  HN  PHE A 322     -38.380 -31.733  85.073  0.00  0.00      A120  
ATOM   5020  CA  PHE A 322     -37.722 -33.643  85.621  0.00  0.00      A120  
ATOM   5021  HA  PHE A 322     -36.833 -34.251  85.535  0.00  0.00      A120  
ATOM   5022  CB  PHE A 322     -37.957 -33.455  87.151  0.00  0.00      A120  
ATOM   5023  HB1 PHE A 322     -37.796 -34.419  87.680  0.00  0.00      A120  
ATOM   5024  HB2 PHE A 322     -38.971 -33.143  87.481  0.00  0.00      A120  
ATOM   5025  CG  PHE A 322     -36.899 -32.580  87.670  0.00  0.00      A120  
ATOM   5026  CD1 PHE A 322     -37.251 -31.337  88.169  0.00  0.00      A120  
ATOM   5027  HD1 PHE A 322     -38.296 -31.069  88.120  0.00  0.00      A120  
ATOM   5028  CE1 PHE A 322     -36.334 -30.464  88.783  0.00  0.00      A120  
ATOM   5029  HE1 PHE A 322     -36.594 -29.511  89.220  0.00  0.00      A120  
ATOM   5030  CZ  PHE A 322     -34.946 -30.781  88.788  0.00  0.00      A120  
ATOM   5031  HZ  PHE A 322     -34.198 -30.063  89.093  0.00  0.00      A120  
ATOM   5032  CD2 PHE A 322     -35.515 -32.900  87.748  0.00  0.00      A120  
ATOM   5033  HD2 PHE A 322     -35.216 -33.829  87.284  0.00  0.00      A120  
ATOM   5034  CE2 PHE A 322     -34.552 -31.990  88.213  0.00  0.00      A120  
ATOM   5035  HE2 PHE A 322     -33.489 -32.172  88.159  0.00  0.00      A120  
ATOM   5036  C   PHE A 322     -38.844 -34.595  85.229  0.00  0.00      A120  
ATOM   5037  O   PHE A 322     -38.859 -35.773  85.716  0.00  0.00      A120  
ATOM   5038  N   GLY A 323     -39.831 -34.227  84.401  0.00  0.00      A120  
ATOM   5039  HN  GLY A 323     -39.930 -33.315  84.011  0.00  0.00      A120  
ATOM   5040  CA  GLY A 323     -41.030 -35.040  84.121  0.00  0.00      A120  
ATOM   5041  HA1 GLY A 323     -40.912 -36.085  84.367  0.00  0.00      A120  
ATOM   5042  HA2 GLY A 323     -41.341 -34.750  83.128  0.00  0.00      A120  
ATOM   5043  C   GLY A 323     -42.224 -34.532  84.990  0.00  0.00      A120  
ATOM   5044  O   GLY A 323     -42.064 -34.054  86.097  0.00  0.00      A120  
ATOM   5045  N   ASN A 324     -43.424 -34.551  84.358  0.00  0.00      A120  
ATOM   5046  HN  ASN A 324     -43.506 -34.995  83.469  0.00  0.00      A120  
ATOM   5047  CA  ASN A 324     -44.677 -33.970  84.799  0.00  0.00      A120  
ATOM   5048  HA  ASN A 324     -44.658 -32.924  85.066  0.00  0.00      A120  
ATOM   5049  CB  ASN A 324     -45.831 -34.392  83.734  0.00  0.00      A120  
ATOM   5050  HB1 ASN A 324     -45.974 -35.493  83.789  0.00  0.00      A120  
ATOM   5051  HB2 ASN A 324     -45.601 -34.044  82.705  0.00  0.00      A120  
ATOM   5052  CG  ASN A 324     -47.210 -33.734  84.056  0.00  0.00      A120  
ATOM   5053  OD1 ASN A 324     -47.454 -32.994  84.956  0.00  0.00      A120  
ATOM   5054  ND2 ASN A 324     -48.132 -34.042  83.153  0.00  0.00      A120  
ATOM   5055 HD22 ASN A 324     -47.963 -34.601  82.345  0.00  0.00      A120  
ATOM   5056  C   ASN A 324     -45.000 -34.652  86.187  0.00  0.00      A120  
ATOM   5057  O   ASN A 324     -45.583 -33.962  87.019  0.00  0.00      A120  
ATOM   5058  N   ASN A 325     -44.608 -35.897  86.465  0.00  0.00      A120  
ATOM   5059  HN  ASN A 325     -44.036 -36.396  85.819  0.00  0.00      A120  
ATOM   5060  CA  ASN A 325     -45.183 -36.518  87.709  0.00  0.00      A120  
ATOM   5061  HA  ASN A 325     -46.126 -36.091  88.017  0.00  0.00      A120  
ATOM   5062  CB  ASN A 325     -45.480 -38.045  87.668  0.00  0.00      A120
[truncated: 3,884,988 more chars]
