# Supplementary material for: N-Glycans modulate tilting of HIV-1 envelope glycoprotein
Source: Nat Commun. 2026 Apr 15;17:5206. doi: 10.1038/s41467-026-71874-2 (PMC13254402; doi:10.1038/s41467-026-71874-2)
Supplement: Supplementary file 3 — Supplementary Data 1 [file 41467_2026_71874_MOESM3_ESM.zip › Structure_files/hiv-1_env_bg505_cladeA_full-length_N88A_N611A_model/N88A_N611A.lipids_protein_glycans.initial_geometry.pdb]

CRYST1    0.000    0.000    0.000  90.00  90.00  90.00 P 1           1
ATOM      1  N   POPCM  11     -13.366  -1.031  21.160  1.00  0.00      MEMB  
ATOM      2  C12 POPCM  11     -12.655  -2.266  20.669  1.00  0.00      MEMB  
ATOM      3 H12A POPCM  11     -13.314  -3.110  20.804  1.00  0.00      MEMB  
ATOM      4 H12B POPCM  11     -11.843  -2.625  21.284  1.00  0.00      MEMB  
ATOM      5  C13 POPCM  11     -14.663  -0.682  20.457  1.00  0.00      MEMB  
ATOM      6 H13A POPCM  11     -14.513  -0.419  19.421  1.00  0.00      MEMB  
ATOM      7 H13B POPCM  11     -15.325  -1.536  20.471  1.00  0.00      MEMB  
ATOM      8 H13C POPCM  11     -15.161   0.148  20.936  1.00  0.00      MEMB  
ATOM      9  C14 POPCM  11     -13.527  -1.017  22.655  1.00  0.00      MEMB  
ATOM     10 H14A POPCM  11     -12.656  -1.224  23.259  1.00  0.00      MEMB  
ATOM     11 H14B POPCM  11     -13.849  -0.017  22.906  1.00  0.00      MEMB  
ATOM     12 H14C POPCM  11     -14.249  -1.754  22.975  1.00  0.00      MEMB  
ATOM     13  C15 POPCM  11     -12.451   0.104  20.848  1.00  0.00      MEMB  
ATOM     14 H15A POPCM  11     -11.434  -0.161  21.096  1.00  0.00      MEMB  
ATOM     15 H15B POPCM  11     -12.743   0.957  21.442  1.00  0.00      MEMB  
ATOM     16 H15C POPCM  11     -12.394   0.386  19.807  1.00  0.00      MEMB  
ATOM     17  C11 POPCM  11     -12.197  -2.227  19.229  1.00  0.00      MEMB  
ATOM     18 H11A POPCM  11     -11.657  -3.151  18.930  1.00  0.00      MEMB  
ATOM     19 H11B POPCM  11     -11.380  -1.491  19.070  1.00  0.00      MEMB  
ATOM     20  P   POPCM  11     -13.168  -1.412  16.974  1.00  0.00      MEMB  
ATOM     21  O13 POPCM  11     -11.831  -1.800  16.404  1.00  0.00      MEMB  
ATOM     22  O14 POPCM  11     -13.360   0.045  17.100  1.00  0.00      MEMB  
ATOM     23  O12 POPCM  11     -13.328  -2.046  18.372  1.00  0.00      MEMB  
ATOM     24  O11 POPCM  11     -14.409  -1.992  16.233  1.00  0.00      MEMB  
ATOM     25  C1  POPCM  11     -15.637  -1.983  16.948  1.00  0.00      MEMB  
ATOM     26  HA  POPCM  11     -15.563  -1.257  17.786  1.00  0.00      MEMB  
ATOM     27  HB  POPCM  11     -15.904  -2.968  17.387  1.00  0.00      MEMB  
ATOM     28  C2  POPCM  11     -16.830  -1.605  15.936  1.00  0.00      MEMB  
ATOM     29  HS  POPCM  11     -17.819  -1.538  16.435  1.00  0.00      MEMB  
ATOM     30  O21 POPCM  11     -16.807  -2.522  14.873  1.00  0.00      MEMB  
ATOM     31  C21 POPCM  11     -17.276  -3.796  15.087  1.00  0.00      MEMB  
ATOM     32  O22 POPCM  11     -17.622  -4.325  16.090  1.00  0.00      MEMB  
ATOM     33  C22 POPCM  11     -17.352  -4.442  13.694  1.00  0.00      MEMB  
ATOM     34  H2R POPCM  11     -17.782  -3.694  12.993  1.00  0.00      MEMB  
ATOM     35  H2S POPCM  11     -18.045  -5.305  13.789  1.00  0.00      MEMB  
ATOM     36  C3  POPCM  11     -16.703  -0.181  15.396  1.00  0.00      MEMB  
ATOM     37  HX  POPCM  11     -16.810   0.571  16.207  1.00  0.00      MEMB  
ATOM     38  HY  POPCM  11     -17.468   0.152  14.662  1.00  0.00      MEMB  
ATOM     39  O31 POPCM  11     -15.440   0.036  14.798  1.00  0.00      MEMB  
ATOM     40  C31 POPCM  11     -15.301   0.313  13.543  1.00  0.00      MEMB  
ATOM     41  O32 POPCM  11     -16.133   0.326  12.672  1.00  0.00      MEMB  
ATOM     42  C32 POPCM  11     -13.855   0.691  13.312  1.00  0.00      MEMB  
ATOM     43  H2X POPCM  11     -13.279   1.221  14.101  1.00  0.00      MEMB  
ATOM     44  H2Y POPCM  11     -13.829   1.407  12.462  1.00  0.00      MEMB  
ATOM     45  C23 POPCM  11     -15.984  -4.836  13.159  1.00  0.00      MEMB  
ATOM     46  H3R POPCM  11     -15.518  -5.577  13.844  1.00  0.00      MEMB  
ATOM     47  H3S POPCM  11     -15.483  -3.845  13.129  1.00  0.00      MEMB  
ATOM     48  C24 POPCM  11     -15.939  -5.302  11.715  1.00  0.00      MEMB  
ATOM     49  H4R POPCM  11     -14.944  -5.690  11.409  1.00  0.00      MEMB  
ATOM     50  H4S POPCM  11     -16.084  -4.398  11.086  1.00  0.00      MEMB  
ATOM     51  C25 POPCM  11     -17.040  -6.345  11.404  1.00  0.00      MEMB  
ATOM     52  H5R POPCM  11     -18.038  -5.871  11.515  1.00  0.00      MEMB  
ATOM     53  H5S POPCM  11     -16.922  -7.290  11.976  1.00  0.00      MEMB  
ATOM     54  C26 POPCM  11     -16.931  -6.781   9.938  1.00  0.00      MEMB  
ATOM     55  H6R POPCM  11     -17.684  -7.586   9.806  1.00  0.00      MEMB  
ATOM     56  H6S POPCM  11     -15.959  -7.250   9.673  1.00  0.00      MEMB  
ATOM     57  C27 POPCM  11     -17.398  -5.695   8.971  1.00  0.00      MEMB  
ATOM     58  H7R POPCM  11     -17.207  -4.652   9.303  1.00  0.00      MEMB  
ATOM     59  H7S POPCM  11     -18.506  -5.687   8.886  1.00  0.00      MEMB  
ATOM     60  C28 POPCM  11     -16.783  -5.854   7.532  1.00  0.00      MEMB  
ATOM     61  H8R POPCM  11     -16.976  -6.935   7.366  1.00  0.00      MEMB  
ATOM     62  H8S POPCM  11     -15.718  -5.539   7.539  1.00  0.00      MEMB  
ATOM     63  C29 POPCM  11     -17.479  -4.978   6.476  1.00  0.00      MEMB  
ATOM     64  H91 POPCM  11     -17.846  -4.009   6.844  1.00  0.00      MEMB  
ATOM     65 C210 POPCM  11     -17.777  -5.353   5.208  1.00  0.00      MEMB  
ATOM     66 H101 POPCM  11     -18.327  -4.622   4.597  1.00  0.00      MEMB  
ATOM     67 C211 POPCM  11     -17.535  -6.726   4.552  1.00  0.00      MEMB  
ATOM     68 H11R POPCM  11     -18.524  -7.227   4.487  1.00  0.00      MEMB  
ATOM     69 H11S POPCM  11     -17.005  -7.335   5.315  1.00  0.00      MEMB  
ATOM     70 C212 POPCM  11     -16.746  -6.692   3.262  1.00  0.00      MEMB  
ATOM     71 H12R POPCM  11     -17.451  -6.376   2.463  1.00  0.00      MEMB  
ATOM     72 H12S POPCM  11     -16.422  -7.723   3.005  1.00  0.00      MEMB  
ATOM     73 C213 POPCM  11     -15.542  -5.667   3.218  1.00  0.00      MEMB  
ATOM     74 H13R POPCM  11     -14.779  -5.873   3.999  1.00  0.00      MEMB  
ATOM     75 H13S POPCM  11     -15.942  -4.658   3.455  1.00  0.00      MEMB  
ATOM     76 C214 POPCM  11     -14.749  -5.710   1.902  1.00  0.00      MEMB  
ATOM     77 H14R POPCM  11     -14.465  -6.773   1.756  1.00  0.00      MEMB  
ATOM     78 H14S POPCM  11     -13.794  -5.148   1.980  1.00  0.00      MEMB  
ATOM     79 C215 POPCM  11     -15.583  -5.164   0.750  1.00  0.00      MEMB  
ATOM     80 H15R POPCM  11     -16.338  -4.536   1.270  1.00  0.00      MEMB  
ATOM     81 H15S POPCM  11     -16.356  -5.867   0.376  1.00  0.00      MEMB  
ATOM     82 C216 POPCM  11     -14.919  -4.181  -0.262  1.00  0.00      MEMB  
ATOM     83 H16R POPCM  11     -14.309  -4.882  -0.871  1.00  0.00      MEMB  
ATOM     84 H16S POPCM  11     -14.290  -3.437   0.272  1.00  0.00      MEMB  
ATOM     85 C217 POPCM  11     -15.844  -3.418  -1.202  1.00  0.00      MEMB  
ATOM     86 H17R POPCM  11     -15.175  -2.827  -1.864  1.00  0.00      MEMB  
ATOM     87 H17S POPCM  11     -16.301  -2.584  -0.627  1.00  0.00      MEMB  
ATOM     88 C218 POPCM  11     -16.854  -4.166  -2.019  1.00  0.00      MEMB  
ATOM     89 H18R POPCM  11     -16.995  -5.182  -1.592  1.00  0.00      MEMB  
ATOM     90 H18S POPCM  11     -16.471  -4.259  -3.057  1.00  0.00      MEMB  
ATOM     91 H18T POPCM  11     -17.816  -3.610  -2.008  1.00  0.00      MEMB  
ATOM     92  C33 POPCM  11     -13.122  -0.524  12.765  1.00  0.00      MEMB  
ATOM     93  H3X POPCM  11     -13.742  -1.077  12.028  1.00  0.00      MEMB  
ATOM     94  H3Y POPCM  11     -12.689  -1.182  13.548  1.00  0.00      MEMB  
ATOM     95  C34 POPCM  11     -11.896   0.011  11.961  1.00  0.00      MEMB  
ATOM     96  H4X POPCM  11     -11.373   0.694  12.664  1.00  0.00      MEMB  
ATOM     97  H4Y POPCM  11     -12.256   0.612  11.100  1.00  0.00      MEMB  
ATOM     98  C35 POPCM  11     -10.935  -1.129  11.597  1.00  0.00      MEMB  
ATOM     99  H5X POPCM  11     -10.320  -1.534  12.429  1.00  0.00      MEMB  
ATOM    100  H5Y POPCM  11     -10.156  -0.645  10.971  1.00  0.00      MEMB  
ATOM    101  C36 POPCM  11     -11.680  -2.128  10.629  1.00  0.00      MEMB  
ATOM    102  H6X POPCM  11     -12.554  -2.627  11.099  1.00  0.00      MEMB  
ATOM    103  H6Y POPCM  11     -10.931  -2.945  10.555  1.00  0.00      MEMB  
ATOM    104  C37 POPCM  11     -12.239  -1.609   9.299  1.00  0.00      MEMB  
ATOM    105  H7X POPCM  11     -11.430  -1.227   8.639  1.00  0.00      MEMB  
ATOM    106  H7Y POPCM  11     -12.895  -0.740   9.521  1.00  0.00      MEMB  
ATOM    107  C38 POPCM  11     -13.061  -2.692   8.505  1.00  0.00      MEMB  
ATOM    108  H8X POPCM  11     -13.949  -2.780   9.167  1.00  0.00      MEMB  
ATOM    109  H8Y POPCM  11     -12.670  -3.723   8.367  1.00  0.00      MEMB  
ATOM    110  C39 POPCM  11     -13.485  -2.183   7.076  1.00  0.00      MEMB  
ATOM    111  H9X POPCM  11     -13.871  -3.069   6.528  1.00  0.00      MEMB  
ATOM    112  H9Y POPCM  11     -12.647  -1.830   6.438  1.00  0.00      MEMB  
ATOM    113 C310 POPCM  11     -14.602  -1.095   6.972  1.00  0.00      MEMB  
ATOM    114 H10X POPCM  11     -14.453  -0.304   7.738  1.00  0.00      MEMB  
ATOM    115 H10Y POPCM  11     -15.635  -1.483   7.097  1.00  0.00      MEMB  
ATOM    116 C311 POPCM  11     -14.634  -0.384   5.632  1.00  0.00      MEMB  
ATOM    117 H11X POPCM  11     -13.723   0.241   5.511  1.00  0.00      MEMB  
ATOM    118 H11Y POPCM  11     -15.510   0.300   5.627  1.00  0.00      MEMB  
ATOM    119 C312 POPCM  11     -14.592  -1.453   4.459  1.00  0.00      MEMB  
ATOM    120 H12X POPCM  11     -15.281  -2.292   4.694  1.00  0.00      MEMB  
ATOM    121 H12Y POPCM  11     -13.625  -1.995   4.389  1.00  0.00      MEMB  
ATOM    122 C313 POPCM  11     -14.985  -0.800   3.166  1.00  0.00      MEMB  
ATOM    123 H13X POPCM  11     -16.002  -0.361   3.252  1.00  0.00      MEMB  
ATOM    124 H13Y POPCM  11     -15.056  -1.626   2.426  1.00  0.00      MEMB  
ATOM    125 C314 POPCM  11     -13.980   0.198   2.549  1.00  0.00      MEMB  
ATOM    126 H14X POPCM  11     -12.939  -0.181   2.464  1.00  0.00      MEMB  
ATOM    127 H14Y POPCM  11     -13.888   1.152   3.111  1.00  0.00      MEMB  
ATOM    128 C315 POPCM  11     -14.434   0.434   1.066  1.00  0.00      MEMB  
ATOM    129 H15X POPCM  11     -14.549  -0.553   0.569  1.00  0.00      MEMB  
ATOM    130 H15Y POPCM  11     -13.672   0.971   0.462  1.00  0.00      MEMB  
ATOM    131 C316 POPCM  11     -15.658   1.375   0.852  1.00  0.00      MEMB  
ATOM    132 H16X POPCM  11     -15.318   2.380   1.179  1.00  0.00      MEMB  
ATOM    133 H16Y POPCM  11     -16.481   1.022   1.510  1.00  0.00      MEMB  
ATOM    134 H16Z POPCM  11     -16.033   1.426  -0.193  1.00  0.00      MEMB  
ATOM    135  C3  CHL1M  13      -4.425 -13.943  15.330  1.00  0.00      MEMB  
ATOM    136  H3  CHL1M  13      -5.520 -13.992  15.513  1.00  0.00      MEMB  
ATOM    137  O3  CHL1M  13      -3.778 -13.526  16.522  1.00  0.00      MEMB  
ATOM    138  H3' CHL1M  13      -4.081 -14.142  17.193  1.00  0.00      MEMB  
ATOM    139  C4  CHL1M  13      -3.898 -15.330  14.932  1.00  0.00      MEMB  
ATOM    140  H4A CHL1M  13      -2.793 -15.269  14.836  1.00  0.00      MEMB  
ATOM    141  H4B CHL1M  13      -4.099 -16.037  15.765  1.00  0.00      MEMB  
ATOM    142  C5  CHL1M  13      -4.503 -15.806  13.626  1.00  0.00      MEMB  
ATOM    143  C6  CHL1M  13      -5.169 -16.971  13.555  1.00  0.00      MEMB  
ATOM    144  H6  CHL1M  13      -5.241 -17.609  14.448  1.00  0.00      MEMB  
ATOM    145  C7  CHL1M  13      -5.749 -17.527  12.287  1.00  0.00      MEMB  
ATOM    146  H7A CHL1M  13      -5.509 -18.607  12.192  1.00  0.00      MEMB  
ATOM    147  H7B CHL1M  13      -6.856 -17.430  12.303  1.00  0.00      MEMB  
ATOM    148  C8  CHL1M  13      -5.207 -16.791  11.032  1.00  0.00      MEMB  
ATOM    149  H8  CHL1M  13      -4.153 -17.114  10.895  1.00  0.00      MEMB  
ATOM    150  C14 CHL1M  13      -6.008 -17.187   9.800  1.00  0.00      MEMB  
ATOM    151  H14 CHL1M  13      -7.051 -16.849   9.981  1.00  0.00      MEMB  
ATOM    152  C15 CHL1M  13      -6.110 -18.688   9.487  1.00  0.00      MEMB  
ATOM    153 H15A CHL1M  13      -5.104 -19.152   9.573  1.00  0.00      MEMB  
ATOM    154 H15B CHL1M  13      -6.811 -19.219  10.166  1.00  0.00      MEMB  
ATOM    155  C16 CHL1M  13      -6.579 -18.714   8.027  1.00  0.00      MEMB  
ATOM    156 H16A CHL1M  13      -5.946 -19.427   7.457  1.00  0.00      MEMB  
ATOM    157 H16B CHL1M  13      -7.639 -19.041   7.958  1.00  0.00      MEMB  
ATOM    158  C17 CHL1M  13      -6.434 -17.259   7.460  1.00  0.00      MEMB  
ATOM    159  H17 CHL1M  13      -7.442 -16.796   7.504  1.00  0.00      MEMB  
ATOM    160  C13 CHL1M  13      -5.566 -16.510   8.503  1.00  0.00      MEMB  
ATOM    161  C18 CHL1M  13      -4.083 -16.829   8.199  1.00  0.00      MEMB  
ATOM    162 H18A CHL1M  13      -3.961 -17.916   8.004  1.00  0.00      MEMB  
ATOM    163 H18B CHL1M  13      -3.736 -16.274   7.301  1.00  0.00      MEMB  
ATOM    164 H18C CHL1M  13      -3.408 -16.545   9.035  1.00  0.00      MEMB  
ATOM    165  C12 CHL1M  13      -5.801 -15.000   8.696  1.00  0.00      MEMB  
ATOM    166 H12A CHL1M  13      -5.506 -14.431   7.788  1.00  0.00      MEMB  
ATOM    167 H12B CHL1M  13      -6.884 -14.828   8.869  1.00  0.00      MEMB  
ATOM    168  C11 CHL1M  13      -5.004 -14.468   9.908  1.00  0.00      MEMB  
ATOM    169 H11A CHL1M  13      -3.931 -14.505   9.626  1.00  0.00      MEMB  
ATOM    170 H11B CHL1M  13      -5.267 -13.401  10.070  1.00  0.00      MEMB  
ATOM    171  C9  CHL1M  13      -5.245 -15.268  11.229  1.00  0.00      MEMB  
ATOM    172  H9  CHL1M  13      -6.297 -15.046  11.506  1.00  0.00      MEMB  
ATOM    173  C10 CHL1M  13      -4.368 -14.822  12.438  1.00  0.00      MEMB  
ATOM    174  C19 CHL1M  13      -2.881 -14.790  11.997  1.00  0.00      MEMB  
ATOM    175 H19A CHL1M  13      -2.708 -13.976  11.260  1.00  0.00      MEMB  
ATOM    176 H19B CHL1M  13      -2.200 -14.591  12.852  1.00  0.00      MEMB  
ATOM    177 H19C CHL1M  13      -2.582 -15.752  11.529  1.00  0.00      MEMB  
ATOM    178  C1  CHL1M  13      -4.791 -13.393  12.893  1.00  0.00      MEMB  
ATOM    179  H1A CHL1M  13      -4.534 -12.667  12.092  1.00  0.00      MEMB  
ATOM    180  H1B CHL1M  13      -5.895 -13.377  13.017  1.00  0.00      MEMB  
ATOM    181  C2  CHL1M  13      -4.155 -12.927  14.216  1.00  0.00      MEMB  
ATOM    182  H2A CHL1M  13      -4.562 -11.935  14.508  1.00  0.00      MEMB  
ATOM    183  H2B CHL1M  13      -3.057 -12.818  14.086  1.00  0.00      MEMB  
ATOM    184  C20 CHL1M  13      -5.989 -17.262   5.982  1.00  0.00      MEMB  
ATOM    185  H20 CHL1M  13      -4.989 -17.742   5.915  1.00  0.00      MEMB  
ATOM    186  C21 CHL1M  13      -5.883 -15.826   5.428  1.00  0.00      MEMB  
ATOM    187 H21A CHL1M  13      -5.043 -15.274   5.901  1.00  0.00      MEMB  
ATOM    188 H21B CHL1M  13      -6.826 -15.268   5.611  1.00  0.00      MEMB  
ATOM    189 H21C CHL1M  13      -5.696 -15.844   4.333  1.00  0.00      MEMB  
ATOM    190  C22 CHL1M  13      -6.934 -18.094   5.074  1.00  0.00      MEMB  
ATOM    191 H22A CHL1M  13      -7.261 -19.015   5.602  1.00  0.00      MEMB  
ATOM    192 H22B CHL1M  13      -7.842 -17.494   4.854  1.00  0.00      MEMB  
ATOM    193  C23 CHL1M  13      -6.280 -18.589   3.771  1.00  0.00      MEMB  
ATOM    194 H23A CHL1M  13      -5.904 -17.734   3.170  1.00  0.00      MEMB  
ATOM    195 H23B CHL1M  13      -5.403 -19.212   4.047  1.00  0.00      MEMB  
ATOM    196  C24 CHL1M  13      -7.243 -19.447   2.930  1.00  0.00      MEMB  
ATOM    197 H24A CHL1M  13      -6.667 -20.087   2.228  1.00  0.00      MEMB  
ATOM    198 H24B CHL1M  13      -7.798 -20.125   3.613  1.00  0.00      MEMB  
ATOM    199  C25 CHL1M  13      -8.251 -18.633   2.095  1.00  0.00      MEMB  
ATOM    200  H25 CHL1M  13      -8.642 -17.804   2.724  1.00  0.00      MEMB  
ATOM    201  C26 CHL1M  13      -7.581 -18.033   0.849  1.00  0.00      MEMB  
ATOM    202 H26A CHL1M  13      -8.328 -17.480   0.239  1.00  0.00      MEMB  
ATOM    203 H26B CHL1M  13      -6.770 -17.330   1.136  1.00  0.00      MEMB  
ATOM    204 H26C CHL1M  13      -7.145 -18.838   0.220  1.00  0.00      MEMB  
ATOM    205  C27 CHL1M  13      -9.443 -19.505   1.678  1.00  0.00      MEMB  
ATOM    206 H27A CHL1M  13      -9.100 -20.364   1.062  1.00  0.00      MEMB  
ATOM    207 H27B CHL1M  13      -9.968 -19.898   2.575  1.00  0.00      MEMB  
ATOM    208 H27C CHL1M  13     -10.165 -18.906   1.081  1.00  0.00      MEMB  
ATOM    209  N   DPPCM  17      10.511  -9.633  20.759  1.00  0.00      MEMB  
ATOM    210  C13 DPPCM  17      11.123  -9.183  19.467  1.00  0.00      MEMB  
ATOM    211 H13A DPPCM  17      12.173  -8.953  19.576  1.00  0.00      MEMB  
ATOM    212 H13B DPPCM  17      10.605  -8.335  19.045  1.00  0.00      MEMB  
ATOM    213 H13C DPPCM  17      11.043  -9.983  18.746  1.00  0.00      MEMB  
ATOM    214  C14 DPPCM  17      11.272 -10.840  21.207  1.00  0.00      MEMB  
ATOM    215 H14A DPPCM  17      12.327 -10.644  21.332  1.00  0.00      MEMB  
ATOM    216 H14B DPPCM  17      11.149 -11.636  20.487  1.00  0.00      MEMB  
ATOM    217 H14C DPPCM  17      10.891 -11.242  22.134  1.00  0.00      MEMB  
ATOM    218  C15 DPPCM  17      10.665  -8.609  21.840  1.00  0.00      MEMB  
ATOM    219 H15A DPPCM  17      10.115  -8.911  22.718  1.00  0.00      MEMB  
ATOM    220 H15B DPPCM  17      10.307  -7.638  21.531  1.00  0.00      MEMB  
ATOM    221 H15C DPPCM  17      11.700  -8.527  22.136  1.00  0.00      MEMB  
ATOM    222  C12 DPPCM  17       9.042 -10.007  20.555  1.00  0.00      MEMB  
ATOM    223 H12A DPPCM  17       8.428  -9.143  20.763  1.00  0.00      MEMB  
ATOM    224 H12B DPPCM  17       8.764 -10.748  21.289  1.00  0.00      MEMB  
ATOM    225  C11 DPPCM  17       8.600 -10.558  19.170  1.00  0.00      MEMB  
ATOM    226 H11A DPPCM  17       8.765  -9.780  18.394  1.00  0.00      MEMB  
ATOM    227 H11B DPPCM  17       7.505 -10.743  19.202  1.00  0.00      MEMB  
ATOM    228  P   DPPCM  17       9.627 -12.194  17.383  1.00  0.00      MEMB  
ATOM    229  O13 DPPCM  17       8.836 -11.365  16.457  1.00  0.00      MEMB  
ATOM    230  O14 DPPCM  17       9.527 -13.664  17.242  1.00  0.00      MEMB  
ATOM    231  O11 DPPCM  17      11.141 -11.749  17.317  1.00  0.00      MEMB  
ATOM    232  O12 DPPCM  17       9.255 -11.786  18.872  1.00  0.00      MEMB  
ATOM    233  C1  DPPCM  17      12.159 -12.382  18.102  1.00  0.00      MEMB  
ATOM    234  HA  DPPCM  17      11.780 -13.220  18.725  1.00  0.00      MEMB  
ATOM    235  HB  DPPCM  17      12.579 -11.619  18.791  1.00  0.00      MEMB  
ATOM    236  C2  DPPCM  17      13.366 -12.914  17.267  1.00  0.00      MEMB  
ATOM    237  HS  DPPCM  17      14.221 -12.957  17.974  1.00  0.00      MEMB  
ATOM    238  O21 DPPCM  17      13.658 -12.004  16.191  1.00  0.00      MEMB  
ATOM    239  C21 DPPCM  17      14.865 -12.133  15.658  1.00  0.00      MEMB  
ATOM    240  O22 DPPCM  17      15.765 -12.813  16.130  1.00  0.00      MEMB  
ATOM    241  C22 DPPCM  17      14.941 -11.259  14.405  1.00  0.00      MEMB  
ATOM    242  H2R DPPCM  17      15.324 -10.264  14.719  1.00  0.00      MEMB  
ATOM    243  H2S DPPCM  17      13.912 -11.135  14.006  1.00  0.00      MEMB  
ATOM    244  C3  DPPCM  17      13.146 -14.378  16.754  1.00  0.00      MEMB  
ATOM    245  HX  DPPCM  17      12.987 -15.007  17.656  1.00  0.00      MEMB  
ATOM    246  HY  DPPCM  17      14.078 -14.745  16.275  1.00  0.00      MEMB  
ATOM    247  O31 DPPCM  17      11.995 -14.529  15.898  1.00  0.00      MEMB  
ATOM    248  C31 DPPCM  17      12.203 -14.259  14.612  1.00  0.00      MEMB  
ATOM    249  O32 DPPCM  17      13.292 -14.144  14.084  1.00  0.00      MEMB  
ATOM    250  C32 DPPCM  17      10.858 -14.207  13.888  1.00  0.00      MEMB  
ATOM    251  H2X DPPCM  17      10.842 -13.270  13.291  1.00  0.00      MEMB  
ATOM    252  H2Y DPPCM  17      10.059 -14.117  14.655  1.00  0.00      MEMB  
ATOM    253  C23 DPPCM  17      15.845 -11.833  13.289  1.00  0.00      MEMB  
ATOM    254  H3R DPPCM  17      15.512 -12.856  13.010  1.00  0.00      MEMB  
ATOM    255  H3S DPPCM  17      16.885 -11.906  13.673  1.00  0.00      MEMB  
ATOM    256  C24 DPPCM  17      15.834 -10.936  12.040  1.00  0.00      MEMB  
ATOM    257  H4R DPPCM  17      15.954  -9.885  12.379  1.00  0.00      MEMB  
ATOM    258  H4S DPPCM  17      14.854 -11.013  11.521  1.00  0.00      MEMB  
ATOM    259  C25 DPPCM  17      16.980 -11.230  11.060  1.00  0.00      MEMB  
ATOM    260  H5R DPPCM  17      17.920 -11.259  11.653  1.00  0.00      MEMB  
ATOM    261  H5S DPPCM  17      17.081 -10.389  10.342  1.00  0.00      MEMB  
ATOM    262  C26 DPPCM  17      16.842 -12.543  10.272  1.00  0.00      MEMB  
ATOM    263  H6R DPPCM  17      16.493 -13.358  10.940  1.00  0.00      MEMB  
ATOM    264  H6S DPPCM  17      17.856 -12.825   9.915  1.00  0.00      MEMB  
ATOM    265  C27 DPPCM  17      15.937 -12.446   9.030  1.00  0.00      MEMB  
ATOM    266  H7R DPPCM  17      16.114 -11.476   8.519  1.00  0.00      MEMB  
ATOM    267  H7S DPPCM  17      14.873 -12.472   9.349  1.00  0.00      MEMB  
ATOM    268  C28 DPPCM  17      16.234 -13.576   8.029  1.00  0.00      MEMB  
ATOM    269  H8R DPPCM  17      16.287 -14.533   8.591  1.00  0.00      MEMB  
ATOM    270  H8S DPPCM  17      17.234 -13.395   7.579  1.00  0.00      MEMB  
ATOM    271  C29 DPPCM  17      15.207 -13.757   6.901  1.00  0.00      MEMB  
ATOM    272  H9R DPPCM  17      14.226 -14.028   7.347  1.00  0.00      MEMB  
ATOM    273  H9S DPPCM  17      15.527 -14.614   6.271  1.00  0.00      MEMB  
ATOM    274 C210 DPPCM  17      15.011 -12.534   5.993  1.00  0.00      MEMB  
ATOM    275 H10R DPPCM  17      15.978 -12.255   5.522  1.00  0.00      MEMB  
ATOM    276 H10S DPPCM  17      14.675 -11.671   6.607  1.00  0.00      MEMB  
ATOM    277 C211 DPPCM  17      13.961 -12.818   4.906  1.00  0.00      MEMB  
ATOM    278 H11R DPPCM  17      13.049 -13.206   5.407  1.00  0.00      MEMB  
ATOM    279 H11S DPPCM  17      14.330 -13.618   4.229  1.00  0.00      MEMB  
ATOM    280 C212 DPPCM  17      13.560 -11.586   4.084  1.00  0.00      MEMB  
ATOM    281 H12R DPPCM  17      13.351 -10.737   4.769  1.00  0.00      MEMB  
ATOM    282 H12S DPPCM  17      12.616 -11.817   3.545  1.00  0.00      MEMB  
ATOM    283 C213 DPPCM  17      14.610 -11.176   3.043  1.00  0.00      MEMB  
ATOM    284 H13R DPPCM  17      14.803 -12.034   2.364  1.00  0.00      MEMB  
ATOM    285 H13S DPPCM  17      15.566 -10.932   3.555  1.00  0.00      MEMB  
ATOM    286 C214 DPPCM  17      14.155  -9.969   2.211  1.00  0.00      MEMB  
ATOM    287 H14R DPPCM  17      13.979  -9.106   2.888  1.00  0.00      MEMB  
ATOM    288 H14S DPPCM  17      13.187 -10.210   1.722  1.00  0.00      MEMB  
ATOM    289 C215 DPPCM  17      15.169  -9.568   1.134  1.00  0.00      MEMB  
ATOM    290 H15R DPPCM  17      15.316 -10.424   0.442  1.00  0.00      MEMB  
ATOM    291 H15S DPPCM  17      16.148  -9.363   1.619  1.00  0.00      MEMB  
ATOM    292 C216 DPPCM  17      14.735  -8.337   0.334  1.00  0.00      MEMB  
ATOM    293 H16R DPPCM  17      14.605  -7.462   1.007  1.00  0.00      MEMB  
ATOM    294 H16S DPPCM  17      13.768  -8.529  -0.179  1.00  0.00      MEMB  
ATOM    295 H16T DPPCM  17      15.496  -8.080  -0.434  1.00  0.00      MEMB  
ATOM    296  C33 DPPCM  17      10.607 -15.434  12.975  1.00  0.00      MEMB  
ATOM    297  H3X DPPCM  17       9.556 -15.763  13.121  1.00  0.00      MEMB  
ATOM    298  H3Y DPPCM  17      11.270 -16.287  13.233  1.00  0.00      MEMB  
ATOM    299  C34 DPPCM  17      10.754 -15.105  11.486  1.00  0.00      MEMB  
ATOM    300  H4X DPPCM  17      10.095 -14.236  11.274  1.00  0.00      MEMB  
ATOM    301  H4Y DPPCM  17      10.393 -15.962  10.878  1.00  0.00      MEMB  
ATOM    302  C35 DPPCM  17      12.185 -14.768  11.050  1.00  0.00      MEMB  
ATOM    303  H5X DPPCM  17      12.851 -15.637  11.241  1.00  0.00      MEMB  
ATOM    304  H5Y DPPCM  17      12.570 -13.917  11.651  1.00  0.00      MEMB  
ATOM    305  C36 DPPCM  17      12.270 -14.372   9.568  1.00  0.00      MEMB  
ATOM    306  H6X DPPCM  17      11.935 -15.218   8.930  1.00  0.00      MEMB  
ATOM    307  H6Y DPPCM  17      13.335 -14.166   9.329  1.00  0.00      MEMB  
ATOM    308  C37 DPPCM  17      11.437 -13.123   9.243  1.00  0.00      MEMB  
ATOM    309  H7X DPPCM  17      11.724 -12.316   9.951  1.00  0.00      MEMB  
ATOM    310  H7Y DPPCM  17      10.358 -13.338   9.395  1.00  0.00      MEMB  
ATOM    311  C38 DPPCM  17      11.617 -12.627   7.804  1.00  0.00      MEMB  
ATOM    312  H8X DPPCM  17      11.449 -13.479   7.111  1.00  0.00      MEMB  
ATOM    313  H8Y DPPCM  17      12.663 -12.277   7.669  1.00  0.00      MEMB  
ATOM    314  C39 DPPCM  17      10.653 -11.491   7.429  1.00  0.00      MEMB  
ATOM    315  H9X DPPCM  17       9.606 -11.838   7.565  1.00  0.00      MEMB  
ATOM    316  H9Y DPPCM  17      10.795 -11.257   6.353  1.00  0.00      MEMB  
ATOM    317 C310 DPPCM  17      10.868 -10.214   8.257  1.00  0.00      MEMB  
ATOM    318 H10X DPPCM  17      11.912  -9.863   8.110  1.00  0.00      MEMB  
ATOM    319 H10Y DPPCM  17      10.753 -10.450   9.336  1.00  0.00      MEMB  
ATOM    320 C311 DPPCM  17       9.889  -9.075   7.920  1.00  0.00      MEMB  
ATOM    321 H11X DPPCM  17      10.158  -8.196   8.545  1.00  0.00      MEMB  
ATOM    322 H11Y DPPCM  17       8.865  -9.389   8.213  1.00  0.00      MEMB  
ATOM    323 C312 DPPCM  17       9.868  -8.649   6.441  1.00  0.00      MEMB  
ATOM    324 H12X DPPCM  17       9.170  -7.792   6.329  1.00  0.00      MEMB  
ATOM    325 H12Y DPPCM  17       9.462  -9.486   5.835  1.00  0.00      MEMB  
ATOM    326 C313 DPPCM  17      11.245  -8.240   5.893  1.00  0.00      MEMB  
ATOM    327 H13X DPPCM  17      11.932  -9.113   5.930  1.00  0.00      MEMB  
ATOM    328 H13Y DPPCM  17      11.669  -7.452   6.551  1.00  0.00      MEMB  
ATOM    329 C314 DPPCM  17      11.205  -7.713   4.448  1.00  0.00      MEMB  
ATOM    330 H14X DPPCM  17      12.227  -7.384   4.164  1.00  0.00      MEMB  
ATOM    331 H14Y DPPCM  17      10.540  -6.825   4.399  1.00  0.00      MEMB  
ATOM    332 C315 DPPCM  17      10.729  -8.756   3.426  1.00  0.00      MEMB  
ATOM    333 H15X DPPCM  17       9.685  -9.053   3.663  1.00  0.00      MEMB  
ATOM    334 H15Y DPPCM  17      11.362  -9.663   3.522  1.00  0.00      MEMB  
ATOM    335 C316 DPPCM  17      10.782  -8.252   1.981  1.00  0.00      MEMB  
ATOM    336 H16X DPPCM  17      11.820  -7.967   1.706  1.00  0.00      MEMB  
ATOM    337 H16Y DPPCM  17      10.129  -7.363   1.854  1.00  0.00      MEMB  
ATOM    338 H16Z DPPCM  17      10.439  -9.041   1.278  1.00  0.00      MEMB  
ATOM    339  N   PSM M  18       7.553  16.482  20.949  1.00  0.00      MEMB  
ATOM    340  C15 PSM M  18       7.780  15.138  20.327  1.00  0.00      MEMB  
ATOM    341 H15A PSM M  18       8.791  14.780  20.455  1.00  0.00      MEMB  
ATOM    342 H15B PSM M  18       7.101  14.430  20.778  1.00  0.00      MEMB  
ATOM    343 H15C PSM M  18       7.537  15.170  19.275  1.00  0.00      MEMB  
ATOM    344  C14 PSM M  18       8.083  16.470  22.347  1.00  0.00      MEMB  
ATOM    345 H14A PSM M  18       7.531  15.760  22.945  1.00  0.00      MEMB  
ATOM    346 H14B PSM M  18       9.122  16.175  22.373  1.00  0.00      MEMB  
ATOM    347 H14C PSM M  18       8.013  17.436  22.825  1.00  0.00      MEMB  
ATOM    348  C13 PSM M  18       8.263  17.506  20.114  1.00  0.00      MEMB  
ATOM    349 H13A PSM M  18       8.125  18.506  20.498  1.00  0.00      MEMB  
ATOM    350 H13B PSM M  18       9.319  17.288  20.053  1.00  0.00      MEMB  
ATOM    351 H13C PSM M  18       7.862  17.495  19.111  1.00  0.00      MEMB  
ATOM    352  C12 PSM M  18       6.063  16.792  20.927  1.00  0.00      MEMB  
ATOM    353 H12A PSM M  18       5.906  17.772  21.353  1.00  0.00      MEMB  
ATOM    354 H12B PSM M  18       5.772  16.851  19.889  1.00  0.00      MEMB  
ATOM    355  C11 PSM M  18       5.087  15.795  21.620  1.00  0.00      MEMB  
ATOM    356 H11A PSM M  18       5.385  15.677  22.684  1.00  0.00      MEMB  
ATOM    357 H11B PSM M  18       4.084  16.271  21.630  1.00  0.00      MEMB  
ATOM    358  P   PSM M  18       3.764  13.768  20.554  1.00  0.00      MEMB  
ATOM    359  O13 PSM M  18       3.964  12.301  20.532  1.00  0.00      MEMB  
ATOM    360  O14 PSM M  18       2.573  14.274  21.254  1.00  0.00      MEMB  
ATOM    361  O11 PSM M  18       3.579  14.109  19.014  1.00  0.00      MEMB  
ATOM    362  O12 PSM M  18       5.084  14.516  20.972  1.00  0.00      MEMB  
ATOM    363  C1S PSM M  18       3.602  15.478  18.576  1.00  0.00      MEMB  
ATOM    364  H1S PSM M  18       2.649  15.989  18.831  1.00  0.00      MEMB  
ATOM    365  H1T PSM M  18       4.420  16.048  19.067  1.00  0.00      MEMB  
ATOM    366  NF  PSM M  18       4.287  16.905  16.622  1.00  0.00      MEMB  
ATOM    367  HNF PSM M  18       3.670  17.486  16.098  1.00  0.00      MEMB  
ATOM    368  C2S PSM M  18       3.827  15.582  17.031  1.00  0.00      MEMB  
ATOM    369  H2S PSM M  18       4.648  14.879  16.777  1.00  0.00      MEMB  
ATOM    370  C3S PSM M  18       2.540  15.034  16.339  1.00  0.00      MEMB  
ATOM    371  H3S PSM M  18       1.689  15.647  16.704  1.00  0.00      MEMB  
ATOM    372  O3  PSM M  18       2.241  13.698  16.757  1.00  0.00      MEMB  
ATOM    373  HO3 PSM M  18       2.707  13.698  17.596  1.00  0.00      MEMB  
ATOM    374  C4S PSM M  18       2.555  15.180  14.835  1.00  0.00      MEMB  
ATOM    375  H4S PSM M  18       2.155  16.149  14.501  1.00  0.00      MEMB  
ATOM    376  C5S PSM M  18       2.895  14.281  13.890  1.00  0.00      MEMB  
ATOM    377  H5S PSM M  18       3.208  13.267  14.181  1.00  0.00      MEMB  
ATOM    378  C6S PSM M  18       2.784  14.546  12.411  1.00  0.00      MEMB  
ATOM    379  H6S PSM M  18       1.946  13.953  11.987  1.00  0.00      MEMB  
ATOM    380  H6T PSM M  18       2.551  15.612  12.201  1.00  0.00      MEMB  
ATOM    381  C7S PSM M  18       4.057  14.177  11.629  1.00  0.00      MEMB  
ATOM    382  H7S PSM M  18       4.930  14.747  12.015  1.00  0.00      MEMB  
ATOM    383  H7T PSM M  18       4.268  13.094  11.753  1.00  0.00      MEMB  
ATOM    384  C8S PSM M  18       3.892  14.471  10.131  1.00  0.00      MEMB  
ATOM    385  H8S PSM M  18       2.967  13.972   9.770  1.00  0.00      MEMB  
ATOM    386  H8T PSM M  18       3.757  15.565   9.992  1.00  0.00      MEMB  
ATOM    387  C9S PSM M  18       5.070  13.979   9.278  1.00  0.00      MEMB  
ATOM    388  H9S PSM M  18       5.980  14.556   9.549  1.00  0.00      MEMB  
ATOM    389  H9T PSM M  18       5.265  12.910   9.511  1.00  0.00      MEMB  
ATOM    390 C10S PSM M  18       4.828  14.101   7.763  1.00  0.00      MEMB  
ATOM    391 H10S PSM M  18       5.737  13.748   7.231  1.00  0.00      MEMB  
ATOM    392 H10T PSM M  18       3.993  13.426   7.477  1.00  0.00      MEMB  
ATOM    393 C11S PSM M  18       4.486  15.527   7.300  1.00  0.00      MEMB  
ATOM    394 H11S PSM M  18       3.549  15.845   7.804  1.00  0.00      MEMB  
ATOM    395 H11T PSM M  18       5.293  16.226   7.610  1.00  0.00      MEMB  
ATOM    396 C12S PSM M  18       4.260  15.646   5.784  1.00  0.00      MEMB  
ATOM    397 H12S PSM M  18       3.544  14.860   5.459  1.00  0.00      MEMB  
ATOM    398 H12T PSM M  18       3.793  16.632   5.572  1.00  0.00      MEMB  
ATOM    399 C13S PSM M  18       5.550  15.542   4.958  1.00  0.00      MEMB  
ATOM    400 H13S PSM M  18       6.245  16.346   5.280  1.00  0.00      MEMB  
ATOM    401 H13T PSM M  18       6.045  14.567   5.154  1.00  0.00      MEMB  
ATOM    402 C14S PSM M  18       5.290  15.677   3.451  1.00  0.00      MEMB  
ATOM    403 H14S PSM M  18       4.626  14.849   3.123  1.00  0.00      MEMB  
ATOM    404 H14T PSM M  18       4.755  16.632   3.262  1.00  0.00      MEMB  
ATOM    405 C15S PSM M  18       6.583  15.643   2.622  1.00  0.00      MEMB  
ATOM    406 H15S PSM M  18       7.222  16.510   2.899  1.00  0.00      MEMB  
ATOM    407 H15T PSM M  18       7.142  14.719   2.882  1.00  0.00      MEMB  
ATOM    408 C16S PSM M  18       6.341  15.658   1.104  1.00  0.00      MEMB  
ATOM    409 H16S PSM M  18       7.312  15.500   0.587  1.00  0.00      MEMB  
ATOM    410 H16T PSM M  18       5.677  14.810   0.832  1.00  0.00      MEMB  
ATOM    411 C17S PSM M  18       5.727  16.967   0.586  1.00  0.00      MEMB  
ATOM    412 H17S PSM M  18       4.746  17.134   1.080  1.00  0.00      MEMB  
ATOM    413 H17T PSM M  18       6.391  17.811   0.870  1.00  0.00      MEMB  
ATOM    414 C18S PSM M  18       5.525  16.976  -0.932  1.00  0.00      MEMB  
ATOM    415 H18S PSM M  18       4.846  16.152  -1.239  1.00  0.00      MEMB  
ATOM    416 H18T PSM M  18       5.080  17.939  -1.262  1.00  0.00      MEMB  
ATOM    417 H18U PSM M  18       6.496  16.842  -1.455  1.00  0.00      MEMB  
ATOM    418  C1F PSM M  18       5.509  17.359  16.917  1.00  0.00      MEMB  
ATOM    419  OF  PSM M  18       6.195  16.818  17.774  1.00  0.00      MEMB  
ATOM    420  C2F PSM M  18       6.004  18.525  16.113  1.00  0.00      MEMB  
ATOM    421  H2F PSM M  18       5.451  19.444  16.404  1.00  0.00      MEMB  
ATOM    422  H2G PSM M  18       5.792  18.311  15.044  1.00  0.00      MEMB  
ATOM    423  C3F PSM M  18       7.523  18.748  16.303  1.00  0.00      MEMB  
ATOM    424  H3F PSM M  18       8.063  17.777  16.331  1.00  0.00      MEMB  
ATOM    425  H3G PSM M  18       7.685  19.233  17.289  1.00  0.00      MEMB  
ATOM    426  C4F PSM M  18       8.162  19.622  15.209  1.00  0.00      MEMB  
ATOM    427  H4F PSM M  18       9.215  19.820  15.502  1.00  0.00      MEMB  
ATOM    428  H4G PSM M  18       7.634  20.599  15.178  1.00  0.00      MEMB  
ATOM    429  C5F PSM M  18       8.159  19.004  13.797  1.00  0.00      MEMB  
ATOM    430  H5F PSM M  18       8.806  19.627  13.143  1.00  0.00      MEMB  
ATOM    431  H5G PSM M  18       7.133  19.039  13.374  1.00  0.00      MEMB  
ATOM    432  C6F PSM M  18       8.667  17.553  13.764  1.00  0.00      MEMB  
ATOM    433  H6F PSM M  18       7.907  16.888  14.227  1.00  0.00      MEMB  
ATOM    434  H6G PSM M  18       9.590  17.487  14.379  1.00  0.00      MEMB  
ATOM    435  C7F PSM M  18       8.993  17.031  12.357  1.00  0.00      MEMB  
ATOM    436  H7F PSM M  18       9.312  15.970  12.439  1.00  0.00      MEMB  
ATOM    437  H7G PSM M  18       9.851  17.611  11.955  1.00  0.00      MEMB  
ATOM    438  C8F PSM M  18       7.823  17.124  11.365  1.00  0.00      MEMB  
ATOM    439  H8F PSM M  18       7.647  18.195  11.127  1.00  0.00      MEMB  
ATOM    440  H8G PSM M  18       6.901  16.729  11.841  1.00  0.00      MEMB  
ATOM    441  C9F PSM M  18       8.070  16.356  10.053  1.00  0.00      MEMB  
ATOM    442  H9F PSM M  18       7.261  16.609   9.335  1.00  0.00      MEMB  
ATOM    443  H9G PSM M  18       8.011  15.265  10.258  1.00  0.00      MEMB  
ATOM    444 C10F PSM M  18       9.438  16.646   9.418  1.00  0.00      MEMB  
ATOM    445 H10F PSM M  18      10.224  16.250  10.096  1.00  0.00      MEMB  
ATOM    446 H10G PSM M  18       9.585  17.744   9.331  1.00  0.00      MEMB  
ATOM    447 C11F PSM M  18       9.642  16.000   8.039  1.00  0.00      MEMB  
ATOM    448 H11F PSM M  18       9.345  14.930   8.069  1.00  0.00      MEMB  
ATOM    449 H11G PSM M  18      10.729  16.042   7.810  1.00  0.00      MEMB  
ATOM    450 C12F PSM M  18       8.880  16.726   6.922  1.00  0.00      MEMB  
ATOM    451 H12F PSM M  18       9.147  17.804   6.965  1.00  0.00      MEMB  
ATOM    452 H12G PSM M  18       7.788  16.641   7.110  1.00  0.00      MEMB  
ATOM    453 C13F PSM M  18       9.187  16.215   5.506  1.00  0.00      MEMB  
ATOM    454 H13F PSM M  18       8.552  16.783   4.793  1.00  0.00      MEMB  
ATOM    455 H13G PSM M  18       8.908  15.143   5.424  1.00  0.00      MEMB  
ATOM    456 C14F PSM M  18      10.655  16.401   5.092  1.00  0.00      MEMB  
ATOM    457 H14F PSM M  18      11.301  15.725   5.692  1.00  0.00      MEMB  
ATOM    458 H14G PSM M  18      10.963  17.445   5.313  1.00  0.00      MEMB  
ATOM    459 C15F PSM M  18      10.888  16.120   3.602  1.00  0.00      MEMB  
ATOM    460 H15F PSM M  18      10.251  16.807   3.004  1.00  0.00      MEMB  
ATOM    461 H15G PSM M  18      10.558  15.083   3.376  1.00  0.00      MEMB  
ATOM    462 C16F PSM M  18      12.350  16.291   3.181  1.00  0.00      MEMB  
ATOM    463 H16F PSM M  18      12.470  16.090   2.094  1.00  0.00      MEMB  
ATOM    464 H16G PSM M  18      12.694  17.327   3.386  1.00  0.00      MEMB  
ATOM    465 H16H PSM M  18      13.002  15.589   3.743  1.00  0.00      MEMB  
ATOM    466  C3  CHL1M  19      19.679   6.736  17.161  1.00  0.00      MEMB  
ATOM    467  H3  CHL1M  19      20.739   6.515  16.909  1.00  0.00      MEMB  
ATOM    468  O3  CHL1M  19      19.477   6.476  18.540  1.00  0.00      MEMB  
ATOM    469  H3' CHL1M  19      19.723   5.554  18.647  1.00  0.00      MEMB  
ATOM    470  C4  CHL1M  19      19.387   8.216  16.867  1.00  0.00      MEMB  
ATOM    471  H4A CHL1M  19      18.365   8.450  17.235  1.00  0.00      MEMB  
ATOM    472  H4B CHL1M  19      20.087   8.826  17.477  1.00  0.00      MEMB  
ATOM    473  C5  CHL1M  19      19.500   8.529  15.387  1.00  0.00      MEMB  
ATOM    474  C6  CHL1M  19      20.348   9.468  14.933  1.00  0.00      MEMB  
ATOM    475  H6  CHL1M  19      20.949  10.045  15.651  1.00  0.00      MEMB  
ATOM    476  C7  CHL1M  19      20.481   9.848  13.486  1.00  0.00      MEMB  
ATOM    477  H7A CHL1M  19      20.528  10.953  13.378  1.00  0.00      MEMB  
ATOM    478  H7B CHL1M  19      21.432   9.433  13.090  1.00  0.00      MEMB  
ATOM    479  C8  CHL1M  19      19.317   9.310  12.612  1.00  0.00      MEMB  
ATOM    480  H8  CHL1M  19      18.423   9.933  12.825  1.00  0.00      MEMB  
ATOM    481  C14 CHL1M  19      19.683   9.412  11.135  1.00  0.00      MEMB  
ATOM    482  H14 CHL1M  19      20.558   8.741  10.998  1.00  0.00      MEMB  
ATOM    483  C15 CHL1M  19      20.139  10.777  10.590  1.00  0.00      MEMB  
ATOM    484 H15A CHL1M  19      19.425  11.562  10.921  1.00  0.00      MEMB  
ATOM    485 H15B CHL1M  19      21.155  11.060  10.938  1.00  0.00      MEMB  
ATOM    486  C16 CHL1M  19      20.066  10.590   9.065  1.00  0.00      MEMB  
ATOM    487 H16A CHL1M  19      19.523  11.449   8.617  1.00  0.00      MEMB  
ATOM    488 H16B CHL1M  19      21.079  10.532   8.613  1.00  0.00      MEMB  
ATOM    489  C17 CHL1M  19      19.298   9.248   8.812  1.00  0.00      MEMB  
ATOM    490  H17 CHL1M  19      20.071   8.462   8.681  1.00  0.00      MEMB  
ATOM    491  C13 CHL1M  19      18.617   8.911  10.161  1.00  0.00      MEMB  
ATOM    492  C18 CHL1M  19      17.323   9.758  10.299  1.00  0.00      MEMB  
ATOM    493 H18A CHL1M  19      16.924   9.715  11.335  1.00  0.00      MEMB  
ATOM    494 H18B CHL1M  19      17.504  10.824  10.046  1.00  0.00      MEMB  
ATOM    495 H18C CHL1M  19      16.528   9.374   9.625  1.00  0.00      MEMB  
ATOM    496  C12 CHL1M  19      18.384   7.418  10.477  1.00  0.00      MEMB  
ATOM    497 H12A CHL1M  19      17.588   6.991   9.831  1.00  0.00      MEMB  
ATOM    498 H12B CHL1M  19      19.325   6.863  10.276  1.00  0.00      MEMB  
ATOM    499  C11 CHL1M  19      17.995   7.206  11.954  1.00  0.00      MEMB  
ATOM    500 H11A CHL1M  19      16.987   7.651  12.094  1.00  0.00      MEMB  
ATOM    501 H11B CHL1M  19      17.914   6.116  12.152  1.00  0.00      MEMB  
ATOM    502  C9  CHL1M  19      19.002   7.847  12.958  1.00  0.00      MEMB  
ATOM    503  H9  CHL1M  19      19.959   7.307  12.797  1.00  0.00      MEMB  
ATOM    504  C10 CHL1M  19      18.644   7.639  14.459  1.00  0.00      MEMB  
ATOM    505  C19 CHL1M  19      17.156   8.013  14.681  1.00  0.00      MEMB  
ATOM    506 H19A CHL1M  19      16.486   7.309  14.142  1.00  0.00      MEMB  
ATOM    507 H19B CHL1M  19      16.872   7.958  15.753  1.00  0.00      MEMB  
ATOM    508 H19C CHL1M  19      16.951   9.046  14.326  1.00  0.00      MEMB  
ATOM    509  C1  CHL1M  19      18.880   6.143  14.834  1.00  0.00      MEMB  
ATOM    510  H1A CHL1M  19      18.163   5.504  14.277  1.00  0.00      MEMB  
ATOM    511  H1B CHL1M  19      19.904   5.857  14.511  1.00  0.00      MEMB  
ATOM    512  C2  CHL1M  19      18.759   5.829  16.338  1.00  0.00      MEMB  
ATOM    513  H2A CHL1M  19      19.024   4.766  16.523  1.00  0.00      MEMB  
ATOM    514  H2B CHL1M  19      17.710   5.982  16.670  1.00  0.00      MEMB  
ATOM    515  C20 CHL1M  19      18.461   9.293   7.521  1.00  0.00      MEMB  
ATOM    516  H20 CHL1M  19      17.751  10.143   7.599  1.00  0.00      MEMB  
ATOM    517  C21 CHL1M  19      17.624   8.009   7.330  1.00  0.00      MEMB  
ATOM    518 H21A CHL1M  19      16.805   7.946   8.079  1.00  0.00      MEMB  
ATOM    519 H21B CHL1M  19      18.263   7.105   7.427  1.00  0.00      MEMB  
ATOM    520 H21C CHL1M  19      17.158   8.004   6.321  1.00  0.00      MEMB  
ATOM    521  C22 CHL1M  19      19.321   9.546   6.245  1.00  0.00      MEMB  
ATOM    522 H22A CHL1M  19      18.623   9.644   5.387  1.00  0.00      MEMB  
ATOM    523 H22B CHL1M  19      19.862  10.511   6.339  1.00  0.00      MEMB  
ATOM    524  C23 CHL1M  19      20.328   8.426   5.917  1.00  0.00      MEMB  
ATOM    525 H23A CHL1M  19      21.109   8.386   6.706  1.00  0.00      MEMB  
ATOM    526 H23B CHL1M  19      19.798   7.450   5.932  1.00  0.00      MEMB  
ATOM    527  C24 CHL1M  19      20.987   8.530   4.529  1.00  0.00      MEMB  
ATOM    528 H24A CHL1M  19      21.505   7.571   4.316  1.00  0.00      MEMB  
ATOM    529 H24B CHL1M  19      20.188   8.649   3.766  1.00  0.00      MEMB  
ATOM    530  C25 CHL1M  19      22.020   9.659   4.349  1.00  0.00      MEMB  
ATOM    531  H25 CHL1M  19      21.513  10.629   4.540  1.00  0.00      MEMB  
ATOM    532  C26 CHL1M  19      23.205   9.531   5.321  1.00  0.00      MEMB  
ATOM    533 H26A CHL1M  19      22.868   9.632   6.375  1.00  0.00      MEMB  
ATOM    534 H26B CHL1M  19      23.698   8.543   5.199  1.00  0.00      MEMB  
ATOM    535 H26C CHL1M  19      23.958  10.324   5.123  1.00  0.00      MEMB  
ATOM    536  C27 CHL1M  19      22.537   9.658   2.899  1.00  0.00      MEMB  
ATOM    537 H27A CHL1M  19      21.697   9.816   2.189  1.00  0.00      MEMB  
ATOM    538 H27B CHL1M  19      23.285  10.464   2.745  1.00  0.00      MEMB  
ATOM    539 H27C CHL1M  19      23.020   8.685   2.666  1.00  0.00      MEMB  
ATOM    540  N   PSM M  20     -15.806  -9.104  23.268  1.00  0.00      MEMB  
ATOM    541  C15 PSM M  20     -17.038  -9.200  24.118  1.00  0.00      MEMB  
ATOM    542 H15A PSM M  20     -17.431  -8.217  24.333  1.00  0.00      MEMB  
ATOM    543 H15B PSM M  20     -17.812  -9.754  23.608  1.00  0.00      MEMB  
ATOM    544 H15C PSM M  20     -16.848  -9.688  25.062  1.00  0.00      MEMB  
ATOM    545  C14 PSM M  20     -15.310 -10.465  22.897  1.00  0.00      MEMB  
ATOM    546 H14A PSM M  20     -15.011 -11.060  23.748  1.00  0.00      MEMB  
ATOM    547 H14B PSM M  20     -16.070 -11.014  22.362  1.00  0.00      MEMB  
ATOM    548 H14C PSM M  20     -14.478 -10.390  22.212  1.00  0.00      MEMB  
ATOM    549  C13 PSM M  20     -16.180  -8.455  21.977  1.00  0.00      MEMB  
ATOM    550 H13A PSM M  20     -15.280  -8.264  21.410  1.00  0.00      MEMB  
ATOM    551 H13B PSM M  20     -16.819  -9.092  21.383  1.00  0.00      MEMB  
ATOM    552 H13C PSM M  20     -16.670  -7.503  22.122  1.00  0.00      MEMB  
ATOM    553  C12 PSM M  20     -14.737  -8.284  23.967  1.00  0.00      MEMB  
ATOM    554 H12A PSM M  20     -15.161  -7.324  24.223  1.00  0.00      MEMB  
ATOM    555 H12B PSM M  20     -14.477  -8.755  24.904  1.00  0.00      MEMB  
ATOM    556  C11 PSM M  20     -13.439  -7.981  23.170  1.00  0.00      MEMB  
ATOM    557 H11A PSM M  20     -12.640  -7.679  23.880  1.00  0.00      MEMB  
ATOM    558 H11B PSM M  20     -13.082  -8.905  22.667  1.00  0.00      MEMB  
ATOM    559  P   PSM M  20     -13.814  -5.471  22.597  1.00  0.00      MEMB  
ATOM    560  O13 PSM M  20     -14.655  -5.414  23.815  1.00  0.00      MEMB  
ATOM    561  O14 PSM M  20     -12.477  -4.851  22.726  1.00  0.00      MEMB  
ATOM    562  O11 PSM M  20     -14.594  -4.856  21.370  1.00  0.00      MEMB  
ATOM    563  O12 PSM M  20     -13.650  -6.977  22.179  1.00  0.00      MEMB  
ATOM    564  C1S PSM M  20     -14.170  -5.042  20.006  1.00  0.00      MEMB  
ATOM    565  H1S PSM M  20     -14.417  -4.131  19.420  1.00  0.00      MEMB  
ATOM    566  H1T PSM M  20     -13.073  -5.192  19.921  1.00  0.00      MEMB  
ATOM    567  NF  PSM M  20     -14.238  -6.418  17.976  1.00  0.00      MEMB  
ATOM    568  HNF PSM M  20     -14.074  -5.602  17.428  1.00  0.00      MEMB  
ATOM    569  C2S PSM M  20     -14.863  -6.232  19.277  1.00  0.00      MEMB  
ATOM    570  H2S PSM M  20     -14.630  -7.122  19.902  1.00  0.00      MEMB  
ATOM    571  C3S PSM M  20     -16.423  -6.103  19.271  1.00  0.00      MEMB  
ATOM    572  H3S PSM M  20     -16.665  -5.175  18.710  1.00  0.00      MEMB  
ATOM    573  O3  PSM M  20     -16.997  -5.890  20.562  1.00  0.00      MEMB  
ATOM    574  HO3 PSM M  20     -16.254  -5.536  21.057  1.00  0.00      MEMB  
ATOM    575  C4S PSM M  20     -17.064  -7.279  18.565  1.00  0.00      MEMB  
ATOM    576  H4S PSM M  20     -16.561  -8.240  18.748  1.00  0.00      MEMB  
ATOM    577  C5S PSM M  20     -17.992  -7.191  17.590  1.00  0.00      MEMB  
ATOM    578  H5S PSM M  20     -18.357  -6.190  17.315  1.00  0.00      MEMB  
ATOM    579  C6S PSM M  20     -18.428  -8.287  16.644  1.00  0.00      MEMB  
ATOM    580  H6S PSM M  20     -19.432  -8.678  16.917  1.00  0.00      MEMB  
ATOM    581  H6T PSM M  20     -18.550  -7.818  15.645  1.00  0.00      MEMB  
ATOM    582  C7S PSM M  20     -17.464  -9.482  16.450  1.00  0.00      MEMB  
ATOM    583  H7S PSM M  20     -16.410  -9.162  16.599  1.00  0.00      MEMB  
ATOM    584  H7T PSM M  20     -17.687 -10.253  17.218  1.00  0.00      MEMB  
ATOM    585  C8S PSM M  20     -17.544 -10.131  15.050  1.00  0.00      MEMB  
ATOM    586  H8S PSM M  20     -16.941 -11.064  15.071  1.00  0.00      MEMB  
ATOM    587  H8T PSM M  20     -18.593 -10.428  14.839  1.00  0.00      MEMB  
ATOM    588  C9S PSM M  20     -17.000  -9.227  13.926  1.00  0.00      MEMB  
ATOM    589  H9S PSM M  20     -17.718  -8.405  13.721  1.00  0.00      MEMB  
ATOM    590  H9T PSM M  20     -16.069  -8.751  14.301  1.00  0.00      MEMB  
ATOM    591 C10S PSM M  20     -16.640  -9.946  12.609  1.00  0.00      MEMB  
ATOM    592 H10S PSM M  20     -15.888  -9.322  12.080  1.00  0.00      MEMB  
ATOM    593 H10T PSM M  20     -16.176 -10.933  12.821  1.00  0.00      MEMB  
ATOM    594 C11S PSM M  20     -17.824 -10.120  11.653  1.00  0.00      MEMB  
ATOM    595 H11S PSM M  20     -18.512 -10.884  12.074  1.00  0.00      MEMB  
ATOM    596 H11T PSM M  20     -18.375  -9.156  11.594  1.00  0.00      MEMB  
ATOM    597 C12S PSM M  20     -17.449 -10.537  10.219  1.00  0.00      MEMB  
ATOM    598 H12S PSM M  20     -16.683  -9.848   9.801  1.00  0.00      MEMB  
ATOM    599 H12T PSM M  20     -17.016 -11.559  10.239  1.00  0.00      MEMB  
ATOM    600 C13S PSM M  20     -18.700 -10.515   9.328  1.00  0.00      MEMB  
ATOM    601 H13S PSM M  20     -19.506 -11.026   9.896  1.00  0.00      MEMB  
ATOM    602 H13T PSM M  20     -19.019  -9.463   9.167  1.00  0.00      MEMB  
ATOM    603 C14S PSM M  20     -18.601 -11.235   7.977  1.00  0.00      MEMB  
ATOM    604 H14S PSM M  20     -18.242 -12.276   8.124  1.00  0.00      MEMB  
ATOM    605 H14T PSM M  20     -19.631 -11.307   7.565  1.00  0.00      MEMB  
ATOM    606 C15S PSM M  20     -17.738 -10.520   6.931  1.00  0.00      MEMB  
ATOM    607 H15S PSM M  20     -18.071  -9.463   6.850  1.00  0.00      MEMB  
ATOM    608 H15T PSM M  20     -16.674 -10.517   7.250  1.00  0.00      MEMB  
ATOM    609 C16S PSM M  20     -17.873 -11.190   5.555  1.00  0.00      MEMB  
ATOM    610 H16S PSM M  20     -17.470 -12.224   5.608  1.00  0.00      MEMB  
ATOM    611 H16T PSM M  20     -18.952 -11.265   5.298  1.00  0.00      MEMB  
ATOM    612 C17S PSM M  20     -17.166 -10.420   4.436  1.00  0.00      MEMB  
ATOM    613 H17S PSM M  20     -17.592  -9.394   4.397  1.00  0.00      MEMB  
ATOM    614 H17T PSM M  20     -16.087 -10.322   4.683  1.00  0.00      MEMB  
ATOM    615 C18S PSM M  20     -17.328 -11.071   3.061  1.00  0.00      MEMB  
ATOM    616 H18S PSM M  20     -16.921 -12.105   3.069  1.00  0.00      MEMB  
ATOM    617 H18T PSM M  20     -18.402 -11.121   2.779  1.00  0.00      MEMB  
ATOM    618 H18U PSM M  20     -16.789 -10.485   2.286  1.00  0.00      MEMB  
ATOM    619  C1F PSM M  20     -14.029  -7.632  17.467  1.00  0.00      MEMB  
ATOM    620  OF  PSM M  20     -13.979  -8.614  18.201  1.00  0.00      MEMB  
ATOM    621  C2F PSM M  20     -13.984  -7.759  15.975  1.00  0.00      MEMB  
ATOM    622  H2F PSM M  20     -14.609  -6.958  15.524  1.00  0.00      MEMB  
ATOM    623  H2G PSM M  20     -14.438  -8.740  15.721  1.00  0.00      MEMB  
ATOM    624  C3F PSM M  20     -12.559  -7.707  15.387  1.00  0.00      MEMB  
ATOM    625  H3F PSM M  20     -11.939  -8.518  15.826  1.00  0.00      MEMB  
ATOM    626  H3G PSM M  20     -12.098  -6.733  15.656  1.00  0.00      MEMB  
ATOM    627  C4F PSM M  20     -12.542  -7.837  13.854  1.00  0.00      MEMB  
ATOM    628  H4F PSM M  20     -11.527  -7.570  13.490  1.00  0.00      MEMB  
ATOM    629  H4G PSM M  20     -13.250  -7.097  13.425  1.00  0.00      MEMB  
ATOM    630  C5F PSM M  20     -12.902  -9.245  13.349  1.00  0.00      MEMB  
ATOM    631  H5F PSM M  20     -13.857  -9.564  13.819  1.00  0.00      MEMB  
ATOM    632  H5G PSM M  20     -12.113  -9.961  13.663  1.00  0.00      MEMB  
ATOM    633  C6F PSM M  20     -13.088  -9.310  11.825  1.00  0.00      MEMB  
ATOM    634  H6F PSM M  20     -13.880  -8.583  11.543  1.00  0.00      MEMB  
ATOM    635  H6G PSM M  20     -13.444 -10.323  11.538  1.00  0.00      MEMB  
ATOM    636  C7F PSM M  20     -11.816  -8.988  11.030  1.00  0.00      MEMB  
ATOM    637  H7F PSM M  20     -11.003  -9.679  11.339  1.00  0.00      MEMB  
ATOM    638  H7G PSM M  20     -11.487  -7.955  11.277  1.00  0.00      MEMB  
ATOM    639  C8F PSM M  20     -12.007  -9.081   9.508  1.00  0.00      MEMB  
ATOM    640  H8F PSM M  20     -12.212 -10.135   9.222  1.00  0.00      MEMB  
ATOM    641  H8G PSM M  20     -11.053  -8.782   9.022  1.00  0.00      MEMB  
ATOM    642  C9F PSM M  20     -13.136  -8.183   8.971  1.00  0.00      MEMB  
ATOM    643  H9F PSM M  20     -13.100  -7.208   9.502  1.00  0.00      MEMB  
ATOM    644  H9G PSM M  20     -14.120  -8.648   9.190  1.00  0.00      MEMB  
ATOM    645 C10F PSM M  20     -13.023  -7.906   7.463  1.00  0.00      MEMB  
ATOM    646 H10F PSM M  20     -12.045  -7.411   7.279  1.00  0.00      MEMB  
ATOM    647 H10G PSM M  20     -13.817  -7.190   7.160  1.00  0.00      MEMB  
ATOM    648 C11F PSM M  20     -13.136  -9.167   6.593  1.00  0.00      MEMB  
ATOM    649 H11F PSM M  20     -14.159  -9.587   6.701  1.00  0.00      MEMB  
ATOM    650 H11G PSM M  20     -12.419  -9.937   6.949  1.00  0.00      MEMB  
ATOM    651 C12F PSM M  20     -12.850  -8.908   5.104  1.00  0.00      MEMB  
ATOM    652 H12F PSM M  20     -13.560  -8.147   4.715  1.00  0.00      MEMB  
ATOM    653 H12G PSM M  20     -13.030  -9.851   4.545  1.00  0.00      MEMB  
ATOM    654 C13F PSM M  20     -11.404  -8.459   4.835  1.00  0.00      MEMB  
ATOM    655 H13F PSM M  20     -10.715  -9.094   5.432  1.00  0.00      MEMB  
ATOM    656 H13G PSM M  20     -11.279  -7.410   5.179  1.00  0.00      MEMB  
ATOM    657 C14F PSM M  20     -10.985  -8.553   3.359  1.00  0.00      MEMB  
ATOM    658 H14F PSM M  20     -10.977  -9.619   3.046  1.00  0.00      MEMB  
ATOM    659 H14G PSM M  20      -9.948  -8.168   3.256  1.00  0.00      MEMB  
ATOM    660 C15F PSM M  20     -11.902  -7.768   2.413  1.00  0.00      MEMB  
ATOM    661 H15F PSM M  20     -11.986  -6.723   2.781  1.00  0.00      MEMB  
ATOM    662 H15G PSM M  20     -12.917  -8.218   2.446  1.00  0.00      MEMB  
ATOM    663 C16F PSM M  20     -11.412  -7.754   0.963  1.00  0.00      MEMB  
ATOM    664 H16F PSM M  20     -11.337  -8.789   0.566  1.00  0.00      MEMB  
ATOM    665 H16G PSM M  20     -12.115  -7.182   0.320  1.00  0.00      MEMB  
ATOM    666 H16H PSM M  20     -10.410  -7.279   0.894  1.00  0.00      MEMB  
ATOM    667  C3  CHL1M  21     -18.624   4.366  17.366  1.00  0.00      MEMB  
ATOM    668  H3  CHL1M  21     -19.231   3.481  17.078  1.00  0.00      MEMB  
ATOM    669  O3  CHL1M  21     -18.589   4.402  18.834  1.00  0.00      MEMB  
ATOM    670  H3' CHL1M  21     -17.992   3.679  19.039  1.00  0.00      MEMB  
ATOM    671  C4  CHL1M  21     -17.233   4.394  16.738  1.00  0.00      MEMB  
ATOM    672  H4A CHL1M  21     -16.710   5.315  17.072  1.00  0.00      MEMB  
ATOM    673  H4B CHL1M  21     -16.487   3.636  17.058  1.00  0.00      MEMB  
ATOM    674  C5  CHL1M  21     -17.378   4.453  15.274  1.00  0.00      MEMB  
ATOM    675  C6  CHL1M  21     -16.841   3.477  14.507  1.00  0.00      MEMB  
ATOM    676  H6  CHL1M  21     -16.191   2.707  14.947  1.00  0.00      MEMB  
ATOM    677  C7  CHL1M  21     -16.824   3.455  13.016  1.00  0.00      MEMB  
ATOM    678  H7A CHL1M  21     -15.884   3.047  12.588  1.00  0.00      MEMB  
ATOM    679  H7B CHL1M  21     -17.566   2.694  12.693  1.00  0.00      MEMB  
ATOM    680  C8  CHL1M  21     -17.112   4.880  12.408  1.00  0.00      MEMB  
ATOM    681  H8  CHL1M  21     -16.185   5.472  12.567  1.00  0.00      MEMB  
ATOM    682  C14 CHL1M  21     -17.379   4.838  10.868  1.00  0.00      MEMB  
ATOM    683  H14 CHL1M  21     -18.393   4.393  10.778  1.00  0.00      MEMB  
ATOM    684  C15 CHL1M  21     -16.445   4.078   9.907  1.00  0.00      MEMB  
ATOM    685 H15A CHL1M  21     -15.393   4.137  10.258  1.00  0.00      MEMB  
ATOM    686 H15B CHL1M  21     -16.795   3.024   9.909  1.00  0.00      MEMB  
ATOM    687  C16 CHL1M  21     -16.634   4.752   8.565  1.00  0.00      MEMB  
ATOM    688 H16A CHL1M  21     -15.668   5.191   8.236  1.00  0.00      MEMB  
ATOM    689 H16B CHL1M  21     -17.089   4.047   7.836  1.00  0.00      MEMB  
ATOM    690  C17 CHL1M  21     -17.645   5.919   8.795  1.00  0.00      MEMB  
ATOM    691  H17 CHL1M  21     -18.613   5.374   8.760  1.00  0.00      MEMB  
ATOM    692  C13 CHL1M  21     -17.528   6.251  10.274  1.00  0.00      MEMB  
ATOM    693  C18 CHL1M  21     -16.241   7.076  10.522  1.00  0.00      MEMB  
ATOM    694 H18A CHL1M  21     -15.299   6.534  10.291  1.00  0.00      MEMB  
ATOM    695 H18B CHL1M  21     -16.232   7.924   9.804  1.00  0.00      MEMB  
ATOM    696 H18C CHL1M  21     -16.122   7.532  11.528  1.00  0.00      MEMB  
ATOM    697  C12 CHL1M  21     -18.849   6.888  10.975  1.00  0.00      MEMB  
ATOM    698 H12A CHL1M  21     -19.017   7.935  10.644  1.00  0.00      MEMB  
ATOM    699 H12B CHL1M  21     -19.744   6.271  10.749  1.00  0.00      MEMB  
ATOM    700  C11 CHL1M  21     -18.641   6.985  12.466  1.00  0.00      MEMB  
ATOM    701 H11A CHL1M  21     -17.818   7.702  12.668  1.00  0.00      MEMB  
ATOM    702 H11B CHL1M  21     -19.642   7.331  12.801  1.00  0.00      MEMB  
ATOM    703  C9  CHL1M  21     -18.208   5.599  13.155  1.00  0.00      MEMB  
ATOM    704  H9  CHL1M  21     -19.100   4.943  13.075  1.00  0.00      MEMB  
ATOM    705  C10 CHL1M  21     -18.069   5.723  14.685  1.00  0.00      MEMB  
ATOM    706  C19 CHL1M  21     -17.186   6.941  15.069  1.00  0.00      MEMB  
ATOM    707 H19A CHL1M  21     -17.725   7.868  14.777  1.00  0.00      MEMB  
ATOM    708 H19B CHL1M  21     -17.048   7.071  16.163  1.00  0.00      MEMB  
ATOM    709 H19C CHL1M  21     -16.166   6.993  14.631  1.00  0.00      MEMB  
ATOM    710  C1  CHL1M  21     -19.418   5.797  15.375  1.00  0.00      MEMB  
ATOM    711  H1A CHL1M  21     -19.882   6.782  15.150  1.00  0.00      MEMB  
ATOM    712  H1B CHL1M  21     -20.146   5.079  14.942  1.00  0.00      MEMB  
ATOM    713  C2  CHL1M  21     -19.429   5.596  16.965  1.00  0.00      MEMB  
ATOM    714  H2A CHL1M  21     -20.506   5.437  17.183  1.00  0.00      MEMB  
ATOM    715  H2B CHL1M  21     -19.001   6.508  17.433  1.00  0.00      MEMB  
ATOM    716  C20 CHL1M  21     -17.648   7.014   7.719  1.00  0.00      MEMB  
ATOM    717  H20 CHL1M  21     -16.651   7.438   7.471  1.00  0.00      MEMB  
ATOM    718  C21 CHL1M  21     -18.491   8.291   7.987  1.00  0.00      MEMB  
ATOM    719 H21A CHL1M  21     -18.770   8.777   7.028  1.00  0.00      MEMB  
ATOM    720 H21B CHL1M  21     -17.897   8.961   8.645  1.00  0.00      MEMB  
ATOM    721 H21C CHL1M  21     -19.405   7.996   8.545  1.00  0.00      MEMB  
ATOM    722  C22 CHL1M  21     -18.096   6.376   6.367  1.00  0.00      MEMB  
ATOM    723 H22A CHL1M  21     -17.466   5.473   6.222  1.00  0.00      MEMB  
ATOM    724 H22B CHL1M  21     -19.161   6.095   6.509  1.00  0.00      MEMB  
ATOM    725  C23 CHL1M  21     -17.942   7.285   5.135  1.00  0.00      MEMB  
ATOM    726 H23A CHL1M  21     -18.838   7.908   4.923  1.00  0.00      MEMB  
ATOM    727 H23B CHL1M  21     -17.053   7.925   5.319  1.00  0.00      MEMB  
ATOM    728  C24 CHL1M  21     -17.714   6.516   3.793  1.00  0.00      MEMB  
ATOM    729 H24A CHL1M  21     -16.716   6.028   3.777  1.00  0.00      MEMB  
ATOM    730 H24B CHL1M  21     -18.368   5.636   3.972  1.00  0.00      MEMB  
ATOM    731  C25 CHL1M  21     -18.018   7.329   2.464  1.00  0.00      MEMB  
ATOM    732  H25 CHL1M  21     -17.188   8.062   2.375  1.00  0.00      MEMB  
ATOM    733  C26 CHL1M  21     -17.916   6.491   1.183  1.00  0.00      MEMB  
ATOM    734 H26A CHL1M  21     -17.031   5.820   1.221  1.00  0.00      MEMB  
ATOM    735 H26B CHL1M  21     -18.847   5.893   1.079  1.00  0.00      MEMB  
ATOM    736 H26C CHL1M  21     -17.760   7.171   0.319  1.00  0.00      MEMB  
ATOM    737  C27 CHL1M  21     -19.319   8.127   2.520  1.00  0.00      MEMB  
ATOM    738 H27A CHL1M  21     -19.320   9.047   3.144  1.00  0.00      MEMB  
ATOM    739 H27B CHL1M  21     -19.614   8.475   1.507  1.00  0.00      MEMB  
ATOM    740 H27C CHL1M  21     -20.068   7.407   2.911  1.00  0.00      MEMB  
ATOM    741  N   PSM M  22     -13.286 -16.626  22.141  1.00  0.00      MEMB  
ATOM    742  C15 PSM M  22     -12.200 -15.747  22.647  1.00  0.00      MEMB  
ATOM    743 H15A PSM M  22     -11.239 -16.027  22.240  1.00  0.00      MEMB  
ATOM    744 H15B PSM M  22     -12.371 -14.724  22.347  1.00  0.00      MEMB  
ATOM    745 H15C PSM M  22     -12.082 -15.791  23.719  1.00  0.00      MEMB  
ATOM    746  C14 PSM M  22     -13.032 -18.023  22.601  1.00  0.00      MEMB  
ATOM    747 H14A PSM M  22     -12.140 -18.438  22.155  1.00  0.00      MEMB  
ATOM    748 H14B PSM M  22     -12.840 -18.044  23.663  1.00  0.00      MEMB  
ATOM    749 H14C PSM M  22     -13.876 -18.666  22.398  1.00  0.00      MEMB  
ATOM    750  C13 PSM M  22     -14.608 -16.164  22.657  1.00  0.00      MEMB  
ATOM    751 H13A PSM M  22     -14.818 -15.178  22.269  1.00  0.00      MEMB  
ATOM    752 H13B PSM M  22     -15.404 -16.821  22.338  1.00  0.00      MEMB  
ATOM    753 H13C PSM M  22     -14.621 -16.099  23.735  1.00  0.00      MEMB  
ATOM    754  C12 PSM M  22     -13.291 -16.525  20.640  1.00  0.00      MEMB  
ATOM    755 H12A PSM M  22     -12.518 -17.170  20.249  1.00  0.00      MEMB  
ATOM    756 H12B PSM M  22     -14.244 -16.887  20.283  1.00  0.00      MEMB  
ATOM    757  C11 PSM M  22     -13.046 -15.128  20.025  1.00  0.00      MEMB  
ATOM    758 H11A PSM M  22     -11.993 -14.818  20.198  1.00  0.00      MEMB  
ATOM    759 H11B PSM M  22     -13.142 -15.238  18.923  1.00  0.00      MEMB  
ATOM    760  P   PSM M  22     -15.286 -13.791  19.855  1.00  0.00      MEMB  
ATOM    761  O13 PSM M  22     -15.819 -15.018  19.221  1.00  0.00      MEMB  
ATOM    762  O14 PSM M  22     -16.130 -13.104  20.860  1.00  0.00      MEMB  
ATOM    763  O11 PSM M  22     -14.908 -12.736  18.745  1.00  0.00      MEMB  
ATOM    764  O12 PSM M  22     -13.918 -14.127  20.548  1.00  0.00      MEMB  
ATOM    765  C1S PSM M  22     -13.707 -12.732  17.966  1.00  0.00      MEMB  
ATOM    766  H1S PSM M  22     -13.505 -11.690  17.639  1.00  0.00      MEMB  
ATOM    767  H1T PSM M  22     -12.817 -13.036  18.558  1.00  0.00      MEMB  
ATOM    768  NF  PSM M  22     -12.478 -13.577  16.015  1.00  0.00      MEMB  
ATOM    769  HNF PSM M  22     -12.345 -12.907  15.289  1.00  0.00      MEMB  
ATOM    770  C2S PSM M  22     -13.787 -13.590  16.661  1.00  0.00      MEMB  
ATOM    771  H2S PSM M  22     -14.026 -14.640  16.938  1.00  0.00      MEMB  
ATOM    772  C3S PSM M  22     -14.957 -13.069  15.774  1.00  0.00      MEMB  
ATOM    773  H3S PSM M  22     -14.927 -11.959  15.747  1.00  0.00      MEMB  
ATOM    774  O3  PSM M  22     -16.242 -13.456  16.254  1.00  0.00      MEMB  
ATOM    775  HO3 PSM M  22     -16.098 -13.753  17.155  1.00  0.00      MEMB  
ATOM    776  C4S PSM M  22     -14.797 -13.611  14.378  1.00  0.00      MEMB  
ATOM    777  H4S PSM M  22     -15.036 -14.678  14.258  1.00  0.00      MEMB  
ATOM    778  C5S PSM M  22     -14.359 -12.882  13.333  1.00  0.00      MEMB  
ATOM    779  H5S PSM M  22     -14.139 -11.817  13.500  1.00  0.00      MEMB  
ATOM    780  C6S PSM M  22     -14.080 -13.344  11.927  1.00  0.00      MEMB  
ATOM    781  H6S PSM M  22     -14.718 -12.769  11.222  1.00  0.00      MEMB  
ATOM    782  H6T PSM M  22     -13.039 -13.043  11.679  1.00  0.00      MEMB  
ATOM    783  C7S PSM M  22     -14.183 -14.852  11.585  1.00  0.00      MEMB  
ATOM    784  H7S PSM M  22     -13.655 -15.006  10.620  1.00  0.00      MEMB  
ATOM    785  H7T PSM M  22     -13.635 -15.454  12.341  1.00  0.00      MEMB  
ATOM    786  C8S PSM M  22     -15.610 -15.409  11.408  1.00  0.00      MEMB  
ATOM    787  H8S PSM M  22     -15.536 -16.434  10.985  1.00  0.00      MEMB  
ATOM    788  H8T PSM M  22     -16.097 -15.499  12.402  1.00  0.00      MEMB  
ATOM    789  C9S PSM M  22     -16.533 -14.569  10.503  1.00  0.00      MEMB  
ATOM    790  H9S PSM M  22     -17.498 -15.101  10.364  1.00  0.00      MEMB  
ATOM    791  H9T PSM M  22     -16.766 -13.629  11.048  1.00  0.00      MEMB  
ATOM    792 C10S PSM M  22     -15.950 -14.200   9.126  1.00  0.00      MEMB  
ATOM    793 H10S PSM M  22     -16.558 -13.368   8.712  1.00  0.00      MEMB  
ATOM    794 H10T PSM M  22     -14.914 -13.810   9.222  1.00  0.00      MEMB  
ATOM    795 C11S PSM M  22     -15.983 -15.342   8.103  1.00  0.00      MEMB  
ATOM    796 H11S PSM M  22     -15.325 -16.174   8.434  1.00  0.00      MEMB  
ATOM    797 H11T PSM M  22     -17.024 -15.727   8.057  1.00  0.00      MEMB  
ATOM    798 C12S PSM M  22     -15.589 -14.877   6.691  1.00  0.00      MEMB  
ATOM    799 H12S PSM M  22     -15.899 -15.654   5.960  1.00  0.00      MEMB  
ATOM    800 H12T PSM M  22     -16.160 -13.955   6.450  1.00  0.00      MEMB  
ATOM    801 C13S PSM M  22     -14.083 -14.622   6.512  1.00  0.00      MEMB  
ATOM    802 H13S PSM M  22     -13.727 -13.878   7.256  1.00  0.00      MEMB  
ATOM    803 H13T PSM M  22     -13.548 -15.577   6.705  1.00  0.00      MEMB  
ATOM    804 C14S PSM M  22     -13.714 -14.138   5.099  1.00  0.00      MEMB  
ATOM    805 H14S PSM M  22     -12.617 -14.241   4.954  1.00  0.00      MEMB  
ATOM    806 H14T PSM M  22     -14.211 -14.790   4.349  1.00  0.00      MEMB  
ATOM    807 C15S PSM M  22     -14.104 -12.678   4.834  1.00  0.00      MEMB  
ATOM    808 H15S PSM M  22     -15.163 -12.525   5.135  1.00  0.00      MEMB  
ATOM    809 H15T PSM M  22     -13.480 -12.011   5.467  1.00  0.00      MEMB  
ATOM    810 C16S PSM M  22     -13.972 -12.266   3.358  1.00  0.00      MEMB  
ATOM    811 H16S PSM M  22     -14.618 -12.921   2.736  1.00  0.00      MEMB  
ATOM    812 H16T PSM M  22     -14.349 -11.227   3.247  1.00  0.00      MEMB  
ATOM    813 C17S PSM M  22     -12.539 -12.318   2.817  1.00  0.00      MEMB  
ATOM    814 H17S PSM M  22     -11.877 -11.739   3.496  1.00  0.00      MEMB  
ATOM    815 H17T PSM M  22     -12.182 -13.370   2.824  1.00  0.00      MEMB  
ATOM    816 C18S PSM M  22     -12.428 -11.755   1.397  1.00  0.00      MEMB  
ATOM    817 H18S PSM M  22     -12.759 -10.695   1.374  1.00  0.00      MEMB  
ATOM    818 H18T PSM M  22     -11.379 -11.801   1.035  1.00  0.00      MEMB  
ATOM    819 H18U PSM M  22     -13.066 -12.337   0.698  1.00  0.00      MEMB  
ATOM    820  C1F PSM M  22     -11.468 -14.373  16.357  1.00  0.00      MEMB  
ATOM    821  OF  PSM M  22     -11.647 -15.355  17.063  1.00  0.00      MEMB  
ATOM    822  C2F PSM M  22     -10.123 -14.020  15.802  1.00  0.00      MEMB  
ATOM    823  H2F PSM M  22      -9.367 -14.066  16.615  1.00  0.00      MEMB  
ATOM    824  H2G PSM M  22     -10.164 -12.974  15.430  1.00  0.00      MEMB  
ATOM    825  C3F PSM M  22      -9.723 -14.986  14.660  1.00  0.00      MEMB  
ATOM    826  H3F PSM M  22     -10.589 -15.169  13.989  1.00  0.00      MEMB  
ATOM    827  H3G PSM M  22      -9.446 -15.968  15.101  1.00  0.00      MEMB  
ATOM    828  C4F PSM M  22      -8.555 -14.477  13.793  1.00  0.00      MEMB  
ATOM    829  H4F PSM M  22      -8.335 -15.241  13.018  1.00  0.00      MEMB  
ATOM    830  H4G PSM M  22      -7.644 -14.387  14.423  1.00  0.00      MEMB  
ATOM    831  C5F PSM M  22      -8.809 -13.123  13.094  1.00  0.00      MEMB  
ATOM    832  H5F PSM M  22      -7.979 -12.925  12.382  1.00  0.00      MEMB  
ATOM    833  H5G PSM M  22      -8.779 -12.316  13.856  1.00  0.00      MEMB  
ATOM    834  C6F PSM M  22     -10.141 -13.023  12.328  1.00  0.00      MEMB  
ATOM    835  H6F PSM M  22     -10.282 -11.980  11.972  1.00  0.00      MEMB  
ATOM    836  H6G PSM M  22     -10.980 -13.239  13.023  1.00  0.00      MEMB  
ATOM    837  C7F PSM M  22     -10.236 -13.968  11.122  1.00  0.00      MEMB  
ATOM    838  H7F PSM M  22     -11.308 -14.128  10.877  1.00  0.00      MEMB  
ATOM    839  H7G PSM M  22      -9.804 -14.961  11.369  1.00  0.00      MEMB  
ATOM    840  C8F PSM M  22      -9.561 -13.410   9.864  1.00  0.00      MEMB  
ATOM    841  H8F PSM M  22      -8.468 -13.305  10.033  1.00  0.00      MEMB  
ATOM    842  H8G PSM M  22      -9.970 -12.398   9.659  1.00  0.00      MEMB  
ATOM    843  C9F PSM M  22      -9.808 -14.293   8.635  1.00  0.00      MEMB  
ATOM    844  H9F PSM M  22     -10.897 -14.495   8.543  1.00  0.00      MEMB  
ATOM    845  H9G PSM M  22      -9.294 -15.269   8.768  1.00  0.00      MEMB  
ATOM    846 C10F PSM M  22      -9.327 -13.625   7.343  1.00  0.00      MEMB  
ATOM    847 H10F PSM M  22      -8.238 -13.420   7.414  1.00  0.00      MEMB  
ATOM    848 H10G PSM M  22      -9.845 -12.649   7.230  1.00  0.00      MEMB  
ATOM    849 C11F PSM M  22      -9.599 -14.471   6.093  1.00  0.00      MEMB  
ATOM    850 H11F PSM M  22     -10.677 -14.735   6.052  1.00  0.00      MEMB  
ATOM    851 H11G PSM M  22      -9.025 -15.421   6.158  1.00  0.00      MEMB  
ATOM    852 C12F PSM M  22      -9.214 -13.716   4.815  1.00  0.00      MEMB  
ATOM    853 H12F PSM M  22      -8.158 -13.381   4.894  1.00  0.00      MEMB  
ATOM    854 H12G PSM M  22      -9.848 -12.808   4.730  1.00  0.00      MEMB  
ATOM    855 C13F PSM M  22      -9.371 -14.557   3.543  1.00  0.00      MEMB  
ATOM    856 H13F PSM M  22     -10.416 -14.931   3.487  1.00  0.00      MEMB  
ATOM    857 H13G PSM M  22      -8.697 -15.439   3.598  1.00  0.00      MEMB  
ATOM    858 C14F PSM M  22      -9.042 -13.741   2.284  1.00  0.00      MEMB  
ATOM    859 H14F PSM M  22      -8.021 -13.315   2.390  1.00  0.00      MEMB  
ATOM    860 H14G PSM M  22      -9.750 -12.888   2.217  1.00  0.00      MEMB  
ATOM    861 C15F PSM M  22      -9.102 -14.547   0.977  1.00  0.00      MEMB  
ATOM    862 H15F PSM M  22      -8.297 -15.312   1.005  1.00  0.00      MEMB  
ATOM    863 H15G PSM M  22      -8.874 -13.862   0.133  1.00  0.00      MEMB  
ATOM    864 C16F PSM M  22     -10.444 -15.239   0.710  1.00  0.00      MEMB  
ATOM    865 H16F PSM M  22     -11.272 -14.498   0.717  1.00  0.00      MEMB  
ATOM    866 H16G PSM M  22     -10.430 -15.742  -0.281  1.00  0.00      MEMB  
ATOM    867 H16H PSM M  22     -10.651 -16.008   1.484  1.00  0.00      MEMB  
ATOM    868  C3  CHL1M  24      -0.656 -19.989  16.264  1.00  0.00      MEMB  
ATOM    869  H3  CHL1M  24      -0.641 -21.083  16.070  1.00  0.00      MEMB  
ATOM    870  O3  CHL1M  24      -0.672 -19.775  17.669  1.00  0.00      MEMB  
ATOM    871  H3' CHL1M  24      -0.994 -20.604  18.029  1.00  0.00      MEMB  
ATOM    872  C4  CHL1M  24       0.602 -19.353  15.661  1.00  0.00      MEMB  
ATOM    873  H4A CHL1M  24       0.623 -18.278  15.941  1.00  0.00      MEMB  
ATOM    874  H4B CHL1M  24       1.481 -19.820  16.155  1.00  0.00      MEMB  
ATOM    875  C5  CHL1M  24       0.657 -19.492  14.152  1.00  0.00      MEMB  
ATOM    876  C6  CHL1M  24       1.703 -20.076  13.547  1.00  0.00      MEMB  
ATOM    877  H6  CHL1M  24       2.542 -20.425  14.167  1.00  0.00      MEMB  
ATOM    878  C7  CHL1M  24       1.876 -20.203  12.063  1.00  0.00      MEMB  
ATOM    879  H7A CHL1M  24       2.873 -19.825  11.754  1.00  0.00      MEMB  
ATOM    880  H7B CHL1M  24       1.842 -21.279  11.786  1.00  0.00      MEMB  
ATOM    881  C8  CHL1M  24       0.805 -19.440  11.237  1.00  0.00      MEMB  
ATOM    882  H8  CHL1M  24       1.141 -18.387  11.123  1.00  0.00      MEMB  
ATOM    883  C14 CHL1M  24       0.665 -20.108   9.873  1.00  0.00      MEMB  
ATOM    884  H14 CHL1M  24       0.272 -21.122  10.098  1.00  0.00      MEMB  
ATOM    885  C15 CHL1M  24       1.935 -20.372   9.045  1.00  0.00      MEMB  
ATOM    886 H15A CHL1M  24       2.549 -19.447   8.994  1.00  0.00      MEMB  
ATOM    887 H15B CHL1M  24       2.550 -21.194   9.469  1.00  0.00      MEMB  
ATOM    888  C16 CHL1M  24       1.373 -20.726   7.659  1.00  0.00      MEMB  
ATOM    889 H16A CHL1M  24       1.859 -20.083   6.895  1.00  0.00      MEMB  
ATOM    890 H16B CHL1M  24       1.561 -21.791   7.404  1.00  0.00      MEMB  
ATOM    891  C17 CHL1M  24      -0.164 -20.431   7.699  1.00  0.00      MEMB  
ATOM    892  H17 CHL1M  24      -0.666 -21.376   7.995  1.00  0.00      MEMB  
ATOM    893  C13 CHL1M  24      -0.351 -19.489   8.914  1.00  0.00      MEMB  
ATOM    894  C18 CHL1M  24       0.084 -18.055   8.521  1.00  0.00      MEMB  
ATOM    895 H18A CHL1M  24       1.056 -18.052   7.984  1.00  0.00      MEMB  
ATOM    896 H18B CHL1M  24      -0.675 -17.585   7.860  1.00  0.00      MEMB  
ATOM    897 H18C CHL1M  24       0.188 -17.410   9.420  1.00  0.00      MEMB  
ATOM    898  C12 CHL1M  24      -1.719 -19.512   9.626  1.00  0.00      MEMB  
ATOM    899 H12A CHL1M  24      -2.496 -19.015   9.007  1.00  0.00      MEMB  
ATOM    900 H12B CHL1M  24      -2.028 -20.569   9.772  1.00  0.00      MEMB  
ATOM    901  C11 CHL1M  24      -1.662 -18.819  11.003  1.00  0.00      MEMB  
ATOM    902 H11A CHL1M  24      -1.452 -17.738  10.858  1.00  0.00      MEMB  
ATOM    903 H11B CHL1M  24      -2.659 -18.912  11.484  1.00  0.00      MEMB  
ATOM    904  C9  CHL1M  24      -0.573 -19.446  11.915  1.00  0.00      MEMB  
ATOM    905  H9  CHL1M  24      -0.860 -20.519  11.951  1.00  0.00      MEMB  
ATOM    906  C10 CHL1M  24      -0.582 -18.983  13.397  1.00  0.00      MEMB  
ATOM    907  C19 CHL1M  24      -0.561 -17.437  13.431  1.00  0.00      MEMB  
ATOM    908 H19A CHL1M  24      -1.494 -17.031  12.984  1.00  0.00      MEMB  
ATOM    909 H19B CHL1M  24      -0.503 -17.052  14.472  1.00  0.00      MEMB  
ATOM    910 H19C CHL1M  24       0.309 -17.042  12.865  1.00  0.00      MEMB  
ATOM    911  C1  CHL1M  24      -1.872 -19.521  14.096  1.00  0.00      MEMB  
ATOM    912  H1A CHL1M  24      -2.758 -19.008  13.664  1.00  0.00      MEMB  
ATOM    913  H1B CHL1M  24      -1.970 -20.604  13.869  1.00  0.00      MEMB  
ATOM    914  C2  CHL1M  24      -1.906 -19.369  15.630  1.00  0.00      MEMB  
ATOM    915  H2A CHL1M  24      -2.814 -19.859  16.043  1.00  0.00      MEMB  
ATOM    916  H2B CHL1M  24      -1.942 -18.291  15.893  1.00  0.00      MEMB  
ATOM    917  C20 CHL1M  24      -0.716 -20.070   6.306  1.00  0.00      MEMB  
ATOM    918  H20 CHL1M  24      -0.123 -19.223   5.900  1.00  0.00      MEMB  
ATOM    919  C21 CHL1M  24      -2.189 -19.632   6.376  1.00  0.00      MEMB  
ATOM    920 H21A CHL1M  24      -2.271 -18.675   6.935  1.00  0.00      MEMB  
ATOM    921 H21B CHL1M  24      -2.811 -20.407   6.872  1.00  0.00      MEMB  
ATOM    922 H21C CHL1M  24      -2.594 -19.442   5.359  1.00  0.00      MEMB  
ATOM    923  C22 CHL1M  24      -0.575 -21.267   5.323  1.00  0.00      MEMB  
ATOM    924 H22A CHL1M  24       0.468 -21.647   5.372  1.00  0.00      MEMB  
ATOM    925 H22B CHL1M  24      -1.241 -22.089   5.659  1.00  0.00      MEMB  
ATOM    926  C23 CHL1M  24      -0.863 -20.952   3.840  1.00  0.00      MEMB  
ATOM    927 H23A CHL1M  24      -0.770 -19.859   3.666  1.00  0.00      MEMB  
ATOM    928 H23B CHL1M  24      -0.075 -21.450   3.234  1.00  0.00      MEMB  
ATOM    929  C24 CHL1M  24      -2.224 -21.455   3.330  1.00  0.00      MEMB  
ATOM    930 H24A CHL1M  24      -2.278 -22.559   3.437  1.00  0.00      MEMB  
ATOM    931 H24B CHL1M  24      -3.034 -21.022   3.956  1.00  0.00      MEMB  
ATOM    932  C25 CHL1M  24      -2.504 -21.089   1.855  1.00  0.00      MEMB  
ATOM    933  H25 CHL1M  24      -2.379 -19.991   1.748  1.00  0.00      MEMB  
ATOM    934  C26 CHL1M  24      -1.535 -21.780   0.882  1.00  0.00      MEMB  
ATOM    935 H26A CHL1M  24      -1.781 -21.501  -0.165  1.00  0.00      MEMB  
ATOM    936 H26B CHL1M  24      -0.485 -21.477   1.082  1.00  0.00      MEMB  
ATOM    937 H26C CHL1M  24      -1.611 -22.884   0.978  1.00  0.00      MEMB  
ATOM    938  C27 CHL1M  24      -3.952 -21.440   1.486  1.00  0.00      MEMB  
ATOM    939 H27A CHL1M  24      -4.130 -22.530   1.603  1.00  0.00      MEMB  
ATOM    940 H27B CHL1M  24      -4.652 -20.891   2.152  1.00  0.00      MEMB  
ATOM    941 H27C CHL1M  24      -4.168 -21.154   0.434  1.00  0.00      MEMB  
ATOM    942  N   POPCM  25       9.283 -17.194  16.450  1.00  0.00      MEMB  
ATOM    943  C12 POPCM  25       9.536 -16.433  17.734  1.00  0.00      MEMB  
ATOM    944 H12A POPCM  25       8.608 -15.998  18.075  1.00  0.00      MEMB  
ATOM    945 H12B POPCM  25      10.138 -15.558  17.537  1.00  0.00      MEMB  
ATOM    946  C13 POPCM  25      10.594 -17.463  15.789  1.00  0.00      MEMB  
ATOM    947 H13A POPCM  25      11.217 -18.073  16.427  1.00  0.00      MEMB  
ATOM    948 H13B POPCM  25      10.471 -17.952  14.834  1.00  0.00      MEMB  
ATOM    949 H13C POPCM  25      11.118 -16.531  15.639  1.00  0.00      MEMB  
ATOM    950  C14 POPCM  25       8.557 -18.455  16.775  1.00  0.00      MEMB  
ATOM    951 H14A POPCM  25       9.062 -18.967  17.581  1.00  0.00      MEMB  
ATOM    952 H14B POPCM  25       7.582 -18.202  17.165  1.00  0.00      MEMB  
ATOM    953 H14C POPCM  25       8.436 -19.097  15.915  1.00  0.00      MEMB  
ATOM    954  C15 POPCM  25       8.410 -16.324  15.607  1.00  0.00      MEMB  
ATOM    955 H15A POPCM  25       8.289 -16.701  14.602  1.00  0.00      MEMB  
ATOM    956 H15B POPCM  25       8.808 -15.320  15.576  1.00  0.00      MEMB  
ATOM    957 H15C POPCM  25       7.432 -16.250  16.058  1.00  0.00      MEMB  
ATOM    958  C11 POPCM  25      10.109 -17.265  18.901  1.00  0.00      MEMB  
ATOM    959 H11A POPCM  25      10.725 -16.582  19.525  1.00  0.00      MEMB  
ATOM    960 H11B POPCM  25      10.811 -18.042  18.531  1.00  0.00      MEMB  
ATOM    961  P   POPCM  25       8.060 -16.888  20.398  1.00  0.00      MEMB  
ATOM    962  O13 POPCM  25       8.842 -15.677  20.718  1.00  0.00      MEMB  
ATOM    963  O14 POPCM  25       7.328 -17.534  21.517  1.00  0.00      MEMB  
ATOM    964  O12 POPCM  25       9.053 -17.886  19.661  1.00  0.00      MEMB  
ATOM    965  O11 POPCM  25       7.002 -16.603  19.240  1.00  0.00      MEMB  
ATOM    966  C1  POPCM  25       6.013 -17.638  19.045  1.00  0.00      MEMB  
ATOM    967  HA  POPCM  25       5.365 -17.728  19.943  1.00  0.00      MEMB  
ATOM    968  HB  POPCM  25       6.484 -18.631  18.881  1.00  0.00      MEMB  
ATOM    969  C2  POPCM  25       5.019 -17.402  17.865  1.00  0.00      MEMB  
ATOM    970  HS  POPCM  25       4.173 -18.076  18.119  1.00  0.00      MEMB  
ATOM    971  O21 POPCM  25       5.633 -17.830  16.627  1.00  0.00      MEMB  
ATOM    972  C21 POPCM  25       4.741 -18.279  15.738  1.00  0.00      MEMB  
ATOM    973  O22 POPCM  25       3.545 -18.306  15.895  1.00  0.00      MEMB  
ATOM    974  C22 POPCM  25       5.491 -18.947  14.582  1.00  0.00      MEMB  
ATOM    975  H2R POPCM  25       4.832 -19.749  14.185  1.00  0.00      MEMB  
ATOM    976  H2S POPCM  25       6.399 -19.427  15.005  1.00  0.00      MEMB  
ATOM    977  C3  POPCM  25       4.390 -15.967  17.798  1.00  0.00      MEMB  
ATOM    978  HX  POPCM  25       3.997 -15.755  18.815  1.00  0.00      MEMB  
ATOM    979  HY  POPCM  25       3.504 -15.995  17.128  1.00  0.00      MEMB  
ATOM    980  O31 POPCM  25       5.311 -14.907  17.446  1.00  0.00      MEMB  
ATOM    981  C31 POPCM  25       5.394 -14.643  16.146  1.00  0.00      MEMB  
ATOM    982  O32 POPCM  25       4.869 -15.302  15.263  1.00  0.00      MEMB  
ATOM    983  C32 POPCM  25       6.288 -13.426  15.933  1.00  0.00      MEMB  
ATOM    984  H2X POPCM  25       7.338 -13.737  16.119  1.00  0.00      MEMB  
ATOM    985  H2Y POPCM  25       6.021 -12.671  16.703  1.00  0.00      MEMB  
ATOM    986  C23 POPCM  25       5.887 -17.989  13.438  1.00  0.00      MEMB  
ATOM    987  H3R POPCM  25       6.256 -17.023  13.843  1.00  0.00      MEMB  
ATOM    988  H3S POPCM  25       4.991 -17.760  12.822  1.00  0.00      MEMB  
ATOM    989  C24 POPCM  25       6.983 -18.613  12.566  1.00  0.00      MEMB  
ATOM    990  H4R POPCM  25       6.643 -19.614  12.223  1.00  0.00      MEMB  
ATOM    991  H4S POPCM  25       7.899 -18.759  13.177  1.00  0.00      MEMB  
ATOM    992  C25 POPCM  25       7.332 -17.774  11.332  1.00  0.00      MEMB  
ATOM    993  H5R POPCM  25       7.605 -16.741  11.637  1.00  0.00      MEMB  
ATOM    994  H5S POPCM  25       6.435 -17.701  10.681  1.00  0.00      MEMB  
ATOM    995  C26 POPCM  25       8.486 -18.390  10.529  1.00  0.00      MEMB  
ATOM    996  H6R POPCM  25       8.265 -19.461  10.336  1.00  0.00      MEMB  
ATOM    997  H6S POPCM  25       9.420 -18.336  11.128  1.00  0.00      MEMB  
ATOM    998  C27 POPCM  25       8.702 -17.683   9.184  1.00  0.00      MEMB  
ATOM    999  H7R POPCM  25       8.772 -16.589   9.366  1.00  0.00      MEMB  
ATOM   1000  H7S POPCM  25       7.811 -17.852   8.542  1.00  0.00      MEMB  
ATOM   1001  C28 POPCM  25       9.973 -18.130   8.434  1.00  0.00      MEMB  
ATOM   1002  H8R POPCM  25      10.856 -17.931   9.078  1.00  0.00      MEMB  
ATOM   1003  H8S POPCM  25      10.088 -17.472   7.547  1.00  0.00      MEMB  
ATOM   1004  C29 POPCM  25       9.948 -19.583   8.025  1.00  0.00      MEMB  
ATOM   1005  H91 POPCM  25      10.335 -20.285   8.778  1.00  0.00      MEMB  
ATOM   1006 C210 POPCM  25       9.533 -20.071   6.839  1.00  0.00      MEMB  
ATOM   1007 H101 POPCM  25       9.579 -21.156   6.666  1.00  0.00      MEMB  
ATOM   1008 C211 POPCM  25       8.961 -19.275   5.691  1.00  0.00      MEMB  
ATOM   1009 H11R POPCM  25       9.705 -19.232   4.866  1.00  0.00      MEMB  
ATOM   1010 H11S POPCM  25       8.744 -18.224   5.980  1.00  0.00      MEMB  
ATOM   1011 C212 POPCM  25       7.660 -19.882   5.125  1.00  0.00      MEMB  
ATOM   1012 H12R POPCM  25       7.843 -20.922   4.781  1.00  0.00      MEMB  
ATOM   1013 H12S POPCM  25       7.371 -19.287   4.232  1.00  0.00      MEMB  
ATOM   1014 C213 POPCM  25       6.487 -19.875   6.121  1.00  0.00      MEMB  
ATOM   1015 H13R POPCM  25       6.320 -18.839   6.487  1.00  0.00      MEMB  
ATOM   1016 H13S POPCM  25       6.762 -20.498   6.999  1.00  0.00      MEMB  
ATOM   1017 C214 POPCM  25       5.173 -20.421   5.532  1.00  0.00      MEMB  
ATOM   1018 H14R POPCM  25       4.444 -20.558   6.360  1.00  0.00      MEMB  
ATOM   1019 H14S POPCM  25       5.362 -21.419   5.083  1.00  0.00      MEMB  
ATOM   1020 C215 POPCM  25       4.535 -19.498   4.480  1.00  0.00      MEMB  
ATOM   1021 H15R POPCM  25       5.252 -19.340   3.646  1.00  0.00      MEMB  
ATOM   1022 H15S POPCM  25       4.333 -18.508   4.943  1.00  0.00      MEMB  
ATOM   1023 C216 POPCM  25       3.224 -20.066   3.914  1.00  0.00      MEMB  
ATOM   1024 H16R POPCM  25       2.539 -20.299   4.757  1.00  0.00      MEMB  
ATOM   1025 H16S POPCM  25       3.441 -21.020   3.387  1.00  0.00      MEMB  
ATOM   1026 C217 POPCM  25       2.499 -19.112   2.950  1.00  0.00      MEMB  
ATOM   1027 H17R POPCM  25       2.257 -18.174   3.494  1.00  0.00      MEMB  
ATOM   1028 H17S POPCM  25       1.536 -19.579   2.655  1.00  0.00      MEMB  
ATOM   1029 C218 POPCM  25       3.289 -18.770   1.683  1.00  0.00      MEMB  
ATOM   1030 H18R POPCM  25       4.220 -18.219   1.935  1.00  0.00      MEMB  
ATOM   1031 H18S POPCM  25       2.683 -18.131   1.005  1.00  0.00      MEMB  
ATOM   1032 H18T POPCM  25       3.568 -19.696   1.136  1.00  0.00      MEMB  
ATOM   1033  C33 POPCM  25       6.187 -12.771  14.532  1.00  0.00      MEMB  
ATOM   1034  H3X POPCM  25       6.771 -11.827  14.570  1.00  0.00      MEMB  
ATOM   1035  H3Y POPCM  25       5.133 -12.501  14.307  1.00  0.00      MEMB  
ATOM   1036  C34 POPCM  25       6.761 -13.624  13.390  1.00  0.00      MEMB  
ATOM   1037  H4X POPCM  25       6.137 -14.535  13.266  1.00  0.00      MEMB  
ATOM   1038  H4Y POPCM  25       7.796 -13.941  13.644  1.00  0.00      MEMB  
ATOM   1039  C35 POPCM  25       6.789 -12.865  12.055  1.00  0.00      MEMB  
ATOM   1040  H5X POPCM  25       7.568 -12.074  12.105  1.00  0.00      MEMB  
ATOM   1041  H5Y POPCM  25       5.810 -12.362  11.905  1.00  0.00      MEMB  
ATOM   1042  C36 POPCM  25       7.053 -13.783  10.853  1.00  0.00      MEMB  
ATOM   1043  H6X POPCM  25       6.220 -14.515  10.785  1.00  0.00      MEMB  
ATOM   1044  H6Y POPCM  25       7.991 -14.353  11.025  1.00  0.00      MEMB  
ATOM   1045  C37 POPCM  25       7.173 -13.005   9.533  1.00  0.00      MEMB  
ATOM   1046  H7X POPCM  25       7.982 -12.251   9.642  1.00  0.00      MEMB  
ATOM   1047  H7Y POPCM  25       6.226 -12.454   9.349  1.00  0.00      MEMB  
ATOM   1048  C38 POPCM  25       7.487 -13.889   8.313  1.00  0.00      MEMB  
ATOM   1049  H8X POPCM  25       8.441 -14.429   8.489  1.00  0.00      MEMB  
ATOM   1050  H8Y POPCM  25       7.637 -13.228   7.433  1.00  0.00      MEMB  
ATOM   1051  C39 POPCM  25       6.379 -14.904   7.989  1.00  0.00      MEMB  
ATOM   1052  H9X POPCM  25       5.424 -14.364   7.815  1.00  0.00      MEMB  
ATOM   1053  H9Y POPCM  25       6.234 -15.568   8.868  1.00  0.00      MEMB  
ATOM   1054 C310 POPCM  25       6.689 -15.793   6.774  1.00  0.00      MEMB  
ATOM   1055 H10X POPCM  25       5.925 -16.598   6.730  1.00  0.00      MEMB  
ATOM   1056 H10Y POPCM  25       7.680 -16.276   6.912  1.00  0.00      MEMB  
ATOM   1057 C311 POPCM  25       6.680 -15.054   5.430  1.00  0.00      MEMB  
ATOM   1058 H11X POPCM  25       7.480 -14.284   5.417  1.00  0.00      MEMB  
ATOM   1059 H11Y POPCM  25       5.706 -14.535   5.305  1.00  0.00      MEMB  
ATOM   1060 C312 POPCM  25       6.889 -16.017   4.252  1.00  0.00      MEMB  
ATOM   1061 H12X POPCM  25       6.100 -16.798   4.280  1.00  0.00      MEMB  
ATOM   1062 H12Y POPCM  25       7.869 -16.527   4.366  1.00  0.00      MEMB  
ATOM   1063 C313 POPCM  25       6.843 -15.310   2.891  1.00  0.00      MEMB  
ATOM   1064 H13X POPCM  25       7.642 -14.539   2.851  1.00  0.00      MEMB  
ATOM   1065 H13Y POPCM  25       5.867 -14.791   2.785  1.00  0.00      MEMB  
ATOM   1066 C314 POPCM  25       7.021 -16.287   1.721  1.00  0.00      MEMB  
ATOM   1067 H14X POPCM  25       6.234 -17.069   1.780  1.00  0.00      MEMB  
ATOM   1068 H14Y POPCM  25       8.005 -16.795   1.814  1.00  0.00      MEMB  
ATOM   1069 C315 POPCM  25       6.936 -15.594   0.356  1.00  0.00      MEMB  
ATOM   1070 H15X POPCM  25       7.732 -14.822   0.296  1.00  0.00      MEMB  
ATOM   1071 H15Y POPCM  25       5.959 -15.070   0.281  1.00  0.00      MEMB  
ATOM   1072 C316 POPCM  25       7.080 -16.563  -0.821  1.00  0.00      MEMB  
ATOM   1073 H16X POPCM  25       8.061 -17.082  -0.780  1.00  0.00      MEMB  
ATOM   1074 H16Y POPCM  25       7.012 -16.018  -1.787  1.00  0.00      MEMB  
ATOM   1075 H16Z POPCM  25       6.277 -17.330  -0.794  1.00  0.00      MEMB  
ATOM   1076  C3  CHL1M  27     -21.391  -2.770  17.443  1.00  0.00      MEMB  
ATOM   1077  H3  CHL1M  27     -21.136  -1.701  17.283  1.00  0.00      MEMB  
ATOM   1078  O3  CHL1M  27     -21.756  -2.880  18.757  1.00  0.00      MEMB  
ATOM   1079  H3' CHL1M  27     -22.328  -2.186  19.094  1.00  0.00      MEMB  
ATOM   1080  C4  CHL1M  27     -22.505  -3.369  16.605  1.00  0.00      MEMB  
ATOM   1081  H4A CHL1M  27     -22.871  -4.360  16.950  1.00  0.00      MEMB  
ATOM   1082  H4B CHL1M  27     -23.356  -2.656  16.614  1.00  0.00      MEMB  
ATOM   1083  C5  CHL1M  27     -22.139  -3.482  15.099  1.00  0.00      MEMB  
ATOM   1084  C6  CHL1M  27     -22.755  -2.861  14.063  1.00  0.00      MEMB  
ATOM   1085  H6  CHL1M  27     -23.680  -2.298  14.252  1.00  0.00      MEMB  
ATOM   1086  C7  CHL1M  27     -22.438  -3.056  12.630  1.00  0.00      MEMB  
ATOM   1087  H7A CHL1M  27     -23.371  -3.301  12.079  1.00  0.00      MEMB  
ATOM   1088  H7B CHL1M  27     -22.089  -2.034  12.369  1.00  0.00      MEMB  
ATOM   1089  C8  CHL1M  27     -21.358  -4.123  12.363  1.00  0.00      MEMB  
ATOM   1090  H8  CHL1M  27     -21.877  -5.104  12.370  1.00  0.00      MEMB  
ATOM   1091  C14 CHL1M  27     -20.712  -3.843  11.031  1.00  0.00      MEMB  
ATOM   1092  H14 CHL1M  27     -20.396  -2.782  11.126  1.00  0.00      MEMB  
ATOM   1093  C15 CHL1M  27     -21.617  -3.789   9.793  1.00  0.00      MEMB  
ATOM   1094 H15A CHL1M  27     -22.323  -4.646   9.776  1.00  0.00      MEMB  
ATOM   1095 H15B CHL1M  27     -22.204  -2.846   9.774  1.00  0.00      MEMB  
ATOM   1096  C16 CHL1M  27     -20.628  -3.807   8.628  1.00  0.00      MEMB  
ATOM   1097 H16A CHL1M  27     -20.932  -4.562   7.871  1.00  0.00      MEMB  
ATOM   1098 H16B CHL1M  27     -20.565  -2.904   7.984  1.00  0.00      MEMB  
ATOM   1099  C17 CHL1M  27     -19.277  -4.199   9.226  1.00  0.00      MEMB  
ATOM   1100  H17 CHL1M  27     -18.716  -3.274   9.479  1.00  0.00      MEMB  
ATOM   1101  C13 CHL1M  27     -19.591  -4.785  10.642  1.00  0.00      MEMB  
ATOM   1102  C18 CHL1M  27     -20.057  -6.280  10.507  1.00  0.00      MEMB  
ATOM   1103 H18A CHL1M  27     -20.675  -6.452  11.414  1.00  0.00      MEMB  
ATOM   1104 H18B CHL1M  27     -20.730  -6.446   9.639  1.00  0.00      MEMB  
ATOM   1105 H18C CHL1M  27     -19.191  -6.958  10.348  1.00  0.00      MEMB  
ATOM   1106  C12 CHL1M  27     -18.480  -4.589  11.647  1.00  0.00      MEMB  
ATOM   1107 H12A CHL1M  27     -17.669  -5.331  11.486  1.00  0.00      MEMB  
ATOM   1108 H12B CHL1M  27     -18.186  -3.519  11.588  1.00  0.00      MEMB  
ATOM   1109  C11 CHL1M  27     -18.979  -4.865  13.079  1.00  0.00      MEMB  
ATOM   1110 H11A CHL1M  27     -19.158  -5.960  13.135  1.00  0.00      MEMB  
ATOM   1111 H11B CHL1M  27     -18.158  -4.586  13.773  1.00  0.00      MEMB  
ATOM   1112  C9  CHL1M  27     -20.263  -4.054  13.406  1.00  0.00      MEMB  
ATOM   1113  H9  CHL1M  27     -20.018  -2.975  13.309  1.00  0.00      MEMB  
ATOM   1114  C10 CHL1M  27     -20.760  -4.142  14.876  1.00  0.00      MEMB  
ATOM   1115  C19 CHL1M  27     -20.895  -5.673  15.160  1.00  0.00      MEMB  
ATOM   1116 H19A CHL1M  27     -21.221  -5.902  16.198  1.00  0.00      MEMB  
ATOM   1117 H19B CHL1M  27     -21.560  -6.168  14.420  1.00  0.00      MEMB  
ATOM   1118 H19C CHL1M  27     -19.892  -6.146  15.091  1.00  0.00      MEMB  
ATOM   1119  C1  CHL1M  27     -19.698  -3.499  15.747  1.00  0.00      MEMB  
ATOM   1120  H1A CHL1M  27     -18.792  -4.141  15.794  1.00  0.00      MEMB  
ATOM   1121  H1B CHL1M  27     -19.558  -2.434  15.461  1.00  0.00      MEMB  
ATOM   1122  C2  CHL1M  27     -20.101  -3.572  17.218  1.00  0.00      MEMB  
ATOM   1123  H2A CHL1M  27     -19.247  -3.214  17.832  1.00  0.00      MEMB  
ATOM   1124  H2B CHL1M  27     -20.259  -4.627  17.524  1.00  0.00      MEMB  
ATOM   1125  C20 CHL1M  27     -18.313  -4.974   8.244  1.00  0.00      MEMB  
ATOM   1126  H20 CHL1M  27     -18.614  -6.040   8.162  1.00  0.00      MEMB  
ATOM   1127  C21 CHL1M  27     -16.937  -4.971   8.792  1.00  0.00      MEMB  
ATOM   1128 H21A CHL1M  27     -16.674  -5.677   9.608  1.00  0.00      MEMB  
ATOM   1129 H21B CHL1M  27     -16.564  -3.943   8.987  1.00  0.00      MEMB  
ATOM   1130 H21C CHL1M  27     -16.217  -5.207   7.979  1.00  0.00      MEMB  
ATOM   1131  C22 CHL1M  27     -18.413  -4.372   6.793  1.00  0.00      MEMB  
ATOM   1132 H22A CHL1M  27     -19.396  -4.616   6.338  1.00  0.00      MEMB  
ATOM   1133 H22B CHL1M  27     -18.185  -3.285   6.789  1.00  0.00      MEMB  
ATOM   1134  C23 CHL1M  27     -17.420  -4.977   5.794  1.00  0.00      MEMB  
ATOM   1135 H23A CHL1M  27     -16.535  -4.305   5.777  1.00  0.00      MEMB  
ATOM   1136 H23B CHL1M  27     -17.246  -6.024   6.120  1.00  0.00      MEMB  
ATOM   1137  C24 CHL1M  27     -17.754  -4.929   4.280  1.00  0.00      MEMB  
ATOM   1138 H24A CHL1M  27     -18.579  -5.628   4.022  1.00  0.00      MEMB  
ATOM   1139 H24B CHL1M  27     -18.090  -3.881   4.128  1.00  0.00      MEMB  
ATOM   1140  C25 CHL1M  27     -16.451  -5.225   3.489  1.00  0.00      MEMB  
ATOM   1141  H25 CHL1M  27     -15.533  -4.778   3.926  1.00  0.00      MEMB  
ATOM   1142  C26 CHL1M  27     -16.052  -6.639   3.498  1.00  0.00      MEMB  
ATOM   1143 H26A CHL1M  27     -16.821  -7.283   3.020  1.00  0.00      MEMB  
ATOM   1144 H26B CHL1M  27     -15.167  -6.850   2.860  1.00  0.00      MEMB  
ATOM   1145 H26C CHL1M  27     -15.738  -6.889   4.534  1.00  0.00      MEMB  
ATOM   1146  C27 CHL1M  27     -16.429  -4.821   1.983  1.00  0.00      MEMB  
ATOM   1147 H27A CHL1M  27     -17.170  -5.474   1.474  1.00  0.00      MEMB  
ATOM   1148 H27B CHL1M  27     -16.504  -3.724   1.825  1.00  0.00      MEMB  
ATOM   1149 H27C CHL1M  27     -15.476  -5.090   1.480  1.00  0.00      MEMB  
ATOM   1150  C3  CHL1M  28       1.006  20.514  18.293  1.00  0.00      MEMB  
ATOM   1151  H3  CHL1M  28       1.938  21.112  18.392  1.00  0.00      MEMB  
ATOM   1152  O3  CHL1M  28       0.413  20.364  19.573  1.00  0.00      MEMB  
ATOM   1153  H3' CHL1M  28      -0.008  21.211  19.736  1.00  0.00      MEMB  
ATOM   1154  C4  CHL1M  28       0.021  21.241  17.362  1.00  0.00      MEMB  
ATOM   1155  H4A CHL1M  28      -0.935  20.675  17.354  1.00  0.00      MEMB  
ATOM   1156  H4B CHL1M  28      -0.209  22.236  17.802  1.00  0.00      MEMB  
ATOM   1157  C5  CHL1M  28       0.564  21.370  15.953  1.00  0.00      MEMB  
ATOM   1158  C6  CHL1M  28       0.705  22.568  15.363  1.00  0.00      MEMB  
ATOM   1159  H6  CHL1M  28       0.386  23.475  15.897  1.00  0.00      MEMB  
ATOM   1160  C7  CHL1M  28       1.208  22.760  13.961  1.00  0.00      MEMB  
ATOM   1161  H7A CHL1M  28       0.575  23.494  13.418  1.00  0.00      MEMB  
ATOM   1162  H7B CHL1M  28       2.237  23.178  13.996  1.00  0.00      MEMB  
ATOM   1163  C8  CHL1M  28       1.240  21.434  13.152  1.00  0.00      MEMB  
ATOM   1164  H8  CHL1M  28       0.193  21.186  12.873  1.00  0.00      MEMB  
ATOM   1165  C14 CHL1M  28       2.074  21.610  11.891  1.00  0.00      MEMB  
ATOM   1166  H14 CHL1M  28       3.108  21.822  12.237  1.00  0.00      MEMB  
ATOM   1167  C15 CHL1M  28       1.722  22.784  10.962  1.00  0.00      MEMB  
ATOM   1168 H15A CHL1M  28       0.620  22.836  10.827  1.00  0.00      MEMB  
ATOM   1169 H15B CHL1M  28       2.086  23.751  11.370  1.00  0.00      MEMB  
ATOM   1170  C16 CHL1M  28       2.404  22.417   9.637  1.00  0.00      MEMB  
ATOM   1171 H16A CHL1M  28       1.650  22.466   8.822  1.00  0.00      MEMB  
ATOM   1172 H16B CHL1M  28       3.239  23.110   9.398  1.00  0.00      MEMB  
ATOM   1173  C17 CHL1M  28       2.944  20.957   9.793  1.00  0.00      MEMB  
ATOM   1174  H17 CHL1M  28       3.998  21.049  10.132  1.00  0.00      MEMB  
ATOM   1175  C13 CHL1M  28       2.180  20.369  11.002  1.00  0.00      MEMB  
ATOM   1176  C18 CHL1M  28       0.780  19.915  10.517  1.00  0.00      MEMB  
ATOM   1177 H18A CHL1M  28       0.284  20.706   9.915  1.00  0.00      MEMB  
ATOM   1178 H18B CHL1M  28       0.868  19.002   9.889  1.00  0.00      MEMB  
ATOM   1179 H18C CHL1M  28       0.113  19.668  11.371  1.00  0.00      MEMB  
ATOM   1180  C12 CHL1M  28       2.890  19.290  11.847  1.00  0.00      MEMB  
ATOM   1181 H12A CHL1M  28       2.985  18.334  11.289  1.00  0.00      MEMB  
ATOM   1182 H12B CHL1M  28       3.914  19.647  12.091  1.00  0.00      MEMB  
ATOM   1183  C11 CHL1M  28       2.126  19.013  13.159  1.00  0.00      MEMB  
ATOM   1184 H11A CHL1M  28       1.177  18.508  12.880  1.00  0.00      MEMB  
ATOM   1185 H11B CHL1M  28       2.723  18.300  13.768  1.00  0.00      MEMB  
ATOM   1186  C9  CHL1M  28       1.825  20.295  13.996  1.00  0.00      MEMB  
ATOM   1187  H9  CHL1M  28       2.820  20.671  14.315  1.00  0.00      MEMB  
ATOM   1188  C10 CHL1M  28       1.017  20.047  15.302  1.00  0.00      MEMB  
ATOM   1189  C19 CHL1M  28      -0.256  19.224  14.973  1.00  0.00      MEMB  
ATOM   1190 H19A CHL1M  28       0.009  18.209  14.606  1.00  0.00      MEMB  
ATOM   1191 H19B CHL1M  28      -0.892  19.078  15.871  1.00  0.00      MEMB  
ATOM   1192 H19C CHL1M  28      -0.867  19.732  14.196  1.00  0.00      MEMB  
ATOM   1193  C1  CHL1M  28       1.910  19.255  16.301  1.00  0.00      MEMB  
ATOM   1194  H1A CHL1M  28       2.058  18.234  15.890  1.00  0.00      MEMB  
ATOM   1195  H1B CHL1M  28       2.898  19.761  16.364  1.00  0.00      MEMB  
ATOM   1196  C2  CHL1M  28       1.348  19.133  17.728  1.00  0.00      MEMB  
ATOM   1197  H2A CHL1M  28       2.090  18.633  18.387  1.00  0.00      MEMB  
ATOM   1198  H2B CHL1M  28       0.428  18.510  17.717  1.00  0.00      MEMB  
ATOM   1199  C20 CHL1M  28       2.971  20.205   8.450  1.00  0.00      MEMB  
ATOM   1200  H20 CHL1M  28       1.932  20.074   8.077  1.00  0.00      MEMB  
ATOM   1201  C21 CHL1M  28       3.589  18.803   8.633  1.00  0.00      MEMB  
ATOM   1202 H21A CHL1M  28       4.602  18.873   9.084  1.00  0.00      MEMB  
ATOM   1203 H21B CHL1M  28       3.667  18.273   7.660  1.00  0.00      MEMB  
ATOM   1204 H21C CHL1M  28       2.940  18.168   9.274  1.00  0.00      MEMB  
ATOM   1205  C22 CHL1M  28       3.737  21.029   7.375  1.00  0.00      MEMB  
ATOM   1206 H22A CHL1M  28       3.147  21.937   7.125  1.00  0.00      MEMB  
ATOM   1207 H22B CHL1M  28       4.699  21.372   7.813  1.00  0.00      MEMB  
ATOM   1208  C23 CHL1M  28       4.059  20.306   6.054  1.00  0.00      MEMB  
ATOM   1209 H23A CHL1M  28       4.712  19.433   6.263  1.00  0.00      MEMB  
ATOM   1210 H23B CHL1M  28       3.119  19.936   5.592  1.00  0.00      MEMB  
ATOM   1211  C24 CHL1M  28       4.797  21.224   5.062  1.00  0.00      MEMB  
ATOM   1212 H24A CHL1M  28       4.160  22.111   4.860  1.00  0.00      MEMB  
ATOM   1213 H24B CHL1M  28       5.737  21.586   5.530  1.00  0.00      MEMB  
ATOM   1214  C25 CHL1M  28       5.149  20.560   3.713  1.00  0.00      MEMB  
ATOM   1215  H25 CHL1M  28       4.204  20.198   3.253  1.00  0.00      MEMB  
ATOM   1216  C26 CHL1M  28       5.781  21.589   2.761  1.00  0.00      MEMB  
ATOM   1217 H26A CHL1M  28       6.731  21.975   3.188  1.00  0.00      MEMB  
ATOM   1218 H26B CHL1M  28       6.001  21.122   1.777  1.00  0.00      MEMB  
ATOM   1219 H26C CHL1M  28       5.092  22.445   2.600  1.00  0.00      MEMB  
ATOM   1220  C27 CHL1M  28       6.094  19.359   3.879  1.00  0.00      MEMB  
ATOM   1221 H27A CHL1M  28       6.352  18.932   2.886  1.00  0.00      MEMB  
ATOM   1222 H27B CHL1M  28       7.034  19.673   4.381  1.00  0.00      MEMB  
ATOM   1223 H27C CHL1M  28       5.618  18.559   4.485  1.00  0.00      MEMB  
ATOM   1224  N   DPPCM  29      19.684 -12.843  18.565  1.00  0.00      MEMB  
ATOM   1225  C13 DPPCM  29      19.878 -12.712  20.043  1.00  0.00      MEMB  
ATOM   1226 H13A DPPCM  29      19.099 -13.210  20.600  1.00  0.00      MEMB  
ATOM   1227 H13B DPPCM  29      19.872 -11.667  20.317  1.00  0.00      MEMB  
ATOM   1228 H13C DPPCM  29      20.838 -13.115  20.330  1.00  0.00      MEMB  
ATOM   1229  C14 DPPCM  29      19.755 -14.291  18.190  1.00  0.00      MEMB  
ATOM   1230 H14A DPPCM  29      19.043 -14.883  18.747  1.00  0.00      MEMB  
ATOM   1231 H14B DPPCM  29      20.747 -14.667  18.395  1.00  0.00      MEMB  
ATOM   1232 H14C DPPCM  29      19.564 -14.436  17.137  1.00  0.00      MEMB  
ATOM   1233  C15 DPPCM  29      18.370 -12.239  18.180  1.00  0.00      MEMB  
ATOM   1234 H15A DPPCM  29      17.545 -12.659  18.736  1.00  0.00      MEMB  
ATOM   1235 H15B DPPCM  29      18.148 -12.344  17.129  1.00  0.00      MEMB  
ATOM   1236 H15C DPPCM  29      18.406 -11.176  18.370  1.00  0.00      MEMB  
ATOM   1237  C12 DPPCM  29      20.824 -12.116  17.873  1.00  0.00      MEMB  
ATOM   1238 H12A DPPCM  29      20.600 -12.060  16.817  1.00  0.00      MEMB  
ATOM   1239 H12B DPPCM  29      21.707 -12.729  17.970  1.00  0.00      MEMB  
ATOM   1240  C11 DPPCM  29      21.193 -10.699  18.384  1.00  0.00      MEMB  
ATOM   1241 H11A DPPCM  29      21.935 -10.260  17.684  1.00  0.00      MEMB  
ATOM   1242 H11B DPPCM  29      21.691 -10.823  19.369  1.00  0.00      MEMB  
ATOM   1243  P   DPPCM  29      20.219  -8.410  19.097  1.00  0.00      MEMB  
ATOM   1244  O13 DPPCM  29      21.370  -8.401  20.026  1.00  0.00      MEMB  
ATOM   1245  O14 DPPCM  29      18.918  -7.993  19.674  1.00  0.00      MEMB  
ATOM   1246  O11 DPPCM  29      20.581  -7.515  17.852  1.00  0.00      MEMB  
ATOM   1247  O12 DPPCM  29      20.043  -9.856  18.493  1.00  0.00      MEMB  
ATOM   1248  C1  DPPCM  29      19.582  -6.988  16.971  1.00  0.00      MEMB  
ATOM   1249  HA  DPPCM  29      20.090  -6.334  16.230  1.00  0.00      MEMB  
ATOM   1250  HB  DPPCM  29      18.854  -6.353  17.520  1.00  0.00      MEMB  
ATOM   1251  C2  DPPCM  29      18.808  -8.066  16.155  1.00  0.00      MEMB  
ATOM   1252  HS  DPPCM  29      18.125  -8.559  16.878  1.00  0.00      MEMB  
ATOM   1253  O21 DPPCM  29      19.748  -9.003  15.593  1.00  0.00      MEMB  
ATOM   1254  C21 DPPCM  29      19.215 -10.182  15.328  1.00  0.00      MEMB  
ATOM   1255  O22 DPPCM  29      18.080 -10.527  15.606  1.00  0.00      MEMB  
ATOM   1256  C22 DPPCM  29      20.275 -11.059  14.658  1.00  0.00      MEMB  
ATOM   1257  H2R DPPCM  29      21.145 -11.118  15.347  1.00  0.00      MEMB  
ATOM   1258  H2S DPPCM  29      20.606 -10.534  13.737  1.00  0.00      MEMB  
ATOM   1259  C3  DPPCM  29      17.947  -7.423  15.025  1.00  0.00      MEMB  
ATOM   1260  HX  DPPCM  29      17.285  -6.669  15.502  1.00  0.00      MEMB  
ATOM   1261  HY  DPPCM  29      17.277  -8.190  14.580  1.00  0.00      MEMB  
ATOM   1262  O31 DPPCM  29      18.782  -6.756  14.048  1.00  0.00      MEMB  
ATOM   1263  C31 DPPCM  29      19.147  -7.509  13.011  1.00  0.00      MEMB  
ATOM   1264  O32 DPPCM  29      18.730  -8.624  12.760  1.00  0.00      MEMB  
ATOM   1265  C32 DPPCM  29      20.223  -6.797  12.196  1.00  0.00      MEMB  
ATOM   1266  H2X DPPCM  29      20.953  -7.581  11.902  1.00  0.00      MEMB  
ATOM   1267  H2Y DPPCM  29      20.742  -6.048  12.832  1.00  0.00      MEMB  
ATOM   1268  C23 DPPCM  29      19.760 -12.475  14.300  1.00  0.00      MEMB  
ATOM   1269  H3R DPPCM  29      19.203 -12.411  13.341  1.00  0.00      MEMB  
ATOM   1270  H3S DPPCM  29      19.038 -12.835  15.063  1.00  0.00      MEMB  
ATOM   1271  C24 DPPCM  29      20.864 -13.543  14.182  1.00  0.00      MEMB  
ATOM   1272  H4R DPPCM  29      20.407 -14.469  13.771  1.00  0.00      MEMB  
ATOM   1273  H4S DPPCM  29      21.238 -13.793  15.198  1.00  0.00      MEMB  
ATOM   1274  C25 DPPCM  29      22.080 -13.165  13.314  1.00  0.00      MEMB  
ATOM   1275  H5R DPPCM  29      22.732 -14.061  13.226  1.00  0.00      MEMB  
ATOM   1276  H5S DPPCM  29      22.670 -12.383  13.838  1.00  0.00      MEMB  
ATOM   1277  C26 DPPCM  29      21.756 -12.657  11.898  1.00  0.00      MEMB  
ATOM   1278  H6R DPPCM  29      22.710 -12.499  11.350  1.00  0.00      MEMB  
ATOM   1279  H6S DPPCM  29      21.254 -11.669  11.976  1.00  0.00      MEMB  
ATOM   1280  C27 DPPCM  29      20.872 -13.595  11.065  1.00  0.00      MEMB  
ATOM   1281  H7R DPPCM  29      19.859 -13.637  11.519  1.00  0.00      MEMB  
ATOM   1282  H7S DPPCM  29      21.292 -14.624  11.090  1.00  0.00      MEMB  
ATOM   1283  C28 DPPCM  29      20.733 -13.147   9.600  1.00  0.00      MEMB  
ATOM   1284  H8R DPPCM  29      19.941 -13.760   9.121  1.00  0.00      MEMB  
ATOM   1285  H8S DPPCM  29      21.682 -13.341   9.056  1.00  0.00      MEMB  
ATOM   1286  C29 DPPCM  29      20.396 -11.656   9.435  1.00  0.00      MEMB  
ATOM   1287  H9R DPPCM  29      21.302 -11.056   9.661  1.00  0.00      MEMB  
ATOM   1288  H9S DPPCM  29      19.613 -11.368  10.169  1.00  0.00      MEMB  
ATOM   1289 C210 DPPCM  29      19.888 -11.332   8.023  1.00  0.00      MEMB  
ATOM   1290 H10R DPPCM  29      18.962 -11.919   7.848  1.00  0.00      MEMB  
ATOM   1291 H10S DPPCM  29      20.640 -11.685   7.286  1.00  0.00      MEMB  
ATOM   1292 C211 DPPCM  29      19.555  -9.844   7.799  1.00  0.00      MEMB  
ATOM   1293 H11R DPPCM  29      18.832  -9.549   8.589  1.00  0.00      MEMB  
ATOM   1294 H11S DPPCM  29      19.038  -9.726   6.823  1.00  0.00      MEMB  
ATOM   1295 C212 DPPCM  29      20.751  -8.872   7.847  1.00  0.00      MEMB  
ATOM   1296 H12R DPPCM  29      21.483  -9.186   8.622  1.00  0.00      MEMB  
ATOM   1297 H12S DPPCM  29      20.358  -7.880   8.154  1.00  0.00      MEMB  
ATOM   1298 C213 DPPCM  29      21.474  -8.661   6.503  1.00  0.00      MEMB  
ATOM   1299 H13R DPPCM  29      22.221  -7.849   6.639  1.00  0.00      MEMB  
ATOM   1300 H13S DPPCM  29      20.742  -8.314   5.742  1.00  0.00      MEMB  
ATOM   1301 C214 DPPCM  29      22.199  -9.900   5.964  1.00  0.00      MEMB  
ATOM   1302 H14R DPPCM  29      21.449 -10.671   5.688  1.00  0.00      MEMB  
ATOM   1303 H14S DPPCM  29      22.849 -10.317   6.762  1.00  0.00      MEMB  
ATOM   1304 C215 DPPCM  29      23.046  -9.615   4.719  1.00  0.00      MEMB  
ATOM   1305 H15R DPPCM  29      23.787  -8.820   4.949  1.00  0.00      MEMB  
ATOM   1306 H15S DPPCM  29      22.383  -9.226   3.917  1.00  0.00      MEMB  
ATOM   1307 C216 DPPCM  29      23.777 -10.861   4.214  1.00  0.00      MEMB  
ATOM   1308 H16R DPPCM  29      24.495 -11.227   4.978  1.00  0.00      MEMB  
ATOM   1309 H16S DPPCM  29      24.339 -10.633   3.283  1.00  0.00      MEMB  
ATOM   1310 H16T DPPCM  29      23.055 -11.676   3.994  1.00  0.00      MEMB  
ATOM   1311  C33 DPPCM  29      19.643  -6.144  10.923  1.00  0.00      MEMB  
ATOM   1312  H3X DPPCM  29      18.899  -6.826  10.459  1.00  0.00      MEMB  
ATOM   1313  H3Y DPPCM  29      20.458  -6.010  10.180  1.00  0.00      MEMB  
ATOM   1314  C34 DPPCM  29      19.023  -4.768  11.208  1.00  0.00      MEMB  
ATOM   1315  H4X DPPCM  29      19.806  -4.099  11.623  1.00  0.00      MEMB  
ATOM   1316  H4Y DPPCM  29      18.241  -4.871  11.991  1.00  0.00      MEMB  
ATOM   1317  C35 DPPCM  29      18.413  -4.099   9.963  1.00  0.00      MEMB  
ATOM   1318  H5X DPPCM  29      19.221  -3.925   9.220  1.00  0.00      MEMB  
ATOM   1319  H5Y DPPCM  29      18.005  -3.106  10.251  1.00  0.00      MEMB  
ATOM   1320  C36 DPPCM  29      17.294  -4.912   9.287  1.00  0.00      MEMB  
ATOM   1321  H6X DPPCM  29      17.702  -5.889   8.949  1.00  0.00      MEMB  
ATOM   1322  H6Y DPPCM  29      16.960  -4.378   8.372  1.00  0.00      MEMB  
ATOM   1323  C37 DPPCM  29      16.066  -5.149  10.185  1.00  0.00      MEMB  
ATOM   1324  H7X DPPCM  29      15.552  -4.176  10.333  1.00  0.00      MEMB  
ATOM   1325  H7Y DPPCM  29      16.373  -5.524  11.185  1.00  0.00      MEMB  
ATOM   1326  C38 DPPCM  29      15.080  -6.162   9.584  1.00  0.00      MEMB  
ATOM   1327  H8X DPPCM  29      14.975  -5.952   8.498  1.00  0.00      MEMB  
ATOM   1328  H8Y DPPCM  29      14.081  -6.027  10.052  1.00  0.00      MEMB  
ATOM   1329  C39 DPPCM  29      15.519  -7.618   9.813  1.00  0.00      MEMB  
ATOM   1330  H9X DPPCM  29      15.519  -7.824  10.905  1.00  0.00      MEMB  
ATOM   1331  H9Y DPPCM  29      16.565  -7.754   9.465  1.00  0.00      MEMB  
ATOM   1332 C310 DPPCM  29      14.620  -8.655   9.116  1.00  0.00      MEMB  
ATOM   1333 H10X DPPCM  29      13.593  -8.581   9.533  1.00  0.00      MEMB  
ATOM   1334 H10Y DPPCM  29      15.001  -9.669   9.361  1.00  0.00      MEMB  
ATOM   1335 C311 DPPCM  29      14.546  -8.518   7.585  1.00  0.00      MEMB  
ATOM   1336 H11X DPPCM  29      14.012  -7.579   7.327  1.00  0.00      MEMB  
ATOM   1337 H11Y DPPCM  29      13.944  -9.360   7.182  1.00  0.00      MEMB  
ATOM   1338 C312 DPPCM  29      15.913  -8.517   6.885  1.00  0.00      MEMB  
ATOM   1339 H12X DPPCM  29      16.439  -9.470   7.108  1.00  0.00      MEMB  
ATOM   1340 H12Y DPPCM  29      16.533  -7.683   7.278  1.00  0.00      MEMB  
ATOM   1341 C313 DPPCM  29      15.777  -8.349   5.366  1.00  0.00      MEMB  
ATOM   1342 H13X DPPCM  29      15.293  -7.373   5.147  1.00  0.00      MEMB  
ATOM   1343 H13Y DPPCM  29      15.097  -9.143   4.989  1.00  0.00      MEMB  
ATOM   1344 C314 DPPCM  29      17.112  -8.445   4.608  1.00  0.00      MEMB  
ATOM   1345 H14X DPPCM  29      16.906  -8.347   3.521  1.00  0.00      MEMB  
ATOM   1346 H14Y DPPCM  29      17.543  -9.455   4.776  1.00  0.00      MEMB  
ATOM   1347 C315 DPPCM  29      18.160  -7.388   4.998  1.00  0.00      MEMB  
ATOM   1348 H15X DPPCM  29      19.069  -7.575   4.387  1.00  0.00      MEMB  
ATOM   1349 H15Y DPPCM  29      18.447  -7.531   6.061  1.00  0.00      MEMB  
ATOM   1350 C316 DPPCM  29      17.717  -5.937   4.790  1.00  0.00      MEMB  
ATOM   1351 H16X DPPCM  29      17.402  -5.775   3.737  1.00  0.00      MEMB  
ATOM   1352 H16Y DPPCM  29      18.551  -5.239   5.017  1.00  0.00      MEMB  
ATOM   1353 H16Z DPPCM  29      16.862  -5.688   5.455  1.00  0.00      MEMB  
ATOM   1354  C3  CHL1M  30      -6.124 -22.595  17.407  1.00  0.00      MEMB  
ATOM   1355  H3  CHL1M  30      -5.945 -21.513  17.229  1.00  0.00      MEMB  
ATOM   1356  O3  CHL1M  30      -6.373 -22.817  18.793  1.00  0.00      MEMB  
ATOM   1357  H3' CHL1M  30      -5.566 -22.483  19.192  1.00  0.00      MEMB  
ATOM   1358  C4  CHL1M  30      -7.368 -23.031  16.579  1.00  0.00      MEMB  
ATOM   1359  H4A CHL1M  30      -7.561 -24.113  16.740  1.00  0.00      MEMB  
ATOM   1360  H4B CHL1M  30      -8.199 -22.371  16.909  1.00  0.00      MEMB  
ATOM   1361  C5  CHL1M  30      -7.224 -23.021  15.090  1.00  0.00      MEMB  
ATOM   1362  C6  CHL1M  30      -8.158 -22.421  14.342  1.00  0.00      MEMB  
ATOM   1363  H6  CHL1M  30      -9.034 -21.949  14.810  1.00  0.00      MEMB  
ATOM   1364  C7  CHL1M  30      -8.157 -22.315  12.814  1.00  0.00      MEMB  
ATOM   1365  H7A CHL1M  30      -9.115 -22.525  12.293  1.00  0.00      MEMB  
ATOM   1366  H7B CHL1M  30      -7.938 -21.281  12.473  1.00  0.00      MEMB  
ATOM   1367  C8  CHL1M  30      -7.073 -23.322  12.307  1.00  0.00      MEMB  
ATOM   1368  H8  CHL1M  30      -7.523 -24.337  12.357  1.00  0.00      MEMB  
ATOM   1369  C14 CHL1M  30      -6.640 -22.992  10.867  1.00  0.00      MEMB  
ATOM   1370  H14 CHL1M  30      -6.125 -22.019  10.715  1.00  0.00      MEMB  
ATOM   1371  C15 CHL1M  30      -7.796 -22.777   9.876  1.00  0.00      MEMB  
ATOM   1372 H15A CHL1M  30      -8.567 -23.567  10.002  1.00  0.00      MEMB  
ATOM   1373 H15B CHL1M  30      -8.334 -21.812   9.999  1.00  0.00      MEMB  
ATOM   1374  C16 CHL1M  30      -7.153 -23.002   8.479  1.00  0.00      MEMB  
ATOM   1375 H16A CHL1M  30      -7.760 -23.687   7.849  1.00  0.00      MEMB  
ATOM   1376 H16B CHL1M  30      -6.936 -22.021   8.006  1.00  0.00      MEMB  
ATOM   1377  C17 CHL1M  30      -5.685 -23.547   8.675  1.00  0.00      MEMB  
ATOM   1378  H17 CHL1M  30      -4.964 -22.702   8.694  1.00  0.00      MEMB  
ATOM   1379  C13 CHL1M  30      -5.778 -24.057  10.124  1.00  0.00      MEMB  
ATOM   1380  C18 CHL1M  30      -6.545 -25.408  10.177  1.00  0.00      MEMB  
ATOM   1381 H18A CHL1M  30      -5.894 -26.175   9.705  1.00  0.00      MEMB  
ATOM   1382 H18B CHL1M  30      -6.688 -25.854  11.184  1.00  0.00      MEMB  
ATOM   1383 H18C CHL1M  30      -7.432 -25.531   9.520  1.00  0.00      MEMB  
ATOM   1384  C12 CHL1M  30      -4.450 -23.996  10.880  1.00  0.00      MEMB  
ATOM   1385 H12A CHL1M  30      -3.764 -24.734  10.412  1.00  0.00      MEMB  
ATOM   1386 H12B CHL1M  30      -3.977 -23.014  10.667  1.00  0.00      MEMB  
ATOM   1387  C11 CHL1M  30      -4.706 -24.278  12.393  1.00  0.00      MEMB  
ATOM   1388 H11A CHL1M  30      -4.962 -25.355  12.488  1.00  0.00      MEMB  
ATOM   1389 H11B CHL1M  30      -3.724 -24.265  12.912  1.00  0.00      MEMB  
ATOM   1390  C9  CHL1M  30      -5.738 -23.374  13.076  1.00  0.00      MEMB  
ATOM   1391  H9  CHL1M  30      -5.428 -22.309  13.136  1.00  0.00      MEMB  
ATOM   1392  C10 CHL1M  30      -5.930 -23.721  14.568  1.00  0.00      MEMB  
ATOM   1393  C19 CHL1M  30      -6.045 -25.262  14.693  1.00  0.00      MEMB  
ATOM   1394 H19A CHL1M  30      -6.731 -25.557  15.516  1.00  0.00      MEMB  
ATOM   1395 H19B CHL1M  30      -6.640 -25.725  13.877  1.00  0.00      MEMB  
ATOM   1396 H19C CHL1M  30      -5.080 -25.786  14.861  1.00  0.00      MEMB  
ATOM   1397  C1  CHL1M  30      -4.654 -23.342  15.448  1.00  0.00      MEMB  
ATOM   1398  H1A CHL1M  30      -3.808 -24.010  15.180  1.00  0.00      MEMB  
ATOM   1399  H1B CHL1M  30      -4.451 -22.289  15.156  1.00  0.00      MEMB  
ATOM   1400  C2  CHL1M  30      -4.844 -23.264  16.988  1.00  0.00      MEMB  
ATOM   1401  H2A CHL1M  30      -3.984 -22.891  17.584  1.00  0.00      MEMB  
ATOM   1402  H2B CHL1M  30      -4.775 -24.309  17.358  1.00  0.00      MEMB  
ATOM   1403  C20 CHL1M  30      -5.145 -24.516   7.528  1.00  0.00      MEMB  
ATOM   1404  H20 CHL1M  30      -5.886 -25.344   7.508  1.00  0.00      MEMB  
ATOM   1405  C21 CHL1M  30      -3.728 -24.985   7.794  1.00  0.00      MEMB  
ATOM   1406 H21A CHL1M  30      -3.090 -24.194   8.244  1.00  0.00      MEMB  
ATOM   1407 H21B CHL1M  30      -3.241 -25.332   6.858  1.00  0.00      MEMB  
ATOM   1408 H21C CHL1M  30      -3.897 -25.812   8.516  1.00  0.00      MEMB  
ATOM   1409  C22 CHL1M  30      -5.201 -23.792   6.205  1.00  0.00      MEMB  
ATOM   1410 H22A CHL1M  30      -6.110 -23.157   6.145  1.00  0.00      MEMB  
ATOM   1411 H22B CHL1M  30      -4.299 -23.146   6.273  1.00  0.00      MEMB  
ATOM   1412  C23 CHL1M  30      -5.049 -24.670   4.937  1.00  0.00      MEMB  
ATOM   1413 H23A CHL1M  30      -5.103 -24.084   3.995  1.00  0.00      MEMB  
ATOM   1414 H23B CHL1M  30      -4.125 -25.282   5.011  1.00  0.00      MEMB  
ATOM   1415  C24 CHL1M  30      -6.192 -25.670   4.814  1.00  0.00      MEMB  
ATOM   1416 H24A CHL1M  30      -6.114 -26.302   3.904  1.00  0.00      MEMB  
ATOM   1417 H24B CHL1M  30      -6.111 -26.486   5.563  1.00  0.00      MEMB  
ATOM   1418  C25 CHL1M  30      -7.630 -25.064   4.917  1.00  0.00      MEMB  
ATOM   1419  H25 CHL1M  30      -7.613 -24.616   5.934  1.00  0.00      MEMB  
ATOM   1420  C26 CHL1M  30      -8.124 -24.024   3.921  1.00  0.00      MEMB  
ATOM   1421 H26A CHL1M  30      -7.612 -23.038   3.934  1.00  0.00      MEMB  
ATOM   1422 H26B CHL1M  30      -8.036 -24.493   2.918  1.00  0.00      MEMB  
ATOM   1423 H26C CHL1M  30      -9.174 -23.668   3.997  1.00  0.00      MEMB  
ATOM   1424  C27 CHL1M  30      -8.724 -26.182   4.838  1.00  0.00      MEMB  
ATOM   1425 H27A CHL1M  30      -9.100 -26.412   3.819  1.00  0.00      MEMB  
ATOM   1426 H27B CHL1M  30      -8.211 -27.125   5.125  1.00  0.00      MEMB  
ATOM   1427 H27C CHL1M  30      -9.605 -25.920   5.462  1.00  0.00      MEMB  
ATOM   1428  N   PSM M  31      22.123  -4.441  19.967  1.00  0.00      MEMB  
ATOM   1429  C15 PSM M  31      23.500  -4.318  19.396  1.00  0.00      MEMB  
ATOM   1430 H15A PSM M  31      24.229  -4.136  20.171  1.00  0.00      MEMB  
ATOM   1431 H15B PSM M  31      23.777  -5.222  18.872  1.00  0.00      MEMB  
ATOM   1432 H15C PSM M  31      23.533  -3.492  18.701  1.00  0.00      MEMB  
ATOM   1433  C14 PSM M  31      21.179  -4.784  18.860  1.00  0.00      MEMB  
ATOM   1434 H14A PSM M  31      20.168  -4.748  19.239  1.00  0.00      MEMB  
ATOM   1435 H14B PSM M  31      21.225  -4.047  18.072  1.00  0.00      MEMB  
ATOM   1436 H14C PSM M  31      21.348  -5.771  18.455  1.00  0.00      MEMB  
ATOM   1437  C13 PSM M  31      22.074  -5.538  20.984  1.00  0.00      MEMB  
ATOM   1438 H13A PSM M  31      21.083  -5.604  21.409  1.00  0.00      MEMB  
ATOM   1439 H13B PSM M  31      22.259  -6.504  20.537  1.00  0.00      MEMB  
ATOM   1440 H13C PSM M  31      22.776  -5.396  21.792  1.00  0.00      MEMB  
ATOM   1441  C12 PSM M  31      21.684  -3.106  20.550  1.00  0.00      MEMB  
ATOM   1442 H12A PSM M  31      22.445  -2.727  21.216  1.00  0.00      MEMB  
ATOM   1443 H12B PSM M  31      21.606  -2.397  19.739  1.00  0.00      MEMB  
ATOM   1444  C11 PSM M  31      20.327  -3.064  21.290  1.00  0.00      MEMB  
ATOM   1445 H11A PSM M  31      20.350  -3.791  22.130  1.00  0.00      MEMB  
ATOM   1446 H11B PSM M  31      20.199  -2.053  21.732  1.00  0.00      MEMB  
ATOM   1447  P   PSM M  31      18.468  -2.325  19.631  1.00  0.00      MEMB  
ATOM   1448  O13 PSM M  31      17.514  -3.071  18.797  1.00  0.00      MEMB  
ATOM   1449  O14 PSM M  31      17.949  -1.285  20.557  1.00  0.00      MEMB  
ATOM   1450  O11 PSM M  31      19.622  -1.734  18.702  1.00  0.00      MEMB  
ATOM   1451  O12 PSM M  31      19.233  -3.425  20.464  1.00  0.00      MEMB  
ATOM   1452  C1S PSM M  31      19.281  -1.471  17.325  1.00  0.00      MEMB  
ATOM   1453  H1S PSM M  31      18.958  -2.403  16.813  1.00  0.00      MEMB  
ATOM   1454  H1T PSM M  31      18.441  -0.747  17.261  1.00  0.00      MEMB  
ATOM   1455  NF  PSM M  31      20.100  -0.754  15.085  1.00  0.00      MEMB  
ATOM   1456  HNF PSM M  31      20.546  -1.348  14.419  1.00  0.00      MEMB  
ATOM   1457  C2S PSM M  31      20.480  -0.902  16.491  1.00  0.00      MEMB  
ATOM   1458  H2S PSM M  31      20.717   0.111  16.880  1.00  0.00      MEMB  
ATOM   1459  C3S PSM M  31      21.738  -1.794  16.741  1.00  0.00      MEMB  
ATOM   1460  H3S PSM M  31      21.430  -2.862  16.726  1.00  0.00      MEMB  
ATOM   1461  O3  PSM M  31      22.378  -1.575  17.996  1.00  0.00      MEMB  
ATOM   1462  HO3 PSM M  31      21.797  -0.956  18.444  1.00  0.00      MEMB  
ATOM   1463  C4S PSM M  31      22.797  -1.589  15.691  1.00  0.00      MEMB  
ATOM   1464  H4S PSM M  31      23.249  -0.586  15.696  1.00  0.00      MEMB  
ATOM   1465  C5S PSM M  31      23.235  -2.520  14.817  1.00  0.00      MEMB  
ATOM   1466  H5S PSM M  31      22.809  -3.533  14.845  1.00  0.00      MEMB  
ATOM   1467  C6S PSM M  31      24.306  -2.291  13.779  1.00  0.00      MEMB  
ATOM   1468  H6S PSM M  31      24.781  -1.296  13.915  1.00  0.00      MEMB  
ATOM   1469  H6T PSM M  31      25.115  -3.044  13.887  1.00  0.00      MEMB  
ATOM   1470  C7S PSM M  31      23.757  -2.358  12.338  1.00  0.00      MEMB  
ATOM   1471  H7S PSM M  31      22.891  -1.669  12.236  1.00  0.00      MEMB  
ATOM   1472  H7T PSM M  31      24.548  -1.995  11.648  1.00  0.00      MEMB  
ATOM   1473  C8S PSM M  31      23.327  -3.764  11.889  1.00  0.00      MEMB  
ATOM   1474  H8S PSM M  31      24.219  -4.423  11.835  1.00  0.00      MEMB  
ATOM   1475  H8T PSM M  31      22.637  -4.197  12.644  1.00  0.00      MEMB  
ATOM   1476  C9S PSM M  31      22.604  -3.781  10.530  1.00  0.00      MEMB  
ATOM   1477  H9S PSM M  31      22.300  -4.831  10.327  1.00  0.00      MEMB  
ATOM   1478  H9T PSM M  31      21.681  -3.167  10.598  1.00  0.00      MEMB  
ATOM   1479 C10S PSM M  31      23.444  -3.279   9.345  1.00  0.00      MEMB  
ATOM   1480 H10S PSM M  31      23.808  -2.250   9.549  1.00  0.00      MEMB  
ATOM   1481 H10T PSM M  31      24.344  -3.922   9.237  1.00  0.00      MEMB  
ATOM   1482 C11S PSM M  31      22.678  -3.262   8.007  1.00  0.00      MEMB  
ATOM   1483 H11S PSM M  31      21.869  -2.502   8.054  1.00  0.00      MEMB  
ATOM   1484 H11T PSM M  31      23.389  -2.941   7.215  1.00  0.00      MEMB  
ATOM   1485 C12S PSM M  31      22.058  -4.614   7.621  1.00  0.00      MEMB  
ATOM   1486 H12S PSM M  31      22.839  -5.402   7.687  1.00  0.00      MEMB  
ATOM   1487 H12T PSM M  31      21.265  -4.876   8.353  1.00  0.00      MEMB  
ATOM   1488 C13S PSM M  31      21.434  -4.653   6.215  1.00  0.00      MEMB  
ATOM   1489 H13S PSM M  31      21.020  -5.673   6.061  1.00  0.00      MEMB  
ATOM   1490 H13T PSM M  31      20.582  -3.942   6.165  1.00  0.00      MEMB  
ATOM   1491 C14S PSM M  31      22.420  -4.331   5.080  1.00  0.00      MEMB  
ATOM   1492 H14S PSM M  31      22.632  -3.241   5.093  1.00  0.00      MEMB  
ATOM   1493 H14T PSM M  31      23.386  -4.851   5.257  1.00  0.00      MEMB  
ATOM   1494 C15S PSM M  31      21.904  -4.720   3.684  1.00  0.00      MEMB  
ATOM   1495 H15S PSM M  31      20.884  -4.303   3.542  1.00  0.00      MEMB  
ATOM   1496 H15T PSM M  31      22.566  -4.256   2.922  1.00  0.00      MEMB  
ATOM   1497 C16S PSM M  31      21.894  -6.239   3.447  1.00  0.00      MEMB  
ATOM   1498 H16S PSM M  31      22.899  -6.644   3.691  1.00  0.00      MEMB  
ATOM   1499 H16T PSM M  31      21.167  -6.716   4.140  1.00  0.00      MEMB  
ATOM   1500 C17S PSM M  31      21.539  -6.644   2.007  1.00  0.00      MEMB  
ATOM   1501 H17S PSM M  31      22.285  -6.197   1.316  1.00  0.00      MEMB  
ATOM   1502 H17T PSM M  31      21.634  -7.748   1.922  1.00  0.00      MEMB  
ATOM   1503 C18S PSM M  31      20.133  -6.231   1.561  1.00  0.00      MEMB  
ATOM   1504 H18S PSM M  31      19.366  -6.667   2.236  1.00  0.00      MEMB  
ATOM   1505 H18T PSM M  31      20.023  -5.126   1.573  1.00  0.00      MEMB  
ATOM   1506 H18U PSM M  31      19.932  -6.588   0.528  1.00  0.00      MEMB  
ATOM   1507  C1F PSM M  31      19.190   0.134  14.685  1.00  0.00      MEMB  
ATOM   1508  OF  PSM M  31      18.653   0.882  15.482  1.00  0.00      MEMB  
ATOM   1509  C2F PSM M  31      18.857   0.176  13.224  1.00  0.00      MEMB  
ATOM   1510  H2F PSM M  31      18.002  -0.509  13.037  1.00  0.00      MEMB  
ATOM   1511  H2G PSM M  31      19.731  -0.178  12.635  1.00  0.00      MEMB  
ATOM   1512  C3F PSM M  31      18.478   1.607  12.779  1.00  0.00      MEMB  
ATOM   1513  H3F PSM M  31      19.318   2.301  12.996  1.00  0.00      MEMB  
ATOM   1514  H3G PSM M  31      17.604   1.953  13.372  1.00  0.00      MEMB  
ATOM   1515  C4F PSM M  31      18.126   1.702  11.288  1.00  0.00      MEMB  
ATOM   1516  H4F PSM M  31      17.316   0.978  11.056  1.00  0.00      MEMB  
ATOM   1517  H4G PSM M  31      19.015   1.423  10.683  1.00  0.00      MEMB  
ATOM   1518  C5F PSM M  31      17.661   3.111  10.895  1.00  0.00      MEMB  
ATOM   1519  H5F PSM M  31      18.454   3.848  11.147  1.00  0.00      MEMB  
ATOM   1520  H5G PSM M  31      16.773   3.367  11.511  1.00  0.00      MEMB  
ATOM   1521  C6F PSM M  31      17.279   3.237   9.410  1.00  0.00      MEMB  
ATOM   1522  H6F PSM M  31      16.784   4.219   9.254  1.00  0.00      MEMB  
ATOM   1523  H6G PSM M  31      16.537   2.447   9.166  1.00  0.00      MEMB  
ATOM   1524  C7F PSM M  31      18.462   3.137   8.431  1.00  0.00      MEMB  
ATOM   1525  H7F PSM M  31      18.059   3.152   7.396  1.00  0.00      MEMB  
ATOM   1526  H7G PSM M  31      18.995   2.172   8.565  1.00  0.00      MEMB  
ATOM   1527  C8F PSM M  31      19.458   4.297   8.574  1.00  0.00      MEMB  
ATOM   1528  H8F PSM M  31      19.963   4.239   9.562  1.00  0.00      MEMB  
ATOM   1529  H8G PSM M  31      18.895   5.254   8.544  1.00  0.00      MEMB  
ATOM   1530  C9F PSM M  31      20.516   4.319   7.465  1.00  0.00      MEMB  
ATOM   1531  H9F PSM M  31      20.002   4.419   6.485  1.00  0.00      MEMB  
ATOM   1532  H9G PSM M  31      21.071   3.357   7.455  1.00  0.00      MEMB  
ATOM   1533 C10F PSM M  31      21.505   5.479   7.632  1.00  0.00      MEMB  
ATOM   1534 H10F PSM M  31      22.097   5.349   8.563  1.00  0.00      MEMB  
ATOM   1535 H10G PSM M  31      20.912   6.411   7.750  1.00  0.00      MEMB  
ATOM   1536 C11F PSM M  31      22.450   5.639   6.431  1.00  0.00      MEMB  
ATOM   1537 H11F PSM M  31      22.885   6.661   6.451  1.00  0.00      MEMB  
ATOM   1538 H11G PSM M  31      21.868   5.542   5.490  1.00  0.00      MEMB  
ATOM   1539 C12F PSM M  31      23.604   4.630   6.438  1.00  0.00      MEMB  
ATOM   1540 H12F PSM M  31      23.203   3.596   6.508  1.00  0.00      MEMB  
ATOM   1541 H12G PSM M  31      24.220   4.822   7.342  1.00  0.00      MEMB  
ATOM   1542 C13F PSM M  31      24.501   4.735   5.198  1.00  0.00      MEMB  
ATOM   1543 H13F PSM M  31      24.786   5.800   5.053  1.00  0.00      MEMB  
ATOM   1544 H13G PSM M  31      23.926   4.416   4.303  1.00  0.00      MEMB  
ATOM   1545 C14F PSM M  31      25.776   3.891   5.341  1.00  0.00      MEMB  
ATOM   1546 H14F PSM M  31      25.496   2.818   5.406  1.00  0.00      MEMB  
ATOM   1547 H14G PSM M  31      26.270   4.168   6.296  1.00  0.00      MEMB  
ATOM   1548 C15F PSM M  31      26.786   4.085   4.199  1.00  0.00      MEMB  
ATOM   1549 H15F PSM M  31      27.696   3.492   4.432  1.00  0.00      MEMB  
ATOM   1550 H15G PSM M  31      27.093   5.153   4.168  1.00  0.00      MEMB  
ATOM   1551 C16F PSM M  31      26.266   3.670   2.819  1.00  0.00      MEMB  
ATOM   1552 H16F PSM M  31      25.404   4.301   2.516  1.00  0.00      MEMB  
ATOM   1553 H16G PSM M  31      27.063   3.780   2.053  1.00  0.00      MEMB  
ATOM   1554 H16H PSM M  31      25.936   2.609   2.832  1.00  0.00      MEMB  
ATOM   1555  C3  CHL1M  34      14.508  17.204  17.414  1.00  0.00      MEMB  
ATOM   1556  H3  CHL1M  34      13.806  18.061  17.333  1.00  0.00      MEMB  
ATOM   1557  O3  CHL1M  34      14.647  16.838  18.786  1.00  0.00      MEMB  
ATOM   1558  H3' CHL1M  34      14.636  17.661  19.280  1.00  0.00      MEMB  
ATOM   1559  C4  CHL1M  34      14.043  16.042  16.505  1.00  0.00      MEMB  
ATOM   1560  H4A CHL1M  34      14.770  15.202  16.507  1.00  0.00      MEMB  
ATOM   1561  H4B CHL1M  34      13.064  15.744  16.938  1.00  0.00      MEMB  
ATOM   1562  C5  CHL1M  34      13.958  16.639  15.112  1.00  0.00      MEMB  
ATOM   1563  C6  CHL1M  34      12.784  16.850  14.435  1.00  0.00      MEMB  
ATOM   1564  H6  CHL1M  34      11.847  16.526  14.912  1.00  0.00      MEMB  
ATOM   1565  C7  CHL1M  34      12.689  17.254  13.006  1.00  0.00      MEMB  
ATOM   1566  H7A CHL1M  34      12.010  16.569  12.455  1.00  0.00      MEMB  
ATOM   1567  H7B CHL1M  34      12.387  18.319  12.921  1.00  0.00      MEMB  
ATOM   1568  C8  CHL1M  34      14.107  17.076  12.335  1.00  0.00      MEMB  
ATOM   1569  H8  CHL1M  34      14.351  15.999  12.216  1.00  0.00      MEMB  
ATOM   1570  C14 CHL1M  34      14.052  17.753  10.974  1.00  0.00      MEMB  
ATOM   1571  H14 CHL1M  34      13.898  18.810  11.280  1.00  0.00      MEMB  
ATOM   1572  C15 CHL1M  34      12.923  17.339  10.025  1.00  0.00      MEMB  
ATOM   1573 H15A CHL1M  34      12.907  16.232   9.934  1.00  0.00      MEMB  
ATOM   1574 H15B CHL1M  34      11.935  17.744  10.335  1.00  0.00      MEMB  
ATOM   1575  C16 CHL1M  34      13.408  17.912   8.666  1.00  0.00      MEMB  
ATOM   1576 H16A CHL1M  34      13.598  17.206   7.830  1.00  0.00      MEMB  
ATOM   1577 H16B CHL1M  34      12.688  18.673   8.299  1.00  0.00      MEMB  
ATOM   1578  C17 CHL1M  34      14.754  18.552   8.946  1.00  0.00      MEMB  
ATOM   1579  H17 CHL1M  34      14.620  19.615   9.239  1.00  0.00      MEMB  
ATOM   1580  C13 CHL1M  34      15.327  17.814  10.185  1.00  0.00      MEMB  
ATOM   1581  C18 CHL1M  34      15.778  16.352   9.816  1.00  0.00      MEMB  
ATOM   1582 H18A CHL1M  34      15.951  15.775  10.749  1.00  0.00      MEMB  
ATOM   1583 H18B CHL1M  34      15.119  15.746   9.157  1.00  0.00      MEMB  
ATOM   1584 H18C CHL1M  34      16.715  16.408   9.221  1.00  0.00      MEMB  
ATOM   1585  C12 CHL1M  34      16.437  18.488  11.054  1.00  0.00      MEMB  
ATOM   1586 H12A CHL1M  34      17.412  18.445  10.523  1.00  0.00      MEMB  
ATOM   1587 H12B CHL1M  34      16.212  19.563  11.217  1.00  0.00      MEMB  
ATOM   1588  C11 CHL1M  34      16.520  17.926  12.419  1.00  0.00      MEMB  
ATOM   1589 H11A CHL1M  34      17.023  16.948  12.266  1.00  0.00      MEMB  
ATOM   1590 H11B CHL1M  34      17.227  18.622  12.918  1.00  0.00      MEMB  
ATOM   1591  C9  CHL1M  34      15.235  17.741  13.184  1.00  0.00      MEMB  
ATOM   1592  H9  CHL1M  34      14.854  18.766  13.379  1.00  0.00      MEMB  
ATOM   1593  C10 CHL1M  34      15.373  17.061  14.580  1.00  0.00      MEMB  
ATOM   1594  C19 CHL1M  34      16.356  15.848  14.402  1.00  0.00      MEMB  
ATOM   1595 H19A CHL1M  34      17.419  16.112  14.216  1.00  0.00      MEMB  
ATOM   1596 H19B CHL1M  34      16.453  15.237  15.325  1.00  0.00      MEMB  
ATOM   1597 H19C CHL1M  34      15.951  15.197  13.598  1.00  0.00      MEMB  
ATOM   1598  C1  CHL1M  34      15.917  18.146  15.572  1.00  0.00      MEMB  
ATOM   1599  H1A CHL1M  34      16.890  18.556  15.227  1.00  0.00      MEMB  
ATOM   1600  H1B CHL1M  34      15.319  19.078  15.483  1.00  0.00      MEMB  
ATOM   1601  C2  CHL1M  34      15.921  17.743  16.978  1.00  0.00      MEMB  
ATOM   1602  H2A CHL1M  34      16.202  18.561  17.675  1.00  0.00      MEMB  
ATOM   1603  H2B CHL1M  34      16.659  16.918  17.077  1.00  0.00      MEMB  
ATOM   1604  C20 CHL1M  34      15.591  18.631   7.584  1.00  0.00      MEMB  
ATOM   1605  H20 CHL1M  34      15.548  17.578   7.232  1.00  0.00      MEMB  
ATOM   1606  C21 CHL1M  34      17.002  19.146   7.734  1.00  0.00      MEMB  
ATOM   1607 H21A CHL1M  34      17.448  19.163   6.717  1.00  0.00      MEMB  
ATOM   1608 H21B CHL1M  34      17.580  18.494   8.424  1.00  0.00      MEMB  
ATOM   1609 H21C CHL1M  34      17.013  20.207   8.062  1.00  0.00      MEMB  
ATOM   1610  C22 CHL1M  34      14.920  19.406   6.509  1.00  0.00      MEMB  
ATOM   1611 H22A CHL1M  34      15.498  19.160   5.592  1.00  0.00      MEMB  
ATOM   1612 H22B CHL1M  34      13.886  19.109   6.231  1.00  0.00      MEMB  
ATOM   1613  C23 CHL1M  34      14.862  20.949   6.633  1.00  0.00      MEMB  
ATOM   1614 H23A CHL1M  34      14.120  21.263   7.397  1.00  0.00      MEMB  
ATOM   1615 H23B CHL1M  34      15.800  21.400   7.022  1.00  0.00      MEMB  
ATOM   1616  C24 CHL1M  34      14.678  21.725   5.332  1.00  0.00      MEMB  
ATOM   1617 H24A CHL1M  34      15.531  21.416   4.691  1.00  0.00      MEMB  
ATOM   1618 H24B CHL1M  34      13.758  21.368   4.820  1.00  0.00      MEMB  
ATOM   1619  C25 CHL1M  34      14.942  23.287   5.393  1.00  0.00      MEMB  
ATOM   1620  H25 CHL1M  34      14.456  23.666   6.317  1.00  0.00      MEMB  
ATOM   1621  C26 CHL1M  34      16.384  23.713   5.443  1.00  0.00      MEMB  
ATOM   1622 H26A CHL1M  34      17.018  22.801   5.426  1.00  0.00      MEMB  
ATOM   1623 H26B CHL1M  34      16.575  24.341   4.547  1.00  0.00      MEMB  
ATOM   1624 H26C CHL1M  34      16.591  24.249   6.395  1.00  0.00      MEMB  
ATOM   1625  C27 CHL1M  34      14.408  23.998   4.108  1.00  0.00      MEMB  
ATOM   1626 H27A CHL1M  34      14.202  25.063   4.349  1.00  0.00      MEMB  
ATOM   1627 H27B CHL1M  34      15.063  23.911   3.215  1.00  0.00      MEMB  
ATOM   1628 H27C CHL1M  34      13.467  23.465   3.853  1.00  0.00      MEMB  
ATOM   1629  C3  CHL1M  35      15.883 -17.019  17.405  1.00  0.00      MEMB  
ATOM   1630  H3  CHL1M  35      14.843 -16.662  17.244  1.00  0.00      MEMB  
ATOM   1631  O3  CHL1M  35      16.045 -17.259  18.795  1.00  0.00      MEMB  
ATOM   1632  H3' CHL1M  35      15.932 -16.396  19.202  1.00  0.00      MEMB  
ATOM   1633  C4  CHL1M  35      15.985 -18.444  16.732  1.00  0.00      MEMB  
ATOM   1634  H4A CHL1M  35      16.905 -18.931  17.121  1.00  0.00      MEMB  
ATOM   1635  H4B CHL1M  35      15.185 -19.060  17.196  1.00  0.00      MEMB  
ATOM   1636  C5  CHL1M  35      15.869 -18.327  15.208  1.00  0.00      MEMB  
ATOM   1637  C6  CHL1M  35      14.930 -18.924  14.529  1.00  0.00      MEMB  
ATOM   1638  H6  CHL1M  35      14.243 -19.641  15.005  1.00  0.00      MEMB  
ATOM   1639  C7  CHL1M  35      14.868 -18.846  13.016  1.00  0.00      MEMB  
ATOM   1640  H7A CHL1M  35      14.525 -19.794  12.549  1.00  0.00      MEMB  
ATOM   1641  H7B CHL1M  35      14.111 -18.075  12.758  1.00  0.00      MEMB  
ATOM   1642  C8  CHL1M  35      16.219 -18.346  12.417  1.00  0.00      MEMB  
ATOM   1643  H8  CHL1M  35      16.977 -19.115  12.679  1.00  0.00      MEMB  
ATOM   1644  C14 CHL1M  35      16.171 -18.247  10.880  1.00  0.00      MEMB  
ATOM   1645  H14 CHL1M  35      15.374 -17.480  10.774  1.00  0.00      MEMB  
ATOM   1646  C15 CHL1M  35      15.858 -19.408  10.026  1.00  0.00      MEMB  
ATOM   1647 H15A CHL1M  35      16.403 -20.366  10.165  1.00  0.00      MEMB  
ATOM   1648 H15B CHL1M  35      14.773 -19.601  10.163  1.00  0.00      MEMB  
ATOM   1649  C16 CHL1M  35      16.300 -19.013   8.594  1.00  0.00      MEMB  
ATOM   1650 H16A CHL1M  35      16.849 -19.902   8.216  1.00  0.00      MEMB  
ATOM   1651 H16B CHL1M  35      15.381 -18.894   7.981  1.00  0.00      MEMB  
ATOM   1652  C17 CHL1M  35      17.054 -17.672   8.693  1.00  0.00      MEMB  
ATOM   1653  H17 CHL1M  35      16.260 -16.919   8.502  1.00  0.00      MEMB  
ATOM   1654  C13 CHL1M  35      17.395 -17.582  10.280  1.00  0.00      MEMB  
ATOM   1655  C18 CHL1M  35      18.660 -18.487  10.576  1.00  0.00      MEMB  
ATOM   1656 H18A CHL1M  35      19.641 -18.001  10.385  1.00  0.00      MEMB  
ATOM   1657 H18B CHL1M  35      18.705 -18.796  11.642  1.00  0.00      MEMB  
ATOM   1658 H18C CHL1M  35      18.819 -19.430  10.010  1.00  0.00      MEMB  
ATOM   1659  C12 CHL1M  35      17.610 -16.206  10.863  1.00  0.00      MEMB  
ATOM   1660 H12A CHL1M  35      18.531 -15.757  10.434  1.00  0.00      MEMB  
ATOM   1661 H12B CHL1M  35      16.784 -15.588  10.449  1.00  0.00      MEMB  
ATOM   1662  C11 CHL1M  35      17.747 -16.305  12.379  1.00  0.00      MEMB  
ATOM   1663 H11A CHL1M  35      18.697 -16.849  12.574  1.00  0.00      MEMB  
ATOM   1664 H11B CHL1M  35      17.883 -15.284  12.795  1.00  0.00      MEMB  
ATOM   1665  C9  CHL1M  35      16.580 -17.028  13.045  1.00  0.00      MEMB  
ATOM   1666  H9  CHL1M  35      15.630 -16.467  12.922  1.00  0.00      MEMB  
ATOM   1667  C10 CHL1M  35      16.812 -17.274  14.571  1.00  0.00      MEMB  
ATOM   1668  C19 CHL1M  35      18.170 -17.862  14.890  1.00  0.00      MEMB  
ATOM   1669 H19A CHL1M  35      18.344 -18.181  15.940  1.00  0.00      MEMB  
ATOM   1670 H19B CHL1M  35      18.374 -18.735  14.235  1.00  0.00      MEMB  
ATOM   1671 H19C CHL1M  35      18.845 -17.040  14.569  1.00  0.00      MEMB  
ATOM   1672  C1  CHL1M  35      16.716 -15.934  15.410  1.00  0.00      MEMB  
ATOM   1673  H1A CHL1M  35      17.513 -15.196  15.177  1.00  0.00      MEMB  
ATOM   1674  H1B CHL1M  35      15.739 -15.440  15.216  1.00  0.00      MEMB  
ATOM   1675  C2  CHL1M  35      16.914 -16.023  16.918  1.00  0.00      MEMB  
ATOM   1676  H2A CHL1M  35      16.742 -15.031  17.388  1.00  0.00      MEMB  
ATOM   1677  H2B CHL1M  35      17.931 -16.271  17.291  1.00  0.00      MEMB  
ATOM   1678  C20 CHL1M  35      18.164 -17.490   7.614  1.00  0.00      MEMB  
ATOM   1679  H20 CHL1M  35      18.928 -18.282   7.764  1.00  0.00      MEMB  
ATOM   1680  C21 CHL1M  35      18.945 -16.234   7.704  1.00  0.00      MEMB  
ATOM   1681 H21A CHL1M  35      19.470 -16.243   8.683  1.00  0.00      MEMB  
ATOM   1682 H21B CHL1M  35      18.323 -15.315   7.654  1.00  0.00      MEMB  
ATOM   1683 H21C CHL1M  35      19.611 -16.119   6.822  1.00  0.00      MEMB  
ATOM   1684  C22 CHL1M  35      17.566 -17.838   6.287  1.00  0.00      MEMB  
ATOM   1685 H22A CHL1M  35      17.243 -18.899   6.237  1.00  0.00      MEMB  
ATOM   1686 H22B CHL1M  35      16.672 -17.193   6.147  1.00  0.00      MEMB  
ATOM   1687  C23 CHL1M  35      18.383 -17.508   5.024  1.00  0.00      MEMB  
ATOM   1688 H23A CHL1M  35      18.786 -16.478   4.914  1.00  0.00      MEMB  
ATOM   1689 H23B CHL1M  35      19.257 -18.154   5.257  1.00  0.00      MEMB  
ATOM   1690  C24 CHL1M  35      17.721 -17.981   3.706  1.00  0.00      MEMB  
ATOM   1691 H24A CHL1M  35      17.511 -19.069   3.628  1.00  0.00      MEMB  
ATOM   1692 H24B CHL1M  35      16.694 -17.558   3.682  1.00  0.00      MEMB  
ATOM   1693  C25 CHL1M  35      18.470 -17.504   2.466  1.00  0.00      MEMB  
ATOM   1694  H25 CHL1M  35      18.612 -16.402   2.487  1.00  0.00      MEMB  
ATOM   1695  C26 CHL1M  35      19.687 -18.359   2.286  1.00  0.00      MEMB  
ATOM   1696 H26A CHL1M  35      19.485 -19.450   2.223  1.00  0.00      MEMB  
ATOM   1697 H26B CHL1M  35      20.264 -17.978   1.416  1.00  0.00      MEMB  
ATOM   1698 H26C CHL1M  35      20.387 -18.124   3.116  1.00  0.00      MEMB  
ATOM   1699  C27 CHL1M  35      17.585 -17.764   1.182  1.00  0.00      MEMB  
ATOM   1700 H27A CHL1M  35      17.321 -18.843   1.194  1.00  0.00      MEMB  
ATOM   1701 H27B CHL1M  35      16.674 -17.132   1.236  1.00  0.00      MEMB  
ATOM   1702 H27C CHL1M  35      18.174 -17.389   0.318  1.00  0.00      MEMB  
ATOM   1703  N   PSM M  36      11.377  23.480  22.595  1.00  0.00      MEMB  
ATOM   1704  C15 PSM M  36      12.803  23.813  22.856  1.00  0.00      MEMB  
ATOM   1705 H15A PSM M  36      13.115  24.710  22.341  1.00  0.00      MEMB  
ATOM   1706 H15B PSM M  36      12.750  24.044  23.910  1.00  0.00      MEMB  
ATOM   1707 H15C PSM M  36      13.515  23.035  22.625  1.00  0.00      MEMB  
ATOM   1708  C14 PSM M  36      10.839  22.587  23.657  1.00  0.00      MEMB  
ATOM   1709 H14A PSM M  36       9.931  22.070  23.385  1.00  0.00      MEMB  
ATOM   1710 H14B PSM M  36      11.652  21.943  23.959  1.00  0.00      MEMB  
ATOM   1711 H14C PSM M  36      10.604  23.207  24.509  1.00  0.00      MEMB  
ATOM   1712  C13 PSM M  36      10.592  24.821  22.500  1.00  0.00      MEMB  
ATOM   1713 H13A PSM M  36       9.648  24.584  22.031  1.00  0.00      MEMB  
ATOM   1714 H13B PSM M  36      10.526  25.325  23.453  1.00  0.00      MEMB  
ATOM   1715 H13C PSM M  36      11.147  25.434  21.806  1.00  0.00      MEMB  
ATOM   1716  C12 PSM M  36      11.288  22.726  21.306  1.00  0.00      MEMB  
ATOM   1717 H12A PSM M  36      11.746  23.422  20.618  1.00  0.00      MEMB  
ATOM   1718 H12B PSM M  36      12.091  22.004  21.313  1.00  0.00      MEMB  
ATOM   1719  C11 PSM M  36       9.880  22.129  20.982  1.00  0.00      MEMB  
ATOM   1720 H11A PSM M  36      10.319  21.428  20.240  1.00  0.00      MEMB  
ATOM   1721 H11B PSM M  36       9.340  21.512  21.731  1.00  0.00      MEMB  
ATOM   1722  P   PSM M  36       7.743  22.336  19.634  1.00  0.00      MEMB  
ATOM   1723  O13 PSM M  36       8.222  21.130  18.934  1.00  0.00      MEMB  
ATOM   1724  O14 PSM M  36       6.623  22.186  20.586  1.00  0.00      MEMB  
ATOM   1725  O11 PSM M  36       7.305  23.485  18.559  1.00  0.00      MEMB  
ATOM   1726  O12 PSM M  36       8.886  22.933  20.490  1.00  0.00      MEMB  
ATOM   1727  C1S PSM M  36       8.200  24.097  17.623  1.00  0.00      MEMB  
ATOM   1728  H1S PSM M  36       7.892  25.154  17.479  1.00  0.00      MEMB  
ATOM   1729  H1T PSM M  36       9.221  24.099  18.061  1.00  0.00      MEMB  
ATOM   1730  NF  PSM M  36       9.146  23.944  15.372  1.00  0.00      MEMB  
ATOM   1731  HNF PSM M  36       8.855  24.582  14.664  1.00  0.00      MEMB  
ATOM   1732  C2S PSM M  36       8.128  23.372  16.243  1.00  0.00      MEMB  
ATOM   1733  H2S PSM M  36       8.415  22.307  16.377  1.00  0.00      MEMB  
ATOM   1734  C3S PSM M  36       6.678  23.601  15.691  1.00  0.00      MEMB  
ATOM   1735  H3S PSM M  36       6.453  24.678  15.840  1.00  0.00      MEMB  
ATOM   1736  O3  PSM M  36       5.667  22.890  16.450  1.00  0.00      MEMB  
ATOM   1737  HO3 PSM M  36       6.223  22.339  17.007  1.00  0.00      MEMB  
ATOM   1738  C4S PSM M  36       6.651  23.249  14.203  1.00  0.00      MEMB  
ATOM   1739  H4S PSM M  36       6.810  22.214  13.867  1.00  0.00      MEMB  
ATOM   1740  C5S PSM M  36       6.274  24.108  13.237  1.00  0.00      MEMB  
ATOM   1741  H5S PSM M  36       5.821  25.073  13.507  1.00  0.00      MEMB  
ATOM   1742  C6S PSM M  36       6.278  23.734  11.693  1.00  0.00      MEMB  
ATOM   1743  H6S PSM M  36       5.247  23.970  11.352  1.00  0.00      MEMB  
ATOM   1744  H6T PSM M  36       6.983  24.388  11.137  1.00  0.00      MEMB  
ATOM   1745  C7S PSM M  36       6.746  22.252  11.412  1.00  0.00      MEMB  
ATOM   1746  H7S PSM M  36       7.781  22.183  11.809  1.00  0.00      MEMB  
ATOM   1747  H7T PSM M  36       6.067  21.489  11.848  1.00  0.00      MEMB  
ATOM   1748  C8S PSM M  36       6.835  21.962   9.911  1.00  0.00      MEMB  
ATOM   1749  H8S PSM M  36       5.836  22.149   9.464  1.00  0.00      MEMB  
ATOM   1750  H8T PSM M  36       7.528  22.714   9.476  1.00  0.00      MEMB  
ATOM   1751  C9S PSM M  36       7.318  20.567   9.487  1.00  0.00      MEMB  
ATOM   1752  H9S PSM M  36       8.240  20.413  10.088  1.00  0.00      MEMB  
ATOM   1753  H9T PSM M  36       6.617  19.751   9.762  1.00  0.00      MEMB  
ATOM   1754 C10S PSM M  36       7.588  20.272   8.016  1.00  0.00      MEMB  
ATOM   1755 H10S PSM M  36       7.583  19.188   7.775  1.00  0.00      MEMB  
ATOM   1756 H10T PSM M  36       6.702  20.694   7.495  1.00  0.00      MEMB  
ATOM   1757 C11S PSM M  36       8.996  20.668   7.510  1.00  0.00      MEMB  
ATOM   1758 H11S PSM M  36       9.137  21.694   7.912  1.00  0.00      MEMB  
ATOM   1759 H11T PSM M  36       9.800  20.006   7.897  1.00  0.00      MEMB  
ATOM   1760 C12S PSM M  36       9.165  20.675   5.980  1.00  0.00      MEMB  
ATOM   1761 H12S PSM M  36       9.113  19.616   5.648  1.00  0.00      MEMB  
ATOM   1762 H12T PSM M  36       8.369  21.264   5.475  1.00  0.00      MEMB  
ATOM   1763 C13S PSM M  36      10.497  21.257   5.514  1.00  0.00      MEMB  
ATOM   1764 H13S PSM M  36      10.577  22.282   5.935  1.00  0.00      MEMB  
ATOM   1765 H13T PSM M  36      11.309  20.689   6.017  1.00  0.00      MEMB  
ATOM   1766 C14S PSM M  36      10.747  21.447   3.978  1.00  0.00      MEMB  
ATOM   1767 H14S PSM M  36       9.719  21.588   3.580  1.00  0.00      MEMB  
ATOM   1768 H14T PSM M  36      11.490  22.247   3.777  1.00  0.00      MEMB  
ATOM   1769 C15S PSM M  36      11.273  20.116   3.347  1.00  0.00      MEMB  
ATOM   1770 H15S PSM M  36      12.314  19.875   3.651  1.00  0.00      MEMB  
ATOM   1771 H15T PSM M  36      10.782  19.237   3.819  1.00  0.00      MEMB  
ATOM   1772 C16S PSM M  36      11.196  19.855   1.816  1.00  0.00      MEMB  
ATOM   1773 H16S PSM M  36      11.664  18.873   1.591  1.00  0.00      MEMB  
ATOM   1774 H16T PSM M  36      10.109  19.640   1.731  1.00  0.00      MEMB  
ATOM   1775 C17S PSM M  36      11.626  21.063   1.047  1.00  0.00      MEMB  
ATOM   1776 H17S PSM M  36      11.028  21.941   1.370  1.00  0.00      MEMB  
ATOM   1777 H17T PSM M  36      12.706  21.219   1.253  1.00  0.00      MEMB  
ATOM   1778 C18S PSM M  36      11.594  20.756  -0.513  1.00  0.00      MEMB  
ATOM   1779 H18S PSM M  36      10.579  20.949  -0.921  1.00  0.00      MEMB  
ATOM   1780 H18T PSM M  36      12.203  21.502  -1.068  1.00  0.00      MEMB  
ATOM   1781 H18U PSM M  36      11.991  19.720  -0.568  1.00  0.00      MEMB  
ATOM   1782  C1F PSM M  36      10.499  23.699  15.591  1.00  0.00      MEMB  
ATOM   1783  OF  PSM M  36      10.992  23.036  16.486  1.00  0.00      MEMB  
ATOM   1784  C2F PSM M  36      11.409  24.256  14.576  1.00  0.00      MEMB  
ATOM   1785  H2F PSM M  36      11.763  25.243  14.943  1.00  0.00      MEMB  
ATOM   1786  H2G PSM M  36      10.798  24.474  13.673  1.00  0.00      MEMB  
ATOM   1787  C3F PSM M  36      12.623  23.331  14.172  1.00  0.00      MEMB  
ATOM   1788  H3F PSM M  36      12.246  22.389  13.719  1.00  0.00      MEMB  
ATOM   1789  H3G PSM M  36      13.256  23.146  15.066  1.00  0.00      MEMB  
ATOM   1790  C4F PSM M  36      13.600  23.876  13.057  1.00  0.00      MEMB  
ATOM   1791  H4F PSM M  36      14.301  23.059  12.781  1.00  0.00      MEMB  
ATOM   1792  H4G PSM M  36      14.194  24.720  13.468  1.00  0.00      MEMB  
ATOM   1793  C5F PSM M  36      12.974  24.291  11.641  1.00  0.00      MEMB  
ATOM   1794  H5F PSM M  36      13.806  24.552  10.953  1.00  0.00      MEMB  
ATOM   1795  H5G PSM M  36      12.404  25.202  11.924  1.00  0.00      MEMB  
ATOM   1796  C6F PSM M  36      12.000  23.266  11.133  1.00  0.00      MEMB  
ATOM   1797  H6F PSM M  36      11.245  23.005  11.905  1.00  0.00      MEMB  
ATOM   1798  H6G PSM M  36      12.639  22.368  10.997  1.00  0.00      MEMB  
ATOM   1799  C7F PSM M  36      11.486  23.554   9.736  1.00  0.00      MEMB  
ATOM   1800  H7F PSM M  36      11.004  22.621   9.372  1.00  0.00      MEMB  
ATOM   1801  H7G PSM M  36      12.239  23.681   8.929  1.00  0.00      MEMB  
ATOM   1802  C8F PSM M  36      10.466  24.699   9.669  1.00  0.00      MEMB  
ATOM   1803  H8F PSM M  36      10.799  25.559  10.288  1.00  0.00      MEMB  
ATOM   1804  H8G PSM M  36       9.564  24.295  10.176  1.00  0.00      MEMB  
ATOM   1805  C9F PSM M  36      10.010  25.095   8.201  1.00  0.00      MEMB  
ATOM   1806  H9F PSM M  36       9.049  25.649   8.267  1.00  0.00      MEMB  
ATOM   1807  H9G PSM M  36       9.708  24.168   7.668  1.00  0.00      MEMB  
ATOM   1808 C10F PSM M  36      11.112  25.717   7.402  1.00  0.00      MEMB  
ATOM   1809 H10F PSM M  36      11.944  24.982   7.417  1.00  0.00      MEMB  
ATOM   1810 H10G PSM M  36      11.519  26.580   7.971  1.00  0.00      MEMB  
ATOM   1811 C11F PSM M  36      10.626  26.282   6.076  1.00  0.00      MEMB  
ATOM   1812 H11F PSM M  36      11.385  26.946   5.610  1.00  0.00      MEMB  
ATOM   1813 H11G PSM M  36       9.869  26.988   6.480  1.00  0.00      MEMB  
ATOM   1814 C12F PSM M  36      10.069  25.300   5.110  1.00  0.00      MEMB  
ATOM   1815 H12F PSM M  36       9.206  24.710   5.487  1.00  0.00      MEMB  
ATOM   1816 H12G PSM M  36      10.857  24.547   4.890  1.00  0.00      MEMB  
ATOM   1817 C13F PSM M  36       9.785  25.927   3.730  1.00  0.00      MEMB  
ATOM   1818 H13F PSM M  36      10.753  26.407   3.472  1.00  0.00      MEMB  
ATOM   1819 H13G PSM M  36       8.979  26.689   3.779  1.00  0.00      MEMB  
ATOM   1820 C14F PSM M  36       9.419  24.794   2.743  1.00  0.00      MEMB  
ATOM   1821 H14F PSM M  36       8.314  24.707   2.670  1.00  0.00      MEMB  
ATOM   1822 H14G PSM M  36       9.807  23.785   3.000  1.00  0.00      MEMB  
ATOM   1823 C15F PSM M  36       9.857  25.130   1.333  1.00  0.00      MEMB  
ATOM   1824 H15F PSM M  36       9.298  24.467   0.638  1.00  0.00      MEMB  
ATOM   1825 H15G PSM M  36      10.896  24.838   1.070  1.00  0.00      MEMB  
ATOM   1826 C16F PSM M  36       9.589  26.549   0.792  1.00  0.00      MEMB  
ATOM   1827 H16F PSM M  36       8.747  27.092   1.273  1.00  0.00      MEMB  
ATOM   1828 H16G PSM M  36      10.455  27.242   0.855  1.00  0.00      MEMB  
ATOM   1829 H16H PSM M  36       9.336  26.586  -0.289  1.00  0.00      MEMB  
ATOM   1830  N   POPCM  37     -23.945   8.431  20.486  1.00  0.00      MEMB  
ATOM   1831  C12 POPCM  37     -23.347   8.253  19.081  1.00  0.00      MEMB  
ATOM   1832 H12A POPCM  37     -23.804   7.353  18.698  1.00  0.00      MEMB  
ATOM   1833 H12B POPCM  37     -22.279   8.106  19.149  1.00  0.00      MEMB  
ATOM   1834  C13 POPCM  37     -23.207   9.430  21.368  1.00  0.00      MEMB  
ATOM   1835 H13A POPCM  37     -22.137   9.317  21.456  1.00  0.00      MEMB  
ATOM   1836 H13B POPCM  37     -23.624  10.415  21.216  1.00  0.00      MEMB  
ATOM   1837 H13C POPCM  37     -23.392   9.310  22.425  1.00  0.00      MEMB  
ATOM   1838  C14 POPCM  37     -25.409   8.867  20.329  1.00  0.00      MEMB  
ATOM   1839 H14A POPCM  37     -25.601   9.684  19.649  1.00  0.00      MEMB  
ATOM   1840 H14B POPCM  37     -25.984   8.051  19.916  1.00  0.00      MEMB  
ATOM   1841 H14C POPCM  37     -25.795   9.063  21.318  1.00  0.00      MEMB  
ATOM   1842  C15 POPCM  37     -23.919   7.078  21.217  1.00  0.00      MEMB  
ATOM   1843 H15A POPCM  37     -24.278   7.315  22.207  1.00  0.00      MEMB  
ATOM   1844 H15B POPCM  37     -22.933   6.670  21.379  1.00  0.00      MEMB  
ATOM   1845 H15C POPCM  37     -24.526   6.314  20.752  1.00  0.00      MEMB  
ATOM   1846  C11 POPCM  37     -23.643   9.404  18.073  1.00  0.00      MEMB  
ATOM   1847 H11A POPCM  37     -24.666   9.558  17.668  1.00  0.00      MEMB  
ATOM   1848 H11B POPCM  37     -23.080   9.166  17.146  1.00  0.00      MEMB  
ATOM   1849  P   POPCM  37     -23.037  12.018  17.913  1.00  0.00      MEMB  
ATOM   1850  O13 POPCM  37     -21.853  12.064  17.075  1.00  0.00      MEMB  
ATOM   1851  O14 POPCM  37     -23.224  13.122  18.913  1.00  0.00      MEMB  
ATOM   1852  O12 POPCM  37     -23.131  10.607  18.632  1.00  0.00      MEMB  
ATOM   1853  O11 POPCM  37     -24.318  12.108  17.014  1.00  0.00      MEMB  
ATOM   1854  C1  POPCM  37     -25.613  12.361  17.582  1.00  0.00      MEMB  
ATOM   1855  HA  POPCM  37     -25.603  12.786  18.608  1.00  0.00      MEMB  
ATOM   1856  HB  POPCM  37     -26.305  11.494  17.532  1.00  0.00      MEMB  
ATOM   1857  C2  POPCM  37     -26.320  13.362  16.643  1.00  0.00      MEMB  
ATOM   1858  HS  POPCM  37     -27.414  13.196  16.734  1.00  0.00      MEMB  
ATOM   1859  O21 POPCM  37     -26.052  13.045  15.354  1.00  0.00      MEMB  
ATOM   1860  C21 POPCM  37     -26.749  12.027  14.783  1.00  0.00      MEMB  
ATOM   1861  O22 POPCM  37     -27.357  11.160  15.448  1.00  0.00      MEMB  
ATOM   1862  C22 POPCM  37     -26.696  12.112  13.311  1.00  0.00      MEMB  
ATOM   1863  H2R POPCM  37     -25.909  11.391  13.003  1.00  0.00      MEMB  
ATOM   1864  H2S POPCM  37     -26.404  13.145  13.028  1.00  0.00      MEMB  
ATOM   1865  C3  POPCM  37     -25.861  14.847  16.922  1.00  0.00      MEMB  
ATOM   1866  HX  POPCM  37     -25.993  15.158  17.980  1.00  0.00      MEMB  
ATOM   1867  HY  POPCM  37     -26.560  15.458  16.312  1.00  0.00      MEMB  
ATOM   1868  O31 POPCM  37     -24.471  14.956  16.543  1.00  0.00      MEMB  
ATOM   1869  C31 POPCM  37     -24.100  15.291  15.339  1.00  0.00      MEMB  
ATOM   1870  O32 POPCM  37     -24.790  15.696  14.358  1.00  0.00      MEMB  
ATOM   1871  C32 POPCM  37     -22.640  14.907  15.342  1.00  0.00      MEMB  
ATOM   1872  H2X POPCM  37     -22.340  14.295  16.219  1.00  0.00      MEMB  
ATOM   1873  H2Y POPCM  37     -22.085  15.869  15.387  1.00  0.00      MEMB  
ATOM   1874  C23 POPCM  37     -28.084  11.781  12.682  1.00  0.00      MEMB  
ATOM   1875  H3R POPCM  37     -28.761  12.633  12.906  1.00  0.00      MEMB  
ATOM   1876  H3S POPCM  37     -28.619  11.056  13.332  1.00  0.00      MEMB  
ATOM   1877  C24 POPCM  37     -28.168  11.390  11.127  1.00  0.00      MEMB  
ATOM   1878  H4R POPCM  37     -27.515  11.930  10.408  1.00  0.00      MEMB  
ATOM   1879  H4S POPCM  37     -29.199  11.730  10.892  1.00  0.00      MEMB  
ATOM   1880  C25 POPCM  37     -28.090   9.882  10.841  1.00  0.00      MEMB  
ATOM   1881  H5R POPCM  37     -28.974   9.483  11.383  1.00  0.00      MEMB  
ATOM   1882  H5S POPCM  37     -27.140   9.570  11.324  1.00  0.00      MEMB  
ATOM   1883  C26 POPCM  37     -28.201   9.442   9.405  1.00  0.00      MEMB  
ATOM   1884  H6R POPCM  37     -29.198   9.804   9.077  1.00  0.00      MEMB  
ATOM   1885  H6S POPCM  37     -28.276   8.338   9.507  1.00  0.00      MEMB  
ATOM   1886  C27 POPCM  37     -27.040   9.739   8.415  1.00  0.00      MEMB  
ATOM   1887  H7R POPCM  37     -26.889  10.839   8.403  1.00  0.00      MEMB  
ATOM   1888  H7S POPCM  37     -27.295   9.282   7.435  1.00  0.00      MEMB  
ATOM   1889  C28 POPCM  37     -25.679   9.161   8.881  1.00  0.00      MEMB  
ATOM   1890  H8R POPCM  37     -25.390   9.599   9.860  1.00  0.00      MEMB  
ATOM   1891  H8S POPCM  37     -24.943   9.528   8.135  1.00  0.00      MEMB  
ATOM   1892  C29 POPCM  37     -25.673   7.635   8.885  1.00  0.00      MEMB  
ATOM   1893  H91 POPCM  37     -25.994   7.313   9.887  1.00  0.00      MEMB  
ATOM   1894 C210 POPCM  37     -25.241   6.789   7.856  1.00  0.00      MEMB  
ATOM   1895 H101 POPCM  37     -25.369   5.727   8.113  1.00  0.00      MEMB  
ATOM   1896 C211 POPCM  37     -24.692   7.213   6.511  1.00  0.00      MEMB  
ATOM   1897 H11R POPCM  37     -24.458   8.297   6.569  1.00  0.00      MEMB  
ATOM   1898 H11S POPCM  37     -25.414   7.066   5.679  1.00  0.00      MEMB  
ATOM   1899 C212 POPCM  37     -23.516   6.368   6.060  1.00  0.00      MEMB  
ATOM   1900 H12R POPCM  37     -23.987   5.365   6.146  1.00  0.00      MEMB  
ATOM   1901 H12S POPCM  37     -22.620   6.366   6.717  1.00  0.00      MEMB  
ATOM   1902 C213 POPCM  37     -23.213   6.445   4.518  1.00  0.00      MEMB  
ATOM   1903 H13R POPCM  37     -24.200   6.293   4.032  1.00  0.00      MEMB  
ATOM   1904 H13S POPCM  37     -22.624   5.527   4.306  1.00  0.00      MEMB  
ATOM   1905 C214 POPCM  37     -22.601   7.818   4.034  1.00  0.00      MEMB  
ATOM   1906 H14R POPCM  37     -21.794   8.127   4.732  1.00  0.00      MEMB  
ATOM   1907 H14S POPCM  37     -23.426   8.548   4.174  1.00  0.00      MEMB  
ATOM   1908 C215 POPCM  37     -22.068   7.881   2.617  1.00  0.00      MEMB  
ATOM   1909 H15R POPCM  37     -21.096   7.390   2.394  1.00  0.00      MEMB  
ATOM   1910 H15S POPCM  37     -21.948   8.965   2.409  1.00  0.00      MEMB  
ATOM   1911 C216 POPCM  37     -23.046   7.228   1.599  1.00  0.00      MEMB  
ATOM   1912 H16R POPCM  37     -24.062   7.601   1.847  1.00  0.00      MEMB  
ATOM   1913 H16S POPCM  37     -22.975   6.121   1.665  1.00  0.00      MEMB  
ATOM   1914 C217 POPCM  37     -22.651   7.652   0.132  1.00  0.00      MEMB  
ATOM   1915 H17R POPCM  37     -21.626   7.327  -0.146  1.00  0.00      MEMB  
ATOM   1916 H17S POPCM  37     -22.716   8.758   0.047  1.00  0.00      MEMB  
ATOM   1917 C218 POPCM  37     -23.350   6.985  -1.061  1.00  0.00      MEMB  
ATOM   1918 H18R POPCM  37     -24.440   7.024  -0.848  1.00  0.00      MEMB  
ATOM   1919 H18S POPCM  37     -23.075   5.917  -1.199  1.00  0.00      MEMB  
ATOM   1920 H18T POPCM  37     -23.004   7.466  -2.001  1.00  0.00      MEMB  
ATOM   1921  C33 POPCM  37     -22.386  14.208  13.998  1.00  0.00      MEMB  
ATOM   1922  H3X POPCM  37     -21.309  13.964  13.877  1.00  0.00      MEMB  
ATOM   1923  H3Y POPCM  37     -22.674  14.989  13.263  1.00  0.00      MEMB  
ATOM   1924  C34 POPCM  37     -23.081  12.936  13.469  1.00  0.00      MEMB  
ATOM   1925  H4X POPCM  37     -24.151  12.948  13.768  1.00  0.00      MEMB  
ATOM   1926  H4Y POPCM  37     -22.665  12.201  14.191  1.00  0.00      MEMB  
ATOM   1927  C35 POPCM  37     -22.790  12.515  12.016  1.00  0.00      MEMB  
ATOM   1928  H5X POPCM  37     -22.943  11.426  11.852  1.00  0.00      MEMB  
ATOM   1929  H5Y POPCM  37     -21.745  12.785  11.755  1.00  0.00      MEMB  
ATOM   1930  C36 POPCM  37     -23.752  13.312  11.101  1.00  0.00      MEMB  
ATOM   1931  H6X POPCM  37     -23.591  14.411  11.127  1.00  0.00      MEMB  
ATOM   1932  H6Y POPCM  37     -24.791  13.041  11.387  1.00  0.00      MEMB  
ATOM   1933  C37 POPCM  37     -23.541  12.975   9.612  1.00  0.00      MEMB  
ATOM   1934  H7X POPCM  37     -23.561  11.867   9.532  1.00  0.00      MEMB  
ATOM   1935  H7Y POPCM  37     -22.545  13.374   9.326  1.00  0.00      MEMB  
ATOM   1936  C38 POPCM  37     -24.434  13.768   8.701  1.00  0.00      MEMB  
ATOM   1937  H8X POPCM  37     -24.403  14.832   9.019  1.00  0.00      MEMB  
ATOM   1938  H8Y POPCM  37     -25.462  13.347   8.725  1.00  0.00      MEMB  
ATOM   1939  C39 POPCM  37     -24.058  13.734   7.246  1.00  0.00      MEMB  
ATOM   1940  H9X POPCM  37     -23.260  14.457   6.971  1.00  0.00      MEMB  
ATOM   1941  H9Y POPCM  37     -24.918  14.084   6.636  1.00  0.00      MEMB  
ATOM   1942 C310 POPCM  37     -23.698  12.409   6.711  1.00  0.00      MEMB  
ATOM   1943 H10X POPCM  37     -24.499  11.652   6.852  1.00  0.00      MEMB  
ATOM   1944 H10Y POPCM  37     -22.871  12.037   7.353  1.00  0.00      MEMB  
ATOM   1945 C311 POPCM  37     -23.121  12.286   5.328  1.00  0.00      MEMB  
ATOM   1946 H11X POPCM  37     -22.896  11.204   5.217  1.00  0.00      MEMB  
ATOM   1947 H11Y POPCM  37     -22.145  12.814   5.272  1.00  0.00      MEMB  
ATOM   1948 C312 POPCM  37     -24.134  12.665   4.228  1.00  0.00      MEMB  
ATOM   1949 H12X POPCM  37     -23.623  12.577   3.245  1.00  0.00      MEMB  
ATOM   1950 H12Y POPCM  37     -24.458  13.721   4.349  1.00  0.00      MEMB  
ATOM   1951 C313 POPCM  37     -25.358  11.765   4.107  1.00  0.00      MEMB  
ATOM   1952 H13X POPCM  37     -25.830  11.878   5.107  1.00  0.00      MEMB  
ATOM   1953 H13Y POPCM  37     -24.947  10.742   3.969  1.00  0.00      MEMB  
ATOM   1954 C314 POPCM  37     -26.329  12.111   2.969  1.00  0.00      MEMB  
ATOM   1955 H14X POPCM  37     -26.027  13.107   2.582  1.00  0.00      MEMB  
ATOM   1956 H14Y POPCM  37     -27.412  12.188   3.205  1.00  0.00      MEMB  
ATOM   1957 C315 POPCM  37     -26.168  11.219   1.693  1.00  0.00      MEMB  
ATOM   1958 H15X POPCM  37     -25.218  11.561   1.232  1.00  0.00      MEMB  
ATOM   1959 H15Y POPCM  37     -26.969  11.491   0.973  1.00  0.00      MEMB  
ATOM   1960 C316 POPCM  37     -26.388   9.695   1.804  1.00  0.00      MEMB  
ATOM   1961 H16X POPCM  37     -26.006   9.235   0.869  1.00  0.00      MEMB  
ATOM   1962 H16Y POPCM  37     -27.471   9.459   1.729  1.00  0.00      MEMB  
ATOM   1963 H16Z POPCM  37     -25.978   9.221   2.722  1.00  0.00      MEMB  
ATOM   1964  C3  CHL1M  38     -19.554 -16.398  17.385  1.00  0.00      MEMB  
ATOM   1965  H3  CHL1M  38     -19.108 -15.552  16.819  1.00  0.00      MEMB  
ATOM   1966  O3  CHL1M  38     -19.645 -16.075  18.815  1.00  0.00      MEMB  
ATOM   1967  H3' CHL1M  38     -18.761 -15.874  19.130  1.00  0.00      MEMB  
ATOM   1968  C4  CHL1M  38     -20.965 -16.725  16.795  1.00  0.00      MEMB  
ATOM   1969  H4A CHL1M  38     -21.264 -17.663  17.310  1.00  0.00      MEMB  
ATOM   1970  H4B CHL1M  38     -21.709 -15.956  17.093  1.00  0.00      MEMB  
ATOM   1971  C5  CHL1M  38     -20.757 -16.938  15.307  1.00  0.00      MEMB  
ATOM   1972  C6  CHL1M  38     -21.390 -16.098  14.466  1.00  0.00      MEMB  
ATOM   1973  H6  CHL1M  38     -22.130 -15.416  14.911  1.00  0.00      MEMB  
ATOM   1974  C7  CHL1M  38     -21.355 -16.389  12.984  1.00  0.00      MEMB  
ATOM   1975  H7A CHL1M  38     -22.416 -16.390  12.653  1.00  0.00      MEMB  
ATOM   1976  H7B CHL1M  38     -20.796 -15.528  12.558  1.00  0.00      MEMB  
ATOM   1977  C8  CHL1M  38     -20.616 -17.695  12.551  1.00  0.00      MEMB  
ATOM   1978  H8  CHL1M  38     -21.288 -18.579  12.571  1.00  0.00      MEMB  
ATOM   1979  C14 CHL1M  38     -20.053 -17.343  11.137  1.00  0.00      MEMB  
ATOM   1980  H14 CHL1M  38     -19.332 -16.530  11.367  1.00  0.00      MEMB  
ATOM   1981  C15 CHL1M  38     -20.825 -16.728   9.970  1.00  0.00      MEMB  
ATOM   1982 H15A CHL1M  38     -21.789 -17.225   9.730  1.00  0.00      MEMB  
ATOM   1983 H15B CHL1M  38     -21.035 -15.639  10.027  1.00  0.00      MEMB  
ATOM   1984  C16 CHL1M  38     -19.996 -17.039   8.704  1.00  0.00      MEMB  
ATOM   1985 H16A CHL1M  38     -20.587 -17.614   7.958  1.00  0.00      MEMB  
ATOM   1986 H16B CHL1M  38     -19.662 -16.138   8.148  1.00  0.00      MEMB  
ATOM   1987  C17 CHL1M  38     -18.837 -17.949   9.172  1.00  0.00      MEMB  
ATOM   1988  H17 CHL1M  38     -17.961 -17.301   9.387  1.00  0.00      MEMB  
ATOM   1989  C13 CHL1M  38     -19.341 -18.542  10.530  1.00  0.00      MEMB  
ATOM   1990  C18 CHL1M  38     -20.249 -19.836  10.342  1.00  0.00      MEMB  
ATOM   1991 H18A CHL1M  38     -20.936 -19.570   9.510  1.00  0.00      MEMB  
ATOM   1992 H18B CHL1M  38     -19.638 -20.675   9.945  1.00  0.00      MEMB  
ATOM   1993 H18C CHL1M  38     -20.875 -20.110  11.217  1.00  0.00      MEMB  
ATOM   1994  C12 CHL1M  38     -18.099 -18.899  11.434  1.00  0.00      MEMB  
ATOM   1995 H12A CHL1M  38     -17.599 -19.751  10.925  1.00  0.00      MEMB  
ATOM   1996 H12B CHL1M  38     -17.326 -18.102  11.460  1.00  0.00      MEMB  
ATOM   1997  C11 CHL1M  38     -18.546 -19.107  12.875  1.00  0.00      MEMB  
ATOM   1998 H11A CHL1M  38     -19.154 -20.034  12.949  1.00  0.00      MEMB  
ATOM   1999 H11B CHL1M  38     -17.616 -19.346  13.435  1.00  0.00      MEMB  
ATOM   2000  C9  CHL1M  38     -19.367 -18.016  13.438  1.00  0.00      MEMB  
ATOM   2001  H9  CHL1M  38     -18.802 -17.060  13.466  1.00  0.00      MEMB  
ATOM   2002  C10 CHL1M  38     -19.741 -18.095  14.938  1.00  0.00      MEMB  
ATOM   2003  C19 CHL1M  38     -20.472 -19.385  15.177  1.00  0.00      MEMB  
ATOM   2004 H19A CHL1M  38     -21.369 -19.462  14.527  1.00  0.00      MEMB  
ATOM   2005 H19B CHL1M  38     -19.732 -20.184  14.957  1.00  0.00      MEMB  
ATOM   2006 H19C CHL1M  38     -20.740 -19.323  16.253  1.00  0.00      MEMB  
ATOM   2007  C1  CHL1M  38     -18.413 -17.988  15.710  1.00  0.00      MEMB  
ATOM   2008  H1A CHL1M  38     -17.833 -18.931  15.613  1.00  0.00      MEMB  
ATOM   2009  H1B CHL1M  38     -17.836 -17.153  15.258  1.00  0.00      MEMB  
ATOM   2010  C2  CHL1M  38     -18.645 -17.637  17.221  1.00  0.00      MEMB  
ATOM   2011  H2A CHL1M  38     -17.683 -17.557  17.771  1.00  0.00      MEMB  
ATOM   2012  H2B CHL1M  38     -19.114 -18.444  17.823  1.00  0.00      MEMB  
ATOM   2013  C20 CHL1M  38     -18.225 -18.688   7.975  1.00  0.00      MEMB  
ATOM   2014  H20 CHL1M  38     -17.933 -17.827   7.337  1.00  0.00      MEMB  
ATOM   2015  C21 CHL1M  38     -19.184 -19.599   7.203  1.00  0.00      MEMB  
ATOM   2016 H21A CHL1M  38     -18.674 -20.586   7.161  1.00  0.00      MEMB  
ATOM   2017 H21B CHL1M  38     -19.445 -19.121   6.235  1.00  0.00      MEMB  
ATOM   2018 H21C CHL1M  38     -20.116 -19.775   7.781  1.00  0.00      MEMB  
ATOM   2019  C22 CHL1M  38     -16.883 -19.362   8.290  1.00  0.00      MEMB  
ATOM   2020 H22A CHL1M  38     -16.308 -18.512   8.716  1.00  0.00      MEMB  
ATOM   2021 H22B CHL1M  38     -16.992 -20.259   8.937  1.00  0.00      MEMB  
ATOM   2022  C23 CHL1M  38     -16.099 -19.783   7.010  1.00  0.00      MEMB  
ATOM   2023 H23A CHL1M  38     -15.166 -20.221   7.424  1.00  0.00      MEMB  
ATOM   2024 H23B CHL1M  38     -16.663 -20.457   6.330  1.00  0.00      MEMB  
ATOM   2025  C24 CHL1M  38     -15.765 -18.592   6.138  1.00  0.00      MEMB  
ATOM   2026 H24A CHL1M  38     -16.626 -17.928   5.910  1.00  0.00      MEMB  
ATOM   2027 H24B CHL1M  38     -15.068 -17.959   6.727  1.00  0.00      MEMB  
ATOM   2028  C25 CHL1M  38     -15.113 -18.924   4.772  1.00  0.00      MEMB  
ATOM   2029  H25 CHL1M  38     -14.324 -19.707   4.773  1.00  0.00      MEMB  
ATOM   2030  C26 CHL1M  38     -16.251 -19.272   3.801  1.00  0.00      MEMB  
ATOM   2031 H26A CHL1M  38     -15.916 -19.390   2.749  1.00  0.00      MEMB  
ATOM   2032 H26B CHL1M  38     -16.798 -20.196   4.085  1.00  0.00      MEMB  
ATOM   2033 H26C CHL1M  38     -16.956 -18.418   3.708  1.00  0.00      MEMB  
ATOM   2034  C27 CHL1M  38     -14.438 -17.702   4.130  1.00  0.00      MEMB  
ATOM   2035 H27A CHL1M  38     -13.505 -17.471   4.686  1.00  0.00      MEMB  
ATOM   2036 H27B CHL1M  38     -14.125 -17.884   3.079  1.00  0.00      MEMB  
ATOM   2037 H27C CHL1M  38     -15.156 -16.857   4.191  1.00  0.00      MEMB  
ATOM   2038  C3  CHL1M  39      24.984   4.355  18.261  1.00  0.00      MEMB  
ATOM   2039  H3  CHL1M  39      25.984   3.872  18.215  1.00  0.00      MEMB  
ATOM   2040  O3  CHL1M  39      24.852   5.043  19.492  1.00  0.00      MEMB  
ATOM   2041  H3' CHL1M  39      25.292   5.887  19.369  1.00  0.00      MEMB  
ATOM   2042  C4  CHL1M  39      24.847   5.372  17.119  1.00  0.00      MEMB  
ATOM   2043  H4A CHL1M  39      23.913   5.956  17.270  1.00  0.00      MEMB  
ATOM   2044  H4B CHL1M  39      25.681   6.102  17.196  1.00  0.00      MEMB  
ATOM   2045  C5  CHL1M  39      24.816   4.693  15.765  1.00  0.00      MEMB  
ATOM   2046  C6  CHL1M  39      25.703   4.998  14.805  1.00  0.00      MEMB  
ATOM   2047  H6  CHL1M  39      26.452   5.782  14.991  1.00  0.00      MEMB  
ATOM   2048  C7  CHL1M  39      25.680   4.398  13.428  1.00  0.00      MEMB  
ATOM   2049  H7A CHL1M  39      25.856   5.183  12.662  1.00  0.00      MEMB  
ATOM   2050  H7B CHL1M  39      26.497   3.650  13.335  1.00  0.00      MEMB  
ATOM   2051  C8  CHL1M  39      24.329   3.701  13.118  1.00  0.00      MEMB  
ATOM   2052  H8  CHL1M  39      23.574   4.502  12.964  1.00  0.00      MEMB  
ATOM   2053  C14 CHL1M  39      24.448   2.850  11.862  1.00  0.00      MEMB  
ATOM   2054  H14 CHL1M  39      25.185   2.054  12.100  1.00  0.00      MEMB  
ATOM   2055  C15 CHL1M  39      24.985   3.521  10.588  1.00  0.00      MEMB  
ATOM   2056 H15A CHL1M  39      24.468   4.492  10.437  1.00  0.00      MEMB  
ATOM   2057 H15B CHL1M  39      26.080   3.699  10.634  1.00  0.00      MEMB  
ATOM   2058  C16 CHL1M  39      24.592   2.531   9.482  1.00  0.00      MEMB  
ATOM   2059 H16A CHL1M  39      24.085   3.091   8.667  1.00  0.00      MEMB  
ATOM   2060 H16B CHL1M  39      25.479   2.008   9.065  1.00  0.00      MEMB  
ATOM   2061  C17 CHL1M  39      23.604   1.493  10.110  1.00  0.00      MEMB  
ATOM   2062  H17 CHL1M  39      24.208   0.598  10.371  1.00  0.00      MEMB  
ATOM   2063  C13 CHL1M  39      23.166   2.127  11.451  1.00  0.00      MEMB  
ATOM   2064  C18 CHL1M  39      22.034   3.148  11.165  1.00  0.00      MEMB  
ATOM   2065 H18A CHL1M  39      21.821   3.788  12.048  1.00  0.00      MEMB  
ATOM   2066 H18B CHL1M  39      22.294   3.816  10.317  1.00  0.00      MEMB  
ATOM   2067 H18C CHL1M  39      21.088   2.622  10.914  1.00  0.00      MEMB  
ATOM   2068  C12 CHL1M  39      22.810   1.170  12.605  1.00  0.00      MEMB  
ATOM   2069 H12A CHL1M  39      21.874   0.609  12.397  1.00  0.00      MEMB  
ATOM   2070 H12B CHL1M  39      23.639   0.439  12.723  1.00  0.00      MEMB  
ATOM   2071  C11 CHL1M  39      22.640   1.938  13.926  1.00  0.00      MEMB  
ATOM   2072 H11A CHL1M  39      21.734   2.572  13.819  1.00  0.00      MEMB  
ATOM   2073 H11B CHL1M  39      22.433   1.223  14.751  1.00  0.00      MEMB  
ATOM   2074  C9  CHL1M  39      23.878   2.813  14.286  1.00  0.00      MEMB  
ATOM   2075  H9  CHL1M  39      24.713   2.097  14.437  1.00  0.00      MEMB  
ATOM   2076  C10 CHL1M  39      23.740   3.596  15.617  1.00  0.00      MEMB  
ATOM   2077  C19 CHL1M  39      22.345   4.274  15.657  1.00  0.00      MEMB  
ATOM   2078 H19A CHL1M  39      22.217   4.896  16.568  1.00  0.00      MEMB  
ATOM   2079 H19B CHL1M  39      22.189   4.921  14.767  1.00  0.00      MEMB  
ATOM   2080 H19C CHL1M  39      21.534   3.517  15.703  1.00  0.00      MEMB  
ATOM   2081  C1  CHL1M  39      23.881   2.599  16.804  1.00  0.00      MEMB  
ATOM   2082  H1A CHL1M  39      23.033   1.881  16.784  1.00  0.00      MEMB  
ATOM   2083  H1B CHL1M  39      24.822   2.020  16.684  1.00  0.00      MEMB  
ATOM   2084  C2  CHL1M  39      23.901   3.273  18.186  1.00  0.00      MEMB  
ATOM   2085  H2A CHL1M  39      24.063   2.514  18.981  1.00  0.00      MEMB  
ATOM   2086  H2B CHL1M  39      22.903   3.726  18.363  1.00  0.00      MEMB  
ATOM   2087  C20 CHL1M  39      22.521   1.045   9.111  1.00  0.00      MEMB  
ATOM   2088  H20 CHL1M  39      21.904   1.929   8.842  1.00  0.00      MEMB  
ATOM   2089  C21 CHL1M  39      21.594  -0.011   9.748  1.00  0.00      MEMB  
ATOM   2090 H21A CHL1M  39      20.985   0.440  10.560  1.00  0.00      MEMB  
ATOM   2091 H21B CHL1M  39      22.190  -0.850  10.166  1.00  0.00      MEMB  
ATOM   2092 H21C CHL1M  39      20.881  -0.421   9.001  1.00  0.00      MEMB  
ATOM   2093  C22 CHL1M  39      23.118   0.507   7.783  1.00  0.00      MEMB  
ATOM   2094 H22A CHL1M  39      23.902   1.198   7.406  1.00  0.00      MEMB  
ATOM   2095 H22B CHL1M  39      23.604  -0.475   7.969  1.00  0.00      MEMB  
ATOM   2096  C23 CHL1M  39      22.085   0.374   6.650  1.00  0.00      MEMB  
ATOM   2097 H23A CHL1M  39      21.304  -0.363   6.934  1.00  0.00      MEMB  
ATOM   2098 H23B CHL1M  39      21.587   1.356   6.500  1.00  0.00      MEMB  
ATOM   2099  C24 CHL1M  39      22.723  -0.062   5.322  1.00  0.00      MEMB  
ATOM   2100 H24A CHL1M  39      23.576   0.615   5.099  1.00  0.00      MEMB  
ATOM   2101 H24B CHL1M  39      23.131  -1.089   5.432  1.00  0.00      MEMB  
ATOM   2102  C25 CHL1M  39      21.760  -0.024   4.116  1.00  0.00      MEMB  
ATOM   2103  H25 CHL1M  39      21.407   1.023   3.998  1.00  0.00      MEMB  
ATOM   2104  C26 CHL1M  39      22.500  -0.424   2.830  1.00  0.00      MEMB  
ATOM   2105 H26A CHL1M  39      23.370   0.245   2.658  1.00  0.00      MEMB  
ATOM   2106 H26B CHL1M  39      22.866  -1.470   2.908  1.00  0.00      MEMB  
ATOM   2107 H26C CHL1M  39      21.820  -0.353   1.954  1.00  0.00      MEMB  
ATOM   2108  C27 CHL1M  39      20.526  -0.920   4.313  1.00  0.00      MEMB  
ATOM   2109 H27A CHL1M  39      19.923  -0.582   5.182  1.00  0.00      MEMB  
ATOM   2110 H27B CHL1M  39      19.880  -0.887   3.410  1.00  0.00      MEMB  
ATOM   2111 H27C CHL1M  39      20.835  -1.973   4.484  1.00  0.00      MEMB  
ATOM   2112  N   DPPCM  40     -22.317 -10.027  20.313  1.00  0.00      MEMB  
ATOM   2113  C13 DPPCM  40     -22.893  -8.751  20.698  1.00  0.00      MEMB  
ATOM   2114 H13A DPPCM  40     -23.732  -8.664  20.023  1.00  0.00      MEMB  
ATOM   2115 H13B DPPCM  40     -22.240  -7.914  20.499  1.00  0.00      MEMB  
ATOM   2116 H13C DPPCM  40     -23.165  -8.662  21.739  1.00  0.00      MEMB  
ATOM   2117  C14 DPPCM  40     -21.828  -9.873  18.911  1.00  0.00      MEMB  
ATOM   2118 H14A DPPCM  40     -21.233 -10.709  18.571  1.00  0.00      MEMB  
ATOM   2119 H14B DPPCM  40     -21.190  -9.005  18.985  1.00  0.00      MEMB  
ATOM   2120 H14C DPPCM  40     -22.627  -9.694  18.207  1.00  0.00      MEMB  
ATOM   2121  C15 DPPCM  40     -21.173 -10.347  21.258  1.00  0.00      MEMB  
ATOM   2122 H15A DPPCM  40     -21.574 -10.433  22.257  1.00  0.00      MEMB  
ATOM   2123 H15B DPPCM  40     -20.460  -9.536  21.266  1.00  0.00      MEMB  
ATOM   2124 H15C DPPCM  40     -20.663 -11.220  20.879  1.00  0.00      MEMB  
ATOM   2125  C12 DPPCM  40     -23.315 -11.103  20.405  1.00  0.00      MEMB  
ATOM   2126 H12A DPPCM  40     -23.382 -11.355  21.453  1.00  0.00      MEMB  
ATOM   2127 H12B DPPCM  40     -22.957 -12.016  19.952  1.00  0.00      MEMB  
ATOM   2128  C11 DPPCM  40     -24.775 -10.863  19.817  1.00  0.00      MEMB  
ATOM   2129 H11A DPPCM  40     -25.286 -10.100  20.442  1.00  0.00      MEMB  
ATOM   2130 H11B DPPCM  40     -25.279 -11.852  19.812  1.00  0.00      MEMB  
ATOM   2131  P   DPPCM  40     -26.149  -9.994  17.796  1.00  0.00      MEMB  
ATOM   2132  O13 DPPCM  40     -26.282  -8.553  17.503  1.00  0.00      MEMB  
ATOM   2133  O14 DPPCM  40     -27.319 -10.607  18.540  1.00  0.00      MEMB  
ATOM   2134  O11 DPPCM  40     -26.149 -10.747  16.426  1.00  0.00      MEMB  
ATOM   2135  O12 DPPCM  40     -24.735 -10.460  18.434  1.00  0.00      MEMB  
ATOM   2136  C1  DPPCM  40     -25.507 -12.016  16.294  1.00  0.00      MEMB  
ATOM   2137  HA  DPPCM  40     -25.879 -12.537  15.387  1.00  0.00      MEMB  
ATOM   2138  HB  DPPCM  40     -25.731 -12.719  17.125  1.00  0.00      MEMB  
ATOM   2139  C2  DPPCM  40     -23.896 -12.039  16.028  1.00  0.00      MEMB  
ATOM   2140  HS  DPPCM  40     -23.408 -11.923  17.019  1.00  0.00      MEMB  
ATOM   2141  O21 DPPCM  40     -23.458 -10.853  15.334  1.00  0.00      MEMB  
ATOM   2142  C21 DPPCM  40     -22.151 -10.689  15.198  1.00  0.00      MEMB  
ATOM   2143  O22 DPPCM  40     -21.197 -11.304  15.711  1.00  0.00      MEMB  
ATOM   2144  C22 DPPCM  40     -21.904  -9.629  14.159  1.00  0.00      MEMB  
ATOM   2145  H2R DPPCM  40     -21.295  -8.790  14.558  1.00  0.00      MEMB  
ATOM   2146  H2S DPPCM  40     -22.844  -9.253  13.701  1.00  0.00      MEMB  
ATOM   2147  C3  DPPCM  40     -23.449 -13.358  15.169  1.00  0.00      MEMB  
ATOM   2148  HX  DPPCM  40     -23.598 -14.277  15.775  1.00  0.00      MEMB  
ATOM   2149  HY  DPPCM  40     -22.349 -13.317  15.019  1.00  0.00      MEMB  
ATOM   2150  O31 DPPCM  40     -24.092 -13.356  13.887  1.00  0.00      MEMB  
ATOM   2151  C31 DPPCM  40     -24.859 -14.393  13.602  1.00  0.00      MEMB  
ATOM   2152  O32 DPPCM  40     -24.946 -15.389  14.371  1.00  0.00      MEMB  
ATOM   2153  C32 DPPCM  40     -25.594 -14.091  12.285  1.00  0.00      MEMB  
ATOM   2154  H2X DPPCM  40     -25.602 -13.007  12.039  1.00  0.00      MEMB  
ATOM   2155  H2Y DPPCM  40     -26.626 -14.499  12.327  1.00  0.00      MEMB  
ATOM   2156  C23 DPPCM  40     -20.956 -10.269  13.031  1.00  0.00      MEMB  
ATOM   2157  H3R DPPCM  40     -20.157 -10.872  13.512  1.00  0.00      MEMB  
ATOM   2158  H3S DPPCM  40     -20.355  -9.420  12.640  1.00  0.00      MEMB  
ATOM   2159  C24 DPPCM  40     -21.646 -11.051  11.968  1.00  0.00      MEMB  
ATOM   2160  H4R DPPCM  40     -22.377 -11.730  12.456  1.00  0.00      MEMB  
ATOM   2161  H4S DPPCM  40     -20.976 -11.582  11.259  1.00  0.00      MEMB  
ATOM   2162  C25 DPPCM  40     -22.592 -10.219  11.159  1.00  0.00      MEMB  
ATOM   2163  H5R DPPCM  40     -23.420  -9.726  11.713  1.00  0.00      MEMB  
ATOM   2164  H5S DPPCM  40     -23.053 -11.018  10.540  1.00  0.00      MEMB  
ATOM   2165  C26 DPPCM  40     -21.993  -9.196  10.204  1.00  0.00      MEMB  
ATOM   2166  H6R DPPCM  40     -21.233  -9.698   9.568  1.00  0.00      MEMB  
ATOM   2167  H6S DPPCM  40     -21.563  -8.322  10.737  1.00  0.00      MEMB  
ATOM   2168  C27 DPPCM  40     -23.003  -8.584   9.108  1.00  0.00      MEMB  
ATOM   2169  H7R DPPCM  40     -22.366  -7.922   8.483  1.00  0.00      MEMB  
ATOM   2170  H7S DPPCM  40     -23.618  -7.912   9.743  1.00  0.00      MEMB  
ATOM   2171  C28 DPPCM  40     -23.902  -9.601   8.428  1.00  0.00      MEMB  
ATOM   2172  H8R DPPCM  40     -24.596  -9.062   7.748  1.00  0.00      MEMB  
ATOM   2173  H8S DPPCM  40     -24.631 -10.094   9.105  1.00  0.00      MEMB  
ATOM   2174  C29 DPPCM  40     -23.138 -10.755   7.686  1.00  0.00      MEMB  
ATOM   2175  H9R DPPCM  40     -23.202 -11.652   8.338  1.00  0.00      MEMB  
ATOM   2176  H9S DPPCM  40     -22.085 -10.406   7.737  1.00  0.00      MEMB  
ATOM   2177 C210 DPPCM  40     -23.382 -10.996   6.198  1.00  0.00      MEMB  
ATOM   2178 H10R DPPCM  40     -22.570 -11.588   5.725  1.00  0.00      MEMB  
ATOM   2179 H10S DPPCM  40     -23.148 -10.023   5.716  1.00  0.00      MEMB  
ATOM   2180 C211 DPPCM  40     -24.857 -11.269   5.879  1.00  0.00      MEMB  
ATOM   2181 H11R DPPCM  40     -25.341 -11.476   6.857  1.00  0.00      MEMB  
ATOM   2182 H11S DPPCM  40     -24.927 -12.114   5.161  1.00  0.00      MEMB  
ATOM   2183 C212 DPPCM  40     -25.669 -10.124   5.237  1.00  0.00      MEMB  
ATOM   2184 H12R DPPCM  40     -25.331  -9.161   5.677  1.00  0.00      MEMB  
ATOM   2185 H12S DPPCM  40     -26.749 -10.307   5.422  1.00  0.00      MEMB  
ATOM   2186 C213 DPPCM  40     -25.605 -10.091   3.679  1.00  0.00      MEMB  
ATOM   2187 H13R DPPCM  40     -25.725 -11.106   3.241  1.00  0.00      MEMB  
ATOM   2188 H13S DPPCM  40     -24.599  -9.772   3.331  1.00  0.00      MEMB  
ATOM   2189 C214 DPPCM  40     -26.763  -9.388   3.093  1.00  0.00      MEMB  
ATOM   2190 H14R DPPCM  40     -26.655  -8.307   3.324  1.00  0.00      MEMB  
ATOM   2191 H14S DPPCM  40     -27.731  -9.767   3.486  1.00  0.00      MEMB  
ATOM   2192 C215 DPPCM  40     -26.996  -9.449   1.522  1.00  0.00      MEMB  
ATOM   2193 H15R DPPCM  40     -26.051  -9.056   1.090  1.00  0.00      MEMB  
ATOM   2194 H15S DPPCM  40     -27.747  -8.699   1.191  1.00  0.00      MEMB  
ATOM   2195 C216 DPPCM  40     -27.156 -10.812   0.778  1.00  0.00      MEMB  
ATOM   2196 H16R DPPCM  40     -27.195 -10.569  -0.305  1.00  0.00      MEMB  
ATOM   2197 H16S DPPCM  40     -28.157 -11.207   1.056  1.00  0.00      MEMB  
ATOM   2198 H16T DPPCM  40     -26.385 -11.569   1.038  1.00  0.00      MEMB  
ATOM   2199  C33 DPPCM  40     -24.709 -14.806  11.238  1.00  0.00      MEMB  
ATOM   2200  H3X DPPCM  40     -24.553 -15.881  11.471  1.00  0.00      MEMB  
ATOM   2201  H3Y DPPCM  40     -23.721 -14.307  11.147  1.00  0.00      MEMB  
ATOM   2202  C34 DPPCM  40     -25.389 -14.828   9.834  1.00  0.00      MEMB  
ATOM   2203  H4X DPPCM  40     -25.892 -13.852   9.665  1.00  0.00      MEMB  
ATOM   2204  H4Y DPPCM  40     -26.126 -15.651   9.951  1.00  0.00      MEMB  
ATOM   2205  C35 DPPCM  40     -24.439 -15.302   8.716  1.00  0.00      MEMB  
ATOM   2206  H5X DPPCM  40     -25.071 -15.881   8.010  1.00  0.00      MEMB  
ATOM   2207  H5Y DPPCM  40     -23.858 -16.127   9.181  1.00  0.00      MEMB  
ATOM   2208  C36 DPPCM  40     -23.682 -14.237   7.933  1.00  0.00      MEMB  
ATOM   2209  H6X DPPCM  40     -23.283 -13.669   8.800  1.00  0.00      MEMB  
ATOM   2210  H6Y DPPCM  40     -24.310 -13.564   7.309  1.00  0.00      MEMB  
ATOM   2211  C37 DPPCM  40     -22.509 -14.890   7.143  1.00  0.00      MEMB  
ATOM   2212  H7X DPPCM  40     -22.355 -15.953   7.426  1.00  0.00      MEMB  
ATOM   2213  H7Y DPPCM  40     -21.552 -14.334   7.237  1.00  0.00      MEMB  
ATOM   2214  C38 DPPCM  40     -22.800 -14.839   5.638  1.00  0.00      MEMB  
ATOM   2215  H8X DPPCM  40     -23.190 -13.852   5.309  1.00  0.00      MEMB  
ATOM   2216  H8Y DPPCM  40     -23.589 -15.575   5.370  1.00  0.00      MEMB  
ATOM   2217  C39 DPPCM  40     -21.599 -15.166   4.804  1.00  0.00      MEMB  
ATOM   2218  H9X DPPCM  40     -21.182 -16.120   5.192  1.00  0.00      MEMB  
ATOM   2219  H9Y DPPCM  40     -20.741 -14.496   5.024  1.00  0.00      MEMB  
ATOM   2220 C310 DPPCM  40     -21.866 -15.233   3.258  1.00  0.00      MEMB  
ATOM   2221 H10X DPPCM  40     -22.588 -16.031   2.981  1.00  0.00      MEMB  
ATOM   2222 H10Y DPPCM  40     -20.939 -15.536   2.727  1.00  0.00      MEMB  
ATOM   2223 C311 DPPCM  40     -22.349 -13.891   2.524  1.00  0.00      MEMB  
ATOM   2224 H11X DPPCM  40     -21.611 -13.066   2.623  1.00  0.00      MEMB  
ATOM   2225 H11Y DPPCM  40     -23.317 -13.608   2.991  1.00  0.00      MEMB  
ATOM   2226 C312 DPPCM  40     -22.586 -14.146   0.981  1.00  0.00      MEMB  
ATOM   2227 H12X DPPCM  40     -23.162 -15.085   0.841  1.00  0.00      MEMB  
ATOM   2228 H12Y DPPCM  40     -21.636 -14.144   0.405  1.00  0.00      MEMB  
ATOM   2229 C313 DPPCM  40     -23.532 -13.134   0.323  1.00  0.00      MEMB  
ATOM   2230 H13X DPPCM  40     -24.353 -12.861   1.020  1.00  0.00      MEMB  
ATOM   2231 H13Y DPPCM  40     -23.992 -13.699  -0.516  1.00  0.00      MEMB  
ATOM   2232 C314 DPPCM  40     -22.858 -11.756  -0.150  1.00  0.00      MEMB  
ATOM   2233 H14X DPPCM  40     -22.172 -11.425   0.660  1.00  0.00      MEMB  
ATOM   2234 H14Y DPPCM  40     -23.664 -11.004  -0.291  1.00  0.00      MEMB  
ATOM   2235 C315 DPPCM  40     -21.991 -11.709  -1.472  1.00  0.00      MEMB  
ATOM   2236 H15X DPPCM  40     -21.090 -12.327  -1.270  1.00  0.00      MEMB  
ATOM   2237 H15Y DPPCM  40     -21.733 -10.642  -1.646  1.00  0.00      MEMB  
ATOM   2238 C316 DPPCM  40     -22.620 -12.281  -2.715  1.00  0.00      MEMB  
ATOM   2239 H16X DPPCM  40     -23.686 -11.990  -2.600  1.00  0.00      MEMB  
ATOM   2240 H16Y DPPCM  40     -22.518 -13.373  -2.892  1.00  0.00      MEMB  
ATOM   2241 H16Z DPPCM  40     -22.388 -11.681  -3.622  1.00  0.00      MEMB  
ATOM   2242  N   POPCM  41     -25.269   1.405  19.125  1.00  0.00      MEMB  
ATOM   2243  C12 POPCM  41     -24.558   2.790  19.109  1.00  0.00      MEMB  
ATOM   2244 H12A POPCM  41     -23.877   2.647  18.283  1.00  0.00      MEMB  
ATOM   2245 H12B POPCM  41     -24.041   2.970  20.040  1.00  0.00      MEMB  
ATOM   2246  C13 POPCM  41     -26.167   1.277  20.251  1.00  0.00      MEMB  
ATOM   2247 H13A POPCM  41     -25.609   1.342  21.174  1.00  0.00      MEMB  
ATOM   2248 H13B POPCM  41     -26.925   2.042  20.187  1.00  0.00      MEMB  
ATOM   2249 H13C POPCM  41     -26.546   0.265  20.261  1.00  0.00      MEMB  
ATOM   2250  C14 POPCM  41     -26.060   1.132  17.913  1.00  0.00      MEMB  
ATOM   2251 H14A POPCM  41     -26.705   1.989  17.781  1.00  0.00      MEMB  
ATOM   2252 H14B POPCM  41     -25.385   1.091  17.070  1.00  0.00      MEMB  
ATOM   2253 H14C POPCM  41     -26.562   0.181  18.007  1.00  0.00      MEMB  
ATOM   2254  C15 POPCM  41     -24.102   0.446  19.226  1.00  0.00      MEMB  
ATOM   2255 H15A POPCM  41     -23.601   0.481  20.182  1.00  0.00      MEMB  
ATOM   2256 H15B POPCM  41     -23.522   0.614  18.331  1.00  0.00      MEMB  
ATOM   2257 H15C POPCM  41     -24.444  -0.579  19.216  1.00  0.00      MEMB  
ATOM   2258  C11 POPCM  41     -25.384   4.095  18.695  1.00  0.00      MEMB  
ATOM   2259 H11A POPCM  41     -25.732   4.048  17.642  1.00  0.00      MEMB  
ATOM   2260 H11B POPCM  41     -24.580   4.860  18.649  1.00  0.00      MEMB  
ATOM   2261  P   POPCM  41     -27.970   4.599  19.179  1.00  0.00      MEMB  
ATOM   2262  O13 POPCM  41     -28.721   5.410  20.139  1.00  0.00      MEMB  
ATOM   2263  O14 POPCM  41     -28.523   3.260  18.985  1.00  0.00      MEMB  
ATOM   2264  O12 POPCM  41     -26.446   4.434  19.680  1.00  0.00      MEMB  
ATOM   2265  O11 POPCM  41     -27.811   5.302  17.798  1.00  0.00      MEMB  
ATOM   2266  C1  POPCM  41     -28.870   5.796  16.989  1.00  0.00      MEMB  
ATOM   2267  HA  POPCM  41     -28.459   6.643  16.398  1.00  0.00      MEMB  
ATOM   2268  HB  POPCM  41     -29.736   6.093  17.619  1.00  0.00      MEMB  
ATOM   2269  C2  POPCM  41     -29.425   4.739  16.061  1.00  0.00      MEMB  
ATOM   2270  HS  POPCM  41     -29.882   3.902  16.631  1.00  0.00      MEMB  
ATOM   2271  O21 POPCM  41     -28.374   4.179  15.184  1.00  0.00      MEMB  
ATOM   2272  C21 POPCM  41     -28.511   2.893  14.913  1.00  0.00      MEMB  
ATOM   2273  O22 POPCM  41     -29.467   2.230  15.172  1.00  0.00      MEMB  
ATOM   2274  C22 POPCM  41     -27.250   2.377  14.111  1.00  0.00      MEMB  
ATOM   2275  H2R POPCM  41     -26.513   2.088  14.891  1.00  0.00      MEMB  
ATOM   2276  H2S POPCM  41     -26.769   3.217  13.566  1.00  0.00      MEMB  
ATOM   2277  C3  POPCM  41     -30.581   5.293  15.183  1.00  0.00      MEMB  
ATOM   2278  HX  POPCM  41     -31.412   5.606  15.851  1.00  0.00      MEMB  
ATOM   2279  HY  POPCM  41     -30.968   4.501  14.507  1.00  0.00      MEMB  
ATOM   2280  O31 POPCM  41     -30.115   6.435  14.404  1.00  0.00      MEMB  
ATOM   2281  C31 POPCM  41     -31.081   6.766  13.659  1.00  0.00      MEMB  
ATOM   2282  O32 POPCM  41     -32.158   6.189  13.558  1.00  0.00      MEMB  
ATOM   2283  C32 POPCM  41     -30.650   7.891  12.760  1.00  0.00      MEMB  
ATOM   2284  H2X POPCM  41     -30.545   8.844  13.323  1.00  0.00      MEMB  
ATOM   2285  H2Y POPCM  41     -31.483   8.146  12.071  1.00  0.00      MEMB  
ATOM   2286  C23 POPCM  41     -27.718   1.349  13.039  1.00  0.00      MEMB  
ATOM   2287  H3R POPCM  41     -28.101   0.462  13.587  1.00  0.00      MEMB  
ATOM   2288  H3S POPCM  41     -26.871   1.218  12.332  1.00  0.00      MEMB  
ATOM   2289  C24 POPCM  41     -28.841   1.825  12.131  1.00  0.00      MEMB  
ATOM   2290  H4R POPCM  41     -29.849   1.879  12.593  1.00  0.00      MEMB  
ATOM   2291  H4S POPCM  41     -29.083   1.016  11.409  1.00  0.00      MEMB  
ATOM   2292  C25 POPCM  41     -28.478   3.137  11.372  1.00  0.00      MEMB  
ATOM   2293  H5R POPCM  41     -27.493   3.018  10.872  1.00  0.00      MEMB  
ATOM   2294  H5S POPCM  41     -28.297   3.919  12.140  1.00  0.00      MEMB  
ATOM   2295  C26 POPCM  41     -29.564   3.542  10.326  1.00  0.00      MEMB  
ATOM   2296  H6R POPCM  41     -29.750   2.628   9.722  1.00  0.00      MEMB  
ATOM   2297  H6S POPCM  41     -29.096   4.271   9.631  1.00  0.00      MEMB  
ATOM   2298  C27 POPCM  41     -30.791   4.073  10.939  1.00  0.00      MEMB  
ATOM   2299  H7R POPCM  41     -30.457   4.944  11.544  1.00  0.00      MEMB  
ATOM   2300  H7S POPCM  41     -31.296   3.317  11.577  1.00  0.00      MEMB  
ATOM   2301  C28 POPCM  41     -31.828   4.507   9.778  1.00  0.00      MEMB  
ATOM   2302  H8R POPCM  41     -32.767   4.719  10.334  1.00  0.00      MEMB  
ATOM   2303  H8S POPCM  41     -32.011   3.651   9.094  1.00  0.00      MEMB  
ATOM   2304  C29 POPCM  41     -31.455   5.821   9.076  1.00  0.00      MEMB  
ATOM   2305  H91 POPCM  41     -31.141   6.640   9.740  1.00  0.00      MEMB  
ATOM   2306 C210 POPCM  41     -31.545   5.991   7.741  1.00  0.00      MEMB  
ATOM   2307 H101 POPCM  41     -31.285   6.916   7.206  1.00  0.00      MEMB  
ATOM   2308 C211 POPCM  41     -31.992   4.914   6.750  1.00  0.00      MEMB  
ATOM   2309 H11R POPCM  41     -32.491   5.290   5.832  1.00  0.00      MEMB  
ATOM   2310 H11S POPCM  41     -32.777   4.342   7.289  1.00  0.00      MEMB  
ATOM   2311 C212 POPCM  41     -30.893   3.843   6.386  1.00  0.00      MEMB  
ATOM   2312 H12R POPCM  41     -31.401   3.165   5.666  1.00  0.00      MEMB  
ATOM   2313 H12S POPCM  41     -30.635   3.254   7.291  1.00  0.00      MEMB  
ATOM   2314 C213 POPCM  41     -29.626   4.362   5.661  1.00  0.00      MEMB  
ATOM   2315 H13R POPCM  41     -28.886   3.570   5.417  1.00  0.00      MEMB  
ATOM   2316 H13S POPCM  41     -29.009   5.012   6.318  1.00  0.00      MEMB  
ATOM   2317 C214 POPCM  41     -29.873   5.093   4.329  1.00  0.00      MEMB  
ATOM   2318 H14R POPCM  41     -28.845   5.385   4.026  1.00  0.00      MEMB  
ATOM   2319 H14S POPCM  41     -30.574   5.938   4.498  1.00  0.00      MEMB  
ATOM   2320 C215 POPCM  41     -30.562   4.273   3.210  1.00  0.00      MEMB  
ATOM   2321 H15R POPCM  41     -31.568   4.068   3.635  1.00  0.00      MEMB  
ATOM   2322 H15S POPCM  41     -30.162   3.263   2.979  1.00  0.00      MEMB  
ATOM   2323 C216 POPCM  41     -30.745   5.061   1.947  1.00  0.00      MEMB  
ATOM   2324 H16R POPCM  41     -30.058   5.932   1.996  1.00  0.00      MEMB  
ATOM   2325 H16S POPCM  41     -31.793   5.429   1.983  1.00  0.00      MEMB  
ATOM   2326 C217 POPCM  41     -30.383   4.311   0.585  1.00  0.00      MEMB  
ATOM   2327 H17R POPCM  41     -30.610   3.244   0.795  1.00  0.00      MEMB  
ATOM   2328 H17S POPCM  41     -29.300   4.422   0.367  1.00  0.00      MEMB  
ATOM   2329 C218 POPCM  41     -31.169   4.736  -0.682  1.00  0.00      MEMB  
ATOM   2330 H18R POPCM  41     -32.253   4.849  -0.466  1.00  0.00      MEMB  
ATOM   2331 H18S POPCM  41     -30.934   4.016  -1.495  1.00  0.00      MEMB  
ATOM   2332 H18T POPCM  41     -30.834   5.747  -0.998  1.00  0.00      MEMB  
ATOM   2333  C33 POPCM  41     -29.326   7.638  12.082  1.00  0.00      MEMB  
ATOM   2334  H3X POPCM  41     -29.167   8.345  11.240  1.00  0.00      MEMB  
ATOM   2335  H3Y POPCM  41     -29.214   6.576  11.775  1.00  0.00      MEMB  
ATOM   2336  C34 POPCM  41     -28.129   8.062  13.108  1.00  0.00      MEMB  
ATOM   2337  H4X POPCM  41     -28.128   7.466  14.045  1.00  0.00      MEMB  
ATOM   2338  H4Y POPCM  41     -28.153   9.171  13.185  1.00  0.00      MEMB  
ATOM   2339  C35 POPCM  41     -26.749   7.823  12.581  1.00  0.00      MEMB  
ATOM   2340  H5X POPCM  41     -26.028   8.401  13.197  1.00  0.00      MEMB  
ATOM   2341  H5Y POPCM  41     -26.718   8.166  11.525  1.00  0.00      MEMB  
ATOM   2342  C36 POPCM  41     -26.295   6.350  12.378  1.00  0.00      MEMB  
ATOM   2343  H6X POPCM  41     -26.894   5.834  11.598  1.00  0.00      MEMB  
ATOM   2344  H6Y POPCM  41     -26.333   5.729  13.298  1.00  0.00      MEMB  
ATOM   2345  C37 POPCM  41     -24.856   6.301  11.764  1.00  0.00      MEMB  
ATOM   2346  H7X POPCM  41     -24.150   6.208  12.617  1.00  0.00      MEMB  
ATOM   2347  H7Y POPCM  41     -24.404   7.151  11.210  1.00  0.00      MEMB  
ATOM   2348  C38 POPCM  41     -24.538   5.077  10.791  1.00  0.00      MEMB  
ATOM   2349  H8X POPCM  41     -24.893   4.164  11.315  1.00  0.00      MEMB  
ATOM   2350  H8Y POPCM  41     -23.455   4.841  10.718  1.00  0.00      MEMB  
ATOM   2351  C39 POPCM  41     -25.230   5.214   9.369  1.00  0.00      MEMB  
ATOM   2352  H9X POPCM  41     -24.784   6.137   8.939  1.00  0.00      MEMB  
ATOM   2353  H9Y POPCM  41     -26.255   5.633   9.455  1.00  0.00      MEMB  
ATOM   2354 C310 POPCM  41     -24.959   4.039   8.483  1.00  0.00      MEMB  
ATOM   2355 H10X POPCM  41     -25.301   3.167   9.081  1.00  0.00      MEMB  
ATOM   2356 H10Y POPCM  41     -23.857   3.956   8.362  1.00  0.00      MEMB  
ATOM   2357 C311 POPCM  41     -25.767   4.206   7.211  1.00  0.00      MEMB  
ATOM   2358 H11X POPCM  41     -25.282   5.086   6.736  1.00  0.00      MEMB  
ATOM   2359 H11Y POPCM  41     -26.822   4.437   7.473  1.00  0.00      MEMB  
ATOM   2360 C312 POPCM  41     -25.671   3.044   6.114  1.00  0.00      MEMB  
ATOM   2361 H12X POPCM  41     -26.631   2.997   5.556  1.00  0.00      MEMB  
ATOM   2362 H12Y POPCM  41     -25.806   2.063   6.618  1.00  0.00      MEMB  
ATOM   2363 C313 POPCM  41     -24.451   3.083   5.167  1.00  0.00      MEMB  
ATOM   2364 H13X POPCM  41     -24.492   2.166   4.540  1.00  0.00      MEMB  
ATOM   2365 H13Y POPCM  41     -23.586   3.081   5.864  1.00  0.00      MEMB  
ATOM   2366 C314 POPCM  41     -24.406   4.284   4.239  1.00  0.00      MEMB  
ATOM   2367 H14X POPCM  41     -23.510   4.146   3.597  1.00  0.00      MEMB  
ATOM   2368 H14Y POPCM  41     -24.315   5.184   4.885  1.00  0.00      MEMB  
ATOM   2369 C315 POPCM  41     -25.697   4.393   3.431  1.00  0.00      MEMB  
ATOM   2370 H15X POPCM  41     -26.477   4.908   4.032  1.00  0.00      MEMB  
ATOM   2371 H15Y POPCM  41     -26.092   3.381   3.196  1.00  0.00      MEMB  
ATOM   2372 C316 POPCM  41     -25.531   5.058   2.060  1.00  0.00      MEMB  
ATOM   2373 H16X POPCM  41     -24.728   4.530   1.502  1.00  0.00      MEMB  
ATOM   2374 H16Y POPCM  41     -25.298   6.142   2.144  1.00  0.00      MEMB  
ATOM   2375 H16Z POPCM  41     -26.480   4.997   1.486  1.00  0.00      MEMB  
ATOM   2376  N   POPCM  42       6.966 -26.154  19.611  1.00  0.00      MEMB  
ATOM   2377  C12 POPCM  42       6.124 -26.512  18.393  1.00  0.00      MEMB  
ATOM   2378 H12A POPCM  42       5.376 -27.183  18.789  1.00  0.00      MEMB  
ATOM   2379 H12B POPCM  42       6.764 -27.087  17.742  1.00  0.00      MEMB  
ATOM   2380  C13 POPCM  42       6.149 -25.525  20.659  1.00  0.00      MEMB  
ATOM   2381 H13A POPCM  42       6.905 -25.493  21.430  1.00  0.00      MEMB  
ATOM   2382 H13B POPCM  42       5.704 -24.569  20.426  1.00  0.00      MEMB  
ATOM   2383 H13C POPCM  42       5.372 -26.224  20.931  1.00  0.00      MEMB  
ATOM   2384  C14 POPCM  42       7.598 -27.409  20.248  1.00  0.00      MEMB  
ATOM   2385 H14A POPCM  42       6.917 -28.242  20.339  1.00  0.00      MEMB  
ATOM   2386 H14B POPCM  42       8.299 -27.776  19.513  1.00  0.00      MEMB  
ATOM   2387 H14C POPCM  42       8.241 -27.062  21.043  1.00  0.00      MEMB  
ATOM   2388  C15 POPCM  42       8.062 -25.130  19.128  1.00  0.00      MEMB  
ATOM   2389 H15A POPCM  42       8.613 -25.668  18.371  1.00  0.00      MEMB  
ATOM   2390 H15B POPCM  42       8.669 -24.771  19.946  1.00  0.00      MEMB  
ATOM   2391 H15C POPCM  42       7.573 -24.295  18.649  1.00  0.00      MEMB  
ATOM   2392  C11 POPCM  42       5.441 -25.364  17.614  1.00  0.00      MEMB  
ATOM   2393 H11A POPCM  42       4.953 -25.830  16.732  1.00  0.00      MEMB  
ATOM   2394 H11B POPCM  42       6.194 -24.597  17.332  1.00  0.00      MEMB  
ATOM   2395  P   POPCM  42       3.107 -25.356  18.950  1.00  0.00      MEMB  
ATOM   2396  O13 POPCM  42       2.073 -24.351  19.007  1.00  0.00      MEMB  
ATOM   2397  O14 POPCM  42       3.370 -26.117  20.201  1.00  0.00      MEMB  
ATOM   2398  O12 POPCM  42       4.507 -24.731  18.458  1.00  0.00      MEMB  
ATOM   2399  O11 POPCM  42       2.783 -26.372  17.832  1.00  0.00      MEMB  
ATOM   2400  C1  POPCM  42       2.149 -27.644  17.961  1.00  0.00      MEMB  
ATOM   2401  HA  POPCM  42       1.322 -27.570  18.698  1.00  0.00      MEMB  
ATOM   2402  HB  POPCM  42       2.832 -28.350  18.480  1.00  0.00      MEMB  
ATOM   2403  C2  POPCM  42       1.704 -28.097  16.523  1.00  0.00      MEMB  
ATOM   2404  HS  POPCM  42       1.410 -29.164  16.626  1.00  0.00      MEMB  
ATOM   2405  O21 POPCM  42       2.743 -27.956  15.510  1.00  0.00      MEMB  
ATOM   2406  C21 POPCM  42       3.843 -28.627  15.674  1.00  0.00      MEMB  
ATOM   2407  O22 POPCM  42       4.170 -29.388  16.594  1.00  0.00      MEMB  
ATOM   2408  C22 POPCM  42       4.656 -28.463  14.438  1.00  0.00      MEMB  
ATOM   2409  H2R POPCM  42       5.002 -27.422  14.264  1.00  0.00      MEMB  
ATOM   2410  H2S POPCM  42       4.045 -28.624  13.524  1.00  0.00      MEMB  
ATOM   2411  C3  POPCM  42       0.452 -27.320  16.139  1.00  0.00      MEMB  
ATOM   2412  HX  POPCM  42      -0.181 -27.230  17.047  1.00  0.00      MEMB  
ATOM   2413  HY  POPCM  42      -0.096 -27.840  15.324  1.00  0.00      MEMB  
ATOM   2414  O31 POPCM  42       0.664 -25.970  15.767  1.00  0.00      MEMB  
ATOM   2415  C31 POPCM  42       0.492 -25.435  14.487  1.00  0.00      MEMB  
ATOM   2416  O32 POPCM  42       0.129 -26.090  13.501  1.00  0.00      MEMB  
ATOM   2417  C32 POPCM  42       1.012 -23.953  14.506  1.00  0.00      MEMB  
ATOM   2418  H2X POPCM  42       1.479 -23.837  15.507  1.00  0.00      MEMB  
ATOM   2419  H2Y POPCM  42       0.255 -23.190  14.221  1.00  0.00      MEMB  
ATOM   2420  C23 POPCM  42       5.770 -29.464  14.308  1.00  0.00      MEMB  
ATOM   2421  H3R POPCM  42       6.260 -29.652  15.287  1.00  0.00      MEMB  
ATOM   2422  H3S POPCM  42       6.542 -29.001  13.657  1.00  0.00      MEMB  
ATOM   2423  C24 POPCM  42       5.211 -30.864  13.806  1.00  0.00      MEMB  
ATOM   2424  H4R POPCM  42       4.435 -31.162  14.543  1.00  0.00      MEMB  
ATOM   2425  H4S POPCM  42       6.049 -31.591  13.748  1.00  0.00      MEMB  
ATOM   2426  C25 POPCM  42       4.712 -30.952  12.369  1.00  0.00      MEMB  
ATOM   2427  H5R POPCM  42       3.705 -30.509  12.214  1.00  0.00      MEMB  
ATOM   2428  H5S POPCM  42       4.757 -32.019  12.062  1.00  0.00      MEMB  
ATOM   2429  C26 POPCM  42       5.612 -30.122  11.379  1.00  0.00      MEMB  
ATOM   2430  H6R POPCM  42       6.691 -30.287  11.583  1.00  0.00      MEMB  
ATOM   2431  H6S POPCM  42       5.503 -29.020  11.472  1.00  0.00      MEMB  
ATOM   2432  C27 POPCM  42       5.381 -30.378   9.887  1.00  0.00      MEMB  
ATOM   2433  H7R POPCM  42       4.273 -30.403   9.810  1.00  0.00      MEMB  
ATOM   2434  H7S POPCM  42       5.885 -31.354   9.724  1.00  0.00      MEMB  
ATOM   2435  C28 POPCM  42       6.051 -29.453   8.842  1.00  0.00      MEMB  
ATOM   2436  H8R POPCM  42       5.518 -28.513   9.100  1.00  0.00      MEMB  
ATOM   2437  H8S POPCM  42       5.798 -29.717   7.793  1.00  0.00      MEMB  
ATOM   2438  C29 POPCM  42       7.620 -29.400   8.926  1.00  0.00      MEMB  
ATOM   2439  H91 POPCM  42       8.172 -30.150   8.340  1.00  0.00      MEMB  
ATOM   2440 C210 POPCM  42       8.370 -28.416   9.479  1.00  0.00      MEMB  
ATOM   2441 H101 POPCM  42       9.467 -28.448   9.409  1.00  0.00      MEMB  
ATOM   2442 C211 POPCM  42       7.903 -27.151  10.222  1.00  0.00      MEMB  
ATOM   2443 H11R POPCM  42       8.482 -27.083  11.168  1.00  0.00      MEMB  
ATOM   2444 H11S POPCM  42       6.812 -27.267  10.401  1.00  0.00      MEMB  
ATOM   2445 C212 POPCM  42       8.102 -25.945   9.319  1.00  0.00      MEMB  
ATOM   2446 H12R POPCM  42       9.178 -26.026   9.055  1.00  0.00      MEMB  
ATOM   2447 H12S POPCM  42       7.804 -25.012   9.842  1.00  0.00      MEMB  
ATOM   2448 C213 POPCM  42       7.267 -25.897   8.086  1.00  0.00      MEMB  
ATOM   2449 H13R POPCM  42       6.246 -26.011   8.508  1.00  0.00      MEMB  
ATOM   2450 H13S POPCM  42       7.579 -26.667   7.348  1.00  0.00      MEMB  
ATOM   2451 C214 POPCM  42       7.332 -24.472   7.505  1.00  0.00      MEMB  
ATOM   2452 H14R POPCM  42       7.179 -23.708   8.297  1.00  0.00      MEMB  
ATOM   2453 H14S POPCM  42       6.465 -24.299   6.831  1.00  0.00      MEMB  
ATOM   2454 C215 POPCM  42       8.608 -24.233   6.735  1.00  0.00      MEMB  
ATOM   2455 H15R POPCM  42       9.366 -24.007   7.515  1.00  0.00      MEMB  
ATOM   2456 H15S POPCM  42       8.676 -23.217   6.292  1.00  0.00      MEMB  
ATOM   2457 C216 POPCM  42       9.158 -25.163   5.628  1.00  0.00      MEMB  
ATOM   2458 H16R POPCM  42       9.493 -26.125   6.073  1.00  0.00      MEMB  
ATOM   2459 H16S POPCM  42      10.135 -24.895   5.174  1.00  0.00      MEMB  
ATOM   2460 C217 POPCM  42       8.074 -25.370   4.600  1.00  0.00      MEMB  
ATOM   2461 H17R POPCM  42       7.796 -24.328   4.336  1.00  0.00      MEMB  
ATOM   2462 H17S POPCM  42       7.233 -25.893   5.103  1.00  0.00      MEMB  
ATOM   2463 C218 POPCM  42       8.515 -26.233   3.448  1.00  0.00      MEMB  
ATOM   2464 H18R POPCM  42       9.090 -25.549   2.787  1.00  0.00      MEMB  
ATOM   2465 H18S POPCM  42       7.730 -26.709   2.822  1.00  0.00      MEMB  
ATOM   2466 H18T POPCM  42       9.058 -27.127   3.821  1.00  0.00      MEMB  
ATOM   2467  C33 POPCM  42       2.181 -23.877  13.469  1.00  0.00      MEMB  
ATOM   2468  H3X POPCM  42       2.638 -22.887  13.678  1.00  0.00      MEMB  
ATOM   2469  H3Y POPCM  42       1.671 -23.762  12.489  1.00  0.00      MEMB  
ATOM   2470  C34 POPCM  42       3.238 -25.028  13.419  1.00  0.00      MEMB  
ATOM   2471  H4X POPCM  42       2.747 -26.012  13.258  1.00  0.00      MEMB  
ATOM   2472  H4Y POPCM  42       3.871 -25.069  14.331  1.00  0.00      MEMB  
ATOM   2473  C35 POPCM  42       4.367 -24.962  12.245  1.00  0.00      MEMB  
ATOM   2474  H5X POPCM  42       5.096 -25.774  12.455  1.00  0.00      MEMB  
ATOM   2475  H5Y POPCM  42       4.937 -24.010  12.309  1.00  0.00      MEMB  
ATOM   2476  C36 POPCM  42       3.752 -25.187  10.846  1.00  0.00      MEMB  
ATOM   2477  H6X POPCM  42       4.533 -24.917  10.103  1.00  0.00      MEMB  
ATOM   2478  H6Y POPCM  42       2.817 -24.606  10.694  1.00  0.00      MEMB  
ATOM   2479  C37 POPCM  42       3.400 -26.655  10.652  1.00  0.00      MEMB  
ATOM   2480  H7X POPCM  42       2.797 -27.060  11.492  1.00  0.00      MEMB  
ATOM   2481  H7Y POPCM  42       4.379 -27.156  10.810  1.00  0.00      MEMB  
ATOM   2482  C38 POPCM  42       2.840 -27.077   9.298  1.00  0.00      MEMB  
ATOM   2483  H8X POPCM  42       2.887 -28.187   9.295  1.00  0.00      MEMB  
ATOM   2484  H8Y POPCM  42       3.508 -26.640   8.524  1.00  0.00      MEMB  
ATOM   2485  C39 POPCM  42       1.359 -26.650   9.074  1.00  0.00      MEMB  
ATOM   2486  H9X POPCM  42       1.318 -25.566   8.833  1.00  0.00      MEMB  
ATOM   2487  H9Y POPCM  42       0.893 -26.469  10.066  1.00  0.00      MEMB  
ATOM   2488 C310 POPCM  42       0.471 -27.500   8.114  1.00  0.00      MEMB  
ATOM   2489 H10X POPCM  42      -0.454 -26.942   7.857  1.00  0.00      MEMB  
ATOM   2490 H10Y POPCM  42       0.351 -28.420   8.725  1.00  0.00      MEMB  
ATOM   2491 C311 POPCM  42       1.038 -28.031   6.788  1.00  0.00      MEMB  
ATOM   2492 H11X POPCM  42       0.321 -28.823   6.481  1.00  0.00      MEMB  
ATOM   2493 H11Y POPCM  42       1.995 -28.561   6.983  1.00  0.00      MEMB  
ATOM   2494 C312 POPCM  42       1.076 -27.012   5.696  1.00  0.00      MEMB  
ATOM   2495 H12X POPCM  42       1.416 -25.980   5.926  1.00  0.00      MEMB  
ATOM   2496 H12Y POPCM  42       0.057 -26.879   5.274  1.00  0.00      MEMB  
ATOM   2497 C313 POPCM  42       1.967 -27.482   4.565  1.00  0.00      MEMB  
ATOM   2498 H13X POPCM  42       1.587 -28.463   4.207  1.00  0.00      MEMB  
ATOM   2499 H13Y POPCM  42       3.023 -27.568   4.899  1.00  0.00      MEMB  
ATOM   2500 C314 POPCM  42       1.755 -26.646   3.198  1.00  0.00      MEMB  
ATOM   2501 H14X POPCM  42       1.928 -25.562   3.368  1.00  0.00      MEMB  
ATOM   2502 H14Y POPCM  42       0.708 -26.759   2.843  1.00  0.00      MEMB  
ATOM   2503 C315 POPCM  42       2.756 -26.932   2.077  1.00  0.00      MEMB  
ATOM   2504 H15X POPCM  42       3.712 -26.707   2.597  1.00  0.00      MEMB  
ATOM   2505 H15Y POPCM  42       2.635 -26.258   1.202  1.00  0.00      MEMB  
ATOM   2506 C316 POPCM  42       2.891 -28.413   1.599  1.00  0.00      MEMB  
ATOM   2507 H16X POPCM  42       2.044 -28.687   0.934  1.00  0.00      MEMB  
ATOM   2508 H16Y POPCM  42       2.812 -28.984   2.549  1.00  0.00      MEMB  
ATOM   2509 H16Z POPCM  42       3.802 -28.644   1.007  1.00  0.00      MEMB  
ATOM   2510  N   DPPCM  43     -11.889 -18.887  18.585  1.00  0.00      MEMB  
ATOM   2511  C13 DPPCM  43     -10.678 -18.154  19.082  1.00  0.00      MEMB  
ATOM   2512 H13A DPPCM  43     -10.074 -17.782  18.268  1.00  0.00      MEMB  
ATOM   2513 H13B DPPCM  43     -10.046 -18.785  19.690  1.00  0.00      MEMB  
ATOM   2514 H13C DPPCM  43     -10.881 -17.294  19.703  1.00  0.00      MEMB  
ATOM   2515  C14 DPPCM  43     -11.400 -20.012  17.727  1.00  0.00      MEMB  
ATOM   2516 H14A DPPCM  43     -12.232 -20.656  17.485  1.00  0.00      MEMB  
ATOM   2517 H14B DPPCM  43     -10.672 -20.614  18.251  1.00  0.00      MEMB  
ATOM   2518 H14C DPPCM  43     -10.959 -19.668  16.803  1.00  0.00      MEMB  
ATOM   2519  C15 DPPCM  43     -12.613 -19.557  19.712  1.00  0.00      MEMB  
ATOM   2520 H15A DPPCM  43     -13.129 -18.860  20.355  1.00  0.00      MEMB  
ATOM   2521 H15B DPPCM  43     -11.946 -20.156  20.315  1.00  0.00      MEMB  
ATOM   2522 H15C DPPCM  43     -13.362 -20.220  19.305  1.00  0.00      MEMB  
ATOM   2523  C12 DPPCM  43     -12.799 -17.951  17.792  1.00  0.00      MEMB  
ATOM   2524 H12A DPPCM  43     -12.191 -17.379  17.107  1.00  0.00      MEMB  
ATOM   2525 H12B DPPCM  43     -13.201 -17.198  18.453  1.00  0.00      MEMB  
ATOM   2526  C11 DPPCM  43     -14.006 -18.536  17.001  1.00  0.00      MEMB  
ATOM   2527 H11A DPPCM  43     -13.597 -19.126  16.153  1.00  0.00      MEMB  
ATOM   2528 H11B DPPCM  43     -14.557 -17.687  16.543  1.00  0.00      MEMB  
ATOM   2529  P   DPPCM  43     -15.282 -20.788  17.505  1.00  0.00      MEMB  
ATOM   2530  O13 DPPCM  43     -16.620 -21.093  18.063  1.00  0.00      MEMB  
ATOM   2531  O14 DPPCM  43     -14.168 -21.623  18.008  1.00  0.00      MEMB  
ATOM   2532  O11 DPPCM  43     -15.306 -20.850  15.930  1.00  0.00      MEMB  
ATOM   2533  O12 DPPCM  43     -14.915 -19.275  17.823  1.00  0.00      MEMB  
ATOM   2534  C1  DPPCM  43     -14.636 -21.887  15.195  1.00  0.00      MEMB  
ATOM   2535  HA  DPPCM  43     -15.142 -22.007  14.212  1.00  0.00      MEMB  
ATOM   2536  HB  DPPCM  43     -14.695 -22.869  15.711  1.00  0.00      MEMB  
ATOM   2537  C2  DPPCM  43     -13.147 -21.548  14.889  1.00  0.00      MEMB  
ATOM   2538  HS  DPPCM  43     -12.674 -21.341  15.873  1.00  0.00      MEMB  
ATOM   2539  O21 DPPCM  43     -13.109 -20.387  14.040  1.00  0.00      MEMB  
ATOM   2540  C21 DPPCM  43     -11.967 -19.723  14.031  1.00  0.00      MEMB  
ATOM   2541  O22 DPPCM  43     -11.015 -19.947  14.761  1.00  0.00      MEMB  
ATOM   2542  C22 DPPCM  43     -12.079 -18.555  13.050  1.00  0.00      MEMB  
ATOM   2543  H2R DPPCM  43     -12.123 -17.613  13.637  1.00  0.00      MEMB  
ATOM   2544  H2S DPPCM  43     -13.041 -18.669  12.506  1.00  0.00      MEMB  
ATOM   2545  C3  DPPCM  43     -12.369 -22.739  14.255  1.00  0.00      MEMB  
ATOM   2546  HX  DPPCM  43     -12.431 -23.588  14.969  1.00  0.00      MEMB  
ATOM   2547  HY  DPPCM  43     -11.291 -22.491  14.158  1.00  0.00      MEMB  
ATOM   2548  O31 DPPCM  43     -12.966 -23.147  13.010  1.00  0.00      MEMB  
ATOM   2549  C31 DPPCM  43     -12.468 -22.596  11.913  1.00  0.00      MEMB  
ATOM   2550  O32 DPPCM  43     -11.495 -21.868  11.858  1.00  0.00      MEMB  
ATOM   2551  C32 DPPCM  43     -13.350 -22.993  10.738  1.00  0.00      MEMB  
ATOM   2552  H2X DPPCM  43     -14.363 -22.595  10.961  1.00  0.00      MEMB  
ATOM   2553  H2Y DPPCM  43     -13.413 -24.102  10.693  1.00  0.00      MEMB  
ATOM   2554  C23 DPPCM  43     -10.906 -18.498  12.043  1.00  0.00      MEMB  
ATOM   2555  H3R DPPCM  43     -10.704 -19.514  11.641  1.00  0.00      MEMB  
ATOM   2556  H3S DPPCM  43      -9.983 -18.162  12.562  1.00  0.00      MEMB  
ATOM   2557  C24 DPPCM  43     -11.187 -17.583  10.839  1.00  0.00      MEMB  
ATOM   2558  H4R DPPCM  43     -10.276 -17.571  10.203  1.00  0.00      MEMB  
ATOM   2559  H4S DPPCM  43     -11.371 -16.545  11.189  1.00  0.00      MEMB  
ATOM   2560  C25 DPPCM  43     -12.386 -18.043   9.993  1.00  0.00      MEMB  
ATOM   2561  H5R DPPCM  43     -13.324 -17.847  10.556  1.00  0.00      MEMB  
ATOM   2562  H5S DPPCM  43     -12.324 -19.141   9.836  1.00  0.00      MEMB  
ATOM   2563  C26 DPPCM  43     -12.504 -17.340   8.631  1.00  0.00      MEMB  
ATOM   2564  H6R DPPCM  43     -12.561 -16.242   8.794  1.00  0.00      MEMB  
ATOM   2565  H6S DPPCM  43     -13.462 -17.658   8.167  1.00  0.00      MEMB  
ATOM   2566  C27 DPPCM  43     -11.375 -17.645   7.631  1.00  0.00      MEMB  
ATOM   2567  H7R DPPCM  43     -10.416 -17.230   8.009  1.00  0.00      MEMB  
ATOM   2568  H7S DPPCM  43     -11.601 -17.127   6.674  1.00  0.00      MEMB  
ATOM   2569  C28 DPPCM  43     -11.187 -19.143   7.343  1.00  0.00      MEMB  
ATOM   2570  H8R DPPCM  43     -12.157 -19.588   7.035  1.00  0.00      MEMB  
ATOM   2571  H8S DPPCM  43     -10.856 -19.652   8.274  1.00  0.00      MEMB  
ATOM   2572  C29 DPPCM  43     -10.135 -19.396   6.254  1.00  0.00      MEMB  
ATOM   2573  H9R DPPCM  43      -9.254 -18.760   6.484  1.00  0.00      MEMB  
ATOM   2574  H9S DPPCM  43     -10.526 -19.061   5.270  1.00  0.00      MEMB  
ATOM   2575 C210 DPPCM  43      -9.668 -20.862   6.175  1.00  0.00      MEMB  
ATOM   2576 H10R DPPCM  43      -9.216 -21.137   7.152  1.00  0.00      MEMB  
ATOM   2577 H10S DPPCM  43      -8.871 -20.953   5.406  1.00  0.00      MEMB  
ATOM   2578 C211 DPPCM  43     -10.783 -21.869   5.851  1.00  0.00      MEMB  
ATOM   2579 H11R DPPCM  43     -11.580 -21.781   6.620  1.00  0.00      MEMB  
ATOM   2580 H11S DPPCM  43     -10.372 -22.899   5.932  1.00  0.00      MEMB  
ATOM   2581 C212 DPPCM  43     -11.402 -21.681   4.456  1.00  0.00      MEMB  
ATOM   2582 H12R DPPCM  43     -10.634 -21.827   3.667  1.00  0.00      MEMB  
ATOM   2583 H12S DPPCM  43     -11.769 -20.635   4.378  1.00  0.00      MEMB  
ATOM   2584 C213 DPPCM  43     -12.603 -22.608   4.219  1.00  0.00      MEMB  
ATOM   2585 H13R DPPCM  43     -13.287 -22.154   3.470  1.00  0.00      MEMB  
ATOM   2586 H13S DPPCM  43     -13.143 -22.668   5.188  1.00  0.00      MEMB  
ATOM   2587 C214 DPPCM  43     -12.252 -24.033   3.768  1.00  0.00      MEMB  
ATOM   2588 H14R DPPCM  43     -13.122 -24.701   3.946  1.00  0.00      MEMB  
ATOM   2589 H14S DPPCM  43     -11.423 -24.412   4.404  1.00  0.00      MEMB  
ATOM   2590 C215 DPPCM  43     -11.873 -24.131   2.284  1.00  0.00      MEMB  
ATOM   2591 H15R DPPCM  43     -11.190 -24.997   2.150  1.00  0.00      MEMB  
ATOM   2592 H15S DPPCM  43     -11.307 -23.224   1.982  1.00  0.00      MEMB  
ATOM   2593 C216 DPPCM  43     -13.082 -24.330   1.364  1.00  0.00      MEMB  
ATOM   2594 H16R DPPCM  43     -13.602 -25.280   1.610  1.00  0.00      MEMB  
ATOM   2595 H16S DPPCM  43     -12.763 -24.369   0.300  1.00  0.00      MEMB  
ATOM   2596 H16T DPPCM  43     -13.808 -23.498   1.483  1.00  0.00      MEMB  
ATOM   2597  C33 DPPCM  43     -12.872 -22.438   9.378  1.00  0.00      MEMB  
ATOM   2598  H3X DPPCM  43     -12.091 -23.099   8.944  1.00  0.00      MEMB  
ATOM   2599  H3Y DPPCM  43     -12.420 -21.432   9.510  1.00  0.00      MEMB  
ATOM   2600  C34 DPPCM  43     -14.045 -22.278   8.404  1.00  0.00      MEMB  
ATOM   2601  H4X DPPCM  43     -13.683 -21.793   7.473  1.00  0.00      MEMB  
ATOM   2602  H4Y DPPCM  43     -14.789 -21.608   8.885  1.00  0.00      MEMB  
ATOM   2603  C35 DPPCM  43     -14.750 -23.590   8.048  1.00  0.00      MEMB  
ATOM   2604  H5X DPPCM  43     -15.070 -24.088   8.988  1.00  0.00      MEMB  
ATOM   2605  H5Y DPPCM  43     -14.025 -24.257   7.534  1.00  0.00      MEMB  
ATOM   2606  C36 DPPCM  43     -15.998 -23.424   7.162  1.00  0.00      MEMB  
ATOM   2607  H6X DPPCM  43     -16.669 -22.644   7.582  1.00  0.00      MEMB  
ATOM   2608  H6Y DPPCM  43     -16.550 -24.388   7.177  1.00  0.00      MEMB  
ATOM   2609  C37 DPPCM  43     -15.665 -23.120   5.698  1.00  0.00      MEMB  
ATOM   2610  H7X DPPCM  43     -14.990 -23.919   5.323  1.00  0.00      MEMB  
ATOM   2611  H7Y DPPCM  43     -15.122 -22.152   5.646  1.00  0.00      MEMB  
ATOM   2612  C38 DPPCM  43     -16.876 -23.035   4.761  1.00  0.00      MEMB  
ATOM   2613  H8X DPPCM  43     -17.506 -22.170   5.059  1.00  0.00      MEMB  
ATOM   2614  H8Y DPPCM  43     -17.504 -23.947   4.851  1.00  0.00      MEMB  
ATOM   2615  C39 DPPCM  43     -16.422 -22.872   3.302  1.00  0.00      MEMB  
ATOM   2616  H9X DPPCM  43     -15.932 -23.806   2.954  1.00  0.00      MEMB  
ATOM   2617  H9Y DPPCM  43     -15.657 -22.067   3.266  1.00  0.00      MEMB  
ATOM   2618 C310 DPPCM  43     -17.557 -22.493   2.344  1.00  0.00      MEMB  
ATOM   2619 H10X DPPCM  43     -18.133 -21.649   2.781  1.00  0.00      MEMB  
ATOM   2620 H10Y DPPCM  43     -18.258 -23.347   2.225  1.00  0.00      MEMB  
ATOM   2621 C311 DPPCM  43     -17.028 -22.057   0.971  1.00  0.00      MEMB  
ATOM   2622 H11X DPPCM  43     -16.475 -22.895   0.496  1.00  0.00      MEMB  
ATOM   2623 H11Y DPPCM  43     -16.307 -21.226   1.130  1.00  0.00      MEMB  
ATOM   2624 C312 DPPCM  43     -18.150 -21.583   0.037  1.00  0.00      MEMB  
ATOM   2625 H12X DPPCM  43     -18.760 -20.818   0.564  1.00  0.00      MEMB  
ATOM   2626 H12Y DPPCM  43     -18.818 -22.444  -0.179  1.00  0.00      MEMB  
ATOM   2627 C313 DPPCM  43     -17.654 -20.993  -1.295  1.00  0.00      MEMB  
ATOM   2628 H13X DPPCM  43     -18.539 -20.710  -1.905  1.00  0.00      MEMB  
ATOM   2629 H13Y DPPCM  43     -17.109 -21.783  -1.854  1.00  0.00      MEMB  
ATOM   2630 C314 DPPCM  43     -16.731 -19.765  -1.160  1.00  0.00      MEMB  
ATOM   2631 H14X DPPCM  43     -16.483 -19.399  -2.179  1.00  0.00      MEMB  
ATOM   2632 H14Y DPPCM  43     -15.778 -20.086  -0.689  1.00  0.00      MEMB  
ATOM   2633 C315 DPPCM  43     -17.306 -18.595  -0.343  1.00  0.00      MEMB  
ATOM   2634 H15X DPPCM  43     -16.535 -17.797  -0.294  1.00  0.00      MEMB  
ATOM   2635 H15Y DPPCM  43     -17.487 -18.933   0.699  1.00  0.00      MEMB  
ATOM   2636 C316 DPPCM  43     -18.597 -17.998  -0.913  1.00  0.00      MEMB  
ATOM   2637 H16X DPPCM  43     -19.408 -18.757  -0.922  1.00  0.00      MEMB  
ATOM   2638 H16Y DPPCM  43     -18.436 -17.647  -1.955  1.00  0.00      MEMB  
ATOM   2639 H16Z DPPCM  43     -18.934 -17.136  -0.299  1.00  0.00      MEMB  
ATOM   2640  C3  CHL1M  44     -20.602  17.155  17.477  1.00  0.00      MEMB  
ATOM   2641  H3  CHL1M  44     -20.557  16.048  17.550  1.00  0.00      MEMB  
ATOM   2642  O3  CHL1M  44     -20.474  17.826  18.723  1.00  0.00      MEMB  
ATOM   2643  H3' CHL1M  44     -19.561  17.677  18.978  1.00  0.00      MEMB  
ATOM   2644  C4  CHL1M  44     -19.420  17.630  16.632  1.00  0.00      MEMB  
ATOM   2645  H4A CHL1M  44     -19.512  18.736  16.679  1.00  0.00      MEMB  
ATOM   2646  H4B CHL1M  44     -18.449  17.365  17.103  1.00  0.00      MEMB  
ATOM   2647  C5  CHL1M  44     -19.564  17.118  15.199  1.00  0.00      MEMB  
ATOM   2648  C6  CHL1M  44     -18.610  16.302  14.668  1.00  0.00      MEMB  
ATOM   2649  H6  CHL1M  44     -17.755  16.003  15.293  1.00  0.00      MEMB  
ATOM   2650  C7  CHL1M  44     -18.718  15.693  13.272  1.00  0.00      MEMB  
ATOM   2651  H7A CHL1M  44     -17.798  15.554  12.664  1.00  0.00      MEMB  
ATOM   2652  H7B CHL1M  44     -19.244  14.726  13.421  1.00  0.00      MEMB  
ATOM   2653  C8  CHL1M  44     -19.770  16.491  12.500  1.00  0.00      MEMB  
ATOM   2654  H8  CHL1M  44     -19.276  17.477  12.366  1.00  0.00      MEMB  
ATOM   2655  C14 CHL1M  44     -20.122  15.833  11.207  1.00  0.00      MEMB  
ATOM   2656  H14 CHL1M  44     -20.724  14.933  11.453  1.00  0.00      MEMB  
ATOM   2657  C15 CHL1M  44     -18.963  15.221  10.421  1.00  0.00      MEMB  
ATOM   2658 H15A CHL1M  44     -18.071  15.865  10.272  1.00  0.00      MEMB  
ATOM   2659 H15B CHL1M  44     -18.715  14.283  10.962  1.00  0.00      MEMB  
ATOM   2660  C16 CHL1M  44     -19.500  15.108   9.027  1.00  0.00      MEMB  
ATOM   2661 H16A CHL1M  44     -18.872  15.785   8.409  1.00  0.00      MEMB  
ATOM   2662 H16B CHL1M  44     -19.324  14.060   8.700  1.00  0.00      MEMB  
ATOM   2663  C17 CHL1M  44     -20.915  15.745   9.073  1.00  0.00      MEMB  
ATOM   2664  H17 CHL1M  44     -21.644  14.929   9.261  1.00  0.00      MEMB  
ATOM   2665  C13 CHL1M  44     -20.990  16.593  10.278  1.00  0.00      MEMB  
ATOM   2666  C18 CHL1M  44     -20.387  17.949   9.997  1.00  0.00      MEMB  
ATOM   2667 H18A CHL1M  44     -19.419  18.013   9.456  1.00  0.00      MEMB  
ATOM   2668 H18B CHL1M  44     -21.082  18.466   9.301  1.00  0.00      MEMB  
ATOM   2669 H18C CHL1M  44     -20.255  18.739  10.768  1.00  0.00      MEMB  
ATOM   2670  C12 CHL1M  44     -22.311  16.641  10.968  1.00  0.00      MEMB  
ATOM   2671 H12A CHL1M  44     -23.116  17.188  10.431  1.00  0.00      MEMB  
ATOM   2672 H12B CHL1M  44     -22.666  15.602  11.135  1.00  0.00      MEMB  
ATOM   2673  C11 CHL1M  44     -22.192  17.281  12.374  1.00  0.00      MEMB  
ATOM   2674 H11A CHL1M  44     -21.905  18.339  12.195  1.00  0.00      MEMB  
ATOM   2675 H11B CHL1M  44     -23.150  17.387  12.927  1.00  0.00      MEMB  
ATOM   2676  C9  CHL1M  44     -21.071  16.677  13.252  1.00  0.00      MEMB  
ATOM   2677  H9  CHL1M  44     -21.407  15.654  13.526  1.00  0.00      MEMB  
ATOM   2678  C10 CHL1M  44     -20.898  17.510  14.521  1.00  0.00      MEMB  
ATOM   2679  C19 CHL1M  44     -20.714  18.999  14.190  1.00  0.00      MEMB  
ATOM   2680 H19A CHL1M  44     -20.403  19.652  15.034  1.00  0.00      MEMB  
ATOM   2681 H19B CHL1M  44     -19.921  19.108  13.420  1.00  0.00      MEMB  
ATOM   2682 H19C CHL1M  44     -21.703  19.357  13.833  1.00  0.00      MEMB  
ATOM   2683  C1  CHL1M  44     -22.130  17.158  15.446  1.00  0.00      MEMB  
ATOM   2684  H1A CHL1M  44     -23.068  17.524  14.976  1.00  0.00      MEMB  
ATOM   2685  H1B CHL1M  44     -22.351  16.083  15.621  1.00  0.00      MEMB  
ATOM   2686  C2  CHL1M  44     -22.008  17.679  16.887  1.00  0.00      MEMB  
ATOM   2687  H2A CHL1M  44     -22.799  17.282  17.559  1.00  0.00      MEMB  
ATOM   2688  H2B CHL1M  44     -21.966  18.786  16.966  1.00  0.00      MEMB  
ATOM   2689  C20 CHL1M  44     -21.389  16.291   7.710  1.00  0.00      MEMB  
ATOM   2690  H20 CHL1M  44     -20.830  17.238   7.555  1.00  0.00      MEMB  
ATOM   2691  C21 CHL1M  44     -22.873  16.510   7.697  1.00  0.00      MEMB  
ATOM   2692 H21A CHL1M  44     -23.276  16.801   6.704  1.00  0.00      MEMB  
ATOM   2693 H21B CHL1M  44     -23.132  17.307   8.427  1.00  0.00      MEMB  
ATOM   2694 H21C CHL1M  44     -23.518  15.643   7.958  1.00  0.00      MEMB  
ATOM   2695  C22 CHL1M  44     -21.004  15.348   6.513  1.00  0.00      MEMB  
ATOM   2696 H22A CHL1M  44     -19.911  15.541   6.472  1.00  0.00      MEMB  
ATOM   2697 H22B CHL1M  44     -21.181  14.279   6.758  1.00  0.00      MEMB  
ATOM   2698  C23 CHL1M  44     -21.584  15.605   5.114  1.00  0.00      MEMB  
ATOM   2699 H23A CHL1M  44     -22.679  15.421   5.148  1.00  0.00      MEMB  
ATOM   2700 H23B CHL1M  44     -21.420  16.671   4.848  1.00  0.00      MEMB  
ATOM   2701  C24 CHL1M  44     -21.015  14.639   4.075  1.00  0.00      MEMB  
ATOM   2702 H24A CHL1M  44     -19.911  14.764   4.044  1.00  0.00      MEMB  
ATOM   2703 H24B CHL1M  44     -21.311  13.607   4.359  1.00  0.00      MEMB  
ATOM   2704  C25 CHL1M  44     -21.450  14.953   2.656  1.00  0.00      MEMB  
ATOM   2705  H25 CHL1M  44     -22.476  15.374   2.593  1.00  0.00      MEMB  
ATOM   2706  C26 CHL1M  44     -20.703  16.094   2.032  1.00  0.00      MEMB  
ATOM   2707 H26A CHL1M  44     -20.714  16.129   0.922  1.00  0.00      MEMB  
ATOM   2708 H26B CHL1M  44     -20.865  17.090   2.497  1.00  0.00      MEMB  
ATOM   2709 H26C CHL1M  44     -19.624  15.885   2.192  1.00  0.00      MEMB  
ATOM   2710  C27 CHL1M  44     -21.294  13.720   1.747  1.00  0.00      MEMB  
ATOM   2711 H27A CHL1M  44     -21.475  14.056   0.704  1.00  0.00      MEMB  
ATOM   2712 H27B CHL1M  44     -20.242  13.365   1.787  1.00  0.00      MEMB  
ATOM   2713 H27C CHL1M  44     -22.055  12.948   1.994  1.00  0.00      MEMB  
ATOM   2714  N   PSM M  45      -1.557 -28.887  22.275  1.00  0.00      MEMB  
ATOM   2715  C15 PSM M  45      -0.727 -29.941  21.883  1.00  0.00      MEMB  
ATOM   2716 H15A PSM M  45       0.233 -29.802  22.358  1.00  0.00      MEMB  
ATOM   2717 H15B PSM M  45      -1.014 -30.918  22.244  1.00  0.00      MEMB  
ATOM   2718 H15C PSM M  45      -0.565 -29.942  20.816  1.00  0.00      MEMB  
ATOM   2719  C14 PSM M  45      -3.019 -29.107  21.971  1.00  0.00      MEMB  
ATOM   2720 H14A PSM M  45      -3.678 -28.395  22.444  1.00  0.00      MEMB  
ATOM   2721 H14B PSM M  45      -3.190 -29.046  20.906  1.00  0.00      MEMB  
ATOM   2722 H14C PSM M  45      -3.249 -30.094  22.344  1.00  0.00      MEMB  
ATOM   2723  C13 PSM M  45      -1.294 -28.726  23.699  1.00  0.00      MEMB  
ATOM   2724 H13A PSM M  45      -2.017 -28.032  24.100  1.00  0.00      MEMB  
ATOM   2725 H13B PSM M  45      -1.404 -29.667  24.217  1.00  0.00      MEMB  
ATOM   2726 H13C PSM M  45      -0.362 -28.218  23.899  1.00  0.00      MEMB  
ATOM   2727  C12 PSM M  45      -1.141 -27.616  21.509  1.00  0.00      MEMB  
ATOM   2728 H12A PSM M  45      -0.118 -27.449  21.810  1.00  0.00      MEMB  
ATOM   2729 H12B PSM M  45      -0.928 -27.881  20.484  1.00  0.00      MEMB  
ATOM   2730  C11 PSM M  45      -1.975 -26.319  21.590  1.00  0.00      MEMB  
ATOM   2731 H11A PSM M  45      -2.259 -25.952  22.600  1.00  0.00      MEMB  
ATOM   2732 H11B PSM M  45      -1.375 -25.565  21.037  1.00  0.00      MEMB  
ATOM   2733  P   PSM M  45      -3.820 -25.459  19.864  1.00  0.00      MEMB  
ATOM   2734  O13 PSM M  45      -4.915 -26.055  19.099  1.00  0.00      MEMB  
ATOM   2735  O14 PSM M  45      -4.038 -24.192  20.628  1.00  0.00      MEMB  
ATOM   2736  O11 PSM M  45      -2.606 -25.190  18.796  1.00  0.00      MEMB  
ATOM   2737  O12 PSM M  45      -3.177 -26.592  20.787  1.00  0.00      MEMB  
ATOM   2738  C1S PSM M  45      -2.293 -26.052  17.739  1.00  0.00      MEMB  
ATOM   2739  H1S PSM M  45      -1.263 -26.346  18.032  1.00  0.00      MEMB  
ATOM   2740  H1T PSM M  45      -2.817 -27.032  17.738  1.00  0.00      MEMB  
ATOM   2741  NF  PSM M  45      -1.967 -26.298  15.310  1.00  0.00      MEMB  
ATOM   2742  HNF PSM M  45      -1.104 -26.113  14.845  1.00  0.00      MEMB  
ATOM   2743  C2S PSM M  45      -2.405 -25.393  16.354  1.00  0.00      MEMB  
ATOM   2744  H2S PSM M  45      -3.441 -25.031  16.185  1.00  0.00      MEMB  
ATOM   2745  C3S PSM M  45      -1.570 -24.137  16.300  1.00  0.00      MEMB  
ATOM   2746  H3S PSM M  45      -0.504 -24.396  16.477  1.00  0.00      MEMB  
ATOM   2747  O3  PSM M  45      -1.991 -23.192  17.266  1.00  0.00      MEMB  
ATOM   2748  HO3 PSM M  45      -2.791 -23.589  17.618  1.00  0.00      MEMB  
ATOM   2749  C4S PSM M  45      -1.632 -23.528  14.914  1.00  0.00      MEMB  
ATOM   2750  H4S PSM M  45      -2.545 -22.989  14.619  1.00  0.00      MEMB  
ATOM   2751  C5S PSM M  45      -0.678 -23.524  14.002  1.00  0.00      MEMB  
ATOM   2752  H5S PSM M  45       0.319 -23.943  14.204  1.00  0.00      MEMB  
ATOM   2753  C6S PSM M  45      -0.774 -22.998  12.601  1.00  0.00      MEMB  
ATOM   2754  H6S PSM M  45      -1.672 -22.351  12.506  1.00  0.00      MEMB  
ATOM   2755  H6T PSM M  45       0.108 -22.353  12.399  1.00  0.00      MEMB  
ATOM   2756  C7S PSM M  45      -0.706 -24.128  11.547  1.00  0.00      MEMB  
ATOM   2757  H7S PSM M  45       0.328 -24.506  11.397  1.00  0.00      MEMB  
ATOM   2758  H7T PSM M  45      -1.277 -24.985  11.964  1.00  0.00      MEMB  
ATOM   2759  C8S PSM M  45      -1.237 -23.949  10.136  1.00  0.00      MEMB  
ATOM   2760  H8S PSM M  45      -2.309 -23.660  10.165  1.00  0.00      MEMB  
ATOM   2761  H8T PSM M  45      -0.738 -23.012   9.809  1.00  0.00      MEMB  
ATOM   2762  C9S PSM M  45      -0.802 -24.966   8.993  1.00  0.00      MEMB  
ATOM   2763  H9S PSM M  45       0.248 -25.312   9.106  1.00  0.00      MEMB  
ATOM   2764  H9T PSM M  45      -1.568 -25.758   8.850  1.00  0.00      MEMB  
ATOM   2765 C10S PSM M  45      -0.706 -24.263   7.556  1.00  0.00      MEMB  
ATOM   2766 H10S PSM M  45      -1.673 -23.750   7.365  1.00  0.00      MEMB  
ATOM   2767 H10T PSM M  45       0.030 -23.440   7.432  1.00  0.00      MEMB  
ATOM   2768 C11S PSM M  45      -0.620 -25.265   6.411  1.00  0.00      MEMB  
ATOM   2769 H11S PSM M  45       0.381 -25.744   6.367  1.00  0.00      MEMB  
ATOM   2770 H11T PSM M  45      -1.334 -26.015   6.812  1.00  0.00      MEMB  
ATOM   2771 C12S PSM M  45      -0.875 -24.840   4.980  1.00  0.00      MEMB  
ATOM   2772 H12S PSM M  45      -1.783 -24.207   4.879  1.00  0.00      MEMB  
ATOM   2773 H12T PSM M  45      -0.011 -24.198   4.707  1.00  0.00      MEMB  
ATOM   2774 C13S PSM M  45      -0.938 -25.963   3.970  1.00  0.00      MEMB  
ATOM   2775 H13S PSM M  45      -0.074 -26.617   4.211  1.00  0.00      MEMB  
ATOM   2776 H13T PSM M  45      -1.807 -26.635   4.139  1.00  0.00      MEMB  
ATOM   2777 C14S PSM M  45      -0.813 -25.577   2.436  1.00  0.00      MEMB  
ATOM   2778 H14S PSM M  45      -1.634 -24.855   2.239  1.00  0.00      MEMB  
ATOM   2779 H14T PSM M  45       0.077 -24.921   2.333  1.00  0.00      MEMB  
ATOM   2780 C15S PSM M  45      -0.872 -26.799   1.423  1.00  0.00      MEMB  
ATOM   2781 H15S PSM M  45      -0.071 -27.509   1.721  1.00  0.00      MEMB  
ATOM   2782 H15T PSM M  45      -1.872 -27.282   1.420  1.00  0.00      MEMB  
ATOM   2783 C16S PSM M  45      -0.513 -26.348   0.019  1.00  0.00      MEMB  
ATOM   2784 H16S PSM M  45      -1.297 -25.698  -0.426  1.00  0.00      MEMB  
ATOM   2785 H16T PSM M  45       0.443 -25.784   0.064  1.00  0.00      MEMB  
ATOM   2786 C17S PSM M  45      -0.449 -27.514  -0.993  1.00  0.00      MEMB  
ATOM   2787 H17S PSM M  45       0.467 -28.138  -0.915  1.00  0.00      MEMB  
ATOM   2788 H17T PSM M  45      -1.333 -28.186  -0.976  1.00  0.00      MEMB  
ATOM   2789 C18S PSM M  45      -0.470 -26.959  -2.426  1.00  0.00      MEMB  
ATOM   2790 H18S PSM M  45      -1.462 -26.485  -2.588  1.00  0.00      MEMB  
ATOM   2791 H18T PSM M  45       0.225 -26.099  -2.532  1.00  0.00      MEMB  
ATOM   2792 H18U PSM M  45      -0.280 -27.788  -3.140  1.00  0.00      MEMB  
ATOM   2793  C1F PSM M  45      -2.554 -27.498  14.962  1.00  0.00      MEMB  
ATOM   2794  OF  PSM M  45      -3.394 -28.087  15.657  1.00  0.00      MEMB  
ATOM   2795  C2F PSM M  45      -2.007 -28.045  13.685  1.00  0.00      MEMB  
ATOM   2796  H2F PSM M  45      -0.999 -28.469  13.884  1.00  0.00      MEMB  
ATOM   2797  H2G PSM M  45      -2.076 -27.249  12.913  1.00  0.00      MEMB  
ATOM   2798  C3F PSM M  45      -2.784 -29.224  13.097  1.00  0.00      MEMB  
ATOM   2799  H3F PSM M  45      -3.207 -29.815  13.937  1.00  0.00      MEMB  
ATOM   2800  H3G PSM M  45      -2.052 -29.927  12.647  1.00  0.00      MEMB  
ATOM   2801  C4F PSM M  45      -3.928 -28.893  12.065  1.00  0.00      MEMB  
ATOM   2802  H4F PSM M  45      -3.503 -28.193  11.314  1.00  0.00      MEMB  
ATOM   2803  H4G PSM M  45      -4.741 -28.294  12.529  1.00  0.00      MEMB  
ATOM   2804  C5F PSM M  45      -4.480 -30.107  11.390  1.00  0.00      MEMB  
ATOM   2805  H5F PSM M  45      -5.452 -29.855  10.914  1.00  0.00      MEMB  
ATOM   2806  H5G PSM M  45      -4.667 -30.839  12.205  1.00  0.00      MEMB  
ATOM   2807  C6F PSM M  45      -3.589 -30.697  10.259  1.00  0.00      MEMB  
ATOM   2808  H6F PSM M  45      -4.085 -31.666  10.037  1.00  0.00      MEMB  
ATOM   2809  H6G PSM M  45      -2.578 -30.874  10.684  1.00  0.00      MEMB  
ATOM   2810  C7F PSM M  45      -3.498 -29.782   9.083  1.00  0.00      MEMB  
ATOM   2811  H7F PSM M  45      -2.963 -28.843   9.342  1.00  0.00      MEMB  
ATOM   2812  H7G PSM M  45      -4.500 -29.551   8.660  1.00  0.00      MEMB  
ATOM   2813  C8F PSM M  45      -2.682 -30.376   7.947  1.00  0.00      MEMB  
ATOM   2814  H8F PSM M  45      -3.207 -31.287   7.587  1.00  0.00      MEMB  
ATOM   2815  H8G PSM M  45      -1.670 -30.672   8.296  1.00  0.00      MEMB  
ATOM   2816  C9F PSM M  45      -2.729 -29.558   6.612  1.00  0.00      MEMB  
ATOM   2817  H9F PSM M  45      -1.926 -29.819   5.891  1.00  0.00      MEMB  
ATOM   2818  H9G PSM M  45      -2.562 -28.492   6.875  1.00  0.00      MEMB  
ATOM   2819 C10F PSM M  45      -4.119 -29.699   5.866  1.00  0.00      MEMB  
ATOM   2820 H10F PSM M  45      -4.992 -29.580   6.543  1.00  0.00      MEMB  
ATOM   2821 H10G PSM M  45      -4.206 -30.677   5.346  1.00  0.00      MEMB  
ATOM   2822 C11F PSM M  45      -4.278 -28.603   4.729  1.00  0.00      MEMB  
ATOM   2823 H11F PSM M  45      -3.574 -28.884   3.917  1.00  0.00      MEMB  
ATOM   2824 H11G PSM M  45      -3.978 -27.650   5.213  1.00  0.00      MEMB  
ATOM   2825 C12F PSM M  45      -5.713 -28.327   4.226  1.00  0.00      MEMB  
ATOM   2826 H12F PSM M  45      -6.333 -28.009   5.091  1.00  0.00      MEMB  
ATOM   2827 H12G PSM M  45      -6.172 -29.294   3.932  1.00  0.00      MEMB  
ATOM   2828 C13F PSM M  45      -5.659 -27.396   2.963  1.00  0.00      MEMB  
ATOM   2829 H13F PSM M  45      -4.784 -27.571   2.300  1.00  0.00      MEMB  
ATOM   2830 H13G PSM M  45      -5.452 -26.401   3.413  1.00  0.00      MEMB  
ATOM   2831 C14F PSM M  45      -6.975 -27.290   2.232  1.00  0.00      MEMB  
ATOM   2832 H14F PSM M  45      -7.022 -26.293   1.743  1.00  0.00      MEMB  
ATOM   2833 H14G PSM M  45      -7.852 -27.432   2.899  1.00  0.00      MEMB  
ATOM   2834 C15F PSM M  45      -7.089 -28.327   1.162  1.00  0.00      MEMB  
ATOM   2835 H15F PSM M  45      -6.760 -29.306   1.570  1.00  0.00      MEMB  
ATOM   2836 H15G PSM M  45      -6.387 -28.126   0.324  1.00  0.00      MEMB  
ATOM   2837 C16F PSM M  45      -8.479 -28.447   0.554  1.00  0.00      MEMB  
ATOM   2838 H16F PSM M  45      -9.211 -29.077   1.102  1.00  0.00      MEMB  
ATOM   2839 H16G PSM M  45      -8.861 -27.407   0.464  1.00  0.00      MEMB  
ATOM   2840 H16H PSM M  45      -8.486 -28.818  -0.493  1.00  0.00      MEMB  
ATOM   2841  C3  CHL1M  46      -3.079  27.107  18.166  1.00  0.00      MEMB  
ATOM   2842  H3  CHL1M  46      -3.809  27.937  18.281  1.00  0.00      MEMB  
ATOM   2843  O3  CHL1M  46      -2.637  26.694  19.449  1.00  0.00      MEMB  
ATOM   2844  H3' CHL1M  46      -1.952  27.322  19.690  1.00  0.00      MEMB  
ATOM   2845  C4  CHL1M  46      -3.747  25.919  17.449  1.00  0.00      MEMB  
ATOM   2846  H4A CHL1M  46      -3.002  25.097  17.386  1.00  0.00      MEMB  
ATOM   2847  H4B CHL1M  46      -4.575  25.535  18.083  1.00  0.00      MEMB  
ATOM   2848  C5  CHL1M  46      -4.219  26.281  16.056  1.00  0.00      MEMB  
ATOM   2849  C6  CHL1M  46      -5.492  26.108  15.655  1.00  0.00      MEMB  
ATOM   2850  H6  CHL1M  46      -6.231  25.655  16.332  1.00  0.00      MEMB  
ATOM   2851  C7  CHL1M  46      -5.985  26.423  14.267  1.00  0.00      MEMB  
ATOM   2852  H7A CHL1M  46      -6.619  25.596  13.883  1.00  0.00      MEMB  
ATOM   2853  H7B CHL1M  46      -6.624  27.330  14.303  1.00  0.00      MEMB  
ATOM   2854  C8  CHL1M  46      -4.827  26.671  13.261  1.00  0.00      MEMB  
ATOM   2855  H8  CHL1M  46      -4.381  25.684  13.013  1.00  0.00      MEMB  
ATOM   2856  C14 CHL1M  46      -5.349  27.306  11.979  1.00  0.00      MEMB  
ATOM   2857  H14 CHL1M  46      -5.794  28.278  12.280  1.00  0.00      MEMB  
ATOM   2858  C15 CHL1M  46      -6.470  26.566  11.227  1.00  0.00      MEMB  
ATOM   2859 H15A CHL1M  46      -6.236  25.481  11.187  1.00  0.00      MEMB  
ATOM   2860 H15B CHL1M  46      -7.455  26.707  11.721  1.00  0.00      MEMB  
ATOM   2861  C16 CHL1M  46      -6.425  27.173   9.816  1.00  0.00      MEMB  
ATOM   2862 H16A CHL1M  46      -6.336  26.350   9.075  1.00  0.00      MEMB  
ATOM   2863 H16B CHL1M  46      -7.347  27.754   9.599  1.00  0.00      MEMB  
ATOM   2864  C17 CHL1M  46      -5.163  28.097   9.754  1.00  0.00      MEMB  
ATOM   2865  H17 CHL1M  46      -5.501  29.120  10.026  1.00  0.00      MEMB  
ATOM   2866  C13 CHL1M  46      -4.280  27.636  10.936  1.00  0.00      MEMB  
ATOM   2867  C18 CHL1M  46      -3.519  26.356  10.502  1.00  0.00      MEMB  
ATOM   2868 H18A CHL1M  46      -2.728  26.612   9.765  1.00  0.00      MEMB  
ATOM   2869 H18B CHL1M  46      -3.019  25.868  11.366  1.00  0.00      MEMB  
ATOM   2870 H18C CHL1M  46      -4.203  25.614  10.039  1.00  0.00      MEMB  
ATOM   2871  C12 CHL1M  46      -3.352  28.682  11.587  1.00  0.00      MEMB  
ATOM   2872 H12A CHL1M  46      -2.532  28.994  10.905  1.00  0.00      MEMB  
ATOM   2873 H12B CHL1M  46      -3.947  29.586  11.836  1.00  0.00      MEMB  
ATOM   2874  C11 CHL1M  46      -2.721  28.131  12.880  1.00  0.00      MEMB  
ATOM   2875 H11A CHL1M  46      -2.007  27.331  12.590  1.00  0.00      MEMB  
ATOM   2876 H11B CHL1M  46      -2.124  28.939  13.355  1.00  0.00      MEMB  
ATOM   2877  C9  CHL1M  46      -3.761  27.571  13.898  1.00  0.00      MEMB  
ATOM   2878  H9  CHL1M  46      -4.318  28.467  14.245  1.00  0.00      MEMB  
ATOM   2879  C10 CHL1M  46      -3.138  26.928  15.167  1.00  0.00      MEMB  
ATOM   2880  C19 CHL1M  46      -2.184  25.776  14.756  1.00  0.00      MEMB  
ATOM   2881 H19A CHL1M  46      -1.713  25.299  15.642  1.00  0.00      MEMB  
ATOM   2882 H19B CHL1M  46      -2.715  24.990  14.179  1.00  0.00      MEMB  
ATOM   2883 H19C CHL1M  46      -1.353  26.166  14.129  1.00  0.00      MEMB  
ATOM   2884  C1  CHL1M  46      -2.351  28.025  15.947  1.00  0.00      MEMB  
ATOM   2885  H1A CHL1M  46      -1.459  28.333  15.362  1.00  0.00      MEMB  
ATOM   2886  H1B CHL1M  46      -2.998  28.922  16.046  1.00  0.00      MEMB  
ATOM   2887  C2  CHL1M  46      -1.888  27.616  17.356  1.00  0.00      MEMB  
ATOM   2888  H2A CHL1M  46      -1.416  28.493  17.849  1.00  0.00      MEMB  
ATOM   2889  H2B CHL1M  46      -1.114  26.823  17.279  1.00  0.00      MEMB  
ATOM   2890  C20 CHL1M  46      -4.559  28.176   8.337  1.00  0.00      MEMB  
ATOM   2891  H20 CHL1M  46      -4.208  27.165   8.041  1.00  0.00      MEMB  
ATOM   2892  C21 CHL1M  46      -3.349  29.132   8.316  1.00  0.00      MEMB  
ATOM   2893 H21A CHL1M  46      -2.496  28.699   8.880  1.00  0.00      MEMB  
ATOM   2894 H21B CHL1M  46      -3.619  30.118   8.752  1.00  0.00      MEMB  
ATOM   2895 H21C CHL1M  46      -2.991  29.292   7.276  1.00  0.00      MEMB  
ATOM   2896  C22 CHL1M  46      -5.610  28.611   7.277  1.00  0.00      MEMB  
ATOM   2897 H22A CHL1M  46      -6.485  27.928   7.326  1.00  0.00      MEMB  
ATOM   2898 H22B CHL1M  46      -5.971  29.633   7.520  1.00  0.00      MEMB  
ATOM   2899  C23 CHL1M  46      -5.110  28.605   5.818  1.00  0.00      MEMB  
ATOM   2900 H23A CHL1M  46      -4.155  28.040   5.750  1.00  0.00      MEMB  
ATOM   2901 H23B CHL1M  46      -5.856  28.067   5.195  1.00  0.00      MEMB  
ATOM   2902  C24 CHL1M  46      -4.927  30.023   5.247  1.00  0.00      MEMB  
ATOM   2903 H24A CHL1M  46      -5.914  30.530   5.212  1.00  0.00      MEMB  
ATOM   2904 H24B CHL1M  46      -4.278  30.606   5.935  1.00  0.00      MEMB  
ATOM   2905  C25 CHL1M  46      -4.292  30.071   3.841  1.00  0.00      MEMB  
ATOM   2906  H25 CHL1M  46      -3.299  29.576   3.899  1.00  0.00      MEMB  
ATOM   2907  C26 CHL1M  46      -5.138  29.333   2.792  1.00  0.00      MEMB  
ATOM   2908 H26A CHL1M  46      -5.227  28.254   3.041  1.00  0.00      MEMB  
ATOM   2909 H26B CHL1M  46      -6.157  29.772   2.740  1.00  0.00      MEMB  
ATOM   2910 H26C CHL1M  46      -4.666  29.418   1.790  1.00  0.00      MEMB  
ATOM   2911  C27 CHL1M  46      -4.073  31.529   3.403  1.00  0.00      MEMB  
ATOM   2912 H27A CHL1M  46      -3.563  31.565   2.417  1.00  0.00      MEMB  
ATOM   2913 H27B CHL1M  46      -5.048  32.055   3.317  1.00  0.00      MEMB  
ATOM   2914 H27C CHL1M  46      -3.446  32.070   4.144  1.00  0.00      MEMB  
ATOM   2915  C3  CHL1M  47      12.662 -24.324  17.407  1.00  0.00      MEMB  
ATOM   2916  H3  CHL1M  47      11.870 -23.561  17.246  1.00  0.00      MEMB  
ATOM   2917  O3  CHL1M  47      12.841 -24.527  18.793  1.00  0.00      MEMB  
ATOM   2918  H3' CHL1M  47      12.238 -25.214  19.087  1.00  0.00      MEMB  
ATOM   2919  C4  CHL1M  47      12.373 -25.718  16.751  1.00  0.00      MEMB  
ATOM   2920  H4A CHL1M  47      13.138 -26.408  17.168  1.00  0.00      MEMB  
ATOM   2921  H4B CHL1M  47      11.429 -26.110  17.185  1.00  0.00      MEMB  
ATOM   2922  C5  CHL1M  47      12.435 -25.632  15.249  1.00  0.00      MEMB  
ATOM   2923  C6  CHL1M  47      11.392 -26.068  14.532  1.00  0.00      MEMB  
ATOM   2924  H6  CHL1M  47      10.554 -26.629  14.974  1.00  0.00      MEMB  
ATOM   2925  C7  CHL1M  47      11.498 -26.208  13.030  1.00  0.00      MEMB  
ATOM   2926  H7A CHL1M  47      11.233 -27.228  12.677  1.00  0.00      MEMB  
ATOM   2927  H7B CHL1M  47      10.659 -25.595  12.638  1.00  0.00      MEMB  
ATOM   2928  C8  CHL1M  47      12.767 -25.591  12.367  1.00  0.00      MEMB  
ATOM   2929  H8  CHL1M  47      13.551 -26.377  12.360  1.00  0.00      MEMB  
ATOM   2930  C14 CHL1M  47      12.477 -25.182  10.944  1.00  0.00      MEMB  
ATOM   2931  H14 CHL1M  47      11.757 -24.337  10.983  1.00  0.00      MEMB  
ATOM   2932  C15 CHL1M  47      11.835 -26.297  10.012  1.00  0.00      MEMB  
ATOM   2933 H15A CHL1M  47      12.464 -27.189  10.218  1.00  0.00      MEMB  
ATOM   2934 H15B CHL1M  47      10.781 -26.452  10.327  1.00  0.00      MEMB  
ATOM   2935  C16 CHL1M  47      12.153 -25.701   8.657  1.00  0.00      MEMB  
ATOM   2936 H16A CHL1M  47      12.709 -26.315   7.917  1.00  0.00      MEMB  
ATOM   2937 H16B CHL1M  47      11.206 -25.397   8.162  1.00  0.00      MEMB  
ATOM   2938  C17 CHL1M  47      13.005 -24.421   8.882  1.00  0.00      MEMB  
ATOM   2939  H17 CHL1M  47      12.285 -23.575   8.924  1.00  0.00      MEMB  
ATOM   2940  C13 CHL1M  47      13.685 -24.605  10.226  1.00  0.00      MEMB  
ATOM   2941  C18 CHL1M  47      14.849 -25.577  10.154  1.00  0.00      MEMB  
ATOM   2942 H18A CHL1M  47      14.618 -26.592   9.766  1.00  0.00      MEMB  
ATOM   2943 H18B CHL1M  47      15.707 -25.089   9.644  1.00  0.00      MEMB  
ATOM   2944 H18C CHL1M  47      15.324 -25.902  11.104  1.00  0.00      MEMB  
ATOM   2945  C12 CHL1M  47      14.001 -23.341  10.967  1.00  0.00      MEMB  
ATOM   2946 H12A CHL1M  47      14.895 -22.818  10.564  1.00  0.00      MEMB  
ATOM   2947 H12B CHL1M  47      13.158 -22.622  10.886  1.00  0.00      MEMB  
ATOM   2948  C11 CHL1M  47      14.328 -23.582  12.487  1.00  0.00      MEMB  
ATOM   2949 H11A CHL1M  47      15.240 -24.213  12.539  1.00  0.00      MEMB  
ATOM   2950 H11B CHL1M  47      14.550 -22.574  12.897  1.00  0.00      MEMB  
ATOM   2951  C9  CHL1M  47      13.181 -24.373  13.207  1.00  0.00      MEMB  
ATOM   2952  H9  CHL1M  47      12.350 -23.659  13.395  1.00  0.00      MEMB  
ATOM   2953  C10 CHL1M  47      13.639 -24.946  14.557  1.00  0.00      MEMB  
ATOM   2954  C19 CHL1M  47      14.814 -25.919  14.641  1.00  0.00      MEMB  
ATOM   2955 H19A CHL1M  47      15.710 -25.738  14.009  1.00  0.00      MEMB  
ATOM   2956 H19B CHL1M  47      15.049 -26.151  15.702  1.00  0.00      MEMB  
ATOM   2957 H19C CHL1M  47      14.397 -26.867  14.238  1.00  0.00      MEMB  
ATOM   2958  C1  CHL1M  47      14.085 -23.719  15.425  1.00  0.00      MEMB  
ATOM   2959  H1A CHL1M  47      15.110 -23.389  15.152  1.00  0.00      MEMB  
ATOM   2960  H1B CHL1M  47      13.344 -22.912  15.237  1.00  0.00      MEMB  
ATOM   2961  C2  CHL1M  47      14.086 -23.917  16.914  1.00  0.00      MEMB  
ATOM   2962  H2A CHL1M  47      14.287 -22.909  17.336  1.00  0.00      MEMB  
ATOM   2963  H2B CHL1M  47      14.923 -24.571  17.241  1.00  0.00      MEMB  
ATOM   2964  C20 CHL1M  47      13.964 -24.148   7.620  1.00  0.00      MEMB  
ATOM   2965  H20 CHL1M  47      14.702 -24.978   7.589  1.00  0.00      MEMB  
ATOM   2966  C21 CHL1M  47      14.817 -22.825   7.700  1.00  0.00      MEMB  
ATOM   2967 H21A CHL1M  47      15.476 -22.740   6.810  1.00  0.00      MEMB  
ATOM   2968 H21B CHL1M  47      15.595 -22.854   8.492  1.00  0.00      MEMB  
ATOM   2969 H21C CHL1M  47      14.069 -22.021   7.865  1.00  0.00      MEMB  
ATOM   2970  C22 CHL1M  47      13.245 -24.205   6.295  1.00  0.00      MEMB  
ATOM   2971 H22A CHL1M  47      14.033 -23.928   5.562  1.00  0.00      MEMB  
ATOM   2972 H22B CHL1M  47      12.980 -25.256   6.050  1.00  0.00      MEMB  
ATOM   2973  C23 CHL1M  47      12.007 -23.269   6.103  1.00  0.00      MEMB  
ATOM   2974 H23A CHL1M  47      11.179 -23.374   6.836  1.00  0.00      MEMB  
ATOM   2975 H23B CHL1M  47      12.400 -22.230   6.084  1.00  0.00      MEMB  
ATOM   2976  C24 CHL1M  47      11.424 -23.489   4.621  1.00  0.00      MEMB  
ATOM   2977 H24A CHL1M  47      11.188 -22.462   4.267  1.00  0.00      MEMB  
ATOM   2978 H24B CHL1M  47      12.316 -23.788   4.031  1.00  0.00      MEMB  
ATOM   2979  C25 CHL1M  47      10.135 -24.332   4.490  1.00  0.00      MEMB  
ATOM   2980  H25 CHL1M  47       9.278 -23.772   4.920  1.00  0.00      MEMB  
ATOM   2981  C26 CHL1M  47       9.677 -24.594   3.005  1.00  0.00      MEMB  
ATOM   2982 H26A CHL1M  47       8.606 -24.886   2.985  1.00  0.00      MEMB  
ATOM   2983 H26B CHL1M  47       9.755 -23.572   2.576  1.00  0.00      MEMB  
ATOM   2984 H26C CHL1M  47      10.409 -25.241   2.475  1.00  0.00      MEMB  
ATOM   2985  C27 CHL1M  47      10.171 -25.697   5.130  1.00  0.00      MEMB  
ATOM   2986 H27A CHL1M  47       9.935 -25.823   6.208  1.00  0.00      MEMB  
ATOM   2987 H27B CHL1M  47       9.540 -26.379   4.521  1.00  0.00      MEMB  
ATOM   2988 H27C CHL1M  47      11.152 -26.214   5.061  1.00  0.00      MEMB  
ATOM   2989  N   POPCM  48      -6.509  27.727  20.265  1.00  0.00      MEMB  
ATOM   2990  C12 POPCM  48      -6.774  27.028  18.943  1.00  0.00      MEMB  
ATOM   2991 H12A POPCM  48      -7.235  26.067  19.116  1.00  0.00      MEMB  
ATOM   2992 H12B POPCM  48      -5.839  26.862  18.428  1.00  0.00      MEMB  
ATOM   2993  C13 POPCM  48      -7.824  28.024  20.911  1.00  0.00      MEMB  
ATOM   2994 H13A POPCM  48      -8.382  27.111  21.061  1.00  0.00      MEMB  
ATOM   2995 H13B POPCM  48      -7.719  28.558  21.844  1.00  0.00      MEMB  
ATOM   2996 H13C POPCM  48      -8.421  28.610  20.227  1.00  0.00      MEMB  
ATOM   2997  C14 POPCM  48      -5.670  26.874  21.161  1.00  0.00      MEMB  
ATOM   2998 H14A POPCM  48      -5.459  27.397  22.082  1.00  0.00      MEMB  
ATOM   2999 H14B POPCM  48      -6.174  25.949  21.395  1.00  0.00      MEMB  
ATOM   3000 H14C POPCM  48      -4.718  26.653  20.700  1.00  0.00      MEMB  
ATOM   3001  C15 POPCM  48      -5.810  29.036  20.055  1.00  0.00      MEMB  
ATOM   3002 H15A POPCM  48      -5.695  29.569  20.986  1.00  0.00      MEMB  
ATOM   3003 H15B POPCM  48      -6.390  29.670  19.400  1.00  0.00      MEMB  
ATOM   3004 H15C POPCM  48      -4.822  28.910  19.637  1.00  0.00      MEMB  
ATOM   3005  C11 POPCM  48      -7.735  27.754  17.983  1.00  0.00      MEMB  
ATOM   3006 H11A POPCM  48      -7.568  27.429  16.934  1.00  0.00      MEMB  
ATOM   3007 H11B POPCM  48      -7.487  28.837  17.999  1.00  0.00      MEMB  
ATOM   3008  P   POPCM  48      -9.765  26.173  17.949  1.00  0.00      MEMB  
ATOM   3009  O13 POPCM  48      -8.829  25.092  18.342  1.00  0.00      MEMB  
ATOM   3010  O14 POPCM  48     -10.125  26.273  16.525  1.00  0.00      MEMB  
ATOM   3011  O12 POPCM  48      -9.099  27.553  18.386  1.00  0.00      MEMB  
ATOM   3012  O11 POPCM  48     -11.069  26.085  18.840  1.00  0.00      MEMB  
ATOM   3013  C1  POPCM  48     -11.861  27.214  19.220  1.00  0.00      MEMB  
ATOM   3014  HA  POPCM  48     -11.453  28.180  18.853  1.00  0.00      MEMB  
ATOM   3015  HB  POPCM  48     -11.857  27.271  20.330  1.00  0.00      MEMB  
ATOM   3016  C2  POPCM  48     -13.368  27.120  18.781  1.00  0.00      MEMB  
ATOM   3017  HS  POPCM  48     -13.958  27.673  19.543  1.00  0.00      MEMB  
ATOM   3018  O21 POPCM  48     -13.866  25.778  18.668  1.00  0.00      MEMB  
ATOM   3019  C21 POPCM  48     -13.650  24.971  19.670  1.00  0.00      MEMB  
ATOM   3020  O22 POPCM  48     -13.591  25.276  20.853  1.00  0.00      MEMB  
ATOM   3021  C22 POPCM  48     -13.593  23.541  19.128  1.00  0.00      MEMB  
ATOM   3022  H2R POPCM  48     -14.585  23.330  18.674  1.00  0.00      MEMB  
ATOM   3023  H2S POPCM  48     -13.429  22.848  19.980  1.00  0.00      MEMB  
ATOM   3024  C3  POPCM  48     -13.649  27.827  17.420  1.00  0.00      MEMB  
ATOM   3025  HX  POPCM  48     -13.203  28.843  17.480  1.00  0.00      MEMB  
ATOM   3026  HY  POPCM  48     -14.751  27.931  17.322  1.00  0.00      MEMB  
ATOM   3027  O31 POPCM  48     -13.155  27.056  16.304  1.00  0.00      MEMB  
ATOM   3028  C31 POPCM  48     -12.794  27.740  15.229  1.00  0.00      MEMB  
ATOM   3029  O32 POPCM  48     -12.870  28.954  15.110  1.00  0.00      MEMB  
ATOM   3030  C32 POPCM  48     -12.373  26.754  14.136  1.00  0.00      MEMB  
ATOM   3031  H2X POPCM  48     -13.160  25.974  14.057  1.00  0.00      MEMB  
ATOM   3032  H2Y POPCM  48     -11.439  26.268  14.489  1.00  0.00      MEMB  
ATOM   3033  C23 POPCM  48     -12.489  23.373  18.056  1.00  0.00      MEMB  
ATOM   3034  H3R POPCM  48     -11.486  23.331  18.532  1.00  0.00      MEMB  
ATOM   3035  H3S POPCM  48     -12.478  24.266  17.396  1.00  0.00      MEMB  
ATOM   3036  C24 POPCM  48     -12.701  22.164  17.136  1.00  0.00      MEMB  
ATOM   3037  H4R POPCM  48     -13.727  22.233  16.715  1.00  0.00      MEMB  
ATOM   3038  H4S POPCM  48     -12.627  21.215  17.709  1.00  0.00      MEMB  
ATOM   3039  C25 POPCM  48     -11.683  22.178  15.985  1.00  0.00      MEMB  
ATOM   3040  H5R POPCM  48     -10.671  21.983  16.401  1.00  0.00      MEMB  
ATOM   3041  H5S POPCM  48     -11.651  23.204  15.560  1.00  0.00      MEMB  
ATOM   3042  C26 POPCM  48     -11.972  21.180  14.848  1.00  0.00      MEMB  
ATOM   3043  H6R POPCM  48     -11.912  20.147  15.251  1.00  0.00      MEMB  
ATOM   3044  H6S POPCM  48     -11.166  21.288  14.091  1.00  0.00      MEMB  
ATOM   3045  C27 POPCM  48     -13.332  21.357  14.137  1.00  0.00      MEMB  
ATOM   3046  H7R POPCM  48     -14.134  21.015  14.827  1.00  0.00      MEMB  
ATOM   3047  H7S POPCM  48     -13.358  20.689  13.250  1.00  0.00      MEMB  
ATOM   3048  C28 POPCM  48     -13.676  22.797  13.694  1.00  0.00      MEMB  
ATOM   3049  H8R POPCM  48     -13.762  23.430  14.603  1.00  0.00      MEMB  
ATOM   3050  H8S POPCM  48     -14.689  22.781  13.238  1.00  0.00      MEMB  
ATOM   3051  C29 POPCM  48     -12.657  23.409  12.764  1.00  0.00      MEMB  
ATOM   3052  H91 POPCM  48     -11.669  23.569  13.221  1.00  0.00      MEMB  
ATOM   3053 C210 POPCM  48     -12.849  23.823  11.498  1.00  0.00      MEMB  
ATOM   3054 H101 POPCM  48     -12.000  24.276  10.966  1.00  0.00      MEMB  
ATOM   3055 C211 POPCM  48     -14.117  23.723  10.685  1.00  0.00      MEMB  
ATOM   3056 H11R POPCM  48     -14.663  24.690  10.719  1.00  0.00      MEMB  
ATOM   3057 H11S POPCM  48     -14.803  22.941  11.075  1.00  0.00      MEMB  
ATOM   3058 C212 POPCM  48     -13.791  23.399   9.215  1.00  0.00      MEMB  
ATOM   3059 H12R POPCM  48     -13.277  22.415   9.154  1.00  0.00      MEMB  
ATOM   3060 H12S POPCM  48     -13.097  24.168   8.813  1.00  0.00      MEMB  
ATOM   3061 C213 POPCM  48     -15.035  23.367   8.315  1.00  0.00      MEMB  
ATOM   3062 H13R POPCM  48     -15.553  24.347   8.385  1.00  0.00      MEMB  
ATOM   3063 H13S POPCM  48     -15.734  22.585   8.682  1.00  0.00      MEMB  
ATOM   3064 C214 POPCM  48     -14.680  23.088   6.847  1.00  0.00      MEMB  
ATOM   3065 H14R POPCM  48     -14.130  22.124   6.783  1.00  0.00      MEMB  
ATOM   3066 H14S POPCM  48     -13.999  23.888   6.486  1.00  0.00      MEMB  
ATOM   3067 C215 POPCM  48     -15.912  23.032   5.932  1.00  0.00      MEMB  
ATOM   3068 H15R POPCM  48     -16.513  23.952   6.092  1.00  0.00      MEMB  
ATOM   3069 H15S POPCM  48     -16.549  22.169   6.221  1.00  0.00      MEMB  
ATOM   3070 C216 POPCM  48     -15.566  22.957   4.435  1.00  0.00      MEMB  
ATOM   3071 H16R POPCM  48     -14.989  23.866   4.161  1.00  0.00      MEMB  
ATOM   3072 H16S POPCM  48     -16.512  22.978   3.852  1.00  0.00      MEMB  
ATOM   3073 C217 POPCM  48     -14.763  21.714   4.016  1.00  0.00      MEMB  
ATOM   3074 H17R POPCM  48     -13.776  21.731   4.526  1.00  0.00      MEMB  
ATOM   3075 H17S POPCM  48     -14.565  21.782   2.925  1.00  0.00      MEMB  
ATOM   3076 C218 POPCM  48     -15.459  20.381   4.308  1.00  0.00      MEMB  
ATOM   3077 H18R POPCM  48     -15.595  20.239   5.401  1.00  0.00      MEMB  
ATOM   3078 H18S POPCM  48     -14.853  19.533   3.922  1.00  0.00      MEMB  
ATOM   3079 H18T POPCM  48     -16.457  20.348   3.822  1.00  0.00      MEMB  
ATOM   3080  C33 POPCM  48     -12.116  27.396  12.750  1.00  0.00      MEMB  
ATOM   3081  H3X POPCM  48     -11.624  26.634  12.109  1.00  0.00      MEMB  
ATOM   3082  H3Y POPCM  48     -11.410  28.247  12.850  1.00  0.00      MEMB  
ATOM   3083  C34 POPCM  48     -13.406  27.854  12.055  1.00  0.00      MEMB  
ATOM   3084  H4X POPCM  48     -13.838  28.680  12.660  1.00  0.00      MEMB  
ATOM   3085  H4Y POPCM  48     -14.145  27.024  12.037  1.00  0.00      MEMB  
ATOM   3086  C35 POPCM  48     -13.182  28.367  10.625  1.00  0.00      MEMB  
ATOM   3087  H5X POPCM  48     -12.281  29.017  10.606  1.00  0.00      MEMB  
ATOM   3088  H5Y POPCM  48     -14.052  28.995  10.340  1.00  0.00      MEMB  
ATOM   3089  C36 POPCM  48     -13.049  27.252   9.575  1.00  0.00      MEMB  
ATOM   3090  H6X POPCM  48     -13.971  26.632   9.584  1.00  0.00      MEMB  
ATOM   3091  H6Y POPCM  48     -12.192  26.592   9.833  1.00  0.00      MEMB  
ATOM   3092  C37 POPCM  48     -12.844  27.833   8.170  1.00  0.00      MEMB  
ATOM   3093  H7X POPCM  48     -11.898  28.415   8.169  1.00  0.00      MEMB  
ATOM   3094  H7Y POPCM  48     -13.671  28.544   7.955  1.00  0.00      MEMB  
ATOM   3095  C38 POPCM  48     -12.782  26.798   7.039  1.00  0.00      MEMB  
ATOM   3096  H8X POPCM  48     -12.912  27.351   6.084  1.00  0.00      MEMB  
ATOM   3097  H8Y POPCM  48     -13.627  26.080   7.119  1.00  0.00      MEMB  
ATOM   3098  C39 POPCM  48     -11.439  26.055   6.972  1.00  0.00      MEMB  
ATOM   3099  H9X POPCM  48     -11.507  25.096   7.530  1.00  0.00      MEMB  
ATOM   3100  H9Y POPCM  48     -10.666  26.674   7.477  1.00  0.00      MEMB  
ATOM   3101 C310 POPCM  48     -10.958  25.805   5.533  1.00  0.00      MEMB  
ATOM   3102 H10X POPCM  48      -9.951  25.335   5.566  1.00  0.00      MEMB  
ATOM   3103 H10Y POPCM  48     -10.850  26.785   5.022  1.00  0.00      MEMB  
ATOM   3104 C311 POPCM  48     -11.893  24.914   4.703  1.00  0.00      MEMB  
ATOM   3105 H11X POPCM  48     -12.919  25.339   4.702  1.00  0.00      MEMB  
ATOM   3106 H11Y POPCM  48     -11.946  23.906   5.168  1.00  0.00      MEMB  
ATOM   3107 C312 POPCM  48     -11.414  24.783   3.250  1.00  0.00      MEMB  
ATOM   3108 H12X POPCM  48     -10.373  24.396   3.241  1.00  0.00      MEMB  
ATOM   3109 H12Y POPCM  48     -11.402  25.791   2.783  1.00  0.00      MEMB  
ATOM   3110 C313 POPCM  48     -12.299  23.853   2.411  1.00  0.00      MEMB  
ATOM   3111 H13X POPCM  48     -13.351  24.209   2.453  1.00  0.00      MEMB  
ATOM   3112 H13Y POPCM  48     -12.270  22.833   2.851  1.00  0.00      MEMB  
ATOM   3113 C314 POPCM  48     -11.851  23.783   0.945  1.00  0.00      MEMB  
ATOM   3114 H14X POPCM  48     -10.794  23.444   0.903  1.00  0.00      MEMB  
ATOM   3115 H14Y POPCM  48     -11.896  24.800   0.501  1.00  0.00      MEMB  
ATOM   3116 C315 POPCM  48     -12.714  22.831   0.107  1.00  0.00      MEMB  
ATOM   3117 H15X POPCM  48     -13.773  23.162   0.162  1.00  0.00      MEMB  
ATOM   3118 H15Y POPCM  48     -12.660  21.814   0.551  1.00  0.00      MEMB  
ATOM   3119 C316 POPCM  48     -12.279  22.764  -1.360  1.00  0.00      MEMB  
ATOM   3120 H16X POPCM  48     -11.223  22.429  -1.437  1.00  0.00      MEMB  
ATOM   3121 H16Y POPCM  48     -12.363  23.764  -1.837  1.00  0.00      MEMB  
ATOM   3122 H16Z POPCM  48     -12.916  22.051  -1.926  1.00  0.00      MEMB  
ATOM   3123  N   POPCM  49      25.593  -9.866  20.967  1.00  0.00      MEMB  
ATOM   3124  C12 POPCM  49      26.150  -8.488  21.277  1.00  0.00      MEMB  
ATOM   3125 H12A POPCM  49      27.089  -8.607  21.797  1.00  0.00      MEMB  
ATOM   3126 H12B POPCM  49      25.490  -7.995  21.975  1.00  0.00      MEMB  
ATOM   3127  C13 POPCM  49      26.596 -10.699  20.229  1.00  0.00      MEMB  
ATOM   3128 H13A POPCM  49      26.906 -10.190  19.328  1.00  0.00      MEMB  
ATOM   3129 H13B POPCM  49      27.484 -10.860  20.823  1.00  0.00      MEMB  
ATOM   3130 H13C POPCM  49      26.184 -11.655  19.943  1.00  0.00      MEMB  
ATOM   3131  C14 POPCM  49      25.222 -10.585  22.227  1.00  0.00      MEMB  
ATOM   3132 H14A POPCM  49      24.801 -11.546  21.971  1.00  0.00      MEMB  
ATOM   3133 H14B POPCM  49      26.077 -10.753  22.866  1.00  0.00      MEMB  
ATOM   3134 H14C POPCM  49      24.470 -10.042  22.780  1.00  0.00      MEMB  
ATOM   3135  C15 POPCM  49      24.361  -9.779  20.123  1.00  0.00      MEMB  
ATOM   3136 H15A POPCM  49      23.596  -9.181  20.595  1.00  0.00      MEMB  
ATOM   3137 H15B POPCM  49      23.957 -10.770  19.975  1.00  0.00      MEMB  
ATOM   3138 H15C POPCM  49      24.599  -9.345  19.164  1.00  0.00      MEMB  
ATOM   3139  C11 POPCM  49      26.401  -7.529  20.083  1.00  0.00      MEMB  
ATOM   3140 H11A POPCM  49      26.753  -6.551  20.475  1.00  0.00      MEMB  
ATOM   3141 H11B POPCM  49      25.435  -7.331  19.570  1.00  0.00      MEMB  
ATOM   3142  P   POPCM  49      28.868  -7.882  19.285  1.00  0.00      MEMB  
ATOM   3143  O13 POPCM  49      29.586  -8.795  18.381  1.00  0.00      MEMB  
ATOM   3144  O14 POPCM  49      29.258  -7.953  20.716  1.00  0.00      MEMB  
ATOM   3145  O12 POPCM  49      27.313  -8.091  19.141  1.00  0.00      MEMB  
ATOM   3146  O11 POPCM  49      29.079  -6.404  18.768  1.00  0.00      MEMB  
ATOM   3147  C1  POPCM  49      28.387  -5.904  17.614  1.00  0.00      MEMB  
ATOM   3148  HA  POPCM  49      27.728  -5.065  17.924  1.00  0.00      MEMB  
ATOM   3149  HB  POPCM  49      27.752  -6.662  17.108  1.00  0.00      MEMB  
ATOM   3150  C2  POPCM  49      29.392  -5.362  16.565  1.00  0.00      MEMB  
ATOM   3151  HS  POPCM  49      30.058  -4.656  17.105  1.00  0.00      MEMB  
ATOM   3152  O21 POPCM  49      28.655  -4.659  15.543  1.00  0.00      MEMB  
ATOM   3153  C21 POPCM  49      29.418  -4.008  14.676  1.00  0.00      MEMB  
ATOM   3154  O22 POPCM  49      30.620  -3.843  14.774  1.00  0.00      MEMB  
ATOM   3155  C22 POPCM  49      28.556  -3.485  13.528  1.00  0.00      MEMB  
ATOM   3156  H2R POPCM  49      29.013  -2.533  13.181  1.00  0.00      MEMB  
ATOM   3157  H2S POPCM  49      27.540  -3.273  13.925  1.00  0.00      MEMB  
ATOM   3158  C3  POPCM  49      30.275  -6.512  15.989  1.00  0.00      MEMB  
ATOM   3159  HX  POPCM  49      30.699  -7.040  16.870  1.00  0.00      MEMB  
ATOM   3160  HY  POPCM  49      31.128  -6.089  15.417  1.00  0.00      MEMB  
ATOM   3161  O31 POPCM  49      29.498  -7.418  15.172  1.00  0.00      MEMB  
ATOM   3162  C31 POPCM  49      30.154  -8.542  14.892  1.00  0.00      MEMB  
ATOM   3163  O32 POPCM  49      31.324  -8.755  15.166  1.00  0.00      MEMB  
ATOM   3164  C32 POPCM  49      29.218  -9.536  14.202  1.00  0.00      MEMB  
ATOM   3165  H2X POPCM  49      28.201  -9.096  14.115  1.00  0.00      MEMB  
ATOM   3166  H2Y POPCM  49      29.152 -10.402  14.896  1.00  0.00      MEMB  
ATOM   3167  C23 POPCM  49      28.472  -4.469  12.341  1.00  0.00      MEMB  
ATOM   3168  H3R POPCM  49      28.186  -5.476  12.713  1.00  0.00      MEMB  
ATOM   3169  H3S POPCM  49      29.470  -4.553  11.861  1.00  0.00      MEMB  
ATOM   3170  C24 POPCM  49      27.442  -4.018  11.293  1.00  0.00      MEMB  
ATOM   3171  H4R POPCM  49      27.642  -2.959  11.023  1.00  0.00      MEMB  
ATOM   3172  H4S POPCM  49      26.429  -4.057  11.746  1.00  0.00      MEMB  
ATOM   3173  C25 POPCM  49      27.456  -4.854   9.999  1.00  0.00      MEMB  
ATOM   3174  H5R POPCM  49      28.408  -4.641   9.465  1.00  0.00      MEMB  
ATOM   3175  H5S POPCM  49      26.629  -4.523   9.335  1.00  0.00      MEMB  
ATOM   3176  C26 POPCM  49      27.365  -6.377  10.201  1.00  0.00      MEMB  
ATOM   3177  H6R POPCM  49      28.217  -6.693  10.841  1.00  0.00      MEMB  
ATOM   3178  H6S POPCM  49      27.508  -6.873   9.217  1.00  0.00      MEMB  
ATOM   3179  C27 POPCM  49      26.054  -6.886  10.830  1.00  0.00      MEMB  
ATOM   3180  H7R POPCM  49      25.776  -6.220  11.675  1.00  0.00      MEMB  
ATOM   3181  H7S POPCM  49      26.233  -7.893  11.264  1.00  0.00      MEMB  
ATOM   3182  C28 POPCM  49      24.873  -6.982   9.841  1.00  0.00      MEMB  
ATOM   3183  H8R POPCM  49      24.735  -5.986   9.369  1.00  0.00      MEMB  
ATOM   3184  H8S POPCM  49      23.949  -7.183  10.424  1.00  0.00      MEMB  
ATOM   3185  C29 POPCM  49      25.056  -8.076   8.815  1.00  0.00      MEMB  
ATOM   3186  H91 POPCM  49      25.139  -9.088   9.239  1.00  0.00      MEMB  
ATOM   3187 C210 POPCM  49      25.140  -7.940   7.477  1.00  0.00      MEMB  
ATOM   3188 H101 POPCM  49      25.261  -8.846   6.866  1.00  0.00      MEMB  
ATOM   3189 C211 POPCM  49      25.059  -6.665   6.672  1.00  0.00      MEMB  
ATOM   3190 H11R POPCM  49      25.045  -5.756   7.312  1.00  0.00      MEMB  
ATOM   3191 H11S POPCM  49      24.104  -6.676   6.105  1.00  0.00      MEMB  
ATOM   3192 C212 POPCM  49      26.198  -6.490   5.647  1.00  0.00      MEMB  
ATOM   3193 H12R POPCM  49      25.940  -5.641   4.977  1.00  0.00      MEMB  
ATOM   3194 H12S POPCM  49      26.275  -7.396   5.009  1.00  0.00      MEMB  
ATOM   3195 C213 POPCM  49      27.558  -6.194   6.291  1.00  0.00      MEMB  
ATOM   3196 H13R POPCM  49      27.785  -6.995   7.027  1.00  0.00      MEMB  
ATOM   3197 H13S POPCM  49      27.501  -5.236   6.851  1.00  0.00      MEMB  
ATOM   3198 C214 POPCM  49      28.716  -6.132   5.284  1.00  0.00      MEMB  
ATOM   3199 H14R POPCM  49      28.792  -7.102   4.747  1.00  0.00      MEMB  
ATOM   3200 H14S POPCM  49      29.660  -5.995   5.852  1.00  0.00      MEMB  
ATOM   3201 C215 POPCM  49      28.620  -4.991   4.262  1.00  0.00      MEMB  
ATOM   3202 H15R POPCM  49      28.220  -4.086   4.767  1.00  0.00      MEMB  
ATOM   3203 H15S POPCM  49      27.897  -5.272   3.467  1.00  0.00      MEMB  
ATOM   3204 C216 POPCM  49      29.980  -4.626   3.633  1.00  0.00      MEMB  
ATOM   3205 H16R POPCM  49      30.597  -4.125   4.409  1.00  0.00      MEMB  
ATOM   3206 H16S POPCM  49      29.809  -3.891   2.817  1.00  0.00      MEMB  
ATOM   3207 C217 POPCM  49      30.789  -5.812   3.078  1.00  0.00      MEMB  
ATOM   3208 H17R POPCM  49      31.071  -6.484   3.916  1.00  0.00      MEMB  
ATOM   3209 H17S POPCM  49      31.736  -5.419   2.649  1.00  0.00      MEMB  
ATOM   3210 C218 POPCM  49      30.062  -6.627   2.006  1.00  0.00      MEMB  
ATOM   3211 H18R POPCM  49      30.712  -7.448   1.634  1.00  0.00      MEMB  
ATOM   3212 H18S POPCM  49      29.778  -5.981   1.148  1.00  0.00      MEMB  
ATOM   3213 H18T POPCM  49      29.139  -7.081   2.426  1.00  0.00      MEMB  
ATOM   3214  C33 POPCM  49      29.726 -10.031  12.823  1.00  0.00      MEMB  
ATOM   3215  H3X POPCM  49      29.397 -11.087  12.714  1.00  0.00      MEMB  
ATOM   3216  H3Y POPCM  49      30.836 -10.044  12.778  1.00  0.00      MEMB  
ATOM   3217  C34 POPCM  49      29.149  -9.257  11.622  1.00  0.00      MEMB  
ATOM   3218  H4X POPCM  49      29.625  -8.255  11.558  1.00  0.00      MEMB  
ATOM   3219  H4Y POPCM  49      28.057  -9.116  11.771  1.00  0.00      MEMB  
ATOM   3220  C35 POPCM  49      29.362 -10.030  10.310  1.00  0.00      MEMB  
ATOM   3221  H5X POPCM  49      28.908 -11.036  10.440  1.00  0.00      MEMB  
ATOM   3222  H5Y POPCM  49      30.455 -10.166  10.167  1.00  0.00      MEMB  
ATOM   3223  C36 POPCM  49      28.762  -9.416   9.032  1.00  0.00      MEMB  
ATOM   3224  H6X POPCM  49      29.269  -8.452   8.817  1.00  0.00      MEMB  
ATOM   3225  H6Y POPCM  49      27.682  -9.209   9.193  1.00  0.00      MEMB  
ATOM   3226  C37 POPCM  49      28.913 -10.355   7.816  1.00  0.00      MEMB  
ATOM   3227  H7X POPCM  49      28.369 -11.304   8.012  1.00  0.00      MEMB  
ATOM   3228  H7Y POPCM  49      29.985 -10.630   7.720  1.00  0.00      MEMB  
ATOM   3229  C38 POPCM  49      28.450  -9.762   6.469  1.00  0.00      MEMB  
ATOM   3230  H8X POPCM  49      29.055  -8.851   6.272  1.00  0.00      MEMB  
ATOM   3231  H8Y POPCM  49      27.385  -9.453   6.526  1.00  0.00      MEMB  
ATOM   3232  C39 POPCM  49      28.634 -10.743   5.295  1.00  0.00      MEMB  
ATOM   3233  H9X POPCM  49      27.871 -11.550   5.332  1.00  0.00      MEMB  
ATOM   3234  H9Y POPCM  49      29.615 -11.250   5.421  1.00  0.00      MEMB  
ATOM   3235 C310 POPCM  49      28.637 -10.124   3.888  1.00  0.00      MEMB  
ATOM   3236 H10X POPCM  49      29.187 -10.821   3.221  1.00  0.00      MEMB  
ATOM   3237 H10Y POPCM  49      29.195  -9.163   3.887  1.00  0.00      MEMB  
ATOM   3238 C311 POPCM  49      27.236  -9.938   3.290  1.00  0.00      MEMB  
ATOM   3239 H11X POPCM  49      26.715  -9.120   3.832  1.00  0.00      MEMB  
ATOM   3240 H11Y POPCM  49      26.651 -10.870   3.439  1.00  0.00      MEMB  
ATOM   3241 C312 POPCM  49      27.290  -9.634   1.784  1.00  0.00      MEMB  
ATOM   3242 H12X POPCM  49      27.740 -10.509   1.269  1.00  0.00      MEMB  
ATOM   3243 H12Y POPCM  49      27.969  -8.773   1.607  1.00  0.00      MEMB  
ATOM   3244 C313 POPCM  49      25.921  -9.342   1.142  1.00  0.00      MEMB  
ATOM   3245 H13X POPCM  49      25.258 -10.222   1.285  1.00  0.00      MEMB  
ATOM   3246 H13Y POPCM  49      26.073  -9.218   0.049  1.00  0.00      MEMB  
ATOM   3247 C314 POPCM  49      25.211  -8.079   1.667  1.00  0.00      MEMB  
ATOM   3248 H14X POPCM  49      24.943  -8.214   2.737  1.00  0.00      MEMB  
ATOM   3249 H14Y POPCM  49      24.263  -7.950   1.103  1.00  0.00      MEMB  
ATOM   3250 C315 POPCM  49      26.048  -6.800   1.519  1.00  0.00      MEMB  
ATOM   3251 H15X POPCM  49      26.423  -6.735   0.475  1.00  0.00      MEMB  
ATOM   3252 H15Y POPCM  49      26.932  -6.878   2.187  1.00  0.00      MEMB  
ATOM   3253 C316 POPCM  49      25.285  -5.518   1.859  1.00  0.00      MEMB  
ATOM   3254 H16X POPCM  49      25.951  -4.633   1.772  1.00  0.00      MEMB  
ATOM   3255 H16Y POPCM  49      24.892  -5.561   2.897  1.00  0.00      MEMB  
ATOM   3256 H16Z POPCM  49      24.428  -5.379   1.166  1.00  0.00      MEMB  
ATOM   3257  N   POPCM  50      20.702  20.176  19.643  1.00  0.00      MEMB  
ATOM   3258  C12 POPCM  50      21.024  19.662  18.311  1.00  0.00      MEMB  
ATOM   3259 H12A POPCM  50      21.609  20.344  17.712  1.00  0.00      MEMB  
ATOM   3260 H12B POPCM  50      20.158  19.621  17.666  1.00  0.00      MEMB  
ATOM   3261  C13 POPCM  50      21.981  20.629  20.402  1.00  0.00      MEMB  
ATOM   3262 H13A POPCM  50      21.730  20.985  21.391  1.00  0.00      MEMB  
ATOM   3263 H13B POPCM  50      22.522  19.717  20.609  1.00  0.00      MEMB  
ATOM   3264 H13C POPCM  50      22.389  21.447  19.827  1.00  0.00      MEMB  
ATOM   3265  C14 POPCM  50      19.871  21.450  19.589  1.00  0.00      MEMB  
ATOM   3266 H14A POPCM  50      19.850  21.860  20.588  1.00  0.00      MEMB  
ATOM   3267 H14B POPCM  50      20.162  22.150  18.820  1.00  0.00      MEMB  
ATOM   3268 H14C POPCM  50      18.856  21.133  19.402  1.00  0.00      MEMB  
ATOM   3269  C15 POPCM  50      19.903  19.222  20.587  1.00  0.00      MEMB  
ATOM   3270 H15A POPCM  50      19.045  18.894  20.019  1.00  0.00      MEMB  
ATOM   3271 H15B POPCM  50      19.676  19.946  21.356  1.00  0.00      MEMB  
ATOM   3272 H15C POPCM  50      20.578  18.423  20.856  1.00  0.00      MEMB  
ATOM   3273  C11 POPCM  50      21.498  18.160  18.095  1.00  0.00      MEMB  
ATOM   3274 H11A POPCM  50      21.739  18.007  17.021  1.00  0.00      MEMB  
ATOM   3275 H11B POPCM  50      20.758  17.459  18.537  1.00  0.00      MEMB  
ATOM   3276  P   POPCM  50      23.395  16.373  18.750  1.00  0.00      MEMB  
ATOM   3277  O13 POPCM  50      22.519  15.544  19.635  1.00  0.00      MEMB  
ATOM   3278  O14 POPCM  50      24.825  16.387  19.080  1.00  0.00      MEMB  
ATOM   3279  O12 POPCM  50      22.744  17.878  18.754  1.00  0.00      MEMB  
ATOM   3280  O11 POPCM  50      23.219  15.985  17.254  1.00  0.00      MEMB  
ATOM   3281  C1  POPCM  50      24.226  16.328  16.315  1.00  0.00      MEMB  
ATOM   3282  HA  POPCM  50      25.185  15.775  16.406  1.00  0.00      MEMB  
ATOM   3283  HB  POPCM  50      24.595  17.362  16.483  1.00  0.00      MEMB  
ATOM   3284  C2  POPCM  50      23.558  16.206  14.875  1.00  0.00      MEMB  
ATOM   3285  HS  POPCM  50      24.369  16.231  14.117  1.00  0.00      MEMB  
ATOM   3286  O21 POPCM  50      22.648  17.287  14.660  1.00  0.00      MEMB  
ATOM   3287  C21 POPCM  50      23.179  18.475  14.424  1.00  0.00      MEMB  
ATOM   3288  O22 POPCM  50      24.350  18.737  14.445  1.00  0.00      MEMB  
ATOM   3289  C22 POPCM  50      22.099  19.575  14.254  1.00  0.00      MEMB  
ATOM   3290  H2R POPCM  50      22.311  20.454  14.900  1.00  0.00      MEMB  
ATOM   3291  H2S POPCM  50      21.114  19.229  14.634  1.00  0.00      MEMB  
ATOM   3292  C3  POPCM  50      22.829  14.811  14.719  1.00  0.00      MEMB  
ATOM   3293  HX  POPCM  50      22.174  14.573  15.583  1.00  0.00      MEMB  
ATOM   3294  HY  POPCM  50      23.657  14.071  14.676  1.00  0.00      MEMB  
ATOM   3295  O31 POPCM  50      22.059  14.867  13.507  1.00  0.00      MEMB  
ATOM   3296  C31 POPCM  50      20.808  15.320  13.545  1.00  0.00      MEMB  
ATOM   3297  O32 POPCM  50      20.178  15.743  14.497  1.00  0.00      MEMB  
ATOM   3298  C32 POPCM  50      20.255  15.017  12.127  1.00  0.00      MEMB  
ATOM   3299  H2X POPCM  50      20.466  13.972  11.815  1.00  0.00      MEMB  
ATOM   3300  H2Y POPCM  50      20.764  15.737  11.450  1.00  0.00      MEMB  
ATOM   3301  C23 POPCM  50      22.054  19.862  12.723  1.00  0.00      MEMB  
ATOM   3302  H3R POPCM  50      23.087  20.137  12.421  1.00  0.00      MEMB  
ATOM   3303  H3S POPCM  50      21.442  20.770  12.538  1.00  0.00      MEMB  
ATOM   3304  C24 POPCM  50      21.591  18.724  11.752  1.00  0.00      MEMB  
ATOM   3305  H4R POPCM  50      20.539  18.463  11.996  1.00  0.00      MEMB  
ATOM   3306  H4S POPCM  50      22.299  17.896  11.970  1.00  0.00      MEMB  
ATOM   3307  C25 POPCM  50      21.749  19.154  10.292  1.00  0.00      MEMB  
ATOM   3308  H5R POPCM  50      22.707  19.670  10.067  1.00  0.00      MEMB  
ATOM   3309  H5S POPCM  50      20.940  19.902  10.155  1.00  0.00      MEMB  
ATOM   3310  C26 POPCM  50      21.590  17.977   9.341  1.00  0.00      MEMB  
ATOM   3311  H6R POPCM  50      21.400  18.344   8.310  1.00  0.00      MEMB  
ATOM   3312  H6S POPCM  50      20.662  17.416   9.586  1.00  0.00      MEMB  
ATOM   3313  C27 POPCM  50      22.781  17.066   9.307  1.00  0.00      MEMB  
ATOM   3314  H7R POPCM  50      22.937  16.622  10.313  1.00  0.00      MEMB  
ATOM   3315  H7S POPCM  50      23.641  17.661   8.932  1.00  0.00      MEMB  
ATOM   3316  C28 POPCM  50      22.563  15.788   8.425  1.00  0.00      MEMB  
ATOM   3317  H8R POPCM  50      22.405  15.973   7.341  1.00  0.00      MEMB  
ATOM   3318  H8S POPCM  50      21.574  15.449   8.802  1.00  0.00      MEMB  
ATOM   3319  C29 POPCM  50      23.619  14.722   8.639  1.00  0.00      MEMB  
ATOM   3320  H91 POPCM  50      24.220  14.829   9.555  1.00  0.00      MEMB  
ATOM   3321 C210 POPCM  50      23.929  13.660   7.864  1.00  0.00      MEMB  
ATOM   3322 H101 POPCM  50      24.703  12.941   8.170  1.00  0.00      MEMB  
ATOM   3323 C211 POPCM  50      23.257  13.337   6.573  1.00  0.00      MEMB  
ATOM   3324 H11R POPCM  50      22.186  13.630   6.620  1.00  0.00      MEMB  
ATOM   3325 H11S POPCM  50      23.216  12.226   6.577  1.00  0.00      MEMB  
ATOM   3326 C212 POPCM  50      23.877  13.853   5.202  1.00  0.00      MEMB  
ATOM   3327 H12R POPCM  50      24.892  13.410   5.292  1.00  0.00      MEMB  
ATOM   3328 H12S POPCM  50      23.981  14.957   5.266  1.00  0.00      MEMB  
ATOM   3329 C213 POPCM  50      23.194  13.354   3.891  1.00  0.00      MEMB  
ATOM   3330 H13R POPCM  50      23.045  12.257   3.979  1.00  0.00      MEMB  
ATOM   3331 H13S POPCM  50      23.868  13.615   3.047  1.00  0.00      MEMB  
ATOM   3332 C214 POPCM  50      21.775  13.924   3.763  1.00  0.00      MEMB  
ATOM   3333 H14R POPCM  50      21.891  14.920   4.242  1.00  0.00      MEMB  
ATOM   3334 H14S POPCM  50      21.047  13.362   4.387  1.00  0.00      MEMB  
ATOM   3335 C215 POPCM  50      21.344  14.144   2.327  1.00  0.00      MEMB  
ATOM   3336 H15R POPCM  50      20.331  13.698   2.220  1.00  0.00      MEMB  
ATOM   3337 H15S POPCM  50      22.031  13.566   1.673  1.00  0.00      MEMB  
ATOM   3338 C216 POPCM  50      21.272  15.633   1.766  1.00  0.00      MEMB  
ATOM   3339 H16R POPCM  50      20.436  16.140   2.294  1.00  0.00      MEMB  
ATOM   3340 H16S POPCM  50      21.020  15.538   0.688  1.00  0.00      MEMB  
ATOM   3341 C217 POPCM  50      22.541  16.452   1.836  1.00  0.00      MEMB  
ATOM   3342 H17R POPCM  50      23.194  15.955   2.584  1.00  0.00      MEMB  
ATOM   3343 H17S POPCM  50      22.238  17.470   2.162  1.00  0.00      MEMB  
ATOM   3344 C218 POPCM  50      23.478  16.607   0.607  1.00  0.00      MEMB  
ATOM   3345 H18R POPCM  50      24.082  15.674   0.607  1.00  0.00      MEMB  
ATOM   3346 H18S POPCM  50      24.213  17.435   0.700  1.00  0.00      MEMB  
ATOM   3347 H18T POPCM  50      22.815  16.613  -0.285  1.00  0.00      MEMB  
ATOM   3348  C33 POPCM  50      18.792  15.151  12.039  1.00  0.00      MEMB  
ATOM   3349  H3X POPCM  50      18.492  16.189  12.298  1.00  0.00      MEMB  
ATOM   3350  H3Y POPCM  50      18.348  14.374  12.697  1.00  0.00      MEMB  
ATOM   3351  C34 POPCM  50      18.154  14.697  10.661  1.00  0.00      MEMB  
ATOM   3352  H4X POPCM  50      17.062  14.690  10.866  1.00  0.00      MEMB  
ATOM   3353  H4Y POPCM  50      18.540  13.701  10.357  1.00  0.00      MEMB  
ATOM   3354  C35 POPCM  50      18.331  15.583   9.451  1.00  0.00      MEMB  
ATOM   3355  H5X POPCM  50      19.406  15.656   9.184  1.00  0.00      MEMB  
ATOM   3356  H5Y POPCM  50      18.014  16.599   9.770  1.00  0.00      MEMB  
ATOM   3357  C36 POPCM  50      17.628  15.167   8.127  1.00  0.00      MEMB  
ATOM   3358  H6X POPCM  50      16.576  14.978   8.429  1.00  0.00      MEMB  
ATOM   3359  H6Y POPCM  50      18.083  14.245   7.706  1.00  0.00      MEMB  
ATOM   3360  C37 POPCM  50      17.829  16.263   7.080  1.00  0.00      MEMB  
ATOM   3361  H7X POPCM  50      17.668  17.308   7.420  1.00  0.00      MEMB  
ATOM   3362  H7Y POPCM  50      17.061  16.069   6.301  1.00  0.00      MEMB  
ATOM   3363  C38 POPCM  50      19.275  16.223   6.533  1.00  0.00      MEMB  
ATOM   3364  H8X POPCM  50      19.523  15.161   6.324  1.00  0.00      MEMB  
ATOM   3365  H8Y POPCM  50      20.016  16.654   7.240  1.00  0.00      MEMB  
ATOM   3366  C39 POPCM  50      19.548  17.026   5.223  1.00  0.00      MEMB  
ATOM   3367  H9X POPCM  50      19.106  16.371   4.443  1.00  0.00      MEMB  
ATOM   3368  H9Y POPCM  50      20.639  17.059   5.016  1.00  0.00      MEMB  
ATOM   3369 C310 POPCM  50      18.891  18.430   5.281  1.00  0.00      MEMB  
ATOM   3370 H10X POPCM  50      19.314  19.090   6.069  1.00  0.00      MEMB  
ATOM   3371 H10Y POPCM  50      17.802  18.272   5.428  1.00  0.00      MEMB  
ATOM   3372 C311 POPCM  50      19.220  19.276   4.035  1.00  0.00      MEMB  
ATOM   3373 H11X POPCM  50      18.324  19.805   3.646  1.00  0.00      MEMB  
ATOM   3374 H11Y POPCM  50      19.416  18.516   3.249  1.00  0.00      MEMB  
ATOM   3375 C312 POPCM  50      20.436  20.167   4.290  1.00  0.00      MEMB  
ATOM   3376 H12X POPCM  50      21.228  19.532   4.741  1.00  0.00      MEMB  
ATOM   3377 H12Y POPCM  50      20.166  20.912   5.069  1.00  0.00      MEMB  
ATOM   3378 C313 POPCM  50      20.697  20.960   2.956  1.00  0.00      MEMB  
ATOM   3379 H13X POPCM  50      19.833  21.630   2.759  1.00  0.00      MEMB  
ATOM   3380 H13Y POPCM  50      20.696  20.245   2.106  1.00  0.00      MEMB  
ATOM   3381 C314 POPCM  50      21.999  21.778   2.978  1.00  0.00      MEMB  
ATOM   3382 H14X POPCM  50      22.025  22.441   3.870  1.00  0.00      MEMB  
ATOM   3383 H14Y POPCM  50      21.843  22.454   2.111  1.00  0.00      MEMB  
ATOM   3384 C315 POPCM  50      23.306  20.926   2.635  1.00  0.00      MEMB  
ATOM   3385 H15X POPCM  50      23.045  19.925   3.041  1.00  0.00      MEMB  
ATOM   3386 H15Y POPCM  50      24.197  21.345   3.149  1.00  0.00      MEMB  
ATOM   3387 C316 POPCM  50      23.701  20.847   1.125  1.00  0.00      MEMB  
ATOM   3388 H16X POPCM  50      24.629  20.264   0.946  1.00  0.00      MEMB  
ATOM   3389 H16Y POPCM  50      23.722  21.857   0.664  1.00  0.00      MEMB  
ATOM   3390 H16Z POPCM  50      22.842  20.319   0.659  1.00  0.00      MEMB  
ATOM   3391  N   POPCM  51     -27.719  -4.776  20.636  1.00  0.00      MEMB  
ATOM   3392  C12 POPCM  51     -27.452  -4.378  19.189  1.00  0.00      MEMB  
ATOM   3393 H12A POPCM  51     -26.649  -4.985  18.798  1.00  0.00      MEMB  
ATOM   3394 H12B POPCM  51     -27.134  -3.353  19.303  1.00  0.00      MEMB  
ATOM   3395  C13 POPCM  51     -27.992  -6.231  20.659  1.00  0.00      MEMB  
ATOM   3396 H13A POPCM  51     -27.995  -6.660  21.650  1.00  0.00      MEMB  
ATOM   3397 H13B POPCM  51     -28.885  -6.533  20.133  1.00  0.00      MEMB  
ATOM   3398 H13C POPCM  51     -27.265  -6.764  20.064  1.00  0.00      MEMB  
ATOM   3399  C14 POPCM  51     -26.500  -4.520  21.441  1.00  0.00      MEMB  
ATOM   3400 H14A POPCM  51     -25.667  -5.079  21.040  1.00  0.00      MEMB  
ATOM   3401 H14B POPCM  51     -26.130  -3.506  21.411  1.00  0.00      MEMB  
ATOM   3402 H14C POPCM  51     -26.564  -4.908  22.447  1.00  0.00      MEMB  
ATOM   3403  C15 POPCM  51     -28.850  -4.053  21.297  1.00  0.00      MEMB  
ATOM   3404 H15A POPCM  51     -28.730  -4.120  22.369  1.00  0.00      MEMB  
ATOM   3405 H15B POPCM  51     -29.771  -4.435  20.882  1.00  0.00      MEMB  
ATOM   3406 H15C POPCM  51     -28.854  -2.984  21.144  1.00  0.00      MEMB  
ATOM   3407  C11 POPCM  51     -28.634  -4.481  18.238  1.00  0.00      MEMB  
ATOM   3408 H11A POPCM  51     -29.007  -5.527  18.205  1.00  0.00      MEMB  
ATOM   3409 H11B POPCM  51     -28.274  -4.339  17.197  1.00  0.00      MEMB  
ATOM   3410  P   POPCM  51     -30.984  -3.432  17.727  1.00  0.00      MEMB  
ATOM   3411  O13 POPCM  51     -31.919  -2.676  18.593  1.00  0.00      MEMB  
ATOM   3412  O14 POPCM  51     -31.403  -4.789  17.292  1.00  0.00      MEMB  
ATOM   3413  O12 POPCM  51     -29.648  -3.518  18.587  1.00  0.00      MEMB  
ATOM   3414  O11 POPCM  51     -30.579  -2.550  16.441  1.00  0.00      MEMB  
ATOM   3415  C1  POPCM  51     -30.036  -1.223  16.601  1.00  0.00      MEMB  
ATOM   3416  HA  POPCM  51     -29.463  -1.093  17.544  1.00  0.00      MEMB  
ATOM   3417  HB  POPCM  51     -30.848  -0.474  16.716  1.00  0.00      MEMB  
ATOM   3418  C2  POPCM  51     -29.102  -0.830  15.433  1.00  0.00      MEMB  
ATOM   3419  HS  POPCM  51     -28.832   0.241  15.547  1.00  0.00      MEMB  
ATOM   3420  O21 POPCM  51     -29.811  -0.935  14.202  1.00  0.00      MEMB  
ATOM   3421  C21 POPCM  51     -29.354  -0.122  13.210  1.00  0.00      MEMB  
ATOM   3422  O22 POPCM  51     -28.433   0.670  13.386  1.00  0.00      MEMB  
ATOM   3423  C22 POPCM  51     -30.104  -0.568  11.938  1.00  0.00      MEMB  
ATOM   3424  H2R POPCM  51     -31.194  -0.369  12.022  1.00  0.00      MEMB  
ATOM   3425  H2S POPCM  51     -29.969  -1.650  11.725  1.00  0.00      MEMB  
ATOM   3426  C3  POPCM  51     -27.830  -1.709  15.333  1.00  0.00      MEMB  
ATOM   3427  HX  POPCM  51     -27.192  -1.829  16.234  1.00  0.00      MEMB  
ATOM   3428  HY  POPCM  51     -27.098  -1.248  14.635  1.00  0.00      MEMB  
ATOM   3429  O31 POPCM  51     -28.255  -2.994  14.940  1.00  0.00      MEMB  
ATOM   3430  C31 POPCM  51     -27.538  -3.810  14.164  1.00  0.00      MEMB  
ATOM   3431  O32 POPCM  51     -26.476  -3.531  13.655  1.00  0.00      MEMB  
ATOM   3432  C32 POPCM  51     -28.283  -5.157  14.022  1.00  0.00      MEMB  
ATOM   3433  H2X POPCM  51     -28.443  -5.577  15.038  1.00  0.00      MEMB  
ATOM   3434  H2Y POPCM  51     -27.803  -5.988  13.462  1.00  0.00      MEMB  
ATOM   3435  C23 POPCM  51     -29.603   0.295  10.746  1.00  0.00      MEMB  
ATOM   3436  H3R POPCM  51     -28.503   0.430  10.659  1.00  0.00      MEMB  
ATOM   3437  H3S POPCM  51     -30.035   1.290  10.985  1.00  0.00      MEMB  
ATOM   3438  C24 POPCM  51     -30.024  -0.070   9.358  1.00  0.00      MEMB  
ATOM   3439  H4R POPCM  51     -29.592   0.678   8.659  1.00  0.00      MEMB  
ATOM   3440  H4S POPCM  51     -31.101  -0.073   9.083  1.00  0.00      MEMB  
ATOM   3441  C25 POPCM  51     -29.566  -1.408   8.821  1.00  0.00      MEMB  
ATOM   3442  H5R POPCM  51     -29.780  -1.379   7.731  1.00  0.00      MEMB  
ATOM   3443  H5S POPCM  51     -30.250  -2.153   9.282  1.00  0.00      MEMB  
ATOM   3444  C26 POPCM  51     -28.010  -1.621   9.078  1.00  0.00      MEMB  
ATOM   3445  H6R POPCM  51     -27.750  -2.111  10.041  1.00  0.00      MEMB  
ATOM   3446  H6S POPCM  51     -27.416  -0.683   9.028  1.00  0.00      MEMB  
ATOM   3447  C27 POPCM  51     -27.252  -2.504   7.980  1.00  0.00      MEMB  
ATOM   3448  H7R POPCM  51     -27.517  -1.975   7.040  1.00  0.00      MEMB  
ATOM   3449  H7S POPCM  51     -27.817  -3.460   8.011  1.00  0.00      MEMB  
ATOM   3450  C28 POPCM  51     -25.726  -2.547   8.014  1.00  0.00      MEMB  
ATOM   3451  H8R POPCM  51     -25.538  -1.577   8.523  1.00  0.00      MEMB  
ATOM   3452  H8S POPCM  51     -25.313  -2.420   6.990  1.00  0.00      MEMB  
ATOM   3453  C29 POPCM  51     -25.050  -3.626   8.785  1.00  0.00      MEMB  
ATOM   3454  H91 POPCM  51     -25.307  -3.633   9.854  1.00  0.00      MEMB  
ATOM   3455 C210 POPCM  51     -24.271  -4.557   8.294  1.00  0.00      MEMB  
ATOM   3456 H101 POPCM  51     -23.820  -5.266   9.004  1.00  0.00      MEMB  
ATOM   3457 C211 POPCM  51     -23.941  -4.758   6.849  1.00  0.00      MEMB  
ATOM   3458 H11R POPCM  51     -22.930  -5.213   6.777  1.00  0.00      MEMB  
ATOM   3459 H11S POPCM  51     -24.017  -3.824   6.253  1.00  0.00      MEMB  
ATOM   3460 C212 POPCM  51     -24.710  -5.880   6.050  1.00  0.00      MEMB  
ATOM   3461 H12R POPCM  51     -24.836  -6.856   6.565  1.00  0.00      MEMB  
ATOM   3462 H12S POPCM  51     -24.176  -6.099   5.100  1.00  0.00      MEMB  
ATOM   3463 C213 POPCM  51     -26.150  -5.553   5.706  1.00  0.00      MEMB  
ATOM   3464 H13R POPCM  51     -26.211  -4.455   5.548  1.00  0.00      MEMB  
ATOM   3465 H13S POPCM  51     -26.916  -5.886   6.440  1.00  0.00      MEMB  
ATOM   3466 C214 POPCM  51     -26.569  -6.154   4.300  1.00  0.00      MEMB  
ATOM   3467 H14R POPCM  51     -26.524  -7.264   4.257  1.00  0.00      MEMB  
ATOM   3468 H14S POPCM  51     -25.905  -5.780   3.492  1.00  0.00      MEMB  
ATOM   3469 C215 POPCM  51     -28.084  -5.899   3.985  1.00  0.00      MEMB  
ATOM   3470 H15R POPCM  51     -28.332  -4.832   3.803  1.00  0.00      MEMB  
ATOM   3471 H15S POPCM  51     -28.643  -6.290   4.862  1.00  0.00      MEMB  
ATOM   3472 C216 POPCM  51     -28.559  -6.772   2.801  1.00  0.00      MEMB  
ATOM   3473 H16R POPCM  51     -29.657  -6.650   2.687  1.00  0.00      MEMB  
ATOM   3474 H16S POPCM  51     -28.182  -7.773   3.103  1.00  0.00      MEMB  
ATOM   3475 C217 POPCM  51     -27.937  -6.414   1.461  1.00  0.00      MEMB  
ATOM   3476 H17R POPCM  51     -26.845  -6.614   1.509  1.00  0.00      MEMB  
ATOM   3477 H17S POPCM  51     -28.039  -5.314   1.348  1.00  0.00      MEMB  
ATOM   3478 C218 POPCM  51     -28.627  -7.154   0.306  1.00  0.00      MEMB  
ATOM   3479 H18R POPCM  51     -28.054  -7.106  -0.644  1.00  0.00      MEMB  
ATOM   3480 H18S POPCM  51     -29.615  -6.664   0.176  1.00  0.00      MEMB  
ATOM   3481 H18T POPCM  51     -28.772  -8.191   0.679  1.00  0.00      MEMB  
ATOM   3482  C33 POPCM  51     -29.647  -4.995  13.311  1.00  0.00      MEMB  
ATOM   3483  H3X POPCM  51     -30.020  -3.956  13.435  1.00  0.00      MEMB  
ATOM   3484  H3Y POPCM  51     -30.341  -5.535  13.990  1.00  0.00      MEMB  
ATOM   3485  C34 POPCM  51     -29.585  -5.417  11.819  1.00  0.00      MEMB  
ATOM   3486  H4X POPCM  51     -29.399  -6.512  11.815  1.00  0.00      MEMB  
ATOM   3487  H4Y POPCM  51     -28.742  -4.779  11.478  1.00  0.00      MEMB  
ATOM   3488  C35 POPCM  51     -30.851  -5.020  11.054  1.00  0.00      MEMB  
ATOM   3489  H5X POPCM  51     -31.307  -4.126  11.530  1.00  0.00      MEMB  
ATOM   3490  H5Y POPCM  51     -31.666  -5.756  11.224  1.00  0.00      MEMB  
ATOM   3491  C36 POPCM  51     -30.767  -4.844   9.498  1.00  0.00      MEMB  
ATOM   3492  H6X POPCM  51     -29.814  -4.285   9.382  1.00  0.00      MEMB  
ATOM   3493  H6Y POPCM  51     -31.491  -4.079   9.142  1.00  0.00      MEMB  
ATOM   3494  C37 POPCM  51     -30.740  -6.174   8.766  1.00  0.00      MEMB  
ATOM   3495  H7X POPCM  51     -31.757  -6.621   8.778  1.00  0.00      MEMB  
ATOM   3496  H7Y POPCM  51     -30.058  -6.922   9.224  1.00  0.00      MEMB  
ATOM   3497  C38 POPCM  51     -30.431  -5.790   7.256  1.00  0.00      MEMB  
ATOM   3498  H8X POPCM  51     -30.379  -6.807   6.813  1.00  0.00      MEMB  
ATOM   3499  H8Y POPCM  51     -29.429  -5.311   7.284  1.00  0.00      MEMB  
ATOM   3500  C39 POPCM  51     -31.574  -5.007   6.609  1.00  0.00      MEMB  
ATOM   3501  H9X POPCM  51     -31.665  -4.083   7.220  1.00  0.00      MEMB  
ATOM   3502  H9Y POPCM  51     -32.557  -5.512   6.718  1.00  0.00      MEMB  
ATOM   3503 C310 POPCM  51     -31.209  -4.735   5.128  1.00  0.00      MEMB  
ATOM   3504 H10X POPCM  51     -31.378  -5.705   4.614  1.00  0.00      MEMB  
ATOM   3505 H10Y POPCM  51     -30.158  -4.375   5.103  1.00  0.00      MEMB  
ATOM   3506 C311 POPCM  51     -32.110  -3.556   4.622  1.00  0.00      MEMB  
ATOM   3507 H11X POPCM  51     -31.981  -2.668   5.277  1.00  0.00      MEMB  
ATOM   3508 H11Y POPCM  51     -33.154  -3.921   4.722  1.00  0.00      MEMB  
ATOM   3509 C312 POPCM  51     -31.749  -3.162   3.201  1.00  0.00      MEMB  
ATOM   3510 H12X POPCM  51     -31.827  -4.006   2.482  1.00  0.00      MEMB  
ATOM   3511 H12Y POPCM  51     -30.663  -2.924   3.214  1.00  0.00      MEMB  
ATOM   3512 C313 POPCM  51     -32.679  -2.035   2.716  1.00  0.00      MEMB  
ATOM   3513 H13X POPCM  51     -32.541  -1.179   3.410  1.00  0.00      MEMB  
ATOM   3514 H13Y POPCM  51     -33.720  -2.406   2.601  1.00  0.00      MEMB  
ATOM   3515 C314 POPCM  51     -32.296  -1.523   1.315  1.00  0.00      MEMB  
ATOM   3516 H14X POPCM  51     -32.975  -0.669   1.101  1.00  0.00      MEMB  
ATOM   3517 H14Y POPCM  51     -32.624  -2.308   0.601  1.00  0.00      MEMB  
ATOM   3518 C315 POPCM  51     -30.831  -1.052   0.999  1.00  0.00      MEMB  
ATOM   3519 H15X POPCM  51     -30.645  -0.651  -0.021  1.00  0.00      MEMB  
ATOM   3520 H15Y POPCM  51     -30.091  -1.876   1.099  1.00  0.00      MEMB  
ATOM   3521 C316 POPCM  51     -30.468   0.107   2.010  1.00  0.00      MEMB  
ATOM   3522 H16X POPCM  51     -29.582   0.660   1.631  1.00  0.00      MEMB  
ATOM   3523 H16Y POPCM  51     -30.279  -0.240   3.048  1.00  0.00      MEMB  
ATOM   3524 H16Z POPCM  51     -31.268   0.878   2.025  1.00  0.00      MEMB  
ATOM   3525  N   PSM M  52      23.855 -17.636  22.450  1.00  0.00      MEMB  
ATOM   3526  C15 PSM M  52      25.225 -16.984  22.210  1.00  0.00      MEMB  
ATOM   3527 H15A PSM M  52      25.354 -16.489  21.258  1.00  0.00      MEMB  
ATOM   3528 H15B PSM M  52      25.332 -16.205  22.950  1.00  0.00      MEMB  
ATOM   3529 H15C PSM M  52      25.978 -17.748  22.333  1.00  0.00      MEMB  
ATOM   3530  C14 PSM M  52      23.749 -18.947  21.686  1.00  0.00      MEMB  
ATOM   3531 H14A PSM M  52      22.903 -19.538  22.006  1.00  0.00      MEMB  
ATOM   3532 H14B PSM M  52      23.692 -18.732  20.629  1.00  0.00      MEMB  
ATOM   3533 H14C PSM M  52      24.651 -19.494  21.918  1.00  0.00      MEMB  
ATOM   3534  C13 PSM M  52      23.845 -17.998  23.906  1.00  0.00      MEMB  
ATOM   3535 H13A PSM M  52      23.965 -17.089  24.477  1.00  0.00      MEMB  
ATOM   3536 H13B PSM M  52      22.853 -18.408  24.026  1.00  0.00      MEMB  
ATOM   3537 H13C PSM M  52      24.574 -18.759  24.141  1.00  0.00      MEMB  
ATOM   3538  C12 PSM M  52      22.768 -16.683  22.135  1.00  0.00      MEMB  
ATOM   3539 H12A PSM M  52      21.795 -17.120  22.302  1.00  0.00      MEMB  
ATOM   3540 H12B PSM M  52      22.855 -15.823  22.783  1.00  0.00      MEMB  
ATOM   3541  C11 PSM M  52      22.750 -16.049  20.730  1.00  0.00      MEMB  
ATOM   3542 H11A PSM M  52      22.512 -16.759  19.909  1.00  0.00      MEMB  
ATOM   3543 H11B PSM M  52      21.825 -15.435  20.779  1.00  0.00      MEMB  
ATOM   3544  P   PSM M  52      23.808 -13.896  19.828  1.00  0.00      MEMB  
ATOM   3545  O13 PSM M  52      22.778 -14.047  18.811  1.00  0.00      MEMB  
ATOM   3546  O14 PSM M  52      23.707 -12.788  20.761  1.00  0.00      MEMB  
ATOM   3547  O11 PSM M  52      25.170 -13.693  19.078  1.00  0.00      MEMB  
ATOM   3548  O12 PSM M  52      23.945 -15.220  20.506  1.00  0.00      MEMB  
ATOM   3549  C1S PSM M  52      25.995 -14.701  18.614  1.00  0.00      MEMB  
ATOM   3550  H1S PSM M  52      26.970 -14.682  19.146  1.00  0.00      MEMB  
ATOM   3551  H1T PSM M  52      25.564 -15.702  18.831  1.00  0.00      MEMB  
ATOM   3552  NF  PSM M  52      26.449 -15.672  16.445  1.00  0.00      MEMB  
ATOM   3553  HNF PSM M  52      27.416 -15.830  16.260  1.00  0.00      MEMB  
ATOM   3554  C2S PSM M  52      26.129 -14.450  17.097  1.00  0.00      MEMB  
ATOM   3555  H2S PSM M  52      25.166 -14.007  16.765  1.00  0.00      MEMB  
ATOM   3556  C3S PSM M  52      27.245 -13.343  16.839  1.00  0.00      MEMB  
ATOM   3557  H3S PSM M  52      28.246 -13.690  17.173  1.00  0.00      MEMB  
ATOM   3558  O3  PSM M  52      26.787 -12.042  17.351  1.00  0.00      MEMB  
ATOM   3559  HO3 PSM M  52      25.843 -12.020  17.526  1.00  0.00      MEMB  
ATOM   3560  C4S PSM M  52      27.467 -13.194  15.347  1.00  0.00      MEMB  
ATOM   3561  H4S PSM M  52      28.367 -13.606  14.867  1.00  0.00      MEMB  
ATOM   3562  C5S PSM M  52      26.546 -12.659  14.425  1.00  0.00      MEMB  
ATOM   3563  H5S PSM M  52      25.565 -12.373  14.833  1.00  0.00      MEMB  
ATOM   3564  C6S PSM M  52      26.821 -12.511  12.968  1.00  0.00      MEMB  
ATOM   3565  H6S PSM M  52      27.190 -11.479  12.787  1.00  0.00      MEMB  
ATOM   3566  H6T PSM M  52      27.642 -13.204  12.684  1.00  0.00      MEMB  
ATOM   3567  C7S PSM M  52      25.714 -12.886  11.885  1.00  0.00      MEMB  
ATOM   3568  H7S PSM M  52      25.334 -13.930  11.859  1.00  0.00      MEMB  
ATOM   3569  H7T PSM M  52      24.796 -12.328  12.167  1.00  0.00      MEMB  
ATOM   3570  C8S PSM M  52      26.233 -12.519  10.482  1.00  0.00      MEMB  
ATOM   3571  H8S PSM M  52      26.800 -11.570  10.371  1.00  0.00      MEMB  
ATOM   3572  H8T PSM M  52      27.058 -13.202  10.183  1.00  0.00      MEMB  
ATOM   3573  C9S PSM M  52      25.126 -12.508   9.378  1.00  0.00      MEMB  
ATOM   3574  H9S PSM M  52      24.458 -13.393   9.447  1.00  0.00      MEMB  
ATOM   3575  H9T PSM M  52      24.348 -11.769   9.667  1.00  0.00      MEMB  
ATOM   3576 C10S PSM M  52      25.622 -12.024   7.999  1.00  0.00      MEMB  
ATOM   3577 H10S PSM M  52      24.716 -11.652   7.474  1.00  0.00      MEMB  
ATOM   3578 H10T PSM M  52      26.277 -11.150   8.200  1.00  0.00      MEMB  
ATOM   3579 C11S PSM M  52      26.119 -13.113   7.057  1.00  0.00      MEMB  
ATOM   3580 H11S PSM M  52      26.417 -12.612   6.112  1.00  0.00      MEMB  
ATOM   3581 H11T PSM M  52      26.976 -13.572   7.595  1.00  0.00      MEMB  
ATOM   3582 C12S PSM M  52      25.039 -14.157   6.723  1.00  0.00      MEMB  
ATOM   3583 H12S PSM M  52      25.033 -14.792   7.634  1.00  0.00      MEMB  
ATOM   3584 H12T PSM M  52      24.001 -13.775   6.610  1.00  0.00      MEMB  
ATOM   3585 C13S PSM M  52      25.266 -15.133   5.549  1.00  0.00      MEMB  
ATOM   3586 H13S PSM M  52      26.026 -15.919   5.746  1.00  0.00      MEMB  
ATOM   3587 H13T PSM M  52      24.274 -15.618   5.423  1.00  0.00      MEMB  
ATOM   3588 C14S PSM M  52      25.671 -14.456   4.235  1.00  0.00      MEMB  
ATOM   3589 H14S PSM M  52      25.358 -13.410   4.442  1.00  0.00      MEMB  
ATOM   3590 H14T PSM M  52      26.743 -14.734   4.149  1.00  0.00      MEMB  
ATOM   3591 C15S PSM M  52      24.993 -14.873   2.941  1.00  0.00      MEMB  
ATOM   3592 H15S PSM M  52      25.575 -15.747   2.579  1.00  0.00      MEMB  
ATOM   3593 H15T PSM M  52      23.934 -15.199   3.012  1.00  0.00      MEMB  
ATOM   3594 C16S PSM M  52      24.880 -13.732   1.864  1.00  0.00      MEMB  
ATOM   3595 H16S PSM M  52      23.979 -13.083   1.856  1.00  0.00      MEMB  
ATOM   3596 H16T PSM M  52      25.727 -13.014   1.880  1.00  0.00      MEMB  
ATOM   3597 C17S PSM M  52      24.924 -14.493   0.501  1.00  0.00      MEMB  
ATOM   3598 H17S PSM M  52      25.744 -15.242   0.484  1.00  0.00      MEMB  
ATOM   3599 H17T PSM M  52      24.022 -15.141   0.460  1.00  0.00      MEMB  
ATOM   3600 C18S PSM M  52      24.881 -13.732  -0.775  1.00  0.00      MEMB  
ATOM   3601 H18S PSM M  52      23.925 -13.173  -0.861  1.00  0.00      MEMB  
ATOM   3602 H18T PSM M  52      25.702 -12.986  -0.831  1.00  0.00      MEMB  
ATOM   3603 H18U PSM M  52      25.159 -14.425  -1.599  1.00  0.00      MEMB  
ATOM   3604  C1F PSM M  52      25.574 -16.653  16.282  1.00  0.00      MEMB  
ATOM   3605  OF  PSM M  52      24.446 -16.472  16.727  1.00  0.00      MEMB  
ATOM   3606  C2F PSM M  52      26.098 -17.947  15.713  1.00  0.00      MEMB  
ATOM   3607  H2F PSM M  52      25.422 -18.814  15.872  1.00  0.00      MEMB  
ATOM   3608  H2G PSM M  52      27.086 -18.180  16.165  1.00  0.00      MEMB  
ATOM   3609  C3F PSM M  52      26.395 -17.713  14.221  1.00  0.00      MEMB  
ATOM   3610  H3F PSM M  52      26.887 -18.616  13.803  1.00  0.00      MEMB  
ATOM   3611  H3G PSM M  52      27.171 -16.919  14.173  1.00  0.00      MEMB  
ATOM   3612  C4F PSM M  52      25.113 -17.522  13.341  1.00  0.00      MEMB  
ATOM   3613  H4F PSM M  52      24.338 -16.885  13.818  1.00  0.00      MEMB  
ATOM   3614  H4G PSM M  52      24.653 -18.532  13.277  1.00  0.00      MEMB  
ATOM   3615  C5F PSM M  52      25.388 -17.037  11.924  1.00  0.00      MEMB  
ATOM   3616  H5F PSM M  52      25.987 -17.746  11.314  1.00  0.00      MEMB  
ATOM   3617  H5G PSM M  52      25.949 -16.083  12.028  1.00  0.00      MEMB  
ATOM   3618  C6F PSM M  52      24.066 -16.837  11.179  1.00  0.00      MEMB  
ATOM   3619  H6F PSM M  52      23.630 -15.885  11.551  1.00  0.00      MEMB  
ATOM   3620  H6G PSM M  52      23.408 -17.712  11.371  1.00  0.00      MEMB  
ATOM   3621  C7F PSM M  52      24.197 -16.688   9.630  1.00  0.00      MEMB  
ATOM   3622  H7F PSM M  52      24.621 -17.674   9.339  1.00  0.00      MEMB  
ATOM   3623  H7G PSM M  52      24.940 -15.894   9.401  1.00  0.00      MEMB  
ATOM   3624  C8F PSM M  52      22.889 -16.338   8.900  1.00  0.00      MEMB  
ATOM   3625  H8F PSM M  52      23.189 -16.514   7.845  1.00  0.00      MEMB  
ATOM   3626  H8G PSM M  52      22.676 -15.251   8.986  1.00  0.00      MEMB  
ATOM   3627  C9F PSM M  52      21.675 -17.317   9.155  1.00  0.00      MEMB  
ATOM   3628  H9F PSM M  52      21.223 -16.780  10.017  1.00  0.00      MEMB  
ATOM   3629  H9G PSM M  52      22.151 -18.294   9.386  1.00  0.00      MEMB  
ATOM   3630 C10F PSM M  52      20.784 -17.432   7.935  1.00  0.00      MEMB  
ATOM   3631 H10F PSM M  52      20.864 -16.534   7.286  1.00  0.00      MEMB  
ATOM   3632 H10G PSM M  52      19.744 -17.725   8.194  1.00  0.00      MEMB  
ATOM   3633 C11F PSM M  52      21.173 -18.570   6.890  1.00  0.00      MEMB  
ATOM   3634 H11F PSM M  52      20.245 -19.006   6.464  1.00  0.00      MEMB  
ATOM   3635 H11G PSM M  52      21.693 -19.378   7.448  1.00  0.00      MEMB  
ATOM   3636 C12F PSM M  52      21.917 -17.966   5.610  1.00  0.00      MEMB  
ATOM   3637 H12F PSM M  52      22.923 -17.709   6.005  1.00  0.00      MEMB  
ATOM   3638 H12G PSM M  52      21.463 -17.033   5.211  1.00  0.00      MEMB  
ATOM   3639 C13F PSM M  52      22.183 -19.067   4.546  1.00  0.00      MEMB  
ATOM   3640 H13F PSM M  52      21.278 -19.614   4.204  1.00  0.00      MEMB  
ATOM   3641 H13G PSM M  52      22.818 -19.839   5.032  1.00  0.00      MEMB  
ATOM   3642 C14F PSM M  52      22.861 -18.519   3.362  1.00  0.00      MEMB  
ATOM   3643 H14F PSM M  52      23.448 -19.378   2.974  1.00  0.00      MEMB  
ATOM   3644 H14G PSM M  52      23.571 -17.703   3.615  1.00  0.00      MEMB  
ATOM   3645 C15F PSM M  52      21.903 -18.071   2.238  1.00  0.00      MEMB  
ATOM   3646 H15F PSM M  52      21.328 -17.190   2.597  1.00  0.00      MEMB  
ATOM   3647 H15G PSM M  52      21.270 -18.938   1.951  1.00  0.00      MEMB  
ATOM   3648 C16F PSM M  52      22.671 -17.653   1.008  1.00  0.00      MEMB  
ATOM   3649 H16F PSM M  52      23.138 -18.572   0.594  1.00  0.00      MEMB  
ATOM   3650 H16G PSM M  52      22.089 -17.216   0.168  1.00  0.00      MEMB  
ATOM   3651 H16H PSM M  52      23.501 -16.920   1.090  1.00  0.00      MEMB  
ATOM   3652  N   DPPCM  53       6.897  28.485  19.865  1.00  0.00      MEMB  
ATOM   3653  C13 DPPCM  53       6.879  29.331  18.646  1.00  0.00      MEMB  
ATOM   3654 H13A DPPCM  53       5.990  29.122  18.069  1.00  0.00      MEMB  
ATOM   3655 H13B DPPCM  53       7.728  29.138  18.007  1.00  0.00      MEMB  
ATOM   3656 H13C DPPCM  53       6.787  30.377  18.901  1.00  0.00      MEMB  
ATOM   3657  C14 DPPCM  53       6.979  27.027  19.534  1.00  0.00      MEMB  
ATOM   3658 H14A DPPCM  53       6.206  26.753  18.831  1.00  0.00      MEMB  
ATOM   3659 H14B DPPCM  53       6.889  26.388  20.400  1.00  0.00      MEMB  
ATOM   3660 H14C DPPCM  53       7.951  26.908  19.078  1.00  0.00      MEMB  
ATOM   3661  C15 DPPCM  53       8.107  28.941  20.659  1.00  0.00      MEMB  
ATOM   3662 H15A DPPCM  53       8.999  28.917  20.050  1.00  0.00      MEMB  
ATOM   3663 H15B DPPCM  53       8.301  28.223  21.441  1.00  0.00      MEMB  
ATOM   3664 H15C DPPCM  53       7.865  29.919  21.048  1.00  0.00      MEMB  
ATOM   3665  C12 DPPCM  53       5.565  28.665  20.636  1.00  0.00      MEMB  
ATOM   3666 H12A DPPCM  53       5.528  29.698  20.952  1.00  0.00      MEMB  
ATOM   3667 H12B DPPCM  53       5.600  28.064  21.533  1.00  0.00      MEMB  
ATOM   3668  C11 DPPCM  53       4.222  28.430  19.872  1.00  0.00      MEMB  
ATOM   3669 H11A DPPCM  53       3.448  28.672  20.631  1.00  0.00      MEMB  
ATOM   3670 H11B DPPCM  53       4.192  27.351  19.608  1.00  0.00      MEMB  
ATOM   3671  P   DPPCM  53       2.423  29.468  18.223  1.00  0.00      MEMB  
ATOM   3672  O13 DPPCM  53       2.233  30.889  17.986  1.00  0.00      MEMB  
ATOM   3673  O14 DPPCM  53       1.415  28.847  19.087  1.00  0.00      MEMB  
ATOM   3674  O11 DPPCM  53       2.383  28.697  16.830  1.00  0.00      MEMB  
ATOM   3675  O12 DPPCM  53       3.924  29.316  18.763  1.00  0.00      MEMB  
ATOM   3676  C1  DPPCM  53       2.617  27.280  16.980  1.00  0.00      MEMB  
ATOM   3677  HA  DPPCM  53       1.883  26.808  17.668  1.00  0.00      MEMB  
ATOM   3678  HB  DPPCM  53       3.574  27.073  17.504  1.00  0.00      MEMB  
ATOM   3679  C2  DPPCM  53       2.680  26.613  15.632  1.00  0.00      MEMB  
ATOM   3680  HS  DPPCM  53       3.083  25.578  15.662  1.00  0.00      MEMB  
ATOM   3681  O21 DPPCM  53       3.392  27.452  14.674  1.00  0.00      MEMB  
ATOM   3682  C21 DPPCM  53       4.780  27.607  14.741  1.00  0.00      MEMB  
ATOM   3683  O22 DPPCM  53       5.503  26.885  15.369  1.00  0.00      MEMB  
ATOM   3684  C22 DPPCM  53       5.405  28.694  13.816  1.00  0.00      MEMB  
ATOM   3685  H2R DPPCM  53       5.803  29.607  14.309  1.00  0.00      MEMB  
ATOM   3686  H2S DPPCM  53       4.612  29.020  13.110  1.00  0.00      MEMB  
ATOM   3687  C3  DPPCM  53       1.193  26.480  15.051  1.00  0.00      MEMB  
ATOM   3688  HX  DPPCM  53       0.686  27.434  15.310  1.00  0.00      MEMB  
ATOM   3689  HY  DPPCM  53       0.775  25.654  15.664  1.00  0.00      MEMB  
ATOM   3690  O31 DPPCM  53       1.063  26.146  13.691  1.00  0.00      MEMB  
ATOM   3691  C31 DPPCM  53       1.087  27.100  12.788  1.00  0.00      MEMB  
ATOM   3692  O32 DPPCM  53       1.123  28.262  13.032  1.00  0.00      MEMB  
ATOM   3693  C32 DPPCM  53       1.030  26.489  11.392  1.00  0.00      MEMB  
ATOM   3694  H2X DPPCM  53       0.464  25.533  11.380  1.00  0.00      MEMB  
ATOM   3695  H2Y DPPCM  53       2.081  26.348  11.059  1.00  0.00      MEMB  
ATOM   3696  C23 DPPCM  53       6.668  28.330  13.002  1.00  0.00      MEMB  
ATOM   3697  H3R DPPCM  53       6.542  27.340  12.513  1.00  0.00      MEMB  
ATOM   3698  H3S DPPCM  53       7.497  28.057  13.690  1.00  0.00      MEMB  
ATOM   3699  C24 DPPCM  53       7.153  29.413  12.005  1.00  0.00      MEMB  
ATOM   3700  H4R DPPCM  53       8.233  29.309  11.764  1.00  0.00      MEMB  
ATOM   3701  H4S DPPCM  53       7.064  30.409  12.487  1.00  0.00      MEMB  
ATOM   3702  C25 DPPCM  53       6.309  29.472  10.655  1.00  0.00      MEMB  
ATOM   3703  H5R DPPCM  53       6.587  30.394  10.101  1.00  0.00      MEMB  
ATOM   3704  H5S DPPCM  53       5.211  29.515  10.820  1.00  0.00      MEMB  
ATOM   3705  C26 DPPCM  53       6.803  28.433   9.637  1.00  0.00      MEMB  
ATOM   3706  H6R DPPCM  53       6.804  27.387  10.011  1.00  0.00      MEMB  
ATOM   3707  H6S DPPCM  53       7.844  28.796   9.499  1.00  0.00      MEMB  
ATOM   3708  C27 DPPCM  53       6.204  28.372   8.257  1.00  0.00      MEMB  
ATOM   3709  H7R DPPCM  53       6.661  27.610   7.590  1.00  0.00      MEMB  
ATOM   3710  H7S DPPCM  53       6.456  29.286   7.678  1.00  0.00      MEMB  
ATOM   3711  C28 DPPCM  53       4.698  28.090   8.337  1.00  0.00      MEMB  
ATOM   3712  H8R DPPCM  53       4.214  29.042   8.643  1.00  0.00      MEMB  
ATOM   3713  H8S DPPCM  53       4.513  27.349   9.144  1.00  0.00      MEMB  
ATOM   3714  C29 DPPCM  53       4.032  27.634   7.049  1.00  0.00      MEMB  
ATOM   3715  H9R DPPCM  53       3.093  27.173   7.423  1.00  0.00      MEMB  
ATOM   3716  H9S DPPCM  53       4.617  26.831   6.553  1.00  0.00      MEMB  
ATOM   3717 C210 DPPCM  53       3.698  28.781   6.078  1.00  0.00      MEMB  
ATOM   3718 H10R DPPCM  53       3.279  29.605   6.694  1.00  0.00      MEMB  
ATOM   3719 H10S DPPCM  53       2.931  28.381   5.380  1.00  0.00      MEMB  
ATOM   3720 C211 DPPCM  53       4.809  29.427   5.156  1.00  0.00      MEMB  
ATOM   3721 H11R DPPCM  53       5.409  28.538   4.867  1.00  0.00      MEMB  
ATOM   3722 H11S DPPCM  53       5.493  30.116   5.696  1.00  0.00      MEMB  
ATOM   3723 C212 DPPCM  53       4.243  30.284   4.004  1.00  0.00      MEMB  
ATOM   3724 H12R DPPCM  53       3.988  31.313   4.337  1.00  0.00      MEMB  
ATOM   3725 H12S DPPCM  53       3.305  29.828   3.620  1.00  0.00      MEMB  
ATOM   3726 C213 DPPCM  53       5.228  30.404   2.777  1.00  0.00      MEMB  
ATOM   3727 H13R DPPCM  53       6.219  30.858   2.992  1.00  0.00      MEMB  
ATOM   3728 H13S DPPCM  53       4.813  31.199   2.122  1.00  0.00      MEMB  
ATOM   3729 C214 DPPCM  53       5.426  29.179   1.869  1.00  0.00      MEMB  
ATOM   3730 H14R DPPCM  53       4.441  28.739   1.606  1.00  0.00      MEMB  
ATOM   3731 H14S DPPCM  53       6.075  28.379   2.286  1.00  0.00      MEMB  
ATOM   3732 C215 DPPCM  53       6.022  29.514   0.510  1.00  0.00      MEMB  
ATOM   3733 H15R DPPCM  53       7.072  29.853   0.645  1.00  0.00      MEMB  
ATOM   3734 H15S DPPCM  53       5.675  30.451   0.025  1.00  0.00      MEMB  
ATOM   3735 C216 DPPCM  53       6.027  28.350  -0.468  1.00  0.00      MEMB  
ATOM   3736 H16R DPPCM  53       6.309  28.807  -1.441  1.00  0.00      MEMB  
ATOM   3737 H16S DPPCM  53       5.051  27.819  -0.470  1.00  0.00      MEMB  
ATOM   3738 H16T DPPCM  53       6.745  27.587  -0.098  1.00  0.00      MEMB  
ATOM   3739  C33 DPPCM  53       0.326  27.464  10.508  1.00  0.00      MEMB  
ATOM   3740  H3X DPPCM  53       0.580  28.535  10.658  1.00  0.00      MEMB  
ATOM   3741  H3Y DPPCM  53      -0.740  27.570  10.803  1.00  0.00      MEMB  
ATOM   3742  C34 DPPCM  53       0.602  27.281   9.001  1.00  0.00      MEMB  
ATOM   3743  H4X DPPCM  53       1.703  27.352   8.867  1.00  0.00      MEMB  
ATOM   3744  H4Y DPPCM  53       0.009  28.036   8.442  1.00  0.00      MEMB  
ATOM   3745  C35 DPPCM  53       0.140  25.930   8.448  1.00  0.00      MEMB  
ATOM   3746  H5X DPPCM  53      -0.779  25.584   8.969  1.00  0.00      MEMB  
ATOM   3747  H5Y DPPCM  53       0.902  25.152   8.668  1.00  0.00      MEMB  
ATOM   3748  C36 DPPCM  53       0.025  25.970   6.985  1.00  0.00      MEMB  
ATOM   3749  H6X DPPCM  53      -0.056  24.898   6.706  1.00  0.00      MEMB  
ATOM   3750  H6Y DPPCM  53       0.970  26.467   6.676  1.00  0.00      MEMB  
ATOM   3751  C37 DPPCM  53      -1.160  26.716   6.446  1.00  0.00      MEMB  
ATOM   3752  H7X DPPCM  53      -1.115  27.825   6.503  1.00  0.00      MEMB  
ATOM   3753  H7Y DPPCM  53      -2.060  26.290   6.939  1.00  0.00      MEMB  
ATOM   3754  C38 DPPCM  53      -1.388  26.330   5.021  1.00  0.00      MEMB  
ATOM   3755  H8X DPPCM  53      -2.295  26.879   4.689  1.00  0.00      MEMB  
ATOM   3756  H8Y DPPCM  53      -1.610  25.248   4.894  1.00  0.00      MEMB  
ATOM   3757  C39 DPPCM  53      -0.244  26.815   4.043  1.00  0.00      MEMB  
ATOM   3758  H9X DPPCM  53       0.769  26.516   4.387  1.00  0.00      MEMB  
ATOM   3759  H9Y DPPCM  53      -0.164  27.918   4.144  1.00  0.00      MEMB  
ATOM   3760 C310 DPPCM  53      -0.508  26.407   2.579  1.00  0.00      MEMB  
ATOM   3761 H10X DPPCM  53      -1.496  26.788   2.240  1.00  0.00      MEMB  
ATOM   3762 H10Y DPPCM  53      -0.750  25.330   2.456  1.00  0.00      MEMB  
ATOM   3763 C311 DPPCM  53       0.590  26.699   1.470  1.00  0.00      MEMB  
ATOM   3764 H11X DPPCM  53       1.533  26.369   1.956  1.00  0.00      MEMB  
ATOM   3765 H11Y DPPCM  53       0.727  27.788   1.302  1.00  0.00      MEMB  
ATOM   3766 C312 DPPCM  53       0.289  26.106   0.087  1.00  0.00      MEMB  
ATOM   3767 H12X DPPCM  53      -0.677  26.570  -0.208  1.00  0.00      MEMB  
ATOM   3768 H12Y DPPCM  53       0.077  25.018   0.169  1.00  0.00      MEMB  
ATOM   3769 C313 DPPCM  53       1.535  26.413  -0.845  1.00  0.00      MEMB  
ATOM   3770 H13X DPPCM  53       1.407  25.789  -1.755  1.00  0.00      MEMB  
ATOM   3771 H13Y DPPCM  53       2.460  26.184  -0.275  1.00  0.00      MEMB  
ATOM   3772 C314 DPPCM  53       1.700  27.884  -1.294  1.00  0.00      MEMB  
ATOM   3773 H14X DPPCM  53       1.969  28.558  -0.452  1.00  0.00      MEMB  
ATOM   3774 H14Y DPPCM  53       0.712  28.223  -1.673  1.00  0.00      MEMB  
ATOM   3775 C315 DPPCM  53       2.791  28.033  -2.454  1.00  0.00      MEMB  
ATOM   3776 H15X DPPCM  53       2.451  27.461  -3.344  1.00  0.00      MEMB  
ATOM   3777 H15Y DPPCM  53       3.769  27.559  -2.225  1.00  0.00      MEMB  
ATOM   3778 C316 DPPCM  53       3.012  29.455  -2.968  1.00  0.00      MEMB  
ATOM   3779 H16X DPPCM  53       3.695  29.520  -3.842  1.00  0.00      MEMB  
ATOM   3780 H16Y DPPCM  53       3.577  29.948  -2.148  1.00  0.00      MEMB  
ATOM   3781 H16Z DPPCM  53       2.024  29.932  -3.141  1.00  0.00      MEMB  
ATOM   3782  C3  CHL1M  54      29.484  -0.892  17.436  1.00  0.00      MEMB  
ATOM   3783  H3  CHL1M  54      29.825  -1.890  17.088  1.00  0.00      MEMB  
ATOM   3784  O3  CHL1M  54      29.124  -1.079  18.764  1.00  0.00      MEMB  
ATOM   3785  H3' CHL1M  54      29.672  -1.725  19.218  1.00  0.00      MEMB  
ATOM   3786  C4  CHL1M  54      30.731   0.034  17.264  1.00  0.00      MEMB  
ATOM   3787  H4A CHL1M  54      30.476   0.942  17.851  1.00  0.00      MEMB  
ATOM   3788  H4B CHL1M  54      31.644  -0.504  17.598  1.00  0.00      MEMB  
ATOM   3789  C5  CHL1M  54      30.810   0.375  15.752  1.00  0.00      MEMB  
ATOM   3790  C6  CHL1M  54      32.004   0.228  15.101  1.00  0.00      MEMB  
ATOM   3791  H6  CHL1M  54      32.905  -0.103  15.638  1.00  0.00      MEMB  
ATOM   3792  C7  CHL1M  54      32.136   0.418  13.584  1.00  0.00      MEMB  
ATOM   3793  H7A CHL1M  54      33.106   0.909  13.354  1.00  0.00      MEMB  
ATOM   3794  H7B CHL1M  54      32.300  -0.523  13.017  1.00  0.00      MEMB  
ATOM   3795  C8  CHL1M  54      31.043   1.290  13.019  1.00  0.00      MEMB  
ATOM   3796  H8  CHL1M  54      31.262   2.364  13.201  1.00  0.00      MEMB  
ATOM   3797  C14 CHL1M  54      31.126   1.078  11.507  1.00  0.00      MEMB  
ATOM   3798  H14 CHL1M  54      30.854   0.025  11.278  1.00  0.00      MEMB  
ATOM   3799  C15 CHL1M  54      32.466   1.361  10.775  1.00  0.00      MEMB  
ATOM   3800 H15A CHL1M  54      32.934   2.295  11.154  1.00  0.00      MEMB  
ATOM   3801 H15B CHL1M  54      33.167   0.527  10.991  1.00  0.00      MEMB  
ATOM   3802  C16 CHL1M  54      32.040   1.376   9.286  1.00  0.00      MEMB  
ATOM   3803 H16A CHL1M  54      32.405   2.318   8.824  1.00  0.00      MEMB  
ATOM   3804 H16B CHL1M  54      32.507   0.577   8.671  1.00  0.00      MEMB  
ATOM   3805  C17 CHL1M  54      30.521   1.508   9.236  1.00  0.00      MEMB  
ATOM   3806  H17 CHL1M  54      30.221   0.456   9.044  1.00  0.00      MEMB  
ATOM   3807  C13 CHL1M  54      30.082   1.967  10.714  1.00  0.00      MEMB  
ATOM   3808  C18 CHL1M  54      30.205   3.582  10.807  1.00  0.00      MEMB  
ATOM   3809 H18A CHL1M  54      30.211   3.806  11.895  1.00  0.00      MEMB  
ATOM   3810 H18B CHL1M  54      31.159   3.905  10.339  1.00  0.00      MEMB  
ATOM   3811 H18C CHL1M  54      29.402   4.156  10.297  1.00  0.00      MEMB  
ATOM   3812  C12 CHL1M  54      28.684   1.568  11.070  1.00  0.00      MEMB  
ATOM   3813 H12A CHL1M  54      27.880   2.178  10.604  1.00  0.00      MEMB  
ATOM   3814 H12B CHL1M  54      28.530   0.562  10.625  1.00  0.00      MEMB  
ATOM   3815  C11 CHL1M  54      28.586   1.579  12.599  1.00  0.00      MEMB  
ATOM   3816 H11A CHL1M  54      28.623   2.633  12.951  1.00  0.00      MEMB  
ATOM   3817 H11B CHL1M  54      27.600   1.236  12.979  1.00  0.00      MEMB  
ATOM   3818  C9  CHL1M  54      29.703   0.782  13.423  1.00  0.00      MEMB  
ATOM   3819  H9  CHL1M  54      29.663  -0.271  13.073  1.00  0.00      MEMB  
ATOM   3820  C10 CHL1M  54      29.512   0.824  14.976  1.00  0.00      MEMB  
ATOM   3821  C19 CHL1M  54      29.148   2.337  15.364  1.00  0.00      MEMB  
ATOM   3822 H19A CHL1M  54      30.004   2.983  15.072  1.00  0.00      MEMB  
ATOM   3823 H19B CHL1M  54      28.227   2.759  14.908  1.00  0.00      MEMB  
ATOM   3824 H19C CHL1M  54      29.082   2.434  16.469  1.00  0.00      MEMB  
ATOM   3825  C1  CHL1M  54      28.340  -0.119  15.290  1.00  0.00      MEMB  
ATOM   3826  H1A CHL1M  54      27.406   0.393  14.975  1.00  0.00      MEMB  
ATOM   3827  H1B CHL1M  54      28.355  -1.078  14.729  1.00  0.00      MEMB  
ATOM   3828  C2  CHL1M  54      28.162  -0.455  16.776  1.00  0.00      MEMB  
ATOM   3829  H2A CHL1M  54      27.475  -1.328  16.818  1.00  0.00      MEMB  
ATOM   3830  H2B CHL1M  54      27.874   0.417  17.401  1.00  0.00      MEMB  
ATOM   3831  C20 CHL1M  54      29.927   2.374   8.075  1.00  0.00      MEMB  
ATOM   3832  H20 CHL1M  54      30.321   3.378   8.342  1.00  0.00      MEMB  
ATOM   3833  C21 CHL1M  54      28.367   2.419   7.800  1.00  0.00      MEMB  
ATOM   3834 H21A CHL1M  54      28.050   2.825   6.816  1.00  0.00      MEMB  
ATOM   3835 H21B CHL1M  54      27.826   2.943   8.617  1.00  0.00      MEMB  
ATOM   3836 H21C CHL1M  54      28.068   1.350   7.759  1.00  0.00      MEMB  
ATOM   3837  C22 CHL1M  54      30.660   1.875   6.780  1.00  0.00      MEMB  
ATOM   3838 H22A CHL1M  54      31.339   1.017   6.970  1.00  0.00      MEMB  
ATOM   3839 H22B CHL1M  54      29.928   1.553   6.010  1.00  0.00      MEMB  
ATOM   3840  C23 CHL1M  54      31.520   3.005   6.191  1.00  0.00      MEMB  
ATOM   3841 H23A CHL1M  54      30.829   3.810   5.860  1.00  0.00      MEMB  
ATOM   3842 H23B CHL1M  54      32.271   3.423   6.894  1.00  0.00      MEMB  
ATOM   3843  C24 CHL1M  54      32.327   2.425   4.983  1.00  0.00      MEMB  
ATOM   3844 H24A CHL1M  54      33.140   3.094   4.631  1.00  0.00      MEMB  
ATOM   3845 H24B CHL1M  54      32.940   1.614   5.432  1.00  0.00      MEMB  
ATOM   3846  C25 CHL1M  54      31.494   2.056   3.714  1.00  0.00      MEMB  
ATOM   3847  H25 CHL1M  54      30.693   1.380   4.082  1.00  0.00      MEMB  
ATOM   3848  C26 CHL1M  54      30.849   3.274   2.995  1.00  0.00      MEMB  
ATOM   3849 H26A CHL1M  54      31.650   3.850   2.484  1.00  0.00      MEMB  
ATOM   3850 H26B CHL1M  54      30.224   2.840   2.185  1.00  0.00      MEMB  
ATOM   3851 H26C CHL1M  54      30.281   3.951   3.668  1.00  0.00      MEMB  
ATOM   3852  C27 CHL1M  54      32.352   1.340   2.650  1.00  0.00      MEMB  
ATOM   3853 H27A CHL1M  54      32.671   0.404   3.156  1.00  0.00      MEMB  
ATOM   3854 H27B CHL1M  54      31.720   1.051   1.784  1.00  0.00      MEMB  
ATOM   3855 H27C CHL1M  54      33.223   1.856   2.192  1.00  0.00      MEMB  
ATOM   3856  C3  CHL1M  55     -10.011 -28.064  17.442  1.00  0.00      MEMB  
ATOM   3857  H3  CHL1M  55      -9.452 -27.105  17.509  1.00  0.00      MEMB  
ATOM   3858  O3  CHL1M  55     -10.350 -28.403  18.758  1.00  0.00      MEMB  
ATOM   3859  H3' CHL1M  55     -10.923 -27.655  18.936  1.00  0.00      MEMB  
ATOM   3860  C4  CHL1M  55     -11.246 -28.086  16.506  1.00  0.00      MEMB  
ATOM   3861  H4A CHL1M  55     -11.772 -29.054  16.651  1.00  0.00      MEMB  
ATOM   3862  H4B CHL1M  55     -11.871 -27.219  16.805  1.00  0.00      MEMB  
ATOM   3863  C5  CHL1M  55     -10.745 -27.795  15.096  1.00  0.00      MEMB  
ATOM   3864  C6  CHL1M  55     -11.159 -26.633  14.461  1.00  0.00      MEMB  
ATOM   3865  H6  CHL1M  55     -11.879 -25.983  14.979  1.00  0.00      MEMB  
ATOM   3866  C7  CHL1M  55     -10.740 -26.400  13.042  1.00  0.00      MEMB  
ATOM   3867  H7A CHL1M  55     -11.623 -26.195  12.400  1.00  0.00      MEMB  
ATOM   3868  H7B CHL1M  55     -10.152 -25.458  13.012  1.00  0.00      MEMB  
ATOM   3869  C8  CHL1M  55     -10.101 -27.573  12.342  1.00  0.00      MEMB  
ATOM   3870  H8  CHL1M  55     -10.809 -28.369  12.025  1.00  0.00      MEMB  
ATOM   3871  C14 CHL1M  55      -9.342 -27.023  11.103  1.00  0.00      MEMB  
ATOM   3872  H14 CHL1M  55      -8.523 -26.364  11.463  1.00  0.00      MEMB  
ATOM   3873  C15 CHL1M  55     -10.107 -26.186  10.043  1.00  0.00      MEMB  
ATOM   3874 H15A CHL1M  55     -11.110 -26.640   9.896  1.00  0.00      MEMB  
ATOM   3875 H15B CHL1M  55     -10.337 -25.152  10.377  1.00  0.00      MEMB  
ATOM   3876  C16 CHL1M  55      -9.218 -26.156   8.856  1.00  0.00      MEMB  
ATOM   3877 H16A CHL1M  55      -9.811 -26.443   7.962  1.00  0.00      MEMB  
ATOM   3878 H16B CHL1M  55      -8.864 -25.109   8.744  1.00  0.00      MEMB  
ATOM   3879  C17 CHL1M  55      -8.118 -27.174   9.115  1.00  0.00      MEMB  
ATOM   3880  H17 CHL1M  55      -7.230 -26.580   9.419  1.00  0.00      MEMB  
ATOM   3881  C13 CHL1M  55      -8.659 -28.049  10.313  1.00  0.00      MEMB  
ATOM   3882  C18 CHL1M  55      -9.718 -29.117   9.788  1.00  0.00      MEMB  
ATOM   3883 H18A CHL1M  55      -9.950 -29.721  10.691  1.00  0.00      MEMB  
ATOM   3884 H18B CHL1M  55     -10.559 -28.711   9.187  1.00  0.00      MEMB  
ATOM   3885 H18C CHL1M  55      -9.173 -29.892   9.206  1.00  0.00      MEMB  
ATOM   3886  C12 CHL1M  55      -7.559 -28.624  11.262  1.00  0.00      MEMB  
ATOM   3887 H12A CHL1M  55      -6.971 -29.429  10.773  1.00  0.00      MEMB  
ATOM   3888 H12B CHL1M  55      -6.791 -27.847  11.465  1.00  0.00      MEMB  
ATOM   3889  C11 CHL1M  55      -8.112 -29.214  12.543  1.00  0.00      MEMB  
ATOM   3890 H11A CHL1M  55      -8.675 -30.154  12.358  1.00  0.00      MEMB  
ATOM   3891 H11B CHL1M  55      -7.268 -29.408  13.238  1.00  0.00      MEMB  
ATOM   3892  C9  CHL1M  55      -9.047 -28.207  13.228  1.00  0.00      MEMB  
ATOM   3893  H9  CHL1M  55      -8.383 -27.393  13.589  1.00  0.00      MEMB  
ATOM   3894  C10 CHL1M  55      -9.653 -28.757  14.528  1.00  0.00      MEMB  
ATOM   3895  C19 CHL1M  55     -10.303 -30.138  14.168  1.00  0.00      MEMB  
ATOM   3896 H19A CHL1M  55     -11.063 -29.997  13.370  1.00  0.00      MEMB  
ATOM   3897 H19B CHL1M  55      -9.635 -30.950  13.808  1.00  0.00      MEMB  
ATOM   3898 H19C CHL1M  55     -10.853 -30.622  15.003  1.00  0.00      MEMB  
ATOM   3899  C1  CHL1M  55      -8.526 -28.987  15.578  1.00  0.00      MEMB  
ATOM   3900  H1A CHL1M  55      -7.922 -29.864  15.261  1.00  0.00      MEMB  
ATOM   3901  H1B CHL1M  55      -7.834 -28.118  15.554  1.00  0.00      MEMB  
ATOM   3902  C2  CHL1M  55      -8.965 -29.087  17.014  1.00  0.00      MEMB  
ATOM   3903  H2A CHL1M  55      -8.057 -29.054  17.654  1.00  0.00      MEMB  
ATOM   3904  H2B CHL1M  55      -9.324 -30.138  17.045  1.00  0.00      MEMB  
ATOM   3905  C20 CHL1M  55      -7.632 -27.927   7.920  1.00  0.00      MEMB  
ATOM   3906  H20 CHL1M  55      -8.406 -28.635   7.555  1.00  0.00      MEMB  
ATOM   3907  C21 CHL1M  55      -6.342 -28.708   8.189  1.00  0.00      MEMB  
ATOM   3908 H21A CHL1M  55      -6.069 -29.113   7.191  1.00  0.00      MEMB  
ATOM   3909 H21B CHL1M  55      -6.525 -29.621   8.794  1.00  0.00      MEMB  
ATOM   3910 H21C CHL1M  55      -5.530 -28.144   8.696  1.00  0.00      MEMB  
ATOM   3911  C22 CHL1M  55      -7.306 -26.973   6.698  1.00  0.00      MEMB  
ATOM   3912 H22A CHL1M  55      -7.200 -25.979   7.184  1.00  0.00      MEMB  
ATOM   3913 H22B CHL1M  55      -6.270 -27.071   6.309  1.00  0.00      MEMB  
ATOM   3914  C23 CHL1M  55      -8.365 -27.060   5.587  1.00  0.00      MEMB  
ATOM   3915 H23A CHL1M  55      -8.809 -28.066   5.428  1.00  0.00      MEMB  
ATOM   3916 H23B CHL1M  55      -9.276 -26.446   5.755  1.00  0.00      MEMB  
ATOM   3917  C24 CHL1M  55      -7.840 -26.634   4.178  1.00  0.00      MEMB  
ATOM   3918 H24A CHL1M  55      -6.966 -27.246   3.867  1.00  0.00      MEMB  
ATOM   3919 H24B CHL1M  55      -8.574 -26.862   3.376  1.00  0.00      MEMB  
ATOM   3920  C25 CHL1M  55      -7.378 -25.147   4.214  1.00  0.00      MEMB  
ATOM   3921  H25 CHL1M  55      -6.918 -24.888   5.191  1.00  0.00      MEMB  
ATOM   3922  C26 CHL1M  55      -6.265 -24.980   3.112  1.00  0.00      MEMB  
ATOM   3923 H26A CHL1M  55      -5.910 -23.929   3.164  1.00  0.00      MEMB  
ATOM   3924 H26B CHL1M  55      -5.349 -25.542   3.394  1.00  0.00      MEMB  
ATOM   3925 H26C CHL1M  55      -6.507 -25.296   2.075  1.00  0.00      MEMB  
ATOM   3926  C27 CHL1M  55      -8.552 -24.283   3.885  1.00  0.00      MEMB  
ATOM   3927 H27A CHL1M  55      -9.013 -24.606   2.927  1.00  0.00      MEMB  
ATOM   3928 H27B CHL1M  55      -9.339 -24.357   4.666  1.00  0.00      MEMB  
ATOM   3929 H27C CHL1M  55      -8.227 -23.226   3.781  1.00  0.00      MEMB  
ATOM   3930  N   POPEM  56      27.169  15.639  17.982  1.00  0.00      MEMB  
ATOM   3931  HN1 POPEM  56      27.571  16.348  17.336  1.00  0.00      MEMB  
ATOM   3932  HN2 POPEM  56      26.744  14.867  17.430  1.00  0.00      MEMB  
ATOM   3933  HN3 POPEM  56      26.392  16.035  18.549  1.00  0.00      MEMB  
ATOM   3934  C12 POPEM  56      28.231  15.014  18.835  1.00  0.00      MEMB  
ATOM   3935 H12A POPEM  56      27.733  14.624  19.748  1.00  0.00      MEMB  
ATOM   3936 H12B POPEM  56      28.952  15.816  19.105  1.00  0.00      MEMB  
ATOM   3937  C11 POPEM  56      28.951  13.852  18.114  1.00  0.00      MEMB  
ATOM   3938 H11A POPEM  56      29.810  13.558  18.754  1.00  0.00      MEMB  
ATOM   3939 H11B POPEM  56      29.388  14.205  17.155  1.00  0.00      MEMB  
ATOM   3940  P   POPEM  56      27.243  12.466  16.664  1.00  0.00      MEMB  
ATOM   3941  O13 POPEM  56      26.228  13.542  16.628  1.00  0.00      MEMB  
ATOM   3942  O14 POPEM  56      26.784  11.067  16.570  1.00  0.00      MEMB  
ATOM   3943  O11 POPEM  56      28.307  12.751  15.537  1.00  0.00      MEMB  
ATOM   3944  O12 POPEM  56      28.102  12.705  17.963  1.00  0.00      MEMB  
ATOM   3945  C1  POPEM  56      28.016  13.608  14.431  1.00  0.00      MEMB  
ATOM   3946  HA  POPEM  56      28.709  14.476  14.449  1.00  0.00      MEMB  
ATOM   3947  HB  POPEM  56      26.988  14.028  14.441  1.00  0.00      MEMB  
ATOM   3948  C2  POPEM  56      28.206  12.848  13.093  1.00  0.00      MEMB  
ATOM   3949  HS  POPEM  56      27.849  13.526  12.289  1.00  0.00      MEMB  
ATOM   3950  O21 POPEM  56      27.484  11.604  13.066  1.00  0.00      MEMB  
ATOM   3951  C21 POPEM  56      26.167  11.715  13.071  1.00  0.00      MEMB  
ATOM   3952  O22 POPEM  56      25.539  12.734  12.831  1.00  0.00      MEMB  
ATOM   3953  C22 POPEM  56      25.572  10.329  13.344  1.00  0.00      MEMB  
ATOM   3954  H2R POPEM  56      25.528  10.221  14.449  1.00  0.00      MEMB  
ATOM   3955  H2S POPEM  56      26.277   9.562  12.958  1.00  0.00      MEMB  
ATOM   3956  C3  POPEM  56      29.711  12.536  12.849  1.00  0.00      MEMB  
ATOM   3957  HX  POPEM  56      29.960  11.629  13.440  1.00  0.00      MEMB  
ATOM   3958  HY  POPEM  56      30.339  13.354  13.260  1.00  0.00      MEMB  
ATOM   3959  O31 POPEM  56      29.975  12.298  11.442  1.00  0.00      MEMB  
ATOM   3960  C31 POPEM  56      29.925  13.426  10.745  1.00  0.00      MEMB  
ATOM   3961  O32 POPEM  56      29.912  14.548  11.213  1.00  0.00      MEMB  
ATOM   3962  C32 POPEM  56      29.762  13.129   9.262  1.00  0.00      MEMB  
ATOM   3963  H2X POPEM  56      29.294  12.129   9.134  1.00  0.00      MEMB  
ATOM   3964  H2Y POPEM  56      30.771  13.124   8.798  1.00  0.00      MEMB  
ATOM   3965  C23 POPEM  56      24.160  10.109  12.746  1.00  0.00      MEMB  
ATOM   3966  H3R POPEM  56      23.441  10.792  13.248  1.00  0.00      MEMB  
ATOM   3967  H3S POPEM  56      23.849   9.070  12.988  1.00  0.00      MEMB  
ATOM   3968  C24 POPEM  56      24.055  10.312  11.223  1.00  0.00      MEMB  
ATOM   3969  H4R POPEM  56      24.094  11.403  11.016  1.00  0.00      MEMB  
ATOM   3970  H4S POPEM  56      23.062   9.947  10.883  1.00  0.00      MEMB  
ATOM   3971  C25 POPEM  56      25.150   9.623  10.393  1.00  0.00      MEMB  
ATOM   3972  H5R POPEM  56      25.155   8.529  10.586  1.00  0.00      MEMB  
ATOM   3973  H5S POPEM  56      26.135  10.024  10.714  1.00  0.00      MEMB  
ATOM   3974  C26 POPEM  56      24.995   9.894   8.886  1.00  0.00      MEMB  
ATOM   3975  H6R POPEM  56      24.471  10.867   8.772  1.00  0.00      MEMB  
ATOM   3976  H6S POPEM  56      24.351   9.120   8.415  1.00  0.00      MEMB  
ATOM   3977  C27 POPEM  56      26.343  10.007   8.155  1.00  0.00      MEMB  
ATOM   3978  H7R POPEM  56      27.001  10.676   8.751  1.00  0.00      MEMB  
ATOM   3979  H7S POPEM  56      26.189  10.506   7.174  1.00  0.00      MEMB  
ATOM   3980  C28 POPEM  56      27.064   8.658   7.950  1.00  0.00      MEMB  
ATOM   3981  H8R POPEM  56      26.974   8.064   8.884  1.00  0.00      MEMB  
ATOM   3982  H8S POPEM  56      28.151   8.849   7.825  1.00  0.00      MEMB  
ATOM   3983  C29 POPEM  56      26.536   7.873   6.774  1.00  0.00      MEMB  
ATOM   3984  H91 POPEM  56      25.936   6.997   7.058  1.00  0.00      MEMB  
ATOM   3985 C210 POPEM  56      26.679   8.140   5.457  1.00  0.00      MEMB  
ATOM   3986 H101 POPEM  56      26.201   7.445   4.751  1.00  0.00      MEMB  
ATOM   3987 C211 POPEM  56      27.415   9.264   4.757  1.00  0.00      MEMB  
ATOM   3988 H11R POPEM  56      26.714  10.108   4.578  1.00  0.00      MEMB  
ATOM   3989 H11S POPEM  56      27.721   8.902   3.752  1.00  0.00      MEMB  
ATOM   3990 C212 POPEM  56      28.695   9.840   5.402  1.00  0.00      MEMB  
ATOM   3991 H12R POPEM  56      29.385   9.005   5.648  1.00  0.00      MEMB  
ATOM   3992 H12S POPEM  56      28.432  10.368   6.343  1.00  0.00      MEMB  
ATOM   3993 C213 POPEM  56      29.415  10.845   4.490  1.00  0.00      MEMB  
ATOM   3994 H13R POPEM  56      28.686  11.639   4.219  1.00  0.00      MEMB  
ATOM   3995 H13S POPEM  56      29.733  10.343   3.552  1.00  0.00      MEMB  
ATOM   3996 C214 POPEM  56      30.627  11.512   5.159  1.00  0.00      MEMB  
ATOM   3997 H14R POPEM  56      31.499  10.824   5.149  1.00  0.00      MEMB  
ATOM   3998 H14S POPEM  56      30.364  11.707   6.220  1.00  0.00      MEMB  
ATOM   3999 C215 POPEM  56      31.038  12.855   4.532  1.00  0.00      MEMB  
ATOM   4000 H15R POPEM  56      31.704  13.366   5.259  1.00  0.00      MEMB  
ATOM   4001 H15S POPEM  56      30.138  13.492   4.395  1.00  0.00      MEMB  
ATOM   4002 C216 POPEM  56      31.801  12.749   3.205  1.00  0.00      MEMB  
ATOM   4003 H16R POPEM  56      32.513  11.899   3.276  1.00  0.00      MEMB  
ATOM   4004 H16S POPEM  56      32.406  13.674   3.091  1.00  0.00      MEMB  
ATOM   4005 C217 POPEM  56      30.912  12.609   1.960  1.00  0.00      MEMB  
ATOM   4006 H17R POPEM  56      30.650  13.624   1.593  1.00  0.00      MEMB  
ATOM   4007 H17S POPEM  56      29.958  12.114   2.241  1.00  0.00      MEMB  
ATOM   4008 C218 POPEM  56      31.541  11.800   0.823  1.00  0.00      MEMB  
ATOM   4009 H18R POPEM  56      30.872  11.793  -0.064  1.00  0.00      MEMB  
ATOM   4010 H18S POPEM  56      31.694  10.746   1.140  1.00  0.00      MEMB  
ATOM   4011 H18T POPEM  56      32.522  12.228   0.525  1.00  0.00      MEMB  
ATOM   4012  C33 POPEM  56      28.883  14.228   8.626  1.00  0.00      MEMB  
ATOM   4013  H3X POPEM  56      29.299  15.228   8.875  1.00  0.00      MEMB  
ATOM   4014  H3Y POPEM  56      27.855  14.186   9.044  1.00  0.00      MEMB  
ATOM   4015  C34 POPEM  56      28.813  14.131   7.105  1.00  0.00      MEMB  
ATOM   4016  H4X POPEM  56      28.342  13.172   6.802  1.00  0.00      MEMB  
ATOM   4017  H4Y POPEM  56      29.849  14.146   6.705  1.00  0.00      MEMB  
ATOM   4018  C35 POPEM  56      28.042  15.316   6.511  1.00  0.00      MEMB  
ATOM   4019  H5X POPEM  56      28.468  16.249   6.937  1.00  0.00      MEMB  
ATOM   4020  H5Y POPEM  56      26.973  15.269   6.809  1.00  0.00      MEMB  
ATOM   4021  C36 POPEM  56      28.161  15.396   4.986  1.00  0.00      MEMB  
ATOM   4022  H6X POPEM  56      29.231  15.306   4.698  1.00  0.00      MEMB  
ATOM   4023  H6Y POPEM  56      27.832  16.409   4.672  1.00  0.00      MEMB  
ATOM   4024  C37 POPEM  56      27.300  14.364   4.250  1.00  0.00      MEMB  
ATOM   4025  H7X POPEM  56      26.239  14.683   4.329  1.00  0.00      MEMB  
ATOM   4026  H7Y POPEM  56      27.403  13.378   4.752  1.00  0.00      MEMB  
ATOM   4027  C38 POPEM  56      27.643  14.197   2.764  1.00  0.00      MEMB  
ATOM   4028  H8X POPEM  56      28.736  14.024   2.668  1.00  0.00      MEMB  
ATOM   4029  H8Y POPEM  56      27.401  15.128   2.209  1.00  0.00      MEMB  
ATOM   4030  C39 POPEM  56      26.889  13.024   2.125  1.00  0.00      MEMB  
ATOM   4031  H9X POPEM  56      25.797  13.209   2.202  1.00  0.00      MEMB  
ATOM   4032  H9Y POPEM  56      27.110  12.092   2.689  1.00  0.00      MEMB  
ATOM   4033 C310 POPEM  56      27.250  12.809   0.650  1.00  0.00      MEMB  
ATOM   4034 H10X POPEM  56      28.342  12.629   0.560  1.00  0.00      MEMB  
ATOM   4035 H10Y POPEM  56      27.011  13.733   0.082  1.00  0.00      MEMB  
ATOM   4036 C311 POPEM  56      26.495  11.618   0.043  1.00  0.00      MEMB  
ATOM   4037 H11X POPEM  56      25.404  11.824   0.073  1.00  0.00      MEMB  
ATOM   4038 H11Y POPEM  56      26.683  10.722   0.673  1.00  0.00      MEMB  
ATOM   4039 C312 POPEM  56      26.913  11.295  -1.400  1.00  0.00      MEMB  
ATOM   4040 H12X POPEM  56      26.367  10.385  -1.731  1.00  0.00      MEMB  
ATOM   4041 H12Y POPEM  56      27.999  11.060  -1.418  1.00  0.00      MEMB  
ATOM   4042 C313 POPEM  56      26.617  12.429  -2.394  1.00  0.00      MEMB  
ATOM   4043 H13X POPEM  56      27.248  13.311  -2.151  1.00  0.00      MEMB  
ATOM   4044 H13Y POPEM  56      25.557  12.739  -2.270  1.00  0.00      MEMB  
ATOM   4045 C314 POPEM  56      26.836  12.030  -3.864  1.00  0.00      MEMB  
ATOM   4046 H14X POPEM  56      26.582  12.900  -4.507  1.00  0.00      MEMB  
ATOM   4047 H14Y POPEM  56      26.130  11.211  -4.118  1.00  0.00      MEMB  
ATOM   4048 C315 POPEM  56      28.265  11.572  -4.205  1.00  0.00      MEMB  
ATOM   4049 H15X POPEM  56      28.296  11.307  -5.284  1.00  0.00      MEMB  
ATOM   4050 H15Y POPEM  56      28.495  10.645  -3.638  1.00  0.00      MEMB  
ATOM   4051 C316 POPEM  56      29.349  12.617  -3.922  1.00  0.00      MEMB  
ATOM   4052 H16X POPEM  56      29.403  12.844  -2.836  1.00  0.00      MEMB  
ATOM   4053 H16Y POPEM  56      29.131  13.560  -4.467  1.00  0.00      MEMB  
ATOM   4054 H16Z POPEM  56      30.345  12.247  -4.248  1.00  0.00      MEMB  
ATOM   4055  C3  CHL1M  57      17.048  24.341  17.426  1.00  0.00      MEMB  
ATOM   4056  H3  CHL1M  57      16.310  23.512  17.372  1.00  0.00      MEMB  
ATOM   4057  O3  CHL1M  57      17.230  24.723  18.774  1.00  0.00      MEMB  
ATOM   4058  H3' CHL1M  57      17.403  23.891  19.220  1.00  0.00      MEMB  
ATOM   4059  C4  CHL1M  57      18.334  23.694  16.873  1.00  0.00      MEMB  
ATOM   4060  H4A CHL1M  57      19.053  24.525  17.037  1.00  0.00      MEMB  
ATOM   4061  H4B CHL1M  57      18.567  22.887  17.601  1.00  0.00      MEMB  
ATOM   4062  C5  CHL1M  57      18.221  23.285  15.435  1.00  0.00      MEMB  
ATOM   4063  C6  CHL1M  57      18.655  22.023  15.140  1.00  0.00      MEMB  
ATOM   4064  H6  CHL1M  57      18.871  21.389  16.012  1.00  0.00      MEMB  
ATOM   4065  C7  CHL1M  57      18.621  21.446  13.720  1.00  0.00      MEMB  
ATOM   4066  H7A CHL1M  57      19.542  20.918  13.395  1.00  0.00      MEMB  
ATOM   4067  H7B CHL1M  57      17.843  20.653  13.684  1.00  0.00      MEMB  
ATOM   4068  C8  CHL1M  57      18.245  22.552  12.637  1.00  0.00      MEMB  
ATOM   4069  H8  CHL1M  57      19.153  23.164  12.452  1.00  0.00      MEMB  
ATOM   4070  C14 CHL1M  57      17.853  21.945  11.315  1.00  0.00      MEMB  
ATOM   4071  H14 CHL1M  57      16.903  21.416  11.542  1.00  0.00      MEMB  
ATOM   4072  C15 CHL1M  57      18.885  20.967  10.878  1.00  0.00      MEMB  
ATOM   4073 H15A CHL1M  57      19.846  21.439  11.175  1.00  0.00      MEMB  
ATOM   4074 H15B CHL1M  57      18.785  19.956  11.326  1.00  0.00      MEMB  
ATOM   4075  C16 CHL1M  57      18.631  20.957   9.314  1.00  0.00      MEMB  
ATOM   4076 H16A CHL1M  57      19.547  21.173   8.724  1.00  0.00      MEMB  
ATOM   4077 H16B CHL1M  57      18.300  19.941   9.010  1.00  0.00      MEMB  
ATOM   4078  C17 CHL1M  57      17.421  21.912   9.075  1.00  0.00      MEMB  
ATOM   4079  H17 CHL1M  57      16.443  21.443   9.317  1.00  0.00      MEMB  
ATOM   4080  C13 CHL1M  57      17.521  22.872  10.251  1.00  0.00      MEMB  
ATOM   4081  C18 CHL1M  57      18.729  23.874  10.081  1.00  0.00      MEMB  
ATOM   4082 H18A CHL1M  57      18.429  24.564   9.264  1.00  0.00      MEMB  
ATOM   4083 H18B CHL1M  57      18.798  24.390  11.062  1.00  0.00      MEMB  
ATOM   4084 H18C CHL1M  57      19.622  23.281   9.789  1.00  0.00      MEMB  
ATOM   4085  C12 CHL1M  57      16.292  23.700  10.691  1.00  0.00      MEMB  
ATOM   4086 H12A CHL1M  57      15.965  24.486   9.977  1.00  0.00      MEMB  
ATOM   4087 H12B CHL1M  57      15.497  22.961  10.930  1.00  0.00      MEMB  
ATOM   4088  C11 CHL1M  57      16.608  24.479  12.016  1.00  0.00      MEMB  
ATOM   4089 H11A CHL1M  57      17.291  25.322  11.776  1.00  0.00      MEMB  
ATOM   4090 H11B CHL1M  57      15.669  24.928  12.402  1.00  0.00      MEMB  
ATOM   4091  C9  CHL1M  57      17.168  23.546  13.195  1.00  0.00      MEMB  
ATOM   4092  H9  CHL1M  57      16.353  22.875  13.542  1.00  0.00      MEMB  
ATOM   4093  C10 CHL1M  57      17.677  24.331  14.370  1.00  0.00      MEMB  
ATOM   4094  C19 CHL1M  57      18.776  25.401  14.134  1.00  0.00      MEMB  
ATOM   4095 H19A CHL1M  57      18.370  26.110  13.380  1.00  0.00      MEMB  
ATOM   4096 H19B CHL1M  57      19.121  25.904  15.063  1.00  0.00      MEMB  
ATOM   4097 H19C CHL1M  57      19.757  25.024  13.775  1.00  0.00      MEMB  
ATOM   4098  C1  CHL1M  57      16.490  25.119  14.992  1.00  0.00      MEMB  
ATOM   4099  H1A CHL1M  57      16.188  25.936  14.303  1.00  0.00      MEMB  
ATOM   4100  H1B CHL1M  57      15.667  24.394  15.174  1.00  0.00      MEMB  
ATOM   4101  C2  CHL1M  57      16.714  25.535  16.511  1.00  0.00      MEMB  
ATOM   4102  H2A CHL1M  57      15.842  26.103  16.901  1.00  0.00      MEMB  
ATOM   4103  H2B CHL1M  57      17.609  26.190  16.454  1.00  0.00      MEMB  
ATOM   4104  C20 CHL1M  57      17.538  22.541   7.650  1.00  0.00      MEMB  
ATOM   4105  H20 CHL1M  57      18.396  23.243   7.725  1.00  0.00      MEMB  
ATOM   4106  C21 CHL1M  57      16.301  23.255   7.196  1.00  0.00      MEMB  
ATOM   4107 H21A CHL1M  57      15.717  22.678   6.448  1.00  0.00      MEMB  
ATOM   4108 H21B CHL1M  57      16.613  24.172   6.651  1.00  0.00      MEMB  
ATOM   4109 H21C CHL1M  57      15.594  23.428   8.036  1.00  0.00      MEMB  
ATOM   4110  C22 CHL1M  57      17.979  21.617   6.567  1.00  0.00      MEMB  
ATOM   4111 H22A CHL1M  57      18.843  21.017   6.925  1.00  0.00      MEMB  
ATOM   4112 H22B CHL1M  57      17.138  20.958   6.260  1.00  0.00      MEMB  
ATOM   4113  C23 CHL1M  57      18.434  22.310   5.187  1.00  0.00      MEMB  
ATOM   4114 H23A CHL1M  57      17.498  22.676   4.711  1.00  0.00      MEMB  
ATOM   4115 H23B CHL1M  57      19.199  23.099   5.347  1.00  0.00      MEMB  
ATOM   4116  C24 CHL1M  57      18.989  21.226   4.137  1.00  0.00      MEMB  
ATOM   4117 H24A CHL1M  57      19.887  20.831   4.659  1.00  0.00      MEMB  
ATOM   4118 H24B CHL1M  57      18.274  20.387   3.997  1.00  0.00      MEMB  
ATOM   4119  C25 CHL1M  57      19.234  21.730   2.741  1.00  0.00      MEMB  
ATOM   4120  H25 CHL1M  57      19.802  20.895   2.277  1.00  0.00      MEMB  
ATOM   4121  C26 CHL1M  57      17.927  21.999   1.946  1.00  0.00      MEMB  
ATOM   4122 H26A CHL1M  57      18.105  22.746   1.144  1.00  0.00      MEMB  
ATOM   4123 H26B CHL1M  57      17.449  21.052   1.616  1.00  0.00      MEMB  
ATOM   4124 H26C CHL1M  57      17.257  22.558   2.634  1.00  0.00      MEMB  
ATOM   4125  C27 CHL1M  57      20.131  22.995   2.787  1.00  0.00      MEMB  
ATOM   4126 H27A CHL1M  57      19.513  23.843   3.151  1.00  0.00      MEMB  
ATOM   4127 H27B CHL1M  57      20.981  22.739   3.455  1.00  0.00      MEMB  
ATOM   4128 H27C CHL1M  57      20.634  22.992   1.796  1.00  0.00      MEMB  
ATOM   4129  C3  CHL1M  58     -18.521  27.184  17.428  1.00  0.00      MEMB  
ATOM   4130  H3  CHL1M  58     -17.521  26.700  17.407  1.00  0.00      MEMB  
ATOM   4131  O3  CHL1M  58     -18.919  27.316  18.772  1.00  0.00      MEMB  
ATOM   4132  H3' CHL1M  58     -18.897  26.443  19.171  1.00  0.00      MEMB  
ATOM   4133  C4  CHL1M  58     -18.630  28.534  16.745  1.00  0.00      MEMB  
ATOM   4134  H4A CHL1M  58     -19.681  28.877  16.853  1.00  0.00      MEMB  
ATOM   4135  H4B CHL1M  58     -17.869  29.167  17.249  1.00  0.00      MEMB  
ATOM   4136  C5  CHL1M  58     -18.281  28.253  15.239  1.00  0.00      MEMB  
ATOM   4137  C6  CHL1M  58     -17.253  28.932  14.705  1.00  0.00      MEMB  
ATOM   4138  H6  CHL1M  58     -16.625  29.542  15.371  1.00  0.00      MEMB  
ATOM   4139  C7  CHL1M  58     -16.928  28.847  13.214  1.00  0.00      MEMB  
ATOM   4140  H7A CHL1M  58     -16.656  29.865  12.861  1.00  0.00      MEMB  
ATOM   4141  H7B CHL1M  58     -16.057  28.168  13.103  1.00  0.00      MEMB  
ATOM   4142  C8  CHL1M  58     -18.091  28.238  12.380  1.00  0.00      MEMB  
ATOM   4143  H8  CHL1M  58     -18.984  28.888  12.261  1.00  0.00      MEMB  
ATOM   4144  C14 CHL1M  58     -17.478  28.065  10.982  1.00  0.00      MEMB  
ATOM   4145  H14 CHL1M  58     -16.564  27.447  11.110  1.00  0.00      MEMB  
ATOM   4146  C15 CHL1M  58     -17.064  29.270  10.185  1.00  0.00      MEMB  
ATOM   4147 H15A CHL1M  58     -17.990  29.871  10.060  1.00  0.00      MEMB  
ATOM   4148 H15B CHL1M  58     -16.249  29.907  10.588  1.00  0.00      MEMB  
ATOM   4149  C16 CHL1M  58     -16.809  28.647   8.785  1.00  0.00      MEMB  
ATOM   4150 H16A CHL1M  58     -17.193  29.447   8.116  1.00  0.00      MEMB  
ATOM   4151 H16B CHL1M  58     -15.726  28.466   8.614  1.00  0.00      MEMB  
ATOM   4152  C17 CHL1M  58     -17.385  27.248   8.751  1.00  0.00      MEMB  
ATOM   4153  H17 CHL1M  58     -16.527  26.570   8.949  1.00  0.00      MEMB  
ATOM   4154  C13 CHL1M  58     -18.296  27.161   9.977  1.00  0.00      MEMB  
ATOM   4155  C18 CHL1M  58     -19.626  27.868   9.581  1.00  0.00      MEMB  
ATOM   4156 H18A CHL1M  58     -20.457  27.932  10.316  1.00  0.00      MEMB  
ATOM   4157 H18B CHL1M  58     -19.565  28.911   9.203  1.00  0.00      MEMB  
ATOM   4158 H18C CHL1M  58     -20.117  27.323   8.747  1.00  0.00      MEMB  
ATOM   4159  C12 CHL1M  58     -18.603  25.871  10.690  1.00  0.00      MEMB  
ATOM   4160 H12A CHL1M  58     -19.222  25.167  10.094  1.00  0.00      MEMB  
ATOM   4161 H12B CHL1M  58     -17.660  25.348  10.958  1.00  0.00      MEMB  
ATOM   4162  C11 CHL1M  58     -19.284  26.059  12.034  1.00  0.00      MEMB  
ATOM   4163 H11A CHL1M  58     -20.297  26.499  11.914  1.00  0.00      MEMB  
ATOM   4164 H11B CHL1M  58     -19.351  25.136  12.649  1.00  0.00      MEMB  
ATOM   4165  C9  CHL1M  58     -18.537  26.969  13.073  1.00  0.00      MEMB  
ATOM   4166  H9  CHL1M  58     -17.617  26.374  13.252  1.00  0.00      MEMB  
ATOM   4167  C10 CHL1M  58     -19.176  27.258  14.417  1.00  0.00      MEMB  
ATOM   4168  C19 CHL1M  58     -20.625  27.776  14.147  1.00  0.00      MEMB  
ATOM   4169 H19A CHL1M  58     -20.744  28.709  13.556  1.00  0.00      MEMB  
ATOM   4170 H19B CHL1M  58     -21.145  26.909  13.688  1.00  0.00      MEMB  
ATOM   4171 H19C CHL1M  58     -21.144  28.000  15.103  1.00  0.00      MEMB  
ATOM   4172  C1  CHL1M  58     -19.201  26.011  15.238  1.00  0.00      MEMB  
ATOM   4173  H1A CHL1M  58     -19.874  25.257  14.775  1.00  0.00      MEMB  
ATOM   4174  H1B CHL1M  58     -18.187  25.558  15.228  1.00  0.00      MEMB  
ATOM   4175  C2  CHL1M  58     -19.515  26.222  16.749  1.00  0.00      MEMB  
ATOM   4176  H2A CHL1M  58     -19.574  25.230  17.245  1.00  0.00      MEMB  
ATOM   4177  H2B CHL1M  58     -20.539  26.644  16.826  1.00  0.00      MEMB  
ATOM   4178  C20 CHL1M  58     -17.928  26.729   7.384  1.00  0.00      MEMB  
ATOM   4179  H20 CHL1M  58     -18.740  27.299   6.885  1.00  0.00      MEMB  
ATOM   4180  C21 CHL1M  58     -18.525  25.380   7.532  1.00  0.00      MEMB  
ATOM   4181 H21A CHL1M  58     -19.450  25.415   8.147  1.00  0.00      MEMB  
ATOM   4182 H21B CHL1M  58     -17.754  24.658   7.873  1.00  0.00      MEMB  
ATOM   4183 H21C CHL1M  58     -18.736  24.936   6.535  1.00  0.00      MEMB  
ATOM   4184  C22 CHL1M  58     -16.801  26.867   6.421  1.00  0.00      MEMB  
ATOM   4185 H22A CHL1M  58     -16.196  27.797   6.484  1.00  0.00      MEMB  
ATOM   4186 H22B CHL1M  58     -16.016  26.099   6.589  1.00  0.00      MEMB  
ATOM   4187  C23 CHL1M  58     -17.189  26.810   4.949  1.00  0.00      MEMB  
ATOM   4188 H23A CHL1M  58     -17.545  25.775   4.762  1.00  0.00      MEMB  
ATOM   4189 H23B CHL1M  58     -18.088  27.461   4.895  1.00  0.00      MEMB  
ATOM   4190  C24 CHL1M  58     -16.092  27.129   4.027  1.00  0.00      MEMB  
ATOM   4191 H24A CHL1M  58     -15.921  28.204   3.806  1.00  0.00      MEMB  
ATOM   4192 H24B CHL1M  58     -15.139  26.831   4.513  1.00  0.00      MEMB  
ATOM   4193  C25 CHL1M  58     -16.365  26.437   2.622  1.00  0.00      MEMB  
ATOM   4194  H25 CHL1M  58     -16.477  25.332   2.658  1.00  0.00      MEMB  
ATOM   4195  C26 CHL1M  58     -17.793  26.827   2.129  1.00  0.00      MEMB  
ATOM   4196 H26A CHL1M  58     -17.885  27.914   1.918  1.00  0.00      MEMB  
ATOM   4197 H26B CHL1M  58     -18.005  26.301   1.174  1.00  0.00      MEMB  
ATOM   4198 H26C CHL1M  58     -18.575  26.503   2.848  1.00  0.00      MEMB  
ATOM   4199  C27 CHL1M  58     -15.336  26.852   1.588  1.00  0.00      MEMB  
ATOM   4200 H27A CHL1M  58     -15.647  26.594   0.553  1.00  0.00      MEMB  
ATOM   4201 H27B CHL1M  58     -15.048  27.924   1.648  1.00  0.00      MEMB  
ATOM   4202 H27C CHL1M  58     -14.425  26.225   1.697  1.00  0.00      MEMB  
ATOM   4203  N   POPEM  59      22.645 -24.257  17.316  1.00  0.00      MEMB  
ATOM   4204  HN1 POPEM  59      22.000 -24.908  17.809  1.00  0.00      MEMB  
ATOM   4205  HN2 POPEM  59      22.645 -24.380  16.284  1.00  0.00      MEMB  
ATOM   4206  HN3 POPEM  59      23.636 -24.445  17.569  1.00  0.00      MEMB  
ATOM   4207  C12 POPEM  59      22.389 -22.781  17.667  1.00  0.00      MEMB  
ATOM   4208 H12A POPEM  59      21.613 -22.452  16.943  1.00  0.00      MEMB  
ATOM   4209 H12B POPEM  59      23.338 -22.250  17.438  1.00  0.00      MEMB  
ATOM   4210  C11 POPEM  59      21.959 -22.501  19.108  1.00  0.00      MEMB  
ATOM   4211 H11A POPEM  59      21.714 -21.432  19.284  1.00  0.00      MEMB  
ATOM   4212 H11B POPEM  59      22.888 -22.704  19.683  1.00  0.00      MEMB  
ATOM   4213  P   POPEM  59      19.514 -23.137  19.792  1.00  0.00      MEMB  
ATOM   4214  O13 POPEM  59      19.443 -21.915  20.641  1.00  0.00      MEMB  
ATOM   4215  O14 POPEM  59      18.920 -24.374  20.332  1.00  0.00      MEMB  
ATOM   4216  O11 POPEM  59      19.050 -22.787  18.315  1.00  0.00      MEMB  
ATOM   4217  O12 POPEM  59      21.097 -23.427  19.628  1.00  0.00      MEMB  
ATOM   4218  C1  POPEM  59      17.709 -22.542  18.055  1.00  0.00      MEMB  
ATOM   4219  HA  POPEM  59      17.239 -21.703  18.612  1.00  0.00      MEMB  
ATOM   4220  HB  POPEM  59      17.165 -23.498  18.211  1.00  0.00      MEMB  
ATOM   4221  C2  POPEM  59      17.544 -22.291  16.550  1.00  0.00      MEMB  
ATOM   4222  HS  POPEM  59      16.475 -22.445  16.289  1.00  0.00      MEMB  
ATOM   4223  O21 POPEM  59      18.220 -23.206  15.630  1.00  0.00      MEMB  
ATOM   4224  C21 POPEM  59      18.455 -24.515  15.822  1.00  0.00      MEMB  
ATOM   4225  O22 POPEM  59      17.893 -25.188  16.708  1.00  0.00      MEMB  
ATOM   4226  C22 POPEM  59      19.436 -24.952  14.730  1.00  0.00      MEMB  
ATOM   4227  H2R POPEM  59      19.653 -26.023  14.930  1.00  0.00      MEMB  
ATOM   4228  H2S POPEM  59      20.339 -24.314  14.621  1.00  0.00      MEMB  
ATOM   4229  C3  POPEM  59      17.942 -20.899  16.150  1.00  0.00      MEMB  
ATOM   4230  HX  POPEM  59      18.986 -20.707  16.477  1.00  0.00      MEMB  
ATOM   4231  HY  POPEM  59      17.407 -20.178  16.805  1.00  0.00      MEMB  
ATOM   4232  O31 POPEM  59      17.831 -20.645  14.680  1.00  0.00      MEMB  
ATOM   4233  C31 POPEM  59      18.227 -19.329  14.315  1.00  0.00      MEMB  
ATOM   4234  O32 POPEM  59      18.680 -18.564  15.151  1.00  0.00      MEMB  
ATOM   4235  C32 POPEM  59      18.133 -19.162  12.830  1.00  0.00      MEMB  
ATOM   4236  H2X POPEM  59      18.597 -18.213  12.486  1.00  0.00      MEMB  
ATOM   4237  H2Y POPEM  59      17.069 -19.120  12.513  1.00  0.00      MEMB  
ATOM   4238  C23 POPEM  59      18.634 -24.929  13.458  1.00  0.00      MEMB  
ATOM   4239  H3R POPEM  59      18.175 -23.935  13.271  1.00  0.00      MEMB  
ATOM   4240  H3S POPEM  59      17.730 -25.569  13.373  1.00  0.00      MEMB  
ATOM   4241  C24 POPEM  59      19.513 -25.200  12.258  1.00  0.00      MEMB  
ATOM   4242  H4R POPEM  59      20.112 -26.109  12.477  1.00  0.00      MEMB  
ATOM   4243  H4S POPEM  59      20.219 -24.349  12.150  1.00  0.00      MEMB  
ATOM   4244  C25 POPEM  59      18.861 -25.247  10.819  1.00  0.00      MEMB  
ATOM   4245  H5R POPEM  59      18.100 -26.056  10.860  1.00  0.00      MEMB  
ATOM   4246  H5S POPEM  59      19.642 -25.612  10.120  1.00  0.00      MEMB  
ATOM   4247  C26 POPEM  59      18.288 -23.888  10.420  1.00  0.00      MEMB  
ATOM   4248  H6R POPEM  59      19.038 -23.087  10.596  1.00  0.00      MEMB  
ATOM   4249  H6S POPEM  59      17.320 -23.756  10.949  1.00  0.00      MEMB  
ATOM   4250  C27 POPEM  59      17.937 -23.762   8.924  1.00  0.00      MEMB  
ATOM   4251  H7R POPEM  59      17.047 -24.358   8.629  1.00  0.00      MEMB  
ATOM   4252  H7S POPEM  59      18.801 -24.131   8.330  1.00  0.00      MEMB  
ATOM   4253  C28 POPEM  59      17.729 -22.282   8.335  1.00  0.00      MEMB  
ATOM   4254  H8R POPEM  59      16.917 -21.820   8.937  1.00  0.00      MEMB  
ATOM   4255  H8S POPEM  59      17.162 -22.276   7.379  1.00  0.00      MEMB  
ATOM   4256  C29 POPEM  59      19.056 -21.523   8.313  1.00  0.00      MEMB  
ATOM   4257  H91 POPEM  59      19.834 -21.914   8.987  1.00  0.00      MEMB  
ATOM   4258 C210 POPEM  59      19.525 -20.582   7.431  1.00  0.00      MEMB  
ATOM   4259 H101 POPEM  59      20.523 -20.188   7.676  1.00  0.00      MEMB  
ATOM   4260 C211 POPEM  59      18.777 -20.023   6.255  1.00  0.00      MEMB  
ATOM   4261 H11R POPEM  59      19.093 -18.961   6.178  1.00  0.00      MEMB  
ATOM   4262 H11S POPEM  59      17.678 -20.081   6.411  1.00  0.00      MEMB  
ATOM   4263 C212 POPEM  59      19.065 -20.716   4.909  1.00  0.00      MEMB  
ATOM   4264 H12R POPEM  59      20.075 -20.318   4.670  1.00  0.00      MEMB  
ATOM   4265 H12S POPEM  59      18.458 -20.274   4.090  1.00  0.00      MEMB  
ATOM   4266 C213 POPEM  59      19.045 -22.263   4.951  1.00  0.00      MEMB  
ATOM   4267 H13R POPEM  59      18.025 -22.545   5.286  1.00  0.00      MEMB  
ATOM   4268 H13S POPEM  59      19.664 -22.536   5.833  1.00  0.00      MEMB  
ATOM   4269 C214 POPEM  59      19.541 -22.895   3.677  1.00  0.00      MEMB  
ATOM   4270 H14R POPEM  59      20.344 -22.326   3.161  1.00  0.00      MEMB  
ATOM   4271 H14S POPEM  59      18.700 -22.919   2.952  1.00  0.00      MEMB  
ATOM   4272 C215 POPEM  59      20.177 -24.258   4.032  1.00  0.00      MEMB  
ATOM   4273 H15R POPEM  59      19.364 -24.825   4.534  1.00  0.00      MEMB  
ATOM   4274 H15S POPEM  59      20.935 -24.049   4.817  1.00  0.00      MEMB  
ATOM   4275 C216 POPEM  59      20.707 -25.074   2.858  1.00  0.00      MEMB  
ATOM   4276 H16R POPEM  59      21.108 -25.852   3.542  1.00  0.00      MEMB  
ATOM   4277 H16S POPEM  59      21.468 -24.382   2.439  1.00  0.00      MEMB  
ATOM   4278 C217 POPEM  59      19.734 -25.634   1.832  1.00  0.00      MEMB  
ATOM   4279 H17R POPEM  59      19.163 -24.778   1.412  1.00  0.00      MEMB  
ATOM   4280 H17S POPEM  59      19.137 -26.336   2.452  1.00  0.00      MEMB  
ATOM   4281 C218 POPEM  59      20.359 -26.341   0.597  1.00  0.00      MEMB  
ATOM   4282 H18R POPEM  59      21.377 -26.634   0.931  1.00  0.00      MEMB  
ATOM   4283 H18S POPEM  59      20.267 -25.738  -0.331  1.00  0.00      MEMB  
ATOM   4284 H18T POPEM  59      19.670 -27.172   0.333  1.00  0.00      MEMB  
ATOM   4285  C33 POPEM  59      18.895 -20.341  12.280  1.00  0.00      MEMB  
ATOM   4286  H3X POPEM  59      18.836 -20.262  11.173  1.00  0.00      MEMB  
ATOM   4287  H3Y POPEM  59      18.373 -21.313  12.412  1.00  0.00      MEMB  
ATOM   4288  C34 POPEM  59      20.345 -20.490  12.820  1.00  0.00      MEMB  
ATOM   4289  H4X POPEM  59      20.526 -21.074  13.748  1.00  0.00      MEMB  
ATOM   4290  H4Y POPEM  59      20.772 -19.473  12.960  1.00  0.00      MEMB  
ATOM   4291  C35 POPEM  59      21.108 -21.331  11.776  1.00  0.00      MEMB  
ATOM   4292  H5X POPEM  59      20.729 -21.009  10.782  1.00  0.00      MEMB  
ATOM   4293  H5Y POPEM  59      20.715 -22.353  11.964  1.00  0.00      MEMB  
ATOM   4294  C36 POPEM  59      22.628 -21.266  12.016  1.00  0.00      MEMB  
ATOM   4295  H6X POPEM  59      22.860 -21.492  13.079  1.00  0.00      MEMB  
ATOM   4296  H6Y POPEM  59      22.955 -20.222  11.824  1.00  0.00      MEMB  
ATOM   4297  C37 POPEM  59      23.488 -22.165  11.035  1.00  0.00      MEMB  
ATOM   4298  H7X POPEM  59      23.154 -23.196  11.282  1.00  0.00      MEMB  
ATOM   4299  H7Y POPEM  59      24.535 -21.954  11.338  1.00  0.00      MEMB  
ATOM   4300  C38 POPEM  59      23.390 -21.783   9.571  1.00  0.00      MEMB  
ATOM   4301  H8X POPEM  59      23.643 -20.703   9.506  1.00  0.00      MEMB  
ATOM   4302  H8Y POPEM  59      22.331 -21.821   9.236  1.00  0.00      MEMB  
ATOM   4303  C39 POPEM  59      24.127 -22.711   8.686  1.00  0.00      MEMB  
ATOM   4304  H9X POPEM  59      23.862 -23.787   8.767  1.00  0.00      MEMB  
ATOM   4305  H9Y POPEM  59      25.205 -22.813   8.933  1.00  0.00      MEMB  
ATOM   4306 C310 POPEM  59      24.149 -22.649   7.146  1.00  0.00      MEMB  
ATOM   4307 H10X POPEM  59      23.102 -22.777   6.797  1.00  0.00      MEMB  
ATOM   4308 H10Y POPEM  59      24.844 -23.325   6.604  1.00  0.00      MEMB  
ATOM   4309 C311 POPEM  59      24.609 -21.221   6.641  1.00  0.00      MEMB  
ATOM   4310 H11X POPEM  59      25.719 -21.248   6.664  1.00  0.00      MEMB  
ATOM   4311 H11Y POPEM  59      24.280 -20.346   7.243  1.00  0.00      MEMB  
ATOM   4312 C312 POPEM  59      24.015 -20.914   5.300  1.00  0.00      MEMB  
ATOM   4313 H12X POPEM  59      24.215 -19.865   4.994  1.00  0.00      MEMB  
ATOM   4314 H12Y POPEM  59      22.921 -21.111   5.304  1.00  0.00      MEMB  
ATOM   4315 C313 POPEM  59      24.507 -21.840   4.144  1.00  0.00      MEMB  
ATOM   4316 H13X POPEM  59      24.657 -22.852   4.577  1.00  0.00      MEMB  
ATOM   4317 H13Y POPEM  59      25.487 -21.455   3.786  1.00  0.00      MEMB  
ATOM   4318 C314 POPEM  59      23.625 -21.790   2.840  1.00  0.00      MEMB  
ATOM   4319 H14X POPEM  59      23.775 -20.811   2.338  1.00  0.00      MEMB  
ATOM   4320 H14Y POPEM  59      22.574 -21.809   3.202  1.00  0.00      MEMB  
ATOM   4321 C315 POPEM  59      23.805 -22.975   1.833  1.00  0.00      MEMB  
ATOM   4322 H15X POPEM  59      22.810 -23.018   1.342  1.00  0.00      MEMB  
ATOM   4323 H15Y POPEM  59      23.837 -23.892   2.459  1.00  0.00      MEMB  
ATOM   4324 C316 POPEM  59      24.968 -22.908   0.843  1.00  0.00      MEMB  
ATOM   4325 H16X POPEM  59      24.786 -22.161   0.041  1.00  0.00      MEMB  
ATOM   4326 H16Y POPEM  59      25.015 -23.829   0.222  1.00  0.00      MEMB  
ATOM   4327 H16Z POPEM  59      25.982 -22.722   1.256  1.00  0.00      MEMB  
ATOM   4328  N   PSM M  60     -26.050 -19.308  21.111  1.00  0.00      MEMB  
ATOM   4329  C15 PSM M  60     -24.807 -18.529  20.826  1.00  0.00      MEMB  
ATOM   4330 H15A PSM M  60     -25.077 -17.483  20.796  1.00  0.00      MEMB  
ATOM   4331 H15B PSM M  60     -24.072 -18.726  21.593  1.00  0.00      MEMB  
ATOM   4332 H15C PSM M  60     -24.424 -18.877  19.878  1.00  0.00      MEMB  
ATOM   4333  C14 PSM M  60     -26.767 -19.273  19.780  1.00  0.00      MEMB  
ATOM   4334 H14A PSM M  60     -27.549 -19.974  19.526  1.00  0.00      MEMB  
ATOM   4335 H14B PSM M  60     -27.078 -18.309  19.406  1.00  0.00      MEMB  
ATOM   4336 H14C PSM M  60     -25.968 -19.525  19.098  1.00  0.00      MEMB  
ATOM   4337  C13 PSM M  60     -25.755 -20.790  21.227  1.00  0.00      MEMB  
ATOM   4338 H13A PSM M  60     -25.563 -21.192  20.243  1.00  0.00      MEMB  
ATOM   4339 H13B PSM M  60     -24.898 -20.968  21.860  1.00  0.00      MEMB  
ATOM   4340 H13C PSM M  60     -26.619 -21.330  21.585  1.00  0.00      MEMB  
ATOM   4341  C12 PSM M  60     -26.993 -18.874  22.170  1.00  0.00      MEMB  
ATOM   4342 H12A PSM M  60     -27.889 -19.437  21.957  1.00  0.00      MEMB  
ATOM   4343 H12B PSM M  60     -26.476 -19.138  23.081  1.00  0.00      MEMB  
ATOM   4344  C11 PSM M  60     -27.287 -17.350  22.337  1.00  0.00      MEMB  
ATOM   4345 H11A PSM M  60     -28.128 -17.123  23.027  1.00  0.00      MEMB  
ATOM   4346 H11B PSM M  60     -26.379 -16.943  22.831  1.00  0.00      MEMB  
ATOM   4347  P   PSM M  60     -28.034 -15.284  20.982  1.00  0.00      MEMB  
ATOM   4348  O13 PSM M  60     -29.160 -15.026  21.949  1.00  0.00      MEMB  
ATOM   4349  O14 PSM M  60     -26.821 -14.447  21.010  1.00  0.00      MEMB  
ATOM   4350  O11 PSM M  60     -28.660 -15.193  19.604  1.00  0.00      MEMB  
ATOM   4351  O12 PSM M  60     -27.597 -16.793  21.103  1.00  0.00      MEMB  
ATOM   4352  C1S PSM M  60     -28.165 -16.131  18.640  1.00  0.00      MEMB  
ATOM   4353  H1S PSM M  60     -27.085 -16.388  18.670  1.00  0.00      MEMB  
ATOM   4354  H1T PSM M  60     -28.741 -17.077  18.731  1.00  0.00      MEMB  
ATOM   4355  NF  PSM M  60     -27.922 -16.648  16.125  1.00  0.00      MEMB  
ATOM   4356  HNF PSM M  60     -27.331 -16.252  15.426  1.00  0.00      MEMB  
ATOM   4357  C2S PSM M  60     -28.299 -15.727  17.067  1.00  0.00      MEMB  
ATOM   4358  H2S PSM M  60     -29.348 -15.483  16.795  1.00  0.00      MEMB  
ATOM   4359  C3S PSM M  60     -27.514 -14.409  16.725  1.00  0.00      MEMB  
ATOM   4360  H3S PSM M  60     -26.440 -14.440  17.009  1.00  0.00      MEMB  
ATOM   4361  O3  PSM M  60     -28.080 -13.403  17.575  1.00  0.00      MEMB  
ATOM   4362  HO3 PSM M  60     -28.317 -13.881  18.373  1.00  0.00      MEMB  
ATOM   4363  C4S PSM M  60     -27.628 -14.121  15.206  1.00  0.00      MEMB  
ATOM   4364  H4S PSM M  60     -26.803 -14.555  14.622  1.00  0.00      MEMB  
ATOM   4365  C5S PSM M  60     -28.616 -13.300  14.698  1.00  0.00      MEMB  
ATOM   4366  H5S PSM M  60     -29.369 -12.942  15.414  1.00  0.00      MEMB  
ATOM   4367  C6S PSM M  60     -28.838 -12.935  13.223  1.00  0.00      MEMB  
ATOM   4368  H6S PSM M  60     -29.437 -12.019  13.030  1.00  0.00      MEMB  
ATOM   4369  H6T PSM M  60     -27.927 -12.948  12.588  1.00  0.00      MEMB  
ATOM   4370  C7S PSM M  60     -29.644 -14.035  12.471  1.00  0.00      MEMB  
ATOM   4371  H7S PSM M  60     -29.755 -15.030  12.953  1.00  0.00      MEMB  
ATOM   4372  H7T PSM M  60     -30.712 -13.729  12.482  1.00  0.00      MEMB  
ATOM   4373  C8S PSM M  60     -29.117 -14.220  11.025  1.00  0.00      MEMB  
ATOM   4374  H8S PSM M  60     -29.241 -13.272  10.459  1.00  0.00      MEMB  
ATOM   4375  H8T PSM M  60     -28.070 -14.593  11.016  1.00  0.00      MEMB  
ATOM   4376  C9S PSM M  60     -29.840 -15.216  10.138  1.00  0.00      MEMB  
ATOM   4377  H9S PSM M  60     -29.590 -16.218  10.547  1.00  0.00      MEMB  
ATOM   4378  H9T PSM M  60     -30.939 -15.104  10.251  1.00  0.00      MEMB  
ATOM   4379 C10S PSM M  60     -29.529 -15.222   8.639  1.00  0.00      MEMB  
ATOM   4380 H10S PSM M  60     -29.687 -14.207   8.215  1.00  0.00      MEMB  
ATOM   4381 H10T PSM M  60     -28.462 -15.484   8.474  1.00  0.00      MEMB  
ATOM   4382 C11S PSM M  60     -30.400 -16.271   7.956  1.00  0.00      MEMB  
ATOM   4383 H11S PSM M  60     -30.572 -17.108   8.666  1.00  0.00      MEMB  
ATOM   4384 H11T PSM M  60     -31.440 -15.939   7.752  1.00  0.00      MEMB  
ATOM   4385 C12S PSM M  60     -29.681 -17.051   6.805  1.00  0.00      MEMB  
ATOM   4386 H12S PSM M  60     -28.817 -17.660   7.146  1.00  0.00      MEMB  
ATOM   4387 H12T PSM M  60     -30.542 -17.623   6.398  1.00  0.00      MEMB  
ATOM   4388 C13S PSM M  60     -29.214 -16.158   5.615  1.00  0.00      MEMB  
ATOM   4389 H13S PSM M  60     -30.106 -15.623   5.226  1.00  0.00      MEMB  
ATOM   4390 H13T PSM M  60     -28.494 -15.436   6.055  1.00  0.00      MEMB  
ATOM   4391 C14S PSM M  60     -28.586 -16.978   4.551  1.00  0.00      MEMB  
ATOM   4392 H14S PSM M  60     -27.606 -17.388   4.878  1.00  0.00      MEMB  
ATOM   4393 H14T PSM M  60     -29.299 -17.803   4.341  1.00  0.00      MEMB  
ATOM   4394 C15S PSM M  60     -28.289 -16.077   3.267  1.00  0.00      MEMB  
ATOM   4395 H15S PSM M  60     -29.032 -15.271   3.085  1.00  0.00      MEMB  
ATOM   4396 H15T PSM M  60     -27.251 -15.701   3.389  1.00  0.00      MEMB  
ATOM   4397 C16S PSM M  60     -28.407 -16.971   2.044  1.00  0.00      MEMB  
ATOM   4398 H16S PSM M  60     -27.731 -17.848   2.126  1.00  0.00      MEMB  
ATOM   4399 H16T PSM M  60     -29.449 -17.353   2.004  1.00  0.00      MEMB  
ATOM   4400 C17S PSM M  60     -27.932 -16.372   0.703  1.00  0.00      MEMB  
ATOM   4401 H17S PSM M  60     -28.246 -16.938  -0.200  1.00  0.00      MEMB  
ATOM   4402 H17T PSM M  60     -28.330 -15.371   0.431  1.00  0.00      MEMB  
ATOM   4403 C18S PSM M  60     -26.376 -16.157   0.559  1.00  0.00      MEMB  
ATOM   4404 H18S PSM M  60     -25.840 -17.064   0.207  1.00  0.00      MEMB  
ATOM   4405 H18T PSM M  60     -26.224 -15.352  -0.192  1.00  0.00      MEMB  
ATOM   4406 H18U PSM M  60     -26.034 -15.925   1.590  1.00  0.00      MEMB  
ATOM   4407  C1F PSM M  60     -28.348 -17.937  16.031  1.00  0.00      MEMB  
ATOM   4408  OF  PSM M  60     -28.916 -18.535  16.932  1.00  0.00      MEMB  
ATOM   4409  C2F PSM M  60     -28.317 -18.446  14.596  1.00  0.00      MEMB  
ATOM   4410  H2F PSM M  60     -28.842 -17.811  13.851  1.00  0.00      MEMB  
ATOM   4411  H2G PSM M  60     -28.812 -19.441  14.573  1.00  0.00      MEMB  
ATOM   4412  C3F PSM M  60     -26.836 -18.629  14.238  1.00  0.00      MEMB  
ATOM   4413  H3F PSM M  60     -26.367 -19.245  15.035  1.00  0.00      MEMB  
ATOM   4414  H3G PSM M  60     -26.285 -17.666  14.175  1.00  0.00      MEMB  
ATOM   4415  C4F PSM M  60     -26.748 -19.388  12.912  1.00  0.00      MEMB  
ATOM   4416  H4F PSM M  60     -27.375 -20.294  13.052  1.00  0.00      MEMB  
ATOM   4417  H4G PSM M  60     -25.726 -19.820  12.849  1.00  0.00      MEMB  
ATOM   4418  C5F PSM M  60     -27.031 -18.556  11.646  1.00  0.00      MEMB  
ATOM   4419  H5F PSM M  60     -26.859 -17.489  11.904  1.00  0.00      MEMB  
ATOM   4420  H5G PSM M  60     -28.070 -18.712  11.285  1.00  0.00      MEMB  
ATOM   4421  C6F PSM M  60     -26.211 -19.047  10.405  1.00  0.00      MEMB  
ATOM   4422  H6F PSM M  60     -26.184 -20.154  10.317  1.00  0.00      MEMB  
ATOM   4423  H6G PSM M  60     -25.175 -18.774  10.699  1.00  0.00      MEMB  
ATOM   4424  C7F PSM M  60     -26.604 -18.462   9.064  1.00  0.00      MEMB  
ATOM   4425  H7F PSM M  60     -26.562 -17.352   9.042  1.00  0.00      MEMB  
ATOM   4426  H7G PSM M  60     -27.677 -18.746   9.013  1.00  0.00      MEMB  
ATOM   4427  C8F PSM M  60     -25.750 -19.071   7.930  1.00  0.00      MEMB  
ATOM   4428  H8F PSM M  60     -24.768 -19.524   8.186  1.00  0.00      MEMB  
ATOM   4429  H8G PSM M  60     -25.605 -18.201   7.254  1.00  0.00      MEMB  
ATOM   4430  C9F PSM M  60     -26.569 -20.077   7.040  1.00  0.00      MEMB  
ATOM   4431  H9F PSM M  60     -27.140 -19.425   6.344  1.00  0.00      MEMB  
ATOM   4432  H9G PSM M  60     -27.208 -20.649   7.747  1.00  0.00      MEMB  
ATOM   4433 C10F PSM M  60     -25.689 -21.097   6.271  1.00  0.00      MEMB  
ATOM   4434 H10F PSM M  60     -26.334 -21.744   5.639  1.00  0.00      MEMB  
ATOM   4435 H10G PSM M  60     -25.129 -21.761   6.964  1.00  0.00      MEMB  
ATOM   4436 C11F PSM M  60     -24.581 -20.378   5.502  1.00  0.00      MEMB  
ATOM   4437 H11F PSM M  60     -24.015 -21.185   4.990  1.00  0.00      MEMB  
ATOM   4438 H11G PSM M  60     -23.892 -19.786   6.141  1.00  0.00      MEMB  
ATOM   4439 C12F PSM M  60     -25.152 -19.482   4.319  1.00  0.00      MEMB  
ATOM   4440 H12F PSM M  60     -24.333 -19.015   3.731  1.00  0.00      MEMB  
ATOM   4441 H12G PSM M  60     -25.841 -18.768   4.818  1.00  0.00      MEMB  
ATOM   4442 C13F PSM M  60     -25.944 -20.192   3.229  1.00  0.00      MEMB  
ATOM   4443 H13F PSM M  60     -26.342 -19.473   2.481  1.00  0.00      MEMB  
ATOM   4444 H13G PSM M  60     -26.943 -20.451   3.642  1.00  0.00      MEMB  
ATOM   4445 C14F PSM M  60     -25.284 -21.342   2.401  1.00  0.00      MEMB  
ATOM   4446 H14F PSM M  60     -24.937 -22.198   3.019  1.00  0.00      MEMB  
ATOM   4447 H14G PSM M  60     -24.513 -20.905   1.731  1.00  0.00      MEMB  
ATOM   4448 C15F PSM M  60     -26.232 -21.992   1.356  1.00  0.00      MEMB  
ATOM   4449 H15F PSM M  60     -27.133 -22.274   1.942  1.00  0.00      MEMB  
ATOM   4450 H15G PSM M  60     -25.639 -22.836   0.944  1.00  0.00      MEMB  
ATOM   4451 C16F PSM M  60     -26.496 -21.189   0.078  1.00  0.00      MEMB  
ATOM   4452 H16F PSM M  60     -27.115 -20.296   0.306  1.00  0.00      MEMB  
ATOM   4453 H16G PSM M  60     -25.686 -20.762  -0.552  1.00  0.00      MEMB  
ATOM   4454 H16H PSM M  60     -27.117 -21.869  -0.544  1.00  0.00      MEMB  
ATOM   4455  C3  CHL1M  61     -28.147  15.956  17.417  1.00  0.00      MEMB  
ATOM   4456  H3  CHL1M  61     -27.534  15.037  17.299  1.00  0.00      MEMB  
ATOM   4457  O3  CHL1M  61     -28.089  16.132  18.783  1.00  0.00      MEMB  
ATOM   4458  H3' CHL1M  61     -27.225  15.811  19.053  1.00  0.00      MEMB  
ATOM   4459  C4  CHL1M  61     -27.638  17.254  16.818  1.00  0.00      MEMB  
ATOM   4460  H4A CHL1M  61     -28.172  18.102  17.298  1.00  0.00      MEMB  
ATOM   4461  H4B CHL1M  61     -26.596  17.290  17.202  1.00  0.00      MEMB  
ATOM   4462  C5  CHL1M  61     -27.770  17.374  15.384  1.00  0.00      MEMB  
ATOM   4463  C6  CHL1M  61     -26.730  17.599  14.563  1.00  0.00      MEMB  
ATOM   4464  H6  CHL1M  61     -25.725  17.689  15.000  1.00  0.00      MEMB  
ATOM   4465  C7  CHL1M  61     -26.879  17.715  13.079  1.00  0.00      MEMB  
ATOM   4466  H7A CHL1M  61     -26.302  18.573  12.671  1.00  0.00      MEMB  
ATOM   4467  H7B CHL1M  61     -26.463  16.837  12.541  1.00  0.00      MEMB  
ATOM   4468  C8  CHL1M  61     -28.371  17.859  12.558  1.00  0.00      MEMB  
ATOM   4469  H8  CHL1M  61     -28.525  18.914  12.870  1.00  0.00      MEMB  
ATOM   4470  C14 CHL1M  61     -28.427  17.739  11.031  1.00  0.00      MEMB  
ATOM   4471  H14 CHL1M  61     -28.070  16.697  10.893  1.00  0.00      MEMB  
ATOM   4472  C15 CHL1M  61     -27.546  18.679  10.189  1.00  0.00      MEMB  
ATOM   4473 H15A CHL1M  61     -27.691  19.699  10.604  1.00  0.00      MEMB  
ATOM   4474 H15B CHL1M  61     -26.475  18.383  10.214  1.00  0.00      MEMB  
ATOM   4475  C16 CHL1M  61     -28.181  18.500   8.757  1.00  0.00      MEMB  
ATOM   4476 H16A CHL1M  61     -28.519  19.478   8.354  1.00  0.00      MEMB  
ATOM   4477 H16B CHL1M  61     -27.501  18.039   8.008  1.00  0.00      MEMB  
ATOM   4478  C17 CHL1M  61     -29.451  17.621   8.985  1.00  0.00      MEMB  
ATOM   4479  H17 CHL1M  61     -29.156  16.552   8.919  1.00  0.00      MEMB  
ATOM   4480  C13 CHL1M  61     -29.863  17.824  10.458  1.00  0.00      MEMB  
ATOM   4481  C18 CHL1M  61     -30.554  19.209  10.637  1.00  0.00      MEMB  
ATOM   4482 H18A CHL1M  61     -31.600  19.239  10.261  1.00  0.00      MEMB  
ATOM   4483 H18B CHL1M  61     -30.766  19.425  11.706  1.00  0.00      MEMB  
ATOM   4484 H18C CHL1M  61     -29.914  20.019  10.226  1.00  0.00      MEMB  
ATOM   4485  C12 CHL1M  61     -30.620  16.635  11.171  1.00  0.00      MEMB  
ATOM   4486 H12A CHL1M  61     -31.644  16.614  10.738  1.00  0.00      MEMB  
ATOM   4487 H12B CHL1M  61     -30.173  15.649  10.924  1.00  0.00      MEMB  
ATOM   4488  C11 CHL1M  61     -30.698  16.769  12.662  1.00  0.00      MEMB  
ATOM   4489 H11A CHL1M  61     -31.290  17.688  12.860  1.00  0.00      MEMB  
ATOM   4490 H11B CHL1M  61     -31.316  15.946  13.079  1.00  0.00      MEMB  
ATOM   4491  C9  CHL1M  61     -29.304  16.910  13.310  1.00  0.00      MEMB  
ATOM   4492  H9  CHL1M  61     -28.863  15.905  13.139  1.00  0.00      MEMB  
ATOM   4493  C10 CHL1M  61     -29.269  17.066  14.866  1.00  0.00      MEMB  
ATOM   4494  C19 CHL1M  61     -30.126  18.237  15.340  1.00  0.00      MEMB  
ATOM   4495 H19A CHL1M  61     -31.171  17.989  15.053  1.00  0.00      MEMB  
ATOM   4496 H19B CHL1M  61     -30.121  18.473  16.425  1.00  0.00      MEMB  
ATOM   4497 H19C CHL1M  61     -29.973  19.194  14.796  1.00  0.00      MEMB  
ATOM   4498  C1  CHL1M  61     -29.827  15.759  15.491  1.00  0.00      MEMB  
ATOM   4499  H1A CHL1M  61     -30.907  15.549  15.339  1.00  0.00      MEMB  
ATOM   4500  H1B CHL1M  61     -29.237  14.887  15.139  1.00  0.00      MEMB  
ATOM   4501  C2  CHL1M  61     -29.655  15.754  17.061  1.00  0.00      MEMB  
ATOM   4502  H2A CHL1M  61     -29.994  14.823  17.565  1.00  0.00      MEMB  
ATOM   4503  H2B CHL1M  61     -30.212  16.625  17.469  1.00  0.00      MEMB  
ATOM   4504  C20 CHL1M  61     -30.508  17.918   7.906  1.00  0.00      MEMB  
ATOM   4505  H20 CHL1M  61     -30.821  18.981   7.980  1.00  0.00      MEMB  
ATOM   4506  C21 CHL1M  61     -31.742  17.100   8.206  1.00  0.00      MEMB  
ATOM   4507 H21A CHL1M  61     -32.213  17.560   9.100  1.00  0.00      MEMB  
ATOM   4508 H21B CHL1M  61     -31.541  16.044   8.488  1.00  0.00      MEMB  
ATOM   4509 H21C CHL1M  61     -32.410  17.048   7.320  1.00  0.00      MEMB  
ATOM   4510  C22 CHL1M  61     -29.941  17.772   6.397  1.00  0.00      MEMB  
ATOM   4511 H22A CHL1M  61     -29.122  18.520   6.321  1.00  0.00      MEMB  
ATOM   4512 H22B CHL1M  61     -29.426  16.793   6.496  1.00  0.00      MEMB  
ATOM   4513  C23 CHL1M  61     -30.981  17.764   5.280  1.00  0.00      MEMB  
ATOM   4514 H23A CHL1M  61     -31.639  16.882   5.432  1.00  0.00      MEMB  
ATOM   4515 H23B CHL1M  61     -31.585  18.693   5.355  1.00  0.00      MEMB  
ATOM   4516  C24 CHL1M  61     -30.410  17.758   3.871  1.00  0.00      MEMB  
ATOM   4517 H24A CHL1M  61     -29.672  18.565   3.673  1.00  0.00      MEMB  
ATOM   4518 H24B CHL1M  61     -29.758  16.876   3.694  1.00  0.00      MEMB  
ATOM   4519  C25 CHL1M  61     -31.479  18.008   2.805  1.00  0.00      MEMB  
ATOM   4520  H25 CHL1M  61     -31.996  18.974   2.989  1.00  0.00      MEMB  
ATOM   4521  C26 CHL1M  61     -30.834  17.878   1.408  1.00  0.00      MEMB  
ATOM   4522 H26A CHL1M  61     -30.313  16.935   1.137  1.00  0.00      MEMB  
ATOM   4523 H26B CHL1M  61     -31.597  17.994   0.608  1.00  0.00      MEMB  
ATOM   4524 H26C CHL1M  61     -30.156  18.751   1.294  1.00  0.00      MEMB  
ATOM   4525  C27 CHL1M  61     -32.490  16.864   2.791  1.00  0.00      MEMB  
ATOM   4526 H27A CHL1M  61     -33.165  16.795   3.670  1.00  0.00      MEMB  
ATOM   4527 H27B CHL1M  61     -33.092  16.934   1.859  1.00  0.00      MEMB  
ATOM   4528 H27C CHL1M  61     -31.836  15.969   2.719  1.00  0.00      MEMB  
ATOM   4529  N   POPEM  62     -29.098  10.549  22.098  1.00  0.00      MEMB  
ATOM   4530  HN1 POPEM  62     -29.316   9.633  22.540  1.00  0.00      MEMB  
ATOM   4531  HN2 POPEM  62     -28.103  10.756  22.319  1.00  0.00      MEMB  
ATOM   4532  HN3 POPEM  62     -29.581  11.320  22.601  1.00  0.00      MEMB  
ATOM   4533  C12 POPEM  62     -29.332  10.471  20.564  1.00  0.00      MEMB  
ATOM   4534 H12A POPEM  62     -28.451   9.958  20.120  1.00  0.00      MEMB  
ATOM   4535 H12B POPEM  62     -29.371  11.484  20.109  1.00  0.00      MEMB  
ATOM   4536  C11 POPEM  62     -30.529   9.679  20.154  1.00  0.00      MEMB  
ATOM   4537 H11A POPEM  62     -31.336   9.728  20.916  1.00  0.00      MEMB  
ATOM   4538 H11B POPEM  62     -30.116   8.666  19.964  1.00  0.00      MEMB  
ATOM   4539  P   POPEM  62     -31.921   9.179  17.989  1.00  0.00      MEMB  
ATOM   4540  O13 POPEM  62     -32.978   8.670  18.833  1.00  0.00      MEMB  
ATOM   4541  O14 POPEM  62     -30.994   8.223  17.306  1.00  0.00      MEMB  
ATOM   4542  O11 POPEM  62     -32.472  10.153  16.941  1.00  0.00      MEMB  
ATOM   4543  O12 POPEM  62     -31.002  10.158  18.916  1.00  0.00      MEMB  
ATOM   4544  C1  POPEM  62     -33.126  11.367  17.226  1.00  0.00      MEMB  
ATOM   4545  HA  POPEM  62     -32.905  11.819  18.217  1.00  0.00      MEMB  
ATOM   4546  HB  POPEM  62     -34.195  11.067  17.202  1.00  0.00      MEMB  
ATOM   4547  C2  POPEM  62     -32.917  12.466  16.120  1.00  0.00      MEMB  
ATOM   4548  HS  POPEM  62     -33.475  13.402  16.339  1.00  0.00      MEMB  
ATOM   4549  O21 POPEM  62     -33.298  11.902  14.813  1.00  0.00      MEMB  
ATOM   4550  C21 POPEM  62     -34.628  11.888  14.667  1.00  0.00      MEMB  
ATOM   4551  O22 POPEM  62     -35.420  12.538  15.312  1.00  0.00      MEMB  
ATOM   4552  C22 POPEM  62     -35.084  10.998  13.460  1.00  0.00      MEMB  
ATOM   4553  H2R POPEM  62     -34.346  11.157  12.645  1.00  0.00      MEMB  
ATOM   4554  H2S POPEM  62     -36.134  11.299  13.257  1.00  0.00      MEMB  
ATOM   4555  C3  POPEM  62     -31.454  12.819  16.257  1.00  0.00      MEMB  
ATOM   4556  HX  POPEM  62     -31.252  12.951  17.341  1.00  0.00      MEMB  
ATOM   4557  HY  POPEM  62     -31.319  13.762  15.686  1.00  0.00      MEMB  
ATOM   4558  O31 POPEM  62     -30.628  11.797  15.841  1.00  0.00      MEMB  
ATOM   4559  C31 POPEM  62     -30.070  11.839  14.651  1.00  0.00      MEMB  
ATOM   4560  O32 POPEM  62     -30.309  12.632  13.776  1.00  0.00      MEMB  
ATOM   4561  C32 POPEM  62     -28.851  10.793  14.689  1.00  0.00      MEMB  
ATOM   4562  H2X POPEM  62     -29.254   9.906  15.223  1.00  0.00      MEMB  
ATOM   4563  H2Y POPEM  62     -28.066  11.165  15.382  1.00  0.00      MEMB  
ATOM   4564  C23 POPEM  62     -35.026   9.474  13.935  1.00  0.00      MEMB  
ATOM   4565  H3R POPEM  62     -36.026   9.029  13.745  1.00  0.00      MEMB  
ATOM   4566  H3S POPEM  62     -34.818   9.381  15.022  1.00  0.00      MEMB  
ATOM   4567  C24 POPEM  62     -33.911   8.652  13.136  1.00  0.00      MEMB  
ATOM   4568  H4R POPEM  62     -34.113   8.714  12.045  1.00  0.00      MEMB  
ATOM   4569  H4S POPEM  62     -33.909   7.633  13.580  1.00  0.00      MEMB  
ATOM   4570  C25 POPEM  62     -32.478   9.166  13.472  1.00  0.00      MEMB  
ATOM   4571  H5R POPEM  62     -32.415   9.202  14.581  1.00  0.00      MEMB  
ATOM   4572  H5S POPEM  62     -32.305  10.151  12.988  1.00  0.00      MEMB  
ATOM   4573  C26 POPEM  62     -31.386   8.066  13.300  1.00  0.00      MEMB  
ATOM   4574  H6R POPEM  62     -31.647   7.246  14.002  1.00  0.00      MEMB  
ATOM   4575  H6S POPEM  62     -30.408   8.502  13.599  1.00  0.00      MEMB  
ATOM   4576  C27 POPEM  62     -31.203   7.471  11.850  1.00  0.00      MEMB  
ATOM   4577  H7R POPEM  62     -32.192   7.016  11.629  1.00  0.00      MEMB  
ATOM   4578  H7S POPEM  62     -30.489   6.622  11.917  1.00  0.00      MEMB  
ATOM   4579  C28 POPEM  62     -30.856   8.471  10.664  1.00  0.00      MEMB  
ATOM   4580  H8R POPEM  62     -30.426   7.917   9.802  1.00  0.00      MEMB  
ATOM   4581  H8S POPEM  62     -30.001   9.085  11.021  1.00  0.00      MEMB  
ATOM   4582  C29 POPEM  62     -31.959   9.365  10.202  1.00  0.00      MEMB  
ATOM   4583  H91 POPEM  62     -32.329  10.064  10.967  1.00  0.00      MEMB  
ATOM   4584 C210 POPEM  62     -32.628   9.306   9.034  1.00  0.00      MEMB  
ATOM   4585 H101 POPEM  62     -33.376  10.064   8.761  1.00  0.00      MEMB  
ATOM   4586 C211 POPEM  62     -32.506   8.326   7.864  1.00  0.00      MEMB  
ATOM   4587 H11R POPEM  62     -33.518   8.175   7.432  1.00  0.00      MEMB  
ATOM   4588 H11S POPEM  62     -32.177   7.326   8.221  1.00  0.00      MEMB  
ATOM   4589 C212 POPEM  62     -31.459   8.645   6.783  1.00  0.00      MEMB  
ATOM   4590 H12R POPEM  62     -31.291   7.732   6.173  1.00  0.00      MEMB  
ATOM   4591 H12S POPEM  62     -30.471   8.915   7.214  1.00  0.00      MEMB  
ATOM   4592 C213 POPEM  62     -31.785   9.826   5.834  1.00  0.00      MEMB  
ATOM   4593 H13R POPEM  62     -31.961  10.769   6.393  1.00  0.00      MEMB  
ATOM   4594 H13S POPEM  62     -32.780   9.564   5.414  1.00  0.00      MEMB  
ATOM   4595 C214 POPEM  62     -30.796  10.102   4.674  1.00  0.00      MEMB  
ATOM   4596 H14R POPEM  62     -30.512   9.154   4.169  1.00  0.00      MEMB  
ATOM   4597 H14S POPEM  62     -29.862  10.587   5.030  1.00  0.00      MEMB  
ATOM   4598 C215 POPEM  62     -31.317  10.976   3.456  1.00  0.00      MEMB  
ATOM   4599 H15R POPEM  62     -30.447  11.279   2.836  1.00  0.00      MEMB  
ATOM   4600 H15S POPEM  62     -31.799  11.788   4.041  1.00  0.00      MEMB  
ATOM   4601 C216 POPEM  62     -32.334  10.338   2.532  1.00  0.00      MEMB  
ATOM   4602 H16R POPEM  62     -33.169   9.881   3.104  1.00  0.00      MEMB  
ATOM   4603 H16S POPEM  62     -31.755   9.568   1.980  1.00  0.00      MEMB  
ATOM   4604 C217 POPEM  62     -32.824  11.327   1.375  1.00  0.00      MEMB  
ATOM   4605 H17R POPEM  62     -32.049  12.002   0.952  1.00  0.00      MEMB  
ATOM   4606 H17S POPEM  62     -33.481  12.037   1.922  1.00  0.00      MEMB  
ATOM   4607 C218 POPEM  62     -33.753  10.634   0.264  1.00  0.00      MEMB  
ATOM   4608 H18R POPEM  62     -34.416  11.413  -0.169  1.00  0.00      MEMB  
ATOM   4609 H18S POPEM  62     -34.422   9.821   0.616  1.00  0.00      MEMB  
ATOM   4610 H18T POPEM  62     -33.073  10.157  -0.474  1.00  0.00      MEMB  
ATOM   4611  C33 POPEM  62     -28.277  10.485  13.324  1.00  0.00      MEMB  
ATOM   4612  H3X POPEM  62     -27.873  11.461  12.980  1.00  0.00      MEMB  
ATOM   4613  H3Y POPEM  62     -29.128  10.154  12.690  1.00  0.00      MEMB  
ATOM   4614  C34 POPEM  62     -27.247   9.331  13.425  1.00  0.00      MEMB  
ATOM   4615  H4X POPEM  62     -27.891   8.471  13.708  1.00  0.00      MEMB  
ATOM   4616  H4Y POPEM  62     -26.555   9.503  14.277  1.00  0.00      MEMB  
ATOM   4617  C35 POPEM  62     -26.443   9.031  12.143  1.00  0.00      MEMB  
ATOM   4618  H5X POPEM  62     -25.864   8.105  12.346  1.00  0.00      MEMB  
ATOM   4619  H5Y POPEM  62     -25.594   9.739  12.039  1.00  0.00      MEMB  
ATOM   4620  C36 POPEM  62     -27.178   8.614  10.873  1.00  0.00      MEMB  
ATOM   4621  H6X POPEM  62     -27.780   9.398  10.366  1.00  0.00      MEMB  
ATOM   4622  H6Y POPEM  62     -27.913   7.831  11.159  1.00  0.00      MEMB  
ATOM   4623  C37 POPEM  62     -26.267   7.878   9.869  1.00  0.00      MEMB  
ATOM   4624  H7X POPEM  62     -25.586   7.182  10.404  1.00  0.00      MEMB  
ATOM   4625  H7Y POPEM  62     -25.548   8.568   9.378  1.00  0.00      MEMB  
ATOM   4626  C38 POPEM  62     -26.972   6.863   8.800  1.00  0.00      MEMB  
ATOM   4627  H8X POPEM  62     -27.631   6.193   9.393  1.00  0.00      MEMB  
ATOM   4628  H8Y POPEM  62     -26.197   6.196   8.365  1.00  0.00      MEMB  
ATOM   4629  C39 POPEM  62     -27.602   7.491   7.572  1.00  0.00      MEMB  
ATOM   4630  H9X POPEM  62     -26.730   7.981   7.089  1.00  0.00      MEMB  
ATOM   4631  H9Y POPEM  62     -28.342   8.254   7.894  1.00  0.00      MEMB  
ATOM   4632 C310 POPEM  62     -28.210   6.524   6.589  1.00  0.00      MEMB  
ATOM   4633 H10X POPEM  62     -29.187   6.340   7.085  1.00  0.00      MEMB  
ATOM   4634 H10Y POPEM  62     -27.594   5.601   6.625  1.00  0.00      MEMB  
ATOM   4635 C311 POPEM  62     -28.189   6.929   5.145  1.00  0.00      MEMB  
ATOM   4636 H11X POPEM  62     -27.347   7.605   4.882  1.00  0.00      MEMB  
ATOM   4637 H11Y POPEM  62     -29.038   7.631   5.004  1.00  0.00      MEMB  
ATOM   4638 C312 POPEM  62     -28.114   5.740   4.232  1.00  0.00      MEMB  
ATOM   4639 H12X POPEM  62     -29.107   5.260   4.361  1.00  0.00      MEMB  
ATOM   4640 H12Y POPEM  62     -27.252   5.067   4.430  1.00  0.00      MEMB  
ATOM   4641 C313 POPEM  62     -27.819   6.075   2.816  1.00  0.00      MEMB  
ATOM   4642 H13X POPEM  62     -27.677   5.121   2.264  1.00  0.00      MEMB  
ATOM   4643 H13Y POPEM  62     -26.827   6.568   2.739  1.00  0.00      MEMB  
ATOM   4644 C314 POPEM  62     -28.849   6.990   2.106  1.00  0.00      MEMB  
ATOM   4645 H14X POPEM  62     -28.518   6.895   1.050  1.00  0.00      MEMB  
ATOM   4646 H14Y POPEM  62     -28.897   8.000   2.566  1.00  0.00      MEMB  
ATOM   4647 C315 POPEM  62     -30.241   6.288   2.009  1.00  0.00      MEMB  
ATOM   4648 H15X POPEM  62     -30.700   6.360   3.019  1.00  0.00      MEMB  
ATOM   4649 H15Y POPEM  62     -30.055   5.222   1.758  1.00  0.00      MEMB  
ATOM   4650 C316 POPEM  62     -31.306   6.818   1.006  1.00  0.00      MEMB  
ATOM   4651 H16X POPEM  62     -32.306   6.751   1.485  1.00  0.00      MEMB  
ATOM   4652 H16Y POPEM  62     -31.367   6.156   0.117  1.00  0.00      MEMB  
ATOM   4653 H16Z POPEM  62     -31.044   7.876   0.788  1.00  0.00      MEMB  
ATOM   4654  N   POPEM  63     -17.088 -23.020  20.083  1.00  0.00      MEMB  
ATOM   4655  HN1 POPEM  63     -17.825 -22.287  20.125  1.00  0.00      MEMB  
ATOM   4656  HN2 POPEM  63     -16.335 -22.719  20.733  1.00  0.00      MEMB  
ATOM   4657  HN3 POPEM  63     -16.683 -22.971  19.126  1.00  0.00      MEMB  
ATOM   4658  C12 POPEM  63     -17.607 -24.385  20.448  1.00  0.00      MEMB  
ATOM   4659 H12A POPEM  63     -17.353 -24.565  21.514  1.00  0.00      MEMB  
ATOM   4660 H12B POPEM  63     -17.085 -25.141  19.823  1.00  0.00      MEMB  
ATOM   4661  C11 POPEM  63     -19.131 -24.456  20.264  1.00  0.00      MEMB  
ATOM   4662 H11A POPEM  63     -19.376 -24.264  19.198  1.00  0.00      MEMB  
ATOM   4663 H11B POPEM  63     -19.581 -23.659  20.894  1.00  0.00      MEMB  
ATOM   4664  P   POPEM  63     -20.844 -26.100  21.504  1.00  0.00      MEMB  
ATOM   4665  O13 POPEM  63     -20.734 -25.391  22.799  1.00  0.00      MEMB  
ATOM   4666  O14 POPEM  63     -20.955 -27.574  21.597  1.00  0.00      MEMB  
ATOM   4667  O11 POPEM  63     -22.087 -25.510  20.721  1.00  0.00      MEMB  
ATOM   4668  O12 POPEM  63     -19.606 -25.748  20.612  1.00  0.00      MEMB  
ATOM   4669  C1  POPEM  63     -22.384 -24.107  20.637  1.00  0.00      MEMB  
ATOM   4670  HA  POPEM  63     -21.622 -23.468  21.132  1.00  0.00      MEMB  
ATOM   4671  HB  POPEM  63     -23.327 -23.911  21.190  1.00  0.00      MEMB  
ATOM   4672  C2  POPEM  63     -22.606 -23.580  19.175  1.00  0.00      MEMB  
ATOM   4673  HS  POPEM  63     -23.660 -23.232  19.112  1.00  0.00      MEMB  
ATOM   4674  O21 POPEM  63     -22.349 -24.580  18.178  1.00  0.00      MEMB  
ATOM   4675  C21 POPEM  63     -23.334 -25.438  17.988  1.00  0.00      MEMB  
ATOM   4676  O22 POPEM  63     -24.382 -25.479  18.618  1.00  0.00      MEMB  
ATOM   4677  C22 POPEM  63     -23.012 -26.302  16.772  1.00  0.00      MEMB  
ATOM   4678  H2R POPEM  63     -23.272 -27.354  17.020  1.00  0.00      MEMB  
ATOM   4679  H2S POPEM  63     -21.920 -26.251  16.578  1.00  0.00      MEMB  
ATOM   4680  C3  POPEM  63     -21.749 -22.330  18.823  1.00  0.00      MEMB  
ATOM   4681  HX  POPEM  63     -20.668 -22.586  18.806  1.00  0.00      MEMB  
ATOM   4682  HY  POPEM  63     -21.883 -21.584  19.635  1.00  0.00      MEMB  
ATOM   4683  O31 POPEM  63     -22.219 -21.746  17.596  1.00  0.00      MEMB  
ATOM   4684  C31 POPEM  63     -21.843 -22.220  16.388  1.00  0.00      MEMB  
ATOM   4685  O32 POPEM  63     -22.568 -22.175  15.410  1.00  0.00      MEMB  
ATOM   4686  C32 POPEM  63     -20.396 -22.734  16.327  1.00  0.00      MEMB  
ATOM   4687  H2X POPEM  63     -20.325 -23.689  16.890  1.00  0.00      MEMB  
ATOM   4688  H2Y POPEM  63     -19.735 -21.969  16.787  1.00  0.00      MEMB  
ATOM   4689  C23 POPEM  63     -23.799 -25.841  15.518  1.00  0.00      MEMB  
ATOM   4690  H3R POPEM  63     -23.667 -24.750  15.353  1.00  0.00      MEMB  
ATOM   4691  H3S POPEM  63     -24.882 -26.019  15.687  1.00  0.00      MEMB  
ATOM   4692  C24 POPEM  63     -23.369 -26.584  14.242  1.00  0.00      MEMB  
ATOM   4693  H4R POPEM  63     -24.186 -26.528  13.491  1.00  0.00      MEMB  
ATOM   4694  H4S POPEM  63     -23.225 -27.655  14.500  1.00  0.00      MEMB  
ATOM   4695  C25 POPEM  63     -22.079 -26.034  13.601  1.00  0.00      MEMB  
ATOM   4696  H5R POPEM  63     -21.629 -26.793  12.927  1.00  0.00      MEMB  
ATOM   4697  H5S POPEM  63     -21.334 -25.846  14.404  1.00  0.00      MEMB  
ATOM   4698  C26 POPEM  63     -22.288 -24.748  12.777  1.00  0.00      MEMB  
ATOM   4699  H6R POPEM  63     -21.300 -24.283  12.574  1.00  0.00      MEMB  
ATOM   4700  H6S POPEM  63     -22.870 -24.020  13.383  1.00  0.00      MEMB  
ATOM   4701  C27 POPEM  63     -22.959 -24.982  11.418  1.00  0.00      MEMB  
ATOM   4702  H7R POPEM  63     -23.841 -24.317  11.298  1.00  0.00      MEMB  
ATOM   4703  H7S POPEM  63     -23.332 -26.028  11.401  1.00  0.00      MEMB  
ATOM   4704  C28 POPEM  63     -22.002 -24.792  10.226  1.00  0.00      MEMB  
ATOM   4705  H8R POPEM  63     -22.388 -25.405   9.384  1.00  0.00      MEMB  
ATOM   4706  H8S POPEM  63     -21.022 -25.233  10.507  1.00  0.00      MEMB  
ATOM   4707  C29 POPEM  63     -21.830 -23.354   9.808  1.00  0.00      MEMB  
ATOM   4708  H91 POPEM  63     -21.764 -22.627  10.631  1.00  0.00      MEMB  
ATOM   4709 C210 POPEM  63     -21.774 -22.921   8.536  1.00  0.00      MEMB  
ATOM   4710 H101 POPEM  63     -21.649 -21.845   8.341  1.00  0.00      MEMB  
ATOM   4711 C211 POPEM  63     -21.835 -23.807   7.315  1.00  0.00      MEMB  
ATOM   4712 H11R POPEM  63     -22.666 -24.540   7.395  1.00  0.00      MEMB  
ATOM   4713 H11S POPEM  63     -20.892 -24.389   7.234  1.00  0.00      MEMB  
ATOM   4714 C212 POPEM  63     -22.014 -23.048   5.989  1.00  0.00      MEMB  
ATOM   4715 H12R POPEM  63     -22.881 -22.364   6.115  1.00  0.00      MEMB  
ATOM   4716 H12S POPEM  63     -22.266 -23.770   5.183  1.00  0.00      MEMB  
ATOM   4717 C213 POPEM  63     -20.768 -22.253   5.575  1.00  0.00      MEMB  
ATOM   4718 H13R POPEM  63     -19.941 -22.942   5.304  1.00  0.00      MEMB  
ATOM   4719 H13S POPEM  63     -20.432 -21.687   6.471  1.00  0.00      MEMB  
ATOM   4720 C214 POPEM  63     -20.996 -21.257   4.427  1.00  0.00      MEMB  
ATOM   4721 H14R POPEM  63     -20.073 -20.654   4.292  1.00  0.00      MEMB  
ATOM   4722 H14S POPEM  63     -21.812 -20.556   4.703  1.00  0.00      MEMB  
ATOM   4723 C215 POPEM  63     -21.331 -21.934   3.093  1.00  0.00      MEMB  
ATOM   4724 H15R POPEM  63     -22.246 -22.553   3.210  1.00  0.00      MEMB  
ATOM   4725 H15S POPEM  63     -20.495 -22.611   2.814  1.00  0.00      MEMB  
ATOM   4726 C216 POPEM  63     -21.555 -20.927   1.958  1.00  0.00      MEMB  
ATOM   4727 H16R POPEM  63     -20.643 -20.305   1.832  1.00  0.00      MEMB  
ATOM   4728 H16S POPEM  63     -22.387 -20.247   2.237  1.00  0.00      MEMB  
ATOM   4729 C217 POPEM  63     -21.886 -21.616   0.628  1.00  0.00      MEMB  
ATOM   4730 H17R POPEM  63     -22.773 -22.270   0.769  1.00  0.00      MEMB  
ATOM   4731 H17S POPEM  63     -21.039 -22.277   0.344  1.00  0.00      MEMB  
ATOM   4732 C218 POPEM  63     -22.167 -20.631  -0.509  1.00  0.00      MEMB  
ATOM   4733 H18R POPEM  63     -21.282 -19.985  -0.691  1.00  0.00      MEMB  
ATOM   4734 H18S POPEM  63     -23.030 -19.979  -0.253  1.00  0.00      MEMB  
ATOM   4735 H18T POPEM  63     -22.405 -21.174  -1.448  1.00  0.00      MEMB  
ATOM   4736  C33 POPEM  63     -19.951 -22.984  14.859  1.00  0.00      MEMB  
ATOM   4737  H3X POPEM  63     -20.128 -22.075  14.245  1.00  0.00      MEMB  
ATOM   4738  H3Y POPEM  63     -20.592 -23.785  14.434  1.00  0.00      MEMB  
ATOM   4739  C34 POPEM  63     -18.488 -23.417  14.678  1.00  0.00      MEMB  
ATOM   4740  H4X POPEM  63     -18.435 -24.526  14.646  1.00  0.00      MEMB  
ATOM   4741  H4Y POPEM  63     -17.904 -23.082  15.562  1.00  0.00      MEMB  
ATOM   4742  C35 POPEM  63     -17.795 -22.830  13.428  1.00  0.00      MEMB  
ATOM   4743  H5X POPEM  63     -16.759 -23.231  13.391  1.00  0.00      MEMB  
ATOM   4744  H5Y POPEM  63     -17.715 -21.731  13.575  1.00  0.00      MEMB  
ATOM   4745  C36 POPEM  63     -18.446 -23.090  12.050  1.00  0.00      MEMB  
ATOM   4746  H6X POPEM  63     -17.888 -22.480  11.307  1.00  0.00      MEMB  
ATOM   4747  H6Y POPEM  63     -19.498 -22.733  12.036  1.00  0.00      MEMB  
ATOM   4748  C37 POPEM  63     -18.377 -24.556  11.594  1.00  0.00      MEMB  
ATOM   4749  H7X POPEM  63     -19.247 -25.112  12.006  1.00  0.00      MEMB  
ATOM   4750  H7Y POPEM  63     -17.467 -25.016  12.033  1.00  0.00      MEMB  
ATOM   4751  C38 POPEM  63     -18.273 -24.766  10.070  1.00  0.00      MEMB  
ATOM   4752  H8X POPEM  63     -17.295 -24.370   9.723  1.00  0.00      MEMB  
ATOM   4753  H8Y POPEM  63     -19.072 -24.194   9.551  1.00  0.00      MEMB  
ATOM   4754  C39 POPEM  63     -18.384 -26.257   9.701  1.00  0.00      MEMB  
ATOM   4755  H9X POPEM  63     -19.433 -26.578   9.879  1.00  0.00      MEMB  
ATOM   4756  H9Y POPEM  63     -17.773 -26.847  10.416  1.00  0.00      MEMB  
ATOM   4757 C310 POPEM  63     -17.954 -26.628   8.265  1.00  0.00      MEMB  
ATOM   4758 H10X POPEM  63     -18.048 -27.729   8.149  1.00  0.00      MEMB  
ATOM   4759 H10Y POPEM  63     -16.881 -26.374   8.125  1.00  0.00      MEMB  
ATOM   4760 C311 POPEM  63     -18.777 -25.945   7.168  1.00  0.00      MEMB  
ATOM   4761 H11X POPEM  63     -18.640 -24.843   7.204  1.00  0.00      MEMB  
ATOM   4762 H11Y POPEM  63     -19.852 -26.132   7.380  1.00  0.00      MEMB  
ATOM   4763 C312 POPEM  63     -18.531 -26.453   5.738  1.00  0.00      MEMB  
ATOM   4764 H12X POPEM  63     -18.440 -27.560   5.731  1.00  0.00      MEMB  
ATOM   4765 H12Y POPEM  63     -17.573 -26.036   5.361  1.00  0.00      MEMB  
ATOM   4766 C313 POPEM  63     -19.703 -26.047   4.826  1.00  0.00      MEMB  
ATOM   4767 H13X POPEM  63     -20.025 -25.021   5.103  1.00  0.00      MEMB  
ATOM   4768 H13Y POPEM  63     -20.568 -26.718   5.018  1.00  0.00      MEMB  
ATOM   4769 C314 POPEM  63     -19.387 -26.041   3.329  1.00  0.00      MEMB  
ATOM   4770 H14X POPEM  63     -19.024 -27.043   3.016  1.00  0.00      MEMB  
ATOM   4771 H14Y POPEM  63     -18.569 -25.313   3.135  1.00  0.00      MEMB  
ATOM   4772 C315 POPEM  63     -20.611 -25.685   2.476  1.00  0.00      MEMB  
ATOM   4773 H15X POPEM  63     -21.051 -24.738   2.856  1.00  0.00      MEMB  
ATOM   4774 H15Y POPEM  63     -21.379 -26.476   2.608  1.00  0.00      MEMB  
ATOM   4775 C316 POPEM  63     -20.290 -25.533   0.987  1.00  0.00      MEMB  
ATOM   4776 H16X POPEM  63     -19.869 -26.478   0.582  1.00  0.00      MEMB  
ATOM   4777 H16Y POPEM  63     -19.545 -24.724   0.829  1.00  0.00      MEMB  
ATOM   4778 H16Z POPEM  63     -21.207 -25.281   0.413  1.00  0.00      MEMB  
ATOM   4779  N   PSM M  64      10.156  29.545  21.865  1.00  0.00      MEMB  
ATOM   4780  C15 PSM M  64      10.009  28.057  21.557  1.00  0.00      MEMB  
ATOM   4781 H15A PSM M  64      10.662  27.713  20.769  1.00  0.00      MEMB  
ATOM   4782 H15B PSM M  64      10.322  27.507  22.432  1.00  0.00      MEMB  
ATOM   4783 H15C PSM M  64       8.977  27.755  21.450  1.00  0.00      MEMB  
ATOM   4784  C14 PSM M  64       9.957  30.380  20.654  1.00  0.00      MEMB  
ATOM   4785 H14A PSM M  64       9.662  31.305  21.127  1.00  0.00      MEMB  
ATOM   4786 H14B PSM M  64      10.981  30.433  20.315  1.00  0.00      MEMB  
ATOM   4787 H14C PSM M  64       9.156  30.049  20.009  1.00  0.00      MEMB  
ATOM   4788  C13 PSM M  64       9.019  29.916  22.890  1.00  0.00      MEMB  
ATOM   4789 H13A PSM M  64       9.175  29.463  23.858  1.00  0.00      MEMB  
ATOM   4790 H13B PSM M  64       9.053  30.981  23.063  1.00  0.00      MEMB  
ATOM   4791 H13C PSM M  64       8.185  29.608  22.278  1.00  0.00      MEMB  
ATOM   4792  C12 PSM M  64      11.461  29.853  22.486  1.00  0.00      MEMB  
ATOM   4793 H12A PSM M  64      11.393  30.909  22.701  1.00  0.00      MEMB  
ATOM   4794 H12B PSM M  64      11.507  29.322  23.425  1.00  0.00      MEMB  
ATOM   4795  C11 PSM M  64      12.811  29.657  21.734  1.00  0.00      MEMB  
ATOM   4796 H11A PSM M  64      13.637  29.928  22.426  1.00  0.00      MEMB  
ATOM   4797 H11B PSM M  64      12.897  28.571  21.519  1.00  0.00      MEMB  
ATOM   4798  P   PSM M  64      13.899  31.509  20.232  1.00  0.00      MEMB  
ATOM   4799  O13 PSM M  64      13.516  32.635  21.097  1.00  0.00      MEMB  
ATOM   4800  O14 PSM M  64      15.275  30.989  20.340  1.00  0.00      MEMB  
ATOM   4801  O11 PSM M  64      13.614  31.773  18.695  1.00  0.00      MEMB  
ATOM   4802  O12 PSM M  64      12.820  30.441  20.550  1.00  0.00      MEMB  
ATOM   4803  C1S PSM M  64      14.098  30.822  17.726  1.00  0.00      MEMB  
ATOM   4804  H1S PSM M  64      15.196  30.732  17.866  1.00  0.00      MEMB  
ATOM   4805  H1T PSM M  64      13.493  29.907  17.903  1.00  0.00      MEMB  
ATOM   4806  NF  PSM M  64      14.667  32.329  15.864  1.00  0.00      MEMB  
ATOM   4807  HNF PSM M  64      14.310  33.257  15.934  1.00  0.00      MEMB  
ATOM   4808  C2S PSM M  64      13.743  31.315  16.292  1.00  0.00      MEMB  
ATOM   4809  H2S PSM M  64      13.825  30.370  15.714  1.00  0.00      MEMB  
ATOM   4810  C3S PSM M  64      12.374  31.950  16.199  1.00  0.00      MEMB  
ATOM   4811  H3S PSM M  64      12.219  32.892  16.768  1.00  0.00      MEMB  
ATOM   4812  O3  PSM M  64      11.373  31.176  16.819  1.00  0.00      MEMB  
ATOM   4813  HO3 PSM M  64      11.689  30.285  16.989  1.00  0.00      MEMB  
ATOM   4814  C4S PSM M  64      12.099  32.209  14.711  1.00  0.00      MEMB  
ATOM   4815  H4S PSM M  64      12.361  31.376  14.043  1.00  0.00      MEMB  
ATOM   4816  C5S PSM M  64      11.605  33.346  14.159  1.00  0.00      MEMB  
ATOM   4817  H5S PSM M  64      11.345  34.270  14.696  1.00  0.00      MEMB  
ATOM   4818  C6S PSM M  64      11.491  33.429  12.652  1.00  0.00      MEMB  
ATOM   4819  H6S PSM M  64      12.090  34.268  12.239  1.00  0.00      MEMB  
ATOM   4820  H6T PSM M  64      11.958  32.530  12.195  1.00  0.00      MEMB  
ATOM   4821  C7S PSM M  64      10.022  33.508  12.083  1.00  0.00      MEMB  
ATOM   4822  H7S PSM M  64       9.664  32.540  11.672  1.00  0.00      MEMB  
ATOM   4823  H7T PSM M  64       9.328  33.765  12.912  1.00  0.00      MEMB  
ATOM   4824  C8S PSM M  64       9.842  34.498  10.953  1.00  0.00      MEMB  
ATOM   4825  H8S PSM M  64       8.758  34.697  10.809  1.00  0.00      MEMB  
ATOM   4826  H8T PSM M  64      10.270  35.458  11.312  1.00  0.00      MEMB  
ATOM   4827  C9S PSM M  64      10.602  33.984   9.702  1.00  0.00      MEMB  
ATOM   4828  H9S PSM M  64      10.826  34.893   9.103  1.00  0.00      MEMB  
ATOM   4829  H9T PSM M  64      11.581  33.584  10.043  1.00  0.00      MEMB  
ATOM   4830 C10S PSM M  64       9.769  32.919   8.810  1.00  0.00      MEMB  
ATOM   4831 H10S PSM M  64       9.296  32.188   9.501  1.00  0.00      MEMB  
ATOM   4832 H10T PSM M  64       9.094  33.495   8.141  1.00  0.00      MEMB  
ATOM   4833 C11S PSM M  64      10.539  32.120   7.782  1.00  0.00      MEMB  
ATOM   4834 H11S PSM M  64      11.172  32.737   7.108  1.00  0.00      MEMB  
ATOM   4835 H11T PSM M  64      11.096  31.407   8.426  1.00  0.00      MEMB  
ATOM   4836 C12S PSM M  64       9.764  31.076   6.976  1.00  0.00      MEMB  
ATOM   4837 H12S PSM M  64       9.207  30.411   7.670  1.00  0.00      MEMB  
ATOM   4838 H12T PSM M  64       8.994  31.691   6.464  1.00  0.00      MEMB  
ATOM   4839 C13S PSM M  64      10.467  30.358   5.851  1.00  0.00      MEMB  
ATOM   4840 H13S PSM M  64      10.854  31.188   5.223  1.00  0.00      MEMB  
ATOM   4841 H13T PSM M  64      11.234  29.631   6.196  1.00  0.00      MEMB  
ATOM   4842 C14S PSM M  64       9.581  29.403   5.039  1.00  0.00      MEMB  
ATOM   4843 H14S PSM M  64       9.276  28.579   5.719  1.00  0.00      MEMB  
ATOM   4844 H14T PSM M  64       8.630  29.900   4.750  1.00  0.00      MEMB  
ATOM   4845 C15S PSM M  64      10.325  28.938   3.755  1.00  0.00      MEMB  
ATOM   4846 H15S PSM M  64      11.352  28.730   4.123  1.00  0.00      MEMB  
ATOM   4847 H15T PSM M  64       9.682  28.127   3.351  1.00  0.00      MEMB  
ATOM   4848 C16S PSM M  64      10.574  29.978   2.604  1.00  0.00      MEMB  
ATOM   4849 H16S PSM M  64       9.673  30.549   2.294  1.00  0.00      MEMB  
ATOM   4850 H16T PSM M  64      11.305  30.735   2.961  1.00  0.00      MEMB  
ATOM   4851 C17S PSM M  64      11.171  29.353   1.294  1.00  0.00      MEMB  
ATOM   4852 H17S PSM M  64      12.014  28.738   1.675  1.00  0.00      MEMB  
ATOM   4853 H17T PSM M  64      10.385  28.690   0.874  1.00  0.00      MEMB  
ATOM   4854 C18S PSM M  64      11.538  30.418   0.249  1.00  0.00      MEMB  
ATOM   4855 H18S PSM M  64      12.032  31.241   0.809  1.00  0.00      MEMB  
ATOM   4856 H18T PSM M  64      12.296  30.058  -0.480  1.00  0.00      MEMB  
ATOM   4857 H18U PSM M  64      10.642  30.841  -0.253  1.00  0.00      MEMB  
ATOM   4858  C1F PSM M  64      15.947  32.136  15.609  1.00  0.00      MEMB  
ATOM   4859  OF  PSM M  64      16.488  31.062  15.644  1.00  0.00      MEMB  
ATOM   4860  C2F PSM M  64      16.779  33.329  15.459  1.00  0.00      MEMB  
ATOM   4861  H2F PSM M  64      17.788  32.998  15.133  1.00  0.00      MEMB  
ATOM   4862  H2G PSM M  64      16.750  33.941  16.386  1.00  0.00      MEMB  
ATOM   4863  C3F PSM M  64      16.177  34.297  14.392  1.00  0.00      MEMB  
ATOM   4864  H3F PSM M  64      16.637  35.301  14.513  1.00  0.00      MEMB  
ATOM   4865  H3G PSM M  64      15.107  34.519  14.591  1.00  0.00      MEMB  
ATOM   4866  C4F PSM M  64      16.282  33.716  13.018  1.00  0.00      MEMB  
ATOM   4867  H4F PSM M  64      15.734  32.756  12.908  1.00  0.00      MEMB  
ATOM   4868  H4G PSM M  64      17.349  33.605  12.729  1.00  0.00      MEMB  
ATOM   4869  C5F PSM M  64      15.750  34.698  11.962  1.00  0.00      MEMB  
ATOM   4870  H5F PSM M  64      16.412  35.589  11.919  1.00  0.00      MEMB  
ATOM   4871  H5G PSM M  64      14.806  35.115  12.374  1.00  0.00      MEMB  
ATOM   4872  C6F PSM M  64      15.378  34.173  10.539  1.00  0.00      MEMB  
ATOM   4873  H6F PSM M  64      14.934  34.978   9.915  1.00  0.00      MEMB  
ATOM   4874  H6G PSM M  64      14.709  33.332  10.821  1.00  0.00      MEMB  
ATOM   4875  C7F PSM M  64      16.619  33.647   9.796  1.00  0.00      MEMB  
ATOM   4876  H7F PSM M  64      17.175  33.013  10.518  1.00  0.00      MEMB  
ATOM   4877  H7G PSM M  64      17.288  34.493   9.530  1.00  0.00      MEMB  
ATOM   4878  C8F PSM M  64      16.328  32.891   8.541  1.00  0.00      MEMB  
ATOM   4879  H8F PSM M  64      17.207  32.353   8.126  1.00  0.00      MEMB  
ATOM   4880  H8G PSM M  64      15.909  33.617   7.812  1.00  0.00      MEMB  
ATOM   4881  C9F PSM M  64      15.229  31.798   8.674  1.00  0.00      MEMB  
ATOM   4882  H9F PSM M  64      14.235  32.291   8.733  1.00  0.00      MEMB  
ATOM   4883  H9G PSM M  64      15.332  31.370   9.694  1.00  0.00      MEMB  
ATOM   4884 C10F PSM M  64      15.316  30.770   7.585  1.00  0.00      MEMB  
ATOM   4885 H10F PSM M  64      16.202  30.126   7.772  1.00  0.00      MEMB  
ATOM   4886 H10G PSM M  64      15.392  31.316   6.620  1.00  0.00      MEMB  
ATOM   4887 C11F PSM M  64      14.165  29.757   7.469  1.00  0.00      MEMB  
ATOM   4888 H11F PSM M  64      13.356  30.410   7.078  1.00  0.00      MEMB  
ATOM   4889 H11G PSM M  64      13.949  29.311   8.464  1.00  0.00      MEMB  
ATOM   4890 C12F PSM M  64      14.327  28.745   6.284  1.00  0.00      MEMB  
ATOM   4891 H12F PSM M  64      13.403  28.145   6.142  1.00  0.00      MEMB  
ATOM   4892 H12G PSM M  64      15.147  28.044   6.547  1.00  0.00      MEMB  
ATOM   4893 C13F PSM M  64      14.694  29.325   4.938  1.00  0.00      MEMB  
ATOM   4894 H13F PSM M  64      15.618  29.913   5.125  1.00  0.00      MEMB  
ATOM   4895 H13G PSM M  64      13.886  30.074   4.794  1.00  0.00      MEMB  
ATOM   4896 C14F PSM M  64      14.942  28.435   3.682  1.00  0.00      MEMB  
ATOM   4897 H14F PSM M  64      13.940  27.972   3.550  1.00  0.00      MEMB  
ATOM   4898 H14G PSM M  64      15.690  27.646   3.908  1.00  0.00      MEMB  
ATOM   4899 C15F PSM M  64      15.357  29.135   2.381  1.00  0.00      MEMB  
ATOM   4900 H15F PSM M  64      14.539  29.789   2.011  1.00  0.00      MEMB  
ATOM   4901 H15G PSM M  64      15.553  28.376   1.593  1.00  0.00      MEMB  
ATOM   4902 C16F PSM M  64      16.669  29.967   2.426  1.00  0.00      MEMB  
ATOM   4903 H16F PSM M  64      17.508  29.396   2.879  1.00  0.00      MEMB  
ATOM   4904 H16G PSM M  64      16.849  30.252   1.367  1.00  0.00      MEMB  
ATOM   4905 H16H PSM M  64      16.545  30.939   2.949  1.00  0.00      MEMB  
ATOM   4906  C3  CHL1M  65      31.973   6.471  17.361  1.00  0.00      MEMB  
ATOM   4907  H3  CHL1M  65      32.244   5.425  17.103  1.00  0.00      MEMB  
ATOM   4908  O3  CHL1M  65      31.744   6.430  18.839  1.00  0.00      MEMB  
ATOM   4909  H3' CHL1M  65      32.606   6.316  19.247  1.00  0.00      MEMB  
ATOM   4910  C4  CHL1M  65      33.036   7.541  17.104  1.00  0.00      MEMB  
ATOM   4911  H4A CHL1M  65      32.608   8.511  17.435  1.00  0.00      MEMB  
ATOM   4912  H4B CHL1M  65      33.911   7.248  17.721  1.00  0.00      MEMB  
ATOM   4913  C5  CHL1M  65      33.456   7.704  15.624  1.00  0.00      MEMB  
ATOM   4914  C6  CHL1M  65      34.674   7.515  15.115  1.00  0.00      MEMB  
ATOM   4915  H6  CHL1M  65      35.503   7.264  15.792  1.00  0.00      MEMB  
ATOM   4916  C7  CHL1M  65      35.057   7.623  13.698  1.00  0.00      MEMB  
ATOM   4917  H7A CHL1M  65      36.014   8.175  13.574  1.00  0.00      MEMB  
ATOM   4918  H7B CHL1M  65      35.228   6.596  13.311  1.00  0.00      MEMB  
ATOM   4919  C8  CHL1M  65      33.904   8.222  12.781  1.00  0.00      MEMB  
ATOM   4920  H8  CHL1M  65      33.980   9.328  12.860  1.00  0.00      MEMB  
ATOM   4921  C14 CHL1M  65      34.087   7.804  11.349  1.00  0.00      MEMB  
ATOM   4922  H14 CHL1M  65      33.826   6.724  11.367  1.00  0.00      MEMB  
ATOM   4923  C15 CHL1M  65      35.505   7.860  10.771  1.00  0.00      MEMB  
ATOM   4924 H15A CHL1M  65      36.020   8.761  11.167  1.00  0.00      MEMB  
ATOM   4925 H15B CHL1M  65      36.151   7.000  11.047  1.00  0.00      MEMB  
ATOM   4926  C16 CHL1M  65      35.246   8.033   9.293  1.00  0.00      MEMB  
ATOM   4927 H16A CHL1M  65      35.578   9.053   9.002  1.00  0.00      MEMB  
ATOM   4928 H16B CHL1M  65      35.865   7.288   8.748  1.00  0.00      MEMB  
ATOM   4929  C17 CHL1M  65      33.704   8.046   9.013  1.00  0.00      MEMB  
ATOM   4930  H17 CHL1M  65      33.354   6.994   8.935  1.00  0.00      MEMB  
ATOM   4931  C13 CHL1M  65      33.093   8.500  10.378  1.00  0.00      MEMB  
ATOM   4932  C18 CHL1M  65      33.222  10.080  10.377  1.00  0.00      MEMB  
ATOM   4933 H18A CHL1M  65      32.737  10.562   9.502  1.00  0.00      MEMB  
ATOM   4934 H18B CHL1M  65      32.729  10.449  11.302  1.00  0.00      MEMB  
ATOM   4935 H18C CHL1M  65      34.320  10.240  10.337  1.00  0.00      MEMB  
ATOM   4936  C12 CHL1M  65      31.753   7.954  10.665  1.00  0.00      MEMB  
ATOM   4937 H12A CHL1M  65      30.912   8.351  10.057  1.00  0.00      MEMB  
ATOM   4938 H12B CHL1M  65      31.804   6.873  10.414  1.00  0.00      MEMB  
ATOM   4939  C11 CHL1M  65      31.336   8.037  12.170  1.00  0.00      MEMB  
ATOM   4940 H11A CHL1M  65      30.888   9.041  12.329  1.00  0.00      MEMB  
ATOM   4941 H11B CHL1M  65      30.568   7.257  12.362  1.00  0.00      MEMB  
ATOM   4942  C9  CHL1M  65      32.502   7.700  13.242  1.00  0.00      MEMB  
ATOM   4943  H9  CHL1M  65      32.550   6.601  13.082  1.00  0.00      MEMB  
ATOM   4944  C10 CHL1M  65      32.188   7.921  14.681  1.00  0.00      MEMB  
ATOM   4945  C19 CHL1M  65      31.822   9.407  14.765  1.00  0.00      MEMB  
ATOM   4946 H19A CHL1M  65      30.871   9.573  14.216  1.00  0.00      MEMB  
ATOM   4947 H19B CHL1M  65      31.629   9.778  15.795  1.00  0.00      MEMB  
ATOM   4948 H19C CHL1M  65      32.676   9.989  14.356  1.00  0.00      MEMB  
ATOM   4949  C1  CHL1M  65      31.001   6.955  15.061  1.00  0.00      MEMB  
ATOM   4950  H1A CHL1M  65      30.069   7.240  14.527  1.00  0.00      MEMB  
ATOM   4951  H1B CHL1M  65      31.407   6.018  14.622  1.00  0.00      MEMB  
ATOM   4952  C2  CHL1M  65      30.662   6.803  16.585  1.00  0.00      MEMB  
ATOM   4953  H2A CHL1M  65      29.898   6.011  16.731  1.00  0.00      MEMB  
ATOM   4954  H2B CHL1M  65      30.255   7.767  16.959  1.00  0.00      MEMB  
ATOM   4955  C20 CHL1M  65      33.302   8.721   7.664  1.00  0.00      MEMB  
ATOM   4956  H20 CHL1M  65      33.761   9.731   7.721  1.00  0.00      MEMB  
ATOM   4957  C21 CHL1M  65      31.758   8.925   7.445  1.00  0.00      MEMB  
ATOM   4958 H21A CHL1M  65      31.342   9.742   8.073  1.00  0.00      MEMB  
ATOM   4959 H21B CHL1M  65      31.281   7.949   7.674  1.00  0.00      MEMB  
ATOM   4960 H21C CHL1M  65      31.419   9.156   6.413  1.00  0.00      MEMB  
ATOM   4961  C22 CHL1M  65      33.886   7.928   6.419  1.00  0.00      MEMB  
ATOM   4962 H22A CHL1M  65      34.842   7.442   6.710  1.00  0.00      MEMB  
ATOM   4963 H22B CHL1M  65      33.115   7.176   6.145  1.00  0.00      MEMB  
ATOM   4964  C23 CHL1M  65      34.151   8.828   5.273  1.00  0.00      MEMB  
ATOM   4965 H23A CHL1M  65      33.214   9.333   4.952  1.00  0.00      MEMB  
ATOM   4966 H23B CHL1M  65      34.941   9.539   5.597  1.00  0.00      MEMB  
ATOM   4967  C24 CHL1M  65      34.761   8.051   4.184  1.00  0.00      MEMB  
ATOM   4968 H24A CHL1M  65      35.572   7.351   4.478  1.00  0.00      MEMB  
ATOM   4969 H24B CHL1M  65      34.029   7.389   3.675  1.00  0.00      MEMB  
ATOM   4970  C25 CHL1M  65      35.179   8.973   2.992  1.00  0.00      MEMB  
ATOM   4971  H25 CHL1M  65      35.668   9.908   3.338  1.00  0.00      MEMB  
ATOM   4972  C26 CHL1M  65      36.102   8.339   1.928  1.00  0.00      MEMB  
ATOM   4973 H26A CHL1M  65      35.475   7.653   1.319  1.00  0.00      MEMB  
ATOM   4974 H26B CHL1M  65      36.656   9.157   1.421  1.00  0.00      MEMB  
ATOM   4975 H26C CHL1M  65      36.889   7.709   2.397  1.00  0.00      MEMB  
ATOM   4976  C27 CHL1M  65      33.886   9.440   2.211  1.00  0.00      MEMB  
ATOM   4977 H27A CHL1M  65      33.331   8.618   1.709  1.00  0.00      MEMB  
ATOM   4978 H27B CHL1M  65      33.253  10.047   2.892  1.00  0.00      MEMB  
ATOM   4979 H27C CHL1M  65      34.167  10.305   1.574  1.00  0.00      MEMB  
ATOM   4980  N   POPEM  66       1.627 -36.403  18.326  1.00  0.00      MEMB  
ATOM   4981  HN1 POPEM  66       1.110 -36.298  17.431  1.00  0.00      MEMB  
ATOM   4982  HN2 POPEM  66       2.464 -36.966  18.074  1.00  0.00      MEMB  
ATOM   4983  HN3 POPEM  66       0.984 -36.772  19.056  1.00  0.00      MEMB  
ATOM   4984  C12 POPEM  66       2.238 -35.034  18.663  1.00  0.00      MEMB  
ATOM   4985 H12A POPEM  66       2.543 -34.612  17.682  1.00  0.00      MEMB  
ATOM   4986 H12B POPEM  66       3.166 -35.234  19.240  1.00  0.00      MEMB  
ATOM   4987  C11 POPEM  66       1.246 -34.148  19.411  1.00  0.00      MEMB  
ATOM   4988 H11A POPEM  66       0.878 -34.730  20.283  1.00  0.00      MEMB  
ATOM   4989 H11B POPEM  66       0.389 -33.891  18.752  1.00  0.00      MEMB  
ATOM   4990  P   POPEM  66       2.169 -31.689  19.305  1.00  0.00      MEMB  
ATOM   4991  O13 POPEM  66       3.575 -31.460  19.539  1.00  0.00      MEMB  
ATOM   4992  O14 POPEM  66       1.292 -30.623  19.885  1.00  0.00      MEMB  
ATOM   4993  O11 POPEM  66       1.768 -31.855  17.755  1.00  0.00      MEMB  
ATOM   4994  O12 POPEM  66       1.932 -33.130  19.917  1.00  0.00      MEMB  
ATOM   4995  C1  POPEM  66       1.185 -30.754  17.109  1.00  0.00      MEMB  
ATOM   4996  HA  POPEM  66       1.651 -29.779  17.366  1.00  0.00      MEMB  
ATOM   4997  HB  POPEM  66       0.170 -30.717  17.558  1.00  0.00      MEMB  
ATOM   4998  C2  POPEM  66       1.011 -30.987  15.608  1.00  0.00      MEMB  
ATOM   4999  HS  POPEM  66       0.491 -30.100  15.188  1.00  0.00      MEMB  
ATOM   5000  O21 POPEM  66       0.390 -32.262  15.367  1.00  0.00      MEMB  
ATOM   5001  C21 POPEM  66      -0.326 -32.348  14.232  1.00  0.00      MEMB  
ATOM   5002  O22 POPEM  66      -0.600 -31.437  13.491  1.00  0.00      MEMB  
ATOM   5003  C22 POPEM  66      -0.783 -33.801  13.935  1.00  0.00      MEMB  
ATOM   5004  H2R POPEM  66      -1.048 -33.738  12.858  1.00  0.00      MEMB  
ATOM   5005  H2S POPEM  66      -1.689 -34.017  14.540  1.00  0.00      MEMB  
ATOM   5006  C3  POPEM  66       2.497 -30.987  15.068  1.00  0.00      MEMB  
ATOM   5007  HX  POPEM  66       2.919 -32.007  15.188  1.00  0.00      MEMB  
ATOM   5008  HY  POPEM  66       3.156 -30.258  15.587  1.00  0.00      MEMB  
ATOM   5009  O31 POPEM  66       2.431 -30.602  13.635  1.00  0.00      MEMB  
ATOM   5010  C31 POPEM  66       3.025 -29.514  13.252  1.00  0.00      MEMB  
ATOM   5011  O32 POPEM  66       3.793 -28.875  13.919  1.00  0.00      MEMB  
ATOM   5012  C32 POPEM  66       2.965 -29.409  11.649  1.00  0.00      MEMB  
ATOM   5013  H2X POPEM  66       1.972 -29.751  11.284  1.00  0.00      MEMB  
ATOM   5014  H2Y POPEM  66       3.802 -29.997  11.216  1.00  0.00      MEMB  
ATOM   5015  C23 POPEM  66       0.227 -34.913  14.090  1.00  0.00      MEMB  
ATOM   5016  H3R POPEM  66      -0.331 -35.822  14.401  1.00  0.00      MEMB  
ATOM   5017  H3S POPEM  66       0.995 -34.497  14.777  1.00  0.00      MEMB  
ATOM   5018  C24 POPEM  66       0.851 -35.365  12.763  1.00  0.00      MEMB  
ATOM   5019  H4R POPEM  66       0.029 -35.768  12.133  1.00  0.00      MEMB  
ATOM   5020  H4S POPEM  66       1.453 -36.279  12.955  1.00  0.00      MEMB  
ATOM   5021  C25 POPEM  66       1.658 -34.207  12.044  1.00  0.00      MEMB  
ATOM   5022  H5R POPEM  66       2.439 -33.847  12.747  1.00  0.00      MEMB  
ATOM   5023  H5S POPEM  66       1.022 -33.308  11.896  1.00  0.00      MEMB  
ATOM   5024  C26 POPEM  66       2.219 -34.465  10.703  1.00  0.00      MEMB  
ATOM   5025  H6R POPEM  66       1.973 -33.534  10.149  1.00  0.00      MEMB  
ATOM   5026  H6S POPEM  66       1.744 -35.317  10.171  1.00  0.00      MEMB  
ATOM   5027  C27 POPEM  66       3.716 -34.721  10.554  1.00  0.00      MEMB  
ATOM   5028  H7R POPEM  66       4.045 -35.237  11.481  1.00  0.00      MEMB  
ATOM   5029  H7S POPEM  66       4.238 -33.745  10.458  1.00  0.00      MEMB  
ATOM   5030  C28 POPEM  66       3.984 -35.737   9.417  1.00  0.00      MEMB  
ATOM   5031  H8R POPEM  66       3.395 -36.597   9.802  1.00  0.00      MEMB  
ATOM   5032  H8S POPEM  66       5.027 -36.115   9.473  1.00  0.00      MEMB  
ATOM   5033  C29 POPEM  66       3.494 -35.470   7.923  1.00  0.00      MEMB  
ATOM   5034  H91 POPEM  66       3.099 -36.408   7.504  1.00  0.00      MEMB  
ATOM   5035 C210 POPEM  66       3.499 -34.324   7.204  1.00  0.00      MEMB  
ATOM   5036 H101 POPEM  66       3.121 -34.525   6.190  1.00  0.00      MEMB  
ATOM   5037 C211 POPEM  66       3.965 -32.924   7.514  1.00  0.00      MEMB  
ATOM   5038 H11R POPEM  66       3.590 -32.604   8.510  1.00  0.00      MEMB  
ATOM   5039 H11S POPEM  66       3.573 -32.267   6.708  1.00  0.00      MEMB  
ATOM   5040 C212 POPEM  66       5.504 -32.598   7.473  1.00  0.00      MEMB  
ATOM   5041 H12R POPEM  66       6.137 -33.241   8.121  1.00  0.00      MEMB  
ATOM   5042 H12S POPEM  66       5.624 -31.610   7.969  1.00  0.00      MEMB  
ATOM   5043 C213 POPEM  66       6.165 -32.591   6.038  1.00  0.00      MEMB  
ATOM   5044 H13R POPEM  66       5.448 -31.934   5.501  1.00  0.00      MEMB  
ATOM   5045 H13S POPEM  66       6.313 -33.645   5.719  1.00  0.00      MEMB  
ATOM   5046 C214 POPEM  66       7.585 -32.015   5.929  1.00  0.00      MEMB  
ATOM   5047 H14R POPEM  66       7.990 -32.082   4.897  1.00  0.00      MEMB  
ATOM   5048 H14S POPEM  66       8.286 -32.641   6.522  1.00  0.00      MEMB  
ATOM   5049 C215 POPEM  66       7.772 -30.463   6.131  1.00  0.00      MEMB  
ATOM   5050 H15R POPEM  66       8.802 -30.196   5.810  1.00  0.00      MEMB  
ATOM   5051 H15S POPEM  66       7.675 -30.137   7.188  1.00  0.00      MEMB  
ATOM   5052 C216 POPEM  66       6.705 -29.564   5.366  1.00  0.00      MEMB  
ATOM   5053 H16R POPEM  66       5.689 -29.632   5.810  1.00  0.00      MEMB  
ATOM   5054 H16S POPEM  66       6.654 -29.855   4.295  1.00  0.00      MEMB  
ATOM   5055 C217 POPEM  66       7.079 -28.102   5.471  1.00  0.00      MEMB  
ATOM   5056 H17R POPEM  66       8.190 -28.096   5.466  1.00  0.00      MEMB  
ATOM   5057 H17S POPEM  66       6.791 -27.623   6.431  1.00  0.00      MEMB  
ATOM   5058 C218 POPEM  66       6.564 -27.211   4.322  1.00  0.00      MEMB  
ATOM   5059 H18R POPEM  66       5.457 -27.122   4.318  1.00  0.00      MEMB  
ATOM   5060 H18S POPEM  66       6.799 -27.561   3.294  1.00  0.00      MEMB  
ATOM   5061 H18T POPEM  66       7.035 -26.219   4.492  1.00  0.00      MEMB  
ATOM   5062  C33 POPEM  66       3.127 -28.040  11.118  1.00  0.00      MEMB
[truncated: 19,771,493 more chars]
