# Supplementary material for: N-Glycans modulate tilting of HIV-1 envelope glycoprotein
Source: Nat Commun. 2026 Apr 15;17:5206. doi: 10.1038/s41467-026-71874-2 (PMC13254402; doi:10.1038/s41467-026-71874-2)
Supplement: Supplementary file 3 — Supplementary Data 1 [file 41467_2026_71874_MOESM3_ESM.zip › Structure_files/hiv-1_env_bg505_cladeA_full-length_N88A_N611A_model/N88A_N611A.lipids_protein_glycans.equilibrated.psf]

PSF EXT CMAP

         1 !NTITLE
 REMARKS VMD-generated NAMD/X-Plor PSF structure file

    255334 !NATOM
         1 MEMB     11       POPC     N        NTL              -0.6        14.007       0
         2 MEMB     11       POPC     C12      CTL2             -0.1        12.011       0
         3 MEMB     11       POPC     H12A     HL               0.25         1.008       0
         4 MEMB     11       POPC     H12B     HL               0.25         1.008       0
         5 MEMB     11       POPC     C13      CTL5            -0.35        12.011       0
         6 MEMB     11       POPC     H13A     HL               0.25         1.008       0
         7 MEMB     11       POPC     H13B     HL               0.25         1.008       0
         8 MEMB     11       POPC     H13C     HL               0.25         1.008       0
         9 MEMB     11       POPC     C14      CTL5            -0.35        12.011       0
        10 MEMB     11       POPC     H14A     HL               0.25         1.008       0
        11 MEMB     11       POPC     H14B     HL               0.25         1.008       0
        12 MEMB     11       POPC     H14C     HL               0.25         1.008       0
        13 MEMB     11       POPC     C15      CTL5            -0.35        12.011       0
        14 MEMB     11       POPC     H15A     HL               0.25         1.008       0
        15 MEMB     11       POPC     H15B     HL               0.25         1.008       0
        16 MEMB     11       POPC     H15C     HL               0.25         1.008       0
        17 MEMB     11       POPC     C11      CTL2            -0.08        12.011       0
        18 MEMB     11       POPC     H11A     HAL2             0.09         1.008       0
        19 MEMB     11       POPC     H11B     HAL2             0.09         1.008       0
        20 MEMB     11       POPC     P        PL                1.5        30.974       0
        21 MEMB     11       POPC     O13      O2L             -0.78       15.9994       0
        22 MEMB     11       POPC     O14      O2L             -0.78       15.9994       0
        23 MEMB     11       POPC     O12      OSLP            -0.57       15.9994       0
        24 MEMB     11       POPC     O11      OSLP            -0.57       15.9994       0
        25 MEMB     11       POPC     C1       CTL2            -0.08        12.011       0
        26 MEMB     11       POPC     HA       HAL2             0.09         1.008       0
        27 MEMB     11       POPC     HB       HAL2             0.09         1.008       0
        28 MEMB     11       POPC     C2       CTL1             0.17        12.011       0
        29 MEMB     11       POPC     HS       HAL1             0.09         1.008       0
        30 MEMB     11       POPC     O21      OSL             -0.49       15.9994       0
        31 MEMB     11       POPC     C21      CL                0.9        12.011       0
        32 MEMB     11       POPC     O22      OBL             -0.63       15.9994       0
        33 MEMB     11       POPC     C22      CTL2            -0.22        12.011       0
        34 MEMB     11       POPC     H2R      HAL2             0.09         1.008       0
        35 MEMB     11       POPC     H2S      HAL2             0.09         1.008       0
        36 MEMB     11       POPC     C3       CTL2             0.08        12.011       0
        37 MEMB     11       POPC     HX       HAL2             0.09         1.008       0
        38 MEMB     11       POPC     HY       HAL2             0.09         1.008       0
        39 MEMB     11       POPC     O31      OSL             -0.49       15.9994       0
        40 MEMB     11       POPC     C31      CL                0.9        12.011       0
        41 MEMB     11       POPC     O32      OBL             -0.63       15.9994       0
        42 MEMB     11       POPC     C32      CTL2            -0.22        12.011       0
        43 MEMB     11       POPC     H2X      HAL2             0.09         1.008       0
        44 MEMB     11       POPC     H2Y      HAL2             0.09         1.008       0
        45 MEMB     11       POPC     C23      CTL2            -0.18        12.011       0
        46 MEMB     11       POPC     H3R      HAL2             0.09         1.008       0
        47 MEMB     11       POPC     H3S      HAL2             0.09         1.008       0
        48 MEMB     11       POPC     C24      CTL2            -0.18        12.011       0
        49 MEMB     11       POPC     H4R      HAL2             0.09         1.008       0
        50 MEMB     11       POPC     H4S      HAL2             0.09         1.008       0
        51 MEMB     11       POPC     C25      CTL2            -0.18        12.011       0
        52 MEMB     11       POPC     H5R      HAL2             0.09         1.008       0
        53 MEMB     11       POPC     H5S      HAL2             0.09         1.008       0
        54 MEMB     11       POPC     C26      CTL2            -0.18        12.011       0
        55 MEMB     11       POPC     H6R      HAL2             0.09         1.008       0
        56 MEMB     11       POPC     H6S      HAL2             0.09         1.008       0
        57 MEMB     11       POPC     C27      CTL2            -0.18        12.011       0
        58 MEMB     11       POPC     H7R      HAL2             0.09         1.008       0
        59 MEMB     11       POPC     H7S      HAL2             0.09         1.008       0
        60 MEMB     11       POPC     C28      CTL2            -0.18        12.011       0
        61 MEMB     11       POPC     H8R      HAL2             0.09         1.008       0
        62 MEMB     11       POPC     H8S      HAL2             0.09         1.008       0
        63 MEMB     11       POPC     C29      CEL1            -0.15        12.011       0
        64 MEMB     11       POPC     H91      HEL1             0.15         1.008       0
        65 MEMB     11       POPC     C210     CEL1            -0.15        12.011       0
        66 MEMB     11       POPC     H101     HEL1             0.15         1.008       0
        67 MEMB     11       POPC     C211     CTL2            -0.18        12.011       0
        68 MEMB     11       POPC     H11R     HAL2             0.09         1.008       0
        69 MEMB     11       POPC     H11S     HAL2             0.09         1.008       0
        70 MEMB     11       POPC     C212     CTL2            -0.18        12.011       0
        71 MEMB     11       POPC     H12R     HAL2             0.09         1.008       0
        72 MEMB     11       POPC     H12S     HAL2             0.09         1.008       0
        73 MEMB     11       POPC     C213     CTL2            -0.18        12.011       0
        74 MEMB     11       POPC     H13R     HAL2             0.09         1.008       0
        75 MEMB     11       POPC     H13S     HAL2             0.09         1.008       0
        76 MEMB     11       POPC     C214     CTL2            -0.18        12.011       0
        77 MEMB     11       POPC     H14R     HAL2             0.09         1.008       0
        78 MEMB     11       POPC     H14S     HAL2             0.09         1.008       0
        79 MEMB     11       POPC     C215     CTL2            -0.18        12.011       0
        80 MEMB     11       POPC     H15R     HAL2             0.09         1.008       0
        81 MEMB     11       POPC     H15S     HAL2             0.09         1.008       0
        82 MEMB     11       POPC     C216     CTL2            -0.18        12.011       0
        83 MEMB     11       POPC     H16R     HAL2             0.09         1.008       0
        84 MEMB     11       POPC     H16S     HAL2             0.09         1.008       0
        85 MEMB     11       POPC     C217     CTL2            -0.18        12.011       0
        86 MEMB     11       POPC     H17R     HAL2             0.09         1.008       0
        87 MEMB     11       POPC     H17S     HAL2             0.09         1.008       0
        88 MEMB     11       POPC     C218     CTL3            -0.27        12.011       0
        89 MEMB     11       POPC     H18R     HAL3             0.09         1.008       0
        90 MEMB     11       POPC     H18S     HAL3             0.09         1.008       0
        91 MEMB     11       POPC     H18T     HAL3             0.09         1.008       0
        92 MEMB     11       POPC     C33      CTL2            -0.18        12.011       0
        93 MEMB     11       POPC     H3X      HAL2             0.09         1.008       0
        94 MEMB     11       POPC     H3Y      HAL2             0.09         1.008       0
        95 MEMB     11       POPC     C34      CTL2            -0.18        12.011       0
        96 MEMB     11       POPC     H4X      HAL2             0.09         1.008       0
        97 MEMB     11       POPC     H4Y      HAL2             0.09         1.008       0
        98 MEMB     11       POPC     C35      CTL2            -0.18        12.011       0
        99 MEMB     11       POPC     H5X      HAL2             0.09         1.008       0
       100 MEMB     11       POPC     H5Y      HAL2             0.09         1.008       0
       101 MEMB     11       POPC     C36      CTL2            -0.18        12.011       0
       102 MEMB     11       POPC     H6X      HAL2             0.09         1.008       0
       103 MEMB     11       POPC     H6Y      HAL2             0.09         1.008       0
       104 MEMB     11       POPC     C37      CTL2            -0.18        12.011       0
       105 MEMB     11       POPC     H7X      HAL2             0.09         1.008       0
       106 MEMB     11       POPC     H7Y      HAL2             0.09         1.008       0
       107 MEMB     11       POPC     C38      CTL2            -0.18        12.011       0
       108 MEMB     11       POPC     H8X      HAL2             0.09         1.008       0
       109 MEMB     11       POPC     H8Y      HAL2             0.09         1.008       0
       110 MEMB     11       POPC     C39      CTL2            -0.18        12.011       0
       111 MEMB     11       POPC     H9X      HAL2             0.09         1.008       0
       112 MEMB     11       POPC     H9Y      HAL2             0.09         1.008       0
       113 MEMB     11       POPC     C310     CTL2            -0.18        12.011       0
       114 MEMB     11       POPC     H10X     HAL2             0.09         1.008       0
       115 MEMB     11       POPC     H10Y     HAL2             0.09         1.008       0
       116 MEMB     11       POPC     C311     CTL2            -0.18        12.011       0
       117 MEMB     11       POPC     H11X     HAL2             0.09         1.008       0
       118 MEMB     11       POPC     H11Y     HAL2             0.09         1.008       0
       119 MEMB     11       POPC     C312     CTL2            -0.18        12.011       0
       120 MEMB     11       POPC     H12X     HAL2             0.09         1.008       0
       121 MEMB     11       POPC     H12Y     HAL2             0.09         1.008       0
       122 MEMB     11       POPC     C313     CTL2            -0.18        12.011       0
       123 MEMB     11       POPC     H13X     HAL2             0.09         1.008       0
       124 MEMB     11       POPC     H13Y     HAL2             0.09         1.008       0
       125 MEMB     11       POPC     C314     CTL2            -0.18        12.011       0
       126 MEMB     11       POPC     H14X     HAL2             0.09         1.008       0
       127 MEMB     11       POPC     H14Y     HAL2             0.09         1.008       0
       128 MEMB     11       POPC     C315     CTL2            -0.18        12.011       0
       129 MEMB     11       POPC     H15X     HAL2             0.09         1.008       0
       130 MEMB     11       POPC     H15Y     HAL2             0.09         1.008       0
       131 MEMB     11       POPC     C316     CTL3            -0.27        12.011       0
       132 MEMB     11       POPC     H16X     HAL3             0.09         1.008       0
       133 MEMB     11       POPC     H16Y     HAL3             0.09         1.008       0
       134 MEMB     11       POPC     H16Z     HAL3             0.09         1.008       0
       135 MEMB     13       CHL1     C3       CRL1             0.14        12.011       0
       136 MEMB     13       CHL1     H3       HGA1             0.09         1.008       0
       137 MEMB     13       CHL1     O3       OHL             -0.66       15.9994       0
       138 MEMB     13       CHL1     H3'      HOL              0.43         1.008       0
       139 MEMB     13       CHL1     C4       CRL2            -0.18        12.011       0
       140 MEMB     13       CHL1     H4A      HGA2             0.09         1.008       0
       141 MEMB     13       CHL1     H4B      HGA2             0.09         1.008       0
       142 MEMB     13       CHL1     C5       CEL1                0        12.011       0
       143 MEMB     13       CHL1     C6       CEL1            -0.15        12.011       0
       144 MEMB     13       CHL1     H6       HEL1             0.15         1.008       0
       145 MEMB     13       CHL1     C7       CRL2            -0.18        12.011       0
       146 MEMB     13       CHL1     H7A      HGA2             0.09         1.008       0
       147 MEMB     13       CHL1     H7B      HGA2             0.09         1.008       0
       148 MEMB     13       CHL1     C8       CRL1            -0.09        12.011       0
       149 MEMB     13       CHL1     H8       HGA1             0.09         1.008       0
       150 MEMB     13       CHL1     C14      CRL1            -0.09        12.011       0
       151 MEMB     13       CHL1     H14      HGA1             0.09         1.008       0
       152 MEMB     13       CHL1     C15      CRL2            -0.18        12.011       0
       153 MEMB     13       CHL1     H15A     HGA2             0.09         1.008       0
       154 MEMB     13       CHL1     H15B     HGA2             0.09         1.008       0
       155 MEMB     13       CHL1     C16      CRL2            -0.18        12.011       0
       156 MEMB     13       CHL1     H16A     HGA2             0.09         1.008       0
       157 MEMB     13       CHL1     H16B     HGA2             0.09         1.008       0
       158 MEMB     13       CHL1     C17      CRL1            -0.09        12.011       0
       159 MEMB     13       CHL1     H17      HGA1             0.09         1.008       0
       160 MEMB     13       CHL1     C13      CRL1                0        12.011       0
       161 MEMB     13       CHL1     C18      CTL3            -0.27        12.011       0
       162 MEMB     13       CHL1     H18A     HAL3             0.09         1.008       0
       163 MEMB     13       CHL1     H18B     HAL3             0.09         1.008       0
       164 MEMB     13       CHL1     H18C     HAL3             0.09         1.008       0
       165 MEMB     13       CHL1     C12      CRL2            -0.18        12.011       0
       166 MEMB     13       CHL1     H12A     HGA2             0.09         1.008       0
       167 MEMB     13       CHL1     H12B     HGA2             0.09         1.008       0
       168 MEMB     13       CHL1     C11      CRL2            -0.18        12.011       0
       169 MEMB     13       CHL1     H11A     HGA2             0.09         1.008       0
       170 MEMB     13       CHL1     H11B     HGA2             0.09         1.008       0
       171 MEMB     13       CHL1     C9       CRL1            -0.09        12.011       0
       172 MEMB     13       CHL1     H9       HGA1             0.09         1.008       0
       173 MEMB     13       CHL1     C10      CRL1                0        12.011       0
       174 MEMB     13       CHL1     C19      CTL3            -0.27        12.011       0
       175 MEMB     13       CHL1     H19A     HAL3             0.09         1.008       0
       176 MEMB     13       CHL1     H19B     HAL3             0.09         1.008       0
       177 MEMB     13       CHL1     H19C     HAL3             0.09         1.008       0
       178 MEMB     13       CHL1     C1       CRL2            -0.18        12.011       0
       179 MEMB     13       CHL1     H1A      HGA2             0.09         1.008       0
       180 MEMB     13       CHL1     H1B      HGA2             0.09         1.008       0
       181 MEMB     13       CHL1     C2       CRL2            -0.18        12.011       0
       182 MEMB     13       CHL1     H2A      HGA2             0.09         1.008       0
       183 MEMB     13       CHL1     H2B      HGA2             0.09         1.008       0
       184 MEMB     13       CHL1     C20      CTL1            -0.09        12.011       0
       185 MEMB     13       CHL1     H20      HAL1             0.09         1.008       0
       186 MEMB     13       CHL1     C21      CTL3            -0.27        12.011       0
       187 MEMB     13       CHL1     H21A     HAL3             0.09         1.008       0
       188 MEMB     13       CHL1     H21B     HAL3             0.09         1.008       0
       189 MEMB     13       CHL1     H21C     HAL3             0.09         1.008       0
       190 MEMB     13       CHL1     C22      CTL2            -0.18        12.011       0
       191 MEMB     13       CHL1     H22A     HAL2             0.09         1.008       0
       192 MEMB     13       CHL1     H22B     HAL2             0.09         1.008       0
       193 MEMB     13       CHL1     C23      CTL2            -0.18        12.011       0
       194 MEMB     13       CHL1     H23A     HAL2             0.09         1.008       0
       195 MEMB     13       CHL1     H23B     HAL2             0.09         1.008       0
       196 MEMB     13       CHL1     C24      CTL2            -0.18        12.011       0
       197 MEMB     13       CHL1     H24A     HAL2             0.09         1.008       0
       198 MEMB     13       CHL1     H24B     HAL2             0.09         1.008       0
       199 MEMB     13       CHL1     C25      CTL1            -0.09        12.011       0
       200 MEMB     13       CHL1     H25      HAL1             0.09         1.008       0
       201 MEMB     13       CHL1     C26      CTL3            -0.27        12.011       0
       202 MEMB     13       CHL1     H26A     HAL3             0.09         1.008       0
       203 MEMB     13       CHL1     H26B     HAL3             0.09         1.008       0
       204 MEMB     13       CHL1     H26C     HAL3             0.09         1.008       0
       205 MEMB     13       CHL1     C27      CTL3            -0.27        12.011       0
       206 MEMB     13       CHL1     H27A     HAL3             0.09         1.008       0
       207 MEMB     13       CHL1     H27B     HAL3             0.09         1.008       0
       208 MEMB     13       CHL1     H27C     HAL3             0.09         1.008       0
       209 MEMB     17       DPPC     N        NTL              -0.6        14.007       0
       210 MEMB     17       DPPC     C13      CTL5            -0.35        12.011       0
       211 MEMB     17       DPPC     H13A     HL               0.25         1.008       0
       212 MEMB     17       DPPC     H13B     HL               0.25         1.008       0
       213 MEMB     17       DPPC     H13C     HL               0.25         1.008       0
       214 MEMB     17       DPPC     C14      CTL5            -0.35        12.011       0
       215 MEMB     17       DPPC     H14A     HL               0.25         1.008       0
       216 MEMB     17       DPPC     H14B     HL               0.25         1.008       0
       217 MEMB     17       DPPC     H14C     HL               0.25         1.008       0
       218 MEMB     17       DPPC     C15      CTL5            -0.35        12.011       0
       219 MEMB     17       DPPC     H15A     HL               0.25         1.008       0
       220 MEMB     17       DPPC     H15B     HL               0.25         1.008       0
       221 MEMB     17       DPPC     H15C     HL               0.25         1.008       0
       222 MEMB     17       DPPC     C12      CTL2             -0.1        12.011       0
       223 MEMB     17       DPPC     H12A     HL               0.25         1.008       0
       224 MEMB     17       DPPC     H12B     HL               0.25         1.008       0
       225 MEMB     17       DPPC     C11      CTL2            -0.08        12.011       0
       226 MEMB     17       DPPC     H11A     HAL2             0.09         1.008       0
       227 MEMB     17       DPPC     H11B     HAL2             0.09         1.008       0
       228 MEMB     17       DPPC     P        PL                1.5        30.974       0
       229 MEMB     17       DPPC     O13      O2L             -0.78       15.9994       0
       230 MEMB     17       DPPC     O14      O2L             -0.78       15.9994       0
       231 MEMB     17       DPPC     O11      OSLP            -0.57       15.9994       0
       232 MEMB     17       DPPC     O12      OSLP            -0.57       15.9994       0
       233 MEMB     17       DPPC     C1       CTL2            -0.08        12.011       0
       234 MEMB     17       DPPC     HA       HAL2             0.09         1.008       0
       235 MEMB     17       DPPC     HB       HAL2             0.09         1.008       0
       236 MEMB     17       DPPC     C2       CTL1             0.17        12.011       0
       237 MEMB     17       DPPC     HS       HAL1             0.09         1.008       0
       238 MEMB     17       DPPC     O21      OSL             -0.49       15.9994       0
       239 MEMB     17       DPPC     C21      CL                0.9        12.011       0
       240 MEMB     17       DPPC     O22      OBL             -0.63       15.9994       0
       241 MEMB     17       DPPC     C22      CTL2            -0.22        12.011       0
       242 MEMB     17       DPPC     H2R      HAL2             0.09         1.008       0
       243 MEMB     17       DPPC     H2S      HAL2             0.09         1.008       0
       244 MEMB     17       DPPC     C3       CTL2             0.08        12.011       0
       245 MEMB     17       DPPC     HX       HAL2             0.09         1.008       0
       246 MEMB     17       DPPC     HY       HAL2             0.09         1.008       0
       247 MEMB     17       DPPC     O31      OSL             -0.49       15.9994       0
       248 MEMB     17       DPPC     C31      CL                0.9        12.011       0
       249 MEMB     17       DPPC     O32      OBL             -0.63       15.9994       0
       250 MEMB     17       DPPC     C32      CTL2            -0.22        12.011       0
       251 MEMB     17       DPPC     H2X      HAL2             0.09         1.008       0
       252 MEMB     17       DPPC     H2Y      HAL2             0.09         1.008       0
       253 MEMB     17       DPPC     C23      CTL2            -0.18        12.011       0
       254 MEMB     17       DPPC     H3R      HAL2             0.09         1.008       0
       255 MEMB     17       DPPC     H3S      HAL2             0.09         1.008       0
       256 MEMB     17       DPPC     C24      CTL2            -0.18        12.011       0
       257 MEMB     17       DPPC     H4R      HAL2             0.09         1.008       0
       258 MEMB     17       DPPC     H4S      HAL2             0.09         1.008       0
       259 MEMB     17       DPPC     C25      CTL2            -0.18        12.011       0
       260 MEMB     17       DPPC     H5R      HAL2             0.09         1.008       0
       261 MEMB     17       DPPC     H5S      HAL2             0.09         1.008       0
       262 MEMB     17       DPPC     C26      CTL2            -0.18        12.011       0
       263 MEMB     17       DPPC     H6R      HAL2             0.09         1.008       0
       264 MEMB     17       DPPC     H6S      HAL2             0.09         1.008       0
       265 MEMB     17       DPPC     C27      CTL2            -0.18        12.011       0
       266 MEMB     17       DPPC     H7R      HAL2             0.09         1.008       0
       267 MEMB     17       DPPC     H7S      HAL2             0.09         1.008       0
       268 MEMB     17       DPPC     C28      CTL2            -0.18        12.011       0
       269 MEMB     17       DPPC     H8R      HAL2             0.09         1.008       0
       270 MEMB     17       DPPC     H8S      HAL2             0.09         1.008       0
       271 MEMB     17       DPPC     C29      CTL2            -0.18        12.011       0
       272 MEMB     17       DPPC     H9R      HAL2             0.09         1.008       0
       273 MEMB     17       DPPC     H9S      HAL2             0.09         1.008       0
       274 MEMB     17       DPPC     C210     CTL2            -0.18        12.011       0
       275 MEMB     17       DPPC     H10R     HAL2             0.09         1.008       0
       276 MEMB     17       DPPC     H10S     HAL2             0.09         1.008       0
       277 MEMB     17       DPPC     C211     CTL2            -0.18        12.011       0
       278 MEMB     17       DPPC     H11R     HAL2             0.09         1.008       0
       279 MEMB     17       DPPC     H11S     HAL2             0.09         1.008       0
       280 MEMB     17       DPPC     C212     CTL2            -0.18        12.011       0
       281 MEMB     17       DPPC     H12R     HAL2             0.09         1.008       0
       282 MEMB     17       DPPC     H12S     HAL2             0.09         1.008       0
       283 MEMB     17       DPPC     C213     CTL2            -0.18        12.011       0
       284 MEMB     17       DPPC     H13R     HAL2             0.09         1.008       0
       285 MEMB     17       DPPC     H13S     HAL2             0.09         1.008       0
       286 MEMB     17       DPPC     C214     CTL2            -0.18        12.011       0
       287 MEMB     17       DPPC     H14R     HAL2             0.09         1.008       0
       288 MEMB     17       DPPC     H14S     HAL2             0.09         1.008       0
       289 MEMB     17       DPPC     C215     CTL2            -0.18        12.011       0
       290 MEMB     17       DPPC     H15R     HAL2             0.09         1.008       0
       291 MEMB     17       DPPC     H15S     HAL2             0.09         1.008       0
       292 MEMB     17       DPPC     C216     CTL3            -0.27        12.011       0
       293 MEMB     17       DPPC     H16R     HAL3             0.09         1.008       0
       294 MEMB     17       DPPC     H16S     HAL3             0.09         1.008       0
       295 MEMB     17       DPPC     H16T     HAL3             0.09         1.008       0
       296 MEMB     17       DPPC     C33      CTL2            -0.18        12.011       0
       297 MEMB     17       DPPC     H3X      HAL2             0.09         1.008       0
       298 MEMB     17       DPPC     H3Y      HAL2             0.09         1.008       0
       299 MEMB     17       DPPC     C34      CTL2            -0.18        12.011       0
       300 MEMB     17       DPPC     H4X      HAL2             0.09         1.008       0
       301 MEMB     17       DPPC     H4Y      HAL2             0.09         1.008       0
       302 MEMB     17       DPPC     C35      CTL2            -0.18        12.011       0
       303 MEMB     17       DPPC     H5X      HAL2             0.09         1.008       0
       304 MEMB     17       DPPC     H5Y      HAL2             0.09         1.008       0
       305 MEMB     17       DPPC     C36      CTL2            -0.18        12.011       0
       306 MEMB     17       DPPC     H6X      HAL2             0.09         1.008       0
       307 MEMB     17       DPPC     H6Y      HAL2             0.09         1.008       0
       308 MEMB     17       DPPC     C37      CTL2            -0.18        12.011       0
       309 MEMB     17       DPPC     H7X      HAL2             0.09         1.008       0
       310 MEMB     17       DPPC     H7Y      HAL2             0.09         1.008       0
       311 MEMB     17       DPPC     C38      CTL2            -0.18        12.011       0
       312 MEMB     17       DPPC     H8X      HAL2             0.09         1.008       0
       313 MEMB     17       DPPC     H8Y      HAL2             0.09         1.008       0
       314 MEMB     17       DPPC     C39      CTL2            -0.18        12.011       0
       315 MEMB     17       DPPC     H9X      HAL2             0.09         1.008       0
       316 MEMB     17       DPPC     H9Y      HAL2             0.09         1.008       0
       317 MEMB     17       DPPC     C310     CTL2            -0.18        12.011       0
       318 MEMB     17       DPPC     H10X     HAL2             0.09         1.008       0
       319 MEMB     17       DPPC     H10Y     HAL2             0.09         1.008       0
       320 MEMB     17       DPPC     C311     CTL2            -0.18        12.011       0
       321 MEMB     17       DPPC     H11X     HAL2             0.09         1.008       0
       322 MEMB     17       DPPC     H11Y     HAL2             0.09         1.008       0
       323 MEMB     17       DPPC     C312     CTL2            -0.18        12.011       0
       324 MEMB     17       DPPC     H12X     HAL2             0.09         1.008       0
       325 MEMB     17       DPPC     H12Y     HAL2             0.09         1.008       0
       326 MEMB     17       DPPC     C313     CTL2            -0.18        12.011       0
       327 MEMB     17       DPPC     H13X     HAL2             0.09         1.008       0
       328 MEMB     17       DPPC     H13Y     HAL2             0.09         1.008       0
       329 MEMB     17       DPPC     C314     CTL2            -0.18        12.011       0
       330 MEMB     17       DPPC     H14X     HAL2             0.09         1.008       0
       331 MEMB     17       DPPC     H14Y     HAL2             0.09         1.008       0
       332 MEMB     17       DPPC     C315     CTL2            -0.18        12.011       0
       333 MEMB     17       DPPC     H15X     HAL2             0.09         1.008       0
       334 MEMB     17       DPPC     H15Y     HAL2             0.09         1.008       0
       335 MEMB     17       DPPC     C316     CTL3            -0.27        12.011       0
       336 MEMB     17       DPPC     H16X     HAL3             0.09         1.008       0
       337 MEMB     17       DPPC     H16Y     HAL3             0.09         1.008       0
       338 MEMB     17       DPPC     H16Z     HAL3             0.09         1.008       0
       339 MEMB     18       PSM      N        NTL              -0.6        14.007       0
       340 MEMB     18       PSM      C15      CTL5            -0.35        12.011       0
       341 MEMB     18       PSM      H15A     HL               0.25         1.008       0
       342 MEMB     18       PSM      H15B     HL               0.25         1.008       0
       343 MEMB     18       PSM      H15C     HL               0.25         1.008       0
       344 MEMB     18       PSM      C14      CTL5            -0.35        12.011       0
       345 MEMB     18       PSM      H14A     HL               0.25         1.008       0
       346 MEMB     18       PSM      H14B     HL               0.25         1.008       0
       347 MEMB     18       PSM      H14C     HL               0.25         1.008       0
       348 MEMB     18       PSM      C13      CTL5            -0.35        12.011       0
       349 MEMB     18       PSM      H13A     HL               0.25         1.008       0
       350 MEMB     18       PSM      H13B     HL               0.25         1.008       0
       351 MEMB     18       PSM      H13C     HL               0.25         1.008       0
       352 MEMB     18       PSM      C12      CTL2             -0.1        12.011       0
       353 MEMB     18       PSM      H12A     HL               0.25         1.008       0
       354 MEMB     18       PSM      H12B     HL               0.25         1.008       0
       355 MEMB     18       PSM      C11      CTL2            -0.08        12.011       0
       356 MEMB     18       PSM      H11A     HAL2             0.09         1.008       0
       357 MEMB     18       PSM      H11B     HAL2             0.09         1.008       0
       358 MEMB     18       PSM      P        PL                1.5        30.974       0
       359 MEMB     18       PSM      O13      O2L             -0.78       15.9994       0
       360 MEMB     18       PSM      O14      O2L             -0.78       15.9994       0
       361 MEMB     18       PSM      O11      OSLP            -0.57       15.9994       0
       362 MEMB     18       PSM      O12      OSLP            -0.57       15.9994       0
       363 MEMB     18       PSM      C1S      CTL2            -0.08        12.011       0
       364 MEMB     18       PSM      H1S      HAL2             0.09         1.008       0
       365 MEMB     18       PSM      H1T      HAL2             0.09         1.008       0
       366 MEMB     18       PSM      NF       NHL              -0.7        14.007       0
       367 MEMB     18       PSM      HNF      H                0.35         1.008       0
       368 MEMB     18       PSM      C2S      CTL1              0.3        12.011       0
       369 MEMB     18       PSM      H2S      HAL1             0.05         1.008       0
       370 MEMB     18       PSM      C3S      CTO1              0.5        12.011       0
       371 MEMB     18       PSM      H3S      HAL1            -0.11         1.008       0
       372 MEMB     18       PSM      O3       OHL             -0.69       15.9994       0
       373 MEMB     18       PSM      HO3      HOL               0.3         1.008       0
       374 MEMB     18       PSM      C4S      CEL3            -0.15        12.011       0
       375 MEMB     18       PSM      H4S      HEL1             0.15         1.008       0
       376 MEMB     18       PSM      C5S      CEL3            -0.15        12.011       0
       377 MEMB     18       PSM      H5S      HEL1             0.15         1.008       0
       378 MEMB     18       PSM      C6S      CTL2            -0.18        12.011       0
       379 MEMB     18       PSM      H6S      HAL2             0.09         1.008       0
       380 MEMB     18       PSM      H6T      HAL2             0.09         1.008       0
       381 MEMB     18       PSM      C7S      CTL2            -0.18        12.011       0
       382 MEMB     18       PSM      H7S      HAL2             0.09         1.008       0
       383 MEMB     18       PSM      H7T      HAL2             0.09         1.008       0
       384 MEMB     18       PSM      C8S      CTL2            -0.18        12.011       0
       385 MEMB     18       PSM      H8S      HAL2             0.09         1.008       0
       386 MEMB     18       PSM      H8T      HAL2             0.09         1.008       0
       387 MEMB     18       PSM      C9S      CTL2            -0.18        12.011       0
       388 MEMB     18       PSM      H9S      HAL2             0.09         1.008       0
       389 MEMB     18       PSM      H9T      HAL2             0.09         1.008       0
       390 MEMB     18       PSM      C10S     CTL2            -0.18        12.011       0
       391 MEMB     18       PSM      H10S     HAL2             0.09         1.008       0
       392 MEMB     18       PSM      H10T     HAL2             0.09         1.008       0
       393 MEMB     18       PSM      C11S     CTL2            -0.18        12.011       0
       394 MEMB     18       PSM      H11S     HAL2             0.09         1.008       0
       395 MEMB     18       PSM      H11T     HAL2             0.09         1.008       0
       396 MEMB     18       PSM      C12S     CTL2            -0.18        12.011       0
       397 MEMB     18       PSM      H12S     HAL2             0.09         1.008       0
       398 MEMB     18       PSM      H12T     HAL2             0.09         1.008       0
       399 MEMB     18       PSM      C13S     CTL2            -0.18        12.011       0
       400 MEMB     18       PSM      H13S     HAL2             0.09         1.008       0
       401 MEMB     18       PSM      H13T     HAL2             0.09         1.008       0
       402 MEMB     18       PSM      C14S     CTL2            -0.18        12.011       0
       403 MEMB     18       PSM      H14S     HAL2             0.09         1.008       0
       404 MEMB     18       PSM      H14T     HAL2             0.09         1.008       0
       405 MEMB     18       PSM      C15S     CTL2            -0.18        12.011       0
       406 MEMB     18       PSM      H15S     HAL2             0.09         1.008       0
       407 MEMB     18       PSM      H15T     HAL2             0.09         1.008       0
       408 MEMB     18       PSM      C16S     CTL2            -0.18        12.011       0
       409 MEMB     18       PSM      H16S     HAL2             0.09         1.008       0
       410 MEMB     18       PSM      H16T     HAL2             0.09         1.008       0
       411 MEMB     18       PSM      C17S     CTL2            -0.18        12.011       0
       412 MEMB     18       PSM      H17S     HAL2             0.09         1.008       0
       413 MEMB     18       PSM      H17T     HAL2             0.09         1.008       0
       414 MEMB     18       PSM      C18S     CTL3            -0.27        12.011       0
       415 MEMB     18       PSM      H18S     HAL3             0.09         1.008       0
       416 MEMB     18       PSM      H18T     HAL3             0.09         1.008       0
       417 MEMB     18       PSM      H18U     HAL3             0.09         1.008       0
       418 MEMB     18       PSM      C1F      C                0.55        12.011       0
       419 MEMB     18       PSM      OF       O                -0.6       15.9994       0
       420 MEMB     18       PSM      C2F      CTL2            -0.07        12.011       0
       421 MEMB     18       PSM      H2F      HAL2             0.06         1.008       0
       422 MEMB     18       PSM      H2G      HAL2             0.06         1.008       0
       423 MEMB     18       PSM      C3F      CTL2            -0.18        12.011       0
       424 MEMB     18       PSM      H3F      HAL2             0.09         1.008       0
       425 MEMB     18       PSM      H3G      HAL2             0.09         1.008       0
       426 MEMB     18       PSM      C4F      CTL2            -0.18        12.011       0
       427 MEMB     18       PSM      H4F      HAL2             0.09         1.008       0
       428 MEMB     18       PSM      H4G      HAL2             0.09         1.008       0
       429 MEMB     18       PSM      C5F      CTL2            -0.18        12.011       0
       430 MEMB     18       PSM      H5F      HAL2             0.09         1.008       0
       431 MEMB     18       PSM      H5G      HAL2             0.09         1.008       0
       432 MEMB     18       PSM      C6F      CTL2            -0.18        12.011       0
       433 MEMB     18       PSM      H6F      HAL2             0.09         1.008       0
       434 MEMB     18       PSM      H6G      HAL2             0.09         1.008       0
       435 MEMB     18       PSM      C7F      CTL2            -0.18        12.011       0
       436 MEMB     18       PSM      H7F      HAL2             0.09         1.008       0
       437 MEMB     18       PSM      H7G      HAL2             0.09         1.008       0
       438 MEMB     18       PSM      C8F      CTL2            -0.18        12.011       0
       439 MEMB     18       PSM      H8F      HAL2             0.09         1.008       0
       440 MEMB     18       PSM      H8G      HAL2             0.09         1.008       0
       441 MEMB     18       PSM      C9F      CTL2            -0.18        12.011       0
       442 MEMB     18       PSM      H9F      HAL2             0.09         1.008       0
       443 MEMB     18       PSM      H9G      HAL2             0.09         1.008       0
       444 MEMB     18       PSM      C10F     CTL2            -0.18        12.011       0
       445 MEMB     18       PSM      H10F     HAL2             0.09         1.008       0
       446 MEMB     18       PSM      H10G     HAL2             0.09         1.008       0
       447 MEMB     18       PSM      C11F     CTL2            -0.18        12.011       0
       448 MEMB     18       PSM      H11F     HAL2             0.09         1.008       0
       449 MEMB     18       PSM      H11G     HAL2             0.09         1.008       0
       450 MEMB     18       PSM      C12F     CTL2            -0.18        12.011       0
       451 MEMB     18       PSM      H12F     HAL2             0.09         1.008       0
       452 MEMB     18       PSM      H12G     HAL2             0.09         1.008       0
       453 MEMB     18       PSM      C13F     CTL2            -0.18        12.011       0
       454 MEMB     18       PSM      H13F     HAL2             0.09         1.008       0
       455 MEMB     18       PSM      H13G     HAL2             0.09         1.008       0
       456 MEMB     18       PSM      C14F     CTL2            -0.18        12.011       0
       457 MEMB     18       PSM      H14F     HAL2             0.09         1.008       0
       458 MEMB     18       PSM      H14G     HAL2             0.09         1.008       0
       459 MEMB     18       PSM      C15F     CTL2            -0.18        12.011       0
       460 MEMB     18       PSM      H15F     HAL2             0.09         1.008       0
       461 MEMB     18       PSM      H15G     HAL2             0.09         1.008       0
       462 MEMB     18       PSM      C16F     CTL3            -0.27        12.011       0
       463 MEMB     18       PSM      H16F     HAL3             0.09         1.008       0
       464 MEMB     18       PSM      H16G     HAL3             0.09         1.008       0
       465 MEMB     18       PSM      H16H     HAL3             0.09         1.008       0
       466 MEMB     19       CHL1     C3       CRL1             0.14        12.011       0
       467 MEMB     19       CHL1     H3       HGA1             0.09         1.008       0
       468 MEMB     19       CHL1     O3       OHL             -0.66       15.9994       0
       469 MEMB     19       CHL1     H3'      HOL              0.43         1.008       0
       470 MEMB     19       CHL1     C4       CRL2            -0.18        12.011       0
       471 MEMB     19       CHL1     H4A      HGA2             0.09         1.008       0
       472 MEMB     19       CHL1     H4B      HGA2             0.09         1.008       0
       473 MEMB     19       CHL1     C5       CEL1                0        12.011       0
       474 MEMB     19       CHL1     C6       CEL1            -0.15        12.011       0
       475 MEMB     19       CHL1     H6       HEL1             0.15         1.008       0
       476 MEMB     19       CHL1     C7       CRL2            -0.18        12.011       0
       477 MEMB     19       CHL1     H7A      HGA2             0.09         1.008       0
       478 MEMB     19       CHL1     H7B      HGA2             0.09         1.008       0
       479 MEMB     19       CHL1     C8       CRL1            -0.09        12.011       0
       480 MEMB     19       CHL1     H8       HGA1             0.09         1.008       0
       481 MEMB     19       CHL1     C14      CRL1            -0.09        12.011       0
       482 MEMB     19       CHL1     H14      HGA1             0.09         1.008       0
       483 MEMB     19       CHL1     C15      CRL2            -0.18        12.011       0
       484 MEMB     19       CHL1     H15A     HGA2             0.09         1.008       0
       485 MEMB     19       CHL1     H15B     HGA2             0.09         1.008       0
       486 MEMB     19       CHL1     C16      CRL2            -0.18        12.011       0
       487 MEMB     19       CHL1     H16A     HGA2             0.09         1.008       0
       488 MEMB     19       CHL1     H16B     HGA2             0.09         1.008       0
       489 MEMB     19       CHL1     C17      CRL1            -0.09        12.011       0
       490 MEMB     19       CHL1     H17      HGA1             0.09         1.008       0
       491 MEMB     19       CHL1     C13      CRL1                0        12.011       0
       492 MEMB     19       CHL1     C18      CTL3            -0.27        12.011       0
       493 MEMB     19       CHL1     H18A     HAL3             0.09         1.008       0
       494 MEMB     19       CHL1     H18B     HAL3             0.09         1.008       0
       495 MEMB     19       CHL1     H18C     HAL3             0.09         1.008       0
       496 MEMB     19       CHL1     C12      CRL2            -0.18        12.011       0
       497 MEMB     19       CHL1     H12A     HGA2             0.09         1.008       0
       498 MEMB     19       CHL1     H12B     HGA2             0.09         1.008       0
       499 MEMB     19       CHL1     C11      CRL2            -0.18        12.011       0
       500 MEMB     19       CHL1     H11A     HGA2             0.09         1.008       0
       501 MEMB     19       CHL1     H11B     HGA2             0.09         1.008       0
       502 MEMB     19       CHL1     C9       CRL1            -0.09        12.011       0
       503 MEMB     19       CHL1     H9       HGA1             0.09         1.008       0
       504 MEMB     19       CHL1     C10      CRL1                0        12.011       0
       505 MEMB     19       CHL1     C19      CTL3            -0.27        12.011       0
       506 MEMB     19       CHL1     H19A     HAL3             0.09         1.008       0
       507 MEMB     19       CHL1     H19B     HAL3             0.09         1.008       0
       508 MEMB     19       CHL1     H19C     HAL3             0.09         1.008       0
       509 MEMB     19       CHL1     C1       CRL2            -0.18        12.011       0
       510 MEMB     19       CHL1     H1A      HGA2             0.09         1.008       0
       511 MEMB     19       CHL1     H1B      HGA2             0.09         1.008       0
       512 MEMB     19       CHL1     C2       CRL2            -0.18        12.011       0
       513 MEMB     19       CHL1     H2A      HGA2             0.09         1.008       0
       514 MEMB     19       CHL1     H2B      HGA2             0.09         1.008       0
       515 MEMB     19       CHL1     C20      CTL1            -0.09        12.011       0
       516 MEMB     19       CHL1     H20      HAL1             0.09         1.008       0
       517 MEMB     19       CHL1     C21      CTL3            -0.27        12.011       0
       518 MEMB     19       CHL1     H21A     HAL3             0.09         1.008       0
       519 MEMB     19       CHL1     H21B     HAL3             0.09         1.008       0
       520 MEMB     19       CHL1     H21C     HAL3             0.09         1.008       0
       521 MEMB     19       CHL1     C22      CTL2            -0.18        12.011       0
       522 MEMB     19       CHL1     H22A     HAL2             0.09         1.008       0
       523 MEMB     19       CHL1     H22B     HAL2             0.09         1.008       0
       524 MEMB     19       CHL1     C23      CTL2            -0.18        12.011       0
       525 MEMB     19       CHL1     H23A     HAL2             0.09         1.008       0
       526 MEMB     19       CHL1     H23B     HAL2             0.09         1.008       0
       527 MEMB     19       CHL1     C24      CTL2            -0.18        12.011       0
       528 MEMB     19       CHL1     H24A     HAL2             0.09         1.008       0
       529 MEMB     19       CHL1     H24B     HAL2             0.09         1.008       0
       530 MEMB     19       CHL1     C25      CTL1            -0.09        12.011       0
       531 MEMB     19       CHL1     H25      HAL1             0.09         1.008       0
       532 MEMB     19       CHL1     C26      CTL3            -0.27        12.011       0
       533 MEMB     19       CHL1     H26A     HAL3             0.09         1.008       0
       534 MEMB     19       CHL1     H26B     HAL3             0.09         1.008       0
       535 MEMB     19       CHL1     H26C     HAL3             0.09         1.008       0
       536 MEMB     19       CHL1     C27      CTL3            -0.27        12.011       0
       537 MEMB     19       CHL1     H27A     HAL3             0.09         1.008       0
       538 MEMB     19       CHL1     H27B     HAL3             0.09         1.008       0
       539 MEMB     19       CHL1     H27C     HAL3             0.09         1.008       0
       540 MEMB     20       PSM      N        NTL              -0.6        14.007       0
       541 MEMB     20       PSM      C15      CTL5            -0.35        12.011       0
       542 MEMB     20       PSM      H15A     HL               0.25         1.008       0
       543 MEMB     20       PSM      H15B     HL               0.25         1.008       0
       544 MEMB     20       PSM      H15C     HL               0.25         1.008       0
       545 MEMB     20       PSM      C14      CTL5            -0.35        12.011       0
       546 MEMB     20       PSM      H14A     HL               0.25         1.008       0
       547 MEMB     20       PSM      H14B     HL               0.25         1.008       0
       548 MEMB     20       PSM      H14C     HL               0.25         1.008       0
       549 MEMB     20       PSM      C13      CTL5            -0.35        12.011       0
       550 MEMB     20       PSM      H13A     HL               0.25         1.008       0
       551 MEMB     20       PSM      H13B     HL               0.25         1.008       0
       552 MEMB     20       PSM      H13C     HL               0.25         1.008       0
       553 MEMB     20       PSM      C12      CTL2             -0.1        12.011       0
       554 MEMB     20       PSM      H12A     HL               0.25         1.008       0
       555 MEMB     20       PSM      H12B     HL               0.25         1.008       0
       556 MEMB     20       PSM      C11      CTL2            -0.08        12.011       0
       557 MEMB     20       PSM      H11A     HAL2             0.09         1.008       0
       558 MEMB     20       PSM      H11B     HAL2             0.09         1.008       0
       559 MEMB     20       PSM      P        PL                1.5        30.974       0
       560 MEMB     20       PSM      O13      O2L             -0.78       15.9994       0
       561 MEMB     20       PSM      O14      O2L             -0.78       15.9994       0
       562 MEMB     20       PSM      O11      OSLP            -0.57       15.9994       0
       563 MEMB     20       PSM      O12      OSLP            -0.57       15.9994       0
       564 MEMB     20       PSM      C1S      CTL2            -0.08        12.011       0
       565 MEMB     20       PSM      H1S      HAL2             0.09         1.008       0
       566 MEMB     20       PSM      H1T      HAL2             0.09         1.008       0
       567 MEMB     20       PSM      NF       NHL              -0.7        14.007       0
       568 MEMB     20       PSM      HNF      H                0.35         1.008       0
       569 MEMB     20       PSM      C2S      CTL1              0.3        12.011       0
       570 MEMB     20       PSM      H2S      HAL1             0.05         1.008       0
       571 MEMB     20       PSM      C3S      CTO1              0.5        12.011       0
       572 MEMB     20       PSM      H3S      HAL1            -0.11         1.008       0
       573 MEMB     20       PSM      O3       OHL             -0.69       15.9994       0
       574 MEMB     20       PSM      HO3      HOL               0.3         1.008       0
       575 MEMB     20       PSM      C4S      CEL3            -0.15        12.011       0
       576 MEMB     20       PSM      H4S      HEL1             0.15         1.008       0
       577 MEMB     20       PSM      C5S      CEL3            -0.15        12.011       0
       578 MEMB     20       PSM      H5S      HEL1             0.15         1.008       0
       579 MEMB     20       PSM      C6S      CTL2            -0.18        12.011       0
       580 MEMB     20       PSM      H6S      HAL2             0.09         1.008       0
       581 MEMB     20       PSM      H6T      HAL2             0.09         1.008       0
       582 MEMB     20       PSM      C7S      CTL2            -0.18        12.011       0
       583 MEMB     20       PSM      H7S      HAL2             0.09         1.008       0
       584 MEMB     20       PSM      H7T      HAL2             0.09         1.008       0
       585 MEMB     20       PSM      C8S      CTL2            -0.18        12.011       0
       586 MEMB     20       PSM      H8S      HAL2             0.09         1.008       0
       587 MEMB     20       PSM      H8T      HAL2             0.09         1.008       0
       588 MEMB     20       PSM      C9S      CTL2            -0.18        12.011       0
       589 MEMB     20       PSM      H9S      HAL2             0.09         1.008       0
       590 MEMB     20       PSM      H9T      HAL2             0.09         1.008       0
       591 MEMB     20       PSM      C10S     CTL2            -0.18        12.011       0
       592 MEMB     20       PSM      H10S     HAL2             0.09         1.008       0
       593 MEMB     20       PSM      H10T     HAL2             0.09         1.008       0
       594 MEMB     20       PSM      C11S     CTL2            -0.18        12.011       0
       595 MEMB     20       PSM      H11S     HAL2             0.09         1.008       0
       596 MEMB     20       PSM      H11T     HAL2             0.09         1.008       0
       597 MEMB     20       PSM      C12S     CTL2            -0.18        12.011       0
       598 MEMB     20       PSM      H12S     HAL2             0.09         1.008       0
       599 MEMB     20       PSM      H12T     HAL2             0.09         1.008       0
       600 MEMB     20       PSM      C13S     CTL2            -0.18        12.011       0
       601 MEMB     20       PSM      H13S     HAL2             0.09         1.008       0
       602 MEMB     20       PSM      H13T     HAL2             0.09         1.008       0
       603 MEMB     20       PSM      C14S     CTL2            -0.18        12.011       0
       604 MEMB     20       PSM      H14S     HAL2             0.09         1.008       0
       605 MEMB     20       PSM      H14T     HAL2             0.09         1.008       0
       606 MEMB     20       PSM      C15S     CTL2            -0.18        12.011       0
       607 MEMB     20       PSM      H15S     HAL2             0.09         1.008       0
       608 MEMB     20       PSM      H15T     HAL2             0.09         1.008       0
       609 MEMB     20       PSM      C16S     CTL2            -0.18        12.011       0
       610 MEMB     20       PSM      H16S     HAL2             0.09         1.008       0
       611 MEMB     20       PSM      H16T     HAL2             0.09         1.008       0
       612 MEMB     20       PSM      C17S     CTL2            -0.18        12.011       0
       613 MEMB     20       PSM      H17S     HAL2             0.09         1.008       0
       614 MEMB     20       PSM      H17T     HAL2             0.09         1.008       0
       615 MEMB     20       PSM      C18S     CTL3            -0.27        12.011       0
       616 MEMB     20       PSM      H18S     HAL3             0.09         1.008       0
       617 MEMB     20       PSM      H18T     HAL3             0.09         1.008       0
       618 MEMB     20       PSM      H18U     HAL3             0.09         1.008       0
       619 MEMB     20       PSM      C1F      C                0.55        12.011       0
       620 MEMB     20       PSM      OF       O                -0.6       15.9994       0
       621 MEMB     20       PSM      C2F      CTL2            -0.07        12.011       0
       622 MEMB     20       PSM      H2F      HAL2             0.06         1.008       0
       623 MEMB     20       PSM      H2G      HAL2             0.06         1.008       0
       624 MEMB     20       PSM      C3F      CTL2            -0.18        12.011       0
       625 MEMB     20       PSM      H3F      HAL2             0.09         1.008       0
       626 MEMB     20       PSM      H3G      HAL2             0.09         1.008       0
       627 MEMB     20       PSM      C4F      CTL2            -0.18        12.011       0
       628 MEMB     20       PSM      H4F      HAL2             0.09         1.008       0
       629 MEMB     20       PSM      H4G      HAL2             0.09         1.008       0
       630 MEMB     20       PSM      C5F      CTL2            -0.18        12.011       0
       631 MEMB     20       PSM      H5F      HAL2             0.09         1.008       0
       632 MEMB     20       PSM      H5G      HAL2             0.09         1.008       0
       633 MEMB     20       PSM      C6F      CTL2            -0.18        12.011       0
       634 MEMB     20       PSM      H6F      HAL2             0.09         1.008       0
       635 MEMB     20       PSM      H6G      HAL2             0.09         1.008       0
       636 MEMB     20       PSM      C7F      CTL2            -0.18        12.011       0
       637 MEMB     20       PSM      H7F      HAL2             0.09         1.008       0
       638 MEMB     20       PSM      H7G      HAL2             0.09         1.008       0
       639 MEMB     20       PSM      C8F      CTL2            -0.18        12.011       0
       640 MEMB     20       PSM      H8F      HAL2             0.09         1.008       0
       641 MEMB     20       PSM      H8G      HAL2             0.09         1.008       0
       642 MEMB     20       PSM      C9F      CTL2            -0.18        12.011       0
       643 MEMB     20       PSM      H9F      HAL2             0.09         1.008       0
       644 MEMB     20       PSM      H9G      HAL2             0.09         1.008       0
       645 MEMB     20       PSM      C10F     CTL2            -0.18        12.011       0
       646 MEMB     20       PSM      H10F     HAL2             0.09         1.008       0
       647 MEMB     20       PSM      H10G     HAL2             0.09         1.008       0
       648 MEMB     20       PSM      C11F     CTL2            -0.18        12.011       0
       649 MEMB     20       PSM      H11F     HAL2             0.09         1.008       0
       650 MEMB     20       PSM      H11G     HAL2             0.09         1.008       0
       651 MEMB     20       PSM      C12F     CTL2            -0.18        12.011       0
       652 MEMB     20       PSM      H12F     HAL2             0.09         1.008       0
       653 MEMB     20       PSM      H12G     HAL2             0.09         1.008       0
       654 MEMB     20       PSM      C13F     CTL2            -0.18        12.011       0
       655 MEMB     20       PSM      H13F     HAL2             0.09         1.008       0
       656 MEMB     20       PSM      H13G     HAL2             0.09         1.008       0
       657 MEMB     20       PSM      C14F     CTL2            -0.18        12.011       0
       658 MEMB     20       PSM      H14F     HAL2             0.09         1.008       0
       659 MEMB     20       PSM      H14G     HAL2             0.09         1.008       0
       660 MEMB     20       PSM      C15F     CTL2            -0.18        12.011       0
       661 MEMB     20       PSM      H15F     HAL2             0.09         1.008       0
       662 MEMB     20       PSM      H15G     HAL2             0.09         1.008       0
       663 MEMB     20       PSM      C16F     CTL3            -0.27        12.011       0
       664 MEMB     20       PSM      H16F     HAL3             0.09         1.008       0
       665 MEMB     20       PSM      H16G     HAL3             0.09         1.008       0
       666 MEMB     20       PSM      H16H     HAL3             0.09         1.008       0
       667 MEMB     21       CHL1     C3       CRL1             0.14        12.011       0
       668 MEMB     21       CHL1     H3       HGA1             0.09         1.008       0
       669 MEMB     21       CHL1     O3       OHL             -0.66       15.9994       0
       670 MEMB     21       CHL1     H3'      HOL              0.43         1.008       0
       671 MEMB     21       CHL1     C4       CRL2            -0.18        12.011       0
       672 MEMB     21       CHL1     H4A      HGA2             0.09         1.008       0
       673 MEMB     21       CHL1     H4B      HGA2             0.09         1.008       0
       674 MEMB     21       CHL1     C5       CEL1                0        12.011       0
       675 MEMB     21       CHL1     C6       CEL1            -0.15        12.011       0
       676 MEMB     21       CHL1     H6       HEL1             0.15         1.008       0
       677 MEMB     21       CHL1     C7       CRL2            -0.18        12.011       0
       678 MEMB     21       CHL1     H7A      HGA2             0.09         1.008       0
       679 MEMB     21       CHL1     H7B      HGA2             0.09         1.008       0
       680 MEMB     21       CHL1     C8       CRL1            -0.09        12.011       0
       681 MEMB     21       CHL1     H8       HGA1             0.09         1.008       0
       682 MEMB     21       CHL1     C14      CRL1            -0.09        12.011       0
       683 MEMB     21       CHL1     H14      HGA1             0.09         1.008       0
       684 MEMB     21       CHL1     C15      CRL2            -0.18        12.011       0
       685 MEMB     21       CHL1     H15A     HGA2             0.09         1.008       0
       686 MEMB     21       CHL1     H15B     HGA2             0.09         1.008       0
       687 MEMB     21       CHL1     C16      CRL2            -0.18        12.011       0
       688 MEMB     21       CHL1     H16A     HGA2             0.09         1.008       0
       689 MEMB     21       CHL1     H16B     HGA2             0.09         1.008       0
       690 MEMB     21       CHL1     C17      CRL1            -0.09        12.011       0
       691 MEMB     21       CHL1     H17      HGA1             0.09         1.008       0
       692 MEMB     21       CHL1     C13      CRL1                0        12.011       0
       693 MEMB     21       CHL1     C18      CTL3            -0.27        12.011       0
       694 MEMB     21       CHL1     H18A     HAL3             0.09         1.008       0
       695 MEMB     21       CHL1     H18B     HAL3             0.09         1.008       0
       696 MEMB     21       CHL1     H18C     HAL3             0.09         1.008       0
       697 MEMB     21       CHL1     C12      CRL2            -0.18        12.011       0
       698 MEMB     21       CHL1     H12A     HGA2             0.09         1.008       0
       699 MEMB     21       CHL1     H12B     HGA2             0.09         1.008       0
       700 MEMB     21       CHL1     C11      CRL2            -0.18        12.011       0
       701 MEMB     21       CHL1     H11A     HGA2             0.09         1.008       0
       702 MEMB     21       CHL1     H11B     HGA2             0.09         1.008       0
       703 MEMB     21       CHL1     C9       CRL1            -0.09        12.011       0
       704 MEMB     21       CHL1     H9       HGA1             0.09         1.008       0
       705 MEMB     21       CHL1     C10      CRL1                0        12.011       0
       706 MEMB     21       CHL1     C19      CTL3            -0.27        12.011       0
       707 MEMB     21       CHL1     H19A     HAL3             0.09         1.008       0
       708 MEMB     21       CHL1     H19B     HAL3             0.09         1.008       0
       709 MEMB     21       CHL1     H19C     HAL3             0.09         1.008       0
       710 MEMB     21       CHL1     C1       CRL2            -0.18        12.011       0
       711 MEMB     21       CHL1     H1A      HGA2             0.09         1.008       0
       712 MEMB     21       CHL1     H1B      HGA2             0.09         1.008       0
       713 MEMB     21       CHL1     C2       CRL2            -0.18        12.011       0
       714 MEMB     21       CHL1     H2A      HGA2             0.09         1.008       0
       715 MEMB     21       CHL1     H2B      HGA2             0.09         1.008       0
       716 MEMB     21       CHL1     C20      CTL1            -0.09        12.011       0
       717 MEMB     21       CHL1     H20      HAL1             0.09         1.008       0
       718 MEMB     21       CHL1     C21      CTL3            -0.27        12.011       0
       719 MEMB     21       CHL1     H21A     HAL3             0.09         1.008       0
       720 MEMB     21       CHL1     H21B     HAL3             0.09         1.008       0
       721 MEMB     21       CHL1     H21C     HAL3             0.09         1.008       0
       722 MEMB     21       CHL1     C22      CTL2            -0.18        12.011       0
       723 MEMB     21       CHL1     H22A     HAL2             0.09         1.008       0
       724 MEMB     21       CHL1     H22B     HAL2             0.09         1.008       0
       725 MEMB     21       CHL1     C23      CTL2            -0.18        12.011       0
       726 MEMB     21       CHL1     H23A     HAL2             0.09         1.008       0
       727 MEMB     21       CHL1     H23B     HAL2             0.09         1.008       0
       728 MEMB     21       CHL1     C24      CTL2            -0.18        12.011       0
       729 MEMB     21       CHL1     H24A     HAL2             0.09         1.008       0
       730 MEMB     21       CHL1     H24B     HAL2             0.09         1.008       0
       731 MEMB     21       CHL1     C25      CTL1            -0.09        12.011       0
       732 MEMB     21       CHL1     H25      HAL1             0.09         1.008       0
       733 MEMB     21       CHL1     C26      CTL3            -0.27        12.011       0
       734 MEMB     21       CHL1     H26A     HAL3             0.09         1.008       0
       735 MEMB     21       CHL1     H26B     HAL3             0.09         1.008       0
       736 MEMB     21       CHL1     H26C     HAL3             0.09         1.008       0
       737 MEMB     21       CHL1     C27      CTL3            -0.27        12.011       0
       738 MEMB     21       CHL1     H27A     HAL3             0.09         1.008       0
       739 MEMB     21       CHL1     H27B     HAL3             0.09         1.008       0
       740 MEMB     21       CHL1     H27C     HAL3             0.09         1.008       0
       741 MEMB     22       PSM      N        NTL              -0.6        14.007       0
       742 MEMB     22       PSM      C15      CTL5            -0.35        12.011       0
       743 MEMB     22       PSM      H15A     HL               0.25         1.008       0
       744 MEMB     22       PSM      H15B     HL               0.25         1.008       0
       745 MEMB     22       PSM      H15C     HL               0.25         1.008       0
       746 MEMB     22       PSM      C14      CTL5            -0.35        12.011       0
       747 MEMB     22       PSM      H14A     HL               0.25         1.008       0
       748 MEMB     22       PSM      H14B     HL               0.25         1.008       0
       749 MEMB     22       PSM      H14C     HL               0.25         1.008       0
       750 MEMB     22       PSM      C13      CTL5            -0.35        12.011       0
       751 MEMB     22       PSM      H13A     HL               0.25         1.008       0
       752 MEMB     22       PSM      H13B     HL               0.25         1.008       0
       753 MEMB     22       PSM      H13C     HL               0.25         1.008       0
       754 MEMB     22       PSM      C12      CTL2             -0.1        12.011       0
       755 MEMB     22       PSM      H12A     HL               0.25         1.008       0
       756 MEMB     22       PSM      H12B     HL               0.25         1.008       0
       757 MEMB     22       PSM      C11      CTL2            -0.08        12.011       0
       758 MEMB     22       PSM      H11A     HAL2             0.09         1.008       0
       759 MEMB     22       PSM      H11B     HAL2             0.09         1.008       0
       760 MEMB     22       PSM      P        PL                1.5        30.974       0
       761 MEMB     22       PSM      O13      O2L             -0.78       15.9994       0
       762 MEMB     22       PSM      O14      O2L             -0.78       15.9994       0
       763 MEMB     22       PSM      O11      OSLP            -0.57       15.9994       0
       764 MEMB     22       PSM      O12      OSLP            -0.57       15.9994       0
       765 MEMB     22       PSM      C1S      CTL2            -0.08        12.011       0
       766 MEMB     22       PSM      H1S      HAL2             0.09         1.008       0
       767 MEMB     22       PSM      H1T      HAL2             0.09         1.008       0
       768 MEMB     22       PSM      NF       NHL              -0.7        14.007       0
       769 MEMB     22       PSM      HNF      H                0.35         1.008       0
       770 MEMB     22       PSM      C2S      CTL1              0.3        12.011       0
       771 MEMB     22       PSM      H2S      HAL1             0.05         1.008       0
       772 MEMB     22       PSM      C3S      CTO1              0.5        12.011       0
       773 MEMB     22       PSM      H3S      HAL1            -0.11         1.008       0
       774 MEMB     22       PSM      O3       OHL             -0.69       15.9994       0
       775 MEMB     22       PSM      HO3      HOL               0.3         1.008       0
       776 MEMB     22       PSM      C4S      CEL3            -0.15        12.011       0
       777 MEMB     22       PSM      H4S      HEL1             0.15         1.008       0
       778 MEMB     22       PSM      C5S      CEL3            -0.15        12.011       0
       779 MEMB     22       PSM      H5S      HEL1             0.15         1.008       0
       780 MEMB     22       PSM      C6S      CTL2            -0.18        12.011       0
       781 MEMB     22       PSM      H6S      HAL2             0.09         1.008       0
       782 MEMB     22       PSM      H6T      HAL2             0.09         1.008       0
       783 MEMB     22       PSM      C7S      CTL2            -0.18        12.011       0
       784 MEMB     22       PSM      H7S      HAL2             0.09         1.008       0
       785 MEMB     22       PSM      H7T      HAL2             0.09         1.008       0
       786 MEMB     22       PSM      C8S      CTL2            -0.18        12.011       0
       787 MEMB     22       PSM      H8S      HAL2             0.09         1.008       0
       788 MEMB     22       PSM      H8T      HAL2             0.09         1.008       0
       789 MEMB     22       PSM      C9S      CTL2            -0.18        12.011       0
       790 MEMB     22       PSM      H9S      HAL2             0.09         1.008       0
       791 MEMB     22       PSM      H9T      HAL2             0.09         1.008       0
       792 MEMB     22       PSM      C10S     CTL2            -0.18        12.011       0
       793 MEMB     22       PSM      H10S     HAL2             0.09         1.008       0
       794 MEMB     22       PSM      H10T     HAL2             0.09         1.008       0
       795 MEMB     22       PSM      C11S     CTL2            -0.18        12.011       0
       796 MEMB     22       PSM      H11S     HAL2             0.09         1.008       0
       797 MEMB     22       PSM      H11T     HAL2             0.09         1.008       0
       798 MEMB     22       PSM      C12S     CTL2            -0.18        12.011       0
       799 MEMB     22       PSM      H12S     HAL2             0.09         1.008       0
       800 MEMB     22       PSM      H12T     HAL2             0.09         1.008       0
       801 MEMB     22       PSM      C13S     CTL2            -0.18        12.011       0
       802 MEMB     22       PSM      H13S     HAL2             0.09         1.008       0
       803 MEMB     22       PSM      H13T     HAL2             0.09         1.008       0
       804 MEMB     22       PSM      C14S     CTL2            -0.18        12.011       0
       805 MEMB     22       PSM      H14S     HAL2             0.09         1.008       0
       806 MEMB     22       PSM      H14T     HAL2             0.09         1.008       0
       807 MEMB     22       PSM      C15S     CTL2            -0.18        12.011       0
       808 MEMB     22       PSM      H15S     HAL2             0.09         1.008       0
       809 MEMB     22       PSM      H15T     HAL2             0.09         1.008       0
       810 MEMB     22       PSM      C16S     CTL2            -0.18        12.011       0
       811 MEMB     22       PSM      H16S     HAL2             0.09         1.008       0
       812 MEMB     22       PSM      H16T     HAL2             0.09         1.008       0
       813 MEMB     22       PSM      C17S     CTL2            -0.18        12.011       0
       814 MEMB     22       PSM      H17S     HAL2             0.09         1.008       0
       815 MEMB     22       PSM      H17T     HAL2             0.09         1.008       0
       816 MEMB     22       PSM      C18S     CTL3            -0.27        12.011       0
       817 MEMB     22       PSM      H18S     HAL3             0.09         1.008       0
       818 MEMB     22       PSM      H18T     HAL3             0.09         1.008       0
       819 MEMB     22       PSM      H18U     HAL3             0.09         1.008       0
       820 MEMB     22       PSM      C1F      C                0.55        12.011       0
       821 MEMB     22       PSM      OF       O                -0.6       15.9994       0
       822 MEMB     22       PSM      C2F      CTL2            -0.07        12.011       0
       823 MEMB     22       PSM      H2F      HAL2             0.06         1.008       0
       824 MEMB     22       PSM      H2G      HAL2             0.06         1.008       0
       825 MEMB     22       PSM      C3F      CTL2            -0.18        12.011       0
       826 MEMB     22       PSM      H3F      HAL2             0.09         1.008       0
       827 MEMB     22       PSM      H3G      HAL2             0.09         1.008       0
       828 MEMB     22       PSM      C4F      CTL2            -0.18        12.011       0
       829 MEMB     22       PSM      H4F      HAL2             0.09         1.008       0
       830 MEMB     22       PSM      H4G      HAL2             0.09         1.008       0
       831 MEMB     22       PSM      C5F      CTL2            -0.18        12.011       0
       832 MEMB     22       PSM      H5F      HAL2             0.09         1.008       0
       833 MEMB     22       PSM      H5G      HAL2             0.09         1.008       0
       834 MEMB     22       PSM      C6F      CTL2            -0.18        12.011       0
       835 MEMB     22       PSM      H6F      HAL2             0.09         1.008       0
       836 MEMB     22       PSM      H6G      HAL2             0.09         1.008       0
       837 MEMB     22       PSM      C7F      CTL2            -0.18        12.011       0
       838 MEMB     22       PSM      H7F      HAL2             0.09         1.008       0
       839 MEMB     22       PSM      H7G      HAL2             0.09         1.008       0
       840 MEMB     22       PSM      C8F      CTL2            -0.18        12.011       0
       841 MEMB     22       PSM      H8F      HAL2             0.09         1.008       0
       842 MEMB     22       PSM      H8G      HAL2             0.09         1.008       0
       843 MEMB     22       PSM      C9F      CTL2            -0.18        12.011       0
       844 MEMB     22       PSM      H9F      HAL2             0.09         1.008       0
       845 MEMB     22       PSM      H9G      HAL2             0.09         1.008       0
       846 MEMB     22       PSM      C10F     CTL2            -0.18        12.011       0
       847 MEMB     22       PSM      H10F     HAL2             0.09         1.008       0
       848 MEMB     22       PSM      H10G     HAL2             0.09         1.008       0
       849 MEMB     22       PSM      C11F     CTL2            -0.18        12.011       0
       850 MEMB     22       PSM      H11F     HAL2             0.09         1.008       0
       851 MEMB     22       PSM      H11G     HAL2             0.09         1.008       0
       852 MEMB     22       PSM      C12F     CTL2            -0.18        12.011       0
       853 MEMB     22       PSM      H12F     HAL2             0.09         1.008       0
       854 MEMB     22       PSM      H12G     HAL2             0.09         1.008       0
       855 MEMB     22       PSM      C13F     CTL2            -0.18        12.011       0
       856 MEMB     22       PSM      H13F     HAL2             0.09         1.008       0
       857 MEMB     22       PSM      H13G     HAL2             0.09         1.008       0
       858 MEMB     22       PSM      C14F     CTL2            -0.18        12.011       0
       859 MEMB     22       PSM      H14F     HAL2             0.09         1.008       0
       860 MEMB     22       PSM      H14G     HAL2             0.09         1.008       0
       861 MEMB     22       PSM      C15F     CTL2            -0.18        12.011       0
       862 MEMB     22       PSM      H15F     HAL2             0.09         1.008       0
       863 MEMB     22       PSM      H15G     HAL2             0.09         1.008       0
       864 MEMB     22       PSM      C16F     CTL3            -0.27        12.011       0
       865 MEMB     22       PSM      H16F     HAL3             0.09         1.008       0
       866 MEMB     22       PSM      H16G     HAL3             0.09         1.008       0
       867 MEMB     22       PSM      H16H     HAL3             0.09         1.008       0
       868 MEMB     24       CHL1     C3       CRL1             0.14        12.011       0
       869 MEMB     24       CHL1     H3       HGA1             0.09         1.008       0
       870 MEMB     24       CHL1     O3       OHL             -0.66       15.9994       0
       871 MEMB     24       CHL1     H3'      HOL              0.43         1.008       0
       872 MEMB     24       CHL1     C4       CRL2            -0.18        12.011       0
       873 MEMB     24       CHL1     H4A      HGA2             0.09         1.008       0
       874 MEMB     24       CHL1     H4B      HGA2             0.09         1.008       0
       875 MEMB     24       CHL1     C5       CEL1                0        12.011       0
       876 MEMB     24       CHL1     C6       CEL1            -0.15        12.011       0
       877 MEMB     24       CHL1     H6       HEL1             0.15         1.008       0
       878 MEMB     24       CHL1     C7       CRL2            -0.18        12.011       0
       879 MEMB     24       CHL1     H7A      HGA2             0.09         1.008       0
       880 MEMB     24       CHL1     H7B      HGA2             0.09         1.008       0
       881 MEMB     24       CHL1     C8       CRL1            -0.09        12.011       0
       882 MEMB     24       CHL1     H8       HGA1             0.09         1.008       0
       883 MEMB     24       CHL1     C14      CRL1            -0.09        12.011       0
       884 MEMB     24       CHL1     H14      HGA1             0.09         1.008       0
       885 MEMB     24       CHL1     C15      CRL2            -0.18        12.011       0
       886 MEMB     24       CHL1     H15A     HGA2             0.09         1.008       0
       887 MEMB     24       CHL1     H15B     HGA2             0.09         1.008       0
       888 MEMB     24       CHL1     C16      CRL2            -0.18        12.011       0
       889 MEMB     24       CHL1     H16A     HGA2             0.09         1.008       0
       890 MEMB     24       CHL1     H16B     HGA2             0.09         1.008       0
       891 MEMB     24       CHL1     C17      CRL1            -0.09        12.011       0
       892 MEMB     24       CHL1     H17      HGA1             0.09         1.008       0
       893 MEMB     24       CHL1     C13      CRL1                0        12.011       0
       894 MEMB     24       CHL1     C18      CTL3            -0.27        12.011       0
       895 MEMB     24       CHL1     H18A     HAL3             0.09         1.008       0
       896 MEMB     24       CHL1     H18B     HAL3             0.09         1.008       0
       897 MEMB     24       CHL1     H18C     HAL3             0.09         1.008       0
       898 MEMB     24       CHL1     C12      CRL2            -0.18        12.011       0
       899 MEMB     24       CHL1     H12A     HGA2             0.09         1.008       0
       900 MEMB     24       CHL1     H12B     HGA2             0.09         1.008       0
       901 MEMB     24       CHL1     C11      CRL2            -0.18        12.011       0
       902 MEMB     24       CHL1     H11A     HGA2             0.09         1.008       0
       903 MEMB     24       CHL1     H11B     HGA2             0.09         1.008       0
       904 MEMB     24       CHL1     C9       CRL1            -0.09        12.011       0
       905 MEMB     24       CHL1     H9       HGA1             0.09         1.008       0
       906 MEMB     24       CHL1     C10      CRL1                0        12.011       0
       907 MEMB     24       CHL1     C19      CTL3            -0.27        12.011       0
       908 MEMB     24       CHL1     H19A     HAL3             0.09         1.008       0
       909 MEMB     24       CHL1     H19B     HAL3             0.09         1.008       0
       910 MEMB     24       CHL1     H19C     HAL3             0.09         1.008       0
       911 MEMB     24       CHL1     C1       CRL2            -0.18        12.011       0
       912 MEMB     24       CHL1     H1A      HGA2             0.09         1.008       0
       913 MEMB     24       CHL1     H1B      HGA2             0.09         1.008       0
       914 MEMB     24       CHL1     C2       CRL2            -0.18        12.011       0
       915 MEMB     24       CHL1     H2A      HGA2             0.09         1.008       0
       916 MEMB     24       CHL1     H2B      HGA2             0.09         1.008       0
       917 MEMB     24       CHL1     C20      CTL1            -0.09        12.011       0
       918 MEMB     24       CHL1     H20      HAL1             0.09         1.008       0
       919 MEMB     24       CHL1     C21      CTL3            -0.27        12.011       0
       920 MEMB     24       CHL1     H21A     HAL3             0.09         1.008       0
       921 MEMB     24       CHL1     H21B     HAL3             0.09         1.008       0
       922 MEMB     24       CHL1     H21C     HAL3             0.09         1.008       0
       923 MEMB     24       CHL1     C22      CTL2            -0.18        12.011       0
       924 MEMB     24       CHL1     H22A     HAL2             0.09         1.008       0
       925 MEMB     24       CHL1     H22B     HAL2             0.09         1.008       0
       926 MEMB     24       CHL1     C23      CTL2            -0.18        12.011       0
       927 MEMB     24       CHL1     H23A     HAL2             0.09         1.008       0
       928 MEMB     24       CHL1     H23B     HAL2             0.09         1.008       0
       929 MEMB     24       CHL1     C24      CTL2            -0.18        12.011       0
       930 MEMB     24       CHL1     H24A     HAL2             0.09         1.008       0
       931 MEMB     24       CHL1     H24B     HAL2             0.09         1.008       0
       932 MEMB     24       CHL1     C25      CTL1            -0.09        12.011       0
       933 MEMB     24       CHL1     H25      HAL1             0.09         1.008       0
       934 MEMB     24       CHL1     C26      CTL3            -0.27        12.011       0
       935 MEMB     24       CHL1     H26A     HAL3             0.09         1.008       0
       936 MEMB     24       CHL1     H26B     HAL3             0.09         1.008       0
       937 MEMB     24       CHL1     H26C     HAL3             0.09         1.008       0
       938 MEMB     24       CHL1     C27      CTL3            -0.27        12.011       0
       939 MEMB     24       CHL1     H27A     HAL3             0.09         1.008       0
       940 MEMB     24       CHL1     H27B     HAL3             0.09         1.008       0
       941 MEMB     24       CHL1     H27C     HAL3             0.09         1.008       0
       942 MEMB     25       POPC     N        NTL              -0.6        14.007       0
       943 MEMB     25       POPC     C12      CTL2             -0.1        12.011       0
       944 MEMB     25       POPC     H12A     HL               0.25         1.008       0
       945 MEMB     25       POPC     H12B     HL               0.25         1.008       0
       946 MEMB     25       POPC     C13      CTL5            -0.35        12.011       0
       947 MEMB     25       POPC     H13A     HL               0.25         1.008       0
       948 MEMB     25       POPC     H13B     HL               0.25         1.008       0
       949 MEMB     25       POPC     H13C     HL               0.25         1.008       0
       950 MEMB     25       POPC     C14      CTL5            -0.35        12.011       0
       951 MEMB     25       POPC     H14A     HL               0.25         1.008       0
       952 MEMB     25       POPC     H14B     HL               0.25         1.008       0
       953 MEMB     25       POPC     H14C     HL               0.25         1.008       0
       954 MEMB     25       POPC     C15      CTL5            -0.35        12.011       0
       955 MEMB     25       POPC     H15A     HL               0.25         1.008       0
       956 MEMB     25       POPC     H15B     HL               0.25         1.008       0
       957 MEMB     25       POPC     H15C     HL               0.25         1.008       0
       958 MEMB     25       POPC     C11      CTL2            -0.08        12.011       0
       959 MEMB     25       POPC     H11A     HAL2             0.09         1.008       0
       960 MEMB     25       POPC     H11B     HAL2             0.09         1.008       0
       961 MEMB     25       POPC     P        PL                1.5        30.974       0
       962 MEMB     25       POPC     O13      O2L             -0.78       15.9994       0
       963 MEMB     25       POPC     O14      O2L             -0.78       15.9994       0
       964 MEMB     25       POPC     O12      OSLP            -0.57       15.9994       0
       965 MEMB     25       POPC     O11      OSLP            -0.57       15.9994       0
       966 MEMB     25       POPC     C1       CTL2            -0.08        12.011       0
       967 MEMB     25       POPC     HA       HAL2             0.09         1.008       0
       968 MEMB     25       POPC     HB       HAL2             0.09         1.008       0
       969 MEMB     25       POPC     C2       CTL1             0.17        12.011       0
       970 MEMB     25       POPC     HS       HAL1             0.09         1.008       0
       971 MEMB     25       POPC     O21      OSL             -0.49       15.9994       0
       972 MEMB     25       POPC     C21      CL                0.9        12.011       0
       973 MEMB     25       POPC     O22      OBL             -0.63       15.9994       0
       974 MEMB     25       POPC     C22      CTL2            -0.22        12.011       0
       975 MEMB     25       POPC     H2R      HAL2             0.09         1.008       0
       976 MEMB     25       POPC     H2S      HAL2             0.09         1.008       0
       977 MEMB     25       POPC     C3       CTL2             0.08        12.011       0
       978 MEMB     25       POPC     HX       HAL2             0.09         1.008       0
       979 MEMB     25       POPC     HY       HAL2             0.09         1.008       0
       980 MEMB     25       POPC     O31      OSL             -0.49       15.9994       0
       981 MEMB     25       POPC     C31      CL                0.9        12.011       0
       982 MEMB     25       POPC     O32      OBL             -0.63       15.9994       0
       983 MEMB     25       POPC     C32      CTL2            -0.22        12.011       0
       984 MEMB     25       POPC     H2X      HAL2             0.09         1.008       0
       985 MEMB     25       POPC     H2Y      HAL2             0.09         1.008       0
       986 MEMB     25       POPC     C23      CTL2            -0.18        12.011       0
       987 MEMB     25       POPC     H3R      HAL2             0.09         1.008       0
       988 MEMB     25       POPC     H3S      HAL2             0.09         1.008       0
       989 MEMB     25       POPC     C24      CTL2            -0.18        12.011       0
       990 MEMB     25       POPC     H4R      HAL2             0.09         1.008       0
       991 MEMB     25       POPC     H4S      HAL2             0.09         1.008       0
       992 MEMB     25       POPC     C25      CTL2            -0.18        12.011       0
       993 MEMB     25       POPC     H5R      HAL2             0.09         1.008       0
       994 MEMB     25       POPC     H5S      HAL2             0.09         1.008       0
       995 MEMB     25       POPC     C26      CTL2            -0.18        12.011       0
       996 MEMB     25       POPC     H6R      HAL2             0.09         1.008       0
       997 MEMB     25       POPC     H6S      HAL2             0.09         1.008       0
       998 MEMB     25       POPC     C27      CTL2            -0.18        12.011       0
       999 MEMB     25       POPC     H7R      HAL2             0.09         1.008       0
      1000 MEMB     25       POPC     H7S      HAL2             0.09         1.008       0
      1001 MEMB     25       POPC     C28      CTL2            -0.18        12.011       0
      1002 MEMB     25       POPC     H8R      HAL2             0.09         1.008       0
      1003 MEMB     25       POPC     H8S      HAL2             0.09         1.008       0
      1004 MEMB     25       POPC     C29      CEL1            -0.15        12.011       0
      1005 MEMB     25       POPC     H91      HEL1             0.15         1.008       0
      1006 MEMB     25       POPC     C210     CEL1            -0.15        12.011       0
      1007 MEMB     25       POPC     H101     HEL1             0.15         1.008       0
      1008 MEMB     25       POPC     C211     CTL2            -0.18        12.011       0
      1009 MEMB     25       POPC     H11R     HAL2             0.09         1.008       0
      1010 MEMB     25       POPC     H11S     HAL2             0.09         1.008       0
      1011 MEMB     25       POPC     C212     CTL2            -0.18        12.011       0
      1012 MEMB     25       POPC     H12R     HAL2             0.09         1.008       0
      1013 MEMB     25       POPC     H12S     HAL2             0.09         1.008       0
      1014 MEMB     25       POPC     C213     CTL2            -0.18        12.011       0
      1015 MEMB     25       POPC     H13R     HAL2             0.09         1.008       0
      1016 MEMB     25       POPC     H13S     HAL2             0.09         1.008       0
      1017 MEMB     25       POPC     C214     CTL2            -0.18        12.011       0
      1018 MEMB     25       POPC     H14R     HAL2             0.09         1.008       0
      1019 MEMB     25       POPC     H14S     HAL2             0.09         1.008       0
      1020 MEMB     25       POPC     C215     CTL2            -0.18        12.011       0
      1021 MEMB     25       POPC     H15R     HAL2             0.09         1.008       0
      1022 MEMB     25       POPC     H15S     HAL2             0.09         1.008       0
      1023 MEMB     25       POPC     C216     CTL2            -0.18        12.011       0
      1024 MEMB     25       POPC     H16R     HAL2             0.09         1.008       0
      1025 MEMB     25       POPC     H16S     HAL2             0.09         1.008       0
      1026 MEMB     25       POPC     C217     CTL2            -0.18        12.011       0
      1027 MEMB     25       POPC     H17R     HAL2             0.09         1.008       0
      1028 MEMB     25       POPC     H17S     HAL2             0.09         1.008       0
      1029 MEMB     25       POPC     C218     CTL3            -0.27        12.011       0
      1030 MEMB     25       POPC     H18R     HAL3             0.09         1.008       0
      1031 MEMB     25       POPC     H18S     HAL3             0.09         1.008       0
      1032 MEMB     25       POPC     H18T     HAL3             0.09         1.008       0
      1033 MEMB     25       POPC     C33      CTL2            -0.18        12.011       0
      1034 MEMB     25       POPC     H3X      HAL2             0.09         1.008       0
      1035 MEMB     25       POPC     H3Y      HAL2             0.09         1.008       0
      1036 MEMB     25       POPC     C34      CTL2            -0.18        12.011       0
      1037 MEMB     25       POPC     H4X      HAL2             0.09         1.008       0
      1038 MEMB     25       POPC     H4Y      HAL2             0.09         1.008       0
      1039 MEMB     25       POPC     C35      CTL2            -0.18        12.011       0
      1040 MEMB     25       POPC     H5X      HAL2             0.09         1.008       0
      1041 MEMB     25       POPC     H5Y      HAL2             0.09         1.008       0
      1042 MEMB     25       POPC     C36      CTL2            -0.18        12.011       0
      1043 MEMB     25       POPC     H6X      HAL2             0.09         1.008       0
      1044 MEMB     25       POPC     H6Y      HAL2             0.09         1.008       0
      1045 MEMB     25       POPC     C37      CTL2            -0.18        12.011       0
      1046 MEMB     25       POPC     H7X      HAL2             0.09         1.008       0
      1047 MEMB     25       POPC     H7Y      HAL2             0.09         1.008       0
      1048 MEMB     25       POPC     C38      CTL2            -0.18        12.011       0
      1049 MEMB     25       POPC     H8X      HAL2             0.09         1.008       0
      1050 MEMB     25       POPC     H8Y      HAL2             0.09         1.008       0
      1051 MEMB     25       POPC     C39      CTL2            -0.18        12.011       0
      1052 MEMB     25       POPC     H9X      HAL2             0.09         1.008       0
      1053 MEMB     25       POPC     H9Y      HAL2             0.09         1.008       0
      1054 MEMB     25       POPC     C310     CTL2            -0.18        12.011       0
      1055 MEMB     25       POPC     H10X     HAL2             0.09         1.008       0
      1056 MEMB     25       POPC     H10Y     HAL2             0.09         1.008       0
      1057 MEMB     25       POPC     C311     CTL2            -0.18        12.011       0
      1058 MEMB     25       POPC     H11X     HAL2             0.09         1.008       0
      1059 MEMB     25       POPC     H11Y     HAL2             0.09         1.008       0
      1060 MEMB     25       POPC     C312     CTL2            -0.18        12.011       0
      1061 MEMB     25       POPC     H12X     HAL2             0.09         1.008       0
      1062 MEMB     25       POPC     H12Y     HAL2             0.09         1.008       0
      1063 MEMB     25       POPC     C313     CTL2            -0.18        12.011       0
      1064 MEMB     25       POPC     H13X     HAL2             0.09         1.008       0
      1065 MEMB     25       POPC     H13Y     HAL2             0.09         1.008       0
      1066 MEMB     25       POPC     C314     CTL2            -0.18        12.011       0
      1067 MEMB     25       POPC     H14X     HAL2             0.09         1.008       0
      1068 MEMB     25       POPC     H14Y     HAL2             0.09         1.008       0
      1069 MEMB     25       POPC     C315     CTL2            -0.18        12.011       0
      1070 MEMB     25       POPC     H15X     HAL2             0.09         1.008       0
      1071 MEMB     25       POPC     H15Y     HAL2             0.09         1.008       0
      1072 MEMB     25       POPC     C316     CTL3            -0.27        12.011       0
      1073 MEMB     25       POPC     H16X     HAL3             0.09         1.008       0
      1074 MEMB     25       POPC     H16Y     HAL3             0.09         1.008       0
      1075 MEMB     25       POPC     H16Z     HAL3             0.09         1.008       0
      1076 MEMB     27       CHL1     C3       CRL1             0.14        12.011       0
      1077 MEMB     27       CHL1     H3       HGA1             0.09         1.008       0
      1078 MEMB     27       CHL1     O3       OHL             -0.66       15.9994       0
      1079 MEMB     27       CHL1     H3'      HOL              0.43         1.008       0
      1080 MEMB     27       CHL1     C4       CRL2            -0.18        12.011       0
      1081 MEMB     27       CHL1     H4A      HGA2             0.09         1.008       0
      1082 MEMB     27       CHL1     H4B      HGA2             0.09         1.008       0
      1083 MEMB     27       CHL1     C5       CEL1                0        12.011       0
      1084 MEMB     27       CHL1     C6       CEL1            -0.15        12.011       0
      1085 MEMB     27       CHL1     H6       HEL1             0.15         1.008       0
      1086 MEMB     27       CHL1     C7       CRL2            -0.18        12.011       0
      1087 MEMB     27       CHL1     H7A      HGA2             0.09         1.008       0
      1088 MEMB     27       CHL1     H7B      HGA2             0.09         1.008       0
      1089 MEMB     27       CHL1     C8       CRL1            -0.09        12.011       0
      1090 MEMB     27       CHL1     H8       HGA1             0.09         1.008       0
      1091 MEMB     27       CHL1     C14      CRL1            -0.09        12.011       0
      1092 MEMB     27       CHL1     H14      HGA1             0.09         1.008       0
      1093 MEMB     27       CHL1     C15      CRL2            -0.18        12.011       0
      1094 MEMB     27       CHL1     H15A     HGA2             0.09         1.008       0
      1095 MEMB     27       CHL1     H15B     HGA2             0.09         1.008       0
      1096 MEMB     27       CHL1     C16      CRL2            -0.18        12.011       0
      1097 MEMB     27       CHL1     H16A     HGA2             0.09         1.008       0
      1098 MEMB     27       CHL1     H16B     HGA2             0.09         1.008       0
      1099 MEMB     27       CHL1     C17      CRL1            -0.09        12.011       0
      1100 MEMB     27       CHL1     H17      HGA1             0.09         1.008       0
      1101 MEMB     27       CHL1     C13      CRL1                0        12.011       0
      1102 MEMB     27       CHL1     C18      CTL3            -0.27        12.011       0
      1103 MEMB     27       CHL1     H18A     HAL3             0.09         1.008       0
      1104 MEMB     27       CHL1     H18B     HAL3             0.09         1.008       0
      1105 MEMB     27       CHL1     H18C     HAL3             0.09         1.008       0
      1106 MEMB     27       CHL1     C12      CRL2            -0.18        12.011       0
      1107 MEMB     27       CHL1     H12A     HGA2             0.09         1.008       0
      1108 MEMB     27       CHL1     H12B     HGA2             0.09         1.008       0
      1109 MEMB     27       CHL1     C11      CRL2            -0.18        12.011       0
      1110 MEMB     27       CHL1     H11A     HGA2             0.09         1.008       0
      1111 MEMB     27       CHL1     H11B     HGA2             0.09         1.008       0
      1112 MEMB     27       CHL1     C9       CRL1            -0.09        12.011       0
      1113 MEMB     27       CHL1     H9       HGA1             0.09         1.008       0
      1114 MEMB     27       CHL1     C10      CRL1                0        12.011       0
      1115 MEMB     27       CHL1     C19      CTL3            -0.27        12.011       0
      1116 MEMB     27       CHL1     H19A     HAL3             0.09         1.008       0
      1117 MEMB     27       CHL1     H19B     HAL3             0.09         1.008       0
      1118 MEMB     27       CHL1     H19C     HAL3             0.09         1.008       0
      1119 MEMB     27       CHL1     C1       CRL2            -0.18        12.011       0
      1120 MEMB     27       CHL1     H1A      HGA2             0.09         1.008       0
      1121 MEMB     27       CHL1     H1B      HGA2             0.09         1.008       0
      1122 MEMB     27       CHL1     C2       CRL2            -0.18        12.011       0
      1123 MEMB     27       CHL1     H2A      HGA2             0.09         1.008       0
      1124 MEMB     27       CHL1     H2B      HGA2             0.09         1.008       0
      1125 MEMB     27       CHL1     C20      CTL1            -0.09        12.011       0
      1126 MEMB     27       CHL1     H20      HAL1             0.09         1.008       0
      1127 MEMB     27       CHL1     C21      CTL3            -0.27        12.011       0
      1128 MEMB     27       CHL1     H21A     HAL3             0.09         1.008       0
      1129 MEMB     27       CHL1     H21B     HAL3             0.09         1.008       0
      1130 MEMB     27       CHL1     H21C     HAL3             0.09         1.008       0
      1131 MEMB     27       CHL1     C22      CTL2            -0.18        12.011       0
      1132 MEMB     27       CHL1     H22A     HAL2             0.09         1.008       0
      1133 MEMB     27       CHL1     H22B     HAL2             0.09         1.008       0
      1134 MEMB     27       CHL1     C23      CTL2            -0.18        12.011       0
      1135 MEMB     27       CHL1     H23A     HAL2             0.09         1.008       0
      1136 MEMB     27       CHL1     H23B     HAL2             0.09         1.008       0
      1137 MEMB     27       CHL1     C24      CTL2            -0.18        12.011       0
      1138 MEMB     27       CHL1     H24A     HAL2             0.09         1.008       0
      1139 MEMB     27       CHL1     H24B     HAL2             0.09         1.008       0
      1140 MEMB     27       CHL1     C25      CTL1            -0.09        12.011       0
      1141 MEMB     27       CHL1     H25      HAL1             0.09         1.008       0
      1142 MEMB     27       CHL1     C26      CTL3            -0.27        12.011       0
      1143 MEMB     27       CHL1     H26A     HAL3             0.09         1.008       0
      1144 MEMB     27       CHL1     H26B     HAL3             0.09         1.008       0
      1145 MEMB     27       CHL1     H26C     HAL3             0.09         1.008       0
      1146 MEMB     27       CHL1     C27      CTL3            -0.27        12.011       0
      1147 MEMB     27       CHL1     H27A     HAL3             0.09         1.008       0
      1148 MEMB     27       CHL1     H27B     HAL3             0.09         1.008       0
      1149 MEMB     27       CHL1     H27C     HAL3             0.09         1.008       0
      1150 MEMB     28       CHL1     C3       CRL1             0.14        12.011       0
      1151 MEMB     28       CHL1     H3       HGA1             0.09         1.008       0
      1152 MEMB     28       CHL1     O3       OHL             -0.66       15.9994       0
      1153 MEMB     28       CHL1     H3'      HOL              0.43         1.008       0
      1154 MEMB     28       CHL1     C4       CRL2            -0.18        12.011       0
      1155 MEMB     28       CHL1     H4A      HGA2             0.09         1.008       0
      1156 MEMB     28       CHL1     H4B      HGA2             0.09         1.008       0
      1157 MEMB     28       CHL1     C5       CEL1                0        12.011       0
      1158 MEMB     28       CHL1     C6       CEL1            -0.15        12.011       0
      1159 MEMB     28       CHL1     H6       HEL1             0.15         1.008       0
      1160 MEMB     28       CHL1     C7       CRL2            -0.18        12.011       0
      1161 MEMB     28       CHL1     H7A      HGA2             0.09         1.008       0
      1162 MEMB     28       CHL1     H7B      HGA2             0.09         1.008       0
      1163 MEMB     28       CHL1     C8       CRL1            -0.09        12.011       0
      1164 MEMB     28       CHL1     H8       HGA1             0.09         1.008       0
      1165 MEMB     28       CHL1     C14      CRL1            -0.09        12.011       0
      1166 MEMB     28       CHL1     H14      HGA1             0.09         1.008       0
      1167 MEMB     28       CHL1     C15      CRL2            -0.18        12.011       0
      1168 MEMB     28       CHL1     H15A     HGA2             0.09         1.008       0
      1169 MEMB     28       CHL1     H15B     HGA2             0.09         1.008       0
      1170 MEMB     28       CHL1     C16      CRL2            -0.18        12.011       0
      1171 MEMB     28       CHL1     H16A     HGA2             0.09         1.008       0
      1172 MEMB     28       CHL1     H16B     HGA2             0.09         1.008       0
      1173 MEMB     28       CHL1     C17      CRL1            -0.09        12.011       0
      1174 MEMB     28       CHL1     H17      HGA1             0.09         1.008       0
      1175 MEMB     28       CHL1     C13      CRL1                0        12.011       0
      1176 MEMB     28       CHL1     C18      CTL3            -0.27        12.011       0
      1177 MEMB     28       CHL1     H18A     HAL3             0.09         1.008       0
      1178 MEMB     28       CHL1     H18B     HAL3             0.09         1.008       0
      1179 MEMB     28       CHL1     H18C     HAL3             0.09         1.008       0
      1180 MEMB     28       CHL1     C12      CRL2            -0.18        12.011       0
      1181 MEMB     28       CHL1     H12A     HGA2             0.09         1.008       0
      1182 MEMB     28       CHL1     H12B     HGA2             0.09         1.008       0
      1183 MEMB     28       CHL1     C11      CRL2            -0.18        12.011       0
      1184 MEMB     28       CHL1     H11A     HGA2             0.09         1.008       0
      1185 MEMB     28       CHL1     H11B     HGA2             0.09         1.008       0
      1186 MEMB     28       CHL1     C9       CRL1            -0.09        12.011       0
      1187 MEMB     28       CHL1     H9       HGA1             0.09         1.008       0
      1188 MEMB     28       CHL1     C10      CRL1                0        12.011       0
      1189 MEMB     28       CHL1     C19      CTL3            -0.27        12.011       0
      1190 MEMB     28       CHL1     H19A     HAL3             0.09         1.008       0
      1191 MEMB     28       CHL1     H19B     HAL3             0.09         1.008       0
      1192 MEMB     28       CHL1     H19C     HAL3             0.09         1.008       0
      1193 MEMB     28       CHL1     C1       CRL2            -0.18        12.011       0
      1194 MEMB     28       CHL1     H1A      HGA2             0.09         1.008       0
      1195 MEMB     28       CHL1     H1B      HGA2             0.09         1.008       0
      1196 MEMB     28       CHL1     C2       CRL2            -0.18        12.011       0
      1197 MEMB     28       CHL1     H2A      HGA2             0.09         1.008       0
      1198 MEMB     28       CHL1     H2B      HGA2             0.09         1.008       0
      1199 MEMB     28       CHL1     C20      CTL1            -0.09        12.011       0
      1200 MEMB     28       CHL1     H20      HAL1             0.09         1.008       0
      1201 MEMB     28       CHL1     C21      CTL3            -0.27        12.011       0
      1202 MEMB     28       CHL1     H21A     HAL3             0.09         1.008       0
      1203 MEMB     28       CHL1     H21B     HAL3             0.09         1.008       0
      1204 MEMB     28       CHL1     H21C     HAL3             0.09         1.008       0
      1205 MEMB     28       CHL1     C22      CTL2            -0.18        12.011       0
      1206 MEMB     28       CHL1     H22A     HAL2             0.09         1.008       0
      1207 MEMB     28       CHL1     H22B     HAL2             0.09         1.008       0
      1208 MEMB     28       CHL1     C23      CTL2            -0.18        12.011       0
      1209 MEMB     28       CHL1     H23A     HAL2             0.09         1.008       0
      1210 MEMB     28       CHL1     H23B     HAL2             0.09         1.008       0
      1211 MEMB     28       CHL1     C24      CTL2            -0.18        12.011       0
      1212 MEMB     28       CHL1     H24A     HAL2             0.09         1.008       0
      1213 MEMB     28       CHL1     H24B     HAL2             0.09         1.008       0
      1214 MEMB     28       CHL1     C25      CTL1            -0.09        12.011       0
      1215 MEMB     28       CHL1     H25      HAL1             0.09         1.008       0
      1216 MEMB     28       CHL1     C26      CTL3            -0.27        12.011       0
      1217 MEMB     28       CHL1     H26A     HAL3             0.09         1.008       0
      1218 MEMB     28       CHL1     H26B     HAL3             0.09         1.008       0
      1219 MEMB     28       CHL1     H26C     HAL3             0.09         1.008       0
      1220 MEMB     28       CHL1     C27      CTL3            -0.27        12.011       0
      1221 MEMB     28       CHL1     H27A     HAL3             0.09         1.008       0
      1222 MEMB     28       CHL1     H27B     HAL3             0.09         1.008       0
      1223 MEMB     28       CHL1     H27C     HAL3             0.09         1.008       0
      1224 MEMB     29       DPPC     N        NTL              -0.6        14.007       0
      1225 MEMB     29       DPPC     C13      CTL5            -0.35        12.011       0
      1226 MEMB     29       DPPC     H13A     HL               0.25         1.008       0
      1227 MEMB     29       DPPC     H13B     HL               0.25         1.008       0
      1228 MEMB     29       DPPC     H13C     HL               0.25         1.008       0
      1229 MEMB     29       DPPC     C14      CTL5            -0.35        12.011       0
      1230 MEMB     29       DPPC     H14A     HL               0.25         1.008       0
      1231 MEMB     29       DPPC     H14B     HL               0.25         1.008       0
      1232 MEMB     29       DPPC     H14C     HL               0.25         1.008       0
      1233 MEMB     29       DPPC     C15      CTL5            -0.35        12.011       0
      1234 MEMB     29       DPPC     H15A     HL               0.25         1.008       0
      1235 MEMB     29       DPPC     H15B     HL               0.25         1.008       0
      1236 MEMB     29       DPPC     H15C     HL               0.25         1.008       0
      1237 MEMB     29       DPPC     C12      CTL2             -0.1        12.011       0
      1238 MEMB     29       DPPC     H12A     HL               0.25         1.008       0
      1239 MEMB     29       DPPC     H12B     HL               0.25         1.008       0
      1240 MEMB     29       DPPC     C11      CTL2            -0.08        12.011       0
      1241 MEMB     29       DPPC     H11A     HAL2             0.09         1.008       0
      1242 MEMB     29       DPPC     H11B     HAL2             0.09         1.008       0
      1243 MEMB     29       DPPC     P        PL                1.5        30.974       0
      1244 MEMB     29       DPPC     O13      O2L             -0.78       15.9994       0
      1245 MEMB     29       DPPC     O14      O2L             -0.78       15.9994       0
      1246 MEMB     29       DPPC     O11      OSLP            -0.57       15.9994       0
      1247 MEMB     29       DPPC     O12      OSLP            -0.57       15.9994       0
      1248 MEMB     29       DPPC     C1       CTL2            -0.08        12.011       0
      1249 MEMB     29       DPPC     HA       HAL2             0.09         1.008       0
      1250 MEMB     29       DPPC     HB       HAL2             0.09         1.008       0
      1251 MEMB     29       DPPC     C2       CTL1             0.17        12.011       0
      1252 MEMB     29       DPPC     HS       HAL1             0.09         1.008       0
      1253 MEMB     29       DPPC     O21      OSL             -0.49       15.9994       0
      1254 MEMB     29       DPPC     C21      CL                0.9        12.011       0
      1255 MEMB     29       DPPC     O22      OBL             -0.63       15.9994       0
      1256 MEMB     29       DPPC     C22      CTL2            -0.22        12.011       0
      1257 MEMB     29       DPPC     H2R      HAL2             0.09         1.008       0
      1258 MEMB     29       DPPC     H2S      HAL2             0.09         1.008       0
      1259 MEMB     29       DPPC     C3       CTL2             0.08        12.011       0
      1260 MEMB     29       DPPC     HX       HAL2             0.09         1.008       0
      1261 MEMB     29       DPPC     HY       HAL2             0.09         1.008       0
      1262 MEMB     29       DPPC     O31      OSL             -0.49       15.9994       0
      1263 MEMB     29       DPPC     C31      CL                0.9        12.011       0
      1264 MEMB     29       DPPC     O32      OBL             -0.63       15.9994       0
      1265 MEMB     29       DPPC     C32      CTL2            -0.22        12.011       0
      1266 MEMB     29       DPPC     H2X      HAL2             0.09         1.008       0
      1267 MEMB     29       DPPC     H2Y      HAL2             0.09         1.008       0
      1268 MEMB     29       DPPC     C23      CTL2            -0.18        12.011       0
      1269 MEMB     29       DPPC     H3R      HAL2             0.09         1.008       0
      1270 MEMB     29       DPPC     H3S      HAL2             0.09         1.008       0
      1271 MEMB     29       DPPC     C24      CTL2            -0.18        12.011       0
      1272 MEMB     29       DPPC     H4R      HAL2             0.09         1.008       0
      1273 MEMB     29       DPPC     H4S      HAL2             0.09         1.008       0
      1274 MEMB     29       DPPC     C25      CTL2            -0.18        12.011       0
      1275 MEMB     29       DPPC     H5R      HAL2             0.09         1.008       0
      1276 MEMB     29       DPPC     H5S      HAL2             0.09         1.008       0
      1277 MEMB     29       DPPC     C26      CTL2            -0.18        12.011       0
      1278 MEMB     29       DPPC     H6R      HAL2             0.09         1.008       0
      1279 MEMB     29       DPPC     H6S      HAL2             0.09         1.008       0
      1280 MEMB     29       DPPC     C27      CTL2            -0.18        12.011       0
      1281 MEMB     29       DPPC     H7R      HAL2             0.09         1.008       0
      1282 MEMB     29       DPPC     H7S      HAL2             0.09         1.008       0
      1283 MEMB     29       DPPC     C28      CTL2            -0.18        12.011       0
      1284 MEMB     29       DPPC     H8R      HAL2             0.09         1.008       0
      1285 MEMB     29       DPPC     H8S      HAL2             0.09         1.008       0
      1286 MEMB     29       DPPC     C29      CTL2            -0.18        12.011       0
      1287 MEMB     29       DPPC     H9R      HAL2             0.09         1.008       0
      1288 MEMB     29       DPPC     H9S      HAL2             0.09         1.008       0
      1289 MEMB     29       DPPC     C210     CTL2            -0.18        12.011       0
      1290 MEMB     29       DPPC     H10R     HAL2             0.09         1.008       0
      1291 MEMB     29       DPPC     H10S     HAL2             0.09         1.008       0
      1292 MEMB     29       DPPC     C211     CTL2            -0.18        12.011       0
      1293 MEMB     29       DPPC     H11R     HAL2             0.09         1.008       0
      1294 MEMB     29       DPPC     H11S     HAL2             0.09         1.008       0
      1295 MEMB     29       DPPC     C212     CTL2            -0.18        12.011       0
      1296 MEMB     29       DPPC     H12R     HAL2             0.09         1.008       0
      1297 MEMB     29       DPPC     H12S     HAL2             0.09         1.008       0
      1298 MEMB     29       DPPC     C213     CTL2            -0.18        12.011       0
      1299 MEMB     29       DPPC     H13R     HAL2             0.09         1.008       0
      1300 MEMB     29       DPPC     H13S     HAL2             0.09         1.008       0
      1301 MEMB     29       DPPC     C214     CTL2            -0.18        12.011       0
      1302 MEMB     29       DPPC     H14R     HAL2             0.09         1.008       0
      1303 MEMB     29       DPPC     H14S     HAL2             0.09         1.008       0
      1304 MEMB     29       DPPC     C215     CTL2            -0.18        12.011       0
      1305 MEMB     29       DPPC     H15R     HAL2             0.09         1.008       0
      1306 MEMB     29       DPPC     H15S     HAL2             0.09         1.008       0
      1307 MEMB     29       DPPC     C216     CTL3            -0.27        12.011       0
      1308 MEMB     29       DPPC     H16R     HAL3             0.09         1.008       0
      1309 MEMB     29       DPPC     H16S     HAL3             0.09         1.008       0
      1310 MEMB     29       DPPC     H16T     HAL3             0.09         1.008       0
      1311 MEMB     29       DPPC     C33      CTL2            -0.18        12.011       0
      1312 MEMB     29       DPPC     H3X      HAL2             0.09         1.008       0
      1313 MEMB     29       DPPC     H3Y      HAL2             0.09         1.008       0
      1314 MEMB     29       DPPC     C34      CTL2            -0.18        12.011       0
      1315 MEMB     29       DPPC     H4X      HAL2             0.09         1.008       0
      1316 MEMB     29       DPPC     H4Y      HAL2             0.09         1.008       0
      1317 MEMB     29       DPPC     C35      CTL2            -0.18        12.011       0
      1318 MEMB     29       DPPC     H5X      HAL2             0.09         1.008       0
      1319 MEMB     29       DPPC     H5Y      HAL2             0.09         1.008       0
      1320 MEMB     29       DPPC     C36      CTL2            -0.18        12.011       0
      1321 MEMB     29       DPPC     H6X      HAL2             0.09         1.008       0
      1322 MEMB     29       DPPC     H6Y      HAL2             0.09         1.008       0
      1323 MEMB     29       DPPC     C37      CTL2            -0.18        12.011       0
      1324 MEMB     29       DPPC     H7X      HAL2             0.09         1.008       0
      1325 MEMB     29       DPPC     H7Y      HAL2             0.09         1.008       0
      1326 MEMB     29       DPPC     C38      CTL2            -0.18        12.011       0
      1327 MEMB     29       DPPC     H8X      HAL2             0.09         1.008       0
      1328 MEMB     29       DPPC     H8Y      HAL2             0.09         1.008       0
      1329 MEMB     29       DPPC     C39      CTL2            -0.18        12.011       0
      1330 MEMB     29       DPPC     H9X      HAL2             0.09         1.008       0
      1331 MEMB     29       DPPC     H9Y      HAL2             0.09         1.008       0
      1332 MEMB     29       DPPC     C310     CTL2            -0.18        12.011       0
      1333 MEMB     29       DPPC     H10X     HAL2             0.09         1.008       0
      1334 MEMB     29       DPPC     H10Y     HAL2             0.09         1.008       0
      1335 MEMB     29       DPPC     C311     CTL2            -0.18        12.011       0
      1336 MEMB     29       DPPC     H11X     HAL2             0.09         1.008       0
      1337 MEMB     29       DPPC     H11Y     HAL2             0.09         1.008       0
      1338 MEMB     29       DPPC     C312     CTL2            -0.18        12.011       0
      1339 MEMB     29       DPPC     H12X     HAL2             0.09         1.008       0
      1340 MEMB     29       DPPC     H12Y     HAL2             0.09         1.008       0
      1341 MEMB     29       DPPC     C313     CTL2            -0.18        12.011       0
      1342 MEMB     29       DPPC     H13X     HAL2             0.09         1.008       0
      1343 MEMB     29       DPPC     H13Y     HAL2             0.09         1.008       0
      1344 MEMB     29       DPPC     C314     CTL2            -0.18        12.011       0
      1345 MEMB     29       DPPC     H14X     HAL2             0.09         1.008       0
      1346 MEMB     29       DPPC     H14Y     HAL2             0.09         1.008       0
      1347 MEMB     29       DPPC     C315     CTL2            -0.18        12.011       0
      1348 MEMB     29       DPPC     H15X     HAL2             0.09         1.008       0
      1349 MEMB     29       DPPC     H15Y     HAL2             0.09         1.008       0
      1350 MEMB     29       DPPC     C316     CTL3            -0.27        12.011       0
      1351 MEMB     29       DPPC     H16X     HAL3             0.09         1.008       0
      1352 MEMB     29       DPPC     H16Y     HAL3             0.09         1.008       0
      1353 MEMB     29       DPPC     H16Z     HAL3             0.09         1.008       0
      1354 MEMB     30       CHL1     C3       CRL1             0.14        12.011       0
      1355 MEMB     30       CHL1     H3       HGA1             0.09         1.008       0
      1356 MEMB     30       CHL1     O3       OHL             -0.66       15.9994       0
      1357 MEMB     30       CHL1     H3'      HOL              0.43         1.008       0
      1358 MEMB     30       CHL1     C4       CRL2            -0.18        12.011       0
      1359 MEMB     30       CHL1     H4A      HGA2             0.09         1.008       0
      1360 MEMB     30       CHL1     H4B      HGA2             0.09         1.008       0
      1361 MEMB     30       CHL1     C5       CEL1                0        12.011       0
      1362 MEMB     30       CHL1     C6       CEL1            -0.15        12.011       0
      1363 MEMB     30       CHL1     H6       HEL1             0.15         1.008       0
      1364 MEMB     30       CHL1     C7       CRL2            -0.18        12.011       0
      1365 MEMB     30       CHL1     H7A      HGA2             0.09         1.008       0
      1366 MEMB     30       CHL1     H7B      HGA2             0.09         1.008       0
      1367 MEMB     30       CHL1     C8       CRL1            -0.09        12.011       0
      1368 MEMB     30       CHL1     H8       HGA1             0.09         1.008       0
      1369 MEMB     30       CHL1     C14      CRL1            -0.09        12.011       0
      1370 MEMB     30       CHL1     H14      HGA1             0.09         1.008       0
      1371 MEMB     30       CHL1     C15      CRL2            -0.18        12.011       0
      1372 MEMB     30       CHL1     H15A     HGA2             0.09         1.008       0
      1373 MEMB     30       CHL1     H15B     HGA2             0.09         1.008       0
      1374 MEMB     30       CHL1     C16      CRL2            -0.18        12.011       0
      1375 MEMB     30       CHL1     H16A     HGA2             0.09         1.008       0
      1376 MEMB     30       CHL1     H16B     HGA2             0.09         1.008       0
      1377 MEMB     30       CHL1     C17      CRL1            -0.09        12.011       0
      1378 MEMB     30       CHL1     H17      HGA1             0.09         1.008       0
      1379 MEMB     30       CHL1     C13      CRL1                0        12.011       0
      1380 MEMB     30       CHL1     C18      CTL3            -0.27        12.011       0
      1381 MEMB     30       CHL1     H18A     HAL3             0.09         1.008       0
      1382 MEMB     30       CHL1     H18B     HAL3             0.09         1.008       0
      1383 MEMB     30       CHL1     H18C     HAL3             0.09         1.008       0
      1384 MEMB     30       CHL1     C12      CRL2            -0.18        12.011       0
      1385 MEMB     30       CHL1     H12A     HGA2             0.09         1.008       0
      1386 MEMB     30       CHL1     H12B     HGA2             0.09         1.008       0
      1387 MEMB     30       CHL1     C11      CRL2            -0.18        12.011       0
      1388 MEMB     30       CHL1     H11A     HGA2             0.09         1.008       0
      1389 MEMB     30       CHL1     H11B     HGA2             0.09         1.008       0
      1390 MEMB     30       CHL1     C9       CRL1            -0.09        12.011       0
      1391 MEMB     30       CHL1     H9       HGA1             0.09         1.008       0
      1392 MEMB     30       CHL1     C10      CRL1                0        12.011       0
      1393 MEMB     30       CHL1     C19      CTL3            -0.27        12.011       0
      1394 MEMB     30       CHL1     H19A     HAL3             0.09         1.008       0
      1395 MEMB     30       CHL1     H19B     HAL3             0.09         1.008       0
      1396 MEMB     30       CHL1     H19C     HAL3             0.09         1.008       0
      1397 MEMB     30       CHL1     C1       CRL2            -0.18        12.011       0
      1398 MEMB     30       CHL1     H1A      HGA2             0.09         1.008       0
      1399 MEMB     30       CHL1     H1B      HGA2             0.09         1.008       0
      1400 MEMB     30       CHL1     C2       CRL2            -0.18        12.011       0
      1401 MEMB     30       CHL1     H2A      HGA2             0.09         1.008       0
      1402 MEMB     30       CHL1     H2B      HGA2             0.09         1.008       0
      1403 MEMB     30       CHL1     C20      CTL1            -0.09        12.011       0
      1404 MEMB     30       CHL1     H20      HAL1             0.09         1.008       0
      1405 MEMB     30       CHL1     C21      CTL3            -0.27        12.011       0
      1406 MEMB     30       CHL1     H21A     HAL3             0.09         1.008       0
      1407 MEMB     30       CHL1     H21B     HAL3             0.09         1.008       0
      1408 MEMB     30       CHL1     H21C     HAL3             0.09         1.008       0
      1409 MEMB     30       CHL1     C22      CTL2            -0.18        12.011       0
      1410 MEMB     30       CHL1     H22A     HAL2             0.09         1.008       0
      1411 MEMB     30       CHL1     H22B     HAL2             0.09         1.008       0
      1412 MEMB     30       CHL1     C23      CTL2            -0.18        12.011       0
      1413 MEMB     30       CHL1     H23A     HAL2             0.09         1.008       0
      1414 MEMB     30       CHL1     H23B     HAL2             0.09         1.008       0
      1415 MEMB     30       CHL1     C24      CTL2            -0.18        12.011       0
      1416 MEMB     30       CHL1     H24A     HAL2             0.09         1.008       0
      1417 MEMB     30       CHL1     H24B     HAL2             0.09         1.008       0
      1418 MEMB     30       CHL1     C25      CTL1            -0.09        12.011       0
      1419 MEMB     30       CHL1     H25      HAL1             0.09         1.008       0
      1420 MEMB     30       CHL1     C26      CTL3            -0.27        12.011       0
      1421 MEMB     30       CHL1     H26A     HAL3             0.09         1.008       0
      1422 MEMB     30       CHL1     H26B     HAL3             0.09         1.008       0
      1423 MEMB     30       CHL1     H26C     HAL3             0.09         1.008       0
      1424 MEMB     30       CHL1     C27      CTL3            -0.27        12.011       0
      1425 MEMB     30       CHL1     H27A     HAL3             0.09         1.008       0
      1426 MEMB     30       CHL1     H27B     HAL3             0.09         1.008       0
      1427 MEMB     30       CHL1     H27C     HAL3             0.09         1.008       0
      1428 MEMB     31       PSM      N        NTL              -0.6        14.007       0
      1429 MEMB     31       PSM      C15      CTL5            -0.35        12.011       0
      1430 MEMB     31       PSM      H15A     HL               0.25         1.008       0
      1431 MEMB     31       PSM      H15B     HL               0.25         1.008       0
      1432 MEMB     31       PSM      H15C     HL               0.25         1.008       0
      1433 MEMB     31       PSM      C14      CTL5            -0.35        12.011       0
      1434 MEMB     31       PSM      H14A     HL               0.25         1.008       0
      1435 MEMB     31       PSM      H14B     HL               0.25         1.008       0
      1436 MEMB     31       PSM      H14C     HL               0.25         1.008       0
      1437 MEMB     31       PSM      C13      CTL5            -0.35        12.011       0
      1438 MEMB     31       PSM      H13A     HL               0.25         1.008       0
      1439 MEMB     31       PSM      H13B     HL               0.25         1.008       0
      1440 MEMB     31       PSM      H13C     HL               0.25         1.008       0
      1441 MEMB     31       PSM      C12      CTL2             -0.1        12.011       0
      1442 MEMB     31       PSM      H12A     HL               0.25         1.008       0
      1443 MEMB     31       PSM      H12B     HL               0.25         1.008       0
      1444 MEMB     31       PSM      C11      CTL2            -0.08        12.011       0
      1445 MEMB     31       PSM      H11A     HAL2             0.09         1.008       0
      1446 MEMB     31       PSM      H11B     HAL2             0.09         1.008       0
      1447 MEMB     31       PSM      P        PL                1.5        30.974       0
      1448 MEMB     31       PSM      O13      O2L             -0.78       15.9994       0
      1449 MEMB     31       PSM      O14      O2L             -0.78       15.9994       0
      1450 MEMB     31       PSM      O11      OSLP            -0.57       15.9994       0
      1451 MEMB     31       PSM      O12      OSLP            -0.57       15.9994       0
      1452 MEMB     31       PSM      C1S      CTL2            -0.08        12.011       0
      1453 MEMB     31       PSM      H1S      HAL2             0.09         1.008       0
      1454 MEMB     31       PSM      H1T      HAL2             0.09         1.008       0
      1455 MEMB     31       PSM      NF       NHL              -0.7        14.007       0
      1456 MEMB     31       PSM      HNF      H                0.35         1.008       0
      1457 MEMB     31       PSM      C2S      CTL1              0.3        12.011       0
      1458 MEMB     31       PSM      H2S      HAL1             0.05         1.008       0
      1459 MEMB     31       PSM      C3S      CTO1              0.5        12.011       0
      1460 MEMB     31       PSM      H3S      HAL1            -0.11         1.008       0
      1461 MEMB     31       PSM      O3       OHL             -0.69       15.9994       0
      1462 MEMB     31       PSM      HO3      HOL               0.3         1.008       0
      1463 MEMB     31       PSM      C4S      CEL3            -0.15        12.011       0
      1464 MEMB     31       PSM      H4S      HEL1             0.15         1.008       0
      1465 MEMB     31       PSM      C5S      CEL3            -0.15        12.011       0
      1466 MEMB     31       PSM      H5S      HEL1             0.15         1.008       0
      1467 MEMB     31       PSM      C6S      CTL2            -0.18        12.011       0
      1468 MEMB     31       PSM      H6S      HAL2             0.09         1.008       0
      1469 MEMB     31       PSM      H6T      HAL2             0.09         1.008       0
      1470 MEMB     31       PSM      C7S      CTL2            -0.18        12.011       0
      1471 MEMB     31       PSM      H7S      HAL2             0.09         1.008       0
      1472 MEMB     31       PSM      H7T      HAL2             0.09         1.008       0
      1473 MEMB     31       PSM      C8S      CTL2            -0.18        12.011       0
      1474 MEMB     31       PSM      H8S      HAL2             0.09         1.008       0
      1475 MEMB     31       PSM      H8T      HAL2             0.09         1.008       0
      1476 MEMB     31       PSM      C9S      CTL2            -0.18        12.011       0
      1477 MEMB     31       PSM      H9S      HAL2             0.09         1.008       0
      1478 MEMB     31       PSM      H9T      HAL2             0.09         1.008       0
      1479 MEMB     31       PSM      C10S     CTL2            -0.18        12.011       0
      1480 MEMB     31       PSM      H10S     HAL2             0.09         1.008       0
      1481 MEMB     31       PSM      H10T     HAL2             0.09         1.008       0
      1482 MEMB     31       PSM      C11S     CTL2            -0.18        12.011       0
      1483 MEMB     31       PSM      H11S     HAL2             0.09         1.008       0
      1484 MEMB     31       PSM      H11T     HAL2             0.09         1.008       0
      1485 MEMB     31       PSM      C12S     CTL2            -0.18        12.011       0
      1486 MEMB     31       PSM      H12S     HAL2             0.09         1.008       0
      1487 MEMB     31       PSM      H12T     HAL2             0.09         1.008       0
      1488 MEMB     31       PSM      C13S     CTL2            -0.18        12.011       0
      1489 MEMB     31       PSM      H13S     HAL2             0.09         1.008       0
      1490 MEMB     31       PSM      H13T     HAL2             0.09         1.008       0
      1491 MEMB     31       PSM      C14S     CTL2            -0.18        12.011       0
      1492 MEMB     31       PSM      H14S     HAL2             0.09         1.008       0
      1493 MEMB     31       PSM      H14T     HAL2             0.09         1.008       0
      1494 MEMB     31       PSM      C15S     CTL2            -0.18        12.011       0
      1495 MEMB     31       PSM      H15S     HAL2             0.09         1.008       0
      1496 MEMB     31       PSM      H15T     HAL2             0.09         1.008       0
      1497 MEMB     31       PSM      C16S     CTL2            -0.18        12.011       0
      1498 MEMB     31       PSM      H16S     HAL2             0.09         1.008       0
      1499 MEMB     31       PSM      H16T     HAL2             0.09         1.008       0
      1500 MEMB     31       PSM      C17S     CTL2            -0.18        12.011       0
      1501 MEMB     31       PSM      H17S     HAL2             0.09         1.008       0
      1502 MEMB     31       PSM      H17T     HAL2             0.09         1.008       0
      1503 MEMB     31       PSM      C18S     CTL3            -0.27        12.011       0
      1504 MEMB     31       PSM      H18S     HAL3             0.09         1.008       0
      1505 MEMB     31       PSM      H18T     HAL3             0.09         1.008       0
      1506 MEMB     31       PSM      H18U     HAL3             0.09         1.008       0
      1507 MEMB     31       PSM      C1F      C                0.55        12.011       0
      1508 MEMB     31       PSM      OF       O                -0.6       15.9994       0
      1509 MEMB     31       PSM      C2F      CTL2            -0.07        12.011       0
      1510 MEMB     31       PSM      H2F      HAL2             0.06         1.008       0
      1511 MEMB     31       PSM      H2G      HAL2             0.06         1.008       0
      1512 MEMB     31       PSM      C3F      CTL2            -0.18        12.011       0
      1513 MEMB     31       PSM      H3F      HAL2             0.09         1.008       0
      1514 MEMB     31       PSM      H3G      HAL2             0.09         1.008       0
      1515 MEMB     31       PSM      C4F      CTL2            -0.18        12.011       0
      1516 MEMB     31       PSM      H4F      HAL2             0.09         1.008       0
      1517 MEMB     31       PSM      H4G      HAL2             0.09         1.008       0
      1518 MEMB     31       PSM      C5F      CTL2            -0.18        12.011       0
      1519 MEMB     31       PSM      H5F      HAL2             0.09         1.008       0
      1520 MEMB     31       PSM      H5G      HAL2             0.09         1.008       0
      1521 MEMB     31       PSM      C6F      CTL2            -0.18        12.011       0
      1522 MEMB     31       PSM      H6F      HAL2             0.09         1.008       0
      1523 MEMB     31       PSM      H6G      HAL2             0.09         1.008       0
      1524 MEMB     31       PSM      C7F      CTL2            -0.18        12.011       0
      1525 MEMB     31       PSM      H7F      HAL2             0.09         1.008       0
      1526 MEMB     31       PSM      H7G      HAL2             0.09         1.008       0
      1527 MEMB     31       PSM      C8F      CTL2            -0.18        12.011       0
      1528 MEMB     31       PSM      H8F      HAL2             0.09         1.008       0
      1529 MEMB     31       PSM      H8G      HAL2             0.09         1.008       0
      1530 MEMB     31       PSM      C9F      CTL2            -0.18        12.011       0
      1531 MEMB     31       PSM      H9F      HAL2             0.09         1.008       0
      1532 MEMB     31       PSM      H9G      HAL2             0.09         1.008       0
      1533 MEMB     31       PSM      C10F     CTL2            -0.18        12.011       0
      1534 MEMB     31       PSM      H10F     HAL2             0.09         1.008       0
      1535 MEMB     31       PSM      H10G     HAL2             0.09         1.008       0
      1536 MEMB     31       PSM      C11F     CTL2            -0.18        12.011       0
      1537 MEMB     31       PSM      H11F     HAL2             0.09         1.008       0
      1538 MEMB     31       PSM      H11G     HAL2             0.09         1.008       0
      1539 MEMB     31       PSM      C12F     CTL2            -0.18        12.011       0
      1540 MEMB     31       PSM      H12F     HAL2             0.09         1.008       0
      1541 MEMB     31       PSM      H12G     HAL2             0.09         1.008       0
      1542 MEMB     31       PSM      C13F     CTL2            -0.18        12.011       0
      1543 MEMB     31       PSM      H13F     HAL2             0.09         1.008       0
      1544 MEMB     31       PSM      H13G     HAL2             0.09         1.008       0
      1545 MEMB     31       PSM      C14F     CTL2            -0.18        12.011       0
      1546 MEMB     31       PSM      H14F     HAL2             0.09         1.008       0
      1547 MEMB     31       PSM      H14G     HAL2             0.09         1.008       0
      1548 MEMB     31       PSM      C15F     CTL2            -0.18        12.011       0
      1549 MEMB     31       PSM      H15F     HAL2             0.09         1.008       0
      1550 MEMB     31       PSM      H15G     HAL2             0.09         1.008       0
      1551 MEMB     31       PSM      C16F     CTL3            -0.27        12.011       0
      1552 MEMB     31       PSM      H16F     HAL3             0.09         1.008       0
      1553 MEMB     31       PSM      H16G     HAL3             0.09         1.008       0
      1554 MEMB     31       PSM      H16H     HAL3             0.09         1.008       0
      1555 MEMB     34       CHL1     C3       CRL1             0.14        12.011       0
      1556 MEMB     34       CHL1     H3       HGA1             0.09         1.008       0
      1557 MEMB     34       CHL1     O3       OHL             -0.66       15.9994       0
      1558 MEMB     34       CHL1     H3'      HOL              0.43         1.008       0
      1559 MEMB     34       CHL1     C4       CRL2            -0.18        12.011       0
      1560 MEMB     34       CHL1     H4A      HGA2             0.09         1.008       0
      1561 MEMB     34       CHL1     H4B      HGA2             0.09         1.008       0
      1562 MEMB     34       CHL1     C5       CEL1                0        12.011       0
      1563 MEMB     34       CHL1     C6       CEL1            -0.15        12.011       0
      1564 MEMB     34       CHL1     H6       HEL1             0.15         1.008       0
      1565 MEMB     34       CHL1     C7       CRL2            -0.18        12.011       0
      1566 MEMB     34       CHL1     H7A      HGA2             0.09         1.008       0
      1567 MEMB     34       CHL1     H7B      HGA2             0.09         1.008       0
      1568 MEMB     34       CHL1     C8       CRL1            -0.09        12.011       0
      1569 MEMB     34       CHL1     H8       HGA1             0.09         1.008       0
      1570 MEMB     34       CHL1     C14      CRL1            -0.09        12.011       0
      1571 MEMB     34       CHL1     H14      HGA1             0.09         1.008       0
      1572 MEMB     34       CHL1     C15      CRL2            -0.18        12.011       0
      1573 MEMB     34       CHL1     H15A     HGA2             0.09         1.008       0
      1574 MEMB     34       CHL1     H15B     HGA2             0.09         1.008       0
      1575 MEMB     34       CHL1     C16      CRL2            -0.18        12.011       0
      1576 MEMB     34       CHL1     H16A     HGA2             0.09         1.008       0
      1577 MEMB     34       CHL1     H16B     HGA2             0.09         1.008       0
      1578 MEMB     34       CHL1     C17      CRL1            -0.09        12.011       0
      1579 MEMB     34       CHL1     H17      HGA1             0.09         1.008       0
      1580 MEMB     34       CHL1     C13      CRL1                0        12.011       0
      1581 MEMB     34       CHL1     C18      CTL3            -0.27        12.011       0
      1582 MEMB     34       CHL1     H18A     HAL3             0.09         1.008       0
      1583 MEMB     34       CHL1     H18B     HAL3             0.09         1.008       0
      1584 MEMB     34       CHL1     H18C     HAL3             0.09         1.008       0
      1585 MEMB     34       CHL1     C12      CRL2            -0.18        12.011       0
      1586 MEMB     34       CHL1     H12A     HGA2             0.09         1.008       0
      1587 MEMB     34       CHL1     H12B     HGA2             0.09         1.008       0
      1588 MEMB     34       CHL1     C11      CRL2            -0.18        12.011       0
      1589 MEMB     34       CHL1     H11A     HGA2             0.09         1.008       0
      1590 MEMB     34       CHL1     H11B     HGA2             0.09         1.008       0
      1591 MEMB     34       CHL1     C9       CRL1            -0.09        12.011       0
      1592 MEMB     34       CHL1     H9       HGA1             0.09         1.008       0
      1593 MEMB     34       CHL1     C10      CRL1                0        12.011       0
      1594 MEMB     34       CHL1     C19      CTL3            -0.27        12.011       0
      1595 MEMB     34       CHL1     H19A     HAL3             0.09         1.008       0
      1596 MEMB     34       CHL1     H19B     HAL3             0.09         1.008       0
      1597 MEMB     34       CHL1     H19C     HAL3             0.09         1.008       0
      1598 MEMB     34       CHL1     C1       CRL2            -0.18        12.011       0
      1599 MEMB     34       CHL1     H1A      HGA2             0.09         1.008       0
      1600 MEMB     34       CHL1     H1B      HGA2             0.09         1.008       0
      1601 MEMB     34       CHL1     C2       CRL2            -0.18        12.011       0
      1602 MEMB     34       CHL1     H2A      HGA2             0.09         1.008       0
      1603 MEMB     34       CHL1     H2B      HGA2             0.09         1.008       0
      1604 MEMB     34       CHL1     C20      CTL1            -0.09        12.011       0
      1605 MEMB     34       CHL1     H20      HAL1             0.09         1.008       0
      1606 MEMB     34       CHL1     C21      CTL3            -0.27        12.011       0
      1607 MEMB     34       CHL1     H21A     HAL3             0.09         1.008       0
      1608 MEMB     34       CHL1     H21B     HAL3             0.09         1.008       0
      1609 MEMB     34       CHL1     H21C     HAL3             0.09         1.008       0
      1610 MEMB     34       CHL1     C22      CTL2            -0.18        12.011       0
      1611 MEMB     34       CHL1     H22A     HAL2             0.09         1.008       0
      1612 MEMB     34       CHL1     H22B     HAL2             0.09         1.008       0
      1613 MEMB     34       CHL1     C23      CTL2            -0.18        12.011       0
      1614 MEMB     34       CHL1     H23A     HAL2             0.09         1.008       0
      1615 MEMB     34       CHL1     H23B     HAL2             0.09         1.008       0
      1616 MEMB     34       CHL1     C24      CTL2            -0.18        12.011       0
      1617 MEMB     34       CHL1     H24A     HAL2             0.09         1.008       0
      1618 MEMB     34       CHL1     H24B     HAL2             0.09         1.008       0
      1619 MEMB     34       CHL1     C25      CTL1            -0.09        12.011       0
      1620 MEMB     34       CHL1     H25      HAL1             0.09         1.008       0
      1621 MEMB     34       CHL1     C26      CTL3            -0.27        12.011       0
      1622 MEMB     34       CHL1     H26A     HAL3             0.09         1.008       0
      1623 MEMB     34       CHL1     H26B     HAL3             0.09         1.008       0
      1624 MEMB     34       CHL1     H26C     HAL3             0.09         1.008       0
      1625 MEMB     34       CHL1     C27      CTL3            -0.27        12.011       0
      1626 MEMB     34       CHL1     H27A     HAL3             0.09         1.008       0
      1627 MEMB     34       CHL1     H27B     HAL3             0.09         1.008       0
      1628 MEMB     34       CHL1     H27C     HAL3             0.09         1.008       0
      1629 MEMB     35       CHL1     C3       CRL1             0.14        12.011       0
      1630 MEMB     35       CHL1     H3       HGA1             0.09         1.008       0
      1631 MEMB     35       CHL1     O3       OHL             -0.66       15.9994       0
      1632 MEMB     35       CHL1     H3'      HOL              0.43         1.008       0
      1633 MEMB     35       CHL1     C4       CRL2            -0.18        12.011       0
      1634 MEMB     35       CHL1     H4A      HGA2             0.09         1.008       0
      1635 MEMB     35       CHL1     H4B      HGA2             0.09         1.008       0
      1636 MEMB     35       CHL1     C5       CEL1                0        12.011       0
      1637 MEMB     35       CHL1     C6       CEL1            -0.15        12.011       0
      1638 MEMB     35       CHL1     H6       HEL1             0.15         1.008       0
      1639 MEMB     35       CHL1     C7       CRL2            -0.18        12.011       0
      1640 MEMB     35       CHL1     H7A      HGA2             0.09         1.008       0
      1641 MEMB     35       CHL1     H7B      HGA2             0.09         1.008       0
      1642 MEMB     35       CHL1     C8       CRL1            -0.09        12.011       0
      1643 MEMB     35       CHL1     H8       HGA1             0.09         1.008       0
      1644 MEMB     35       CHL1     C14      CRL1            -0.09        12.011       0
      1645 MEMB     35       CHL1     H14      HGA1             0.09         1.008       0
      1646 MEMB     35       CHL1     C15      CRL2            -0.18        12.011       0
      1647 MEMB     35       CHL1     H15A     HGA2             0.09         1.008       0
      1648 MEMB     35       CHL1     H15B     HGA2             0.09         1.008       0
      1649 MEMB     35       CHL1     C16      CRL2            -0.18        12.011       0
      1650 MEMB     35       CHL1     H16A     HGA2             0.09         1.008       0
      1651 MEMB     35       CHL1     H16B     HGA2             0.09         1.008       0
      1652 MEMB     35       CHL1     C17      CRL1            -0.09        12.011       0
      1653 MEMB     35       CHL1     H17      HGA1             0.09         1.008       0
      1654 MEMB     35       CHL1     C13      CRL1                0        12.011       0
      1655 MEMB     35       CHL1     C18      CTL3            -0.27        12.011       0
      1656 MEMB     35       CHL1     H18A     HAL3             0.09         1.008       0
      1657 MEMB     35       CHL1     H18B     HAL3             0.09         1.008       0
      1658 MEMB     35       CHL1     H18C     HAL3             0.09         1.008       0
      1659 MEMB     35       CHL1     C12      CRL2            -0.18        12.011       0
      1660 MEMB     35       CHL1     H12A     HGA2             0.09         1.008       0
      1661 MEMB     35       CHL1     H12B     HGA2             0.09         1.008       0
      1662 MEMB     35       CHL1     C11      CRL2            -0.18        12.011       0
      1663 MEMB     35       CHL1     H11A     HGA2             0.09         1.008       0
      1664 MEMB     35       CHL1     H11B     HGA2             0.09         1.008       0
      1665 MEMB     35       CHL1     C9       CRL1            -0.09        12.011       0
      1666 MEMB     35       CHL1     H9       HGA1             0.09         1.008       0
      1667 MEMB     35       CHL1     C10      CRL1                0        12.011       0
      1668 MEMB     35       CHL1     C19      CTL3            -0.27        12.011       0
      1669 MEMB     35       CHL1     H19A     HAL3             0.09         1.008       0
      1670 MEMB     35       CHL1     H19B     HAL3             0.09         1.008       0
      1671 MEMB     35       CHL1     H19C     HAL3             0.09         1.008       0
      1672 MEMB     35       CHL1     C1       CRL2            -0.18        12.011       0
      1673 MEMB     35       CHL1     H1A      HGA2             0.09         1.008       0
      1674 MEMB     35       CHL1     H1B      HGA2             0.09         1.008       0
      1675 MEMB     35       CHL1     C2       CRL2            -0.18        12.011       0
      1676 MEMB     35       CHL1     H2A      HGA2             0.09         1.008       0
      1677 MEMB     35       CHL1     H2B      HGA2             0.09         1.008       0
      1678 MEMB     35       CHL1     C20      CTL1            -0.09        12.011       0
      1679 MEMB     35       CHL1     H20      HAL1             0.09         1.008       0
      1680 MEMB     35       CHL1     C21      CTL3            -0.27        12.011       0
      1681 MEMB     35       CHL1     H21A     HAL3             0.09         1.008       0
      1682 MEMB     35       CHL1     H21B     HAL3             0.09         1.008       0
      1683 MEMB     35       CHL1     H21C     HAL3             0.09         1.008       0
      1684 MEMB     35       CHL1     C22      CTL2            -0.18        12.011       0
      1685 MEMB     35       CHL1     H22A     HAL2             0.09         1.008       0
      1686 MEMB     35       CHL1     H22B     HAL2             0.09         1.008       0
      1687 MEMB     35       CHL1     C23      CTL2            -0.18        12.011       0
      1688 MEMB     35       CHL1     H23A     HAL2             0.09         1.008       0
      1689 MEMB     35       CHL1     H23B     HAL2             0.09         1.008       0
      1690 MEMB     35       CHL1     C24      CTL2            -0.18        12.011       0
      1691 MEMB     35       CHL1     H24A     HAL2             0.09         1.008       0
      1692 MEMB     35       CHL1     H24B     HAL2             0.09         1.008       0
      1693 MEMB     35       CHL1     C25      CTL1            -0.09        12.011       0
      1694 MEMB     35       CHL1     H25      HAL1             0.09         1.008       0
      1695 MEMB     35       CHL1     C26      CTL3            -0.27        12.011       0
      1696 MEMB     35       CHL1     H26A     HAL3             0.09         1.008       0
      1697 MEMB     35       CHL1     H26B     HAL3             0.09         1.008       0
      1698 MEMB     35       CHL1     H26C     HAL3             0.09         1.008       0
      1699 MEMB     35       CHL1     C27      CTL3            -0.27        12.011       0
      1700 MEMB     35       CHL1     H27A     HAL3             0.09         1.008       0
      1701 MEMB     35       CHL1     H27B     HAL3             0.09         1.008       0
      1702 MEMB     35       CHL1     H27C     HAL3             0.09         1.008       0
      1703 MEMB     36       PSM      N        NTL              -0.6        14.007       0
      1704 MEMB     36       PSM      C15      CTL5            -0.35        12.011       0
      1705 MEMB     36       PSM      H15A     HL               0.25         1.008       0
      1706 MEMB     36       PSM      H15B     HL               0.25         1.008       0
      1707 MEMB     36       PSM      H15C     HL               0.25         1.008       0
      1708 MEMB     36       PSM      C14      CTL5            -0.35        12.011       0
      1709 MEMB     36       PSM      H14A     HL               0.25         1.008       0
      1710 MEMB     36       PSM      H14B     HL               0.25         1.008       0
      1711 MEMB     36       PSM      H14C     HL               0.25         1.008       0
      1712 MEMB     36       PSM      C13      CTL5            -0.35        12.011       0
      1713 MEMB     36       PSM      H13A     HL               0.25         1.008       0
      1714 MEMB     36       PSM      H13B     HL               0.25         1.008       0
      1715 MEMB     36       PSM      H13C     HL               0.25         1.008       0
      1716 MEMB     36       PSM      C12      CTL2             -0.1        12.011       0
      1717 MEMB     36       PSM      H12A     HL               0.25         1.008       0
      1718 MEMB     36       PSM      H12B     HL               0.25         1.008       0
      1719 MEMB     36       PSM      C11      CTL2            -0.08        12.011       0
      1720 MEMB     36       PSM      H11A     HAL2             0.09         1.008       0
      1721 MEMB     36       PSM      H11B     HAL2             0.09         1.008       0
      1722 MEMB     36       PSM      P        PL                1.5        30.974       0
      1723 MEMB     36       PSM      O13      O2L             -0.78       15.9994       0
      1724 MEMB     36       PSM      O14      O2L             -0.78       15.9994       0
      1725 MEMB     36       PSM      O11      OSLP            -0.57       15.9994       0
      1726 MEMB     36       PSM      O12      OSLP            -0.57       15.9994       0
      1727 MEMB     36       PSM      C1S      CTL2            -0.08        12.011       0
      1728 MEMB     36       PSM      H1S      HAL2             0.09         1.008       0
      1729 MEMB     36       PSM      H1T      HAL2             0.09         1.008       0
      1730 MEMB     36       PSM      NF       NHL              -0.7        14.007       0
      1731 MEMB     36       PSM      HNF      H                0.35         1.008       0
      1732 MEMB     36       PSM      C2S      CTL1              0.3        12.011       0
      1733 MEMB     36       PSM      H2S      HAL1             0.05         1.008       0
      1734 MEMB     36       PSM      C3S      CTO1              0.5        12.011       0
      1735 MEMB     36       PSM      H3S      HAL1            -0.11         1.008       0
      1736 MEMB     36       PSM      O3       OHL             -0.69       15.9994       0
      1737 MEMB     36       PSM      HO3      HOL               0.3         1.008       0
      1738 MEMB     36       PSM      C4S      CEL3            -0.15        12.011       0
      1739 MEMB     36       PSM      H4S      HEL1             0.15         1.008       0
      1740 MEMB     36       PSM      C5S      CEL3            -0.15        12.011       0
      1741 MEMB     36       PSM      H5S      HEL1             0.15         1.008       0
      1742 MEMB     36       PSM      C6S      CTL2            -0.18        12.011       0
      1743 MEMB     36       PSM      H6S      HAL2             0.09         1.008       0
      1744 MEMB     36       PSM      H6T      HAL2             0.09         1.008       0
      1745 MEMB     36       PSM      C7S      CTL2            -0.18        12.011       0
      1746 MEMB     36       PSM      H7S      HAL2             0.09         1.008       0
      1747 MEMB     36       PSM      H7T      HAL2             0.09         1.008       0
      1748 MEMB     36       PSM      C8S      CTL2            -0.18        12.011       0
      1749 MEMB     36       PSM      H8S      HAL2             0.09         1.008       0
      1750 MEMB     36       PSM      H8T      HAL2             0.09         1.008       0
      1751 MEMB     36       PSM      C9S      CTL2            -0.18        12.011       0
      1752 MEMB     36       PSM      H9S      HAL2             0.09         1.008       0
      1753 MEMB     36       PSM      H9T      HAL2             0.09         1.008       0
      1754 MEMB     36       PSM      C10S     CTL2            -0.18        12.011       0
      1755 MEMB     36       PSM      H10S     HAL2             0.09         1.008       0
      1756 MEMB     36       PSM      H10T     HAL2             0.09         1.008       0
      1757 MEMB     36       PSM      C11S     CTL2            -0.18        12.011       0
      1758 MEMB     36       PSM      H11S     HAL2             0.09         1.008       0
      1759 MEMB     36       PSM      H11T     HAL2             0.09         1.008       0
      1760 MEMB     36       PSM      C12S     CTL2            -0.18        12.011       0
      1761 MEMB     36       PSM      H12S     HAL2             0.09         1.008       0
      1762 MEMB     36       PSM      H12T     HAL2             0.09         1.008       0
      1763 MEMB     36       PSM      C13S     CTL2            -0.18        12.011       0
      1764 MEMB     36       PSM      H13S     HAL2             0.09         1.008       0
      1765 MEMB     36       PSM      H13T     HAL2             0.09         1.008       0
      1766 MEMB     36       PSM      C14S     CTL2            -0.18        12.011       0
      1767 MEMB     36       PSM      H14S     HAL2             0.09         1.008       0
      1768 MEMB     36       PSM      H14T     HAL2             0.09         1.008       0
      1769 MEMB     36       PSM      C15S     CTL2            -0.18        12.011       0
      1770 MEMB     36       PSM      H15S     HAL2             0.09         1.008       0
      1771 MEMB     36       PSM      H15T     HAL2             0.09         1.008       0
      1772 MEMB     36       PSM      C16S     CTL2            -0.18        12.011       0
      1773 MEMB     36       PSM      H16S     HAL2             0.09         1.008       0
      1774 MEMB     36       PSM      H16T     HAL2             0.09         1.008       0
      1775 MEMB     36       PSM      C17S     CTL2            -0.18        12.011       0
      1776 MEMB     36       PSM      H17S     HAL2             0.09         1.008       0
      1777 MEMB     36       PSM      H17T     HAL2             0.09         1.008       0
      1778 MEMB     36       PSM      C18S     CTL3            -0.27        12.011       0
      1779 MEMB     36       PSM      H18S     HAL3             0.09         1.008       0
      1780 MEMB     36       PSM      H18T     HAL3             0.09         1.008       0
      1781 MEMB     36       PSM      H18U     HAL3             0.09         1.008       0
      1782 MEMB     36       PSM      C1F      C                0.55        12.011       0
      1783 MEMB     36       PSM      OF       O                -0.6       15.9994       0
      1784 MEMB     36       PSM      C2F      CTL2            -0.07        12.011       0
      1785 MEMB     36       PSM      H2F      HAL2             0.06         1.008       0
      1786 MEMB     36       PSM      H2G      HAL2             0.06         1.008       0
      1787 MEMB     36       PSM      C3F      CTL2            -0.18        12.011       0
      1788 MEMB     36       PSM      H3F      HAL2             0.09         1.008       0
      1789 MEMB     36       PSM      H3G      HAL2             0.09         1.008       0
      1790 MEMB     36       PSM      C4F      CTL2            -0.18        12.011       0
      1791 MEMB     36       PSM      H4F      HAL2             0.09         1.008       0
      1792 MEMB     36       PSM      H4G      HAL2             0.09         1.008       0
      1793 MEMB     36       PSM      C5F      CTL2            -0.18        12.011       0
      1794 MEMB     36       PSM      H5F      HAL2             0.09         1.008       0
      1795 MEMB     36       PSM      H5G      HAL2             0.09         1.008       0
      1796 MEMB     36       PSM      C6F      CTL2            -0.18        12.011       0
      1797 MEMB     36       PSM      H6F      HAL2             0.09         1.008       0
      1798 MEMB     36       PSM      H6G      HAL2             0.09         1.008       0
      1799 MEMB     36       PSM      C7F      CTL2            -0.18        12.011       0
      1800 MEMB     36       PSM      H7F      HAL2             0.09         1.008       0
      1801 MEMB     36       PSM      H7G      HAL2             0.09         1.008       0
      1802 MEMB     36       PSM      C8F      CTL2            -0.18        12.011       0
      1803 MEMB     36       PSM      H8F      HAL2             0.09         1.008       0
      1804 MEMB     36       PSM      H8G      HAL2             0.09         1.008       0
      1805 MEMB     36       PSM      C9F      CTL2            -0.18        12.011       0
      1806 MEMB     36       PSM      H9F      HAL2             0.09         1.008       0
      1807 MEMB     36       PSM      H9G      HAL2             0.09         1.008       0
      1808 MEMB     36       PSM      C10F     CTL2            -0.18        12.011       0
      1809 MEMB     36       PSM      H10F     HAL2             0.09         1.008       0
      1810 MEMB     36       PSM      H10G     HAL2             0.09         1.008       0
      1811 MEMB     36       PSM      C11F     CTL2            -0.18        12.011       0
      1812 MEMB     36       PSM      H11F     HAL2             0.09         1.008       0
      1813 MEMB     36       PSM      H11G     HAL2             0.09         1.008       0
      1814 MEMB     36       PSM      C12F     CTL2            -0.18        12.011       0
      1815 MEMB     36       PSM      H12F     HAL2             0.09         1.008       0
      1816 MEMB     36       PSM      H12G     HAL2             0.09         1.008       0
      1817 MEMB     36       PSM      C13F     CTL2            -0.18        12.011       0
      1818 MEMB     36       PSM      H13F     HAL2             0.09         1.008       0
      1819 MEMB     36       PSM      H13G     HAL2             0.09         1.008       0
      1820 MEMB     36       PSM      C14F     CTL2            -0.18        12.011       0
      1821 MEMB     36       PSM      H14F     HAL2             0.09         1.008       0
      1822 MEMB     36       PSM      H14G     HAL2             0.09         1.008       0
      1823 MEMB     36       PSM      C15F     CTL2            -0.18        12.011       0
      1824 MEMB     36       PSM      H15F     HAL2             0.09         1.008       0
      1825 MEMB     36       PSM      H15G     HAL2             0.09         1.008       0
      1826 MEMB     36       PSM      C16F     CTL3            -0.27        12.011       0
      1827 MEMB     36       PSM      H16F     HAL3             0.09         1.008       0
      1828 MEMB     36       PSM      H16G     HAL3             0.09         1.008       0
      1829 MEMB     36       PSM      H16H     HAL3             0.09         1.008       0
      1830 MEMB     37       POPC     N        NTL              -0.6        14.007       0
      1831 MEMB     37       POPC     C12      CTL2             -0.1        12.011       0
      1832 MEMB     37       POPC     H12A     HL               0.25         1.008       0
      1833 MEMB     37       POPC     H12B     HL               0.25         1.008       0
      1834 MEMB     37       POPC     C13      CTL5            -0.35        12.011       0
      1835 MEMB     37       POPC     H13A     HL               0.25         1.008       0
      1836 MEMB     37       POPC     H13B     HL               0.25         1.008       0
      1837 MEMB     37       POPC     H13C     HL               0.25         1.008       0
      1838 MEMB     37       POPC     C14      CTL5            -0.35        12.011       0
      1839 MEMB     37       POPC     H14A     HL               0.25         1.008       0
      1840 MEMB     37       POPC     H14B     HL               0.25         1.008       0
      1841 MEMB     37       POPC     H14C     HL               0.25         1.008       0
      1842 MEMB     37       POPC     C15      CTL5            -0.35        12.011       0
      1843 MEMB     37       POPC     H15A     HL               0.25         1.008       0
      1844 MEMB     37       POPC     H15B     HL               0.25         1.008       0
      1845 MEMB     37       POPC     H15C     HL               0.25         1.008       0
      1846 MEMB     37       POPC     C11      CTL2            -0.08        12.011       0
      1847 MEMB     37       POPC     H11A     HAL2             0.09         1.008       0
      1848 MEMB     37       POPC     H11B     HAL2             0.09         1.008       0
      1849 MEMB     37       POPC     P        PL                1.5        30.974       0
      1850 MEMB     37       POPC     O13      O2L             -0.78       15.9994       0
      1851 MEMB     37       POPC     O14      O2L             -0.78       15.9994       0
      1852 MEMB     37       POPC     O12      OSLP            -0.57       15.9994       0
      1853 MEMB     37       POPC     O11      OSLP            -0.57       15.9994       0
      1854 MEMB     37       POPC     C1       CTL2            -0.08        12.011       0
      1855 MEMB     37       POPC     HA       HAL2             0.09         1.008       0
      1856 MEMB     37       POPC     HB       HAL2             0.09         1.008       0
      1857 MEMB     37       POPC     C2       CTL1             0.17        12.011       0
      1858 MEMB     37       POPC     HS       HAL1             0.09         1.008       0
      1859 MEMB     37       POPC     O21      OSL             -0.49       15.9994       0
      1860 MEMB     37       POPC     C21      CL                0.9        12.011       0
      1861 MEMB     37       POPC     O22      OBL             -0.63       15.9994       0
      1862 MEMB     37       POPC     C22      CTL2            -0.22        12.011       0
      1863 MEMB     37       POPC     H2R      HAL2             0.09         1.008       0
      1864 MEMB     37       POPC     H2S      HAL2             0.09         1.008       0
      1865 MEMB     37       POPC     C3       CTL2             0.08        12.011       0
      1866 MEMB     37       POPC     HX       HAL2             0.09         1.008       0
      1867 MEMB     37       POPC     HY       HAL2             0.09         1.008       0
      1868 MEMB     37       POPC     O31      OSL             -0.49       15.9994       0
      1869 MEMB     37       POPC     C31      CL                0.9        12.011       0
      1870 MEMB     37       POPC     O32      OBL             -0.63       15.9994       0
      1871 MEMB     37       POPC     C32      CTL2            -0.22        12.011       0
      1872 MEMB     37       POPC     H2X      HAL2             0.09         1.008       0
      1873 MEMB     37       POPC     H2Y      HAL2             0.09         1.008       0
      1874 MEMB     37       POPC     C23      CTL2            -0.18        12.011       0
      1875 MEMB     37       POPC     H3R      HAL2             0.09         1.008       0
      1876 MEMB     37       POPC     H3S      HAL2             0.09         1.008       0
      1877 MEMB     37       POPC     C24      CTL2            -0.18        12.011       0
      1878 MEMB     37       POPC     H4R      HAL2             0.09         1.008       0
      1879 MEMB     37       POPC     H4S      HAL2             0.09         1.008       0
      1880 MEMB     37       POPC     C25      CTL2            -0.18        12.011       0
      1881 MEMB     37       POPC     H5R      HAL2             0.09         1.008       0
      1882 MEMB     37       POPC     H5S      HAL2             0.09         1.008       0
      1883 MEMB     37       POPC     C26      CTL2            -0.18        12.011       0
      1884 MEMB     37       POPC     H6R      HAL2             0.09         1.008       0
      1885 MEMB     37       POPC     H6S      HAL2             0.09         1.008       0
      1886 MEMB     37       POPC     C27      CTL2            -0.18        12.011       0
      1887 MEMB     37       POPC     H7R      HAL2             0.09         1.008       0
      1888 MEMB     37       POPC     H7S      HAL2             0.09         1.008       0
      1889 MEMB     37       POPC     C28      CTL2            -0.18        12.011       0
      1890 MEMB     37       POPC     H8R      HAL2             0.09         1.008       0
      1891 MEMB     37       POPC     H8S      HAL2             0.09         1.008       0
      1892 MEMB     37       POPC     C29      CEL1            -0.15        12.011       0
      1893 MEMB     37       POPC     H91      HEL1             0.15         1.008       0
      1894 MEMB     37       POPC     C210     CEL1            -0.15        12.011       0
      1895 MEMB     37       POPC     H101     HEL1             0.15         1.008       0
      1896 MEMB     37       POPC     C211     CTL2            -0.18        12.011       0
      1897 MEMB     37       POPC     H11R     HAL2             0.09         1.008       0
      1898 MEMB     37       POPC     H11S     HAL2             0.09         1.008       0
      1899 MEMB     37       POPC     C212     CTL2            -0.18        12.011       0
      1900 MEMB     37       POPC     H12R     HAL2             0.09         1.008       0
      1901 MEMB     37       POPC     H12S     HAL2             0.09         1.008       0
      1902 MEMB     37       POPC     C213     CTL2            -0.18        12.011       0
      1903 MEMB     37       POPC     H13R     HAL2             0.09         1.008       0
      1904 MEMB     37       POPC     H13S     HAL2             0.09         1.008       0
      1905 MEMB     37       POPC     C214     CTL2            -0.18        12.011       0
      1906 MEMB     37       POPC     H14R     HAL2             0.09         1.008       0
      1907 MEMB     37       POPC     H14S     HAL2             0.09         1.008       0
      1908 MEMB     37       POPC     C215     CTL2            -0.18        12.011       0
      1909 MEMB     37       POPC     H15R     HAL2             0.09         1.008       0
      1910 MEMB     37       POPC     H15S     HAL2             0.09         1.008       0
      1911 MEMB     37       POPC     C216     CTL2            -0.18        12.011       0
      1912 MEMB     37       POPC     H16R     HAL2             0.09         1.008       0
      1913 MEMB     37       POPC     H16S     HAL2             0.09         1.008       0
      1914 MEMB     37       POPC     C217     CTL2            -0.18        12.011       0
      1915 MEMB     37       POPC     H17R     HAL2             0.09         1.008       0
      1916 MEMB     37       POPC     H17S     HAL2             0.09         1.008       0
      1917 MEMB     37       POPC     C218     CTL3            -0.27        12.011       0
      1918 MEMB     37       POPC     H18R     HAL3             0.09         1.008       0
      1919 MEMB     37       POPC     H18S     HAL3             0.09         1.008       0
      1920 MEMB     37       POPC     H18T     HAL3             0.09         1.008       0
      1921 MEMB     37       POPC     C33      CTL2            -0.18        12.011       0
      1922 MEMB     37       POPC     H3X      HAL2             0.09         1.008       0
      1923 MEMB     37       POPC     H3Y      HAL2             0.09         1.008       0
      1924 MEMB     37       POPC     C34      CTL2            -0.18        12.011       0
      1925 MEMB     37       POPC     H4X      HAL2             0.09         1.008       0
      1926 MEMB     37       POPC     H4Y      HAL2             0.09         1.008       0
      1927 MEMB     37       POPC     C35      CTL2            -0.18        12.011       0
      1928 MEMB     37       POPC     H5X      HAL2             0.09         1.008       0
      1929 MEMB     37       POPC     H5Y      HAL2             0.09         1.008       0
      1930 MEMB     37       POPC     C36      CTL2            -0.18        12.011       0
      1931 MEMB     37       POPC     H6X      HAL2             0.09         1.008       0
      1932 MEMB     37       POPC     H6Y      HAL2             0.09         1.008       0
      1933 MEMB     37       POPC     C37      CTL2            -0.18        12.011       0
      1934 MEMB     37       POPC     H7X      HAL2             0.09         1.008       0
      1935 MEMB     37       POPC     H7Y      HAL2             0.09         1.008       0
      1936 MEMB     37       POPC     C38      CTL2            -0.18        12.011       0
      1937 MEMB     37       POPC     H8X      HAL2             0.09         1.008       0
      1938 MEMB     37       POPC     H8Y      HAL2             0.09         1.008       0
      1939 MEMB     37       POPC     C39      CTL2            -0.18        12.011       0
      1940 MEMB     37       POPC     H9X      HAL2             0.09         1.008       0
      1941 MEMB     37       POPC     H9Y      HAL2             0.09         1.008       0
      1942 MEMB     37       POPC     C310     CTL2            -0.18        12.011       0
      1943 MEMB     37       POPC     H10X     HAL2             0.09         1.008       0
      1944 MEMB     37       POPC     H10Y     HAL2             0.09         1.008       0
      1945 MEMB     37       POPC     C311     CTL2            -0.18        12.011       0
      1946 MEMB     37       POPC     H11X     HAL2             0.09         1.008       0
      1947 MEMB     37       POPC     H11Y     HAL2             0.09         1.008       0
      1948 MEMB     37       POPC     C312     CTL2            -0.18        12.011       0
      1949 MEMB     37       POPC     H12X     HAL2             0.09         1.008       0
      1950 MEMB     37       POPC     H12Y     HAL2             0.09         1.008       0
      1951 MEMB     37       POPC     C313     CTL2            -0.18        12.011       0
      1952 MEMB     37       POPC     H13X     HAL2             0.09         1.008       0
      1953 MEMB     37       POPC     H13Y     HAL2             0.09         1.008       0
      1954 MEMB     37       POPC     C314     CTL2            -0.18        12.011       0
      1955 MEMB     37       POPC     H14X     HAL2             0.09         1.008       0
      1956 MEMB     37       POPC     H14Y     HAL2             0.09         1.008       0
      1957 MEMB     37       POPC     C315     CTL2            -0.18        12.011       0
      1958 MEMB     37       POPC     H15X     HAL2             0.09         1.008       0
      1959 MEMB     37       POPC     H15Y     HAL2             0.09         1.008       0
      1960 MEMB     37       POPC     C316     CTL3            -0.27        12.011       0
      1961 MEMB     37       POPC     H16X     HAL3             0.09         1.008       0
      1962 MEMB     37       POPC     H16Y     HAL3             0.09         1.008       0
      1963 MEMB     37       POPC     H16Z     HAL3             0.09         1.008       0
      1964 MEMB     38       CHL1     C3       CRL1             0.14        12.011       0
      1965 MEMB     38       CHL1     H3       HGA1             0.09         1.008       0
      1966 MEMB     38       CHL1     O3       OHL             -0.66       15.9994       0
      1967 MEMB     38       CHL1     H3'      HOL              0.43         1.008       0
      1968 MEMB     38       CHL1     C4       CRL2            -0.18        12.011       0
      1969 MEMB     38       CHL1     H4A      HGA2             0.09         1.008       0
      1970 MEMB     38       CHL1     H4B      HGA2             0.09         1.008       0
      1971 MEMB     38       CHL1     C5       CEL1                0        12.011       0
      1972 MEMB     38       CHL1     C6       CEL1            -0.15        12.011       0
      1973 MEMB     38       CHL1     H6       HEL1             0.15         1.008       0
      1974 MEMB     38       CHL1     C7       CRL2            -0.18        12.011       0
      1975 MEMB     38       CHL1     H7A      HGA2             0.09         1.008       0
      1976 MEMB     38       CHL1     H7B      HGA2             0.09         1.008       0
      1977 MEMB     38       CHL1     C8       CRL1            -0.09        12.011       0
      1978 MEMB     38       CHL1     H8       HGA1             0.09         1.008       0
      1979 MEMB     38       CHL1     C14      CRL1            -0.09        12.011       0
      1980 MEMB     38       CHL1     H14      HGA1             0.09         1.008       0
      1981 MEMB     38       CHL1     C15      CRL2            -0.18        12.011       0
      1982 MEMB     38       CHL1     H15A     HGA2             0.09         1.008       0
      1983 MEMB     38       CHL1     H15B     HGA2             0.09         1.008       0
      1984 MEMB     38       CHL1     C16      CRL2            -0.18        12.011       0
      1985 MEMB     38       CHL1     H16A     HGA2             0.09         1.008       0
      1986 MEMB     38       CHL1     H16B     HGA2             0.09         1.008       0
      1987 MEMB     38       CHL1     C17      CRL1            -0.09        12.011       0
      1988 MEMB     38       CHL1     H17      HGA1             0.09         1.008       0
      1989 MEMB     38       CHL1     C13      CRL1                0        12.011       0
      1990 MEMB     38       CHL1     C18      CTL3            -0.27        12.011       0
      1991 MEMB     38       CHL1     H18A     HAL3             0.09         1.008       0
      1992 MEMB     38       CHL1     H18B     HAL3             0.09         1.008       0
      1993 MEMB     38       CHL1     H18C     HAL3             0.09         1.008       0
      1994 MEMB     38       CHL1     C12      CRL2            -0.18        12.011       0
      1995 MEMB     38       CHL1     H12A     HGA2             0.09         1.008       0
      1996 MEMB     38       CHL1     H12B     HGA2             0.09         1.008       0
      1997 MEMB     38       CHL1     C11      CRL2            -0.18        12.011       0
      1998 MEMB     38       CHL1     H11A     HGA2             0.09         1.008       0
      1999 MEMB     38       CHL1     H11B     HGA2             0.09         1.008       0
      2000 MEMB     38       CHL1     C9       CRL1            -0.09        12.011       0
      2001 MEMB     38       CHL1     H9       HGA1             0.09         1.008       0
      2002 MEMB     38       CHL1     C10      CRL1                0        12.011       0
      2003 MEMB     38       CHL1     C19      CTL3            -0.27        12.011       0
      2004 MEMB     38       CHL1     H19A     HAL3             0.09         1.008       0
      2005 MEMB     38       CHL1     H19B     HAL3             0.09         1.008       0
      2006 MEMB     38       CHL1     H19C     HAL3             0.09         1.008       0
      2007 MEMB     38       CHL1     C1       CRL2            -0.18        12.011       0
      2008 MEMB     38       CHL1     H1A      HGA2             0.09         1.008       0
      2009 MEMB     38       CHL1     H1B      HGA2             0.09         1.008       0
      2010 MEMB     38       CHL1     C2       CRL2            -0.18        12.011       0
      2011 MEMB     38       CHL1     H2A      HGA2             0.09         1.008       0
      2012 MEMB     38       CHL1     H2B      HGA2             0.09         1.008       0
      2013 MEMB     38       CHL1     C20      CTL1            -0.09        12.011       0
      2014 MEMB     38       CHL1     H20      HAL1             0.09         1.008       0
      2015 MEMB     38       CHL1     C21      CTL3            -0.27        12.011       0
      2016 MEMB     38       CHL1     H21A     HAL3             0.09         1.008       0
      2017 MEMB     38       CHL1     H21B     HAL3             0.09         1.008       0
      2018 MEMB     38       CHL1     H21C     HAL3             0.09         1.008       0
      2019 MEMB     38       CHL1     C22      CTL2            -0.18        12.011       0
      2020 MEMB     38       CHL1     H22A     HAL2             0.09         1.008       0
      2021 MEMB     38       CHL1     H22B     HAL2             0.09         1.008       0
      2022 MEMB     38       CHL1     C23      CTL2            -0.18        12.011       0
      2023 MEMB     38       CHL1     H23A     HAL2             0.09         1.008       0
      2024 MEMB     38       CHL1     H23B     HAL2             0.09         1.008       0
      2025 MEMB     38       CHL1     C24      CTL2            -0.18        12.011       0
      2026 MEMB     38       CHL1     H24A     HAL2             0.09         1.008       0
      2027 MEMB     38       CHL1     H24B     HAL2             0.09         1.008       0
      2028 MEMB     38       CHL1     C25      CTL1            -0.09        12.011       0
      2029 MEMB     38       CHL1     H25      HAL1             0.09         1.008       0
      2030 MEMB     38       CHL1     C26      CTL3            -0.27        12.011       0
      2031 MEMB     38       CHL1     H26A     HAL3             0.09         1.008       0
      2032 MEMB     38       CHL1     H26B     HAL3             0.09         1.008       0
      2033 MEMB     38       CHL1     H26C     HAL3             0.09         1.008       0
      2034 MEMB     38       CHL1     C27      CTL3            -0.27        12.011       0
      2035 MEMB     38       CHL1     H27A     HAL3             0.09         1.008       0
      2036 MEMB     38       CHL1     H27B     HAL3             0.09         1.008       0
      2037 MEMB     38       CHL1     H27C     HAL3             0.09         1.008       0
      2038 MEMB     39       CHL1     C3       CRL1             0.14        12.011       0
      2039 MEMB     39       CHL1     H3       HGA1             0.09         1.008       0
      2040 MEMB     39       CHL1     O3       OHL             -0.66       15.9994       0
      2041 MEMB     39       CHL1     H3'      HOL              0.43         1.008       0
      2042 MEMB     39       CHL1     C4       CRL2            -0.18        12.011       0
      2043 MEMB     39       CHL1     H4A      HGA2             0.09         1.008       0
      2044 MEMB     39       CHL1     H4B      HGA2             0.09         1.008       0
      2045 MEMB     39       CHL1     C5       CEL1                0        12.011       0
      2046 MEMB     39       CHL1     C6       CEL1            -0.15        12.011       0
      2047 MEMB     39       CHL1     H6       HEL1             0.15         1.008       0
      2048 MEMB     39       CHL1     C7       CRL2            -0.18        12.011       0
      2049 MEMB     39       CHL1     H7A      HGA2             0.09         1.008       0
      2050 MEMB     39       CHL1     H7B      HGA2             0.09         1.008       0
      2051 MEMB     39       CHL1     C8       CRL1            -0.09        12.011       0
      2052 MEMB     39       CHL1     H8       HGA1             0.09         1.008       0
      2053 MEMB     39       CHL1     C14      CRL1            -0.09        12.011       0
      2054 MEMB     39       CHL1     H14      HGA1             0.09         1.008       0
      2055 MEMB     39       CHL1     C15      CRL2            -0.18        12.011       0
      2056 MEMB     39       CHL1     H15A     HGA2             0.09         1.008       0
      2057 MEMB     39       CHL1     H15B     HGA2             0.09         1.008       0
      2058 MEMB     39       CHL1     C16      CRL2            -0.18        12.011       0
      2059 MEMB     39       CHL1     H16A     HGA2             0.09         1.008       0
      2060 MEMB     39       CHL1     H16B     HGA2             0.09         1.008       0
      2061 MEMB     39       CHL1     C17      CRL1            -0.09        12.011       0
      2062 MEMB     39       CHL1     H17      HGA1             0.09         1.008       0
      2063 MEMB     39       CHL1     C13      CRL1                0        12.011       0
      2064 MEMB     39       CHL1     C18      CTL3            -0.27        12.011       0
      2065 MEMB     39       CHL1     H18A     HAL3             0.09         1.008       0
      2066 MEMB     39       CHL1     H18B     HAL3             0.09         1.008       0
      2067 MEMB     39       CHL1     H18C     HAL3             0.09         1.008       0
      2068 MEMB     39       CHL1     C12      CRL2            -0.18        12.011       0
      2069 MEMB     39       CHL1     H12A     HGA2             0.09         1.008       0
      2070 MEMB     39       CHL1     H12B     HGA2             0.09         1.008       0
      2071 MEMB     39       CHL1     C11      CRL2            -0.18        12.011       0
      2072 MEMB     39       CHL1     H11A     HGA2             0.09         1.008       0
      2073 MEMB     39       CHL1     H11B     HGA2             0.09         1.008       0
      2074 MEMB     39       CHL1     C9       CRL1            -0.09        12.011       0
      2075 MEMB     39       CHL1     H9       HGA1             0.09         1.008       0
      2076 MEMB     39       CHL1     C10      CRL1                0        12.011       0
      2077 MEMB     39       CHL1     C19      CTL3            -0.27        12.011       0
      2078 MEMB     39       CHL1     H19A     HAL3             0.09         1.008       0
      2079 MEMB     39       CHL1     H19B     HAL3             0.09         1.008       0
      2080 MEMB     39       CHL1     H19C     HAL3             0.09         1.008       0
      2081 MEMB     39       CHL1     C1       CRL2            -0.18        12.011       0
      2082 MEMB     39       CHL1     H1A      HGA2             0.09         1.008       0
      2083 MEMB     39       CHL1     H1B      HGA2             0.09         1.008       0
      2084 MEMB     39       CHL1     C2       CRL2            -0.18        12.011       0
      2085 MEMB     39       CHL1     H2A      HGA2             0.09         1.008       0
      2086 MEMB     39       CHL1     H2B      HGA2             0.09         1.008       0
      2087 MEMB     39       CHL1     C20      CTL1            -0.09        12.011       0
      2088 MEMB     39       CHL1     H20      HAL1             0.09         1.008       0
      2089 MEMB     39       CHL1     C21      CTL3            -0.27        12.011       0
      2090 MEMB     39       CHL1     H21A     HAL3             0.09         1.008       0
      2091 MEMB     39       CHL1     H21B     HAL3             0.09         1.008       0
      2092 MEMB     39       CHL1     H21C     HAL3             0.09         1.008       0
      2093 MEMB     39       CHL1     C22      CTL2            -0.18        12.011       0
      2094 MEMB     39       CHL1     H22A     HAL2             0.09         1.008       0
      2095 MEMB     39       CHL1     H22B     HAL2             0.09         1.008       0
      2096 MEMB     39       CHL1     C23      CTL2            -0.18        12.011       0
      2097 MEMB     39       CHL1     H23A     HAL2             0.09         1.008       0
      2098 MEMB     39       CHL1     H23B     HAL2             0.09         1.008       0
      2099 MEMB     39       CHL1     C24      CTL2            -0.18        12.011       0
      2100 MEMB     39       CHL1     H24A     HAL2             0.09         1.008       0
      2101 MEMB     39       CHL1     H24B     HAL2             0.09         1.008       0
      2102 MEMB     39       CHL1     C25      CTL1            -0.09        12.011       0
      2103 MEMB     39       CHL1     H25      HAL1             0.09         1.008       0
      2104 MEMB     39       CHL1     C26      CTL3            -0.27        12.011       0
      2105 MEMB     39       CHL1     H26A     HAL3             0.09         1.008       0
      2106 MEMB     39       CHL1     H26B     HAL3             0.09         1.008       0
      2107 MEMB     39       CHL1     H26C     HAL3             0.09         1.008       0
      2108 MEMB     39       CHL1     C27      CTL3            -0.27        12.011       0
      2109 MEMB     39       CHL1     H27A     HAL3             0.09         1.008       0
      2110 MEMB     39       CHL1     H27B     HAL3             0.09         1.008       0
      2111 MEMB     39       CHL1     H27C     HAL3             0.09         1.008       0
      2112 MEMB     40       DPPC     N        NTL              -0.6        14.007       0
      2113 MEMB     40       DPPC     C13      CTL5            -0.35        12.011       0
      2114 MEMB     40       DPPC     H13A     HL               0.25         1.008       0
      2115 MEMB     40       DPPC     H13B     HL               0.25         1.008       0
      2116 MEMB     40       DPPC     H13C     HL               0.25         1.008       0
      2117 MEMB     40       DPPC     C14      CTL5            -0.35        12.011       0
      2118 MEMB     40       DPPC     H14A     HL               0.25         1.008       0
      2119 MEMB     40       DPPC     H14B     HL               0.25         1.008       0
      2120 MEMB     40       DPPC     H14C     HL               0.25         1.008       0
      2121 MEMB     40       DPPC     C15      CTL5            -0.35        12.011       0
      2122 MEMB     40       DPPC     H15A     HL               0.25         1.008       0
      2123 MEMB     40       DPPC     H15B     HL               0.25         1.008       0
      2124 MEMB     40       DPPC     H15C     HL               0.25         1.008       0
      2125 MEMB     40       DPPC     C12      CTL2             -0.1        12.011       0
      2126 MEMB     40       DPPC     H12A     HL               0.25         1.008       0
      2127 MEMB     40       DPPC     H12B     HL               0.25         1.008       0
      2128 MEMB     40       DPPC     C11      CTL2            -0.08        12.011       0
      2129 MEMB     40       DPPC     H11A     HAL2             0.09         1.008       0
      2130 MEMB     40       DPPC     H11B     HAL2             0.09         1.008       0
      2131 MEMB     40       DPPC     P        PL                1.5        30.974       0
      2132 MEMB     40       DPPC     O13      O2L             -0.78       15.9994       0
      2133 MEMB     40       DPPC     O14      O2L             -0.78       15.9994       0
      2134 MEMB     40       DPPC     O11      OSLP            -0.57       15.9994       0
      2135 MEMB     40       DPPC     O12      OSLP            -0.57       15.9994       0
      2136 MEMB     40       DPPC     C1       CTL2            -0.08        12.011       0
      2137 MEMB     40       DPPC     HA       HAL2             0.09         1.008       0
      2138 MEMB     40       DPPC     HB       HAL2             0.09         1.008       0
      2139 MEMB     40       DPPC     C2       CTL1             0.17        12.011       0
      2140 MEMB     40       DPPC     HS       HAL1             0.09         1.008       0
      2141 MEMB     40       DPPC     O21      OSL             -0.49       15.9994       0
      2142 MEMB     40       DPPC     C21      CL                0.9        12.011       0
      2143 MEMB     40       DPPC     O22      OBL             -0.63       15.9994       0
      2144 MEMB     40       DPPC     C22      CTL2            -0.22        12.011       0
      2145 MEMB     40       DPPC     H2R      HAL2             0.09         1.008       0
      2146 MEMB     40       DPPC     H2S      HAL2             0.09         1.008       0
      2147 MEMB     40       DPPC     C3       CTL2             0.08        12.011       0
      2148 MEMB     40       DPPC     HX       HAL2             0.09         1.008       0
      2149 MEMB     40       DPPC     HY       HAL2             0.09         1.008       0
      2150 MEMB     40       DPPC     O31      OSL             -0.49       15.9994       0
      2151 MEMB     40       DPPC     C31      CL                0.9        12.011       0
      2152 MEMB     40       DPPC     O32      OBL             -0.63       15.9994       0
      2153 MEMB     40       DPPC     C32      CTL2            -0.22        12.011       0
      2154 MEMB     40       DPPC     H2X      HAL2             0.09         1.008       0
      2155 MEMB     40       DPPC     H2Y      HAL2             0.09         1.008       0
      2156 MEMB     40       DPPC     C23      CTL2            -0.18        12.011       0
      2157 MEMB     40       DPPC     H3R      HAL2             0.09         1.008       0
      2158 MEMB     40       DPPC     H3S      HAL2             0.09         1.008       0
      2159 MEMB     40       DPPC     C24      CTL2            -0.18        12.011       0
      2160 MEMB     40       DPPC     H4R      HAL2             0.09         1.008       0
      2161 MEMB     40       DPPC     H4S      HAL2             0.09         1.008       0
      2162 MEMB     40       DPPC     C25      CTL2            -0.18        12.011       0
      2163 MEMB     40       DPPC     H5R      HAL2             0.09         1.008       0
      2164 MEMB     40       DPPC     H5S      HAL2             0.09         1.008       0
      2165 MEMB     40       DPPC     C26      CTL2            -0.18        12.011       0
      2166 MEMB     40       DPPC     H6R      HAL2             0.09         1.008       0
      2167 MEMB     40       DPPC     H6S      HAL2             0.09         1.008       0
      2168 MEMB     40       DPPC     C27      CTL2            -0.18        12.011       0
      2169 MEMB     40       DPPC     H7R      HAL2             0.09         1.008       0
      2170 MEMB     40       DPPC     H7S      HAL2             0.09         1.008       0
      2171 MEMB     40       DPPC     C28      CTL2            -0.18        12.011       0
      2172 MEMB     40       DPPC     H8R      HAL2             0.09         1.008       0
      2173 MEMB     40       DPPC     H8S      HAL2             0.09         1.008       0
      2174 MEMB     40       DPPC     C29      CTL2            -0.18        12.011       0
      2175 MEMB     40       DPPC     H9R      HAL2             0.09         1.008       0
      2176 MEMB     40       DPPC     H9S      HAL2             0.09         1.008       0
      2177 MEMB     40       DPPC     C210     CTL2            -0.18        12.011       0
      2178 MEMB     40       DPPC     H10R     HAL2             0.09         1.008       0
      2179 MEMB     40       DPPC     H10S     HAL2             0.09         1.008       0
      2180 MEMB     40       DPPC     C211     CTL2            -0.18        12.011       0
      2181 MEMB     40       DPPC     H11R     HAL2             0.09         1.008       0
      2182 MEMB     40       DPPC     H11S     HAL2             0.09         1.008       0
      2183 MEMB     40       DPPC     C212     CTL2            -0.18        12.011       0
      2184 MEMB     40       DPPC     H12R     HAL2             0.09         1.008       0
      2185 MEMB     40       DPPC     H12S     HAL2             0.09         1.008       0
      2186 MEMB     40       DPPC     C213     CTL2            -0.18        12.011       0
      2187 MEMB     40       DPPC     H13R     HAL2             0.09         1.008       0
      2188 MEMB     40       DPPC     H13S     HAL2             0.09         1.008       0
      2189 MEMB     40       DPPC     C214     CTL2            -0.18        12.011       0
      2190 MEMB     40       DPPC     H14R     HAL2             0.09         1.008       0
      2191 MEMB     40       DPPC     H14S     HAL2             0.09         1.008       0
      2192 MEMB     40       DPPC     C215     CTL2            -0.18        12.011       0
      2193 MEMB     40       DPPC     H15R     HAL2             0.09         1.008       0
      2194 MEMB     40       DPPC     H15S     HAL2             0.09         1.008       0
      2195 MEMB     40       DPPC     C216     CTL3            -0.27        12.011       0
      2196 MEMB     40       DPPC     H16R     HAL3             0.09         1.008       0
      2197 MEMB     40       DPPC     H16S     HAL3             0.09         1.008       0
      2198 MEMB     40       DPPC     H16T     HAL3             0.09         1.008       0
      2199 MEMB     40       DPPC     C33      CTL2            -0.18        12.011       0
      2200 MEMB     40       DPPC     H3X      HAL2             0.09         1.008       0
      2201 MEMB     40       DPPC     H3Y      HAL2             0.09         1.008       0
      2202 MEMB     40       DPPC     C34      CTL2            -0.18        12.011       0
      2203 MEMB     40       DPPC     H4X      HAL2             0.09         1.008       0
      2204 MEMB     40       DPPC     H4Y      HAL2             0.09         1.008       0
      2205 MEMB     40       DPPC     C35      CTL2            -0.18        12.011       0
      2206 MEMB     40       DPPC     H5X      HAL2             0.09         1.008       0
      2207 MEMB     40       DPPC     H5Y      HAL2             0.09         1.008       0
      2208 MEMB     40       DPPC     C36      CTL2            -0.18        12.011       0
      2209 MEMB     40       DPPC     H6X      HAL2             0.09         1.008       0
      2210 MEMB     40       DPPC     H6Y      HAL2             0.09         1.008       0
      2211 MEMB     40       DPPC     C37      CTL2            -0.18        12.011       0
      2212 MEMB     40       DPPC     H7X      HAL2             0.09         1.008       0
      2213 MEMB     40       DPPC     H7Y      HAL2             0.09         1.008       0
      2214 MEMB     40       DPPC     C38      CTL2            -0.18        12.011       0
      2215 MEMB     40       DPPC     H8X      HAL2             0.09         1.008       0
      2216 MEMB     40       DPPC     H8Y      HAL2             0.09         1.008       0
      2217 MEMB     40       DPPC     C39      CTL2            -0.18        12.011       0
      2218 MEMB     40       DPPC     H9X      HAL2             0.09         1.008       0
      2219 MEMB     40       DPPC     H9Y      HAL2             0.09         1.008       0
      2220 MEMB     40       DPPC     C310     CTL2            -0.18        12.011       0
      2221 MEMB     40       DPPC     H10X     HAL2             0.09         1.008       0
      2222 MEMB     40       DPPC     H10Y     HAL2             0.09         1.008       0
      2223 MEMB     40       DPPC     C311     CTL2            -0.18        12.011       0
      2224 MEMB     40       DPPC     H11X     HAL2             0.09         1.008       0
      2225 MEMB     40       DPPC     H11Y     HAL2             0.09         1.008       0
      2226 MEMB     40       DPPC     C312     CTL2            -0.18        12.011       0
      2227 MEMB     40       DPPC     H12X     HAL2             0.09         1.008       0
      2228 MEMB     40       DPPC     H12Y     HAL2             0.09         1.008       0
      2229 MEMB     40       DPPC     C313     CTL2            -0.18        12.011       0
      2230 MEMB     40       DPPC     H13X     HAL2             0.09         1.008       0
      2231 MEMB     40       DPPC     H13Y     HAL2             0.09         1.008       0
      2232 MEMB     40       DPPC     C314     CTL2            -0.18        12.011       0
      2233 MEMB     40       DPPC     H14X     HAL2             0.09         1.008       0
      2234 MEMB     40       DPPC     H14Y     HAL2             0.09         1.008       0
      2235 MEMB     40       DPPC     C315     CTL2            -0.18        12.011       0
      2236 MEMB     40       DPPC     H15X     HAL2             0.09         1.008       0
      2237 MEMB     40       DPPC     H15Y     HAL2             0.09         1.008       0
      2238 MEMB     40       DPPC     C316     CTL3            -0.27        12.011       0
      2239 MEMB     40       DPPC     H16X     HAL3             0.09         1.008       0
      2240 MEMB     40       DPPC     H16Y     HAL3             0.09         1.008       0
      2241 MEMB     40       DPPC     H16Z     HAL3             0.09         1.008       0
      2242 MEMB     41       POPC     N        NTL              -0.6        14.007       0
      2243 MEMB     41       POPC     C12      CTL2             -0.1        12.011       0
      2244 MEMB     41       POPC     H12A     HL               0.25         1.008       0
      2245 MEMB     41       POPC     H12B     HL               0.25         1.008       0
      2246 MEMB     41       POPC     C13      CTL5            -0.35        12.011       0
      2247 MEMB     41       POPC     H13A     HL               0.25         1.008       0
      2248 MEMB     41       POPC     H13B     HL               0.25         1.008       0
      2249 MEMB     41       POPC     H13C     HL               0.25         1.008       0
      2250 MEMB     41       POPC     C14      CTL5            -0.35        12.011       0
      2251 MEMB     41       POPC     H14A     HL               0.25         1.008       0
      2252 MEMB     41       POPC     H14B     HL               0.25         1.008       0
      2253 MEMB     41       POPC     H14C     HL               0.25         1.008       0
      2254 MEMB     41       POPC     C15      CTL5            -0.35        12.011       0
      2255 MEMB     41       POPC     H15A     HL               0.25         1.008       0
      2256 MEMB     41       POPC     H15B     HL               0.25         1.008       0
      2257 MEMB     41       POPC     H15C     HL               0.25         1.008       0
      2258 MEMB     41       POPC     C11      CTL2            -0.08        12.011       0
      2259 MEMB     41       POPC     H11A     HAL2             0.09         1.008       0
      2260 MEMB     41       POPC     H11B     HAL2             0.09         1.008       0
      2261 MEMB     41       POPC     P        PL                1.5        30.974       0
      2262 MEMB     41       POPC     O13      O2L             -0.78       15.9994       0
      2263 MEMB     41       POPC     O14      O2L             -0.78       15.9994       0
      2264 MEMB     41       POPC     O12      OSLP            -0.57       15.9994       0
      2265 MEMB     41       POPC     O11      OSLP            -0.57       15.9994       0
      2266 MEMB     41       POPC     C1       CTL2            -0.08        12.011       0
      2267 MEMB     41       POPC     HA       HAL2             0.09         1.008       0
      2268 MEMB     41       POPC     HB       HAL2             0.09         1.008       0
      2269 MEMB     41       POPC     C2       CTL1             0.17        12.011       0
      2270 MEMB     41       POPC     HS       HAL1             0.09         1.008       0
      2271 MEMB     41       POPC     O21      OSL             -0.49       15.9994       0
      2272 MEMB     41       POPC     C21      CL                0.9        12.011       0
      2273 MEMB     41       POPC     O22      OBL             -0.63       15.9994       0
      2274 MEMB     41       POPC     C22      CTL2            -0.22        12.011       0
      2275 MEMB     41       POPC     H2R      HAL2             0.09         1.008       0
      2276 MEMB     41       POPC     H2S      HAL2             0.09         1.008       0
      2277 MEMB     41       POPC     C3       CTL2             0.08        12.011       0
      2278 MEMB     41       POPC     HX       HAL2             0.09         1.008       0
      2279 MEMB     41       POPC     HY       HAL2             0.09         1.008       0
      2280 MEMB     41       POPC     O31      OSL             -0.49       15.9994       0
      2281 MEMB     41       POPC     C31      CL                0.9        12.011       0
      2282 MEMB     41       POPC     O32      OBL             -0.63       15.9994       0
      2283 MEMB     41       POPC     C32      CTL2            -0.22        12.011       0
      2284 MEMB     41       POPC     H2X      HAL2             0.09         1.008       0
      2285 MEMB     41       POPC     H2Y      HAL2             0.09         1.008       0
      2286 MEMB     41       POPC     C23      CTL2            -0.18        12.011       0
      2287 MEMB     41       POPC     H3R      HAL2             0.09         1.008       0
      2288 MEMB     41       POPC     H3S      HAL2             0.09         1.008       0
      2289 MEMB     41       POPC     C24      CTL2            -0.18        12.011       0
      2290 MEMB     41       POPC     H4R      HAL2             0.09         1.008       0
      2291 MEMB     41       POPC     H4S      HAL2             0.09         1.008       0
      2292 MEMB     41       POPC     C25      CTL2            -0.18        12.011       0
      2293 MEMB     41       POPC     H5R      HAL2             0.09         1.008       0
      2294 MEMB     41       POPC     H5S      HAL2             0.09         1.008       0
      2295 MEMB     41       POPC     C26      CTL2            -0.18        12.011       0
      2296 MEMB     41       POPC     H6R      HAL2             0.09         1.008       0
      2297 MEMB     41       POPC     H6S      HAL2             0.09         1.008       0
      2298 MEMB     41       POPC     C27      CTL2            -0.18        12.011       0
      2299 MEMB     41       POPC     H7R      HAL2             0.09         1.008       0
      2300 MEMB     41       POPC     H7S      HAL2             0.09         1.008       0
      2301 MEMB     41       POPC     C28      CTL2            -0.18        12.011       0
      2302 MEMB     41       POPC     H8R      HAL2             0.09         1.008       0
      2303 MEMB     41       POPC     H8S      HAL2             0.09         1.008       0
      2304 MEMB     41       POPC     C29      CEL1            -0.15        12.011       0
      2305 MEMB     41       POPC     H91      HEL1             0.15         1.008       0
      2306 MEMB     41       POPC     C210     CEL1            -0.15        12.011       0
      2307 MEMB     41       POPC     H101     HEL1             0.15         1.008       0
      2308 MEMB     41       POPC     C211     CTL2            -0.18        12.011       0
      2309 MEMB     41       POPC     H11R     HAL2             0.09         1.008       0
      2310 MEMB     41       POPC     H11S     HAL2             0.09         1.008       0
      2311 MEMB     41       POPC     C212     CTL2            -0.18        12.011       0
      2312 MEMB     41       POPC     H12R     HAL2             0.09         1.008       0
      2313 MEMB     41       POPC     H12S     HAL2             0.09         1.008       0
      2314 MEMB     41       POPC     C213     CTL2            -0.18        12.011       0
      2315 MEMB     41       POPC     H13R     HAL2             0.09         1.008       0
      2316 MEMB     41       POPC     H13S     HAL2             0.09         1.008       0
      2317 MEMB     41       POPC     C214     CTL2            -0.18        12.011       0
      2318 MEMB     41       POPC     H14R     HAL2             0.09         1.008       0
      2319 MEMB     41       POPC     H14S     HAL2             0.09         1.008       0
      2320 MEMB     41       POPC     C215     CTL2            -0.18        12.011       0
      2321 MEMB     41       POPC     H15R     HAL2             0.09         1.008       0
      2322 MEMB     41       POPC     H15S     HAL2             0.09         1.008       0
      2323 MEMB     41       POPC     C216     CTL2            -0.18        12.011       0
      2324 MEMB     41       POPC     H16R     HAL2             0.09         1.008       0
      2325 MEMB     41       POPC     H16S     HAL2             0.09         1.008       0
      2326 MEMB     41       POPC     C217     CTL2            -0.18        12.011       0
      2327 MEMB     41       POPC     H17R     HAL2             0.09         1.008       0
      2328 MEMB     41       POPC     H17S     HAL2             0.09         1.008       0
      2329 MEMB     41       POPC     C218     CTL3            -0.27        12.011       0
      2330 MEMB     41       POPC     H18R     HAL3             0.09         1.008       0
      2331 MEMB     41       POPC     H18S     HAL3             0.09         1.008       0
      2332 MEMB     41       POPC     H18T     HAL3             0.09         1.008       0
      2333 MEMB     41       POPC     C33      CTL2            -0.18        12.011       0
      2334 MEMB     41       POPC     H3X      HAL2             0.09         1.008       0
      2335 MEMB     41       POPC     H3Y      HAL2             0.09         1.008       0
      2336 MEMB     41       POPC     C34      CTL2            -0.18        12.011       0
      2337 MEMB     41       POPC     H4X      HAL2             0.09         1.008       0
      2338 MEMB     41       POPC     H4Y      HAL2             0.09         1.008       0
      2339 MEMB     41       POPC     C35      CTL2            -0.18        12.011       0
      2340 MEMB     41       POPC     H5X      HAL2             0.09         1.008       0
      2341 MEMB     41       POPC     H5Y      HAL2             0.09         1.008       0
      2342 MEMB     41       POPC     C36      CTL2            -0.18        12.011       0
      2343 MEMB     41       POPC     H6X      HAL2             0.09         1.008       0
      2344 MEMB     41       POPC     H6Y      HAL2             0.09         1.008       0
      2345 MEMB     41       POPC     C37      CTL2            -0.18        12.011       0
      2346 MEMB     41       POPC     H7X      HAL2             0.09         1.008       0
      2347 MEMB     41       POPC     H7Y      HAL2             0.09         1.008       0
      2348 MEMB     41       POPC     C38      CTL2            -0.18        12.011       0
      2349 MEMB     41       POPC     H8X      HAL2             0.09         1.008       0
      2350 MEMB     41       POPC     H8Y      HAL2             0.09         1.008       0
      2351 MEMB     41       POPC     C39      CTL2            -0.18        12.011       0
      2352 MEMB     41       POPC     H9X      HAL2             0.09         1.008       0
      2353 MEMB     41       POPC     H9Y      HAL2             0.09         1.008       0
      2354 MEMB     41       POPC     C310     CTL2            -0.18        12.011       0
      2355 MEMB     41       POPC     H10X     HAL2             0.09         1.008       0
      2356 MEMB     41       POPC     H10Y     HAL2             0.09         1.008       0
      2357 MEMB     41       POPC     C311     CTL2            -0.18        12.011       0
      2358 MEMB     41       POPC     H11X     HAL2             0.09         1.008       0
      2359 MEMB     41       POPC     H11Y     HAL2             0.09         1.008       0
      2360 MEMB     41       POPC     C312     CTL2            -0.18        12.011       0
      2361 MEMB     41       POPC     H12X     HAL2             0.09         1.008       0
      2362 MEMB     41       POPC     H12Y     HAL2             0.09         1.008       0
      2363 MEMB     41       POPC     C313     CTL2            -0.18        12.011       0
      2364 MEMB     41       POPC     H13X     HAL2             0.09         1.008       0
      2365 MEMB     41       POPC     H13Y     HAL2             0.09         1.008       0
      2366 MEMB     41       POPC     C314     CTL2            -0.18        12.011       0
      2367 MEMB     41       POPC     H14X     HAL2             0.09         1.008       0
      2368 MEMB     41       POPC     H14Y     HAL2             0.09         1.008       0
      2369 MEMB     41       POPC     C315     CTL2            -0.18        12.011       0
      2370 MEMB     41       POPC     H15X     HAL2             0.09         1.008       0
      2371 MEMB     41       POPC     H15Y     HAL2             0.09         1.008       0
      2372 MEMB     41       POPC     C316     CTL3            -0.27        12.011       0
      2373 MEMB     41       POPC     H16X     HAL3             0.09         1.008       0
      2374 MEMB     41       POPC     H16Y     HAL3             0.09         1.008       0
      2375 MEMB     41       POPC     H16Z     HAL3             0.09         1.008       0
      2376 MEMB     42       POPC     N        NTL              -0.6        14.007       0
      2377 MEMB     42       POPC     C12      CTL2             -0.1        12.011       0
      2378 MEMB     42       POPC     H12A     HL               0.25         1.008       0
      2379 MEMB     42       POPC     H12B     HL               0.25         1.008       0
      2380 MEMB     42       POPC     C13      CTL5            -0.35        12.011       0
      2381 MEMB     42       POPC     H13A     HL               0.25         1.008       0
      2382 MEMB     42       POPC     H13B     HL               0.25         1.008       0
      2383 MEMB     42       POPC     H13C     HL               0.25         1.008       0
      2384 MEMB     42       POPC     C14      CTL5            -0.35        12.011       0
      2385 MEMB     42       POPC     H14A     HL               0.25         1.008       0
      2386 MEMB     42       POPC     H14B     HL               0.25         1.008       0
      2387 MEMB     42       POPC     H14C     HL               0.25         1.008       0
      2388 MEMB     42       POPC     C15      CTL5            -0.35        12.011       0
      2389 MEMB     42       POPC     H15A     HL               0.25         1.008       0
      2390 MEMB     42       POPC     H15B     HL               0.25         1.008       0
      2391 MEMB     42       POPC     H15C     HL               0.25         1.008       0
      2392 MEMB     42       POPC     C11      CTL2            -0.08        12.011       0
      2393 MEMB     42       POPC     H11A     HAL2             0.09         1.008       0
      2394 MEMB     42       POPC     H11B     HAL2             0.09         1.008       0
      2395 MEMB     42       POPC     P        PL                1.5        30.974       0
      2396 MEMB     42       POPC     O13      O2L             -0.78       15.9994       0
      2397 MEMB     42       POPC     O14      O2L             -0.78       15.9994       0
      2398 MEMB     42       POPC     O12      OSLP            -0.57       15.9994       0
      2399 MEMB     42       POPC     O11      OSLP            -0.57       15.9994       0
      2400 MEMB     42       POPC     C1       CTL2            -0.08        12.011       0
      2401 MEMB     42       POPC     HA       HAL2             0.09         1.008       0
      2402 MEMB     42       POPC     HB       HAL2             0.09         1.008       0
      2403 MEMB     42       POPC     C2       CTL1             0.17        12.011       0
      2404 MEMB     42       POPC     HS       HAL1             0.09         1.008       0
      2405 MEMB     42       POPC     O21      OSL             -0.49       15.9994       0
      2406 MEMB     42       POPC     C21      CL                0.9        12.011       0
      2407 MEMB     42       POPC     O22      OBL             -0.63       15.9994       0
      2408 MEMB     42       POPC     C22      CTL2            -0.22        12.011       0
      2409 MEMB     42       POPC     H2R      HAL2             0.09         1.008       0
      2410 MEMB     42       POPC     H2S      HAL2             0.09         1.008       0
      2411 MEMB     42       POPC     C3       CTL2             0.08        12.011       0
      2412 MEMB     42       POPC     HX       HAL2             0.09         1.008       0
      2413 MEMB     42       POPC     HY       HAL2             0.09         1.008       0
      2414 MEMB     42       POPC     O31      OSL             -0.49       15.9994       0
      2415 MEMB     42       POPC     C31      CL                0.9        12.011       0
      2416 MEMB     42       POPC     O32      OBL             -0.63       15.9994       0
      2417 MEMB     42       POPC     C32      CTL2            -0.22        12.011       0
      2418 MEMB     42       POPC     H2X      HAL2             0.09         1.008       0
      2419 MEMB     42       POPC     H2Y      HAL2             0.09         1.008       0
      2420 MEMB     42       POPC     C23      CTL2            -0.18        12.011       0
      2421 MEMB     42       POPC     H3R      HAL2             0.09         1.008       0
      2422 MEMB     42       POPC     H3S      HAL2             0.09         1.008       0
      2423 MEMB     42       POPC     C24      CTL2            -0.18        12.011       0
      2424 MEMB     42       POPC     H4R      HAL2             0.09         1.008       0
      2425 MEMB     42       POPC     H4S      HAL2             0.09         1.008       0
      2426 MEMB     42       POPC     C25      CTL2            -0.18        12.011       0
      2427 MEMB     42       POPC     H5R      HAL2             0.09         1.008       0
      2428 MEMB     42       POPC     H5S      HAL2             0.09         1.008       0
      2429 MEMB     42       POPC     C26      CTL2            -0.18        12.011       0
      2430 MEMB     42       POPC     H6R      HAL2             0.09         1.008       0
      2431 MEMB     42       POPC     H6S      HAL2             0.09         1.008       0
      2432 MEMB     42       POPC     C27      CTL2            -0.18        12.011       0
      2433 MEMB     42       POPC     H7R      HAL2             0.09         1.008       0
      2434 MEMB     42       POPC     H7S      HAL2             0.09         1.008       0
      2435 MEMB     42       POPC     C28      CTL2            -0.18        12.011       0
      2436 MEMB     42       POPC     H8R      HAL2             0.09         1.008       0
      2437 MEMB     42       POPC     H8S      HAL2             0.09         1.008       0
      2438 MEMB     42       POPC     C29      CEL1            -0.15        12.011       0
      2439 MEMB     42       POPC     H91      HEL1             0.15         1.008       0
      2440 MEMB     42       POPC     C210     CEL1            -0.15        12.011       0
      2441 MEMB     42       POPC     H101     HEL1             0.15         1.008       0
      2442 MEMB     42       POPC     C211     CTL2            -0.18        12.011       0
      2443 MEMB     42       POPC     H11R     HAL2             0.09         1.008       0
      2444 MEMB     42       POPC     H11S     HAL2             0.09         1.008       0
      2445 MEMB     42       POPC     C212     CTL2            -0.18        12.011       0
      2446 MEMB     42       POPC     H12R     HAL2             0.09         1.008       0
      2447 MEMB     42       POPC     H12S     HAL2             0.09         1.008       0
      2448 MEMB     42       POPC     C213     CTL2            -0.18        12.011       0
      2449 MEMB     42       POPC     H13R     HAL2             0.09         1.008       0
      2450 MEMB     42       POPC     H13S     HAL2             0.09         1.008       0
      2451 MEMB     42       POPC     C214     CTL2            -0.18        12.011       0
      2452 MEMB     42       POPC     H14R     HAL2             0.09         1.008       0
      2453 MEMB     42       POPC     H14S     HAL2             0.09         1.008       0
      2454 MEMB     42       POPC     C215     CTL2            -0.18        12.011       0
      2455 MEMB     42       POPC     H15R     HAL2             0.09         1.008       0
      2456 MEMB     42       POPC     H15S     HAL2             0.09         1.008       0
      2457 MEMB     42       POPC     C216     CTL2            -0.18        12.011       0
      2458 MEMB     42       POPC     H16R     HAL2             0.09         1.008       0
      2459 MEMB     42       POPC     H16S     HAL2             0.09         1.008       0
      2460 MEMB     42       POPC     C217     CTL2            -0.18        12.011       0
      2461 MEMB     42       POPC     H17R     HAL2             0.09         1.008       0
      2462 MEMB     42       POPC     H17S     HAL2             0.09         1.008       0
      2463 MEMB     42       POPC     C218     CTL3            -0.27        12.011       0
      2464 MEMB     42       POPC     H18R     HAL3             0.09         1.008       0
      2465 MEMB     42       POPC     H18S     HAL3             0.09         1.008       0
      2466 MEMB     42       POPC     H18T     HAL3             0.09         1.008       0
      2467 MEMB     42       POPC     C33      CTL2            -0.18        12.011       0
      2468 MEMB     42       POPC     H3X      HAL2             0.09         1.008       0
      2469 MEMB     42       POPC     H3Y      HAL2             0.09         1.008       0
      2470 MEMB     42       POPC     C34      CTL2            -0.18        12.011       0
      2471 MEMB     42       POPC     H4X      HAL2             0.09         1.008       0
      2472 MEMB     42       POPC     H4Y      HAL2             0.09         1.008       0
      2473 MEMB     42       POPC     C35      CTL2            -0.18        12.011       0
      2474 MEMB     42       POPC     H5X      HAL2             0.09         1.008       0
      2475 MEMB     42       POPC     H5Y      HAL2             0.09         1.008       0
      2476 MEMB     42       POPC     C36      CTL2            -0.18        12.011       0
      2477 MEMB     42       POPC     H6X      HAL2             0.09         1.008       0
      2478 MEMB     42       POPC     H6Y      HAL2             0.09         1.008       0
      2479 MEMB     42       POPC     C37      CTL2            -0.18        12.011       0
      2480 MEMB     42       POPC     H7X      HAL2             0.09         1.008       0
      2481 MEMB     42       POPC     H7Y      HAL2             0.09         1.008       0
      2482 MEMB     42       POPC     C38      CTL2            -0.18        12.011       0
      2483 MEMB     42       POPC     H8X      HAL2             0.09         1.008       0
      2484 MEMB     42       POPC     H8Y      HAL2             0.09         1.008       0
      2485 MEMB     42       POPC     C39      CTL2            -0.18        12.011       0
      2486 MEMB     42       POPC     H9X      HAL2             0.09         1.008       0
      2487 MEMB     42       POPC     H9Y      HAL2             0.09         1.008       0
      2488 MEMB     42       POPC     C310     CTL2            -0.18        12.011       0
      2489 MEMB     42       POPC     H10X     HAL2             0.09         1.008       0
      2490 MEMB     42       POPC     H10Y     HAL2             0.09         1.008       0
      2491 MEMB     42       POPC     C311     CTL2            -0.18        12.011       0
      2492 MEMB     42       POPC     H11X     HAL2             0.09         1.008       0
      2493 MEMB     42       POPC     H11Y     HAL2             0.09         1.008       0
      2494 MEMB     42       POPC     C312     CTL2            -0.18        12.011       0
      2495 MEMB     42       POPC     H12X     HAL2             0.09         1.008       0
      2496 MEMB     42       POPC     H12Y     HAL2             0.09         1.008       0
      2497 MEMB     42       POPC     C313     CTL2            -0.18        12.011       0
      2498 MEMB     42       POPC     H13X     HAL2             0.09         1.008       0
      2499 MEMB     42       POPC     H13Y     HAL2             0.09         1.008       0
      2500 MEMB     42       POPC     C314     CTL2            -0.18        12.011       0
      2501 MEMB     42       POPC     H14X     HAL2             0.09         1.008       0
      2502 MEMB     42       POPC     H14Y     HAL2             0.09         1.008       0
      2503 MEMB     42       POPC     C315     CTL2            -0.18        12.011       0
      2504 MEMB     42       POPC     H15X     HAL2             0.09         1.008       0
      2505 MEMB     42       POPC     H15Y     HAL2             0.09         1.008       0
      2506 MEMB     42       POPC     C316     CTL3            -0.27        12.011       0
      2507 MEMB     42       POPC     H16X     HAL3             0.09         1.008       0
      2508 MEMB     42       POPC     H16Y     HAL3             0.09         1.008       0
      2509 MEMB     42       POPC     H16Z     HAL3             0.09         1.008       0
      2510 MEMB     43       DPPC     N        NTL              -0.6        14.007       0
      2511 MEMB     43       DPPC     C13      CTL5            -0.35        12.011       0
      2512 MEMB     43       DPPC     H13A     HL               0.25         1.008       0
      2513 MEMB     43       DPPC     H13B     HL               0.25         1.008       0
      2514 MEMB     43       DPPC     H13C     HL               0.25         1.008       0
      2515 MEMB     43       DPPC     C14      CTL5            -0.35        12.011       0
      2516 MEMB     43       DPPC     H14A     HL               0.25         1.008       0
      2517 MEMB     43       DPPC     H14B     HL               0.25         1.008       0
      2518 MEMB     43       DPPC     H14C     HL               0.25         1.008       0
      2519 MEMB     43       DPPC     C15      CTL5            -0.35        12.011       0
      2520 MEMB     43       DPPC     H15A     HL               0.25         1.008       0
      2521 MEMB     43       DPPC     H15B     HL               0.25         1.008       0
      2522 MEMB     43       DPPC     H15C     HL               0.25         1.008       0
      2523 MEMB     43       DPPC     C12      CTL2             -0.1        12.011       0
      2524 MEMB     43       DPPC     H12A     HL               0.25         1.008       0
      2525 MEMB     43       DPPC     H12B     HL               0.25         1.008       0
      2526 MEMB     43       DPPC     C11      CTL2            -0.08        12.011       0
      2527 MEMB     43       DPPC     H11A     HAL2             0.09         1.008       0
      2528 MEMB     43       DPPC     H11B     HAL2             0.09         1.008       0
      2529 MEMB     43       DPPC     P        PL                1.5        30.974       0
      2530 MEMB     43       DPPC     O13      O2L             -0.78       15.9994       0
      2531 MEMB     43       DPPC     O14      O2L             -0.78       15.9994       0
      2532 MEMB     43       DPPC     O11      OSLP            -0.57       15.9994       0
      2533 MEMB     43       DPPC     O12      OSLP            -0.57       15.9994       0
      2534 MEMB     43       DPPC     C1       CTL2            -0.08        12.011       0
      2535 MEMB     43       DPPC     HA       HAL2             0.09         1.008       0
      2536 MEMB     43       DPPC     HB       HAL2             0.09         1.008       0
      2537 MEMB     43       DPPC     C2       CTL1             0.17        12.011       0
      2538 MEMB     43       DPPC     HS       HAL1             0.09         1.008       0
      2539 MEMB     43       DPPC     O21      OSL             -0.49       15.9994       0
      2540 MEMB     43       DPPC     C21      CL                0.9        12.011       0
      2541 MEMB     43       DPPC     O22      OBL             -0.63       15.9994       0
      2542 MEMB     43       DPPC     C22      CTL2            -0.22        12.011       0
      2543 MEMB     43       DPPC     H2R      HAL2             0.09         1.008       0
      2544 MEMB     43       DPPC     H2S      HAL2             0.09         1.008       0
      2545 MEMB     43       DPPC     C3       CTL2             0.08        12.011       0
      2546 MEMB     43       DPPC     HX       HAL2             0.09         1.008       0
      2547 MEMB     43       DPPC     HY       HAL2             0.09         1.008       0
      2548 MEMB     43       DPPC     O31      OSL             -0.49       15.9994       0
      2549 MEMB     43       DPPC     C31      CL                0.9        12.011       0
      2550 MEMB     43       DPPC     O32      OBL             -0.63       15.9994       0
      2551 MEMB     43       DPPC     C32      CTL2            -0.22        12.011       0
      2552 MEMB     43       DPPC     H2X      HAL2             0.09         1.008       0
      2553 MEMB     43       DPPC     H2Y      HAL2             0.09         1.008       0
      2554 MEMB     43       DPPC     C23      CTL2            -0.18        12.011       0
      2555 MEMB     43       DPPC     H3R      HAL2             0.09         1.008       0
      2556 MEMB     43       DPPC     H3S      HAL2             0.09         1.008       0
      2557 MEMB     43       DPPC     C24      CTL2            -0.18        12.011       0
      2558 MEMB     43       DPPC     H4R      HAL2             0.09         1.008       0
      2559 MEMB     43       DPPC     H4S      HAL2             0.09         1.008       0
      2560 MEMB     43       DPPC     C25      CTL2            -0.18        12.011       0
      2561 MEMB     43       DPPC     H5R      HAL2             0.09         1.008       0
      2562 MEMB     43       DPPC     H5S      HAL2             0.09         1.008       0
      2563 MEMB     43       DPPC     C26      CTL2            -0.18        12.011       0
      2564 MEMB     43       DPPC     H6R      HAL2             0.09         1.008       0
      2565 MEMB     43       DPPC     H6S      HAL2             0.09         1.008       0
      2566 MEMB     43       DPPC     C27      CTL2            -0.18        12.011       0
      2567 MEMB     43       DPPC     H7R      HAL2             0.09         1.008       0
      2568 MEMB     43       DPPC     H7S      HAL2             0.09         1.008       0
      2569 MEMB     43       DPPC     C28      CTL2            -0.18        12.011       0
      2570 MEMB     43       DPPC     H8R      HAL2             0.09         1.008       0
      2571 MEMB     43       DPPC     H8S      HAL2             0.09         1.008       0
      2572 MEMB     43       DPPC     C29      CTL2            -0.18        12.011       0
      2573 MEMB     43       DPPC     H9R      HAL2             0.09         1.008       0
      2574 MEMB     43       DPPC     H9S      HAL2             0.09         1.008       0
      2575 MEMB     43       DPPC     C210     CTL2            -0.18        12.011       0
      2576 MEMB     43       DPPC     H10R     HAL2             0.09         1.008       0
      2577 MEMB     43       DPPC     H10S     HAL2             0.09         1.008       0
      2578 MEMB     43       DPPC     C211     CTL2            -0.18        12.011       0
      2579 MEMB     43       DPPC     H11R     HAL2             0.09         1.008       0
      2580 MEMB     43       DPPC     H11S     HAL2             0.09         1.008       0
      2581 MEMB     43       DPPC     C212     CTL2            -0.18        12.011       0
      2582 MEMB     43       DPPC     H12R     HAL2             0.09         1.008       0
      2583 MEMB     43       DPPC     H12S     HAL2             0.09         1.008       0
      2584 MEMB     43       DPPC     C213     CTL2            -0.18        12.011       0
      2585 MEMB     43       DPPC     H13R     HAL2             0.09         1.008       0
      2586 MEMB     43       DPPC     H13S     HAL2             0.09         1.008       0
      2587 MEMB     43       DPPC     C214     CTL2            -0.18        12.011       0
      2588 MEMB     43       DPPC     H14R     HAL2             0.09         1.008       0
      2589 MEMB     43       DPPC     H14S     HAL2             0.09         1.008       0
      2590 MEMB     43       DPPC     C215     CTL2            -0.18        12.011       0
      2591 MEMB     43       DPPC     H15R     HAL2             0.09         1.008       0
      2592 MEMB     43       DPPC     H15S     HAL2             0.09         1.008       0
      2593 MEMB     43       DPPC     C216     CTL3            -0.27        12.011       0
      2594 MEMB     43       DPPC     H16R     HAL3             0.09         1.008       0
      2595 MEMB     43       DPPC     H16S     HAL3             0.09         1.008       0
      2596 MEMB     43       DPPC     H16T     HAL3             0.09         1.008       0
      2597 MEMB     43       DPPC     C33      CTL2            -0.18        12.011       0
      2598 MEMB     43       DPPC     H3X      HAL2             0.09         1.008       0
      2599 MEMB     43       DPPC     H3Y      HAL2             0.09         1.008       0
      2600 MEMB     43       DPPC     C34      CTL2            -0.18        12.011       0
      2601 MEMB     43       DPPC     H4X      HAL2             0.09         1.008       0
      2602 MEMB     43       DPPC     H4Y      HAL2             0.09         1.008       0
      2603 MEMB     43       DPPC     C35      CTL2            -0.18        12.011       0
      2604 MEMB     43       DPPC     H5X      HAL2             0.09         1.008       0
      2605 MEMB     43       DPPC     H5Y      HAL2             0.09         1.008       0
      2606 MEMB     43       DPPC     C36      CTL2            -0.18        12.011       0
      2607 MEMB     43       DPPC     H6X      HAL2             0.09         1.008       0
      2608 MEMB     43       DPPC     H6Y      HAL2             0.09         1.008       0
      2609 MEMB     43       DPPC     C37      CTL2            -0.18        12.011       0
      2610 MEMB     43       DPPC     H7X      HAL2             0.09         1.008       0
      2611 MEMB     43       DPPC     H7Y      HAL2             0.09         1.008       0
      2612 MEMB     43       DPPC     C38      CTL2            -0.18        12.011       0
      2613 MEMB     43       DPPC     H8X      HAL2             0.09         1.008       0
      2614 MEMB     43       DPPC     H8Y      HAL2             0.09         1.008       0
      2615 MEMB     43       DPPC     C39      CTL2            -0.18        12.011       0
      2616 MEMB     43       DPPC     H9X      HAL2             0.09         1.008       0
      2617 MEMB     43       DPPC     H9Y      HAL2             0.09         1.008       0
      2618 MEMB     43       DPPC     C310     CTL2            -0.18        12.011       0
      2619 MEMB     43       DPPC     H10X     HAL2             0.09         1.008       0
      2620 MEMB     43       DPPC     H10Y     HAL2             0.09         1.008       0
      2621 MEMB     43       DPPC     C311     CTL2            -0.18        12.011       0
      2622 MEMB     43       DPPC     H11X     HAL2             0.09         1.008       0
      2623 MEMB     43       DPPC     H11Y     HAL2             0.09         1.008       0
      2624 MEMB     43       DPPC     C312     CTL2            -0.18        12.011       0
      2625 MEMB     43       DPPC     H12X     HAL2             0.09         1.008       0
      2626 MEMB     43       DPPC     H12Y     HAL2             0.09         1.008       0
      2627 MEMB     43       DPPC     C313     CTL2            -0.18        12.011       0
      2628 MEMB     43       DPPC     H13X     HAL2             0.09         1.008       0
      2629 MEMB     43       DPPC     H13Y     HAL2             0.09         1.008       0
      2630 MEMB     43       DPPC     C314     CTL2            -0.18        12.011       0
      2631 MEMB     43       DPPC     H14X     HAL2             0.09         1.008       0
      2632 MEMB     43       DPPC     H14Y     HAL2             0.09         1.008       0
      2633 MEMB     43       DPPC     C315     CTL2            -0.18        12.011       0
      2634 MEMB     43       DPPC     H15X     HAL2             0.09         1.008       0
      2635 MEMB     43       DPPC     H15Y     HAL2             0.09         1.008       0
      2636 MEMB     43       DPPC     C316     CTL3            -0.27        12.011       0
      2637 MEMB     43       DPPC     H16X     HAL3             0.09         1.008       0
      2638 MEMB     43       DPPC     H16Y     HAL3             0.09         1.008       0
      2639 MEMB     43       DPPC     H16Z     HAL3             0.09         1.008       0
      2640 MEMB     44       CHL1     C3       CRL1             0.14        12.011       0
      2641 MEMB     44       CHL1     H3       HGA1             0.09         1.008       0
      2642 MEMB     44       CHL1     O3       OHL             -0.66       15.9994       0
      2643 MEMB     44       CHL1     H3'      HOL              0.43         1.008       0
      2644 MEMB     44       CHL1     C4       CRL2            -0.18        12.011       0
      2645 MEMB     44       CHL1     H4A      HGA2             0.09         1.008       0
      2646 MEMB     44       CHL1     H4B      HGA2             0.09         1.008       0
      2647 MEMB     44       CHL1     C5       CEL1                0        12.011       0
      2648 MEMB     44       CHL1     C6       CEL1            -0.15        12.011       0
      2649 MEMB     44       CHL1     H6       HEL1             0.15         1.008       0
      2650 MEMB     44       CHL1     C7       CRL2            -0.18        12.011       0
      2651 MEMB     44       CHL1     H7A      HGA2             0.09         1.008       0
      2652 MEMB     44       CHL1     H7B      HGA2             0.09         1.008       0
      2653 MEMB     44       CHL1     C8       CRL1            -0.09        12.011       0
      2654 MEMB     44       CHL1     H8       HGA1             0.09         1.008       0
      2655 MEMB     44       CHL1     C14      CRL1            -0.09        12.011       0
      2656 MEMB     44       CHL1     H14      HGA1             0.09         1.008       0
      2657 MEMB     44       CHL1     C15      CRL2            -0.18        12.011       0
      2658 MEMB     44       CHL1     H15A     HGA2             0.09         1.008       0
      2659 MEMB     44       CHL1     H15B     HGA2             0.09         1.008       0
      2660 MEMB     44       CHL1     C16      CRL2            -0.18        12.011       0
      2661 MEMB     44       CHL1     H16A     HGA2             0.09         1.008       0
      2662 MEMB     44       CHL1     H16B     HGA2             0.09         1.008       0
      2663 MEMB     44       CHL1     C17      CRL1            -0.09        12.011       0
      2664 MEMB     44       CHL1     H17      HGA1             0.09         1.008       0
      2665 MEMB     44       CHL1     C13      CRL1                0        12.011       0
      2666 MEMB     44       CHL1     C18      CTL3            -0.27        12.011       0
      2667 MEMB     44       CHL1     H18A     HAL3             0.09         1.008       0
      2668 MEMB     44       CHL1     H18B     HAL3             0.09         1.008       0
      2669 MEMB     44       CHL1     H18C     HAL3             0.09         1.008       0
      2670 MEMB     44       CHL1     C12      CRL2            -0.18        12.011       0
      2671 MEMB     44       CHL1     H12A     HGA2             0.09         1.008       0
      2672 MEMB     44       CHL1     H12B     HGA2             0.09         1.008       0
      2673 MEMB     44       CHL1     C11      CRL2            -0.18        12.011       0
      2674 MEMB     44       CHL1     H11A     HGA2             0.09         1.008       0
      2675 MEMB     44       CHL1     H11B     HGA2             0.09         1.008       0
      2676 MEMB     44       CHL1     C9       CRL1            -0.09        12.011       0
      2677 MEMB     44       CHL1     H9       HGA1             0.09         1.008       0
      2678 MEMB     44       CHL1     C10      CRL1                0        12.011       0
      2679 MEMB     44       CHL1     C19      CTL3            -0.27        12.011       0
      2680 MEMB     44       CHL1     H19A     HAL3             0.09         1.008       0
      2681 MEMB     44       CHL1     H19B     HAL3             0.09         1.008       0
      2682 MEMB     44       CHL1     H19C     HAL3             0.09         1.008       0
      2683 MEMB     44       CHL1     C1       CRL2            -0.18        12.011       0
      2684 MEMB     44       CHL1     H1A      HGA2             0.09         1.008       0
      2685 MEMB     44       CHL1     H1B      HGA2             0.09         1.008       0
      2686 MEMB     44       CHL1     C2       CRL2            -0.18        12.011       0
      2687 MEMB     44       CHL1     H2A      HGA2             0.09         1.008       0
      2688 MEMB     44       CHL1     H2B      HGA2             0.09         1.008       0
      2689 MEMB     44       CHL1     C20      CTL1            -0.09        12.011       0
      2690 MEMB     44       CHL1     H20      HAL1             0.09         1.008       0
      2691 MEMB     44       CHL1     C21      CTL3            -0.27        12.011       0
      2692 MEMB     44       CHL1     H21A     HAL3             0.09         1.008       0
      2693 MEMB     44       CHL1     H21B     HAL3             0.09         1.008       0
      2694 MEMB     44       CHL1     H21C     HAL3             0.09         1.008       0
      2695 MEMB     44       CHL1     C22      CTL2            -0.18        12.011       0
      2696 MEMB     44       CHL1     H22A     HAL2             0.09         1.008       0
      2697 MEMB     44       CHL1     H22B     HAL2             0.09         1.008       0
      2698 MEMB     44       CHL1     C23      CTL2            -0.18        12.011       0
      2699 MEMB     44       CHL1     H23A     HAL2             0.09         1.008       0
      2700 MEMB     44       CHL1     H23B     HAL2             0.09         1.008       0
      2701 MEMB     44       CHL1     C24      CTL2            -0.18        12.011       0
      2702 MEMB     44       CHL1     H24A     HAL2             0.09         1.008       0
      2703 MEMB     44       CHL1     H24B     HAL2             0.09         1.008       0
      2704 MEMB     44       CHL1     C25      CTL1            -0.09        12.011       0
      2705 MEMB     44       CHL1     H25      HAL1             0.09         1.008       0
      2706 MEMB     44       CHL1     C26      CTL3            -0.27        12.011       0
      2707 MEMB     44       CHL1     H26A     HAL3             0.09         1.008       0
      2708 MEMB     44       CHL1     H26B     HAL3             0.09         1.008       0
      2709 MEMB     44       CHL1     H26C     HAL3             0.09         1.008       0
      2710 MEMB     44       CHL1     C27      CTL3            -0.27        12.011       0
      2711 MEMB     44       CHL1     H27A     HAL3             0.09         1.008       0
      2712 MEMB     44       CHL1     H27B     HAL3             0.09         1.008       0
      2713 MEMB     44       CHL1     H27C     HAL3             0.09         1.008       0
      2714 MEMB     45       PSM      N        NTL              -0.6        14.007       0
      2715 MEMB     45       PSM      C15      CTL5            -0.35        12.011       0
      2716 MEMB     45       PSM      H15A     HL               0.25         1.008       0
      2717 MEMB     45       PSM      H15B     HL               0.25         1.008       0
      2718 MEMB     45       PSM      H15C     HL               0.25         1.008       0
      2719 MEMB     45       PSM      C14      CTL5            -0.35        12.011       0
      2720 MEMB     45       PSM      H14A     HL               0.25         1.008       0
      2721 MEMB     45       PSM      H14B     HL               0.25         1.008       0
      2722 MEMB     45       PSM      H14C     HL               0.25         1.008       0
      2723 MEMB     45       PSM      C13      CTL5            -0.35        12.011       0
      2724 MEMB     45       PSM      H13A     HL               0.25         1.008       0
      2725 MEMB     45       PSM      H13B     HL               0.25         1.008       0
      2726 MEMB     45       PSM      H13C     HL               0.25         1.008       0
      2727 MEMB     45       PSM      C12      CTL2             -0.1        12.011       0
      2728 MEMB     45       PSM      H12A     HL               0.25         1.008       0
      2729 MEMB     45       PSM      H12B     HL               0.25         1.008       0
      2730 MEMB     45       PSM      C11      CTL2            -0.08        12.011       0
      2731 MEMB     45       PSM      H11A     HAL2             0.09         1.008       0
      2732 MEMB     45       PSM      H11B     HAL2             0.09         1.008       0
      2733 MEMB     45       PSM      P        PL                1.5        30.974       0
      2734 MEMB     45       PSM      O13      O2L             -0.78       15.9994       0
      2735 MEMB     45       PSM      O14      O2L             -0.78       15.9994       0
      2736 MEMB     45       PSM      O11      OSLP            -0.57       15.9994       0
      2737 MEMB     45       PSM      O12      OSLP            -0.57       15.9994       0
      2738 MEMB     45       PSM      C1S      CTL2            -0.08        12.011       0
      2739 MEMB     45       PSM      H1S      HAL2             0.09         1.008       0
      2740 MEMB     45       PSM      H1T      HAL2             0.09         1.008       0
      2741 MEMB     45       PSM      NF       NHL              -0.7        14.007       0
      2742 MEMB     45       PSM      HNF      H                0.35         1.008       0
      2743 MEMB     45       PSM      C2S      CTL1              0.3        12.011       0
      2744 MEMB     45       PSM      H2S      HAL1             0.05         1.008       0
      2745 MEMB     45       PSM      C3S      CTO1              0.5        12.011       0
      2746 MEMB     45       PSM      H3S      HAL1            -0.11         1.008       0
      2747 MEMB     45       PSM      O3       OHL             -0.69       15.9994       0
      2748 MEMB     45       PSM      HO3      HOL               0.3         1.008       0
      2749 MEMB     45       PSM      C4S      CEL3            -0.15        12.011       0
      2750 MEMB     45       PSM      H4S      HEL1             0.15         1.008       0
      2751 MEMB     45       PSM      C5S      CEL3            -0.15        12.011       0
      2752 MEMB     45       PSM      H5S      HEL1             0.15         1.008       0
      2753 MEMB     45       PSM      C6S      CTL2            -0.18        12.011       0
      2754 MEMB     45       PSM      H6S      HAL2             0.09         1.008       0
      2755 MEMB     45       PSM      H6T      HAL2             0.09         1.008       0
      2756 MEMB     45       PSM      C7S      CTL2            -0.18        12.011       0
      2757 MEMB     45       PSM      H7S      HAL2             0.09         1.008       0
      2758 MEMB     45       PSM      H7T      HAL2             0.09         1.008       0
      2759 MEMB     45       PSM      C8S      CTL2            -0.18        12.011       0
      2760 MEMB     45       PSM      H8S      HAL2             0.09         1.008       0
      2761 MEMB     45       PSM      H8T      HAL2             0.09         1.008       0
      2762 MEMB     45       PSM      C9S      CTL2            -0.18        12.011       0
      2763 MEMB     45       PSM      H9S      HAL2             0.09         1.008       0
      2764 MEMB     45       PSM      H9T      HAL2             0.09         1.008       0
      2765 MEMB     45       PSM      C10S     CTL2            -0.18        12.011       0
      2766 MEMB     45       PSM      H10S     HAL2             0.09         1.008       0
      2767 MEMB     45       PSM      H10T     HAL2             0.09         1.008       0
      2768 MEMB     45       PSM      C11S     CTL2            -0.18        12.011       0
      2769 MEMB     45       PSM      H11S     HAL2             0.09         1.008       0
      2770 MEMB     45       PSM      H11T     HAL2             0.09         1.008       0
      2771 MEMB     45       PSM      C12S     CTL2            -0.18        12.011       0
      2772 MEMB     45       PSM      H12S     HAL2             0.09         1.008       0
      2773 MEMB     45       PSM      H12T     HAL2             0.09         1.008       0
      2774 MEMB     45       PSM      C13S     CTL2            -0.18        12.011       0
      2775 MEMB     45       PSM      H13S     HAL2             0.09         1.008       0
      2776 MEMB     45       PSM      H13T     HAL2             0.09         1.008       0
      2777 MEMB     45       PSM      C14S     CTL2            -0.18        12.011       0
      2778 MEMB     45       PSM      H14S     HAL2             0.09         1.008       0
      2779 MEMB     45       PSM      H14T     HAL2             0.09         1.008       0
      2780 MEMB     45       PSM      C15S     CTL2            -0.18        12.011       0
      2781 MEMB     45       PSM      H15S     HAL2             0.09         1.008       0
      2782 MEMB     45       PSM      H15T     HAL2             0.09         1.008       0
      2783 MEMB     45       PSM      C16S     CTL2            -0.18        12.011       0
      2784 MEMB     45       PSM      H16S     HAL2             0.09         1.008       0
      2785 MEMB     45       PSM      H16T     HAL2             0.09         1.008       0
      2786 MEMB     45       PSM      C17S     CTL2            -0.18        12.011       0
      2787 MEMB     45       PSM      H17S     HAL2             0.09         1.008       0
      2788 MEMB     45       PSM      H17T     HAL2             0.09         1.008       0
      2789 MEMB     45       PSM      C18S     CTL3            -0.27        12.011       0
      2790 MEMB     45       PSM      H18S     HAL3             0.09         1.008       0
      2791 MEMB     45       PSM      H18T     HAL3             0.09         1.008       0
      2792 MEMB     45       PSM      H18U     HAL3             0.09         1.008       0
      2793 MEMB     45       PSM      C1F      C                0.55        12.011       0
      2794 MEMB     45       PSM      OF       O                -0.6       15.9994       0
      2795 MEMB     45       PSM      C2F      CTL2            -0.07        12.011       0
      2796 MEMB     45       PSM      H2F      HAL2             0.06         1.008       0
      2797 MEMB     45       PSM      H2G      HAL2             0.06         1.008       0
      2798 MEMB     45       PSM      C3F      CTL2            -0.18        12.011       0
      2799 MEMB     45       PSM      H3F      HAL2             0.09         1.008       0
      2800 MEMB     45       PSM      H3G      HAL2             0.09         1.008       0
      2801 MEMB     45       PSM      C4F      CTL2            -0.18        12.011       0
      2802 MEMB     45       PSM      H4F      HAL2             0.09         1.008       0
      2803 MEMB     45       PSM      H4G      HAL2             0.09         1.008       0
      2804 MEMB     45       PSM      C5F      CTL2            -0.18        12.011       0
      2805 MEMB     45       PSM      H5F      HAL2             0.09         1.008       0
      2806 MEMB     45       PSM      H5G      HAL2             0.09         1.008       0
      2807 MEMB     45       PSM      C6F      CTL2            -0.18        12.011       0
      2808 MEMB     45       PSM      H6F      HAL2             0.09         1.008       0
      2809 MEMB     45       PSM      H6G      HAL2             0.09         1.008       0
      2810 MEMB     45       PSM      C7F      CTL2            -0.18        12.011       0
      2811 MEMB     45       PSM      H7F      HAL2             0.09         1.008       0
      2812 MEMB     45       PSM      H7G      HAL2             0.09         1.008       0
      2813 MEMB     45       PSM      C8F      CTL2            -0.18        12.011       0
      2814 MEMB     45       PSM      H8F      HAL2             0.09         1.008       0
      2815 MEMB     45       PSM      H8G      HAL2             0.09         1.008       0
      2816 MEMB     45       PSM      C9F      CTL2            -0.18        12.011       0
      2817 MEMB     45       PSM      H9F      HAL2             0.09         1.008       0
      2818 MEMB     45       PSM      H9G      HAL2             0.09         1.008       0
      2819 MEMB     45       PSM      C10F     CTL2            -0.18        12.011       0
      2820 MEMB     45       PSM      H10F     HAL2             0.09         1.008       0
      2821 MEMB     45       PSM      H10G     HAL2             0.09         1.008       0
      2822 MEMB     45       PSM      C11F     CTL2            -0.18        12.011       0
      2823 MEMB     45       PSM      H11F     HAL2             0.09         1.008       0
      2824 MEMB     45       PSM      H11G     HAL2             0.09         1.008       0
      2825 MEMB     45       PSM      C12F     CTL2            -0.18        12.011       0
      2826 MEMB     45       PSM      H12F     HAL2             0.09         1.008       0
      2827 MEMB     45       PSM      H12G     HAL2             0.09         1.008       0
      2828 MEMB     45       PSM      C13F     CTL2            -0.18        12.011       0
      2829 MEMB     45       PSM      H13F     HAL2             0.09         1.008       0
      2830 MEMB     45       PSM      H13G     HAL2             0.09         1.008       0
      2831 MEMB     45       PSM      C14F     CTL2            -0.18        12.011       0
      2832 MEMB     45       PSM      H14F     HAL2             0.09         1.008       0
      2833 MEMB     45       PSM      H14G     HAL2             0.09         1.008       0
      2834 MEMB     45       PSM      C15F     CTL2            -0.18        12.011       0
      2835 MEMB     45       PSM      H15F     HAL2             0.09         1.008       0
      2836 MEMB     45       PSM      H15G     HAL2             0.09         1.008       0
      2837 MEMB     45       PSM      C16F     CTL3            -0.27        12.011       0
      2838 MEMB     45       PSM      H16F     HAL3             0.09         1.008       0
      2839 MEMB     45       PSM      H16G     HAL3             0.09         1.008       0
      2840 MEMB     45       PSM      H16H     HAL3             0.09         1.008       0
      2841 MEMB     46       CHL1     C3       CRL1             0.14        12.011       0
      2842 MEMB     46       CHL1     H3       HGA1             0.09         1.008       0
      2843 MEMB     46       CHL1     O3       OHL             -0.66       15.9994       0
      2844 MEMB     46       CHL1     H3'      HOL              0.43         1.008       0
      2845 MEMB     46       CHL1     C4       CRL2            -0.18        12.011       0
      2846 MEMB     46       CHL1     H4A      HGA2             0.09         1.008       0
      2847 MEMB     46       CHL1     H4B      HGA2             0.09         1.008       0
      2848 MEMB     46       CHL1     C5       CEL1                0        12.011       0
      2849 MEMB     46       CHL1     C6       CEL1            -0.15        12.011       0
      2850 MEMB     46       CHL1     H6       HEL1             0.15         1.008       0
      2851 MEMB     46       CHL1     C7       CRL2            -0.18        12.011       0
      2852 MEMB     46       CHL1     H7A      HGA2             0.09         1.008       0
      2853 MEMB     46       CHL1     H7B      HGA2             0.09         1.008       0
      2854 MEMB     46       CHL1     C8       CRL1            -0.09        12.011       0
      2855 MEMB     46       CHL1     H8       HGA1             0.09         1.008       0
      2856 MEMB     46       CHL1     C14      CRL1            -0.09        12.011       0
      2857 MEMB     46       CHL1     H14      HGA1             0.09         1.008       0
      2858 MEMB     46       CHL1     C15      CRL2            -0.18        12.011       0
      2859 MEMB     46       CHL1     H15A     HGA2             0.09         1.008       0
      2860 MEMB     46       CHL1     H15B     HGA2             0.09         1.008       0
      2861 MEMB     46       CHL1     C16      CRL2            -0.18        12.011       0
      2862 MEMB     46       CHL1     H16A     HGA2             0.09         1.008       0
      2863 MEMB     46       CHL1     H16B     HGA2             0.09         1.008       0
      2864 MEMB     46       CHL1     C17      CRL1            -0.09        12.011       0
      2865 MEMB     46       CHL1     H17      HGA1             0.09         1.008       0
      2866 MEMB     46       CHL1     C13      CRL1                0        12.011       0
      2867 MEMB     46       CHL1     C18      CTL3            -0.27        12.011       0
      2868 MEMB     46       CHL1     H18A     HAL3             0.09         1.008       0
      2869 MEMB     46       CHL1     H18B     HAL3             0.09         1.008       0
      2870 MEMB     46       CHL1     H18C     HAL3             0.09         1.008       0
      2871 MEMB     46       CHL1     C12      CRL2            -0.18        12.011       0
      2872 MEMB     46       CHL1     H12A     HGA2             0.09         1.008       0
      2873 MEMB     46       CHL1     H12B     HGA2             0.09         1.008       0
      2874 MEMB     46       CHL1     C11      CRL2            -0.18        12.011       0
      2875 MEMB     46       CHL1     H11A     HGA2             0.09         1.008       0
      2876 MEMB     46       CHL1     H11B     HGA2             0.09         1.008       0
      2877 MEMB     46       CHL1     C9       CRL1            -0.09        12.011       0
      2878 MEMB     46       CHL1     H9       HGA1             0.09         1.008       0
      2879 MEMB     46       CHL1     C10      CRL1                0        12.011       0
      2880 MEMB     46       CHL1     C19      CTL3            -0.27        12.011       0
      2881 MEMB     46       CHL1     H19A     HAL3             0.09         1.008       0
      2882 MEMB     46       CHL1     H19B     HAL3             0.09         1.008       0
      2883 MEMB     46       CHL1     H19C     HAL3             0.09         1.008       0
      2884 MEMB     46       CHL1     C1       CRL2            -0.18        12.011       0
      2885 MEMB     46       CHL1     H1A      HGA2             0.09         1.008       0
      2886 MEMB     46       CHL1     H1B      HGA2             0.09         1.008       0
      2887 MEMB     46       CHL1     C2       CRL2            -0.18        12.011       0
      2888 MEMB     46       CHL1     H2A      HGA2             0.09         1.008       0
      2889 MEMB     46       CHL1     H2B      HGA2             0.09         1.008       0
      2890 MEMB     46       CHL1     C20      CTL1            -0.09        12.011       0
      2891 MEMB     46       CHL1     H20      HAL1             0.09         1.008       0
      2892 MEMB     46       CHL1     C21      CTL3            -0.27        12.011       0
      2893 MEMB     46       CHL1     H21A     HAL3             0.09         1.008       0
      2894 MEMB     46       CHL1     H21B     HAL3             0.09         1.008       0
      2895 MEMB     46       CHL1     H21C     HAL3             0.09         1.008       0
      2896 MEMB     46       CHL1     C22      CTL2            -0.18        12.011       0
      2897 MEMB     46       CHL1     H22A     HAL2             0.09         1.008       0
      2898 MEMB     46       CHL1     H22B     HAL2             0.09         1.008       0
      2899 MEMB     46       CHL1     C23      CTL2            -0.18        12.011       0
      2900 MEMB     46       CHL1     H23A     HAL2             0.09         1.008       0
      2901 MEMB     46       CHL1     H23B     HAL2             0.09         1.008       0
      2902 MEMB     46       CHL1     C24      CTL2            -0.18        12.011       0
      2903 MEMB     46       CHL1     H24A     HAL2             0.09         1.008       0
      2904 MEMB     46       CHL1     H24B     HAL2             0.09         1.008       0
      2905 MEMB     46       CHL1     C25      CTL1            -0.09        12.011       0
      2906 MEMB     46       CHL1     H25      HAL1             0.09         1.008       0
      2907 MEMB     46       CHL1     C26      CTL3            -0.27        12.011       0
      2908 MEMB     46       CHL1     H26A     HAL3             0.09         1.008       0
      2909 MEMB     46       CHL1     H26B     HAL3             0.09         1.008       0
      2910 MEMB     46       CHL1     H26C     HAL3             0.09         1.008       0
      2911 MEMB     46       CHL1     C27      CTL3            -0.27        12.011       0
      2912 MEMB     46       CHL1     H27A     HAL3             0.09         1.008       0
      2913 MEMB     46       CHL1     H27B     HAL3             0.09         1.008       0
      2914 MEMB     46       CHL1     H27C     HAL3             0.09         1.008       0
      2915 MEMB     47       CHL1     C3       CRL1             0.14        12.011       0
      2916 MEMB     47       CHL1     H3       HGA1             0.09         1.008       0
      2917 MEMB     47       CHL1     O3       OHL             -0.66       15.9994       0
      2918 MEMB     47       CHL1     H3'      HOL              0.43         1.008       0
      2919 MEMB     47       CHL1     C4       CRL2            -0.18        12.011       0
      2920 MEMB     47       CHL1     H4A      HGA2             0.09         1.008       0
      2921 MEMB     47       CHL1     H4B      HGA2             0.09         1.008       0
      2922 MEMB     47       CHL1     C5       CEL1                0        12.011       0
      2923 MEMB     47       CHL1     C6       CEL1            -0.15        12.011       0
      2924 MEMB     47       CHL1     H6       HEL1             0.15         1.008       0
      2925 MEMB     47       CHL1     C7       CRL2            -0.18        12.011       0
      2926 MEMB     47       CHL1     H7A      HGA2             0.09         1.008       0
      2927 MEMB     47       CHL1     H7B      HGA2             0.09         1.008       0
      2928 MEMB     47       CHL1     C8       CRL1            -0.09        12.011       0
      2929 MEMB     47       CHL1     H8       HGA1             0.09         1.008       0
      2930 MEMB     47       CHL1     C14      CRL1            -0.09        12.011       0
      2931 MEMB     47       CHL1     H14      HGA1             0.09         1.008       0
      2932 MEMB     47       CHL1     C15      CRL2            -0.18        12.011       0
      2933 MEMB     47       CHL1     H15A     HGA2             0.09         1.008       0
      2934 MEMB     47       CHL1     H15B     HGA2             0.09         1.008       0
      2935 MEMB     47       CHL1     C16      CRL2            -0.18        12.011       0
      2936 MEMB     47       CHL1     H16A     HGA2             0.09         1.008       0
      2937 MEMB     47       CHL1     H16B     HGA2             0.09         1.008       0
      2938 MEMB     47       CHL1     C17      CRL1            -0.09        12.011       0
      2939 MEMB     47       CHL1     H17      HGA1             0.09         1.008       0
      2940 MEMB     47       CHL1     C13      CRL1                0        12.011       0
      2941 MEMB     47       CHL1     C18      CTL3            -0.27        12.011       0
      2942 MEMB     47       CHL1     H18A     HAL3             0.09         1.008       0
      2943 MEMB     47       CHL1     H18B     HAL3             0.09         1.008       0
      2944 MEMB     47       CHL1     H18C     HAL3             0.09         1.008       0
      2945 MEMB     47       CHL1     C12      CRL2            -0.18        12.011       0
      2946 MEMB     47       CHL1     H12A     HGA2             0.09         1.008       0
      2947 MEMB     47       CHL1     H12B     HGA2             0.09         1.008       0
      2948 MEMB     47       CHL1     C11      CRL2            -0.18        12.011       0
      2949 MEMB     47       CHL1     H11A     HGA2             0.09         1.008       0
      2950 MEMB     47       CHL1     H11B     HGA2             0.09         1.008       0
      2951 MEMB     47       CHL1     C9       CRL1            -0.09        12.011       0
      2952 MEMB     47       CHL1     H9       HGA1             0.09         1.008       0
      2953 MEMB     47       CHL1     C10      CRL1                0        12.011       0
      2954 MEMB     47       CHL1     C19      CTL3            -0.27        12.011       0
      2955 MEMB     47       CHL1     H19A     HAL3             0.09         1.008       0
      2956 MEMB     47       CHL1     H19B     HAL3             0.09         1.008       0
      2957 MEMB     47       CHL1     H19C     HAL3             0.09         1.008       0
      2958 MEMB     47       CHL1     C1       CRL2            -0.18        12.011       0
      2959 MEMB     47       CHL1     H1A      HGA2             0.09         1.008       0
      2960 MEMB     47       CHL1     H1B      HGA2             0.09         1.008       0
      2961 MEMB     47       CHL1     C2       CRL2            -0.18        12.011       0
      2962 MEMB     47       CHL1     H2A      HGA2             0.09         1.008       0
      2963 MEMB     47       CHL1     H2B      HGA2             0.09         1.008       0
      2964 MEMB     47       CHL1     C20      CTL1            -0.09        12.011       0
      2965 MEMB     47       CHL1     H20      HAL1             0.09         1.008       0
      2966 MEMB     47       CHL1     C21      CTL3            -0.27        12.011       0
      2967 MEMB     47       CHL1     H21A     HAL3             0.09         1.008       0
      2968 MEMB     47       CHL1     H21B     HAL3             0.09         1.008       0
      2969 MEMB     47       CHL1     H21C     HAL3             0.09         1.008       0
      2970 MEMB     47       CHL1     C22      CTL2            -0.18        12.011       0
      2971 MEMB     47       CHL1     H22A     HAL2             0.09         1.008       0
      2972 MEMB     47       CHL1     H22B     HAL2             0.09         1.008       0
      2973 MEMB     47       CHL1     C23      CTL2            -0.18        12.011       0
      2974 MEMB     47       CHL1     H23A     HAL2             0.09         1.008       0
      2975 MEMB     47       CHL1     H23B     HAL2             0.09         1.008       0
      2976 MEMB     47       CHL1     C24      CTL2            -0.18        12.011       0
      2977 MEMB     47       CHL1     H24A     HAL2             0.09         1.008       0
      2978 MEMB     47       CHL1     H24B     HAL2             0.09         1.008       0
      2979 MEMB     47       CHL1     C25      CTL1            -0.09        12.011       0
      2980 MEMB     47       CHL1     H25      HAL1             0.09         1.008       0
      2981 MEMB     47       CHL1     C26      CTL3            -0.27        12.011       0
      2982 MEMB     47       CHL1     H26A     HAL3             0.09         1.008       0
      2983 MEMB     47       CHL1     H26B     HAL3             0.09         1.008       0
      2984 MEMB     47       CHL1     H26C     HAL3             0.09         1.008       0
      2985 MEMB     47       CHL1     C27      CTL3            -0.27        12.011       0
      2986 MEMB     47       CHL1     H27A     HAL3             0.09         1.008       0
      2987 MEMB     47       CHL1     H27B     HAL3             0.09         1.008       0
      2988 MEMB     47       CHL1     H27C     HAL3             0.09         1.008       0
      2989 MEMB     48       POPC     N        NTL              -0.6        14.007       0
      2990 MEMB     48       POPC     C12      CTL2             -0.1        12.011       0
      2991 MEMB     48       POPC     H12A     HL               0.25         1.008       0
      2992 MEMB     48       POPC     H12B     HL               0.25         1.008       0
      2993 MEMB     48       POPC     C13      CTL5            -0.35        12.011       0
      2994 MEMB     48       POPC     H13A     HL               0.25         1.008       0
      2995 MEMB     48       POPC     H13B     HL               0.25         1.008       0
      2996 MEMB     48       POPC     H13C     HL               0.25         1.008       0
      2997 MEMB     48       POPC     C14      CTL5            -0.35        12.011       0
      2998 MEMB     48       POPC     H14A     HL               0.25         1.008       0
      2999 MEMB     48       POPC     H14B     HL               0.25         1.008       0
      3000 MEMB     48       POPC     H14C     HL               0.25         1.008       0
      3001 MEMB     48       POPC     C15      CTL5            -0.35        12.011       0
      3002 MEMB     48       POPC     H15A     HL               0.25         1.008       0
      3003 MEMB     48       POPC     H15B     HL               0.25         1.008       0
      3004 MEMB     48       POPC     H15C     HL               0.25         1.008       0
      3005 MEMB     48       POPC     C11      CTL2            -0.08        12.011       0
      3006 MEMB     48       POPC     H11A     HAL2             0.09         1.008       0
      3007 MEMB     48       POPC     H11B     HAL2             0.09         1.008       0
      3008 MEMB     48       POPC     P        PL                1.5        30.974       0
      3009 MEMB     48       POPC     O13      O2L             -0.78       15.9994       0
      3010 MEMB     48       POPC     O14      O2L             -0.78       15.9994       0
      3011 MEMB     48       POPC     O12      OSLP            -0.57       15.9994       0
      3012 MEMB     48       POPC     O11      OSLP            -0.57       15.9994       0
      3013 MEMB     48       POPC     C1       CTL2            -0.08        12.011       0
      3014 MEMB     48       POPC     HA       HAL2             0.09         1.008       0
      3015 MEMB     48       POPC     HB       HAL2             0.09         1.008       0
      3016 MEMB     48       POPC     C2       CTL1             0.17        12.011       0
      3017 MEMB     48       POPC     HS       HAL1             0.09         1.008       0
      3018 MEMB     48       POPC     O21      OSL             -0.49       15.9994       0
      3019 MEMB     48       POPC     C21      CL                0.9        12.011       0
      3020 MEMB     48       POPC     O22      OBL             -0.63       15.9994       0
      3021 MEMB     48       POPC     C22      CTL2            -0.22        12.011       0
      3022 MEMB     48       POPC     H2R      HAL2             0.09         1.008       0
      3023 MEMB     48       POPC     H2S      HAL2             0.09         1.008       0
      3024 MEMB     48       POPC     C3       CTL2             0.08        12.011       0
      3025 MEMB     48       POPC     HX       HAL2             0.09         1.008       0
      3026 MEMB     48       POPC     HY       HAL2             0.09         1.008       0
      3027 MEMB     48       POPC     O31      OSL             -0.49       15.9994       0
      3028 MEMB     48       POPC     C31      CL                0.9        12.011       0
      3029 MEMB     48       POPC     O32      OBL             -0.63       15.9994       0
      3030 MEMB     48       POPC     C32      CTL2            -0.22        12.011       0
      3031 MEMB     48       POPC     H2X      HAL2             0.09         1.008       0
      3032 MEMB     48       POPC     H2Y      HAL2             0.09         1.008       0
      3033 MEMB     48       POPC     C23      CTL2            -0.18        12.011       0
      3034 MEMB     48       POPC     H3R      HAL2             0.09         1.008       0
      3035 MEMB     48       POPC     H3S      HAL2             0.09         1.008       0
      3036 MEMB     48       POPC     C24      CTL2            -0.18        12.011       0
      3037 MEMB     48       POPC     H4R      HAL2             0.09         1.008       0
      3038 MEMB     48       POPC     H4S      HAL2             0.09         1.008       0
      3039 MEMB     48       POPC     C25      CTL2            -0.18        12.011       0
      3040 MEMB     48       POPC     H5R      HAL2             0.09         1.008       0
      3041 MEMB     48       POPC     H5S      HAL2             0.09         1.008       0
      3042 MEMB     48       POPC     C26      CTL2            -0.18        12.011       0
      3043 MEMB     48       POPC     H6R      HAL2             0.09         1.008       0
      3044 MEMB     48       POPC     H6S      HAL2             0.09         1.008       0
      3045 MEMB     48       POPC     C27      CTL2            -0.18        12.011       0
      3046 MEMB     48       POPC     H7R      HAL2             0.09         1.008       0
      3047 MEMB     48       POPC     H7S      HAL2             0.09         1.008       0
      3048 MEMB     48       POPC     C28      CTL2            -0.18        12.011       0
      3049 MEMB     48       POPC     H8R      HAL2             0.09         1.008       0
      3050 MEMB     48       POPC     H8S      HAL2             0.09         1.008       0
      3051 MEMB     48       POPC     C29      CEL1            -0.15        12.011       0
      3052 MEMB     48       POPC     H91      HEL1             0.15         1.008       0
      3053 MEMB     48       POPC     C210     CEL1            -0.15        12.011       0
      3054 MEMB     48       POPC     H101     HEL1             0.15         1.008       0
      3055 MEMB     48       POPC     C211     CTL2            -0.18        12.011       0
      3056 MEMB     48       POPC     H11R     HAL2             0.09         1.008       0
      3057 MEMB     48       POPC     H11S     HAL2             0.09         1.008       0
      3058 MEMB     48       POPC     C212     CTL2            -0.18        12.011       0
      3059 MEMB     48       POPC     H12R     HAL2             0.09         1.008       0
      3060 MEMB     48       POPC     H12S     HAL2             0.09         1.008       0
      3061 MEMB     48       POPC     C213     CTL2            -0.18        12.011       0
      3062 MEMB     48       POPC     H13R     HAL2             0.09         1.008       0
      3063 MEMB     48       POPC     H13S     HAL2             0.09         1.008       0
      3064 MEMB     48       POPC     C214     CTL2            -0.18        12.011       0
      3065 MEMB     48       POPC     H14R     HAL2             0.09         1.008       0
      3066 MEMB     48       POPC     H14S     HAL2             0.09         1.008       0
      3067 MEMB     48       POPC     C215     CTL2            -0.18        12.011       0
      3068 MEMB     48       POPC     H15R     HAL2             0.09         1.008       0
      3069 MEMB     48       POPC     H15S     HAL2             0.09         1.008       0
      3070 MEMB     48       POPC     C216     CTL2            -0.18        12.011       0
      3071 MEMB     48       POPC     H16R     HAL2             0.09         1.008       0
      3072 MEMB     48       POPC     H16S     HAL2             0.09         1.008       0
      3073 MEMB     48       POPC     C217     CTL2            -0.18        12.011       0
      3074 MEMB     48       POPC     H17R     HAL2             0.09         1.008       0
      3075 MEMB     48       POPC     H17S     HAL2             0.09         1.008       0
      3076 MEMB     48       POPC     C218     CTL3            -0.27        12.011       0
      3077 MEMB     48       POPC     H18R     HAL3             0.09         1.008       0
      3078 MEMB     48       POPC     H18S     HAL3             0.09         1.008       0
      3079 MEMB     48       POPC     H18T     HAL3             0.09         1.008       0
      3080 MEMB     48       POPC     C33      CTL2            -0.18        12.011       0
      3081 MEMB     48       POPC     H3X      HAL2             0.09         1.008       0
      3082 MEMB     48       POPC     H3Y      HAL2             0.09         1.008       0
      3083 MEMB     48       POPC     C34      CTL2            -0.18        12.011       0
      3084 MEMB     48       POPC     H4X      HAL2             0.09         1.008       0
      3085 MEMB     48       POPC     H4Y      HAL2             0.09         1.008       0
      3086 MEMB     48       POPC     C35      CTL2            -0.18        12.011       0
      3087 MEMB     48       POPC     H5X      HAL2             0.09         1.008       0
      3088 MEMB     48       POPC     H5Y      HAL2             0.09         1.008       0
      3089 MEMB     48       POPC     C36      CTL2            -0.18        12.011       0
      3090 MEMB     48       POPC     H6X      HAL2             0.09         1.008       0
      3091 MEMB     48       POPC     H6Y      HAL2             0.09         1.008       0
      3092 MEMB     48       POPC     C37      CTL2            -0.18        12.011       0
      3093 MEMB     48       POPC     H7X      HAL2             0.09         1.008       0
      3094 MEMB     48       POPC     H7Y      HAL2             0.09         1.008       0
      3095 MEMB     48       POPC     C38      CTL2            -0.18        12.011       0
      3096 MEMB     48       POPC     H8X      HAL2             0.09         1.008       0
      3097 MEMB     48       POPC     H8Y      HAL2             0.09         1.008       0
      3098 MEMB     48       POPC     C39      CTL2            -0.18        12.011       0
      3099 MEMB     48       POPC     H9X      HAL2             0.09         1.008       0
      3100 MEMB     48       POPC     H9Y      HAL2             0.09         1.008       0
      3101 MEMB     48       POPC     C310     CTL2            -0.18        12.011       0
      3102 MEMB     48       POPC     H10X     HAL2             0.09         1.008       0
      3103 MEMB     48       POPC     H10Y     HAL2             0.09         1.008       0
      3104 MEMB     48       POPC     C311     CTL2            -0.18        12.011       0
      3105 MEMB     48       POPC     H11X     HAL2             0.09         1.008       0
      3106 MEMB     48       POPC     H11Y     HAL2             0.09         1.008       0
      3107 MEMB     48       POPC     C312     CTL2            -0.18        12.011       0
      3108 MEMB     48       POPC     H12X     HAL2             0.09         1.008       0
      3109 MEMB     48       POPC     H12Y     HAL2             0.09         1.008       0
      3110 MEMB     48       POPC     C313     CTL2            -0.18        12.011       0
      3111 MEMB     48       POPC     H13X     HAL2             0.09         1.008       0
      3112 MEMB     48       POPC     H13Y     HAL2             0.09         1.008       0
      3113 MEMB     48       POPC     C314     CTL2            -0.18        12.011       0
      3114 MEMB     48       POPC     H14X     HAL2             0.09         1.008       0
      3115 MEMB     48       POPC     H14Y     HAL2             0.09         1.008       0
      3116 MEMB     48       POPC     C315     CTL2            -0.18        12.011       0
      3117 MEMB     48       POPC     H15X     HAL2             0.09         1.008       0
      3118 MEMB     48       POPC     H15Y     HAL2             0.09         1.008       0
      3119 MEMB     48       POPC     C316     CTL3            -0.27        12.011       0
      3120 MEMB     48       POPC     H16X     HAL3             0.09         1.008       0
      3121 MEMB     48       POPC     H16Y     HAL3             0.09         1.008       0
      3122 MEMB     48       POPC     H16Z     HAL3             0.09         1.008       0
      3123 MEMB     49       POPC     N        NTL              -0.6        14.007       0
      3124 MEMB     49       POPC     C12      CTL2             -0.1        12.011       0
      3125 MEMB     49       POPC     H12A     HL               0.25         1.008       0
      3126 MEMB     49       POPC     H12B     HL               0.25         1.008       0
      3127 MEMB     49       POPC     C13      CTL5            -0.35        12.011       0
      3128 MEMB     49       POPC     H13A     HL               0.25         1.008       0
      3129 MEMB     49       POPC     H13B     HL               0.25         1.008       0
      3130 MEMB     49       POPC     H13C     HL               0.25         1.008       0
      3131 MEMB     49       POPC     C14      CTL5            -0.35        12.011       0
      3132 MEMB     49       POPC     H14A     HL               0.25         1.008       0
      3133 MEMB     49       POPC     H14B     HL               0.25         1.008       0
      3134 MEMB     49       POPC     H14C     HL               0.25         1.008       0
      3135 MEMB     49       POPC     C15      CTL5            -0.35        12.011       0
      3136 MEMB     49       POPC     H15A     HL               0.25         1.008       0
      3137 MEMB     49       POPC     H15B     HL               0.25         1.008       0
      3138 MEMB     49       POPC     H15C     HL               0.25         1.008       0
      3139 MEMB     49       POPC     C11      CTL2            -0.08        12.011       0
      3140 MEMB     49       POPC     H11A     HAL2             0.09         1.008       0
      3141 MEMB     49       POPC     H11B     HAL2             0.09         1.008       0
      3142 MEMB     49       POPC     P        PL                1.5        30.974       0
      3143 MEMB     49       POPC     O13      O2L             -0.78       15.9994       0
      3144 MEMB     49       POPC     O14      O2L             -0.78       15.9994       0
      3145 MEMB     49       POPC     O12      OSLP            -0.57       15.9994       0
      3146 MEMB     49       POPC     O11      OSLP            -0.57       15.9994       0
      3147 MEMB     49       POPC     C1       CTL2            -0.08        12.011       0
      3148 MEMB     49       POPC     HA       HAL2             0.09         1.008       0
      3149 MEMB     49       POPC     HB       HAL2             0.09         1.008       0
      3150 MEMB     49       POPC     C2       CTL1             0.17        12.011       0
      3151 MEMB     49       POPC     HS       HAL1             0.09         1.008       0
      3152 MEMB     49       POPC     O21      OSL             -0.49       15.9994       0
      3153 MEMB     49       POPC     C21      CL                0.9        12.011       0
      3154 MEMB     49       POPC     O22      OBL             -0.63       15.9994       0
      3155 MEMB     49       POPC     C22      CTL2            -0.22        12.011       0
      3156 MEMB     49       POPC     H2R      HAL2             0.09         1.008       0
      3157 MEMB     49       POPC     H2S      HAL2             0.09         1.008       0
      3158 MEMB     49       POPC     C3       CTL2             0.08        12.011       0
      3159 MEMB     49       POPC     HX       HAL2             0.09         1.008       0
      3160 MEMB     49       POPC     HY       HAL2             0.09         1.008       0
      3161 MEMB     49       POPC     O31      OSL             -0.49       15.9994       0
      3162 MEMB     49       POPC     C31      CL                0.9        12.011       0
      3163 MEMB     49       POPC     O32      OBL             -0.63       15.9994       0
      3164 MEMB     49       POPC     C32      CTL2            -0.22        12.011       0
      3165 MEMB     49       POPC     H2X      HAL2             0.09         1.008       0
      3166 MEMB     49       POPC     H2Y      HAL2             0.09         1.008       0
      3167 MEMB     49       POPC     C23      CTL2            -0.18        12.011       0
      3168 MEMB     49       POPC     H3R      HAL2             0.09         1.008       0
      3169 MEMB     49       POPC     H3S      HAL2             0.09         1.008       0
      3170 MEMB     49       POPC     C24      CTL2            -0.18        12.011       0
      3171 MEMB     49       POPC     H4R      HAL2             0.09         1.008       0
      3172 MEMB     49       POPC     H4S      HAL2             0.09         1.008       0
      3173 MEMB     49       POPC     C25      CTL2            -0.18        12.011       0
      3174 MEMB     49       POPC     H5R      HAL2             0.09         1.008       0
      3175 MEMB     49       POPC     H5S      HAL2             0.09         1.008       0
      3176 MEMB     49       POPC     C26      CTL2            -0.18        12.011       0
      3177 MEMB     49       POPC     H6R      HAL2             0.09         1.008       0
      3178 MEMB     49       POPC     H6S      HAL2             0.09         1.008       0
      3179 MEMB     49       POPC     C27      CTL2            -0.18        12.011       0
      3180 MEMB     49       POPC     H7R      HAL2             0.09         1.008       0
      3181 MEMB     49       POPC     H7S      HAL2             0.09         1.008       0
      3182 MEMB     49       POPC     C28      CTL2            -0.18        12.011       0
      3183 MEMB     49       POPC     H8R      HAL2             0.09         1.008       0
      3184 MEMB     49       POPC     H8S      HAL2             0.09         1.008       0
      3185 MEMB     49       POPC     C29      CEL1            -0.15        12.011       0
      3186 MEMB     49       POPC     H91      HEL1             0.15         1.008       0
      3187 MEMB     49       POPC     C210     CEL1            -0.15        12.011       0
      3188 MEMB     49       POPC     H101     HEL1             0.15         1.008       0
      3189 MEMB     49       POPC     C211     CTL2            -0.18        12.011       0
      3190 MEMB     49       POPC     H11R     HAL2             0.09         1.008       0
      3191 MEMB     49       POPC     H11S     HAL2             0.09         1.008       0
      3192 MEMB     49       POPC     C212     CTL2            -0.18        12.011       0
      3193 MEMB     49       POPC     H12R     HAL2             0.09         1.008       0
      3194 MEMB     49       POPC     H12S     HAL2             0.09         1.008       0
      3195 MEMB     49       POPC     C213     CTL2            -0.18        12.011       0
      3196 MEMB     49       POPC     H13R     HAL2             0.09         1.008       0
      3197 MEMB     49       POPC     H13S     HAL2             0.09         1.008       0
      3198 MEMB     49       POPC     C214     CTL2            -0.18        12.011       0
      3199 MEMB     49       POPC     H14R     HAL2             0.09         1.008       0
      3200 MEMB     49       POPC     H14S     HAL2             0.09         1.008       0
      3201 MEMB     49       POPC     C215     CTL2            -0.18        12.011       0
      3202 MEMB     49       POPC     H15R     HAL2             0.09         1.008       0
      3203 MEMB     49       POPC     H15S     HAL2             0.09         1.008       0
      3204 MEMB     49       POPC     C216     CTL2            -0.18        12.011       0
      3205 MEMB     49       POPC     H16R     HAL2             0.09         1.008       0
      3206 MEMB     49       POPC     H16S     HAL2             0.09         1.008       0
      3207 MEMB     49       POPC     C217     CTL2            -0.18        12.011       0
      3208 MEMB     49       POPC     H17R     HAL2             0.09         1.008       0
      3209 MEMB     49       POPC     H17S     HAL2             0.09         1.008       0
      3210 MEMB     49       POPC     C218     CTL3            -0.27        12.011       0
      3211 MEMB     49       POPC     H18R     HAL3             0.09         1.008       0
      3212 MEMB     49       POPC     H18S     HAL3             0.09         1.008       0
      3213 MEMB     49       POPC     H18T     HAL3             0.09         1.008       0
      3214 MEMB     49       POPC     C33      CTL2            -0.18        12.011       0
      3215 MEMB     49       POPC     H3X      HAL2             0.09         1.008       0
      3216 MEMB     49       POPC     H3Y      HAL2             0.09         1.008       0
      3217 MEMB     49       POPC     C34      CTL2            -0.18        12.011       0
      3218 MEMB     49       POPC     H4X      HAL2             0.09         1.008       0
      3219 MEMB     49       POPC     H4Y      HAL2             0.09         1.008       0
      3220 MEMB     49       POPC     C35      CTL2            -0.18        12.011       0
      3221 MEMB     49       POPC     H5X      HAL2             0.09         1.008       0
      3222 MEMB     49       POPC     H5Y      HAL2             0.09         1.008       0
      3223 MEMB     49       POPC     C36      CTL2            -0.18        12.011       0
      3224 MEMB     49       POPC     H6X      HAL2             0.09         1.008       0
      3225 MEMB     49       POPC     H6Y      HAL2             0.09         1.008       0
      3226 MEMB     49       POPC     C37      CTL2            -0.18        12.011       0
      3227 MEMB     49       POPC     H7X      HAL2             0.09         1.008       0
      3228 MEMB     49       POPC     H7Y      HAL2             0.09         1.008       0
      3229 MEMB     49       POPC     C38      CTL2            -0.18        12.011       0
      3230 MEMB     49       POPC     H8X      HAL2             0.09         1.008       0
      3231 MEMB     49       POPC     H8Y      HAL2             0.09         1.008       0
      3232 MEMB     49       POPC     C39      CTL2            -0.18        12.011       0
      3233 MEMB     49       POPC     H9X      HAL2             0.09         1.008       0
      3234 MEMB     49       POPC     H9Y      HAL2             0.09         1.008       0
      3235 MEMB     49       POPC     C310     CTL2            -0.18        12.011       0
      3236 MEMB     49       POPC     H10X     HAL2             0.09         1.008       0
      3237 MEMB     49       POPC     H10Y     HAL2             0.09         1.008       0
      3238 MEMB     49       POPC     C311     CTL2            -0.18        12.011       0
      3239 MEMB     49       POPC     H11X     HAL2             0.09         1.008       0
      3240 MEMB     49       POPC     H11Y     HAL2             0.09         1.008       0
      3241 MEMB     49       POPC     C312     CTL2            -0.18        12.011       0
      3242 MEMB     49       POPC     H12X     HAL2             0.09         1.008       0
      3243 MEMB     49       POPC     H12Y     HAL2             0.09         1.008       0
      3244 MEMB     49       POPC     C313     CTL2            -0.18        12.011       0
      3245 MEMB     49       POPC     H13X     HAL2             0.09         1.008       0
      3246 MEMB     49       POPC     H13Y     HAL2             0.09         1.008       0
      3247 MEMB     49       POPC     C314     CTL2            -0.18        12.011       0
      3248 MEMB     49       POPC     H14X     HAL2             0.09         1.008       0
      3249 MEMB     49       POPC     H14Y     HAL2             0.09         1.008       0
      3250 MEMB     49       POPC     C315     CTL2            -0.18        12.011       0
      3251 MEMB     49       POPC     H15X     HAL2             0.09         1.008       0
      3252 MEMB     49       POPC     H15Y     HAL2             0.09         1.008       0
      3253 MEMB     49       POPC     C316     CTL3            -0.27        12.011       0
      3254 MEMB     49       POPC     H16X     HAL3             0.09         1.008       0
      3255 MEMB     49       POPC     H16Y     HAL3             0.09         1.008       0
      3256 MEMB     49       POPC     H16Z     HAL3             0.09         1.008       0
      3257 MEMB     50       POPC     N        NTL              -0.6        14.007       0
      3258 MEMB     50       POPC     C12      CTL2             -0.1        12.011       0
      3259 MEMB     50       POPC     H12A     HL               0.25         1.008       0
      3260 MEMB     50       POPC     H12B     HL               0.25         1.008       0
      3261 MEMB     50       POPC     C13      CTL5            -0.35        12.011       0
      3262 MEMB     50       POPC     H13A     HL               0.25         1.008       0
      3263 MEMB     50       POPC     H13B     HL               0.25         1.008       0
      3264 MEMB     50       POPC     H13C     HL               0.25         1.008       0
      3265 MEMB     50       POPC     C14      CTL5            -0.35        12.011       0
      3266 MEMB     50       POPC     H14A     HL               0.25         1.008       0
      3267 MEMB     50       POPC     H14B     HL               0.25         1.008       0
      3268 MEMB     50       POPC     H14C     HL               0.25         1.008       0
      3269 MEMB     50       POPC     C15      CTL5            -0.35        12.011       0
      3270 MEMB     50       POPC     H15A     HL               0.25         1.008       0
      3271 MEMB     50       POPC     H15B     HL               0.25         1.008       0
      3272 MEMB     50       POPC     H15C     HL               0.25         1.008       0
      3273 MEMB     50       POPC     C11      CTL2            -0.08        12.011       0
      3274 MEMB     50       POPC     H11A     HAL2             0.09         1.008       0
      3275 MEMB     50       POPC     H11B     HAL2             0.09         1.008       0
      3276 MEMB     50       POPC     P        PL                1.5        30.974       0
      3277 MEMB     50       POPC     O13      O2L             -0.78       15.9994       0
      3278 MEMB     50       POPC     O14      O2L             -0.78       15.9994       0
      3279 MEMB     50       POPC     O12      OSLP            -0.57       15.9994       0
      3280 MEMB     50       POPC     O11      OSLP            -0.57       15.9994       0
      3281 MEMB     50       POPC     C1       CTL2            -0.08        12.011       0
      3282 MEMB     50       POPC     HA       HAL2             0.09         1.008       0
      3283 MEMB     50       POPC     HB       HAL2             0.09         1.008       0
      3284 MEMB     50       POPC     C2       CTL1             0.17        12.011       0
      3285 MEMB     50       POPC     HS       HAL1             0.09         1.008       0
      3286 MEMB     50       POPC     O21      OSL             -0.49       15.9994       0
      3287 MEMB     50       POPC     C21      CL                0.9        12.011       0
      3288 MEMB     50       POPC     O22      OBL             -0.63       15.9994       0
      3289 MEMB     50       POPC     C22      CTL2            -0.22        12.011       0
      3290 MEMB     50       POPC     H2R      HAL2             0.09         1.008       0
      3291 MEMB     50       POPC     H2S      HAL2             0.09         1.008       0
      3292 MEMB     50       POPC     C3       CTL2             0.08        12.011       0
      3293 MEMB     50       POPC     HX       HAL2             0.09         1.008       0
      3294 MEMB     50       POPC     HY       HAL2             0.09         1.008       0
      3295 MEMB     50       POPC     O31      OSL             -0.49       15.9994       0
      3296 MEMB     50       POPC     C31      CL                0.9        12.011       0
      3297 MEMB     50       POPC     O32      OBL             -0.63       15.9994       0
      3298 MEMB     50       POPC     C32      CTL2            -0.22        12.011       0
      3299 MEMB     50       POPC     H2X      HAL2             0.09         1.008       0
      3300 MEMB     50       POPC     H2Y      HAL2             0.09         1.008       0
      3301 MEMB     50       POPC     C23      CTL2            -0.18        12.011       0
      3302 MEMB     50       POPC     H3R      HAL2             0.09         1.008       0
      3303 MEMB     50       POPC     H3S      HAL2             0.09         1.008       0
      3304 MEMB     50       POPC     C24      CTL2            -0.18        12.011       0
      3305 MEMB     50       POPC     H4R      HAL2             0.09         1.008       0
      3306 MEMB     50       POPC     H4S      HAL2             0.09         1.008       0
      3307 MEMB     50       POPC     C25      CTL2            -0.18        12.011       0
      3308 MEMB     50       POPC     H5R      HAL2             0.09         1.008       0
      3309 MEMB     50       POPC     H5S      HAL2             0.09         1.008       0
      3310 MEMB     50       POPC     C26      CTL2            -0.18        12.011       0
      3311 MEMB     50       POPC     H6R      HAL2             0.09         1.008       0
      3312 MEMB     50       POPC     H6S      HAL2             0.09         1.008       0
      3313 MEMB     50       POPC     C27      CTL2            -0.18        12.011       0
      3314 MEMB     50       POPC     H7R      HAL2             0.09         1.008       0
      3315 MEMB     50       POPC     H7S      HAL2             0.09         1.008       0
      3316 MEMB     50       POPC     C28      CTL2            -0.18        12.011       0
      3317 MEMB     50       POPC     H8R      HAL2             0.09         1.008       0
      3318 MEMB     50       POPC     H8S      HAL2             0.09         1.008       0
      3319 MEMB     50       POPC     C29      CEL1            -0.15        12.011       0
      3320 MEMB     50       POPC     H91      HEL1             0.15         1.008       0
      3321 MEMB     50       POPC     C210     CEL1            -0.15        12.011       0
      3322 MEMB     50       POPC     H101     HEL1             0.15         1.008       0
      3323 MEMB     50       POPC     C211     CTL2            -0.18        12.011       0
      3324 MEMB     50       POPC     H11R     HAL2             0.09         1.008       0
      3325 MEMB     50       POPC     H11S     HAL2             0.09         1.008       0
      3326 MEMB     50       POPC     C212     CTL2            -0.18        12.011       0
      3327 MEMB     50       POPC     H12R     HAL2             0.09         1.008       0
      3328 MEMB     50       POPC     H12S     HAL2             0.09         1.008       0
      3329 MEMB     50       POPC     C213     CTL2            -0.18        12.011       0
      3330 MEMB     50       POPC     H13R     HAL2             0.09         1.008       0
      3331 MEMB     50       POPC     H13S     HAL2             0.09         1.008       0
      3332 MEMB     50       POPC     C214     CTL2            -0.18        12.011       0
      3333 MEMB     50       POPC     H14R     HAL2             0.09         1.008       0
      3334 MEMB     50       POPC     H14S     HAL2             0.09         1.008       0
      3335 MEMB     50       POPC     C215     CTL2            -0.18        12.011       0
      3336 MEMB     50       POPC     H15R     HAL2             0.09         1.008       0
      3337 MEMB     50       POPC     H15S     HAL2             0.09         1.008       0
      3338 MEMB     50       POPC     C216     CTL2            -0.18        12.011       0
      3339 MEMB     50       POPC     H16R     HAL2             0.09         1.008       0
      3340 MEMB     50       POPC     H16S     HAL2             0.09         1.008       0
      3341 MEMB     50       POPC     C217     CTL2            -0.18        12.011       0
      3342 MEMB     50       POPC     H17R     HAL2             0.09         1.008       0
      3343 MEMB     50       POPC     H17S     HAL2             0.09         1.008       0
      3344 MEMB     50       POPC     C218     CTL3            -0.27        12.011       0
      3345 MEMB     50       POPC     H18R     HAL3             0.09         1.008       0
      3346 MEMB     50       POPC     H18S     HAL3             0.09         1.008       0
      3347 MEMB     50       POPC     H18T     HAL3             0.09         1.008       0
      3348 MEMB     50       POPC     C33      CTL2            -0.18        12.011       0
      3349 MEMB     50       POPC     H3X      HAL2             0.09         1.008       0
      3350 MEMB     50       POPC     H3Y      HAL2             0.09         1.008       0
      3351 MEMB     50       POPC     C34      CTL2            -0.18        12.011       0
      3352 MEMB     50       POPC     H4X      HAL2             0.09         1.008       0
      3353 MEMB     50       POPC     H4Y      HAL2             0.09         1.008       0
      3354 MEMB     50       POPC     C35      CTL2            -0.18        12.011       0
      3355 MEMB     50       POPC     H5X      HAL2             0.09         1.008       0
      3356 MEMB     50       POPC     H5Y      HAL2             0.09         1.008       0
      3357 MEMB     50       POPC     C36      CTL2            -0.18        12.011       0
      3358 MEMB     50       POPC     H6X      HAL2             0.09         1.008       0
      3359 MEMB     50       POPC     H6Y      HAL2             0.09         1.008       0
      3360 MEMB     50       POPC     C37      CTL2            -0.18        12.011       0
      3361 MEMB     50       POPC     H7X      HAL2             0.09         1.008       0
      3362 MEMB     50       POPC     H7Y      HAL2             0.09         1.008       0
      3363 MEMB     50       POPC     C38      CTL2            -0.18        12.011       0
      3364 MEMB     50       POPC     H8X      HAL2             0.09         1.008       0
      3365 MEMB     50       POPC     H8Y      HAL2             0.09         1.008       0
      3366 MEMB     50       POPC     C39      CTL2            -0.18        12.011       0
      3367 MEMB     50       POPC     H9X      HAL2             0.09         1.008       0
      3368 MEMB     50       POPC     H9Y      HAL2             0.09         1.008       0
      3369 MEMB     50       POPC     C310     CTL2            -0.18        12.011       0
      3370 MEMB     50       POPC     H10X     HAL2             0.09         1.008       0
      3371 MEMB     50       POPC     H10Y     HAL2             0.09         1.008       0
      3372 MEMB     50       POPC     C311     CTL2            -0.18        12.011       0
      3373 MEMB     50       POPC     H11X     HAL2             0.09         1.008       0
      3374 MEMB     50       POPC     H11Y     HAL2             0.09         1.008       0
      3375 MEMB     50       POPC     C312     CTL2            -0.18        12.011       0
      3376 MEMB     50       POPC     H12X     HAL2             0.09         1.008       0
      3377 MEMB     50       POPC     H12Y     HAL2             0.09         1.008       0
      3378 MEMB     50       POPC     C313     CTL2            -0.18        12.011       0
      3379 MEMB     50       POPC     H13X     HAL2             0.09         1.008       0
      3380 MEMB     50       POPC     H13Y     HAL2             0.09         1.008       0
      3381 MEMB     50       POPC     C314     CTL2            -0.18        12.011       0
      3382 MEMB     50       POPC     H14X     HAL2             0.09         1.008       0
      3383 MEMB     50       POPC     H14Y     HAL2             0.09         1.008       0
      3384 MEMB     50       POPC     C315     CTL2            -0.18        12.011       0
      3385 MEMB     50       POPC     H15X     HAL2             0.09         1.008       0
      3386 MEMB     50       POPC     H15Y     HAL2             0.09         1.008       0
      3387 MEMB     50       POPC     C316     CTL3            -0.27        12.011       0
      3388 MEMB     50       POPC     H16X     HAL3             0.09         1.008       0
      3389 MEMB     50       POPC     H16Y     HAL3             0.09         1.008       0
      3390 MEMB     50       POPC     H16Z     HAL3             0.09         1.008       0
      3391 MEMB     51       POPC     N        NTL              -0.6        14.007       0
      3392 MEMB     51       POPC     C12      CTL2             -0.1        12.011       0
      3393 MEMB     51       POPC     H12A     HL               0.25         1.008       0
      3394 MEMB     51       POPC     H12B     HL               0.25         1.008       0
      3395 MEMB     51       POPC     C13      CTL5            -0.35        12.011       0
      3396 MEMB     51       POPC     H13A     HL               0.25         1.008       0
      3397 MEMB     51       POPC     H13B     HL               0.25         1.008       0
      3398 MEMB     51       POPC     H13C     HL               0.25         1.008       0
      3399 MEMB     51       POPC     C14      CTL5            -0.35        12.011       0
      3400 MEMB     51       POPC     H14A     HL               0.25         1.008       0
      3401 MEMB     51       POPC     H14B     HL               0.25         1.008       0
      3402 MEMB     51       POPC     H14C     HL               0.25         1.008       0
      3403 MEMB     51       POPC     C15      CTL5            -0.35        12.011       0
      3404 MEMB     51       POPC     H15A     HL               0.25         1.008       0
      3405 MEMB     51       POPC     H15B     HL               0.25         1.008       0
      3406 MEMB     51       POPC     H15C     HL               0.25         1.008       0
      3407 MEMB     51       POPC     C11      CTL2            -0.08        12.011       0
      3408 MEMB     51       POPC     H11A     HAL2             0.09         1.008       0
      3409 MEMB     51       POPC     H11B     HAL2             0.09         1.008       0
      3410 MEMB     51       POPC     P        PL                1.5        30.974       0
      3411 MEMB     51       POPC     O13      O2L             -0.78       15.9994       0
      3412 MEMB     51       POPC     O14      O2L             -0.78       15.9994       0
      3413 MEMB     51       POPC     O12      OSLP            -0.57       15.9994       0
      3414 MEMB     51       POPC     O11      OSLP            -0.57       15.9994       0
      3415 MEMB     51       POPC     C1       CTL2            -0.08        12.011       0
      3416 MEMB     51       POPC     HA       HAL2             0.09         1.008       0
      3417 MEMB     51       POPC     HB       HAL2             0.09         1.008       0
      3418 MEMB     51       POPC     C2       CTL1             0.17        12.011       0
      3419 MEMB     51       POPC     HS       HAL1             0.09         1.008       0
      3420 MEMB     51       POPC     O21      OSL             -0.49       15.9994       0
      3421 MEMB     51       POPC     C21      CL                0.9        12.011       0
      3422 MEMB     51       POPC     O22      OBL             -0.63       15.9994       0
      3423 MEMB     51       POPC     C22      CTL2            -0.22        12.011       0
      3424 MEMB     51       POPC     H2R      HAL2             0.09         1.008       0
      3425 MEMB     51       POPC     H2S      HAL2             0.09         1.008       0
      3426 MEMB     51       POPC     C3       CTL2             0.08        12.011       0
      3427 MEMB     51       POPC     HX       HAL2             0.09         1.008       0
      3428 MEMB     51       POPC     HY       HAL2             0.09         1.008       0
      3429 MEMB     51       POPC     O31      OSL             -0.49       15.9994       0
      3430 MEMB     51       POPC     C31      CL                0.9        12.011       0
      3431 MEMB     51       POPC     O32      OBL             -0.63       15.9994       0
      3432 MEMB     51       POPC     C32      CTL2            -0.22        12.011       0
      3433 MEMB     51       POPC     H2X      HAL2             0.09         1.008       0
      3434 MEMB     51       POPC     H2Y      HAL2             0.09         1.008       0
      3435 MEMB     51       POPC     C23      CTL2            -0.18        12.011       0
      3436 MEMB     51       POPC     H3R      HAL2             0.09         1.008       0
      3437 MEMB     51       POPC     H3S      HAL2             0.09         1.008       0
      3438 MEMB     51       POPC     C24      CTL2            -0.18        12.011       0
      3439 MEMB     51       POPC     H4R      HAL2             0.09         1.008       0
      3440 MEMB     51       POPC     H4S      HAL2             0.09         1.008       0
      3441 MEMB     51       POPC     C25      CTL2            -0.18        12.011       0
      3442 MEMB     51       POPC     H5R      HAL2             0.09         1.008       0
      3443 MEMB     51       POPC     H5S      HAL2             0.09         1.008       0
      3444 MEMB     51       POPC     C26      CTL2            -0.18        12.011       0
      3445 MEMB     51       POPC     H6R      HAL2             0.09         1.008       0
      3446 MEMB     51       POPC     H6S      HAL2             0.09         1.008       0
      3447 MEMB     51       POPC     C27      CTL2            -0.18        12.011       0
      3448 MEMB     51       POPC     H7R      HAL2             0.09         1.008       0
      3449 MEMB     51       POPC     H7S      HAL2             0.09         1.008       0
      3450 MEMB     51       POPC     C28      CTL2            -0.18        12.011       0
      3451 MEMB     51       POPC     H8R      HAL2             0.09         1.008       0
      3452 MEMB     51       POPC     H8S      HAL2             0.09         1.008       0
      3453 MEMB     51       POPC     C29      CEL1            -0.15        12.011       0
      3454 MEMB     51       POPC     H91      HEL1             0.15         1.008       0
      3455 MEMB     51       POPC     C210     CEL1            -0.15        12.011       0
      3456 MEMB     51       POPC     H101     HEL1             0.15         1.008       0
      3457 MEMB     51       POPC     C211     CTL2            -0.18        12.011       0
      3458 MEMB     51       POPC     H11R     HAL2             0.09         1.008       0
      3459 MEMB     51       POPC     H11S     HAL2             0.09         1.008       0
      3460 MEMB     51       POPC     C212     CTL2            -0.18        12.011       0
      3461 MEMB     51       POPC     H12R     HAL2             0.09         1.008       0
      3462 MEMB     51       POPC     H12S     HAL2             0.09         1.008       0
      3463 MEMB     51       POPC     C213     CTL2            -0.18        12.011       0
      3464 MEMB     51       POPC     H13R     HAL2             0.09         1.008       0
      3465 MEMB     51       POPC     H13S     HAL2             0.09         1.008       0
      3466 MEMB     51       POPC     C214     CTL2            -0.18        12.011       0
      3467 MEMB     51       POPC     H14R     HAL2             0.09         1.008       0
      3468 MEMB     51       POPC     H14S     HAL2             0.09         1.008       0
      3469 MEMB     51       POPC     C215     CTL2            -0.18        12.011       0
      3470 MEMB     51       POPC     H15R     HAL2             0.09         1.008       0
      3471 MEMB     51       POPC     H15S     HAL2             0.09         1.008       0
      3472 MEMB     51       POPC     C216     CTL2            -0.18        12.011       0
      3473 MEMB     51       POPC     H16R     HAL2             0.09         1.008       0
      3474 MEMB     51       POPC     H16S     HAL2             0.09         1.008       0
      3475 MEMB     51       POPC     C217     CTL2            -0.18        12.011       0
      3476 MEMB     51       POPC     H17R     HAL2             0.09         1.008       0
      3477 MEMB     51       POPC     H17S     HAL2             0.09         1.008       0
      3478 MEMB     51       POPC     C218     CTL3            -0.27        12.011       0
      3479 MEMB     51       POPC     H18R     HAL3             0.09         1.008       0
      3480 MEMB     51       POPC     H18S     HAL3             0.09         1.008       0
      3481 MEMB     51       POPC     H18T     HAL3             0.09         1.008       0
      3482 MEMB     51       POPC     C33      CTL2            -0.18        12.011       0
      3483 MEMB     51       POPC     H3X      HAL2             0.09         1.008       0
      3484 MEMB     51       POPC     H3Y      HAL2             0.09         1.008       0
      3485 MEMB     51       POPC     C34      CTL2            -0.18        12.011       0
      3486 MEMB     51       POPC     H4X      HAL2             0.09         1.008       0
      3487 MEMB     51       POPC     H4Y      HAL2             0.09         1.008       0
      3488 MEMB     51       POPC     C35      CTL2            -0.18        12.011       0
      3489 MEMB     51       POPC     H5X      HAL2             0.09         1.008       0
      3490 MEMB     51       POPC     H5Y      HAL2             0.09         1.008       0
      3491 MEMB     51       POPC     C36      CTL2            -0.18        12.011       0
      3492 MEMB     51       POPC     H6X      HAL2             0.09         1.008       0
      3493 MEMB     51       POPC     H6Y      HAL2             0.09         1.008       0
      3494 MEMB     51       POPC     C37      CTL2            -0.18        12.011       0
      3495 MEMB     51       POPC     H7X      HAL2             0.09         1.008       0
      3496 MEMB     51       POPC     H7Y      HAL2             0.09         1.008       0
      3497 MEMB     51       POPC     C38      CTL2            -0.18        12.011       0
      3498 MEMB     51       POPC     H8X      HAL2             0.09         1.008       0
      3499 MEMB     51       POPC     H8Y      HAL2             0.09         1.008       0
      3500 MEMB     51       POPC     C39      CTL2            -0.18        12.011       0
      3501 MEMB     51       POPC     H9X      HAL2             0.09         1.008       0
      3502 MEMB     51       POPC     H9Y      HAL2             0.09         1.008       0
      3503 MEMB     51       POPC     C310     CTL2            -0.18        12.011       0
      3504 MEMB     51       POPC     H10X     HAL2             0.09         1.008       0
      3505 MEMB     51       POPC     H10Y     HAL2             0.09         1.008       0
      3506 MEMB     51       POPC     C311     CTL2            -0.18        12.011       0
      3507 MEMB     51       POPC     H11X     HAL2             0.09         1.008       0
      3508 MEMB     51       POPC     H11Y     HAL2             0.09         1.008       0
      3509 MEMB     51       POPC     C312     CTL2            -0.18        12.011       0
      3510 MEMB     51       POPC     H12X     HAL2             0.09         1.008       0
      3511 MEMB     51       POPC     H12Y     HAL2             0.09         1.008       0
      3512 MEMB     51       POPC     C313     CTL2            -0.18        12.011       0
      3513 MEMB     51       POPC     H13X     HAL2             0.09         1.008       0
      3514 MEMB     51       POPC     H13Y     HAL2             0.09         1.008       0
      3515 MEMB     51       POPC     C314     CTL2            -0.18        12.011       0
      3516 MEMB     51       POPC     H14X     HAL2             0.09         1.008       0
      3517 MEMB     51       POPC     H14Y     HAL2             0.09         1.008       0
      3518 MEMB     51       POPC     C315     CTL2            -0.18        12.011       0
      3519 MEMB     51       POPC     H15X     HAL2             0.09         1.008       0
      3520 MEMB     51       POPC     H15Y     HAL2             0.09         1.008       0
      3521 MEMB     51       POPC     C316     CTL3            -0.27        12.011       0
      3522 MEMB     51       POPC     H16X     HAL3             0.09         1.008       0
      3523 MEMB     51       POPC     H16Y     HAL3             0.09         1.008       0
      3524 MEMB     51       POPC     H16Z     HAL3             0.09         1.008       0
      3525 MEMB     52       PSM      N        NTL              -0.6        14.007       0
      3526 MEMB     52       PSM      C15      CTL5            -0.35        12.011       0
      3527 MEMB     52       PSM      H15A     HL               0.25         1.008       0
      3528 MEMB     52       PSM      H15B     HL               0.25         1.008       0
      3529 MEMB     52       PSM      H15C     HL               0.25         1.008       0
      3530 MEMB     52       PSM      C14      CTL5            -0.35        12.011       0
      3531 MEMB     52       PSM      H14A     HL               0.25         1.008       0
      3532 MEMB     52       PSM      H14B     HL               0.25         1.008       0
      3533 MEMB     52       PSM      H14C     HL               0.25         1.008       0
      3534 MEMB     52       PSM      C13      CTL5            -0.35        12.011       0
      3535 MEMB     52       PSM      H13A     HL               0.25         1.008       0
      3536 MEMB     52       PSM      H13B     HL               0.25         1.008       0
      3537 MEMB     52       PSM      H13C     HL               0.25         1.008       0
      3538 MEMB     52       PSM      C12      CTL2             -0.1        12.011       0
      3539 MEMB     52       PSM      H12A     HL               0.25         1.008       0
      3540 MEMB     52       PSM      H12B     HL               0.25         1.008       0
      3541 MEMB     52       PSM      C11      CTL2            -0.08        12.011       0
      3542 MEMB     52       PSM      H11A     HAL2             0.09         1.008       0
      3543 MEMB     52       PSM      H11B     HAL2             0.09         1.008       0
      3544 MEMB     52       PSM      P        PL                1.5        30.974       0
      3545 MEMB     52       PSM      O13      O2L             -0.78       15.9994       0
      3546 MEMB     52       PSM      O14      O2L             -0.78       15.9994       0
      3547 MEMB     52       PSM      O11      OSLP            -0.57       15.9994       0
      3548 MEMB     52       PSM      O12      OSLP            -0.57       15.9994       0
      3549 MEMB     52       PSM      C1S      CTL2            -0.08        12.011       0
      3550 MEMB     52       PSM      H1S      HAL2             0.09         1.008       0
      3551 MEMB     52       PSM      H1T      HAL2             0.09         1.008       0
      3552 MEMB     52       PSM      NF       NHL              -0.7        14.007       0
      3553 MEMB     52       PSM      HNF      H                0.35         1.008       0
      3554 MEMB     52       PSM      C2S      CTL1              0.3        12.011       0
      3555 MEMB     52       PSM      H2S      HAL1             0.05         1.008       0
      3556 MEMB     52       PSM      C3S      CTO1              0.5        12.011       0
      3557 MEMB     52       PSM      H3S      HAL1            -0.11         1.008       0
      3558 MEMB     52       PSM      O3       OHL             -0.69       15.9994       0
      3559 MEMB     52       PSM      HO3      HOL               0.3         1.008       0
      3560 MEMB     52       PSM      C4S      CEL3            -0.15        12.011       0
      3561 MEMB     52       PSM      H4S      HEL1             0.15         1.008       0
      3562 MEMB     52       PSM      C5S      CEL3            -0.15        12.011       0
      3563 MEMB     52       PSM      H5S      HEL1             0.15         1.008       0
      3564 MEMB     52       PSM      C6S      CTL2            -0.18        12.011       0
      3565 MEMB     52       PSM      H6S      HAL2             0.09         1.008       0
      3566 MEMB     52       PSM      H6T      HAL2             0.09         1.008       0
      3567 MEMB     52       PSM      C7S      CTL2            -0.18        12.011       0
      3568 MEMB     52       PSM      H7S      HAL2             0.09         1.008       0
      3569 MEMB     52       PSM      H7T      HAL2             0.09         1.008       0
      3570 MEMB     52       PSM      C8S      CTL2            -0.18        12.011       0
      3571 MEMB     52       PSM      H8S      HAL2             0.09         1.008       0
      3572 MEMB     52       PSM      H8T      HAL2             0.09         1.008       0
      3573 MEMB     52       PSM      C9S      CTL2            -0.18        12.011       0
      3574 MEMB     52       PSM      H9S      HAL2             0.09         1.008       0
      3575 MEMB     52       PSM      H9T      HAL2             0.09         1.008       0
      3576 MEMB     52       PSM      C10S     CTL2            -0.18        12.011       0
      3577 MEMB     52       PSM      H10S     HAL2             0.09         1.008       0
      3578 MEMB     52       PSM      H10T     HAL2             0.09         1.008       0
      3579 MEMB     52       PSM      C11S     CTL2            -0.18        12.011       0
      3580 MEMB     52       PSM      H11S     HAL2             0.09         1.008       0
      3581 MEMB     52       PSM      H11T     HAL2             0.09         1.008       0
      3582 MEMB     52       PSM      C12S     CTL2            -0.18        12.011       0
      3583 MEMB     52       PSM      H12S     HAL2             0.09         1.008       0
      3584 MEMB     52       PSM      H12T     HAL2             0.09         1.008       0
      3585 MEMB     52       PSM      C13S     CTL2            -0.18        12.011       0
      3586 MEMB     52       PSM      H13S     HAL2             0.09         1.008       0
      3587 MEMB     52       PSM      H13T     HAL2             0.09         1.008       0
      3588 MEMB     52       PSM      C14S     CTL2            -0.18        12.011       0
      3589 MEMB     52       PSM      H14S     HAL2             0.09         1.008       0
      3590 MEMB     52       PSM      H14T     HAL2             0.09         1.008       0
      3591 MEMB     52       PSM      C15S     CTL2            -0.18        12.011       0
      3592 MEMB     52       PSM      H15S     HAL2             0.09         1.008       0
      3593 MEMB     52       PSM      H15T     HAL2             0.09         1.008       0
      3594 MEMB     52       PSM      C16S     CTL2            -0.18        12.011       0
      3595 MEMB     52       PSM      H16S     HAL2             0.09         1.008       0
      3596 MEMB     52       PSM      H16T     HAL2             0.09         1.008       0
      3597 MEMB     52       PSM      C17S     CTL2            -0.18        12.011       0
      3598 MEMB     52       PSM      H17S     HAL2             0.09         1.008       0
      3599 MEMB     52       PSM      H17T     HAL2             0.09         1.008       0
      3600 MEMB     52       PSM      C18S     CTL3            -0.27        12.011       0
      3601 MEMB     52       PSM      H18S     HAL3             0.09         1.008       0
      3602 MEMB     52       PSM      H18T     HAL3             0.09         1.008       0
      3603 MEMB     52       PSM      H18U     HAL3             0.09         1.008       0
      3604 MEMB     52       PSM      C1F      C                0.55        12.011       0
      3605 MEMB     52       PSM      OF       O                -0.6       15.9994       0
      3606 MEMB     52       PSM      C2F      CTL2            -0.07        12.011       0
      3607 MEMB     52       PSM      H2F      HAL2             0.06         1.008       0
      3608 MEMB     52       PSM      H2G      HAL2             0.06         1.008       0
      3609 MEMB     52       PSM      C3F      CTL2            -0.18        12.011       0
      3610 MEMB     52       PSM      H3F      HAL2             0.09         1.008       0
      3611 MEMB     52       PSM      H3G      HAL2             0.09         1.008       0
      3612 MEMB     52       PSM      C4F      CTL2            -0.18        12.011       0
      3613 MEMB     52       PSM      H4F      HAL2             0.09         1.008       0
      3614 MEMB     52       PSM      H4G      HAL2             0.09         1.008       0
      3615 MEMB     52       PSM      C5F      CTL2            -0.18        12.011       0
      3616 MEMB     52       PSM      H5F      HAL2             0.09         1.008       0
      3617 MEMB     52       PSM      H5G      HAL2             0.09         1.008       0
      3618 MEMB     52       PSM      C6F      CTL2            -0.18        12.011       0
      3619 MEMB     52       PSM      H6F      HAL2             0.09         1.008       0
      3620 MEMB     52       PSM      H6G      HAL2             0.09         1.008       0
      3621 MEMB     52       PSM      C7F      CTL2            -0.18        12.011       0
      3622 MEMB     52       PSM      H7F      HAL2             0.09         1.008       0
      3623 MEMB     52       PSM      H7G      HAL2             0.09         1.008       0
      3624 MEMB     52       PSM      C8F      CTL2            -0.18        12.011       0
      3625 MEMB     52       PSM      H8F      HAL2             0.09         1.008       0
      3626 MEMB     52       PSM      H8G      HAL2             0.09         1.008       0
      3627 MEMB     52       PSM      C9F      CTL2            -0.18        12.011       0
      3628 MEMB     52       PSM      H9F      HAL2             0.09         1.008       0
      3629 MEMB     52       PSM      H9G      HAL2             0.09         1.008       0
      3630 MEMB     52       PSM      C10F     CTL2            -0.18        12.011       0
      3631 MEMB     52       PSM      H10F     HAL2             0.09         1.008       0
      3632 MEMB     52       PSM      H10G     HAL2             0.09         1.008       0
      3633 MEMB     52       PSM      C11F     CTL2            -0.18        12.011       0
      3634 MEMB     52       PSM      H11F     HAL2             0.09         1.008       0
      3635 MEMB     52       PSM      H11G     HAL2             0.09         1.008       0
      3636 MEMB     52       PSM      C12F     CTL2            -0.18        12.011       0
      3637 MEMB     52       PSM      H12F     HAL2             0.09         1.008       0
      3638 MEMB     52       PSM      H12G     HAL2             0.09         1.008       0
      3639 MEMB     52       PSM      C13F     CTL2            -0.18        12.011       0
      3640 MEMB     52       PSM      H13F     HAL2             0.09         1.008       0
      3641 MEMB     52       PSM      H13G     HAL2             0.09         1.008       0
      3642 MEMB     52       PSM      C14F     CTL2            -0.18        12.011       0
      3643 MEMB     52       PSM      H14F     HAL2             0.09         1.008       0
      3644 MEMB     52       PSM      H14G     HAL2             0.09         1.008       0
      3645 MEMB     52       PSM      C15F     CTL2            -0.18        12.011       0
      3646 MEMB     52       PSM      H15F     HAL2             0.09         1.008       0
      3647 MEMB     52       PSM      H15G     HAL2             0.09         1.008       0
      3648 MEMB     52       PSM      C16F     CTL3            -0.27        12.011       0
      3649 MEMB     52       PSM      H16F     HAL3             0.09         1.008       0
      3650 MEMB     52       PSM      H16G     HAL3             0.09         1.008       0
      3651 MEMB     52       PSM      H16H     HAL3             0.09         1.008       0
      3652 MEMB     53       DPPC     N        NTL              -0.6        14.007       0
      3653 MEMB     53       DPPC     C13      CTL5            -0.35        12.011       0
      3654 MEMB     53       DPPC     H13A     HL               0.25         1.008       0
      3655 MEMB     53       DPPC     H13B     HL               0.25         1.008       0
      3656 MEMB     53       DPPC     H13C     HL               0.25         1.008       0
      3657 MEMB     53       DPPC     C14      CTL5            -0.35        12.011       0
      3658 MEMB     53       DPPC     H14A     HL               0.25         1.008       0
      3659 MEMB     53       DPPC     H14B     HL               0.25         1.008       0
      3660 MEMB     53       DPPC     H14C     HL               0.25         1.008       0
      3661 MEMB     53       DPPC     C15      CTL5            -0.35        12.011       0
      3662 MEMB     53       DPPC     H15A     HL               0.25         1.008       0
      3663 MEMB     53       DPPC     H15B     HL               0.25         1.008       0
      3664 MEMB     53       DPPC     H15C     HL               0.25         1.008       0
      3665 MEMB     53       DPPC     C12      CTL2             -0.1        12.011       0
      3666 MEMB     53       DPPC     H12A     HL               0.25         1.008       0
      3667 MEMB     53       DPPC     H12B     HL               0.25         1.008       0
      3668 MEMB     53       DPPC     C11      CTL2            -0.08        12.011       0
      3669 MEMB     53       DPPC     H11A     HAL2             0.09         1.008       0
      3670 MEMB     53       DPPC     H11B     HAL2             0.09         1.008       0
      3671 MEMB     53       DPPC     P        PL                1.5        30.974       0
      3672 MEMB     53       DPPC     O13      O2L             -0.78       15.9994       0
      3673 MEMB     53       DPPC     O14      O2L             -0.78       15.9994       0
      3674 MEMB     53       DPPC     O11      OSLP            -0.57       15.9994       0
      3675 MEMB     53       DPPC     O12      OSLP            -0.57       15.9994       0
      3676 MEMB     53       DPPC     C1       CTL2            -0.08        12.011       0
      3677 MEMB     53       DPPC     HA       HAL2             0.09         1.008       0
      3678 MEMB     53       DPPC     HB       HAL2             0.09         1.008       0
      3679 MEMB     53       DPPC     C2       CTL1             0.17        12.011       0
      3680 MEMB     53       DPPC     HS       HAL1             0.09         1.008       0
      3681 MEMB     53       DPPC     O21      OSL             -0.49       15.9994       0
      3682 MEMB     53       DPPC     C21      CL                0.9        12.011       0
      3683 MEMB     53       DPPC     O22      OBL             -0.63       15.9994       0
      3684 MEMB     53       DPPC     C22      CTL2            -0.22        12.011       0
      3685 MEMB     53       DPPC     H2R      HAL2             0.09         1.008       0
      3686 MEMB     53       DPPC     H2S      HAL2             0.09         1.008       0
      3687 MEMB     53       DPPC     C3       CTL2             0.08        12.011       0
      3688 MEMB     53       DPPC     HX       HAL2             0.09         1.008       0
      3689 MEMB     53       DPPC     HY       HAL2             0.09         1.008       0
      3690 MEMB     53       DPPC     O31      OSL             -0.49       15.9994       0
      3691 MEMB     53       DPPC     C31      CL                0.9        12.011       0
      3692 MEMB     53       DPPC     O32      OBL             -0.63       15.9994       0
      3693 MEMB     53       DPPC     C32      CTL2            -0.22        12.011       0
      3694 MEMB     53       DPPC     H2X      HAL2             0.09         1.008       0
      3695 MEMB     53       DPPC     H2Y      HAL2             0.09         1.008       0
      3696 MEMB     53       DPPC     C23      CTL2            -0.18        12.011       0
      3697 MEMB     53       DPPC     H3R      HAL2             0.09         1.008       0
      3698 MEMB     53       DPPC     H3S      HAL2             0.09         1.008       0
      3699 MEMB     53       DPPC     C24      CTL2            -0.18        12.011       0
      3700 MEMB     53       DPPC     H4R      HAL2             0.09         1.008       0
      3701 MEMB     53       DPPC     H4S      HAL2             0.09         1.008       0
      3702 MEMB     53       DPPC     C25      CTL2            -0.18        12.011       0
      3703 MEMB     53       DPPC     H5R      HAL2             0.09         1.008       0
      3704 MEMB     53       DPPC     H5S      HAL2             0.09         1.008       0
      3705 MEMB     53       DPPC     C26      CTL2            -0.18        12.011       0
      3706 MEMB     53       DPPC     H6R      HAL2             0.09         1.008       0
      3707 MEMB     53       DPPC     H6S      HAL2             0.09         1.008       0
      3708 MEMB     53       DPPC     C27      CTL2            -0.18        12.011       0
      3709 MEMB     53       DPPC     H7R      HAL2             0.09         1.008       0
      3710 MEMB     53       DPPC     H7S      HAL2             0.09         1.008       0
      3711 MEMB     53       DPPC     C28      CTL2            -0.18        12.011       0
      3712 MEMB     53       DPPC     H8R      HAL2             0.09         1.008       0
      3713 MEMB     53       DPPC     H8S      HAL2             0.09         1.008       0
      3714 MEMB     53       DPPC     C29      CTL2            -0.18        12.011       0
      3715 MEMB     53       DPPC     H9R      HAL2             0.09         1.008       0
      3716 MEMB     53       DPPC     H9S      HAL2             0.09         1.008       0
      3717 MEMB     53       DPPC     C210     CTL2            -0.18        12.011       0
      3718 MEMB     53       DPPC     H10R     HAL2             0.09         1.008       0
      3719 MEMB     53       DPPC     H10S     HAL2             0.09         1.008       0
      3720 MEMB     53       DPPC     C211     CTL2            -0.18        12.011       0
      3721 MEMB     53       DPPC     H11R     HAL2             0.09         1.008       0
      3722 MEMB     53       DPPC     H11S     HAL2             0.09         1.008       0
      3723 MEMB     53       DPPC     C212     CTL2            -0.18        12.011       0
      3724 MEMB     53       DPPC     H12R     HAL2             0.09         1.008       0
      3725 MEMB     53       DPPC     H12S     HAL2             0.09         1.008       0
      3726 MEMB     53       DPPC     C213     CTL2            -0.18        12.011       0
      3727 MEMB     53       DPPC     H13R     HAL2             0.09         1.008       0
      3728 MEMB     53       DPPC     H13S     HAL2             0.09         1.008       0
      3729 MEMB     53       DPPC     C214     CTL2            -0.18        12.011       0
      3730 MEMB     53       DPPC     H14R     HAL2             0.09         1.008       0
      3731 MEMB     53       DPPC     H14S     HAL2             0.09         1.008       0
      3732 MEMB     53       DPPC     C215     CTL2            -0.18        12.011       0
      3733 MEMB     53       DPPC     H15R     HAL2             0.09         1.008       0
      3734 MEMB     53       DPPC     H15S     HAL2             0.09         1.008       0
      3735 MEMB     53       DPPC     C216     CTL3            -0.27        12.011       0
      3736 MEMB     53       DPPC     H16R     HAL3             0.09         1.008       0
      3737 MEMB     53       DPPC     H16S     HAL3             0.09         1.008       0
      3738 MEMB     53       DPPC     H16T     HAL3             0.09         1.008       0
      3739 MEMB     53       DPPC     C33      CTL2            -0.18        12.011       0
      3740 MEMB     53       DPPC     H3X      HAL2             0.09         1.008       0
      3741 MEMB     53       DPPC     H3Y      HAL2             0.09         1.008       0
      3742 MEMB     53       DPPC     C34      CTL2            -0.18        12.011       0
      3743 MEMB     53       DPPC     H4X      HAL2             0.09         1.008       0
      3744 MEMB     53       DPPC     H4Y      HAL2             0.09         1.008       0
      3745 MEMB     53       DPPC     C35      CTL2            -0.18        12.011       0
      3746 MEMB     53       DPPC     H5X      HAL2             0.09         1.008       0
      3747 MEMB     53       DPPC     H5Y      HAL2             0.09         1.008       0
      3748 MEMB     53       DPPC     C36      CTL2            -0.18        12.011       0
      3749 MEMB     53       DPPC     H6X      HAL2             0.09         1.008       0
      3750 MEMB     53       DPPC     H6Y      HAL2             0.09         1.008       0
      3751 MEMB     53       DPPC     C37      CTL2            -0.18        12.011       0
      3752 MEMB     53       DPPC     H7X      HAL2             0.09         1.008       0
      3753 MEMB     53       DPPC     H7Y      HAL2             0.09         1.008       0
      3754 MEMB     53       DPPC     C38      CTL2            -0.18        12.011       0
      3755 MEMB     53       DPPC     H8X      HAL2             0.09         1.008       0
      3756 MEMB     53       DPPC     H8Y      HAL2             0.09         1.008       0
      3757 MEMB     53       DPPC     C39      CTL2            -0.18        12.011       0
      3758 MEMB     53       DPPC     H9X      HAL2             0.09         1.008       0
      3759 MEMB     53       DPPC     H9Y      HAL2             0.09         1.008       0
      3760 MEMB     53       DPPC     C310     CTL2            -0.18        12.011       0
      3761 MEMB     53       DPPC     H10X     HAL2             0.09         1.008       0
      3762 MEMB     53       DPPC     H10Y     HAL2             0.09         1.008       0
      3763 MEMB     53       DPPC     C311     CTL2            -0.18        12.011       0
      3764 MEMB     53       DPPC     H11X     HAL2             0.09         1.008       0
      3765 MEMB     53       DPPC     H11Y     HAL2             0.09         1.008       0
      3766 MEMB     53       DPPC     C312     CTL2            -0.18        12.011       0
      3767 MEMB     53       DPPC     H12X     HAL2             0.09         1.008       0
      3768 MEMB     53       DPPC     H12Y     HAL2             0.09         1.008       0
      3769 MEMB     53       DPPC     C313     CTL2            -0.18        12.011       0
      3770 MEMB     53       DPPC     H13X     HAL2             0.09         1.008       0
      3771 MEMB     53       DPPC     H13Y     HAL2             0.09         1.008       0
      3772 MEMB     53       DPPC     C314     CTL2            -0.18        12.011       0
      3773 MEMB     53       DPPC     H14X     HAL2             0.09         1.008       0
      3774 MEMB     53       DPPC     H14Y     HAL2             0.09         1.008       0
      3775 MEMB     53       DPPC     C315     CTL2            -0.18        12.011       0
      3776 MEMB     53       DPPC     H15X     HAL2             0.09         1.008       0
      3777 MEMB     53       DPPC     H15Y     HAL2             0.09         1.008       0
      3778 MEMB     53       DPPC     C316     CTL3            -0.27        12.011       0
      3779 MEMB     53       DPPC     H16X     HAL3             0.09         1.008       0
      3780 MEMB     53       DPPC     H16Y     HAL3             0.09         1.008       0
      3781 MEMB     53       DPPC     H16Z     HAL3             0.09         1.008       0
      3782 MEMB     54       CHL1     C3       CRL1             0.14        12.011       0
      3783 MEMB     54       CHL1     H3       HGA1             0.09         1.008       0
      3784 MEMB     54       CHL1     O3       OHL             -0.66       15.9994       0
      3785 MEMB     54       CHL1     H3'      HOL              0.43         1.008       0
      3786 MEMB     54       CHL1     C4       CRL2            -0.18        12.011       0
      3787 MEMB     54       CHL1     H4A      HGA2             0.09         1.008       0
      3788 MEMB     54       CHL1     H4B      HGA2             0.09         1.008       0
      3789 MEMB     54       CHL1     C5       CEL1                0        12.011       0
      3790 MEMB     54       CHL1     C6       CEL1            -0.15        12.011       0
      3791 MEMB     54       CHL1     H6       HEL1             0.15         1.008       0
      3792 MEMB     54       CHL1     C7       CRL2            -0.18        12.011       0
      3793 MEMB     54       CHL1     H7A      HGA2             0.09         1.008       0
      3794 MEMB     54       CHL1     H7B      HGA2             0.09         1.008       0
      3795 MEMB     54       CHL1     C8       CRL1            -0.09        12.011       0
      3796 MEMB     54       CHL1     H8       HGA1             0.09         1.008       0
      3797 MEMB     54       CHL1     C14      CRL1            -0.09        12.011       0
      3798 MEMB     54       CHL1     H14      HGA1             0.09         1.008       0
      3799 MEMB     54       CHL1     C15      CRL2            -0.18        12.011       0
      3800 MEMB     54       CHL1     H15A     HGA2             0.09         1.008       0
      3801 MEMB     54       CHL1     H15B     HGA2             0.09         1.008       0
      3802 MEMB     54       CHL1     C16      CRL2            -0.18        12.011       0
      3803 MEMB     54       CHL1     H16A     HGA2             0.09         1.008       0
      3804 MEMB     54       CHL1     H16B     HGA2             0.09         1.008       0
      3805 MEMB     54       CHL1     C17      CRL1            -0.09        12.011       0
      3806 MEMB     54       CHL1     H17      HGA1             0.09         1.008       0
      3807 MEMB     54       CHL1     C13      CRL1                0        12.011       0
      3808 MEMB     54       CHL1     C18      CTL3            -0.27        12.011       0
      3809 MEMB     54       CHL1     H18A     HAL3             0.09         1.008       0
      3810 MEMB     54       CHL1     H18B     HAL3             0.09         1.008       0
      3811 MEMB     54       CHL1     H18C     HAL3             0.09         1.008       0
      3812 MEMB     54       CHL1     C12      CRL2            -0.18        12.011       0
      3813 MEMB     54       CHL1     H12A     HGA2             0.09         1.008       0
      3814 MEMB     54       CHL1     H12B     HGA2             0.09         1.008       0
      3815 MEMB     54       CHL1     C11      CRL2            -0.18        12.011       0
      3816 MEMB     54       CHL1     H11A     HGA2             0.09         1.008       0
      3817 MEMB     54       CHL1     H11B     HGA2             0.09         1.008       0
      3818 MEMB     54       CHL1     C9       CRL1            -0.09        12.011       0
      3819 MEMB     54       CHL1     H9       HGA1             0.09         1.008       0
      3820 MEMB     54       CHL1     C10      CRL1                0        12.011       0
      3821 MEMB     54       CHL1     C19      CTL3            -0.27        12.011       0
      3822 MEMB     54       CHL1     H19A     HAL3             0.09         1.008       0
      3823 MEMB     54       CHL1     H19B     HAL3             0.09         1.008       0
      3824 MEMB     54       CHL1     H19C     HAL3             0.09         1.008       0
      3825 MEMB     54       CHL1     C1       CRL2            -0.18        12.011       0
      3826 MEMB     54       CHL1     H1A      HGA2             0.09         1.008       0
      3827 MEMB     54       CHL1     H1B      HGA2             0.09         1.008       0
      3828 MEMB     54       CHL1     C2       CRL2            -0.18        12.011       0
      3829 MEMB     54       CHL1     H2A      HGA2             0.09         1.008       0
      3830 MEMB     54       CHL1     H2B      HGA2             0.09         1.008       0
      3831 MEMB     54       CHL1     C20      CTL1            -0.09        12.011       0
      3832 MEMB     54       CHL1     H20      HAL1             0.09         1.008       0
      3833 MEMB     54       CHL1     C21      CTL3            -0.27        12.011       0
      3834 MEMB     54       CHL1     H21A     HAL3             0.09         1.008       0
      3835 MEMB     54       CHL1     H21B     HAL3             0.09         1.008       0
      3836 MEMB     54       CHL1     H21C     HAL3             0.09         1.008       0
      3837 MEMB     54       CHL1     C22      CTL2            -0.18        12.011       0
      3838 MEMB     54       CHL1     H22A     HAL2             0.09         1.008       0
      3839 MEMB     54       CHL1     H22B     HAL2             0.09         1.008       0
      3840 MEMB     54       CHL1     C23      CTL2            -0.18        12.011       0
      3841 MEMB     54       CHL1     H23A     HAL2             0.09         1.008       0
      3842 MEMB     54       CHL1     H23B     HAL2             0.09         1.008       0
      3843 MEMB     54       CHL1     C24      CTL2            -0.18        12.011       0
      3844 MEMB     54       CHL1     H24A     HAL2             0.09         1.008       0
      3845 MEMB     54       CHL1     H24B     HAL2             0.09         1.008       0
      3846 MEMB     54       CHL1     C25      CTL1            -0.09        12.011       0
      3847 MEMB     54       CHL1     H25      HAL1             0.09         1.008       0
      3848 MEMB     54       CHL1     C26      CTL3            -0.27        12.011       0
      3849 MEMB     54       CHL1     H26A     HAL3             0.09         1.008       0
      3850 MEMB     54       CHL1     H26B     HAL3             0.09         1.008       0
      3851 MEMB     54       CHL1     H26C     HAL3             0.09         1.008       0
      3852 MEMB     54       CHL1     C27      CTL3            -0.27        12.011       0
      3853 MEMB     54       CHL1     H27A     HAL3             0.09         1.008       0
      3854 MEMB     54       CHL1     H27B     HAL3             0.09         1.008       0
      3855 MEMB     54       CHL1     H27C     HAL3             0.09         1.008       0
      3856 MEMB     55       CHL1     C3       CRL1             0.14        12.011       0
      3857 MEMB     55       CHL1     H3       HGA1             0.09         1.008       0
      3858 MEMB     55       CHL1     O3       OHL             -0.66       15.9994       0
      3859 MEMB     55       CHL1     H3'      HOL              0.43         1.008       0
      3860 MEMB     55       CHL1     C4       CRL2            -0.18        12.011       0
      3861 MEMB     55       CHL1     H4A      HGA2             0.09         1.008       0
      3862 MEMB     55       CHL1     H4B      HGA2             0.09         1.008       0
      3863 MEMB     55       CHL1     C5       CEL1                0        12.011       0
      3864 MEMB     55       CHL1     C6       CEL1            -0.15        12.011       0
      3865 MEMB     55       CHL1     H6       HEL1             0.15         1.008       0
      3866 MEMB     55       CHL1     C7       CRL2            -0.18        12.011       0
      3867 MEMB     55       CHL1     H7A      HGA2             0.09         1.008       0
      3868 MEMB     55       CHL1     H7B      HGA2             0.09         1.008       0
      3869 MEMB     55       CHL1     C8       CRL1            -0.09        12.011       0
      3870 MEMB     55       CHL1     H8       HGA1             0.09         1.008       0
      3871 MEMB     55       CHL1     C14      CRL1            -0.09        12.011       0
      3872 MEMB     55       CHL1     H14      HGA1             0.09         1.008       0
      3873 MEMB     55       CHL1     C15      CRL2            -0.18        12.011       0
      3874 MEMB     55       CHL1     H15A     HGA2             0.09         1.008       0
      3875 MEMB     55       CHL1     H15B     HGA2             0.09         1.008       0
      3876 MEMB     55       CHL1     C16      CRL2            -0.18        12.011       0
      3877 MEMB     55       CHL1     H16A     HGA2             0.09         1.008       0
      3878 MEMB     55       CHL1     H16B     HGA2             0.09         1.008       0
      3879 MEMB     55       CHL1     C17      CRL1            -0.09        12.011       0
      3880 MEMB     55       CHL1     H17      HGA1             0.09         1.008       0
      3881 MEMB     55       CHL1     C13      CRL1                0        12.011       0
      3882 MEMB     55       CHL1     C18      CTL3            -0.27        12.011       0
      3883 MEMB     55       CHL1     H18A     HAL3             0.09         1.008       0
      3884 MEMB     55       CHL1     H18B     HAL3             0.09         1.008       0
      3885 MEMB     55       CHL1     H18C     HAL3             0.09         1.008       0
      3886 MEMB     55       CHL1     C12      CRL2            -0.18        12.011       0
      3887 MEMB     55       CHL1     H12A     HGA2             0.09         1.008       0
      3888 MEMB     55       CHL1     H12B     HGA2             0.09         1.008       0
      3889 MEMB     55       CHL1     C11      CRL2            -0.18        12.011       0
      3890 MEMB     55       CHL1     H11A     HGA2             0.09         1.008       0
      3891 MEMB     55       CHL1     H11B     HGA2             0.09         1.008       0
      3892 MEMB     55       CHL1     C9       CRL1            -0.09        12.011       0
      3893 MEMB     55       CHL1     H9       HGA1             0.09         1.008       0
      3894 MEMB     55       CHL1     C10      CRL1                0        12.011       0
      3895 MEMB     55       CHL1     C19      CTL3            -0.27        12.011       0
      3896 MEMB     55       CHL1     H19A     HAL3             0.09         1.008       0
      3897 MEMB     55       CHL1     H19B     HAL3             0.09         1.008       0
      3898 MEMB     55       CHL1     H19C     HAL3             0.09         1.008       0
      3899 MEMB     55       CHL1     C1       CRL2            -0.18        12.011       0
      3900 MEMB     55       CHL1     H1A      HGA2             0.09         1.008       0
      3901 MEMB     55       CHL1     H1B      HGA2             0.09         1.008       0
      3902 MEMB     55       CHL1     C2       CRL2            -0.18        12.011       0
      3903 MEMB     55       CHL1     H2A      HGA2             0.09         1.008       0
      3904 MEMB     55       CHL1     H2B      HGA2             0.09         1.008       0
      3905 MEMB     55       CHL1     C20      CTL1            -0.09        12.011       0
      3906 MEMB     55       CHL1     H20      HAL1             0.09         1.008       0
      3907 MEMB     55       CHL1     C21      CTL3            -0.27        12.011       0
      3908 MEMB     55       CHL1     H21A     HAL3             0.09         1.008       0
      3909 MEMB     55       CHL1     H21B     HAL3             0.09         1.008       0
      3910 MEMB     55       CHL1     H21C     HAL3             0.09         1.008       0
      3911 MEMB     55       CHL1     C22      CTL2            -0.18        12.011       0
      3912 MEMB     55       CHL1     H22A     HAL2             0.09         1.008       0
      3913 MEMB     55       CHL1     H22B     HAL2             0.09         1.008       0
      3914 MEMB     55       CHL1     C23      CTL2            -0.18        12.011       0
      3915 MEMB     55       CHL1     H23A     HAL2             0.09         1.008       0
      3916 MEMB     55       CHL1     H23B     HAL2             0.09         1.008       0
      3917 MEMB     55       CHL1     C24      CTL2            -0.18        12.011       0
      3918 MEMB     55       CHL1     H24A     HAL2             0.09         1.008       0
      3919 MEMB     55       CHL1     H24B     HAL2             0.09         1.008       0
      3920 MEMB     55       CHL1     C25      CTL1            -0.09        12.011       0
      3921 MEMB     55       CHL1     H25      HAL1             0.09         1.008       0
      3922 MEMB     55       CHL1     C26      CTL3            -0.27        12.011       0
      3923 MEMB     55       CHL1     H26A     HAL3             0.09         1.008       0
      3924 MEMB     55       CHL1     H26B     HAL3             0.09         1.008       0
      3925 MEMB     55       CHL1     H26C     HAL3             0.09         1.008       0
      3926 MEMB     55       CHL1     C27      CTL3            -0.27        12.011       0
      3927 MEMB     55       CHL1     H27A     HAL3             0.09         1.008       0
      3928 MEMB     55       CHL1     H27B     HAL3             0.09         1.008       0
      3929 MEMB     55       CHL1     H27C     HAL3             0.09         1.008       0
      3930 MEMB     56       POPE     N        NH3L             -0.3        14.007       0
      3931 MEMB     56       POPE     HN1      HCL              0.33         1.008       0
      3932 MEMB     56       POPE     HN2      HCL              0.33         1.008       0
      3933 MEMB     56       POPE     HN3      HCL              0.33         1.008       0
      3934 MEMB     56       POPE     C12      CTL2             0.13        12.011       0
      3935 MEMB     56       POPE     H12A     HAL2             0.09         1.008       0
      3936 MEMB     56       POPE     H12B     HAL2             0.09         1.008       0
      3937 MEMB     56       POPE     C11      CTL2            -0.08        12.011       0
      3938 MEMB     56       POPE     H11A     HAL2             0.09         1.008       0
      3939 MEMB     56       POPE     H11B     HAL2             0.09         1.008       0
      3940 MEMB     56       POPE     P        PL                1.5        30.974       0
      3941 MEMB     56       POPE     O13      O2L             -0.78       15.9994       0
      3942 MEMB     56       POPE     O14      O2L             -0.78       15.9994       0
      3943 MEMB     56       POPE     O11      OSLP            -0.57       15.9994       0
      3944 MEMB     56       POPE     O12      OSLP            -0.57       15.9994       0
      3945 MEMB     56       POPE     C1       CTL2            -0.08        12.011       0
      3946 MEMB     56       POPE     HA       HAL2             0.09         1.008       0
      3947 MEMB     56       POPE     HB       HAL2             0.09         1.008       0
      3948 MEMB     56       POPE     C2       CTL1             0.17        12.011       0
      3949 MEMB     56       POPE     HS       HAL1             0.09         1.008       0
      3950 MEMB     56       POPE     O21      OSL             -0.49       15.9994       0
      3951 MEMB     56       POPE     C21      CL                0.9        12.011       0
      3952 MEMB     56       POPE     O22      OBL             -0.63       15.9994       0
      3953 MEMB     56       POPE     C22      CTL2            -0.22        12.011       0
      3954 MEMB     56       POPE     H2R      HAL2             0.09         1.008       0
      3955 MEMB     56       POPE     H2S      HAL2             0.09         1.008       0
      3956 MEMB     56       POPE     C3       CTL2             0.08        12.011       0
      3957 MEMB     56       POPE     HX       HAL2             0.09         1.008       0
      3958 MEMB     56       POPE     HY       HAL2             0.09         1.008       0
      3959 MEMB     56       POPE     O31      OSL             -0.49       15.9994       0
      3960 MEMB     56       POPE     C31      CL                0.9        12.011       0
      3961 MEMB     56       POPE     O32      OBL             -0.63       15.9994       0
      3962 MEMB     56       POPE     C32      CTL2            -0.22        12.011       0
      3963 MEMB     56       POPE     H2X      HAL2             0.09         1.008       0
      3964 MEMB     56       POPE     H2Y      HAL2             0.09         1.008       0
      3965 MEMB     56       POPE     C23      CTL2            -0.18        12.011       0
      3966 MEMB     56       POPE     H3R      HAL2             0.09         1.008       0
      3967 MEMB     56       POPE     H3S      HAL2             0.09         1.008       0
      3968 MEMB     56       POPE     C24      CTL2            -0.18        12.011       0
      3969 MEMB     56       POPE     H4R      HAL2             0.09         1.008       0
      3970 MEMB     56       POPE     H4S      HAL2             0.09         1.008       0
      3971 MEMB     56       POPE     C25      CTL2            -0.18        12.011       0
      3972 MEMB     56       POPE     H5R      HAL2             0.09         1.008       0
      3973 MEMB     56       POPE     H5S      HAL2             0.09         1.008       0
      3974 MEMB     56       POPE     C26      CTL2            -0.18        12.011       0
      3975 MEMB     56       POPE     H6R      HAL2             0.09         1.008       0
      3976 MEMB     56       POPE     H6S      HAL2             0.09         1.008       0
      3977 MEMB     56       POPE     C27      CTL2            -0.18        12.011       0
      3978 MEMB     56       POPE     H7R      HAL2             0.09         1.008       0
      3979 MEMB     56       POPE     H7S      HAL2             0.09         1.008       0
      3980 MEMB     56       POPE     C28      CTL2            -0.18        12.011       0
      3981 MEMB     56       POPE     H8R      HAL2             0.09         1.008       0
      3982 MEMB     56       POPE     H8S      HAL2             0.09         1.008       0
      3983 MEMB     56       POPE     C29      CEL1            -0.15        12.011       0
      3984 MEMB     56       POPE     H91      HEL1             0.15         1.008       0
      3985 MEMB     56       POPE     C210     CEL1            -0.15        12.011       0
      3986 MEMB     56       POPE     H101     HEL1             0.15         1.008       0
      3987 MEMB     56       POPE     C211     CTL2            -0.18        12.011       0
      3988 MEMB     56       POPE     H11R     HAL2             0.09         1.008       0
      3989 MEMB     56       POPE     H11S     HAL2             0.09         1.008       0
      3990 MEMB     56       POPE     C212     CTL2            -0.18        12.011       0
      3991 MEMB     56       POPE     H12R     HAL2             0.09         1.008       0
      3992 MEMB     56       POPE     H12S     HAL2             0.09         1.008       0
      3993 MEMB     56       POPE     C213     CTL2            -0.18        12.011       0
      3994 MEMB     56       POPE     H13R     HAL2             0.09         1.008       0
      3995 MEMB     56       POPE     H13S     HAL2             0.09         1.008       0
      3996 MEMB     56       POPE     C214     CTL2            -0.18        12.011       0
      3997 MEMB     56       POPE     H14R     HAL2             0.09         1.008       0
      3998 MEMB     56       POPE     H14S     HAL2             0.09         1.008       0
      3999 MEMB     56       POPE     C215     CTL2            -0.18        12.011       0
      4000 MEMB     56       POPE     H15R     HAL2             0.09         1.008       0
      4001 MEMB     56       POPE     H15S     HAL2             0.09         1.008       0
      4002 MEMB     56       POPE     C216     CTL2            -0.18        12.011       0
      4003 MEMB     56       POPE     H16R     HAL2             0.09         1.008       0
      4004 MEMB     56       POPE     H16S     HAL2             0.09         1.008       0
      4005 MEMB     56       POPE     C217     CTL2            -0.18        12.011       0
      4006 MEMB     56       POPE     H17R     HAL2             0.09         1.008       0
      4007 MEMB     56       POPE     H17S     HAL2             0.09         1.008       0
      4008 MEMB     56       POPE     C218     CTL3            -0.27        12.011       0
      4009 MEMB     56       POPE     H18R     HAL3             0.09         1.008       0
      4010 MEMB     56       POPE     H18S     HAL3             0.09         1.008       0
      4011 MEMB     56       POPE     H18T     HAL3             0.09         1.008       0
      4012 MEMB     56       POPE     C33      CTL2            -0.18        12.011       0
      4013 MEMB     56       POPE     H3X      HAL2             0.09         1.008       0
      4014 MEMB     56       POPE     H3Y      HAL2             0.09         1.008       0
      4015 MEMB     56       POPE     C34      CTL2            -0.18        12.011       0
      4016 MEMB     56       POPE     H4X      HAL2             0.09         1.008       0
      4017 MEMB     56       POPE     H4Y      HAL2             0.09         1.008       0
      4018 MEMB     56       POPE     C35      CTL2            -0.18        12.011       0
      4019 MEMB     56       POPE     H5X      HAL2             0.09         1.008       0
      4020 MEMB     56       POPE     H5Y      HAL2             0.09         1.008       0
      4021 MEMB     56       POPE     C36      CTL2            -0.18        12.011       0
      4022 MEMB     56       POPE     H6X      HAL2             0.09         1.008       0
      4023 MEMB     56       POPE     H6Y      HAL2             0.09         1.008       0
      4024 MEMB     56       POPE     C37      CTL2            -0.18        12.011       0
      4025 MEMB     56       POPE     H7X      HAL2             0.09         1.008       0
      4026 MEMB     56       POPE     H7Y      HAL2             0.09         1.008       0
      4027 MEMB     56       POPE     C38      CTL2            -0.18        12.011       0
      4028 MEMB     56       POPE     H8X      HAL2             0.09         1.008       0
      4029 MEMB     56       POPE     H8Y      HAL2             0.09         1.008       0
      4030 MEMB     56       POPE     C39      CTL2            -0.18        12.011       0
      4031 MEMB     56       POPE     H9X      HAL2             0.09         1.008       0
      4032 MEMB     56       POPE     H9Y      HAL2             0.09         1.008       0
      4033 MEMB     56       POPE     C310     CTL2            -0.18        12.011       0
      4034 MEMB     56       POPE     H10X     HAL2             0.09         1.008       0
      4035 MEMB     56       POPE     H10Y     HAL2             0.09         1.008       0
      4036 MEMB     56       POPE     C311     CTL2            -0.18        12.011       0
      4037 MEMB     56       POPE     H11X     HAL2             0.09         1.008       0
      4038 MEMB     56       POPE     H11Y     HAL2             0.09         1.008       0
      4039 MEMB     56       POPE     C312     CTL2            -0.18        12.011       0
      4040 MEMB     56       POPE     H12X     HAL2             0.09         1.008       0
      4041 MEMB     56       POPE     H12Y     HAL2             0.09         1.008       0
      4042 MEMB     56       POPE     C313     CTL2            -0.18        12.011       0
      4043 MEMB     56       POPE     H13X     HAL2             0.09         1.008       0
      4044 MEMB     56       POPE     H13Y     HAL2             0.09         1.008       0
      4045 MEMB     56       POPE     C314     CTL2            -0.18        12.011       0
      4046 MEMB     56       POPE     H14X     HAL2             0.09         1.008       0
      4047 MEMB     56       POPE     H14Y     HAL2             0.09         1.008       0
      4048 MEMB     56       POPE     C315     CTL2            -0.18        12.011       0
      4049 MEMB     56       POPE     H15X     HAL2             0.09         1.008       0
      4050 MEMB     56       POPE     H15Y     HAL2             0.09         1.008       0
      4051 MEMB     56       POPE     C316     CTL3            -0.27        12.011       0
      4052 MEMB     56       POPE     H16X     HAL3             0.09         1.008       0
      4053 MEMB     56       POPE     H16Y     HAL3             0.09         1.008       0
      4054 MEMB     56       POPE     H16Z     HAL3             0.09         1.008       0
      4055 MEMB     57       CHL1     C3       CRL1             0.14        12.011       0
      4056 MEMB     57       CHL1     H3       HGA1             0.09         1.008       0
      4057 MEMB     57       CHL1     O3       OHL             -0.66       15.9994       0
      4058 MEMB     57       CHL1     H3'      HOL              0.43         1.008       0
      4059 MEMB     57       CHL1     C4       CRL2            -0.18        12.011       0
      4060 MEMB     57       CHL1     H4A      HGA2             0.09         1.008       0
      4061 MEMB     57       CHL1     H4B      HGA2             0.09         1.008       0
      4062 MEMB     57       CHL1     C5       CEL1                0        12.011       0
      4063 MEMB     57       CHL1     C6       CEL1            -0.15        12.011       0
      4064 MEMB     57       CHL1     H6       HEL1             0.15         1.008       0
      4065 MEMB     57       CHL1     C7       CRL2            -0.18        12.011       0
      4066 MEMB     57       CHL1     H7A      HGA2             0.09         1.008       0
      4067 MEMB     57       CHL1     H7B      HGA2             0.09         1.008       0
      4068 MEMB     57       CHL1     C8       CRL1            -0.09        12.011       0
      4069 MEMB     57       CHL1     H8       HGA1             0.09         1.008       0
      4070 MEMB     57       CHL1     C14      CRL1            -0.09        12.011       0
      4071 MEMB     57       CHL1     H14      HGA1             0.09         1.008       0
      4072 MEMB     57       CHL1     C15      CRL2            -0.18        12.011       0
      4073 MEMB     57       CHL1     H15A     HGA2             0.09         1.008       0
      4074 MEMB     57       CHL1     H15B     HGA2             0.09         1.008       0
      4075 MEMB     57       CHL1     C16      CRL2            -0.18        12.011       0
      4076 MEMB     57       CHL1     H16A     HGA2             0.09         1.008       0
      4077 MEMB     57       CHL1     H16B     HGA2             0.09         1.008       0
      4078 MEMB     57       CHL1     C17      CRL1            -0.09        12.011       0
      4079 MEMB     57       CHL1     H17      HGA1             0.09         1.008       0
      4080 MEMB     57       CHL1     C13      CRL1                0        12.011       0
      4081 MEMB     57       CHL1     C18      CTL3            -0.27        12.011       0
      4082 MEMB     57       CHL1     H18A     HAL3             0.09         1.008       0
      4083 MEMB     57       CHL1     H18B     HAL3             0.09         1.008       0
      4084 MEMB     57       CHL1     H18C     HAL3             0.09         1.008       0
      4085 MEMB     57       CHL1     C12      CRL2            -0.18        12.011       0
      4086 MEMB     57       CHL1     H12A     HGA2             0.09         1.008       0
      4087 MEMB     57       CHL1     H12B     HGA2             0.09         1.008       0
      4088 MEMB     57       CHL1     C11      CRL2            -0.18        12.011       0
      4089 MEMB     57       CHL1     H11A     HGA2             0.09         1.008       0
      4090 MEMB     57       CHL1     H11B     HGA2             0.09         1.008       0
      4091 MEMB     57       CHL1     C9       CRL1            -0.09        12.011       0
      4092 MEMB     57       CHL1     H9       HGA1             0.09         1.008       0
      4093 MEMB     57       CHL1     C10      CRL1                0        12.011       0
      4094 MEMB     57       CHL1     C19      CTL3            -0.27        12.011       0
      4095 MEMB     57       CHL1     H19A     HAL3             0.09         1.008       0
      4096 MEMB     57       CHL1     H19B     HAL3             0.09         1.008       0
      4097 MEMB     57       CHL1     H19C     HAL3             0.09         1.008       0
      4098 MEMB     57       CHL1     C1       CRL2            -0.18        12.011       0
      4099 MEMB     57       CHL1     H1A      HGA2             0.09         1.008       0
      4100 MEMB     57       CHL1     H1B      HGA2             0.09         1.008       0
      4101 MEMB     57       CHL1     C2       CRL2            -0.18        12.011       0
      4102 MEMB     57       CHL1     H2A      HGA2             0.09         1.008       0
      4103 MEMB     57       CHL1     H2B      HGA2             0.09         1.008       0
      4104 MEMB     57       CHL1     C20      CTL1            -0.09        12.011       0
      4105 MEMB     57       CHL1     H20      HAL1             0.09         1.008       0
      4106 MEMB     57       CHL1     C21      CTL3            -0.27        12.011       0
      4107 MEMB     57       CHL1     H21A     HAL3             0.09         1.008       0
      4108 MEMB     57       CHL1     H21B     HAL3             0.09         1.008       0
      4109 MEMB     57       CHL1     H21C     HAL3             0.09         1.008       0
      4110 MEMB     57       CHL1     C22      CTL2            -0.18        12.011       0
      4111 MEMB     57       CHL1     H22A     HAL2             0.09         1.008       0
      4112 MEMB     57       CHL1     H22B     HAL2             0.09         1.008       0
      4113 MEMB     57       CHL1     C23      CTL2            -0.18        12.011       0
      4114 MEMB     57       CHL1     H23A     HAL2             0.09         1.008       0
      4115 MEMB     57       CHL1     H23B     HAL2             0.09         1.008       0
      4116 MEMB     57       CHL1     C24      CTL2            -0.18        12.011       0
      4117 MEMB     57       CHL1     H24A     HAL2             0.09         1.008       0
      4118 MEMB     57       CHL1     H24B     HAL2             0.09         1.008       0
      4119 MEMB     57       CHL1     C25      CTL1            -0.09        12.011       0
      4120 MEMB     57       CHL1     H25      HAL1             0.09         1.008       0
      4121 MEMB     57       CHL1     C26      CTL3            -0.27        12.011       0
      4122 MEMB     57       CHL1     H26A     HAL3             0.09         1.008       0
      4123 MEMB     57       CHL1     H26B     HAL3             0.09         1.008       0
      4124 MEMB     57       CHL1     H26C     HAL3             0.09         1.008       0
      4125 MEMB     57       CHL1     C27      CTL3            -0.27        12.011       0
      4126 MEMB     57       CHL1     H27A     HAL3             0.09         1.008       0
      4127 MEMB     57       CHL1     H27B     HAL3             0.09         1.008       0
      4128 MEMB     57       CHL1     H27C     HAL3             0.09         1.008       0
      4129 MEMB     58       CHL1     C3       CRL1             0.14        12.011       0
      4130 MEMB     58       CHL1     H3       HGA1             0.09         1.008       0
      4131 MEMB     58       CHL1     O3       OHL             -0.66       15.9994       0
      4132 MEMB     58       CHL1     H3'      HOL              0.43         1.008       0
      4133 MEMB     58       CHL1     C4       CRL2            -0.18        12.011       0
      4134 MEMB     58       CHL1     H4A      HGA2             0.09         1.008       0
      4135 MEMB     58       CHL1     H4B      HGA2             0.09         1.008       0
      4136 MEMB     58       CHL1     C5       CEL1                0        12.011       0
      4137 MEMB     58       CHL1     C6       CEL1            -0.15        12.011       0
      4138 MEMB     58       CHL1     H6       HEL1             0.15         1.008       0
      4139 MEMB     58       CHL1     C7       CRL2            -0.18        12.011       0
      4140 MEMB     58       CHL1     H7A      HGA2             0.09         1.008       0
      4141 MEMB     58       CHL1     H7B      HGA2             0.09         1.008       0
      4142 MEMB     58       CHL1     C8       CRL1            -0.09        12.011       0
      4143 MEMB     58       CHL1     H8       HGA1             0.09         1.008       0
      4144 MEMB     58       CHL1     C14      CRL1            -0.09        12.011       0
      4145 MEMB     58       CHL1     H14      HGA1             0.09         1.008       0
      4146 MEMB     58       CHL1     C15      CRL2            -0.18        12.011       0
      4147 MEMB     58       CHL1     H15A     HGA2             0.09         1.008       0
      4148 MEMB     58       CHL1     H15B     HGA2             0.09         1.008       0
      4149 MEMB     58       CHL1     C16      CRL2            -0.18        12.011       0
      4150 MEMB     58       CHL1     H16A     HGA2             0.09         1.008       0
      4151 MEMB     58       CHL1     H16B     HGA2             0.09         1.008       0
      4152 MEMB     58       CHL1     C17      CRL1            -0.09        12.011       0
      4153 MEMB     58       CHL1     H17      HGA1             0.09         1.008       0
      4154 MEMB     58       CHL1     C13      CRL1                0        12.011       0
      4155 MEMB     58       CHL1     C18      CTL3            -0.27        12.011       0
      4156 MEMB     58       CHL1     H18A     HAL3             0.09         1.008       0
      4157 MEMB     58       CHL1     H18B     HAL3             0.09         1.008       0
      4158 MEMB     58       CHL1     H18C     HAL3             0.09         1.008       0
      4159 MEMB     58       CHL1     C12      CRL2            -0.18        12.011       0
      4160 MEMB     58       CHL1     H12A     HGA2             0.09         1.008       0
      4161 MEMB     58       CHL1     H12B     HGA2             0.09         1.008       0
      4162 MEMB     58       CHL1     C11      CRL2            -0.18        12.011       0
      4163 MEMB     58       CHL1     H11A     HGA2             0.09         1.008       0
      4164 MEMB     58       CHL1     H11B     HGA2             0.09         1.008       0
      4165 MEMB     58       CHL1     C9       CRL1            -0.09        12.011       0
      4166 MEMB     58       CHL1     H9       HGA1             0.09         1.008       0
      4167 MEMB     58       CHL1     C10      CRL1                0        12.011       0
      4168 MEMB     58       CHL1     C19      CTL3            -0.27        12.011       0
      4169 MEMB     58       CHL1     H19A     HAL3             0.09         1.008       0
      4170 MEMB     58       CHL1     H19B     HAL3             0.09         1.008       0
      4171 MEMB     58       CHL1     H19C     HAL3             0.09         1.008       0
      4172 MEMB     58       CHL1     C1       CRL2            -0.18        12.011       0
      4173 MEMB     58       CHL1     H1A      HGA2             0.09         1.008       0
      4174 MEMB     58       CHL1     H1B      HGA2             0.09         1.008       0
      4175 MEMB     58       CHL1     C2       CRL2            -0.18        12.011       0
      4176 MEMB     58       CHL1     H2A      HGA2             0.09         1.008       0
      4177 MEMB     58       CHL1     H2B      HGA2             0.09         1.008       0
      4178 MEMB     58       CHL1     C20      CTL1            -0.09        12.011       0
      4179 MEMB     58       CHL1     H20      HAL1             0.09         1.008       0
      4180 MEMB     58       CHL1     C21      CTL3            -0.27        12.011       0
      4181 MEMB     58       CHL1     H21A     HAL3             0.09         1.008       0
      4182 MEMB     58       CHL1     H21B     HAL3             0.09         1.008       0
      4183 MEMB     58       CHL1     H21C     HAL3             0.09         1.008       0
      4184 MEMB     58       CHL1     C22      CTL2            -0.18        12.011       0
      4185 MEMB     58       CHL1     H22A     HAL2             0.09         1.008       0
      4186 MEMB     58       CHL1     H22B     HAL2             0.09         1.008       0
      4187 MEMB     58       CHL1     C23      CTL2            -0.18        12.011       0
      4188 MEMB     58       CHL1     H23A     HAL2             0.09         1.008       0
      4189 MEMB     58       CHL1     H23B     HAL2             0.09         1.008       0
      4190 MEMB     58       CHL1     C24      CTL2            -0.18        12.011       0
      4191 MEMB     58       CHL1     H24A     HAL2             0.09         1.008       0
      4192 MEMB     58       CHL1     H24B     HAL2             0.09         1.008       0
      4193 MEMB     58       CHL1     C25      CTL1            -0.09        12.011       0
      4194 MEMB     58       CHL1     H25      HAL1             0.09         1.008       0
      4195 MEMB     58       CHL1     C26      CTL3            -0.27        12.011       0
      4196 MEMB     58       CHL1     H26A     HAL3             0.09         1.008       0
      4197 MEMB     58       CHL1     H26B     HAL3             0.09         1.008       0
      4198 MEMB     58       CHL1     H26C     HAL3             0.09         1.008       0
      4199 MEMB     58       CHL1     C27      CTL3            -0.27        12.011       0
      4200 MEMB     58       CHL1     H27A     HAL3             0.09         1.008       0
      4201 MEMB     58       CHL1     H27B     HAL3             0.09         1.008       0
      4202 MEMB     58       CHL1     H27C     HAL3             0.09         1.008       0
      4203 MEMB     59       POPE     N        NH3L             -0.3        14.007       0
      4204 MEMB     59       POPE     HN1      HCL              0.33         1.008       0
      4205 MEMB     59       POPE     HN2      HCL              0.33         1.008       0
      4206 MEMB     59       POPE     HN3      HCL              0.33         1.008       0
      4207 MEMB     59       POPE     C12      CTL2             0.13        12.011       0
      4208 MEMB     59       POPE     H12A     HAL2             0.09         1.008       0
      4209 MEMB     59       POPE     H12B     HAL2             0.09         1.008       0
      4210 MEMB     59       POPE     C11      CTL2            -0.08        12.011       0
      4211 MEMB     59       POPE     H11A     HAL2             0.09         1.008       0
      4212 MEMB     59       POPE     H11B     HAL2             0.09         1.008       0
      4213 MEMB     59       POPE     P        PL                1.5        30.974       0
      4214 MEMB     59       POPE     O13      O2L             -0.78       15.9994       0
      4215 MEMB     59       POPE     O14      O2L             -0.78       15.9994       0
      4216 MEMB     59       POPE     O11      OSLP            -0.57       15.9994       0
      4217 MEMB     59       POPE     O12      OSLP            -0.57       15.9994       0
      4218 MEMB     59       POPE     C1       CTL2            -0.08        12.011       0
      4219 MEMB     59       POPE     HA       HAL2             0.09         1.008       0
      4220 MEMB     59       POPE     HB       HAL2             0.09         1.008       0
      4221 MEMB     59       POPE     C2       CTL1             0.17        12.011       0
      4222 MEMB     59       POPE     HS       HAL1             0.09         1.008       0
      4223 MEMB     59       POPE     O21      OSL             -0.49       15.9994       0
      4224 MEMB     59       POPE     C21      CL                0.9        12.011       0
      4225 MEMB     59       POPE     O22      OBL             -0.63       15.9994       0
      4226 MEMB     59       POPE     C22      CTL2            -0.22        12.011       0
      4227 MEMB     59       POPE     H2R      HAL2             0.09         1.008       0
      4228 MEMB     59       POPE     H2S      HAL2             0.09         1.008       0
      4229 MEMB     59       POPE     C3       CTL2             0.08        12.011       0
      4230 MEMB     59       POPE     HX       HAL2             0.09         1.008       0
      4231 MEMB     59       POPE     HY       HAL2             0.09         1.008       0
      4232 MEMB     59       POPE     O31      OSL             -0.49       15.9994       0
      4233 MEMB     59       POPE     C31      CL                0.9        12.011       0
      4234 MEMB     59       POPE     O32      OBL             -0.63       15.9994       0
      4235 MEMB     59       POPE     C32      CTL2            -0.22        12.011       0
      4236 MEMB     59       POPE     H2X      HAL2             0.09         1.008       0
      4237 MEMB     59       POPE     H2Y      HAL2             0.09         1.008       0
      4238 MEMB     59       POPE     C23      CTL2            -0.18        12.011       0
      4239 MEMB     59       POPE     H3R      HAL2             0.09         1.008       0
      4240 MEMB     59       POPE     H3S      HAL2             0.09         1.008       0
      4241 MEMB     59       POPE     C24      CTL2            -0.18        12.011       0
      4242 MEMB     59       POPE     H4R      HAL2             0.09         1.008       0
      4243 MEMB     59       POPE     H4S      HAL2             0.09         1.008       0
      4244 MEMB     59       POPE     C25      CTL2            -0.18        12.011       0
      4245 MEMB     59       POPE     H5R      HAL2             0.09         1.008       0
      4246 MEMB     59       POPE     H5S      HAL2             0.09         1.008       0
      4247 MEMB     59       POPE     C26      CTL2            -0.18        12.011       0
      4248 MEMB     59       POPE     H6R      HAL2             0.09         1.008       0
      4249 MEMB     59       POPE     H6S      HAL2             0.09         1.008       0
      4250 MEMB     59       POPE     C27      CTL2            -0.18        12.011       0
      4251 MEMB     59       POPE     H7R      HAL2             0.09         1.008       0
      4252 MEMB     59       POPE     H7S      HAL2             0.09         1.008       0
      4253 MEMB     59       POPE     C28      CTL2            -0.18        12.011       0
      4254 MEMB     59       POPE     H8R      HAL2             0.09         1.008       0
      4255 MEMB     59       POPE     H8S      HAL2             0.09         1.008       0
      4256 MEMB     59       POPE     C29      CEL1            -0.15        12.011       0
      4257 MEMB     59       POPE     H91      HEL1             0.15         1.008       0
      4258 MEMB     59       POPE     C210     CEL1            -0.15        12.011       0
      4259 MEMB     59       POPE     H101     HEL1             0.15         1.008       0
      4260 MEMB     59       POPE     C211     CTL2            -0.18        12.011       0
      4261 MEMB     59       POPE     H11R     HAL2             0.09         1.008       0
      4262 MEMB     59       POPE     H11S     HAL2             0.09         1.008       0
      4263 MEMB     59       POPE     C212     CTL2            -0.18        12.011       0
      4264 MEMB     59       POPE     H12R     HAL2             0.09         1.008       0
      4265 MEMB     59       POPE     H12S     HAL2             0.09         1.008       0
      4266 MEMB     59       POPE     C213     CTL2            -0.18        12.011       0
      4267 MEMB     59       POPE     H13R     HAL2             0.09         1.008       0
      4268 MEMB     59       POPE     H13S     HAL2             0.09         1.008       0
      4269 MEMB     59       POPE     C214     CTL2            -0.18        12.011       0
      4270 MEMB     59       POPE     H14R     HAL2             0.09         1.008       0
      4271 MEMB     59       POPE     H14S     HAL2             0.09         1.008       0
      4272 MEMB     59       POPE     C215     CTL2            -0.18        12.011       0
      4273 MEMB     59       POPE     H15R     HAL2             0.09         1.008       0
      4274 MEMB     59       POPE     H15S     HAL2             0.09         1.008       0
      4275 MEMB     59       POPE     C216     CTL2            -0.18        12.011       0
      4276 MEMB     59       POPE     H16R     HAL2             0.09         1.008       0
      4277 MEMB     59       POPE     H16S     HAL2             0.09         1.008       0
      4278 MEMB     59       POPE     C217     CTL2            -0.18        12.011       0
      4279 MEMB     59       POPE     H17R     HAL2             0.09         1.008       0
      4280 MEMB     59       POPE     H17S     HAL2             0.09         1.008       0
      4281 MEMB     59       POPE     C218     CTL3            -0.27        12.011       0
      4282 MEMB     59       POPE     H18R     HAL3             0.09         1.008       0
      4283 MEMB     59       POPE     H18S     HAL3             0.09         1.008       0
      4284 MEMB     59       POPE     H18T     HAL3             0.09         1.008       0
      4285 MEMB     59       POPE     C33      CTL2            -0.18        12.011       0
      4286 MEMB     59       POPE     H3X      HAL2             0.09         1.008       0
      4287 MEMB     59       POPE     H3Y      HAL2             0.09         1.008       0
      4288 MEMB     59       POPE     C34      CTL2            -0.18        12.011       0
      4289 MEMB     59       POPE     H4X      HAL2             0.09         1.008       0
      4290 MEMB     59       POPE     H4Y      HAL2             0.09         1.008       0
      4291 MEMB     59       POPE     C35      CTL2            -0.18        12.011       0
      4292 MEMB     59       POPE     H5X      HAL2             0.09         1.008       0
      4293 MEMB     59       POPE     H5Y      HAL2             0.09         1.008       0
      4294 MEMB     59       POPE     C36      CTL2            -0.18        12.011       0
      4295 MEMB     59       POPE     H6X      HAL2             0.09         1.008       0
      4296 MEMB     59       POPE     H6Y      HAL2             0.09         1.008       0
      4297 MEMB     59       POPE     C37      CTL2            -0.18        12.011       0
      4298 MEMB     59       POPE     H7X      HAL2             0.09         1.008       0
      4299 MEMB     59       POPE     H7Y      HAL2             0.09         1.008       0
      4300 MEMB     59       POPE     C38      CTL2            -0.18        12.011       0
      4301 MEMB     59       POPE     H8X      HAL2             0.09         1.008       0
      4302 MEMB     59       POPE     H8Y      HAL2             0.09         1.008       0
      4303 MEMB     59       POPE     C39      CTL2            -0.18        12.011       0
      4304 MEMB     59       POPE     H9X      HAL2             0.09         1.008       0
      4305 MEMB     59       POPE     H9Y      HAL2             0.09         1.008       0
      4306 MEMB     59       POPE     C310     CTL2            -0.18        12.011       0
      4307 MEMB     59       POPE     H10X     HAL2             0.09         1.008       0
      4308 MEMB     59       POPE     H10Y     HAL2             0.09         1.008       0
      4309 MEMB     59       POPE     C311     CTL2            -0.18        12.011       0
      4310 MEMB     59       POPE     H11X     HAL2             0.09         1.008       0
      4311 MEMB     59       POPE     H11Y     HAL2             0.09         1.008       0
      4312 MEMB     59       POPE     C312     CTL2            -0.18        12.011       0
      4313 MEMB     59       POPE     H12X     HAL2             0.09         1.008       0
      4314 MEMB     59       POPE     H12Y     HAL2             0.09         1.008       0
      4315 MEMB     59       POPE     C313     CTL2            -0.18        12.011       0
      4316 MEMB     59       POPE     H13X     HAL2             0.09         1.008       0
      4317 MEMB     59       POPE     H13Y     HAL2             0.09         1.008       0
      4318 MEMB     59       POPE     C314     CTL2            -0.18        12.011       0
      4319 MEMB     59       POPE     H14X     HAL2             0.09         1.008       0
      4320 MEMB     59       POPE     H14Y     HAL2             0.09         1.008       0
      4321 MEMB     59       POPE     C315     CTL2            -0.18        12.011       0
      4322 MEMB     59       POPE     H15X     HAL2             0.09         1.008       0
      4323 MEMB     59       POPE     H15Y     HAL2             0.09         1.008       0
      4324 MEMB     59       POPE     C316     CTL3            -0.27        12.011       0
      4325 MEMB     59       POPE     H16X     HAL3             0.09         1.008       0
      4326 MEMB     59       POPE     H16Y     HAL3             0.09         1.008       0
      4327 MEMB     59       POPE     H16Z     HAL3             0.09         1.008       0
      4328 MEMB     60       PSM      N        NTL              -0.6        14.007       0
      4329 MEMB     60       PSM      C15      CTL5            -0.35        12.011       0
      4330 MEMB     60       PSM      H15A     HL               0.25         1.008       0
      4331 MEMB     60       PSM      H15B     HL               0.25         1.008       0
      4332 MEMB     60       PSM      H15C     HL               0.25         1.008       0
      4333 MEMB     60       PSM      C14      CTL5            -0.35        12.011       0
      4334 MEMB     60       PSM      H14A     HL               0.25         1.008       0
      4335 MEMB     60       PSM      H14B     HL               0.25         1.008       0
      4336 MEMB     60       PSM      H14C     HL               0.25         1.008       0
      4337 MEMB     60       PSM      C13      CTL5            -0.35        12.011       0
      4338 MEMB     60       PSM      H13A     HL               0.25         1.008       0
      4339 MEMB     60       PSM      H13B     HL               0.25         1.008       0
      4340 MEMB     60       PSM      H13C     HL               0.25         1.008       0
      4341 MEMB     60       PSM      C12      CTL2             -0.1        12.011       0
      4342 MEMB     60       PSM      H12A     HL               0.25         1.008       0
      4343 MEMB     60       PSM      H12B     HL               0.25         1.008       0
      4344 MEMB     60       PSM      C11      CTL2            -0.08        12.011       0
      4345 MEMB     60       PSM      H11A     HAL2             0.09         1.008       0
      4346 MEMB     60       PSM      H11B     HAL2             0.09         1.008       0
      4347 MEMB     60       PSM      P        PL                1.5        30.974       0
      4348 MEMB     60       PSM      O13      O2L             -0.78       15.9994       0
      4349 MEMB     60       PSM      O14      O2L             -0.78       15.9994       0
      4350 MEMB     60       PSM      O11      OSLP            -0.57       15.9994       0
      4351 MEMB     60       PSM      O12      OSLP            -0.57       15.9994       0
      4352 MEMB     60       PSM      C1S      CTL2            -0.08        12.011       0
      4353 MEMB     60       PSM      H1S      HAL2             0.09         1.008       0
      4354 MEMB     60       PSM      H1T      HAL2             0.09         1.008       0
      4355 MEMB     60       PSM      NF       NHL              -0.7        14.007       0
      4356 MEMB     60       PSM      HNF      H                0.35         1.008       0
      4357 MEMB     60       PSM      C2S      CTL1              0.3        12.011       0
      4358 MEMB     60       PSM      H2S      HAL1             0.05         1.008       0
      4359 MEMB     60       PSM      C3S      CTO1              0.5        12.011       0
      4360 MEMB     60       PSM      H3S      HAL1            -0.11         1.008       0
      4361 MEMB     60       PSM      O3       OHL             -0.69       15.9994       0
      4362 MEMB     60       PSM      HO3      HOL               0.3         1.008       0
      4363 MEMB     60       PSM      C4S      CEL3            -0.15        12.011       0
      4364 MEMB     60       PSM      H4S      HEL1             0.15         1.008       0
      4365 MEMB     60       PSM      C5S      CEL3            -0.15        12.011       0
      4366 MEMB     60       PSM      H5S      HEL1             0.15         1.008       0
      4367 MEMB     60       PSM      C6S      CTL2            -0.18        12.011       0
      4368 MEMB     60       PSM      H6S      HAL2             0.09         1.008       0
      4369 MEMB     60       PSM      H6T      HAL2             0.09         1.008       0
      4370 MEMB     60       PSM      C7S      CTL2            -0.18        12.011       0
      4371 MEMB     60       PSM      H7S      HAL2             0.09         1.008       0
      4372 MEMB     60       PSM      H7T      HAL2             0.09         1.008       0
      4373 MEMB     60       PSM      C8S      CTL2            -0.18        12.011       0
      4374 MEMB     60       PSM      H8S      HAL2             0.09         1.008       0
      4375 MEMB     60       PSM      H8T      HAL2             0.09         1.008       0
      4376 MEMB     60       PSM      C9S      CTL2            -0.18        12.011       0
      4377 MEMB     60       PSM      H9S      HAL2             0.09         1.008       0
      4378 MEMB     60       PSM      H9T      HAL2             0.09         1.008       0
      4379 MEMB     60       PSM      C10S     CTL2            -0.18        12.011       0
      4380 MEMB     60       PSM      H10S     HAL2             0.09         1.008       0
      4381 MEMB     60       PSM      H10T     HAL2             0.09         1.008       0
      4382 MEMB     60       PSM      C11S     CTL2            -0.18        12.011       0
      4383 MEMB     60       PSM      H11S     HAL2             0.09         1.008       0
      4384 MEMB     60       PSM      H11T     HAL2             0.09         1.008       0
      4385 MEMB     60       PSM      C12S     CTL2            -0.18        12.011       0
      4386 MEMB     60       PSM      H12S     HAL2             0.09         1.008       0
      4387 MEMB     60       PSM      H12T     HAL2             0.09         1.008       0
      4388 MEMB     60       PSM      C13S     CTL2            -0.18        12.011       0
      4389 MEMB     60       PSM      H13S     HAL2             0.09         1.008       0
      4390 MEMB     60       PSM      H13T     HAL2             0.09         1.008       0
      4391 MEMB     60       PSM      C14S     CTL2            -0.18        12.011       0
      4392 MEMB     60       PSM      H14S     HAL2             0.09         1.008       0
      4393 MEMB     60       PSM      H14T     HAL2             0.09         1.008       0
      4394 MEMB     60       PSM      C15S     CTL2            -0.18        12.011       0
[truncated: 75,577,575 more chars]
