# Supplementary material for: N-Glycans modulate tilting of HIV-1 envelope glycoprotein
Source: Nat Commun. 2026 Apr 15;17:5206. doi: 10.1038/s41467-026-71874-2 (PMC13254402; doi:10.1038/s41467-026-71874-2)
Supplement: Supplementary file 3 — Supplementary Data 1 [file 41467_2026_71874_MOESM3_ESM.zip › Structure_files/hiv-1_env_bg505_cladeA_full-length_N88A_N611A_model/N88A_N611A.lipids_protein_glycans.final_all.pdb]

CRYST1  222.857  219.951  259.092  90.00  90.00  90.00 P 1           1
ATOM      1  N   POPCM  11      -7.125  25.570  -2.671  0.00  0.00      MEMB  
ATOM      2  C12 POPCM  11      -8.109  24.421  -3.060  0.00  0.00      MEMB  
ATOM      3 H12A POPCM  11      -7.514  23.523  -2.983  0.00  0.00      MEMB  
ATOM      4 H12B POPCM  11      -8.373  24.588  -4.093  0.00  0.00      MEMB  
ATOM      5  C13 POPCM  11      -7.865  26.860  -2.613  0.00  0.00      MEMB  
ATOM      6 H13A POPCM  11      -8.703  26.811  -1.934  0.00  0.00      MEMB  
ATOM      7 H13B POPCM  11      -7.178  27.664  -2.392  0.00  0.00      MEMB  
ATOM      8 H13C POPCM  11      -8.330  26.975  -3.581  0.00  0.00      MEMB  
ATOM      9  C14 POPCM  11      -6.383  25.247  -1.380  0.00  0.00      MEMB  
ATOM     10 H14A POPCM  11      -5.786  26.090  -1.065  0.00  0.00      MEMB  
ATOM     11 H14B POPCM  11      -7.046  24.993  -0.566  0.00  0.00      MEMB  
ATOM     12 H14C POPCM  11      -5.659  24.456  -1.505  0.00  0.00      MEMB  
ATOM     13  C15 POPCM  11      -6.077  25.615  -3.726  0.00  0.00      MEMB  
ATOM     14 H15A POPCM  11      -5.303  26.336  -3.505  0.00  0.00      MEMB  
ATOM     15 H15B POPCM  11      -6.573  25.986  -4.611  0.00  0.00      MEMB  
ATOM     16 H15C POPCM  11      -5.573  24.676  -3.898  0.00  0.00      MEMB  
ATOM     17  C11 POPCM  11      -9.329  24.218  -2.093  0.00  0.00      MEMB  
ATOM     18 H11A POPCM  11     -10.028  23.556  -2.648  0.00  0.00      MEMB  
ATOM     19 H11B POPCM  11      -9.857  25.163  -1.842  0.00  0.00      MEMB  
ATOM     20  P   POPCM  11      -8.627  22.002  -1.059  0.00  0.00      MEMB  
ATOM     21  O13 POPCM  11      -9.854  21.182  -0.854  0.00  0.00      MEMB  
ATOM     22  O14 POPCM  11      -7.569  21.716  -0.065  0.00  0.00      MEMB  
ATOM     23  O12 POPCM  11      -8.921  23.546  -0.971  0.00  0.00      MEMB  
ATOM     24  O11 POPCM  11      -8.114  21.775  -2.556  0.00  0.00      MEMB  
ATOM     25  C1  POPCM  11      -6.949  21.027  -2.985  0.00  0.00      MEMB  
ATOM     26  HA  POPCM  11      -6.460  20.378  -2.227  0.00  0.00      MEMB  
ATOM     27  HB  POPCM  11      -6.177  21.803  -3.176  0.00  0.00      MEMB  
ATOM     28  C2  POPCM  11      -7.333  20.240  -4.289  0.00  0.00      MEMB  
ATOM     29  HS  POPCM  11      -6.529  19.535  -4.587  0.00  0.00      MEMB  
ATOM     30  O21 POPCM  11      -7.426  21.122  -5.450  0.00  0.00      MEMB  
ATOM     31  C21 POPCM  11      -6.231  21.703  -5.821  0.00  0.00      MEMB  
ATOM     32  O22 POPCM  11      -5.140  21.432  -5.336  0.00  0.00      MEMB  
ATOM     33  C22 POPCM  11      -6.366  22.680  -6.965  0.00  0.00      MEMB  
ATOM     34  H2R POPCM  11      -5.986  23.626  -6.521  0.00  0.00      MEMB  
ATOM     35  H2S POPCM  11      -7.472  22.681  -7.065  0.00  0.00      MEMB  
ATOM     36  C3  POPCM  11      -8.665  19.545  -4.105  0.00  0.00      MEMB  
ATOM     37  HX  POPCM  11      -9.408  20.334  -3.860  0.00  0.00      MEMB  
ATOM     38  HY  POPCM  11      -8.548  18.949  -3.174  0.00  0.00      MEMB  
ATOM     39  O31 POPCM  11      -8.918  18.722  -5.256  0.00  0.00      MEMB  
ATOM     40  C31 POPCM  11      -9.649  19.372  -6.210  0.00  0.00      MEMB  
ATOM     41  O32 POPCM  11     -10.303  20.379  -6.062  0.00  0.00      MEMB  
ATOM     42  C32 POPCM  11      -9.550  18.682  -7.507  0.00  0.00      MEMB  
ATOM     43  H2X POPCM  11     -10.553  18.219  -7.616  0.00  0.00      MEMB  
ATOM     44  H2Y POPCM  11      -8.744  17.918  -7.537  0.00  0.00      MEMB  
ATOM     45  C23 POPCM  11      -5.744  22.469  -8.332  0.00  0.00      MEMB  
ATOM     46  H3R POPCM  11      -5.947  21.426  -8.657  0.00  0.00      MEMB  
ATOM     47  H3S POPCM  11      -4.689  22.804  -8.434  0.00  0.00      MEMB  
ATOM     48  C24 POPCM  11      -6.261  23.484  -9.388  0.00  0.00      MEMB  
ATOM     49  H4R POPCM  11      -6.126  24.528  -9.033  0.00  0.00      MEMB  
ATOM     50  H4S POPCM  11      -7.340  23.236  -9.488  0.00  0.00      MEMB  
ATOM     51  C25 POPCM  11      -5.624  23.250 -10.698  0.00  0.00      MEMB  
ATOM     52  H5R POPCM  11      -5.423  22.187 -10.950  0.00  0.00      MEMB  
ATOM     53  H5S POPCM  11      -4.645  23.772 -10.651  0.00  0.00      MEMB  
ATOM     54  C26 POPCM  11      -6.281  24.072 -11.882  0.00  0.00      MEMB  
ATOM     55  H6R POPCM  11      -6.310  25.175 -11.749  0.00  0.00      MEMB  
ATOM     56  H6S POPCM  11      -7.283  23.619 -12.038  0.00  0.00      MEMB  
ATOM     57  C27 POPCM  11      -5.561  23.835 -13.190  0.00  0.00      MEMB  
ATOM     58  H7R POPCM  11      -5.808  22.803 -13.520  0.00  0.00      MEMB  
ATOM     59  H7S POPCM  11      -4.496  23.946 -12.894  0.00  0.00      MEMB  
ATOM     60  C28 POPCM  11      -5.950  24.983 -14.193  0.00  0.00      MEMB  
ATOM     61  H8R POPCM  11      -5.588  25.932 -13.743  0.00  0.00      MEMB  
ATOM     62  H8S POPCM  11      -7.054  25.102 -14.181  0.00  0.00      MEMB  
ATOM     63  C29 POPCM  11      -5.422  24.744 -15.616  0.00  0.00      MEMB  
ATOM     64  H91 POPCM  11      -5.884  23.912 -16.167  0.00  0.00      MEMB  
ATOM     65 C210 POPCM  11      -4.407  25.431 -16.142  0.00  0.00      MEMB  
ATOM     66 H101 POPCM  11      -4.217  25.123 -17.180  0.00  0.00      MEMB  
ATOM     67 C211 POPCM  11      -3.490  26.493 -15.486  0.00  0.00      MEMB  
ATOM     68 H11R POPCM  11      -2.409  26.468 -15.743  0.00  0.00      MEMB  
ATOM     69 H11S POPCM  11      -3.488  26.228 -14.407  0.00  0.00      MEMB  
ATOM     70 C212 POPCM  11      -3.981  27.963 -15.583  0.00  0.00      MEMB  
ATOM     71 H12R POPCM  11      -3.413  28.504 -14.796  0.00  0.00      MEMB  
ATOM     72 H12S POPCM  11      -5.037  28.052 -15.249  0.00  0.00      MEMB  
ATOM     73 C213 POPCM  11      -3.683  28.471 -17.003  0.00  0.00      MEMB  
ATOM     74 H13R POPCM  11      -4.335  27.947 -17.734  0.00  0.00      MEMB  
ATOM     75 H13S POPCM  11      -2.656  28.127 -17.250  0.00  0.00      MEMB  
ATOM     76 C214 POPCM  11      -3.706  29.988 -17.167  0.00  0.00      MEMB  
ATOM     77 H14R POPCM  11      -2.715  30.385 -16.860  0.00  0.00      MEMB  
ATOM     78 H14S POPCM  11      -4.489  30.516 -16.582  0.00  0.00      MEMB  
ATOM     79 C215 POPCM  11      -3.931  30.387 -18.628  0.00  0.00      MEMB  
ATOM     80 H15R POPCM  11      -4.896  29.907 -18.899  0.00  0.00      MEMB  
ATOM     81 H15S POPCM  11      -3.132  29.874 -19.204  0.00  0.00      MEMB  
ATOM     82 C216 POPCM  11      -3.871  31.933 -18.877  0.00  0.00      MEMB  
ATOM     83 H16R POPCM  11      -4.908  32.243 -18.630  0.00  0.00      MEMB  
ATOM     84 H16S POPCM  11      -3.584  32.177 -19.922  0.00  0.00      MEMB  
ATOM     85 C217 POPCM  11      -2.887  32.794 -18.040  0.00  0.00      MEMB  
ATOM     86 H17R POPCM  11      -1.840  32.452 -18.186  0.00  0.00      MEMB  
ATOM     87 H17S POPCM  11      -3.108  32.607 -16.967  0.00  0.00      MEMB  
ATOM     88 C218 POPCM  11      -2.993  34.318 -18.412  0.00  0.00      MEMB  
ATOM     89 H18R POPCM  11      -2.320  34.940 -17.785  0.00  0.00      MEMB  
ATOM     90 H18S POPCM  11      -3.988  34.781 -18.239  0.00  0.00      MEMB  
ATOM     91 H18T POPCM  11      -2.565  34.472 -19.426  0.00  0.00      MEMB  
ATOM     92  C33 POPCM  11      -9.261  19.746  -8.609  0.00  0.00      MEMB  
ATOM     93  H3X POPCM  11      -8.314  20.299  -8.434  0.00  0.00      MEMB  
ATOM     94  H3Y POPCM  11     -10.144  20.421  -8.569  0.00  0.00      MEMB  
ATOM     95  C34 POPCM  11      -9.213  18.957 -10.014  0.00  0.00      MEMB  
ATOM     96  H4X POPCM  11     -10.202  18.607 -10.379  0.00  0.00      MEMB  
ATOM     97  H4Y POPCM  11      -8.547  18.073  -9.912  0.00  0.00      MEMB  
ATOM     98  C35 POPCM  11      -8.529  19.852 -11.147  0.00  0.00      MEMB  
ATOM     99  H5X POPCM  11      -7.673  20.436 -10.747  0.00  0.00      MEMB  
ATOM    100  H5Y POPCM  11      -9.320  20.596 -11.383  0.00  0.00      MEMB  
ATOM    101  C36 POPCM  11      -8.293  19.060 -12.387  0.00  0.00      MEMB  
ATOM    102  H6X POPCM  11      -9.253  18.800 -12.882  0.00  0.00      MEMB  
ATOM    103  H6Y POPCM  11      -7.720  18.123 -12.219  0.00  0.00      MEMB  
ATOM    104  C37 POPCM  11      -7.452  19.888 -13.306  0.00  0.00      MEMB  
ATOM    105  H7X POPCM  11      -6.623  20.218 -12.645  0.00  0.00      MEMB  
ATOM    106  H7Y POPCM  11      -8.081  20.747 -13.621  0.00  0.00      MEMB  
ATOM    107  C38 POPCM  11      -6.920  19.151 -14.535  0.00  0.00      MEMB  
ATOM    108  H8X POPCM  11      -7.683  18.374 -14.755  0.00  0.00      MEMB  
ATOM    109  H8Y POPCM  11      -5.954  18.664 -14.282  0.00  0.00      MEMB  
ATOM    110  C39 POPCM  11      -6.757  20.044 -15.713  0.00  0.00      MEMB  
ATOM    111  H9X POPCM  11      -6.159  20.915 -15.371  0.00  0.00      MEMB  
ATOM    112  H9Y POPCM  11      -7.754  20.449 -15.990  0.00  0.00      MEMB  
ATOM    113 C310 POPCM  11      -6.147  19.323 -16.928  0.00  0.00      MEMB  
ATOM    114 H10X POPCM  11      -5.308  18.700 -16.551  0.00  0.00      MEMB  
ATOM    115 H10Y POPCM  11      -5.744  20.207 -17.466  0.00  0.00      MEMB  
ATOM    116 C311 POPCM  11      -7.138  18.460 -17.644  0.00  0.00      MEMB  
ATOM    117 H11X POPCM  11      -8.097  19.022 -17.647  0.00  0.00      MEMB  
ATOM    118 H11Y POPCM  11      -7.127  17.534 -17.031  0.00  0.00      MEMB  
ATOM    119 C312 POPCM  11      -6.762  18.211 -19.088  0.00  0.00      MEMB  
ATOM    120 H12X POPCM  11      -5.732  17.804 -18.991  0.00  0.00      MEMB  
ATOM    121 H12Y POPCM  11      -6.714  19.186 -19.619  0.00  0.00      MEMB  
ATOM    122 C313 POPCM  11      -7.767  17.367 -19.839  0.00  0.00      MEMB  
ATOM    123 H13X POPCM  11      -8.741  17.883 -19.976  0.00  0.00      MEMB  
ATOM    124 H13Y POPCM  11      -7.984  16.378 -19.383  0.00  0.00      MEMB  
ATOM    125 C314 POPCM  11      -7.293  17.005 -21.279  0.00  0.00      MEMB  
ATOM    126 H14X POPCM  11      -6.803  17.911 -21.696  0.00  0.00      MEMB  
ATOM    127 H14Y POPCM  11      -8.215  16.739 -21.838  0.00  0.00      MEMB  
ATOM    128 C315 POPCM  11      -6.303  15.795 -21.255  0.00  0.00      MEMB  
ATOM    129 H15X POPCM  11      -6.849  14.959 -20.769  0.00  0.00      MEMB  
ATOM    130 H15Y POPCM  11      -5.309  16.088 -20.855  0.00  0.00      MEMB  
ATOM    131 C316 POPCM  11      -5.986  15.181 -22.628  0.00  0.00      MEMB  
ATOM    132 H16X POPCM  11      -5.013  14.646 -22.601  0.00  0.00      MEMB  
ATOM    133 H16Y POPCM  11      -6.062  15.969 -23.407  0.00  0.00      MEMB  
ATOM    134 H16Z POPCM  11      -6.764  14.454 -22.945  0.00  0.00      MEMB  
ATOM    135  C3  CHL1M  13     -21.789  11.477 -10.308  0.00  0.00      MEMB  
ATOM    136  H3  CHL1M  13     -22.432  11.955 -11.077  0.00  0.00      MEMB  
ATOM    137  O3  CHL1M  13     -22.184  11.776  -8.995  0.00  0.00      MEMB  
ATOM    138  H3' CHL1M  13     -21.417  11.459  -8.512  0.00  0.00      MEMB  
ATOM    139  C4  CHL1M  13     -21.753   9.975 -10.313  0.00  0.00      MEMB  
ATOM    140  H4A CHL1M  13     -21.243   9.508  -9.444  0.00  0.00      MEMB  
ATOM    141  H4B CHL1M  13     -22.767   9.525 -10.253  0.00  0.00      MEMB  
ATOM    142  C5  CHL1M  13     -21.064   9.625 -11.650  0.00  0.00      MEMB  
ATOM    143  C6  CHL1M  13     -21.755   8.861 -12.538  0.00  0.00      MEMB  
ATOM    144  H6  CHL1M  13     -22.680   8.357 -12.222  0.00  0.00      MEMB  
ATOM    145  C7  CHL1M  13     -21.177   8.453 -13.837  0.00  0.00      MEMB  
ATOM    146  H7A CHL1M  13     -21.383   7.385 -14.062  0.00  0.00      MEMB  
ATOM    147  H7B CHL1M  13     -21.672   8.978 -14.683  0.00  0.00      MEMB  
ATOM    148  C8  CHL1M  13     -19.585   8.664 -13.925  0.00  0.00      MEMB  
ATOM    149  H8  CHL1M  13     -19.064   7.853 -13.372  0.00  0.00      MEMB  
ATOM    150  C14 CHL1M  13     -19.250   8.542 -15.399  0.00  0.00      MEMB  
ATOM    151  H14 CHL1M  13     -19.720   9.430 -15.872  0.00  0.00      MEMB  
ATOM    152  C15 CHL1M  13     -19.801   7.339 -16.174  0.00  0.00      MEMB  
ATOM    153 H15A CHL1M  13     -19.476   6.445 -15.601  0.00  0.00      MEMB  
ATOM    154 H15B CHL1M  13     -20.901   7.351 -16.326  0.00  0.00      MEMB  
ATOM    155  C16 CHL1M  13     -19.023   7.381 -17.521  0.00  0.00      MEMB  
ATOM    156 H16A CHL1M  13     -18.564   6.371 -17.586  0.00  0.00      MEMB  
ATOM    157 H16B CHL1M  13     -19.734   7.641 -18.334  0.00  0.00      MEMB  
ATOM    158  C17 CHL1M  13     -17.932   8.585 -17.297  0.00  0.00      MEMB  
ATOM    159  H17 CHL1M  13     -18.441   9.481 -17.712  0.00  0.00      MEMB  
ATOM    160  C13 CHL1M  13     -17.841   8.800 -15.776  0.00  0.00      MEMB  
ATOM    161  C18 CHL1M  13     -16.967   7.698 -15.131  0.00  0.00      MEMB  
ATOM    162 H18A CHL1M  13     -17.091   7.518 -14.042  0.00  0.00      MEMB  
ATOM    163 H18B CHL1M  13     -17.165   6.769 -15.708  0.00  0.00      MEMB  
ATOM    164 H18C CHL1M  13     -15.957   7.948 -15.519  0.00  0.00      MEMB  
ATOM    165  C12 CHL1M  13     -17.432  10.128 -15.331  0.00  0.00      MEMB  
ATOM    166 H12A CHL1M  13     -16.363  10.296 -15.583  0.00  0.00      MEMB  
ATOM    167 H12B CHL1M  13     -18.110  10.806 -15.893  0.00  0.00      MEMB  
ATOM    168  C11 CHL1M  13     -17.632  10.268 -13.788  0.00  0.00      MEMB  
ATOM    169 H11A CHL1M  13     -16.995   9.573 -13.199  0.00  0.00      MEMB  
ATOM    170 H11B CHL1M  13     -17.440  11.343 -13.582  0.00  0.00      MEMB  
ATOM    171  C9  CHL1M  13     -19.196  10.026 -13.415  0.00  0.00      MEMB  
ATOM    172  H9  CHL1M  13     -19.803  10.730 -14.023  0.00  0.00      MEMB  
ATOM    173  C10 CHL1M  13     -19.637  10.217 -11.956  0.00  0.00      MEMB  
ATOM    174  C19 CHL1M  13     -18.713   9.430 -10.996  0.00  0.00      MEMB  
ATOM    175 H19A CHL1M  13     -18.471   8.405 -11.351  0.00  0.00      MEMB  
ATOM    176 H19B CHL1M  13     -17.735   9.937 -10.854  0.00  0.00      MEMB  
ATOM    177 H19C CHL1M  13     -19.173   9.408  -9.985  0.00  0.00      MEMB  
ATOM    178  C1  CHL1M  13     -19.714  11.767 -11.700  0.00  0.00      MEMB  
ATOM    179  H1A CHL1M  13     -18.692  12.201 -11.743  0.00  0.00      MEMB  
ATOM    180  H1B CHL1M  13     -20.286  12.276 -12.505  0.00  0.00      MEMB  
ATOM    181  C2  CHL1M  13     -20.373  12.113 -10.371  0.00  0.00      MEMB  
ATOM    182  H2A CHL1M  13     -20.419  13.210 -10.208  0.00  0.00      MEMB  
ATOM    183  H2B CHL1M  13     -19.638  11.650  -9.678  0.00  0.00      MEMB  
ATOM    184  C20 CHL1M  13     -16.598   8.364 -18.218  0.00  0.00      MEMB  
ATOM    185  H20 CHL1M  13     -16.179   7.383 -17.906  0.00  0.00      MEMB  
ATOM    186  C21 CHL1M  13     -15.480   9.469 -17.989  0.00  0.00      MEMB  
ATOM    187 H21A CHL1M  13     -14.638   9.319 -18.697  0.00  0.00      MEMB  
ATOM    188 H21B CHL1M  13     -15.017   9.386 -16.983  0.00  0.00      MEMB  
ATOM    189 H21C CHL1M  13     -15.985  10.450 -18.124  0.00  0.00      MEMB  
ATOM    190  C22 CHL1M  13     -16.952   8.126 -19.709  0.00  0.00      MEMB  
ATOM    191 H22A CHL1M  13     -17.845   7.469 -19.782  0.00  0.00      MEMB  
ATOM    192 H22B CHL1M  13     -17.293   9.034 -20.251  0.00  0.00      MEMB  
ATOM    193  C23 CHL1M  13     -15.924   7.316 -20.519  0.00  0.00      MEMB  
ATOM    194 H23A CHL1M  13     -14.973   7.889 -20.471  0.00  0.00      MEMB  
ATOM    195 H23B CHL1M  13     -15.657   6.337 -20.066  0.00  0.00      MEMB  
ATOM    196  C24 CHL1M  13     -16.329   7.041 -22.007  0.00  0.00      MEMB  
ATOM    197 H24A CHL1M  13     -17.181   6.337 -22.119  0.00  0.00      MEMB  
ATOM    198 H24B CHL1M  13     -16.584   7.960 -22.578  0.00  0.00      MEMB  
ATOM    199  C25 CHL1M  13     -15.169   6.465 -22.843  0.00  0.00      MEMB  
ATOM    200  H25 CHL1M  13     -14.221   6.860 -22.419  0.00  0.00      MEMB  
ATOM    201  C26 CHL1M  13     -15.032   4.901 -22.768  0.00  0.00      MEMB  
ATOM    202 H26A CHL1M  13     -15.011   4.504 -21.731  0.00  0.00      MEMB  
ATOM    203 H26B CHL1M  13     -15.855   4.370 -23.292  0.00  0.00      MEMB  
ATOM    204 H26C CHL1M  13     -14.034   4.660 -23.192  0.00  0.00      MEMB  
ATOM    205  C27 CHL1M  13     -15.120   6.896 -24.331  0.00  0.00      MEMB  
ATOM    206 H27A CHL1M  13     -16.138   6.809 -24.768  0.00  0.00      MEMB  
ATOM    207 H27B CHL1M  13     -14.662   7.898 -24.473  0.00  0.00      MEMB  
ATOM    208 H27C CHL1M  13     -14.423   6.233 -24.886  0.00  0.00      MEMB  
ATOM    209  N   DPPCM  17      19.764  12.363  -2.365  0.00  0.00      MEMB  
ATOM    210  C13 DPPCM  17      19.691  11.137  -1.467  0.00  0.00      MEMB  
ATOM    211 H13A DPPCM  17      19.800  11.534  -0.469  0.00  0.00      MEMB  
ATOM    212 H13B DPPCM  17      20.456  10.406  -1.684  0.00  0.00      MEMB  
ATOM    213 H13C DPPCM  17      18.862  10.451  -1.556  0.00  0.00      MEMB  
ATOM    214  C14 DPPCM  17      19.729  11.978  -3.768  0.00  0.00      MEMB  
ATOM    215 H14A DPPCM  17      18.801  11.528  -4.089  0.00  0.00      MEMB  
ATOM    216 H14B DPPCM  17      20.543  11.297  -3.967  0.00  0.00      MEMB  
ATOM    217 H14C DPPCM  17      19.920  12.866  -4.351  0.00  0.00      MEMB  
ATOM    218  C15 DPPCM  17      18.598  13.300  -2.174  0.00  0.00      MEMB  
ATOM    219 H15A DPPCM  17      18.562  13.930  -3.051  0.00  0.00      MEMB  
ATOM    220 H15B DPPCM  17      18.882  13.878  -1.307  0.00  0.00      MEMB  
ATOM    221 H15C DPPCM  17      17.684  12.729  -2.114  0.00  0.00      MEMB  
ATOM    222  C12 DPPCM  17      21.075  13.033  -2.061  0.00  0.00      MEMB  
ATOM    223 H12A DPPCM  17      21.887  12.378  -2.342  0.00  0.00      MEMB  
ATOM    224 H12B DPPCM  17      21.048  13.292  -1.013  0.00  0.00      MEMB  
ATOM    225  C11 DPPCM  17      21.336  14.380  -2.752  0.00  0.00      MEMB  
ATOM    226 H11A DPPCM  17      21.238  14.293  -3.855  0.00  0.00      MEMB  
ATOM    227 H11B DPPCM  17      22.343  14.771  -2.491  0.00  0.00      MEMB  
ATOM    228  P   DPPCM  17      20.137  16.704  -3.162  0.00  0.00      MEMB  
ATOM    229  O13 DPPCM  17      21.304  17.569  -3.111  0.00  0.00      MEMB  
ATOM    230  O14 DPPCM  17      18.838  17.284  -2.688  0.00  0.00      MEMB  
ATOM    231  O11 DPPCM  17      19.915  16.276  -4.657  0.00  0.00      MEMB  
ATOM    232  O12 DPPCM  17      20.461  15.412  -2.321  0.00  0.00      MEMB  
ATOM    233  C1  DPPCM  17      20.328  16.995  -5.832  0.00  0.00      MEMB  
ATOM    234  HA  DPPCM  17      20.287  18.100  -5.728  0.00  0.00      MEMB  
ATOM    235  HB  DPPCM  17      19.668  16.716  -6.682  0.00  0.00      MEMB  
ATOM    236  C2  DPPCM  17      21.723  16.675  -6.401  0.00  0.00      MEMB  
ATOM    237  HS  DPPCM  17      21.760  17.231  -7.361  0.00  0.00      MEMB  
ATOM    238  O21 DPPCM  17      21.899  15.209  -6.737  0.00  0.00      MEMB  
ATOM    239  C21 DPPCM  17      22.757  14.984  -7.744  0.00  0.00      MEMB  
ATOM    240  O22 DPPCM  17      23.207  15.802  -8.500  0.00  0.00      MEMB  
ATOM    241  C22 DPPCM  17      23.025  13.466  -7.883  0.00  0.00      MEMB  
ATOM    242  H2R DPPCM  17      23.247  13.106  -6.856  0.00  0.00      MEMB  
ATOM    243  H2S DPPCM  17      23.913  13.322  -8.536  0.00  0.00      MEMB  
ATOM    244  C3  DPPCM  17      22.967  17.312  -5.607  0.00  0.00      MEMB  
ATOM    245  HX  DPPCM  17      23.115  16.769  -4.649  0.00  0.00      MEMB  
ATOM    246  HY  DPPCM  17      22.520  18.280  -5.293  0.00  0.00      MEMB  
ATOM    247  O31 DPPCM  17      24.083  17.684  -6.366  0.00  0.00      MEMB  
ATOM    248  C31 DPPCM  17      25.139  16.917  -6.288  0.00  0.00      MEMB  
ATOM    249  O32 DPPCM  17      25.165  15.875  -5.712  0.00  0.00      MEMB  
ATOM    250  C32 DPPCM  17      26.320  17.508  -7.045  0.00  0.00      MEMB  
ATOM    251  H2X DPPCM  17      26.669  18.335  -6.390  0.00  0.00      MEMB  
ATOM    252  H2Y DPPCM  17      25.990  17.971  -7.999  0.00  0.00      MEMB  
ATOM    253  C23 DPPCM  17      21.839  12.578  -8.487  0.00  0.00      MEMB  
ATOM    254  H3R DPPCM  17      21.012  12.660  -7.749  0.00  0.00      MEMB  
ATOM    255  H3S DPPCM  17      22.198  11.528  -8.424  0.00  0.00      MEMB  
ATOM    256  C24 DPPCM  17      21.389  13.007  -9.882  0.00  0.00      MEMB  
ATOM    257  H4R DPPCM  17      21.100  14.078  -9.835  0.00  0.00      MEMB  
ATOM    258  H4S DPPCM  17      20.432  12.487 -10.102  0.00  0.00      MEMB  
ATOM    259  C25 DPPCM  17      22.397  12.676 -10.943  0.00  0.00      MEMB  
ATOM    260  H5R DPPCM  17      22.875  11.675 -10.886  0.00  0.00      MEMB  
ATOM    261  H5S DPPCM  17      23.202  13.401 -10.701  0.00  0.00      MEMB  
ATOM    262  C26 DPPCM  17      22.042  13.056 -12.445  0.00  0.00      MEMB  
ATOM    263  H6R DPPCM  17      21.485  12.181 -12.843  0.00  0.00      MEMB  
ATOM    264  H6S DPPCM  17      22.970  13.100 -13.054  0.00  0.00      MEMB  
ATOM    265  C27 DPPCM  17      21.342  14.388 -12.662  0.00  0.00      MEMB  
ATOM    266  H7R DPPCM  17      21.933  15.176 -12.149  0.00  0.00      MEMB  
ATOM    267  H7S DPPCM  17      20.315  14.332 -12.242  0.00  0.00      MEMB  
ATOM    268  C28 DPPCM  17      21.292  14.733 -14.139  0.00  0.00      MEMB  
ATOM    269  H8R DPPCM  17      22.334  15.014 -14.402  0.00  0.00      MEMB  
ATOM    270  H8S DPPCM  17      20.649  15.628 -14.277  0.00  0.00      MEMB  
ATOM    271  C29 DPPCM  17      20.851  13.713 -15.205  0.00  0.00      MEMB  
ATOM    272  H9R DPPCM  17      20.044  13.091 -14.764  0.00  0.00      MEMB  
ATOM    273  H9S DPPCM  17      21.716  13.044 -15.400  0.00  0.00      MEMB  
ATOM    274 C210 DPPCM  17      20.364  14.384 -16.549  0.00  0.00      MEMB  
ATOM    275 H10R DPPCM  17      19.541  15.118 -16.419  0.00  0.00      MEMB  
ATOM    276 H10S DPPCM  17      19.884  13.612 -17.187  0.00  0.00      MEMB  
ATOM    277 C211 DPPCM  17      21.535  15.009 -17.328  0.00  0.00      MEMB  
ATOM    278 H11R DPPCM  17      22.339  14.260 -17.492  0.00  0.00      MEMB  
ATOM    279 H11S DPPCM  17      21.954  15.805 -16.677  0.00  0.00      MEMB  
ATOM    280 C212 DPPCM  17      21.192  15.607 -18.642  0.00  0.00      MEMB  
ATOM    281 H12R DPPCM  17      22.021  16.285 -18.938  0.00  0.00      MEMB  
ATOM    282 H12S DPPCM  17      20.353  16.335 -18.659  0.00  0.00      MEMB  
ATOM    283 C213 DPPCM  17      21.083  14.576 -19.851  0.00  0.00      MEMB  
ATOM    284 H13R DPPCM  17      20.173  14.039 -19.506  0.00  0.00      MEMB  
ATOM    285 H13S DPPCM  17      22.048  14.025 -19.855  0.00  0.00      MEMB  
ATOM    286 C214 DPPCM  17      20.910  15.334 -21.194  0.00  0.00      MEMB  
ATOM    287 H14R DPPCM  17      21.669  16.144 -21.169  0.00  0.00      MEMB  
ATOM    288 H14S DPPCM  17      19.973  15.930 -21.165  0.00  0.00      MEMB  
ATOM    289 C215 DPPCM  17      20.874  14.328 -22.353  0.00  0.00      MEMB  
ATOM    290 H15R DPPCM  17      20.198  13.470 -22.151  0.00  0.00      MEMB  
ATOM    291 H15S DPPCM  17      21.879  13.855 -22.372  0.00  0.00      MEMB  
ATOM    292 C216 DPPCM  17      20.641  15.027 -23.714  0.00  0.00      MEMB  
ATOM    293 H16R DPPCM  17      20.741  14.178 -24.424  0.00  0.00      MEMB  
ATOM    294 H16S DPPCM  17      21.390  15.844 -23.791  0.00  0.00      MEMB  
ATOM    295 H16T DPPCM  17      19.672  15.569 -23.728  0.00  0.00      MEMB  
ATOM    296  C33 DPPCM  17      27.514  16.618  -7.320  0.00  0.00      MEMB  
ATOM    297  H3X DPPCM  17      27.619  15.931  -6.452  0.00  0.00      MEMB  
ATOM    298  H3Y DPPCM  17      28.466  17.189  -7.304  0.00  0.00      MEMB  
ATOM    299  C34 DPPCM  17      27.511  15.897  -8.645  0.00  0.00      MEMB  
ATOM    300  H4X DPPCM  17      28.537  15.544  -8.886  0.00  0.00      MEMB  
ATOM    301  H4Y DPPCM  17      27.171  16.653  -9.385  0.00  0.00      MEMB  
ATOM    302  C35 DPPCM  17      26.670  14.663  -8.676  0.00  0.00      MEMB  
ATOM    303  H5X DPPCM  17      25.600  14.879  -8.471  0.00  0.00      MEMB  
ATOM    304  H5Y DPPCM  17      27.088  13.979  -7.906  0.00  0.00      MEMB  
ATOM    305  C36 DPPCM  17      26.714  13.882  -9.990  0.00  0.00      MEMB  
ATOM    306  H6X DPPCM  17      26.098  12.962  -9.895  0.00  0.00      MEMB  
ATOM    307  H6Y DPPCM  17      27.752  13.554 -10.212  0.00  0.00      MEMB  
ATOM    308  C37 DPPCM  17      26.162  14.748 -11.107  0.00  0.00      MEMB  
ATOM    309  H7X DPPCM  17      26.926  15.553 -11.166  0.00  0.00      MEMB  
ATOM    310  H7Y DPPCM  17      25.188  15.128 -10.731  0.00  0.00      MEMB  
ATOM    311  C38 DPPCM  17      25.877  13.966 -12.404  0.00  0.00      MEMB  
ATOM    312  H8X DPPCM  17      24.927  13.391 -12.362  0.00  0.00      MEMB  
ATOM    313  H8Y DPPCM  17      26.700  13.287 -12.714  0.00  0.00      MEMB  
ATOM    314  C39 DPPCM  17      25.743  15.031 -13.542  0.00  0.00      MEMB  
ATOM    315  H9X DPPCM  17      26.609  15.726 -13.499  0.00  0.00      MEMB  
ATOM    316  H9Y DPPCM  17      24.762  15.465 -13.251  0.00  0.00      MEMB  
ATOM    317 C310 DPPCM  17      25.567  14.386 -14.941  0.00  0.00      MEMB  
ATOM    318 H10X DPPCM  17      24.590  13.862 -15.005  0.00  0.00      MEMB  
ATOM    319 H10Y DPPCM  17      26.387  13.649 -15.071  0.00  0.00      MEMB  
ATOM    320 C311 DPPCM  17      25.730  15.549 -15.958  0.00  0.00      MEMB  
ATOM    321 H11X DPPCM  17      26.716  16.048 -15.843  0.00  0.00      MEMB  
ATOM    322 H11Y DPPCM  17      24.928  16.258 -15.661  0.00  0.00      MEMB  
ATOM    323 C312 DPPCM  17      25.476  15.100 -17.397  0.00  0.00      MEMB  
ATOM    324 H12X DPPCM  17      24.401  14.874 -17.231  0.00  0.00      MEMB  
ATOM    325 H12Y DPPCM  17      26.110  14.242 -17.708  0.00  0.00      MEMB  
ATOM    326 C313 DPPCM  17      25.558  16.241 -18.409  0.00  0.00      MEMB  
ATOM    327 H13X DPPCM  17      24.808  16.981 -18.057  0.00  0.00      MEMB  
ATOM    328 H13Y DPPCM  17      25.209  15.834 -19.382  0.00  0.00      MEMB  
ATOM    329 C314 DPPCM  17      26.860  16.875 -18.653  0.00  0.00      MEMB  
ATOM    330 H14X DPPCM  17      27.561  16.190 -19.177  0.00  0.00      MEMB  
ATOM    331 H14Y DPPCM  17      27.394  17.188 -17.730  0.00  0.00      MEMB  
ATOM    332 C315 DPPCM  17      26.574  18.070 -19.653  0.00  0.00      MEMB  
ATOM    333 H15X DPPCM  17      25.917  18.798 -19.130  0.00  0.00      MEMB  
ATOM    334 H15Y DPPCM  17      25.977  17.656 -20.494  0.00  0.00      MEMB  
ATOM    335 C316 DPPCM  17      27.870  18.871 -19.950  0.00  0.00      MEMB  
ATOM    336 H16X DPPCM  17      28.516  18.237 -20.594  0.00  0.00      MEMB  
ATOM    337 H16Y DPPCM  17      28.399  19.401 -19.130  0.00  0.00      MEMB  
ATOM    338 H16Z DPPCM  17      27.520  19.576 -20.734  0.00  0.00      MEMB  
ATOM    339  N   PSM M  18      11.835  36.060   1.433  0.00  0.00      MEMB  
ATOM    340  C15 PSM M  18      11.823  35.708  -0.111  0.00  0.00      MEMB  
ATOM    341 H15A PSM M  18      12.571  34.967  -0.352  0.00  0.00      MEMB  
ATOM    342 H15B PSM M  18      10.885  35.201  -0.283  0.00  0.00      MEMB  
ATOM    343 H15C PSM M  18      12.021  36.501  -0.818  0.00  0.00      MEMB  
ATOM    344  C14 PSM M  18      12.055  34.831   2.220  0.00  0.00      MEMB  
ATOM    345 H14A PSM M  18      12.672  34.214   1.585  0.00  0.00      MEMB  
ATOM    346 H14B PSM M  18      12.550  35.136   3.131  0.00  0.00      MEMB  
ATOM    347 H14C PSM M  18      11.158  34.332   2.556  0.00  0.00      MEMB  
ATOM    348  C13 PSM M  18      12.879  37.103   1.579  0.00  0.00      MEMB  
ATOM    349 H13A PSM M  18      13.875  36.817   1.273  0.00  0.00      MEMB  
ATOM    350 H13B PSM M  18      12.590  37.937   0.957  0.00  0.00      MEMB  
ATOM    351 H13C PSM M  18      12.889  37.387   2.621  0.00  0.00      MEMB  
ATOM    352  C12 PSM M  18      10.467  36.651   1.966  0.00  0.00      MEMB  
ATOM    353 H12A PSM M  18       9.839  35.776   1.879  0.00  0.00      MEMB  
ATOM    354 H12B PSM M  18      10.594  36.910   3.006  0.00  0.00      MEMB  
ATOM    355  C11 PSM M  18       9.984  37.976   1.274  0.00  0.00      MEMB  
ATOM    356 H11A PSM M  18       9.286  38.486   1.973  0.00  0.00      MEMB  
ATOM    357 H11B PSM M  18      10.834  38.674   1.116  0.00  0.00      MEMB  
ATOM    358  P   PSM M  18       8.112  36.657   0.007  0.00  0.00      MEMB  
ATOM    359  O13 PSM M  18       8.704  35.313  -0.016  0.00  0.00      MEMB  
ATOM    360  O14 PSM M  18       7.350  37.018   1.199  0.00  0.00      MEMB  
ATOM    361  O11 PSM M  18       7.233  36.902  -1.225  0.00  0.00      MEMB  
ATOM    362  O12 PSM M  18       9.382  37.666  -0.017  0.00  0.00      MEMB  
ATOM    363  C1S PSM M  18       7.471  37.991  -2.209  0.00  0.00      MEMB  
ATOM    364  H1S PSM M  18       6.588  38.654  -2.088  0.00  0.00      MEMB  
ATOM    365  H1T PSM M  18       8.428  38.512  -1.992  0.00  0.00      MEMB  
ATOM    366  NF  PSM M  18       8.364  38.256  -4.445  0.00  0.00      MEMB  
ATOM    367  HNF PSM M  18       7.949  38.970  -5.003  0.00  0.00      MEMB  
ATOM    368  C2S PSM M  18       7.419  37.395  -3.656  0.00  0.00      MEMB  
ATOM    369  H2S PSM M  18       7.823  36.361  -3.618  0.00  0.00      MEMB  
ATOM    370  C3S PSM M  18       5.892  37.417  -4.054  0.00  0.00      MEMB  
ATOM    371  H3S PSM M  18       5.516  38.462  -4.077  0.00  0.00      MEMB  
ATOM    372  O3  PSM M  18       5.001  36.888  -3.023  0.00  0.00      MEMB  
ATOM    373  HO3 PSM M  18       5.628  36.632  -2.343  0.00  0.00      MEMB  
ATOM    374  C4S PSM M  18       5.736  36.849  -5.434  0.00  0.00      MEMB  
ATOM    375  H4S PSM M  18       6.315  37.226  -6.290  0.00  0.00      MEMB  
ATOM    376  C5S PSM M  18       4.787  35.867  -5.632  0.00  0.00      MEMB  
ATOM    377  H5S PSM M  18       4.317  35.408  -4.750  0.00  0.00      MEMB  
ATOM    378  C6S PSM M  18       4.388  35.215  -6.913  0.00  0.00      MEMB  
ATOM    379  H6S PSM M  18       4.812  34.193  -7.004  0.00  0.00      MEMB  
ATOM    380  H6T PSM M  18       3.283  35.177  -7.024  0.00  0.00      MEMB  
ATOM    381  C7S PSM M  18       4.962  35.842  -8.189  0.00  0.00      MEMB  
ATOM    382  H7S PSM M  18       4.598  36.892  -8.205  0.00  0.00      MEMB  
ATOM    383  H7T PSM M  18       6.069  35.908  -8.118  0.00  0.00      MEMB  
ATOM    384  C8S PSM M  18       4.557  35.154  -9.536  0.00  0.00      MEMB  
ATOM    385  H8S PSM M  18       4.832  34.081  -9.450  0.00  0.00      MEMB  
ATOM    386  H8T PSM M  18       3.487  35.392  -9.718  0.00  0.00      MEMB  
ATOM    387  C9S PSM M  18       5.594  35.490 -10.725  0.00  0.00      MEMB  
ATOM    388  H9S PSM M  18       5.480  36.592 -10.810  0.00  0.00      MEMB  
ATOM    389  H9T PSM M  18       6.633  35.397 -10.343  0.00  0.00      MEMB  
ATOM    390 C10S PSM M  18       5.400  34.936 -12.159  0.00  0.00      MEMB  
ATOM    391 H10S PSM M  18       5.345  33.829 -12.242  0.00  0.00      MEMB  
ATOM    392 H10T PSM M  18       4.460  35.297 -12.628  0.00  0.00      MEMB  
ATOM    393 C11S PSM M  18       6.433  35.456 -13.093  0.00  0.00      MEMB  
ATOM    394 H11S PSM M  18       6.156  36.507 -13.327  0.00  0.00      MEMB  
ATOM    395 H11T PSM M  18       7.450  35.196 -12.729  0.00  0.00      MEMB  
ATOM    396 C12S PSM M  18       6.472  34.708 -14.479  0.00  0.00      MEMB  
ATOM    397 H12S PSM M  18       7.519  34.449 -14.749  0.00  0.00      MEMB  
ATOM    398 H12T PSM M  18       5.811  33.822 -14.373  0.00  0.00      MEMB  
ATOM    399 C13S PSM M  18       6.170  35.652 -15.613  0.00  0.00      MEMB  
ATOM    400 H13S PSM M  18       5.389  36.334 -15.214  0.00  0.00      MEMB  
ATOM    401 H13T PSM M  18       7.078  36.186 -15.966  0.00  0.00      MEMB  
ATOM    402 C14S PSM M  18       5.676  34.804 -16.836  0.00  0.00      MEMB  
ATOM    403 H14S PSM M  18       6.300  33.896 -16.978  0.00  0.00      MEMB  
ATOM    404 H14T PSM M  18       4.599  34.592 -16.662  0.00  0.00      MEMB  
ATOM    405 C15S PSM M  18       5.836  35.600 -18.234  0.00  0.00      MEMB  
ATOM    406 H15S PSM M  18       6.943  35.598 -18.324  0.00  0.00      MEMB  
ATOM    407 H15T PSM M  18       5.462  34.894 -19.005  0.00  0.00      MEMB  
ATOM    408 C16S PSM M  18       5.032  36.814 -18.416  0.00  0.00      MEMB  
ATOM    409 H16S PSM M  18       4.008  36.504 -18.118  0.00  0.00      MEMB  
ATOM    410 H16T PSM M  18       5.375  37.686 -17.820  0.00  0.00      MEMB  
ATOM    411 C17S PSM M  18       5.018  37.415 -19.812  0.00  0.00      MEMB  
ATOM    412 H17S PSM M  18       4.679  36.757 -20.641  0.00  0.00      MEMB  
ATOM    413 H17T PSM M  18       4.279  38.242 -19.752  0.00  0.00      MEMB  
ATOM    414 C18S PSM M  18       6.363  38.070 -20.217  0.00  0.00      MEMB  
ATOM    415 H18S PSM M  18       7.224  37.396 -20.019  0.00  0.00      MEMB  
ATOM    416 H18T PSM M  18       6.188  38.281 -21.294  0.00  0.00      MEMB  
ATOM    417 H18U PSM M  18       6.359  39.054 -19.702  0.00  0.00      MEMB  
ATOM    418  C1F PSM M  18       9.649  38.040  -4.180  0.00  0.00      MEMB  
ATOM    419  OF  PSM M  18      10.067  37.243  -3.353  0.00  0.00      MEMB  
ATOM    420  C2F PSM M  18      10.603  38.929  -4.908  0.00  0.00      MEMB  
ATOM    421  H2F PSM M  18      11.556  38.427  -4.637  0.00  0.00      MEMB  
ATOM    422  H2G PSM M  18      10.571  39.981  -4.551  0.00  0.00      MEMB  
ATOM    423  C3F PSM M  18      10.312  38.766  -6.402  0.00  0.00      MEMB  
ATOM    424  H3F PSM M  18       9.443  39.399  -6.684  0.00  0.00      MEMB  
ATOM    425  H3G PSM M  18      10.189  37.698  -6.680  0.00  0.00      MEMB  
ATOM    426  C4F PSM M  18      11.494  39.305  -7.193  0.00  0.00      MEMB  
ATOM    427  H4F PSM M  18      12.309  38.550  -7.169  0.00  0.00      MEMB  
ATOM    428  H4G PSM M  18      11.938  40.197  -6.701  0.00  0.00      MEMB  
ATOM    429  C5F PSM M  18      11.252  39.465  -8.735  0.00  0.00      MEMB  
ATOM    430  H5F PSM M  18      10.375  40.138  -8.847  0.00  0.00      MEMB  
ATOM    431  H5G PSM M  18      11.063  38.428  -9.088  0.00  0.00      MEMB  
ATOM    432  C6F PSM M  18      12.407  40.008  -9.500  0.00  0.00      MEMB  
ATOM    433  H6F PSM M  18      13.122  39.189  -9.727  0.00  0.00      MEMB  
ATOM    434  H6G PSM M  18      12.881  40.806  -8.889  0.00  0.00      MEMB  
ATOM    435  C7F PSM M  18      12.092  40.780 -10.786  0.00  0.00      MEMB  
ATOM    436  H7F PSM M  18      12.869  41.570 -10.858  0.00  0.00      MEMB  
ATOM    437  H7G PSM M  18      11.201  41.429 -10.650  0.00  0.00      MEMB  
ATOM    438  C8F PSM M  18      11.999  39.782 -11.981  0.00  0.00      MEMB  
ATOM    439  H8F PSM M  18      11.168  39.045 -11.942  0.00  0.00      MEMB  
ATOM    440  H8G PSM M  18      12.972  39.247 -11.966  0.00  0.00      MEMB  
ATOM    441  C9F PSM M  18      12.085  40.523 -13.294  0.00  0.00      MEMB  
ATOM    442  H9F PSM M  18      12.419  39.755 -14.024  0.00  0.00      MEMB  
ATOM    443  H9G PSM M  18      12.897  41.281 -13.312  0.00  0.00      MEMB  
ATOM    444 C10F PSM M  18      10.780  41.173 -13.668  0.00  0.00      MEMB  
ATOM    445 H10F PSM M  18      10.509  41.765 -12.768  0.00  0.00      MEMB  
ATOM    446 H10G PSM M  18      10.047  40.343 -13.751  0.00  0.00      MEMB  
ATOM    447 C11F PSM M  18      10.827  41.920 -14.949  0.00  0.00      MEMB  
ATOM    448 H11F PSM M  18      11.582  42.733 -15.017  0.00  0.00      MEMB  
ATOM    449 H11G PSM M  18       9.875  42.465 -15.125  0.00  0.00      MEMB  
ATOM    450 C12F PSM M  18      11.131  40.944 -16.081  0.00  0.00      MEMB  
ATOM    451 H12F PSM M  18      10.548  40.004 -15.973  0.00  0.00      MEMB  
ATOM    452 H12G PSM M  18      12.211  40.684 -16.085  0.00  0.00      MEMB  
ATOM    453 C13F PSM M  18      10.744  41.656 -17.336  0.00  0.00      MEMB  
ATOM    454 H13F PSM M  18      11.457  42.495 -17.492  0.00  0.00      MEMB  
ATOM    455 H13G PSM M  18       9.698  42.029 -17.297  0.00  0.00      MEMB  
ATOM    456 C14F PSM M  18      10.742  40.803 -18.619  0.00  0.00      MEMB  
ATOM    457 H14F PSM M  18      11.795  40.609 -18.915  0.00  0.00      MEMB  
ATOM    458 H14G PSM M  18      10.354  41.284 -19.542  0.00  0.00      MEMB  
ATOM    459 C15F PSM M  18      10.090  39.441 -18.467  0.00  0.00      MEMB  
ATOM    460 H15F PSM M  18       9.113  39.547 -17.950  0.00  0.00      MEMB  
ATOM    461 H15G PSM M  18      10.698  38.849 -17.750  0.00  0.00      MEMB  
ATOM    462 C16F PSM M  18       9.903  38.756 -19.807  0.00  0.00      MEMB  
ATOM    463 H16F PSM M  18      10.873  38.469 -20.268  0.00  0.00      MEMB  
ATOM    464 H16G PSM M  18       9.247  37.881 -19.611  0.00  0.00      MEMB  
ATOM    465 H16H PSM M  18       9.275  39.434 -20.424  0.00  0.00      MEMB  
ATOM    466  C3  CHL1M  19      35.426  26.755  -9.418  0.00  0.00      MEMB  
ATOM    467  H3  CHL1M  19      35.683  27.829  -9.540  0.00  0.00      MEMB  
ATOM    468  O3  CHL1M  19      36.148  26.435  -8.244  0.00  0.00      MEMB  
ATOM    469  H3' CHL1M  19      36.112  25.476  -8.280  0.00  0.00      MEMB  
ATOM    470  C4  CHL1M  19      33.924  26.532  -9.258  0.00  0.00      MEMB  
ATOM    471  H4A CHL1M  19      33.621  25.465  -9.192  0.00  0.00      MEMB  
ATOM    472  H4B CHL1M  19      33.566  26.986  -8.309  0.00  0.00      MEMB  
ATOM    473  C5  CHL1M  19      33.370  27.102 -10.545  0.00  0.00      MEMB  
ATOM    474  C6  CHL1M  19      32.452  28.081 -10.442  0.00  0.00      MEMB  
ATOM    475  H6  CHL1M  19      32.056  28.545  -9.526  0.00  0.00      MEMB  
ATOM    476  C7  CHL1M  19      31.741  28.446 -11.629  0.00  0.00      MEMB  
ATOM    477  H7A CHL1M  19      30.668  28.481 -11.340  0.00  0.00      MEMB  
ATOM    478  H7B CHL1M  19      31.902  29.530 -11.810  0.00  0.00      MEMB  
ATOM    479  C8  CHL1M  19      31.917  27.646 -12.996  0.00  0.00      MEMB  
ATOM    480  H8  CHL1M  19      31.214  26.793 -12.884  0.00  0.00      MEMB  
ATOM    481  C14 CHL1M  19      31.520  28.440 -14.174  0.00  0.00      MEMB  
ATOM    482  H14 CHL1M  19      32.202  29.315 -14.231  0.00  0.00      MEMB  
ATOM    483  C15 CHL1M  19      30.116  29.031 -14.258  0.00  0.00      MEMB  
ATOM    484 H15A CHL1M  19      29.397  28.270 -13.886  0.00  0.00      MEMB  
ATOM    485 H15B CHL1M  19      30.011  29.903 -13.578  0.00  0.00      MEMB  
ATOM    486  C16 CHL1M  19      29.943  29.365 -15.729  0.00  0.00      MEMB  
ATOM    487 H16A CHL1M  19      28.961  28.860 -15.847  0.00  0.00      MEMB  
ATOM    488 H16B CHL1M  19      29.837  30.439 -15.993  0.00  0.00      MEMB  
ATOM    489  C17 CHL1M  19      31.035  28.642 -16.522  0.00  0.00      MEMB  
ATOM    490  H17 CHL1M  19      31.834  29.386 -16.724  0.00  0.00      MEMB  
ATOM    491  C13 CHL1M  19      31.677  27.664 -15.488  0.00  0.00      MEMB  
ATOM    492  C18 CHL1M  19      30.789  26.401 -15.531  0.00  0.00      MEMB  
ATOM    493 H18A CHL1M  19      31.130  25.722 -16.341  0.00  0.00      MEMB  
ATOM    494 H18B CHL1M  19      30.760  25.864 -14.559  0.00  0.00      MEMB  
ATOM    495 H18C CHL1M  19      29.704  26.518 -15.743  0.00  0.00      MEMB  
ATOM    496  C12 CHL1M  19      33.158  27.363 -15.641  0.00  0.00      MEMB  
ATOM    497 H12A CHL1M  19      33.331  26.835 -16.603  0.00  0.00      MEMB  
ATOM    498 H12B CHL1M  19      33.759  28.297 -15.666  0.00  0.00      MEMB  
ATOM    499  C11 CHL1M  19      33.731  26.530 -14.491  0.00  0.00      MEMB  
ATOM    500 H11A CHL1M  19      33.216  25.561 -14.664  0.00  0.00      MEMB  
ATOM    501 H11B CHL1M  19      34.802  26.388 -14.748  0.00  0.00      MEMB  
ATOM    502  C9  CHL1M  19      33.388  27.209 -13.146  0.00  0.00      MEMB  
ATOM    503  H9  CHL1M  19      34.024  28.120 -13.151  0.00  0.00      MEMB  
ATOM    504  C10 CHL1M  19      33.851  26.405 -11.846  0.00  0.00      MEMB  
ATOM    505  C19 CHL1M  19      33.401  24.949 -12.028  0.00  0.00      MEMB  
ATOM    506 H19A CHL1M  19      33.888  24.500 -12.920  0.00  0.00      MEMB  
ATOM    507 H19B CHL1M  19      33.539  24.429 -11.056  0.00  0.00      MEMB  
ATOM    508 H19C CHL1M  19      32.313  24.920 -12.251  0.00  0.00      MEMB  
ATOM    509  C1  CHL1M  19      35.399  26.486 -11.852  0.00  0.00      MEMB  
ATOM    510  H1A CHL1M  19      35.837  26.003 -12.751  0.00  0.00      MEMB  
ATOM    511  H1B CHL1M  19      35.701  27.555 -11.843  0.00  0.00      MEMB  
ATOM    512  C2  CHL1M  19      35.956  25.976 -10.529  0.00  0.00      MEMB  
ATOM    513  H2A CHL1M  19      37.054  26.140 -10.560  0.00  0.00      MEMB  
ATOM    514  H2B CHL1M  19      35.636  24.913 -10.475  0.00  0.00      MEMB  
ATOM    515  C20 CHL1M  19      30.454  28.131 -17.886  0.00  0.00      MEMB  
ATOM    516  H20 CHL1M  19      29.622  27.468 -17.563  0.00  0.00      MEMB  
ATOM    517  C21 CHL1M  19      31.501  27.487 -18.745  0.00  0.00      MEMB  
ATOM    518 H21A CHL1M  19      31.319  27.324 -19.829  0.00  0.00      MEMB  
ATOM    519 H21B CHL1M  19      31.889  26.614 -18.179  0.00  0.00      MEMB  
ATOM    520 H21C CHL1M  19      32.364  28.187 -18.726  0.00  0.00      MEMB  
ATOM    521  C22 CHL1M  19      29.772  29.290 -18.709  0.00  0.00      MEMB  
ATOM    522 H22A CHL1M  19      29.243  30.081 -18.135  0.00  0.00      MEMB  
ATOM    523 H22B CHL1M  19      30.678  29.843 -19.037  0.00  0.00      MEMB  
ATOM    524  C23 CHL1M  19      28.884  28.866 -19.892  0.00  0.00      MEMB  
ATOM    525 H23A CHL1M  19      29.391  28.157 -20.582  0.00  0.00      MEMB  
ATOM    526 H23B CHL1M  19      27.989  28.348 -19.486  0.00  0.00      MEMB  
ATOM    527  C24 CHL1M  19      28.411  30.085 -20.724  0.00  0.00      MEMB  
ATOM    528 H24A CHL1M  19      27.696  30.602 -20.049  0.00  0.00      MEMB  
ATOM    529 H24B CHL1M  19      29.185  30.751 -21.161  0.00  0.00      MEMB  
ATOM    530  C25 CHL1M  19      27.453  29.728 -21.851  0.00  0.00      MEMB  
ATOM    531  H25 CHL1M  19      27.355  30.654 -22.457  0.00  0.00      MEMB  
ATOM    532  C26 CHL1M  19      28.116  28.780 -22.884  0.00  0.00      MEMB  
ATOM    533 H26A CHL1M  19      27.502  28.650 -23.800  0.00  0.00      MEMB  
ATOM    534 H26B CHL1M  19      29.130  29.127 -23.178  0.00  0.00      MEMB  
ATOM    535 H26C CHL1M  19      28.342  27.742 -22.557  0.00  0.00      MEMB  
ATOM    536  C27 CHL1M  19      26.018  29.344 -21.387  0.00  0.00      MEMB  
ATOM    537 H27A CHL1M  19      25.567  30.067 -20.675  0.00  0.00      MEMB  
ATOM    538 H27B CHL1M  19      25.341  29.255 -22.264  0.00  0.00      MEMB  
ATOM    539 H27C CHL1M  19      26.139  28.386 -20.837  0.00  0.00      MEMB  
ATOM    540  N   PSM M  20       4.384  14.042  -4.551  0.00  0.00      MEMB  
ATOM    541  C15 PSM M  20       5.587  13.453  -5.208  0.00  0.00      MEMB  
ATOM    542 H15A PSM M  20       5.457  13.320  -6.271  0.00  0.00      MEMB  
ATOM    543 H15B PSM M  20       6.486  14.040  -5.088  0.00  0.00      MEMB  
ATOM    544 H15C PSM M  20       5.799  12.435  -4.915  0.00  0.00      MEMB  
ATOM    545  C14 PSM M  20       3.330  12.974  -4.672  0.00  0.00      MEMB  
ATOM    546 H14A PSM M  20       3.112  12.961  -5.730  0.00  0.00      MEMB  
ATOM    547 H14B PSM M  20       3.570  11.984  -4.313  0.00  0.00      MEMB  
ATOM    548 H14C PSM M  20       2.387  13.319  -4.276  0.00  0.00      MEMB  
ATOM    549  C13 PSM M  20       4.668  14.120  -2.977  0.00  0.00      MEMB  
ATOM    550 H13A PSM M  20       3.738  14.143  -2.427  0.00  0.00      MEMB  
ATOM    551 H13B PSM M  20       5.108  13.198  -2.626  0.00  0.00      MEMB  
ATOM    552 H13C PSM M  20       5.264  14.986  -2.729  0.00  0.00      MEMB  
ATOM    553  C12 PSM M  20       4.115  15.339  -5.164  0.00  0.00      MEMB  
ATOM    554 H12A PSM M  20       3.413  15.950  -4.617  0.00  0.00      MEMB  
ATOM    555 H12B PSM M  20       5.060  15.862  -5.156  0.00  0.00      MEMB  
ATOM    556  C11 PSM M  20       3.417  15.438  -6.562  0.00  0.00      MEMB  
ATOM    557 H11A PSM M  20       3.445  16.437  -7.047  0.00  0.00      MEMB  
ATOM    558 H11B PSM M  20       4.194  15.012  -7.231  0.00  0.00      MEMB  
ATOM    559  P   PSM M  20       0.835  15.450  -6.189  0.00  0.00      MEMB  
ATOM    560  O13 PSM M  20      -0.335  14.561  -6.405  0.00  0.00      MEMB  
ATOM    561  O14 PSM M  20       0.938  15.996  -4.828  0.00  0.00      MEMB  
ATOM    562  O11 PSM M  20       0.583  16.578  -7.156  0.00  0.00      MEMB  
ATOM    563  O12 PSM M  20       2.170  14.723  -6.695  0.00  0.00      MEMB  
ATOM    564  C1S PSM M  20       0.773  16.362  -8.578  0.00  0.00      MEMB  
ATOM    565  H1S PSM M  20       1.152  17.290  -9.056  0.00  0.00      MEMB  
ATOM    566  H1T PSM M  20       1.479  15.533  -8.798  0.00  0.00      MEMB  
ATOM    567  NF  PSM M  20      -0.338  15.919 -10.793  0.00  0.00      MEMB  
ATOM    568  HNF PSM M  20      -0.758  16.666 -11.302  0.00  0.00      MEMB  
ATOM    569  C2S PSM M  20      -0.534  15.922  -9.372  0.00  0.00      MEMB  
ATOM    570  H2S PSM M  20      -0.776  14.899  -9.013  0.00  0.00      MEMB  
ATOM    571  C3S PSM M  20      -1.652  16.905  -8.904  0.00  0.00      MEMB  
ATOM    572  H3S PSM M  20      -1.310  17.957  -8.806  0.00  0.00      MEMB  
ATOM    573  O3  PSM M  20      -2.136  16.446  -7.598  0.00  0.00      MEMB  
ATOM    574  HO3 PSM M  20      -1.613  15.666  -7.399  0.00  0.00      MEMB  
ATOM    575  C4S PSM M  20      -2.814  16.709  -9.820  0.00  0.00      MEMB  
ATOM    576  H4S PSM M  20      -3.339  15.824  -9.430  0.00  0.00      MEMB  
ATOM    577  C5S PSM M  20      -3.376  17.610 -10.634  0.00  0.00      MEMB  
ATOM    578  H5S PSM M  20      -2.992  18.641 -10.654  0.00  0.00      MEMB  
ATOM    579  C6S PSM M  20      -4.793  17.586 -11.195  0.00  0.00      MEMB  
ATOM    580  H6S PSM M  20      -5.475  17.909 -10.380  0.00  0.00      MEMB  
ATOM    581  H6T PSM M  20      -4.956  18.259 -12.064  0.00  0.00      MEMB  
ATOM    582  C7S PSM M  20      -5.268  16.246 -11.696  0.00  0.00      MEMB  
ATOM    583  H7S PSM M  20      -5.268  15.488 -10.884  0.00  0.00      MEMB  
ATOM    584  H7T PSM M  20      -6.307  16.256 -12.090  0.00  0.00      MEMB  
ATOM    585  C8S PSM M  20      -4.339  15.600 -12.677  0.00  0.00      MEMB  
ATOM    586  H8S PSM M  20      -3.343  15.772 -12.215  0.00  0.00      MEMB  
ATOM    587  H8T PSM M  20      -4.487  14.509 -12.829  0.00  0.00      MEMB  
ATOM    588  C9S PSM M  20      -4.447  16.250 -14.078  0.00  0.00      MEMB  
ATOM    589  H9S PSM M  20      -5.421  15.980 -14.537  0.00  0.00      MEMB  
ATOM    590  H9T PSM M  20      -4.461  17.358 -13.999  0.00  0.00      MEMB  
ATOM    591 C10S PSM M  20      -3.394  15.758 -15.062  0.00  0.00      MEMB  
ATOM    592 H10S PSM M  20      -2.396  16.054 -14.673  0.00  0.00      MEMB  
ATOM    593 H10T PSM M  20      -3.500  14.661 -15.200  0.00  0.00      MEMB  
ATOM    594 C11S PSM M  20      -3.671  16.407 -16.374  0.00  0.00      MEMB  
ATOM    595 H11S PSM M  20      -4.764  16.604 -16.399  0.00  0.00      MEMB  
ATOM    596 H11T PSM M  20      -3.243  17.425 -16.502  0.00  0.00      MEMB  
ATOM    597 C12S PSM M  20      -3.203  15.562 -17.619  0.00  0.00      MEMB  
ATOM    598 H12S PSM M  20      -3.739  14.592 -17.548  0.00  0.00      MEMB  
ATOM    599 H12T PSM M  20      -3.504  16.097 -18.545  0.00  0.00      MEMB  
ATOM    600 C13S PSM M  20      -1.634  15.396 -17.569  0.00  0.00      MEMB  
ATOM    601 H13S PSM M  20      -1.119  16.364 -17.391  0.00  0.00      MEMB  
ATOM    602 H13T PSM M  20      -1.383  14.713 -16.730  0.00  0.00      MEMB  
ATOM    603 C14S PSM M  20      -1.109  14.798 -18.908  0.00  0.00      MEMB  
ATOM    604 H14S PSM M  20      -0.959  15.546 -19.716  0.00  0.00      MEMB  
ATOM    605 H14T PSM M  20      -0.105  14.406 -18.638  0.00  0.00      MEMB  
ATOM    606 C15S PSM M  20      -1.930  13.585 -19.400  0.00  0.00      MEMB  
ATOM    607 H15S PSM M  20      -2.178  12.923 -18.543  0.00  0.00      MEMB  
ATOM    608 H15T PSM M  20      -2.831  13.926 -19.954  0.00  0.00      MEMB  
ATOM    609 C16S PSM M  20      -1.190  12.736 -20.465  0.00  0.00      MEMB  
ATOM    610 H16S PSM M  20      -1.033  13.339 -21.385  0.00  0.00      MEMB  
ATOM    611 H16T PSM M  20      -0.160  12.437 -20.175  0.00  0.00      MEMB  
ATOM    612 C17S PSM M  20      -1.876  11.472 -20.975  0.00  0.00      MEMB  
ATOM    613 H17S PSM M  20      -2.950  11.742 -21.074  0.00  0.00      MEMB  
ATOM    614 H17T PSM M  20      -1.376  11.158 -21.916  0.00  0.00      MEMB  
ATOM    615 C18S PSM M  20      -1.880  10.361 -19.987  0.00  0.00      MEMB  
ATOM    616 H18S PSM M  20      -0.831   9.997 -20.034  0.00  0.00      MEMB  
ATOM    617 H18T PSM M  20      -2.198  10.772 -19.006  0.00  0.00      MEMB  
ATOM    618 H18U PSM M  20      -2.595   9.556 -20.260  0.00  0.00      MEMB  
ATOM    619  C1F PSM M  20       0.659  15.200 -11.469  0.00  0.00      MEMB  
ATOM    620  OF  PSM M  20       1.351  14.432 -10.840  0.00  0.00      MEMB  
ATOM    621  C2F PSM M  20       0.965  15.390 -12.913  0.00  0.00      MEMB  
ATOM    622  H2F PSM M  20       0.733  16.443 -13.179  0.00  0.00      MEMB  
ATOM    623  H2G PSM M  20       0.309  14.715 -13.505  0.00  0.00      MEMB  
ATOM    624  C3F PSM M  20       2.362  14.874 -13.284  0.00  0.00      MEMB  
ATOM    625  H3F PSM M  20       2.559  13.835 -12.943  0.00  0.00      MEMB  
ATOM    626  H3G PSM M  20       3.099  15.579 -12.844  0.00  0.00      MEMB  
ATOM    627  C4F PSM M  20       2.676  14.871 -14.747  0.00  0.00      MEMB  
ATOM    628  H4F PSM M  20       3.769  14.873 -14.947  0.00  0.00      MEMB  
ATOM    629  H4G PSM M  20       2.244  15.843 -15.068  0.00  0.00      MEMB  
ATOM    630  C5F PSM M  20       1.992  13.867 -15.666  0.00  0.00      MEMB  
ATOM    631  H5F PSM M  20       0.885  13.962 -15.640  0.00  0.00      MEMB  
ATOM    632  H5G PSM M  20       2.359  12.893 -15.278  0.00  0.00      MEMB  
ATOM    633  C6F PSM M  20       2.474  13.872 -17.122  0.00  0.00      MEMB  
ATOM    634  H6F PSM M  20       3.557  14.027 -16.929  0.00  0.00      MEMB  
ATOM    635  H6G PSM M  20       2.053  14.717 -17.707  0.00  0.00      MEMB  
ATOM    636  C7F PSM M  20       2.221  12.514 -17.840  0.00  0.00      MEMB  
ATOM    637  H7F PSM M  20       1.142  12.251 -17.801  0.00  0.00      MEMB  
ATOM    638  H7G PSM M  20       2.761  11.759 -17.229  0.00  0.00      MEMB  
ATOM    639  C8F PSM M  20       2.785  12.606 -19.278  0.00  0.00      MEMB  
ATOM    640  H8F PSM M  20       3.755  13.122 -19.118  0.00  0.00      MEMB  
ATOM    641  H8G PSM M  20       2.183  13.348 -19.846  0.00  0.00      MEMB  
ATOM    642  C9F PSM M  20       2.685  11.370 -20.127  0.00  0.00      MEMB  
ATOM    643  H9F PSM M  20       2.433  11.635 -21.176  0.00  0.00      MEMB  
ATOM    644  H9G PSM M  20       1.884  10.721 -19.711  0.00  0.00      MEMB  
ATOM    645 C10F PSM M  20       3.924  10.446 -20.095  0.00  0.00      MEMB  
ATOM    646 H10F PSM M  20       4.342  10.470 -19.066  0.00  0.00      MEMB  
ATOM    647 H10G PSM M  20       4.634  10.999 -20.746  0.00  0.00      MEMB  
ATOM    648 C11F PSM M  20       3.605   9.045 -20.543  0.00  0.00      MEMB  
ATOM    649 H11F PSM M  20       2.822   8.480 -19.993  0.00  0.00      MEMB  
ATOM    650 H11G PSM M  20       4.580   8.515 -20.506  0.00  0.00      MEMB  
ATOM    651 C12F PSM M  20       3.189   9.029 -21.989  0.00  0.00      MEMB  
ATOM    652 H12F PSM M  20       3.974   9.494 -22.623  0.00  0.00      MEMB  
ATOM    653 H12G PSM M  20       2.270   9.637 -22.128  0.00  0.00      MEMB  
ATOM    654 C13F PSM M  20       2.872   7.565 -22.431  0.00  0.00      MEMB  
ATOM    655 H13F PSM M  20       1.992   7.193 -21.865  0.00  0.00      MEMB  
ATOM    656 H13G PSM M  20       3.801   7.035 -22.131  0.00  0.00      MEMB  
ATOM    657 C14F PSM M  20       2.577   7.288 -23.890  0.00  0.00      MEMB  
ATOM    658 H14F PSM M  20       2.530   6.213 -24.169  0.00  0.00      MEMB  
ATOM    659 H14G PSM M  20       3.496   7.580 -24.441  0.00  0.00      MEMB  
ATOM    660 C15F PSM M  20       1.304   7.851 -24.491  0.00  0.00      MEMB  
ATOM    661 H15F PSM M  20       1.222   8.950 -24.345  0.00  0.00      MEMB  
ATOM    662 H15G PSM M  20       0.469   7.383 -23.927  0.00  0.00      MEMB  
ATOM    663 C16F PSM M  20       1.109   7.515 -25.991  0.00  0.00      MEMB  
ATOM    664 H16F PSM M  20       2.068   7.827 -26.457  0.00  0.00      MEMB  
ATOM    665 H16G PSM M  20       0.887   6.449 -26.212  0.00  0.00      MEMB  
ATOM    666 H16H PSM M  20       0.317   8.095 -26.513  0.00  0.00      MEMB  
ATOM    667  C3  CHL1M  21      -3.875  32.896  -7.723  0.00  0.00      MEMB  
ATOM    668  H3  CHL1M  21      -3.201  32.612  -6.887  0.00  0.00      MEMB  
ATOM    669  O3  CHL1M  21      -5.015  33.502  -7.138  0.00  0.00      MEMB  
ATOM    670  H3' CHL1M  21      -4.736  33.571  -6.222  0.00  0.00      MEMB  
ATOM    671  C4  CHL1M  21      -3.119  33.902  -8.619  0.00  0.00      MEMB  
ATOM    672  H4A CHL1M  21      -3.898  34.250  -9.330  0.00  0.00      MEMB  
ATOM    673  H4B CHL1M  21      -2.963  34.789  -7.968  0.00  0.00      MEMB  
ATOM    674  C5  CHL1M  21      -1.855  33.293  -9.295  0.00  0.00      MEMB  
ATOM    675  C6  CHL1M  21      -0.670  33.874  -9.107  0.00  0.00      MEMB  
ATOM    676  H6  CHL1M  21      -0.595  34.772  -8.475  0.00  0.00      MEMB  
ATOM    677  C7  CHL1M  21       0.577  33.189  -9.651  0.00  0.00      MEMB  
ATOM    678  H7A CHL1M  21       1.240  33.970 -10.081  0.00  0.00      MEMB  
ATOM    679  H7B CHL1M  21       1.060  32.640  -8.815  0.00  0.00      MEMB  
ATOM    680  C8  CHL1M  21       0.310  32.220 -10.809  0.00  0.00      MEMB  
ATOM    681  H8  CHL1M  21      -0.116  32.817 -11.644  0.00  0.00      MEMB  
ATOM    682  C14 CHL1M  21       1.565  31.420 -11.240  0.00  0.00      MEMB  
ATOM    683  H14 CHL1M  21       1.676  30.787 -10.335  0.00  0.00      MEMB  
ATOM    684  C15 CHL1M  21       2.854  32.229 -11.521  0.00  0.00      MEMB  
ATOM    685 H15A CHL1M  21       2.549  33.106 -12.132  0.00  0.00      MEMB  
ATOM    686 H15B CHL1M  21       3.360  32.522 -10.577  0.00  0.00      MEMB  
ATOM    687  C16 CHL1M  21       3.687  31.334 -12.440  0.00  0.00      MEMB  
ATOM    688 H16A CHL1M  21       4.127  31.765 -13.364  0.00  0.00      MEMB  
ATOM    689 H16B CHL1M  21       4.548  30.881 -11.904  0.00  0.00      MEMB  
ATOM    690  C17 CHL1M  21       2.776  30.002 -12.686  0.00  0.00      MEMB  
ATOM    691  H17 CHL1M  21       2.998  29.347 -11.816  0.00  0.00      MEMB  
ATOM    692  C13 CHL1M  21       1.386  30.466 -12.385  0.00  0.00      MEMB  
ATOM    693  C18 CHL1M  21       0.878  31.343 -13.658  0.00  0.00      MEMB  
ATOM    694 H18A CHL1M  21       1.436  32.290 -13.822  0.00  0.00      MEMB  
ATOM    695 H18B CHL1M  21       0.930  30.681 -14.549  0.00  0.00      MEMB  
ATOM    696 H18C CHL1M  21      -0.111  31.844 -13.578  0.00  0.00      MEMB  
ATOM    697  C12 CHL1M  21       0.387  29.454 -11.924  0.00  0.00      MEMB  
ATOM    698 H12A CHL1M  21       0.096  28.782 -12.760  0.00  0.00      MEMB  
ATOM    699 H12B CHL1M  21       0.896  28.874 -11.124  0.00  0.00      MEMB  
ATOM    700  C11 CHL1M  21      -0.843  30.073 -11.391  0.00  0.00      MEMB  
ATOM    701 H11A CHL1M  21      -1.417  30.365 -12.297  0.00  0.00      MEMB  
ATOM    702 H11B CHL1M  21      -1.524  29.233 -11.136  0.00  0.00      MEMB  
ATOM    703  C9  CHL1M  21      -0.717  31.276 -10.368  0.00  0.00      MEMB  
ATOM    704  H9  CHL1M  21      -0.350  30.765  -9.453  0.00  0.00      MEMB  
ATOM    705  C10 CHL1M  21      -2.045  31.912  -9.959  0.00  0.00      MEMB  
ATOM    706  C19 CHL1M  21      -2.736  32.262 -11.288  0.00  0.00      MEMB  
ATOM    707 H19A CHL1M  21      -2.084  32.796 -12.011  0.00  0.00      MEMB  
ATOM    708 H19B CHL1M  21      -3.236  31.420 -11.813  0.00  0.00      MEMB  
ATOM    709 H19C CHL1M  21      -3.586  32.947 -11.079  0.00  0.00      MEMB  
ATOM    710  C1  CHL1M  21      -2.929  30.976  -9.053  0.00  0.00      MEMB  
ATOM    711  H1A CHL1M  21      -3.259  29.990  -9.445  0.00  0.00      MEMB  
ATOM    712  H1B CHL1M  21      -2.224  30.680  -8.247  0.00  0.00      MEMB  
ATOM    713  C2  CHL1M  21      -4.211  31.610  -8.477  0.00  0.00      MEMB  
ATOM    714  H2A CHL1M  21      -4.683  30.844  -7.826  0.00  0.00      MEMB  
ATOM    715  H2B CHL1M  21      -4.965  31.822  -9.265  0.00  0.00      MEMB  
ATOM    716  C20 CHL1M  21       3.183  29.348 -14.038  0.00  0.00      MEMB  
ATOM    717  H20 CHL1M  21       2.759  29.963 -14.861  0.00  0.00      MEMB  
ATOM    718  C21 CHL1M  21       2.481  28.007 -14.069  0.00  0.00      MEMB  
ATOM    719 H21A CHL1M  21       2.804  27.361 -14.914  0.00  0.00      MEMB  
ATOM    720 H21B CHL1M  21       1.410  28.297 -14.118  0.00  0.00      MEMB  
ATOM    721 H21C CHL1M  21       2.597  27.459 -13.110  0.00  0.00      MEMB  
ATOM    722  C22 CHL1M  21       4.765  29.104 -14.206  0.00  0.00      MEMB  
ATOM    723 H22A CHL1M  21       4.932  28.718 -15.234  0.00  0.00      MEMB  
ATOM    724 H22B CHL1M  21       5.317  30.066 -14.140  0.00  0.00      MEMB  
ATOM    725  C23 CHL1M  21       5.332  28.151 -13.131  0.00  0.00      MEMB  
ATOM    726 H23A CHL1M  21       5.156  28.475 -12.083  0.00  0.00      MEMB  
ATOM    727 H23B CHL1M  21       4.868  27.146 -13.225  0.00  0.00      MEMB  
ATOM    728  C24 CHL1M  21       6.829  28.011 -13.141  0.00  0.00      MEMB  
ATOM    729 H24A CHL1M  21       7.083  27.584 -14.134  0.00  0.00      MEMB  
ATOM    730 H24B CHL1M  21       7.274  29.021 -13.014  0.00  0.00      MEMB  
ATOM    731  C25 CHL1M  21       7.441  27.169 -12.088  0.00  0.00      MEMB  
ATOM    732  H25 CHL1M  21       6.835  26.244 -12.192  0.00  0.00      MEMB  
ATOM    733  C26 CHL1M  21       8.895  26.710 -12.383  0.00  0.00      MEMB  
ATOM    734 H26A CHL1M  21       9.113  25.936 -11.616  0.00  0.00      MEMB  
ATOM    735 H26B CHL1M  21       8.940  26.214 -13.376  0.00  0.00      MEMB  
ATOM    736 H26C CHL1M  21       9.637  27.536 -12.342  0.00  0.00      MEMB  
ATOM    737  C27 CHL1M  21       7.235  27.709 -10.675  0.00  0.00      MEMB  
ATOM    738 H27A CHL1M  21       7.730  27.092  -9.895  0.00  0.00      MEMB  
ATOM    739 H27B CHL1M  21       7.593  28.756 -10.580  0.00  0.00      MEMB  
ATOM    740 H27C CHL1M  21       6.144  27.690 -10.467  0.00  0.00      MEMB  
ATOM    741  N   PSM M  22      -7.702   5.595  -4.309  0.00  0.00      MEMB  
ATOM    742  C15 PSM M  22      -6.567   5.729  -3.306  0.00  0.00      MEMB  
ATOM    743 H15A PSM M  22      -6.794   5.119  -2.444  0.00  0.00      MEMB  
ATOM    744 H15B PSM M  22      -5.615   5.326  -3.619  0.00  0.00      MEMB  
ATOM    745 H15C PSM M  22      -6.310   6.743  -3.037  0.00  0.00      MEMB  
ATOM    746  C14 PSM M  22      -7.883   4.199  -4.696  0.00  0.00      MEMB  
ATOM    747 H14A PSM M  22      -7.023   3.801  -5.212  0.00  0.00      MEMB  
ATOM    748 H14B PSM M  22      -8.089   3.659  -3.783  0.00  0.00      MEMB  
ATOM    749 H14C PSM M  22      -8.669   4.202  -5.437  0.00  0.00      MEMB  
ATOM    750  C13 PSM M  22      -8.915   6.180  -3.568  0.00  0.00      MEMB  
ATOM    751 H13A PSM M  22      -9.102   5.645  -2.648  0.00  0.00      MEMB  
ATOM    752 H13B PSM M  22      -8.829   7.234  -3.350  0.00  0.00      MEMB  
ATOM    753 H13C PSM M  22      -9.849   5.986  -4.075  0.00  0.00      MEMB  
ATOM    754  C12 PSM M  22      -7.333   6.379  -5.495  0.00  0.00      MEMB  
ATOM    755 H12A PSM M  22      -6.688   5.729  -6.066  0.00  0.00      MEMB  
ATOM    756 H12B PSM M  22      -8.240   6.358  -6.081  0.00  0.00      MEMB  
ATOM    757  C11 PSM M  22      -6.726   7.774  -5.372  0.00  0.00      MEMB  
ATOM    758 H11A PSM M  22      -7.511   8.474  -5.017  0.00  0.00      MEMB  
ATOM    759 H11B PSM M  22      -5.845   7.648  -4.707  0.00  0.00      MEMB  
ATOM    760  P   PSM M  22      -7.076   8.990  -7.705  0.00  0.00      MEMB  
ATOM    761  O13 PSM M  22      -8.016   8.205  -8.465  0.00  0.00      MEMB  
ATOM    762  O14 PSM M  22      -7.639  10.159  -7.022  0.00  0.00      MEMB  
ATOM    763  O11 PSM M  22      -5.948   9.548  -8.657  0.00  0.00      MEMB  
ATOM    764  O12 PSM M  22      -6.190   8.145  -6.653  0.00  0.00      MEMB  
ATOM    765  C1S PSM M  22      -4.586   9.158  -8.605  0.00  0.00      MEMB  
ATOM    766  H1S PSM M  22      -4.059   9.751  -7.828  0.00  0.00      MEMB  
ATOM    767  H1T PSM M  22      -4.505   8.095  -8.291  0.00  0.00      MEMB  
ATOM    768  NF  PSM M  22      -2.841   8.600 -10.218  0.00  0.00      MEMB  
ATOM    769  HNF PSM M  22      -1.932   9.004 -10.159  0.00  0.00      MEMB  
ATOM    770  C2S PSM M  22      -3.988   9.408  -9.986  0.00  0.00      MEMB  
ATOM    771  H2S PSM M  22      -4.646   8.989 -10.777  0.00  0.00      MEMB  
ATOM    772  C3S PSM M  22      -3.994  10.905 -10.329  0.00  0.00      MEMB  
ATOM    773  H3S PSM M  22      -3.380  11.330  -9.506  0.00  0.00      MEMB  
ATOM    774  O3  PSM M  22      -5.319  11.574 -10.282  0.00  0.00      MEMB  
ATOM    775  HO3 PSM M  22      -5.845  10.974  -9.748  0.00  0.00      MEMB  
ATOM    776  C4S PSM M  22      -3.374  11.219 -11.649  0.00  0.00      MEMB  
ATOM    777  H4S PSM M  22      -3.717  10.600 -12.491  0.00  0.00      MEMB  
ATOM    778  C5S PSM M  22      -2.346  12.074 -11.792  0.00  0.00      MEMB  
ATOM    779  H5S PSM M  22      -1.806  12.519 -10.943  0.00  0.00      MEMB  
ATOM    780  C6S PSM M  22      -1.680  12.405 -13.121  0.00  0.00      MEMB  
ATOM    781  H6S PSM M  22      -2.413  13.092 -13.595  0.00  0.00      MEMB  
ATOM    782  H6T PSM M  22      -0.714  12.955 -13.134  0.00  0.00      MEMB  
ATOM    783  C7S PSM M  22      -1.557  11.164 -14.033  0.00  0.00      MEMB  
ATOM    784  H7S PSM M  22      -2.560  10.707 -14.170  0.00  0.00      MEMB  
ATOM    785  H7T PSM M  22      -1.175  11.492 -15.024  0.00  0.00      MEMB  
ATOM    786  C8S PSM M  22      -0.619  10.021 -13.419  0.00  0.00      MEMB  
ATOM    787  H8S PSM M  22       0.381  10.462 -13.221  0.00  0.00      MEMB  
ATOM    788  H8T PSM M  22      -1.110   9.717 -12.469  0.00  0.00      MEMB  
ATOM    789  C9S PSM M  22      -0.605   8.870 -14.462  0.00  0.00      MEMB  
ATOM    790  H9S PSM M  22      -1.037   7.917 -14.090  0.00  0.00      MEMB  
ATOM    791  H9T PSM M  22      -1.362   9.058 -15.252  0.00  0.00      MEMB  
ATOM    792 C10S PSM M  22       0.793   8.626 -15.167  0.00  0.00      MEMB  
ATOM    793 H10S PSM M  22       1.331   9.574 -15.382  0.00  0.00      MEMB  
ATOM    794 H10T PSM M  22       1.453   8.104 -14.441  0.00  0.00      MEMB  
ATOM    795 C11S PSM M  22       0.507   7.853 -16.465  0.00  0.00      MEMB  
ATOM    796 H11S PSM M  22      -0.240   7.060 -16.252  0.00  0.00      MEMB  
ATOM    797 H11T PSM M  22       0.181   8.543 -17.273  0.00  0.00      MEMB  
ATOM    798 C12S PSM M  22       1.723   7.058 -17.014  0.00  0.00      MEMB  
ATOM    799 H12S PSM M  22       2.320   7.860 -17.500  0.00  0.00      MEMB  
ATOM    800 H12T PSM M  22       2.357   6.641 -16.202  0.00  0.00      MEMB  
ATOM    801 C13S PSM M  22       1.209   5.945 -17.945  0.00  0.00      MEMB  
ATOM    802 H13S PSM M  22       0.913   5.043 -17.367  0.00  0.00      MEMB  
ATOM    803 H13T PSM M  22       0.287   6.289 -18.460  0.00  0.00      MEMB  
ATOM    804 C14S PSM M  22       2.238   5.607 -18.970  0.00  0.00      MEMB  
ATOM    805 H14S PSM M  22       1.624   5.199 -19.801  0.00  0.00      MEMB  
ATOM    806 H14T PSM M  22       2.733   6.456 -19.488  0.00  0.00      MEMB  
ATOM    807 C15S PSM M  22       3.324   4.575 -18.509  0.00  0.00      MEMB  
ATOM    808 H15S PSM M  22       3.072   4.312 -17.459  0.00  0.00      MEMB  
ATOM    809 H15T PSM M  22       3.282   3.680 -19.166  0.00  0.00      MEMB  
ATOM    810 C16S PSM M  22       4.716   5.188 -18.523  0.00  0.00      MEMB  
ATOM    811 H16S PSM M  22       5.289   5.078 -19.468  0.00  0.00      MEMB  
ATOM    812 H16T PSM M  22       4.744   6.295 -18.431  0.00  0.00      MEMB  
ATOM    813 C17S PSM M  22       5.665   4.544 -17.560  0.00  0.00      MEMB  
ATOM    814 H17S PSM M  22       5.622   5.078 -16.587  0.00  0.00      MEMB  
ATOM    815 H17T PSM M  22       5.219   3.560 -17.299  0.00  0.00      MEMB  
ATOM    816 C18S PSM M  22       7.091   4.109 -17.952  0.00  0.00      MEMB  
ATOM    817 H18S PSM M  22       7.846   4.911 -18.101  0.00  0.00      MEMB  
ATOM    818 H18T PSM M  22       7.366   3.279 -17.266  0.00  0.00      MEMB  
ATOM    819 H18U PSM M  22       7.092   3.674 -18.974  0.00  0.00      MEMB  
ATOM    820  C1F PSM M  22      -2.991   7.298 -10.249  0.00  0.00      MEMB  
ATOM    821  OF  PSM M  22      -4.120   6.711 -10.116  0.00  0.00      MEMB  
ATOM    822  C2F PSM M  22      -1.714   6.524 -10.340  0.00  0.00      MEMB  
ATOM    823  H2F PSM M  22      -1.610   5.989  -9.372  0.00  0.00      MEMB  
ATOM    824  H2G PSM M  22      -0.896   7.255 -10.516  0.00  0.00      MEMB  
ATOM    825  C3F PSM M  22      -1.920   5.464 -11.492  0.00  0.00      MEMB  
ATOM    826  H3F PSM M  22      -2.605   5.726 -12.327  0.00  0.00      MEMB  
ATOM    827  H3G PSM M  22      -2.423   4.571 -11.061  0.00  0.00      MEMB  
ATOM    828  C4F PSM M  22      -0.563   4.976 -12.050  0.00  0.00      MEMB  
ATOM    829  H4F PSM M  22       0.020   4.372 -11.322  0.00  0.00      MEMB  
ATOM    830  H4G PSM M  22       0.070   5.844 -12.335  0.00  0.00      MEMB  
ATOM    831  C5F PSM M  22      -0.862   4.152 -13.221  0.00  0.00      MEMB  
ATOM    832  H5F PSM M  22      -1.345   4.679 -14.071  0.00  0.00      MEMB  
ATOM    833  H5G PSM M  22      -1.666   3.415 -13.012  0.00  0.00      MEMB  
ATOM    834  C6F PSM M  22       0.364   3.315 -13.627  0.00  0.00      MEMB  
ATOM    835  H6F PSM M  22       0.075   2.589 -14.417  0.00  0.00      MEMB  
ATOM    836  H6G PSM M  22       0.688   2.723 -12.744  0.00  0.00      MEMB  
ATOM    837  C7F PSM M  22       1.570   4.173 -14.169  0.00  0.00      MEMB  
ATOM    838  H7F PSM M  22       2.047   4.855 -13.433  0.00  0.00      MEMB  
ATOM    839  H7G PSM M  22       1.035   4.828 -14.889  0.00  0.00      MEMB  
ATOM    840  C8F PSM M  22       2.660   3.429 -14.975  0.00  0.00      MEMB  
ATOM    841  H8F PSM M  22       3.491   4.143 -15.159  0.00  0.00      MEMB  
ATOM    842  H8G PSM M  22       2.325   3.058 -15.967  0.00  0.00      MEMB  
ATOM    843  C9F PSM M  22       3.199   2.209 -14.174  0.00  0.00      MEMB  
ATOM    844  H9F PSM M  22       2.406   1.432 -14.141  0.00  0.00      MEMB  
ATOM    845  H9G PSM M  22       3.567   2.547 -13.182  0.00  0.00      MEMB  
ATOM    846 C10F PSM M  22       4.416   1.526 -14.832  0.00  0.00      MEMB  
ATOM    847 H10F PSM M  22       4.586   0.581 -14.273  0.00  0.00      MEMB  
ATOM    848 H10G PSM M  22       5.310   2.175 -14.720  0.00  0.00      MEMB  
ATOM    849 C11F PSM M  22       4.097   1.041 -16.283  0.00  0.00      MEMB  
ATOM    850 H11F PSM M  22       4.125   1.919 -16.964  0.00  0.00      MEMB  
ATOM    851 H11G PSM M  22       3.041   0.699 -16.306  0.00  0.00      MEMB  
ATOM    852 C12F PSM M  22       5.035  -0.014 -16.872  0.00  0.00      MEMB  
ATOM    853 H12F PSM M  22       5.008  -0.974 -16.314  0.00  0.00      MEMB  
ATOM    854 H12G PSM M  22       6.070   0.362 -16.727  0.00  0.00      MEMB  
ATOM    855 C13F PSM M  22       4.751  -0.231 -18.328  0.00  0.00      MEMB  
ATOM    856 H13F PSM M  22       3.691  -0.504 -18.517  0.00  0.00      MEMB  
ATOM    857 H13G PSM M  22       5.396  -1.030 -18.752  0.00  0.00      MEMB  
ATOM    858 C14F PSM M  22       5.196   1.049 -19.144  0.00  0.00      MEMB  
ATOM    859 H14F PSM M  22       6.264   1.238 -18.902  0.00  0.00      MEMB  
ATOM    860 H14G PSM M  22       4.723   2.032 -18.935  0.00  0.00      MEMB  
ATOM    861 C15F PSM M  22       5.196   0.976 -20.685  0.00  0.00      MEMB  
ATOM    862 H15F PSM M  22       4.167   0.867 -21.092  0.00  0.00      MEMB  
ATOM    863 H15G PSM M  22       5.759   0.055 -20.949  0.00  0.00      MEMB  
ATOM    864 C16F PSM M  22       5.956   2.133 -21.273  0.00  0.00      MEMB  
ATOM    865 H16F PSM M  22       6.133   2.202 -22.367  0.00  0.00      MEMB  
ATOM    866 H16G PSM M  22       5.381   3.071 -21.114  0.00  0.00      MEMB  
ATOM    867 H16H PSM M  22       6.916   2.116 -20.714  0.00  0.00      MEMB  
ATOM    868  C3  CHL1M  24      13.265   0.506 -11.027  0.00  0.00      MEMB  
ATOM    869  H3  CHL1M  24      14.229   0.595 -11.573  0.00  0.00      MEMB  
ATOM    870  O3  CHL1M  24      13.456   0.559  -9.639  0.00  0.00      MEMB  
ATOM    871  H3' CHL1M  24      12.761   1.090  -9.243  0.00  0.00      MEMB  
ATOM    872  C4  CHL1M  24      12.211   1.496 -11.531  0.00  0.00      MEMB  
ATOM    873  H4A CHL1M  24      11.296   1.535 -10.902  0.00  0.00      MEMB  
ATOM    874  H4B CHL1M  24      12.657   2.479 -11.270  0.00  0.00      MEMB  
ATOM    875  C5  CHL1M  24      11.873   1.467 -13.024  0.00  0.00      MEMB  
ATOM    876  C6  CHL1M  24      11.902   2.526 -13.839  0.00  0.00      MEMB  
ATOM    877  H6  CHL1M  24      12.212   3.468 -13.364  0.00  0.00      MEMB  
ATOM    878  C7  CHL1M  24      11.609   2.530 -15.320  0.00  0.00      MEMB  
ATOM    879  H7A CHL1M  24      11.065   3.477 -15.527  0.00  0.00      MEMB  
ATOM    880  H7B CHL1M  24      12.619   2.630 -15.773  0.00  0.00      MEMB  
ATOM    881  C8  CHL1M  24      10.901   1.282 -15.721  0.00  0.00      MEMB  
ATOM    882  H8  CHL1M  24       9.836   1.300 -15.406  0.00  0.00      MEMB  
ATOM    883  C14 CHL1M  24      11.058   1.138 -17.199  0.00  0.00      MEMB  
ATOM    884  H14 CHL1M  24      12.162   1.055 -17.284  0.00  0.00      MEMB  
ATOM    885  C15 CHL1M  24      10.591   2.317 -18.021  0.00  0.00      MEMB  
ATOM    886 H15A CHL1M  24       9.604   2.666 -17.648  0.00  0.00      MEMB  
ATOM    887 H15B CHL1M  24      11.353   3.122 -18.104  0.00  0.00      MEMB  
ATOM    888  C16 CHL1M  24      10.296   1.752 -19.416  0.00  0.00      MEMB  
ATOM    889 H16A CHL1M  24       9.217   1.906 -19.632  0.00  0.00      MEMB  
ATOM    890 H16B CHL1M  24      11.036   2.262 -20.069  0.00  0.00      MEMB  
ATOM    891  C17 CHL1M  24      10.667   0.191 -19.291  0.00  0.00      MEMB  
ATOM    892  H17 CHL1M  24      11.753   0.001 -19.424  0.00  0.00      MEMB  
ATOM    893  C13 CHL1M  24      10.441  -0.065 -17.764  0.00  0.00      MEMB  
ATOM    894  C18 CHL1M  24       8.940  -0.018 -17.476  0.00  0.00      MEMB  
ATOM    895 H18A CHL1M  24       8.442  -0.927 -17.875  0.00  0.00      MEMB  
ATOM    896 H18B CHL1M  24       8.666  -0.049 -16.400  0.00  0.00      MEMB  
ATOM    897 H18C CHL1M  24       8.435   0.851 -17.950  0.00  0.00      MEMB  
ATOM    898  C12 CHL1M  24      11.155  -1.314 -17.153  0.00  0.00      MEMB  
ATOM    899 H12A CHL1M  24      10.681  -2.290 -17.393  0.00  0.00      MEMB  
ATOM    900 H12B CHL1M  24      12.169  -1.344 -17.606  0.00  0.00      MEMB  
ATOM    901  C11 CHL1M  24      11.182  -1.283 -15.679  0.00  0.00      MEMB  
ATOM    902 H11A CHL1M  24      10.142  -1.413 -15.310  0.00  0.00      MEMB  
ATOM    903 H11B CHL1M  24      11.959  -2.013 -15.368  0.00  0.00      MEMB  
ATOM    904  C9  CHL1M  24      11.578   0.088 -15.059  0.00  0.00      MEMB  
ATOM    905  H9  CHL1M  24      12.652   0.270 -15.279  0.00  0.00      MEMB  
ATOM    906  C10 CHL1M  24      11.533   0.098 -13.556  0.00  0.00      MEMB  
ATOM    907  C19 CHL1M  24      10.129  -0.295 -13.079  0.00  0.00      MEMB  
ATOM    908 H19A CHL1M  24      10.078  -0.277 -11.969  0.00  0.00      MEMB  
ATOM    909 H19B CHL1M  24       9.328   0.373 -13.462  0.00  0.00      MEMB  
ATOM    910 H19C CHL1M  24       9.788  -1.313 -13.364  0.00  0.00      MEMB  
ATOM    911  C1  CHL1M  24      12.557  -0.950 -12.932  0.00  0.00      MEMB  
ATOM    912  H1A CHL1M  24      12.174  -1.962 -13.186  0.00  0.00      MEMB  
ATOM    913  H1B CHL1M  24      13.504  -0.763 -13.481  0.00  0.00      MEMB  
ATOM    914  C2  CHL1M  24      12.856  -0.892 -11.448  0.00  0.00      MEMB  
ATOM    915  H2A CHL1M  24      13.514  -1.750 -11.193  0.00  0.00      MEMB  
ATOM    916  H2B CHL1M  24      11.874  -1.064 -10.958  0.00  0.00      MEMB  
ATOM    917  C20 CHL1M  24       9.817  -0.661 -20.285  0.00  0.00      MEMB  
ATOM    918  H20 CHL1M  24       8.735  -0.606 -20.041  0.00  0.00      MEMB  
ATOM    919  C21 CHL1M  24      10.255  -2.123 -20.314  0.00  0.00      MEMB  
ATOM    920 H21A CHL1M  24       9.712  -2.598 -21.160  0.00  0.00      MEMB  
ATOM    921 H21B CHL1M  24       9.917  -2.632 -19.386  0.00  0.00      MEMB  
ATOM    922 H21C CHL1M  24      11.366  -2.124 -20.321  0.00  0.00      MEMB  
ATOM    923  C22 CHL1M  24       9.890   0.025 -21.786  0.00  0.00      MEMB  
ATOM    924 H22A CHL1M  24       9.568   1.081 -21.666  0.00  0.00      MEMB  
ATOM    925 H22B CHL1M  24      10.944   0.006 -22.135  0.00  0.00      MEMB  
ATOM    926  C23 CHL1M  24       8.949  -0.620 -22.855  0.00  0.00      MEMB  
ATOM    927 H23A CHL1M  24       9.335  -1.634 -23.091  0.00  0.00      MEMB  
ATOM    928 H23B CHL1M  24       7.877  -0.563 -22.566  0.00  0.00      MEMB  
ATOM    929  C24 CHL1M  24       8.990   0.241 -24.207  0.00  0.00      MEMB  
ATOM    930 H24A CHL1M  24       8.489   1.197 -23.943  0.00  0.00      MEMB  
ATOM    931 H24B CHL1M  24      10.042   0.426 -24.514  0.00  0.00      MEMB  
ATOM    932  C25 CHL1M  24       8.117  -0.336 -25.342  0.00  0.00      MEMB  
ATOM    933  H25 CHL1M  24       8.112   0.424 -26.152  0.00  0.00      MEMB  
ATOM    934  C26 CHL1M  24       8.530  -1.636 -26.051  0.00  0.00      MEMB  
ATOM    935 H26A CHL1M  24       9.598  -1.392 -26.235  0.00  0.00      MEMB  
ATOM    936 H26B CHL1M  24       8.464  -2.478 -25.330  0.00  0.00      MEMB  
ATOM    937 H26C CHL1M  24       7.829  -1.824 -26.893  0.00  0.00      MEMB  
ATOM    938  C27 CHL1M  24       6.663  -0.578 -24.843  0.00  0.00      MEMB  
ATOM    939 H27A CHL1M  24       6.035  -0.856 -25.716  0.00  0.00      MEMB  
ATOM    940 H27B CHL1M  24       6.449  -1.418 -24.149  0.00  0.00      MEMB  
ATOM    941 H27C CHL1M  24       6.204   0.350 -24.439  0.00  0.00      MEMB  
ATOM    942  N   POPCM  25      18.939   4.938  -4.601  0.00  0.00      MEMB  
ATOM    943  C12 POPCM  25      18.545   6.285  -5.131  0.00  0.00      MEMB  
ATOM    944 H12A POPCM  25      19.361   6.972  -4.964  0.00  0.00      MEMB  
ATOM    945 H12B POPCM  25      17.592   6.546  -4.696  0.00  0.00      MEMB  
ATOM    946  C13 POPCM  25      20.117   4.448  -5.375  0.00  0.00      MEMB  
ATOM    947 H13A POPCM  25      19.900   4.566  -6.426  0.00  0.00      MEMB  
ATOM    948 H13B POPCM  25      21.011   5.037  -5.233  0.00  0.00      MEMB  
ATOM    949 H13C POPCM  25      20.386   3.409  -5.256  0.00  0.00      MEMB  
ATOM    950  C14 POPCM  25      19.305   5.017  -3.143  0.00  0.00      MEMB  
ATOM    951 H14A POPCM  25      20.311   5.352  -2.938  0.00  0.00      MEMB  
ATOM    952 H14B POPCM  25      18.778   5.793  -2.607  0.00  0.00      MEMB  
ATOM    953 H14C POPCM  25      19.015   4.095  -2.662  0.00  0.00      MEMB  
ATOM    954  C15 POPCM  25      17.735   3.961  -4.826  0.00  0.00      MEMB  
ATOM    955 H15A POPCM  25      16.884   4.389  -4.317  0.00  0.00      MEMB  
ATOM    956 H15B POPCM  25      17.851   3.020  -4.307  0.00  0.00      MEMB  
ATOM    957 H15C POPCM  25      17.535   3.885  -5.884  0.00  0.00      MEMB  
ATOM    958  C11 POPCM  25      18.337   6.462  -6.668  0.00  0.00      MEMB  
ATOM    959 H11A POPCM  25      17.483   7.126  -6.922  0.00  0.00      MEMB  
ATOM    960 H11B POPCM  25      18.006   5.474  -7.054  0.00  0.00      MEMB  
ATOM    961  P   POPCM  25      20.017   8.225  -7.316  0.00  0.00      MEMB  
ATOM    962  O13 POPCM  25      20.813   8.528  -6.076  0.00  0.00      MEMB  
ATOM    963  O14 POPCM  25      18.719   8.952  -7.475  0.00  0.00      MEMB  
ATOM    964  O12 POPCM  25      19.601   6.724  -7.328  0.00  0.00      MEMB  
ATOM    965  O11 POPCM  25      20.946   8.513  -8.526  0.00  0.00      MEMB  
ATOM    966  C1  POPCM  25      20.907   7.898  -9.801  0.00  0.00      MEMB  
ATOM    967  HA  POPCM  25      20.677   6.812  -9.853  0.00  0.00      MEMB  
ATOM    968  HB  POPCM  25      21.912   7.932 -10.274  0.00  0.00      MEMB  
ATOM    969  C2  POPCM  25      20.022   8.522 -10.920  0.00  0.00      MEMB  
ATOM    970  HS  POPCM  25      18.955   8.245 -10.786  0.00  0.00      MEMB  
ATOM    971  O21 POPCM  25      20.487   8.155 -12.229  0.00  0.00      MEMB  
ATOM    972  C21 POPCM  25      19.603   7.985 -13.153  0.00  0.00      MEMB  
ATOM    973  O22 POPCM  25      18.390   8.207 -13.064  0.00  0.00      MEMB  
ATOM    974  C22 POPCM  25      20.404   7.507 -14.418  0.00  0.00      MEMB  
ATOM    975  H2R POPCM  25      19.902   6.594 -14.804  0.00  0.00      MEMB  
ATOM    976  H2S POPCM  25      21.388   7.188 -14.014  0.00  0.00      MEMB  
ATOM    977  C3  POPCM  25      20.144  10.033 -10.785  0.00  0.00      MEMB  
ATOM    978  HX  POPCM  25      21.235  10.234 -10.834  0.00  0.00      MEMB  
ATOM    979  HY  POPCM  25      19.782  10.227  -9.752  0.00  0.00      MEMB  
ATOM    980  O31 POPCM  25      19.519  10.828 -11.746  0.00  0.00      MEMB  
ATOM    981  C31 POPCM  25      18.279  11.088 -11.552  0.00  0.00      MEMB  
ATOM    982  O32 POPCM  25      17.603  10.652 -10.619  0.00  0.00      MEMB  
ATOM    983  C32 POPCM  25      17.758  11.950 -12.697  0.00  0.00      MEMB  
ATOM    984  H2X POPCM  25      17.506  11.365 -13.607  0.00  0.00      MEMB  
ATOM    985  H2Y POPCM  25      18.511  12.695 -13.032  0.00  0.00      MEMB  
ATOM    986  C23 POPCM  25      20.660   8.753 -15.337  0.00  0.00      MEMB  
ATOM    987  H3R POPCM  25      21.546   8.466 -15.943  0.00  0.00      MEMB  
ATOM    988  H3S POPCM  25      20.898   9.677 -14.769  0.00  0.00      MEMB  
ATOM    989  C24 POPCM  25      19.432   8.993 -16.309  0.00  0.00      MEMB  
ATOM    990  H4R POPCM  25      18.500   9.074 -15.710  0.00  0.00      MEMB  
ATOM    991  H4S POPCM  25      19.337   8.060 -16.905  0.00  0.00      MEMB  
ATOM    992  C25 POPCM  25      19.588  10.174 -17.311  0.00  0.00      MEMB  
ATOM    993  H5R POPCM  25      19.824  11.079 -16.710  0.00  0.00      MEMB  
ATOM    994  H5S POPCM  25      18.671  10.209 -17.936  0.00  0.00      MEMB  
ATOM    995  C26 POPCM  25      20.780   9.927 -18.244  0.00  0.00      MEMB  
ATOM    996  H6R POPCM  25      20.701   8.957 -18.780  0.00  0.00      MEMB  
ATOM    997  H6S POPCM  25      21.755   9.955 -17.711  0.00  0.00      MEMB  
ATOM    998  C27 POPCM  25      20.988  11.031 -19.316  0.00  0.00      MEMB  
ATOM    999  H7R POPCM  25      22.029  11.105 -19.696  0.00  0.00      MEMB  
ATOM   1000  H7S POPCM  25      20.951  12.010 -18.791  0.00  0.00      MEMB  
ATOM   1001  C28 POPCM  25      19.903  11.022 -20.468  0.00  0.00      MEMB  
ATOM   1002  H8R POPCM  25      20.321  11.683 -21.257  0.00  0.00      MEMB  
ATOM   1003  H8S POPCM  25      19.133  11.670 -19.997  0.00  0.00      MEMB  
ATOM   1004  C29 POPCM  25      19.276   9.787 -21.012  0.00  0.00      MEMB  
ATOM   1005  H91 POPCM  25      18.446   9.405 -20.400  0.00  0.00      MEMB  
ATOM   1006 C210 POPCM  25      19.530   9.062 -22.118  0.00  0.00      MEMB  
ATOM   1007 H101 POPCM  25      18.920   8.156 -22.253  0.00  0.00      MEMB  
ATOM   1008 C211 POPCM  25      20.450   9.356 -23.310  0.00  0.00      MEMB  
ATOM   1009 H11R POPCM  25      21.210  10.127 -23.062  0.00  0.00      MEMB  
ATOM   1010 H11S POPCM  25      19.952   9.692 -24.244  0.00  0.00      MEMB  
ATOM   1011 C212 POPCM  25      21.391   8.176 -23.616  0.00  0.00      MEMB  
ATOM   1012 H12R POPCM  25      22.076   8.509 -24.425  0.00  0.00      MEMB  
ATOM   1013 H12S POPCM  25      20.744   7.340 -23.956  0.00  0.00      MEMB  
ATOM   1014 C213 POPCM  25      22.285   7.820 -22.334  0.00  0.00      MEMB  
ATOM   1015 H13R POPCM  25      21.649   7.979 -21.437  0.00  0.00      MEMB  
ATOM   1016 H13S POPCM  25      23.053   8.620 -22.273  0.00  0.00      MEMB  
ATOM   1017 C214 POPCM  25      22.844   6.397 -22.376  0.00  0.00      MEMB  
ATOM   1018 H14R POPCM  25      22.037   5.633 -22.379  0.00  0.00      MEMB  
ATOM   1019 H14S POPCM  25      23.416   6.123 -21.464  0.00  0.00      MEMB  
ATOM   1020 C215 POPCM  25      23.544   6.017 -23.649  0.00  0.00      MEMB  
ATOM   1021 H15R POPCM  25      22.941   6.451 -24.475  0.00  0.00      MEMB  
ATOM   1022 H15S POPCM  25      23.551   4.907 -23.706  0.00  0.00      MEMB  
ATOM   1023 C216 POPCM  25      25.041   6.395 -23.682  0.00  0.00      MEMB  
ATOM   1024 H16R POPCM  25      25.637   5.597 -24.174  0.00  0.00      MEMB  
ATOM   1025 H16S POPCM  25      25.330   6.546 -22.620  0.00  0.00      MEMB  
ATOM   1026 C217 POPCM  25      25.356   7.664 -24.395  0.00  0.00      MEMB  
ATOM   1027 H17R POPCM  25      25.163   8.572 -23.784  0.00  0.00      MEMB  
ATOM   1028 H17S POPCM  25      24.772   7.902 -25.310  0.00  0.00      MEMB  
ATOM   1029 C218 POPCM  25      26.850   7.721 -24.829  0.00  0.00      MEMB  
ATOM   1030 H18R POPCM  25      27.112   6.984 -25.617  0.00  0.00      MEMB  
ATOM   1031 H18S POPCM  25      27.524   7.674 -23.947  0.00  0.00      MEMB  
ATOM   1032 H18T POPCM  25      27.094   8.662 -25.367  0.00  0.00      MEMB  
ATOM   1033  C33 POPCM  25      16.479  12.634 -12.273  0.00  0.00      MEMB  
ATOM   1034  H3X POPCM  25      16.529  13.280 -11.370  0.00  0.00      MEMB  
ATOM   1035  H3Y POPCM  25      15.698  11.972 -11.842  0.00  0.00      MEMB  
ATOM   1036  C34 POPCM  25      15.967  13.605 -13.364  0.00  0.00      MEMB  
ATOM   1037  H4X POPCM  25      15.681  13.156 -14.339  0.00  0.00      MEMB  
ATOM   1038  H4Y POPCM  25      16.784  14.318 -13.607  0.00  0.00      MEMB  
ATOM   1039  C35 POPCM  25      14.738  14.401 -12.894  0.00  0.00      MEMB  
ATOM   1040  H5X POPCM  25      14.925  14.966 -11.956  0.00  0.00      MEMB  
ATOM   1041  H5Y POPCM  25      13.883  13.697 -12.804  0.00  0.00      MEMB  
ATOM   1042  C36 POPCM  25      14.277  15.508 -13.901  0.00  0.00      MEMB  
ATOM   1043  H6X POPCM  25      15.160  16.031 -14.328  0.00  0.00      MEMB  
ATOM   1044  H6Y POPCM  25      13.592  16.243 -13.427  0.00  0.00      MEMB  
ATOM   1045  C37 POPCM  25      13.526  14.864 -15.147  0.00  0.00      MEMB  
ATOM   1046  H7X POPCM  25      12.738  14.182 -14.760  0.00  0.00      MEMB  
ATOM   1047  H7Y POPCM  25      14.221  14.230 -15.738  0.00  0.00      MEMB  
ATOM   1048  C38 POPCM  25      12.864  15.843 -16.099  0.00  0.00      MEMB  
ATOM   1049  H8X POPCM  25      13.649  16.542 -16.458  0.00  0.00      MEMB  
ATOM   1050  H8Y POPCM  25      12.029  16.298 -15.524  0.00  0.00      MEMB  
ATOM   1051  C39 POPCM  25      12.567  15.134 -17.380  0.00  0.00      MEMB  
ATOM   1052  H9X POPCM  25      13.261  14.267 -17.414  0.00  0.00      MEMB  
ATOM   1053  H9Y POPCM  25      12.902  15.772 -18.226  0.00  0.00      MEMB  
ATOM   1054 C310 POPCM  25      11.041  14.712 -17.485  0.00  0.00      MEMB  
ATOM   1055 H10X POPCM  25      10.531  15.028 -16.549  0.00  0.00      MEMB  
ATOM   1056 H10Y POPCM  25      11.019  13.606 -17.588  0.00  0.00      MEMB  
ATOM   1057 C311 POPCM  25      10.286  15.322 -18.663  0.00  0.00      MEMB  
ATOM   1058 H11X POPCM  25      10.830  15.301 -19.632  0.00  0.00      MEMB  
ATOM   1059 H11Y POPCM  25      10.024  16.380 -18.449  0.00  0.00      MEMB  
ATOM   1060 C312 POPCM  25       8.924  14.549 -18.750  0.00  0.00      MEMB  
ATOM   1061 H12X POPCM  25       8.550  14.430 -17.711  0.00  0.00      MEMB  
ATOM   1062 H12Y POPCM  25       9.048  13.513 -19.132  0.00  0.00      MEMB  
ATOM   1063 C313 POPCM  25       7.883  15.173 -19.707  0.00  0.00      MEMB  
ATOM   1064 H13X POPCM  25       8.342  15.011 -20.706  0.00  0.00      MEMB  
ATOM   1065 H13Y POPCM  25       7.894  16.275 -19.569  0.00  0.00      MEMB  
ATOM   1066 C314 POPCM  25       6.459  14.647 -19.532  0.00  0.00      MEMB  
ATOM   1067 H14X POPCM  25       5.899  15.326 -18.854  0.00  0.00      MEMB  
ATOM   1068 H14Y POPCM  25       6.466  13.643 -19.056  0.00  0.00      MEMB  
ATOM   1069 C315 POPCM  25       5.705  14.747 -20.861  0.00  0.00      MEMB  
ATOM   1070 H15X POPCM  25       5.701  15.814 -21.171  0.00  0.00      MEMB  
ATOM   1071 H15Y POPCM  25       4.644  14.494 -20.652  0.00  0.00      MEMB  
ATOM   1072 C316 POPCM  25       6.123  14.044 -22.174  0.00  0.00      MEMB  
ATOM   1073 H16X POPCM  25       5.353  14.112 -22.973  0.00  0.00      MEMB  
ATOM   1074 H16Y POPCM  25       6.109  12.952 -21.968  0.00  0.00      MEMB  
ATOM   1075 H16Z POPCM  25       7.103  14.285 -22.637  0.00  0.00      MEMB  
ATOM   1076  C3  CHL1M  27     -55.380  70.131  -5.059  0.00  0.00      MEMB  
ATOM   1077  H3  CHL1M  27     -56.324  70.717  -5.036  0.00  0.00      MEMB  
ATOM   1078  O3  CHL1M  27     -54.690  70.009  -3.843  0.00  0.00      MEMB  
ATOM   1079  H3' CHL1M  27     -55.251  69.540  -3.220  0.00  0.00      MEMB  
ATOM   1080  C4  CHL1M  27     -55.608  68.779  -5.755  0.00  0.00      MEMB  
ATOM   1081  H4A CHL1M  27     -54.622  68.269  -5.745  0.00  0.00      MEMB  
ATOM   1082  H4B CHL1M  27     -56.320  68.251  -5.084  0.00  0.00      MEMB  
ATOM   1083  C5  CHL1M  27     -56.298  68.863  -7.146  0.00  0.00      MEMB  
ATOM   1084  C6  CHL1M  27     -57.545  68.402  -7.465  0.00  0.00      MEMB  
ATOM   1085  H6  CHL1M  27     -58.135  67.862  -6.710  0.00  0.00      MEMB  
ATOM   1086  C7  CHL1M  27     -58.044  68.414  -8.881  0.00  0.00      MEMB  
ATOM   1087  H7A CHL1M  27     -58.377  67.391  -9.159  0.00  0.00      MEMB  
ATOM   1088  H7B CHL1M  27     -58.907  69.112  -8.951  0.00  0.00      MEMB  
ATOM   1089  C8  CHL1M  27     -56.861  68.693  -9.953  0.00  0.00      MEMB  
ATOM   1090  H8  CHL1M  27     -56.425  67.688 -10.136  0.00  0.00      MEMB  
ATOM   1091  C14 CHL1M  27     -57.490  69.102 -11.249  0.00  0.00      MEMB  
ATOM   1092  H14 CHL1M  27     -58.076  70.027 -11.059  0.00  0.00      MEMB  
ATOM   1093  C15 CHL1M  27     -58.595  68.204 -11.877  0.00  0.00      MEMB  
ATOM   1094 H15A CHL1M  27     -58.109  67.206 -11.927  0.00  0.00      MEMB  
ATOM   1095 H15B CHL1M  27     -59.568  68.267 -11.345  0.00  0.00      MEMB  
ATOM   1096  C16 CHL1M  27     -58.639  68.709 -13.298  0.00  0.00      MEMB  
ATOM   1097 H16A CHL1M  27     -58.790  67.836 -13.969  0.00  0.00      MEMB  
ATOM   1098 H16B CHL1M  27     -59.485  69.392 -13.528  0.00  0.00      MEMB  
ATOM   1099  C17 CHL1M  27     -57.392  69.558 -13.618  0.00  0.00      MEMB  
ATOM   1100  H17 CHL1M  27     -57.615  70.645 -13.664  0.00  0.00      MEMB  
ATOM   1101  C13 CHL1M  27     -56.496  69.332 -12.402  0.00  0.00      MEMB  
ATOM   1102  C18 CHL1M  27     -55.610  68.086 -12.665  0.00  0.00      MEMB  
ATOM   1103 H18A CHL1M  27     -54.637  68.387 -13.108  0.00  0.00      MEMB  
ATOM   1104 H18B CHL1M  27     -55.283  67.556 -11.745  0.00  0.00      MEMB  
ATOM   1105 H18C CHL1M  27     -56.022  67.313 -13.348  0.00  0.00      MEMB  
ATOM   1106  C12 CHL1M  27     -55.578  70.516 -11.981  0.00  0.00      MEMB  
ATOM   1107 H12A CHL1M  27     -54.653  70.580 -12.593  0.00  0.00      MEMB  
ATOM   1108 H12B CHL1M  27     -56.203  71.433 -12.041  0.00  0.00      MEMB  
ATOM   1109  C11 CHL1M  27     -55.020  70.342 -10.538  0.00  0.00      MEMB  
ATOM   1110 H11A CHL1M  27     -54.260  69.555 -10.732  0.00  0.00      MEMB  
ATOM   1111 H11B CHL1M  27     -54.470  71.282 -10.319  0.00  0.00      MEMB  
ATOM   1112  C9  CHL1M  27     -55.994  69.889  -9.480  0.00  0.00      MEMB  
ATOM   1113  H9  CHL1M  27     -56.678  70.761  -9.403  0.00  0.00      MEMB  
ATOM   1114  C10 CHL1M  27     -55.392  69.623  -8.087  0.00  0.00      MEMB  
ATOM   1115  C19 CHL1M  27     -54.037  68.913  -8.374  0.00  0.00      MEMB  
ATOM   1116 H19A CHL1M  27     -54.202  68.016  -9.009  0.00  0.00      MEMB  
ATOM   1117 H19B CHL1M  27     -53.357  69.528  -9.001  0.00  0.00      MEMB  
ATOM   1118 H19C CHL1M  27     -53.474  68.674  -7.447  0.00  0.00      MEMB  
ATOM   1119  C1  CHL1M  27     -55.151  71.021  -7.339  0.00  0.00      MEMB  
ATOM   1120  H1A CHL1M  27     -54.418  71.478  -8.038  0.00  0.00      MEMB  
ATOM   1121  H1B CHL1M  27     -56.095  71.606  -7.320  0.00  0.00      MEMB  
ATOM   1122  C2  CHL1M  27     -54.445  70.902  -5.985  0.00  0.00      MEMB  
ATOM   1123  H2A CHL1M  27     -54.336  71.912  -5.536  0.00  0.00      MEMB  
ATOM   1124  H2B CHL1M  27     -53.446  70.430  -6.098  0.00  0.00      MEMB  
ATOM   1125  C20 CHL1M  27     -56.903  69.190 -15.078  0.00  0.00      MEMB  
ATOM   1126  H20 CHL1M  27     -56.569  68.131 -15.048  0.00  0.00      MEMB  
ATOM   1127  C21 CHL1M  27     -55.667  70.080 -15.412  0.00  0.00      MEMB  
ATOM   1128 H21A CHL1M  27     -55.980  71.137 -15.268  0.00  0.00      MEMB  
ATOM   1129 H21B CHL1M  27     -55.365  69.878 -16.462  0.00  0.00      MEMB  
ATOM   1130 H21C CHL1M  27     -54.855  69.751 -14.729  0.00  0.00      MEMB  
ATOM   1131  C22 CHL1M  27     -57.967  69.355 -16.253  0.00  0.00      MEMB  
ATOM   1132 H22A CHL1M  27     -57.331  69.356 -17.163  0.00  0.00      MEMB  
ATOM   1133 H22B CHL1M  27     -58.621  68.465 -16.136  0.00  0.00      MEMB  
ATOM   1134  C23 CHL1M  27     -58.708  70.686 -16.202  0.00  0.00      MEMB  
ATOM   1135 H23A CHL1M  27     -59.296  70.667 -15.260  0.00  0.00      MEMB  
ATOM   1136 H23B CHL1M  27     -57.994  71.534 -16.278  0.00  0.00      MEMB  
ATOM   1137  C24 CHL1M  27     -59.638  70.705 -17.343  0.00  0.00      MEMB  
ATOM   1138 H24A CHL1M  27     -59.246  70.254 -18.279  0.00  0.00      MEMB  
ATOM   1139 H24B CHL1M  27     -60.507  70.043 -17.138  0.00  0.00      MEMB  
ATOM   1140  C25 CHL1M  27     -60.291  72.039 -17.714  0.00  0.00      MEMB  
ATOM   1141  H25 CHL1M  27     -61.004  71.734 -18.510  0.00  0.00      MEMB  
ATOM   1142  C26 CHL1M  27     -61.047  72.620 -16.543  0.00  0.00      MEMB  
ATOM   1143 H26A CHL1M  27     -60.279  73.162 -15.949  0.00  0.00      MEMB  
ATOM   1144 H26B CHL1M  27     -61.778  73.398 -16.849  0.00  0.00      MEMB  
ATOM   1145 H26C CHL1M  27     -61.516  71.816 -15.935  0.00  0.00      MEMB  
ATOM   1146  C27 CHL1M  27     -59.201  73.008 -18.226  0.00  0.00      MEMB  
ATOM   1147 H27A CHL1M  27     -58.281  72.455 -18.514  0.00  0.00      MEMB  
ATOM   1148 H27B CHL1M  27     -59.620  73.532 -19.112  0.00  0.00      MEMB  
ATOM   1149 H27C CHL1M  27     -58.908  73.652 -17.369  0.00  0.00      MEMB  
ATOM   1150  C3  CHL1M  28       6.460  40.756  -7.300  0.00  0.00      MEMB  
ATOM   1151  H3  CHL1M  28       5.486  41.256  -7.114  0.00  0.00      MEMB  
ATOM   1152  O3  CHL1M  28       7.132  40.460  -6.008  0.00  0.00      MEMB  
ATOM   1153  H3' CHL1M  28       7.137  41.277  -5.505  0.00  0.00      MEMB  
ATOM   1154  C4  CHL1M  28       6.209  39.440  -8.056  0.00  0.00      MEMB  
ATOM   1155  H4A CHL1M  28       7.156  38.869  -7.953  0.00  0.00      MEMB  
ATOM   1156  H4B CHL1M  28       5.442  38.947  -7.420  0.00  0.00      MEMB  
ATOM   1157  C5  CHL1M  28       5.750  39.639  -9.456  0.00  0.00      MEMB  
ATOM   1158  C6  CHL1M  28       4.588  39.080  -9.882  0.00  0.00      MEMB  
ATOM   1159  H6  CHL1M  28       3.967  38.370  -9.316  0.00  0.00      MEMB  
ATOM   1160  C7  CHL1M  28       4.151  39.263 -11.332  0.00  0.00      MEMB  
ATOM   1161  H7A CHL1M  28       3.766  38.276 -11.667  0.00  0.00      MEMB  
ATOM   1162  H7B CHL1M  28       3.263  39.930 -11.335  0.00  0.00      MEMB  
ATOM   1163  C8  CHL1M  28       5.261  39.763 -12.319  0.00  0.00      MEMB  
ATOM   1164  H8  CHL1M  28       6.036  38.968 -12.322  0.00  0.00      MEMB  
ATOM   1165  C14 CHL1M  28       4.583  40.120 -13.573  0.00  0.00      MEMB  
ATOM   1166  H14 CHL1M  28       3.956  41.001 -13.317  0.00  0.00      MEMB  
ATOM   1167  C15 CHL1M  28       3.686  39.029 -14.219  0.00  0.00      MEMB  
ATOM   1168 H15A CHL1M  28       4.091  37.997 -14.148  0.00  0.00      MEMB  
ATOM   1169 H15B CHL1M  28       2.715  39.049 -13.679  0.00  0.00      MEMB  
ATOM   1170  C16 CHL1M  28       3.557  39.528 -15.699  0.00  0.00      MEMB  
ATOM   1171 H16A CHL1M  28       3.854  38.672 -16.341  0.00  0.00      MEMB  
ATOM   1172 H16B CHL1M  28       2.523  39.838 -15.962  0.00  0.00      MEMB  
ATOM   1173  C17 CHL1M  28       4.575  40.730 -15.818  0.00  0.00      MEMB  
ATOM   1174  H17 CHL1M  28       3.982  41.663 -15.710  0.00  0.00      MEMB  
ATOM   1175  C13 CHL1M  28       5.571  40.645 -14.633  0.00  0.00      MEMB  
ATOM   1176  C18 CHL1M  28       6.528  39.489 -14.964  0.00  0.00      MEMB  
ATOM   1177 H18A CHL1M  28       7.062  39.738 -15.905  0.00  0.00      MEMB  
ATOM   1178 H18B CHL1M  28       7.261  39.507 -14.130  0.00  0.00      MEMB  
ATOM   1179 H18C CHL1M  28       6.017  38.512 -15.102  0.00  0.00      MEMB  
ATOM   1180  C12 CHL1M  28       6.253  41.895 -14.039  0.00  0.00      MEMB  
ATOM   1181 H12A CHL1M  28       7.134  42.264 -14.607  0.00  0.00      MEMB  
ATOM   1182 H12B CHL1M  28       5.518  42.726 -14.097  0.00  0.00      MEMB  
ATOM   1183  C11 CHL1M  28       6.936  41.646 -12.656  0.00  0.00      MEMB  
ATOM   1184 H11A CHL1M  28       7.788  40.951 -12.817  0.00  0.00      MEMB  
ATOM   1185 H11B CHL1M  28       7.291  42.565 -12.141  0.00  0.00      MEMB  
ATOM   1186  C9  CHL1M  28       5.978  40.945 -11.657  0.00  0.00      MEMB  
ATOM   1187  H9  CHL1M  28       5.167  41.670 -11.431  0.00  0.00      MEMB  
ATOM   1188  C10 CHL1M  28       6.631  40.615 -10.275  0.00  0.00      MEMB  
ATOM   1189  C19 CHL1M  28       8.008  39.957 -10.511  0.00  0.00      MEMB  
ATOM   1190 H19A CHL1M  28       8.830  40.604 -10.885  0.00  0.00      MEMB  
ATOM   1191 H19B CHL1M  28       8.428  39.424  -9.630  0.00  0.00      MEMB  
ATOM   1192 H19C CHL1M  28       7.889  39.207 -11.322  0.00  0.00      MEMB  
ATOM   1193  C1  CHL1M  28       6.916  41.869  -9.425  0.00  0.00      MEMB  
ATOM   1194  H1A CHL1M  28       7.564  42.558 -10.008  0.00  0.00      MEMB  
ATOM   1195  H1B CHL1M  28       5.972  42.419  -9.221  0.00  0.00      MEMB  
ATOM   1196  C2  CHL1M  28       7.431  41.631  -8.025  0.00  0.00      MEMB  
ATOM   1197  H2A CHL1M  28       7.515  42.637  -7.562  0.00  0.00      MEMB  
ATOM   1198  H2B CHL1M  28       8.471  41.242  -7.996  0.00  0.00      MEMB  
ATOM   1199  C20 CHL1M  28       5.149  40.935 -17.226  0.00  0.00      MEMB  
ATOM   1200  H20 CHL1M  28       5.730  40.017 -17.455  0.00  0.00      MEMB  
ATOM   1201  C21 CHL1M  28       6.192  42.029 -17.332  0.00  0.00      MEMB  
ATOM   1202 H21A CHL1M  28       5.755  43.008 -17.041  0.00  0.00      MEMB  
ATOM   1203 H21B CHL1M  28       6.630  42.063 -18.353  0.00  0.00      MEMB  
ATOM   1204 H21C CHL1M  28       7.082  41.815 -16.703  0.00  0.00      MEMB  
ATOM   1205  C22 CHL1M  28       4.105  40.855 -18.417  0.00  0.00      MEMB  
ATOM   1206 H22A CHL1M  28       4.710  40.631 -19.322  0.00  0.00      MEMB  
ATOM   1207 H22B CHL1M  28       3.374  40.020 -18.369  0.00  0.00      MEMB  
ATOM   1208  C23 CHL1M  28       3.254  42.145 -18.631  0.00  0.00      MEMB  
ATOM   1209 H23A CHL1M  28       2.607  42.346 -17.751  0.00  0.00      MEMB  
ATOM   1210 H23B CHL1M  28       3.952  43.004 -18.737  0.00  0.00      MEMB  
ATOM   1211  C24 CHL1M  28       2.361  42.179 -19.863  0.00  0.00      MEMB  
ATOM   1212 H24A CHL1M  28       2.115  43.259 -19.942  0.00  0.00      MEMB  
ATOM   1213 H24B CHL1M  28       3.028  41.912 -20.710  0.00  0.00      MEMB  
ATOM   1214  C25 CHL1M  28       0.994  41.392 -19.816  0.00  0.00      MEMB  
ATOM   1215  H25 CHL1M  28       1.131  40.296 -19.699  0.00  0.00      MEMB  
ATOM   1216  C26 CHL1M  28       0.355  41.882 -18.556  0.00  0.00      MEMB  
ATOM   1217 H26A CHL1M  28      -0.514  41.241 -18.295  0.00  0.00      MEMB  
ATOM   1218 H26B CHL1M  28       0.894  41.660 -17.611  0.00  0.00      MEMB  
ATOM   1219 H26C CHL1M  28       0.038  42.943 -18.646  0.00  0.00      MEMB  
ATOM   1220  C27 CHL1M  28       0.249  41.573 -21.121  0.00  0.00      MEMB  
ATOM   1221 H27A CHL1M  28       0.788  41.055 -21.942  0.00  0.00      MEMB  
ATOM   1222 H27B CHL1M  28      -0.729  41.048 -21.140  0.00  0.00      MEMB  
ATOM   1223 H27C CHL1M  28       0.118  42.631 -21.436  0.00  0.00      MEMB  
ATOM   1224  N   DPPCM  29      30.962  18.508  -0.659  0.00  0.00      MEMB  
ATOM   1225  C13 DPPCM  29      32.104  18.966   0.145  0.00  0.00      MEMB  
ATOM   1226 H13A DPPCM  29      32.352  18.306   0.963  0.00  0.00      MEMB  
ATOM   1227 H13B DPPCM  29      32.000  19.975   0.517  0.00  0.00      MEMB  
ATOM   1228 H13C DPPCM  29      33.039  19.092  -0.381  0.00  0.00      MEMB  
ATOM   1229  C14 DPPCM  29      31.244  17.121  -1.125  0.00  0.00      MEMB  
ATOM   1230 H14A DPPCM  29      32.052  17.028  -1.835  0.00  0.00      MEMB  
ATOM   1231 H14B DPPCM  29      30.363  16.589  -1.453  0.00  0.00      MEMB  
ATOM   1232 H14C DPPCM  29      31.614  16.585  -0.263  0.00  0.00      MEMB  
ATOM   1233  C15 DPPCM  29      29.768  18.594   0.208  0.00  0.00      MEMB  
ATOM   1234 H15A DPPCM  29      29.687  19.535   0.730  0.00  0.00      MEMB  
ATOM   1235 H15B DPPCM  29      29.751  17.751   0.882  0.00  0.00      MEMB  
ATOM   1236 H15C DPPCM  29      28.891  18.612  -0.422  0.00  0.00      MEMB  
ATOM   1237  C12 DPPCM  29      30.865  19.510  -1.835  0.00  0.00      MEMB  
ATOM   1238 H12A DPPCM  29      29.976  19.213  -2.372  0.00  0.00      MEMB  
ATOM   1239 H12B DPPCM  29      31.752  19.404  -2.442  0.00  0.00      MEMB  
ATOM   1240  C11 DPPCM  29      30.601  21.038  -1.536  0.00  0.00      MEMB  
ATOM   1241 H11A DPPCM  29      30.480  21.561  -2.509  0.00  0.00      MEMB  
ATOM   1242 H11B DPPCM  29      31.351  21.474  -0.843  0.00  0.00      MEMB  
ATOM   1243  P   DPPCM  29      27.961  21.278  -1.369  0.00  0.00      MEMB  
ATOM   1244  O13 DPPCM  29      27.071  21.514  -0.187  0.00  0.00      MEMB  
ATOM   1245  O14 DPPCM  29      27.679  20.106  -2.298  0.00  0.00      MEMB  
ATOM   1246  O11 DPPCM  29      28.027  22.610  -2.160  0.00  0.00      MEMB  
ATOM   1247  O12 DPPCM  29      29.366  21.154  -0.816  0.00  0.00      MEMB  
ATOM   1248  C1  DPPCM  29      27.500  22.682  -3.496  0.00  0.00      MEMB  
ATOM   1249  HA  DPPCM  29      26.882  23.602  -3.570  0.00  0.00      MEMB  
ATOM   1250  HB  DPPCM  29      26.716  21.925  -3.708  0.00  0.00      MEMB  
ATOM   1251  C2  DPPCM  29      28.621  22.706  -4.590  0.00  0.00      MEMB  
ATOM   1252  HS  DPPCM  29      29.318  21.901  -4.276  0.00  0.00      MEMB  
ATOM   1253  O21 DPPCM  29      29.414  23.910  -4.401  0.00  0.00      MEMB  
ATOM   1254  C21 DPPCM  29      30.509  23.908  -5.142  0.00  0.00      MEMB  
ATOM   1255  O22 DPPCM  29      31.165  22.935  -5.459  0.00  0.00      MEMB  
ATOM   1256  C22 DPPCM  29      30.863  25.364  -5.464  0.00  0.00      MEMB  
ATOM   1257  H2R DPPCM  29      31.637  25.585  -4.698  0.00  0.00      MEMB  
ATOM   1258  H2S DPPCM  29      29.967  26.015  -5.369  0.00  0.00      MEMB  
ATOM   1259  C3  DPPCM  29      28.196  22.486  -6.086  0.00  0.00      MEMB  
ATOM   1260  HX  DPPCM  29      27.519  21.605  -6.095  0.00  0.00      MEMB  
ATOM   1261  HY  DPPCM  29      29.046  22.235  -6.757  0.00  0.00      MEMB  
ATOM   1262  O31 DPPCM  29      27.570  23.738  -6.554  0.00  0.00      MEMB  
ATOM   1263  C31 DPPCM  29      26.207  23.651  -6.872  0.00  0.00      MEMB  
ATOM   1264  O32 DPPCM  29      25.543  22.602  -6.760  0.00  0.00      MEMB  
ATOM   1265  C32 DPPCM  29      25.659  25.083  -7.078  0.00  0.00      MEMB  
ATOM   1266  H2X DPPCM  29      26.328  25.947  -6.874  0.00  0.00      MEMB  
ATOM   1267  H2Y DPPCM  29      24.814  25.061  -6.358  0.00  0.00      MEMB  
ATOM   1268  C23 DPPCM  29      31.511  25.600  -6.896  0.00  0.00      MEMB  
ATOM   1269  H3R DPPCM  29      32.362  24.912  -7.085  0.00  0.00      MEMB  
ATOM   1270  H3S DPPCM  29      31.919  26.631  -6.958  0.00  0.00      MEMB  
ATOM   1271  C24 DPPCM  29      30.422  25.427  -7.985  0.00  0.00      MEMB  
ATOM   1272  H4R DPPCM  29      29.963  24.416  -7.959  0.00  0.00      MEMB  
ATOM   1273  H4S DPPCM  29      31.008  25.516  -8.926  0.00  0.00      MEMB  
ATOM   1274  C25 DPPCM  29      29.370  26.583  -7.939  0.00  0.00      MEMB  
ATOM   1275  H5R DPPCM  29      30.038  27.469  -7.877  0.00  0.00      MEMB  
ATOM   1276  H5S DPPCM  29      28.763  26.636  -7.010  0.00  0.00      MEMB  
ATOM   1277  C26 DPPCM  29      28.504  26.665  -9.249  0.00  0.00      MEMB  
ATOM   1278  H6R DPPCM  29      27.750  25.849  -9.238  0.00  0.00      MEMB  
ATOM   1279  H6S DPPCM  29      29.182  26.636 -10.128  0.00  0.00      MEMB  
ATOM   1280  C27 DPPCM  29      27.733  27.927  -9.297  0.00  0.00      MEMB  
ATOM   1281  H7R DPPCM  29      28.406  28.786  -9.089  0.00  0.00      MEMB  
ATOM   1282  H7S DPPCM  29      26.984  28.046  -8.485  0.00  0.00      MEMB  
ATOM   1283  C28 DPPCM  29      27.006  28.220 -10.623  0.00  0.00      MEMB  
ATOM   1284  H8R DPPCM  29      26.301  27.394 -10.857  0.00  0.00      MEMB  
ATOM   1285  H8S DPPCM  29      27.694  28.202 -11.495  0.00  0.00      MEMB  
ATOM   1286  C29 DPPCM  29      26.151  29.489 -10.474  0.00  0.00      MEMB  
ATOM   1287  H9R DPPCM  29      26.839  30.344 -10.298  0.00  0.00      MEMB  
ATOM   1288  H9S DPPCM  29      25.532  29.447  -9.553  0.00  0.00      MEMB  
ATOM   1289 C210 DPPCM  29      25.348  29.881 -11.714  0.00  0.00      MEMB  
ATOM   1290 H10R DPPCM  29      25.094  30.961 -11.653  0.00  0.00      MEMB  
ATOM   1291 H10S DPPCM  29      24.419  29.276 -11.631  0.00  0.00      MEMB  
ATOM   1292 C211 DPPCM  29      25.923  29.554 -13.106  0.00  0.00      MEMB  
ATOM   1293 H11R DPPCM  29      25.628  28.511 -13.350  0.00  0.00      MEMB  
ATOM   1294 H11S DPPCM  29      27.026  29.612 -13.229  0.00  0.00      MEMB  
ATOM   1295 C212 DPPCM  29      25.185  30.238 -14.284  0.00  0.00      MEMB  
ATOM   1296 H12R DPPCM  29      25.350  31.336 -14.253  0.00  0.00      MEMB  
ATOM   1297 H12S DPPCM  29      24.098  30.059 -14.141  0.00  0.00      MEMB  
ATOM   1298 C213 DPPCM  29      25.460  29.834 -15.722  0.00  0.00      MEMB  
ATOM   1299 H13R DPPCM  29      26.485  30.225 -15.894  0.00  0.00      MEMB  
ATOM   1300 H13S DPPCM  29      24.731  30.409 -16.333  0.00  0.00      MEMB  
ATOM   1301 C214 DPPCM  29      25.489  28.352 -16.166  0.00  0.00      MEMB  
ATOM   1302 H14R DPPCM  29      24.461  27.967 -15.997  0.00  0.00      MEMB  
ATOM   1303 H14S DPPCM  29      26.222  27.745 -15.592  0.00  0.00      MEMB  
ATOM   1304 C215 DPPCM  29      25.729  28.221 -17.714  0.00  0.00      MEMB  
ATOM   1305 H15R DPPCM  29      26.629  28.830 -17.947  0.00  0.00      MEMB  
ATOM   1306 H15S DPPCM  29      24.838  28.691 -18.183  0.00  0.00      MEMB  
ATOM   1307 C216 DPPCM  29      25.926  26.771 -18.103  0.00  0.00      MEMB  
ATOM   1308 H16R DPPCM  29      25.703  26.535 -19.165  0.00  0.00      MEMB  
ATOM   1309 H16S DPPCM  29      25.356  26.190 -17.347  0.00  0.00      MEMB  
ATOM   1310 H16T DPPCM  29      26.941  26.348 -17.942  0.00  0.00      MEMB  
ATOM   1311  C33 DPPCM  29      25.128  25.317  -8.497  0.00  0.00      MEMB  
ATOM   1312  H3X DPPCM  29      25.933  25.111  -9.234  0.00  0.00      MEMB  
ATOM   1313  H3Y DPPCM  29      24.900  26.402  -8.569  0.00  0.00      MEMB  
ATOM   1314  C34 DPPCM  29      23.924  24.468  -8.912  0.00  0.00      MEMB  
ATOM   1315  H4X DPPCM  29      23.032  24.740  -8.307  0.00  0.00      MEMB  
ATOM   1316  H4Y DPPCM  29      24.082  23.405  -8.631  0.00  0.00      MEMB  
ATOM   1317  C35 DPPCM  29      23.711  24.527 -10.443  0.00  0.00      MEMB  
ATOM   1318  H5X DPPCM  29      23.045  23.640 -10.514  0.00  0.00      MEMB  
ATOM   1319  H5Y DPPCM  29      24.646  24.314 -11.004  0.00  0.00      MEMB  
ATOM   1320  C36 DPPCM  29      23.077  25.860 -11.002  0.00  0.00      MEMB  
ATOM   1321  H6X DPPCM  29      23.540  26.754 -10.532  0.00  0.00      MEMB  
ATOM   1322  H6Y DPPCM  29      22.022  25.867 -10.654  0.00  0.00      MEMB  
ATOM   1323  C37 DPPCM  29      23.173  26.006 -12.526  0.00  0.00      MEMB  
ATOM   1324  H7X DPPCM  29      22.780  25.087 -13.012  0.00  0.00      MEMB  
ATOM   1325  H7Y DPPCM  29      24.234  26.060 -12.852  0.00  0.00      MEMB  
ATOM   1326  C38 DPPCM  29      22.364  27.183 -13.017  0.00  0.00      MEMB  
ATOM   1327  H8X DPPCM  29      22.952  28.081 -12.733  0.00  0.00      MEMB  
ATOM   1328  H8Y DPPCM  29      21.371  27.295 -12.531  0.00  0.00      MEMB  
ATOM   1329  C39 DPPCM  29      22.104  27.303 -14.543  0.00  0.00      MEMB  
ATOM   1330  H9X DPPCM  29      23.063  27.016 -15.026  0.00  0.00      MEMB  
ATOM   1331  H9Y DPPCM  29      21.957  28.381 -14.766  0.00  0.00      MEMB  
ATOM   1332 C310 DPPCM  29      21.052  26.354 -15.138  0.00  0.00      MEMB  
ATOM   1333 H10X DPPCM  29      20.060  26.670 -14.750  0.00  0.00      MEMB  
ATOM   1334 H10Y DPPCM  29      21.195  25.329 -14.732  0.00  0.00      MEMB  
ATOM   1335 C311 DPPCM  29      20.947  26.175 -16.649  0.00  0.00      MEMB  
ATOM   1336 H11X DPPCM  29      19.981  25.665 -16.850  0.00  0.00      MEMB  
ATOM   1337 H11Y DPPCM  29      21.809  25.529 -16.923  0.00  0.00      MEMB  
ATOM   1338 C312 DPPCM  29      21.077  27.469 -17.530  0.00  0.00      MEMB  
ATOM   1339 H12X DPPCM  29      21.969  28.045 -17.201  0.00  0.00      MEMB  
ATOM   1340 H12Y DPPCM  29      20.269  28.114 -17.122  0.00  0.00      MEMB  
ATOM   1341 C313 DPPCM  29      20.985  27.341 -19.074  0.00  0.00      MEMB  
ATOM   1342 H13X DPPCM  29      21.155  28.403 -19.349  0.00  0.00      MEMB  
ATOM   1343 H13Y DPPCM  29      19.924  27.096 -19.293  0.00  0.00      MEMB  
ATOM   1344 C314 DPPCM  29      21.919  26.302 -19.654  0.00  0.00      MEMB  
ATOM   1345 H14X DPPCM  29      21.495  25.306 -19.406  0.00  0.00      MEMB  
ATOM   1346 H14Y DPPCM  29      22.913  26.352 -19.161  0.00  0.00      MEMB  
ATOM   1347 C315 DPPCM  29      22.136  26.453 -21.197  0.00  0.00      MEMB  
ATOM   1348 H15X DPPCM  29      22.641  27.431 -21.351  0.00  0.00      MEMB  
ATOM   1349 H15Y DPPCM  29      21.149  26.430 -21.705  0.00  0.00      MEMB  
ATOM   1350 C316 DPPCM  29      22.941  25.200 -21.650  0.00  0.00      MEMB  
ATOM   1351 H16X DPPCM  29      22.381  24.289 -21.349  0.00  0.00      MEMB  
ATOM   1352 H16Y DPPCM  29      23.939  25.241 -21.164  0.00  0.00      MEMB  
ATOM   1353 H16Z DPPCM  29      23.093  25.181 -22.751  0.00  0.00      MEMB  
ATOM   1354  C3  CHL1M  30      13.671 -25.612  -6.017  0.00  0.00      MEMB  
ATOM   1355  H3  CHL1M  30      14.758 -25.417  -5.895  0.00  0.00      MEMB  
ATOM   1356  O3  CHL1M  30      13.037 -25.366  -4.760  0.00  0.00      MEMB  
ATOM   1357  H3' CHL1M  30      13.270 -26.082  -4.164  0.00  0.00      MEMB  
ATOM   1358  C4  CHL1M  30      13.103 -24.663  -7.115  0.00  0.00      MEMB  
ATOM   1359  H4A CHL1M  30      12.003 -24.818  -7.156  0.00  0.00      MEMB  
ATOM   1360  H4B CHL1M  30      13.361 -23.629  -6.800  0.00  0.00      MEMB  
ATOM   1361  C5  CHL1M  30      13.760 -24.960  -8.448  0.00  0.00      MEMB  
ATOM   1362  C6  CHL1M  30      14.334 -23.975  -9.149  0.00  0.00      MEMB  
ATOM   1363  H6  CHL1M  30      14.334 -22.949  -8.753  0.00  0.00      MEMB  
ATOM   1364  C7  CHL1M  30      14.864 -24.172 -10.554  0.00  0.00      MEMB  
ATOM   1365  H7A CHL1M  30      14.570 -23.362 -11.257  0.00  0.00      MEMB  
ATOM   1366  H7B CHL1M  30      15.970 -24.280 -10.552  0.00  0.00      MEMB  
ATOM   1367  C8  CHL1M  30      14.326 -25.547 -11.194  0.00  0.00      MEMB  
ATOM   1368  H8  CHL1M  30      13.263 -25.333 -11.436  0.00  0.00      MEMB  
ATOM   1369  C14 CHL1M  30      15.058 -25.757 -12.511  0.00  0.00      MEMB  
ATOM   1370  H14 CHL1M  30      16.146 -25.765 -12.289  0.00  0.00      MEMB  
ATOM   1371  C15 CHL1M  30      15.082 -24.732 -13.658  0.00  0.00      MEMB  
ATOM   1372 H15A CHL1M  30      14.013 -24.599 -13.927  0.00  0.00      MEMB  
ATOM   1373 H15B CHL1M  30      15.551 -23.772 -13.354  0.00  0.00      MEMB  
ATOM   1374  C16 CHL1M  30      15.713 -25.506 -14.785  0.00  0.00      MEMB  
ATOM   1375 H16A CHL1M  30      15.107 -25.417 -15.712  0.00  0.00      MEMB  
ATOM   1376 H16B CHL1M  30      16.686 -25.057 -15.079  0.00  0.00      MEMB  
ATOM   1377  C17 CHL1M  30      15.730 -27.034 -14.422  0.00  0.00      MEMB  
ATOM   1378  H17 CHL1M  30      16.764 -27.249 -14.076  0.00  0.00      MEMB  
ATOM   1379  C13 CHL1M  30      14.759 -27.086 -13.199  0.00  0.00      MEMB  
ATOM   1380  C18 CHL1M  30      13.326 -27.273 -13.745  0.00  0.00      MEMB  
ATOM   1381 H18A CHL1M  30      12.608 -27.009 -12.940  0.00  0.00      MEMB  
ATOM   1382 H18B CHL1M  30      13.067 -26.510 -14.511  0.00  0.00      MEMB  
ATOM   1383 H18C CHL1M  30      13.095 -28.301 -14.098  0.00  0.00      MEMB  
ATOM   1384  C12 CHL1M  30      15.053 -28.239 -12.236  0.00  0.00      MEMB  
ATOM   1385 H12A CHL1M  30      14.906 -29.242 -12.691  0.00  0.00      MEMB  
ATOM   1386 H12B CHL1M  30      16.124 -28.173 -11.944  0.00  0.00      MEMB  
ATOM   1387  C11 CHL1M  30      14.236 -28.124 -10.926  0.00  0.00      MEMB  
ATOM   1388 H11A CHL1M  30      13.160 -28.331 -11.106  0.00  0.00      MEMB  
ATOM   1389 H11B CHL1M  30      14.521 -28.946 -10.236  0.00  0.00      MEMB  
ATOM   1390  C9  CHL1M  30      14.420 -26.687 -10.188  0.00  0.00      MEMB  
ATOM   1391  H9  CHL1M  30      15.491 -26.795  -9.914  0.00  0.00      MEMB  
ATOM   1392  C10 CHL1M  30      13.603 -26.428  -8.901  0.00  0.00      MEMB  
ATOM   1393  C19 CHL1M  30      12.121 -26.840  -9.186  0.00  0.00      MEMB  
ATOM   1394 H19A CHL1M  30      11.420 -26.757  -8.328  0.00  0.00      MEMB  
ATOM   1395 H19B CHL1M  30      11.817 -26.136  -9.989  0.00  0.00      MEMB  
ATOM   1396 H19C CHL1M  30      11.943 -27.860  -9.589  0.00  0.00      MEMB  
ATOM   1397  C1  CHL1M  30      14.165 -27.294  -7.752  0.00  0.00      MEMB  
ATOM   1398  H1A CHL1M  30      13.981 -28.367  -7.973  0.00  0.00      MEMB  
ATOM   1399  H1B CHL1M  30      15.252 -27.104  -7.621  0.00  0.00      MEMB  
ATOM   1400  C2  CHL1M  30      13.538 -27.080  -6.389  0.00  0.00      MEMB  
ATOM   1401  H2A CHL1M  30      14.105 -27.759  -5.717  0.00  0.00      MEMB  
ATOM   1402  H2B CHL1M  30      12.449 -27.295  -6.348  0.00  0.00      MEMB  
ATOM   1403  C20 CHL1M  30      15.616 -28.017 -15.552  0.00  0.00      MEMB  
ATOM   1404  H20 CHL1M  30      14.629 -27.972 -16.060  0.00  0.00      MEMB  
ATOM   1405  C21 CHL1M  30      15.581 -29.572 -15.123  0.00  0.00      MEMB  
ATOM   1406 H21A CHL1M  30      15.471 -30.250 -15.996  0.00  0.00      MEMB  
ATOM   1407 H21B CHL1M  30      14.587 -29.774 -14.671  0.00  0.00      MEMB  
ATOM   1408 H21C CHL1M  30      16.451 -29.892 -14.510  0.00  0.00      MEMB  
ATOM   1409  C22 CHL1M  30      16.665 -27.852 -16.702  0.00  0.00      MEMB  
ATOM   1410 H22A CHL1M  30      17.153 -26.858 -16.794  0.00  0.00      MEMB  
ATOM   1411 H22B CHL1M  30      17.522 -28.411 -16.268  0.00  0.00      MEMB  
ATOM   1412  C23 CHL1M  30      16.038 -28.181 -17.993  0.00  0.00      MEMB  
ATOM   1413 H23A CHL1M  30      15.655 -29.223 -18.025  0.00  0.00      MEMB  
ATOM   1414 H23B CHL1M  30      15.174 -27.500 -18.146  0.00  0.00      MEMB  
ATOM   1415  C24 CHL1M  30      17.080 -28.171 -19.130  0.00  0.00      MEMB  
ATOM   1416 H24A CHL1M  30      17.838 -27.401 -18.872  0.00  0.00      MEMB  
ATOM   1417 H24B CHL1M  30      17.508 -29.193 -19.200  0.00  0.00      MEMB  
ATOM   1418  C25 CHL1M  30      16.437 -27.824 -20.455  0.00  0.00      MEMB  
ATOM   1419  H25 CHL1M  30      16.080 -26.773 -20.397  0.00  0.00      MEMB  
ATOM   1420  C26 CHL1M  30      17.398 -27.916 -21.701  0.00  0.00      MEMB  
ATOM   1421 H26A CHL1M  30      16.940 -27.476 -22.612  0.00  0.00      MEMB  
ATOM   1422 H26B CHL1M  30      18.276 -27.323 -21.368  0.00  0.00      MEMB  
ATOM   1423 H26C CHL1M  30      17.699 -28.983 -21.776  0.00  0.00      MEMB  
ATOM   1424  C27 CHL1M  30      15.285 -28.760 -20.804  0.00  0.00      MEMB  
ATOM   1425 H27A CHL1M  30      14.866 -28.735 -21.832  0.00  0.00      MEMB  
ATOM   1426 H27B CHL1M  30      15.566 -29.812 -20.585  0.00  0.00      MEMB  
ATOM   1427 H27C CHL1M  30      14.430 -28.730 -20.095  0.00  0.00      MEMB  
ATOM   1428  N   PSM M  31      33.052  -1.544  -4.151  0.00  0.00      MEMB  
ATOM   1429  C15 PSM M  31      32.658  -0.496  -3.116  0.00  0.00      MEMB  
ATOM   1430 H15A PSM M  31      31.606  -0.569  -2.880  0.00  0.00      MEMB  
ATOM   1431 H15B PSM M  31      33.111  -0.745  -2.168  0.00  0.00      MEMB  
ATOM   1432 H15C PSM M  31      32.891   0.488  -3.495  0.00  0.00      MEMB  
ATOM   1433  C14 PSM M  31      33.186  -0.853  -5.477  0.00  0.00      MEMB  
ATOM   1434 H14A PSM M  31      33.890  -1.263  -6.187  0.00  0.00      MEMB  
ATOM   1435 H14B PSM M  31      32.206  -0.773  -5.925  0.00  0.00      MEMB  
ATOM   1436 H14C PSM M  31      33.468   0.185  -5.372  0.00  0.00      MEMB  
ATOM   1437  C13 PSM M  31      34.462  -1.853  -3.880  0.00  0.00      MEMB  
ATOM   1438 H13A PSM M  31      34.649  -1.985  -2.824  0.00  0.00      MEMB  
ATOM   1439 H13B PSM M  31      34.708  -2.833  -4.261  0.00  0.00      MEMB  
ATOM   1440 H13C PSM M  31      35.081  -1.086  -4.322  0.00  0.00      MEMB  
ATOM   1441  C12 PSM M  31      32.110  -2.780  -4.134  0.00  0.00      MEMB  
ATOM   1442 H12A PSM M  31      32.135  -3.230  -3.153  0.00  0.00      MEMB  
ATOM   1443 H12B PSM M  31      31.118  -2.401  -4.331  0.00  0.00      MEMB  
ATOM   1444  C11 PSM M  31      32.380  -3.940  -5.116  0.00  0.00      MEMB  
ATOM   1445 H11A PSM M  31      31.501  -4.613  -5.195  0.00  0.00      MEMB  
ATOM   1446 H11B PSM M  31      32.465  -3.537  -6.148  0.00  0.00      MEMB  
ATOM   1447  P   PSM M  31      33.777  -6.080  -5.089  0.00  0.00      MEMB  
ATOM   1448  O13 PSM M  31      35.228  -6.398  -5.320  0.00  0.00      MEMB  
ATOM   1449  O14 PSM M  31      33.186  -6.797  -4.010  0.00  0.00      MEMB  
ATOM   1450  O11 PSM M  31      32.871  -6.319  -6.397  0.00  0.00      MEMB  
ATOM   1451  O12 PSM M  31      33.604  -4.538  -4.771  0.00  0.00      MEMB  
ATOM   1452  C1S PSM M  31      33.301  -5.516  -7.578  0.00  0.00      MEMB  
ATOM   1453  H1S PSM M  31      32.472  -5.424  -8.312  0.00  0.00      MEMB  
ATOM   1454  H1T PSM M  31      33.665  -4.499  -7.322  0.00  0.00      MEMB  
ATOM   1455  NF  PSM M  31      34.694  -5.261  -9.511  0.00  0.00      MEMB  
ATOM   1456  HNF PSM M  31      34.127  -5.264 -10.331  0.00  0.00      MEMB  
ATOM   1457  C2S PSM M  31      34.295  -6.271  -8.492  0.00  0.00      MEMB  
ATOM   1458  H2S PSM M  31      35.160  -6.509  -7.837  0.00  0.00      MEMB  
ATOM   1459  C3S PSM M  31      33.739  -7.509  -9.114  0.00  0.00      MEMB  
ATOM   1460  H3S PSM M  31      32.836  -7.325  -9.734  0.00  0.00      MEMB  
ATOM   1461  O3  PSM M  31      33.267  -8.387  -8.108  0.00  0.00      MEMB  
ATOM   1462  HO3 PSM M  31      33.021  -7.751  -7.432  0.00  0.00      MEMB  
ATOM   1463  C4S PSM M  31      34.979  -8.131  -9.733  0.00  0.00      MEMB  
ATOM   1464  H4S PSM M  31      35.586  -8.731  -9.040  0.00  0.00      MEMB  
ATOM   1465  C5S PSM M  31      35.245  -8.213 -11.004  0.00  0.00      MEMB  
ATOM   1466  H5S PSM M  31      34.419  -7.899 -11.659  0.00  0.00      MEMB  
ATOM   1467  C6S PSM M  31      36.393  -8.935 -11.548  0.00  0.00      MEMB  
ATOM   1468  H6S PSM M  31      36.133  -9.850 -12.122  0.00  0.00      MEMB  
ATOM   1469  H6T PSM M  31      36.884  -8.370 -12.369  0.00  0.00      MEMB  
ATOM   1470  C7S PSM M  31      37.332  -9.587 -10.517  0.00  0.00      MEMB  
ATOM   1471  H7S PSM M  31      37.468  -8.826  -9.719  0.00  0.00      MEMB  
ATOM   1472  H7T PSM M  31      36.844 -10.405  -9.944  0.00  0.00      MEMB  
ATOM   1473  C8S PSM M  31      38.771  -9.878 -11.113  0.00  0.00      MEMB  
ATOM   1474  H8S PSM M  31      38.744 -10.355 -12.116  0.00  0.00      MEMB  
ATOM   1475  H8T PSM M  31      39.302  -8.904 -11.172  0.00  0.00      MEMB  
ATOM   1476  C9S PSM M  31      39.531 -10.879 -10.210  0.00  0.00      MEMB  
ATOM   1477  H9S PSM M  31      39.596 -10.496  -9.169  0.00  0.00      MEMB  
ATOM   1478  H9T PSM M  31      38.953 -11.816 -10.356  0.00  0.00      MEMB  
ATOM   1479 C10S PSM M  31      40.996 -11.162 -10.549  0.00  0.00      MEMB  
ATOM   1480 H10S PSM M  31      41.010 -11.564 -11.584  0.00  0.00      MEMB  
ATOM   1481 H10T PSM M  31      41.476 -10.167 -10.667  0.00  0.00      MEMB  
ATOM   1482 C11S PSM M  31      41.763 -12.171  -9.557  0.00  0.00      MEMB  
ATOM   1483 H11S PSM M  31      42.804 -12.401  -9.871  0.00  0.00      MEMB  
ATOM   1484 H11T PSM M  31      41.794 -11.817  -8.504  0.00  0.00      MEMB  
ATOM   1485 C12S PSM M  31      41.042 -13.542  -9.431  0.00  0.00      MEMB  
ATOM   1486 H12S PSM M  31      39.992 -13.440  -9.083  0.00  0.00      MEMB  
ATOM   1487 H12T PSM M  31      41.054 -14.043 -10.423  0.00  0.00      MEMB  
ATOM   1488 C13S PSM M  31      41.886 -14.410  -8.459  0.00  0.00      MEMB  
ATOM   1489 H13S PSM M  31      42.847 -14.699  -8.935  0.00  0.00      MEMB  
ATOM   1490 H13T PSM M  31      42.206 -13.818  -7.575  0.00  0.00      MEMB  
ATOM   1491 C14S PSM M  31      41.100 -15.697  -7.966  0.00  0.00      MEMB  
ATOM   1492 H14S PSM M  31      41.423 -16.133  -6.997  0.00  0.00      MEMB  
ATOM   1493 H14T PSM M  31      40.044 -15.382  -7.823  0.00  0.00      MEMB  
ATOM   1494 C15S PSM M  31      40.988 -16.887  -8.936  0.00  0.00      MEMB  
ATOM   1495 H15S PSM M  31      40.465 -17.713  -8.407  0.00  0.00      MEMB  
ATOM   1496 H15T PSM M  31      40.357 -16.401  -9.711  0.00  0.00      MEMB  
ATOM   1497 C16S PSM M  31      42.327 -17.315  -9.382  0.00  0.00      MEMB  
ATOM   1498 H16S PSM M  31      42.787 -16.495  -9.975  0.00  0.00      MEMB  
ATOM   1499 H16T PSM M  31      43.007 -17.423  -8.511  0.00  0.00      MEMB  
ATOM   1500 C17S PSM M  31      42.311 -18.510 -10.311  0.00  0.00      MEMB  
ATOM   1501 H17S PSM M  31      42.104 -19.418  -9.704  0.00  0.00      MEMB  
ATOM   1502 H17T PSM M  31      41.438 -18.336 -10.976  0.00  0.00      MEMB  
ATOM   1503 C18S PSM M  31      43.633 -18.786 -11.003  0.00  0.00      MEMB  
ATOM   1504 H18S PSM M  31      44.396 -19.202 -10.311  0.00  0.00      MEMB  
ATOM   1505 H18T PSM M  31      43.400 -19.557 -11.769  0.00  0.00      MEMB  
ATOM   1506 H18U PSM M  31      44.145 -17.864 -11.353  0.00  0.00      MEMB  
ATOM   1507  C1F PSM M  31      35.575  -4.287  -9.426  0.00  0.00      MEMB  
ATOM   1508  OF  PSM M  31      36.338  -4.195  -8.439  0.00  0.00      MEMB  
ATOM   1509  C2F PSM M  31      35.688  -3.318 -10.628  0.00  0.00      MEMB  
ATOM   1510  H2F PSM M  31      36.222  -2.380 -10.366  0.00  0.00      MEMB  
ATOM   1511  H2G PSM M  31      34.625  -3.122 -10.883  0.00  0.00      MEMB  
ATOM   1512  C3F PSM M  31      36.607  -3.835 -11.728  0.00  0.00      MEMB  
ATOM   1513  H3F PSM M  31      37.488  -4.150 -11.128  0.00  0.00      MEMB  
ATOM   1514  H3G PSM M  31      36.816  -3.100 -12.535  0.00  0.00      MEMB  
ATOM   1515  C4F PSM M  31      36.147  -5.082 -12.418  0.00  0.00      MEMB  
ATOM   1516  H4F PSM M  31      35.047  -5.015 -12.560  0.00  0.00      MEMB  
ATOM   1517  H4G PSM M  31      36.287  -5.845 -11.622  0.00  0.00      MEMB  
ATOM   1518  C5F PSM M  31      36.937  -5.442 -13.657  0.00  0.00      MEMB  
ATOM   1519  H5F PSM M  31      36.934  -4.541 -14.307  0.00  0.00      MEMB  
ATOM   1520  H5G PSM M  31      36.570  -6.294 -14.268  0.00  0.00      MEMB  
ATOM   1521  C6F PSM M  31      38.385  -5.914 -13.342  0.00  0.00      MEMB  
ATOM   1522  H6F PSM M  31      38.513  -6.461 -12.383  0.00  0.00      MEMB  
ATOM   1523  H6G PSM M  31      39.000  -4.989 -13.330  0.00  0.00      MEMB  
ATOM   1524  C7F PSM M  31      39.040  -6.728 -14.446  0.00  0.00      MEMB  
ATOM   1525  H7F PSM M  31      38.875  -6.181 -15.399  0.00  0.00      MEMB  
ATOM   1526  H7G PSM M  31      38.491  -7.691 -14.517  0.00  0.00      MEMB  
ATOM   1527  C8F PSM M  31      40.524  -7.014 -14.220  0.00  0.00      MEMB  
ATOM   1528  H8F PSM M  31      40.574  -7.646 -13.308  0.00  0.00      MEMB  
ATOM   1529  H8G PSM M  31      41.009  -6.015 -14.175  0.00  0.00      MEMB  
ATOM   1530  C9F PSM M  31      41.023  -7.795 -15.400  0.00  0.00      MEMB  
ATOM   1531  H9F PSM M  31      41.887  -7.227 -15.806  0.00  0.00      MEMB  
ATOM   1532  H9G PSM M  31      40.301  -7.827 -16.244  0.00  0.00      MEMB  
ATOM   1533 C10F PSM M  31      41.561  -9.163 -15.056  0.00  0.00      MEMB  
ATOM   1534 H10F PSM M  31      40.845  -9.611 -14.335  0.00  0.00      MEMB  
ATOM   1535 H10G PSM M  31      42.484  -9.110 -14.440  0.00  0.00      MEMB  
ATOM   1536 C11F PSM M  31      41.700 -10.020 -16.352  0.00  0.00      MEMB  
ATOM   1537 H11F PSM M  31      42.360  -9.498 -17.078  0.00  0.00      MEMB  
ATOM   1538 H11G PSM M  31      40.766 -10.106 -16.947  0.00  0.00      MEMB  
ATOM   1539 C12F PSM M  31      42.318 -11.416 -16.150  0.00  0.00      MEMB  
ATOM   1540 H12F PSM M  31      41.693 -11.905 -15.373  0.00  0.00      MEMB  
ATOM   1541 H12G PSM M  31      43.343 -11.291 -15.738  0.00  0.00      MEMB  
ATOM   1542 C13F PSM M  31      42.318 -12.401 -17.347  0.00  0.00      MEMB  
ATOM   1543 H13F PSM M  31      43.076 -12.071 -18.090  0.00  0.00      MEMB  
ATOM   1544 H13G PSM M  31      41.342 -12.426 -17.878  0.00  0.00      MEMB  
ATOM   1545 C14F PSM M  31      42.558 -13.862 -16.831  0.00  0.00      MEMB  
ATOM   1546 H14F PSM M  31      42.076 -13.967 -15.836  0.00  0.00      MEMB  
ATOM   1547 H14G PSM M  31      43.642 -13.854 -16.584  0.00  0.00      MEMB  
ATOM   1548 C15F PSM M  31      42.136 -14.910 -17.815  0.00  0.00      MEMB  
ATOM   1549 H15F PSM M  31      41.041 -14.727 -17.858  0.00  0.00      MEMB  
ATOM   1550 H15G PSM M  31      42.248 -15.945 -17.428  0.00  0.00      MEMB  
ATOM   1551 C16F PSM M  31      42.876 -14.749 -19.185  0.00  0.00      MEMB  
ATOM   1552 H16F PSM M  31      42.404 -15.562 -19.778  0.00  0.00      MEMB  
ATOM   1553 H16G PSM M  31      42.803 -13.749 -19.663  0.00  0.00      MEMB  
ATOM   1554 H16H PSM M  31      43.931 -15.059 -19.028  0.00  0.00      MEMB  
ATOM   1555  C3  CHL1M  34      25.378  53.552 -25.262  0.00  0.00      MEMB  
ATOM   1556  H3  CHL1M  34      26.400  53.951 -25.085  0.00  0.00      MEMB  
ATOM   1557  O3  CHL1M  34      25.316  53.536 -26.691  0.00  0.00      MEMB  
ATOM   1558  H3' CHL1M  34      24.490  53.090 -26.895  0.00  0.00      MEMB  
ATOM   1559  C4  CHL1M  34      25.365  52.246 -24.649  0.00  0.00      MEMB  
ATOM   1560  H4A CHL1M  34      24.395  51.808 -24.968  0.00  0.00      MEMB  
ATOM   1561  H4B CHL1M  34      26.135  51.562 -25.065  0.00  0.00      MEMB  
ATOM   1562  C5  CHL1M  34      25.456  52.337 -23.101  0.00  0.00      MEMB  
ATOM   1563  C6  CHL1M  34      26.358  51.668 -22.394  0.00  0.00      MEMB  
ATOM   1564  H6  CHL1M  34      27.002  51.013 -22.998  0.00  0.00      MEMB  
ATOM   1565  C7  CHL1M  34      26.521  51.827 -20.887  0.00  0.00      MEMB  
ATOM   1566  H7A CHL1M  34      26.696  50.854 -20.379  0.00  0.00      MEMB  
ATOM   1567  H7B CHL1M  34      27.323  52.575 -20.710  0.00  0.00      MEMB  
ATOM   1568  C8  CHL1M  34      25.283  52.519 -20.247  0.00  0.00      MEMB  
ATOM   1569  H8  CHL1M  34      24.430  51.806 -20.257  0.00  0.00      MEMB  
ATOM   1570  C14 CHL1M  34      25.710  52.992 -18.806  0.00  0.00      MEMB  
ATOM   1571  H14 CHL1M  34      26.332  53.884 -19.033  0.00  0.00      MEMB  
ATOM   1572  C15 CHL1M  34      26.473  51.937 -17.965  0.00  0.00      MEMB  
ATOM   1573 H15A CHL1M  34      25.997  50.939 -18.072  0.00  0.00      MEMB  
ATOM   1574 H15B CHL1M  34      27.573  51.951 -18.113  0.00  0.00      MEMB  
ATOM   1575  C16 CHL1M  34      26.194  52.550 -16.589  0.00  0.00      MEMB  
ATOM   1576 H16A CHL1M  34      25.508  51.836 -16.086  0.00  0.00      MEMB  
ATOM   1577 H16B CHL1M  34      27.088  52.766 -15.967  0.00  0.00      MEMB  
ATOM   1578  C17 CHL1M  34      25.298  53.818 -16.699  0.00  0.00      MEMB  
ATOM   1579  H17 CHL1M  34      26.001  54.669 -16.823  0.00  0.00      MEMB  
ATOM   1580  C13 CHL1M  34      24.547  53.586 -18.042  0.00  0.00      MEMB  
ATOM   1581  C18 CHL1M  34      23.374  52.599 -17.874  0.00  0.00      MEMB  
ATOM   1582 H18A CHL1M  34      22.487  53.076 -17.405  0.00  0.00      MEMB  
ATOM   1583 H18B CHL1M  34      23.088  52.227 -18.880  0.00  0.00      MEMB  
ATOM   1584 H18C CHL1M  34      23.763  51.659 -17.428  0.00  0.00      MEMB  
ATOM   1585  C12 CHL1M  34      24.121  54.825 -18.794  0.00  0.00      MEMB  
ATOM   1586 H12A CHL1M  34      23.192  55.290 -18.401  0.00  0.00      MEMB  
ATOM   1587 H12B CHL1M  34      24.943  55.571 -18.740  0.00  0.00      MEMB  
ATOM   1588  C11 CHL1M  34      23.700  54.516 -20.185  0.00  0.00      MEMB  
ATOM   1589 H11A CHL1M  34      22.780  53.896 -20.136  0.00  0.00      MEMB  
ATOM   1590 H11B CHL1M  34      23.364  55.476 -20.632  0.00  0.00      MEMB  
ATOM   1591  C9  CHL1M  34      24.831  53.740 -20.978  0.00  0.00      MEMB  
ATOM   1592  H9  CHL1M  34      25.671  54.468 -20.955  0.00  0.00      MEMB  
ATOM   1593  C10 CHL1M  34      24.445  53.387 -22.452  0.00  0.00      MEMB  
ATOM   1594  C19 CHL1M  34      22.966  52.748 -22.463  0.00  0.00      MEMB  
ATOM   1595 H19A CHL1M  34      22.881  52.076 -21.581  0.00  0.00      MEMB  
ATOM   1596 H19B CHL1M  34      22.256  53.584 -22.637  0.00  0.00      MEMB  
ATOM   1597 H19C CHL1M  34      22.922  52.078 -23.348  0.00  0.00      MEMB  
ATOM   1598  C1  CHL1M  34      24.453  54.684 -23.283  0.00  0.00      MEMB  
ATOM   1599  H1A CHL1M  34      23.720  55.415 -22.880  0.00  0.00      MEMB  
ATOM   1600  H1B CHL1M  34      25.448  55.117 -23.044  0.00  0.00      MEMB  
ATOM   1601  C2  CHL1M  34      24.348  54.563 -24.809  0.00  0.00      MEMB  
ATOM   1602  H2A CHL1M  34      24.555  55.429 -25.474  0.00  0.00      MEMB  
ATOM   1603  H2B CHL1M  34      23.321  54.204 -25.038  0.00  0.00      MEMB  
ATOM   1604  C20 CHL1M  34      24.534  54.138 -15.415  0.00  0.00      MEMB  
ATOM   1605  H20 CHL1M  34      23.944  53.234 -15.154  0.00  0.00      MEMB  
ATOM   1606  C21 CHL1M  34      23.517  55.248 -15.610  0.00  0.00      MEMB  
ATOM   1607 H21A CHL1M  34      23.107  55.598 -14.638  0.00  0.00      MEMB  
ATOM   1608 H21B CHL1M  34      22.697  54.977 -16.309  0.00  0.00      MEMB  
ATOM   1609 H21C CHL1M  34      24.015  56.138 -16.051  0.00  0.00      MEMB  
ATOM   1610  C22 CHL1M  34      25.412  54.544 -14.209  0.00  0.00      MEMB  
ATOM   1611 H22A CHL1M  34      26.093  53.682 -14.042  0.00  0.00      MEMB  
ATOM   1612 H22B CHL1M  34      26.098  55.378 -14.467  0.00  0.00      MEMB  
ATOM   1613  C23 CHL1M  34      24.779  54.935 -12.828  0.00  0.00      MEMB  
ATOM   1614 H23A CHL1M  34      25.594  55.040 -12.080  0.00  0.00      MEMB  
ATOM   1615 H23B CHL1M  34      24.418  55.964 -13.043  0.00  0.00      MEMB  
ATOM   1616  C24 CHL1M  34      23.748  54.044 -12.264  0.00  0.00      MEMB  
ATOM   1617 H24A CHL1M  34      23.005  53.679 -13.006  0.00  0.00      MEMB  
ATOM   1618 H24B CHL1M  34      24.159  53.246 -11.608  0.00  0.00      MEMB  
ATOM   1619  C25 CHL1M  34      22.754  54.731 -11.263  0.00  0.00      MEMB  
ATOM   1620  H25 CHL1M  34      22.192  55.554 -11.752  0.00  0.00      MEMB  
ATOM   1621  C26 CHL1M  34      21.862  53.641 -10.639  0.00  0.00      MEMB  
ATOM   1622 H26A CHL1M  34      21.128  54.075  -9.927  0.00  0.00      MEMB  
ATOM   1623 H26B CHL1M  34      21.173  53.264 -11.425  0.00  0.00      MEMB  
ATOM   1624 H26C CHL1M  34      22.378  52.809 -10.113  0.00  0.00      MEMB  
ATOM   1625  C27 CHL1M  34      23.614  55.305 -10.091  0.00  0.00      MEMB  
ATOM   1626 H27A CHL1M  34      24.250  54.614  -9.497  0.00  0.00      MEMB  
ATOM   1627 H27B CHL1M  34      24.266  56.082 -10.543  0.00  0.00      MEMB  
ATOM   1628 H27C CHL1M  34      23.038  55.959  -9.402  0.00  0.00      MEMB  
ATOM   1629  C3  CHL1M  35      16.167   4.350  -9.173  0.00  0.00      MEMB  
ATOM   1630  H3  CHL1M  35      16.122   5.451  -9.026  0.00  0.00      MEMB  
ATOM   1631  O3  CHL1M  35      16.240   3.754  -7.919  0.00  0.00      MEMB  
ATOM   1632  H3' CHL1M  35      16.649   2.903  -8.092  0.00  0.00      MEMB  
ATOM   1633  C4  CHL1M  35      14.863   3.888  -9.768  0.00  0.00      MEMB  
ATOM   1634  H4A CHL1M  35      14.842   2.779  -9.822  0.00  0.00      MEMB  
ATOM   1635  H4B CHL1M  35      14.068   4.125  -9.028  0.00  0.00      MEMB  
ATOM   1636  C5  CHL1M  35      14.660   4.517 -11.116  0.00  0.00      MEMB  
ATOM   1637  C6  CHL1M  35      13.555   5.278 -11.442  0.00  0.00      MEMB  
ATOM   1638  H6  CHL1M  35      12.814   5.466 -10.650  0.00  0.00      MEMB  
ATOM   1639  C7  CHL1M  35      13.303   5.883 -12.764  0.00  0.00      MEMB  
ATOM   1640  H7A CHL1M  35      12.334   5.592 -13.222  0.00  0.00      MEMB  
ATOM   1641  H7B CHL1M  35      13.273   6.984 -12.619  0.00  0.00      MEMB  
ATOM   1642  C8  CHL1M  35      14.233   5.423 -13.922  0.00  0.00      MEMB  
ATOM   1643  H8  CHL1M  35      13.860   4.469 -14.350  0.00  0.00      MEMB  
ATOM   1644  C14 CHL1M  35      14.144   6.379 -15.040  0.00  0.00      MEMB  
ATOM   1645  H14 CHL1M  35      14.327   7.396 -14.632  0.00  0.00      MEMB  
ATOM   1646  C15 CHL1M  35      12.796   6.524 -15.824  0.00  0.00      MEMB  
ATOM   1647 H15A CHL1M  35      12.302   5.578 -16.134  0.00  0.00      MEMB  
ATOM   1648 H15B CHL1M  35      12.040   7.119 -15.269  0.00  0.00      MEMB  
ATOM   1649  C16 CHL1M  35      13.276   7.276 -17.075  0.00  0.00      MEMB  
ATOM   1650 H16A CHL1M  35      12.806   6.855 -17.989  0.00  0.00      MEMB  
ATOM   1651 H16B CHL1M  35      12.909   8.313 -16.918  0.00  0.00      MEMB  
ATOM   1652  C17 CHL1M  35      14.796   7.220 -17.137  0.00  0.00      MEMB  
ATOM   1653  H17 CHL1M  35      15.156   8.153 -16.652  0.00  0.00      MEMB  
ATOM   1654  C13 CHL1M  35      15.183   6.066 -16.098  0.00  0.00      MEMB  
ATOM   1655  C18 CHL1M  35      14.987   4.663 -16.760  0.00  0.00      MEMB  
ATOM   1656 H18A CHL1M  35      15.799   4.677 -17.519  0.00  0.00      MEMB  
ATOM   1657 H18B CHL1M  35      15.173   3.791 -16.098  0.00  0.00      MEMB  
ATOM   1658 H18C CHL1M  35      13.959   4.494 -17.145  0.00  0.00      MEMB  
ATOM   1659  C12 CHL1M  35      16.591   6.245 -15.529  0.00  0.00      MEMB  
ATOM   1660 H12A CHL1M  35      17.423   6.056 -16.241  0.00  0.00      MEMB  
ATOM   1661 H12B CHL1M  35      16.747   7.299 -15.215  0.00  0.00      MEMB  
ATOM   1662  C11 CHL1M  35      16.831   5.222 -14.451  0.00  0.00      MEMB  
ATOM   1663 H11A CHL1M  35      16.856   4.216 -14.921  0.00  0.00      MEMB  
ATOM   1664 H11B CHL1M  35      17.846   5.435 -14.053  0.00  0.00      MEMB  
ATOM   1665  C9  CHL1M  35      15.686   5.294 -13.374  0.00  0.00      MEMB  
ATOM   1666  H9  CHL1M  35      15.903   6.301 -12.958  0.00  0.00      MEMB  
ATOM   1667  C10 CHL1M  35      15.795   4.288 -12.223  0.00  0.00      MEMB  
ATOM   1668  C19 CHL1M  35      15.699   2.812 -12.811  0.00  0.00      MEMB  
ATOM   1669 H19A CHL1M  35      15.709   2.116 -11.945  0.00  0.00      MEMB  
ATOM   1670 H19B CHL1M  35      14.796   2.532 -13.394  0.00  0.00      MEMB  
ATOM   1671 H19C CHL1M  35      16.541   2.607 -13.506  0.00  0.00      MEMB  
ATOM   1672  C1  CHL1M  35      17.164   4.490 -11.496  0.00  0.00      MEMB  
ATOM   1673  H1A CHL1M  35      17.912   4.038 -12.182  0.00  0.00      MEMB  
ATOM   1674  H1B CHL1M  35      17.523   5.539 -11.425  0.00  0.00      MEMB  
ATOM   1675  C2  CHL1M  35      17.297   3.859 -10.082  0.00  0.00      MEMB  
ATOM   1676  H2A CHL1M  35      18.227   4.066  -9.510  0.00  0.00      MEMB  
ATOM   1677  H2B CHL1M  35      17.208   2.754 -10.139  0.00  0.00      MEMB  
ATOM   1678  C20 CHL1M  35      15.280   7.065 -18.646  0.00  0.00      MEMB  
ATOM   1679  H20 CHL1M  35      14.828   6.124 -19.026  0.00  0.00      MEMB  
ATOM   1680  C21 CHL1M  35      16.777   7.128 -18.721  0.00  0.00      MEMB  
ATOM   1681 H21A CHL1M  35      17.242   7.908 -18.081  0.00  0.00      MEMB  
ATOM   1682 H21B CHL1M  35      17.097   7.292 -19.773  0.00  0.00      MEMB  
ATOM   1683 H21C CHL1M  35      17.214   6.176 -18.350  0.00  0.00      MEMB  
ATOM   1684  C22 CHL1M  35      14.776   8.216 -19.638  0.00  0.00      MEMB  
ATOM   1685 H22A CHL1M  35      13.718   8.460 -19.401  0.00  0.00      MEMB  
ATOM   1686 H22B CHL1M  35      15.357   9.156 -19.523  0.00  0.00      MEMB  
ATOM   1687  C23 CHL1M  35      14.922   7.849 -21.159  0.00  0.00      MEMB  
ATOM   1688 H23A CHL1M  35      15.997   7.743 -21.418  0.00  0.00      MEMB  
ATOM   1689 H23B CHL1M  35      14.477   6.845 -21.327  0.00  0.00      MEMB  
ATOM   1690  C24 CHL1M  35      14.582   8.979 -22.146  0.00  0.00      MEMB  
ATOM   1691 H24A CHL1M  35      13.878   9.684 -21.654  0.00  0.00      MEMB  
ATOM   1692 H24B CHL1M  35      15.519   9.509 -22.420  0.00  0.00      MEMB  
ATOM   1693  C25 CHL1M  35      14.193   8.514 -23.557  0.00  0.00      MEMB  
ATOM   1694  H25 CHL1M  35      14.781   7.622 -23.862  0.00  0.00      MEMB  
ATOM   1695  C26 CHL1M  35      12.660   8.167 -23.648  0.00  0.00      MEMB  
ATOM   1696 H26A CHL1M  35      12.357   7.260 -23.083  0.00  0.00      MEMB  
ATOM   1697 H26B CHL1M  35      11.988   8.983 -23.305  0.00  0.00      MEMB  
ATOM   1698 H26C CHL1M  35      12.412   7.911 -24.701  0.00  0.00      MEMB  
ATOM   1699  C27 CHL1M  35      14.451   9.609 -24.567  0.00  0.00      MEMB  
ATOM   1700 H27A CHL1M  35      13.830   9.401 -25.465  0.00  0.00      MEMB  
ATOM   1701 H27B CHL1M  35      14.075  10.582 -24.186  0.00  0.00      MEMB  
ATOM   1702 H27C CHL1M  35      15.501   9.872 -24.818  0.00  0.00      MEMB  
ATOM   1703  N   PSM M  36      15.960  44.552  -2.880  0.00  0.00      MEMB  
ATOM   1704  C15 PSM M  36      15.827  45.581  -1.822  0.00  0.00      MEMB  
ATOM   1705 H15A PSM M  36      16.388  45.284  -0.948  0.00  0.00      MEMB  
ATOM   1706 H15B PSM M  36      16.101  46.593  -2.081  0.00  0.00      MEMB  
ATOM   1707 H15C PSM M  36      14.785  45.617  -1.539  0.00  0.00      MEMB  
ATOM   1708  C14 PSM M  36      15.894  43.240  -2.128  0.00  0.00      MEMB  
ATOM   1709 H14A PSM M  36      16.578  43.331  -1.297  0.00  0.00      MEMB  
ATOM   1710 H14B PSM M  36      14.960  43.042  -1.624  0.00  0.00      MEMB  
ATOM   1711 H14C PSM M  36      16.173  42.299  -2.579  0.00  0.00      MEMB  
ATOM   1712  C13 PSM M  36      14.838  44.696  -3.852  0.00  0.00      MEMB  
ATOM   1713 H13A PSM M  36      13.960  45.185  -3.457  0.00  0.00      MEMB  
ATOM   1714 H13B PSM M  36      15.080  45.412  -4.623  0.00  0.00      MEMB  
ATOM   1715 H13C PSM M  36      14.450  43.799  -4.312  0.00  0.00      MEMB  
ATOM   1716  C12 PSM M  36      17.369  44.609  -3.460  0.00  0.00      MEMB  
ATOM   1717 H12A PSM M  36      17.514  45.595  -3.878  0.00  0.00      MEMB  
ATOM   1718 H12B PSM M  36      18.041  44.495  -2.623  0.00  0.00      MEMB  
ATOM   1719  C11 PSM M  36      17.851  43.667  -4.580  0.00  0.00      MEMB  
ATOM   1720 H11A PSM M  36      17.300  43.861  -5.525  0.00  0.00      MEMB  
ATOM   1721 H11B PSM M  36      18.853  44.010  -4.915  0.00  0.00      MEMB  
ATOM   1722  P   PSM M  36      19.201  41.767  -3.465  0.00  0.00      MEMB  
ATOM   1723  O13 PSM M  36      19.597  42.854  -2.497  0.00  0.00      MEMB  
ATOM   1724  O14 PSM M  36      18.990  40.356  -2.997  0.00  0.00      MEMB  
ATOM   1725  O11 PSM M  36      20.254  41.710  -4.623  0.00  0.00      MEMB  
ATOM   1726  O12 PSM M  36      17.863  42.275  -4.217  0.00  0.00      MEMB  
ATOM   1727  C1S PSM M  36      20.280  40.947  -5.885  0.00  0.00      MEMB  
ATOM   1728  H1S PSM M  36      21.223  40.365  -5.958  0.00  0.00      MEMB  
ATOM   1729  H1T PSM M  36      19.482  40.174  -5.866  0.00  0.00      MEMB  
ATOM   1730  NF  PSM M  36      19.662  41.169  -8.307  0.00  0.00      MEMB  
ATOM   1731  HNF PSM M  36      20.407  40.806  -8.861  0.00  0.00      MEMB  
ATOM   1732  C2S PSM M  36      20.102  41.902  -7.112  0.00  0.00      MEMB  
ATOM   1733  H2S PSM M  36      19.236  42.537  -6.826  0.00  0.00      MEMB  
ATOM   1734  C3S PSM M  36      21.330  42.802  -7.326  0.00  0.00      MEMB  
ATOM   1735  H3S PSM M  36      22.123  42.048  -7.519  0.00  0.00      MEMB  
ATOM   1736  O3  PSM M  36      21.516  43.421  -6.072  0.00  0.00      MEMB  
ATOM   1737  HO3 PSM M  36      21.118  42.762  -5.500  0.00  0.00      MEMB  
ATOM   1738  C4S PSM M  36      21.180  43.762  -8.477  0.00  0.00      MEMB  
ATOM   1739  H4S PSM M  36      20.300  44.385  -8.258  0.00  0.00      MEMB  
ATOM   1740  C5S PSM M  36      21.821  43.735  -9.657  0.00  0.00      MEMB  
ATOM   1741  H5S PSM M  36      22.580  42.982  -9.912  0.00  0.00      MEMB  
ATOM   1742  C6S PSM M  36      21.605  44.611 -10.896  0.00  0.00      MEMB  
ATOM   1743  H6S PSM M  36      20.709  45.258 -10.784  0.00  0.00      MEMB  
ATOM   1744  H6T PSM M  36      22.548  45.122 -11.183  0.00  0.00      MEMB  
ATOM   1745  C7S PSM M  36      21.363  43.604 -12.088  0.00  0.00      MEMB  
ATOM   1746  H7S PSM M  36      21.260  44.078 -13.088  0.00  0.00      MEMB  
ATOM   1747  H7T PSM M  36      22.249  42.933 -12.088  0.00  0.00      MEMB  
ATOM   1748  C8S PSM M  36      20.066  42.721 -11.980  0.00  0.00      MEMB  
ATOM   1749  H8S PSM M  36      19.864  42.327 -10.961  0.00  0.00      MEMB  
ATOM   1750  H8T PSM M  36      19.272  43.430 -12.300  0.00  0.00      MEMB  
ATOM   1751  C9S PSM M  36      20.001  41.583 -12.994  0.00  0.00      MEMB  
ATOM   1752  H9S PSM M  36      20.763  40.921 -12.529  0.00  0.00      MEMB  
ATOM   1753  H9T PSM M  36      19.045  41.019 -12.949  0.00  0.00      MEMB  
ATOM   1754 C10S PSM M  36      20.450  41.912 -14.490  0.00  0.00      MEMB  
ATOM   1755 H10S PSM M  36      19.835  42.818 -14.676  0.00  0.00      MEMB  
ATOM   1756 H10T PSM M  36      21.530  42.173 -14.459  0.00  0.00      MEMB  
ATOM   1757 C11S PSM M  36      20.122  40.837 -15.541  0.00  0.00      MEMB  
ATOM   1758 H11S PSM M  36      20.589  39.908 -15.150  0.00  0.00      MEMB  
ATOM   1759 H11T PSM M  36      19.020  40.841 -15.684  0.00  0.00      MEMB  
ATOM   1760 C12S PSM M  36      20.792  41.166 -16.842  0.00  0.00      MEMB  
ATOM   1761 H12S PSM M  36      20.718  42.272 -16.922  0.00  0.00      MEMB  
ATOM   1762 H12T PSM M  36      21.874  40.923 -16.908  0.00  0.00      MEMB  
ATOM   1763 C13S PSM M  36      20.184  40.485 -18.033  0.00  0.00      MEMB  
ATOM   1764 H13S PSM M  36      19.076  40.549 -17.969  0.00  0.00      MEMB  
ATOM   1765 H13T PSM M  36      20.509  40.921 -19.002  0.00  0.00      MEMB  
ATOM   1766 C14S PSM M  36      20.352  38.947 -17.997  0.00  0.00      MEMB  
ATOM   1767 H14S PSM M  36      21.423  38.865 -18.280  0.00  0.00      MEMB  
ATOM   1768 H14T PSM M  36      20.091  38.455 -17.036  0.00  0.00      MEMB  
ATOM   1769 C15S PSM M  36      19.279  38.321 -18.952  0.00  0.00      MEMB  
ATOM   1770 H15S PSM M  36      18.235  38.368 -18.575  0.00  0.00      MEMB  
ATOM   1771 H15T PSM M  36      19.284  38.927 -19.883  0.00  0.00      MEMB  
ATOM   1772 C16S PSM M  36      19.584  36.902 -19.442  0.00  0.00      MEMB  
ATOM   1773 H16S PSM M  36      20.665  36.757 -19.653  0.00  0.00      MEMB  
ATOM   1774 H16T PSM M  36      19.377  36.115 -18.684  0.00  0.00      MEMB  
ATOM   1775 C17S PSM M  36      18.870  36.649 -20.822  0.00  0.00      MEMB  
ATOM   1776 H17S PSM M  36      17.838  37.032 -20.671  0.00  0.00      MEMB  
ATOM   1777 H17T PSM M  36      19.429  37.348 -21.480  0.00  0.00      MEMB  
ATOM   1778 C18S PSM M  36      18.869  35.269 -21.384  0.00  0.00      MEMB  
ATOM   1779 H18S PSM M  36      19.888  34.839 -21.284  0.00  0.00      MEMB  
ATOM   1780 H18T PSM M  36      18.367  34.581 -20.670  0.00  0.00      MEMB  
ATOM   1781 H18U PSM M  36      18.469  35.153 -22.414  0.00  0.00      MEMB  
ATOM   1782  C1F PSM M  36      18.410  40.601  -8.354  0.00  0.00      MEMB  
ATOM   1783  OF  PSM M  36      17.605  40.834  -7.477  0.00  0.00      MEMB  
ATOM   1784  C2F PSM M  36      18.133  39.723  -9.487  0.00  0.00      MEMB  
ATOM   1785  H2F PSM M  36      18.929  38.949  -9.444  0.00  0.00      MEMB  
ATOM   1786  H2G PSM M  36      18.335  40.326 -10.398  0.00  0.00      MEMB  
ATOM   1787  C3F PSM M  36      16.708  39.191  -9.485  0.00  0.00      MEMB  
ATOM   1788  H3F PSM M  36      15.987  40.029  -9.584  0.00  0.00      MEMB  
ATOM   1789  H3G PSM M  36      16.553  38.869  -8.433  0.00  0.00      MEMB  
ATOM   1790  C4F PSM M  36      16.451  38.132 -10.585  0.00  0.00      MEMB  
ATOM   1791  H4F PSM M  36      15.540  37.556 -10.317  0.00  0.00      MEMB  
ATOM   1792  H4G PSM M  36      17.363  37.504 -10.681  0.00  0.00      MEMB  
ATOM   1793  C5F PSM M  36      16.169  38.713 -11.933  0.00  0.00      MEMB  
ATOM   1794  H5F PSM M  36      17.009  39.378 -12.228  0.00  0.00      MEMB  
ATOM   1795  H5G PSM M  36      15.196  39.249 -11.914  0.00  0.00      MEMB  
ATOM   1796  C6F PSM M  36      16.047  37.718 -13.116  0.00  0.00      MEMB  
ATOM   1797  H6F PSM M  36      15.137  37.134 -12.860  0.00  0.00      MEMB  
ATOM   1798  H6G PSM M  36      16.866  36.971 -13.190  0.00  0.00      MEMB  
ATOM   1799  C7F PSM M  36      15.975  38.461 -14.508  0.00  0.00      MEMB  
ATOM   1800  H7F PSM M  36      16.891  39.086 -14.438  0.00  0.00      MEMB  
ATOM   1801  H7G PSM M  36      15.132  39.175 -14.393  0.00  0.00      MEMB  
ATOM   1802  C8F PSM M  36      15.829  37.515 -15.682  0.00  0.00      MEMB  
ATOM   1803  H8F PSM M  36      15.473  36.513 -15.359  0.00  0.00      MEMB  
ATOM   1804  H8G PSM M  36      16.765  37.184 -16.181  0.00  0.00      MEMB  
ATOM   1805  C9F PSM M  36      14.800  38.001 -16.776  0.00  0.00      MEMB  
ATOM   1806  H9F PSM M  36      15.252  38.873 -17.295  0.00  0.00      MEMB  
ATOM   1807  H9G PSM M  36      13.797  38.159 -16.324  0.00  0.00      MEMB  
ATOM   1808 C10F PSM M  36      14.548  36.911 -17.804  0.00  0.00      MEMB  
ATOM   1809 H10F PSM M  36      14.069  36.115 -17.194  0.00  0.00      MEMB  
ATOM   1810 H10G PSM M  36      15.485  36.560 -18.287  0.00  0.00      MEMB  
ATOM   1811 C11F PSM M  36      13.666  37.352 -19.011  0.00  0.00      MEMB  
ATOM   1812 H11F PSM M  36      14.041  38.229 -19.580  0.00  0.00      MEMB  
ATOM   1813 H11G PSM M  36      12.634  37.543 -18.646  0.00  0.00      MEMB  
ATOM   1814 C12F PSM M  36      13.450  36.109 -19.914  0.00  0.00      MEMB  
ATOM   1815 H12F PSM M  36      12.443  36.143 -20.383  0.00  0.00      MEMB  
ATOM   1816 H12G PSM M  36      13.485  35.187 -19.296  0.00  0.00      MEMB  
ATOM   1817 C13F PSM M  36      14.408  36.099 -21.125  0.00  0.00      MEMB  
ATOM   1818 H13F PSM M  36      15.401  36.392 -20.721  0.00  0.00      MEMB  
ATOM   1819 H13G PSM M  36      14.024  36.823 -21.875  0.00  0.00      MEMB  
ATOM   1820 C14F PSM M  36      14.465  34.643 -21.635  0.00  0.00      MEMB  
ATOM   1821 H14F PSM M  36      13.448  34.297 -21.916  0.00  0.00      MEMB  
ATOM   1822 H14G PSM M  36      14.771  33.847 -20.923  0.00  0.00      MEMB  
ATOM   1823 C15F PSM M  36      15.214  34.502 -22.954  0.00  0.00      MEMB  
ATOM   1824 H15F PSM M  36      16.297  34.608 -22.730  0.00  0.00      MEMB  
ATOM   1825 H15G PSM M  36      14.975  35.244 -23.744  0.00  0.00      MEMB  
ATOM   1826 C16F PSM M  36      14.950  33.151 -23.713  0.00  0.00      MEMB  
ATOM   1827 H16F PSM M  36      15.168  32.364 -22.960  0.00  0.00      MEMB  
ATOM   1828 H16G PSM M  36      13.866  33.106 -23.954  0.00  0.00      MEMB  
ATOM   1829 H16H PSM M  36      15.515  32.985 -24.655  0.00  0.00      MEMB  
ATOM   1830  N   POPCM  37     -14.797  28.846  -6.934  0.00  0.00      MEMB  
ATOM   1831  C12 POPCM  37     -14.308  29.025  -5.484  0.00  0.00      MEMB  
ATOM   1832 H12A POPCM  37     -14.388  28.040  -5.047  0.00  0.00      MEMB  
ATOM   1833 H12B POPCM  37     -14.857  29.828  -5.015  0.00  0.00      MEMB  
ATOM   1834  C13 POPCM  37     -14.073  27.675  -7.634  0.00  0.00      MEMB  
ATOM   1835 H13A POPCM  37     -14.564  26.737  -7.418  0.00  0.00      MEMB  
ATOM   1836 H13B POPCM  37     -14.190  27.865  -8.691  0.00  0.00      MEMB  
ATOM   1837 H13C POPCM  37     -13.029  27.802  -7.391  0.00  0.00      MEMB  
ATOM   1838  C14 POPCM  37     -16.250  28.601  -7.045  0.00  0.00      MEMB  
ATOM   1839 H14A POPCM  37     -16.694  27.736  -6.574  0.00  0.00      MEMB  
ATOM   1840 H14B POPCM  37     -16.787  29.390  -6.540  0.00  0.00      MEMB  
ATOM   1841 H14C POPCM  37     -16.467  28.557  -8.102  0.00  0.00      MEMB  
ATOM   1842  C15 POPCM  37     -14.402  30.109  -7.641  0.00  0.00      MEMB  
ATOM   1843 H15A POPCM  37     -14.645  30.227  -8.687  0.00  0.00      MEMB  
ATOM   1844 H15B POPCM  37     -13.357  30.356  -7.523  0.00  0.00      MEMB  
ATOM   1845 H15C POPCM  37     -14.900  30.915  -7.123  0.00  0.00      MEMB  
ATOM   1846  C11 POPCM  37     -12.824  29.490  -5.276  0.00  0.00      MEMB  
ATOM   1847 H11A POPCM  37     -12.758  29.626  -4.176  0.00  0.00      MEMB  
ATOM   1848 H11B POPCM  37     -12.600  30.512  -5.650  0.00  0.00      MEMB  
ATOM   1849  P   POPCM  37     -10.701  28.011  -4.915  0.00  0.00      MEMB  
ATOM   1850  O13 POPCM  37     -10.309  26.576  -5.181  0.00  0.00      MEMB  
ATOM   1851  O14 POPCM  37     -11.010  28.171  -3.461  0.00  0.00      MEMB  
ATOM   1852  O12 POPCM  37     -11.909  28.436  -5.787  0.00  0.00      MEMB  
ATOM   1853  O11 POPCM  37      -9.452  28.884  -5.268  0.00  0.00      MEMB  
ATOM   1854  C1  POPCM  37      -9.680  30.071  -6.000  0.00  0.00      MEMB  
ATOM   1855  HA  POPCM  37      -8.688  30.549  -5.847  0.00  0.00      MEMB  
ATOM   1856  HB  POPCM  37     -10.388  30.759  -5.491  0.00  0.00      MEMB  
ATOM   1857  C2  POPCM  37      -9.941  29.920  -7.526  0.00  0.00      MEMB  
ATOM   1858  HS  POPCM  37     -11.050  29.892  -7.481  0.00  0.00      MEMB  
ATOM   1859  O21 POPCM  37      -9.373  28.654  -7.927  0.00  0.00      MEMB  
ATOM   1860  C21 POPCM  37     -10.198  27.920  -8.745  0.00  0.00      MEMB  
ATOM   1861  O22 POPCM  37     -11.313  28.256  -9.077  0.00  0.00      MEMB  
ATOM   1862  C22 POPCM  37      -9.561  26.553  -9.014  0.00  0.00      MEMB  
ATOM   1863  H2R POPCM  37     -10.388  25.814  -9.083  0.00  0.00      MEMB  
ATOM   1864  H2S POPCM  37      -8.939  26.202  -8.163  0.00  0.00      MEMB  
ATOM   1865  C3  POPCM  37      -9.587  31.099  -8.382  0.00  0.00      MEMB  
ATOM   1866  HX  POPCM  37      -8.478  31.071  -8.440  0.00  0.00      MEMB  
ATOM   1867  HY  POPCM  37      -9.900  32.021  -7.847  0.00  0.00      MEMB  
ATOM   1868  O31 POPCM  37      -9.940  30.935  -9.783  0.00  0.00      MEMB  
ATOM   1869  C31 POPCM  37     -11.242  31.128  -9.987  0.00  0.00      MEMB  
ATOM   1870  O32 POPCM  37     -12.111  31.430  -9.188  0.00  0.00      MEMB  
ATOM   1871  C32 POPCM  37     -11.496  30.963 -11.471  0.00  0.00      MEMB  
ATOM   1872  H2X POPCM  37     -12.581  31.064 -11.689  0.00  0.00      MEMB  
ATOM   1873  H2Y POPCM  37     -11.236  29.910 -11.710  0.00  0.00      MEMB  
ATOM   1874  C23 POPCM  37      -8.817  26.560 -10.333  0.00  0.00      MEMB  
ATOM   1875  H3R POPCM  37      -9.420  26.787 -11.238  0.00  0.00      MEMB  
ATOM   1876  H3S POPCM  37      -8.708  25.485 -10.590  0.00  0.00      MEMB  
ATOM   1877  C24 POPCM  37      -7.516  27.332 -10.348  0.00  0.00      MEMB  
ATOM   1878  H4R POPCM  37      -6.666  26.620 -10.413  0.00  0.00      MEMB  
ATOM   1879  H4S POPCM  37      -7.381  27.835  -9.367  0.00  0.00      MEMB  
ATOM   1880  C25 POPCM  37      -7.426  28.282 -11.531  0.00  0.00      MEMB  
ATOM   1881  H5R POPCM  37      -8.376  28.847 -11.636  0.00  0.00      MEMB  
ATOM   1882  H5S POPCM  37      -7.415  27.660 -12.452  0.00  0.00      MEMB  
ATOM   1883  C26 POPCM  37      -6.162  29.098 -11.615  0.00  0.00      MEMB  
ATOM   1884  H6R POPCM  37      -5.283  28.421 -11.550  0.00  0.00      MEMB  
ATOM   1885  H6S POPCM  37      -6.125  29.760 -10.724  0.00  0.00      MEMB  
ATOM   1886  C27 POPCM  37      -5.891  29.909 -12.866  0.00  0.00      MEMB  
ATOM   1887  H7R POPCM  37      -6.113  29.280 -13.754  0.00  0.00      MEMB  
ATOM   1888  H7S POPCM  37      -4.806  30.138 -12.926  0.00  0.00      MEMB  
ATOM   1889  C28 POPCM  37      -6.745  31.221 -12.855  0.00  0.00      MEMB  
ATOM   1890  H8R POPCM  37      -7.776  30.872 -12.631  0.00  0.00      MEMB  
ATOM   1891  H8S POPCM  37      -6.642  31.658 -13.871  0.00  0.00      MEMB  
ATOM   1892  C29 POPCM  37      -6.423  32.198 -11.737  0.00  0.00      MEMB  
ATOM   1893  H91 POPCM  37      -6.635  31.805 -10.732  0.00  0.00      MEMB  
ATOM   1894 C210 POPCM  37      -5.962  33.423 -11.807  0.00  0.00      MEMB  
ATOM   1895 H101 POPCM  37      -5.747  33.996 -10.893  0.00  0.00      MEMB  
ATOM   1896 C211 POPCM  37      -5.505  34.176 -13.015  0.00  0.00      MEMB  
ATOM   1897 H11R POPCM  37      -6.406  34.639 -13.471  0.00  0.00      MEMB  
ATOM   1898 H11S POPCM  37      -5.021  33.452 -13.705  0.00  0.00      MEMB  
ATOM   1899 C212 POPCM  37      -4.473  35.354 -12.777  0.00  0.00      MEMB  
ATOM   1900 H12R POPCM  37      -3.531  35.046 -12.276  0.00  0.00      MEMB  
ATOM   1901 H12S POPCM  37      -4.884  36.159 -12.131  0.00  0.00      MEMB  
ATOM   1902 C213 POPCM  37      -4.128  36.235 -14.000  0.00  0.00      MEMB  
ATOM   1903 H13R POPCM  37      -5.075  36.566 -14.478  0.00  0.00      MEMB  
ATOM   1904 H13S POPCM  37      -3.494  35.762 -14.780  0.00  0.00      MEMB  
ATOM   1905 C214 POPCM  37      -3.468  37.554 -13.551  0.00  0.00      MEMB  
ATOM   1906 H14R POPCM  37      -2.546  37.355 -12.963  0.00  0.00      MEMB  
ATOM   1907 H14S POPCM  37      -4.187  38.042 -12.859  0.00  0.00      MEMB  
ATOM   1908 C215 POPCM  37      -3.049  38.483 -14.716  0.00  0.00      MEMB  
ATOM   1909 H15R POPCM  37      -3.949  38.712 -15.326  0.00  0.00      MEMB  
ATOM   1910 H15S POPCM  37      -2.267  38.058 -15.381  0.00  0.00      MEMB  
ATOM   1911 C216 POPCM  37      -2.363  39.822 -14.241  0.00  0.00      MEMB  
ATOM   1912 H16R POPCM  37      -1.693  39.462 -13.430  0.00  0.00      MEMB  
ATOM   1913 H16S POPCM  37      -3.102  40.529 -13.808  0.00  0.00      MEMB  
ATOM   1914 C217 POPCM  37      -1.350  40.513 -15.317  0.00  0.00      MEMB  
ATOM   1915 H17R POPCM  37      -1.882  40.916 -16.206  0.00  0.00      MEMB  
ATOM   1916 H17S POPCM  37      -0.749  39.668 -15.715  0.00  0.00      MEMB  
ATOM   1917 C218 POPCM  37      -0.312  41.529 -14.738  0.00  0.00      MEMB  
ATOM   1918 H18R POPCM  37       0.411  41.915 -15.488  0.00  0.00      MEMB  
ATOM   1919 H18S POPCM  37       0.184  41.247 -13.784  0.00  0.00      MEMB  
ATOM   1920 H18T POPCM  37      -1.000  42.359 -14.470  0.00  0.00      MEMB  
ATOM   1921  C33 POPCM  37     -10.766  32.125 -12.270  0.00  0.00      MEMB  
ATOM   1922  H3X POPCM  37     -10.914  31.892 -13.346  0.00  0.00      MEMB  
ATOM   1923  H3Y POPCM  37      -9.688  32.053 -12.012  0.00  0.00      MEMB  
ATOM   1924  C34 POPCM  37     -11.247  33.575 -12.034  0.00  0.00      MEMB  
ATOM   1925  H4X POPCM  37     -11.401  33.892 -10.981  0.00  0.00      MEMB  
ATOM   1926  H4Y POPCM  37     -12.153  33.855 -12.612  0.00  0.00      MEMB  
ATOM   1927  C35 POPCM  37     -10.147  34.628 -12.446  0.00  0.00      MEMB  
ATOM   1928  H5X POPCM  37      -9.253  34.480 -11.803  0.00  0.00      MEMB  
ATOM   1929  H5Y POPCM  37     -10.550  35.646 -12.261  0.00  0.00      MEMB  
ATOM   1930  C36 POPCM  37      -9.716  34.559 -13.958  0.00  0.00      MEMB  
ATOM   1931  H6X POPCM  37     -10.617  34.396 -14.587  0.00  0.00      MEMB  
ATOM   1932  H6Y POPCM  37      -9.118  33.633 -14.094  0.00  0.00      MEMB  
ATOM   1933  C37 POPCM  37      -8.894  35.779 -14.477  0.00  0.00      MEMB  
ATOM   1934  H7X POPCM  37      -8.048  36.042 -13.806  0.00  0.00      MEMB  
ATOM   1935  H7Y POPCM  37      -9.630  36.612 -14.463  0.00  0.00      MEMB  
ATOM   1936  C38 POPCM  37      -8.528  35.430 -15.933  0.00  0.00      MEMB  
ATOM   1937  H8X POPCM  37      -9.463  35.199 -16.485  0.00  0.00      MEMB  
ATOM   1938  H8Y POPCM  37      -7.822  34.572 -15.922  0.00  0.00      MEMB  
ATOM   1939  C39 POPCM  37      -7.914  36.629 -16.547  0.00  0.00      MEMB  
ATOM   1940  H9X POPCM  37      -7.041  36.916 -15.923  0.00  0.00      MEMB  
ATOM   1941  H9Y POPCM  37      -8.721  37.390 -16.482  0.00  0.00      MEMB  
ATOM   1942 C310 POPCM  37      -7.775  36.246 -18.068  0.00  0.00      MEMB  
ATOM   1943 H10X POPCM  37      -8.735  35.972 -18.554  0.00  0.00      MEMB  
ATOM   1944 H10Y POPCM  37      -7.185  35.311 -18.172  0.00  0.00      MEMB  
ATOM   1945 C311 POPCM  37      -7.008  37.338 -18.844  0.00  0.00      MEMB  
ATOM   1946 H11X POPCM  37      -6.023  37.450 -18.341  0.00  0.00      MEMB  
ATOM   1947 H11Y POPCM  37      -7.594  38.282 -18.836  0.00  0.00      MEMB  
ATOM   1948 C312 POPCM  37      -6.813  36.781 -20.204  0.00  0.00      MEMB  
ATOM   1949 H12X POPCM  37      -6.461  35.728 -20.242  0.00  0.00      MEMB  
ATOM   1950 H12Y POPCM  37      -6.054  37.400 -20.728  0.00  0.00      MEMB  
ATOM   1951 C313 POPCM  37      -8.048  36.833 -21.155  0.00  0.00      MEMB  
ATOM   1952 H13X POPCM  37      -8.939  36.369 -20.680  0.00  0.00      MEMB  
ATOM   1953 H13Y POPCM  37      -7.785  36.258 -22.069  0.00  0.00      MEMB  
ATOM   1954 C314 POPCM  37      -8.431  38.295 -21.554  0.00  0.00      MEMB  
ATOM   1955 H14X POPCM  37      -7.530  38.905 -21.776  0.00  0.00      MEMB  
ATOM   1956 H14Y POPCM  37      -8.845  38.756 -20.631  0.00  0.00      MEMB  
ATOM   1957 C315 POPCM  37      -9.685  38.369 -22.469  0.00  0.00      MEMB  
ATOM   1958 H15X POPCM  37      -9.932  39.449 -22.555  0.00  0.00      MEMB  
ATOM   1959 H15Y POPCM  37     -10.565  37.929 -21.953  0.00  0.00      MEMB  
ATOM   1960 C316 POPCM  37      -9.645  37.823 -23.932  0.00  0.00      MEMB  
ATOM   1961 H16X POPCM  37      -9.657  36.734 -24.155  0.00  0.00      MEMB  
ATOM   1962 H16Y POPCM  37      -8.692  38.222 -24.340  0.00  0.00      MEMB  
ATOM   1963 H16Z POPCM  37     -10.284  38.372 -24.656  0.00  0.00      MEMB  
ATOM   1964  C3  CHL1M  38      -7.490   3.450 -12.310  0.00  0.00      MEMB  
ATOM   1965  H3  CHL1M  38      -7.993   2.498 -12.584  0.00  0.00      MEMB  
ATOM   1966  O3  CHL1M  38      -8.121   4.215 -11.313  0.00  0.00      MEMB  
ATOM   1967  H3' CHL1M  38      -7.524   4.885 -10.971  0.00  0.00      MEMB  
ATOM   1968  C4  CHL1M  38      -5.998   3.226 -11.995  0.00  0.00      MEMB  
ATOM   1969  H4A CHL1M  38      -5.573   4.237 -11.817  0.00  0.00      MEMB  
ATOM   1970  H4B CHL1M  38      -5.931   2.667 -11.037  0.00  0.00      MEMB  
ATOM   1971  C5  CHL1M  38      -5.130   2.599 -13.078  0.00  0.00      MEMB  
ATOM   1972  C6  CHL1M  38      -4.275   1.565 -12.829  0.00  0.00      MEMB  
ATOM   1973  H6  CHL1M  38      -4.179   1.221 -11.788  0.00  0.00      MEMB  
ATOM   1974  C7  CHL1M  38      -3.462   0.985 -13.886  0.00  0.00      MEMB  
ATOM   1975  H7A CHL1M  38      -2.443   0.771 -13.498  0.00  0.00      MEMB  
ATOM   1976  H7B CHL1M  38      -3.878  -0.012 -14.145  0.00  0.00      MEMB  
ATOM   1977  C8  CHL1M  38      -3.322   1.791 -15.201  0.00  0.00      MEMB  
ATOM   1978  H8  CHL1M  38      -2.592   2.614 -15.048  0.00  0.00      MEMB  
ATOM   1979  C14 CHL1M  38      -2.717   0.880 -16.270  0.00  0.00      MEMB  
ATOM   1980  H14 CHL1M  38      -3.423   0.028 -16.374  0.00  0.00      MEMB  
ATOM   1981  C15 CHL1M  38      -1.349   0.280 -15.926  0.00  0.00      MEMB  
ATOM   1982 H15A CHL1M  38      -0.736   1.033 -15.386  0.00  0.00      MEMB  
ATOM   1983 H15B CHL1M  38      -1.392  -0.709 -15.421  0.00  0.00      MEMB  
ATOM   1984  C16 CHL1M  38      -0.739  -0.079 -17.339  0.00  0.00      MEMB  
ATOM   1985 H16A CHL1M  38       0.189   0.529 -17.397  0.00  0.00      MEMB  
ATOM   1986 H16B CHL1M  38      -0.570  -1.165 -17.496  0.00  0.00      MEMB  
ATOM   1987  C17 CHL1M  38      -1.824   0.466 -18.350  0.00  0.00      MEMB  
ATOM   1988  H17 CHL1M  38      -2.562  -0.364 -18.391  0.00  0.00      MEMB  
ATOM   1989  C13 CHL1M  38      -2.549   1.576 -17.646  0.00  0.00      MEMB  
ATOM   1990  C18 CHL1M  38      -1.518   2.779 -17.595  0.00  0.00      MEMB  
ATOM   1991 H18A CHL1M  38      -1.431   3.289 -18.578  0.00  0.00      MEMB  
ATOM   1992 H18B CHL1M  38      -1.809   3.476 -16.780  0.00  0.00      MEMB  
ATOM   1993 H18C CHL1M  38      -0.496   2.430 -17.336  0.00  0.00      MEMB  
ATOM   1994  C12 CHL1M  38      -3.930   2.039 -18.125  0.00  0.00      MEMB  
ATOM   1995 H12A CHL1M  38      -3.847   2.635 -19.059  0.00  0.00      MEMB  
ATOM   1996 H12B CHL1M  38      -4.687   1.253 -18.334  0.00  0.00      MEMB  
ATOM   1997  C11 CHL1M  38      -4.584   2.988 -17.056  0.00  0.00      MEMB  
ATOM   1998 H11A CHL1M  38      -4.141   3.973 -17.318  0.00  0.00      MEMB  
ATOM   1999 H11B CHL1M  38      -5.636   3.241 -17.307  0.00  0.00      MEMB  
ATOM   2000  C9  CHL1M  38      -4.698   2.355 -15.654  0.00  0.00      MEMB  
ATOM   2001  H9  CHL1M  38      -5.328   1.444 -15.740  0.00  0.00      MEMB  
ATOM   2002  C10 CHL1M  38      -5.310   3.287 -14.470  0.00  0.00      MEMB  
ATOM   2003  C19 CHL1M  38      -4.605   4.676 -14.450  0.00  0.00      MEMB  
ATOM   2004 H19A CHL1M  38      -3.528   4.563 -14.205  0.00  0.00      MEMB  
ATOM   2005 H19B CHL1M  38      -4.653   5.227 -15.414  0.00  0.00      MEMB  
ATOM   2006 H19C CHL1M  38      -5.045   5.324 -13.662  0.00  0.00      MEMB  
ATOM   2007  C1  CHL1M  38      -6.826   3.451 -14.752  0.00  0.00      MEMB  
ATOM   2008  H1A CHL1M  38      -6.901   4.010 -15.709  0.00  0.00      MEMB  
ATOM   2009  H1B CHL1M  38      -7.299   2.449 -14.836  0.00  0.00      MEMB  
ATOM   2010  C2  CHL1M  38      -7.654   4.255 -13.654  0.00  0.00      MEMB  
ATOM   2011  H2A CHL1M  38      -8.692   4.232 -14.051  0.00  0.00      MEMB  
ATOM   2012  H2B CHL1M  38      -7.204   5.267 -13.570  0.00  0.00      MEMB  
ATOM   2013  C20 CHL1M  38      -1.280   0.719 -19.761  0.00  0.00      MEMB  
ATOM   2014  H20 CHL1M  38      -0.774   1.702 -19.866  0.00  0.00      MEMB  
ATOM   2015  C21 CHL1M  38      -2.349   0.654 -20.869  0.00  0.00      MEMB  
ATOM   2016 H21A CHL1M  38      -2.634  -0.413 -20.982  0.00  0.00      MEMB  
ATOM   2017 H21B CHL1M  38      -1.807   0.999 -21.776  0.00  0.00      MEMB  
ATOM   2018 H21C CHL1M  38      -3.240   1.270 -20.623  0.00  0.00      MEMB  
ATOM   2019  C22 CHL1M  38      -0.097  -0.310 -20.022  0.00  0.00      MEMB  
ATOM   2020 H22A CHL1M  38       0.818  -0.077 -19.436  0.00  0.00      MEMB  
ATOM   2021 H22B CHL1M  38      -0.346  -1.384 -19.885  0.00  0.00      MEMB  
ATOM   2022  C23 CHL1M  38       0.436  -0.293 -21.481  0.00  0.00      MEMB  
ATOM   2023 H23A CHL1M  38      -0.417  -0.487 -22.165  0.00  0.00      MEMB  
ATOM   2024 H23B CHL1M  38       0.760   0.752 -21.674  0.00  0.00      MEMB  
ATOM   2025  C24 CHL1M  38       1.632  -1.328 -21.618  0.00  0.00      MEMB  
ATOM   2026 H24A CHL1M  38       2.303  -1.183 -20.745  0.00  0.00      MEMB  
ATOM   2027 H24B CHL1M  38       1.231  -2.363 -21.657  0.00  0.00      MEMB  
ATOM   2028  C25 CHL1M  38       2.535  -1.160 -22.851  0.00  0.00      MEMB  
ATOM   2029  H25 CHL1M  38       2.904  -0.112 -22.879  0.00  0.00      MEMB  
ATOM   2030  C26 CHL1M  38       3.779  -2.088 -22.905  0.00  0.00      MEMB  
ATOM   2031 H26A CHL1M  38       4.335  -1.840 -23.835  0.00  0.00      MEMB  
ATOM   2032 H26B CHL1M  38       4.382  -2.010 -21.976  0.00  0.00      MEMB  
ATOM   2033 H26C CHL1M  38       3.351  -3.104 -23.042  0.00  0.00      MEMB  
ATOM   2034  C27 CHL1M  38       1.687  -1.274 -24.118  0.00  0.00      MEMB  
ATOM   2035 H27A CHL1M  38       1.167  -2.254 -24.056  0.00  0.00      MEMB  
ATOM   2036 H27B CHL1M  38       0.872  -0.533 -24.263  0.00  0.00      MEMB  
ATOM   2037 H27C CHL1M  38       2.278  -1.132 -25.047  0.00  0.00      MEMB  
ATOM   2038  C3  CHL1M  39      32.469  18.743  -8.119  0.00  0.00      MEMB  
ATOM   2039  H3  CHL1M  39      33.321  18.893  -8.816  0.00  0.00      MEMB  
ATOM   2040  O3  CHL1M  39      32.996  18.149  -6.899  0.00  0.00      MEMB  
ATOM   2041  H3' CHL1M  39      32.231  17.779  -6.452  0.00  0.00      MEMB  
ATOM   2042  C4  CHL1M  39      31.938  20.139  -7.898  0.00  0.00      MEMB  
ATOM   2043  H4A CHL1M  39      31.202  20.131  -7.065  0.00  0.00      MEMB  
ATOM   2044  H4B CHL1M  39      32.803  20.774  -7.611  0.00  0.00      MEMB  
ATOM   2045  C5  CHL1M  39      31.316  20.721  -9.158  0.00  0.00      MEMB  
ATOM   2046  C6  CHL1M  39      31.656  21.902  -9.698  0.00  0.00      MEMB  
ATOM   2047  H6  CHL1M  39      32.509  22.344  -9.162  0.00  0.00      MEMB  
ATOM   2048  C7  CHL1M  39      30.953  22.598 -10.898  0.00  0.00      MEMB  
ATOM   2049  H7A CHL1M  39      30.703  23.656 -10.670  0.00  0.00      MEMB  
ATOM   2050  H7B CHL1M  39      31.701  22.510 -11.715  0.00  0.00      MEMB  
ATOM   2051  C8  CHL1M  39      29.623  21.865 -11.358  0.00  0.00      MEMB  
ATOM   2052  H8  CHL1M  39      28.731  22.191 -10.781  0.00  0.00      MEMB  
ATOM   2053  C14 CHL1M  39      29.333  22.210 -12.837  0.00  0.00      MEMB  
ATOM   2054  H14 CHL1M  39      30.210  21.751 -13.342  0.00  0.00      MEMB  
ATOM   2055  C15 CHL1M  39      29.331  23.580 -13.370  0.00  0.00      MEMB  
ATOM   2056 H15A CHL1M  39      28.633  24.234 -12.805  0.00  0.00      MEMB  
ATOM   2057 H15B CHL1M  39      30.324  24.067 -13.262  0.00  0.00      MEMB  
ATOM   2058  C16 CHL1M  39      28.759  23.467 -14.779  0.00  0.00      MEMB  
ATOM   2059 H16A CHL1M  39      28.016  24.292 -14.822  0.00  0.00      MEMB  
ATOM   2060 H16B CHL1M  39      29.494  23.571 -15.606  0.00  0.00      MEMB  
ATOM   2061  C17 CHL1M  39      28.225  22.030 -14.962  0.00  0.00      MEMB  
ATOM   2062  H17 CHL1M  39      29.071  21.504 -15.454  0.00  0.00      MEMB  
ATOM   2063  C13 CHL1M  39      28.097  21.497 -13.494  0.00  0.00      MEMB  
ATOM   2064  C18 CHL1M  39      26.737  22.062 -12.941  0.00  0.00      MEMB  
ATOM   2065 H18A CHL1M  39      26.668  23.141 -13.195  0.00  0.00      MEMB  
ATOM   2066 H18B CHL1M  39      25.832  21.545 -13.324  0.00  0.00      MEMB  
ATOM   2067 H18C CHL1M  39      26.870  22.051 -11.838  0.00  0.00      MEMB  
ATOM   2068  C12 CHL1M  39      28.227  19.968 -13.338  0.00  0.00      MEMB  
ATOM   2069 H12A CHL1M  39      27.381  19.373 -13.744  0.00  0.00      MEMB  
ATOM   2070 H12B CHL1M  39      29.104  19.661 -13.948  0.00  0.00      MEMB  
ATOM   2071  C11 CHL1M  39      28.602  19.549 -11.867  0.00  0.00      MEMB  
ATOM   2072 H11A CHL1M  39      27.797  19.883 -11.180  0.00  0.00      MEMB  
ATOM   2073 H11B CHL1M  39      28.786  18.454 -11.925  0.00  0.00      MEMB  
ATOM   2074  C9  CHL1M  39      29.795  20.334 -11.263  0.00  0.00      MEMB  
ATOM   2075  H9  CHL1M  39      30.713  20.106 -11.845  0.00  0.00      MEMB  
ATOM   2076  C10 CHL1M  39      30.199  19.858  -9.811  0.00  0.00      MEMB  
ATOM   2077  C19 CHL1M  39      28.984  19.888  -8.943  0.00  0.00      MEMB  
ATOM   2078 H19A CHL1M  39      29.236  19.759  -7.869  0.00  0.00      MEMB  
ATOM   2079 H19B CHL1M  39      28.534  20.903  -9.000  0.00  0.00      MEMB  
ATOM   2080 H19C CHL1M  39      28.196  19.162  -9.237  0.00  0.00      MEMB  
ATOM   2081  C1  CHL1M  39      30.834  18.492 -10.048  0.00  0.00      MEMB  
ATOM   2082  H1A CHL1M  39      30.098  17.774 -10.470  0.00  0.00      MEMB  
ATOM   2083  H1B CHL1M  39      31.684  18.671 -10.740  0.00  0.00      MEMB  
ATOM   2084  C2  CHL1M  39      31.392  17.866  -8.795  0.00  0.00      MEMB  
ATOM   2085  H2A CHL1M  39      31.917  16.921  -9.052  0.00  0.00      MEMB  
ATOM   2086  H2B CHL1M  39      30.586  17.585  -8.083  0.00  0.00      MEMB  
ATOM   2087  C20 CHL1M  39      27.065  21.949 -15.957  0.00  0.00      MEMB  
ATOM   2088  H20 CHL1M  39      26.133  22.325 -15.485  0.00  0.00      MEMB  
ATOM   2089  C21 CHL1M  39      26.882  20.477 -16.402  0.00  0.00      MEMB  
ATOM   2090 H21A CHL1M  39      27.866  20.072 -16.721  0.00  0.00      MEMB  
ATOM   2091 H21B CHL1M  39      26.257  20.458 -17.320  0.00  0.00      MEMB  
ATOM   2092 H21C CHL1M  39      26.527  19.791 -15.603  0.00  0.00      MEMB  
ATOM   2093  C22 CHL1M  39      27.241  22.886 -17.208  0.00  0.00      MEMB  
ATOM   2094 H22A CHL1M  39      26.349  22.718 -17.848  0.00  0.00      MEMB  
ATOM   2095 H22B CHL1M  39      27.280  23.966 -16.949  0.00  0.00      MEMB  
ATOM   2096  C23 CHL1M  39      28.446  22.468 -18.106  0.00  0.00      MEMB  
ATOM   2097 H23A CHL1M  39      29.390  22.535 -17.522  0.00  0.00      MEMB  
ATOM   2098 H23B CHL1M  39      28.294  21.428 -18.464  0.00  0.00      MEMB  
ATOM   2099  C24 CHL1M  39      28.629  23.422 -19.298  0.00  0.00      MEMB  
ATOM   2100 H24A CHL1M  39      28.979  24.381 -18.861  0.00  0.00      MEMB  
ATOM   2101 H24B CHL1M  39      29.445  23.001 -19.923  0.00  0.00      MEMB  
ATOM   2102  C25 CHL1M  39      27.432  23.754 -20.124  0.00  0.00      MEMB  
ATOM   2103  H25 CHL1M  39      26.607  24.066 -19.448  0.00  0.00      MEMB  
ATOM   2104  C26 CHL1M  39      27.883  24.885 -21.101  0.00  0.00      MEMB  
ATOM   2105 H26A CHL1M  39      27.017  25.052 -21.777  0.00  0.00      MEMB  
ATOM   2106 H26B CHL1M  39      28.076  25.854 -20.594  0.00  0.00      MEMB  
ATOM   2107 H26C CHL1M  39      28.767  24.615 -21.718  0.00  0.00      MEMB  
ATOM   2108  C27 CHL1M  39      26.912  22.552 -20.941  0.00  0.00      MEMB  
ATOM   2109 H27A CHL1M  39      26.203  22.871 -21.734  0.00  0.00      MEMB  
ATOM   2110 H27B CHL1M  39      27.717  21.928 -21.385  0.00  0.00      MEMB  
ATOM   2111 H27C CHL1M  39      26.295  21.921 -20.267  0.00  0.00      MEMB  
ATOM   2112  N   DPPCM  40     -18.753  -3.961  -5.541  0.00  0.00      MEMB  
ATOM   2113  C13 DPPCM  40     -18.162  -3.681  -6.919  0.00  0.00      MEMB  
ATOM   2114 H13A DPPCM  40     -18.938  -3.453  -7.636  0.00  0.00      MEMB  
ATOM   2115 H13B DPPCM  40     -17.591  -4.549  -7.212  0.00  0.00      MEMB  
ATOM   2116 H13C DPPCM  40     -17.583  -2.776  -6.809  0.00  0.00      MEMB  
ATOM   2117  C14 DPPCM  40     -17.585  -4.258  -4.644  0.00  0.00      MEMB  
ATOM   2118 H14A DPPCM  40     -17.117  -5.141  -5.055  0.00  0.00      MEMB  
ATOM   2119 H14B DPPCM  40     -17.900  -4.445  -3.628  0.00  0.00      MEMB  
ATOM   2120 H14C DPPCM  40     -16.909  -3.428  -4.501  0.00  0.00      MEMB  
ATOM   2121  C15 DPPCM  40     -19.494  -2.753  -5.057  0.00  0.00      MEMB  
ATOM   2122 H15A DPPCM  40     -20.452  -2.739  -5.556  0.00  0.00      MEMB  
ATOM   2123 H15B DPPCM  40     -18.906  -1.877  -5.287  0.00  0.00      MEMB  
ATOM   2124 H15C DPPCM  40     -19.576  -2.778  -3.980  0.00  0.00      MEMB  
ATOM   2125  C12 DPPCM  40     -19.673  -5.117  -5.554  0.00  0.00      MEMB  
ATOM   2126 H12A DPPCM  40     -19.997  -5.290  -4.538  0.00  0.00      MEMB  
ATOM   2127 H12B DPPCM  40     -19.079  -5.952  -5.895  0.00  0.00      MEMB  
ATOM   2128  C11 DPPCM  40     -21.063  -5.086  -6.295  0.00  0.00      MEMB  
ATOM   2129 H11A DPPCM  40     -21.541  -6.086  -6.219  0.00  0.00      MEMB  
ATOM   2130 H11B DPPCM  40     -20.835  -5.083  -7.382  0.00  0.00      MEMB  
ATOM   2131  P   DPPCM  40     -23.242  -4.347  -5.053  0.00  0.00      MEMB  
ATOM   2132  O13 DPPCM  40     -23.595  -3.109  -4.353  0.00  0.00      MEMB  
ATOM   2133  O14 DPPCM  40     -23.032  -5.559  -4.235  0.00  0.00      MEMB  
ATOM   2134  O11 DPPCM  40     -24.332  -4.734  -6.086  0.00  0.00      MEMB  
ATOM   2135  O12 DPPCM  40     -21.957  -3.971  -5.983  0.00  0.00      MEMB  
ATOM   2136  C1  DPPCM  40     -24.401  -4.023  -7.370  0.00  0.00      MEMB  
ATOM   2137  HA  DPPCM  40     -23.900  -4.689  -8.105  0.00  0.00      MEMB  
ATOM   2138  HB  DPPCM  40     -23.883  -3.041  -7.328  0.00  0.00      MEMB  
ATOM   2139  C2  DPPCM  40     -25.893  -3.830  -7.877  0.00  0.00      MEMB  
ATOM   2140  HS  DPPCM  40     -26.223  -4.891  -7.853  0.00  0.00      MEMB  
ATOM   2141  O21 DPPCM  40     -25.915  -3.523  -9.282  0.00  0.00      MEMB  
ATOM   2142  C21 DPPCM  40     -27.085  -3.797  -9.912  0.00  0.00      MEMB  
ATOM   2143  O22 DPPCM  40     -28.128  -4.118  -9.429  0.00  0.00      MEMB  
ATOM   2144  C22 DPPCM  40     -26.826  -3.386 -11.342  0.00  0.00      MEMB  
ATOM   2145  H2R DPPCM  40     -26.901  -4.331 -11.922  0.00  0.00      MEMB  
ATOM   2146  H2S DPPCM  40     -25.812  -2.948 -11.463  0.00  0.00      MEMB  
ATOM   2147  C3  DPPCM  40     -26.688  -2.916  -6.870  0.00  0.00      MEMB  
ATOM   2148  HX  DPPCM  40     -26.779  -3.396  -5.873  0.00  0.00      MEMB  
ATOM   2149  HY  DPPCM  40     -27.750  -2.857  -7.189  0.00  0.00      MEMB  
ATOM   2150  O31 DPPCM  40     -26.056  -1.649  -6.706  0.00  0.00      MEMB  
ATOM   2151  C31 DPPCM  40     -26.542  -0.637  -7.363  0.00  0.00      MEMB  
ATOM   2152  O32 DPPCM  40     -27.648  -0.533  -7.870  0.00  0.00      MEMB  
ATOM   2153  C32 DPPCM  40     -25.479   0.470  -7.616  0.00  0.00      MEMB  
ATOM   2154  H2X DPPCM  40     -24.495   0.124  -7.234  0.00  0.00      MEMB  
ATOM   2155  H2Y DPPCM  40     -25.729   1.311  -6.936  0.00  0.00      MEMB  
ATOM   2156  C23 DPPCM  40     -27.855  -2.421 -11.906  0.00  0.00      MEMB  
ATOM   2157  H3R DPPCM  40     -27.878  -1.436 -11.392  0.00  0.00      MEMB  
ATOM   2158  H3S DPPCM  40     -28.864  -2.841 -11.705  0.00  0.00      MEMB  
ATOM   2159  C24 DPPCM  40     -27.863  -2.264 -13.433  0.00  0.00      MEMB  
ATOM   2160  H4R DPPCM  40     -28.795  -1.813 -13.835  0.00  0.00      MEMB  
ATOM   2161  H4S DPPCM  40     -27.725  -3.147 -14.093  0.00  0.00      MEMB  
ATOM   2162  C25 DPPCM  40     -26.770  -1.280 -13.922  0.00  0.00      MEMB  
ATOM   2163  H5R DPPCM  40     -25.718  -1.507 -13.644  0.00  0.00      MEMB  
ATOM   2164  H5S DPPCM  40     -26.977  -0.289 -13.465  0.00  0.00      MEMB  
ATOM   2165  C26 DPPCM  40     -26.748  -0.999 -15.411  0.00  0.00      MEMB  
ATOM   2166  H6R DPPCM  40     -26.304   0.008 -15.557  0.00  0.00      MEMB  
ATOM   2167  H6S DPPCM  40     -27.756  -0.972 -15.878  0.00  0.00      MEMB  
ATOM   2168  C27 DPPCM  40     -26.013  -2.132 -16.214  0.00  0.00      MEMB  
ATOM   2169  H7R DPPCM  40     -26.721  -2.985 -16.290  0.00  0.00      MEMB  
ATOM   2170  H7S DPPCM  40     -25.093  -2.401 -15.654  0.00  0.00      MEMB  
ATOM   2171  C28 DPPCM  40     -25.645  -1.755 -17.687  0.00  0.00      MEMB  
ATOM   2172  H8R DPPCM  40     -26.439  -1.093 -18.094  0.00  0.00      MEMB  
ATOM   2173  H8S DPPCM  40     -25.329  -2.689 -18.199  0.00  0.00      MEMB  
ATOM   2174  C29 DPPCM  40     -24.507  -0.753 -17.767  0.00  0.00      MEMB  
ATOM   2175  H9R DPPCM  40     -23.624  -1.014 -17.145  0.00  0.00      MEMB  
ATOM   2176  H9S DPPCM  40     -24.878   0.155 -17.246  0.00  0.00      MEMB  
ATOM   2177 C210 DPPCM  40     -24.063  -0.446 -19.192  0.00  0.00      MEMB  
ATOM   2178 H10R DPPCM  40     -24.878  -0.126 -19.876  0.00  0.00      MEMB  
ATOM   2179 H10S DPPCM  40     -23.808  -1.425 -19.652  0.00  0.00      MEMB  
ATOM   2180 C211 DPPCM  40     -22.899   0.567 -19.307  0.00  0.00      MEMB  
ATOM   2181 H11R DPPCM  40     -22.072   0.338 -18.601  0.00  0.00      MEMB  
ATOM   2182 H11S DPPCM  40     -23.440   1.481 -18.983  0.00  0.00      MEMB  
ATOM   2183 C212 DPPCM  40     -22.349   0.481 -20.771  0.00  0.00      MEMB  
ATOM   2184 H12R DPPCM  40     -23.122   0.505 -21.568  0.00  0.00      MEMB  
ATOM   2185 H12S DPPCM  40     -21.918  -0.531 -20.929  0.00  0.00      MEMB  
ATOM   2186 C213 DPPCM  40     -21.203   1.524 -21.037  0.00  0.00      MEMB  
ATOM   2187 H13R DPPCM  40     -20.272   1.181 -20.538  0.00  0.00      MEMB  
ATOM   2188 H13S DPPCM  40     -21.494   2.446 -20.489  0.00  0.00      MEMB  
ATOM   2189 C214 DPPCM  40     -20.992   1.833 -22.504  0.00  0.00      MEMB  
ATOM   2190 H14R DPPCM  40     -21.956   2.247 -22.870  0.00  0.00      MEMB  
ATOM   2191 H14S DPPCM  40     -20.837   1.019 -23.243  0.00  0.00      MEMB  
ATOM   2192 C215 DPPCM  40     -20.051   3.000 -22.842  0.00  0.00      MEMB  
ATOM   2193 H15R DPPCM  40     -19.756   3.461 -21.875  0.00  0.00      MEMB  
ATOM   2194 H15S DPPCM  40     -20.587   3.712 -23.505  0.00  0.00      MEMB  
ATOM   2195 C216 DPPCM  40     -18.750   2.584 -23.599  0.00  0.00      MEMB  
ATOM   2196 H16R DPPCM  40     -18.048   3.439 -23.492  0.00  0.00      MEMB  
ATOM   2197 H16S DPPCM  40     -18.883   2.448 -24.694  0.00  0.00      MEMB  
ATOM   2198 H16T DPPCM  40     -18.321   1.692 -23.094  0.00  0.00      MEMB  
ATOM   2199  C33 DPPCM  40     -25.387   0.955  -9.068  0.00  0.00      MEMB  
ATOM   2200  H3X DPPCM  40     -24.967   1.982  -9.114  0.00  0.00      MEMB  
ATOM   2201  H3Y DPPCM  40     -26.440   1.046  -9.408  0.00  0.00      MEMB  
ATOM   2202  C34 DPPCM  40     -24.593  -0.091  -9.855  0.00  0.00      MEMB  
ATOM   2203  H4X DPPCM  40     -25.173  -1.038  -9.895  0.00  0.00      MEMB  
ATOM   2204  H4Y DPPCM  40     -23.605  -0.265  -9.376  0.00  0.00      MEMB  
ATOM   2205  C35 DPPCM  40     -24.116   0.347 -11.263  0.00  0.00      MEMB  
ATOM   2206  H5X DPPCM  40     -23.529   1.288 -11.200  0.00  0.00      MEMB  
ATOM   2207  H5Y DPPCM  40     -24.931   0.503 -12.001  0.00  0.00      MEMB  
ATOM   2208  C36 DPPCM  40     -23.152  -0.645 -11.985  0.00  0.00      MEMB  
ATOM   2209  H6X DPPCM  40     -23.581  -1.660 -11.844  0.00  0.00      MEMB  
ATOM   2210  H6Y DPPCM  40     -22.175  -0.588 -11.459  0.00  0.00      MEMB  
ATOM   2211  C37 DPPCM  40     -22.959  -0.341 -13.520  0.00  0.00      MEMB  
ATOM   2212  H7X DPPCM  40     -23.899   0.088 -13.928  0.00  0.00      MEMB  
ATOM   2213  H7Y DPPCM  40     -22.667  -1.221 -14.132  0.00  0.00      MEMB  
ATOM   2214  C38 DPPCM  40     -21.801   0.679 -13.788  0.00  0.00      MEMB  
ATOM   2215  H8X DPPCM  40     -20.794   0.353 -13.450  0.00  0.00      MEMB  
ATOM   2216  H8Y DPPCM  40     -21.856   1.649 -13.249  0.00  0.00      MEMB  
ATOM   2217  C39 DPPCM  40     -21.700   0.988 -15.297  0.00  0.00      MEMB  
ATOM   2218  H9X DPPCM  40     -22.694   1.224 -15.733  0.00  0.00      MEMB  
ATOM   2219  H9Y DPPCM  40     -21.556   0.063 -15.895  0.00  0.00      MEMB  
ATOM   2220 C310 DPPCM  40     -20.626   2.020 -15.548  0.00  0.00      MEMB  
ATOM   2221 H10X DPPCM  40     -19.736   1.772 -14.930  0.00  0.00      MEMB  
ATOM   2222 H10Y DPPCM  40     -20.954   2.995 -15.128  0.00  0.00      MEMB  
ATOM   2223 C311 DPPCM  40     -20.168   2.107 -16.992  0.00  0.00      MEMB  
ATOM   2224 H11X DPPCM  40     -21.070   1.953 -17.622  0.00  0.00      MEMB  
ATOM   2225 H11Y DPPCM  40     -19.498   1.231 -17.129  0.00  0.00      MEMB  
ATOM   2226 C312 DPPCM  40     -19.430   3.404 -17.334  0.00  0.00      MEMB  
ATOM   2227 H12X DPPCM  40     -18.503   3.474 -16.726  0.00  0.00      MEMB  
ATOM   2228 H12Y DPPCM  40     -20.142   4.230 -17.121  0.00  0.00      MEMB  
ATOM   2229 C313 DPPCM  40     -19.149   3.692 -18.796  0.00  0.00      MEMB  
ATOM   2230 H13X DPPCM  40     -18.871   4.764 -18.887  0.00  0.00      MEMB  
ATOM   2231 H13Y DPPCM  40     -20.083   3.673 -19.397  0.00  0.00      MEMB  
ATOM   2232 C314 DPPCM  40     -17.975   2.815 -19.353  0.00  0.00      MEMB  
ATOM   2233 H14X DPPCM  40     -17.643   3.372 -20.255  0.00  0.00      MEMB  
ATOM   2234 H14Y DPPCM  40     -18.386   1.824 -19.639  0.00  0.00      MEMB  
ATOM   2235 C315 DPPCM  40     -16.622   2.838 -18.580  0.00  0.00      MEMB  
ATOM   2236 H15X DPPCM  40     -16.792   2.319 -17.612  0.00  0.00      MEMB  
ATOM   2237 H15Y DPPCM  40     -16.606   3.868 -18.165  0.00  0.00      MEMB  
ATOM   2238 C316 DPPCM  40     -15.375   2.262 -19.242  0.00  0.00      MEMB  
ATOM   2239 H16X DPPCM  40     -14.452   2.586 -18.715  0.00  0.00      MEMB  
ATOM   2240 H16Y DPPCM  40     -15.355   2.571 -20.309  0.00  0.00      MEMB  
ATOM   2241 H16Z DPPCM  40     -15.242   1.162 -19.165  0.00  0.00      MEMB  
ATOM   2242  N   POPCM  41     -17.277 -14.479  -5.683  0.00  0.00      MEMB  
ATOM   2243  C12 POPCM  41     -16.362 -13.641  -6.457  0.00  0.00      MEMB  
ATOM   2244 H12A POPCM  41     -15.350 -13.811  -6.122  0.00  0.00      MEMB  
ATOM   2245 H12B POPCM  41     -16.651 -12.602  -6.403  0.00  0.00      MEMB  
ATOM   2246  C13 POPCM  41     -17.617 -13.774  -4.368  0.00  0.00      MEMB  
ATOM   2247 H13A POPCM  41     -18.201 -14.390  -3.700  0.00  0.00      MEMB  
ATOM   2248 H13B POPCM  41     -16.741 -13.425  -3.842  0.00  0.00      MEMB  
ATOM   2249 H13C POPCM  41     -18.250 -12.907  -4.488  0.00  0.00      MEMB  
ATOM   2250  C14 POPCM  41     -18.585 -14.467  -6.412  0.00  0.00      MEMB  
ATOM   2251 H14A POPCM  41     -18.244 -14.363  -7.432  0.00  0.00      MEMB  
ATOM   2252 H14B POPCM  41     -19.305 -15.269  -6.353  0.00  0.00      MEMB  
ATOM   2253 H14C POPCM  41     -19.056 -13.506  -6.263  0.00  0.00      MEMB  
ATOM   2254  C15 POPCM  41     -16.844 -15.930  -5.419  0.00  0.00      MEMB  
ATOM   2255 H15A POPCM  41     -15.870 -15.956  -4.952  0.00  0.00      MEMB  
ATOM   2256 H15B POPCM  41     -16.651 -16.454  -6.343  0.00  0.00      MEMB  
ATOM   2257 H15C POPCM  41     -17.584 -16.502  -4.880  0.00  0.00      MEMB  
ATOM   2258  C11 POPCM  41     -16.208 -14.118  -7.965  0.00  0.00      MEMB  
ATOM   2259 H11A POPCM  41     -16.224 -15.227  -8.026  0.00  0.00      MEMB  
ATOM   2260 H11B POPCM  41     -15.237 -13.759  -8.368  0.00  0.00      MEMB  
ATOM   2261  P   POPCM  41     -17.239 -12.162  -9.430  0.00  0.00      MEMB  
ATOM   2262  O13 POPCM  41     -15.816 -11.762  -9.640  0.00  0.00      MEMB  
ATOM   2263  O14 POPCM  41     -18.028 -11.275  -8.551  0.00  0.00      MEMB  
ATOM   2264  O12 POPCM  41     -17.271 -13.662  -8.854  0.00  0.00      MEMB  
ATOM   2265  O11 POPCM  41     -17.964 -12.329 -10.874  0.00  0.00      MEMB  
ATOM   2266  C1  POPCM  41     -19.354 -12.484 -11.000  0.00  0.00      MEMB  
ATOM   2267  HA  POPCM  41     -19.597 -12.515 -12.084  0.00  0.00      MEMB  
ATOM   2268  HB  POPCM  41     -19.918 -11.570 -10.718  0.00  0.00      MEMB  
ATOM   2269  C2  POPCM  41     -19.950 -13.705 -10.337  0.00  0.00      MEMB  
ATOM   2270  HS  POPCM  41     -19.809 -13.648  -9.237  0.00  0.00      MEMB  
ATOM   2271  O21 POPCM  41     -19.090 -14.740 -10.754  0.00  0.00      MEMB  
ATOM   2272  C21 POPCM  41     -19.087 -15.899 -10.137  0.00  0.00      MEMB  
ATOM   2273  O22 POPCM  41     -19.812 -16.244  -9.197  0.00  0.00      MEMB  
ATOM   2274  C22 POPCM  41     -18.210 -16.976 -10.819  0.00  0.00      MEMB  
ATOM   2275  H2R POPCM  41     -17.994 -17.693  -9.998  0.00  0.00      MEMB  
ATOM   2276  H2S POPCM  41     -17.278 -16.431 -11.081  0.00  0.00      MEMB  
ATOM   2277  C3  POPCM  41     -21.361 -14.091 -10.635  0.00  0.00      MEMB  
ATOM   2278  HX  POPCM  41     -21.890 -13.252 -10.133  0.00  0.00      MEMB  
ATOM   2279  HY  POPCM  41     -21.676 -14.973 -10.038  0.00  0.00      MEMB  
ATOM   2280  O31 POPCM  41     -21.622 -14.124 -12.079  0.00  0.00      MEMB  
ATOM   2281  C31 POPCM  41     -21.946 -15.288 -12.631  0.00  0.00      MEMB  
ATOM   2282  O32 POPCM  41     -22.237 -16.303 -12.066  0.00  0.00      MEMB  
ATOM   2283  C32 POPCM  41     -21.955 -15.074 -14.194  0.00  0.00      MEMB  
ATOM   2284  H2X POPCM  41     -20.930 -15.220 -14.596  0.00  0.00      MEMB  
ATOM   2285  H2Y POPCM  41     -22.288 -14.025 -14.352  0.00  0.00      MEMB  
ATOM   2286  C23 POPCM  41     -18.918 -17.605 -12.012  0.00  0.00      MEMB  
ATOM   2287  H3R POPCM  41     -18.282 -17.458 -12.911  0.00  0.00      MEMB  
ATOM   2288  H3S POPCM  41     -19.899 -17.094 -12.123  0.00  0.00      MEMB  
ATOM   2289  C24 POPCM  41     -19.124 -19.130 -11.887  0.00  0.00      MEMB  
ATOM   2290  H4R POPCM  41     -19.971 -19.456 -11.247  0.00  0.00      MEMB  
ATOM   2291  H4S POPCM  41     -18.220 -19.551 -11.397  0.00  0.00      MEMB  
ATOM   2292  C25 POPCM  41     -19.180 -19.739 -13.329  0.00  0.00      MEMB  
ATOM   2293  H5R POPCM  41     -19.002 -20.834 -13.266  0.00  0.00      MEMB  
ATOM   2294  H5S POPCM  41     -18.342 -19.297 -13.910  0.00  0.00      MEMB  
ATOM   2295  C26 POPCM  41     -20.504 -19.554 -14.049  0.00  0.00      MEMB  
ATOM   2296  H6R POPCM  41     -20.395 -18.961 -14.982  0.00  0.00      MEMB  
ATOM   2297  H6S POPCM  41     -21.221 -19.009 -13.398  0.00  0.00      MEMB  
ATOM   2298  C27 POPCM  41     -21.177 -20.941 -14.438  0.00  0.00      MEMB  
ATOM   2299  H7R POPCM  41     -21.296 -21.516 -13.495  0.00  0.00      MEMB  
ATOM   2300  H7S POPCM  41     -20.537 -21.496 -15.157  0.00  0.00      MEMB  
ATOM   2301  C28 POPCM  41     -22.561 -20.811 -15.122  0.00  0.00      MEMB  
ATOM   2302  H8R POPCM  41     -22.931 -21.841 -15.312  0.00  0.00      MEMB  
ATOM   2303  H8S POPCM  41     -22.293 -20.414 -16.125  0.00  0.00      MEMB  
ATOM   2304  C29 POPCM  41     -23.452 -19.879 -14.353  0.00  0.00      MEMB  
ATOM   2305  H91 POPCM  41     -23.413 -18.807 -14.598  0.00  0.00      MEMB  
ATOM   2306 C210 POPCM  41     -24.132 -20.160 -13.261  0.00  0.00      MEMB  
ATOM   2307 H101 POPCM  41     -24.568 -19.262 -12.800  0.00  0.00      MEMB  
ATOM   2308 C211 POPCM  41     -24.190 -21.516 -12.650  0.00  0.00      MEMB  
ATOM   2309 H11R POPCM  41     -23.232 -21.960 -12.307  0.00  0.00      MEMB  
ATOM   2310 H11S POPCM  41     -24.448 -22.278 -13.416  0.00  0.00      MEMB  
ATOM   2311 C212 POPCM  41     -25.154 -21.701 -11.413  0.00  0.00      MEMB  
ATOM   2312 H12R POPCM  41     -24.903 -20.911 -10.673  0.00  0.00      MEMB  
ATOM   2313 H12S POPCM  41     -24.807 -22.685 -11.031  0.00  0.00      MEMB  
ATOM   2314 C213 POPCM  41     -26.635 -21.830 -11.868  0.00  0.00      MEMB  
ATOM   2315 H13R POPCM  41     -26.642 -22.471 -12.776  0.00  0.00      MEMB  
ATOM   2316 H13S POPCM  41     -27.049 -20.847 -12.180  0.00  0.00      MEMB  
ATOM   2317 C214 POPCM  41     -27.652 -22.217 -10.845  0.00  0.00      MEMB  
ATOM   2318 H14R POPCM  41     -27.219 -21.891  -9.876  0.00  0.00      MEMB  
ATOM   2319 H14S POPCM  41     -27.626 -23.320 -10.976  0.00  0.00      MEMB  
ATOM   2320 C215 POPCM  41     -29.059 -21.595 -11.034  0.00  0.00      MEMB  
ATOM   2321 H15R POPCM  41     -29.374 -21.865 -12.065  0.00  0.00      MEMB  
ATOM   2322 H15S POPCM  41     -28.961 -20.488 -11.032  0.00  0.00      MEMB  
ATOM   2323 C216 POPCM  41     -30.128 -22.104 -10.059  0.00  0.00      MEMB  
ATOM   2324 H16R POPCM  41     -31.107 -21.587 -10.157  0.00  0.00      MEMB  
ATOM   2325 H16S POPCM  41     -29.713 -21.807  -9.072  0.00  0.00      MEMB  
ATOM   2326 C217 POPCM  41     -30.250 -23.616 -10.094  0.00  0.00      MEMB  
ATOM   2327 H17R POPCM  41     -29.373 -24.155  -9.676  0.00  0.00      MEMB  
ATOM   2328 H17S POPCM  41     -30.220 -24.006 -11.133  0.00  0.00      MEMB  
ATOM   2329 C218 POPCM  41     -31.584 -24.128  -9.459  0.00  0.00      MEMB  
ATOM   2330 H18R POPCM  41     -31.585 -23.962  -8.360  0.00  0.00      MEMB  
ATOM   2331 H18S POPCM  41     -31.777 -25.199  -9.680  0.00  0.00      MEMB  
ATOM   2332 H18T POPCM  41     -32.429 -23.555  -9.898  0.00  0.00      MEMB  
ATOM   2333  C33 POPCM  41     -22.802 -16.073 -15.031  0.00  0.00      MEMB  
ATOM   2334  H3X POPCM  41     -23.612 -16.514 -14.411  0.00  0.00      MEMB  
ATOM   2335  H3Y POPCM  41     -22.148 -16.839 -15.500  0.00  0.00      MEMB  
ATOM   2336  C34 POPCM  41     -23.531 -15.413 -16.266  0.00  0.00      MEMB  
ATOM   2337  H4X POPCM  41     -22.785 -15.214 -17.064  0.00  0.00      MEMB  
ATOM   2338  H4Y POPCM  41     -24.058 -14.469 -16.008  0.00  0.00      MEMB  
ATOM   2339  C35 POPCM  41     -24.559 -16.387 -16.992  0.00  0.00      MEMB  
ATOM   2340  H5X POPCM  41     -25.526 -16.600 -16.488  0.00  0.00      MEMB  
ATOM   2341  H5Y POPCM  41     -24.005 -17.334 -17.163  0.00  0.00      MEMB  
ATOM   2342  C36 POPCM  41     -24.905 -15.903 -18.388  0.00  0.00      MEMB  
ATOM   2343  H6X POPCM  41     -23.978 -15.896 -18.999  0.00  0.00      MEMB  
ATOM   2344  H6Y POPCM  41     -25.359 -14.889 -18.351  0.00  0.00      MEMB  
ATOM   2345  C37 POPCM  41     -25.882 -16.905 -19.013  0.00  0.00      MEMB  
ATOM   2346  H7X POPCM  41     -26.918 -16.805 -18.625  0.00  0.00      MEMB  
ATOM   2347  H7Y POPCM  41     -25.557 -17.932 -18.743  0.00  0.00      MEMB  
ATOM   2348  C38 POPCM  41     -25.922 -16.549 -20.528  0.00  0.00      MEMB  
ATOM   2349  H8X POPCM  41     -24.882 -16.671 -20.900  0.00  0.00      MEMB  
ATOM   2350  H8Y POPCM  41     -26.274 -15.528 -20.788  0.00  0.00      MEMB  
ATOM   2351  C39 POPCM  41     -26.865 -17.486 -21.405  0.00  0.00      MEMB  
ATOM   2352  H9X POPCM  41     -26.505 -18.537 -21.379  0.00  0.00      MEMB  
ATOM   2353  H9Y POPCM  41     -26.930 -17.072 -22.434  0.00  0.00      MEMB  
ATOM   2354 C310 POPCM  41     -28.363 -17.360 -20.937  0.00  0.00      MEMB  
ATOM   2355 H10X POPCM  41     -28.797 -16.356 -21.136  0.00  0.00      MEMB  
ATOM   2356 H10Y POPCM  41     -28.438 -17.592 -19.853  0.00  0.00      MEMB  
ATOM   2357 C311 POPCM  41     -29.324 -18.317 -21.597  0.00  0.00      MEMB  
ATOM   2358 H11X POPCM  41     -29.082 -19.379 -21.377  0.00  0.00      MEMB  
ATOM   2359 H11Y POPCM  41     -28.972 -18.288 -22.650  0.00  0.00      MEMB  
ATOM   2360 C312 POPCM  41     -30.842 -18.053 -21.365  0.00  0.00      MEMB  
ATOM   2361 H12X POPCM  41     -31.141 -17.058 -21.757  0.00  0.00      MEMB  
ATOM   2362 H12Y POPCM  41     -30.926 -18.141 -20.261  0.00  0.00      MEMB  
ATOM   2363 C313 POPCM  41     -31.773 -19.073 -21.998  0.00  0.00      MEMB  
ATOM   2364 H13X POPCM  41     -32.722 -19.017 -21.423  0.00  0.00      MEMB  
ATOM   2365 H13Y POPCM  41     -31.345 -20.053 -21.698  0.00  0.00      MEMB  
ATOM   2366 C314 POPCM  41     -32.084 -18.910 -23.536  0.00  0.00      MEMB  
ATOM   2367 H14X POPCM  41     -31.086 -18.971 -24.021  0.00  0.00      MEMB  
ATOM   2368 H14Y POPCM  41     -32.494 -17.892 -23.708  0.00  0.00      MEMB  
ATOM   2369 C315 POPCM  41     -32.891 -20.084 -24.023  0.00  0.00      MEMB  
ATOM   2370 H15X POPCM  41     -32.477 -21.063 -23.699  0.00  0.00      MEMB  
ATOM   2371 H15Y POPCM  41     -32.894 -20.043 -25.134  0.00  0.00      MEMB  
ATOM   2372 C316 POPCM  41     -34.372 -19.994 -23.666  0.00  0.00      MEMB  
ATOM   2373 H16X POPCM  41     -34.765 -21.029 -23.762  0.00  0.00      MEMB  
ATOM   2374 H16Y POPCM  41     -34.856 -19.235 -24.317  0.00  0.00      MEMB  
ATOM   2375 H16Z POPCM  41     -34.462 -19.777 -22.580  0.00  0.00      MEMB  
ATOM   2376  N   POPCM  42       3.333  -3.532  -3.668  0.00  0.00      MEMB  
ATOM   2377  C12 POPCM  42       4.018  -3.155  -4.977  0.00  0.00      MEMB  
ATOM   2378 H12A POPCM  42       5.075  -3.371  -4.924  0.00  0.00      MEMB  
ATOM   2379 H12B POPCM  42       3.911  -2.080  -4.992  0.00  0.00      MEMB  
ATOM   2380  C13 POPCM  42       1.896  -3.159  -3.778  0.00  0.00      MEMB  
ATOM   2381 H13A POPCM  42       1.680  -2.107  -3.890  0.00  0.00      MEMB  
ATOM   2382 H13B POPCM  42       1.507  -3.719  -4.616  0.00  0.00      MEMB  
ATOM   2383 H13C POPCM  42       1.397  -3.462  -2.869  0.00  0.00      MEMB  
ATOM   2384  C14 POPCM  42       3.383  -4.978  -3.365  0.00  0.00      MEMB  
ATOM   2385 H14A POPCM  42       4.377  -5.375  -3.220  0.00  0.00      MEMB  
ATOM   2386 H14B POPCM  42       2.906  -5.249  -2.435  0.00  0.00      MEMB  
ATOM   2387 H14C POPCM  42       2.901  -5.525  -4.163  0.00  0.00      MEMB  
ATOM   2388  C15 POPCM  42       3.987  -2.920  -2.468  0.00  0.00      MEMB  
ATOM   2389 H15A POPCM  42       3.426  -3.054  -1.555  0.00  0.00      MEMB  
ATOM   2390 H15B POPCM  42       4.141  -1.884  -2.729  0.00  0.00      MEMB  
ATOM   2391 H15C POPCM  42       5.010  -3.206  -2.273  0.00  0.00      MEMB  
ATOM   2392  C11 POPCM  42       3.603  -3.767  -6.353  0.00  0.00      MEMB  
ATOM   2393 H11A POPCM  42       4.408  -3.378  -7.012  0.00  0.00      MEMB  
ATOM   2394 H11B POPCM  42       2.644  -3.346  -6.725  0.00  0.00      MEMB  
ATOM   2395  P   POPCM  42       4.538  -6.151  -7.107  0.00  0.00      MEMB  
ATOM   2396  O13 POPCM  42       3.962  -7.524  -7.103  0.00  0.00      MEMB  
ATOM   2397  O14 POPCM  42       5.910  -5.980  -6.633  0.00  0.00      MEMB  
ATOM   2398  O12 POPCM  42       3.540  -5.203  -6.271  0.00  0.00      MEMB  
ATOM   2399  O11 POPCM  42       4.432  -5.637  -8.582  0.00  0.00      MEMB  
ATOM   2400  C1  POPCM  42       3.073  -5.486  -9.179  0.00  0.00      MEMB  
ATOM   2401  HA  POPCM  42       2.450  -4.765  -8.606  0.00  0.00      MEMB  
ATOM   2402  HB  POPCM  42       2.547  -6.464  -9.181  0.00  0.00      MEMB  
ATOM   2403  C2  POPCM  42       3.173  -4.957 -10.607  0.00  0.00      MEMB  
ATOM   2404  HS  POPCM  42       2.169  -4.737 -11.028  0.00  0.00      MEMB  
ATOM   2405  O21 POPCM  42       3.966  -5.749 -11.556  0.00  0.00      MEMB  
ATOM   2406  C21 POPCM  42       3.456  -6.959 -11.856  0.00  0.00      MEMB  
ATOM   2407  O22 POPCM  42       2.354  -7.353 -11.602  0.00  0.00      MEMB  
ATOM   2408  C22 POPCM  42       4.548  -7.831 -12.532  0.00  0.00      MEMB  
ATOM   2409  H2R POPCM  42       4.251  -8.900 -12.494  0.00  0.00      MEMB  
ATOM   2410  H2S POPCM  42       5.541  -7.704 -12.049  0.00  0.00      MEMB  
ATOM   2411  C3  POPCM  42       3.762  -3.525 -10.715  0.00  0.00      MEMB  
ATOM   2412  HX  POPCM  42       4.785  -3.669 -10.307  0.00  0.00      MEMB  
ATOM   2413  HY  POPCM  42       3.301  -2.800 -10.011  0.00  0.00      MEMB  
ATOM   2414  O31 POPCM  42       3.927  -3.023 -12.018  0.00  0.00      MEMB  
ATOM   2415  C31 POPCM  42       2.819  -2.614 -12.611  0.00  0.00      MEMB  
ATOM   2416  O32 POPCM  42       1.716  -2.596 -12.086  0.00  0.00      MEMB  
ATOM   2417  C32 POPCM  42       3.145  -2.296 -14.068  0.00  0.00      MEMB  
ATOM   2418  H2X POPCM  42       3.998  -2.878 -14.477  0.00  0.00      MEMB  
ATOM   2419  H2Y POPCM  42       3.352  -1.204 -14.089  0.00  0.00      MEMB  
ATOM   2420  C23 POPCM  42       4.716  -7.347 -13.953  0.00  0.00      MEMB  
ATOM   2421  H3R POPCM  42       5.610  -7.851 -14.377  0.00  0.00      MEMB  
ATOM   2422  H3S POPCM  42       4.959  -6.263 -13.966  0.00  0.00      MEMB  
ATOM   2423  C24 POPCM  42       3.528  -7.576 -14.798  0.00  0.00      MEMB  
ATOM   2424  H4R POPCM  42       3.554  -7.116 -15.809  0.00  0.00      MEMB  
ATOM   2425  H4S POPCM  42       2.606  -7.149 -14.349  0.00  0.00      MEMB  
ATOM   2426  C25 POPCM  42       3.339  -9.126 -15.182  0.00  0.00      MEMB  
ATOM   2427  H5R POPCM  42       2.842  -9.622 -14.320  0.00  0.00      MEMB  
ATOM   2428  H5S POPCM  42       4.343  -9.594 -15.270  0.00  0.00      MEMB  
ATOM   2429  C26 POPCM  42       2.488  -9.397 -16.419  0.00  0.00      MEMB  
ATOM   2430  H6R POPCM  42       2.554 -10.453 -16.757  0.00  0.00      MEMB  
ATOM   2431  H6S POPCM  42       2.889  -8.783 -17.254  0.00  0.00      MEMB  
ATOM   2432  C27 POPCM  42       1.040  -9.034 -16.355  0.00  0.00      MEMB  
ATOM   2433  H7R POPCM  42       0.989  -7.993 -15.973  0.00  0.00      MEMB  
ATOM   2434  H7S POPCM  42       0.434  -9.659 -15.664  0.00  0.00      MEMB  
ATOM   2435  C28 POPCM  42       0.289  -9.254 -17.691  0.00  0.00      MEMB  
ATOM   2436  H8R POPCM  42      -0.800  -9.066 -17.809  0.00  0.00      MEMB  
ATOM   2437  H8S POPCM  42       0.382 -10.357 -17.788  0.00  0.00      MEMB  
ATOM   2438  C29 POPCM  42       0.926  -8.611 -18.916  0.00  0.00      MEMB  
ATOM   2439  H91 POPCM  42       0.926  -7.511 -18.881  0.00  0.00      MEMB  
ATOM   2440 C210 POPCM  42       1.556  -9.268 -19.829  0.00  0.00      MEMB  
ATOM   2441 H101 POPCM  42       1.973  -8.635 -20.626  0.00  0.00      MEMB  
ATOM   2442 C211 POPCM  42       1.857 -10.742 -19.994  0.00  0.00      MEMB  
ATOM   2443 H11R POPCM  42       1.944 -11.176 -18.975  0.00  0.00      MEMB  
ATOM   2444 H11S POPCM  42       2.887 -10.662 -20.403  0.00  0.00      MEMB  
ATOM   2445 C212 POPCM  42       0.887 -11.565 -20.835  0.00  0.00      MEMB  
ATOM   2446 H12R POPCM  42       0.027 -10.929 -21.132  0.00  0.00      MEMB  
ATOM   2447 H12S POPCM  42       0.652 -12.536 -20.349  0.00  0.00      MEMB  
ATOM   2448 C213 POPCM  42       1.715 -12.083 -22.045  0.00  0.00      MEMB  
ATOM   2449 H13R POPCM  42       1.086 -12.845 -22.553  0.00  0.00      MEMB  
ATOM   2450 H13S POPCM  42       2.659 -12.617 -21.803  0.00  0.00      MEMB  
ATOM   2451 C214 POPCM  42       2.109 -11.015 -23.120  0.00  0.00      MEMB  
ATOM   2452 H14R POPCM  42       2.466 -11.487 -24.059  0.00  0.00      MEMB  
ATOM   2453 H14S POPCM  42       2.905 -10.395 -22.656  0.00  0.00      MEMB  
ATOM   2454 C215 POPCM  42       0.999 -10.084 -23.620  0.00  0.00      MEMB  
ATOM   2455 H15R POPCM  42       1.265  -9.331 -24.392  0.00  0.00      MEMB  
ATOM   2456 H15S POPCM  42       0.537  -9.628 -22.718  0.00  0.00      MEMB  
ATOM   2457 C216 POPCM  42      -0.100 -10.924 -24.351  0.00  0.00      MEMB  
ATOM   2458 H16R POPCM  42      -0.402 -11.747 -23.667  0.00  0.00      MEMB  
ATOM   2459 H16S POPCM  42       0.333 -11.305 -25.300  0.00  0.00      MEMB  
ATOM   2460 C217 POPCM  42      -1.327 -10.057 -24.756  0.00  0.00      MEMB  
ATOM   2461 H17R POPCM  42      -1.935 -10.851 -25.241  0.00  0.00      MEMB  
ATOM   2462 H17S POPCM  42      -0.924  -9.309 -25.471  0.00  0.00      MEMB  
ATOM   2463 C218 POPCM  42      -2.141  -9.415 -23.610  0.00  0.00      MEMB  
ATOM   2464 H18R POPCM  42      -2.306 -10.073 -22.730  0.00  0.00      MEMB  
ATOM   2465 H18S POPCM  42      -3.186  -9.372 -23.985  0.00  0.00      MEMB  
ATOM   2466 H18T POPCM  42      -1.775  -8.417 -23.288  0.00  0.00      MEMB  
ATOM   2467  C33 POPCM  42       1.803  -2.632 -14.825  0.00  0.00      MEMB  
ATOM   2468  H3X POPCM  42       0.872  -2.233 -14.369  0.00  0.00      MEMB  
ATOM   2469  H3Y POPCM  42       1.732  -3.740 -14.813  0.00  0.00      MEMB  
ATOM   2470  C34 POPCM  42       1.938  -2.282 -16.386  0.00  0.00      MEMB  
ATOM   2471  H4X POPCM  42       2.144  -1.204 -16.557  0.00  0.00      MEMB  
ATOM   2472  H4Y POPCM  42       0.934  -2.425 -16.838  0.00  0.00      MEMB  
ATOM   2473  C35 POPCM  42       2.977  -3.101 -17.217  0.00  0.00      MEMB  
ATOM   2474  H5X POPCM  42       3.884  -3.040 -16.578  0.00  0.00      MEMB  
ATOM   2475  H5Y POPCM  42       3.058  -2.577 -18.194  0.00  0.00      MEMB  
ATOM   2476  C36 POPCM  42       2.626  -4.563 -17.339  0.00  0.00      MEMB  
ATOM   2477  H6X POPCM  42       1.566  -4.714 -17.632  0.00  0.00      MEMB  
ATOM   2478  H6Y POPCM  42       2.834  -5.015 -16.345  0.00  0.00      MEMB  
ATOM   2479  C37 POPCM  42       3.571  -5.277 -18.314  0.00  0.00      MEMB  
ATOM   2480  H7X POPCM  42       3.503  -6.366 -18.105  0.00  0.00      MEMB  
ATOM   2481  H7Y POPCM  42       4.626  -5.024 -18.074  0.00  0.00      MEMB  
ATOM   2482  C38 POPCM  42       3.131  -4.937 -19.699  0.00  0.00      MEMB  
ATOM   2483  H8X POPCM  42       3.374  -3.940 -20.123  0.00  0.00      MEMB  
ATOM   2484  H8Y POPCM  42       2.041  -5.152 -19.731  0.00  0.00      MEMB  
ATOM   2485  C39 POPCM  42       3.842  -5.940 -20.603  0.00  0.00      MEMB  
ATOM   2486  H9X POPCM  42       3.377  -5.953 -21.612  0.00  0.00      MEMB  
ATOM   2487  H9Y POPCM  42       3.655  -6.960 -20.205  0.00  0.00      MEMB  
ATOM   2488 C310 POPCM  42       5.295  -5.743 -20.831  0.00  0.00      MEMB  
ATOM   2489 H10X POPCM  42       6.056  -6.248 -20.198  0.00  0.00      MEMB  
ATOM   2490 H10Y POPCM  42       5.480  -4.665 -20.639  0.00  0.00      MEMB  
ATOM   2491 C311 POPCM  42       5.875  -5.982 -22.225  0.00  0.00      MEMB  
ATOM   2492 H11X POPCM  42       6.965  -5.785 -22.311  0.00  0.00      MEMB  
ATOM   2493 H11Y POPCM  42       5.303  -5.392 -22.973  0.00  0.00      MEMB  
ATOM   2494 C312 POPCM  42       5.811  -7.416 -22.602  0.00  0.00      MEMB  
ATOM   2495 H12X POPCM  42       4.879  -7.933 -22.288  0.00  0.00      MEMB  
ATOM   2496 H12Y POPCM  42       6.690  -8.016 -22.282  0.00  0.00      MEMB  
ATOM   2497 C313 POPCM  42       5.916  -7.558 -24.119  0.00  0.00      MEMB  
ATOM   2498 H13X POPCM  42       6.883  -7.245 -24.569  0.00  0.00      MEMB  
ATOM   2499 H13Y POPCM  42       5.118  -6.885 -24.499  0.00  0.00      MEMB  
ATOM   2500 C314 POPCM  42       5.780  -9.037 -24.521  0.00  0.00      MEMB  
ATOM   2501 H14X POPCM  42       4.973  -9.475 -23.896  0.00  0.00      MEMB  
ATOM   2502 H14Y POPCM  42       6.754  -9.511 -24.275  0.00  0.00      MEMB  
ATOM   2503 C315 POPCM  42       5.477  -9.334 -26.027  0.00  0.00      MEMB  
ATOM   2504 H15X POPCM  42       5.637 -10.429 -26.128  0.00  0.00      MEMB  
ATOM   2505 H15Y POPCM  42       6.246  -8.720 -26.540  0.00  0.00      MEMB  
ATOM   2506 C316 POPCM  42       4.052  -8.943 -26.383  0.00  0.00      MEMB  
ATOM   2507 H16X POPCM  42       3.741  -7.913 -26.107  0.00  0.00      MEMB  
ATOM   2508 H16Y POPCM  42       3.358  -9.523 -25.738  0.00  0.00      MEMB  
ATOM   2509 H16Z POPCM  42       3.944  -9.132 -27.473  0.00  0.00      MEMB  
ATOM   2510  N   DPPCM  43     -34.787 -19.466  -4.106  0.00  0.00      MEMB  
ATOM   2511  C13 DPPCM  43     -33.695 -20.034  -4.885  0.00  0.00      MEMB  
ATOM   2512 H13A DPPCM  43     -32.749 -19.611  -4.579  0.00  0.00      MEMB  
ATOM   2513 H13B DPPCM  43     -33.763 -19.728  -5.918  0.00  0.00      MEMB  
ATOM   2514 H13C DPPCM  43     -33.775 -21.109  -4.956  0.00  0.00      MEMB  
ATOM   2515  C14 DPPCM  43     -36.138 -20.005  -4.632  0.00  0.00      MEMB  
ATOM   2516 H14A DPPCM  43     -36.470 -19.707  -5.616  0.00  0.00      MEMB  
ATOM   2517 H14B DPPCM  43     -36.957 -19.708  -3.994  0.00  0.00      MEMB  
ATOM   2518 H14C DPPCM  43     -36.109 -21.084  -4.588  0.00  0.00      MEMB  
ATOM   2519  C15 DPPCM  43     -34.646 -19.847  -2.713  0.00  0.00      MEMB  
ATOM   2520 H15A DPPCM  43     -33.606 -19.870  -2.421  0.00  0.00      MEMB  
ATOM   2521 H15B DPPCM  43     -34.898 -20.894  -2.630  0.00  0.00      MEMB  
ATOM   2522 H15C DPPCM  43     -35.350 -19.364  -2.051  0.00  0.00      MEMB  
ATOM   2523  C12 DPPCM  43     -34.903 -17.920  -4.162  0.00  0.00      MEMB  
ATOM   2524 H12A DPPCM  43     -35.729 -17.658  -3.518  0.00  0.00      MEMB  
ATOM   2525 H12B DPPCM  43     -35.100 -17.639  -5.186  0.00  0.00      MEMB  
ATOM   2526  C11 DPPCM  43     -33.616 -17.100  -3.672  0.00  0.00      MEMB  
ATOM   2527 H11A DPPCM  43     -33.418 -17.269  -2.592  0.00  0.00      MEMB  
ATOM   2528 H11B DPPCM  43     -33.862 -16.017  -3.666  0.00  0.00      MEMB  
ATOM   2529  P   DPPCM  43     -32.014 -16.621  -5.679  0.00  0.00      MEMB  
ATOM   2530  O13 DPPCM  43     -30.916 -17.211  -6.453  0.00  0.00      MEMB  
ATOM   2531  O14 DPPCM  43     -31.778 -15.265  -5.156  0.00  0.00      MEMB  
ATOM   2532  O11 DPPCM  43     -33.343 -16.536  -6.549  0.00  0.00      MEMB  
ATOM   2533  O12 DPPCM  43     -32.457 -17.555  -4.498  0.00  0.00      MEMB  
ATOM   2534  C1  DPPCM  43     -33.666 -17.569  -7.540  0.00  0.00      MEMB  
ATOM   2535  HA  DPPCM  43     -34.761 -17.594  -7.727  0.00  0.00      MEMB  
ATOM   2536  HB  DPPCM  43     -33.460 -18.607  -7.200  0.00  0.00      MEMB  
ATOM   2537  C2  DPPCM  43     -33.004 -17.462  -8.996  0.00  0.00      MEMB  
ATOM   2538  HS  DPPCM  43     -31.969 -17.110  -8.799  0.00  0.00      MEMB  
ATOM   2539  O21 DPPCM  43     -33.857 -16.546  -9.588  0.00  0.00      MEMB  
ATOM   2540  C21 DPPCM  43     -33.336 -15.462 -10.091  0.00  0.00      MEMB  
ATOM   2541  O22 DPPCM  43     -32.194 -15.141 -10.142  0.00  0.00      MEMB  
ATOM   2542  C22 DPPCM  43     -34.395 -14.551 -10.740  0.00  0.00      MEMB  
ATOM   2543  H2R DPPCM  43     -34.965 -14.148  -9.875  0.00  0.00      MEMB  
ATOM   2544  H2S DPPCM  43     -34.960 -15.180 -11.461  0.00  0.00      MEMB  
ATOM   2545  C3  DPPCM  43     -33.012 -18.789  -9.756  0.00  0.00      MEMB  
ATOM   2546  HX  DPPCM  43     -34.079 -19.035  -9.947  0.00  0.00      MEMB  
ATOM   2547  HY  DPPCM  43     -32.615 -19.569  -9.071  0.00  0.00      MEMB  
ATOM   2548  O31 DPPCM  43     -32.174 -18.643 -10.954  0.00  0.00      MEMB  
ATOM   2549  C31 DPPCM  43     -30.851 -18.689 -10.776  0.00  0.00      MEMB  
ATOM   2550  O32 DPPCM  43     -30.309 -18.818  -9.684  0.00  0.00      MEMB  
ATOM   2551  C32 DPPCM  43     -30.219 -18.327 -12.056  0.00  0.00      MEMB  
ATOM   2552  H2X DPPCM  43     -30.702 -18.936 -12.850  0.00  0.00      MEMB  
ATOM   2553  H2Y DPPCM  43     -29.168 -18.660 -12.188  0.00  0.00      MEMB  
ATOM   2554  C23 DPPCM  43     -33.802 -13.367 -11.486  0.00  0.00      MEMB  
ATOM   2555  H3R DPPCM  43     -32.993 -12.841 -10.936  0.00  0.00      MEMB  
ATOM   2556  H3S DPPCM  43     -34.661 -12.664 -11.525  0.00  0.00      MEMB  
ATOM   2557  C24 DPPCM  43     -33.168 -13.617 -12.839  0.00  0.00      MEMB  
ATOM   2558  H4R DPPCM  43     -32.413 -14.393 -12.592  0.00  0.00      MEMB  
ATOM   2559  H4S DPPCM  43     -32.608 -12.740 -13.229  0.00  0.00      MEMB  
ATOM   2560  C25 DPPCM  43     -34.213 -14.046 -13.855  0.00  0.00      MEMB  
ATOM   2561  H5R DPPCM  43     -35.151 -13.462 -13.740  0.00  0.00      MEMB  
ATOM   2562  H5S DPPCM  43     -34.567 -15.024 -13.464  0.00  0.00      MEMB  
ATOM   2563  C26 DPPCM  43     -33.597 -14.113 -15.228  0.00  0.00      MEMB  
ATOM   2564  H6R DPPCM  43     -32.844 -14.920 -15.097  0.00  0.00      MEMB  
ATOM   2565  H6S DPPCM  43     -32.955 -13.242 -15.477  0.00  0.00      MEMB  
ATOM   2566  C27 DPPCM  43     -34.581 -14.519 -16.377  0.00  0.00      MEMB  
ATOM   2567  H7R DPPCM  43     -35.399 -13.767 -16.375  0.00  0.00      MEMB  
ATOM   2568  H7S DPPCM  43     -35.032 -15.520 -16.209  0.00  0.00      MEMB  
ATOM   2569  C28 DPPCM  43     -33.886 -14.452 -17.787  0.00  0.00      MEMB  
ATOM   2570  H8R DPPCM  43     -32.865 -14.874 -17.675  0.00  0.00      MEMB  
ATOM   2571  H8S DPPCM  43     -33.727 -13.375 -18.009  0.00  0.00      MEMB  
ATOM   2572  C29 DPPCM  43     -34.781 -14.959 -18.953  0.00  0.00      MEMB  
ATOM   2573  H9R DPPCM  43     -35.771 -14.455 -18.954  0.00  0.00      MEMB  
ATOM   2574  H9S DPPCM  43     -35.074 -16.026 -18.853  0.00  0.00      MEMB  
ATOM   2575 C210 DPPCM  43     -33.955 -14.786 -20.282  0.00  0.00      MEMB  
ATOM   2576 H10R DPPCM  43     -33.097 -15.491 -20.304  0.00  0.00      MEMB  
ATOM   2577 H10S DPPCM  43     -33.413 -13.817 -20.329  0.00  0.00      MEMB  
ATOM   2578 C211 DPPCM  43     -34.765 -15.284 -21.454  0.00  0.00      MEMB  
ATOM   2579 H11R DPPCM  43     -35.740 -14.786 -21.263  0.00  0.00      MEMB  
ATOM   2580 H11S DPPCM  43     -35.029 -16.363 -21.447  0.00  0.00      MEMB  
ATOM   2581 C212 DPPCM  43     -34.230 -14.677 -22.714  0.00  0.00      MEMB  
ATOM   2582 H12R DPPCM  43     -33.244 -15.159 -22.889  0.00  0.00      MEMB  
ATOM   2583 H12S DPPCM  43     -34.017 -13.599 -22.550  0.00  0.00      MEMB  
ATOM   2584 C213 DPPCM  43     -35.106 -14.798 -23.911  0.00  0.00      MEMB  
ATOM   2585 H13R DPPCM  43     -34.661 -14.221 -24.751  0.00  0.00      MEMB  
ATOM   2586 H13S DPPCM  43     -36.082 -14.280 -23.800  0.00  0.00      MEMB  
ATOM   2587 C214 DPPCM  43     -35.300 -16.250 -24.406  0.00  0.00      MEMB  
ATOM   2588 H14R DPPCM  43     -35.856 -16.851 -23.654  0.00  0.00      MEMB  
ATOM   2589 H14S DPPCM  43     -34.299 -16.732 -24.412  0.00  0.00      MEMB  
ATOM   2590 C215 DPPCM  43     -35.968 -16.206 -25.805  0.00  0.00      MEMB  
ATOM   2591 H15R DPPCM  43     -37.043 -15.930 -25.861  0.00  0.00      MEMB  
ATOM   2592 H15S DPPCM  43     -35.908 -17.241 -26.204  0.00  0.00      MEMB  
ATOM   2593 C216 DPPCM  43     -35.324 -15.399 -26.909  0.00  0.00      MEMB  
ATOM   2594 H16R DPPCM  43     -35.319 -14.336 -26.585  0.00  0.00      MEMB  
ATOM   2595 H16S DPPCM  43     -35.719 -15.449 -27.946  0.00  0.00      MEMB  
ATOM   2596 H16T DPPCM  43     -34.272 -15.726 -27.053  0.00  0.00      MEMB  
ATOM   2597  C33 DPPCM  43     -30.301 -16.849 -12.387  0.00  0.00      MEMB  
ATOM   2598  H3X DPPCM  43     -31.228 -16.407 -11.964  0.00  0.00      MEMB  
ATOM   2599  H3Y DPPCM  43     -30.434 -16.837 -13.490  0.00  0.00      MEMB  
ATOM   2600  C34 DPPCM  43     -29.082 -16.009 -11.967  0.00  0.00      MEMB  
ATOM   2601  H4X DPPCM  43     -28.134 -16.470 -12.319  0.00  0.00      MEMB  
ATOM   2602  H4Y DPPCM  43     -29.068 -16.036 -10.857  0.00  0.00      MEMB  
ATOM   2603  C35 DPPCM  43     -29.232 -14.648 -12.487  0.00  0.00      MEMB  
ATOM   2604  H5X DPPCM  43     -30.293 -14.399 -12.268  0.00  0.00      MEMB  
ATOM   2605  H5Y DPPCM  43     -29.101 -14.628 -13.590  0.00  0.00      MEMB  
ATOM   2606  C36 DPPCM  43     -28.283 -13.658 -11.867  0.00  0.00      MEMB  
ATOM   2607  H6X DPPCM  43     -28.355 -13.881 -10.781  0.00  0.00      MEMB  
ATOM   2608  H6Y DPPCM  43     -28.554 -12.601 -12.076  0.00  0.00      MEMB  
ATOM   2609  C37 DPPCM  43     -26.846 -13.935 -12.209  0.00  0.00      MEMB  
ATOM   2610  H7X DPPCM  43     -26.449 -14.865 -11.749  0.00  0.00      MEMB  
ATOM   2611  H7Y DPPCM  43     -26.236 -13.210 -11.630  0.00  0.00      MEMB  
ATOM   2612  C38 DPPCM  43     -26.419 -13.855 -13.614  0.00  0.00      MEMB  
ATOM   2613  H8X DPPCM  43     -26.767 -14.699 -14.247  0.00  0.00      MEMB  
ATOM   2614  H8Y DPPCM  43     -25.310 -13.868 -13.676  0.00  0.00      MEMB  
ATOM   2615  C39 DPPCM  43     -26.840 -12.500 -14.357  0.00  0.00      MEMB  
ATOM   2616  H9X DPPCM  43     -26.466 -11.688 -13.697  0.00  0.00      MEMB  
ATOM   2617  H9Y DPPCM  43     -27.935 -12.314 -14.400  0.00  0.00      MEMB  
ATOM   2618 C310 DPPCM  43     -26.121 -12.362 -15.686  0.00  0.00      MEMB  
ATOM   2619 H10X DPPCM  43     -26.563 -13.170 -16.307  0.00  0.00      MEMB  
ATOM   2620 H10Y DPPCM  43     -25.050 -12.654 -15.638  0.00  0.00      MEMB  
ATOM   2621 C311 DPPCM  43     -26.329 -10.958 -16.300  0.00  0.00      MEMB  
ATOM   2622 H11X DPPCM  43     -26.229 -10.188 -15.505  0.00  0.00      MEMB  
ATOM   2623 H11Y DPPCM  43     -27.331 -10.916 -16.777  0.00  0.00      MEMB  
ATOM   2624 C312 DPPCM  43     -25.173 -10.674 -17.349  0.00  0.00      MEMB  
ATOM   2625 H12X DPPCM  43     -24.244 -10.849 -16.765  0.00  0.00      MEMB  
ATOM   2626 H12Y DPPCM  43     -25.081  -9.612 -17.659  0.00  0.00      MEMB  
ATOM   2627 C313 DPPCM  43     -25.053 -11.657 -18.610  0.00  0.00      MEMB  
ATOM   2628 H13X DPPCM  43     -24.692 -12.654 -18.279  0.00  0.00      MEMB  
ATOM   2629 H13Y DPPCM  43     -24.421 -11.198 -19.399  0.00  0.00      MEMB  
ATOM   2630 C314 DPPCM  43     -26.420 -11.871 -19.351  0.00  0.00      MEMB  
ATOM   2631 H14X DPPCM  43     -27.204 -11.399 -18.720  0.00  0.00      MEMB  
ATOM   2632 H14Y DPPCM  43     -26.553 -12.936 -19.637  0.00  0.00      MEMB  
ATOM   2633 C315 DPPCM  43     -26.508 -11.108 -20.671  0.00  0.00      MEMB  
ATOM   2634 H15X DPPCM  43     -27.362 -11.464 -21.286  0.00  0.00      MEMB  
ATOM   2635 H15Y DPPCM  43     -25.643 -11.497 -21.250  0.00  0.00      MEMB  
ATOM   2636 C316 DPPCM  43     -26.569  -9.565 -20.439  0.00  0.00      MEMB  
ATOM   2637 H16X DPPCM  43     -25.589  -9.357 -19.960  0.00  0.00      MEMB  
ATOM   2638 H16Y DPPCM  43     -27.367  -9.267 -19.725  0.00  0.00      MEMB  
ATOM   2639 H16Z DPPCM  43     -26.699  -9.037 -21.408  0.00  0.00      MEMB  
ATOM   2640  C3  CHL1M  44     -15.209  29.346 -11.872  0.00  0.00      MEMB  
ATOM   2641  H3  CHL1M  44     -14.729  30.330 -12.060  0.00  0.00      MEMB  
ATOM   2642  O3  CHL1M  44     -15.625  29.268 -10.556  0.00  0.00      MEMB  
ATOM   2643  H3' CHL1M  44     -15.825  28.353 -10.347  0.00  0.00      MEMB  
ATOM   2644  C4  CHL1M  44     -16.418  29.208 -12.870  0.00  0.00      MEMB  
ATOM   2645  H4A CHL1M  44     -16.970  28.272 -12.639  0.00  0.00      MEMB  
ATOM   2646  H4B CHL1M  44     -17.278  29.875 -12.645  0.00  0.00      MEMB  
ATOM   2647  C5  CHL1M  44     -16.020  29.117 -14.354  0.00  0.00      MEMB  
ATOM   2648  C6  CHL1M  44     -16.581  29.934 -15.262  0.00  0.00      MEMB  
ATOM   2649  H6  CHL1M  44     -17.289  30.697 -14.907  0.00  0.00      MEMB  
ATOM   2650  C7  CHL1M  44     -16.320  29.868 -16.784  0.00  0.00      MEMB  
ATOM   2651  H7A CHL1M  44     -17.243  29.837 -17.402  0.00  0.00      MEMB  
ATOM   2652  H7B CHL1M  44     -15.731  30.754 -17.105  0.00  0.00      MEMB  
ATOM   2653  C8  CHL1M  44     -15.426  28.648 -17.153  0.00  0.00      MEMB  
ATOM   2654  H8  CHL1M  44     -16.153  27.836 -17.366  0.00  0.00      MEMB  
ATOM   2655  C14 CHL1M  44     -14.616  28.916 -18.444  0.00  0.00      MEMB  
ATOM   2656  H14 CHL1M  44     -13.879  29.692 -18.145  0.00  0.00      MEMB  
ATOM   2657  C15 CHL1M  44     -15.414  29.660 -19.609  0.00  0.00      MEMB  
ATOM   2658 H15A CHL1M  44     -16.466  29.302 -19.620  0.00  0.00      MEMB  
ATOM   2659 H15B CHL1M  44     -15.384  30.754 -19.416  0.00  0.00      MEMB  
ATOM   2660  C16 CHL1M  44     -14.727  29.166 -20.873  0.00  0.00      MEMB  
ATOM   2661 H16A CHL1M  44     -15.467  28.513 -21.382  0.00  0.00      MEMB  
ATOM   2662 H16B CHL1M  44     -14.458  30.020 -21.532  0.00  0.00      MEMB  
ATOM   2663  C17 CHL1M  44     -13.561  28.226 -20.420  0.00  0.00      MEMB  
ATOM   2664  H17 CHL1M  44     -12.679  28.890 -20.303  0.00  0.00      MEMB  
ATOM   2665  C13 CHL1M  44     -13.943  27.696 -19.031  0.00  0.00      MEMB  
ATOM   2666  C18 CHL1M  44     -14.919  26.430 -19.141  0.00  0.00      MEMB  
ATOM   2667 H18A CHL1M  44     -15.057  26.006 -18.124  0.00  0.00      MEMB  
ATOM   2668 H18B CHL1M  44     -15.906  26.811 -19.478  0.00  0.00      MEMB  
ATOM   2669 H18C CHL1M  44     -14.486  25.655 -19.810  0.00  0.00      MEMB  
ATOM   2670  C12 CHL1M  44     -12.804  27.365 -18.030  0.00  0.00      MEMB  
ATOM   2671 H12A CHL1M  44     -12.324  26.411 -18.338  0.00  0.00      MEMB  
ATOM   2672 H12B CHL1M  44     -12.068  28.196 -18.069  0.00  0.00      MEMB  
ATOM   2673  C11 CHL1M  44     -13.299  27.275 -16.557  0.00  0.00      MEMB  
ATOM   2674 H11A CHL1M  44     -13.710  26.253 -16.412  0.00  0.00      MEMB  
ATOM   2675 H11B CHL1M  44     -12.481  27.271 -15.805  0.00  0.00      MEMB  
ATOM   2676  C9  CHL1M  44     -14.332  28.295 -16.071  0.00  0.00      MEMB  
ATOM   2677  H9  CHL1M  44     -13.788  29.263 -16.066  0.00  0.00      MEMB  
ATOM   2678  C10 CHL1M  44     -14.869  28.090 -14.676  0.00  0.00      MEMB  
ATOM   2679  C19 CHL1M  44     -15.467  26.680 -14.586  0.00  0.00      MEMB  
ATOM   2680 H19A CHL1M  44     -15.913  26.514 -13.582  0.00  0.00      MEMB  
ATOM   2681 H19B CHL1M  44     -16.336  26.493 -15.253  0.00  0.00      MEMB  
ATOM   2682 H19C CHL1M  44     -14.791  25.806 -14.702  0.00  0.00      MEMB  
ATOM   2683  C1  CHL1M  44     -13.717  28.304 -13.603  0.00  0.00      MEMB  
ATOM   2684  H1A CHL1M  44     -13.030  27.435 -13.684  0.00  0.00      MEMB  
ATOM   2685  H1B CHL1M  44     -13.201  29.233 -13.929  0.00  0.00      MEMB  
ATOM   2686  C2  CHL1M  44     -14.168  28.286 -12.109  0.00  0.00      MEMB  
ATOM   2687  H2A CHL1M  44     -13.289  28.389 -11.438  0.00  0.00      MEMB  
ATOM   2688  H2B CHL1M  44     -14.606  27.346 -11.712  0.00  0.00      MEMB  
ATOM   2689  C20 CHL1M  44     -13.176  27.208 -21.583  0.00  0.00      MEMB  
ATOM   2690  H20 CHL1M  44     -14.120  26.649 -21.760  0.00  0.00      MEMB  
ATOM   2691  C21 CHL1M  44     -12.111  26.182 -21.276  0.00  0.00      MEMB  
ATOM   2692 H21A CHL1M  44     -12.521  25.481 -20.518  0.00  0.00      MEMB  
ATOM   2693 H21B CHL1M  44     -11.119  26.591 -20.988  0.00  0.00      MEMB  
ATOM   2694 H21C CHL1M  44     -12.054  25.660 -22.255  0.00  0.00      MEMB  
ATOM   2695  C22 CHL1M  44     -12.830  27.976 -22.919  0.00  0.00      MEMB  
ATOM   2696 H22A CHL1M  44     -12.829  27.195 -23.708  0.00  0.00      MEMB  
ATOM   2697 H22B CHL1M  44     -13.673  28.669 -23.127  0.00  0.00      MEMB  
ATOM   2698  C23 CHL1M  44     -11.491  28.600 -23.096  0.00  0.00      MEMB  
ATOM   2699 H23A CHL1M  44     -11.269  29.360 -22.317  0.00  0.00      MEMB  
ATOM   2700 H23B CHL1M  44     -10.701  27.819 -23.088  0.00  0.00      MEMB  
ATOM   2701  C24 CHL1M  44     -11.421  29.287 -24.501  0.00  0.00      MEMB  
ATOM   2702 H24A CHL1M  44     -12.114  28.857 -25.256  0.00  0.00      MEMB  
ATOM   2703 H24B CHL1M  44     -11.974  30.250 -24.490  0.00  0.00      MEMB  
ATOM   2704  C25 CHL1M  44     -10.002  29.798 -24.885  0.00  0.00      MEMB  
ATOM   2705  H25 CHL1M  44      -9.469  30.173 -23.985  0.00  0.00      MEMB  
ATOM   2706  C26 CHL1M  44      -9.078  28.666 -25.437  0.00  0.00      MEMB  
ATOM   2707 H26A CHL1M  44      -9.468  28.146 -26.338  0.00  0.00      MEMB  
ATOM   2708 H26B CHL1M  44      -8.075  29.054 -25.714  0.00  0.00      MEMB  
ATOM   2709 H26C CHL1M  44      -8.948  27.914 -24.630  0.00  0.00      MEMB  
ATOM   2710  C27 CHL1M  44     -10.024  31.038 -25.846  0.00  0.00      MEMB  
ATOM   2711 H27A CHL1M  44     -10.595  31.880 -25.399  0.00  0.00      MEMB  
ATOM   2712 H27B CHL1M  44      -9.012  31.458 -26.029  0.00  0.00      MEMB  
ATOM   2713 H27C CHL1M  44     -10.620  30.843 -26.763  0.00  0.00      MEMB  
ATOM   2714  N   PSM M  45      24.314 -24.532   0.281  0.00  0.00      MEMB  
ATOM   2715  C15 PSM M  45      23.748 -23.157   0.201  0.00  0.00      MEMB  
ATOM   2716 H15A PSM M  45      22.688 -23.178  -0.005  0.00  0.00      MEMB  
ATOM   2717 H15B PSM M  45      23.974 -22.659   1.132  0.00  0.00      MEMB  
ATOM   2718 H15C PSM M  45      24.282 -22.443  -0.409  0.00  0.00      MEMB  
ATOM   2719  C14 PSM M  45      25.825 -24.477   0.588  0.00  0.00      MEMB  
ATOM   2720 H14A PSM M  45      26.290 -25.436   0.413  0.00  0.00      MEMB  
ATOM   2721 H14B PSM M  45      26.274 -23.810  -0.132  0.00  0.00      MEMB  
ATOM   2722 H14C PSM M  45      26.053 -24.093   1.571  0.00  0.00      MEMB  
ATOM   2723  C13 PSM M  45      23.523 -25.138   1.428  0.00  0.00      MEMB  
ATOM   2724 H13A PSM M  45      22.445 -25.142   1.352  0.00  0.00      MEMB  
ATOM   2725 H13B PSM M  45      24.022 -26.062   1.680  0.00  0.00      MEMB  
ATOM   2726 H13C PSM M  45      23.676 -24.575   2.336  0.00  0.00      MEMB  
ATOM   2727  C12 PSM M  45      23.951 -25.348  -0.963  0.00  0.00      MEMB  
ATOM   2728 H12A PSM M  45      24.532 -26.257  -0.918  0.00  0.00      MEMB  
ATOM   2729 H12B PSM M  45      22.913 -25.624  -0.843  0.00  0.00      MEMB  
ATOM   2730  C11 PSM M  45      24.280 -24.736  -2.316  0.00  0.00      MEMB  
ATOM   2731 H11A PSM M  45      25.317 -24.341  -2.259  0.00  0.00      MEMB  
ATOM   2732 H11B PSM M  45      24.335 -25.430  -3.182  0.00  0.00      MEMB  
ATOM   2733  P   PSM M  45      22.034 -23.655  -2.959  0.00  0.00      MEMB  
ATOM   2734  O13 PSM M  45      21.649 -25.023  -3.286  0.00  0.00      MEMB  
ATOM   2735  O14 PSM M  45      21.365 -22.991  -1.795  0.00  0.00      MEMB  
ATOM   2736  O11 PSM M  45      21.729 -22.738  -4.202  0.00  0.00      MEMB  
ATOM   2737  O12 PSM M  45      23.559 -23.601  -2.661  0.00  0.00      MEMB  
ATOM   2738  C1S PSM M  45      22.197 -21.399  -4.298  0.00  0.00      MEMB  
ATOM   2739  H1S PSM M  45      21.355 -20.675  -4.287  0.00  0.00      MEMB  
ATOM   2740  H1T PSM M  45      22.897 -21.142  -3.474  0.00  0.00      MEMB  
ATOM   2741  NF  PSM M  45      23.559 -19.837  -5.710  0.00  0.00      MEMB  
ATOM   2742  HNF PSM M  45      22.983 -19.203  -6.219  0.00  0.00      MEMB  
ATOM   2743  C2S PSM M  45      23.083 -21.199  -5.556  0.00  0.00      MEMB  
ATOM   2744  H2S PSM M  45      23.878 -21.975  -5.566  0.00  0.00      MEMB  
ATOM   2745  C3S PSM M  45      22.183 -21.494  -6.855  0.00  0.00      MEMB  
ATOM   2746  H3S PSM M  45      21.364 -20.753  -6.977  0.00  0.00      MEMB  
ATOM   2747  O3  PSM M  45      21.408 -22.659  -6.651  0.00  0.00      MEMB  
ATOM   2748  HO3 PSM M  45      21.495 -22.841  -5.712  0.00  0.00      MEMB  
ATOM   2749  C4S PSM M  45      23.001 -21.464  -8.112  0.00  0.00      MEMB  
ATOM   2750  H4S PSM M  45      23.421 -20.471  -8.331  0.00  0.00      MEMB  
ATOM   2751  C5S PSM M  45      23.216 -22.379  -9.026  0.00  0.00      MEMB  
ATOM   2752  H5S PSM M  45      22.873 -23.415  -8.892  0.00  0.00      MEMB  
ATOM   2753  C6S PSM M  45      23.916 -22.200 -10.341  0.00  0.00      MEMB  
ATOM   2754  H6S PSM M  45      24.269 -21.163 -10.525  0.00  0.00      MEMB  
ATOM   2755  H6T PSM M  45      24.821 -22.837 -10.450  0.00  0.00      MEMB  
ATOM   2756  C7S PSM M  45      23.078 -22.764 -11.549  0.00  0.00      MEMB  
ATOM   2757  H7S PSM M  45      23.150 -23.858 -11.365  0.00  0.00      MEMB  
ATOM   2758  H7T PSM M  45      22.029 -22.400 -11.524  0.00  0.00      MEMB  
ATOM   2759  C8S PSM M  45      23.651 -22.525 -12.936  0.00  0.00      MEMB  
ATOM   2760  H8S PSM M  45      23.683 -21.440 -13.173  0.00  0.00      MEMB  
ATOM   2761  H8T PSM M  45      24.721 -22.801 -13.050  0.00  0.00      MEMB  
ATOM   2762  C9S PSM M  45      22.966 -23.371 -14.014  0.00  0.00      MEMB  
ATOM   2763  H9S PSM M  45      23.168 -24.441 -13.796  0.00  0.00      MEMB  
ATOM   2764  H9T PSM M  45      21.881 -23.156 -14.116  0.00  0.00      MEMB  
ATOM   2765 C10S PSM M  45      23.441 -23.094 -15.481  0.00  0.00      MEMB  
ATOM   2766 H10S PSM M  45      23.311 -22.029 -15.767  0.00  0.00      MEMB  
ATOM   2767 H10T PSM M  45      24.479 -23.488 -15.511  0.00  0.00      MEMB  
ATOM   2768 C11S PSM M  45      22.790 -23.866 -16.610  0.00  0.00      MEMB  
ATOM   2769 H11S PSM M  45      22.877 -24.925 -16.287  0.00  0.00      MEMB  
ATOM   2770 H11T PSM M  45      21.708 -23.618 -16.561  0.00  0.00      MEMB  
ATOM   2771 C12S PSM M  45      23.422 -23.547 -17.970  0.00  0.00      MEMB  
ATOM   2772 H12S PSM M  45      23.250 -22.475 -18.208  0.00  0.00      MEMB  
ATOM   2773 H12T PSM M  45      24.509 -23.773 -17.922  0.00  0.00      MEMB  
ATOM   2774 C13S PSM M  45      22.653 -24.301 -19.102  0.00  0.00      MEMB  
ATOM   2775 H13S PSM M  45      22.716 -25.408 -19.160  0.00  0.00      MEMB  
ATOM   2776 H13T PSM M  45      21.576 -24.073 -18.955  0.00  0.00      MEMB  
ATOM   2777 C14S PSM M  45      23.236 -23.914 -20.477  0.00  0.00      MEMB  
ATOM   2778 H14S PSM M  45      24.033 -23.140 -20.460  0.00  0.00      MEMB  
ATOM   2779 H14T PSM M  45      23.749 -24.823 -20.856  0.00  0.00      MEMB  
ATOM   2780 C15S PSM M  45      22.213 -23.376 -21.452  0.00  0.00      MEMB  
ATOM   2781 H15S PSM M  45      21.790 -22.433 -21.045  0.00  0.00      MEMB  
ATOM   2782 H15T PSM M  45      22.533 -23.176 -22.497  0.00  0.00      MEMB  
ATOM   2783 C16S PSM M  45      21.090 -24.515 -21.708  0.00  0.00      MEMB  
ATOM   2784 H16S PSM M  45      21.556 -25.519 -21.804  0.00  0.00      MEMB  
ATOM   2785 H16T PSM M  45      20.329 -24.441 -20.902  0.00  0.00      MEMB  
ATOM   2786 C17S PSM M  45      20.321 -24.128 -23.036  0.00  0.00      MEMB  
ATOM   2787 H17S PSM M  45      19.826 -23.148 -22.866  0.00  0.00      MEMB  
ATOM   2788 H17T PSM M  45      21.028 -24.048 -23.889  0.00  0.00      MEMB  
ATOM   2789 C18S PSM M  45      19.233 -25.155 -23.362  0.00  0.00      MEMB  
ATOM   2790 H18S PSM M  45      18.860 -24.851 -24.363  0.00  0.00      MEMB  
ATOM   2791 H18T PSM M  45      19.624 -26.194 -23.413  0.00  0.00      MEMB  
ATOM   2792 H18U PSM M  45      18.398 -25.107 -22.631  0.00  0.00      MEMB  
ATOM   2793  C1F PSM M  45      24.479 -19.335  -4.934  0.00  0.00      MEMB  
ATOM   2794  OF  PSM M  45      25.117 -20.038  -4.126  0.00  0.00      MEMB  
ATOM   2795  C2F PSM M  45      24.709 -17.850  -4.918  0.00  0.00      MEMB  
ATOM   2796  H2F PSM M  45      25.005 -17.403  -3.944  0.00  0.00      MEMB  
ATOM   2797  H2G PSM M  45      23.784 -17.388  -5.324  0.00  0.00      MEMB  
ATOM   2798  C3F PSM M  45      25.855 -17.466  -5.891  0.00  0.00      MEMB  
ATOM   2799  H3F PSM M  45      26.674 -18.216  -5.869  0.00  0.00      MEMB  
ATOM   2800  H3G PSM M  45      26.227 -16.494  -5.503  0.00  0.00      MEMB  
ATOM   2801  C4F PSM M  45      25.305 -17.225  -7.346  0.00  0.00      MEMB  
ATOM   2802  H4F PSM M  45      24.370 -16.625  -7.375  0.00  0.00      MEMB  
ATOM   2803  H4G PSM M  45      24.786 -18.175  -7.594  0.00  0.00      MEMB  
ATOM   2804  C5F PSM M  45      26.290 -16.786  -8.333  0.00  0.00      MEMB  
ATOM   2805  H5F PSM M  45      26.977 -17.625  -8.574  0.00  0.00      MEMB  
ATOM   2806  H5G PSM M  45      26.881 -15.968  -7.868  0.00  0.00      MEMB  
ATOM   2807  C6F PSM M  45      25.678 -16.374  -9.649  0.00  0.00      MEMB  
ATOM   2808  H6F PSM M  45      26.359 -15.542  -9.929  0.00  0.00      MEMB  
ATOM   2809  H6G PSM M  45      24.702 -15.915  -9.381  0.00  0.00      MEMB  
ATOM   2810  C7F PSM M  45      25.586 -17.529 -10.662  0.00  0.00      MEMB  
ATOM   2811  H7F PSM M  45      24.786 -18.198 -10.278  0.00  0.00      MEMB  
ATOM   2812  H7G PSM M  45      26.586 -18.011 -10.695  0.00  0.00      MEMB  
ATOM   2813  C8F PSM M  45      25.332 -17.036 -12.066  0.00  0.00      MEMB  
ATOM   2814  H8F PSM M  45      26.347 -16.663 -12.322  0.00  0.00      MEMB  
ATOM   2815  H8G PSM M  45      24.727 -16.104 -12.100  0.00  0.00      MEMB  
ATOM   2816  C9F PSM M  45      24.736 -18.126 -12.981  0.00  0.00      MEMB  
ATOM   2817  H9F PSM M  45      23.793 -18.542 -12.566  0.00  0.00      MEMB  
ATOM   2818  H9G PSM M  45      25.395 -19.020 -12.975  0.00  0.00      MEMB  
ATOM   2819 C10F PSM M  45      24.624 -17.664 -14.426  0.00  0.00      MEMB  
ATOM   2820 H10F PSM M  45      24.033 -16.724 -14.469  0.00  0.00      MEMB  
ATOM   2821 H10G PSM M  45      24.056 -18.332 -15.108  0.00  0.00      MEMB  
ATOM   2822 C11F PSM M  45      26.029 -17.397 -15.159  0.00  0.00      MEMB  
ATOM   2823 H11F PSM M  45      26.624 -16.766 -14.464  0.00  0.00      MEMB  
ATOM   2824 H11G PSM M  45      25.867 -16.802 -16.083  0.00  0.00      MEMB  
ATOM   2825 C12F PSM M  45      26.863 -18.660 -15.472  0.00  0.00      MEMB  
ATOM   2826 H12F PSM M  45      27.247 -19.006 -14.488  0.00  0.00      MEMB  
ATOM   2827 H12G PSM M  45      27.680 -18.270 -16.115  0.00  0.00      MEMB  
ATOM   2828 C13F PSM M  45      26.119 -19.779 -16.204  0.00  0.00      MEMB  
ATOM   2829 H13F PSM M  45      25.692 -19.242 -17.077  0.00  0.00      MEMB  
ATOM   2830 H13G PSM M  45      25.250 -20.113 -15.597  0.00  0.00      MEMB  
ATOM   2831 C14F PSM M  45      27.095 -20.880 -16.487  0.00  0.00      MEMB  
ATOM   2832 H14F PSM M  45      27.277 -21.347 -15.496  0.00  0.00      MEMB  
ATOM   2833 H14G PSM M  45      28.013 -20.411 -16.902  0.00  0.00      MEMB  
ATOM   2834 C15F PSM M  45      26.541 -21.896 -17.566  0.00  0.00      MEMB  
ATOM   2835 H15F PSM M  45      26.062 -21.253 -18.335  0.00  0.00      MEMB  
ATOM   2836 H15G PSM M  45      25.752 -22.438 -17.002  0.00  0.00      MEMB  
ATOM   2837 C16F PSM M  45      27.610 -22.668 -18.271  0.00  0.00      MEMB  
ATOM   2838 H16F PSM M  45      28.342 -23.059 -17.533  0.00  0.00      MEMB  
ATOM   2839 H16G PSM M  45      27.334 -23.423 -19.038  0.00  0.00      MEMB  
ATOM   2840 H16H PSM M  45      28.171 -21.948 -18.904  0.00  0.00      MEMB  
ATOM   2841  C3  CHL1M  46      -4.396  43.703  -6.424  0.00  0.00      MEMB  
ATOM   2842  H3  CHL1M  46      -4.620  44.756  -6.149  0.00  0.00      MEMB  
ATOM   2843  O3  CHL1M  46      -4.536  42.972  -5.201  0.00  0.00      MEMB  
ATOM   2844  H3' CHL1M  46      -4.008  42.175  -5.295  0.00  0.00      MEMB  
ATOM   2845  C4  CHL1M  46      -5.492  43.215  -7.316  0.00  0.00      MEMB  
ATOM   2846  H4A CHL1M  46      -5.410  42.108  -7.275  0.00  0.00      MEMB  
ATOM   2847  H4B CHL1M  46      -6.459  43.533  -6.871  0.00  0.00      MEMB  
ATOM   2848  C5  CHL1M  46      -5.374  43.731  -8.735  0.00  0.00      MEMB  
ATOM   2849  C6  CHL1M  46      -6.394  44.428  -9.298  0.00  0.00      MEMB  
ATOM   2850  H6  CHL1M  46      -7.308  44.509  -8.692  0.00  0.00      MEMB  
ATOM   2851  C7  CHL1M  46      -6.220  45.002 -10.684  0.00  0.00      MEMB  
ATOM   2852  H7A CHL1M  46      -7.146  44.765 -11.251  0.00  0.00      MEMB  
ATOM   2853  H7B CHL1M  46      -5.975  46.084 -10.730  0.00  0.00      MEMB  
ATOM   2854  C8  CHL1M  46      -5.104  44.386 -11.497  0.00  0.00      MEMB  
ATOM   2855  H8  CHL1M  46      -5.444  43.346 -11.686  0.00  0.00      MEMB  
ATOM   2856  C14 CHL1M  46      -4.867  45.149 -12.783  0.00  0.00      MEMB  
ATOM   2857  H14 CHL1M  46      -4.519  46.176 -12.541  0.00  0.00      MEMB  
ATOM   2858  C15 CHL1M  46      -6.047  45.488 -13.665  0.00  0.00      MEMB  
ATOM   2859 H15A CHL1M  46      -6.897  44.772 -13.665  0.00  0.00      MEMB  
ATOM   2860 H15B CHL1M  46      -6.623  46.382 -13.346  0.00  0.00      MEMB  
ATOM   2861  C16 CHL1M  46      -5.519  45.740 -15.085  0.00  0.00      MEMB  
ATOM   2862 H16A CHL1M  46      -5.975  45.147 -15.907  0.00  0.00      MEMB  
ATOM   2863 H16B CHL1M  46      -5.716  46.806 -15.327  0.00  0.00      MEMB  
ATOM   2864  C17 CHL1M  46      -3.944  45.382 -15.017  0.00  0.00      MEMB  
ATOM   2865  H17 CHL1M  46      -3.573  46.400 -14.771  0.00  0.00      MEMB  
ATOM   2866  C13 CHL1M  46      -3.770  44.627 -13.722  0.00  0.00      MEMB  
ATOM   2867  C18 CHL1M  46      -4.010  43.141 -14.067  0.00  0.00      MEMB  
ATOM   2868 H18A CHL1M  46      -3.222  42.689 -14.707  0.00  0.00      MEMB  
ATOM   2869 H18B CHL1M  46      -4.121  42.404 -13.243  0.00  0.00      MEMB  
ATOM   2870 H18C CHL1M  46      -4.972  43.148 -14.621  0.00  0.00      MEMB  
ATOM   2871  C12 CHL1M  46      -2.465  44.898 -12.833  0.00  0.00      MEMB  
ATOM   2872 H12A CHL1M  46      -1.507  44.647 -13.337  0.00  0.00      MEMB  
ATOM   2873 H12B CHL1M  46      -2.347  45.959 -12.527  0.00  0.00      MEMB  
ATOM   2874  C11 CHL1M  46      -2.559  44.096 -11.600  0.00  0.00      MEMB  
ATOM   2875 H11A CHL1M  46      -2.629  43.021 -11.871  0.00  0.00      MEMB  
ATOM   2876 H11B CHL1M  46      -1.667  44.296 -10.969  0.00  0.00      MEMB  
ATOM   2877  C9  CHL1M  46      -3.818  44.419 -10.694  0.00  0.00      MEMB  
ATOM   2878  H9  CHL1M  46      -3.596  45.429 -10.288  0.00  0.00      MEMB  
ATOM   2879  C10 CHL1M  46      -3.956  43.542  -9.357  0.00  0.00      MEMB  
ATOM   2880  C19 CHL1M  46      -3.772  42.063  -9.726  0.00  0.00      MEMB  
ATOM   2881 H19A CHL1M  46      -3.967  41.410  -8.849  0.00  0.00      MEMB  
ATOM   2882 H19B CHL1M  46      -4.485  41.752 -10.520  0.00  0.00      MEMB  
ATOM   2883 H19C CHL1M  46      -2.747  41.857 -10.103  0.00  0.00      MEMB  
ATOM   2884  C1  CHL1M  46      -2.843  43.972  -8.333  0.00  0.00      MEMB  
ATOM   2885  H1A CHL1M  46      -1.888  43.586  -8.750  0.00  0.00      MEMB  
ATOM   2886  H1B CHL1M  46      -2.899  45.079  -8.264  0.00  0.00      MEMB  
ATOM   2887  C2  CHL1M  46      -3.004  43.393  -6.933  0.00  0.00      MEMB  
ATOM   2888  H2A CHL1M  46      -2.200  43.761  -6.261  0.00  0.00      MEMB  
ATOM   2889  H2B CHL1M  46      -2.881  42.294  -7.043  0.00  0.00      MEMB  
ATOM   2890  C20 CHL1M  46      -3.329  44.890 -16.335  0.00  0.00      MEMB  
ATOM   2891  H20 CHL1M  46      -3.821  43.900 -16.451  0.00  0.00      MEMB  
ATOM   2892  C21 CHL1M  46      -1.862  44.621 -16.253  0.00  0.00      MEMB  
ATOM   2893 H21A CHL1M  46      -1.547  43.967 -17.093  0.00  0.00      MEMB  
ATOM   2894 H21B CHL1M  46      -1.712  44.095 -15.286  0.00  0.00      MEMB  
ATOM   2895 H21C CHL1M  46      -1.139  45.463 -16.298  0.00  0.00      MEMB  
ATOM   2896  C22 CHL1M  46      -3.709  45.760 -17.607  0.00  0.00      MEMB  
ATOM   2897 H22A CHL1M  46      -4.785  46.033 -17.596  0.00  0.00      MEMB  
ATOM   2898 H22B CHL1M  46      -3.149  46.719 -17.625  0.00  0.00      MEMB  
ATOM   2899  C23 CHL1M  46      -3.434  45.023 -18.931  0.00  0.00      MEMB  
ATOM   2900 H23A CHL1M  46      -2.369  44.727 -18.818  0.00  0.00      MEMB  
ATOM   2901 H23B CHL1M  46      -4.016  44.079 -18.994  0.00  0.00      MEMB  
ATOM   2902  C24 CHL1M  46      -3.834  45.798 -20.199  0.00  0.00      MEMB  
ATOM   2903 H24A CHL1M  46      -4.934  45.880 -20.330  0.00  0.00      MEMB  
ATOM   2904 H24B CHL1M  46      -3.509  46.848 -20.040  0.00  0.00      MEMB  
ATOM   2905  C25 CHL1M  46      -3.243  45.102 -21.517  0.00  0.00      MEMB  
ATOM   2906  H25 CHL1M  46      -2.142  44.983 -21.604  0.00  0.00      MEMB  
ATOM   2907  C26 CHL1M  46      -3.972  43.747 -21.811  0.00  0.00      MEMB  
ATOM   2908 H26A CHL1M  46      -3.544  42.998 -21.111  0.00  0.00      MEMB  
ATOM   2909 H26B CHL1M  46      -5.049  43.816 -21.547  0.00  0.00      MEMB  
ATOM   2910 H26C CHL1M  46      -3.761  43.392 -22.843  0.00  0.00      MEMB  
ATOM   2911  C27 CHL1M  46      -3.457  46.126 -22.655  0.00  0.00      MEMB  
ATOM   2912 H27A CHL1M  46      -4.538  46.307 -22.838  0.00  0.00      MEMB  
ATOM   2913 H27B CHL1M  46      -2.887  47.069 -22.515  0.00  0.00      MEMB  
ATOM   2914 H27C CHL1M  46      -3.065  45.578 -23.538  0.00  0.00      MEMB  
ATOM   2915  C3  CHL1M  47      22.909  19.120 -10.383  0.00  0.00      MEMB  
ATOM   2916  H3  CHL1M  47      23.990  19.333 -10.241  0.00  0.00      MEMB  
ATOM   2917  O3  CHL1M  47      22.312  18.772  -9.123  0.00  0.00      MEMB  
ATOM   2918  H3' CHL1M  47      22.776  18.020  -8.749  0.00  0.00      MEMB  
ATOM   2919  C4  CHL1M  47      22.074  20.296 -11.069  0.00  0.00      MEMB  
ATOM   2920  H4A CHL1M  47      21.011  19.992 -10.955  0.00  0.00      MEMB  
ATOM   2921  H4B CHL1M  47      22.099  21.182 -10.399  0.00  0.00      MEMB  
ATOM   2922  C5  CHL1M  47      22.440  20.596 -12.478  0.00  0.00      MEMB  
ATOM   2923  C6  CHL1M  47      22.647  21.817 -12.940  0.00  0.00      MEMB  
ATOM   2924  H6  CHL1M  47      22.583  22.658 -12.235  0.00  0.00      MEMB  
ATOM   2925  C7  CHL1M  47      22.815  22.190 -14.413  0.00  0.00      MEMB  
ATOM   2926  H7A CHL1M  47      22.268  23.116 -14.691  0.00  0.00      MEMB  
ATOM   2927  H7B CHL1M  47      23.861  22.561 -14.474  0.00  0.00      MEMB  
ATOM   2928  C8  CHL1M  47      22.460  21.008 -15.423  0.00  0.00      MEMB  
ATOM   2929  H8  CHL1M  47      21.361  20.896 -15.539  0.00  0.00      MEMB  
ATOM   2930  C14 CHL1M  47      22.894  21.290 -16.788  0.00  0.00      MEMB  
ATOM   2931  H14 CHL1M  47      23.995  21.433 -16.822  0.00  0.00      MEMB  
ATOM   2932  C15 CHL1M  47      22.518  22.706 -17.287  0.00  0.00      MEMB  
ATOM   2933 H15A CHL1M  47      21.472  22.889 -16.959  0.00  0.00      MEMB  
ATOM   2934 H15B CHL1M  47      23.329  23.410 -17.003  0.00  0.00      MEMB  
ATOM   2935  C16 CHL1M  47      22.667  22.506 -18.776  0.00  0.00      MEMB  
ATOM   2936 H16A CHL1M  47      21.733  22.887 -19.240  0.00  0.00      MEMB  
ATOM   2937 H16B CHL1M  47      23.598  23.027 -19.087  0.00  0.00      MEMB  
ATOM   2938  C17 CHL1M  47      22.991  20.977 -19.079  0.00  0.00      MEMB  
ATOM   2939  H17 CHL1M  47      24.096  20.921 -18.974  0.00  0.00      MEMB  
ATOM   2940  C13 CHL1M  47      22.484  20.243 -17.875  0.00  0.00      MEMB  
ATOM   2941  C18 CHL1M  47      20.904  20.256 -17.969  0.00  0.00      MEMB  
ATOM   2942 H18A CHL1M  47      20.327  20.092 -17.034  0.00  0.00      MEMB  
ATOM   2943 H18B CHL1M  47      20.509  21.191 -18.421  0.00  0.00      MEMB  
ATOM   2944 H18C CHL1M  47      20.625  19.448 -18.679  0.00  0.00      MEMB  
ATOM   2945  C12 CHL1M  47      23.118  18.927 -17.428  0.00  0.00      MEMB  
ATOM   2946 H12A CHL1M  47      22.882  18.104 -18.136  0.00  0.00      MEMB  
ATOM   2947 H12B CHL1M  47      24.221  19.037 -17.497  0.00  0.00      MEMB  
ATOM   2948  C11 CHL1M  47      22.647  18.503 -15.970  0.00  0.00      MEMB  
ATOM   2949 H11A CHL1M  47      21.568  18.247 -15.904  0.00  0.00      MEMB  
ATOM   2950 H11B CHL1M  47      23.184  17.547 -15.790  0.00  0.00      MEMB  
ATOM   2951  C9  CHL1M  47      22.898  19.626 -14.902  0.00  0.00      MEMB  
ATOM   2952  H9  CHL1M  47      23.997  19.790 -14.898  0.00  0.00      MEMB  
ATOM   2953  C10 CHL1M  47      22.400  19.369 -13.402  0.00  0.00      MEMB  
ATOM   2954  C19 CHL1M  47      20.978  18.772 -13.564  0.00  0.00      MEMB  
ATOM   2955 H19A CHL1M  47      20.457  19.414 -14.305  0.00  0.00      MEMB  
ATOM   2956 H19B CHL1M  47      21.053  17.721 -13.918  0.00  0.00      MEMB  
ATOM   2957 H19C CHL1M  47      20.431  18.761 -12.597  0.00  0.00      MEMB  
ATOM   2958  C1  CHL1M  47      23.264  18.228 -12.723  0.00  0.00      MEMB  
ATOM   2959  H1A CHL1M  47      23.244  17.386 -13.447  0.00  0.00      MEMB  
ATOM   2960  H1B CHL1M  47      24.308  18.607 -12.673  0.00  0.00      MEMB  
ATOM   2961  C2  CHL1M  47      22.845  17.908 -11.317  0.00  0.00      MEMB  
ATOM   2962  H2A CHL1M  47      23.490  17.156 -10.815  0.00  0.00      MEMB  
ATOM   2963  H2B CHL1M  47      21.769  17.646 -11.230  0.00  0.00      MEMB  
ATOM   2964  C20 CHL1M  47      22.644  20.611 -20.499  0.00  0.00      MEMB  
ATOM   2965  H20 CHL1M  47      21.605  21.002 -20.531  0.00  0.00      MEMB  
ATOM   2966  C21 CHL1M  47      22.484  19.041 -20.766  0.00  0.00      MEMB  
ATOM   2967 H21A CHL1M  47      22.069  18.766 -21.759  0.00  0.00      MEMB  
ATOM   2968 H21B CHL1M  47      21.819  18.727 -19.933  0.00  0.00      MEMB  
ATOM   2969 H21C CHL1M  47      23.507  18.614 -20.693  0.00  0.00      MEMB  
ATOM   2970  C22 CHL1M  47      23.520  21.382 -21.585  0.00  0.00      MEMB  
ATOM   2971 H22A CHL1M  47      23.740  22.451 -21.377  0.00  0.00      MEMB  
ATOM   2972 H22B CHL1M  47      24.483  20.836 -21.493  0.00  0.00      MEMB  
ATOM   2973  C23 CHL1M  47      23.066  21.234 -23.064  0.00  0.00      MEMB  
ATOM   2974 H23A CHL1M  47      23.895  21.657 -23.671  0.00  0.00      MEMB  
ATOM   2975 H23B CHL1M  47      23.070  20.133 -23.206  0.00  0.00      MEMB  
ATOM   2976  C24 CHL1M  47      21.817  22.066 -23.396  0.00  0.00      MEMB  
ATOM   2977 H24A CHL1M  47      20.990  21.607 -22.814  0.00  0.00      MEMB  
ATOM   2978 H24B CHL1M  47      21.984  23.120 -23.087  0.00  0.00      MEMB  
ATOM   2979  C25 CHL1M  47      21.448  22.004 -24.860  0.00  0.00      MEMB  
ATOM   2980  H25 CHL1M  47      22.325  22.426 -25.396  0.00  0.00      MEMB  
ATOM   2981  C26 CHL1M  47      21.038  20.546 -25.277  0.00  0.00      MEMB  
ATOM   2982 H26A CHL1M  47      20.028  20.305 -24.881  0.00  0.00      MEMB  
ATOM   2983 H26B CHL1M  47      21.009  20.517 -26.388  0.00  0.00      MEMB  
ATOM   2984 H26C CHL1M  47      21.797  19.826 -24.904  0.00  0.00      MEMB  
ATOM   2985  C27 CHL1M  47      20.305  22.982 -25.197  0.00  0.00      MEMB  
ATOM   2986 H27A CHL1M  47      19.310  22.629 -24.853  0.00  0.00      MEMB  
ATOM   2987 H27B CHL1M  47      20.559  23.877 -24.590  0.00  0.00      MEMB  
ATOM   2988 H27C CHL1M  47      20.238  23.156 -26.292  0.00  0.00      MEMB  
ATOM   2989  N   POPCM  48      -9.130  41.008  -2.406  0.00  0.00      MEMB  
ATOM   2990  C12 POPCM  48      -7.789  41.101  -3.029  0.00  0.00      MEMB  
ATOM   2991 H12A POPCM  48      -7.075  40.692  -2.329  0.00  0.00      MEMB  
ATOM   2992 H12B POPCM  48      -7.611  42.156  -3.177  0.00  0.00      MEMB  
ATOM   2993  C13 POPCM  48      -9.748  39.678  -2.389  0.00  0.00      MEMB  
ATOM   2994 H13A POPCM  48     -10.602  39.736  -1.732  0.00  0.00      MEMB  
ATOM   2995 H13B POPCM  48      -9.861  39.333  -3.407  0.00  0.00      MEMB  
ATOM   2996 H13C POPCM  48      -9.169  38.896  -1.920  0.00  0.00      MEMB  
ATOM   2997  C14 POPCM  48      -8.815  41.437  -0.934  0.00  0.00      MEMB  
ATOM   2998 H14A POPCM  48      -8.265  40.708  -0.357  0.00  0.00      MEMB  
ATOM   2999 H14B POPCM  48      -8.278  42.360  -0.774  0.00  0.00      MEMB  
ATOM   3000 H14C POPCM  48      -9.712  41.521  -0.338  0.00  0.00      MEMB  
ATOM   3001  C15 POPCM  48     -10.109  42.014  -3.049  0.00  0.00      MEMB  
ATOM   3002 H15A POPCM  48     -10.390  41.718  -4.049  0.00  0.00      MEMB  
ATOM   3003 H15B POPCM  48      -9.639  42.986  -3.059  0.00  0.00      MEMB  
ATOM   3004 H15C POPCM  48     -11.057  42.149  -2.549  0.00  0.00      MEMB  
ATOM   3005  C11 POPCM  48      -7.581  40.305  -4.341  0.00  0.00      MEMB  
ATOM   3006 H11A POPCM  48      -6.705  40.685  -4.909  0.00  0.00      MEMB  
ATOM   3007 H11B POPCM  48      -8.372  40.353  -5.120  0.00  0.00      MEMB  
ATOM   3008  P   POPCM  48      -6.048  38.220  -3.614  0.00  0.00      MEMB  
ATOM   3009  O13 POPCM  48      -6.416  36.836  -3.301  0.00  0.00      MEMB  
ATOM   3010  O14 POPCM  48      -5.397  39.041  -2.571  0.00  0.00      MEMB  
ATOM   3011  O12 POPCM  48      -7.430  38.926  -3.926  0.00  0.00      MEMB  
ATOM   3012  O11 POPCM  48      -5.181  38.185  -4.942  0.00  0.00      MEMB  
ATOM   3013  C1  POPCM  48      -5.635  37.338  -6.011  0.00  0.00      MEMB  
ATOM   3014  HA  POPCM  48      -6.707  37.087  -5.864  0.00  0.00      MEMB  
ATOM   3015  HB  POPCM  48      -5.120  36.354  -6.021  0.00  0.00      MEMB  
ATOM   3016  C2  POPCM  48      -5.393  37.991  -7.444  0.00  0.00      MEMB  
ATOM   3017  HS  POPCM  48      -5.816  37.344  -8.242  0.00  0.00      MEMB  
ATOM   3018  O21 POPCM  48      -4.002  38.403  -7.523  0.00  0.00      MEMB  
ATOM   3019  C21 POPCM  48      -3.363  38.156  -8.661  0.00  0.00      MEMB  
ATOM   3020  O22 POPCM  48      -3.845  37.524  -9.598  0.00  0.00      MEMB  
ATOM   3021  C22 POPCM  48      -1.974  38.775  -8.573  0.00  0.00      MEMB  
ATOM   3022  H2R POPCM  48      -1.383  38.228  -7.808  0.00  0.00      MEMB  
ATOM   3023  H2S POPCM  48      -2.058  39.778  -8.103  0.00  0.00      MEMB  
ATOM   3024  C3  POPCM  48      -6.164  39.324  -7.583  0.00  0.00      MEMB  
ATOM   3025  HX  POPCM  48      -5.688  40.033  -6.872  0.00  0.00      MEMB  
ATOM   3026  HY  POPCM  48      -7.227  39.151  -7.308  0.00  0.00      MEMB  
ATOM   3027  O31 POPCM  48      -6.137  39.919  -8.941  0.00  0.00      MEMB  
ATOM   3028  C31 POPCM  48      -7.231  39.773  -9.738  0.00  0.00      MEMB  
ATOM   3029  O32 POPCM  48      -8.354  39.589  -9.346  0.00  0.00      MEMB  
ATOM   3030  C32 POPCM  48      -6.761  39.672 -11.199  0.00  0.00      MEMB  
ATOM   3031  H2X POPCM  48      -5.728  39.286 -11.330  0.00  0.00      MEMB  
ATOM   3032  H2Y POPCM  48      -6.801  40.733 -11.525  0.00  0.00      MEMB  
ATOM   3033  C23 POPCM  48      -1.216  38.927  -9.910  0.00  0.00      MEMB  
ATOM   3034  H3R POPCM  48      -0.553  39.809  -9.783  0.00  0.00      MEMB  
ATOM   3035  H3S POPCM  48      -1.973  39.089 -10.707  0.00  0.00      MEMB  
ATOM   3036  C24 POPCM  48      -0.372  37.692 -10.227  0.00  0.00      MEMB  
ATOM   3037  H4R POPCM  48      -1.097  36.947 -10.619  0.00  0.00      MEMB  
ATOM   3038  H4S POPCM  48       0.005  37.235  -9.288  0.00  0.00      MEMB  
ATOM   3039  C25 POPCM  48       0.773  38.000 -11.269  0.00  0.00      MEMB  
ATOM   3040  H5R POPCM  48       1.606  38.514 -10.743  0.00  0.00      MEMB  
ATOM   3041  H5S POPCM  48       0.339  38.557 -12.126  0.00  0.00      MEMB  
ATOM   3042  C26 POPCM  48       1.287  36.657 -11.853  0.00  0.00      MEMB  
ATOM   3043  H6R POPCM  48       1.738  36.119 -10.992  0.00  0.00      MEMB  
ATOM   3044  H6S POPCM  48       2.063  36.930 -12.600  0.00  0.00      MEMB  
ATOM   3045  C27 POPCM  48       0.302  35.710 -12.608  0.00  0.00      MEMB  
ATOM   3046  H7R POPCM  48      -0.584  35.384 -12.023  0.00  0.00      MEMB  
ATOM   3047  H7S POPCM  48       0.824  34.733 -12.700  0.00  0.00      MEMB  
ATOM   3048  C28 POPCM  48      -0.120  36.245 -14.069  0.00  0.00      MEMB  
ATOM   3049  H8R POPCM  48      -0.745  37.163 -14.053  0.00  0.00      MEMB  
ATOM   3050  H8S POPCM  48      -0.690  35.411 -14.529  0.00  0.00      MEMB  
ATOM   3051  C29 POPCM  48       1.113  36.663 -14.884  0.00  0.00      MEMB  
ATOM   3052  H91 POPCM  48       1.299  37.744 -14.803  0.00  0.00      MEMB  
ATOM   3053 C210 POPCM  48       1.865  35.862 -15.688  0.00  0.00      MEMB  
ATOM   3054 H101 POPCM  48       2.509  36.276 -16.478  0.00  0.00      MEMB  
ATOM   3055 C211 POPCM  48       1.722  34.446 -15.881  0.00  0.00      MEMB  
ATOM   3056 H11R POPCM  48       0.887  34.007 -15.295  0.00  0.00      MEMB  
ATOM   3057 H11S POPCM  48       2.640  33.999 -15.442  0.00  0.00      MEMB  
ATOM   3058 C212 POPCM  48       1.667  34.013 -17.378  0.00  0.00      MEMB  
ATOM   3059 H12R POPCM  48       2.509  34.522 -17.894  0.00  0.00      MEMB  
ATOM   3060 H12S POPCM  48       0.675  34.415 -17.676  0.00  0.00      MEMB  
ATOM   3061 C213 POPCM  48       1.809  32.471 -17.670  0.00  0.00      MEMB  
ATOM   3062 H13R POPCM  48       1.185  31.890 -16.958  0.00  0.00      MEMB  
ATOM   3063 H13S POPCM  48       2.818  32.081 -17.416  0.00  0.00      MEMB  
ATOM   3064 C214 POPCM  48       1.563  32.269 -19.158  0.00  0.00      MEMB  
ATOM   3065 H14R POPCM  48       2.296  32.864 -19.744  0.00  0.00      MEMB  
ATOM   3066 H14S POPCM  48       0.550  32.643 -19.416  0.00  0.00      MEMB  
ATOM   3067 C215 POPCM  48       1.654  30.776 -19.544  0.00  0.00      MEMB  
ATOM   3068 H15R POPCM  48       2.633  30.378 -19.202  0.00  0.00      MEMB  
ATOM   3069 H15S POPCM  48       1.567  30.599 -20.637  0.00  0.00      MEMB  
ATOM   3070 C216 POPCM  48       0.578  29.843 -18.981  0.00  0.00      MEMB  
ATOM   3071 H16R POPCM  48      -0.458  30.074 -19.308  0.00  0.00      MEMB  
ATOM   3072 H16S POPCM  48       0.634  29.837 -17.872  0.00  0.00      MEMB  
ATOM   3073 C217 POPCM  48       0.912  28.357 -19.331  0.00  0.00      MEMB  
ATOM   3074 H17R POPCM  48       1.940  28.075 -19.018  0.00  0.00      MEMB  
ATOM   3075 H17S POPCM  48       0.952  28.168 -20.425  0.00  0.00      MEMB  
ATOM   3076 C218 POPCM  48      -0.157  27.444 -18.771  0.00  0.00      MEMB  
ATOM   3077 H18R POPCM  48       0.097  26.398 -19.049  0.00  0.00      MEMB  
ATOM   3078 H18S POPCM  48      -1.153  27.596 -19.240  0.00  0.00      MEMB  
ATOM   3079 H18T POPCM  48      -0.332  27.466 -17.674  0.00  0.00      MEMB  
ATOM   3080  C33 POPCM  48      -7.667  38.799 -12.125  0.00  0.00      MEMB  
ATOM   3081  H3X POPCM  48      -8.753  39.003 -12.009  0.00  0.00      MEMB  
ATOM   3082  H3Y POPCM  48      -7.607  37.707 -11.930  0.00  0.00      MEMB  
ATOM   3083  C34 POPCM  48      -7.342  39.140 -13.650  0.00  0.00      MEMB  
ATOM   3084  H4X POPCM  48      -8.051  38.602 -14.316  0.00  0.00      MEMB  
ATOM   3085  H4Y POPCM  48      -6.270  38.927 -13.844  0.00  0.00      MEMB  
ATOM   3086  C35 POPCM  48      -7.480  40.656 -13.903  0.00  0.00      MEMB  
ATOM   3087  H5X POPCM  48      -6.511  41.175 -13.742  0.00  0.00      MEMB  
ATOM   3088  H5Y POPCM  48      -8.195  41.096 -13.175  0.00  0.00      MEMB  
ATOM   3089  C36 POPCM  48      -8.091  40.846 -15.252  0.00  0.00      MEMB  
ATOM   3090  H6X POPCM  48      -8.208  41.950 -15.289  0.00  0.00      MEMB  
ATOM   3091  H6Y POPCM  48      -9.044  40.280 -15.166  0.00  0.00      MEMB  
ATOM   3092  C37 POPCM  48      -7.318  40.394 -16.556  0.00  0.00      MEMB  
ATOM   3093  H7X POPCM  48      -8.075  39.910 -17.210  0.00  0.00      MEMB  
ATOM   3094  H7Y POPCM  48      -6.560  39.617 -16.318  0.00  0.00      MEMB  
ATOM   3095  C38 POPCM  48      -6.545  41.431 -17.386  0.00  0.00      MEMB  
ATOM   3096  H8X POPCM  48      -5.785  41.898 -16.724  0.00  0.00      MEMB  
ATOM   3097  H8Y POPCM  48      -7.142  42.277 -17.788  0.00  0.00      MEMB  
ATOM   3098  C39 POPCM  48      -5.623  40.805 -18.473  0.00  0.00      MEMB  
ATOM   3099  H9X POPCM  48      -5.209  41.562 -19.172  0.00  0.00      MEMB  
ATOM   3100  H9Y POPCM  48      -6.329  40.140 -19.015  0.00  0.00      MEMB  
ATOM   3101 C310 POPCM  48      -4.532  39.921 -17.886  0.00  0.00      MEMB  
ATOM   3102 H10X POPCM  48      -4.856  39.173 -17.131  0.00  0.00      MEMB  
ATOM   3103 H10Y POPCM  48      -3.850  40.593 -17.322  0.00  0.00      MEMB  
ATOM   3104 C311 POPCM  48      -3.624  39.205 -18.992  0.00  0.00      MEMB  
ATOM   3105 H11X POPCM  48      -3.425  39.989 -19.754  0.00  0.00      MEMB  
ATOM   3106 H11Y POPCM  48      -4.277  38.466 -19.503  0.00  0.00      MEMB  
ATOM   3107 C312 POPCM  48      -2.419  38.420 -18.474  0.00  0.00      MEMB  
ATOM   3108 H12X POPCM  48      -2.708  37.427 -18.070  0.00  0.00      MEMB  
ATOM   3109 H12Y POPCM  48      -1.819  38.781 -17.611  0.00  0.00      MEMB  
ATOM   3110 C313 POPCM  48      -1.465  38.188 -19.671  0.00  0.00      MEMB  
ATOM   3111 H13X POPCM  48      -1.205  39.026 -20.353  0.00  0.00      MEMB  
ATOM   3112 H13Y POPCM  48      -2.057  37.465 -20.273  0.00  0.00      MEMB  
ATOM   3113 C314 POPCM  48      -0.258  37.445 -19.212  0.00  0.00      MEMB  
ATOM   3114 H14X POPCM  48      -0.628  36.497 -18.767  0.00  0.00      MEMB  
ATOM   3115 H14Y POPCM  48       0.224  38.042 -18.408  0.00  0.00      MEMB  
ATOM   3116 C315 POPCM  48       0.735  37.310 -20.289  0.00  0.00      MEMB  
ATOM   3117 H15X POPCM  48       1.756  37.376 -19.855  0.00  0.00      MEMB  
ATOM   3118 H15Y POPCM  48       0.712  38.261 -20.862  0.00  0.00      MEMB  
ATOM   3119 C316 POPCM  48       0.566  36.109 -21.251  0.00  0.00      MEMB  
ATOM   3120 H16X POPCM  48      -0.287  36.264 -21.946  0.00  0.00      MEMB  
ATOM   3121 H16Y POPCM  48       0.424  35.196 -20.634  0.00  0.00      MEMB  
ATOM   3122 H16Z POPCM  48       1.461  35.958 -21.892  0.00  0.00      MEMB  
ATOM   3123  N   POPCM  49      76.714   8.071  -0.066  0.00  0.00      MEMB  
ATOM   3124  C12 POPCM  49      76.322   7.717  -1.521  0.00  0.00      MEMB  
ATOM   3125 H12A POPCM  49      75.992   6.690  -1.574  0.00  0.00      MEMB  
ATOM   3126 H12B POPCM  49      77.178   7.912  -2.149  0.00  0.00      MEMB  
ATOM   3127  C13 POPCM  49      77.732   7.115   0.486  0.00  0.00      MEMB  
ATOM   3128 H13A POPCM  49      78.102   7.273   1.488  0.00  0.00      MEMB  
ATOM   3129 H13B POPCM  49      77.261   6.143   0.521  0.00  0.00      MEMB  
ATOM   3130 H13C POPCM  49      78.555   7.009  -0.205  0.00  0.00      MEMB  
ATOM   3131  C14 POPCM  49      77.120   9.507  -0.001  0.00  0.00      MEMB  
ATOM   3132 H14A POPCM  49      77.397   9.756   1.012  0.00  0.00      MEMB  
ATOM   3133 H14B POPCM  49      77.877   9.667  -0.755  0.00  0.00      MEMB  
ATOM   3134 H14C POPCM  49      76.236  10.054  -0.292  0.00  0.00      MEMB  
ATOM   3135  C15 POPCM  49      75.475   8.001   0.708  0.00  0.00      MEMB  
ATOM   3136 H15A POPCM  49      75.573   8.120   1.777  0.00  0.00      MEMB  
ATOM   3137 H15B POPCM  49      75.064   7.022   0.510  0.00  0.00      MEMB  
ATOM   3138 H15C POPCM  49      74.693   8.549   0.203  0.00  0.00      MEMB  
ATOM   3139  C11 POPCM  49      75.138   8.436  -2.247  0.00  0.00      MEMB  
ATOM   3140 H11A POPCM  49      75.213   8.290  -3.346  0.00  0.00      MEMB  
ATOM   3141 H11B POPCM  49      75.250   9.527  -2.068  0.00  0.00      MEMB  
ATOM   3142  P   POPCM  49      73.310   6.566  -2.046  0.00  0.00      MEMB  
ATOM   3143  O13 POPCM  49      71.939   6.454  -1.624  0.00  0.00      MEMB  
ATOM   3144  O14 POPCM  49      74.219   5.553  -1.432  0.00  0.00      MEMB  
ATOM   3145  O12 POPCM  49      73.924   7.995  -1.670  0.00  0.00      MEMB  
ATOM   3146  O11 POPCM  49      73.358   6.545  -3.645  0.00  0.00      MEMB  
ATOM   3147  C1  POPCM  49      72.545   7.487  -4.375  0.00  0.00      MEMB  
ATOM   3148  HA  POPCM  49      72.650   8.490  -3.908  0.00  0.00      MEMB  
ATOM   3149  HB  POPCM  49      71.465   7.287  -4.211  0.00  0.00      MEMB  
ATOM   3150  C2  POPCM  49      72.946   7.634  -5.794  0.00  0.00      MEMB  
ATOM   3151  HS  POPCM  49      72.606   8.637  -6.131  0.00  0.00      MEMB  
ATOM   3152  O21 POPCM  49      72.275   6.636  -6.625  0.00  0.00      MEMB  
ATOM   3153  C21 POPCM  49      71.706   7.027  -7.763  0.00  0.00      MEMB  
ATOM   3154  O22 POPCM  49      71.768   8.149  -8.252  0.00  0.00      MEMB  
ATOM   3155  C22 POPCM  49      70.943   5.841  -8.375  0.00  0.00      MEMB  
ATOM   3156  H2R POPCM  49      70.241   6.098  -9.197  0.00  0.00      MEMB  
ATOM   3157  H2S POPCM  49      70.404   5.425  -7.498  0.00  0.00      MEMB  
ATOM   3158  C3  POPCM  49      74.470   7.519  -6.053  0.00  0.00      MEMB  
ATOM   3159  HX  POPCM  49      74.709   6.477  -5.750  0.00  0.00      MEMB  
ATOM   3160  HY  POPCM  49      74.887   8.148  -5.238  0.00  0.00      MEMB  
ATOM   3161  O31 POPCM  49      74.901   7.866  -7.341  0.00  0.00      MEMB  
ATOM   3162  C31 POPCM  49      74.847   9.157  -7.757  0.00  0.00      MEMB  
ATOM   3163  O32 POPCM  49      74.455  10.116  -7.092  0.00  0.00      MEMB  
ATOM   3164  C32 POPCM  49      75.136   9.366  -9.220  0.00  0.00      MEMB  
ATOM   3165  H2X POPCM  49      75.265   8.359  -9.670  0.00  0.00      MEMB  
ATOM   3166  H2Y POPCM  49      76.078   9.920  -9.421  0.00  0.00      MEMB  
ATOM   3167  C23 POPCM  49      71.833   4.697  -8.875  0.00  0.00      MEMB  
ATOM   3168  H3R POPCM  49      71.152   3.947  -9.331  0.00  0.00      MEMB  
ATOM   3169  H3S POPCM  49      72.501   4.321  -8.071  0.00  0.00      MEMB  
ATOM   3170  C24 POPCM  49      72.879   5.133 -10.048  0.00  0.00      MEMB  
ATOM   3171  H4R POPCM  49      73.456   4.266 -10.434  0.00  0.00      MEMB  
ATOM   3172  H4S POPCM  49      73.733   5.710  -9.634  0.00  0.00      MEMB  
ATOM   3173  C25 POPCM  49      72.302   5.904 -11.246  0.00  0.00      MEMB  
ATOM   3174  H5R POPCM  49      71.698   6.780 -10.926  0.00  0.00      MEMB  
ATOM   3175  H5S POPCM  49      71.624   5.305 -11.892  0.00  0.00      MEMB  
ATOM   3176  C26 POPCM  49      73.494   6.336 -12.156  0.00  0.00      MEMB  
ATOM   3177  H6R POPCM  49      73.978   5.487 -12.685  0.00  0.00      MEMB  
ATOM   3178  H6S POPCM  49      74.347   6.779 -11.598  0.00  0.00      MEMB  
ATOM   3179  C27 POPCM  49      73.170   7.569 -13.092  0.00  0.00      MEMB  
ATOM   3180  H7R POPCM  49      74.078   8.024 -13.541  0.00  0.00      MEMB  
ATOM   3181  H7S POPCM  49      72.812   8.426 -12.482  0.00  0.00      MEMB  
ATOM   3182  C28 POPCM  49      72.275   7.218 -14.241  0.00  0.00      MEMB  
ATOM   3183  H8R POPCM  49      71.394   6.784 -13.721  0.00  0.00      MEMB  
ATOM   3184  H8S POPCM  49      72.771   6.414 -14.825  0.00  0.00      MEMB  
ATOM   3185  C29 POPCM  49      72.050   8.510 -14.946  0.00  0.00      MEMB  
ATOM   3186  H91 POPCM  49      71.331   9.153 -14.418  0.00  0.00      MEMB  
ATOM   3187 C210 POPCM  49      72.607   8.959 -16.120  0.00  0.00      MEMB  
ATOM   3188 H101 POPCM  49      72.337   9.905 -16.611  0.00  0.00      MEMB  
ATOM   3189 C211 POPCM  49      73.459   8.056 -16.968  0.00  0.00      MEMB  
ATOM   3190 H11R POPCM  49      74.141   7.382 -16.408  0.00  0.00      MEMB  
ATOM   3191 H11S POPCM  49      74.127   8.641 -17.636  0.00  0.00      MEMB  
ATOM   3192 C212 POPCM  49      72.569   7.197 -17.962  0.00  0.00      MEMB  
ATOM   3193 H12R POPCM  49      71.724   6.691 -17.448  0.00  0.00      MEMB  
ATOM   3194 H12S POPCM  49      73.172   6.375 -18.403  0.00  0.00      MEMB  
ATOM   3195 C213 POPCM  49      71.874   8.013 -19.118  0.00  0.00      MEMB  
ATOM   3196 H13R POPCM  49      72.618   8.495 -19.787  0.00  0.00      MEMB  
ATOM   3197 H13S POPCM  49      71.326   8.887 -18.707  0.00  0.00      MEMB  
ATOM   3198 C214 POPCM  49      70.857   7.040 -19.820  0.00  0.00      MEMB  
ATOM   3199 H14R POPCM  49      70.165   6.531 -19.115  0.00  0.00      MEMB  
ATOM   3200 H14S POPCM  49      71.486   6.245 -20.275  0.00  0.00      MEMB  
ATOM   3201 C215 POPCM  49      69.946   7.753 -20.853  0.00  0.00      MEMB  
ATOM   3202 H15R POPCM  49      70.636   8.362 -21.474  0.00  0.00      MEMB  
ATOM   3203 H15S POPCM  49      69.289   8.474 -20.321  0.00  0.00      MEMB  
ATOM   3204 C216 POPCM  49      69.212   6.697 -21.594  0.00  0.00      MEMB  
ATOM   3205 H16R POPCM  49      68.698   6.098 -20.812  0.00  0.00      MEMB  
ATOM   3206 H16S POPCM  49      69.848   5.961 -22.130  0.00  0.00      MEMB  
ATOM   3207 C217 POPCM  49      68.141   7.328 -22.538  0.00  0.00      MEMB  
ATOM   3208 H17R POPCM  49      68.628   7.703 -23.463  0.00  0.00      MEMB  
ATOM   3209 H17S POPCM  49      67.942   8.229 -21.919  0.00  0.00      MEMB  
ATOM   3210 C218 POPCM  49      66.950   6.411 -22.767  0.00  0.00      MEMB  
ATOM   3211 H18R POPCM  49      67.288   5.559 -23.394  0.00  0.00      MEMB  
ATOM   3212 H18S POPCM  49      66.259   6.921 -23.471  0.00  0.00      MEMB  
ATOM   3213 H18T POPCM  49      66.368   6.066 -21.885  0.00  0.00      MEMB  
ATOM   3214  C33 POPCM  49      73.987  10.124  -9.875  0.00  0.00      MEMB  
ATOM   3215  H3X POPCM  49      73.588  10.956  -9.256  0.00  0.00      MEMB  
ATOM   3216  H3Y POPCM  49      73.137   9.448 -10.109  0.00  0.00      MEMB  
ATOM   3217  C34 POPCM  49      74.523  10.737 -11.185  0.00  0.00      MEMB  
ATOM   3218  H4X POPCM  49      74.780   9.835 -11.781  0.00  0.00      MEMB  
ATOM   3219  H4Y POPCM  49      75.403  11.405 -11.069  0.00  0.00      MEMB  
ATOM   3220  C35 POPCM  49      73.432  11.540 -12.101  0.00  0.00      MEMB  
ATOM   3221  H5X POPCM  49      73.213  12.550 -11.694  0.00  0.00      MEMB  
ATOM   3222  H5Y POPCM  49      72.412  11.102 -12.135  0.00  0.00      MEMB  
ATOM   3223  C36 POPCM  49      73.957  11.652 -13.538  0.00  0.00      MEMB  
ATOM   3224  H6X POPCM  49      73.223  12.349 -13.996  0.00  0.00      MEMB  
ATOM   3225  H6Y POPCM  49      73.902  10.688 -14.087  0.00  0.00      MEMB  
ATOM   3226  C37 POPCM  49      75.374  12.215 -13.810  0.00  0.00      MEMB  
ATOM   3227  H7X POPCM  49      76.131  11.409 -13.699  0.00  0.00      MEMB  
ATOM   3228  H7Y POPCM  49      75.500  13.111 -13.165  0.00  0.00      MEMB  
ATOM   3229  C38 POPCM  49      75.358  12.678 -15.273  0.00  0.00      MEMB  
ATOM   3230  H8X POPCM  49      76.126  13.464 -15.432  0.00  0.00      MEMB  
ATOM   3231  H8Y POPCM  49      74.387  13.179 -15.473  0.00  0.00      MEMB  
ATOM   3232  C39 POPCM  49      75.656  11.458 -16.195  0.00  0.00      MEMB  
ATOM   3233  H9X POPCM  49      74.945  10.606 -16.155  0.00  0.00      MEMB  
ATOM   3234  H9Y POPCM  49      76.661  11.034 -15.982  0.00  0.00      MEMB  
ATOM   3235 C310 POPCM  49      75.676  11.896 -17.721  0.00  0.00      MEMB  
ATOM   3236 H10X POPCM  49      76.012  12.954 -17.754  0.00  0.00      MEMB  
ATOM   3237 H10Y POPCM  49      74.617  12.037 -18.028  0.00  0.00      MEMB  
ATOM   3238 C311 POPCM  49      76.263  10.848 -18.674  0.00  0.00      MEMB  
ATOM   3239 H11X POPCM  49      75.724   9.892 -18.503  0.00  0.00      MEMB  
ATOM   3240 H11Y POPCM  49      77.343  10.671 -18.483  0.00  0.00      MEMB  
ATOM   3241 C312 POPCM  49      76.031  11.281 -20.105  0.00  0.00      MEMB  
ATOM   3242 H12X POPCM  49      75.440  12.221 -20.116  0.00  0.00      MEMB  
ATOM   3243 H12Y POPCM  49      75.444  10.468 -20.584  0.00  0.00      MEMB  
ATOM   3244 C313 POPCM  49      77.339  11.340 -20.956  0.00  0.00      MEMB  
ATOM   3245 H13X POPCM  49      77.683  10.291 -21.086  0.00  0.00      MEMB  
ATOM   3246 H13Y POPCM  49      78.098  11.874 -20.346  0.00  0.00      MEMB  
ATOM   3247 C314 POPCM  49      77.139  12.103 -22.287  0.00  0.00      MEMB  
ATOM   3248 H14X POPCM  49      76.609  13.077 -22.219  0.00  0.00      MEMB  
ATOM   3249 H14Y POPCM  49      76.531  11.557 -23.040  0.00  0.00      MEMB  
ATOM   3250 C315 POPCM  49      78.523  12.449 -22.864  0.00  0.00      MEMB  
ATOM   3251 H15X POPCM  49      79.130  11.530 -23.009  0.00  0.00      MEMB  
ATOM   3252 H15Y POPCM  49      79.111  13.123 -22.205  0.00  0.00      MEMB  
ATOM   3253 C316 POPCM  49      78.500  13.238 -24.229  0.00  0.00      MEMB  
ATOM   3254 H16X POPCM  49      79.548  13.469 -24.516  0.00  0.00      MEMB  
ATOM   3255 H16Y POPCM  49      78.123  14.282 -24.197  0.00  0.00      MEMB  
ATOM   3256 H16Z POPCM  49      78.131  12.446 -24.916  0.00  0.00      MEMB  
ATOM   3257  N   POPCM  50      44.868  63.608   3.456  0.00  0.00      MEMB  
ATOM   3258  C12 POPCM  50      43.608  62.639   3.304  0.00  0.00      MEMB  
ATOM   3259 H12A POPCM  50      43.121  62.533   4.262  0.00  0.00      MEMB  
ATOM   3260 H12B POPCM  50      44.032  61.678   3.051  0.00  0.00      MEMB  
ATOM   3261  C13 POPCM  50      45.470  64.006   2.152  0.00  0.00      MEMB  
ATOM   3262 H13A POPCM  50      46.229  64.762   2.286  0.00  0.00      MEMB  
ATOM   3263 H13B POPCM  50      45.994  63.164   1.725  0.00  0.00      MEMB  
ATOM   3264 H13C POPCM  50      44.725  64.349   1.448  0.00  0.00      MEMB  
ATOM   3265  C14 POPCM  50      44.476  64.856   4.138  0.00  0.00      MEMB  
ATOM   3266 H14A POPCM  50      44.216  64.691   5.173  0.00  0.00      MEMB  
ATOM   3267 H14B POPCM  50      45.155  65.686   4.008  0.00  0.00      MEMB  
ATOM   3268 H14C POPCM  50      43.545  65.219   3.727  0.00  0.00      MEMB  
ATOM   3269  C15 POPCM  50      45.919  62.956   4.285  0.00  0.00      MEMB  
ATOM   3270 H15A POPCM  50      46.836  63.526   4.320  0.00  0.00      MEMB  
ATOM   3271 H15B POPCM  50      46.244  62.057   3.783  0.00  0.00      MEMB  
ATOM   3272 H15C POPCM  50      45.633  62.858   5.322  0.00  0.00      MEMB  
ATOM   3273  C11 POPCM  50      42.573  63.120   2.228  0.00  0.00      MEMB  
ATOM   3274 H11A POPCM  50      41.938  62.289   1.855  0.00  0.00      MEMB  
ATOM   3275 H11B POPCM  50      43.021  63.528   1.297  0.00  0.00      MEMB  
ATOM   3276  P   POPCM  50      40.388  64.387   2.981  0.00  0.00      MEMB  
ATOM   3277  O13 POPCM  50      40.087  65.796   2.905  0.00  0.00      MEMB  
ATOM   3278  O14 POPCM  50      39.978  63.680   4.209  0.00  0.00      MEMB  
ATOM   3279  O12 POPCM  50      41.856  64.264   2.823  0.00  0.00      MEMB  
ATOM   3280  O11 POPCM  50      39.749  63.559   1.812  0.00  0.00      MEMB  
ATOM   3281  C1  POPCM  50      39.946  63.992   0.429  0.00  0.00      MEMB  
ATOM   3282  HA  POPCM  50      39.790  63.221  -0.356  0.00  0.00      MEMB  
ATOM   3283  HB  POPCM  50      40.957  64.403   0.220  0.00  0.00      MEMB  
ATOM   3284  C2  POPCM  50      38.947  65.075  -0.004  0.00  0.00      MEMB  
ATOM   3285  HS  POPCM  50      38.782  65.776   0.843  0.00  0.00      MEMB  
ATOM   3286  O21 POPCM  50      37.689  64.532  -0.218  0.00  0.00      MEMB  
ATOM   3287  C21 POPCM  50      36.706  65.436  -0.335  0.00  0.00      MEMB  
ATOM   3288  O22 POPCM  50      36.895  66.613  -0.076  0.00  0.00      MEMB  
ATOM   3289  C22 POPCM  50      35.493  64.730  -0.891  0.00  0.00      MEMB  
ATOM   3290  H2R POPCM  50      34.655  64.953  -0.196  0.00  0.00      MEMB  
ATOM   3291  H2S POPCM  50      35.793  63.661  -0.849  0.00  0.00      MEMB  
ATOM   3292  C3  POPCM  50      39.469  65.848  -1.244  0.00  0.00      MEMB  
ATOM   3293  HX  POPCM  50      40.434  66.264  -0.884  0.00  0.00      MEMB  
ATOM   3294  HY  POPCM  50      38.804  66.719  -1.430  0.00  0.00      MEMB  
ATOM   3295  O31 POPCM  50      39.549  65.032  -2.446  0.00  0.00      MEMB  
ATOM   3296  C31 POPCM  50      40.765  64.995  -3.004  0.00  0.00      MEMB  
ATOM   3297  O32 POPCM  50      41.798  65.110  -2.372  0.00  0.00      MEMB  
ATOM   3298  C32 POPCM  50      40.599  64.877  -4.497  0.00  0.00      MEMB  
ATOM   3299  H2X POPCM  50      39.601  65.219  -4.845  0.00  0.00      MEMB  
ATOM   3300  H2Y POPCM  50      40.685  63.796  -4.738  0.00  0.00      MEMB  
ATOM   3301  C23 POPCM  50      35.061  65.110  -2.345  0.00  0.00      MEMB  
ATOM   3302  H3R POPCM  50      35.102  66.205  -2.529  0.00  0.00      MEMB  
ATOM   3303  H3S POPCM  50      33.982  64.875  -2.463  0.00  0.00      MEMB  
ATOM   3304  C24 POPCM  50      35.821  64.300  -3.452  0.00  0.00      MEMB  
ATOM   3305  H4R POPCM  50      35.813  63.204  -3.272  0.00  0.00      MEMB  
ATOM   3306  H4S POPCM  50      36.896  64.477  -3.230  0.00  0.00      MEMB  
ATOM   3307  C25 POPCM  50      35.658  64.663  -4.889  0.00  0.00      MEMB  
ATOM   3308  H5R POPCM  50      36.021  65.707  -4.995  0.00  0.00      MEMB  
ATOM   3309  H5S POPCM  50      34.579  64.614  -5.149  0.00  0.00      MEMB  
ATOM   3310  C26 POPCM  50      36.505  63.781  -5.796  0.00  0.00      MEMB  
ATOM   3311  H6R POPCM  50      36.216  62.729  -5.586  0.00  0.00      MEMB  
ATOM   3312  H6S POPCM  50      37.595  63.859  -5.595  0.00  0.00      MEMB  
ATOM   3313  C27 POPCM  50      36.357  64.208  -7.306  0.00  0.00      MEMB  
ATOM   3314  H7R POPCM  50      36.485  65.307  -7.216  0.00  0.00      MEMB  
ATOM   3315  H7S POPCM  50      35.339  63.905  -7.635  0.00  0.00      MEMB  
ATOM   3316  C28 POPCM  50      37.459  63.741  -8.264  0.00  0.00      MEMB  
ATOM   3317  H8R POPCM  50      38.514  63.907  -7.959  0.00  0.00      MEMB  
ATOM   3318  H8S POPCM  50      37.494  64.398  -9.160  0.00  0.00      MEMB  
ATOM   3319  C29 POPCM  50      37.275  62.217  -8.416  0.00  0.00      MEMB  
ATOM   3320  H91 POPCM  50      36.912  61.668  -7.535  0.00  0.00      MEMB  
ATOM   3321 C210 POPCM  50      37.270  61.698  -9.630  0.00  0.00      MEMB  
ATOM   3322 H101 POPCM  50      36.975  60.639  -9.633  0.00  0.00      MEMB  
ATOM   3323 C211 POPCM  50      37.453  62.453 -10.899  0.00  0.00      MEMB  
ATOM   3324 H11R POPCM  50      37.866  61.771 -11.673  0.00  0.00      MEMB  
ATOM   3325 H11S POPCM  50      38.285  63.160 -10.694  0.00  0.00      MEMB  
ATOM   3326 C212 POPCM  50      36.177  63.178 -11.505  0.00  0.00      MEMB  
ATOM   3327 H12R POPCM  50      35.840  63.866 -10.701  0.00  0.00      MEMB  
ATOM   3328 H12S POPCM  50      35.426  62.408 -11.783  0.00  0.00      MEMB  
ATOM   3329 C213 POPCM  50      36.489  64.076 -12.669  0.00  0.00      MEMB  
ATOM   3330 H13R POPCM  50      36.919  63.400 -13.439  0.00  0.00      MEMB  
ATOM   3331 H13S POPCM  50      37.164  64.934 -12.462  0.00  0.00      MEMB  
ATOM   3332 C214 POPCM  50      35.150  64.780 -13.191  0.00  0.00      MEMB  
ATOM   3333 H14R POPCM  50      34.918  65.642 -12.530  0.00  0.00      MEMB  
ATOM   3334 H14S POPCM  50      34.354  64.007 -13.135  0.00  0.00      MEMB  
ATOM   3335 C215 POPCM  50      35.224  65.263 -14.620  0.00  0.00      MEMB  
ATOM   3336 H15R POPCM  50      35.725  64.403 -15.114  0.00  0.00      MEMB  
ATOM   3337 H15S POPCM  50      35.914  66.129 -14.707  0.00  0.00      MEMB  
ATOM   3338 C216 POPCM  50      33.831  65.456 -15.318  0.00  0.00      MEMB  
ATOM   3339 H16R POPCM  50      33.102  66.113 -14.796  0.00  0.00      MEMB  
ATOM   3340 H16S POPCM  50      33.412  64.427 -15.289  0.00  0.00      MEMB  
ATOM   3341 C217 POPCM  50      33.939  65.837 -16.731  0.00  0.00      MEMB  
ATOM   3342 H17R POPCM  50      33.049  65.525 -17.318  0.00  0.00      MEMB  
ATOM   3343 H17S POPCM  50      34.877  65.424 -17.161  0.00  0.00      MEMB  
ATOM   3344 C218 POPCM  50      33.988  67.399 -16.947  0.00  0.00      MEMB  
ATOM   3345 H18R POPCM  50      34.730  67.987 -16.367  0.00  0.00      MEMB  
ATOM   3346 H18S POPCM  50      32.958  67.766 -16.750  0.00  0.00      MEMB  
ATOM   3347 H18T POPCM  50      34.188  67.582 -18.025  0.00  0.00      MEMB  
ATOM   3348  C33 POPCM  50      41.501  65.853  -5.240  0.00  0.00      MEMB  
ATOM   3349  H3X POPCM  50      42.565  65.623  -5.018  0.00  0.00      MEMB  
ATOM   3350  H3Y POPCM  50      41.204  66.887  -4.965  0.00  0.00      MEMB  
ATOM   3351  C34 POPCM  50      41.364  65.722  -6.783  0.00  0.00      MEMB  
ATOM   3352  H4X POPCM  50      41.762  66.698  -7.134  0.00  0.00      MEMB  
ATOM   3353  H4Y POPCM  50      40.289  65.693  -7.063  0.00  0.00      MEMB  
ATOM   3354  C35 POPCM  50      42.030  64.419  -7.289  0.00  0.00      MEMB  
ATOM   3355  H5X POPCM  50      41.538  63.465  -6.999  0.00  0.00      MEMB  
ATOM   3356  H5Y POPCM  50      43.071  64.355  -6.905  0.00  0.00      MEMB  
ATOM   3357  C36 POPCM  50      42.269  64.526  -8.842  0.00  0.00      MEMB  
ATOM   3358  H6X POPCM  50      41.285  64.722  -9.319  0.00  0.00      MEMB  
ATOM   3359  H6Y POPCM  50      42.831  63.641  -9.208  0.00  0.00      MEMB  
ATOM   3360  C37 POPCM  50      43.203  65.724  -9.120  0.00  0.00      MEMB  
ATOM   3361  H7X POPCM  50      44.164  65.494  -8.612  0.00  0.00      MEMB  
ATOM   3362  H7Y POPCM  50      42.827  66.665  -8.663  0.00  0.00      MEMB  
ATOM   3363  C38 POPCM  50      43.547  66.053 -10.590  0.00  0.00      MEMB  
ATOM   3364  H8X POPCM  50      42.742  66.608 -11.119  0.00  0.00      MEMB  
ATOM   3365  H8Y POPCM  50      43.641  65.197 -11.292  0.00  0.00      MEMB  
ATOM   3366  C39 POPCM  50      44.937  66.760 -10.718  0.00  0.00      MEMB  
ATOM   3367  H9X POPCM  50      45.676  66.427  -9.959  0.00  0.00      MEMB  
ATOM   3368  H9Y POPCM  50      44.730  67.818 -10.447  0.00  0.00      MEMB  
ATOM   3369 C310 POPCM  50      45.439  66.665 -12.181  0.00  0.00      MEMB  
ATOM   3370 H10X POPCM  50      44.715  67.285 -12.751  0.00  0.00      MEMB  
ATOM   3371 H10Y POPCM  50      45.342  65.580 -12.400  0.00  0.00      MEMB  
ATOM   3372 C311 POPCM  50      46.761  67.408 -12.559  0.00  0.00      MEMB  
ATOM   3373 H11X POPCM  50      47.625  67.044 -11.963  0.00  0.00      MEMB  
ATOM   3374 H11Y POPCM  50      46.405  68.433 -12.319  0.00  0.00      MEMB  
ATOM   3375 C312 POPCM  50      47.064  67.373 -14.066  0.00  0.00      MEMB  
ATOM   3376 H12X POPCM  50      46.099  67.671 -14.530  0.00  0.00      MEMB  
ATOM   3377 H12Y POPCM  50      47.361  66.348 -14.375  0.00  0.00      MEMB  
ATOM   3378 C313 POPCM  50      48.209  68.348 -14.404  0.00  0.00      MEMB  
ATOM   3379 H13X POPCM  50      49.098  67.795 -14.035  0.00  0.00      MEMB  
ATOM   3380 H13Y POPCM  50      48.110  69.267 -13.787  0.00  0.00      MEMB  
ATOM   3381 C314 POPCM  50      48.505  68.630 -15.915  0.00  0.00      MEMB  
ATOM   3382 H14X POPCM  50      48.946  67.760 -16.447  0.00  0.00      MEMB  
ATOM   3383 H14Y POPCM  50      49.237  69.467 -15.912  0.00  0.00      MEMB  
ATOM   3384 C315 POPCM  50      47.232  69.060 -16.769  0.00  0.00      MEMB  
ATOM   3385 H15X POPCM  50      46.502  69.383 -15.996  0.00  0.00      MEMB  
ATOM   3386 H15Y POPCM  50      46.797  68.085 -17.076  0.00  0.00      MEMB  
ATOM   3387 C316 POPCM  50      47.410  70.008 -17.987  0.00  0.00      MEMB  
ATOM   3388 H16X POPCM  50      47.441  71.090 -17.737  0.00  0.00      MEMB  
ATOM   3389 H16Y POPCM  50      46.596  69.848 -18.726  0.00  0.00      MEMB  
ATOM   3390 H16Z POPCM  50      48.345  69.847 -18.566  0.00  0.00      MEMB  
ATOM   3391  N   POPCM  51     -13.904  23.526  -1.568  0.00  0.00      MEMB  
ATOM   3392  C12 POPCM  51     -14.013  23.526  -3.036  0.00  0.00      MEMB  
ATOM   3393 H12A POPCM  51     -13.266  22.876  -3.465  0.00  0.00      MEMB  
ATOM   3394 H12B POPCM  51     -13.604  24.426  -3.472  0.00  0.00      MEMB  
ATOM   3395  C13 POPCM  51     -14.339  22.194  -1.032  0.00  0.00      MEMB  
ATOM   3396 H13A POPCM  51     -13.754  21.395  -1.462  0.00  0.00      MEMB  
ATOM   3397 H13B POPCM  51     -14.313  22.290   0.043  0.00  0.00      MEMB  
ATOM   3398 H13C POPCM  51     -15.342  21.923  -1.329  0.00  0.00      MEMB  
ATOM   3399  C14 POPCM  51     -12.530  23.791  -1.118  0.00  0.00      MEMB  
ATOM   3400 H14A POPCM  51     -12.408  23.910  -0.052  0.00  0.00      MEMB  
ATOM   3401 H14B POPCM  51     -11.954  22.937  -1.443  0.00  0.00      MEMB  
ATOM   3402 H14C POPCM  51     -12.044  24.611  -1.626  0.00  0.00      MEMB  
ATOM   3403  C15 POPCM  51     -14.747  24.588  -1.021  0.00  0.00      MEMB  
ATOM   3404 H15A POPCM  51     -15.782  24.323  -1.178  0.00  0.00      MEMB  
ATOM   3405 H15B POPCM  51     -14.550  25.425  -1.675  0.00  0.00      MEMB  
ATOM   3406 H15C POPCM  51     -14.486  24.851  -0.007  0.00  0.00      MEMB  
ATOM   3407  C11 POPCM  51     -15.436  23.290  -3.644  0.00  0.00      MEMB  
ATOM   3408 H11A POPCM  51     -15.888  22.543  -2.957  0.00  0.00      MEMB  
ATOM   3409 H11B POPCM  51     -15.297  22.771  -4.617  0.00  0.00      MEMB  
ATOM   3410  P   POPCM  51     -15.809  25.732  -4.498  0.00  0.00      MEMB  
ATOM   3411  O13 POPCM  51     -14.386  26.113  -4.122  0.00  0.00      MEMB  
ATOM   3412  O14 POPCM  51     -16.868  26.724  -4.188  0.00  0.00      MEMB  
ATOM   3413  O12 POPCM  51     -16.190  24.490  -3.664  0.00  0.00      MEMB  
ATOM   3414  O11 POPCM  51     -15.812  25.432  -6.049  0.00  0.00      MEMB  
ATOM   3415  C1  POPCM  51     -16.666  24.452  -6.648  0.00  0.00      MEMB  
ATOM   3416  HA  POPCM  51     -17.473  24.901  -7.266  0.00  0.00      MEMB  
ATOM   3417  HB  POPCM  51     -17.061  23.763  -5.870  0.00  0.00      MEMB  
ATOM   3418  C2  POPCM  51     -15.899  23.605  -7.622  0.00  0.00      MEMB  
ATOM   3419  HS  POPCM  51     -15.242  22.955  -7.006  0.00  0.00      MEMB  
ATOM   3420  O21 POPCM  51     -15.027  24.490  -8.442  0.00  0.00      MEMB  
ATOM   3421  C21 POPCM  51     -13.906  23.991  -8.760  0.00  0.00      MEMB  
ATOM   3422  O22 POPCM  51     -13.374  22.983  -8.305  0.00  0.00      MEMB  
ATOM   3423  C22 POPCM  51     -13.258  24.932  -9.837  0.00  0.00      MEMB  
ATOM   3424  H2R POPCM  51     -12.870  25.882  -9.412  0.00  0.00      MEMB  
ATOM   3425  H2S POPCM  51     -14.086  25.229 -10.515  0.00  0.00      MEMB  
ATOM   3426  C3  POPCM  51     -16.864  22.689  -8.527  0.00  0.00      MEMB  
ATOM   3427  HX  POPCM  51     -17.439  23.395  -9.164  0.00  0.00      MEMB  
ATOM   3428  HY  POPCM  51     -17.586  22.124  -7.899  0.00  0.00      MEMB  
ATOM   3429  O31 POPCM  51     -16.165  21.840  -9.515  0.00  0.00      MEMB  
ATOM   3430  C31 POPCM  51     -16.068  20.637  -9.139  0.00  0.00      MEMB  
ATOM   3431  O32 POPCM  51     -16.557  20.209  -8.099  0.00  0.00      MEMB  
ATOM   3432  C32 POPCM  51     -15.286  19.787 -10.102  0.00  0.00      MEMB  
ATOM   3433  H2X POPCM  51     -15.349  18.728  -9.772  0.00  0.00      MEMB  
ATOM   3434  H2Y POPCM  51     -14.229  20.117 -10.011  0.00  0.00      MEMB  
ATOM   3435  C23 POPCM  51     -12.115  24.132 -10.544  0.00  0.00      MEMB  
ATOM   3436  H3R POPCM  51     -12.464  23.090 -10.705  0.00  0.00      MEMB  
ATOM   3437  H3S POPCM  51     -11.175  23.977  -9.973  0.00  0.00      MEMB  
ATOM   3438  C24 POPCM  51     -11.683  24.716 -11.953  0.00  0.00      MEMB  
ATOM   3439  H4R POPCM  51     -11.431  25.789 -11.819  0.00  0.00      MEMB  
ATOM   3440  H4S POPCM  51     -12.548  24.603 -12.641  0.00  0.00      MEMB  
ATOM   3441  C25 POPCM  51     -10.437  24.049 -12.555  0.00  0.00      MEMB  
ATOM   3442  H5R POPCM  51     -10.629  22.958 -12.472  0.00  0.00      MEMB  
ATOM   3443  H5S POPCM  51      -9.623  24.247 -11.826  0.00  0.00      MEMB  
ATOM   3444  C26 POPCM  51      -9.895  24.475 -13.983  0.00  0.00      MEMB  
ATOM   3445  H6R POPCM  51      -9.112  23.779 -14.356  0.00  0.00      MEMB  
ATOM   3446  H6S POPCM  51      -9.395  25.460 -13.863  0.00  0.00      MEMB  
ATOM   3447  C27 POPCM  51     -11.040  24.563 -15.033  0.00  0.00      MEMB  
ATOM   3448  H7R POPCM  51     -10.600  24.870 -16.007  0.00  0.00      MEMB  
ATOM   3449  H7S POPCM  51     -11.780  25.317 -14.688  0.00  0.00      MEMB  
ATOM   3450  C28 POPCM  51     -11.604  23.155 -15.373  0.00  0.00      MEMB  
ATOM   3451  H8R POPCM  51     -12.099  22.730 -14.475  0.00  0.00      MEMB  
ATOM   3452  H8S POPCM  51     -10.825  22.435 -15.704  0.00  0.00      MEMB  
ATOM   3453  C29 POPCM  51     -12.577  23.401 -16.504  0.00  0.00      MEMB  
ATOM   3454  H91 POPCM  51     -13.593  23.702 -16.210  0.00  0.00      MEMB  
ATOM   3455 C210 POPCM  51     -12.323  23.276 -17.793  0.00  0.00      MEMB  
ATOM   3456 H101 POPCM  51     -13.216  23.384 -18.427  0.00  0.00      MEMB  
ATOM   3457 C211 POPCM  51     -10.990  22.819 -18.385  0.00  0.00      MEMB  
ATOM   3458 H11R POPCM  51     -11.171  21.810 -18.814  0.00  0.00      MEMB  
ATOM   3459 H11S POPCM  51     -10.161  22.622 -17.673  0.00  0.00      MEMB  
ATOM   3460 C212 POPCM  51     -10.319  23.649 -19.578  0.00  0.00      MEMB  
ATOM   3461 H12R POPCM  51     -10.489  24.736 -19.425  0.00  0.00      MEMB  
ATOM   3462 H12S POPCM  51     -10.741  23.554 -20.601  0.00  0.00      MEMB  
ATOM   3463 C213 POPCM  51      -8.817  23.305 -19.610  0.00  0.00      MEMB  
ATOM   3464 H13R POPCM  51      -8.438  23.111 -18.584  0.00  0.00      MEMB  
ATOM   3465 H13S POPCM  51      -8.188  24.133 -20.001  0.00  0.00      MEMB  
ATOM   3466 C214 POPCM  51      -8.605  21.973 -20.447  0.00  0.00      MEMB  
ATOM   3467 H14R POPCM  51      -9.215  22.229 -21.340  0.00  0.00      MEMB  
ATOM   3468 H14S POPCM  51      -9.022  21.138 -19.844  0.00  0.00      MEMB  
ATOM   3469 C215 POPCM  51      -7.149  21.519 -20.932  0.00  0.00      MEMB  
ATOM   3470 H15R POPCM  51      -7.199  20.460 -21.262  0.00  0.00      MEMB  
ATOM   3471 H15S POPCM  51      -6.582  21.653 -19.986  0.00  0.00      MEMB  
ATOM   3472 C216 POPCM  51      -6.538  22.363 -22.054  0.00  0.00      MEMB  
ATOM   3473 H16R POPCM  51      -6.901  23.398 -21.880  0.00  0.00      MEMB  
ATOM   3474 H16S POPCM  51      -7.023  22.118 -23.024  0.00  0.00      MEMB  
ATOM   3475 C217 POPCM  51      -5.046  22.436 -21.989  0.00  0.00      MEMB  
ATOM   3476 H17R POPCM  51      -4.588  21.426 -21.920  0.00  0.00      MEMB  
ATOM   3477 H17S POPCM  51      -4.777  22.956 -21.044  0.00  0.00      MEMB  
ATOM   3478 C218 POPCM  51      -4.293  23.176 -23.139  0.00  0.00      MEMB  
ATOM   3479 H18R POPCM  51      -4.882  24.112 -23.245  0.00  0.00      MEMB  
ATOM   3480 H18S POPCM  51      -4.410  22.576 -24.067  0.00  0.00      MEMB  
ATOM   3481 H18T POPCM  51      -3.228  23.282 -22.841  0.00  0.00      MEMB  
ATOM   3482  C33 POPCM  51     -15.650  19.868 -11.633  0.00  0.00      MEMB  
ATOM   3483  H3X POPCM  51     -15.858  20.921 -11.921  0.00  0.00      MEMB  
ATOM   3484  H3Y POPCM  51     -16.628  19.423 -11.916  0.00  0.00      MEMB  
ATOM   3485  C34 POPCM  51     -14.575  19.292 -12.527  0.00  0.00      MEMB  
ATOM   3486  H4X POPCM  51     -14.838  19.316 -13.606  0.00  0.00      MEMB  
ATOM   3487  H4Y POPCM  51     -14.485  18.225 -12.229  0.00  0.00      MEMB  
ATOM   3488  C35 POPCM  51     -13.230  19.920 -12.414  0.00  0.00      MEMB  
ATOM   3489  H5X POPCM  51     -13.049  19.922 -11.318  0.00  0.00      MEMB  
ATOM   3490  H5Y POPCM  51     -13.179  21.012 -12.615  0.00  0.00      MEMB  
ATOM   3491  C36 POPCM  51     -12.020  19.305 -13.238  0.00  0.00      MEMB  
ATOM   3492  H6X POPCM  51     -12.151  18.255 -12.896  0.00  0.00      MEMB  
ATOM   3493  H6Y POPCM  51     -11.080  19.811 -12.930  0.00  0.00      MEMB  
ATOM   3494  C37 POPCM  51     -12.182  19.546 -14.672  0.00  0.00      MEMB  
ATOM   3495  H7X POPCM  51     -12.285  20.613 -14.964  0.00  0.00      MEMB  
ATOM   3496  H7Y POPCM  51     -13.021  18.965 -15.111  0.00  0.00      MEMB  
ATOM   3497  C38 POPCM  51     -10.914  19.044 -15.448  0.00  0.00      MEMB  
ATOM   3498  H8X POPCM  51     -10.723  18.069 -14.951  0.00  0.00      MEMB  
ATOM   3499  H8Y POPCM  51     -10.027  19.706 -15.351  0.00  0.00      MEMB  
ATOM   3500  C39 POPCM  51     -11.125  18.848 -16.959  0.00  0.00      MEMB  
ATOM   3501  H9X POPCM  51     -10.889  19.713 -17.615  0.00  0.00      MEMB  
ATOM   3502  H9Y POPCM  51     -12.217  18.798 -17.155  0.00  0.00      MEMB  
ATOM   3503 C310 POPCM  51     -10.431  17.589 -17.414  0.00  0.00      MEMB  
ATOM   3504 H10X POPCM  51      -9.641  17.297 -16.688  0.00  0.00      MEMB  
ATOM   3505 H10Y POPCM  51      -9.970  17.755 -18.411  0.00  0.00      MEMB  
ATOM   3506 C311 POPCM  51     -11.404  16.376 -17.580  0.00  0.00      MEMB  
ATOM   3507 H11X POPCM  51     -12.431  16.731 -17.811  0.00  0.00      MEMB  
ATOM   3508 H11Y POPCM  51     -11.456  15.795 -16.635  0.00  0.00      MEMB  
ATOM   3509 C312 POPCM  51     -11.003  15.333 -18.635  0.00  0.00      MEMB  
ATOM   3510 H12X POPCM  51      -9.937  15.062 -18.479  0.00  0.00      MEMB  
ATOM   3511 H12Y POPCM  51     -11.112  15.859 -19.608  0.00  0.00      MEMB  
ATOM   3512 C313 POPCM  51     -12.012  14.151 -18.748  0.00  0.00      MEMB  
ATOM   3513 H13X POPCM  51     -12.995  14.588 -19.025  0.00  0.00      MEMB  
ATOM   3514 H13Y POPCM  51     -12.009  13.655 -17.754  0.00  0.00      MEMB  
ATOM   3515 C314 POPCM  51     -11.653  13.036 -19.778  0.00  0.00      MEMB  
ATOM   3516 H14X POPCM  51     -10.738  12.468 -19.503  0.00  0.00      MEMB  
ATOM   3517 H14Y POPCM  51     -11.444  13.458 -20.784  0.00  0.00      MEMB  
ATOM   3518 C315 POPCM  51     -12.737  11.797 -19.859  0.00  0.00      MEMB  
ATOM   3519 H15X POPCM  51     -13.755  12.184 -20.074  0.00  0.00      MEMB  
ATOM   3520 H15Y POPCM  51     -12.938  11.453 -18.822  0.00  0.00      MEMB  
ATOM   3521 C316 POPCM  51     -12.371  10.680 -20.856  0.00  0.00      MEMB  
ATOM   3522 H16X POPCM  51     -12.370  11.082 -21.892  0.00  0.00      MEMB  
ATOM   3523 H16Y POPCM  51     -13.037   9.791 -20.823  0.00  0.00      MEMB  
ATOM   3524 H16Z POPCM  51     -11.333  10.314 -20.707  0.00  0.00      MEMB  
ATOM   3525  N   PSM M  52      44.526   9.947  -5.813  0.00  0.00      MEMB  
ATOM   3526  C15 PSM M  52      44.591  10.540  -4.495  0.00  0.00      MEMB  
ATOM   3527 H15A PSM M  52      43.571  10.499  -4.143  0.00  0.00      MEMB  
ATOM   3528 H15B PSM M  52      45.134   9.825  -3.894  0.00  0.00      MEMB  
ATOM   3529 H15C PSM M  52      45.044  11.518  -4.557  0.00  0.00      MEMB  
ATOM   3530  C14 PSM M  52      43.714   8.615  -5.810  0.00  0.00      MEMB  
ATOM   3531 H14A PSM M  52      43.585   8.157  -6.779  0.00  0.00      MEMB  
ATOM   3532 H14B PSM M  52      44.208   7.912  -5.155  0.00  0.00      MEMB  
ATOM   3533 H14C PSM M  52      42.713   8.680  -5.410  0.00  0.00      MEMB  
ATOM   3534  C13 PSM M  52      44.009  10.837  -6.844  0.00  0.00      MEMB  
ATOM   3535 H13A PSM M  52      44.086  10.336  -7.798  0.00  0.00      MEMB  
ATOM   3536 H13B PSM M  52      42.964  11.096  -6.772  0.00  0.00      MEMB  
ATOM   3537 H13C PSM M  52      44.529  11.783  -6.834  0.00  0.00      MEMB  
ATOM   3538  C12 PSM M  52      45.996   9.508  -6.123  0.00  0.00      MEMB  
ATOM   3539 H12A PSM M  52      45.853   8.826  -6.948  0.00  0.00      MEMB  
ATOM   3540 H12B PSM M  52      46.430  10.398  -6.554  0.00  0.00      MEMB  
ATOM   3541  C11 PSM M  52      46.801   8.835  -5.007  0.00  0.00      MEMB  
ATOM   3542 H11A PSM M  52      47.814   8.593  -5.392  0.00  0.00      MEMB  
ATOM   3543 H11B PSM M  52      47.051   9.603  -4.244  0.00  0.00      MEMB  
ATOM   3544  P   PSM M  52      46.678   6.261  -4.221  0.00  0.00      MEMB  
ATOM   3545  O13 PSM M  52      48.029   6.466  -3.702  0.00  0.00      MEMB  
ATOM   3546  O14 PSM M  52      45.775   5.515  -3.334  0.00  0.00      MEMB  
ATOM   3547  O11 PSM M  52      46.797   5.531  -5.646  0.00  0.00      MEMB  
ATOM   3548  O12 PSM M  52      46.054   7.665  -4.451  0.00  0.00      MEMB  
ATOM   3549  C1S PSM M  52      45.879   5.813  -6.771  0.00  0.00      MEMB  
ATOM   3550  H1S PSM M  52      45.319   4.864  -6.919  0.00  0.00      MEMB  
ATOM   3551  H1T PSM M  52      45.210   6.650  -6.480  0.00  0.00      MEMB  
ATOM   3552  NF  PSM M  52      45.555   5.906  -9.242  0.00  0.00      MEMB  
ATOM   3553  HNF PSM M  52      45.897   5.355  -9.998  0.00  0.00      MEMB  
ATOM   3554  C2S PSM M  52      46.515   6.108  -8.154  0.00  0.00      MEMB  
ATOM   3555  H2S PSM M  52      46.785   7.184  -8.093  0.00  0.00      MEMB  
ATOM   3556  C3S PSM M  52      47.930   5.456  -8.350  0.00  0.00      MEMB  
ATOM   3557  H3S PSM M  52      47.875   4.347  -8.375  0.00  0.00      MEMB  
ATOM   3558  O3  PSM M  52      48.827   5.783  -7.236  0.00  0.00      MEMB  
ATOM   3559  HO3 PSM M  52      48.236   5.932  -6.494  0.00  0.00      MEMB  
ATOM   3560  C4S PSM M  52      48.519   6.029  -9.681  0.00  0.00      MEMB  
ATOM   3561  H4S PSM M  52      48.152   5.469 -10.554  0.00  0.00      MEMB  
ATOM   3562  C5S PSM M  52      49.345   7.092  -9.876  0.00  0.00      MEMB  
ATOM   3563  H5S PSM M  52      49.768   7.663  -9.036  0.00  0.00      MEMB  
ATOM   3564  C6S PSM M  52      49.892   7.541 -11.221  0.00  0.00      MEMB  
ATOM   3565  H6S PSM M  52      49.797   8.644 -11.322  0.00  0.00      MEMB  
ATOM   3566  H6T PSM M  52      50.992   7.391 -11.178  0.00  0.00      MEMB  
ATOM   3567  C7S PSM M  52      49.270   6.853 -12.497  0.00  0.00      MEMB  
ATOM   3568  H7S PSM M  52      49.703   5.834 -12.593  0.00  0.00      MEMB  
ATOM   3569  H7T PSM M  52      48.168   6.850 -12.360  0.00  0.00      MEMB  
ATOM   3570  C8S PSM M  52      49.448   7.671 -13.784  0.00  0.00      MEMB  
ATOM   3571  H8S PSM M  52      48.891   8.631 -13.741  0.00  0.00      MEMB  
ATOM   3572  H8T PSM M  52      50.548   7.820 -13.754  0.00  0.00      MEMB  
ATOM   3573  C9S PSM M  52      49.181   7.106 -15.237  0.00  0.00      MEMB  
ATOM   3574  H9S PSM M  52      48.108   6.820 -15.238  0.00  0.00      MEMB  
ATOM   3575  H9T PSM M  52      49.343   7.910 -15.986  0.00  0.00      MEMB  
ATOM   3576 C10S PSM M  52      50.170   6.011 -15.690  0.00  0.00      MEMB  
ATOM   3577 H10S PSM M  52      51.172   6.482 -15.784  0.00  0.00      MEMB  
ATOM   3578 H10T PSM M  52      50.349   5.260 -14.891  0.00  0.00      MEMB  
ATOM   3579 C11S PSM M  52      49.834   5.502 -17.123  0.00  0.00      MEMB  
ATOM   3580 H11S PSM M  52      50.707   5.114 -17.690  0.00  0.00      MEMB  
ATOM   3581 H11T PSM M  52      49.248   4.574 -16.949  0.00  0.00      MEMB  
ATOM   3582 C12S PSM M  52      49.126   6.490 -18.029  0.00  0.00      MEMB  
ATOM   3583 H12S PSM M  52      48.134   6.692 -17.571  0.00  0.00      MEMB  
ATOM   3584 H12T PSM M  52      49.634   7.478 -18.006  0.00  0.00      MEMB  
ATOM   3585 C13S PSM M  52      48.977   6.058 -19.561  0.00  0.00      MEMB  
ATOM   3586 H13S PSM M  52      48.918   7.015 -20.123  0.00  0.00      MEMB  
ATOM   3587 H13T PSM M  52      49.820   5.438 -19.935  0.00  0.00      MEMB  
ATOM   3588 C14S PSM M  52      47.669   5.267 -19.731  0.00  0.00      MEMB  
ATOM   3589 H14S PSM M  52      47.699   4.269 -19.246  0.00  0.00      MEMB  
ATOM   3590 H14T PSM M  52      46.935   5.925 -19.220  0.00  0.00      MEMB  
ATOM   3591 C15S PSM M  52      47.292   5.032 -21.136  0.00  0.00      MEMB  
ATOM   3592 H15S PSM M  52      47.393   6.019 -21.637  0.00  0.00      MEMB  
ATOM   3593 H15T PSM M  52      48.012   4.259 -21.479  0.00  0.00      MEMB  
ATOM   3594 C16S PSM M  52      45.958   4.314 -21.385  0.00  0.00      MEMB  
ATOM   3595 H16S PSM M  52      45.772   3.459 -20.700  0.00  0.00      MEMB  
ATOM   3596 H16T PSM M  52      45.184   5.107 -21.310  0.00  0.00      MEMB  
ATOM   3597 C17S PSM M  52      45.943   3.824 -22.897  0.00  0.00      MEMB  
ATOM   3598 H17S PSM M  52      46.706   3.023 -23.007  0.00  0.00      MEMB  
ATOM   3599 H17T PSM M  52      44.957   3.376 -23.145  0.00  0.00      MEMB  
ATOM   3600 C18S PSM M  52      46.147   4.874 -24.030  0.00  0.00      MEMB  
ATOM   3601 H18S PSM M  52      47.093   5.427 -24.211  0.00  0.00      MEMB  
ATOM   3602 H18T PSM M  52      45.783   4.493 -25.008  0.00  0.00      MEMB  
ATOM   3603 H18U PSM M  52      45.385   5.658 -23.832  0.00  0.00      MEMB  
ATOM   3604  C1F PSM M  52      44.337   6.443  -9.290  0.00  0.00      MEMB  
ATOM   3605  OF  PSM M  52      43.906   7.174  -8.388  0.00  0.00      MEMB  
ATOM   3606  C2F PSM M  52      43.589   6.136 -10.515  0.00  0.00      MEMB  
ATOM   3607  H2F PSM M  52      42.900   5.303 -10.261  0.00  0.00      MEMB  
ATOM   3608  H2G PSM M  52      44.307   5.930 -11.338  0.00  0.00      MEMB  
ATOM   3609  C3F PSM M  52      42.661   7.199 -10.893  0.00  0.00      MEMB  
ATOM   3610  H3F PSM M  52      41.826   7.415 -10.194  0.00  0.00      MEMB  
ATOM   3611  H3G PSM M  52      42.123   6.926 -11.826  0.00  0.00      MEMB  
ATOM   3612  C4F PSM M  52      43.325   8.539 -11.241  0.00  0.00      MEMB  
ATOM   3613  H4F PSM M  52      43.711   9.098 -10.362  0.00  0.00      MEMB  
ATOM   3614  H4G PSM M  52      42.560   9.178 -11.732  0.00  0.00      MEMB  
ATOM   3615  C5F PSM M  52      44.358   8.350 -12.361  0.00  0.00      MEMB  
ATOM   3616  H5F PSM M  52      43.959   7.866 -13.278  0.00  0.00      MEMB  
ATOM   3617  H5G PSM M  52      45.270   7.816 -12.020  0.00  0.00      MEMB  
ATOM   3618  C6F PSM M  52      45.007   9.667 -12.785  0.00  0.00      MEMB  
ATOM   3619  H6F PSM M  52      45.846   9.391 -13.460  0.00  0.00      MEMB  
ATOM   3620  H6G PSM M  52      45.448  10.124 -11.874  0.00  0.00      MEMB  
ATOM   3621  C7F PSM M  52      44.137  10.788 -13.494  0.00  0.00      MEMB  
ATOM   3622  H7F PSM M  52      44.679  11.755 -13.569  0.00  0.00      MEMB  
ATOM   3623  H7G PSM M  52      43.360  10.931 -12.713  0.00  0.00      MEMB  
ATOM   3624  C8F PSM M  52      43.626  10.342 -14.887  0.00  0.00      MEMB  
ATOM   3625  H8F PSM M  52      42.861  11.104 -15.147  0.00  0.00      MEMB  
ATOM   3626  H8G PSM M  52      43.129   9.349 -14.859  0.00  0.00      MEMB  
ATOM   3627  C9F PSM M  52      44.664  10.379 -16.040  0.00  0.00      MEMB  
ATOM   3628  H9F PSM M  52      45.367   9.521 -15.976  0.00  0.00      MEMB  
ATOM   3629  H9G PSM M  52      45.348  11.227 -15.823  0.00  0.00      MEMB  
ATOM   3630 C10F PSM M  52      44.113  10.658 -17.412  0.00  0.00      MEMB  
ATOM   3631 H10F PSM M  52      43.907  11.750 -17.398  0.00  0.00      MEMB  
ATOM   3632 H10G PSM M  52      43.159  10.107 -17.556  0.00  0.00      MEMB  
ATOM   3633 C11F PSM M  52      45.181  10.331 -18.467  0.00  0.00      MEMB  
ATOM   3634 H11F PSM M  52      45.919   9.644 -18.002  0.00  0.00      MEMB  
ATOM   3635 H11G PSM M  52      45.774  11.221 -18.769  0.00  0.00      MEMB  
ATOM   3636 C12F PSM M  52      44.561   9.532 -19.669  0.00  0.00      MEMB  
ATOM   3637 H12F PSM M  52      43.773   8.830 -19.321  0.00  0.00      MEMB  
ATOM   3638 H12G PSM M  52      45.335   8.935 -20.197  0.00  0.00      MEMB  
ATOM   3639 C13F PSM M  52      43.974  10.460 -20.761  0.00  0.00      MEMB  
ATOM   3640 H13F PSM M  52      44.800  11.034 -21.233  0.00  0.00      MEMB  
ATOM   3641 H13G PSM M  52      43.284  11.223 -20.343  0.00  0.00      MEMB  
ATOM   3642 C14F PSM M  52      43.186   9.731 -21.806  0.00  0.00      MEMB  
ATOM   3643 H14F PSM M  52      43.701   8.843 -22.233  0.00  0.00      MEMB  
ATOM   3644 H14G PSM M  52      43.145  10.488 -22.618  0.00  0.00      MEMB  
ATOM   3645 C15F PSM M  52      41.783   9.423 -21.459  0.00  0.00      MEMB  
ATOM   3646 H15F PSM M  52      41.077  10.278 -21.525  0.00  0.00      MEMB  
ATOM   3647 H15G PSM M  52      41.708   8.903 -20.480  0.00  0.00      MEMB  
ATOM   3648 C16F PSM M  52      41.289   8.437 -22.543  0.00  0.00      MEMB  
ATOM   3649 H16F PSM M  52      40.369   7.920 -22.195  0.00  0.00      MEMB  
ATOM   3650 H16G PSM M  52      41.105   8.868 -23.550  0.00  0.00      MEMB  
ATOM   3651 H16H PSM M  52      41.992   7.581 -22.627  0.00  0.00      MEMB  
ATOM   3652  N   DPPCM  53      26.308  46.258  -3.080  0.00  0.00      MEMB  
ATOM   3653  C13 DPPCM  53      27.735  46.116  -3.466  0.00  0.00      MEMB  
ATOM   3654 H13A DPPCM  53      27.820  45.338  -4.211  0.00  0.00      MEMB  
ATOM   3655 H13B DPPCM  53      28.242  45.970  -2.524  0.00  0.00      MEMB  
ATOM   3656 H13C DPPCM  53      28.179  47.054  -3.764  0.00  0.00      MEMB  
ATOM   3657  C14 DPPCM  53      25.846  44.953  -2.514  0.00  0.00      MEMB  
ATOM   3658 H14A DPPCM  53      25.723  44.131  -3.203  0.00  0.00      MEMB  
ATOM   3659 H14B DPPCM  53      24.928  45.160  -1.984  0.00  0.00      MEMB  
ATOM   3660 H14C DPPCM  53      26.551  44.553  -1.800  0.00  0.00      MEMB  
ATOM   3661  C15 DPPCM  53      26.242  47.351  -2.104  0.00  0.00      MEMB  
ATOM   3662 H15A DPPCM  53      26.528  48.232  -2.658  0.00  0.00      MEMB  
ATOM   3663 H15B DPPCM  53      26.867  47.160  -1.244  0.00  0.00      MEMB  
ATOM   3664 H15C DPPCM  53      25.193  47.451  -1.868  0.00  0.00      MEMB  
ATOM   3665  C12 DPPCM  53      25.453  46.599  -4.288  0.00  0.00      MEMB  
ATOM   3666 H12A DPPCM  53      25.614  45.752  -4.938  0.00  0.00      MEMB  
ATOM   3667 H12B DPPCM  53      25.966  47.435  -4.740  0.00  0.00      MEMB  
ATOM   3668  C11 DPPCM  53      23.925  46.869  -4.084  0.00  0.00      MEMB  
ATOM   3669 H11A DPPCM  53      23.381  45.905  -3.988  0.00  0.00      MEMB  
ATOM   3670 H11B DPPCM  53      23.509  47.322  -5.009  0.00  0.00      MEMB  
ATOM   3671  P   DPPCM  53      23.209  49.161  -3.084  0.00  0.00      MEMB  
ATOM   3672  O13 DPPCM  53      24.098  50.011  -2.310  0.00  0.00      MEMB  
ATOM   3673  O14 DPPCM  53      21.780  49.137  -2.575  0.00  0.00      MEMB  
ATOM   3674  O11 DPPCM  53      23.231  49.636  -4.569  0.00  0.00      MEMB  
ATOM   3675  O12 DPPCM  53      23.751  47.646  -2.924  0.00  0.00      MEMB  
ATOM   3676  C1  DPPCM  53      22.213  49.342  -5.521  0.00  0.00      MEMB  
ATOM   3677  HA  DPPCM  53      21.371  48.795  -5.045  0.00  0.00      MEMB  
ATOM   3678  HB  DPPCM  53      22.636  48.678  -6.304  0.00  0.00      MEMB  
ATOM   3679  C2  DPPCM  53      21.556  50.601  -6.092  0.00  0.00      MEMB  
ATOM   3680  HS  DPPCM  53      21.088  51.201  -5.282  0.00  0.00      MEMB  
ATOM   3681  O21 DPPCM  53      20.624  50.144  -7.122  0.00  0.00      MEMB  
ATOM   3682  C21 DPPCM  53      19.506  50.704  -7.215  0.00  0.00      MEMB  
ATOM   3683  O22 DPPCM  53      19.072  51.604  -6.539  0.00  0.00      MEMB  
ATOM   3684  C22 DPPCM  53      18.679  49.946  -8.321  0.00  0.00      MEMB  
ATOM   3685  H2R DPPCM  53      19.381  49.645  -9.128  0.00  0.00      MEMB  
ATOM   3686  H2S DPPCM  53      17.921  50.679  -8.671  0.00  0.00      MEMB  
ATOM   3687  C3  DPPCM  53      22.637  51.475  -6.738  0.00  0.00      MEMB  
ATOM   3688  HX  DPPCM  53      22.895  50.871  -7.634  0.00  0.00      MEMB  
ATOM   3689  HY  DPPCM  53      23.579  51.554  -6.154  0.00  0.00      MEMB  
ATOM   3690  O31 DPPCM  53      22.130  52.771  -7.188  0.00  0.00      MEMB  
ATOM   3691  C31 DPPCM  53      22.021  53.740  -6.347  0.00  0.00      MEMB  
ATOM   3692  O32 DPPCM  53      22.377  53.682  -5.175  0.00  0.00      MEMB  
ATOM   3693  C32 DPPCM  53      21.294  54.932  -6.994  0.00  0.00      MEMB  
ATOM   3694  H2X DPPCM  53      20.282  54.578  -7.285  0.00  0.00      MEMB  
ATOM   3695  H2Y DPPCM  53      21.776  55.280  -7.933  0.00  0.00      MEMB  
ATOM   3696  C23 DPPCM  53      17.898  48.722  -7.896  0.00  0.00      MEMB  
ATOM   3697  H3R DPPCM  53      17.294  48.400  -8.771  0.00  0.00      MEMB  
ATOM   3698  H3S DPPCM  53      17.257  48.896  -7.005  0.00  0.00      MEMB  
ATOM   3699  C24 DPPCM  53      18.810  47.558  -7.560  0.00  0.00      MEMB  
ATOM   3700  H4R DPPCM  53      19.305  47.761  -6.586  0.00  0.00      MEMB  
ATOM   3701  H4S DPPCM  53      19.743  47.483  -8.159  0.00  0.00      MEMB  
ATOM   3702  C25 DPPCM  53      18.079  46.240  -7.378  0.00  0.00      MEMB  
ATOM   3703  H5R DPPCM  53      17.390  46.547  -6.562  0.00  0.00      MEMB  
ATOM   3704  H5S DPPCM  53      18.744  45.475  -6.923  0.00  0.00      MEMB  
ATOM   3705  C26 DPPCM  53      17.327  45.760  -8.513  0.00  0.00      MEMB  
ATOM   3706  H6R DPPCM  53      17.891  45.817  -9.469  0.00  0.00      MEMB  
ATOM   3707  H6S DPPCM  53      16.474  46.382  -8.860  0.00  0.00      MEMB  
ATOM   3708  C27 DPPCM  53      16.940  44.318  -8.307  0.00  0.00      MEMB  
ATOM   3709  H7R DPPCM  53      16.413  44.351  -7.329  0.00  0.00      MEMB  
ATOM   3710  H7S DPPCM  53      17.819  43.664  -8.125  0.00  0.00      MEMB  
ATOM   3711  C28 DPPCM  53      16.058  43.789  -9.496  0.00  0.00      MEMB  
ATOM   3712  H8R DPPCM  53      15.178  44.462  -9.584  0.00  0.00      MEMB  
ATOM   3713  H8S DPPCM  53      15.758  42.782  -9.135  0.00  0.00      MEMB  
ATOM   3714  C29 DPPCM  53      16.807  43.604 -10.808  0.00  0.00      MEMB  
ATOM   3715  H9R DPPCM  53      17.716  42.966 -10.846  0.00  0.00      MEMB  
ATOM   3716  H9S DPPCM  53      17.026  44.533 -11.377  0.00  0.00      MEMB  
ATOM   3717 C210 DPPCM  53      15.928  42.907 -11.906  0.00  0.00      MEMB  
ATOM   3718 H10R DPPCM  53      14.897  43.224 -11.638  0.00  0.00      MEMB  
ATOM   3719 H10S DPPCM  53      15.953  41.798 -11.847  0.00  0.00      MEMB  
ATOM   3720 C211 DPPCM  53      16.442  43.175 -13.296  0.00  0.00      MEMB  
ATOM   3721 H11R DPPCM  53      17.486  42.836 -13.462  0.00  0.00      MEMB  
ATOM   3722 H11S DPPCM  53      16.379  44.254 -13.553  0.00  0.00      MEMB  
ATOM   3723 C212 DPPCM  53      15.549  42.409 -14.361  0.00  0.00      MEMB  
ATOM   3724 H12R DPPCM  53      14.460  42.524 -14.176  0.00  0.00      MEMB  
ATOM   3725 H12S DPPCM  53      15.741  41.319 -14.260  0.00  0.00      MEMB  
ATOM   3726 C213 DPPCM  53      15.869  42.791 -15.877  0.00  0.00      MEMB  
ATOM   3727 H13R DPPCM  53      16.953  42.608 -16.039  0.00  0.00      MEMB  
ATOM   3728 H13S DPPCM  53      15.858  43.900 -15.934  0.00  0.00      MEMB  
ATOM   3729 C214 DPPCM  53      14.944  42.190 -16.943  0.00  0.00      MEMB  
ATOM   3730 H14R DPPCM  53      13.998  42.649 -16.586  0.00  0.00      MEMB  
ATOM   3731 H14S DPPCM  53      14.642  41.127 -16.837  0.00  0.00      MEMB  
ATOM   3732 C215 DPPCM  53      15.204  42.706 -18.361  0.00  0.00      MEMB  
ATOM   3733 H15R DPPCM  53      16.198  42.382 -18.736  0.00  0.00      MEMB  
ATOM   3734 H15S DPPCM  53      15.149  43.812 -18.453  0.00  0.00      MEMB  
ATOM   3735 C216 DPPCM  53      14.082  42.119 -19.254  0.00  0.00      MEMB  
ATOM   3736 H16R DPPCM  53      13.151  42.572 -18.851  0.00  0.00      MEMB  
ATOM   3737 H16S DPPCM  53      13.828  41.038 -19.260  0.00  0.00      MEMB  
ATOM   3738 H16T DPPCM  53      14.099  42.487 -20.302  0.00  0.00      MEMB  
ATOM   3739  C33 DPPCM  53      21.147  56.181  -6.071  0.00  0.00      MEMB  
ATOM   3740  H3X DPPCM  53      22.001  56.881  -6.187  0.00  0.00      MEMB  
ATOM   3741  H3Y DPPCM  53      21.165  55.908  -4.994  0.00  0.00      MEMB  
ATOM   3742  C34 DPPCM  53      19.997  57.046  -6.583  0.00  0.00      MEMB  
ATOM   3743  H4X DPPCM  53      19.070  56.496  -6.313  0.00  0.00      MEMB  
ATOM   3744  H4Y DPPCM  53      20.131  57.146  -7.681  0.00  0.00      MEMB  
ATOM   3745  C35 DPPCM  53      20.002  58.451  -5.988  0.00  0.00      MEMB  
ATOM   3746  H5X DPPCM  53      20.911  58.960  -6.375  0.00  0.00      MEMB  
ATOM   3747  H5Y DPPCM  53      19.975  58.437  -4.877  0.00  0.00      MEMB  
ATOM   3748  C36 DPPCM  53      18.994  59.448  -6.533  0.00  0.00      MEMB  
ATOM   3749  H6X DPPCM  53      19.054  59.437  -7.642  0.00  0.00      MEMB  
ATOM   3750  H6Y DPPCM  53      19.295  60.492  -6.301  0.00  0.00      MEMB  
ATOM   3751  C37 DPPCM  53      17.485  59.183  -6.333  0.00  0.00      MEMB  
ATOM   3752  H7X DPPCM  53      17.177  59.694  -5.396  0.00  0.00      MEMB  
ATOM   3753  H7Y DPPCM  53      17.254  58.099  -6.265  0.00  0.00      MEMB  
ATOM   3754  C38 DPPCM  53      16.656  59.956  -7.377  0.00  0.00      MEMB  
ATOM   3755  H8X DPPCM  53      16.936  59.846  -8.446  0.00  0.00      MEMB  
ATOM   3756  H8Y DPPCM  53      16.835  61.037  -7.192  0.00  0.00      MEMB  
ATOM   3757  C39 DPPCM  53      15.206  59.633  -7.236  0.00  0.00      MEMB  
ATOM   3758  H9X DPPCM  53      14.852  59.960  -6.235  0.00  0.00      MEMB  
ATOM   3759  H9Y DPPCM  53      15.071  58.530  -7.253  0.00  0.00      MEMB  
ATOM   3760 C310 DPPCM  53      14.404  60.319  -8.385  0.00  0.00      MEMB  
ATOM   3761 H10X DPPCM  53      13.364  59.936  -8.314  0.00  0.00      MEMB  
ATOM   3762 H10Y DPPCM  53      14.840  60.018  -9.362  0.00  0.00      MEMB  
ATOM   3763 C311 DPPCM  53      14.309  61.767  -8.257  0.00  0.00      MEMB  
ATOM   3764 H11X DPPCM  53      15.295  62.237  -8.462  0.00  0.00      MEMB  
ATOM   3765 H11Y DPPCM  53      13.954  62.091  -7.255  0.00  0.00      MEMB  
ATOM   3766 C312 DPPCM  53      13.407  62.517  -9.300  0.00  0.00      MEMB  
ATOM   3767 H12X DPPCM  53      12.339  62.215  -9.279  0.00  0.00      MEMB  
ATOM   3768 H12Y DPPCM  53      13.775  62.330 -10.331  0.00  0.00      MEMB  
ATOM   3769 C313 DPPCM  53      13.599  64.010  -9.204  0.00  0.00      MEMB  
ATOM   3770 H13X DPPCM  53      14.598  64.356  -9.548  0.00  0.00      MEMB  
ATOM   3771 H13Y DPPCM  53      13.585  64.274  -8.125  0.00  0.00      MEMB  
ATOM   3772 C314 DPPCM  53      12.580  64.828 -10.100  0.00  0.00      MEMB  
ATOM   3773 H14X DPPCM  53      11.664  64.963  -9.487  0.00  0.00      MEMB  
ATOM   3774 H14Y DPPCM  53      12.319  64.308 -11.047  0.00  0.00      MEMB  
ATOM   3775 C315 DPPCM  53      13.124  66.243 -10.270  0.00  0.00      MEMB  
ATOM   3776 H15X DPPCM  53      13.144  66.460 -11.359  0.00  0.00      MEMB  
ATOM   3777 H15Y DPPCM  53      14.169  66.362  -9.909  0.00  0.00      MEMB  
ATOM   3778 C316 DPPCM  53      12.170  67.361  -9.727  0.00  0.00      MEMB  
ATOM   3779 H16X DPPCM  53      12.597  68.351  -9.996  0.00  0.00      MEMB  
ATOM   3780 H16Y DPPCM  53      12.160  67.277  -8.619  0.00  0.00      MEMB  
ATOM   3781 H16Z DPPCM  53      11.155  67.192 -10.145  0.00  0.00      MEMB  
ATOM   3782  C3  CHL1M  54      42.180  36.355  -6.807  0.00  0.00      MEMB  
ATOM   3783  H3  CHL1M  54      41.157  36.767  -6.944  0.00  0.00      MEMB  
ATOM   3784  O3  CHL1M  54      42.449  36.488  -5.432  0.00  0.00      MEMB  
ATOM   3785  H3' CHL1M  54      43.373  36.230  -5.393  0.00  0.00      MEMB  
ATOM   3786  C4  CHL1M  54      42.252  34.930  -7.273  0.00  0.00      MEMB  
ATOM   3787  H4A CHL1M  54      43.213  34.566  -6.851  0.00  0.00      MEMB  
ATOM   3788  H4B CHL1M  54      41.427  34.407  -6.743  0.00  0.00      MEMB  
ATOM   3789  C5  CHL1M  54      42.009  34.869  -8.784  0.00  0.00      MEMB  
ATOM   3790  C6  CHL1M  54      41.058  34.170  -9.326  0.00  0.00      MEMB  
ATOM   3791  H6  CHL1M  54      40.502  33.476  -8.678  0.00  0.00      MEMB  
ATOM   3792  C7  CHL1M  54      40.774  34.085 -10.788  0.00  0.00      MEMB  
ATOM   3793  H7A CHL1M  54      40.689  33.005 -11.033  0.00  0.00      MEMB  
ATOM   3794  H7B CHL1M  54      39.808  34.579 -11.027  0.00  0.00      MEMB  
ATOM   3795  C8  CHL1M  54      41.968  34.582 -11.678  0.00  0.00      MEMB  
ATOM   3796  H8  CHL1M  54      42.778  33.824 -11.728  0.00  0.00      MEMB  
ATOM   3797  C14 CHL1M  54      41.410  34.896 -13.034  0.00  0.00      MEMB  
ATOM   3798  H14 CHL1M  54      40.677  35.726 -12.941  0.00  0.00      MEMB  
ATOM   3799  C15 CHL1M  54      40.765  33.777 -13.784  0.00  0.00      MEMB  
ATOM   3800 H15A CHL1M  54      41.402  32.870 -13.708  0.00  0.00      MEMB  
ATOM   3801 H15B CHL1M  54      39.760  33.507 -13.396  0.00  0.00      MEMB  
ATOM   3802  C16 CHL1M  54      40.585  34.384 -15.184  0.00  0.00      MEMB  
ATOM   3803 H16A CHL1M  54      40.576  33.574 -15.944  0.00  0.00      MEMB  
ATOM   3804 H16B CHL1M  54      39.552  34.792 -15.226  0.00  0.00      MEMB  
ATOM   3805  C17 CHL1M  54      41.663  35.510 -15.320  0.00  0.00      MEMB  
ATOM   3806  H17 CHL1M  54      41.100  36.465 -15.252  0.00  0.00      MEMB  
ATOM   3807  C13 CHL1M  54      42.475  35.397 -14.029  0.00  0.00      MEMB  
ATOM   3808  C18 CHL1M  54      43.599  34.404 -14.284  0.00  0.00      MEMB  
ATOM   3809 H18A CHL1M  54      44.372  34.779 -14.987  0.00  0.00      MEMB  
ATOM   3810 H18B CHL1M  54      44.177  34.022 -13.415  0.00  0.00      MEMB  
ATOM   3811 H18C CHL1M  54      43.225  33.513 -14.834  0.00  0.00      MEMB  
ATOM   3812  C12 CHL1M  54      43.005  36.680 -13.431  0.00  0.00      MEMB  
ATOM   3813 H12A CHL1M  54      43.722  37.105 -14.166  0.00  0.00      MEMB  
ATOM   3814 H12B CHL1M  54      42.307  37.543 -13.396  0.00  0.00      MEMB  
ATOM   3815  C11 CHL1M  54      43.505  36.553 -12.001  0.00  0.00      MEMB  
ATOM   3816 H11A CHL1M  54      44.481  36.047 -12.161  0.00  0.00      MEMB  
ATOM   3817 H11B CHL1M  54      43.880  37.502 -11.560  0.00  0.00      MEMB  
ATOM   3818  C9  CHL1M  54      42.510  35.888 -11.046  0.00  0.00      MEMB  
ATOM   3819  H9  CHL1M  54      41.613  36.542 -11.028  0.00  0.00      MEMB  
ATOM   3820  C10 CHL1M  54      42.963  35.724  -9.581  0.00  0.00      MEMB  
ATOM   3821  C19 CHL1M  54      44.379  35.043  -9.564  0.00  0.00      MEMB  
ATOM   3822 H19A CHL1M  54      45.061  35.849  -9.910  0.00  0.00      MEMB  
ATOM   3823 H19B CHL1M  54      44.663  34.748  -8.531  0.00  0.00      MEMB  
ATOM   3824 H19C CHL1M  54      44.406  34.168 -10.248  0.00  0.00      MEMB  
ATOM   3825  C1  CHL1M  54      42.978  37.161  -9.012  0.00  0.00      MEMB  
ATOM   3826  H1A CHL1M  54      43.649  37.900  -9.500  0.00  0.00      MEMB  
ATOM   3827  H1B CHL1M  54      42.004  37.610  -9.305  0.00  0.00      MEMB  
ATOM   3828  C2  CHL1M  54      43.197  37.295  -7.539  0.00  0.00      MEMB  
ATOM   3829  H2A CHL1M  54      43.034  38.352  -7.238  0.00  0.00      MEMB  
ATOM   3830  H2B CHL1M  54      44.263  37.126  -7.275  0.00  0.00      MEMB  
ATOM   3831  C20 CHL1M  54      42.388  35.421 -16.678  0.00  0.00      MEMB  
ATOM   3832  H20 CHL1M  54      42.961  34.479 -16.819  0.00  0.00      MEMB  
ATOM   3833  C21 CHL1M  54      43.432  36.532 -16.663  0.00  0.00      MEMB  
ATOM   3834 H21A CHL1M  54      44.324  36.385 -16.018  0.00  0.00      MEMB  
ATOM   3835 H21B CHL1M  54      43.026  37.529 -16.388  0.00  0.00      MEMB  
ATOM   3836 H21C CHL1M  54      43.881  36.619 -17.676  0.00  0.00      MEMB  
ATOM   3837  C22 CHL1M  54      41.346  35.464 -17.892  0.00  0.00      MEMB  
ATOM   3838 H22A CHL1M  54      40.591  34.650 -17.850  0.00  0.00      MEMB  
ATOM   3839 H22B CHL1M  54      40.947  36.490 -18.038  0.00  0.00      MEMB  
ATOM   3840  C23 CHL1M  54      41.945  35.091 -19.208  0.00  0.00      MEMB  
ATOM   3841 H23A CHL1M  54      42.738  35.821 -19.478  0.00  0.00      MEMB  
ATOM   3842 H23B CHL1M  54      42.374  34.067 -19.258  0.00  0.00      MEMB  
ATOM   3843  C24 CHL1M  54      40.901  35.351 -20.394  0.00  0.00      MEMB  
ATOM   3844 H24A CHL1M  54      40.003  34.709 -20.519  0.00  0.00      MEMB  
ATOM   3845 H24B CHL1M  54      40.606  36.420 -20.326  0.00  0.00      MEMB  
ATOM   3846  C25 CHL1M  54      41.417  35.222 -21.807  0.00  0.00      MEMB  
ATOM   3847  H25 CHL1M  54      42.240  35.967 -21.861  0.00  0.00      MEMB  
ATOM   3848  C26 CHL1M  54      42.052  33.883 -22.102  0.00  0.00      MEMB  
ATOM   3849 H26A CHL1M  54      42.790  33.710 -21.290  0.00  0.00      MEMB  
ATOM   3850 H26B CHL1M  54      41.230  33.159 -21.914  0.00  0.00      MEMB  
ATOM   3851 H26C CHL1M  54      42.626  33.805 -23.050  0.00  0.00      MEMB  
ATOM   3852  C27 CHL1M  54      40.456  35.553 -22.855  0.00  0.00      MEMB  
ATOM   3853 H27A CHL1M  54      40.473  34.769 -23.642  0.00  0.00      MEMB  
ATOM   3854 H27B CHL1M  54      39.408  35.562 -22.488  0.00  0.00      MEMB  
ATOM   3855 H27C CHL1M  54      40.681  36.520 -23.353  0.00  0.00      MEMB  
ATOM   3856  C3  CHL1M  55       3.363 -31.796  -8.881  0.00  0.00      MEMB  
ATOM   3857  H3  CHL1M  55       2.876 -30.934  -9.385  0.00  0.00      MEMB  
ATOM   3858  O3  CHL1M  55       3.587 -31.386  -7.557  0.00  0.00      MEMB  
ATOM   3859  H3' CHL1M  55       4.297 -31.948  -7.238  0.00  0.00      MEMB  
ATOM   3860  C4  CHL1M  55       2.414 -32.917  -9.003  0.00  0.00      MEMB  
ATOM   3861  H4A CHL1M  55       2.728 -33.789  -8.390  0.00  0.00      MEMB  
ATOM   3862  H4B CHL1M  55       1.482 -32.482  -8.585  0.00  0.00      MEMB  
ATOM   3863  C5  CHL1M  55       2.210 -33.370 -10.450  0.00  0.00      MEMB  
ATOM   3864  C6  CHL1M  55       0.999 -33.441 -11.034  0.00  0.00      MEMB  
ATOM   3865  H6  CHL1M  55       0.066 -33.180 -10.514  0.00  0.00      MEMB  
ATOM   3866  C7  CHL1M  55       0.674 -33.978 -12.383  0.00  0.00      MEMB  
ATOM   3867  H7A CHL1M  55      -0.236 -34.615 -12.391  0.00  0.00      MEMB  
ATOM   3868  H7B CHL1M  55       0.586 -33.091 -13.047  0.00  0.00      MEMB  
ATOM   3869  C8  CHL1M  55       1.913 -34.726 -12.979  0.00  0.00      MEMB  
ATOM   3870  H8  CHL1M  55       1.894 -35.765 -12.586  0.00  0.00      MEMB  
ATOM   3871  C14 CHL1M  55       1.719 -34.824 -14.493  0.00  0.00      MEMB  
ATOM   3872  H14 CHL1M  55       1.767 -33.792 -14.903  0.00  0.00      MEMB  
ATOM   3873  C15 CHL1M  55       0.400 -35.463 -14.937  0.00  0.00      MEMB  
ATOM   3874 H15A CHL1M  55       0.256 -36.471 -14.493  0.00  0.00      MEMB  
ATOM   3875 H15B CHL1M  55      -0.421 -34.717 -14.874  0.00  0.00      MEMB  
ATOM   3876  C16 CHL1M  55       0.735 -35.757 -16.388  0.00  0.00      MEMB  
ATOM   3877 H16A CHL1M  55       0.528 -36.847 -16.452  0.00  0.00      MEMB  
ATOM   3878 H16B CHL1M  55       0.045 -35.376 -17.171  0.00  0.00      MEMB  
ATOM   3879  C17 CHL1M  55       2.248 -35.615 -16.604  0.00  0.00      MEMB  
ATOM   3880  H17 CHL1M  55       2.348 -34.548 -16.894  0.00  0.00      MEMB  
ATOM   3881  C13 CHL1M  55       2.827 -35.637 -15.189  0.00  0.00      MEMB  
ATOM   3882  C18 CHL1M  55       3.007 -37.130 -14.715  0.00  0.00      MEMB  
ATOM   3883 H18A CHL1M  55       2.136 -37.763 -14.990  0.00  0.00      MEMB  
ATOM   3884 H18B CHL1M  55       3.934 -37.636 -15.061  0.00  0.00      MEMB  
ATOM   3885 H18C CHL1M  55       2.982 -37.111 -13.605  0.00  0.00      MEMB  
ATOM   3886  C12 CHL1M  55       4.094 -34.843 -14.915  0.00  0.00      MEMB  
ATOM   3887 H12A CHL1M  55       4.985 -35.303 -15.394  0.00  0.00      MEMB  
ATOM   3888 H12B CHL1M  55       3.967 -33.847 -15.389  0.00  0.00      MEMB  
ATOM   3889  C11 CHL1M  55       4.393 -34.674 -13.476  0.00  0.00      MEMB  
ATOM   3890 H11A CHL1M  55       4.458 -35.660 -12.969  0.00  0.00      MEMB  
ATOM   3891 H11B CHL1M  55       5.233 -33.988 -13.235  0.00  0.00      MEMB  
ATOM   3892  C9  CHL1M  55       3.238 -33.958 -12.722  0.00  0.00      MEMB  
ATOM   3893  H9  CHL1M  55       2.970 -33.009 -13.233  0.00  0.00      MEMB  
ATOM   3894  C10 CHL1M  55       3.531 -33.594 -11.244  0.00  0.00      MEMB  
ATOM   3895  C19 CHL1M  55       4.390 -34.762 -10.631  0.00  0.00      MEMB  
ATOM   3896 H19A CHL1M  55       4.469 -34.776  -9.523  0.00  0.00      MEMB  
ATOM   3897 H19B CHL1M  55       4.006 -35.739 -10.996  0.00  0.00      MEMB  
ATOM   3898 H19C CHL1M  55       5.478 -34.692 -10.845  0.00  0.00      MEMB  
ATOM   3899  C1  CHL1M  55       4.436 -32.374 -11.070  0.00  0.00      MEMB  
ATOM   3900  H1A CHL1M  55       5.380 -32.476 -11.648  0.00  0.00      MEMB  
ATOM   3901  H1B CHL1M  55       3.932 -31.440 -11.396  0.00  0.00      MEMB  
ATOM   3902  C2  CHL1M  55       4.727 -32.064  -9.511  0.00  0.00      MEMB  
ATOM   3903  H2A CHL1M  55       5.355 -31.147  -9.498  0.00  0.00      MEMB  
ATOM   3904  H2B CHL1M  55       5.339 -32.856  -9.029  0.00  0.00      MEMB  
ATOM   3905  C20 CHL1M  55       2.913 -36.541 -17.726  0.00  0.00      MEMB  
ATOM   3906  H20 CHL1M  55       2.900 -37.587 -17.354  0.00  0.00      MEMB  
ATOM   3907  C21 CHL1M  55       4.360 -36.160 -18.143  0.00  0.00      MEMB  
ATOM   3908 H21A CHL1M  55       4.395 -35.055 -18.251  0.00  0.00      MEMB  
ATOM   3909 H21B CHL1M  55       4.709 -36.624 -19.090  0.00  0.00      MEMB  
ATOM   3910 H21C CHL1M  55       5.293 -36.259 -17.548  0.00  0.00      MEMB  
ATOM   3911  C22 CHL1M  55       2.021 -36.543 -19.044  0.00  0.00      MEMB  
ATOM   3912 H22A CHL1M  55       0.982 -36.732 -18.697  0.00  0.00      MEMB  
ATOM   3913 H22B CHL1M  55       1.865 -35.504 -19.408  0.00  0.00      MEMB  
ATOM   3914  C23 CHL1M  55       2.347 -37.495 -20.129  0.00  0.00      MEMB  
ATOM   3915 H23A CHL1M  55       3.415 -37.337 -20.394  0.00  0.00      MEMB  
ATOM   3916 H23B CHL1M  55       2.249 -38.567 -19.854  0.00  0.00      MEMB  
ATOM   3917  C24 CHL1M  55       1.662 -37.254 -21.494  0.00  0.00      MEMB  
ATOM   3918 H24A CHL1M  55       0.566 -37.377 -21.362  0.00  0.00      MEMB  
ATOM   3919 H24B CHL1M  55       1.844 -36.218 -21.852  0.00  0.00      MEMB  
ATOM   3920  C25 CHL1M  55       2.122 -38.282 -22.604  0.00  0.00      MEMB  
ATOM   3921  H25 CHL1M  55       2.291 -39.232 -22.053  0.00  0.00      MEMB  
ATOM   3922  C26 CHL1M  55       1.294 -38.465 -23.831  0.00  0.00      MEMB  
ATOM   3923 H26A CHL1M  55       0.347 -39.018 -23.648  0.00  0.00      MEMB  
ATOM   3924 H26B CHL1M  55       1.129 -37.487 -24.331  0.00  0.00      MEMB  
ATOM   3925 H26C CHL1M  55       1.836 -39.198 -24.467  0.00  0.00      MEMB  
ATOM   3926  C27 CHL1M  55       3.497 -37.887 -23.178  0.00  0.00      MEMB  
ATOM   3927 H27A CHL1M  55       3.444 -36.799 -23.393  0.00  0.00      MEMB  
ATOM   3928 H27B CHL1M  55       4.224 -38.059 -22.355  0.00  0.00      MEMB  
ATOM   3929 H27C CHL1M  55       3.896 -38.548 -23.977  0.00  0.00      MEMB  
ATOM   3930  N   POPEM  56      23.602  40.746  -1.591  0.00  0.00      MEMB  
ATOM   3931  HN1 POPEM  56      24.631  40.856  -1.485  0.00  0.00      MEMB  
ATOM   3932  HN2 POPEM  56      23.254  41.588  -1.090  0.00  0.00      MEMB  
ATOM   3933  HN3 POPEM  56      23.260  39.888  -1.113  0.00  0.00      MEMB  
ATOM   3934  C12 POPEM  56      23.179  40.868  -3.085  0.00  0.00      MEMB  
ATOM   3935 H12A POPEM  56      22.076  40.962  -2.991  0.00  0.00      MEMB  
ATOM   3936 H12B POPEM  56      23.453  39.910  -3.576  0.00  0.00      MEMB  
ATOM   3937  C11 POPEM  56      23.727  42.043  -3.896  0.00  0.00      MEMB  
ATOM   3938 H11A POPEM  56      23.251  42.906  -3.385  0.00  0.00      MEMB  
ATOM   3939 H11B POPEM  56      23.428  42.023  -4.966  0.00  0.00      MEMB  
ATOM   3940  P   POPEM  56      26.293  41.815  -4.702  0.00  0.00      MEMB  
ATOM   3941  O13 POPEM  56      26.868  40.483  -4.540  0.00  0.00      MEMB  
ATOM   3942  O14 POPEM  56      27.237  42.894  -4.628  0.00  0.00      MEMB  
ATOM   3943  O11 POPEM  56      25.599  41.906  -6.101  0.00  0.00      MEMB  
ATOM   3944  O12 POPEM  56      25.116  42.080  -3.678  0.00  0.00      MEMB  
ATOM   3945  C1  POPEM  56      26.273  42.250  -7.336  0.00  0.00      MEMB  
ATOM   3946  HA  POPEM  56      27.327  42.575  -7.200  0.00  0.00      MEMB  
ATOM   3947  HB  POPEM  56      25.771  43.139  -7.775  0.00  0.00      MEMB  
ATOM   3948  C2  POPEM  56      25.941  40.974  -8.223  0.00  0.00      MEMB  
ATOM   3949  HS  POPEM  56      26.529  40.181  -7.713  0.00  0.00      MEMB  
ATOM   3950  O21 POPEM  56      26.491  41.376  -9.501  0.00  0.00      MEMB  
ATOM   3951  C21 POPEM  56      27.201  40.436 -10.049  0.00  0.00      MEMB  
ATOM   3952  O22 POPEM  56      27.450  39.308  -9.599  0.00  0.00      MEMB  
ATOM   3953  C22 POPEM  56      27.791  40.930 -11.353  0.00  0.00      MEMB  
ATOM   3954  H2R POPEM  56      28.514  40.175 -11.730  0.00  0.00      MEMB  
ATOM   3955  H2S POPEM  56      28.353  41.848 -11.074  0.00  0.00      MEMB  
ATOM   3956  C3  POPEM  56      24.452  40.718  -8.201  0.00  0.00      MEMB  
ATOM   3957  HX  POPEM  56      24.010  41.619  -8.677  0.00  0.00      MEMB  
ATOM   3958  HY  POPEM  56      24.039  40.690  -7.170  0.00  0.00      MEMB  
ATOM   3959  O31 POPEM  56      24.175  39.524  -8.967  0.00  0.00      MEMB  
ATOM   3960  C31 POPEM  56      22.923  39.383  -9.509  0.00  0.00      MEMB  
ATOM   3961  O32 POPEM  56      22.028  40.151  -9.281  0.00  0.00      MEMB  
ATOM   3962  C32 POPEM  56      22.860  38.229 -10.485  0.00  0.00      MEMB  
ATOM   3963  H2X POPEM  56      23.158  37.325  -9.911  0.00  0.00      MEMB  
ATOM   3964  H2Y POPEM  56      23.745  38.405 -11.134  0.00  0.00      MEMB  
ATOM   3965  C23 POPEM  56      26.810  41.184 -12.494  0.00  0.00      MEMB  
ATOM   3966  H3R POPEM  56      27.431  41.600 -13.315  0.00  0.00      MEMB  
ATOM   3967  H3S POPEM  56      25.956  41.856 -12.263  0.00  0.00      MEMB  
ATOM   3968  C24 POPEM  56      26.296  39.848 -12.941  0.00  0.00      MEMB  
ATOM   3969  H4R POPEM  56      25.753  39.223 -12.200  0.00  0.00      MEMB  
ATOM   3970  H4S POPEM  56      27.212  39.232 -13.068  0.00  0.00      MEMB  
ATOM   3971  C25 POPEM  56      25.469  40.024 -14.196  0.00  0.00      MEMB  
ATOM   3972  H5R POPEM  56      26.037  40.723 -14.845  0.00  0.00      MEMB  
ATOM   3973  H5S POPEM  56      24.514  40.560 -14.008  0.00  0.00      MEMB  
ATOM   3974  C26 POPEM  56      25.250  38.694 -14.897  0.00  0.00      MEMB  
ATOM   3975  H6R POPEM  56      24.850  37.885 -14.249  0.00  0.00      MEMB  
ATOM   3976  H6S POPEM  56      26.241  38.281 -15.181  0.00  0.00      MEMB  
ATOM   3977  C27 POPEM  56      24.216  38.701 -16.021  0.00  0.00      MEMB  
ATOM   3978  H7R POPEM  56      23.245  39.063 -15.621  0.00  0.00      MEMB  
ATOM   3979  H7S POPEM  56      23.962  37.793 -16.609  0.00  0.00      MEMB  
ATOM   3980  C28 POPEM  56      24.576  39.698 -17.245  0.00  0.00      MEMB  
ATOM   3981  H8R POPEM  56      24.876  40.732 -16.972  0.00  0.00      MEMB  
ATOM   3982  H8S POPEM  56      23.596  40.043 -17.638  0.00  0.00      MEMB  
ATOM   3983  C29 POPEM  56      25.583  39.167 -18.258  0.00  0.00      MEMB  
ATOM   3984  H91 POPEM  56      26.646  38.973 -18.050  0.00  0.00      MEMB  
ATOM   3985 C210 POPEM  56      25.414  39.015 -19.554  0.00  0.00      MEMB  
ATOM   3986 H101 POPEM  56      26.210  38.609 -20.195  0.00  0.00      MEMB  
ATOM   3987 C211 POPEM  56      24.060  39.379 -20.199  0.00  0.00      MEMB  
ATOM   3988 H11R POPEM  56      24.303  39.800 -21.198  0.00  0.00      MEMB  
ATOM   3989 H11S POPEM  56      23.514  40.146 -19.609  0.00  0.00      MEMB  
ATOM   3990 C212 POPEM  56      23.100  38.174 -20.404  0.00  0.00      MEMB  
ATOM   3991 H12R POPEM  56      22.004  38.349 -20.365  0.00  0.00      MEMB  
ATOM   3992 H12S POPEM  56      23.378  37.355 -19.707  0.00  0.00      MEMB  
ATOM   3993 C213 POPEM  56      23.504  37.509 -21.792  0.00  0.00      MEMB  
ATOM   3994 H13R POPEM  56      24.560  37.182 -21.679  0.00  0.00      MEMB  
ATOM   3995 H13S POPEM  56      23.405  38.281 -22.584  0.00  0.00      MEMB  
ATOM   3996 C214 POPEM  56      22.497  36.377 -22.035  0.00  0.00      MEMB  
ATOM   3997 H14R POPEM  56      21.433  36.679 -21.939  0.00  0.00      MEMB  
ATOM   3998 H14S POPEM  56      22.614  35.653 -21.200  0.00  0.00      MEMB  
ATOM   3999 C215 POPEM  56      22.764  35.607 -23.385  0.00  0.00      MEMB  
ATOM   4000 H15R POPEM  56      23.873  35.555 -23.386  0.00  0.00      MEMB  
ATOM   4001 H15S POPEM  56      22.515  36.163 -24.314  0.00  0.00      MEMB  
ATOM   4002 C216 POPEM  56      22.081  34.235 -23.439  0.00  0.00      MEMB  
ATOM   4003 H16R POPEM  56      20.996  34.302 -23.667  0.00  0.00      MEMB  
ATOM   4004 H16S POPEM  56      22.098  33.853 -22.396  0.00  0.00      MEMB  
ATOM   4005 C217 POPEM  56      22.712  33.234 -24.494  0.00  0.00      MEMB  
ATOM   4006 H17R POPEM  56      22.435  33.597 -25.507  0.00  0.00      MEMB  
ATOM   4007 H17S POPEM  56      22.178  32.262 -24.435  0.00  0.00      MEMB  
ATOM   4008 C218 POPEM  56      24.188  33.125 -24.462  0.00  0.00      MEMB  
ATOM   4009 H18R POPEM  56      24.608  33.080 -23.435  0.00  0.00      MEMB  
ATOM   4010 H18S POPEM  56      24.670  33.888 -25.111  0.00  0.00      MEMB  
ATOM   4011 H18T POPEM  56      24.572  32.213 -24.967  0.00  0.00      MEMB  
ATOM   4012  C33 POPEM  56      21.579  38.252 -11.377  0.00  0.00      MEMB  
ATOM   4013  H3X POPEM  56      21.608  39.165 -12.010  0.00  0.00      MEMB  
ATOM   4014  H3Y POPEM  56      20.725  38.429 -10.689  0.00  0.00      MEMB  
ATOM   4015  C34 POPEM  56      21.400  36.953 -12.166  0.00  0.00      MEMB  
ATOM   4016  H4X POPEM  56      21.445  36.240 -11.316  0.00  0.00      MEMB  
ATOM   4017  H4Y POPEM  56      22.209  36.795 -12.912  0.00  0.00      MEMB  
ATOM   4018  C35 POPEM  56      19.921  36.791 -12.700  0.00  0.00      MEMB  
ATOM   4019  H5X POPEM  56      19.708  37.710 -13.287  0.00  0.00      MEMB  
ATOM   4020  H5Y POPEM  56      19.265  36.838 -11.805  0.00  0.00      MEMB  
ATOM   4021  C36 POPEM  56      19.661  35.616 -13.596  0.00  0.00      MEMB  
ATOM   4022  H6X POPEM  56      18.567  35.472 -13.724  0.00  0.00      MEMB  
ATOM   4023  H6Y POPEM  56      20.078  34.699 -13.128  0.00  0.00      MEMB  
ATOM   4024  C37 POPEM  56      20.221  35.788 -15.038  0.00  0.00      MEMB  
ATOM   4025  H7X POPEM  56      21.299  36.016 -14.897  0.00  0.00      MEMB  
ATOM   4026  H7Y POPEM  56      19.725  36.657 -15.522  0.00  0.00      MEMB  
ATOM   4027  C38 POPEM  56      20.298  34.603 -15.995  0.00  0.00      MEMB  
ATOM   4028  H8X POPEM  56      20.519  34.961 -17.024  0.00  0.00      MEMB  
ATOM   4029  H8Y POPEM  56      19.271  34.178 -15.995  0.00  0.00      MEMB  
ATOM   4030  C39 POPEM  56      21.407  33.561 -15.634  0.00  0.00      MEMB  
ATOM   4031  H9X POPEM  56      21.356  33.306 -14.553  0.00  0.00      MEMB  
ATOM   4032  H9Y POPEM  56      22.378  34.085 -15.759  0.00  0.00      MEMB  
ATOM   4033 C310 POPEM  56      21.296  32.234 -16.363  0.00  0.00      MEMB  
ATOM   4034 H10X POPEM  56      20.405  31.646 -16.055  0.00  0.00      MEMB  
ATOM   4035 H10Y POPEM  56      22.225  31.734 -16.017  0.00  0.00      MEMB  
ATOM   4036 C311 POPEM  56      21.391  32.468 -17.892  0.00  0.00      MEMB  
ATOM   4037 H11X POPEM  56      22.385  32.926 -18.081  0.00  0.00      MEMB  
ATOM   4038 H11Y POPEM  56      20.655  33.223 -18.242  0.00  0.00      MEMB  
ATOM   4039 C312 POPEM  56      21.284  31.163 -18.638  0.00  0.00      MEMB  
ATOM   4040 H12X POPEM  56      20.428  30.523 -18.334  0.00  0.00      MEMB  
ATOM   4041 H12Y POPEM  56      22.106  30.471 -18.354  0.00  0.00      MEMB  
ATOM   4042 C313 POPEM  56      21.506  31.406 -20.132  0.00  0.00      MEMB  
ATOM   4043 H13X POPEM  56      22.178  30.581 -20.454  0.00  0.00      MEMB  
ATOM   4044 H13Y POPEM  56      22.018  32.385 -20.246  0.00  0.00      MEMB  
ATOM   4045 C314 POPEM  56      20.145  31.348 -21.010  0.00  0.00      MEMB  
ATOM   4046 H14X POPEM  56      20.264  31.810 -22.014  0.00  0.00      MEMB  
ATOM   4047 H14Y POPEM  56      19.352  31.964 -20.535  0.00  0.00      MEMB  
ATOM   4048 C315 POPEM  56      19.644  29.939 -21.177  0.00  0.00      MEMB  
ATOM   4049 H15X POPEM  56      19.388  29.518 -20.181  0.00  0.00      MEMB  
ATOM   4050 H15Y POPEM  56      20.409  29.312 -21.682  0.00  0.00      MEMB  
ATOM   4051 C316 POPEM  56      18.255  29.882 -21.815  0.00  0.00      MEMB  
ATOM   4052 H16X POPEM  56      17.666  28.994 -21.499  0.00  0.00      MEMB  
ATOM   4053 H16Y POPEM  56      18.338  29.828 -22.921  0.00  0.00      MEMB  
ATOM   4054 H16Z POPEM  56      17.743  30.790 -21.430  0.00  0.00      MEMB  
ATOM   4055  C3  CHL1M  57      23.497  67.672  -5.086  0.00  0.00      MEMB  
ATOM   4056  H3  CHL1M  57      23.567  68.685  -5.537  0.00  0.00      MEMB  
ATOM   4057  O3  CHL1M  57      22.603  67.609  -4.026  0.00  0.00      MEMB  
ATOM   4058  H3' CHL1M  57      22.736  66.749  -3.620  0.00  0.00      MEMB  
ATOM   4059  C4  CHL1M  57      22.949  66.726  -6.134  0.00  0.00      MEMB  
ATOM   4060  H4A CHL1M  57      22.670  65.740  -5.705  0.00  0.00      MEMB  
ATOM   4061  H4B CHL1M  57      22.039  67.285  -6.440  0.00  0.00      MEMB  
ATOM   4062  C5  CHL1M  57      23.806  66.481  -7.298  0.00  0.00      MEMB  
ATOM   4063  C6  CHL1M  57      23.376  66.652  -8.571  0.00  0.00      MEMB  
ATOM   4064  H6  CHL1M  57      22.400  67.091  -8.824  0.00  0.00      MEMB  
ATOM   4065  C7  CHL1M  57      24.054  66.334  -9.868  0.00  0.00      MEMB  
ATOM   4066  H7A CHL1M  57      23.441  65.731 -10.571  0.00  0.00      MEMB  
ATOM   4067  H7B CHL1M  57      24.293  67.238 -10.469  0.00  0.00      MEMB  
ATOM   4068  C8  CHL1M  57      25.373  65.449  -9.473  0.00  0.00      MEMB  
ATOM   4069  H8  CHL1M  57      24.963  64.441  -9.247  0.00  0.00      MEMB  
ATOM   4070  C14 CHL1M  57      26.357  65.377 -10.616  0.00  0.00      MEMB  
ATOM   4071  H14 CHL1M  57      26.741  66.419 -10.571  0.00  0.00      MEMB  
ATOM   4072  C15 CHL1M  57      25.956  65.008 -12.024  0.00  0.00      MEMB  
ATOM   4073 H15A CHL1M  57      25.166  64.231 -11.955  0.00  0.00      MEMB  
ATOM   4074 H15B CHL1M  57      25.612  65.909 -12.576  0.00  0.00      MEMB  
ATOM   4075  C16 CHL1M  57      27.135  64.420 -12.779  0.00  0.00      MEMB  
ATOM   4076 H16A CHL1M  57      26.874  63.345 -12.885  0.00  0.00      MEMB  
ATOM   4077 H16B CHL1M  57      27.249  64.900 -13.775  0.00  0.00      MEMB  
ATOM   4078  C17 CHL1M  57      28.251  64.621 -11.751  0.00  0.00      MEMB  
ATOM   4079  H17 CHL1M  57      28.466  65.705 -11.865  0.00  0.00      MEMB  
ATOM   4080  C13 CHL1M  57      27.682  64.483 -10.353  0.00  0.00      MEMB  
ATOM   4081  C18 CHL1M  57      27.271  63.004 -10.148  0.00  0.00      MEMB  
ATOM   4082 H18A CHL1M  57      26.653  62.841  -9.239  0.00  0.00      MEMB  
ATOM   4083 H18B CHL1M  57      26.681  62.560 -10.978  0.00  0.00      MEMB  
ATOM   4084 H18C CHL1M  57      28.160  62.367  -9.955  0.00  0.00      MEMB  
ATOM   4085  C12 CHL1M  57      28.453  65.083  -9.252  0.00  0.00      MEMB  
ATOM   4086 H12A CHL1M  57      29.282  64.373  -9.046  0.00  0.00      MEMB  
ATOM   4087 H12B CHL1M  57      29.006  66.025  -9.454  0.00  0.00      MEMB  
ATOM   4088  C11 CHL1M  57      27.512  65.317  -8.030  0.00  0.00      MEMB  
ATOM   4089 H11A CHL1M  57      27.388  64.258  -7.720  0.00  0.00      MEMB  
ATOM   4090 H11B CHL1M  57      28.161  65.880  -7.326  0.00  0.00      MEMB  
ATOM   4091  C9  CHL1M  57      26.089  66.051  -8.244  0.00  0.00      MEMB  
ATOM   4092  H9  CHL1M  57      26.337  67.109  -8.479  0.00  0.00      MEMB  
ATOM   4093  C10 CHL1M  57      25.222  66.081  -6.983  0.00  0.00      MEMB  
ATOM   4094  C19 CHL1M  57      25.085  64.656  -6.423  0.00  0.00      MEMB  
ATOM   4095 H19A CHL1M  57      26.028  64.174  -6.085  0.00  0.00      MEMB  
ATOM   4096 H19B CHL1M  57      24.464  64.654  -5.502  0.00  0.00      MEMB  
ATOM   4097 H19C CHL1M  57      24.618  63.941  -7.133  0.00  0.00      MEMB  
ATOM   4098  C1  CHL1M  57      25.779  67.080  -5.940  0.00  0.00      MEMB  
ATOM   4099  H1A CHL1M  57      26.816  66.721  -5.768  0.00  0.00      MEMB  
ATOM   4100  H1B CHL1M  57      26.002  68.003  -6.516  0.00  0.00      MEMB  
ATOM   4101  C2  CHL1M  57      24.916  67.311  -4.683  0.00  0.00      MEMB  
ATOM   4102  H2A CHL1M  57      25.286  68.137  -4.040  0.00  0.00      MEMB  
ATOM   4103  H2B CHL1M  57      24.986  66.395  -4.057  0.00  0.00      MEMB  
ATOM   4104  C20 CHL1M  57      29.542  63.985 -12.044  0.00  0.00      MEMB  
ATOM   4105  H20 CHL1M  57      29.952  63.665 -11.062  0.00  0.00      MEMB  
ATOM   4106  C21 CHL1M  57      30.580  65.081 -12.485  0.00  0.00      MEMB  
ATOM   4107 H21A CHL1M  57      30.903  65.740 -11.651  0.00  0.00      MEMB  
ATOM   4108 H21B CHL1M  57      30.205  65.655 -13.359  0.00  0.00      MEMB  
ATOM   4109 H21C CHL1M  57      31.459  64.586 -12.950  0.00  0.00      MEMB  
ATOM   4110  C22 CHL1M  57      29.474  62.734 -12.961  0.00  0.00      MEMB  
ATOM   4111 H22A CHL1M  57      28.606  62.091 -12.703  0.00  0.00      MEMB  
ATOM   4112 H22B CHL1M  57      29.311  63.002 -14.027  0.00  0.00      MEMB  
ATOM   4113  C23 CHL1M  57      30.743  61.783 -12.875  0.00  0.00      MEMB  
ATOM   4114 H23A CHL1M  57      31.544  62.413 -13.316  0.00  0.00      MEMB  
ATOM   4115 H23B CHL1M  57      30.981  61.554 -11.814  0.00  0.00      MEMB  
ATOM   4116  C24 CHL1M  57      30.572  60.443 -13.555  0.00  0.00      MEMB  
ATOM   4117 H24A CHL1M  57      29.642  59.921 -13.245  0.00  0.00      MEMB  
ATOM   4118 H24B CHL1M  57      30.350  60.757 -14.598  0.00  0.00      MEMB  
ATOM   4119  C25 CHL1M  57      31.761  59.524 -13.734  0.00  0.00      MEMB  
ATOM   4120  H25 CHL1M  57      32.579  59.950 -14.354  0.00  0.00      MEMB  
ATOM   4121  C26 CHL1M  57      32.271  59.014 -12.349  0.00  0.00      MEMB  
ATOM   4122 H26A CHL1M  57      31.380  58.787 -11.726  0.00  0.00      MEMB  
ATOM   4123 H26B CHL1M  57      32.863  58.079 -12.445  0.00  0.00      MEMB  
ATOM   4124 H26C CHL1M  57      32.814  59.774 -11.747  0.00  0.00      MEMB  
ATOM   4125  C27 CHL1M  57      31.303  58.272 -14.554  0.00  0.00      MEMB  
ATOM   4126 H27A CHL1M  57      30.601  57.552 -14.081  0.00  0.00      MEMB  
ATOM   4127 H27B CHL1M  57      30.818  58.550 -15.514  0.00  0.00      MEMB  
ATOM   4128 H27C CHL1M  57      32.217  57.674 -14.759  0.00  0.00      MEMB  
ATOM   4129  C3  CHL1M  58     -10.921  43.147  -7.698  0.00  0.00      MEMB  
ATOM   4130  H3  CHL1M  58     -11.798  43.822  -7.594  0.00  0.00      MEMB  
ATOM   4131  O3  CHL1M  58     -10.523  42.669  -6.441  0.00  0.00      MEMB  
ATOM   4132  H3' CHL1M  58     -10.750  41.737  -6.417  0.00  0.00      MEMB  
ATOM   4133  C4  CHL1M  58     -11.544  42.069  -8.512  0.00  0.00      MEMB  
ATOM   4134  H4A CHL1M  58     -10.835  41.214  -8.532  0.00  0.00      MEMB  
ATOM   4135  H4B CHL1M  58     -12.409  41.770  -7.882  0.00  0.00      MEMB  
ATOM   4136  C5  CHL1M  58     -11.913  42.525  -9.913  0.00  0.00      MEMB  
ATOM   4137  C6  CHL1M  58     -13.147  42.535 -10.295  0.00  0.00      MEMB  
ATOM   4138  H6  CHL1M  58     -13.932  42.134  -9.637  0.00  0.00      MEMB  
ATOM   4139  C7  CHL1M  58     -13.567  43.015 -11.623  0.00  0.00      MEMB  
ATOM   4140  H7A CHL1M  58     -14.329  42.315 -12.028  0.00  0.00      MEMB  
ATOM   4141  H7B CHL1M  58     -13.962  44.054 -11.619  0.00  0.00      MEMB  
ATOM   4142  C8  CHL1M  58     -12.372  43.169 -12.689  0.00  0.00      MEMB  
ATOM   4143  H8  CHL1M  58     -11.911  42.205 -12.992  0.00  0.00      MEMB  
ATOM   4144  C14 CHL1M  58     -12.702  43.900 -14.007  0.00  0.00      MEMB  
ATOM   4145  H14 CHL1M  58     -13.049  44.874 -13.600  0.00  0.00      MEMB  
ATOM   4146  C15 CHL1M  58     -13.878  43.434 -14.838  0.00  0.00      MEMB  
ATOM   4147 H15A CHL1M  58     -13.860  42.330 -14.958  0.00  0.00      MEMB  
ATOM   4148 H15B CHL1M  58     -14.818  43.574 -14.262  0.00  0.00      MEMB  
ATOM   4149  C16 CHL1M  58     -13.697  44.134 -16.186  0.00  0.00      MEMB  
ATOM   4150 H16A CHL1M  58     -13.761  43.384 -17.003  0.00  0.00      MEMB  
ATOM   4151 H16B CHL1M  58     -14.499  44.888 -16.333  0.00  0.00      MEMB  
ATOM   4152  C17 CHL1M  58     -12.369  44.894 -16.061  0.00  0.00      MEMB  
ATOM   4153  H17 CHL1M  58     -12.650  45.868 -15.607  0.00  0.00      MEMB  
ATOM   4154  C13 CHL1M  58     -11.555  44.239 -14.928  0.00  0.00      MEMB  
ATOM   4155  C18 CHL1M  58     -11.024  42.872 -15.465  0.00  0.00      MEMB  
ATOM   4156 H18A CHL1M  58     -11.678  42.218 -16.081  0.00  0.00      MEMB  
ATOM   4157 H18B CHL1M  58     -10.337  43.065 -16.317  0.00  0.00      MEMB  
ATOM   4158 H18C CHL1M  58     -10.606  42.246 -14.648  0.00  0.00      MEMB  
ATOM   4159  C12 CHL1M  58     -10.422  45.074 -14.247  0.00  0.00      MEMB  
ATOM   4160 H12A CHL1M  58      -9.554  45.193 -14.930  0.00  0.00      MEMB  
ATOM   4161 H12B CHL1M  58     -10.875  46.071 -14.059  0.00  0.00      MEMB  
ATOM   4162  C11 CHL1M  58      -9.994  44.366 -12.899  0.00  0.00      MEMB  
ATOM   4163 H11A CHL1M  58      -9.378  43.541 -13.317  0.00  0.00      MEMB  
ATOM   4164 H11B CHL1M  58      -9.386  45.103 -12.332  0.00  0.00      MEMB  
ATOM   4165  C9  CHL1M  58     -11.225  43.934 -12.034  0.00  0.00      MEMB  
ATOM   4166  H9  CHL1M  58     -11.574  44.909 -11.631  0.00  0.00      MEMB  
ATOM   4167  C10 CHL1M  58     -10.736  43.170 -10.706  0.00  0.00      MEMB  
ATOM   4168  C19 CHL1M  58      -9.827  41.985 -11.116  0.00  0.00      MEMB  
ATOM   4169 H19A CHL1M  58      -9.574  41.281 -10.295  0.00  0.00      MEMB  
ATOM   4170 H19B CHL1M  58     -10.260  41.274 -11.851  0.00  0.00      MEMB  
ATOM   4171 H19C CHL1M  58      -8.929  42.409 -11.614  0.00  0.00      MEMB  
ATOM   4172  C1  CHL1M  58      -9.901  44.166  -9.830  0.00  0.00      MEMB  
ATOM   4173  H1A CHL1M  58      -8.854  44.349 -10.155  0.00  0.00      MEMB  
ATOM   4174  H1B CHL1M  58     -10.422  45.139  -9.959  0.00  0.00      MEMB  
ATOM   4175  C2  CHL1M  58      -9.694  43.764  -8.311  0.00  0.00      MEMB  
ATOM   4176  H2A CHL1M  58      -9.252  44.540  -7.651  0.00  0.00      MEMB  
ATOM   4177  H2B CHL1M  58      -9.049  42.860  -8.356  0.00  0.00      MEMB  
ATOM   4178  C20 CHL1M  58     -11.627  45.222 -17.402  0.00  0.00      MEMB  
ATOM   4179  H20 CHL1M  58     -11.624  44.304 -18.028  0.00  0.00      MEMB  
ATOM   4180  C21 CHL1M  58     -10.210  45.716 -17.279  0.00  0.00      MEMB  
ATOM   4181 H21A CHL1M  58      -9.836  46.213 -18.200  0.00  0.00      MEMB  
ATOM   4182 H21B CHL1M  58      -9.509  44.872 -17.105  0.00  0.00      MEMB  
ATOM   4183 H21C CHL1M  58     -10.208  46.425 -16.424  0.00  0.00      MEMB  
ATOM   4184  C22 CHL1M  58     -12.440  46.342 -18.135  0.00  0.00      MEMB  
ATOM   4185 H22A CHL1M  58     -13.523  46.101 -18.071  0.00  0.00      MEMB  
ATOM   4186 H22B CHL1M  58     -12.243  47.301 -17.610  0.00  0.00      MEMB  
ATOM   4187  C23 CHL1M  58     -12.059  46.670 -19.569  0.00  0.00      MEMB  
ATOM   4188 H23A CHL1M  58     -11.069  47.174 -19.592  0.00  0.00      MEMB  
ATOM   4189 H23B CHL1M  58     -12.159  45.841 -20.302  0.00  0.00      MEMB  
ATOM   4190  C24 CHL1M  58     -12.911  47.826 -20.159  0.00  0.00      MEMB  
ATOM   4191 H24A CHL1M  58     -13.960  47.526 -19.951  0.00  0.00      MEMB  
ATOM   4192 H24B CHL1M  58     -12.618  48.726 -19.576  0.00  0.00      MEMB  
ATOM   4193  C25 CHL1M  58     -12.824  47.970 -21.694  0.00  0.00      MEMB  
ATOM   4194  H25 CHL1M  58     -13.230  47.032 -22.129  0.00  0.00      MEMB  
ATOM   4195  C26 CHL1M  58     -13.755  49.112 -22.159  0.00  0.00      MEMB  
ATOM   4196 H26A CHL1M  58     -13.457  50.039 -21.625  0.00  0.00      MEMB  
ATOM   4197 H26B CHL1M  58     -13.685  49.450 -23.215  0.00  0.00      MEMB  
ATOM   4198 H26C CHL1M  58     -14.810  48.948 -21.853  0.00  0.00      MEMB  
ATOM   4199  C27 CHL1M  58     -11.398  48.107 -22.297  0.00  0.00      MEMB  
ATOM   4200 H27A CHL1M  58     -10.991  49.064 -21.904  0.00  0.00      MEMB  
ATOM   4201 H27B CHL1M  58     -10.713  47.309 -21.939  0.00  0.00      MEMB  
ATOM   4202 H27C CHL1M  58     -11.411  48.046 -23.406  0.00  0.00      MEMB  
ATOM   4203  N   POPEM  59      28.333   3.234  -5.508  0.00  0.00      MEMB  
ATOM   4204  HN1 POPEM  59      27.773   2.362  -5.595  0.00  0.00      MEMB  
ATOM   4205  HN2 POPEM  59      27.687   4.023  -5.711  0.00  0.00      MEMB  
ATOM   4206  HN3 POPEM  59      28.972   3.212  -6.328  0.00  0.00      MEMB  
ATOM   4207  C12 POPEM  59      29.077   3.413  -4.232  0.00  0.00      MEMB  
ATOM   4208 H12A POPEM  59      29.589   2.479  -3.916  0.00  0.00      MEMB  
ATOM   4209 H12B POPEM  59      28.389   3.671  -3.398  0.00  0.00      MEMB  
ATOM   4210  C11 POPEM  59      30.209   4.393  -4.344  0.00  0.00      MEMB  
ATOM   4211 H11A POPEM  59      30.828   4.298  -3.426  0.00  0.00      MEMB  
ATOM   4212 H11B POPEM  59      29.842   5.442  -4.323  0.00  0.00      MEMB  
ATOM   4213  P   POPEM  59      32.183   5.034  -6.028  0.00  0.00      MEMB  
ATOM   4214  O13 POPEM  59      33.294   4.094  -5.956  0.00  0.00      MEMB  
ATOM   4215  O14 POPEM  59      32.374   6.337  -5.414  0.00  0.00      MEMB  
ATOM   4216  O11 POPEM  59      31.755   5.197  -7.575  0.00  0.00      MEMB  
ATOM   4217  O12 POPEM  59      30.876   4.244  -5.550  0.00  0.00      MEMB  
ATOM   4218  C1  POPEM  59      32.426   6.248  -8.247  0.00  0.00      MEMB  
ATOM   4219  HA  POPEM  59      33.528   6.135  -8.328  0.00  0.00      MEMB  
ATOM   4220  HB  POPEM  59      32.258   7.201  -7.701  0.00  0.00      MEMB  
ATOM   4221  C2  POPEM  59      32.010   6.273  -9.673  0.00  0.00      MEMB  
ATOM   4222  HS  POPEM  59      30.900   6.300  -9.693  0.00  0.00      MEMB  
ATOM   4223  O21 POPEM  59      32.570   5.178 -10.406  0.00  0.00      MEMB  
ATOM   4224  C21 POPEM  59      32.060   4.853 -11.581  0.00  0.00      MEMB  
ATOM   4225  O22 POPEM  59      31.071   5.411 -12.048  0.00  0.00      MEMB  
ATOM   4226  C22 POPEM  59      32.807   3.713 -12.276  0.00  0.00      MEMB  
ATOM   4227  H2R POPEM  59      32.228   3.338 -13.147  0.00  0.00      MEMB  
ATOM   4228  H2S POPEM  59      32.991   2.919 -11.521  0.00  0.00      MEMB  
ATOM   4229  C3  POPEM  59      32.466   7.617 -10.398  0.00  0.00      MEMB  
ATOM   4230  HX  POPEM  59      33.499   7.496 -10.787  0.00  0.00      MEMB  
ATOM   4231  HY  POPEM  59      32.508   8.505  -9.732  0.00  0.00      MEMB  
ATOM   4232  O31 POPEM  59      31.778   7.906 -11.641  0.00  0.00      MEMB  
ATOM   4233  C31 POPEM  59      30.599   8.476 -11.565  0.00  0.00      MEMB  
ATOM   4234  O32 POPEM  59      30.071   8.923 -10.591  0.00  0.00      MEMB  
ATOM   4235  C32 POPEM  59      30.205   8.832 -12.995  0.00  0.00      MEMB  
ATOM   4236  H2X POPEM  59      30.120   7.879 -13.561  0.00  0.00      MEMB  
ATOM   4237  H2Y POPEM  59      31.084   9.417 -13.339  0.00  0.00      MEMB  
ATOM   4238  C23 POPEM  59      34.176   4.253 -12.675  0.00  0.00      MEMB  
ATOM   4239  H3R POPEM  59      34.928   3.492 -12.972  0.00  0.00      MEMB  
ATOM   4240  H3S POPEM  59      34.583   4.788 -11.791  0.00  0.00      MEMB  
ATOM   4241  C24 POPEM  59      34.175   5.308 -13.836  0.00  0.00      MEMB  
ATOM   4242  H4R POPEM  59      33.545   6.081 -13.347  0.00  0.00      MEMB  
ATOM   4243  H4S POPEM  59      33.684   4.848 -14.720  0.00  0.00      MEMB  
ATOM   4244  C25 POPEM  59      35.593   5.877 -14.021  0.00  0.00      MEMB  
ATOM   4245  H5R POPEM  59      36.377   5.173 -14.374  0.00  0.00      MEMB  
ATOM   4246  H5S POPEM  59      35.941   6.421 -13.117  0.00  0.00      MEMB  
ATOM   4247  C26 POPEM  59      35.585   6.978 -15.013  0.00  0.00      MEMB  
ATOM   4248  H6R POPEM  59      35.004   7.838 -14.616  0.00  0.00      MEMB  
ATOM   4249  H6S POPEM  59      34.931   6.700 -15.866  0.00  0.00      MEMB  
ATOM   4250  C27 POPEM  59      37.030   7.483 -15.237  0.00  0.00      MEMB  
ATOM   4251  H7R POPEM  59      37.534   6.648 -15.770  0.00  0.00      MEMB  
ATOM   4252  H7S POPEM  59      37.610   7.711 -14.317  0.00  0.00      MEMB  
ATOM   4253  C28 POPEM  59      37.040   8.782 -16.145  0.00  0.00      MEMB  
ATOM   4254  H8R POPEM  59      36.441   9.579 -15.654  0.00  0.00      MEMB  
ATOM   4255  H8S POPEM  59      36.464   8.566 -17.069  0.00  0.00      MEMB  
ATOM   4256  C29 POPEM  59      38.465   9.213 -16.569  0.00  0.00      MEMB  
ATOM   4257  H91 POPEM  59      39.108   9.477 -15.716  0.00  0.00      MEMB  
ATOM   4258 C210 POPEM  59      38.975   9.416 -17.820  0.00  0.00      MEMB  
ATOM   4259 H101 POPEM  59      40.010   9.767 -17.938  0.00  0.00      MEMB  
ATOM   4260 C211 POPEM  59      38.308   9.072 -19.148  0.00  0.00      MEMB  
ATOM   4261 H11R POPEM  59      37.430   8.392 -19.134  0.00  0.00      MEMB  
ATOM   4262 H11S POPEM  59      39.058   8.538 -19.770  0.00  0.00      MEMB  
ATOM   4263 C212 POPEM  59      37.930  10.324 -19.936  0.00  0.00      MEMB  
ATOM   4264 H12R POPEM  59      38.709  11.106 -19.806  0.00  0.00      MEMB  
ATOM   4265 H12S POPEM  59      37.004  10.770 -19.514  0.00  0.00      MEMB  
ATOM   4266 C213 POPEM  59      37.659   9.931 -21.468  0.00  0.00      MEMB  
ATOM   4267 H13R POPEM  59      36.696   9.388 -21.360  0.00  0.00      MEMB  
ATOM   4268 H13S POPEM  59      38.440   9.267 -21.898  0.00  0.00      MEMB  
ATOM   4269 C214 POPEM  59      37.743  11.201 -22.352  0.00  0.00      MEMB  
ATOM   4270 H14R POPEM  59      38.797  11.543 -22.272  0.00  0.00      MEMB  
ATOM   4271 H14S POPEM  59      36.989  11.904 -21.938  0.00  0.00      MEMB  
ATOM   4272 C215 POPEM  59      37.464  10.925 -23.897  0.00  0.00      MEMB  
ATOM   4273 H15R POPEM  59      37.286  11.926 -24.343  0.00  0.00      MEMB  
ATOM   4274 H15S POPEM  59      36.643  10.187 -24.029  0.00  0.00      MEMB  
ATOM   4275 C216 POPEM  59      38.681  10.339 -24.679  0.00  0.00      MEMB  
ATOM   4276 H16R POPEM  59      38.898   9.376 -24.169  0.00  0.00      MEMB  
ATOM   4277 H16S POPEM  59      39.544  11.035 -24.606  0.00  0.00      MEMB  
ATOM   4278 C217 POPEM  59      38.602   9.948 -26.225  0.00  0.00      MEMB  
ATOM   4279 H17R POPEM  59      38.363  10.878 -26.785  0.00  0.00      MEMB  
ATOM   4280 H17S POPEM  59      37.844   9.140 -26.300  0.00  0.00      MEMB  
ATOM   4281 C218 POPEM  59      39.852   9.420 -26.859  0.00  0.00      MEMB  
ATOM   4282 H18R POPEM  59      40.135   8.482 -26.336  0.00  0.00      MEMB  
ATOM   4283 H18S POPEM  59      40.673  10.167 -26.822  0.00  0.00      MEMB  
ATOM   4284 H18T POPEM  59      39.883   9.028 -27.898  0.00  0.00      MEMB  
ATOM   4285  C33 POPEM  59      28.902   9.649 -13.020  0.00  0.00      MEMB  
ATOM   4286  H3X POPEM  59      28.006   9.120 -12.633  0.00  0.00      MEMB  
ATOM   4287  H3Y POPEM  59      28.708   9.746 -14.110  0.00  0.00      MEMB  
ATOM   4288  C34 POPEM  59      28.977  10.990 -12.316  0.00  0.00      MEMB  
ATOM   4289  H4X POPEM  59      29.460  11.069 -11.319  0.00  0.00      MEMB  
ATOM   4290  H4Y POPEM  59      27.900  11.205 -12.150  0.00  0.00      MEMB  
ATOM   4291  C35 POPEM  59      29.583  12.123 -13.169  0.00  0.00      MEMB  
ATOM   4292  H5X POPEM  59      30.669  12.085 -13.401  0.00  0.00      MEMB  
ATOM   4293  H5Y POPEM  59      29.370  13.124 -12.738  0.00  0.00      MEMB  
ATOM   4294  C36 POPEM  59      29.120  12.128 -14.602  0.00  0.00      MEMB  
ATOM   4295  H6X POPEM  59      28.041  11.942 -14.789  0.00  0.00      MEMB  
ATOM   4296  H6Y POPEM  59      29.577  11.220 -15.052  0.00  0.00      MEMB  
ATOM   4297  C37 POPEM  59      29.551  13.344 -15.430  0.00  0.00      MEMB  
ATOM   4298  H7X POPEM  59      30.612  13.672 -15.392  0.00  0.00      MEMB  
ATOM   4299  H7Y POPEM  59      28.807  14.127 -15.170  0.00  0.00      MEMB  
ATOM   4300  C38 POPEM  59      29.244  13.052 -16.946  0.00  0.00      MEMB  
ATOM   4301  H8X POPEM  59      28.164  12.937 -17.179  0.00  0.00      MEMB  
ATOM   4302  H8Y POPEM  59      29.590  12.056 -17.296  0.00  0.00      MEMB  
ATOM   4303  C39 POPEM  59      29.826  14.040 -17.977  0.00  0.00      MEMB  
ATOM   4304  H9X POPEM  59      30.906  14.201 -17.772  0.00  0.00      MEMB  
ATOM   4305  H9Y POPEM  59      29.498  15.079 -17.758  0.00  0.00      MEMB  
ATOM   4306 C310 POPEM  59      29.440  13.826 -19.388  0.00  0.00      MEMB  
ATOM   4307 H10X POPEM  59      28.431  14.202 -19.662  0.00  0.00      MEMB  
ATOM   4308 H10Y POPEM  59      29.450  12.741 -19.627  0.00  0.00      MEMB  
ATOM   4309 C311 POPEM  59      30.390  14.443 -20.458  0.00  0.00      MEMB  
ATOM   4310 H11X POPEM  59      31.474  14.241 -20.320  0.00  0.00      MEMB  
ATOM   4311 H11Y POPEM  59      30.239  15.543 -20.503  0.00  0.00      MEMB  
ATOM   4312 C312 POPEM  59      29.967  14.013 -21.891  0.00  0.00      MEMB  
ATOM   4313 H12X POPEM  59      30.098  14.943 -22.485  0.00  0.00      MEMB  
ATOM   4314 H12Y POPEM  59      28.932  13.611 -21.926  0.00  0.00      MEMB  
ATOM   4315 C313 POPEM  59      30.977  12.988 -22.483  0.00  0.00      MEMB  
ATOM   4316 H13X POPEM  59      30.915  12.048 -21.895  0.00  0.00      MEMB  
ATOM   4317 H13Y POPEM  59      32.017  13.300 -22.247  0.00  0.00      MEMB  
ATOM   4318 C314 POPEM  59      30.826  12.496 -23.883  0.00  0.00      MEMB  
ATOM   4319 H14X POPEM  59      31.763  11.938 -24.092  0.00  0.00      MEMB  
ATOM   4320 H14Y POPEM  59      30.790  13.282 -24.667  0.00  0.00      MEMB  
ATOM   4321 C315 POPEM  59      29.591  11.570 -24.134  0.00  0.00      MEMB  
ATOM   4322 H15X POPEM  59      28.681  12.152 -23.874  0.00  0.00      MEMB  
ATOM   4323 H15Y POPEM  59      29.576  10.759 -23.374  0.00  0.00      MEMB  
ATOM   4324 C316 POPEM  59      29.446  10.986 -25.562  0.00  0.00      MEMB  
ATOM   4325 H16X POPEM  59      28.380  10.742 -25.760  0.00  0.00      MEMB  
ATOM   4326 H16Y POPEM  59      30.097  10.102 -25.733  0.00  0.00      MEMB  
ATOM   4327 H16Z POPEM  59      29.760  11.685 -26.366  0.00  0.00      MEMB  
ATOM   4328  N   PSM M  60     -11.910  -0.190  -3.727  0.00  0.00      MEMB  
ATOM   4329  C15 PSM M  60     -11.721  -1.552  -4.379  0.00  0.00      MEMB  
ATOM   4330 H15A PSM M  60     -10.869  -1.452  -5.036  0.00  0.00      MEMB  
ATOM   4331 H15B PSM M  60     -11.600  -2.387  -3.706  0.00  0.00      MEMB  
ATOM   4332 H15C PSM M  60     -12.616  -1.691  -4.967  0.00  0.00      MEMB  
ATOM   4333  C14 PSM M  60     -13.002  -0.202  -2.712  0.00  0.00      MEMB  
ATOM   4334 H14A PSM M  60     -13.927  -0.208  -3.269  0.00  0.00      MEMB  
ATOM   4335 H14B PSM M  60     -13.046  -1.087  -2.094  0.00  0.00      MEMB  
ATOM   4336 H14C PSM M  60     -13.048   0.688  -2.102  0.00  0.00      MEMB  
ATOM   4337  C13 PSM M  60     -10.632   0.223  -3.030  0.00  0.00      MEMB  
ATOM   4338 H13A PSM M  60     -10.395  -0.420  -2.195  0.00  0.00      MEMB  
ATOM   4339 H13B PSM M  60      -9.793   0.270  -3.709  0.00  0.00      MEMB  
ATOM   4340 H13C PSM M  60     -10.767   1.096  -2.409  0.00  0.00      MEMB  
ATOM   4341  C12 PSM M  60     -12.258   0.873  -4.726  0.00  0.00      MEMB  
ATOM   4342 H12A PSM M  60     -12.417   1.788  -4.175  0.00  0.00      MEMB  
ATOM   4343 H12B PSM M  60     -11.329   0.983  -5.267  0.00  0.00      MEMB  
ATOM   4344  C11 PSM M  60     -13.436   0.481  -5.672  0.00  0.00      MEMB  
ATOM   4345 H11A PSM M  60     -13.443   1.187  -6.529  0.00  0.00      MEMB  
ATOM   4346 H11B PSM M  60     -13.214  -0.519  -6.103  0.00  0.00      MEMB  
ATOM   4347  P   PSM M  60     -15.743  -0.655  -5.371  0.00  0.00      MEMB  
ATOM   4348  O13 PSM M  60     -15.213  -2.019  -5.123  0.00  0.00      MEMB  
ATOM   4349  O14 PSM M  60     -17.072  -0.305  -4.786  0.00  0.00      MEMB  
ATOM   4350  O11 PSM M  60     -15.923  -0.501  -6.940  0.00  0.00      MEMB  
ATOM   4351  O12 PSM M  60     -14.676   0.454  -4.993  0.00  0.00      MEMB  
ATOM   4352  C1S PSM M  60     -16.272   0.813  -7.453  0.00  0.00      MEMB  
ATOM   4353  H1S PSM M  60     -17.283   1.013  -7.037  0.00  0.00      MEMB  
ATOM   4354  H1T PSM M  60     -15.562   1.591  -7.099  0.00  0.00      MEMB  
ATOM   4355  NF  PSM M  60     -16.647   2.420  -9.317  0.00  0.00      MEMB  
ATOM   4356  HNF PSM M  60     -17.528   2.676  -9.708  0.00  0.00      MEMB  
ATOM   4357  C2S PSM M  60     -16.319   1.025  -9.012  0.00  0.00      MEMB  
ATOM   4358  H2S PSM M  60     -15.261   0.863  -9.310  0.00  0.00      MEMB  
ATOM   4359  C3S PSM M  60     -17.229  -0.005  -9.719  0.00  0.00      MEMB  
ATOM   4360  H3S PSM M  60     -18.316   0.132  -9.535  0.00  0.00      MEMB  
ATOM   4361  O3  PSM M  60     -17.133  -1.405  -9.367  0.00  0.00      MEMB  
ATOM   4362  HO3 PSM M  60     -16.538  -1.329  -8.617  0.00  0.00      MEMB  
ATOM   4363  C4S PSM M  60     -17.139   0.083 -11.203  0.00  0.00      MEMB  
ATOM   4364  H4S PSM M  60     -16.094   0.149 -11.540  0.00  0.00      MEMB  
ATOM   4365  C5S PSM M  60     -18.084   0.114 -12.163  0.00  0.00      MEMB  
ATOM   4366  H5S PSM M  60     -19.134   0.302 -11.896  0.00  0.00      MEMB  
ATOM   4367  C6S PSM M  60     -17.994   0.051 -13.712  0.00  0.00      MEMB  
ATOM   4368  H6S PSM M  60     -18.789  -0.603 -14.128  0.00  0.00      MEMB  
ATOM   4369  H6T PSM M  60     -18.089   1.079 -14.122  0.00  0.00      MEMB  
ATOM   4370  C7S PSM M  60     -16.672  -0.471 -14.363  0.00  0.00      MEMB  
ATOM   4371  H7S PSM M  60     -15.714   0.007 -14.066  0.00  0.00      MEMB  
ATOM   4372  H7T PSM M  60     -16.543  -1.503 -13.971  0.00  0.00      MEMB  
ATOM   4373  C8S PSM M  60     -16.695  -0.544 -15.923  0.00  0.00      MEMB  
ATOM   4374  H8S PSM M  60     -16.817   0.453 -16.400  0.00  0.00      MEMB  
ATOM   4375  H8T PSM M  60     -15.660  -0.833 -16.206  0.00  0.00      MEMB  
ATOM   4376  C9S PSM M  60     -17.699  -1.493 -16.539  0.00  0.00      MEMB  
ATOM   4377  H9S PSM M  60     -17.686  -2.490 -16.048  0.00  0.00      MEMB  
ATOM   4378  H9T PSM M  60     -18.703  -1.022 -16.477  0.00  0.00      MEMB  
ATOM   4379 C10S PSM M  60     -17.294  -1.529 -18.038  0.00  0.00      MEMB  
ATOM   4380 H10S PSM M  60     -17.268  -0.473 -18.384  0.00  0.00      MEMB  
ATOM   4381 H10T PSM M  60     -16.267  -1.900 -18.245  0.00  0.00      MEMB  
ATOM   4382 C11S PSM M  60     -18.286  -2.364 -18.830  0.00  0.00      MEMB  
ATOM   4383 H11S PSM M  60     -18.513  -3.420 -18.568  0.00  0.00      MEMB  
ATOM   4384 H11T PSM M  60     -19.257  -1.838 -18.718  0.00  0.00      MEMB  
ATOM   4385 C12S PSM M  60     -18.028  -2.513 -20.360  0.00  0.00      MEMB  
ATOM   4386 H12S PSM M  60     -17.197  -3.246 -20.444  0.00  0.00      MEMB  
ATOM   4387 H12T PSM M  60     -18.991  -2.846 -20.802  0.00  0.00      MEMB  
ATOM   4388 C13S PSM M  60     -17.692  -1.159 -21.059  0.00  0.00      MEMB  
ATOM   4389 H13S PSM M  60     -18.370  -0.322 -20.787  0.00  0.00      MEMB  
ATOM   4390 H13T PSM M  60     -16.664  -0.972 -20.682  0.00  0.00      MEMB  
ATOM   4391 C14S PSM M  60     -17.783  -1.404 -22.596  0.00  0.00      MEMB  
ATOM   4392 H14S PSM M  60     -17.313  -0.627 -23.236  0.00  0.00      MEMB  
ATOM   4393 H14T PSM M  60     -17.267  -2.351 -22.865  0.00  0.00      MEMB  
ATOM   4394 C15S PSM M  60     -19.209  -1.531 -23.170  0.00  0.00      MEMB  
ATOM   4395 H15S PSM M  60     -19.796  -2.371 -22.741  0.00  0.00      MEMB  
ATOM   4396 H15T PSM M  60     -19.673  -0.549 -22.937  0.00  0.00      MEMB  
ATOM   4397 C16S PSM M  60     -19.159  -1.656 -24.664  0.00  0.00      MEMB  
ATOM   4398 H16S PSM M  60     -20.185  -1.416 -25.015  0.00  0.00      MEMB  
ATOM   4399 H16T PSM M  60     -18.498  -0.914 -25.161  0.00  0.00      MEMB  
ATOM   4400 C17S PSM M  60     -18.787  -3.082 -25.144  0.00  0.00      MEMB  
ATOM   4401 H17S PSM M  60     -17.803  -3.491 -24.832  0.00  0.00      MEMB  
ATOM   4402 H17T PSM M  60     -19.492  -3.813 -24.694  0.00  0.00      MEMB  
ATOM   4403 C18S PSM M  60     -18.758  -3.067 -26.656  0.00  0.00      MEMB  
ATOM   4404 H18S PSM M  60     -17.877  -2.473 -26.979  0.00  0.00      MEMB  
ATOM   4405 H18T PSM M  60     -19.016  -4.081 -27.030  0.00  0.00      MEMB  
ATOM   4406 H18U PSM M  60     -19.592  -2.403 -26.970  0.00  0.00      MEMB  
ATOM   4407  C1F PSM M  60     -15.761   3.358  -9.055  0.00  0.00      MEMB  
ATOM   4408  OF  PSM M  60     -14.692   3.111  -8.654  0.00  0.00      MEMB  
ATOM   4409  C2F PSM M  60     -16.238   4.793  -9.385  0.00  0.00      MEMB  
ATOM   4410  H2F PSM M  60     -16.752   5.269  -8.523  0.00  0.00      MEMB  
ATOM   4411  H2G PSM M  60     -17.053   4.766 -10.139  0.00  0.00      MEMB  
ATOM   4412  C3F PSM M  60     -15.218   5.632 -10.193  0.00  0.00      MEMB  
ATOM   4413  H3F PSM M  60     -14.864   5.085 -11.093  0.00  0.00      MEMB  
ATOM   4414  H3G PSM M  60     -14.356   5.577  -9.496  0.00  0.00      MEMB  
ATOM   4415  C4F PSM M  60     -15.482   7.101 -10.532  0.00  0.00      MEMB  
ATOM   4416  H4F PSM M  60     -16.119   7.418  -9.679  0.00  0.00      MEMB  
ATOM   4417  H4G PSM M  60     -16.055   7.209 -11.478  0.00  0.00      MEMB  
ATOM   4418  C5F PSM M  60     -14.331   8.143 -10.609  0.00  0.00      MEMB  
ATOM   4419  H5F PSM M  60     -13.930   8.371  -9.598  0.00  0.00      MEMB  
ATOM   4420  H5G PSM M  60     -14.713   9.122 -10.969  0.00  0.00      MEMB  
ATOM   4421  C6F PSM M  60     -13.268   7.652 -11.521  0.00  0.00      MEMB  
ATOM   4422  H6F PSM M  60     -13.190   6.597 -11.183  0.00  0.00      MEMB  
ATOM   4423  H6G PSM M  60     -12.210   7.966 -11.391  0.00  0.00      MEMB  
ATOM   4424  C7F PSM M  60     -13.798   7.718 -13.051  0.00  0.00      MEMB  
ATOM   4425  H7F PSM M  60     -14.147   8.760 -13.218  0.00  0.00      MEMB  
ATOM   4426  H7G PSM M  60     -14.654   7.016 -13.143  0.00  0.00      MEMB  
ATOM   4427  C8F PSM M  60     -12.786   7.257 -14.081  0.00  0.00      MEMB  
ATOM   4428  H8F PSM M  60     -12.265   6.390 -13.622  0.00  0.00      MEMB  
ATOM   4429  H8G PSM M  60     -11.904   7.915 -14.235  0.00  0.00      MEMB  
ATOM   4430  C9F PSM M  60     -13.346   6.854 -15.451  0.00  0.00      MEMB  
ATOM   4431  H9F PSM M  60     -13.728   7.846 -15.773  0.00  0.00      MEMB  
ATOM   4432  H9G PSM M  60     -14.211   6.159 -15.393  0.00  0.00      MEMB  
ATOM   4433 C10F PSM M  60     -12.253   6.383 -16.455  0.00  0.00      MEMB  
ATOM   4434 H10F PSM M  60     -11.752   5.520 -15.968  0.00  0.00      MEMB  
ATOM   4435 H10G PSM M  60     -11.465   7.153 -16.598  0.00  0.00      MEMB  
ATOM   4436 C11F PSM M  60     -12.774   6.089 -17.876  0.00  0.00      MEMB  
ATOM   4437 H11F PSM M  60     -12.989   7.075 -18.341  0.00  0.00      MEMB  
ATOM   4438 H11G PSM M  60     -13.738   5.542 -17.958  0.00  0.00      MEMB  
ATOM   4439 C12F PSM M  60     -11.588   5.371 -18.600  0.00  0.00      MEMB  
ATOM   4440 H12F PSM M  60     -11.388   4.450 -18.012  0.00  0.00      MEMB  
ATOM   4441 H12G PSM M  60     -10.799   6.137 -18.441  0.00  0.00      MEMB  
ATOM   4442 C13F PSM M  60     -11.864   4.880 -20.060  0.00  0.00      MEMB  
ATOM   4443 H13F PSM M  60     -12.179   5.857 -20.484  0.00  0.00      MEMB  
ATOM   4444 H13G PSM M  60     -12.655   4.122 -20.246  0.00  0.00      MEMB  
ATOM   4445 C14F PSM M  60     -10.679   4.382 -20.988  0.00  0.00      MEMB  
ATOM   4446 H14F PSM M  60     -10.969   4.330 -22.059  0.00  0.00      MEMB  
ATOM   4447 H14G PSM M  60     -10.326   3.410 -20.581  0.00  0.00      MEMB  
ATOM   4448 C15F PSM M  60      -9.516   5.367 -21.129  0.00  0.00      MEMB  
ATOM   4449 H15F PSM M  60      -9.209   5.564 -20.080  0.00  0.00      MEMB  
ATOM   4450 H15G PSM M  60      -9.928   6.262 -21.642  0.00  0.00      MEMB  
ATOM   4451 C16F PSM M  60      -8.364   4.714 -21.898  0.00  0.00      MEMB  
ATOM   4452 H16F PSM M  60      -8.716   4.566 -22.941  0.00  0.00      MEMB  
ATOM   4453 H16G PSM M  60      -7.512   5.426 -21.857  0.00  0.00      MEMB  
ATOM   4454 H16H PSM M  60      -7.950   3.834 -21.363  0.00  0.00      MEMB  
ATOM   4455  C3  CHL1M  61     -18.254  44.106  -7.973  0.00  0.00      MEMB  
ATOM   4456  H3  CHL1M  61     -18.031  43.045  -8.212  0.00  0.00      MEMB  
ATOM   4457  O3  CHL1M  61     -17.722  44.337  -6.703  0.00  0.00      MEMB  
ATOM   4458  H3' CHL1M  61     -18.206  45.141  -6.499  0.00  0.00      MEMB  
ATOM   4459  C4  CHL1M  61     -17.440  44.883  -8.888  0.00  0.00      MEMB  
ATOM   4460  H4A CHL1M  61     -17.267  45.869  -8.408  0.00  0.00      MEMB  
ATOM   4461  H4B CHL1M  61     -16.403  44.489  -8.836  0.00  0.00      MEMB  
ATOM   4462  C5  CHL1M  61     -17.969  44.835 -10.370  0.00  0.00      MEMB  
ATOM   4463  C6  CHL1M  61     -17.155  44.568 -11.381  0.00  0.00      MEMB  
ATOM   4464  H6  CHL1M  61     -16.106  44.361 -11.123  0.00  0.00      MEMB  
ATOM   4465  C7  CHL1M  61     -17.656  44.457 -12.842  0.00  0.00      MEMB  
ATOM   4466  H7A CHL1M  61     -16.839  44.892 -13.457  0.00  0.00      MEMB  
ATOM   4467  H7B CHL1M  61     -17.698  43.364 -13.033  0.00  0.00      MEMB  
ATOM   4468  C8  CHL1M  61     -19.080  45.045 -12.948  0.00  0.00      MEMB  
ATOM   4469  H8  CHL1M  61     -18.926  46.140 -13.063  0.00  0.00      MEMB  
ATOM   4470  C14 CHL1M  61     -19.665  44.597 -14.334  0.00  0.00      MEMB  
ATOM   4471  H14 CHL1M  61     -19.876  43.506 -14.322  0.00  0.00      MEMB  
ATOM   4472  C15 CHL1M  61     -18.863  44.771 -15.619  0.00  0.00      MEMB  
ATOM   4473 H15A CHL1M  61     -18.345  45.751 -15.553  0.00  0.00      MEMB  
ATOM   4474 H15B CHL1M  61     -18.188  43.909 -15.809  0.00  0.00      MEMB  
ATOM   4475  C16 CHL1M  61     -19.853  44.862 -16.747  0.00  0.00      MEMB  
ATOM   4476 H16A CHL1M  61     -19.660  45.812 -17.290  0.00  0.00      MEMB  
ATOM   4477 H16B CHL1M  61     -19.770  44.057 -17.508  0.00  0.00      MEMB  
ATOM   4478  C17 CHL1M  61     -21.236  44.811 -16.030  0.00  0.00      MEMB  
ATOM   4479  H17 CHL1M  61     -21.500  43.744 -15.865  0.00  0.00      MEMB  
ATOM   4480  C13 CHL1M  61     -20.989  45.353 -14.609  0.00  0.00      MEMB  
ATOM   4481  C18 CHL1M  61     -20.759  46.839 -14.626  0.00  0.00      MEMB  
ATOM   4482 H18A CHL1M  61     -19.906  47.126 -15.279  0.00  0.00      MEMB  
ATOM   4483 H18B CHL1M  61     -21.678  47.356 -14.975  0.00  0.00      MEMB  
ATOM   4484 H18C CHL1M  61     -20.620  47.315 -13.632  0.00  0.00      MEMB  
ATOM   4485  C12 CHL1M  61     -21.999  44.920 -13.538  0.00  0.00      MEMB  
ATOM   4486 H12A CHL1M  61     -22.991  45.401 -13.677  0.00  0.00      MEMB  
ATOM   4487 H12B CHL1M  61     -22.071  43.826 -13.716  0.00  0.00      MEMB  
ATOM   4488  C11 CHL1M  61     -21.512  45.178 -12.092  0.00  0.00      MEMB  
ATOM   4489 H11A CHL1M  61     -21.467  46.279 -11.949  0.00  0.00      MEMB  
ATOM   4490 H11B CHL1M  61     -22.275  44.780 -11.390  0.00  0.00      MEMB  
ATOM   4491  C9  CHL1M  61     -20.081  44.645 -11.840  0.00  0.00      MEMB  
ATOM   4492  H9  CHL1M  61     -20.143  43.539 -11.930  0.00  0.00      MEMB  
ATOM   4493  C10 CHL1M  61     -19.464  45.089 -10.433  0.00  0.00      MEMB  
ATOM   4494  C19 CHL1M  61     -19.770  46.597 -10.156  0.00  0.00      MEMB  
ATOM   4495 H19A CHL1M  61     -19.267  46.905  -9.215  0.00  0.00      MEMB  
ATOM   4496 H19B CHL1M  61     -19.474  47.281 -10.980  0.00  0.00      MEMB  
ATOM   4497 H19C CHL1M  61     -20.870  46.669 -10.017  0.00  0.00      MEMB  
ATOM   4498  C1  CHL1M  61     -20.247  44.286  -9.405  0.00  0.00      MEMB  
ATOM   4499  H1A CHL1M  61     -21.312  44.600  -9.356  0.00  0.00      MEMB  
ATOM   4500  H1B CHL1M  61     -20.411  43.241  -9.743  0.00  0.00      MEMB  
ATOM   4501  C2  CHL1M  61     -19.750  44.409  -7.989  0.00  0.00      MEMB  
ATOM   4502  H2A CHL1M  61     -20.322  43.818  -7.242  0.00  0.00      MEMB  
ATOM   4503  H2B CHL1M  61     -19.907  45.481  -7.740  0.00  0.00      MEMB  
ATOM   4504  C20 CHL1M  61     -22.388  45.484 -16.887  0.00  0.00      MEMB  
ATOM   4505  H20 CHL1M  61     -22.248  46.583 -16.966  0.00  0.00      MEMB  
ATOM   4506  C21 CHL1M  61     -23.725  45.336 -16.127  0.00  0.00      MEMB  
ATOM   4507 H21A CHL1M  61     -24.590  45.430 -16.817  0.00  0.00      MEMB  
ATOM   4508 H21B CHL1M  61     -23.855  45.986 -15.235  0.00  0.00      MEMB  
ATOM   4509 H21C CHL1M  61     -23.887  44.399 -15.552  0.00  0.00      MEMB  
ATOM   4510  C22 CHL1M  61     -22.444  44.937 -18.297  0.00  0.00      MEMB  
ATOM   4511 H22A CHL1M  61     -21.389  44.898 -18.645  0.00  0.00      MEMB  
ATOM   4512 H22B CHL1M  61     -22.850  43.906 -18.374  0.00  0.00      MEMB  
ATOM   4513  C23 CHL1M  61     -23.279  45.739 -19.328  0.00  0.00      MEMB  
ATOM   4514 H23A CHL1M  61     -23.410  45.081 -20.213  0.00  0.00      MEMB  
ATOM   4515 H23B CHL1M  61     -24.295  45.808 -18.884  0.00  0.00      MEMB  
ATOM   4516  C24 CHL1M  61     -22.776  47.171 -19.636  0.00  0.00      MEMB  
ATOM   4517 H24A CHL1M  61     -22.845  47.788 -18.715  0.00  0.00      MEMB  
ATOM   4518 H24B CHL1M  61     -21.708  47.016 -19.899  0.00  0.00      MEMB  
ATOM   4519  C25 CHL1M  61     -23.451  47.992 -20.728  0.00  0.00      MEMB  
ATOM   4520  H25 CHL1M  61     -24.531  48.007 -20.468  0.00  0.00      MEMB  
ATOM   4521  C26 CHL1M  61     -22.919  49.453 -20.738  0.00  0.00      MEMB  
ATOM   4522 H26A CHL1M  61     -23.000  49.915 -19.731  0.00  0.00      MEMB  
ATOM   4523 H26B CHL1M  61     -21.841  49.419 -21.006  0.00  0.00      MEMB  
ATOM   4524 H26C CHL1M  61     -23.383  50.143 -21.474  0.00  0.00      MEMB  
ATOM   4525  C27 CHL1M  61     -23.257  47.348 -22.110  0.00  0.00      MEMB  
ATOM   4526 H27A CHL1M  61     -24.050  46.586 -22.264  0.00  0.00      MEMB  
ATOM   4527 H27B CHL1M  61     -23.324  48.226 -22.788  0.00  0.00      MEMB  
ATOM   4528 H27C CHL1M  61     -22.287  46.870 -22.365  0.00  0.00      MEMB  
ATOM   4529  N   POPEM  62     -36.448  25.714  -5.138  0.00  0.00      MEMB  
ATOM   4530  HN1 POPEM  62     -36.684  25.359  -6.087  0.00  0.00      MEMB  
ATOM   4531  HN2 POPEM  62     -35.739  25.059  -4.749  0.00  0.00      MEMB  
ATOM   4532  HN3 POPEM  62     -37.331  25.761  -4.591  0.00  0.00      MEMB  
ATOM   4533  C12 POPEM  62     -35.753  27.046  -5.386  0.00  0.00      MEMB  
ATOM   4534 H12A POPEM  62     -35.504  27.350  -4.347  0.00  0.00      MEMB  
ATOM   4535 H12B POPEM  62     -36.482  27.778  -5.795  0.00  0.00      MEMB  
ATOM   4536  C11 POPEM  62     -34.675  26.920  -6.424  0.00  0.00      MEMB  
ATOM   4537 H11A POPEM  62     -34.246  27.895  -6.741  0.00  0.00      MEMB  
ATOM   4538 H11B POPEM  62     -35.076  26.571  -7.400  0.00  0.00      MEMB  
ATOM   4539  P   POPEM  62     -32.463  26.332  -5.329  0.00  0.00      MEMB  
ATOM   4540  O13 POPEM  62     -31.729  25.084  -4.949  0.00  0.00      MEMB  
ATOM   4541  O14 POPEM  62     -32.834  27.369  -4.369  0.00  0.00      MEMB  
ATOM   4542  O11 POPEM  62     -31.659  26.971  -6.536  0.00  0.00      MEMB  
ATOM   4543  O12 POPEM  62     -33.793  25.868  -6.018  0.00  0.00      MEMB  
ATOM   4544  C1  POPEM  62     -31.182  26.052  -7.513  0.00  0.00      MEMB  
ATOM   4545  HA  POPEM  62     -32.055  25.470  -7.877  0.00  0.00      MEMB  
ATOM   4546  HB  POPEM  62     -30.327  25.452  -7.133  0.00  0.00      MEMB  
ATOM   4547  C2  POPEM  62     -30.609  26.881  -8.713  0.00  0.00      MEMB  
ATOM   4548  HS  POPEM  62     -29.753  27.497  -8.364  0.00  0.00      MEMB  
ATOM   4549  O21 POPEM  62     -31.664  27.767  -9.121  0.00  0.00      MEMB  
ATOM   4550  C21 POPEM  62     -31.374  28.956  -9.335  0.00  0.00      MEMB  
ATOM   4551  O22 POPEM  62     -30.323  29.580  -9.043  0.00  0.00      MEMB  
ATOM   4552  C22 POPEM  62     -32.620  29.594  -9.971  0.00  0.00      MEMB  
ATOM   4553  H2R POPEM  62     -33.375  29.755  -9.171  0.00  0.00      MEMB  
ATOM   4554  H2S POPEM  62     -33.006  28.979 -10.812  0.00  0.00      MEMB  
ATOM   4555  C3  POPEM  62     -30.018  26.021  -9.923  0.00  0.00      MEMB  
ATOM   4556  HX  POPEM  62     -30.746  25.265 -10.286  0.00  0.00      MEMB  
ATOM   4557  HY  POPEM  62     -29.131  25.485  -9.520  0.00  0.00      MEMB  
ATOM   4558  O31 POPEM  62     -29.648  26.919 -10.986  0.00  0.00      MEMB  
ATOM   4559  C31 POPEM  62     -28.367  27.096 -11.263  0.00  0.00      MEMB  
ATOM   4560  O32 POPEM  62     -27.431  26.618 -10.572  0.00  0.00      MEMB  
ATOM   4561  C32 POPEM  62     -28.333  28.057 -12.468  0.00  0.00      MEMB  
ATOM   4562  H2X POPEM  62     -29.202  28.740 -12.353  0.00  0.00      MEMB  
ATOM   4563  H2Y POPEM  62     -28.727  27.591 -13.396  0.00  0.00      MEMB  
ATOM   4564  C23 POPEM  62     -32.383  30.954 -10.602  0.00  0.00      MEMB  
ATOM   4565  H3R POPEM  62     -31.568  30.910 -11.355  0.00  0.00      MEMB  
ATOM   4566  H3S POPEM  62     -32.154  31.788  -9.905  0.00  0.00      MEMB  
ATOM   4567  C24 POPEM  62     -33.608  31.333 -11.523  0.00  0.00      MEMB  
ATOM   4568  H4R POPEM  62     -34.581  30.978 -11.120  0.00  0.00      MEMB  
ATOM   4569  H4S POPEM  62     -33.512  30.793 -12.489  0.00  0.00      MEMB  
ATOM   4570  C25 POPEM  62     -33.923  32.814 -11.743  0.00  0.00      MEMB  
ATOM   4571  H5R POPEM  62     -33.181  33.145 -12.501  0.00  0.00      MEMB  
ATOM   4572  H5S POPEM  62     -33.659  33.361 -10.813  0.00  0.00      MEMB  
ATOM   4573  C26 POPEM  62     -35.389  33.107 -11.931  0.00  0.00      MEMB  
ATOM   4574  H6R POPEM  62     -35.988  32.640 -11.120  0.00  0.00      MEMB  
ATOM   4575  H6S POPEM  62     -35.788  32.562 -12.813  0.00  0.00      MEMB  
ATOM   4576  C27 POPEM  62     -35.598  34.622 -12.041  0.00  0.00      MEMB  
ATOM   4577  H7R POPEM  62     -35.131  34.917 -13.005  0.00  0.00      MEMB  
ATOM   4578  H7S POPEM  62     -35.005  35.193 -11.296  0.00  0.00      MEMB  
ATOM   4579  C28 POPEM  62     -37.109  35.031 -12.071  0.00  0.00      MEMB  
ATOM   4580  H8R POPEM  62     -37.569  34.466 -12.910  0.00  0.00      MEMB  
ATOM   4581  H8S POPEM  62     -37.033  36.105 -12.345  0.00  0.00      MEMB  
ATOM   4582  C29 POPEM  62     -37.843  34.786 -10.748  0.00  0.00      MEMB  
ATOM   4583  H91 POPEM  62     -37.324  35.118  -9.837  0.00  0.00      MEMB  
ATOM   4584 C210 POPEM  62     -39.014  34.040 -10.738  0.00  0.00      MEMB  
ATOM   4585 H101 POPEM  62     -39.484  33.723  -9.795  0.00  0.00      MEMB  
ATOM   4586 C211 POPEM  62     -39.873  33.533 -11.813  0.00  0.00      MEMB  
ATOM   4587 H11R POPEM  62     -39.660  34.085 -12.754  0.00  0.00      MEMB  
ATOM   4588 H11S POPEM  62     -40.910  33.840 -11.559  0.00  0.00      MEMB  
ATOM   4589 C212 POPEM  62     -39.950  31.980 -11.892  0.00  0.00      MEMB  
ATOM   4590 H12R POPEM  62     -40.272  31.705 -10.864  0.00  0.00      MEMB  
ATOM   4591 H12S POPEM  62     -38.872  31.767 -12.054  0.00  0.00      MEMB  
ATOM   4592 C213 POPEM  62     -40.851  31.395 -13.018  0.00  0.00      MEMB  
ATOM   4593 H13R POPEM  62     -41.745  32.054 -13.049  0.00  0.00      MEMB  
ATOM   4594 H13S POPEM  62     -41.188  30.370 -12.754  0.00  0.00      MEMB  
ATOM   4595 C214 POPEM  62     -40.148  31.323 -14.364  0.00  0.00      MEMB  
ATOM   4596 H14R POPEM  62     -39.416  30.502 -14.206  0.00  0.00      MEMB  
ATOM   4597 H14S POPEM  62     -39.514  32.206 -14.595  0.00  0.00      MEMB  
ATOM   4598 C215 POPEM  62     -41.142  31.113 -15.546  0.00  0.00      MEMB  
ATOM   4599 H15R POPEM  62     -42.034  30.581 -15.149  0.00  0.00      MEMB  
ATOM   4600 H15S POPEM  62     -40.715  30.508 -16.374  0.00  0.00      MEMB  
ATOM   4601 C216 POPEM  62     -41.690  32.375 -16.269  0.00  0.00      MEMB  
ATOM   4602 H16R POPEM  62     -40.883  32.855 -16.863  0.00  0.00      MEMB  
ATOM   4603 H16S POPEM  62     -42.004  33.132 -15.519  0.00  0.00      MEMB  
ATOM   4604 C217 POPEM  62     -42.924  32.158 -17.219  0.00  0.00      MEMB  
ATOM   4605 H17R POPEM  62     -43.705  31.590 -16.669  0.00  0.00      MEMB  
ATOM   4606 H17S POPEM  62     -42.438  31.503 -17.973  0.00  0.00      MEMB  
ATOM   4607 C218 POPEM  62     -43.470  33.430 -17.738  0.00  0.00      MEMB  
ATOM   4608 H18R POPEM  62     -42.786  34.104 -18.297  0.00  0.00      MEMB  
ATOM   4609 H18S POPEM  62     -43.886  33.939 -16.842  0.00  0.00      MEMB  
ATOM   4610 H18T POPEM  62     -44.321  33.315 -18.443  0.00  0.00      MEMB  
ATOM   4611  C33 POPEM  62     -27.008  28.659 -12.827  0.00  0.00      MEMB  
ATOM   4612  H3X POPEM  62     -26.904  28.667 -13.933  0.00  0.00      MEMB  
ATOM   4613  H3Y POPEM  62     -26.131  28.084 -12.458  0.00  0.00      MEMB  
ATOM   4614  C34 POPEM  62     -26.810  30.111 -12.421  0.00  0.00      MEMB  
ATOM   4615  H4X POPEM  62     -25.995  30.534 -13.046  0.00  0.00      MEMB  
ATOM   4616  H4Y POPEM  62     -26.469  30.233 -11.371  0.00  0.00      MEMB  
ATOM   4617  C35 POPEM  62     -27.966  31.076 -12.614  0.00  0.00      MEMB  
ATOM   4618  H5X POPEM  62     -28.885  30.713 -12.106  0.00  0.00      MEMB  
ATOM   4619  H5Y POPEM  62     -28.107  31.207 -13.708  0.00  0.00      MEMB  
ATOM   4620  C36 POPEM  62     -27.563  32.419 -12.022  0.00  0.00      MEMB  
ATOM   4621  H6X POPEM  62     -26.849  32.986 -12.658  0.00  0.00      MEMB  
ATOM   4622  H6Y POPEM  62     -27.097  32.208 -11.036  0.00  0.00      MEMB  
ATOM   4623  C37 POPEM  62     -28.754  33.340 -11.671  0.00  0.00      MEMB  
ATOM   4624  H7X POPEM  62     -28.383  34.166 -11.027  0.00  0.00      MEMB  
ATOM   4625  H7Y POPEM  62     -29.407  32.761 -10.984  0.00  0.00      MEMB  
ATOM   4626  C38 POPEM  62     -29.664  34.010 -12.773  0.00  0.00      MEMB  
ATOM   4627  H8X POPEM  62     -30.198  33.244 -13.375  0.00  0.00      MEMB  
ATOM   4628  H8Y POPEM  62     -28.905  34.559 -13.369  0.00  0.00      MEMB  
ATOM   4629  C39 POPEM  62     -30.697  35.003 -12.304  0.00  0.00      MEMB  
ATOM   4630  H9X POPEM  62     -30.007  35.691 -11.770  0.00  0.00      MEMB  
ATOM   4631  H9Y POPEM  62     -31.491  34.409 -11.804  0.00  0.00      MEMB  
ATOM   4632 C310 POPEM  62     -31.306  35.679 -13.518  0.00  0.00      MEMB  
ATOM   4633 H10X POPEM  62     -31.723  34.915 -14.208  0.00  0.00      MEMB  
ATOM   4634 H10Y POPEM  62     -30.528  36.226 -14.091  0.00  0.00      MEMB  
ATOM   4635 C311 POPEM  62     -32.432  36.642 -13.338  0.00  0.00      MEMB  
ATOM   4636 H11X POPEM  62     -33.324  36.039 -13.063  0.00  0.00      MEMB  
ATOM   4637 H11Y POPEM  62     -32.704  37.178 -14.272  0.00  0.00      MEMB  
ATOM   4638 C312 POPEM  62     -32.232  37.671 -12.231  0.00  0.00      MEMB  
ATOM   4639 H12X POPEM  62     -31.244  38.141 -12.428  0.00  0.00      MEMB  
ATOM   4640 H12Y POPEM  62     -32.114  37.252 -11.209  0.00  0.00      MEMB  
ATOM   4641 C313 POPEM  62     -33.333  38.737 -12.306  0.00  0.00      MEMB  
ATOM   4642 H13X POPEM  62     -33.324  39.112 -13.352  0.00  0.00      MEMB  
ATOM   4643 H13Y POPEM  62     -33.225  39.635 -11.660  0.00  0.00      MEMB  
ATOM   4644 C314 POPEM  62     -34.780  38.173 -12.132  0.00  0.00      MEMB  
ATOM   4645 H14X POPEM  62     -34.653  37.389 -11.355  0.00  0.00      MEMB  
ATOM   4646 H14Y POPEM  62     -35.053  37.701 -13.099  0.00  0.00      MEMB  
ATOM   4647 C315 POPEM  62     -35.734  39.273 -11.772  0.00  0.00      MEMB  
ATOM   4648 H15X POPEM  62     -36.783  39.083 -12.083  0.00  0.00      MEMB  
ATOM   4649 H15Y POPEM  62     -35.418  40.184 -12.323  0.00  0.00      MEMB  
ATOM   4650 C316 POPEM  62     -35.841  39.694 -10.306  0.00  0.00      MEMB  
ATOM   4651 H16X POPEM  62     -36.521  38.970  -9.809  0.00  0.00      MEMB  
ATOM   4652 H16Y POPEM  62     -36.117  40.765 -10.202  0.00  0.00      MEMB  
ATOM   4653 H16Z POPEM  62     -34.840  39.635  -9.827  0.00  0.00      MEMB  
ATOM   4654  N   POPEM  63      -8.070  -9.176  -7.578  0.00  0.00      MEMB  
ATOM   4655  HN1 POPEM  63      -8.088  -9.078  -8.613  0.00  0.00      MEMB  
ATOM   4656  HN2 POPEM  63      -7.349  -9.896  -7.366  0.00  0.00      MEMB  
ATOM   4657  HN3 POPEM  63      -8.924  -9.651  -7.222  0.00  0.00      MEMB  
ATOM   4658  C12 POPEM  63      -7.840  -7.814  -6.942  0.00  0.00      MEMB  
ATOM   4659 H12A POPEM  63      -6.894  -7.407  -7.358  0.00  0.00      MEMB  
ATOM   4660 H12B POPEM  63      -7.797  -7.957  -5.841  0.00  0.00      MEMB  
ATOM   4661  C11 POPEM  63      -8.970  -6.757  -7.319  0.00  0.00      MEMB  
ATOM   4662 H11A POPEM  63      -8.848  -6.425  -8.372  0.00  0.00      MEMB  
ATOM   4663 H11B POPEM  63      -8.761  -5.909  -6.632  0.00  0.00      MEMB  
ATOM   4664  P   POPEM  63     -11.460  -6.618  -7.597  0.00  0.00      MEMB  
ATOM   4665  O13 POPEM  63     -12.176  -5.937  -6.543  0.00  0.00      MEMB  
ATOM   4666  O14 POPEM  63     -12.257  -7.620  -8.326  0.00  0.00      MEMB  
ATOM   4667  O11 POPEM  63     -10.952  -5.567  -8.731  0.00  0.00      MEMB  
ATOM   4668  O12 POPEM  63     -10.263  -7.331  -7.040  0.00  0.00      MEMB  
ATOM   4669  C1  POPEM  63     -11.931  -5.086  -9.691  0.00  0.00      MEMB  
ATOM   4670  HA  POPEM  63     -12.696  -4.593  -9.055  0.00  0.00      MEMB  
ATOM   4671  HB  POPEM  63     -12.369  -5.915 -10.287  0.00  0.00      MEMB  
ATOM   4672  C2  POPEM  63     -11.354  -4.082 -10.684  0.00  0.00      MEMB  
ATOM   4673  HS  POPEM  63     -11.055  -3.177 -10.112  0.00  0.00      MEMB  
ATOM   4674  O21 POPEM  63     -12.431  -3.827 -11.593  0.00  0.00      MEMB  
ATOM   4675  C21 POPEM  63     -12.331  -2.662 -12.341  0.00  0.00      MEMB  
ATOM   4676  O22 POPEM  63     -11.557  -1.726 -12.041  0.00  0.00      MEMB  
ATOM   4677  C22 POPEM  63     -13.427  -2.570 -13.416  0.00  0.00      MEMB  
ATOM   4678  H2R POPEM  63     -13.447  -1.557 -13.872  0.00  0.00      MEMB  
ATOM   4679  H2S POPEM  63     -14.406  -2.839 -12.965  0.00  0.00      MEMB  
ATOM   4680  C3  POPEM  63     -10.140  -4.736 -11.361  0.00  0.00      MEMB  
ATOM   4681  HX  POPEM  63     -10.551  -5.599 -11.927  0.00  0.00      MEMB  
ATOM   4682  HY  POPEM  63      -9.600  -5.279 -10.556  0.00  0.00      MEMB  
ATOM   4683  O31 POPEM  63      -9.338  -3.771 -12.157  0.00  0.00      MEMB  
ATOM   4684  C31 POPEM  63      -8.652  -2.915 -11.377  0.00  0.00      MEMB  
ATOM   4685  O32 POPEM  63      -8.536  -2.907 -10.196  0.00  0.00      MEMB  
ATOM   4686  C32 POPEM  63      -8.090  -1.893 -12.342  0.00  0.00      MEMB  
ATOM   4687  H2X POPEM  63      -7.471  -1.255 -11.676  0.00  0.00      MEMB  
ATOM   4688  H2Y POPEM  63      -9.043  -1.403 -12.635  0.00  0.00      MEMB  
ATOM   4689  C23 POPEM  63     -13.144  -3.616 -14.583  0.00  0.00      MEMB  
ATOM   4690  H3R POPEM  63     -14.068  -3.694 -15.195  0.00  0.00      MEMB  
ATOM   4691  H3S POPEM  63     -12.967  -4.581 -14.062  0.00  0.00      MEMB  
ATOM   4692  C24 POPEM  63     -11.859  -3.387 -15.348  0.00  0.00      MEMB  
ATOM   4693  H4R POPEM  63     -10.901  -3.112 -14.858  0.00  0.00      MEMB  
ATOM   4694  H4S POPEM  63     -12.176  -2.544 -15.998  0.00  0.00      MEMB  
ATOM   4695  C25 POPEM  63     -11.457  -4.607 -16.155  0.00  0.00      MEMB  
ATOM   4696  H5R POPEM  63     -12.163  -4.636 -17.012  0.00  0.00      MEMB  
ATOM   4697  H5S POPEM  63     -11.675  -5.465 -15.483  0.00  0.00      MEMB  
ATOM   4698  C26 POPEM  63      -9.959  -4.715 -16.465  0.00  0.00      MEMB  
ATOM   4699  H6R POPEM  63      -9.420  -4.479 -15.522  0.00  0.00      MEMB  
ATOM   4700  H6S POPEM  63      -9.769  -3.793 -17.054  0.00  0.00      MEMB  
ATOM   4701  C27 POPEM  63      -9.522  -5.904 -17.302  0.00  0.00      MEMB  
ATOM   4702  H7R POPEM  63      -9.727  -6.867 -16.786  0.00  0.00      MEMB  
ATOM   4703  H7S POPEM  63      -8.462  -5.908 -17.634  0.00  0.00      MEMB  
ATOM   4704  C28 POPEM  63     -10.386  -5.966 -18.624  0.00  0.00      MEMB  
ATOM   4705  H8R POPEM  63     -10.367  -4.937 -19.043  0.00  0.00      MEMB  
ATOM   4706  H8S POPEM  63     -11.416  -6.239 -18.310  0.00  0.00      MEMB  
ATOM   4707  C29 POPEM  63      -9.895  -6.884 -19.739  0.00  0.00      MEMB  
ATOM   4708  H91 POPEM  63      -9.451  -7.782 -19.284  0.00  0.00      MEMB  
ATOM   4709 C210 POPEM  63      -9.857  -6.723 -21.029  0.00  0.00      MEMB  
ATOM   4710 H101 POPEM  63      -9.329  -7.370 -21.744  0.00  0.00      MEMB  
ATOM   4711 C211 POPEM  63     -10.363  -5.472 -21.655  0.00  0.00      MEMB  
ATOM   4712 H11R POPEM  63     -10.368  -4.588 -20.983  0.00  0.00      MEMB  
ATOM   4713 H11S POPEM  63     -11.381  -5.617 -22.074  0.00  0.00      MEMB  
ATOM   4714 C212 POPEM  63      -9.362  -4.921 -22.700  0.00  0.00      MEMB  
ATOM   4715 H12R POPEM  63      -9.134  -5.694 -23.465  0.00  0.00      MEMB  
ATOM   4716 H12S POPEM  63      -8.391  -4.758 -22.185  0.00  0.00      MEMB  
ATOM   4717 C213 POPEM  63      -9.898  -3.693 -23.423  0.00  0.00      MEMB  
ATOM   4718 H13R POPEM  63      -9.058  -3.130 -23.885  0.00  0.00      MEMB  
ATOM   4719 H13S POPEM  63     -10.458  -2.970 -22.792  0.00  0.00      MEMB  
ATOM   4720 C214 POPEM  63     -10.791  -4.175 -24.609  0.00  0.00      MEMB  
ATOM   4721 H14R POPEM  63     -11.683  -4.753 -24.285  0.00  0.00      MEMB  
ATOM   4722 H14S POPEM  63     -10.171  -4.873 -25.212  0.00  0.00      MEMB  
ATOM   4723 C215 POPEM  63     -11.224  -2.993 -25.416  0.00  0.00      MEMB  
ATOM   4724 H15R POPEM  63     -11.674  -3.193 -26.412  0.00  0.00      MEMB  
ATOM   4725 H15S POPEM  63     -10.290  -2.405 -25.537  0.00  0.00      MEMB  
ATOM   4726 C216 POPEM  63     -12.375  -2.173 -24.745  0.00  0.00      MEMB  
ATOM   4727 H16R POPEM  63     -12.616  -1.422 -25.528  0.00  0.00      MEMB  
ATOM   4728 H16S POPEM  63     -12.045  -1.631 -23.833  0.00  0.00      MEMB  
ATOM   4729 C217 POPEM  63     -13.633  -3.033 -24.435  0.00  0.00      MEMB  
ATOM   4730 H17R POPEM  63     -14.412  -2.386 -23.979  0.00  0.00      MEMB  
ATOM   4731 H17S POPEM  63     -13.237  -3.685 -23.628  0.00  0.00      MEMB  
ATOM   4732 C218 POPEM  63     -14.272  -3.852 -25.602  0.00  0.00      MEMB  
ATOM   4733 H18R POPEM  63     -15.044  -4.546 -25.204  0.00  0.00      MEMB  
ATOM   4734 H18S POPEM  63     -13.410  -4.433 -25.994  0.00  0.00      MEMB  
ATOM   4735 H18T POPEM  63     -14.683  -3.188 -26.392  0.00  0.00      MEMB  
ATOM   4736  C33 POPEM  63      -7.303  -2.464 -13.505  0.00  0.00      MEMB  
ATOM   4737  H3X POPEM  63      -7.995  -2.870 -14.273  0.00  0.00      MEMB  
ATOM   4738  H3Y POPEM  63      -6.713  -3.343 -13.166  0.00  0.00      MEMB  
ATOM   4739  C34 POPEM  63      -6.469  -1.419 -14.308  0.00  0.00      MEMB  
ATOM   4740  H4X POPEM  63      -5.600  -1.202 -13.651  0.00  0.00      MEMB  
ATOM   4741  H4Y POPEM  63      -7.064  -0.488 -14.424  0.00  0.00      MEMB  
ATOM   4742  C35 POPEM  63      -6.149  -1.992 -15.697  0.00  0.00      MEMB  
ATOM   4743  H5X POPEM  63      -5.751  -3.026 -15.607  0.00  0.00      MEMB  
ATOM   4744  H5Y POPEM  63      -5.217  -1.575 -16.135  0.00  0.00      MEMB  
ATOM   4745  C36 POPEM  63      -7.129  -1.622 -16.819  0.00  0.00      MEMB  
ATOM   4746  H6X POPEM  63      -7.402  -0.553 -16.685  0.00  0.00      MEMB  
ATOM   4747  H6Y POPEM  63      -8.129  -2.107 -16.811  0.00  0.00      MEMB  
ATOM   4748  C37 POPEM  63      -6.516  -1.816 -18.154  0.00  0.00      MEMB  
ATOM   4749  H7X POPEM  63      -6.152  -2.836 -18.401  0.00  0.00      MEMB  
ATOM   4750  H7Y POPEM  63      -5.612  -1.185 -18.291  0.00  0.00      MEMB  
ATOM   4751  C38 POPEM  63      -7.587  -1.593 -19.245  0.00  0.00      MEMB  
ATOM   4752  H8X POPEM  63      -8.568  -1.410 -18.757  0.00  0.00      MEMB  
ATOM   4753  H8Y POPEM  63      -7.634  -2.472 -19.922  0.00  0.00      MEMB  
ATOM   4754  C39 POPEM  63      -7.405  -0.292 -20.076  0.00  0.00      MEMB  
ATOM   4755  H9X POPEM  63      -7.083   0.485 -19.351  0.00  0.00      MEMB  
ATOM   4756  H9Y POPEM  63      -8.374   0.048 -20.501  0.00  0.00      MEMB  
ATOM   4757 C310 POPEM  63      -6.168  -0.262 -21.009  0.00  0.00      MEMB  
ATOM   4758 H10X POPEM  63      -5.941  -1.294 -21.355  0.00  0.00      MEMB  
ATOM   4759 H10Y POPEM  63      -5.289   0.174 -20.488  0.00  0.00      MEMB  
ATOM   4760 C311 POPEM  63      -6.546   0.845 -22.100  0.00  0.00      MEMB  
ATOM   4761 H11X POPEM  63      -7.097   1.683 -21.624  0.00  0.00      MEMB  
ATOM   4762 H11Y POPEM  63      -7.217   0.278 -22.780  0.00  0.00      MEMB  
ATOM   4763 C312 POPEM  63      -5.207   1.301 -22.840  0.00  0.00      MEMB  
ATOM   4764 H12X POPEM  63      -4.546   0.412 -22.928  0.00  0.00      MEMB  
ATOM   4765 H12Y POPEM  63      -4.697   1.885 -22.045  0.00  0.00      MEMB  
ATOM   4766 C313 POPEM  63      -5.372   2.071 -24.168  0.00  0.00      MEMB  
ATOM   4767 H13X POPEM  63      -5.698   1.337 -24.935  0.00  0.00      MEMB  
ATOM   4768 H13Y POPEM  63      -4.421   2.493 -24.559  0.00  0.00      MEMB  
ATOM   4769 C314 POPEM  63      -6.352   3.230 -24.093  0.00  0.00      MEMB  
ATOM   4770 H14X POPEM  63      -5.842   3.940 -23.407  0.00  0.00      MEMB  
ATOM   4771 H14Y POPEM  63      -7.358   3.030 -23.668  0.00  0.00      MEMB  
ATOM   4772 C315 POPEM  63      -6.436   3.908 -25.416  0.00  0.00      MEMB  
ATOM   4773 H15X POPEM  63      -6.912   3.180 -26.108  0.00  0.00      MEMB  
ATOM   4774 H15Y POPEM  63      -5.410   4.056 -25.815  0.00  0.00      MEMB  
ATOM   4775 C316 POPEM  63      -7.127   5.256 -25.394  0.00  0.00      MEMB  
ATOM   4776 H16X POPEM  63      -8.209   5.161 -25.159  0.00  0.00      MEMB  
ATOM   4777 H16Y POPEM  63      -7.002   5.766 -26.373  0.00  0.00      MEMB  
ATOM   4778 H16Z POPEM  63      -6.875   5.912 -24.533  0.00  0.00      MEMB  
ATOM   4779  N   PSM M  64      10.613  48.709  -0.097  0.00  0.00      MEMB  
ATOM   4780  C15 PSM M  64      11.295  50.075  -0.183  0.00  0.00      MEMB  
ATOM   4781 H15A PSM M  64      11.988  50.015  -1.009  0.00  0.00      MEMB  
ATOM   4782 H15B PSM M  64      10.568  50.863  -0.312  0.00  0.00      MEMB  
ATOM   4783 H15C PSM M  64      11.989  50.252   0.626  0.00  0.00      MEMB  
ATOM   4784  C14 PSM M  64      11.711  47.715   0.090  0.00  0.00      MEMB  
ATOM   4785 H14A PSM M  64      12.439  48.143   0.763  0.00  0.00      MEMB  
ATOM   4786 H14B PSM M  64      11.436  46.793   0.581  0.00  0.00      MEMB  
ATOM   4787 H14C PSM M  64      12.216  47.387  -0.806  0.00  0.00      MEMB  
ATOM   4788  C13 PSM M  64       9.665  48.663   1.108  0.00  0.00      MEMB  
ATOM   4789 H13A PSM M  64       8.903  49.417   0.974  0.00  0.00      MEMB  
ATOM   4790 H13B PSM M  64       9.148  47.719   1.027  0.00  0.00      MEMB  
ATOM   4791 H13C PSM M  64      10.306  48.722   1.975  0.00  0.00      MEMB  
ATOM   4792  C12 PSM M  64       9.920  48.385  -1.401  0.00  0.00      MEMB  
ATOM   4793 H12A PSM M  64      10.671  48.395  -2.177  0.00  0.00      MEMB  
ATOM   4794 H12B PSM M  64       9.596  47.357  -1.337  0.00  0.00      MEMB  
ATOM   4795  C11 PSM M  64       8.715  49.239  -1.891  0.00  0.00      MEMB  
ATOM   4796 H11A PSM M  64       9.107  50.279  -1.870  0.00  0.00      MEMB  
ATOM   4797 H11B PSM M  64       8.384  48.931  -2.906  0.00  0.00      MEMB  
ATOM   4798  P   PSM M  64       6.586  47.984  -0.924  0.00  0.00      MEMB  
ATOM   4799  O13 PSM M  64       7.315  46.746  -1.194  0.00  0.00      MEMB  
ATOM   4800  O14 PSM M  64       5.817  48.059   0.355  0.00  0.00      MEMB  
ATOM   4801  O11 PSM M  64       5.574  48.311  -2.071  0.00  0.00      MEMB  
ATOM   4802  O12 PSM M  64       7.569  49.239  -0.970  0.00  0.00      MEMB  
ATOM   4803  C1S PSM M  64       5.201  49.628  -2.483  0.00  0.00      MEMB  
ATOM   4804  H1S PSM M  64       4.606  50.158  -1.709  0.00  0.00      MEMB  
ATOM   4805  H1T PSM M  64       6.130  50.124  -2.836  0.00  0.00      MEMB  
ATOM   4806  NF  PSM M  64       4.090  50.841  -4.411  0.00  0.00      MEMB  
ATOM   4807  HNF PSM M  64       3.290  51.418  -4.268  0.00  0.00      MEMB  
ATOM   4808  C2S PSM M  64       4.274  49.550  -3.735  0.00  0.00      MEMB  
ATOM   4809  H2S PSM M  64       4.676  48.790  -4.438  0.00  0.00      MEMB  
ATOM   4810  C3S PSM M  64       2.881  49.025  -3.253  0.00  0.00      MEMB  
ATOM   4811  H3S PSM M  64       2.385  49.814  -2.649  0.00  0.00      MEMB  
ATOM   4812  O3  PSM M  64       2.905  47.869  -2.408  0.00  0.00      MEMB  
ATOM   4813  HO3 PSM M  64       3.821  47.771  -2.139  0.00  0.00      MEMB  
ATOM   4814  C4S PSM M  64       1.980  48.774  -4.426  0.00  0.00      MEMB  
ATOM   4815  H4S PSM M  64       1.545  49.721  -4.778  0.00  0.00      MEMB  
ATOM   4816  C5S PSM M  64       1.557  47.641  -5.132  0.00  0.00      MEMB  
ATOM   4817  H5S PSM M  64       1.929  46.652  -4.825  0.00  0.00      MEMB  
ATOM   4818  C6S PSM M  64       0.714  47.633  -6.398  0.00  0.00      MEMB  
ATOM   4819  H6S PSM M  64      -0.049  46.826  -6.416  0.00  0.00      MEMB  
ATOM   4820  H6T PSM M  64       0.012  48.491  -6.323  0.00  0.00      MEMB  
ATOM   4821  C7S PSM M  64       1.368  47.641  -7.816  0.00  0.00      MEMB  
ATOM   4822  H7S PSM M  64       2.238  48.323  -7.928  0.00  0.00      MEMB  
ATOM   4823  H7T PSM M  64       1.798  46.639  -8.033  0.00  0.00      MEMB  
ATOM   4824  C8S PSM M  64       0.261  48.045  -8.880  0.00  0.00      MEMB  
ATOM   4825  H8S PSM M  64      -0.654  47.447  -8.684  0.00  0.00      MEMB  
ATOM   4826  H8T PSM M  64      -0.055  49.103  -8.759  0.00  0.00      MEMB  
ATOM   4827  C9S PSM M  64       0.689  47.818 -10.283  0.00  0.00      MEMB  
ATOM   4828  H9S PSM M  64       1.594  48.423 -10.504  0.00  0.00      MEMB  
ATOM   4829  H9T PSM M  64       1.197  46.833 -10.364  0.00  0.00      MEMB  
ATOM   4830 C10S PSM M  64      -0.430  47.990 -11.301  0.00  0.00      MEMB  
ATOM   4831 H10S PSM M  64      -1.080  47.110 -11.109  0.00  0.00      MEMB  
ATOM   4832 H10T PSM M  64      -0.915  48.987 -11.237  0.00  0.00      MEMB  
ATOM   4833 C11S PSM M  64       0.177  47.893 -12.667  0.00  0.00      MEMB  
ATOM   4834 H11S PSM M  64       0.984  48.649 -12.565  0.00  0.00      MEMB  
ATOM   4835 H11T PSM M  64       0.509  46.855 -12.881  0.00  0.00      MEMB  
ATOM   4836 C12S PSM M  64      -0.838  48.367 -13.727  0.00  0.00      MEMB  
ATOM   4837 H12S PSM M  64      -1.761  47.753 -13.802  0.00  0.00      MEMB  
ATOM   4838 H12T PSM M  64      -1.074  49.409 -13.421  0.00  0.00      MEMB  
ATOM   4839 C13S PSM M  64      -0.176  48.588 -15.187  0.00  0.00      MEMB  
ATOM   4840 H13S PSM M  64       0.769  49.134 -14.980  0.00  0.00      MEMB  
ATOM   4841 H13T PSM M  64       0.002  47.585 -15.630  0.00  0.00      MEMB  
ATOM   4842 C14S PSM M  64      -1.121  49.268 -16.109  0.00  0.00      MEMB  
ATOM   4843 H14S PSM M  64      -1.940  48.539 -16.286  0.00  0.00      MEMB  
ATOM   4844 H14T PSM M  64      -1.535  50.285 -15.944  0.00  0.00      MEMB  
ATOM   4845 C15S PSM M  64      -0.431  49.301 -17.478  0.00  0.00      MEMB  
ATOM   4846 H15S PSM M  64       0.248  50.180 -17.477  0.00  0.00      MEMB  
ATOM   4847 H15T PSM M  64       0.177  48.396 -17.690  0.00  0.00      MEMB  
ATOM   4848 C16S PSM M  64      -1.422  49.574 -18.665  0.00  0.00      MEMB  
ATOM   4849 H16S PSM M  64      -2.197  48.785 -18.559  0.00  0.00      MEMB  
ATOM   4850 H16T PSM M  64      -1.894  50.554 -18.440  0.00  0.00      MEMB  
ATOM   4851 C17S PSM M  64      -0.754  49.487 -20.045  0.00  0.00      MEMB  
ATOM   4852 H17S PSM M  64       0.112  50.177 -20.134  0.00  0.00      MEMB  
ATOM   4853 H17T PSM M  64      -0.389  48.438 -20.036  0.00  0.00      MEMB  
ATOM   4854 C18S PSM M  64      -1.719  49.555 -21.246  0.00  0.00      MEMB  
ATOM   4855 H18S PSM M  64      -2.262  50.524 -21.273  0.00  0.00      MEMB  
ATOM   4856 H18T PSM M  64      -1.110  49.458 -22.170  0.00  0.00      MEMB  
ATOM   4857 H18U PSM M  64      -2.465  48.732 -21.260  0.00  0.00      MEMB  
ATOM   4858  C1F PSM M  64       5.079  51.523  -4.903  0.00  0.00      MEMB  
ATOM   4859  OF  PSM M  64       6.199  51.069  -4.872  0.00  0.00      MEMB  
ATOM   4860  C2F PSM M  64       4.750  52.935  -5.457  0.00  0.00      MEMB  
ATOM   4861  H2F PSM M  64       5.670  53.500  -5.718  0.00  0.00      MEMB  
ATOM   4862  H2G PSM M  64       4.133  53.565  -4.781  0.00  0.00      MEMB  
ATOM   4863  C3F PSM M  64       3.917  52.901  -6.789  0.00  0.00      MEMB  
ATOM   4864  H3F PSM M  64       3.685  53.959  -7.038  0.00  0.00      MEMB  
ATOM   4865  H3G PSM M  64       3.103  52.153  -6.685  0.00  0.00      MEMB  
ATOM   4866  C4F PSM M  64       4.643  52.245  -7.838  0.00  0.00      MEMB  
ATOM   4867  H4F PSM M  64       5.038  51.233  -7.603  0.00  0.00      MEMB  
ATOM   4868  H4G PSM M  64       5.378  53.033  -8.106  0.00  0.00      MEMB  
ATOM   4869  C5F PSM M  64       3.927  52.053  -9.177  0.00  0.00      MEMB  
ATOM   4870  H5F PSM M  64       3.514  52.998  -9.589  0.00  0.00      MEMB  
ATOM   4871  H5G PSM M  64       3.080  51.429  -8.820  0.00  0.00      MEMB  
ATOM   4872  C6F PSM M  64       4.851  51.454 -10.197  0.00  0.00      MEMB  
ATOM   4873  H6F PSM M  64       5.627  50.796  -9.750  0.00  0.00      MEMB  
ATOM   4874  H6G PSM M  64       5.516  52.294 -10.491  0.00  0.00      MEMB  
ATOM   4875  C7F PSM M  64       4.226  50.703 -11.411  0.00  0.00      MEMB  
ATOM   4876  H7F PSM M  64       3.644  49.850 -11.001  0.00  0.00      MEMB  
ATOM   4877  H7G PSM M  64       5.160  50.379 -11.918  0.00  0.00      MEMB  
ATOM   4878  C8F PSM M  64       3.323  51.677 -12.116  0.00  0.00      MEMB  
ATOM   4879  H8F PSM M  64       3.656  52.725 -11.952  0.00  0.00      MEMB  
ATOM   4880  H8G PSM M  64       2.400  51.696 -11.498  0.00  0.00      MEMB  
ATOM   4881  C9F PSM M  64       2.986  51.244 -13.575  0.00  0.00      MEMB  
ATOM   4882  H9F PSM M  64       2.583  50.209 -13.545  0.00  0.00      MEMB  
ATOM   4883  H9G PSM M  64       3.997  51.299 -14.031  0.00  0.00      MEMB  
ATOM   4884 C10F PSM M  64       2.010  52.168 -14.303  0.00  0.00      MEMB  
ATOM   4885 H10F PSM M  64       2.200  53.158 -13.837  0.00  0.00      MEMB  
ATOM   4886 H10G PSM M  64       1.022  51.858 -13.901  0.00  0.00      MEMB  
ATOM   4887 C11F PSM M  64       2.113  52.045 -15.796  0.00  0.00      MEMB  
ATOM   4888 H11F PSM M  64       2.111  51.043 -16.275  0.00  0.00      MEMB  
ATOM   4889 H11G PSM M  64       3.186  52.268 -15.979  0.00  0.00      MEMB  
ATOM   4890 C12F PSM M  64       1.081  52.905 -16.358  0.00  0.00      MEMB  
ATOM   4891 H12F PSM M  64       0.847  53.769 -15.700  0.00  0.00      MEMB  
ATOM   4892 H12G PSM M  64       0.106  52.371 -16.358  0.00  0.00      MEMB  
ATOM   4893 C13F PSM M  64       1.432  53.367 -17.763  0.00  0.00      MEMB  
ATOM   4894 H13F PSM M  64       1.592  52.467 -18.393  0.00  0.00      MEMB  
ATOM   4895 H13G PSM M  64       2.386  53.910 -17.595  0.00  0.00      MEMB  
ATOM   4896 C14F PSM M  64       0.429  54.338 -18.378  0.00  0.00      MEMB  
ATOM   4897 H14F PSM M  64       0.891  54.966 -19.170  0.00  0.00      MEMB  
ATOM   4898 H14G PSM M  64       0.079  55.108 -17.658  0.00  0.00      MEMB  
ATOM   4899 C15F PSM M  64      -0.790  53.577 -18.898  0.00  0.00      MEMB  
ATOM   4900 H15F PSM M  64      -1.601  54.328 -19.007  0.00  0.00      MEMB  
ATOM   4901 H15G PSM M  64      -1.037  52.796 -18.147  0.00  0.00      MEMB  
ATOM   4902 C16F PSM M  64      -0.554  53.028 -20.372  0.00  0.00      MEMB  
ATOM   4903 H16F PSM M  64       0.171  52.193 -20.482  0.00  0.00      MEMB  
ATOM   4904 H16G PSM M  64      -1.522  52.609 -20.720  0.00  0.00      MEMB  
ATOM   4905 H16H PSM M  64      -0.226  53.970 -20.861  0.00  0.00      MEMB  
ATOM   4906  C3  CHL1M  65      35.057  21.368 -11.619  0.00  0.00      MEMB  
ATOM   4907  H3  CHL1M  65      34.586  22.365 -11.485  0.00  0.00      MEMB  
ATOM   4908  O3  CHL1M  65      35.248  20.736 -10.373  0.00  0.00      MEMB  
ATOM   4909  H3' CHL1M  65      35.402  19.793 -10.467  0.00  0.00      MEMB  
ATOM   4910  C4  CHL1M  65      34.267  20.490 -12.640  0.00  0.00      MEMB  
ATOM   4911  H4A CHL1M  65      34.880  19.603 -12.904  0.00  0.00      MEMB  
ATOM   4912  H4B CHL1M  65      33.303  20.282 -12.129  0.00  0.00      MEMB  
ATOM   4913  C5  CHL1M  65      34.036  21.140 -13.963  0.00  0.00      MEMB  
ATOM   4914  C6  CHL1M  65      32.805  21.286 -14.440  0.00  0.00      MEMB  
ATOM   4915  H6  CHL1M  65      31.920  20.931 -13.891  0.00  0.00      MEMB  
ATOM   4916  C7  CHL1M  65      32.460  21.884 -15.734  0.00  0.00      MEMB  
ATOM   4917  H7A CHL1M  65      31.622  21.362 -16.245  0.00  0.00      MEMB  
ATOM   4918  H7B CHL1M  65      32.005  22.897 -15.711  0.00  0.00      MEMB  
ATOM   4919  C8  CHL1M  65      33.707  22.097 -16.647  0.00  0.00      MEMB  
ATOM   4920  H8  CHL1M  65      34.034  21.088 -16.979  0.00  0.00      MEMB  
ATOM   4921  C14 CHL1M  65      33.493  23.067 -17.845  0.00  0.00      MEMB  
ATOM   4922  H14 CHL1M  65      33.188  23.990 -17.306  0.00  0.00      MEMB  
ATOM   4923  C15 CHL1M  65      32.352  22.869 -18.800  0.00  0.00      MEMB  
ATOM   4924 H15A CHL1M  65      32.436  21.785 -19.028  0.00  0.00      MEMB  
ATOM   4925 H15B CHL1M  65      31.339  22.915 -18.346  0.00  0.00      MEMB  
ATOM   4926  C16 CHL1M  65      32.700  23.777 -19.965  0.00  0.00      MEMB  
ATOM   4927 H16A CHL1M  65      32.623  23.154 -20.881  0.00  0.00      MEMB  
ATOM   4928 H16B CHL1M  65      31.938  24.569 -20.124  0.00  0.00      MEMB  
ATOM   4929  C17 CHL1M  65      34.142  24.424 -19.674  0.00  0.00      MEMB  
ATOM   4930  H17 CHL1M  65      33.869  25.365 -19.150  0.00  0.00      MEMB  
ATOM   4931  C13 CHL1M  65      34.696  23.474 -18.607  0.00  0.00      MEMB  
ATOM   4932  C18 CHL1M  65      35.204  22.229 -19.266  0.00  0.00      MEMB  
ATOM   4933 H18A CHL1M  65      34.482  21.821 -20.005  0.00  0.00      MEMB  
ATOM   4934 H18B CHL1M  65      36.121  22.623 -19.755  0.00  0.00      MEMB  
ATOM   4935 H18C CHL1M  65      35.506  21.488 -18.495  0.00  0.00      MEMB  
ATOM   4936  C12 CHL1M  65      35.835  24.097 -17.707  0.00  0.00      MEMB  
ATOM   4937 H12A CHL1M  65      36.703  24.401 -18.331  0.00  0.00      MEMB  
ATOM   4938 H12B CHL1M  65      35.522  25.002 -17.144  0.00  0.00      MEMB  
ATOM   4939  C11 CHL1M  65      36.208  23.062 -16.686  0.00  0.00      MEMB  
ATOM   4940 H11A CHL1M  65      36.771  22.164 -17.021  0.00  0.00      MEMB  
ATOM   4941 H11B CHL1M  65      36.909  23.571 -15.991  0.00  0.00      MEMB  
ATOM   4942  C9  CHL1M  65      34.933  22.705 -15.767  0.00  0.00      MEMB  
ATOM   4943  H9  CHL1M  65      34.611  23.626 -15.236  0.00  0.00      MEMB  
ATOM   4944  C10 CHL1M  65      35.332  21.647 -14.639  0.00  0.00      MEMB  
ATOM   4945  C19 CHL1M  65      36.088  20.411 -15.287  0.00  0.00      MEMB  
ATOM   4946 H19A CHL1M  65      36.265  19.757 -14.407  0.00  0.00      MEMB  
ATOM   4947 H19B CHL1M  65      35.511  19.824 -16.033  0.00  0.00      MEMB  
ATOM   4948 H19C CHL1M  65      37.100  20.697 -15.645  0.00  0.00      MEMB  
ATOM   4949  C1  CHL1M  65      36.256  22.377 -13.574  0.00  0.00      MEMB  
ATOM   4950  H1A CHL1M  65      37.296  22.467 -13.954  0.00  0.00      MEMB  
ATOM   4951  H1B CHL1M  65      35.833  23.378 -13.344  0.00  0.00      MEMB  
ATOM   4952  C2  CHL1M  65      36.378  21.676 -12.207  0.00  0.00      MEMB  
ATOM   4953  H2A CHL1M  65      36.930  22.347 -11.515  0.00  0.00      MEMB  
ATOM   4954  H2B CHL1M  65      36.966  20.746 -12.361  0.00  0.00      MEMB  
ATOM   4955  C20 CHL1M  65      34.844  24.646 -20.942  0.00  0.00      MEMB  
ATOM   4956  H20 CHL1M  65      35.256  23.694 -21.340  0.00  0.00      MEMB  
ATOM   4957  C21 CHL1M  65      36.054  25.537 -20.745  0.00  0.00      MEMB  
ATOM   4958 H21A CHL1M  65      36.451  25.940 -21.701  0.00  0.00      MEMB  
ATOM   4959 H21B CHL1M  65      36.881  25.067 -20.171  0.00  0.00      MEMB  
ATOM   4960 H21C CHL1M  65      35.756  26.426 -20.149  0.00  0.00      MEMB  
ATOM   4961  C22 CHL1M  65      33.902  25.126 -22.204  0.00  0.00      MEMB  
ATOM   4962 H22A CHL1M  65      34.630  25.323 -23.020  0.00  0.00      MEMB  
ATOM   4963 H22B CHL1M  65      33.216  24.313 -22.524  0.00  0.00      MEMB  
ATOM   4964  C23 CHL1M  65      33.198  26.480 -21.957  0.00  0.00      MEMB  
ATOM   4965 H23A CHL1M  65      32.117  26.438 -21.705  0.00  0.00      MEMB  
ATOM   4966 H23B CHL1M  65      33.604  27.038 -21.086  0.00  0.00      MEMB  
ATOM   4967  C24 CHL1M  65      33.331  27.430 -23.093  0.00  0.00      MEMB  
ATOM   4968 H24A CHL1M  65      34.331  27.858 -22.869  0.00  0.00      MEMB  
ATOM   4969 H24B CHL1M  65      33.303  26.894 -24.066  0.00  0.00      MEMB  
ATOM   4970  C25 CHL1M  65      32.280  28.598 -23.143  0.00  0.00      MEMB  
ATOM   4971  H25 CHL1M  65      31.272  28.130 -23.151  0.00  0.00      MEMB  
ATOM   4972  C26 CHL1M  65      32.466  29.652 -22.039  0.00  0.00      MEMB  
ATOM   4973 H26A CHL1M  65      32.154  29.230 -21.060  0.00  0.00      MEMB  
ATOM   4974 H26B CHL1M  65      33.520  29.909 -21.802  0.00  0.00      MEMB  
ATOM   4975 H26C CHL1M  65      31.887  30.598 -22.116  0.00  0.00      MEMB  
ATOM   4976  C27 CHL1M  65      32.350  29.267 -24.608  0.00  0.00      MEMB  
ATOM   4977 H27A CHL1M  65      33.313  29.820 -24.630  0.00  0.00      MEMB  
ATOM   4978 H27B CHL1M  65      32.211  28.438 -25.334  0.00  0.00      MEMB  
ATOM   4979 H27C CHL1M  65      31.498  29.944 -24.833  0.00  0.00      MEMB  
ATOM   4980  N   POPEM  66      18.767  -7.455  -4.593  0.00  0.00      MEMB  
ATOM   4981  HN1 POPEM  66      19.740  -7.653  -4.284  0.00  0.00      MEMB  
ATOM   4982  HN2 POPEM  66      18.532  -6.482  -4.309  0.00  0.00      MEMB  
ATOM   4983  HN3 POPEM  66      18.035  -8.061  -4.172  0.00  0.00      MEMB  
ATOM   4984  C12 POPEM  66      18.831  -7.602  -6.079  0.00  0.00      MEMB  
ATOM   4985 H12A POPEM  66      17.815  -7.844  -6.456  0.00  0.00      MEMB  
ATOM   4986 H12B POPEM  66      19.490  -8.470  -6.296  0.00  0.00      MEMB  
ATOM   4987  C11 POPEM  66      19.494  -6.358  -6.765  0.00  0.00      MEMB  
ATOM   4988 H11A POPEM  66      19.544  -6.411  -7.873  0.00  0.00      MEMB  
ATOM   4989 H11B POPEM  66      20.576  -6.369  -6.510  0.00  0.00      MEMB  
ATOM   4990  P   POPEM  66      17.630  -4.594  -7.061  0.00  0.00      MEMB  
ATOM   4991  O13 POPEM  66      17.443  -3.176  -6.797  0.00  0.00      MEMB  
ATOM   4992  O14 POPEM  66      16.550  -5.468  -6.650  0.00  0.00      MEMB  
ATOM   4993  O11 POPEM  66      17.854  -4.666  -8.635  0.00  0.00      MEMB  
ATOM   4994  O12 POPEM  66      18.936  -5.130  -6.339  0.00  0.00      MEMB  
ATOM   4995  C1  POPEM  66      18.927  -4.124  -9.368  0.00  0.00      MEMB  
ATOM   4996  HA  POPEM  66      19.443  -4.880  -9.998  0.00  0.00      MEMB  
ATOM   4997  HB  POPEM  66      19.669  -3.638  -8.698  0.00  0.00      MEMB  
ATOM   4998  C2  POPEM  66      18.437  -3.136 -10.415  0.00  0.00      MEMB  
ATOM   4999  HS  POPEM  66      17.661  -2.584  -9.843  0.00  0.00      MEMB  
ATOM   5000  O21 POPEM  66      17.782  -3.817 -11.523  0.00  0.00      MEMB  
ATOM   5001  C21 POPEM  66      16.816  -3.278 -12.104  0.00  0.00      MEMB  
ATOM   5002  O22 POPEM  66      16.268  -2.249 -11.768  0.00  0.00      MEMB  
ATOM   5003  C22 POPEM  66      16.514  -4.099 -13.340  0.00  0.00      MEMB  
ATOM   5004  H2R POPEM  66      16.842  -5.154 -13.222  0.00  0.00      MEMB  
ATOM   5005  H2S POPEM  66      17.104  -3.662 -14.173  0.00  0.00      MEMB  
ATOM   5006  C3  POPEM  66      19.478  -2.071 -10.916  0.00  0.00      MEMB  
ATOM   5007  HX  POPEM  66      20.521  -2.305 -10.614  0.00  0.00      MEMB  
ATOM   5008  HY  POPEM  66      19.213  -1.197 -10.284  0.00  0.00      MEMB  
ATOM   5009  O31 POPEM  66      19.435  -1.809 -12.312  0.00  0.00      MEMB  
ATOM   5010  C31 POPEM  66      19.357  -0.540 -12.757  0.00  0.00      MEMB  
ATOM   5011  O32 POPEM  66      19.386   0.410 -11.997  0.00  0.00      MEMB  
ATOM   5012  C32 POPEM  66      19.493  -0.479 -14.298  0.00  0.00      MEMB  
ATOM   5013  H2X POPEM  66      20.325  -1.135 -14.632  0.00  0.00      MEMB  
ATOM   5014  H2Y POPEM  66      19.802   0.572 -14.485  0.00  0.00      MEMB  
ATOM   5015  C23 POPEM  66      14.991  -4.147 -13.558  0.00  0.00      MEMB  
ATOM   5016  H3R POPEM  66      14.523  -3.141 -13.521  0.00  0.00      MEMB  
ATOM   5017  H3S POPEM  66      14.529  -4.691 -12.707  0.00  0.00      MEMB  
ATOM   5018  C24 POPEM  66      14.543  -4.928 -14.828  0.00  0.00      MEMB  
ATOM   5019  H4R POPEM  66      13.535  -5.354 -14.636  0.00  0.00      MEMB  
ATOM   5020  H4S POPEM  66      15.297  -5.740 -14.904  0.00  0.00      MEMB  
ATOM   5021  C25 POPEM  66      14.562  -4.064 -16.089  0.00  0.00      MEMB  
ATOM   5022  H5R POPEM  66      15.659  -3.900 -16.024  0.00  0.00      MEMB  
ATOM   5023  H5S POPEM  66      13.996  -3.108 -16.121  0.00  0.00      MEMB  
ATOM   5024  C26 POPEM  66      14.147  -4.790 -17.366  0.00  0.00      MEMB  
ATOM   5025  H6R POPEM  66      14.617  -5.796 -17.405  0.00  0.00      MEMB  
ATOM   5026  H6S POPEM  66      14.470  -4.200 -18.250  0.00  0.00      MEMB  
ATOM   5027  C27 POPEM  66      12.652  -4.927 -17.365  0.00  0.00      MEMB  
ATOM   5028  H7R POPEM  66      12.151  -3.971 -17.630  0.00  0.00      MEMB  
ATOM   5029  H7S POPEM  66      12.380  -4.914 -16.288  0.00  0.00      MEMB  
ATOM   5030  C28 POPEM  66      12.085  -6.050 -18.152  0.00  0.00      MEMB  
ATOM   5031  H8R POPEM  66      10.984  -6.164 -18.059  0.00  0.00      MEMB  
ATOM   5032  H8S POPEM  66      12.613  -6.962 -17.799  0.00  0.00      MEMB  
ATOM   5033  C29 POPEM  66      12.247  -5.710 -19.608  0.00  0.00      MEMB  
ATOM   5034  H91 POPEM  66      12.613  -4.696 -19.829  0.00  0.00      MEMB  
ATOM   5035 C210 POPEM  66      12.166  -6.657 -20.519  0.00  0.00      MEMB  
ATOM   5036 H101 POPEM  66      11.646  -7.580 -20.222  0.00  0.00      MEMB  
ATOM   5037 C211 POPEM  66      12.481  -6.470 -22.023  0.00  0.00      MEMB  
ATOM   5038 H11R POPEM  66      11.981  -7.277 -22.600  0.00  0.00      MEMB  
ATOM   5039 H11S POPEM  66      13.575  -6.317 -22.137  0.00  0.00      MEMB  
ATOM   5040 C212 POPEM  66      11.892  -5.094 -22.471  0.00  0.00      MEMB  
ATOM   5041 H12R POPEM  66      12.479  -4.271 -22.011  0.00  0.00      MEMB  
ATOM   5042 H12S POPEM  66      10.838  -4.862 -22.208  0.00  0.00      MEMB  
ATOM   5043 C213 POPEM  66      12.050  -4.889 -23.971  0.00  0.00      MEMB  
ATOM   5044 H13R POPEM  66      11.312  -5.465 -24.570  0.00  0.00      MEMB  
ATOM   5045 H13S POPEM  66      13.083  -5.187 -24.250  0.00  0.00      MEMB  
ATOM   5046 C214 POPEM  66      11.767  -3.431 -24.313  0.00  0.00      MEMB  
ATOM   5047 H14R POPEM  66      12.422  -2.742 -23.737  0.00  0.00      MEMB  
ATOM   5048 H14S POPEM  66      10.755  -3.297 -23.876  0.00  0.00      MEMB  
ATOM   5049 C215 POPEM  66      11.750  -2.966 -25.850  0.00  0.00      MEMB  
ATOM   5050 H15R POPEM  66      11.730  -1.856 -25.887  0.00  0.00      MEMB  
ATOM   5051 H15S POPEM  66      10.821  -3.352 -26.322  0.00  0.00      MEMB  
ATOM   5052 C216 POPEM  66      13.061  -3.202 -26.569  0.00  0.00      MEMB  
ATOM   5053 H16R POPEM  66      13.392  -4.252 -26.427  0.00  0.00      MEMB  
ATOM   5054 H16S POPEM  66      13.725  -2.425 -26.133  0.00  0.00      MEMB  
ATOM   5055 C217 POPEM  66      13.001  -2.879 -28.063  0.00  0.00      MEMB  
ATOM   5056 H17R POPEM  66      14.003  -2.735 -28.520  0.00  0.00      MEMB  
ATOM   5057 H17S POPEM  66      12.471  -1.913 -28.208  0.00  0.00      MEMB  
ATOM   5058 C218 POPEM  66      12.301  -4.011 -28.797  0.00  0.00      MEMB  
ATOM   5059 H18R POPEM  66      12.504  -3.711 -29.848  0.00  0.00      MEMB  
ATOM   5060 H18S POPEM  66      11.207  -3.954 -28.615  0.00  0.00      MEMB  
ATOM   5061 H18T POPEM  66      12.570  -5.075 -28.622  0.00  0.00      MEMB  
ATOM   5062  C33 POPEM  66      18.174  -0.659 -15.109  0.00  0.00      MEMB
[truncated: 100,457,053 more chars]
