# Supplementary material for: N-Glycans modulate tilting of HIV-1 envelope glycoprotein
Source: Nat Commun. 2026 Apr 15;17:5206. doi: 10.1038/s41467-026-71874-2 (PMC13254402; doi:10.1038/s41467-026-71874-2)
Supplement: Supplementary file 3 — Supplementary Data 1 [file 41467_2026_71874_MOESM3_ESM.zip › Structure_files/hiv-1_env_bg505_cladeA_full-length_N88A_N611A_model/N88A_N611A.protein_glycans_only.initial_geometry.pdb]

CRYST1    0.000    0.000    0.000  90.00  90.00  90.00 P 1           1
ATOM      1  N   ALA A   1      -6.506 -19.581  37.320  1.00  0.00      A120  
ATOM      2  HT1 ALA A   1      -6.451 -20.265  38.101  1.00  0.00      A120  
ATOM      3  HT2 ALA A   1      -6.220 -18.650  37.686  1.00  0.00      A120  
ATOM      4  HT3 ALA A   1      -5.770 -19.862  36.641  1.00  0.00      A120  
ATOM      5  CA  ALA A   1      -7.820 -19.524  36.628  1.00  0.00      A120  
ATOM      6  HA  ALA A   1      -8.252 -18.563  36.867  1.00  0.00      A120  
ATOM      7  CB  ALA A   1      -7.609 -19.616  35.098  1.00  0.00      A120  
ATOM      8  HB1 ALA A   1      -7.173 -20.592  34.794  1.00  0.00      A120  
ATOM      9  HB2 ALA A   1      -6.922 -18.813  34.754  1.00  0.00      A120  
ATOM     10  HB3 ALA A   1      -8.569 -19.482  34.556  1.00  0.00      A120  
ATOM     11  C   ALA A   1      -8.828 -20.548  37.115  1.00  0.00      A120  
ATOM     12  O   ALA A   1      -9.865 -20.169  37.652  1.00  0.00      A120  
ATOM     13  N   GLU A   2      -8.564 -21.865  36.958  1.00  0.00      A120  
ATOM     14  HN  GLU A   2      -7.794 -22.204  36.424  1.00  0.00      A120  
ATOM     15  CA  GLU A   2      -9.312 -22.879  37.692  1.00  0.00      A120  
ATOM     16  HA  GLU A   2     -10.235 -22.478  38.084  1.00  0.00      A120  
ATOM     17  CB  GLU A   2      -9.641 -24.093  36.784  1.00  0.00      A120  
ATOM     18  HB1 GLU A   2      -8.690 -24.587  36.490  1.00  0.00      A120  
ATOM     19  HB2 GLU A   2     -10.120 -23.727  35.851  1.00  0.00      A120  
ATOM     20  CG  GLU A   2     -10.558 -25.161  37.441  1.00  0.00      A120  
ATOM     21  HG1 GLU A   2     -10.166 -25.478  38.431  1.00  0.00      A120  
ATOM     22  HG2 GLU A   2     -10.577 -26.063  36.793  1.00  0.00      A120  
ATOM     23  CD  GLU A   2     -11.985 -24.680  37.620  1.00  0.00      A120  
ATOM     24  OE1 GLU A   2     -12.323 -24.112  38.693  1.00  0.00      A120  
ATOM     25  OE2 GLU A   2     -12.801 -24.865  36.679  1.00  0.00      A120  
ATOM     26  C   GLU A   2      -8.491 -23.344  38.888  1.00  0.00      A120  
ATOM     27  O   GLU A   2      -9.020 -23.702  39.938  1.00  0.00      A120  
ATOM     28  N   ASN A   3      -7.145 -23.280  38.803  1.00  0.00      A120  
ATOM     29  HN  ASN A   3      -6.668 -23.035  37.963  1.00  0.00      A120  
ATOM     30  CA  ASN A   3      -6.317 -23.589  39.958  1.00  0.00      A120  
ATOM     31  HA  ASN A   3      -6.685 -24.504  40.399  1.00  0.00      A120  
ATOM     32  CB  ASN A   3      -4.852 -23.751  39.546  1.00  0.00      A120  
ATOM     33  HB1 ASN A   3      -4.778 -24.560  38.788  1.00  0.00      A120  
ATOM     34  HB2 ASN A   3      -4.256 -24.032  40.439  1.00  0.00      A120  
ATOM     35  CG  ASN A   3      -4.266 -22.483  38.956  1.00  0.00      A120  
ATOM     36  OD1 ASN A   3      -4.974 -21.686  38.345  1.00  0.00      A120  
ATOM     37  ND2 ASN A   3      -2.962 -22.294  39.134  1.00  0.00      A120  
ATOM     38 HD21 ASN A   3      -2.521 -21.475  38.767  1.00  0.00      A120  
ATOM     39 HD22 ASN A   3      -2.422 -22.970  39.635  1.00  0.00      A120  
ATOM     40  C   ASN A   3      -6.447 -22.503  41.019  1.00  0.00      A120  
ATOM     41  O   ASN A   3      -6.732 -21.338  40.723  1.00  0.00      A120  
ATOM     42  N   LEU A   4      -6.218 -22.896  42.267  1.00  0.00      A120  
ATOM     43  HN  LEU A   4      -5.862 -23.804  42.472  1.00  0.00      A120  
ATOM     44  CA  LEU A   4      -6.466 -22.042  43.418  1.00  0.00      A120  
ATOM     45  HA  LEU A   4      -7.012 -21.175  43.078  1.00  0.00      A120  
ATOM     46  CB  LEU A   4      -7.267 -22.786  44.491  1.00  0.00      A120  
ATOM     47  HB1 LEU A   4      -7.469 -22.081  45.324  1.00  0.00      A120  
ATOM     48  HB2 LEU A   4      -6.645 -23.623  44.871  1.00  0.00      A120  
ATOM     49  CG  LEU A   4      -8.605 -23.359  44.013  1.00  0.00      A120  
ATOM     50  HG  LEU A   4      -8.416 -24.071  43.181  1.00  0.00      A120  
ATOM     51  CD1 LEU A   4      -9.345 -24.086  45.128  1.00  0.00      A120  
ATOM     52 HD11 LEU A   4      -9.713 -23.356  45.881  1.00  0.00      A120  
ATOM     53 HD12 LEU A   4      -8.662 -24.802  45.632  1.00  0.00      A120  
ATOM     54 HD13 LEU A   4     -10.218 -24.632  44.709  1.00  0.00      A120  
ATOM     55  CD2 LEU A   4      -9.477 -22.265  43.413  1.00  0.00      A120  
ATOM     56 HD21 LEU A   4      -8.963 -21.799  42.545  1.00  0.00      A120  
ATOM     57 HD22 LEU A   4      -9.673 -21.478  44.173  1.00  0.00      A120  
ATOM     58 HD23 LEU A   4     -10.440 -22.696  43.065  1.00  0.00      A120  
ATOM     59  C   LEU A   4      -5.159 -21.522  44.011  1.00  0.00      A120  
ATOM     60  O   LEU A   4      -4.120 -22.186  43.955  1.00  0.00      A120  
ATOM     61  N   TRP A   5      -5.234 -20.323  44.582  1.00  0.00      A120  
ATOM     62  HN  TRP A   5      -6.108 -19.848  44.613  1.00  0.00      A120  
ATOM     63  CA  TRP A   5      -4.149 -19.580  45.197  1.00  0.00      A120  
ATOM     64  HA  TRP A   5      -3.278 -20.218  45.211  1.00  0.00      A120  
ATOM     65  CB  TRP A   5      -3.849 -18.292  44.423  1.00  0.00      A120  
ATOM     66  HB1 TRP A   5      -2.998 -17.773  44.912  1.00  0.00      A120  
ATOM     67  HB2 TRP A   5      -4.745 -17.638  44.459  1.00  0.00      A120  
ATOM     68  CG  TRP A   5      -3.494 -18.523  42.985  1.00  0.00      A120  
ATOM     69  CD1 TRP A   5      -4.360 -18.762  41.956  1.00  0.00      A120  
ATOM     70  HD1 TRP A   5      -5.435 -18.818  42.053  1.00  0.00      A120  
ATOM     71  NE1 TRP A   5      -3.667 -18.921  40.779  1.00  0.00      A120  
ATOM     72  HE1 TRP A   5      -4.064 -19.103  39.906  1.00  0.00      A120  
ATOM     73  CE2 TRP A   5      -2.327 -18.782  41.032  1.00  0.00      A120  
ATOM     74  CD2 TRP A   5      -2.180 -18.528  42.411  1.00  0.00      A120  
ATOM     75  CE3 TRP A   5      -0.894 -18.346  42.928  1.00  0.00      A120  
ATOM     76  HE3 TRP A   5      -0.726 -18.150  43.977  1.00  0.00      A120  
ATOM     77  CZ3 TRP A   5       0.184 -18.421  42.064  1.00  0.00      A120  
ATOM     78  HZ3 TRP A   5       1.182 -18.281  42.451  1.00  0.00      A120  
ATOM     79  CZ2 TRP A   5      -1.238 -18.858  40.166  1.00  0.00      A120  
ATOM     80  HZ2 TRP A   5      -1.353 -19.053  39.110  1.00  0.00      A120  
ATOM     81  CH2 TRP A   5       0.007 -18.675  40.702  1.00  0.00      A120  
ATOM     82  HH2 TRP A   5       0.872 -18.727  40.058  1.00  0.00      A120  
ATOM     83  C   TRP A   5      -4.545 -19.274  46.640  1.00  0.00      A120  
ATOM     84  O   TRP A   5      -5.519 -19.820  47.166  1.00  0.00      A120  
ATOM     85  N   VAL A   6      -3.765 -18.432  47.306  1.00  0.00      A120  
ATOM     86  HN  VAL A   6      -2.889 -18.120  46.948  1.00  0.00      A120  
ATOM     87  CA  VAL A   6      -4.154 -17.913  48.611  1.00  0.00      A120  
ATOM     88  HA  VAL A   6      -5.112 -18.347  48.859  1.00  0.00      A120  
ATOM     89  CB  VAL A   6      -3.129 -18.242  49.719  1.00  0.00      A120  
ATOM     90  HB  VAL A   6      -3.475 -17.809  50.682  1.00  0.00      A120  
ATOM     91  CG1 VAL A   6      -2.974 -19.751  49.868  1.00  0.00      A120  
ATOM     92 HG11 VAL A   6      -2.977 -20.236  48.868  1.00  0.00      A120  
ATOM     93 HG12 VAL A   6      -3.818 -20.161  50.464  1.00  0.00      A120  
ATOM     94 HG13 VAL A   6      -2.012 -19.985  50.372  1.00  0.00      A120  
ATOM     95  CG2 VAL A   6      -1.797 -17.583  49.419  1.00  0.00      A120  
ATOM     96 HG21 VAL A   6      -1.825 -16.512  49.712  1.00  0.00      A120  
ATOM     97 HG22 VAL A   6      -1.579 -17.647  48.331  1.00  0.00      A120  
ATOM     98 HG23 VAL A   6      -0.988 -18.086  49.992  1.00  0.00      A120  
ATOM     99  C   VAL A   6      -4.352 -16.411  48.491  1.00  0.00      A120  
ATOM    100  O   VAL A   6      -3.668 -15.729  47.721  1.00  0.00      A120  
ATOM    101  N   THR A   7      -5.320 -15.899  49.248  1.00  0.00      A120  
ATOM    102  HN  THR A   7      -5.908 -16.477  49.809  1.00  0.00      A120  
ATOM    103  CA  THR A   7      -5.593 -14.467  49.314  1.00  0.00      A120  
ATOM    104  HA  THR A   7      -4.693 -13.945  49.025  1.00  0.00      A120  
ATOM    105  CB  THR A   7      -6.749 -14.071  48.392  1.00  0.00      A120  
ATOM    106  HB  THR A   7      -7.163 -13.088  48.703  1.00  0.00      A120  
ATOM    107  OG1 THR A   7      -7.786 -15.059  48.471  1.00  0.00      A120  
ATOM    108  HG1 THR A   7      -8.066 -15.076  49.389  1.00  0.00      A120  
ATOM    109  CG2 THR A   7      -6.263 -13.959  46.967  1.00  0.00      A120  
ATOM    110 HG21 THR A   7      -6.525 -14.878  46.401  1.00  0.00      A120  
ATOM    111 HG22 THR A   7      -5.159 -13.837  46.953  1.00  0.00      A120  
ATOM    112 HG23 THR A   7      -6.742 -13.088  46.471  1.00  0.00      A120  
ATOM    113  C   THR A   7      -5.920 -14.087  50.750  1.00  0.00      A120  
ATOM    114  O   THR A   7      -6.727 -14.757  51.402  1.00  0.00      A120  
ATOM    115  N   VAL A   8      -5.305 -13.011  51.230  1.00  0.00      A120  
ATOM    116  HN  VAL A   8      -4.691 -12.459  50.671  1.00  0.00      A120  
ATOM    117  CA  VAL A   8      -5.488 -12.570  52.606  1.00  0.00      A120  
ATOM    118  HA  VAL A   8      -5.645 -13.444  53.220  1.00  0.00      A120  
ATOM    119  CB  VAL A   8      -4.251 -11.789  53.090  1.00  0.00      A120  
ATOM    120  HB  VAL A   8      -4.249 -10.779  52.628  1.00  0.00      A120  
ATOM    121  CG1 VAL A   8      -4.268 -11.651  54.608  1.00  0.00      A120  
ATOM    122 HG11 VAL A   8      -4.443 -12.642  55.080  1.00  0.00      A120  
ATOM    123 HG12 VAL A   8      -5.082 -10.962  54.916  1.00  0.00      A120  
ATOM    124 HG13 VAL A   8      -3.291 -11.257  54.963  1.00  0.00      A120  
ATOM    125  CG2 VAL A   8      -2.976 -12.472  52.624  1.00  0.00      A120  
ATOM    126 HG21 VAL A   8      -2.864 -12.362  51.524  1.00  0.00      A120  
ATOM    127 HG22 VAL A   8      -3.014 -13.554  52.871  1.00  0.00      A120  
ATOM    128 HG23 VAL A   8      -2.095 -12.007  53.118  1.00  0.00      A120  
ATOM    129  C   VAL A   8      -6.755 -11.732  52.713  1.00  0.00      A120  
ATOM    130  O   VAL A   8      -7.121 -10.990  51.793  1.00  0.00      A120  
ATOM    131  N   TYR A   9      -7.436 -11.852  53.851  1.00  0.00      A120  
ATOM    132  HN  TYR A   9      -7.141 -12.471  54.574  1.00  0.00      A120  
ATOM    133  CA  TYR A   9      -8.652 -11.096  54.125  1.00  0.00      A120  
ATOM    134  HA  TYR A   9      -8.693 -10.269  53.431  1.00  0.00      A120  
ATOM    135  CB  TYR A   9      -9.896 -11.976  53.972  1.00  0.00      A120  
ATOM    136  HB1 TYR A   9     -10.771 -11.447  54.405  1.00  0.00      A120  
ATOM    137  HB2 TYR A   9      -9.729 -12.938  54.503  1.00  0.00      A120  
ATOM    138  CG  TYR A   9     -10.245 -12.314  52.541  1.00  0.00      A120  
ATOM    139  CD1 TYR A   9      -9.657 -13.395  51.897  1.00  0.00      A120  
ATOM    140  HD1 TYR A   9      -8.939 -14.003  52.428  1.00  0.00      A120  
ATOM    141  CE1 TYR A   9      -9.975 -13.707  50.588  1.00  0.00      A120  
ATOM    142  HE1 TYR A   9      -9.508 -14.551  50.101  1.00  0.00      A120  
ATOM    143  CZ  TYR A   9     -10.893 -12.934  49.907  1.00  0.00      A120  
ATOM    144  OH  TYR A   9     -11.215 -13.239  48.605  1.00  0.00      A120  
ATOM    145  HH  TYR A   9     -10.707 -14.011  48.346  1.00  0.00      A120  
ATOM    146  CD2 TYR A   9     -11.166 -11.553  51.834  1.00  0.00      A120  
ATOM    147  HD2 TYR A   9     -11.637 -10.709  52.316  1.00  0.00      A120  
ATOM    148  CE2 TYR A   9     -11.491 -11.856  50.526  1.00  0.00      A120  
ATOM    149  HE2 TYR A   9     -12.209 -11.252  49.991  1.00  0.00      A120  
ATOM    150  C   TYR A   9      -8.562 -10.530  55.533  1.00  0.00      A120  
ATOM    151  O   TYR A   9      -8.450 -11.287  56.502  1.00  0.00      A120  
ATOM    152  N   TYR A  10      -8.610  -9.206  55.644  1.00  0.00      A120  
ATOM    153  HN  TYR A  10      -8.743  -8.619  54.850  1.00  0.00      A120  
ATOM    154  CA  TYR A  10      -8.474  -8.522  56.922  1.00  0.00      A120  
ATOM    155  HA  TYR A  10      -8.108  -9.234  57.646  1.00  0.00      A120  
ATOM    156  CB  TYR A  10      -7.507  -7.342  56.799  1.00  0.00      A120  
ATOM    157  HB1 TYR A  10      -7.956  -6.572  56.135  1.00  0.00      A120  
ATOM    158  HB2 TYR A  10      -6.547  -7.703  56.371  1.00  0.00      A120  
ATOM    159  CG  TYR A  10      -7.180  -6.661  58.107  1.00  0.00      A120  
ATOM    160  CD1 TYR A  10      -6.658  -7.379  59.177  1.00  0.00      A120  
ATOM    161  HD1 TYR A  10      -6.488  -8.440  59.071  1.00  0.00      A120  
ATOM    162  CE1 TYR A  10      -6.353  -6.759  60.373  1.00  0.00      A120  
ATOM    163  HE1 TYR A  10      -5.956  -7.332  61.197  1.00  0.00      A120  
ATOM    164  CZ  TYR A  10      -6.561  -5.402  60.506  1.00  0.00      A120  
ATOM    165  OH  TYR A  10      -6.258  -4.782  61.695  1.00  0.00      A120  
ATOM    166  HH  TYR A  10      -6.466  -3.848  61.604  1.00  0.00      A120  
ATOM    167  CD2 TYR A  10      -7.375  -5.293  58.266  1.00  0.00      A120  
ATOM    168  HD2 TYR A  10      -7.769  -4.714  57.445  1.00  0.00      A120  
ATOM    169  CE2 TYR A  10      -7.071  -4.664  59.457  1.00  0.00      A120  
ATOM    170  HE2 TYR A  10      -7.232  -3.602  59.567  1.00  0.00      A120  
ATOM    171  C   TYR A  10      -9.843  -8.050  57.390  1.00  0.00      A120  
ATOM    172  O   TYR A  10     -10.572  -7.393  56.638  1.00  0.00      A120  
ATOM    173  N   GLY A  11     -10.189  -8.388  58.630  1.00  0.00      A120  
ATOM    174  HN  GLY A  11      -9.575  -8.884  59.239  1.00  0.00      A120  
ATOM    175  CA  GLY A  11     -11.490  -8.049  59.165  1.00  0.00      A120  
ATOM    176  HA1 GLY A  11     -11.778  -7.104  58.730  1.00  0.00      A120  
ATOM    177  HA2 GLY A  11     -11.380  -7.949  60.234  1.00  0.00      A120  
ATOM    178  C   GLY A  11     -12.586  -9.052  58.891  1.00  0.00      A120  
ATOM    179  O   GLY A  11     -13.756  -8.666  58.808  1.00  0.00      A120  
ATOM    180  N   VAL A  12     -12.250 -10.326  58.738  1.00  0.00      A120  
ATOM    181  HN  VAL A  12     -11.306 -10.645  58.748  1.00  0.00      A120  
ATOM    182  CA  VAL A  12     -13.298 -11.336  58.542  1.00  0.00      A120  
ATOM    183  HA  VAL A  12     -14.011 -10.945  57.831  1.00  0.00      A120  
ATOM    184  CB  VAL A  12     -12.698 -12.646  58.027  1.00  0.00      A120  
ATOM    185  HB  VAL A  12     -13.509 -13.388  57.866  1.00  0.00      A120  
ATOM    186  CG1 VAL A  12     -11.971 -12.406  56.727  1.00  0.00      A120  
ATOM    187 HG11 VAL A  12     -11.152 -11.670  56.878  1.00  0.00      A120  
ATOM    188 HG12 VAL A  12     -12.676 -12.002  55.969  1.00  0.00      A120  
ATOM    189 HG13 VAL A  12     -11.530 -13.357  56.359  1.00  0.00      A120  
ATOM    190  CG2 VAL A  12     -11.758 -13.248  59.056  1.00  0.00      A120  
ATOM    191 HG21 VAL A  12     -12.339 -13.781  59.838  1.00  0.00      A120  
ATOM    192 HG22 VAL A  12     -11.165 -12.443  59.542  1.00  0.00      A120  
ATOM    193 HG23 VAL A  12     -11.074 -13.973  58.565  1.00  0.00      A120  
ATOM    194  C   VAL A  12     -14.037 -11.552  59.857  1.00  0.00      A120  
ATOM    195  O   VAL A  12     -13.426 -11.430  60.933  1.00  0.00      A120  
ATOM    196  N   PRO A  13     -15.332 -11.851  59.832  1.00  0.00      A120  
ATOM    197  CD  PRO A  13     -16.256 -11.720  58.695  1.00  0.00      A120  
ATOM    198  HD1 PRO A  13     -16.328 -12.682  58.145  1.00  0.00      A120  
ATOM    199  HD2 PRO A  13     -15.913 -10.916  58.011  1.00  0.00      A120  
ATOM    200  CA  PRO A  13     -16.041 -12.126  61.089  1.00  0.00      A120  
ATOM    201  HA  PRO A  13     -15.755 -11.413  61.845  1.00  0.00      A120  
ATOM    202  CB  PRO A  13     -17.518 -12.072  60.682  1.00  0.00      A120  
ATOM    203  HB1 PRO A  13     -18.112 -11.512  61.437  1.00  0.00      A120  
ATOM    204  HB2 PRO A  13     -17.935 -13.096  60.585  1.00  0.00      A120  
ATOM    205  CG  PRO A  13     -17.543 -11.367  59.367  1.00  0.00      A120  
ATOM    206  HG1 PRO A  13     -18.408 -11.707  58.758  1.00  0.00      A120  
ATOM    207  HG2 PRO A  13     -17.618 -10.268  59.514  1.00  0.00      A120  
ATOM    208  C   PRO A  13     -15.677 -13.482  61.671  1.00  0.00      A120  
ATOM    209  O   PRO A  13     -16.456 -14.435  61.573  1.00  0.00      A120  
ATOM    210  N   VAL A  14     -14.497 -13.578  62.278  1.00  0.00      A120  
ATOM    211  HN  VAL A  14     -13.885 -12.795  62.352  1.00  0.00      A120  
ATOM    212  CA  VAL A  14     -14.006 -14.814  62.875  1.00  0.00      A120  
ATOM    213  HA  VAL A  14     -14.831 -15.510  62.912  1.00  0.00      A120  
ATOM    214  CB  VAL A  14     -12.840 -15.418  62.069  1.00  0.00      A120  
ATOM    215  HB  VAL A  14     -12.113 -14.616  61.817  1.00  0.00      A120  
ATOM    216  CG1 VAL A  14     -12.135 -16.501  62.873  1.00  0.00      A120  
ATOM    217 HG11 VAL A  14     -12.849 -17.314  63.125  1.00  0.00      A120  
ATOM    218 HG12 VAL A  14     -11.738 -16.072  63.818  1.00  0.00      A120  
ATOM    219 HG13 VAL A  14     -11.303 -16.932  62.278  1.00  0.00      A120  
ATOM    220  CG2 VAL A  14     -13.342 -15.980  60.757  1.00  0.00      A120  
ATOM    221 HG21 VAL A  14     -13.814 -15.176  60.153  1.00  0.00      A120  
ATOM    222 HG22 VAL A  14     -14.100 -16.770  60.949  1.00  0.00      A120  
ATOM    223 HG23 VAL A  14     -12.494 -16.407  60.179  1.00  0.00      A120  
ATOM    224  C   VAL A  14     -13.567 -14.514  64.299  1.00  0.00      A120  
ATOM    225  O   VAL A  14     -12.836 -13.546  64.536  1.00  0.00      A120  
ATOM    226  N   TRP A  15     -14.009 -15.340  65.244  1.00  0.00      A120  
ATOM    227  HN  TRP A  15     -14.631 -16.093  65.043  1.00  0.00      A120  
ATOM    228  CA  TRP A  15     -13.607 -15.194  66.632  1.00  0.00      A120  
ATOM    229  HA  TRP A  15     -12.723 -14.575  66.655  1.00  0.00      A120  
ATOM    230  CB  TRP A  15     -14.716 -14.559  67.487  1.00  0.00      A120  
ATOM    231  HB1 TRP A  15     -14.943 -13.550  67.081  1.00  0.00      A120  
ATOM    232  HB2 TRP A  15     -14.347 -14.459  68.530  1.00  0.00      A120  
ATOM    233  CG  TRP A  15     -15.990 -15.348  67.516  1.00  0.00      A120  
ATOM    234  CD1 TRP A  15     -16.223 -16.508  68.197  1.00  0.00      A120  
ATOM    235  HD1 TRP A  15     -15.499 -17.018  68.815  1.00  0.00      A120  
ATOM    236  NE1 TRP A  15     -17.511 -16.933  67.983  1.00  0.00      A120  
ATOM    237  HE1 TRP A  15     -17.912 -17.740  68.358  1.00  0.00      A120  
ATOM    238  CE2 TRP A  15     -18.141 -16.040  67.158  1.00  0.00      A120  
ATOM    239  CD2 TRP A  15     -17.212 -15.025  66.845  1.00  0.00      A120  
ATOM    240  CE3 TRP A  15     -17.612 -13.980  66.008  1.00  0.00      A120  
ATOM    241  HE3 TRP A  15     -16.937 -13.182  65.737  1.00  0.00      A120  
ATOM    242  CZ3 TRP A  15     -18.901 -13.980  65.522  1.00  0.00      A120  
ATOM    243  HZ3 TRP A  15     -19.223 -13.176  64.877  1.00  0.00      A120  
ATOM    244  CZ2 TRP A  15     -19.442 -16.037  66.663  1.00  0.00      A120  
ATOM    245  HZ2 TRP A  15     -20.152 -16.814  66.903  1.00  0.00      A120  
ATOM    246  CH2 TRP A  15     -19.803 -15.001  65.847  1.00  0.00      A120  
ATOM    247  HH2 TRP A  15     -20.804 -14.969  65.445  1.00  0.00      A120  
ATOM    248  C   TRP A  15     -13.233 -16.553  67.202  1.00  0.00      A120  
ATOM    249  O   TRP A  15     -13.754 -17.589  66.781  1.00  0.00      A120  
ATOM    250  N   LYS A  16     -12.318 -16.534  68.166  1.00  0.00      A120  
ATOM    251  HN  LYS A  16     -11.826 -15.700  68.400  1.00  0.00      A120  
ATOM    252  CA  LYS A  16     -11.964 -17.708  68.947  1.00  0.00      A120  
ATOM    253  HA  LYS A  16     -12.647 -18.501  68.680  1.00  0.00      A120  
ATOM    254  CB  LYS A  16     -10.516 -18.146  68.681  1.00  0.00      A120  
ATOM    255  HB1 LYS A  16     -10.283 -19.008  69.341  1.00  0.00      A120  
ATOM    256  HB2 LYS A  16      -9.841 -17.302  68.937  1.00  0.00      A120  
ATOM    257  CG  LYS A  16     -10.249 -18.557  67.241  1.00  0.00      A120  
ATOM    258  HG1 LYS A  16     -10.199 -17.647  66.606  1.00  0.00      A120  
ATOM    259  HG2 LYS A  16     -11.083 -19.198  66.884  1.00  0.00      A120  
ATOM    260  CD  LYS A  16      -8.942 -19.324  67.119  1.00  0.00      A120  
ATOM    261  HD1 LYS A  16      -8.991 -20.228  67.763  1.00  0.00      A120  
ATOM    262  HD2 LYS A  16      -8.109 -18.678  67.468  1.00  0.00      A120  
ATOM    263  CE  LYS A  16      -8.673 -19.751  65.682  1.00  0.00      A120  
ATOM    264  HE1 LYS A  16      -7.713 -20.308  65.635  1.00  0.00      A120  
ATOM    265  HE2 LYS A  16      -8.625 -18.852  65.031  1.00  0.00      A120  
ATOM    266  NZ  LYS A  16      -9.734 -20.642  65.136  1.00  0.00      A120  
ATOM    267  HZ1 LYS A  16     -10.647 -20.146  65.153  1.00  0.00      A120  
ATOM    268  HZ2 LYS A  16      -9.796 -21.503  65.717  1.00  0.00      A120  
ATOM    269  HZ3 LYS A  16      -9.498 -20.902  64.157  1.00  0.00      A120  
ATOM    270  C   LYS A  16     -12.161 -17.399  70.425  1.00  0.00      A120  
ATOM    271  O   LYS A  16     -12.151 -16.240  70.846  1.00  0.00      A120  
ATOM    272  N   ASP A  17     -12.346 -18.453  71.215  1.00  0.00      A120  
ATOM    273  HN  ASP A  17     -12.316 -19.389  70.874  1.00  0.00      A120  
ATOM    274  CA  ASP A  17     -12.607 -18.291  72.638  1.00  0.00      A120  
ATOM    275  HA  ASP A  17     -13.220 -17.411  72.769  1.00  0.00      A120  
ATOM    276  CB  ASP A  17     -13.319 -19.523  73.192  1.00  0.00      A120  
ATOM    277  HB1 ASP A  17     -13.355 -19.452  74.300  1.00  0.00      A120  
ATOM    278  HB2 ASP A  17     -12.747 -20.431  72.903  1.00  0.00      A120  
ATOM    279  CG  ASP A  17     -14.730 -19.658  72.672  1.00  0.00      A120  
ATOM    280  OD1 ASP A  17     -14.957 -19.353  71.482  1.00  0.00      A120  
ATOM    281  OD2 ASP A  17     -15.617 -20.059  73.454  1.00  0.00      A120  
ATOM    282  C   ASP A  17     -11.311 -18.043  73.399  1.00  0.00      A120  
ATOM    283  O   ASP A  17     -10.350 -18.811  73.274  1.00  0.00      A120  
ATOM    284  N   ALA A  18     -11.288 -16.972  74.190  1.00  0.00      A120  
ATOM    285  HN  ALA A  18     -12.065 -16.352  74.263  1.00  0.00      A120  
ATOM    286  CA  ALA A  18     -10.125 -16.639  74.999  1.00  0.00      A120  
ATOM    287  HA  ALA A  18      -9.720 -17.561  75.389  1.00  0.00      A120  
ATOM    288  CB  ALA A  18      -9.060 -15.901  74.183  1.00  0.00      A120  
ATOM    289  HB1 ALA A  18      -9.477 -14.956  73.776  1.00  0.00      A120  
ATOM    290  HB2 ALA A  18      -8.727 -16.536  73.334  1.00  0.00      A120  
ATOM    291  HB3 ALA A  18      -8.191 -15.655  74.830  1.00  0.00      A120  
ATOM    292  C   ALA A  18     -10.568 -15.790  76.181  1.00  0.00      A120  
ATOM    293  O   ALA A  18     -11.662 -15.221  76.186  1.00  0.00      A120  
ATOM    294  N   GLU A  19      -9.695 -15.710  77.179  1.00  0.00      A120  
ATOM    295  HN  GLU A  19      -8.825 -16.196  77.152  1.00  0.00      A120  
ATOM    296  CA  GLU A  19      -9.937 -14.918  78.375  1.00  0.00      A120  
ATOM    297  HA  GLU A  19     -10.924 -14.488  78.296  1.00  0.00      A120  
ATOM    298  CB  GLU A  19      -9.835 -15.783  79.632  1.00  0.00      A120  
ATOM    299  HB1 GLU A  19     -10.011 -15.139  80.519  1.00  0.00      A120  
ATOM    300  HB2 GLU A  19      -8.809 -16.203  79.689  1.00  0.00      A120  
ATOM    301  CG  GLU A  19     -10.831 -16.933  79.665  1.00  0.00      A120  
ATOM    302  HG1 GLU A  19     -10.812 -17.456  78.685  1.00  0.00      A120  
ATOM    303  HG2 GLU A  19     -11.849 -16.524  79.841  1.00  0.00      A120  
ATOM    304  CD  GLU A  19     -10.520 -17.938  80.754  1.00  0.00      A120  
ATOM    305  OE1 GLU A  19      -9.540 -17.721  81.496  1.00  0.00      A120  
ATOM    306  OE2 GLU A  19     -11.257 -18.941  80.872  1.00  0.00      A120  
ATOM    307  C   GLU A  19      -8.938 -13.770  78.441  1.00  0.00      A120  
ATOM    308  O   GLU A  19      -7.767 -13.928  78.081  1.00  0.00      A120  
ATOM    309  N   THR A  20      -9.410 -12.615  78.901  1.00  0.00      A120  
ATOM    310  HN  THR A  20     -10.353 -12.513  79.208  1.00  0.00      A120  
ATOM    311  CA  THR A  20      -8.580 -11.425  78.985  1.00  0.00      A120  
ATOM    312  HA  THR A  20      -7.581 -11.739  79.247  1.00  0.00      A120  
ATOM    313  CB  THR A  20      -8.556 -10.648  77.662  1.00  0.00      A120  
ATOM    314  HB  THR A  20      -8.175 -11.300  76.847  1.00  0.00      A120  
ATOM    315  OG1 THR A  20      -7.695  -9.509  77.789  1.00  0.00      A120  
ATOM    316  HG1 THR A  20      -6.826  -9.857  78.002  1.00  0.00      A120  
ATOM    317  CG2 THR A  20      -9.958 -10.180  77.291  1.00  0.00      A120  
ATOM    318 HG21 THR A  20     -10.361  -9.516  78.085  1.00  0.00      A120  
ATOM    319 HG22 THR A  20     -10.633 -11.055  77.184  1.00  0.00      A120  
ATOM    320 HG23 THR A  20      -9.927  -9.613  76.336  1.00  0.00      A120  
ATOM    321  C   THR A  20      -9.101 -10.543  80.108  1.00  0.00      A120  
ATOM    322  O   THR A  20     -10.223 -10.715  80.589  1.00  0.00      A120  
ATOM    323  N   THR A  21      -8.266  -9.598  80.527  1.00  0.00      A120  
ATOM    324  HN  THR A  21      -7.354  -9.477  80.142  1.00  0.00      A120  
ATOM    325  CA  THR A  21      -8.652  -8.678  81.587  1.00  0.00      A120  
ATOM    326  HA  THR A  21      -9.079  -9.255  82.394  1.00  0.00      A120  
ATOM    327  CB  THR A  21      -7.438  -7.897  82.077  1.00  0.00      A120  
ATOM    328  HB  THR A  21      -7.137  -7.148  81.313  1.00  0.00      A120  
ATOM    329  OG1 THR A  21      -6.342  -8.794  82.305  1.00  0.00      A120  
ATOM    330  HG1 THR A  21      -6.164  -9.214  81.460  1.00  0.00      A120  
ATOM    331  CG2 THR A  21      -7.769  -7.176  83.374  1.00  0.00      A120  
ATOM    332 HG21 THR A  21      -8.062  -7.910  84.155  1.00  0.00      A120  
ATOM    333 HG22 THR A  21      -8.615  -6.475  83.211  1.00  0.00      A120  
ATOM    334 HG23 THR A  21      -6.880  -6.614  83.732  1.00  0.00      A120  
ATOM    335  C   THR A  21      -9.724  -7.727  81.073  1.00  0.00      A120  
ATOM    336  O   THR A  21      -9.516  -7.025  80.078  1.00  0.00      A120  
ATOM    337  N   LEU A  22     -10.867  -7.700  81.751  1.00  0.00      A120  
ATOM    338  HN  LEU A  22     -11.023  -8.290  82.539  1.00  0.00      A120  
ATOM    339  CA  LEU A  22     -11.965  -6.816  81.397  1.00  0.00      A120  
ATOM    340  HA  LEU A  22     -11.840  -6.520  80.366  1.00  0.00      A120  
ATOM    341  CB  LEU A  22     -13.303  -7.534  81.588  1.00  0.00      A120  
ATOM    342  HB1 LEU A  22     -14.090  -6.933  81.087  1.00  0.00      A120  
ATOM    343  HB2 LEU A  22     -13.518  -7.576  82.676  1.00  0.00      A120  
ATOM    344  CG  LEU A  22     -13.376  -8.963  81.037  1.00  0.00      A120  
ATOM    345  HG  LEU A  22     -12.562  -9.570  81.488  1.00  0.00      A120  
ATOM    346  CD1 LEU A  22     -14.719  -9.607  81.357  1.00  0.00      A120  
ATOM    347 HD11 LEU A  22     -15.543  -9.015  80.904  1.00  0.00      A120  
ATOM    348 HD12 LEU A  22     -14.869  -9.640  82.457  1.00  0.00      A120  
ATOM    349 HD13 LEU A  22     -14.752 -10.637  80.943  1.00  0.00      A120  
ATOM    350  CD2 LEU A  22     -13.108  -8.983  79.540  1.00  0.00      A120  
ATOM    351 HD21 LEU A  22     -12.096  -8.576  79.328  1.00  0.00      A120  
ATOM    352 HD22 LEU A  22     -13.859  -8.356  79.013  1.00  0.00      A120  
ATOM    353 HD23 LEU A  22     -13.158 -10.026  79.161  1.00  0.00      A120  
ATOM    354  C   LEU A  22     -11.881  -5.547  82.243  1.00  0.00      A120  
ATOM    355  O   LEU A  22     -10.977  -5.382  83.062  1.00  0.00      A120  
ATOM    356  N   PHE A  23     -12.826  -4.631  82.038  1.00  0.00      A120  
ATOM    357  HN  PHE A  23     -13.491  -4.705  81.299  1.00  0.00      A120  
ATOM    358  CA  PHE A  23     -12.939  -3.456  82.895  1.00  0.00      A120  
ATOM    359  HA  PHE A  23     -12.565  -3.728  83.871  1.00  0.00      A120  
ATOM    360  CB  PHE A  23     -12.148  -2.258  82.346  1.00  0.00      A120  
ATOM    361  HB1 PHE A  23     -11.066  -2.512  82.332  1.00  0.00      A120  
ATOM    362  HB2 PHE A  23     -12.325  -1.377  82.998  1.00  0.00      A120  
ATOM    363  CG  PHE A  23     -12.524  -1.855  80.949  1.00  0.00      A120  
ATOM    364  CD1 PHE A  23     -11.945  -2.478  79.855  1.00  0.00      A120  
ATOM    365  HD1 PHE A  23     -11.223  -3.266  80.009  1.00  0.00      A120  
ATOM    366  CE1 PHE A  23     -12.282  -2.102  78.569  1.00  0.00      A120  
ATOM    367  HE1 PHE A  23     -11.830  -2.600  77.724  1.00  0.00      A120  
ATOM    368  CZ  PHE A  23     -13.198  -1.089  78.364  1.00  0.00      A120  
ATOM    369  HZ  PHE A  23     -13.463  -0.793  77.359  1.00  0.00      A120  
ATOM    370  CD2 PHE A  23     -13.435  -0.835  80.730  1.00  0.00      A120  
ATOM    371  HD2 PHE A  23     -13.886  -0.332  81.573  1.00  0.00      A120  
ATOM    372  CE2 PHE A  23     -13.776  -0.454  79.446  1.00  0.00      A120  
ATOM    373  HE2 PHE A  23     -14.493   0.339  79.289  1.00  0.00      A120  
ATOM    374  C   PHE A  23     -14.408  -3.111  83.087  1.00  0.00      A120  
ATOM    375  O   PHE A  23     -15.285  -3.599  82.371  1.00  0.00      A120  
ATOM    376  N   CYS A  24     -14.669  -2.258  84.073  1.00  0.00      A120  
ATOM    377  HN  CYS A  24     -13.946  -1.753  84.536  1.00  0.00      A120  
ATOM    378  CA  CYS A  24     -16.020  -2.001  84.545  1.00  0.00      A120  
ATOM    379  HA  CYS A  24     -16.608  -2.894  84.392  1.00  0.00      A120  
ATOM    380  CB  CYS A  24     -15.986  -1.630  86.026  1.00  0.00      A120  
ATOM    381  HB1 CYS A  24     -15.245  -2.267  86.554  1.00  0.00      A120  
ATOM    382  HB2 CYS A  24     -16.984  -1.810  86.479  1.00  0.00      A120  
ATOM    383  SG  CYS A  24     -15.534   0.113  86.162  1.00  0.00      A120  
ATOM    384  C   CYS A  24     -16.670  -0.852  83.779  1.00  0.00      A120  
ATOM    385  O   CYS A  24     -16.032  -0.142  82.999  1.00  0.00      A120  
ATOM    386  N   ALA A  25     -17.963  -0.662  84.038  1.00  0.00      A120  
ATOM    387  HN  ALA A  25     -18.533  -1.391  84.407  1.00  0.00      A120  
ATOM    388  CA  ALA A  25     -18.638   0.607  83.807  1.00  0.00      A120  
ATOM    389  HA  ALA A  25     -17.935   1.398  84.023  1.00  0.00      A120  
ATOM    390  CB  ALA A  25     -19.137   0.725  82.363  1.00  0.00      A120  
ATOM    391  HB1 ALA A  25     -19.382  -0.281  81.960  1.00  0.00      A120  
ATOM    392  HB2 ALA A  25     -18.349   1.180  81.726  1.00  0.00      A120  
ATOM    393  HB3 ALA A  25     -20.053   1.352  82.330  1.00  0.00      A120  
ATOM    394  C   ALA A  25     -19.802   0.722  84.779  1.00  0.00      A120  
ATOM    395  O   ALA A  25     -20.540  -0.248  84.974  1.00  0.00      A120  
ATOM    396  N   SER A  26     -19.976   1.895  85.391  1.00  0.00      A120  
ATOM    397  HN  SER A  26     -19.249   2.574  85.463  1.00  0.00      A120  
ATOM    398  CA  SER A  26     -21.263   2.249  85.996  1.00  0.00      A120  
ATOM    399  HA  SER A  26     -22.019   1.602  85.578  1.00  0.00      A120  
ATOM    400  CB  SER A  26     -21.203   2.085  87.512  1.00  0.00      A120  
ATOM    401  HB1 SER A  26     -21.153   1.005  87.767  1.00  0.00      A120  
ATOM    402  HB2 SER A  26     -22.110   2.532  87.970  1.00  0.00      A120  
ATOM    403  OG  SER A  26     -20.060   2.729  88.049  1.00  0.00      A120  
ATOM    404  HG1 SER A  26     -19.305   2.211  87.762  1.00  0.00      A120  
ATOM    405  C   SER A  26     -21.633   3.681  85.612  1.00  0.00      A120  
ATOM    406  O   SER A  26     -21.218   4.633  86.281  1.00  0.00      A120  
ATOM    407  N   ASP A  27     -22.458   3.803  84.569  1.00  0.00      A120  
ATOM    408  HN  ASP A  27     -22.643   3.002  84.011  1.00  0.00      A120  
ATOM    409  CA  ASP A  27     -23.169   4.994  84.097  1.00  0.00      A120  
ATOM    410  HA  ASP A  27     -23.339   4.891  83.036  1.00  0.00      A120  
ATOM    411  CB  ASP A  27     -24.496   5.121  84.846  1.00  0.00      A120  
ATOM    412  HB1 ASP A  27     -25.058   5.991  84.444  1.00  0.00      A120  
ATOM    413  HB2 ASP A  27     -24.289   5.287  85.925  1.00  0.00      A120  
ATOM    414  CG  ASP A  27     -25.358   3.881  84.704  1.00  0.00      A120  
ATOM    415  OD1 ASP A  27     -26.031   3.736  83.661  1.00  0.00      A120  
ATOM    416  OD2 ASP A  27     -25.354   3.045  85.631  1.00  0.00      A120  
ATOM    417  C   ASP A  27     -22.372   6.292  84.204  1.00  0.00      A120  
ATOM    418  O   ASP A  27     -21.140   6.271  84.247  1.00  0.00      A120  
ATOM    419  N   ALA A  28     -23.061   7.438  84.249  1.00  0.00      A120  
ATOM    420  HN  ALA A  28     -23.984   7.507  83.876  1.00  0.00      A120  
ATOM    421  CA  ALA A  28     -22.526   8.657  84.839  1.00  0.00      A120  
ATOM    422  HA  ALA A  28     -21.526   8.449  85.191  1.00  0.00      A120  
ATOM    423  CB  ALA A  28     -22.504   9.783  83.796  1.00  0.00      A120  
ATOM    424  HB1 ALA A  28     -23.534   9.984  83.430  1.00  0.00      A120  
ATOM    425  HB2 ALA A  28     -21.872   9.486  82.932  1.00  0.00      A120  
ATOM    426  HB3 ALA A  28     -22.102  10.713  84.252  1.00  0.00      A120  
ATOM    427  C   ALA A  28     -23.283   9.126  86.072  1.00  0.00      A120  
ATOM    428  O   ALA A  28     -22.790  10.013  86.780  1.00  0.00      A120  
ATOM    429  N   LYS A  29     -24.463   8.565  86.347  1.00  0.00      A120  
ATOM    430  HN  LYS A  29     -24.813   7.774  85.851  1.00  0.00      A120  
ATOM    431  CA  LYS A  29     -25.308   9.100  87.411  1.00  0.00      A120  
ATOM    432  HA  LYS A  29     -25.141  10.165  87.469  1.00  0.00      A120  
ATOM    433  CB  LYS A  29     -26.781   8.807  87.120  1.00  0.00      A120  
ATOM    434  HB1 LYS A  29     -27.020   7.792  87.504  1.00  0.00      A120  
ATOM    435  HB2 LYS A  29     -26.932   8.820  86.020  1.00  0.00      A120  
ATOM    436  CG  LYS A  29     -27.751   9.805  87.753  1.00  0.00      A120  
ATOM    437  HG1 LYS A  29     -27.538   9.878  88.841  1.00  0.00      A120  
ATOM    438  HG2 LYS A  29     -28.790   9.439  87.614  1.00  0.00      A120  
ATOM    439  CD  LYS A  29     -27.621  11.190  87.124  1.00  0.00      A120  
ATOM    440  HD1 LYS A  29     -27.838  11.114  86.037  1.00  0.00      A120  
ATOM    441  HD2 LYS A  29     -26.579  11.550  87.258  1.00  0.00      A120  
ATOM    442  CE  LYS A  29     -28.579  12.198  87.753  1.00  0.00      A120  
ATOM    443  HE1 LYS A  29     -28.398  13.203  87.316  1.00  0.00      A120  
ATOM    444  HE2 LYS A  29     -28.420  12.226  88.852  1.00  0.00      A120  
ATOM    445  NZ  LYS A  29     -30.009  11.856  87.515  1.00  0.00      A120  
ATOM    446  HZ1 LYS A  29     -30.215  10.923  87.924  1.00  0.00      A120  
ATOM    447  HZ2 LYS A  29     -30.195  11.836  86.492  1.00  0.00      A120  
ATOM    448  HZ3 LYS A  29     -30.615  12.572  87.962  1.00  0.00      A120  
ATOM    449  C   LYS A  29     -24.904   8.548  88.770  1.00  0.00      A120  
ATOM    450  O   LYS A  29     -24.883   9.285  89.762  1.00  0.00      A120  
ATOM    451  N   ALA A  30     -24.594   7.252  88.831  1.00  0.00      A120  
ATOM    452  HN  ALA A  30     -24.737   6.628  88.066  1.00  0.00      A120  
ATOM    453  CA  ALA A  30     -24.023   6.681  90.041  1.00  0.00      A120  
ATOM    454  HA  ALA A  30     -24.649   6.962  90.874  1.00  0.00      A120  
ATOM    455  CB  ALA A  30     -23.945   5.158  89.924  1.00  0.00      A120  
ATOM    456  HB1 ALA A  30     -23.307   4.875  89.060  1.00  0.00      A120  
ATOM    457  HB2 ALA A  30     -24.961   4.739  89.768  1.00  0.00      A120  
ATOM    458  HB3 ALA A  30     -23.501   4.730  90.848  1.00  0.00      A120  
ATOM    459  C   ALA A  30     -22.644   7.253  90.339  1.00  0.00      A120  
ATOM    460  O   ALA A  30     -22.169   7.143  91.474  1.00  0.00      A120  
ATOM    461  N   TYR A  31     -21.989   7.851  89.340  1.00  0.00      A120  
ATOM    462  HN  TYR A  31     -22.304   7.820  88.394  1.00  0.00      A120  
ATOM    463  CA  TYR A  31     -20.758   8.589  89.598  1.00  0.00      A120  
ATOM    464  HA  TYR A  31     -20.096   7.954  90.168  1.00  0.00      A120  
ATOM    465  CB  TYR A  31     -20.107   8.991  88.275  1.00  0.00      A120  
ATOM    466  HB1 TYR A  31     -20.852   9.534  87.656  1.00  0.00      A120  
ATOM    467  HB2 TYR A  31     -19.766   8.075  87.747  1.00  0.00      A120  
ATOM    468  CG  TYR A  31     -18.903   9.896  88.412  1.00  0.00      A120  
ATOM    469  CD1 TYR A  31     -17.652   9.379  88.726  1.00  0.00      A120  
ATOM    470  HD1 TYR A  31     -17.539   8.316  88.878  1.00  0.00      A120  
ATOM    471  CE1 TYR A  31     -16.547  10.205  88.847  1.00  0.00      A120  
ATOM    472  HE1 TYR A  31     -15.583   9.788  89.097  1.00  0.00      A120  
ATOM    473  CZ  TYR A  31     -16.687  11.562  88.646  1.00  0.00      A120  
ATOM    474  OH  TYR A  31     -15.593  12.389  88.762  1.00  0.00      A120  
ATOM    475  HH  TYR A  31     -14.833  11.847  88.985  1.00  0.00      A120  
ATOM    476  CD2 TYR A  31     -19.014  11.266  88.210  1.00  0.00      A120  
ATOM    477  HD2 TYR A  31     -19.975  11.688  87.957  1.00  0.00      A120  
ATOM    478  CE2 TYR A  31     -17.916  12.098  88.327  1.00  0.00      A120  
ATOM    479  HE2 TYR A  31     -18.021  13.161  88.169  1.00  0.00      A120  
ATOM    480  C   TYR A  31     -21.020   9.812  90.466  1.00  0.00      A120  
ATOM    481  O   TYR A  31     -20.159  10.205  91.259  1.00  0.00      A120  
ATOM    482  N   GLU A  32     -22.204  10.413  90.338  1.00  0.00      A120  
ATOM    483  HN  GLU A  32     -22.881  10.116  89.669  1.00  0.00      A120  
ATOM    484  CA  GLU A  32     -22.582  11.546  91.172  1.00  0.00      A120  
ATOM    485  HA  GLU A  32     -21.731  12.207  91.251  1.00  0.00      A120  
ATOM    486  CB  GLU A  32     -23.774  12.278  90.546  1.00  0.00      A120  
ATOM    487  HB1 GLU A  32     -23.897  13.254  91.061  1.00  0.00      A120  
ATOM    488  HB2 GLU A  32     -24.687  11.668  90.708  1.00  0.00      A120  
ATOM    489  CG  GLU A  32     -23.623  12.536  89.055  1.00  0.00      A120  
ATOM    490  HG1 GLU A  32     -23.388  11.577  88.546  1.00  0.00      A120  
ATOM    491  HG2 GLU A  32     -22.787  13.250  88.895  1.00  0.00      A120  
ATOM    492  CD  GLU A  32     -24.878  13.117  88.430  1.00  0.00      A120  
ATOM    493  OE1 GLU A  32     -25.853  13.375  89.168  1.00  0.00      A120  
ATOM    494  OE2 GLU A  32     -24.889  13.316  87.197  1.00  0.00      A120  
ATOM    495  C   GLU A  32     -22.925  11.137  92.596  1.00  0.00      A120  
ATOM    496  O   GLU A  32     -23.138  12.016  93.438  1.00  0.00      A120  
ATOM    497  N   THR A  33     -22.990   9.833  92.884  1.00  0.00      A120  
ATOM    498  HN  THR A  33     -22.817   9.122  92.207  1.00  0.00      A120  
ATOM    499  CA  THR A  33     -23.324   9.389  94.232  1.00  0.00      A120  
ATOM    500  HA  THR A  33     -24.248   9.868  94.524  1.00  0.00      A120  
ATOM    501  CB  THR A  33     -23.478   7.868  94.267  1.00  0.00      A120  
ATOM    502  HB  THR A  33     -22.480   7.385  94.184  1.00  0.00      A120  
ATOM    503  OG1 THR A  33     -24.295   7.443  93.170  1.00  0.00      A120  
ATOM    504  HG1 THR A  33     -23.837   7.727  92.375  1.00  0.00      A120  
ATOM    505  CG2 THR A  33     -24.134   7.428  95.567  1.00  0.00      A120  
ATOM    506 HG21 THR A  33     -25.141   7.889  95.661  1.00  0.00      A120  
ATOM    507 HG22 THR A  33     -23.515   7.750  96.431  1.00  0.00      A120  
ATOM    508 HG23 THR A  33     -24.247   6.323  95.579  1.00  0.00      A120  
ATOM    509  C   THR A  33     -22.272   9.839  95.236  1.00  0.00      A120  
ATOM    510  O   THR A  33     -22.599  10.148  96.389  1.00  0.00      A120  
ATOM    511  N   GLU A  34     -21.001   9.867  94.815  1.00  0.00      A120  
ATOM    512  HN  GLU A  34     -20.757   9.512  93.917  1.00  0.00      A120  
ATOM    513  CA  GLU A  34     -19.876  10.397  95.584  1.00  0.00      A120  
ATOM    514  HA  GLU A  34     -18.970   9.978  95.171  1.00  0.00      A120  
ATOM    515  CB  GLU A  34     -19.817  11.937  95.533  1.00  0.00      A120  
ATOM    516  HB1 GLU A  34     -19.506  12.222  94.507  1.00  0.00      A120  
ATOM    517  HB2 GLU A  34     -19.036  12.262  96.251  1.00  0.00      A120  
ATOM    518  CG  GLU A  34     -21.088  12.721  95.858  1.00  0.00      A120  
ATOM    519  HG1 GLU A  34     -21.643  12.192  96.662  1.00  0.00      A120  
ATOM    520  HG2 GLU A  34     -21.724  12.771  94.948  1.00  0.00      A120  
ATOM    521  CD  GLU A  34     -20.799  14.131  96.322  1.00  0.00      A120  
ATOM    522  OE1 GLU A  34     -20.578  14.321  97.536  1.00  0.00      A120  
ATOM    523  OE2 GLU A  34     -20.782  15.048  95.474  1.00  0.00      A120  
ATOM    524  C   GLU A  34     -19.887   9.881  97.020  1.00  0.00      A120  
ATOM    525  O   GLU A  34     -19.754   8.673  97.246  1.00  0.00      A120  
ATOM    526  N   LYS A  35     -20.033  10.786  97.990  1.00  0.00      A120  
ATOM    527  HN  LYS A  35     -20.156  11.753  97.786  1.00  0.00      A120  
ATOM    528  CA  LYS A  35     -20.024  10.438  99.412  1.00  0.00      A120  
ATOM    529  HA  LYS A  35     -19.994  11.357  99.977  1.00  0.00      A120  
ATOM    530  CB  LYS A  35     -21.259   9.622  99.798  1.00  0.00      A120  
ATOM    531  HB1 LYS A  35     -21.124   9.248 100.835  1.00  0.00      A120  
ATOM    532  HB2 LYS A  35     -21.338   8.755  99.109  1.00  0.00      A120  
ATOM    533  CG  LYS A  35     -22.557  10.408  99.735  1.00  0.00      A120  
ATOM    534  HG1 LYS A  35     -23.386   9.778 100.121  1.00  0.00      A120  
ATOM    535  HG2 LYS A  35     -22.772  10.677  98.679  1.00  0.00      A120  
ATOM    536  CD  LYS A  35     -22.460  11.677 100.568  1.00  0.00      A120  
ATOM    537  HD1 LYS A  35     -21.573  12.260 100.239  1.00  0.00      A120  
ATOM    538  HD2 LYS A  35     -22.333  11.401 101.636  1.00  0.00      A120  
ATOM    539  CE  LYS A  35     -23.701  12.541 100.424  1.00  0.00      A120  
ATOM    540  HE1 LYS A  35     -24.585  12.000 100.823  1.00  0.00      A120  
ATOM    541  HE2 LYS A  35     -23.860  12.796  99.355  1.00  0.00      A120  
ATOM    542  NZ  LYS A  35     -23.565  13.815 101.182  1.00  0.00      A120  
ATOM    543  HZ1 LYS A  35     -22.749  14.348 100.821  1.00  0.00      A120  
ATOM    544  HZ2 LYS A  35     -23.425  13.605 102.191  1.00  0.00      A120  
ATOM    545  HZ3 LYS A  35     -24.429  14.382 101.064  1.00  0.00      A120  
ATOM    546  C   LYS A  35     -18.738   9.704  99.773  1.00  0.00      A120  
ATOM    547  O   LYS A  35     -18.739   8.730 100.531  1.00  0.00      A120  
ATOM    548  N   HSD A  36     -17.632  10.180  99.199  1.00  0.00      A120  
ATOM    549  HN  HSD A  36     -17.674  10.927  98.542  1.00  0.00      A120  
ATOM    550  CA  HSD A  36     -16.293   9.666  99.469  1.00  0.00      A120  
ATOM    551  HA  HSD A  36     -15.605  10.151  98.793  1.00  0.00      A120  
ATOM    552  CB  HSD A  36     -15.895   9.942 100.924  1.00  0.00      A120  
ATOM    553  HB1 HSD A  36     -14.819   9.699 101.051  1.00  0.00      A120  
ATOM    554  HB2 HSD A  36     -16.498   9.288 101.588  1.00  0.00      A120  
ATOM    555  ND1 HSD A  36     -16.131  11.751 102.672  1.00  0.00      A120  
ATOM    556  HD1 HSD A  36     -16.009  11.130 103.446  1.00  0.00      A120  
ATOM    557  CG  HSD A  36     -16.108  11.364 101.349  1.00  0.00      A120  
ATOM    558  CE1 HSD A  36     -16.336  13.054 102.745  1.00  0.00      A120  
ATOM    559  HE1 HSD A  36     -16.397  13.619 103.674  1.00  0.00      A120  
ATOM    560  NE2 HSD A  36     -16.450  13.527 101.517  1.00  0.00      A120  
ATOM    561  CD2 HSD A  36     -16.310  12.492 100.626  1.00  0.00      A120  
ATOM    562  HD2 HSD A  36     -16.368  12.656  99.557  1.00  0.00      A120  
ATOM    563  C   HSD A  36     -16.197   8.178  99.125  1.00  0.00      A120  
ATOM    564  O   HSD A  36     -15.992   7.320  99.987  1.00  0.00      A120  
ATOM    565  N   ASN A  37     -16.353   7.890  97.830  1.00  0.00      A120  
ATOM    566  HN  ASN A  37     -16.574   8.599  97.166  1.00  0.00      A120  
ATOM    567  CA  ASN A  37     -16.217   6.540  97.280  1.00  0.00      A120  
ATOM    568  HA  ASN A  37     -16.525   6.570  96.245  1.00  0.00      A120  
ATOM    569  CB  ASN A  37     -14.769   6.046  97.388  1.00  0.00      A120  
ATOM    570  HB1 ASN A  37     -14.468   6.040  98.457  1.00  0.00      A120  
ATOM    571  HB2 ASN A  37     -14.108   6.739  96.826  1.00  0.00      A120  
ATOM    572  CG  ASN A  37     -14.586   4.643  96.828  1.00  0.00      A120  
ATOM    573  OD1 ASN A  37     -15.315   4.217  95.932  1.00  0.00      A120  
ATOM    574  ND2 ASN A  37     -13.611   3.915  97.363  1.00  0.00      A120  
ATOM    575 HD21 ASN A  37     -13.444   2.985  97.035  1.00  0.00      A120  
ATOM    576 HD22 ASN A  37     -13.046   4.296  98.094  1.00  0.00      A120  
ATOM    577  C   ASN A  37     -17.184   5.569  97.966  1.00  0.00      A120  
ATOM    578  O   ASN A  37     -16.803   4.727  98.782  1.00  0.00      A120  
ATOM    579  N   VAL A  38     -18.462   5.725  97.627  1.00  0.00      A120  
ATOM    580  HN  VAL A  38     -18.789   6.483  97.067  1.00  0.00      A120  
ATOM    581  CA  VAL A  38     -19.452   4.757  98.082  1.00  0.00      A120  
ATOM    582  HA  VAL A  38     -19.305   4.605  99.141  1.00  0.00      A120  
ATOM    583  CB  VAL A  38     -20.879   5.251  97.813  1.00  0.00      A120  
ATOM    584  HB  VAL A  38     -21.573   4.383  97.800  1.00  0.00      A120  
ATOM    585  CG1 VAL A  38     -21.315   6.225  98.887  1.00  0.00      A120  
ATOM    586 HG11 VAL A  38     -20.540   7.008  99.029  1.00  0.00      A120  
ATOM    587 HG12 VAL A  38     -21.458   5.688  99.849  1.00  0.00      A120  
ATOM    588 HG13 VAL A  38     -22.266   6.717  98.588  1.00  0.00      A120  
ATOM    589  CG2 VAL A  38     -20.976   5.883  96.429  1.00  0.00      A120  
ATOM    590 HG21 VAL A  38     -20.705   5.139  95.649  1.00  0.00      A120  
ATOM    591 HG22 VAL A  38     -20.276   6.743  96.357  1.00  0.00      A120  
ATOM    592 HG23 VAL A  38     -22.014   6.230  96.243  1.00  0.00      A120  
ATOM    593  C   VAL A  38     -19.189   3.436  97.375  1.00  0.00      A120  
ATOM    594  O   VAL A  38     -19.195   3.366  96.140  1.00  0.00      A120  
ATOM    595  N   TRP A  39     -18.955   2.382  98.158  1.00  0.00      A120  
ATOM    596  HN  TRP A  39     -18.938   2.458  99.152  1.00  0.00      A120  
ATOM    597  CA  TRP A  39     -18.709   1.053  97.616  1.00  0.00      A120  
ATOM    598  HA  TRP A  39     -18.316   0.435  98.409  1.00  0.00      A120  
ATOM    599  CB  TRP A  39     -20.010   0.448  97.062  1.00  0.00      A120  
ATOM    600  HB1 TRP A  39     -20.438   1.153  96.318  1.00  0.00      A120  
ATOM    601  HB2 TRP A  39     -20.726   0.324  97.902  1.00  0.00      A120  
ATOM    602  CG  TRP A  39     -19.843  -0.896  96.389  1.00  0.00      A120  
ATOM    603  CD1 TRP A  39     -20.402  -1.288  95.208  1.00  0.00      A120  
ATOM    604  HD1 TRP A  39     -21.062  -0.682  94.605  1.00  0.00      A120  
ATOM    605  NE1 TRP A  39     -20.005  -2.565  94.896  1.00  0.00      A120  
ATOM    606  HE1 TRP A  39     -20.281  -3.068  94.106  1.00  0.00      A120  
ATOM    607  CE2 TRP A  39     -19.159  -3.020  95.873  1.00  0.00      A120  
ATOM    608  CD2 TRP A  39     -19.023  -1.993  96.828  1.00  0.00      A120  
ATOM    609  CE3 TRP A  39     -18.201  -2.210  97.941  1.00  0.00      A120  
ATOM    610  HE3 TRP A  39     -18.066  -1.456  98.702  1.00  0.00      A120  
ATOM    611  CZ3 TRP A  39     -17.551  -3.425  98.058  1.00  0.00      A120  
ATOM    612  HZ3 TRP A  39     -16.912  -3.606  98.909  1.00  0.00      A120  
ATOM    613  CZ2 TRP A  39     -18.504  -4.243  95.995  1.00  0.00      A120  
ATOM    614  HZ2 TRP A  39     -18.609  -5.029  95.262  1.00  0.00      A120  
ATOM    615  CH2 TRP A  39     -17.707  -4.425  97.092  1.00  0.00      A120  
ATOM    616  HH2 TRP A  39     -17.187  -5.363  97.215  1.00  0.00      A120  
ATOM    617  C   TRP A  39     -17.607   1.088  96.563  1.00  0.00      A120  
ATOM    618  O   TRP A  39     -16.446   1.367  96.879  1.00  0.00      A120  
ATOM    619  N   ALA A  40     -17.959   0.795  95.311  1.00  0.00      A120  
ATOM    620  HN  ALA A  40     -18.917   0.725  95.043  1.00  0.00      A120  
ATOM    621  CA  ALA A  40     -16.992   0.556  94.247  1.00  0.00      A120  
ATOM    622  HA  ALA A  40     -16.051   0.279  94.699  1.00  0.00      A120  
ATOM    623  CB  ALA A  40     -17.502  -0.568  93.331  1.00  0.00      A120  
ATOM    624  HB1 ALA A  40     -18.476  -0.280  92.880  1.00  0.00      A120  
ATOM    625  HB2 ALA A  40     -17.645  -1.499  93.919  1.00  0.00      A120  
ATOM    626  HB3 ALA A  40     -16.773  -0.750  92.513  1.00  0.00      A120  
ATOM    627  C   ALA A  40     -16.691   1.808  93.433  1.00  0.00      A120  
ATOM    628  O   ALA A  40     -15.573   2.325  93.504  1.00  0.00      A120  
ATOM    629  N   THR A  41     -17.682   2.333  92.705  1.00  0.00      A120  
ATOM    630  HN  THR A  41     -18.643   2.161  92.906  1.00  0.00      A120  
ATOM    631  CA  THR A  41     -17.397   3.195  91.563  1.00  0.00      A120  
ATOM    632  HA  THR A  41     -16.845   2.620  90.834  1.00  0.00      A120  
ATOM    633  CB  THR A  41     -18.708   3.705  90.963  1.00  0.00      A120  
ATOM    634  HB  THR A  41     -19.339   4.155  91.760  1.00  0.00      A120  
ATOM    635  OG1 THR A  41     -19.420   2.615  90.364  1.00  0.00      A120  
ATOM    636  HG1 THR A  41     -19.585   1.987  91.071  1.00  0.00      A120  
ATOM    637  CG2 THR A  41     -18.449   4.782  89.911  1.00  0.00      A120  
ATOM    638 HG21 THR A  41     -17.684   4.430  89.186  1.00  0.00      A120  
ATOM    639 HG22 THR A  41     -18.075   5.707  90.400  1.00  0.00      A120  
ATOM    640 HG23 THR A  41     -19.386   5.004  89.358  1.00  0.00      A120  
ATOM    641  C   THR A  41     -16.507   4.367  91.957  1.00  0.00      A120  
ATOM    642  O   THR A  41     -16.874   5.191  92.800  1.00  0.00      A120  
ATOM    643  N   HSD A  42     -15.323   4.413  91.348  1.00  0.00      A120  
ATOM    644  HN  HSD A  42     -15.011   3.663  90.771  1.00  0.00      A120  
ATOM    645  CA  HSD A  42     -14.399   5.530  91.464  1.00  0.00      A120  
ATOM    646  HA  HSD A  42     -14.953   6.388  91.814  1.00  0.00      A120  
ATOM    647  CB  HSD A  42     -13.270   5.192  92.438  1.00  0.00      A120  
ATOM    648  HB1 HSD A  42     -12.566   4.492  91.938  1.00  0.00      A120  
ATOM    649  HB2 HSD A  42     -13.706   4.695  93.330  1.00  0.00      A120  
ATOM    650  ND1 HSD A  42     -11.637   7.084  92.079  1.00  0.00      A120  
ATOM    651  HD1 HSD A  42     -11.464   6.861  91.120  1.00  0.00      A120  
ATOM    652  CG  HSD A  42     -12.492   6.384  92.902  1.00  0.00      A120  
ATOM    653  CE1 HSD A  42     -11.094   8.081  92.755  1.00  0.00      A120  
ATOM    654  HE1 HSD A  42     -10.382   8.793  92.340  1.00  0.00      A120  
ATOM    655  NE2 HSD A  42     -11.562   8.051  93.990  1.00  0.00      A120  
ATOM    656  CD2 HSD A  42     -12.440   6.999  94.107  1.00  0.00      A120  
ATOM    657  HD2 HSD A  42     -12.946   6.788  95.041  1.00  0.00      A120  
ATOM    658  C   HSD A  42     -13.851   5.854  90.082  1.00  0.00      A120  
ATOM    659  O   HSD A  42     -14.180   6.887  89.489  1.00  0.00      A120  
ATOM    660  N   ALA A  43     -13.026   4.950  89.562  1.00  0.00      A120  
ATOM    661  HN  ALA A  43     -12.747   4.147  90.083  1.00  0.00      A120  
ATOM    662  CA  ALA A  43     -12.467   5.039  88.223  1.00  0.00      A120  
ATOM    663  HA  ALA A  43     -12.466   6.078  87.928  1.00  0.00      A120  
ATOM    664  CB  ALA A  43     -11.044   4.479  88.202  1.00  0.00      A120  
ATOM    665  HB1 ALA A  43     -11.019   3.520  87.640  1.00  0.00      A120  
ATOM    666  HB2 ALA A  43     -10.696   4.291  89.240  1.00  0.00      A120  
ATOM    667  HB3 ALA A  43     -10.361   5.200  87.704  1.00  0.00      A120  
ATOM    668  C   ALA A  43     -13.321   4.321  87.195  1.00  0.00      A120  
ATOM    669  O   ALA A  43     -12.907   4.191  86.036  1.00  0.00      A120  
ATOM    670  N   CYS A  44     -14.483   3.824  87.607  1.00  0.00      A120  
ATOM    671  HN  CYS A  44     -14.808   3.935  88.543  1.00  0.00      A120  
ATOM    672  CA  CYS A  44     -15.351   3.083  86.706  1.00  0.00      A120  
ATOM    673  HA  CYS A  44     -14.793   2.248  86.307  1.00  0.00      A120  
ATOM    674  CB  CYS A  44     -16.581   2.592  87.470  1.00  0.00      A120  
ATOM    675  HB1 CYS A  44     -17.373   3.367  87.399  1.00  0.00      A120  
ATOM    676  HB2 CYS A  44     -16.307   2.469  88.539  1.00  0.00      A120  
ATOM    677  SG  CYS A  44     -17.206   1.042  86.835  1.00  0.00      A120  
ATOM    678  C   CYS A  44     -15.752   3.952  85.516  1.00  0.00      A120  
ATOM    679  O   CYS A  44     -16.121   5.119  85.679  1.00  0.00      A120  
ATOM    680  N   VAL A  45     -15.651   3.378  84.320  1.00  0.00      A120  
ATOM    681  HN  VAL A  45     -15.426   2.411  84.231  1.00  0.00      A120  
ATOM    682  CA  VAL A  45     -15.854   4.087  83.056  1.00  0.00      A120  
ATOM    683  HA  VAL A  45     -15.348   5.039  83.122  1.00  0.00      A120  
ATOM    684  CB  VAL A  45     -15.301   3.270  81.876  1.00  0.00      A120  
ATOM    685  HB  VAL A  45     -15.988   2.423  81.665  1.00  0.00      A120  
ATOM    686  CG1 VAL A  45     -15.166   4.126  80.627  1.00  0.00      A120  
ATOM    687 HG11 VAL A  45     -14.474   4.973  80.818  1.00  0.00      A120  
ATOM    688 HG12 VAL A  45     -16.158   4.535  80.341  1.00  0.00      A120  
ATOM    689 HG13 VAL A  45     -14.759   3.516  79.793  1.00  0.00      A120  
ATOM    690  CG2 VAL A  45     -13.965   2.648  82.236  1.00  0.00      A120  
ATOM    691 HG21 VAL A  45     -14.109   1.842  82.987  1.00  0.00      A120  
ATOM    692 HG22 VAL A  45     -13.293   3.420  82.669  1.00  0.00      A120  
ATOM    693 HG23 VAL A  45     -13.495   2.209  81.330  1.00  0.00      A120  
ATOM    694  C   VAL A  45     -17.344   4.383  82.889  1.00  0.00      A120  
ATOM    695  O   VAL A  45     -18.186   3.586  83.323  1.00  0.00      A120  
ATOM    696  N   PRO A  46     -17.719   5.513  82.293  1.00  0.00      A120  
ATOM    697  CD  PRO A  46     -16.909   6.732  82.137  1.00  0.00      A120  
ATOM    698  HD1 PRO A  46     -16.364   6.708  81.170  1.00  0.00      A120  
ATOM    699  HD2 PRO A  46     -16.189   6.823  82.977  1.00  0.00      A120  
ATOM    700  CA  PRO A  46     -19.141   5.772  82.034  1.00  0.00      A120  
ATOM    701  HA  PRO A  46     -19.724   5.587  82.922  1.00  0.00      A120  
ATOM    702  CB  PRO A  46     -19.153   7.226  81.551  1.00  0.00      A120  
ATOM    703  HB1 PRO A  46     -20.072   7.750  81.893  1.00  0.00      A120  
ATOM    704  HB2 PRO A  46     -19.103   7.276  80.442  1.00  0.00      A120  
ATOM    705  CG  PRO A  46     -17.938   7.826  82.167  1.00  0.00      A120  
ATOM    706  HG1 PRO A  46     -17.594   8.706  81.583  1.00  0.00      A120  
ATOM    707  HG2 PRO A  46     -18.142   8.146  83.211  1.00  0.00      A120  
ATOM    708  C   PRO A  46     -19.713   4.836  80.980  1.00  0.00      A120  
ATOM    709  O   PRO A  46     -18.994   4.199  80.206  1.00  0.00      A120  
ATOM    710  N   THR A  47     -21.042   4.768  80.963  1.00  0.00      A120  
ATOM    711  HN  THR A  47     -21.603   5.319  81.575  1.00  0.00      A120  
ATOM    712  CA  THR A  47     -21.772   3.889  80.057  1.00  0.00      A120  
ATOM    713  HA  THR A  47     -21.112   3.087  79.764  1.00  0.00      A120  
ATOM    714  CB  THR A  47     -23.021   3.328  80.747  1.00  0.00      A120  
ATOM    715  HB  THR A  47     -23.704   4.158  81.027  1.00  0.00      A120  
ATOM    716  OG1 THR A  47     -22.637   2.620  81.932  1.00  0.00      A120  
ATOM    717  HG1 THR A  47     -22.192   3.261  82.490  1.00  0.00      A120  
ATOM    718  CG2 THR A  47     -23.780   2.376  79.830  1.00  0.00      A120  
ATOM    719 HG21 THR A  47     -23.084   1.625  79.399  1.00  0.00      A120  
ATOM    720 HG22 THR A  47     -24.247   2.944  78.998  1.00  0.00      A120  
ATOM    721 HG23 THR A  47     -24.565   1.842  80.406  1.00  0.00      A120  
ATOM    722  C   THR A  47     -22.163   4.640  78.790  1.00  0.00      A120  
ATOM    723  O   THR A  47     -22.499   5.827  78.834  1.00  0.00      A120  
ATOM    724  N   ASP A  48     -22.095   3.943  77.663  1.00  0.00      A120  
ATOM    725  HN  ASP A  48     -21.720   3.019  77.639  1.00  0.00      A120  
ATOM    726  CA  ASP A  48     -22.560   4.469  76.387  1.00  0.00      A120  
ATOM    727  HA  ASP A  48     -21.968   5.339  76.143  1.00  0.00      A120  
ATOM    728  CB  ASP A  48     -22.413   3.399  75.304  1.00  0.00      A120  
ATOM    729  HB1 ASP A  48     -23.181   2.613  75.470  1.00  0.00      A120  
ATOM    730  HB2 ASP A  48     -21.403   2.945  75.382  1.00  0.00      A120  
ATOM    731  CG  ASP A  48     -22.585   3.948  73.896  1.00  0.00      A120  
ATOM    732  OD1 ASP A  48     -23.331   4.929  73.705  1.00  0.00      A120  
ATOM    733  OD2 ASP A  48     -21.967   3.381  72.971  1.00  0.00      A120  
ATOM    734  C   ASP A  48     -24.018   4.905  76.516  1.00  0.00      A120  
ATOM    735  O   ASP A  48     -24.864   4.087  76.910  1.00  0.00      A120  
ATOM    736  N   PRO A  49     -24.354   6.162  76.214  1.00  0.00      A120  
ATOM    737  CD  PRO A  49     -23.452   7.285  75.904  1.00  0.00      A120  
ATOM    738  HD1 PRO A  49     -23.080   7.200  74.862  1.00  0.00      A120  
ATOM    739  HD2 PRO A  49     -22.598   7.297  76.613  1.00  0.00      A120  
ATOM    740  CA  PRO A  49     -25.764   6.581  76.277  1.00  0.00      A120  
ATOM    741  HA  PRO A  49     -26.148   6.462  77.277  1.00  0.00      A120  
ATOM    742  CB  PRO A  49     -25.719   8.030  75.775  1.00  0.00      A120  
ATOM    743  HB1 PRO A  49     -26.469   8.655  76.305  1.00  0.00      A120  
ATOM    744  HB2 PRO A  49     -25.920   8.077  74.683  1.00  0.00      A120  
ATOM    745  CG  PRO A  49     -24.333   8.490  76.080  1.00  0.00      A120  
ATOM    746  HG1 PRO A  49     -24.028   9.300  75.383  1.00  0.00      A120  
ATOM    747  HG2 PRO A  49     -24.269   8.870  77.122  1.00  0.00      A120  
ATOM    748  C   PRO A  49     -26.691   5.727  75.430  1.00  0.00      A120  
ATOM    749  O   PRO A  49     -27.886   5.626  75.731  1.00  0.00      A120  
ATOM    750  N   ASN A  50     -26.166   5.103  74.373  1.00  0.00      A120  
ATOM    751  HN  ASN A  50     -25.223   5.265  74.096  1.00  0.00      A120  
ATOM    752  CA  ASN A  50     -26.902   4.152  73.543  1.00  0.00      A120  
ATOM    753  HA  ASN A  50     -27.874   4.009  73.989  1.00  0.00      A120  
ATOM    754  CB  ASN A  50     -27.051   4.656  72.107  1.00  0.00      A120  
ATOM    755  HB1 ASN A  50     -27.509   3.855  71.489  1.00  0.00      A120  
ATOM    756  HB2 ASN A  50     -26.044   4.899  71.703  1.00  0.00      A120  
ATOM    757  CG  ASN A  50     -27.920   5.895  72.010  1.00  0.00      A120  
ATOM    758  OD1 ASN A  50     -28.809   6.114  72.833  1.00  0.00      A120  
ATOM    759  ND2 ASN A  50     -27.669   6.715  70.994  1.00  0.00      A120  
ATOM    760 HD21 ASN A  50     -28.210   7.547  70.878  1.00  0.00      A120  
ATOM    761 HD22 ASN A  50     -26.939   6.498  70.345  1.00  0.00      A120  
ATOM    762  C   ASN A  50     -26.145   2.833  73.591  1.00  0.00      A120  
ATOM    763  O   ASN A  50     -25.245   2.592  72.770  1.00  0.00      A120  
ATOM    764  N   PRO A  51     -26.463   1.954  74.544  1.00  0.00      A120  
ATOM    765  CD  PRO A  51     -27.385   2.158  75.673  1.00  0.00      A120  
ATOM    766  HD1 PRO A  51     -28.422   1.897  75.374  1.00  0.00      A120  
ATOM    767  HD2 PRO A  51     -27.343   3.212  76.018  1.00  0.00      A120  
ATOM    768  CA  PRO A  51     -25.752   0.671  74.634  1.00  0.00      A120  
ATOM    769  HA  PRO A  51     -24.686   0.831  74.627  1.00  0.00      A120  
ATOM    770  CB  PRO A  51     -26.302   0.056  75.929  1.00  0.00      A120  
ATOM    771  HB1 PRO A  51     -25.494  -0.451  76.498  1.00  0.00      A120  
ATOM    772  HB2 PRO A  51     -27.101  -0.683  75.706  1.00  0.00      A120  
ATOM    773  CG  PRO A  51     -26.853   1.217  76.706  1.00  0.00      A120  
ATOM    774  HG1 PRO A  51     -27.664   0.884  77.389  1.00  0.00      A120  
ATOM    775  HG2 PRO A  51     -26.054   1.702  77.307  1.00  0.00      A120  
ATOM    776  C   PRO A  51     -26.037  -0.209  73.429  1.00  0.00      A120  
ATOM    777  O   PRO A  51     -26.835  -1.149  73.507  1.00  0.00      A120  
ATOM    778  N   GLN A  52     -25.397   0.113  72.306  1.00  0.00      A120  
ATOM    779  HN  GLN A  52     -24.694   0.820  72.280  1.00  0.00      A120  
ATOM    780  CA  GLN A  52     -25.685  -0.551  71.042  1.00  0.00      A120  
ATOM    781  HA  GLN A  52     -26.730  -0.403  70.814  1.00  0.00      A120  
ATOM    782  CB  GLN A  52     -24.807   0.032  69.933  1.00  0.00      A120  
ATOM    783  HB1 GLN A  52     -25.064  -0.478  68.980  1.00  0.00      A120  
ATOM    784  HB2 GLN A  52     -23.746  -0.180  70.180  1.00  0.00      A120  
ATOM    785  CG  GLN A  52     -24.962   1.534  69.730  1.00  0.00      A120  
ATOM    786  HG1 GLN A  52     -24.162   1.888  69.046  1.00  0.00      A120  
ATOM    787  HG2 GLN A  52     -24.853   2.042  70.712  1.00  0.00      A120  
ATOM    788  CD  GLN A  52     -26.305   1.918  69.137  1.00  0.00      A120  
ATOM    789  OE1 GLN A  52     -27.051   1.067  68.653  1.00  0.00      A120  
ATOM    790  NE2 GLN A  52     -26.616   3.210  69.167  1.00  0.00      A120  
ATOM    791 HE21 GLN A  52     -27.489   3.522  68.791  1.00  0.00      A120  
ATOM    792 HE22 GLN A  52     -25.979   3.869  69.566  1.00  0.00      A120  
ATOM    793  C   GLN A  52     -25.473  -2.054  71.150  1.00  0.00      A120  
ATOM    794  O   GLN A  52     -24.431  -2.521  71.620  1.00  0.00      A120  
ATOM    795  N   GLU A  53     -26.478  -2.811  70.716  1.00  0.00      A120  
ATOM    796  HN  GLU A  53     -27.319  -2.404  70.369  1.00  0.00      A120  
ATOM    797  CA  GLU A  53     -26.442  -4.266  70.709  1.00  0.00      A120  
ATOM    798  HA  GLU A  53     -25.445  -4.576  70.984  1.00  0.00      A120  
ATOM    799  CB  GLU A  53     -27.466  -4.845  71.690  1.00  0.00      A120  
ATOM    800  HB1 GLU A  53     -28.482  -4.638  71.297  1.00  0.00      A120  
ATOM    801  HB2 GLU A  53     -27.345  -4.330  72.666  1.00  0.00      A120  
ATOM    802  CG  GLU A  53     -27.338  -6.337  71.920  1.00  0.00      A120  
ATOM    803  HG1 GLU A  53     -26.308  -6.565  72.269  1.00  0.00      A120  
ATOM    804  HG2 GLU A  53     -27.526  -6.870  70.964  1.00  0.00      A120  
ATOM    805  CD  GLU A  53     -28.323  -6.839  72.956  1.00  0.00      A120  
ATOM    806  OE1 GLU A  53     -28.464  -6.180  74.008  1.00  0.00      A120  
ATOM    807  OE2 GLU A  53     -28.959  -7.886  72.716  1.00  0.00      A120  
ATOM    808  C   GLU A  53     -26.729  -4.736  69.294  1.00  0.00      A120  
ATOM    809  O   GLU A  53     -27.666  -4.246  68.655  1.00  0.00      A120  
ATOM    810  N   ILE A  54     -25.929  -5.676  68.805  1.00  0.00      A120  
ATOM    811  HN  ILE A  54     -25.230  -6.112  69.365  1.00  0.00      A120  
ATOM    812  CA  ILE A  54     -26.014  -6.137  67.425  1.00  0.00      A120  
ATOM    813  HA  ILE A  54     -26.828  -5.607  66.953  1.00  0.00      A120  
ATOM    814  CB  ILE A  54     -24.709  -5.893  66.649  1.00  0.00      A120  
ATOM    815  HB  ILE A  54     -23.846  -6.187  67.283  1.00  0.00      A120  
ATOM    816  CG2 ILE A  54     -24.682  -6.702  65.358  1.00  0.00      A120  
ATOM    817 HG21 ILE A  54     -25.625  -6.548  64.791  1.00  0.00      A120  
ATOM    818 HG22 ILE A  54     -24.582  -7.783  65.592  1.00  0.00      A120  
ATOM    819 HG23 ILE A  54     -23.829  -6.376  64.725  1.00  0.00      A120  
ATOM    820  CG1 ILE A  54     -24.527  -4.399  66.347  1.00  0.00      A120  
ATOM    821 HG11 ILE A  54     -25.523  -3.966  66.112  1.00  0.00      A120  
ATOM    822 HG12 ILE A  54     -23.872  -4.301  65.456  1.00  0.00      A120  
ATOM    823  CD  ILE A  54     -23.914  -3.596  67.482  1.00  0.00      A120  
ATOM    824  HD1 ILE A  54     -22.994  -4.099  67.851  1.00  0.00      A120  
ATOM    825  HD2 ILE A  54     -24.637  -3.517  68.322  1.00  0.00      A120  
ATOM    826  HD3 ILE A  54     -23.645  -2.580  67.124  1.00  0.00      A120  
ATOM    827  C   ILE A  54     -26.372  -7.617  67.449  1.00  0.00      A120  
ATOM    828  O   ILE A  54     -25.576  -8.449  67.903  1.00  0.00      A120  
ATOM    829  N   HSD A  55     -27.567  -7.946  66.967  1.00  0.00      A120  
ATOM    830  HN  HSD A  55     -28.241  -7.267  66.687  1.00  0.00      A120  
ATOM    831  CA  HSD A  55     -27.946  -9.342  66.827  1.00  0.00      A120  
ATOM    832  HA  HSD A  55     -27.711  -9.845  67.753  1.00  0.00      A120  
ATOM    833  CB  HSD A  55     -29.437  -9.475  66.516  1.00  0.00      A120  
ATOM    834  HB1 HSD A  55     -29.679  -8.831  65.645  1.00  0.00      A120  
ATOM    835  HB2 HSD A  55     -30.018  -9.131  67.398  1.00  0.00      A120  
ATOM    836  ND1 HSD A  55     -30.082 -11.829  67.166  1.00  0.00      A120  
ATOM    837  HD1 HSD A  55     -29.990 -11.668  68.149  1.00  0.00      A120  
ATOM    838  CG  HSD A  55     -29.860 -10.875  66.195  1.00  0.00      A120  
ATOM    839  CE1 HSD A  55     -30.429 -12.967  66.593  1.00  0.00      A120  
ATOM    840  HE1 HSD A  55     -30.667 -13.883  67.132  1.00  0.00      A120  
ATOM    841  NE2 HSD A  55     -30.433 -12.790  65.284  1.00  0.00      A120  
ATOM    842  CD2 HSD A  55     -30.076 -11.492  65.008  1.00  0.00      A120  
ATOM    843  HD2 HSD A  55     -30.010 -11.129  63.990  1.00  0.00      A120  
ATOM    844  C   HSD A  55     -27.126 -10.002  65.726  1.00  0.00      A120  
ATOM    845  O   HSD A  55     -26.727  -9.363  64.749  1.00  0.00      A120  
ATOM    846  N   LEU A  56     -26.870 -11.295  65.897  1.00  0.00      A120  
ATOM    847  HN  LEU A  56     -27.200 -11.792  66.695  1.00  0.00      A120  
ATOM    848  CA  LEU A  56     -26.096 -12.077  64.943  1.00  0.00      A120  
ATOM    849  HA  LEU A  56     -25.829 -11.431  64.120  1.00  0.00      A120  
ATOM    850  CB  LEU A  56     -24.837 -12.646  65.603  1.00  0.00      A120  
ATOM    851  HB1 LEU A  56     -24.201 -13.084  64.805  1.00  0.00      A120  
ATOM    852  HB2 LEU A  56     -25.151 -13.453  66.298  1.00  0.00      A120  
ATOM    853  CG  LEU A  56     -23.981 -11.650  66.393  1.00  0.00      A120  
ATOM    854  HG  LEU A  56     -24.556 -11.290  67.272  1.00  0.00      A120  
ATOM    855  CD1 LEU A  56     -22.685 -12.296  66.873  1.00  0.00      A120  
ATOM    856 HD11 LEU A  56     -22.092 -12.653  66.004  1.00  0.00      A120  
ATOM    857 HD12 LEU A  56     -22.915 -13.164  67.526  1.00  0.00      A120  
ATOM    858 HD13 LEU A  56     -22.079 -11.554  67.436  1.00  0.00      A120  
ATOM    859  CD2 LEU A  56     -23.689 -10.395  65.577  1.00  0.00      A120  
ATOM    860 HD21 LEU A  56     -24.563  -9.710  65.605  1.00  0.00      A120  
ATOM    861 HD22 LEU A  56     -23.487 -10.670  64.520  1.00  0.00      A120  
ATOM    862 HD23 LEU A  56     -22.809  -9.865  66.000  1.00  0.00      A120  
ATOM    863  C   LEU A  56     -26.976 -13.189  64.388  1.00  0.00      A120  
ATOM    864  O   LEU A  56     -27.564 -13.963  65.153  1.00  0.00      A120  
ATOM    865  N   GLU A  57     -27.065 -13.265  63.064  1.00  0.00      A120  
ATOM    866  HN  GLU A  57     -26.500 -12.695  62.472  1.00  0.00      A120  
ATOM    867  CA  GLU A  57     -27.976 -14.169  62.379  1.00  0.00      A120  
ATOM    868  HA  GLU A  57     -28.715 -14.504  63.092  1.00  0.00      A120  
ATOM    869  CB  GLU A  57     -28.653 -13.454  61.206  1.00  0.00      A120  
ATOM    870  HB1 GLU A  57     -27.900 -13.314  60.403  1.00  0.00      A120  
ATOM    871  HB2 GLU A  57     -28.996 -12.459  61.556  1.00  0.00      A120  
ATOM    872  CG  GLU A  57     -29.844 -14.187  60.618  1.00  0.00      A120  
ATOM    873  HG1 GLU A  57     -29.576 -15.256  60.471  1.00  0.00      A120  
ATOM    874  HG2 GLU A  57     -30.098 -13.737  59.635  1.00  0.00      A120  
ATOM    875  CD  GLU A  57     -31.063 -14.114  61.512  1.00  0.00      A120  
ATOM    876  OE1 GLU A  57     -31.151 -13.165  62.320  1.00  0.00      A120  
ATOM    877  OE2 GLU A  57     -31.931 -15.005  61.412  1.00  0.00      A120  
ATOM    878  C   GLU A  57     -27.232 -15.402  61.882  1.00  0.00      A120  
ATOM    879  O   GLU A  57     -26.078 -15.320  61.453  1.00  0.00      A120  
ATOM    880  N   ALA A  58     -27.884 -16.583  62.023  1.00  0.00      A120  
ATOM    881  HN  ALA A  58     -28.798 -16.611  62.418  1.00  0.00      A120  
ATOM    882  CA  ALA A  58     -27.358 -17.873  61.637  1.00  0.00      A120  
ATOM    883  HA  ALA A  58     -28.092 -18.612  61.922  1.00  0.00      A120  
ATOM    884  CB  ALA A  58     -27.047 -18.012  60.118  1.00  0.00      A120 C
ATOM    885  HB1 ALA A  58     -26.728 -19.055  59.907  1.00  0.00      A120 H
ATOM    886  HB2 ALA A  58     -26.222 -17.319  59.852  1.00  0.00      A120 H
ATOM    887  HB3 ALA A  58     -27.862 -17.791  59.582  1.00  0.00      A120  
ATOM    888  C   ALA A  58     -26.130 -18.188  62.462  1.00  0.00      A120  
ATOM    889  O   ALA A  58     -25.277 -18.976  62.052  1.00  0.00      A120  
ATOM    890  N   VAL A  59     -26.030 -17.551  63.656  1.00  0.00      A120  
ATOM    891  HN  VAL A  59     -26.750 -16.940  63.972  1.00  0.00      A120  
ATOM    892  CA  VAL A  59     -24.901 -17.689  64.566  1.00  0.00      A120  
ATOM    893  HA  VAL A  59     -24.114 -18.207  64.038  1.00  0.00      A120  
ATOM    894  CB  VAL A  59     -24.395 -16.327  65.057  1.00  0.00      A120  
ATOM    895  HB  VAL A  59     -25.237 -15.760  65.506  1.00  0.00      A120  
ATOM    896  CG1 VAL A  59     -23.302 -16.513  66.096  1.00  0.00      A120  
ATOM    897 HG11 VAL A  59     -22.450 -17.073  65.657  1.00  0.00      A120  
ATOM    898 HG12 VAL A  59     -23.697 -17.089  66.961  1.00  0.00      A120  
ATOM    899 HG13 VAL A  59     -22.936 -15.523  66.441  1.00  0.00      A120  
ATOM    900  CG2 VAL A  59     -23.881 -15.515  63.889  1.00  0.00      A120  
ATOM    901 HG21 VAL A  59     -24.731 -15.049  63.345  1.00  0.00      A120  
ATOM    902 HG22 VAL A  59     -23.329 -16.174  63.185  1.00  0.00      A120  
ATOM    903 HG23 VAL A  59     -23.209 -14.710  64.254  1.00  0.00      A120  
ATOM    904  C   VAL A  59     -25.347 -18.560  65.728  1.00  0.00      A120  
ATOM    905  O   VAL A  59     -26.281 -18.207  66.459  1.00  0.00      A120  
ATOM    906  N   THR A  60     -24.691 -19.705  65.885  1.00  0.00      A120  
ATOM    907  HN  THR A  60     -23.981 -19.990  65.246  1.00  0.00      A120  
ATOM    908  CA  THR A  60     -24.950 -20.625  66.985  1.00  0.00      A120  
ATOM    909  HA  THR A  60     -25.707 -20.183  67.616  1.00  0.00      A120  
ATOM    910  CB  THR A  60     -25.421 -21.983  66.468  1.00  0.00      A120  
ATOM    911  HB  THR A  60     -24.623 -22.451  65.852  1.00  0.00      A120  
ATOM    912  OG1 THR A  60     -26.590 -21.802  65.661  1.00  0.00      A120  
ATOM    913  HG1 THR A  60     -26.328 -21.227  64.939  1.00  0.00      A120  
ATOM    914  CG2 THR A  60     -25.753 -22.909  67.629  1.00  0.00      A120  
ATOM    915 HG21 THR A  60     -26.560 -22.466  68.251  1.00  0.00      A120  
ATOM    916 HG22 THR A  60     -24.854 -23.055  68.265  1.00  0.00      A120  
ATOM    917 HG23 THR A  60     -26.101 -23.890  67.242  1.00  0.00      A120  
ATOM    918  C   THR A  60     -23.663 -20.752  67.789  1.00  0.00      A120  
ATOM    919  O   THR A  60     -22.669 -21.299  67.296  1.00  0.00      A120  
ATOM    920  N   GLU A  61     -23.684 -20.245  69.016  1.00  0.00      A120  
ATOM    921  HN  GLU A  61     -24.513 -19.848  69.401  1.00  0.00      A120  
ATOM    922  CA  GLU A  61     -22.520 -20.227  69.887  1.00  0.00      A120  
ATOM    923  HA  GLU A  61     -21.714 -20.732  69.375  1.00  0.00      A120  
ATOM    924  CB  GLU A  61     -22.111 -18.789  70.231  1.00  0.00      A120  
ATOM    925  HB1 GLU A  61     -22.863 -18.371  70.933  1.00  0.00      A120  
ATOM    926  HB2 GLU A  61     -22.120 -18.191  69.296  1.00  0.00      A120  
ATOM    927  CG  GLU A  61     -20.740 -18.659  70.867  1.00  0.00      A120  
ATOM    928  HG1 GLU A  61     -20.672 -19.364  71.722  1.00  0.00      A120  
ATOM    929  HG2 GLU A  61     -20.613 -17.621  71.240  1.00  0.00      A120  
ATOM    930  CD  GLU A  61     -19.609 -18.965  69.902  1.00  0.00      A120  
ATOM    931  OE1 GLU A  61     -19.849 -18.944  68.676  1.00  0.00      A120  
ATOM    932  OE2 GLU A  61     -18.481 -19.224  70.369  1.00  0.00      A120  
ATOM    933  C   GLU A  61     -22.820 -21.006  71.159  1.00  0.00      A120  
ATOM    934  O   GLU A  61     -23.944 -20.985  71.669  1.00  0.00      A120  
ATOM    935  N   GLU A  62     -21.797 -21.692  71.666  1.00  0.00      A120  
ATOM    936  HN  GLU A  62     -20.884 -21.635  71.272  1.00  0.00      A120  
ATOM    937  CA  GLU A  62     -21.931 -22.569  72.822  1.00  0.00      A120  
ATOM    938  HA  GLU A  62     -22.973 -22.835  72.922  1.00  0.00      A120  
ATOM    939  CB  GLU A  62     -21.078 -23.825  72.648  1.00  0.00      A120  
ATOM    940  HB1 GLU A  62     -21.233 -24.484  73.528  1.00  0.00      A120  
ATOM    941  HB2 GLU A  62     -20.009 -23.526  72.607  1.00  0.00      A120  
ATOM    942  CG  GLU A  62     -21.413 -24.609  71.386  1.00  0.00      A120  
ATOM    943  HG1 GLU A  62     -20.778 -24.240  70.553  1.00  0.00      A120  
ATOM    944  HG2 GLU A  62     -22.482 -24.443  71.132  1.00  0.00      A120  
ATOM    945  CD  GLU A  62     -21.184 -26.102  71.538  1.00  0.00      A120  
ATOM    946  OE1 GLU A  62     -21.126 -26.585  72.689  1.00  0.00      A120  
ATOM    947  OE2 GLU A  62     -21.069 -26.794  70.503  1.00  0.00      A120  
ATOM    948  C   GLU A  62     -21.542 -21.812  74.087  1.00  0.00      A120  
ATOM    949  O   GLU A  62     -20.386 -21.401  74.242  1.00  0.00      A120  
ATOM    950  N   PHE A  63     -22.509 -21.637  74.986  1.00  0.00      A120  
ATOM    951  HN  PHE A  63     -23.413 -22.036  74.855  1.00  0.00      A120  
ATOM    952  CA  PHE A  63     -22.346 -20.868  76.211  1.00  0.00      A120  
ATOM    953  HA  PHE A  63     -21.425 -20.311  76.133  1.00  0.00      A120  
ATOM    954  CB  PHE A  63     -23.525 -19.916  76.424  1.00  0.00      A120  
ATOM    955  HB1 PHE A  63     -23.594 -19.654  77.501  1.00  0.00      A120  
ATOM    956  HB2 PHE A  63     -24.461 -20.412  76.090  1.00  0.00      A120  
ATOM    957  CG  PHE A  63     -23.408 -18.631  75.662  1.00  0.00      A120  
ATOM    958  CD1 PHE A  63     -22.750 -17.546  76.214  1.00  0.00      A120  
ATOM    959  HD1 PHE A  63     -22.317 -17.628  77.201  1.00  0.00      A120  
ATOM    960  CE1 PHE A  63     -22.640 -16.361  75.517  1.00  0.00      A120  
ATOM    961  HE1 PHE A  63     -22.121 -15.521  75.956  1.00  0.00      A120  
ATOM    962  CZ  PHE A  63     -23.193 -16.251  74.257  1.00  0.00      A120  
ATOM    963  HZ  PHE A  63     -23.111 -15.323  73.710  1.00  0.00      A120  
ATOM    964  CD2 PHE A  63     -23.957 -18.506  74.398  1.00  0.00      A120  
ATOM    965  HD2 PHE A  63     -24.475 -19.344  73.956  1.00  0.00      A120  
ATOM    966  CE2 PHE A  63     -23.850 -17.324  73.697  1.00  0.00      A120  
ATOM    967  HE2 PHE A  63     -24.281 -17.240  72.710  1.00  0.00      A120  
ATOM    968  C   PHE A  63     -22.227 -21.794  77.412  1.00  0.00      A120  
ATOM    969  O   PHE A  63     -22.915 -22.817  77.492  1.00  0.00      A120  
ATOM    970  N   ASN A  64     -21.357 -21.423  78.347  1.00  0.00      A120  
ATOM    971  HN  ASN A  64     -20.730 -20.659  78.212  1.00  0.00      A120  
ATOM    972  CA  ASN A  64     -21.261 -22.108  79.630  1.00  0.00      A120  
ATOM    973  HA  ASN A  64     -22.182 -22.651  79.782  1.00  0.00      A120  
ATOM    974  CB  ASN A  64     -20.072 -23.070  79.674  1.00  0.00      A120  
ATOM    975  HB1 ASN A  64     -19.133 -22.480  79.749  1.00  0.00      A120  
ATOM    976  HB2 ASN A  64     -20.054 -23.666  78.737  1.00  0.00      A120  
ATOM    977  CG  ASN A  64     -20.138 -24.024  80.852  1.00  0.00      A120  
ATOM    978  OD1 ASN A  64     -20.560 -23.653  81.948  1.00  0.00      A120  
ATOM    979  ND2 ASN A  64     -19.732 -25.267  80.628  1.00  0.00      A120  
ATOM    980 HD21 ASN A  64     -19.404 -25.531  79.720  1.00  0.00      A120  
ATOM    981 HD22 ASN A  64     -19.753 -25.941  81.367  1.00  0.00      A120  
ATOM    982  C   ASN A  64     -21.143 -21.064  80.726  1.00  0.00      A120  
ATOM    983  O   ASN A  64     -20.232 -20.230  80.701  1.00  0.00      A120  
ATOM    984  N   MET A  65     -22.073 -21.110  81.679  1.00  0.00      A120  
ATOM    985  HN  MET A  65     -22.850 -21.733  81.633  1.00  0.00      A120  
ATOM    986  CA  MET A  65     -22.009 -20.247  82.852  1.00  0.00      A120  
ATOM    987  HA  MET A  65     -21.608 -19.291  82.548  1.00  0.00      A120  
ATOM    988  CB  MET A  65     -23.407 -20.079  83.445  1.00  0.00      A120  
ATOM    989  HB1 MET A  65     -23.977 -19.373  82.805  1.00  0.00      A120  
ATOM    990  HB2 MET A  65     -23.307 -19.643  84.461  1.00  0.00      A120  
ATOM    991  CG  MET A  65     -24.194 -21.375  83.553  1.00  0.00      A120  
ATOM    992  HG1 MET A  65     -23.586 -22.105  84.128  1.00  0.00      A120  
ATOM    993  HG2 MET A  65     -24.345 -21.778  82.529  1.00  0.00      A120  
ATOM    994  SD  MET A  65     -25.796 -21.173  84.355  1.00  0.00      A120  
ATOM    995  CE  MET A  65     -25.318 -20.354  85.875  1.00  0.00      A120  
ATOM    996  HE1 MET A  65     -24.979 -19.314  85.683  1.00  0.00      A120  
ATOM    997  HE2 MET A  65     -24.483 -20.904  86.360  1.00  0.00      A120  
ATOM    998  HE3 MET A  65     -26.179 -20.311  86.575  1.00  0.00      A120  
ATOM    999  C   MET A  65     -21.060 -20.799  83.908  1.00  0.00      A120  
ATOM   1000  O   MET A  65     -20.374 -20.033  84.596  1.00  0.00      A120  
ATOM   1001  N   TRP A  66     -21.007 -22.125  84.045  1.00  0.00      A120  
ATOM   1002  HN  TRP A  66     -21.438 -22.747  83.396  1.00  0.00      A120  
ATOM   1003  CA  TRP A  66     -20.307 -22.742  85.166  1.00  0.00      A120  
ATOM   1004  HA  TRP A  66     -20.500 -22.156  86.052  1.00  0.00      A120  
ATOM   1005  CB  TRP A  66     -20.807 -24.174  85.348  1.00  0.00      A120  
ATOM   1006  HB1 TRP A  66     -20.403 -24.587  86.297  1.00  0.00      A120  
ATOM   1007  HB2 TRP A  66     -20.454 -24.798  84.499  1.00  0.00      A120  
ATOM   1008  CG  TRP A  66     -22.299 -24.222  85.396  1.00  0.00      A120  
ATOM   1009  CD1 TRP A  66     -23.145 -24.603  84.396  1.00  0.00      A120  
ATOM   1010  HD1 TRP A  66     -22.835 -24.939  83.418  1.00  0.00      A120  
ATOM   1011  NE1 TRP A  66     -24.452 -24.495  84.815  1.00  0.00      A120  
ATOM   1012  HE1 TRP A  66     -25.239 -24.717  84.283  1.00  0.00      A120  
ATOM   1013  CE2 TRP A  66     -24.465 -24.025  86.100  1.00  0.00      A120  
ATOM   1014  CD2 TRP A  66     -23.127 -23.837  86.497  1.00  0.00      A120  
ATOM   1015  CE3 TRP A  66     -22.865 -23.360  87.784  1.00  0.00      A120  
ATOM   1016  HE3 TRP A  66     -21.857 -23.201  88.135  1.00  0.00      A120  
ATOM   1017  CZ3 TRP A  66     -23.929 -23.089  88.619  1.00  0.00      A120  
ATOM   1018  HZ3 TRP A  66     -23.740 -22.717  89.615  1.00  0.00      A120  
ATOM   1019  CZ2 TRP A  66     -25.537 -23.748  86.943  1.00  0.00      A120  
ATOM   1020  HZ2 TRP A  66     -26.563 -23.886  86.636  1.00  0.00      A120  
ATOM   1021  CH2 TRP A  66     -25.247 -23.286  88.197  1.00  0.00      A120  
ATOM   1022  HH2 TRP A  66     -26.057 -23.068  88.878  1.00  0.00      A120  
ATOM   1023  C   TRP A  66     -18.798 -22.708  84.982  1.00  0.00      A120  
ATOM   1024  O   TRP A  66     -18.054 -22.699  85.971  1.00  0.00      A120  
ATOM   1025  N   LYS A  67     -18.335 -22.710  83.739  1.00  0.00      A120  
ATOM   1026  HN  LYS A  67     -18.942 -22.827  82.958  1.00  0.00      A120  
ATOM   1027  CA  LYS A  67     -16.926 -22.547  83.416  1.00  0.00      A120  
ATOM   1028  HA  LYS A  67     -16.350 -22.772  84.301  1.00  0.00      A120  
ATOM   1029  CB  LYS A  67     -16.532 -23.486  82.269  1.00  0.00      A120  
ATOM   1030  HB1 LYS A  67     -15.460 -23.322  82.035  1.00  0.00      A120  
ATOM   1031  HB2 LYS A  67     -17.140 -23.222  81.378  1.00  0.00      A120  
ATOM   1032  CG  LYS A  67     -16.736 -24.964  82.566  1.00  0.00      A120  
ATOM   1033  HG1 LYS A  67     -16.509 -25.551  81.651  1.00  0.00      A120  
ATOM   1034  HG2 LYS A  67     -17.797 -25.133  82.848  1.00  0.00      A120  
ATOM   1035  CD  LYS A  67     -15.841 -25.446  83.697  1.00  0.00      A120  
ATOM   1036  HD1 LYS A  67     -16.118 -24.918  84.634  1.00  0.00      A120  
ATOM   1037  HD2 LYS A  67     -14.783 -25.212  83.453  1.00  0.00      A120  
ATOM   1038  CE  LYS A  67     -15.988 -26.946  83.903  1.00  0.00      A120  
ATOM   1039  HE1 LYS A  67     -15.812 -27.476  82.943  1.00  0.00      A120  
ATOM   1040  HE2 LYS A  67     -17.005 -27.175  84.285  1.00  0.00      A120  
ATOM   1041  NZ  LYS A  67     -15.005 -27.460  84.892  1.00  0.00      A120  
ATOM   1042  HZ1 LYS A  67     -15.153 -26.987  85.806  1.00  0.00      A120  
ATOM   1043  HZ2 LYS A  67     -14.040 -27.268  84.554  1.00  0.00      A120  
ATOM   1044  HZ3 LYS A  67     -15.134 -28.486  85.008  1.00  0.00      A120  
ATOM   1045  C   LYS A  67     -16.561 -21.116  83.043  1.00  0.00      A120  
ATOM   1046  O   LYS A  67     -15.392 -20.846  82.748  1.00  0.00      A120  
ATOM   1047  N   ASN A  68     -17.520 -20.194  83.058  1.00  0.00      A120  
ATOM   1048  HN  ASN A  68     -18.434 -20.378  83.412  1.00  0.00      A120  
ATOM   1049  CA  ASN A  68     -17.279 -18.849  82.549  1.00  0.00      A120  
ATOM   1050  HA  ASN A  68     -16.817 -18.933  81.576  1.00  0.00      A120  
ATOM   1051  CB  ASN A  68     -18.601 -18.092  82.453  1.00  0.00      A120  
ATOM   1052  HB1 ASN A  68     -18.877 -17.719  83.462  1.00  0.00      A120  
ATOM   1053  HB2 ASN A  68     -19.390 -18.787  82.093  1.00  0.00      A120  
ATOM   1054  CG  ASN A  68     -18.533 -16.915  81.508  1.00  0.00      A120  
ATOM   1055  OD1 ASN A  68     -17.561 -16.745  80.772  1.00  0.00      A120  
ATOM   1056  ND2 ASN A  68     -19.579 -16.098  81.515  1.00  0.00      A120  
ATOM   1057 HD21 ASN A  68     -19.595 -15.300  80.912  1.00  0.00      A120  
ATOM   1058 HD22 ASN A  68     -20.351 -16.280  82.123  1.00  0.00      A120  
ATOM   1059  C   ASN A  68     -16.295 -18.116  83.455  1.00  0.00      A120  
ATOM   1060  O   ASN A  68     -16.543 -17.958  84.655  1.00  0.00      A120  
ATOM   1061  N   ASN A  69     -15.184 -17.659  82.872  1.00  0.00      A120  
ATOM   1062  HN  ASN A  69     -15.020 -17.750  81.893  1.00  0.00      A120  
ATOM   1063  CA  ASN A  69     -14.136 -16.994  83.642  1.00  0.00      A120  
ATOM   1064  HA  ASN A  69     -13.948 -17.576  84.532  1.00  0.00      A120  
ATOM   1065  CB  ASN A  69     -12.870 -16.884  82.795  1.00  0.00      A120  
ATOM   1066  HB1 ASN A  69     -13.114 -16.355  81.849  1.00  0.00      A120  
ATOM   1067  HB2 ASN A  69     -12.505 -17.905  82.559  1.00  0.00      A120  
ATOM   1068  CG  ASN A  69     -11.761 -16.128  83.493  1.00  0.00      A120  
ATOM   1069  OD1 ASN A  69     -11.586 -14.929  83.282  1.00  0.00      A120  
ATOM   1070  ND2 ASN A  69     -11.007 -16.825  84.333  1.00  0.00      A120  
ATOM   1071 HD21 ASN A  69     -11.186 -17.798  84.476  1.00  0.00      A120  
ATOM   1072 HD22 ASN A  69     -10.259 -16.377  84.823  1.00  0.00      A120  
ATOM   1073  C   ASN A  69     -14.563 -15.617  84.124  1.00  0.00      A120  
ATOM   1074  O   ASN A  69     -13.986 -15.102  85.091  1.00  0.00      A120  
ATOM   1075  N   MET A  70     -15.564 -15.017  83.478  1.00  0.00      A120  
ATOM   1076  HN  MET A  70     -16.000 -15.421  82.678  1.00  0.00      A120  
ATOM   1077  CA  MET A  70     -16.079 -13.725  83.912  1.00  0.00      A120  
ATOM   1078  HA  MET A  70     -15.274 -13.007  83.874  1.00  0.00      A120  
ATOM   1079  CB  MET A  70     -17.223 -13.299  82.991  1.00  0.00      A120  
ATOM   1080  HB1 MET A  70     -17.405 -12.213  83.133  1.00  0.00      A120  
ATOM   1081  HB2 MET A  70     -18.137 -13.858  83.283  1.00  0.00      A120  
ATOM   1082  CG  MET A  70     -16.953 -13.554  81.514  1.00  0.00      A120  
ATOM   1083  HG1 MET A  70     -16.649 -14.615  81.392  1.00  0.00      A120  
ATOM   1084  HG2 MET A  70     -16.107 -12.909  81.196  1.00  0.00      A120  
ATOM   1085  SD  MET A  70     -18.384 -13.220  80.469  1.00  0.00      A120  
ATOM   1086  CE  MET A  70     -18.567 -11.453  80.699  1.00  0.00      A120  
ATOM   1087  HE1 MET A  70     -17.603 -10.924  80.543  1.00  0.00      A120  
ATOM   1088  HE2 MET A  70     -18.916 -11.235  81.731  1.00  0.00      A120  
ATOM   1089  HE3 MET A  70     -19.303 -11.045  79.973  1.00  0.00      A120  
ATOM   1090  C   MET A  70     -16.548 -13.758  85.359  1.00  0.00      A120  
ATOM   1091  O   MET A  70     -16.598 -12.708  86.010  1.00  0.00      A120  
ATOM   1092  N   VAL A  71     -16.880 -14.942  85.877  1.00  0.00      A120  
ATOM   1093  HN  VAL A  71     -16.870 -15.783  85.342  1.00  0.00      A120  
ATOM   1094  CA  VAL A  71     -17.282 -15.062  87.274  1.00  0.00      A120  
ATOM   1095  HA  VAL A  71     -17.915 -14.222  87.517  1.00  0.00      A120  
ATOM   1096  CB  VAL A  71     -18.035 -16.385  87.493  1.00  0.00      A120  
ATOM   1097  HB  VAL A  71     -17.329 -17.235  87.381  1.00  0.00      A120  
ATOM   1098  CG1 VAL A  71     -18.649 -16.420  88.877  1.00  0.00      A120  
ATOM   1099 HG11 VAL A  71     -19.676 -15.995  88.850  1.00  0.00      A120  
ATOM   1100 HG12 VAL A  71     -18.034 -15.819  89.579  1.00  0.00      A120  
ATOM   1101 HG13 VAL A  71     -18.710 -17.470  89.237  1.00  0.00      A120  
ATOM   1102  CG2 VAL A  71     -19.092 -16.566  86.421  1.00  0.00      A120  
ATOM   1103 HG21 VAL A  71     -18.647 -16.407  85.416  1.00  0.00      A120  
ATOM   1104 HG22 VAL A  71     -19.911 -15.829  86.568  1.00  0.00      A120  
ATOM   1105 HG23 VAL A  71     -19.504 -17.598  86.467  1.00  0.00      A120  
ATOM   1106  C   VAL A  71     -16.071 -14.949  88.191  1.00  0.00      A120  
ATOM   1107  O   VAL A  71     -16.119 -14.268  89.223  1.00  0.00      A120  
ATOM   1108  N   GLU A  72     -14.969 -15.613  87.835  1.00  0.00      A120  
ATOM   1109  HN  GLU A  72     -14.922 -16.183  87.019  1.00  0.00      A120  
ATOM   1110  CA  GLU A  72     -13.760 -15.527  88.649  1.00  0.00      A120  
ATOM   1111  HA  GLU A  72     -14.035 -15.701  89.679  1.00  0.00      A120  
ATOM   1112  CB  GLU A  72     -12.734 -16.564  88.191  1.00  0.00      A120  
ATOM   1113  HB1 GLU A  72     -11.723 -16.109  88.261  1.00  0.00      A120  
ATOM   1114  HB2 GLU A  72     -12.943 -16.817  87.130  1.00  0.00      A120  
ATOM   1115  CG  GLU A  72     -12.733 -17.854  88.998  1.00  0.00      A120  
ATOM   1116  HG1 GLU A  72     -12.174 -18.630  88.432  1.00  0.00      A120  
ATOM   1117  HG2 GLU A  72     -13.783 -18.189  89.136  1.00  0.00      A120  
ATOM   1118  CD  GLU A  72     -12.092 -17.711  90.373  1.00  0.00      A120  
ATOM   1119  OE1 GLU A  72     -11.655 -16.596  90.735  1.00  0.00      A120  
ATOM   1120  OE2 GLU A  72     -12.022 -18.731  91.094  1.00  0.00      A120  
ATOM   1121  C   GLU A  72     -13.163 -14.129  88.597  1.00  0.00      A120  
ATOM   1122  O   GLU A  72     -12.770 -13.572  89.630  1.00  0.00      A120  
ATOM   1123  N   GLN A  73     -13.077 -13.551  87.396  1.00  0.00      A120  
ATOM   1124  HN  GLN A  73     -13.349 -14.009  86.554  1.00  0.00      A120  
ATOM   1125  CA  GLN A  73     -12.567 -12.192  87.271  1.00  0.00      A120  
ATOM   1126  HA  GLN A  73     -11.558 -12.174  87.656  1.00  0.00      A120  
ATOM   1127  CB  GLN A  73     -12.586 -11.750  85.807  1.00  0.00      A120  
ATOM   1128  HB1 GLN A  73     -12.614 -10.640  85.775  1.00  0.00      A120  
ATOM   1129  HB2 GLN A  73     -13.508 -12.147  85.332  1.00  0.00      A120  
ATOM   1130  CG  GLN A  73     -11.390 -12.222  85.004  1.00  0.00      A120  
ATOM   1131  HG1 GLN A  73     -11.631 -13.202  84.538  1.00  0.00      A120  
ATOM   1132  HG2 GLN A  73     -10.522 -12.347  85.686  1.00  0.00      A120  
ATOM   1133  CD  GLN A  73     -11.008 -11.247  83.907  1.00  0.00      A120  
ATOM   1134  OE1 GLN A  73     -11.666 -10.225  83.713  1.00  0.00      A120  
ATOM   1135  NE2 GLN A  73      -9.935 -11.557  83.187  1.00  0.00      A120  
ATOM   1136 HE21 GLN A  73      -9.636 -10.951  82.450  1.00  0.00      A120  
ATOM   1137 HE22 GLN A  73      -9.428 -12.396  83.382  1.00  0.00      A120  
ATOM   1138  C   GLN A  73     -13.366 -11.228  88.133  1.00  0.00      A120  
ATOM   1139  O   GLN A  73     -12.789 -10.415  88.860  1.00  0.00      A120  
ATOM   1140  N   MET A  74     -14.697 -11.321  88.085  1.00  0.00      A120  
ATOM   1141  HN  MET A  74     -15.168 -11.957  87.479  1.00  0.00      A120  
ATOM   1142  CA  MET A  74     -15.538 -10.483  88.933  1.00  0.00      A120  
ATOM   1143  HA  MET A  74     -15.214  -9.459  88.819  1.00  0.00      A120  
ATOM   1144  CB  MET A  74     -17.006 -10.625  88.532  1.00  0.00      A120  
ATOM   1145  HB1 MET A  74     -17.275 -11.702  88.562  1.00  0.00      A120  
ATOM   1146  HB2 MET A  74     -17.124 -10.253  87.493  1.00  0.00      A120  
ATOM   1147  CG  MET A  74     -17.974  -9.858  89.435  1.00  0.00      A120  
ATOM   1148  HG1 MET A  74     -17.804  -8.772  89.281  1.00  0.00      A120  
ATOM   1149  HG2 MET A  74     -17.731 -10.104  90.490  1.00  0.00      A120  
ATOM   1150  SD  MET A  74     -19.714 -10.229  89.131  1.00  0.00      A120  
ATOM   1151  CE  MET A  74     -20.535  -9.001  90.149  1.00  0.00      A120  
ATOM   1152  HE1 MET A  74     -20.260  -7.971  89.838  1.00  0.00      A120  
ATOM   1153  HE2 MET A  74     -20.242  -9.128  91.213  1.00  0.00      A120  
ATOM   1154  HE3 MET A  74     -21.637  -9.104  90.061  1.00  0.00      A120  
ATOM   1155  C   MET A  74     -15.357 -10.828  90.406  1.00  0.00      A120  
ATOM   1156  O   MET A  74     -15.260  -9.932  91.253  1.00  0.00      A120  
ATOM   1157  N   HSD A  75     -15.327 -12.123  90.731  1.00  0.00      A120  
ATOM   1158  HN  HSD A  75     -15.391 -12.848  90.049  1.00  0.00      A120  
ATOM   1159  CA  HSD A  75     -15.199 -12.549  92.123  1.00  0.00      A120  
ATOM   1160  HA  HSD A  75     -16.050 -12.173  92.671  1.00  0.00      A120  
ATOM   1161  CB  HSD A  75     -15.144 -14.076  92.197  1.00  0.00      A120  
ATOM   1162  HB1 HSD A  75     -14.164 -14.414  91.799  1.00  0.00      A120  
ATOM   1163  HB2 HSD A  75     -15.958 -14.491  91.565  1.00  0.00      A120  
ATOM   1164  ND1 HSD A  75     -16.266 -14.185  94.457  1.00  0.00      A120  
ATOM   1165  HD1 HSD A  75     -16.927 -13.462  94.255  1.00  0.00      A120  
ATOM   1166  CG  HSD A  75     -15.301 -14.629  93.579  1.00  0.00      A120  
ATOM   1167  CE1 HSD A  75     -16.177 -14.861  95.590  1.00  0.00      A120  
ATOM   1168  HE1 HSD A  75     -16.822 -14.708  96.455  1.00  0.00      A120  
ATOM   1169  NE2 HSD A  75     -15.188 -15.731  95.477  1.00  0.00      A120  
ATOM   1170  CD2 HSD A  75     -14.626 -15.608  94.228  1.00  0.00      A120  
ATOM   1171  HD2 HSD A  75     -13.798 -16.232  93.919  1.00  0.00      A120  
ATOM   1172  C   HSD A  75     -13.963 -11.940  92.766  1.00  0.00      A120  
ATOM   1173  O   HSD A  75     -14.039 -11.336  93.840  1.00  0.00      A120  
ATOM   1174  N   THR A  76     -12.813 -12.066  92.103  1.00  0.00      A120  
ATOM   1175  HN  THR A  76     -12.747 -12.532  91.224  1.00  0.00      A120  
ATOM   1176  CA  THR A  76     -11.579 -11.516  92.648  1.00  0.00      A120  
ATOM   1177  HA  THR A  76     -11.501 -11.821  93.681  1.00  0.00      A120  
ATOM   1178  CB  THR A  76     -10.380 -12.021  91.851  1.00  0.00      A120  
ATOM   1179  HB  THR A  76      -9.450 -11.530  92.210  1.00  0.00      A120  
ATOM   1180  OG1 THR A  76     -10.570 -11.709  90.466  1.00  0.00      A120  
ATOM   1181  HG1 THR A  76     -10.643 -10.753  90.418  1.00  0.00      A120  
ATOM   1182  CG2 THR A  76     -10.223 -13.528  92.015  1.00  0.00      A120  
ATOM   1183 HG21 THR A  76     -11.134 -14.049  91.651  1.00  0.00      A120  
ATOM   1184 HG22 THR A  76     -10.076 -13.778  93.087  1.00  0.00      A120  
ATOM   1185 HG23 THR A  76      -9.352 -13.884  91.425  1.00  0.00      A120  
ATOM   1186  C   THR A  76     -11.581  -9.993  92.659  1.00  0.00      A120  
ATOM   1187  O   THR A  76     -10.743  -9.391  93.337  1.00  0.00      A120  
ATOM   1188  N   ASP A  77     -12.495  -9.357  91.922  1.00  0.00      A120  
ATOM   1189  HN  ASP A  77     -13.147  -9.836  91.339  1.00  0.00      A120  
ATOM   1190  CA  ASP A  77     -12.575  -7.901  91.943  1.00  0.00      A120  
ATOM   1191  HA  ASP A  77     -11.569  -7.510  91.965  1.00  0.00      A120  
ATOM   1192  CB  ASP A  77     -13.319  -7.387  90.707  1.00  0.00      A120  
ATOM   1193  HB1 ASP A  77     -13.504  -6.298  90.826  1.00  0.00      A120  
ATOM   1194  HB2 ASP A  77     -14.292  -7.915  90.627  1.00  0.00      A120  
ATOM   1195  CG  ASP A  77     -12.547  -7.605  89.415  1.00  0.00      A120  
ATOM   1196  OD1 ASP A  77     -11.313  -7.806  89.477  1.00  0.00      A120  
ATOM   1197  OD2 ASP A  77     -13.173  -7.580  88.334  1.00  0.00      A120  
ATOM   1198  C   ASP A  77     -13.256  -7.402  93.212  1.00  0.00      A120  
ATOM   1199  O   ASP A  77     -12.750  -6.492  93.879  1.00  0.00      A120  
ATOM   1200  N   ILE A  78     -14.400  -7.996  93.564  1.00  0.00      A120  
ATOM   1201  HN  ILE A  78     -14.787  -8.764  93.059  1.00  0.00      A120  
ATOM   1202  CA  ILE A  78     -15.148  -7.534  94.729  1.00  0.00      A120  
ATOM   1203  HA  ILE A  78     -15.301  -6.469  94.631  1.00  0.00      A120  
ATOM   1204  CB  ILE A  78     -16.500  -8.267  94.813  1.00  0.00      A120  
ATOM   1205  HB  ILE A  78     -16.322  -9.345  95.011  1.00  0.00      A120  
ATOM   1206  CG2 ILE A  78     -17.360  -7.686  95.927  1.00  0.00      A120  
ATOM   1207 HG21 ILE A  78     -17.554  -6.609  95.737  1.00  0.00      A120  
ATOM   1208 HG22 ILE A  78     -16.835  -7.786  96.901  1.00  0.00      A120  
ATOM   1209 HG23 ILE A  78     -18.334  -8.219  95.970  1.00  0.00      A120  
ATOM   1210  CG1 ILE A  78     -17.231  -8.195  93.469  1.00  0.00      A120  
ATOM   1211 HG11 ILE A  78     -18.199  -8.730  93.570  1.00  0.00      A120  
ATOM   1212 HG12 ILE A  78     -16.611  -8.713  92.707  1.00  0.00      A120  
ATOM   1213  CD  ILE A  78     -17.514  -6.786  92.976  1.00  0.00      A120  
ATOM   1214  HD1 ILE A  78     -16.588  -6.174  93.018  1.00  0.00      A120  
ATOM   1215  HD2 ILE A  78     -18.285  -6.309  93.618  1.00  0.00      A120  
ATOM   1216  HD3 ILE A  78     -17.871  -6.817  91.924  1.00  0.00      A120  
ATOM   1217  C   ILE A  78     -14.322  -7.723  95.994  1.00  0.00      A120  
ATOM   1218  O   ILE A  78     -14.376  -6.904  96.921  1.00  0.00      A120  
ATOM   1219  N   ILE A  79     -13.564  -8.816  96.058  1.00  0.00      A120  
ATOM   1220  HN  ILE A  79     -13.592  -9.509  95.343  1.00  0.00      A120  
ATOM   1221  CA  ILE A  79     -12.643  -9.088  97.156  1.00  0.00      A120  
ATOM   1222  HA  ILE A  79     -13.209  -9.070  98.076  1.00  0.00      A120  
ATOM   1223  CB  ILE A  79     -11.957 -10.454  96.981  1.00  0.00      A120  
ATOM   1224  HB  ILE A  79     -11.393 -10.466  96.024  1.00  0.00      A120  
ATOM   1225  CG2 ILE A  79     -11.009 -10.704  98.126  1.00  0.00      A120  
ATOM   1226 HG21 ILE A  79     -11.565 -10.700  99.088  1.00  0.00      A120  
ATOM   1227 HG22 ILE A  79     -10.237  -9.906  98.159  1.00  0.00      A120  
ATOM   1228 HG23 ILE A  79     -10.520 -11.693  98.003  1.00  0.00      A120  
ATOM   1229  CG1 ILE A  79     -13.000 -11.570  96.926  1.00  0.00      A120  
ATOM   1230 HG11 ILE A  79     -13.613 -11.433  96.010  1.00  0.00      A120  
ATOM   1231 HG12 ILE A  79     -13.658 -11.481  97.816  1.00  0.00      A120  
ATOM   1232  CD  ILE A  79     -12.409 -12.969  96.904  1.00  0.00      A120  
ATOM   1233  HD1 ILE A  79     -11.956 -13.207  97.890  1.00  0.00      A120  
ATOM   1234  HD2 ILE A  79     -11.618 -13.033  96.126  1.00  0.00      A120  
ATOM   1235  HD3 ILE A  79     -13.205 -13.713  96.690  1.00  0.00      A120  
ATOM   1236  C   ILE A  79     -11.609  -7.974  97.269  1.00  0.00      A120  
ATOM   1237  O   ILE A  79     -11.510  -7.302  98.302  1.00  0.00      A120  
ATOM   1238  N   SER A  80     -10.804  -7.801  96.220  1.00  0.00      A120  
ATOM   1239  HN  SER A  80     -10.913  -8.302  95.365  1.00  0.00      A120  
ATOM   1240  CA  SER A  80      -9.705  -6.844  96.290  1.00  0.00      A120  
ATOM   1241  HA  SER A  80      -9.135  -7.051  97.183  1.00  0.00      A120  
ATOM   1242  CB  SER A  80      -8.817  -6.962  95.052  1.00  0.00      A120  
ATOM   1243  HB1 SER A  80      -8.293  -7.941  95.063  1.00  0.00      A120  
ATOM   1244  HB2 SER A  80      -8.069  -6.141  95.052  1.00  0.00      A120  
ATOM   1245  OG  SER A  80      -9.582  -6.874  93.870  1.00  0.00      A120  
ATOM   1246  HG1 SER A  80     -10.095  -7.684  93.826  1.00  0.00      A120  
ATOM   1247  C   SER A  80     -10.226  -5.423  96.460  1.00  0.00      A120  
ATOM   1248  O   SER A  80      -9.680  -4.644  97.252  1.00  0.00      A120  
ATOM   1249  N   LEU A  81     -11.288  -5.068  95.731  1.00  0.00      A120  
ATOM   1250  HN  LEU A  81     -11.708  -5.673  95.060  1.00  0.00      A120  
ATOM   1251  CA  LEU A  81     -11.891  -3.746  95.891  1.00  0.00      A120  
ATOM   1252  HA  LEU A  81     -11.145  -3.003  95.651  1.00  0.00      A120  
ATOM   1253  CB  LEU A  81     -13.101  -3.609  94.963  1.00  0.00      A120  
ATOM   1254  HB1 LEU A  81     -13.905  -4.243  95.389  1.00  0.00      A120  
ATOM   1255  HB2 LEU A  81     -12.799  -4.019  93.978  1.00  0.00      A120  
ATOM   1256  CG  LEU A  81     -13.716  -2.227  94.701  1.00  0.00      A120  
ATOM   1257  HG  LEU A  81     -12.924  -1.449  94.761  1.00  0.00      A120  
ATOM   1258  CD1 LEU A  81     -14.349  -2.204  93.318  1.00  0.00      A120  
ATOM   1259 HD11 LEU A  81     -15.146  -2.974  93.250  1.00  0.00      A120  
ATOM   1260 HD12 LEU A  81     -13.580  -2.420  92.546  1.00  0.00      A120  
ATOM   1261 HD13 LEU A  81     -14.801  -1.207  93.126  1.00  0.00      A120  
ATOM   1262  CD2 LEU A  81     -14.739  -1.834  95.765  1.00  0.00      A120  
ATOM   1263 HD21 LEU A  81     -14.475  -2.299  96.739  1.00  0.00      A120  
ATOM   1264 HD22 LEU A  81     -15.749  -2.187  95.466  1.00  0.00      A120  
ATOM   1265 HD23 LEU A  81     -14.751  -0.730  95.890  1.00  0.00      A120  
ATOM   1266  C   LEU A  81     -12.298  -3.495  97.338  1.00  0.00      A120  
ATOM   1267  O   LEU A  81     -12.284  -2.349  97.803  1.00  0.00      A120  
ATOM   1268  N   TRP A  82     -12.633  -4.561  98.062  1.00  0.00      A120  
ATOM   1269  HN  TRP A  82     -12.612  -5.483  97.684  1.00  0.00      A120  
ATOM   1270  CA  TRP A  82     -13.053  -4.452  99.453  1.00  0.00      A120  
ATOM   1271  HA  TRP A  82     -13.789  -3.665  99.530  1.00  0.00      A120  
ATOM   1272  CB  TRP A  82     -13.641  -5.790  99.887  1.00  0.00      A120  
ATOM   1273  HB1 TRP A  82     -12.881  -6.575  99.695  1.00  0.00      A120  
ATOM   1274  HB2 TRP A  82     -14.537  -5.987  99.262  1.00  0.00      A120  
ATOM   1275  CG  TRP A  82     -14.056  -5.910 101.310  1.00  0.00      A120  
ATOM   1276  CD1 TRP A  82     -13.268  -6.235 102.378  1.00  0.00      A120  
ATOM   1277  HD1 TRP A  82     -12.205  -6.424 102.328  1.00  0.00      A120  
ATOM   1278  NE1 TRP A  82     -14.022  -6.287 103.522  1.00  0.00      A120  
ATOM   1279  HE1 TRP A  82     -13.685  -6.485 104.416  1.00  0.00      A120  
ATOM   1280  CE2 TRP A  82     -15.328  -6.014 103.204  1.00  0.00      A120  
ATOM   1281  CD2 TRP A  82     -15.385  -5.786 101.816  1.00  0.00      A120  
ATOM   1282  CE3 TRP A  82     -16.620  -5.486 101.232  1.00  0.00      A120  
ATOM   1283  HE3 TRP A  82     -16.716  -5.304 100.172  1.00  0.00      A120  
ATOM   1284  CZ3 TRP A  82     -17.739  -5.422 102.039  1.00  0.00      A120  
ATOM   1285  HZ3 TRP A  82     -18.698  -5.189 101.600  1.00  0.00      A120  
ATOM   1286  CZ2 TRP A  82     -16.458  -5.952 104.016  1.00  0.00      A120  
ATOM   1287  HZ2 TRP A  82     -16.413  -6.131 105.080  1.00  0.00      A120  
ATOM   1288  CH2 TRP A  82     -17.651  -5.654 103.417  1.00  0.00      A120  
ATOM   1289  HH2 TRP A  82     -18.544  -5.595 104.020  1.00  0.00      A120  
ATOM   1290  C   TRP A  82     -11.891  -4.054 100.351  1.00  0.00      A120  
ATOM   1291  O   TRP A  82     -12.036  -3.205 101.237  1.00  0.00      A120  
ATOM   1292  N   ASP A  83     -10.729  -4.671 100.143  1.00  0.00      A120  
ATOM   1293  HN  ASP A  83     -10.594  -5.332  99.409  1.00  0.00      A120  
ATOM   1294  CA  ASP A  83      -9.581  -4.401 100.998  1.00  0.00      A120  
ATOM   1295  HA  ASP A  83      -9.903  -4.468 102.027  1.00  0.00      A120  
ATOM   1296  CB  ASP A  83      -8.473  -5.414 100.717  1.00  0.00      A120  
ATOM   1297  HB1 ASP A  83      -7.726  -5.368 101.538  1.00  0.00      A120  
ATOM   1298  HB2 ASP A  83      -7.978  -5.151  99.758  1.00  0.00      A120  
ATOM   1299  CG  ASP A  83      -8.992  -6.837 100.617  1.00  0.00      A120  
ATOM   1300  OD1 ASP A  83     -10.041  -7.148 101.217  1.00  0.00      A120  
ATOM   1301  OD2 ASP A  83      -8.345  -7.650  99.930  1.00  0.00      A120  
ATOM   1302  C   ASP A  83      -9.083  -2.977 100.800  1.00  0.00      A120  
ATOM   1303  O   ASP A  83      -8.668  -2.315 101.760  1.00  0.00      A120  
ATOM   1304  N   GLN A  84      -9.114  -2.490  99.554  1.00  0.00      A120  
ATOM   1305  HN  GLN A  84      -9.380  -3.041  98.767  1.00  0.00      A120  
ATOM   1306  CA  GLN A  84      -8.751  -1.102  99.291  1.00  0.00      A120  
ATOM   1307  HA  GLN A  84      -7.725  -0.960  99.600  1.00  0.00      A120  
ATOM   1308  CB  GLN A  84      -8.909  -0.776  97.804  1.00  0.00      A120  
ATOM   1309  HB1 GLN A  84      -8.395   0.188  97.602  1.00  0.00      A120  
ATOM   1310  HB2 GLN A  84      -9.991  -0.662  97.585  1.00  0.00      A120  
ATOM   1311  CG  GLN A  84      -8.340  -1.826  96.866  1.00  0.00      A120  
ATOM   1312  HG1 GLN A  84      -8.351  -1.426  95.830  1.00  0.00      A120  
ATOM   1313  HG2 GLN A  84      -8.978  -2.734  96.914  1.00  0.00      A120  
ATOM   1314  CD  GLN A  84      -6.917  -2.220  97.212  1.00  0.00      A120  
ATOM   1315  OE1 GLN A  84      -6.049  -1.367  97.398  1.00  0.00      A120  
ATOM   1316  NE2 GLN A  84      -6.673  -3.523  97.302  1.00  0.00      A120  
ATOM   1317 HE21 GLN A  84      -5.754  -3.845  97.527  1.00  0.00      A120  
ATOM   1318 HE22 GLN A  84      -7.408  -4.182  97.145  1.00  0.00      A120  
ATOM   1319  C   GLN A  84      -9.597  -0.152 100.125  1.00  0.00      A120  
ATOM   1320  O   GLN A  84      -9.083   0.823 100.683  1.00  0.00      A120  
ATOM   1321  N   SER A  85     -10.894  -0.430 100.232  1.00  0.00      A120  
ATOM   1322  HN  SER A  85     -11.331  -1.184  99.747  1.00  0.00      A120  
ATOM   1323  CA  SER A  85     -11.741   0.385 101.088  1.00  0.00      A120  
ATOM   1324  HA  SER A  85     -11.524   1.424 100.889  1.00  0.00      A120  
ATOM   1325  CB  SER A  85     -13.208   0.079 100.801  1.00  0.00      A120  
ATOM   1326  HB1 SER A  85     -13.472   0.433  99.781  1.00  0.00      A120  
ATOM   1327  HB2 SER A  85     -13.851   0.593 101.548  1.00  0.00      A120  
ATOM   1328  OG  SER A  85     -13.445  -1.312 100.876  1.00  0.00      A120  
ATOM   1329  HG1 SER A  85     -13.004  -1.697 100.115  1.00  0.00      A120  
ATOM   1330  C   SER A  85     -11.417   0.173 102.564  1.00  0.00      A120  
ATOM   1331  O   SER A  85     -11.586   1.095 103.367  1.00  0.00      A120  
ATOM   1332  N   LEU A  86     -10.941  -1.021 102.941  1.00  0.00      A120  
ATOM   1333  HN  LEU A  86     -10.816  -1.774 102.299  1.00  0.00      A120  
ATOM   1334  CA  LEU A  86     -10.576  -1.284 104.333  1.00  0.00      A120  
ATOM   1335  HA  LEU A  86     -11.328  -0.838 104.967  1.00  0.00      A120  
ATOM   1336  CB  LEU A  86     -10.490  -2.792 104.587  1.00  0.00      A120  
ATOM   1337  HB1 LEU A  86      -9.872  -2.942 105.496  1.00  0.00      A120  
ATOM   1338  HB2 LEU A  86      -9.972  -3.248 103.718  1.00  0.00      A120  
ATOM   1339  CG  LEU A  86     -11.801  -3.549 104.791  1.00  0.00      A120  
ATOM   1340  HG  LEU A  86     -12.386  -3.534 103.847  1.00  0.00      A120  
ATOM   1341  CD1 LEU A  86     -11.525  -4.992 105.192  1.00  0.00      A120  
ATOM   1342 HD11 LEU A  86     -10.799  -5.023 106.033  1.00  0.00      A120  
ATOM   1343 HD12 LEU A  86     -11.094  -5.547 104.332  1.00  0.00      A120  
ATOM   1344 HD13 LEU A  86     -12.468  -5.480 105.519  1.00  0.00      A120  
ATOM   1345  CD2 LEU A  86     -12.647  -2.845 105.836  1.00  0.00      A120  
ATOM   1346 HD21 LEU A  86     -12.727  -1.763 105.598  1.00  0.00      A120  
ATOM   1347 HD22 LEU A  86     -12.180  -2.955 106.838  1.00  0.00      A120  
ATOM   1348 HD23 LEU A  86     -13.670  -3.281 105.851  1.00  0.00      A120  
ATOM   1349  C   LEU A  86      -9.258  -0.634 104.733  1.00  0.00      A120  
ATOM   1350  O   LEU A  86      -9.080  -0.288 105.905  1.00  0.00      A120  
ATOM   1351  N   LYS A  87      -8.334  -0.465 103.790  1.00  0.00      A120  
ATOM   1352  HN  LYS A  87      -8.510  -0.654 102.827  1.00  0.00      A120  
ATOM   1353  CA  LYS A  87      -6.993   0.014 104.125  1.00  0.00      A120  
ATOM   1354  HA  LYS A  87      -6.573  -0.642 104.874  1.00  0.00      A120  
ATOM   1355  CB  LYS A  87      -6.128   0.015 102.862  1.00  0.00      A120  
ATOM   1356  HB1 LYS A  87      -5.235   0.648 103.048  1.00  0.00      A120  
ATOM   1357  HB2 LYS A  87      -6.717   0.459 102.032  1.00  0.00      A120  
ATOM   1358  CG  LYS A  87      -5.659  -1.366 102.434  1.00  0.00      A120  
ATOM   1359  HG1 LYS A  87      -6.542  -1.997 102.197  1.00  0.00      A120  
ATOM   1360  HG2 LYS A  87      -5.094  -1.837 103.267  1.00  0.00      A120  
ATOM   1361  CD  LYS A  87      -4.767  -1.272 101.212  1.00  0.00      A120  
ATOM   1362  HD1 LYS A  87      -4.065  -0.421 101.342  1.00  0.00      A120  
ATOM   1363  HD2 LYS A  87      -5.398  -1.083 100.318  1.00  0.00      A120  
ATOM   1364  CE  LYS A  87      -3.966  -2.544 100.991  1.00  0.00      A120  
ATOM   1365  HE1 LYS A  87      -4.628  -3.343 100.596  1.00  0.00      A120  
ATOM   1366  HE2 LYS A  87      -3.502  -2.869 101.947  1.00  0.00      A120  
ATOM   1367  NZ  LYS A  87      -2.872  -2.323 100.002  1.00  0.00      A120  
ATOM   1368  HZ1 LYS A  87      -2.231  -1.584 100.353  1.00  0.00      A120  
ATOM   1369  HZ2 LYS A  87      -3.281  -2.025  99.093  1.00  0.00      A120  
ATOM   1370  HZ3 LYS A  87      -2.340  -3.207  99.869  1.00  0.00      A120  
ATOM   1371  C   LYS A  87      -6.964   1.379 104.809  1.00  0.00      A120  
ATOM   1372  O   LYS A  87      -6.289   1.504 105.845  1.00  0.00      A120  
ATOM   1373  N   PRO A  88      -7.620   2.433 104.302  1.00  0.00      A120  
ATOM   1374  CD  PRO A  88      -8.550   2.505 103.160  1.00  0.00      A120  
ATOM   1375  HD1 PRO A  88      -9.323   1.712 103.248  1.00  0.00      A120  
ATOM   1376  HD2 PRO A  88      -7.993   2.387 102.207  1.00  0.00      A120  
ATOM   1377  CA  PRO A  88      -7.475   3.747 104.950  1.00  0.00      A120  
ATOM   1378  HA  PRO A  88      -6.438   3.948 105.166  1.00  0.00      A120  
ATOM   1379  CB  PRO A  88      -8.118   4.708 103.941  1.00  0.00      A120  
ATOM   1380  HB1 PRO A  88      -7.371   5.073 103.205  1.00  0.00      A120  
ATOM   1381  HB2 PRO A  88      -8.573   5.581 104.455  1.00  0.00      A120  
ATOM   1382  CG  PRO A  88      -9.152   3.881 103.282  1.00  0.00      A120  
ATOM   1383  HG1 PRO A  88     -10.078   3.850 103.895  1.00  0.00      A120  
ATOM   1384  HG2 PRO A  88      -9.400   4.290 102.279  1.00  0.00      A120  
ATOM   1385  C   PRO A  88      -8.147   3.844 106.309  1.00  0.00      A120  
ATOM   1386  O   PRO A  88      -7.836   4.771 107.067  1.00  0.00      A120  
ATOM   1387  N   CYS A  89      -9.044   2.922 106.647  1.00  0.00      A120  
ATOM   1388  HN  CYS A  89      -9.156   2.078 106.129  1.00  0.00      A120  
ATOM   1389  CA  CYS A  89      -9.924   3.089 107.798  1.00  0.00      A120  
ATOM   1390  HA  CYS A  89     -10.213   4.128 107.855  1.00  0.00      A120  
ATOM   1391  CB  CYS A  89     -11.153   2.201 107.645  1.00  0.00      A120  
ATOM   1392  HB1 CYS A  89     -11.871   2.458 108.452  1.00  0.00      A120  
ATOM   1393  HB2 CYS A  89     -10.839   1.145 107.781  1.00  0.00      A120  
ATOM   1394  SG  CYS A  89     -11.967   2.375 106.054  1.00  0.00      A120  
ATOM   1395  C   CYS A  89      -9.177   2.808 109.102  1.00  0.00      A120  
ATOM   1396  O   CYS A  89      -7.957   2.616 109.135  1.00  0.00      A120  
ATOM   1397  N   VAL A  90      -9.928   2.785 110.198  1.00  0.00      A120  
ATOM   1398  HN  VAL A  90     -10.923   2.810 110.150  1.00  0.00      A120  
ATOM   1399  CA  VAL A  90      -9.362   2.723 111.541  1.00  0.00      A120  
ATOM   1400  HA  VAL A  90      -8.392   3.196 111.516  1.00  0.00      A120  
ATOM   1401  CB  VAL A  90     -10.275   3.434 112.556  1.00  0.00      A120  
ATOM   1402  HB  VAL A  90     -11.322   3.091 112.414  1.00  0.00      A120  
ATOM   1403  CG1 VAL A  90      -9.830   3.123 113.974  1.00  0.00      A120  
ATOM   1404 HG11 VAL A  90      -8.721   3.126 114.035  1.00  0.00      A120  
ATOM   1405 HG12 VAL A  90     -10.200   2.120 114.275  1.00  0.00      A120  
ATOM   1406 HG13 VAL A  90     -10.225   3.892 114.672  1.00  0.00      A120  
ATOM   1407  CG2 VAL A  90     -10.280   4.935 112.311  1.00  0.00      A120  
ATOM   1408 HG21 VAL A  90     -10.651   5.154 111.287  1.00  0.00      A120  
ATOM   1409 HG22 VAL A  90      -9.248   5.337 112.408  1.00  0.00      A120  
ATOM   1410 HG23 VAL A  90     -10.947   5.435 113.045  1.00  0.00      A120  
ATOM   1411  C   VAL A  90      -9.154   1.272 111.937  1.00  0.00      A120  
ATOM   1412  O   VAL A  90     -10.064   0.445 111.810  1.00  0.00      A120  
ATOM   1413  N   LYS A  91      -7.959   0.964 112.429  1.00  0.00      A120  
ATOM   1414  HN  LYS A  91      -7.205   1.617 112.450  1.00  0.00      A120  
ATOM   1415  CA  LYS A  91      -7.686  -0.359 112.969  1.00  0.00      A120  
ATOM   1416  HA  LYS A  91      -8.232  -1.078 112.378  1.00  0.00      A120  
ATOM   1417  CB  LYS A  91      -6.190  -0.670 112.929  1.00  0.00      A120  
ATOM   1418  HB1 LYS A  91      -6.008  -1.589 113.524  1.00  0.00      A120  
ATOM   1419  HB2 LYS A  91      -5.644   0.177 113.398  1.00  0.00      A120  
ATOM   1420  CG  LYS A  91      -5.632  -0.884 111.540  1.00  0.00      A120  
ATOM   1421  HG1 LYS A  91      -6.383  -0.566 110.786  1.00  0.00      A120  
ATOM   1422  HG2 LYS A  91      -5.411  -1.963 111.393  1.00  0.00      A120  
ATOM   1423  CD  LYS A  91      -4.358  -0.077 111.356  1.00  0.00      A120  
ATOM   1424  HD1 LYS A  91      -4.005  -0.187 110.308  1.00  0.00      A120  
ATOM   1425  HD2 LYS A  91      -3.576  -0.469 112.041  1.00  0.00      A120  
ATOM   1426  CE  LYS A  91      -4.589   1.403 111.654  1.00  0.00      A120  
ATOM   1427  HE1 LYS A  91      -4.965   1.520 112.692  1.00  0.00      A120  
ATOM   1428  HE2 LYS A  91      -5.323   1.819 110.932  1.00  0.00      A120  
ATOM   1429  NZ  LYS A  91      -3.333   2.199 111.534  1.00  0.00      A120  
ATOM   1430  HZ1 LYS A  91      -2.961   2.117 110.566  1.00  0.00      A120  
ATOM   1431  HZ2 LYS A  91      -2.629   1.838 112.208  1.00  0.00      A120  
ATOM   1432  HZ3 LYS A  91      -3.534   3.197 111.745  1.00  0.00      A120  
ATOM   1433  C   LYS A  91      -8.190  -0.443 114.402  1.00  0.00      A120  
ATOM   1434  O   LYS A  91      -7.864   0.405 115.237  1.00  0.00      A120  
ATOM   1435  N   LEU A  92      -8.988  -1.466 114.682  1.00  0.00      A120  
ATOM   1436  HN  LEU A  92      -9.203  -2.161 114.001  1.00  0.00      A120  
ATOM   1437  CA  LEU A  92      -9.604  -1.653 115.986  1.00  0.00      A120  
ATOM   1438  HA  LEU A  92      -9.603  -0.702 116.497  1.00  0.00      A120  
ATOM   1439  CB  LEU A  92     -11.033  -2.173 115.833  1.00  0.00      A120  
ATOM   1440  HB1 LEU A  92     -11.389  -2.513 116.828  1.00  0.00      A120  
ATOM   1441  HB2 LEU A  92     -11.017  -3.041 115.140  1.00  0.00      A120  
ATOM   1442  CG  LEU A  92     -12.030  -1.143 115.291  1.00  0.00      A120  
ATOM   1443  HG  LEU A  92     -12.006  -1.162 114.181  1.00  0.00      A120  
ATOM   1444  CD1 LEU A  92     -13.437  -1.439 115.763  1.00  0.00      A120  
ATOM   1445 HD11 LEU A  92     -13.481  -1.414 116.873  1.00  0.00      A120  
ATOM   1446 HD12 LEU A  92     -13.748  -2.449 115.418  1.00  0.00      A120  
ATOM   1447 HD13 LEU A  92     -14.138  -0.675 115.363  1.00  0.00      A120  
ATOM   1448  CD2 LEU A  92     -11.625   0.264 115.697  1.00  0.00      A120  
ATOM   1449 HD21 LEU A  92     -10.617   0.503 115.294  1.00  0.00      A120  
ATOM   1450 HD22 LEU A  92     -11.592   0.343 116.805  1.00  0.00      A120  
ATOM   1451 HD23 LEU A  92     -12.353   0.998 115.291  1.00  0.00      A120  
ATOM   1452  C   LEU A  92      -8.800  -2.567 116.900  1.00  0.00      A120  
ATOM   1453  O   LEU A  92      -9.305  -2.959 117.949  1.00  0.00      A120  
ATOM   1454  N   THR A  93      -7.582  -2.939 116.516  1.00  0.00      A120  
ATOM   1455  HN  THR A  93      -7.212  -2.674 115.630  1.00  0.00      A120  
ATOM   1456  CA  THR A  93      -6.701  -3.756 117.348  1.00  0.00      A120  
ATOM   1457  HA  THR A  93      -7.135  -4.741 117.432  1.00  0.00      A120  
ATOM   1458  CB  THR A  93      -5.306  -3.837 116.717  1.00  0.00      A120  
ATOM   1459  HB  THR A  93      -4.611  -4.365 117.405  1.00  0.00      A120  
ATOM   1460  OG1 THR A  93      -4.806  -2.518 116.473  1.00  0.00      A120  
ATOM   1461  HG1 THR A  93      -4.772  -2.085 117.329  1.00  0.00      A120  
ATOM   1462  CG2 THR A  93      -5.365  -4.598 115.396  1.00  0.00      A120  
ATOM   1463 HG21 THR A  93      -5.897  -3.994 114.631  1.00  0.00      A120  
ATOM   1464 HG22 THR A  93      -5.911  -5.556 115.535  1.00  0.00      A120  
ATOM   1465 HG23 THR A  93      -4.335  -4.803 115.032  1.00  0.00      A120  
ATOM   1466  C   THR A  93      -6.605  -3.280 118.802  1.00  0.00      A120  
ATOM   1467  O   THR A  93      -6.475  -4.126 119.697  1.00  0.00      A120  
ATOM   1468  N   PRO A  94      -6.642  -1.969 119.103  1.00  0.00      A120  
ATOM   1469  CD  PRO A  94      -6.437  -0.784 118.249  1.00  0.00      A120  
ATOM   1470  HD1 PRO A  94      -7.008  -0.890 117.304  1.00  0.00      A120  
ATOM   1471  HD2 PRO A  94      -5.357  -0.655 118.027  1.00  0.00      A120  
ATOM   1472  CA  PRO A  94      -6.751  -1.568 120.519  1.00  0.00      A120  
ATOM   1473  HA  PRO A  94      -6.012  -2.083 121.112  1.00  0.00      A120  
ATOM   1474  CB  PRO A  94      -6.586  -0.041 120.473  1.00  0.00      A120  
ATOM   1475  HB1 PRO A  94      -5.535   0.249 120.688  1.00  0.00      A120  
ATOM   1476  HB2 PRO A  94      -7.253   0.451 121.212  1.00  0.00      A120  
ATOM   1477  CG  PRO A  94      -6.964   0.332 119.090  1.00  0.00      A120  
ATOM   1478  HG1 PRO A  94      -8.066   0.417 118.990  1.00  0.00      A120  
ATOM   1479  HG2 PRO A  94      -6.501   1.300 118.800  1.00  0.00      A120  
ATOM   1480  C   PRO A  94      -8.071  -1.959 121.163  1.00  0.00      A120  
ATOM   1481  O   PRO A  94      -8.162  -1.970 122.398  1.00  0.00      A120  
ATOM   1482  N   LEU A  95      -9.098  -2.269 120.377  1.00  0.00      A120  
ATOM   1483  HN  LEU A  95      -9.037  -2.226 119.383  1.00  0.00      A120  
ATOM   1484  CA  LEU A  95     -10.383  -2.691 120.926  1.00  0.00      A120  
ATOM   1485  HA  LEU A  95     -10.597  -2.069 121.782  1.00  0.00      A120  
ATOM   1486  CB  LEU A  95     -11.500  -2.563 119.888  1.00  0.00      A120  
ATOM   1487  HB1 LEU A  95     -12.005  -3.547 119.807  1.00  0.00      A120  
ATOM   1488  HB2 LEU A  95     -11.033  -2.315 118.912  1.00  0.00      A120  
ATOM   1489  CG  LEU A  95     -12.567  -1.507 120.180  1.00  0.00      A120  
ATOM   1490  HG  LEU A  95     -13.369  -1.578 119.416  1.00  0.00      A120  
ATOM   1491  CD1 LEU A  95     -13.174  -1.709 121.568  1.00  0.00      A120  
ATOM   1492 HD11 LEU A  95     -12.384  -1.632 122.345  1.00  0.00      A120  
ATOM   1493 HD12 LEU A  95     -13.639  -2.716 121.634  1.00  0.00      A120  
ATOM   1494 HD13 LEU A  95     -13.940  -0.929 121.762  1.00  0.00      A120  
ATOM   1495  CD2 LEU A  95     -11.985  -0.106 120.025  1.00  0.00      A120  
ATOM   1496 HD21 LEU A  95     -11.614   0.040 118.988  1.00  0.00      A120  
ATOM   1497 HD22 LEU A  95     -11.137   0.030 120.728  1.00  0.00      A120  
ATOM   1498 HD23 LEU A  95     -12.768   0.653 120.232  1.00  0.00      A120  
ATOM   1499  C   LEU A  95     -10.362  -4.112 121.460  1.00  0.00      A120  
ATOM   1500  O   LEU A  95     -11.383  -4.565 121.983  1.00  0.00      A120  
ATOM   1501  N   CYS A  96      -9.246  -4.830 121.347  1.00  0.00      A120  
ATOM   1502  HN  CYS A  96      -8.420  -4.480 120.912  1.00  0.00      A120  
ATOM   1503  CA  CYS A  96      -9.189  -6.190 121.868  1.00  0.00      A120  
ATOM   1504  HA  CYS A  96     -10.183  -6.609 121.814  1.00  0.00      A120  
ATOM   1505  CB  CYS A  96      -8.212  -7.039 121.062  1.00  0.00      A120  
ATOM   1506  HB1 CYS A  96      -7.953  -7.934 121.667  1.00  0.00      A120  
ATOM   1507  HB2 CYS A  96      -7.288  -6.445 120.905  1.00  0.00      A120  
ATOM   1508  SG  CYS A  96      -8.841  -7.575 119.467  1.00  0.00      A120  
ATOM   1509  C   CYS A  96      -8.771  -6.053 123.323  1.00  0.00      A120  
ATOM   1510  O   CYS A  96      -7.596  -5.863 123.635  1.00  0.00      A120  
ATOM   1511  N   VAL A  97      -9.749  -6.214 124.211  1.00  0.00      A120  
ATOM   1512  HN  VAL A  97     -10.627  -6.601 123.942  1.00  0.00      A120  
ATOM   1513  CA  VAL A  97      -9.642  -5.852 125.619  1.00  0.00      A120  
ATOM   1514  HA  VAL A  97      -8.646  -6.102 125.950  1.00  0.00      A120  
ATOM   1515  CB  VAL A  97      -9.914  -4.336 125.837  1.00  0.00      A120  
ATOM   1516  HB  VAL A  97     -10.856  -4.059 125.316  1.00  0.00      A120  
ATOM   1517  CG1 VAL A  97     -10.045  -3.984 127.318  1.00  0.00      A120  
ATOM   1518 HG11 VAL A  97      -9.187  -4.403 127.887  1.00  0.00      A120  
ATOM   1519 HG12 VAL A  97     -10.985  -4.412 127.727  1.00  0.00      A120  
ATOM   1520 HG13 VAL A  97     -10.050  -2.880 127.445  1.00  0.00      A120  
ATOM   1521  CG2 VAL A  97      -8.835  -3.468 125.209  1.00  0.00      A120  
ATOM   1522 HG21 VAL A  97      -8.786  -3.652 124.114  1.00  0.00      A120  
ATOM   1523 HG22 VAL A  97      -7.847  -3.712 125.654  1.00  0.00      A120  
ATOM   1524 HG23 VAL A  97      -9.067  -2.394 125.379  1.00  0.00      A120  
ATOM   1525  C   VAL A  97     -10.650  -6.718 126.351  1.00  0.00      A120  
ATOM   1526  O   VAL A  97     -11.649  -7.145 125.772  1.00  0.00      A120  
ATOM   1527  N   THR A  98     -10.381  -6.998 127.623  1.00  0.00      A120  
ATOM   1528  HN  THR A  98      -9.510  -6.783 128.057  1.00  0.00      A120  
ATOM   1529  CA  THR A  98     -11.390  -7.647 128.443  1.00  0.00      A120  
ATOM   1530  HA  THR A  98     -11.775  -8.491 127.889  1.00  0.00      A120  
ATOM   1531  CB  THR A  98     -10.802  -8.114 129.774  1.00  0.00      A120  
ATOM   1532  HB  THR A  98     -11.616  -8.453 130.450  1.00  0.00      A120  
ATOM   1533  OG1 THR A  98     -10.103  -7.027 130.392  1.00  0.00      A120  
ATOM   1534  HG1 THR A  98     -10.754  -6.334 130.524  1.00  0.00      A120  
ATOM   1535  CG2 THR A  98      -9.853  -9.281 129.556  1.00  0.00      A120  
ATOM   1536 HG21 THR A  98      -9.020  -8.976 128.887  1.00  0.00      A120  
ATOM   1537 HG22 THR A  98     -10.397 -10.127 129.083  1.00  0.00      A120  
ATOM   1538 HG23 THR A  98      -9.426  -9.607 130.528  1.00  0.00      A120  
ATOM   1539  C   THR A  98     -12.531  -6.667 128.671  1.00  0.00      A120  
ATOM   1540  O   THR A  98     -12.320  -5.562 129.182  1.00  0.00      A120  
ATOM   1541  N   LEU A  99     -13.734  -7.058 128.283  1.00  0.00      A120  
ATOM   1542  HN  LEU A  99     -13.898  -7.968 127.909  1.00  0.00      A120  
ATOM   1543  CA  LEU A  99     -14.895  -6.192 128.376  1.00  0.00      A120  
ATOM   1544  HA  LEU A  99     -14.545  -5.180 128.525  1.00  0.00      A120  
ATOM   1545  CB  LEU A  99     -15.742  -6.278 127.104  1.00  0.00      A120  
ATOM   1546  HB1 LEU A  99     -16.456  -5.428 127.116  1.00  0.00      A120  
ATOM   1547  HB2 LEU A  99     -16.313  -7.229 127.143  1.00  0.00      A120  
ATOM   1548  CG  LEU A  99     -14.996  -6.239 125.770  1.00  0.00      A120  
ATOM   1549  HG  LEU A  99     -14.195  -7.009 125.775  1.00  0.00      A120  
ATOM   1550  CD1 LEU A  99     -15.942  -6.507 124.610  1.00  0.00      A120  
ATOM   1551 HD11 LEU A  99     -16.744  -5.738 124.586  1.00  0.00      A120  
ATOM   1552 HD12 LEU A  99     -16.412  -7.507 124.729  1.00  0.00      A120  
ATOM   1553 HD13 LEU A  99     -15.384  -6.467 123.650  1.00  0.00      A120  
ATOM   1554  CD2 LEU A  99     -14.319  -4.895 125.608  1.00  0.00      A120  
ATOM   1555 HD21 LEU A  99     -13.595  -4.729 126.435  1.00  0.00      A120  
ATOM   1556 HD22 LEU A  99     -15.078  -4.084 125.633  1.00  0.00      A120  
ATOM   1557 HD23 LEU A  99     -13.768  -4.863 124.643  1.00  0.00      A120  
ATOM   1558  C   LEU A  99     -15.718  -6.602 129.583  1.00  0.00      A120  
ATOM   1559  O   LEU A  99     -15.978  -7.791 129.784  1.00  0.00      A120  
ATOM   1560  N   GLN A 100     -16.137  -5.624 130.381  1.00  0.00      A120  
ATOM   1561  HN  GLN A 100     -15.831  -4.681 130.279  1.00  0.00      A120  
ATOM   1562  CA  GLN A 100     -17.078  -5.891 131.460  1.00  0.00      A120  
ATOM   1563  HA  GLN A 100     -16.954  -6.921 131.760  1.00  0.00      A120  
ATOM   1564  CB  GLN A 100     -16.839  -4.964 132.650  1.00  0.00      A120  
ATOM   1565  HB1 GLN A 100     -17.503  -5.287 133.479  1.00  0.00      A120  
ATOM   1566  HB2 GLN A 100     -17.115  -3.932 132.347  1.00  0.00      A120  
ATOM   1567  CG  GLN A 100     -15.408  -4.941 133.168  1.00  0.00      A120  
ATOM   1568  HG1 GLN A 100     -15.310  -4.127 133.917  1.00  0.00      A120  
ATOM   1569  HG2 GLN A 100     -14.721  -4.740 132.318  1.00  0.00      A120  
ATOM   1570  CD  GLN A 100     -14.992  -6.248 133.823  1.00  0.00      A120  
ATOM   1571  OE1 GLN A 100     -15.830  -7.093 134.137  1.00  0.00      A120  
ATOM   1572  NE2 GLN A 100     -13.691  -6.416 134.030  1.00  0.00      A120  
ATOM   1573 HE21 GLN A 100     -13.045  -5.703 133.758  1.00  0.00      A120  
ATOM   1574 HE22 GLN A 100     -13.357  -7.257 134.458  1.00  0.00      A120  
ATOM   1575  C   GLN A 100     -18.466  -5.690 130.869  1.00  0.00      A120  
ATOM   1576  O   GLN A 100     -18.887  -4.555 130.629  1.00  0.00      A120  
ATOM   1577  N   CYS A 101     -19.181  -6.792 130.660  1.00  0.00      A120  
ATOM   1578  HN  CYS A 101     -18.885  -7.678 131.009  1.00  0.00      A120  
ATOM   1579  CA  CYS A 101     -20.432  -6.799 129.918  1.00  0.00      A120  
ATOM   1580  HA  CYS A 101     -20.638  -5.785 129.608  1.00  0.00      A120  
ATOM   1581  CB  CYS A 101     -20.353  -7.721 128.692  1.00  0.00      A120  
ATOM   1582  HB1 CYS A 101     -21.377  -7.803 128.272  1.00  0.00      A120  
ATOM   1583  HB2 CYS A 101     -20.040  -8.722 129.050  1.00  0.00      A120  
ATOM   1584  SG  CYS A 101     -19.225  -7.210 127.356  1.00  0.00      A120  
ATOM   1585  C   CYS A 101     -21.559  -7.251 130.831  1.00  0.00      A120  
ATOM   1586  O   CYS A 101     -21.457  -8.301 131.475  1.00  0.00      A120  
ATOM   1587  N   THR A 102     -22.617  -6.453 130.893  1.00  0.00      A120  
ATOM   1588  HN  THR A 102     -22.611  -5.551 130.468  1.00  0.00      A120  
ATOM   1589  CA  THR A 102     -23.853  -6.810 131.570  1.00  0.00      A120  
ATOM   1590  HA  THR A 102     -23.699  -7.761 132.058  1.00  0.00      A120  
ATOM   1591  CB  THR A 102     -24.259  -5.745 132.603  1.00  0.00      A120  
ATOM   1592  HB  THR A 102     -23.485  -5.676 133.398  1.00  0.00      A120  
ATOM   1593  OG1 THR A 102     -25.511  -6.102 133.202  1.00  0.00      A120  
ATOM   1594  HG1 THR A 102     -25.369  -6.954 133.622  1.00  0.00      A120  
ATOM   1595  CG2 THR A 102     -24.390  -4.370 131.950  1.00  0.00      A120  
ATOM   1596 HG21 THR A 102     -25.164  -4.398 131.154  1.00  0.00      A120  
ATOM   1597 HG22 THR A 102     -23.421  -4.075 131.493  1.00  0.00      A120  
ATOM   1598 HG23 THR A 102     -24.689  -3.617 132.710  1.00  0.00      A120  
ATOM   1599  C   THR A 102     -24.952  -6.978 130.530  1.00  0.00      A120  
ATOM   1600  O   THR A 102     -24.918  -6.352 129.466  1.00  0.00      A120  
ATOM   1601  N   ASN A 103     -25.901  -7.868 130.788  1.00  0.00      A120  
ATOM   1602  HN  ASN A 103     -25.870  -8.460 131.589  1.00  0.00      A120  
ATOM   1603  CA  ASN A 103     -27.027  -8.032 129.931  1.00  0.00      A120  
ATOM   1604  HA  ASN A 103     -26.676  -8.341 128.958  1.00  0.00      A120  
ATOM   1605  CB  ASN A 103     -27.941  -9.074 130.528  1.00  0.00      A120 C
ATOM   1606  HB1 ASN A 103     -28.915  -9.049 129.995  1.00  0.00      A120 H
ATOM   1607  HB2 ASN A 103     -28.107  -8.839 131.601  1.00  0.00      A120 H
ATOM   1608  CG  ASN A 103     -27.368 -10.489 130.424  1.00  0.00      A120 C
ATOM   1609  OD1 ASN A 103     -27.348 -11.044 129.326  1.00  0.00      A120 O
ATOM   1610  ND2 ASN A 103     -27.015 -11.114 131.570  1.00  0.00      A120 N
ATOM   1611 HD22 ASN A 103     -26.271 -11.782 131.566  1.00  0.00      A120 H
ATOM   1612  C   ASN A 103     -27.818  -6.747 129.818  1.00  0.00      A120  
ATOM   1613  O   ASN A 103     -27.814  -5.933 130.741  1.00  0.00      A120  
ATOM   1614  N   VAL A 104     -28.491  -6.533 128.658  1.00  0.00      A120  
ATOM   1615  HN  VAL A 104     -28.514  -7.211 127.927  1.00  0.00      A120  
ATOM   1616  CA  VAL A 104     -29.221  -5.299 128.409  1.00  0.00      A120  
ATOM   1617  HA  VAL A 104     -28.562  -4.472 128.630  1.00  0.00      A120  
ATOM   1618  CB  VAL A 104     -29.695  -5.224 126.951  1.00  0.00      A120  
ATOM   1619  HB  VAL A 104     -28.926  -5.671 126.286  1.00  0.00      A120  
ATOM   1620  CG1 VAL A 104     -31.008  -5.986 126.797  1.00  0.00      A120  
ATOM   1621 HG11 VAL A 104     -31.828  -5.440 127.310  1.00  0.00      A120  
ATOM   1622 HG12 VAL A 104     -30.915  -6.995 127.251  1.00  0.00      A120  
ATOM   1623 HG13 VAL A 104     -31.265  -6.083 125.721  1.00  0.00      A120  
ATOM   1624  CG2 VAL A 104     -29.807  -3.779 126.501  1.00  0.00      A120  
ATOM   1625 HG21 VAL A 104     -28.873  -3.229 126.745  1.00  0.00      A120  
ATOM   1626 HG22 VAL A 104     -30.655  -3.286 127.022  1.00  0.00      A120  
ATOM   1627 HG23 VAL A 104     -29.966  -3.737 125.402  1.00  0.00      A120  
ATOM   1628  C   VAL A 104     -30.395  -5.186 129.380  1.00  0.00      A120  
ATOM   1629  O   VAL A 104     -30.820  -6.166 130.012  1.00  0.00      A120  
ATOM   1630  N   THR A 105     -30.921  -3.967 129.505  1.00  0.00      A120  
ATOM   1631  HN  THR A 105     -30.599  -3.195 128.964  1.00  0.00      A120  
ATOM   1632  CA  THR A 105     -32.002  -3.684 130.440  1.00  0.00      A120  
ATOM   1633  HA  THR A 105     -31.910  -4.368 131.271  1.00  0.00      A120  
ATOM   1634  CB  THR A 105     -31.938  -2.241 130.935  1.00  0.00      A120  
ATOM   1635  HB  THR A 105     -32.122  -1.543 130.091  1.00  0.00      A120  
ATOM   1636  OG1 THR A 105     -30.640  -1.980 131.481  1.00  0.00      A120  
ATOM   1637  HG1 THR A 105     -30.017  -2.129 130.766  1.00  0.00      A120  
ATOM   1638  CG2 THR A 105     -32.984  -2.006 132.001  1.00  0.00      A120  
ATOM   1639 HG21 THR A 105     -32.811  -2.686 132.862  1.00  0.00      A120  
ATOM   1640 HG22 THR A 105     -33.997  -2.205 131.588  1.00  0.00      A120  
ATOM   1641 HG23 THR A 105     -32.927  -0.957 132.362  1.00  0.00      A120  
ATOM   1642  C   THR A 105     -33.338  -3.955 129.755  1.00  0.00      A120  
ATOM   1643  O   THR A 105     -33.737  -3.240 128.832  1.00  0.00      A120  
ATOM   1644  N   ASN A 106     -34.032  -4.986 130.228  1.00  0.00      A120  
ATOM   1645  HN  ASN A 106     -33.675  -5.551 130.967  1.00  0.00      A120  
ATOM   1646  CA  ASN A 106     -35.339  -5.377 129.730  1.00  0.00      A120  
ATOM   1647  HA  ASN A 106     -35.858  -4.481 129.424  1.00  0.00      A120  
ATOM   1648  CB  ASN A 106     -35.226  -6.351 128.548  1.00  0.00      A120  
ATOM   1649  HB1 ASN A 106     -35.837  -7.254 128.763  1.00  0.00      A120  
ATOM   1650  HB2 ASN A 106     -34.163  -6.650 128.428  1.00  0.00      A120  
ATOM   1651  CG  ASN A 106     -35.705  -5.744 127.246  1.00  0.00      A120  
ATOM   1652  OD1 ASN A 106     -36.656  -4.959 127.228  1.00  0.00      A120  
ATOM   1653  ND2 ASN A 106     -35.050  -6.099 126.150  1.00  0.00      A120  
ATOM   1654 HD21 ASN A 106     -35.324  -5.729 125.262  1.00  0.00      A120  
ATOM   1655 HD22 ASN A 106     -34.283  -6.738 126.211  1.00  0.00      A120  
ATOM   1656  C   ASN A 106     -36.080  -6.017 130.890  1.00  0.00      A120  
ATOM   1657  O   ASN A 106     -35.454  -6.511 131.831  1.00  0.00      A120  
ATOM   1658  N   ASN A 107     -37.430  -6.024 130.864  1.00  0.00      A120  
ATOM   1659  HN  ASN A 107     -37.955  -5.663 130.098  1.00  0.00      A120  
ATOM   1660  CA  ASN A 107     -38.184  -6.567 131.968  1.00  0.00      A120  
ATOM   1661  HA  ASN A 107     -37.592  -6.443 132.863  1.00  0.00      A120  
ATOM   1662  CB  ASN A 107     -39.562  -5.855 132.134  1.00  0.00      A120 C
ATOM   1663  HB1 ASN A 107     -40.342  -6.425 131.585  1.00  0.00      A120 H
ATOM   1664  HB2 ASN A 107     -39.500  -4.827 131.715  1.00  0.00      A120 H
ATOM   1665  CG  ASN A 107     -39.958  -5.766 133.616  1.00  0.00      A120 C
ATOM   1666  OD1 ASN A 107     -39.800  -4.714 134.239  1.00  0.00      A120 O
ATOM   1667  ND2 ASN A 107     -40.446  -6.886 134.196  1.00  0.00      A120 N
ATOM   1668 HD22 ASN A 107     -41.349  -7.229 133.940  1.00  0.00      A120 H
ATOM   1669  C   ASN A 107     -38.329  -8.050 131.716  1.00  0.00      A120  
ATOM   1670  O   ASN A 107     -39.269  -8.467 131.042  1.00  0.00      A120  
ATOM   1671  N   ILE A 108     -37.380  -8.867 132.279  1.00  0.00      A120  
ATOM   1672  HN  ILE A 108     -36.615  -8.458 132.767  1.00  0.00      A120  
ATOM   1673  CA  ILE A 108     -37.337 -10.326 132.259  1.00  0.00      A120  
ATOM   1674  HA  ILE A 108     -36.324 -10.636 132.470  1.00  0.00      A120  
ATOM   1675  CB  ILE A 108     -38.303 -10.900 133.309  1.00  0.00      A120  
ATOM   1676  HB  ILE A 108     -39.315 -11.000 132.862  1.00  0.00      A120  
ATOM   1677  CG2 ILE A 108     -37.828 -12.259 133.785  1.00  0.00      A120  
ATOM   1678 HG21 ILE A 108     -36.757 -12.209 134.076  1.00  0.00      A120  
ATOM   1679 HG22 ILE A 108     -37.940 -13.006 132.970  1.00  0.00      A120  
ATOM   1680 HG23 ILE A 108     -38.421 -12.579 134.669  1.00  0.00      A120  
ATOM   1681  CG1 ILE A 108     -38.351  -9.965 134.523  1.00  0.00      A120  
ATOM   1682 HG11 ILE A 108     -39.114 -10.349 135.232  1.00  0.00      A120  
ATOM   1683 HG12 ILE A 108     -38.655  -8.955 134.177  1.00  0.00      A120  
ATOM   1684  CD  ILE A 108     -37.018  -9.842 135.266  1.00  0.00      A120  
ATOM   1685  HD1 ILE A 108     -36.200  -9.619 134.548  1.00  0.00      A120  
ATOM   1686  HD2 ILE A 108     -36.784 -10.797 135.784  1.00  0.00      A120  
ATOM   1687  HD3 ILE A 108     -37.074  -9.017 136.008  1.00  0.00      A120  
ATOM   1688  C   ILE A 108     -37.610 -10.863 130.855  1.00  0.00      A120  
ATOM   1689  O   ILE A 108     -37.100 -10.324 129.865  1.00  0.00      A120  
ATOM   1690  N   THR A 109     -38.445 -11.902 130.761  1.00  0.00      A120  
ATOM   1691  HN  THR A 109     -38.848 -12.311 131.575  1.00  0.00      A120  
ATOM   1692  CA  THR A 109     -38.839 -12.525 129.496  1.00  0.00      A120  
ATOM   1693  HA  THR A 109     -39.217 -13.512 129.715  1.00  0.00      A120  
ATOM   1694  CB  THR A 109     -39.908 -11.694 128.784  1.00  0.00      A120  
ATOM   1695  HB  THR A 109     -40.391 -12.301 127.988  1.00  0.00      A120  
ATOM   1696  OG1 THR A 109     -39.301 -10.542 128.188  1.00  0.00      A120  
ATOM   1697  HG1 THR A 109     -38.652 -10.877 127.566  1.00  0.00      A120  
ATOM   1698  CG2 THR A 109     -40.971 -11.244 129.774  1.00  0.00      A120  
ATOM   1699 HG21 THR A 109     -40.551 -10.483 130.466  1.00  0.00      A120  
ATOM   1700 HG22 THR A 109     -41.322 -12.111 130.372  1.00  0.00      A120  
ATOM   1701 HG23 THR A 109     -41.827 -10.793 129.230  1.00  0.00      A120  
ATOM   1702  C   THR A 109     -37.636 -12.761 128.581  1.00  0.00      A120  
ATOM   1703  O   THR A 109     -37.636 -12.396 127.402  1.00  0.00      A120  
ATOM   1704  N   ASP A 110     -36.631 -13.423 129.202  1.00  0.00      A120  
ATOM   1705  HN  ASP A 110     -36.844 -13.813 130.087  1.00  0.00      A120  
ATOM   1706  CA  ASP A 110     -35.265 -13.699 128.852  1.00  0.00      A120  
ATOM   1707  HA  ASP A 110     -35.178 -14.774 128.811  1.00  0.00      A120  
ATOM   1708  CB  ASP A 110     -34.730 -13.116 127.536  1.00  0.00      A120  
ATOM   1709  HB1 ASP A 110     -34.471 -12.045 127.677  1.00  0.00      A120  
ATOM   1710  HB2 ASP A 110     -35.504 -13.202 126.744  1.00  0.00      A120  
ATOM   1711  CG  ASP A 110     -33.482 -13.886 127.109  1.00  0.00      A120  
ATOM   1712  OD1 ASP A 110     -33.345 -15.090 127.455  1.00  0.00      A120  
ATOM   1713  OD2 ASP A 110     -32.640 -13.273 126.401  1.00  0.00      A120  
ATOM   1714  C   ASP A 110     -34.634 -12.826 129.863  1.00  0.00      A120  
ATOM   1715  O   ASP A 110     -34.181 -11.754 129.493  1.00  0.00      A120  
ATOM   1716  N   ASP A 111     -34.692 -13.263 131.146  1.00  0.00      A120  
ATOM   1717  HN  ASP A 111     -35.076 -14.164 131.292  1.00  0.00      A120  
ATOM   1718  CA  ASP A 111     -34.296 -12.665 132.408  1.00  0.00      A120  
ATOM   1719  HA  ASP A 111     -35.098 -12.013 132.719  1.00  0.00      A120  
ATOM   1720  CB  ASP A 111     -34.008 -13.697 133.522  1.00  0.00      A120  
ATOM   1721  HB1 ASP A 111     -34.973 -14.154 133.825  1.00  0.00      A120  
ATOM   1722  HB2 ASP A 111     -33.572 -13.156 134.388  1.00  0.00      A120  
ATOM   1723  CG  ASP A 111     -33.043 -14.845 133.157  1.00  0.00      A120  
ATOM   1724  OD1 ASP A 111     -33.435 -15.683 132.301  1.00  0.00      A120  
ATOM   1725  OD2 ASP A 111     -31.933 -14.954 133.749  1.00  0.00      A120  
ATOM   1726  C   ASP A 111     -33.225 -11.619 132.366  1.00  0.00      A120  
ATOM   1727  O   ASP A 111     -32.080 -11.890 132.729  1.00  0.00      A120  
ATOM   1728  N   MET A 112     -33.624 -10.370 131.975  1.00  0.00      A120  
ATOM   1729  HN  MET A 112     -34.593 -10.216 131.822  1.00  0.00      A120  
ATOM   1730  CA  MET A 112     -32.842  -9.175 131.734  1.00  0.00      A120  
ATOM   1731  HA  MET A 112     -33.479  -8.494 131.192  1.00  0.00      A120  
ATOM   1732  CB  MET A 112     -32.292  -8.460 132.981  1.00  0.00      A120  
ATOM   1733  HB1 MET A 112     -31.601  -7.666 132.631  1.00  0.00      A120  
ATOM   1734  HB2 MET A 112     -31.719  -9.207 133.567  1.00  0.00      A120  
ATOM   1735  CG  MET A 112     -33.294  -7.806 133.930  1.00  0.00      A120  
ATOM   1736  HG1 MET A 112     -34.019  -8.580 134.258  1.00  0.00      A120  
ATOM   1737  HG2 MET A 112     -33.848  -7.025 133.368  1.00  0.00      A120  
ATOM   1738  SD  MET A 112     -32.516  -7.054 135.394  1.00  0.00      A120  
ATOM   1739  CE  MET A 112     -34.037  -6.747 136.343  1.00  0.00      A120  
ATOM   1740  HE1 MET A 112     -34.583  -7.693 136.547  1.00  0.00      A120  
ATOM   1741  HE2 MET A 112     -34.715  -6.075 135.775  1.00  0.00      A120  
ATOM   1742  HE3 MET A 112     -33.792  -6.275 137.318  1.00  0.00      A120  
ATOM   1743  C   MET A 112     -31.616  -9.579 131.063  1.00  0.00      A120  
ATOM   1744  O   MET A 112     -30.570  -9.175 131.544  1.00  0.00      A120  
ATOM   1745  N   ARG A 113     -31.714 -10.381 129.989  1.00  0.00      A120  
ATOM   1746  HN  ARG A 113     -32.597 -10.605 129.587  1.00  0.00      A120  
ATOM   1747  CA  ARG A 113     -30.586 -10.963 129.349  1.00  0.00      A120  
ATOM   1748  HA  ARG A 113     -29.736 -10.789 129.991  1.00  0.00      A120  
ATOM   1749  CB  ARG A 113     -30.712 -12.494 129.062  1.00  0.00      A120  
ATOM   1750  HB1 ARG A 113     -30.078 -12.716 128.179  1.00  0.00      A120  
ATOM   1751  HB2 ARG A 113     -31.773 -12.694 128.807  1.00  0.00      A120  
ATOM   1752  CG  ARG A 113     -30.312 -13.489 130.171  1.00  0.00      A120  
ATOM   1753  HG1 ARG A 113     -31.201 -13.669 130.811  1.00  0.00      A120  
ATOM   1754  HG2 ARG A 113     -29.515 -13.021 130.785  1.00  0.00      A120  
ATOM   1755  CD  ARG A 113     -29.796 -14.852 129.674  1.00  0.00      A120  
ATOM   1756  HD1 ARG A 113     -29.310 -15.410 130.502  1.00  0.00      A120  
ATOM   1757  HD2 ARG A 113     -29.082 -14.716 128.834  1.00  0.00      A120  
ATOM   1758  NE  ARG A 113     -30.954 -15.644 129.187  1.00  0.00      A120  
ATOM   1759  HE  ARG A 113     -31.316 -15.484 128.268  1.00  0.00      A120  
ATOM   1760  CZ  ARG A 113     -31.527 -16.588 129.989  1.00  0.00      A120  
ATOM   1761  NH1 ARG A 113     -30.909 -16.982 131.142  1.00  0.00      A120  
ATOM   1762 HH11 ARG A 113     -30.032 -16.579 131.403  1.00  0.00      A120  
ATOM   1763 HH12 ARG A 113     -31.334 -17.674 131.725  1.00  0.00      A120  
ATOM   1764  NH2 ARG A 113     -32.749 -17.099 129.660  1.00  0.00      A120  
ATOM   1765 HH21 ARG A 113     -33.218 -16.782 128.836  1.00  0.00      A120  
ATOM   1766 HH22 ARG A 113     -33.174 -17.791 130.243  1.00  0.00      A120  
ATOM   1767  C   ARG A 113     -30.525 -10.353 128.037  1.00  0.00      A120  
ATOM   1768  O   ARG A 113     -30.771  -9.161 127.845  1.00  0.00      A120  
ATOM   1769  N   GLY A 114     -30.126 -11.243 127.126  1.00  0.00      A120  
ATOM   1770  HN  GLY A 114     -29.798 -12.143 127.400  1.00  0.00      A120  
ATOM   1771  CA  GLY A 114     -30.126 -11.011 125.745  1.00  0.00      A120  
ATOM   1772  HA1 GLY A 114     -30.692 -10.110 125.562  1.00  0.00      A120  
ATOM   1773  HA2 GLY A 114     -30.605 -11.855 125.270  1.00  0.00      A120  
ATOM   1774  C   GLY A 114     -28.760 -10.848 125.176  1.00  0.00      A120  
ATOM   1775  O   GLY A 114     -27.771 -10.512 125.823  1.00  0.00      A120  
ATOM   1776  N   GLU A 115     -28.827 -11.121 123.864  1.00  0.00      A120  
ATOM   1777  HN  GLU A 115     -29.588 -11.695 123.696  1.00  0.00      A120  
ATOM   1778  CA  GLU A 115     -28.249 -10.935 122.533  1.00  0.00      A120  
ATOM   1779  HA  GLU A 115     -27.542 -11.734 122.363  1.00  0.00      A120  
ATOM   1780  CB  GLU A 115     -29.337 -10.951 121.451  1.00  0.00      A120  
ATOM   1781  HB1 GLU A 115     -29.994 -10.069 121.604  1.00  0.00      A120  
ATOM   1782  HB2 GLU A 115     -29.940 -11.875 121.577  1.00  0.00      A120  
ATOM   1783  CG  GLU A 115     -28.811 -10.913 120.018  1.00  0.00      A120  
ATOM   1784  HG1 GLU A 115     -28.631 -11.954 119.673  1.00  0.00      A120  
ATOM   1785  HG2 GLU A 115     -27.852 -10.352 120.001  1.00  0.00      A120  
ATOM   1786  CD  GLU A 115     -29.775 -10.247 119.055  1.00  0.00      A120  
ATOM   1787  OE1 GLU A 115     -31.001 -10.397 119.239  1.00  0.00      A120  
ATOM   1788  OE2 GLU A 115     -29.310  -9.564 118.117  1.00  0.00      A120  
ATOM   1789  C   GLU A 115     -27.451  -9.639 122.447  1.00  0.00      A120  
ATOM   1790  O   GLU A 115     -26.633  -9.465 121.539  1.00  0.00      A120  
ATOM   1791  N   LEU A 116     -27.643  -8.749 123.415  1.00  0.00      A120  
ATOM   1792  HN  LEU A 116     -28.218  -8.948 124.204  1.00  0.00      A120  
ATOM   1793  CA  LEU A 116     -27.032  -7.431 123.396  1.00  0.00      A120  
ATOM   1794  HA  LEU A 116     -26.201  -7.459 122.707  1.00  0.00      A120  
ATOM   1795  CB  LEU A 116     -28.043  -6.359 122.964  1.00  0.00      A120  
ATOM   1796  HB1 LEU A 116     -27.607  -5.362 123.183  1.00  0.00      A120  
ATOM   1797  HB2 LEU A 116     -28.967  -6.489 123.566  1.00  0.00      A120  
ATOM   1798  CG  LEU A 116     -28.427  -6.400 121.480  1.00  0.00      A120  
ATOM   1799  HG  LEU A 116     -28.159  -7.392 121.058  1.00  0.00      A120  
ATOM   1800  CD1 LEU A 116     -29.914  -6.167 121.309  1.00  0.00      A120  
ATOM   1801 HD11 LEU A 116     -30.194  -5.173 121.720  1.00  0.00      A120  
ATOM   1802 HD12 LEU A 116     -30.484  -6.950 121.853  1.00  0.00      A120  
ATOM   1803 HD13 LEU A 116     -30.179  -6.192 120.230  1.00  0.00      A120  
ATOM   1804  CD2 LEU A 116     -27.625  -5.382 120.665  1.00  0.00      A120  
ATOM   1805 HD21 LEU A 116     -26.538  -5.599 120.747  1.00  0.00      A120  
ATOM   1806 HD22 LEU A 116     -27.812  -4.357 121.050  1.00  0.00      A120  
ATOM   1807 HD23 LEU A 116     -27.918  -5.439 119.595  1.00  0.00      A120  
ATOM   1808  C   LEU A 116     -26.488  -7.135 124.781  1.00  0.00      A120  
ATOM   1809  O   LEU A 116     -27.187  -7.325 125.778  1.00  0.00      A120  
ATOM   1810  N   LYS A 117     -25.241  -6.680 124.836  1.00  0.00      A120  
ATOM   1811  HN  LYS A 117     -24.735  -6.439 124.011  1.00  0.00      A120  
ATOM   1812  CA  LYS A 117     -24.524  -6.500 126.087  1.00  0.00      A120  
ATOM   1813  HA  LYS A 117     -25.190  -6.761 126.896  1.00  0.00      A120  
ATOM   1814  CB  LYS A 117     -23.279  -7.383 126.116  1.00  0.00      A120  
ATOM   1815  HB1 LYS A 117     -22.868  -7.377 127.147  1.00  0.00      A120  
ATOM   1816  HB2 LYS A 117     -22.525  -6.951 125.425  1.00  0.00      A120  
ATOM   1817  CG  LYS A 117     -23.534  -8.821 125.709  1.00  0.00      A120  
ATOM   1818  HG1 LYS A 117     -22.564  -9.350 125.597  1.00  0.00      A120  
ATOM   1819  HG2 LYS A 117     -24.067  -8.839 124.734  1.00  0.00      A120  
ATOM   1820  CD  LYS A 117     -24.375  -9.530 126.754  1.00  0.00      A120  
ATOM   1821  HD1 LYS A 117     -25.377  -9.051 126.799  1.00  0.00      A120  
ATOM   1822  HD2 LYS A 117     -23.883  -9.428 127.744  1.00  0.00      A120  
ATOM   1823  CE  LYS A 117     -24.548 -11.011 126.436  1.00  0.00      A120  
ATOM   1824  HE1 LYS A 117     -23.553 -11.502 126.390  1.00  0.00      A120  
ATOM   1825  HE2 LYS A 117     -25.076 -11.125 125.465  1.00  0.00      A120  
ATOM   1826  NZ  LYS A 117     -25.355 -11.723 127.475  1.00  0.00      A120  
ATOM   1827  HZ1 LYS A 117     -26.300 -11.293 127.535  1.00  0.00      A120  
ATOM   1828  HZ2 LYS A 117     -24.880 -11.644 128.397  1.00  0.00      A120  
ATOM   1829  HZ3 LYS A 117     -25.445 -12.726 127.217  1.00  0.00      A120  
ATOM   1830  C   LYS A 117     -24.133  -5.040 126.258  1.00  0.00      A120  
ATOM   1831  O   LYS A 117     -23.697  -4.391 125.305  1.00  0.00      A120  
ATOM   1832  N   ASN A 118     -24.307  -4.458 127.460  1.00  0.00      A120  
ATOM   1833  HN  ASN A 118     -24.773  -4.935 128.200  1.00  0.00      A120  
ATOM   1834  CA  ASN A 118     -23.848  -3.126 127.781  1.00  0.00      A120  
ATOM   1835  HA  ASN A 118     -23.748  -2.575 126.858  1.00  0.00      A120  
ATOM   1836  CB  ASN A 118     -24.860  -2.412 128.732  1.00  0.00      A120 C
ATOM   1837  HB1 ASN A 118     -25.202  -3.159 129.478  1.00  0.00      A120 H
ATOM   1838  HB2 ASN A 118     -25.724  -2.085 128.116  1.00  0.00      A120 H
ATOM   1839  CG  ASN A 118     -24.376  -1.175 129.521  1.00  0.00      A120 C
ATOM   1840  OD1 ASN A 118     -23.202  -0.818 129.586  1.00  0.00      A120 O
ATOM   1841  ND2 ASN A 118     -25.366  -0.536 130.191  1.00  0.00      A120 N
ATOM   1842 HD22 ASN A 118     -25.791  -0.967 130.988  1.00  0.00      A120 H
ATOM   1843  C   ASN A 118     -22.501  -3.404 128.382  1.00  0.00      A120  
ATOM   1844  O   ASN A 118     -22.395  -3.997 129.444  1.00  0.00      A120  
ATOM   1845  N   CYS A 119     -21.430  -3.015 127.671  1.00  0.00      A120  
ATOM   1846  HN  CYS A 119     -21.522  -2.401 126.892  1.00  0.00      A120  
ATOM   1847  CA  CYS A 119     -20.065  -3.446 127.968  1.00  0.00      A120  
ATOM   1848  HA  CYS A 119     -20.102  -4.085 128.838  1.00  0.00      A120  
ATOM   1849  CB  CYS A 119     -19.449  -4.197 126.790  1.00  0.00      A120  
ATOM   1850  HB1 CYS A 119     -18.387  -4.396 127.039  1.00  0.00      A120  
ATOM   1851  HB2 CYS A 119     -19.481  -3.522 125.910  1.00  0.00      A120  
ATOM   1852  SG  CYS A 119     -20.239  -5.765 126.341  1.00  0.00      A120  
ATOM   1853  C   CYS A 119     -19.207  -2.242 128.315  1.00  0.00      A120  
ATOM   1854  O   CYS A 119     -18.814  -1.483 127.427  1.00  0.00      A120  
ATOM   1855  N   SER A 120     -18.882  -2.105 129.594  1.00  0.00      A120  
ATOM   1856  HN  SER A 120     -19.305  -2.663 130.303  1.00  0.00      A120  
ATOM   1857  CA  SER A 120     -17.896  -1.142 130.058  1.00  0.00      A120  
ATOM   1858  HA  SER A 120     -17.955  -0.272 129.422  1.00  0.00      A120  
ATOM   1859  CB  SER A 120     -18.161  -0.755 131.514  1.00  0.00      A120  
ATOM   1860  HB1 SER A 120     -17.323  -0.130 131.889  1.00  0.00      A120  
ATOM   1861  HB2 SER A 120     -18.243  -1.674 132.133  1.00  0.00      A120  
ATOM   1862  OG  SER A 120     -19.367  -0.016 131.642  1.00  0.00      A120  
ATOM   1863  HG1 SER A 120     -19.198   0.838 131.238  1.00  0.00      A120  
ATOM   1864  C   SER A 120     -16.496  -1.723 129.918  1.00  0.00      A120  
ATOM   1865  O   SER A 120     -16.288  -2.928 130.085  1.00  0.00      A120  
ATOM   1866  N   PHE A 121     -15.526  -0.848 129.660  1.00  0.00      A120  
ATOM   1867  HN  PHE A 121     -15.696   0.133 129.620  1.00  0.00      A120  
ATOM   1868  CA  PHE A 121     -14.149  -1.273 129.419  1.00  0.00      A120  
ATOM   1869  HA  PHE A 121     -13.827  -1.841 130.279  1.00  0.00      A120  
ATOM   1870  CB  PHE A 121     -14.016  -2.125 128.149  1.00  0.00      A120  
ATOM   1871  HB1 PHE A 121     -14.546  -3.089 128.301  1.00  0.00      A120  
ATOM   1872  HB2 PHE A 121     -12.939  -2.309 127.945  1.00  0.00      A120  
ATOM   1873  CG  PHE A 121     -14.601  -1.486 126.907  1.00  0.00      A120  
ATOM   1874  CD1 PHE A 121     -15.947  -1.628 126.608  1.00  0.00      A120  
ATOM   1875  HD1 PHE A 121     -16.582  -2.194 127.273  1.00  0.00      A120  
ATOM   1876  CE1 PHE A 121     -16.490  -1.057 125.472  1.00  0.00      A120  
ATOM   1877  HE1 PHE A 121     -17.543  -1.172 125.260  1.00  0.00      A120  
ATOM   1878  CZ  PHE A 121     -15.690  -0.342 124.612  1.00  0.00      A120  
ATOM   1879  HZ  PHE A 121     -16.113   0.105 123.725  1.00  0.00      A120  
ATOM   1880  CD2 PHE A 121     -13.803  -0.769 126.030  1.00  0.00      A120  
ATOM   1881  HD2 PHE A 121     -12.749  -0.653 126.238  1.00  0.00      A120  
ATOM   1882  CE2 PHE A 121     -14.345  -0.197 124.886  1.00  0.00      A120  
ATOM   1883  HE2 PHE A 121     -13.714   0.361 124.210  1.00  0.00      A120  
ATOM   1884  C   PHE A 121     -13.261  -0.043 129.307  1.00  0.00      A120  
ATOM   1885  O   PHE A 121     -13.741   1.070 129.086  1.00  0.00      A120  
ATOM   1886  N   ASN A 122     -11.930  -0.239 129.480  1.00  0.00      A120  
ATOM   1887  HN  ASN A 122     -11.556  -1.142 129.675  1.00  0.00      A120  
ATOM   1888  CA  ASN A 122     -10.965   0.830 129.397  1.00  0.00      A120  
ATOM   1889  HA  ASN A 122     -11.477   1.740 129.668  1.00  0.00      A120  
ATOM   1890  CB  ASN A 122      -9.725   0.648 130.307  1.00  0.00      A120 C
ATOM   1891  HB1 ASN A 122      -8.966   1.422 130.066  1.00  0.00      A120 H
ATOM   1892  HB2 ASN A 122      -9.283  -0.359 130.142  1.00  0.00      A120 H
ATOM   1893  CG  ASN A 122     -10.136   0.784 131.780  1.00  0.00      A120 C
ATOM   1894  OD1 ASN A 122     -10.767   1.763 132.181  1.00  0.00      A120 O
ATOM   1895  ND2 ASN A 122      -9.751  -0.218 132.600  1.00  0.00      A120 N
ATOM   1896 HD22 ASN A 122     -10.059  -1.154 132.425  1.00  0.00      A120 H
ATOM   1897  C   ASN A 122     -10.488   0.958 127.972  1.00  0.00      A120  
ATOM   1898  O   ASN A 122     -10.288  -0.040 127.282  1.00  0.00      A120  
ATOM   1899  N   MET A 123     -10.300   2.224 127.519  1.00  0.00      A120  
ATOM   1900  HN  MET A 123     -10.524   3.012 128.087  1.00  0.00      A120  
ATOM   1901  CA  MET A 123      -9.769   2.546 126.200  1.00  0.00      A120  
ATOM   1902  HA  MET A 123      -9.327   1.649 125.789  1.00  0.00      A120  
ATOM   1903  CB  MET A 123     -10.886   3.062 125.278  1.00  0.00      A120  
ATOM   1904  HB1 MET A 123     -11.156   4.088 125.604  1.00  0.00      A120  
ATOM   1905  HB2 MET A 123     -11.769   2.400 125.402  1.00  0.00      A120  
ATOM   1906  CG  MET A 123     -10.535   3.111 123.794  1.00  0.00      A120  
ATOM   1907  HG1 MET A 123      -9.948   4.034 123.600  1.00  0.00      A120  
ATOM   1908  HG2 MET A 123     -11.478   3.169 123.210  1.00  0.00      A120  
ATOM   1909  SD  MET A 123      -9.588   1.674 123.266  1.00  0.00      A120  
ATOM   1910  CE  MET A 123     -10.804   0.377 123.477  1.00  0.00      A120  
ATOM   1911  HE1 MET A 123     -11.701   0.559 122.848  1.00  0.00      A120  
ATOM   1912  HE2 MET A 123     -11.131   0.327 124.537  1.00  0.00      A120  
ATOM   1913  HE3 MET A 123     -10.372  -0.604 123.184  1.00  0.00      A120  
ATOM   1914  C   MET A 123      -8.638   3.562 126.364  1.00  0.00      A120  
ATOM   1915  O   MET A 123      -8.352   4.028 127.470  1.00  0.00      A120  
ATOM   1916  N   THR A 124      -7.983   3.905 125.259  1.00  0.00      A120  
ATOM   1917  HN  THR A 124      -8.159   3.461 124.384  1.00  0.00      A120  
ATOM   1918  CA  THR A 124      -6.970   4.945 125.248  1.00  0.00      A120  
ATOM   1919  HA  THR A 124      -6.718   5.178 126.272  1.00  0.00      A120  
ATOM   1920  CB  THR A 124      -5.727   4.479 124.489  1.00  0.00      A120  
ATOM   1921  HB  THR A 124      -5.051   5.341 124.305  1.00  0.00      A120  
ATOM   1922  OG1 THR A 124      -6.117   3.916 123.231  1.00  0.00      A120  
ATOM   1923  HG1 THR A 124      -6.570   4.617 122.756  1.00  0.00      A120  
ATOM   1924  CG2 THR A 124      -4.977   3.434 125.289  1.00  0.00      A120  
ATOM   1925 HG21 THR A 124      -5.630   2.555 125.475  1.00  0.00      A120  
ATOM   1926 HG22 THR A 124      -4.666   3.858 126.267  1.00  0.00      A120  
ATOM   1927 HG23 THR A 124      -4.081   3.098 124.725  1.00  0.00      A120  
ATOM   1928  C   THR A 124      -7.550   6.216 124.635  1.00  0.00      A120  
ATOM   1929  O   THR A 124      -8.691   6.255 124.175  1.00  0.00      A120  
ATOM   1930  N   THR A 125      -6.741   7.273 124.622  1.00  0.00      A120  
ATOM   1931  HN  THR A 125      -5.805   7.228 124.963  1.00  0.00      A120  
ATOM   1932  CA  THR A 125      -7.176   8.564 124.107  1.00  0.00      A120  
ATOM   1933  HA  THR A 125      -8.118   8.421 123.599  1.00  0.00      A120  
ATOM   1934  CB  THR A 125      -7.334   9.573 125.242  1.00  0.00      A120  
ATOM   1935  HB  THR A 125      -7.607  10.568 124.831  1.00  0.00      A120  
ATOM   1936  OG1 THR A 125      -6.093   9.679 125.947  1.00  0.00      A120  
ATOM   1937  HG1 THR A 125      -5.447   9.976 125.302  1.00  0.00      A120  
ATOM   1938  CG2 THR A 125      -8.420   9.131 126.204  1.00  0.00      A120  
ATOM   1939 HG21 THR A 125      -8.163   8.143 126.643  1.00  0.00      A120  
ATOM   1940 HG22 THR A 125      -9.388   9.039 125.666  1.00  0.00      A120  
ATOM   1941 HG23 THR A 125      -8.519   9.870 127.028  1.00  0.00      A120  
ATOM   1942  C   THR A 125      -6.168   9.083 123.096  1.00  0.00      A120  
ATOM   1943  O   THR A 125      -5.239   8.363 122.716  1.00  0.00      A120  
ATOM   1944  N   GLU A 126      -6.346  10.326 122.646  1.00  0.00      A120  
ATOM   1945  HN  GLU A 126      -7.183  10.848 122.792  1.00  0.00      A120  
ATOM   1946  CA  GLU A 126      -5.274  10.972 121.901  1.00  0.00      A120  
ATOM   1947  HA  GLU A 126      -5.004  10.330 121.076  1.00  0.00      A120  
ATOM   1948  CB  GLU A 126      -5.725  12.333 121.386  1.00  0.00      A120  
ATOM   1949  HB1 GLU A 126      -4.993  12.685 120.629  1.00  0.00      A120  
ATOM   1950  HB2 GLU A 126      -5.734  13.048 122.236  1.00  0.00      A120  
ATOM   1951  CG  GLU A 126      -7.095  12.319 120.758  1.00  0.00      A120  
ATOM   1952  HG1 GLU A 126      -7.492  11.282 120.772  1.00  0.00      A120  
ATOM   1953  HG2 GLU A 126      -7.018  12.665 119.705  1.00  0.00      A120  
ATOM   1954  CD  GLU A 126      -8.058  13.218 121.495  1.00  0.00      A120  
ATOM   1955  OE1 GLU A 126      -7.698  13.712 122.584  1.00  0.00      A120  
ATOM   1956  OE2 GLU A 126      -9.171  13.437 120.980  1.00  0.00      A120  
ATOM   1957  C   GLU A 126      -4.024  11.132 122.749  1.00  0.00      A120  
ATOM   1958  O   GLU A 126      -2.924  11.251 122.201  1.00  0.00      A120  
ATOM   1959  N   LEU A 127      -4.171  11.133 124.070  1.00  0.00      A120  
ATOM   1960  HN  LEU A 127      -5.070  11.077 124.496  1.00  0.00      A120  
ATOM   1961  CA  LEU A 127      -3.043  11.216 124.986  1.00  0.00      A120  
ATOM   1962  HA  LEU A 127      -2.244  11.746 124.487  1.00  0.00      A120  
ATOM   1963  CB  LEU A 127      -3.444  11.945 126.268  1.00  0.00      A120  
ATOM   1964  HB1 LEU A 127      -2.714  11.686 127.064  1.00  0.00      A120  
ATOM   1965  HB2 LEU A 127      -4.451  11.591 126.574  1.00  0.00      A120  
ATOM   1966  CG  LEU A 127      -3.486  13.468 126.124  1.00  0.00      A120  
ATOM   1967  HG  LEU A 127      -4.054  13.728 125.206  1.00  0.00      A120  
ATOM   1968  CD1 LEU A 127      -4.148  14.133 127.321  1.00  0.00      A120  
ATOM   1969 HD11 LEU A 127      -3.586  13.893 128.249  1.00  0.00      A120  
ATOM   1970 HD12 LEU A 127      -5.189  13.763 127.431  1.00  0.00      A120  
ATOM   1971 HD13 LEU A 127      -4.154  15.236 127.185  1.00  0.00      A120  
ATOM   1972  CD2 LEU A 127      -2.085  14.014 125.918  1.00  0.00      A120  
ATOM   1973 HD21 LEU A 127      -1.707  13.726 124.914  1.00  0.00      A120  
ATOM   1974 HD22 LEU A 127      -1.399  13.599 126.688  1.00  0.00      A120  
ATOM   1975 HD23 LEU A 127      -2.097  15.123 125.987  1.00  0.00      A120  
ATOM   1976  C   LEU A 127      -2.540   9.811 125.286  1.00  0.00      A120  
ATOM   1977  O   LEU A 127      -3.312   8.944 125.709  1.00  0.00      A120  
ATOM   1978  N   ARG A 128      -1.246   9.585 125.051  1.00  0.00      A120  
ATOM   1979  HN  ARG A 128      -0.618  10.298 124.750  1.00  0.00      A120  
ATOM   1980  CA  ARG A 128      -0.689   8.251 125.231  1.00  0.00      A120  
ATOM   1981  HA  ARG A 128      -1.316   7.548 124.702  1.00  0.00      A120  
ATOM   1982  CB  ARG A 128       0.739   8.202 124.691  1.00  0.00      A120  
ATOM   1983  HB1 ARG A 128       1.438   8.463 125.514  1.00  0.00      A120  
ATOM   1984  HB2 ARG A 128       0.837   8.957 123.882  1.00  0.00      A120  
ATOM   1985  CG  ARG A 128       1.131   6.849 124.138  1.00  0.00      A120  
ATOM   1986  HG1 ARG A 128       0.570   6.665 123.197  1.00  0.00      A120  
ATOM   1987  HG2 ARG A 128       0.861   6.063 124.876  1.00  0.00      A120  
ATOM   1988  CD  ARG A 128       2.618   6.773 123.852  1.00  0.00      A120  
ATOM   1989  HD1 ARG A 128       3.190   7.014 124.773  1.00  0.00      A120  
ATOM   1990  HD2 ARG A 128       2.881   7.486 123.042  1.00  0.00      A120  
ATOM   1991  NE  ARG A 128       3.018   5.438 123.417  1.00  0.00      A120  
ATOM   1992  HE  ARG A 128       3.151   5.285 122.439  1.00  0.00      A120  
ATOM   1993  CZ  ARG A 128       3.215   4.412 124.241  1.00  0.00      A120  
ATOM   1994  NH1 ARG A 128       3.049   4.564 125.551  1.00  0.00      A120  
ATOM   1995 HH11 ARG A 128       2.775   5.452 125.920  1.00  0.00      A120  
ATOM   1996 HH12 ARG A 128       3.199   3.791 126.167  1.00  0.00      A120  
ATOM   1997  NH2 ARG A 128       3.577   3.233 123.756  1.00  0.00      A120  
ATOM   1998 HH21 ARG A 128       3.700   3.113 122.771  1.00  0.00      A120  
ATOM   1999 HH22 ARG A 128       3.725   2.462 124.375  1.00  0.00      A120  
ATOM   2000  C   ARG A 128      -0.721   7.828 126.692  1.00  0.00      A120  
ATOM   2001  O   ARG A 128      -0.779   6.630 126.992  1.00  0.00      A120  
ATOM   2002  N   ASP A 129      -0.684   8.789 127.614  1.00  0.00      A120  
ATOM   2003  HN  ASP A 129      -0.619   9.756 127.381  1.00  0.00      A120  
ATOM   2004  CA  ASP A 129      -0.740   8.460 129.033  1.00  0.00      A120  
ATOM   2005  HA  ASP A 129      -0.237   7.516 129.180  1.00  0.00      A120  
ATOM   2006  CB  ASP A 129      -0.064   9.561 129.858  1.00  0.00      A120  
ATOM   2007  HB1 ASP A 129       1.030   9.535 129.666  1.00  0.00      A120  
ATOM   2008  HB2 ASP A 129      -0.250   9.368 130.936  1.00  0.00      A120  
ATOM   2009  CG  ASP A 129      -0.577  10.944 129.524  1.00  0.00      A120  
ATOM   2010  OD1 ASP A 129      -1.163  11.120 128.435  1.00  0.00      A120  
ATOM   2011  OD2 ASP A 129      -0.393  11.854 130.355  1.00  0.00      A120  
ATOM   2012  C   ASP A 129      -2.178   8.217 129.491  1.00  0.00      A120  
ATOM   2013  O   ASP A 129      -2.514   7.122 129.957  1.00  0.00      A120  
ATOM   2014  N   LYS A 130      -3.039   9.228 129.374  1.00  0.00      A120  
ATOM   2015  HN  LYS A 130      -2.778  10.106 128.979  1.00  0.00      A120  
ATOM   2016  CA  LYS A 130      -4.421   9.107 129.821  1.00  0.00      A120  
ATOM   2017  HA  LYS A 130      -4.417   8.817 130.861  1.00  0.00      A120  
ATOM   2018  CB  LYS A 130      -5.141  10.442 129.639  1.00  0.00      A120  
ATOM   2019  HB1 LYS A 130      -6.230  10.244 129.547  1.00  0.00      A120  
ATOM   2020  HB2 LYS A 130      -4.780  10.910 128.700  1.00  0.00      A120  
ATOM   2021  CG  LYS A 130      -4.928  11.417 130.773  1.00  0.00      A120  
ATOM   2022  HG1 LYS A 130      -5.244  12.432 130.449  1.00  0.00      A120  
ATOM   2023  HG2 LYS A 130      -3.849  11.445 131.036  1.00  0.00      A120  
ATOM   2024  CD  LYS A 130      -5.730  11.006 131.991  1.00  0.00      A120  
ATOM   2025  HD1 LYS A 130      -5.320  10.058 132.396  1.00  0.00      A120  
ATOM   2026  HD2 LYS A 130      -6.788  10.843 131.694  1.00  0.00      A120  
ATOM   2027  CE  LYS A 130      -5.672  12.077 133.068  1.00  0.00      A120  
ATOM   2028  HE1 LYS A 130      -5.998  13.050 132.642  1.00  0.00      A120  
ATOM   2029  HE2 LYS A 130      -4.633  12.159 133.454  1.00  0.00      A120  
ATOM   2030  NZ  LYS A 130      -6.559  11.776 134.228  1.00  0.00      A120  
ATOM   2031  HZ1 LYS A 130      -6.271  10.874 134.660  1.00  0.00      A120  
ATOM   2032  HZ2 LYS A 130      -7.543  11.705 133.902  1.00  0.00      A120  
ATOM   2033  HZ3 LYS A 130      -6.481  12.537 134.932  1.00  0.00      A120  
ATOM   2034  C   LYS A 130      -5.162   8.009 129.068  1.00  0.00      A120  
ATOM   2035  O   LYS A 130      -5.095   7.925 127.838  1.00  0.00      A120  
ATOM   2036  N   LYS A 131      -5.867   7.165 129.816  1.00  0.00      A120  
ATOM   2037  HN  LYS A 131      -5.826   7.195 130.811  1.00  0.00      A120  
ATOM   2038  CA  LYS A 131      -6.743   6.146 129.257  1.00  0.00      A120  
ATOM   2039  HA  LYS A 131      -6.568   6.103 128.192  1.00  0.00      A120  
ATOM   2040  CB  LYS A 131      -6.466   4.783 129.895  1.00  0.00      A120  
ATOM   2041  HB1 LYS A 131      -7.337   4.122 129.708  1.00  0.00      A120  
ATOM   2042  HB2 LYS A 131      -6.349   4.923 130.990  1.00  0.00      A120  
ATOM   2043  CG  LYS A 131      -5.218   4.104 129.357  1.00  0.00      A120  
ATOM   2044  HG1 LYS A 131      -4.343   4.770 129.517  1.00  0.00      A120  
ATOM   2045  HG2 LYS A 131      -5.340   3.927 128.267  1.00  0.00      A120  
ATOM   2046  CD  LYS A 131      -4.966   2.777 130.051  1.00  0.00      A120  
ATOM   2047  HD1 LYS A 131      -5.781   2.069 129.788  1.00  0.00      A120  
ATOM   2048  HD2 LYS A 131      -4.969   2.935 131.150  1.00  0.00      A120  
ATOM   2049  CE  LYS A 131      -3.631   2.175 129.639  1.00  0.00      A120  
ATOM   2050  HE1 LYS A 131      -2.811   2.888 129.867  1.00  0.00      A120  
ATOM   2051  HE2 LYS A 131      -3.643   1.941 128.553  1.00  0.00      A120  
ATOM   2052  NZ  LYS A 131      -3.351   0.909 130.374  1.00  0.00      A120  
ATOM   2053  HZ1 LYS A 131      -4.100   0.216 130.171  1.00  0.00      A120  
ATOM   2054  HZ2 LYS A 131      -3.325   1.100 131.396  1.00  0.00      A120  
ATOM   2055  HZ3 LYS A 131      -2.433   0.527 130.069  1.00  0.00      A120  
ATOM   2056  C   LYS A 131      -8.202   6.563 129.430  1.00  0.00      A120  
ATOM   2057  O   LYS A 131      -8.515   7.613 129.996  1.00  0.00      A120  
ATOM   2058  N   GLN A 132      -9.102   5.719 128.938  1.00  0.00      A120  
ATOM   2059  HN  GLN A 132      -8.857   4.793 128.663  1.00  0.00      A120  
ATOM   2060  CA  GLN A 132     -10.503   6.080 128.765  1.00  0.00      A120  
ATOM   2061  HA  GLN A 132     -10.697   6.966 129.351  1.00  0.00      A120  
ATOM   2062  CB  GLN A 132     -10.799   6.341 127.286  1.00  0.00      A120  
ATOM   2063  HB1 GLN A 132     -11.220   5.410 126.853  1.00  0.00      A120  
ATOM   2064  HB2 GLN A 132      -9.837   6.571 126.781  1.00  0.00      A120  
ATOM   2065  CG  GLN A 132     -11.764   7.471 126.987  1.00  0.00      A120  
ATOM   2066  HG1 GLN A 132     -11.397   8.403 127.469  1.00  0.00      A120  
ATOM   2067  HG2 GLN A 132     -12.763   7.216 127.399  1.00  0.00      A120  
ATOM   2068  CD  GLN A 132     -11.898   7.714 125.496  1.00  0.00      A120  
ATOM   2069  OE1 GLN A 132     -11.326   6.982 124.687  1.00  0.00      A120  
ATOM   2070  NE2 GLN A 132     -12.652   8.741 125.121  1.00  0.00      A120  
ATOM   2071 HE21 GLN A 132     -12.773   8.944 124.149  1.00  0.00      A120  
ATOM   2072 HE22 GLN A 132     -13.100   9.311 125.810  1.00  0.00      A120  
ATOM   2073  C   GLN A 132     -11.380   4.956 129.295  1.00  0.00      A120  
ATOM   2074  O   GLN A 132     -11.358   3.848 128.753  1.00  0.00      A120  
ATOM   2075  N   LYS A 133     -12.172   5.245 130.324  1.00  0.00      A120  
ATOM   2076  HN  LYS A 133     -12.130   6.124 130.792  1.00  0.00      A120  
ATOM   2077  CA  LYS A 133     -13.155   4.296 130.835  1.00  0.00      A120  
ATOM   2078  HA  LYS A 133     -12.814   3.301 130.592  1.00  0.00      A120  
ATOM   2079  CB  LYS A 133     -13.328   4.440 132.346  1.00  0.00      A120  
ATOM   2080  HB1 LYS A 133     -13.235   5.517 132.602  1.00  0.00      A120  
ATOM   2081  HB2 LYS A 133     -12.508   3.879 132.842  1.00  0.00      A120  
ATOM   2082  CG  LYS A 133     -14.663   3.930 132.908  1.00  0.00      A120  
ATOM   2083  HG1 LYS A 133     -15.481   4.243 132.225  1.00  0.00      A120  
ATOM   2084  HG2 LYS A 133     -14.830   4.391 133.904  1.00  0.00      A120  
ATOM   2085  CD  LYS A 133     -14.702   2.412 133.057  1.00  0.00      A120  
ATOM   2086  HD1 LYS A 133     -13.773   2.072 133.560  1.00  0.00      A120  
ATOM   2087  HD2 LYS A 133     -14.755   1.950 132.049  1.00  0.00      A120  
ATOM   2088  CE  LYS A 133     -15.910   1.959 133.880  1.00  0.00      A120  
ATOM   2089  HE1 LYS A 133     -15.979   0.851 133.854  1.00  0.00      A120  
ATOM   2090  HE2 LYS A 133     -16.835   2.410 133.458  1.00  0.00      A120  
ATOM   2091  NZ  LYS A 133     -15.831   2.368 135.315  1.00  0.00      A120  
ATOM   2092  HZ1 LYS A 133     -15.778   3.405 135.378  1.00  0.00      A120  
ATOM   2093  HZ2 LYS A 133     -14.982   1.952 135.748  1.00  0.00      A120  
ATOM   2094  HZ3 LYS A 133     -16.677   2.033 135.819  1.00  0.00      A120  
ATOM   2095  C   LYS A 133     -14.460   4.558 130.099  1.00  0.00      A120  
ATOM   2096  O   LYS A 133     -15.088   5.602 130.292  1.00  0.00      A120  
ATOM   2097  N   VAL A 134     -14.868   3.614 129.250  1.00  0.00      A120  
ATOM   2098  HN  VAL A 134     -14.395   2.741 129.166  1.00  0.00      A120  
ATOM   2099  CA  VAL A 134     -16.029   3.794 128.389  1.00  0.00      A120  
ATOM   2100  HA  VAL A 134     -16.605   4.616 128.787  1.00  0.00      A120  
ATOM   2101  CB  VAL A 134     -15.635   4.089 126.929  1.00  0.00      A120  
ATOM   2102  HB  VAL A 134     -16.554   4.243 126.324  1.00  0.00      A120  
ATOM   2103  CG1 VAL A 134     -14.769   5.329 126.854  1.00  0.00      A120  
ATOM   2104 HG11 VAL A 134     -13.769   5.124 127.294  1.00  0.00      A120  
ATOM   2105 HG12 VAL A 134     -15.244   6.157 127.423  1.00  0.00      A120  
ATOM   2106 HG13 VAL A 134     -14.634   5.632 125.794  1.00  0.00      A120  
ATOM   2107  CG2 VAL A 134     -14.894   2.905 126.350  1.00  0.00      A120  
ATOM   2108 HG21 VAL A 134     -15.539   2.001 126.375  1.00  0.00      A120  
ATOM   2109 HG22 VAL A 134     -13.978   2.705 126.946  1.00  0.00      A120  
ATOM   2110 HG23 VAL A 134     -14.615   3.113 125.295  1.00  0.00      A120  
ATOM   2111  C   VAL A 134     -16.886   2.543 128.448  1.00  0.00      A120  
ATOM   2112  O   VAL A 134     -16.540   1.546 129.083  1.00  0.00      A120  
ATOM   2113  N   TYR A 135     -18.020   2.606 127.759  1.00  0.00      A120  
ATOM   2114  HN  TYR A 135     -18.329   3.447 127.321  1.00  0.00      A120  
ATOM   2115  CA  TYR A 135     -18.882   1.451 127.601  1.00  0.00      A120  
ATOM   2116  HA  TYR A 135     -18.256   0.571 127.619  1.00  0.00      A120  
ATOM   2117  CB  TYR A 135     -19.942   1.359 128.705  1.00  0.00      A120  
ATOM   2118  HB1 TYR A 135     -19.504   1.669 129.678  1.00  0.00      A120  
ATOM   2119  HB2 TYR A 135     -20.328   0.319 128.774  1.00  0.00      A120  
ATOM   2120  CG  TYR A 135     -21.090   2.256 128.411  1.00  0.00      A120  
ATOM   2121  CD1 TYR A 135     -21.027   3.592 128.744  1.00  0.00      A120  
ATOM   2122  HD1 TYR A 135     -20.149   3.976 129.243  1.00  0.00      A120  
ATOM   2123  CE1 TYR A 135     -22.048   4.427 128.455  1.00  0.00      A120  
ATOM   2124  HE1 TYR A 135     -21.995   5.471 128.728  1.00  0.00      A120  
ATOM   2125  CZ  TYR A 135     -23.150   3.935 127.813  1.00  0.00      A120  
ATOM   2126  OH  TYR A 135     -24.142   4.814 127.540  1.00  0.00      A120  
ATOM   2127  HH  TYR A 135     -24.845   4.338 127.093  1.00  0.00      A120  
ATOM   2128  CD2 TYR A 135     -22.214   1.783 127.750  1.00  0.00      A120  
ATOM   2129  HD2 TYR A 135     -22.269   0.741 127.469  1.00  0.00      A120  
ATOM   2130  CE2 TYR A 135     -23.249   2.613 127.451  1.00  0.00      A120  
ATOM   2131  HE2 TYR A 135     -24.127   2.244 126.942  1.00  0.00      A120  
ATOM   2132  C   TYR A 135     -19.552   1.535 126.237  1.00  0.00      A120  
ATOM   2133  O   TYR A 135     -19.749   2.624 125.693  1.00  0.00      A120  
ATOM   2134  N   SER A 136     -19.906   0.374 125.694  1.00  0.00      A120  
ATOM   2135  HN  SER A 136     -19.691  -0.500 126.123  1.00  0.00      A120  
ATOM   2136  CA  SER A 136     -20.632   0.310 124.436  1.00  0.00      A120  
ATOM   2137  HA  SER A 136     -21.275   1.176 124.381  1.00  0.00      A120  
ATOM   2138  CB  SER A 136     -19.678   0.285 123.240  1.00  0.00      A120  
ATOM   2139  HB1 SER A 136     -18.916  -0.509 123.387  1.00  0.00      A120  
ATOM   2140  HB2 SER A 136     -19.173   1.270 123.145  1.00  0.00      A120  
ATOM   2141  OG  SER A 136     -20.386   0.020 122.042  1.00  0.00      A120  
ATOM   2142  HG1 SER A 136     -20.666  -0.897 122.097  1.00  0.00      A120  
ATOM   2143  C   SER A 136     -21.528  -0.921 124.449  1.00  0.00      A120  
ATOM   2144  O   SER A 136     -21.561  -1.686 125.416  1.00  0.00      A120  
ATOM   2145  N   LEU A 137     -22.262  -1.099 123.358  1.00  0.00      A120  
ATOM   2146  HN  LEU A 137     -22.196  -0.478 122.582  1.00  0.00      A120  
ATOM   2147  CA  LEU A 137     -23.210  -2.192 123.200  1.00  0.00      A120  
ATOM   2148  HA  LEU A 137     -23.148  -2.814 124.081  1.00  0.00      A120  
ATOM   2149  CB  LEU A 137     -24.649  -1.663 123.021  1.00  0.00      A120  
ATOM   2150  HB1 LEU A 137     -25.217  -2.466 122.510  1.00  0.00      A120  
ATOM   2151  HB2 LEU A 137     -24.578  -0.783 122.351  1.00  0.00      A120  
ATOM   2152  CG  LEU A 137     -25.498  -1.227 124.224  1.00  0.00      A120  
ATOM   2153  HG  LEU A 137     -25.719  -2.116 124.852  1.00  0.00      A120  
ATOM   2154  CD1 LEU A 137     -24.790  -0.187 125.072  1.00  0.00      A120  
ATOM   2155 HD11 LEU A 137     -24.411   0.637 124.429  1.00  0.00      A120  
ATOM   2156 HD12 LEU A 137     -23.928  -0.650 125.598  1.00  0.00      A120  
ATOM   2157 HD13 LEU A 137     -25.496   0.241 125.815  1.00  0.00      A120  
ATOM   2158  CD2 LEU A 137     -26.853  -0.692 123.768  1.00  0.00      A120  
ATOM   2159 HD21 LEU A 137     -27.407  -1.479 123.213  1.00  0.00      A120  
ATOM   2160 HD22 LEU A 137     -26.709   0.181 123.096  1.00  0.00      A120  
ATOM   2161 HD23 LEU A 137     -27.456  -0.388 124.650  1.00  0.00      A120  
ATOM   2162  C   LEU A 137     -22.805  -3.035 121.998  1.00  0.00      A120  
ATOM   2163  O   LEU A 137     -22.423  -2.495 120.953  1.00  0.00      A120  
ATOM   2164  N   PHE A 138     -22.877  -4.359 122.151  1.00  0.00      A120  
ATOM   2165  HN  PHE A 138     -23.172  -4.776 123.007  1.00  0.00      A120  
ATOM   2166  CA  PHE A 138     -22.528  -5.281 121.077  1.00  0.00      A120  
ATOM   2167  HA  PHE A 138     -22.581  -4.735 120.147  1.00  0.00      A120  
ATOM   2168  CB  PHE A 138     -21.125  -5.876 121.255  1.00  0.00      A120  
ATOM   2169  HB1 PHE A 138     -20.806  -6.351 120.303  1.00  0.00      A120  
ATOM   2170  HB2 PHE A 138     -21.149  -6.630 122.070  1.00  0.00      A120  
ATOM   2171  CG  PHE A 138     -20.085  -4.867 121.616  1.00  0.00      A120  
ATOM   2172  CD1 PHE A 138     -19.540  -4.045 120.647  1.00  0.00      A120  
ATOM   2173  HD1 PHE A 138     -19.868  -4.137 119.622  1.00  0.00      A120  
ATOM   2174  CE1 PHE A 138     -18.583  -3.109 120.973  1.00  0.00      A120  
ATOM   2175  HE1 PHE A 138     -18.166  -2.472 120.208  1.00  0.00      A120  
ATOM   2176  CZ  PHE A 138     -18.158  -2.990 122.285  1.00  0.00      A120  
ATOM   2177  HZ  PHE A 138     -17.406  -2.259 122.545  1.00  0.00      A120  
ATOM   2178  CD2 PHE A 138     -19.653  -4.738 122.925  1.00  0.00      A120  
ATOM   2179  HD2 PHE A 138     -20.071  -5.376 123.691  1.00  0.00      A120  
ATOM   2180  CE2 PHE A 138     -18.696  -3.805 123.261  1.00  0.00      A120  
ATOM   2181  HE2 PHE A 138     -18.367  -3.711 124.286  1.00  0.00      A120  
ATOM   2182  C   PHE A 138     -23.541  -6.413 121.025  1.00  0.00      A120  
ATOM   2183  O   PHE A 138     -24.130  -6.785 122.042  1.00  0.00      A120  
ATOM   2184  N   TYR A 139     -23.735  -6.958 119.827  1.00  0.00      A120  
ATOM   2185  HN  TYR A 139     -23.360  -6.567 118.990  1.00  0.00      A120  
ATOM   2186  CA  TYR A 139     -24.517  -8.175 119.686  1.00  0.00      A120  
ATOM   2187  HA  TYR A 139     -25.389  -8.086 120.317  1.00  0.00      A120  
ATOM   2188  CB  TYR A 139     -24.936  -8.386 118.229  1.00  0.00      A120  
ATOM   2189  HB1 TYR A 139     -25.606  -9.270 118.170  1.00  0.00      A120  
ATOM   2190  HB2 TYR A 139     -24.028  -8.554 117.612  1.00  0.00      A120  
ATOM   2191  CG  TYR A 139     -25.684  -7.220 117.609  1.00  0.00      A120  
ATOM   2192  CD1 TYR A 139     -24.999  -6.128 117.092  1.00  0.00      A120  
ATOM   2193  HD1 TYR A 139     -23.920  -6.110 117.136  1.00  0.00      A120  
ATOM   2194  CE1 TYR A 139     -25.673  -5.063 116.522  1.00  0.00      A120  
ATOM   2195  HE1 TYR A 139     -25.123  -4.219 116.132  1.00  0.00      A120  
ATOM   2196  CZ  TYR A 139     -27.049  -5.081 116.454  1.00  0.00      A120  
ATOM   2197  OH  TYR A 139     -27.715  -4.020 115.885  1.00  0.00      A120  
ATOM   2198  HH  TYR A 139     -27.061  -3.378 115.600  1.00  0.00      A120  
ATOM   2199  CD2 TYR A 139     -27.071  -7.221 117.525  1.00  0.00      A120  
ATOM   2200  HD2 TYR A 139     -27.626  -8.063 117.911  1.00  0.00      A120  
ATOM   2201  CE2 TYR A 139     -27.755  -6.158 116.954  1.00  0.00      A120  
ATOM   2202  HE2 TYR A 139     -28.833  -6.172 116.901  1.00  0.00      A120  
ATOM   2203  C   TYR A 139     -23.702  -9.364 120.186  1.00  0.00      A120  
ATOM   2204  O   TYR A 139     -22.470  -9.379 120.106  1.00  0.00      A120  
ATOM   2205  N   ARG A 140     -24.401 -10.370 120.722  1.00  0.00      A120  
ATOM   2206  HN  ARG A 140     -25.398 -10.397 120.726  1.00  0.00      A120  
ATOM   2207  CA  ARG A 140     -23.706 -11.498 121.337  1.00  0.00      A120  
ATOM   2208  HA  ARG A 140     -23.036 -11.109 122.088  1.00  0.00      A120  
ATOM   2209  CB  ARG A 140     -24.712 -12.464 121.969  1.00  0.00      A120  
ATOM   2210  HB1 ARG A 140     -25.225 -13.016 121.153  1.00  0.00      A120  
ATOM   2211  HB2 ARG A 140     -25.464 -11.867 122.528  1.00  0.00      A120  
ATOM   2212  CG  ARG A 140     -24.102 -13.481 122.925  1.00  0.00      A120  
ATOM   2213  HG1 ARG A 140     -23.737 -12.958 123.835  1.00  0.00      A120  
ATOM   2214  HG2 ARG A 140     -23.242 -13.982 122.429  1.00  0.00      A120  
ATOM   2215  CD  ARG A 140     -25.130 -14.528 123.325  1.00  0.00      A120  
ATOM   2216  HD1 ARG A 140     -24.665 -15.267 124.011  1.00  0.00      A120  
ATOM   2217  HD2 ARG A 140     -25.516 -15.040 122.418  1.00  0.00      A120  
ATOM   2218  NE  ARG A 140     -26.269 -13.934 124.019  1.00  0.00      A120  
ATOM   2219  HE  ARG A 140     -26.970 -13.482 123.468  1.00  0.00      A120  
ATOM   2220  CZ  ARG A 140     -26.432 -13.957 125.339  1.00  0.00      A120  
ATOM   2221  NH1 ARG A 140     -25.533 -14.555 126.110  1.00  0.00      A120  
ATOM   2222 HH11 ARG A 140     -24.731 -14.989 125.699  1.00  0.00      A120  
ATOM   2223 HH12 ARG A 140     -25.657 -14.571 127.102  1.00  0.00      A120  
ATOM   2224  NH2 ARG A 140     -27.498 -13.391 125.889  1.00  0.00      A120  
ATOM   2225 HH21 ARG A 140     -28.181 -12.945 125.311  1.00  0.00      A120  
ATOM   2226 HH22 ARG A 140     -27.618 -13.410 126.882  1.00  0.00      A120  
ATOM   2227  C   ARG A 140     -22.828 -12.246 120.344  1.00  0.00      A120  
ATOM   2228  O   ARG A 140     -21.857 -12.893 120.755  1.00  0.00      A120  
ATOM   2229  N   LEU A 141     -23.137 -12.165 119.049  1.00  0.00      A120  
ATOM   2230  HN  LEU A 141     -23.931 -11.665 118.713  1.00  0.00      A120  
ATOM   2231  CA  LEU A 141     -22.304 -12.823 118.052  1.00  0.00      A120  
ATOM   2232  HA  LEU A 141     -22.096 -13.826 118.395  1.00  0.00      A120  
ATOM   2233  CB  LEU A 141     -23.031 -12.857 116.705  1.00  0.00      A120  
ATOM   2234  HB1 LEU A 141     -22.476 -13.548 116.036  1.00  0.00      A120  
ATOM   2235  HB2 LEU A 141     -23.000 -11.835 116.275  1.00  0.00      A120  
ATOM   2236  CG  LEU A 141     -24.496 -13.309 116.739  1.00  0.00      A120  
ATOM   2237  HG  LEU A 141     -25.083 -12.597 117.357  1.00  0.00      A120  
ATOM   2238  CD1 LEU A 141     -25.086 -13.362 115.341  1.00  0.00      A120  
ATOM   2239 HD11 LEU A 141     -24.515 -14.078 114.712  1.00  0.00      A120  
ATOM   2240 HD12 LEU A 141     -25.034 -12.357 114.870  1.00  0.00      A120  
ATOM   2241 HD13 LEU A 141     -26.144 -13.698 115.390  1.00  0.00      A120  
ATOM   2242  CD2 LEU A 141     -24.622 -14.658 117.419  1.00  0.00      A120  
ATOM   2243 HD21 LEU A 141     -24.247 -14.596 118.463  1.00  0.00      A120  
ATOM   2244 HD22 LEU A 141     -24.023 -15.416 116.871  1.00  0.00      A120  
ATOM   2245 HD23 LEU A 141     -25.688 -14.970 117.444  1.00  0.00      A120  
ATOM   2246  C   LEU A 141     -20.945 -12.149 117.910  1.00  0.00      A120  
ATOM   2247  O   LEU A 141     -20.006 -12.774 117.406  1.00  0.00      A120  
ATOM   2248  N   ASP A 142     -20.822 -10.891 118.333  1.00  0.00      A120  
ATOM   2249  HN  ASP A 142     -21.586 -10.377 118.715  1.00  0.00      A120  
ATOM   2250  CA  ASP A 142     -19.544 -10.196 118.256  1.00  0.00      A120  
ATOM   2251  HA  ASP A 142     -19.024 -10.542 117.375  1.00  0.00      A120  
ATOM   2252  CB  ASP A 142     -19.774  -8.687 118.183  1.00  0.00      A120  
ATOM   2253  HB1 ASP A 142     -18.790  -8.171 118.152  1.00  0.00      A120  
ATOM   2254  HB2 ASP A 142     -20.328  -8.361 119.089  1.00  0.00      A120  
ATOM   2255  CG  ASP A 142     -20.567  -8.285 116.962  1.00  0.00      A120  
ATOM   2256  OD1 ASP A 142     -20.392  -8.926 115.907  1.00  0.00      A120  
ATOM   2257  OD2 ASP A 142     -21.369  -7.331 117.062  1.00  0.00      A120  
ATOM   2258  C   ASP A 142     -18.619 -10.526 119.422  1.00  0.00      A120  
ATOM   2259  O   ASP A 142     -17.395 -10.525 119.247  1.00  0.00      A120  
ATOM   2260  N   VAL A 143     -19.158 -10.782 120.606  1.00  0.00      A120  
ATOM   2261  HN  VAL A 143     -20.144 -10.826 120.744  1.00  0.00      A120  
ATOM   2262  CA  VAL A 143     -18.336 -11.012 121.771  1.00  0.00      A120  
ATOM   2263  HA  VAL A 143     -17.321 -10.750 121.516  1.00  0.00      A120  
ATOM   2264  CB  VAL A 143     -18.815 -10.173 122.972  1.00  0.00      A120  
ATOM   2265  HB  VAL A 143     -18.094 -10.279 123.810  1.00  0.00      A120  
ATOM   2266  CG1 VAL A 143     -18.916  -8.719 122.574  1.00  0.00      A120  
ATOM   2267 HG11 VAL A 143     -19.764  -8.573 121.871  1.00  0.00      A120  
ATOM   2268 HG12 VAL A 143     -17.979  -8.398 122.071  1.00  0.00      A120  
ATOM   2269 HG13 VAL A 143     -19.091  -8.092 123.474  1.00  0.00      A120  
ATOM   2270  CG2 VAL A 143     -20.155 -10.671 123.457  1.00  0.00      A120  
ATOM   2271 HG21 VAL A 143     -20.077 -11.734 123.772  1.00  0.00      A120  
ATOM   2272 HG22 VAL A 143     -20.904 -10.598 122.640  1.00  0.00      A120  
ATOM   2273 HG23 VAL A 143     -20.491 -10.066 124.327  1.00  0.00      A120  
ATOM   2274  C   VAL A 143     -18.322 -12.498 122.112  1.00  0.00      A120  
ATOM   2275  O   VAL A 143     -19.053 -13.302 121.535  1.00  0.00      A120  
ATOM   2276  N   VAL A 144     -17.481 -12.863 123.077  1.00  0.00      A120  
ATOM   2277  HN  VAL A 144     -16.807 -12.219 123.429  1.00  0.00      A120  
ATOM   2278  CA  VAL A 144     -17.441 -14.179 123.706  1.00  0.00      A120  
ATOM   2279  HA  VAL A 144     -18.451 -14.561 123.723  1.00  0.00      A120  
ATOM   2280  CB  VAL A 144     -16.523 -15.168 122.965  1.00  0.00      A120  
ATOM   2281  HB  VAL A 144     -16.277 -16.013 123.643  1.00  0.00      A120  
ATOM   2282  CG1 VAL A 144     -17.183 -15.713 121.715  1.00  0.00      A120  
ATOM   2283 HG11 VAL A 144     -17.264 -14.914 120.947  1.00  0.00      A120  
ATOM   2284 HG12 VAL A 144     -18.205 -16.078 121.955  1.00  0.00      A120  
ATOM   2285 HG13 VAL A 144     -16.577 -16.546 121.299  1.00  0.00      A120  
ATOM   2286  CG2 VAL A 144     -15.221 -14.494 122.620  1.00  0.00      A120  
ATOM   2287 HG21 VAL A 144     -15.153 -13.511 123.132  1.00  0.00      A120  
ATOM   2288 HG22 VAL A 144     -15.160 -14.329 121.523  1.00  0.00      A120  
ATOM   2289 HG23 VAL A 144     -14.369 -15.126 122.951  1.00  0.00      A120  
ATOM   2290  C   VAL A 144     -16.939 -13.983 125.123  1.00  0.00      A120  
ATOM   2291  O   VAL A 144     -16.092 -13.123 125.369  1.00  0.00      A120  
ATOM   2292  N   GLN A 145     -17.456 -14.767 126.061  1.00  0.00      A120  
ATOM   2293  HN  GLN A 145     -18.166 -15.443 125.882  1.00  0.00      A120  
ATOM   2294  CA  GLN A 145     -16.973 -14.648 127.427  1.00  0.00      A120  
ATOM   2295  HA  GLN A 145     -16.781 -13.603 127.622  1.00  0.00      A120  
ATOM   2296  CB  GLN A 145     -17.999 -15.192 128.426  1.00  0.00      A120  
ATOM   2297  HB1 GLN A 145     -18.984 -14.735 128.193  1.00  0.00      A120  
ATOM   2298  HB2 GLN A 145     -17.690 -14.880 129.445  1.00  0.00      A120  
ATOM   2299  CG  GLN A 145     -18.164 -16.698 128.422  1.00  0.00      A120  
ATOM   2300  HG1 GLN A 145     -17.159 -17.170 128.387  1.00  0.00      A120  
ATOM   2301  HG2 GLN A 145     -18.738 -16.996 127.520  1.00  0.00      A120  
ATOM   2302  CD  GLN A 145     -18.896 -17.211 129.653  1.00  0.00      A120  
ATOM   2303  OE1 GLN A 145     -18.459 -17.000 130.786  1.00  0.00      A120  
ATOM   2304  NE2 GLN A 145     -20.015 -17.891 129.432  1.00  0.00      A120  
ATOM   2305 HE21 GLN A 145     -20.333 -18.040 128.496  1.00  0.00      A120  
ATOM   2306 HE22 GLN A 145     -20.540 -18.254 130.202  1.00  0.00      A120  
ATOM   2307  C   GLN A 145     -15.642 -15.376 127.575  1.00  0.00      A120  
ATOM   2308  O   GLN A 145     -15.348 -16.333 126.851  1.00  0.00      A120  
ATOM   2309  N   ILE A 146     -14.826 -14.899 128.511  1.00  0.00      A120  
ATOM   2310  HN  ILE A 146     -15.100 -14.150 129.108  1.00  0.00      A120  
ATOM   2311  CA  ILE A 146     -13.487 -15.424 128.738  1.00  0.00      A120  
ATOM   2312  HA  ILE A 146     -13.400 -16.351 128.191  1.00  0.00      A120  
ATOM   2313  CB  ILE A 146     -12.399 -14.436 128.277  1.00  0.00      A120  
ATOM   2314  HB  ILE A 146     -12.282 -14.507 127.175  1.00  0.00      A120  
ATOM   2315  CG2 ILE A 146     -12.773 -13.004 128.652  1.00  0.00      A120  
ATOM   2316 HG21 ILE A 146     -12.886 -12.915 129.754  1.00  0.00      A120  
ATOM   2317 HG22 ILE A 146     -13.737 -12.728 128.174  1.00  0.00      A120  
ATOM   2318 HG23 ILE A 146     -11.976 -12.306 128.319  1.00  0.00      A120  
ATOM   2319  CG1 ILE A 146     -11.032 -14.818 128.856  1.00  0.00      A120  
ATOM   2320 HG11 ILE A 146     -11.152 -14.995 129.946  1.00  0.00      A120  
ATOM   2321 HG12 ILE A 146     -10.338 -13.965 128.703  1.00  0.00      A120  
ATOM   2322  CD  ILE A 146     -10.412 -16.055 128.237  1.00  0.00      A120  
ATOM   2323  HD1 ILE A 146     -10.264 -15.903 127.147  1.00  0.00      A120  
ATOM   2324  HD2 ILE A 146     -11.083 -16.929 128.385  1.00  0.00      A120  
ATOM   2325  HD3 ILE A 146      -9.425 -16.258 128.705  1.00  0.00      A120  
ATOM   2326  C   ILE A 146     -13.340 -15.741 130.221  1.00  0.00      A120  
ATOM   2327  O   ILE A 146     -13.429 -14.840 131.064  1.00  0.00      A120  
ATOM   2328  N   ASN A 147     -13.384 -17.047 130.474  1.00  0.00      A120  
ATOM   2329  HN  ASN A 147     -13.355 -17.748 129.765  1.00  0.00      A120  
ATOM   2330  CA  ASN A 147     -13.476 -17.477 131.807  1.00  0.00      A120  
ATOM   2331  HA  ASN A 147     -13.800 -16.632 132.396  1.00  0.00      A120  
ATOM   2332  CB  ASN A 147     -14.455 -18.649 131.999  1.00  0.00      A120  
ATOM   2333  HB1 ASN A 147     -15.476 -18.312 131.721  1.00  0.00      A120  
ATOM   2334  HB2 ASN A 147     -14.448 -18.950 133.068  1.00  0.00      A120  
ATOM   2335  CG  ASN A 147     -14.104 -19.875 131.152  1.00  0.00      A120  
ATOM   2336  OD1 ASN A 147     -14.274 -19.877 129.933  1.00  0.00      A120  
ATOM   2337  ND2 ASN A 147     -13.648 -20.971 131.820  1.00  0.00      A120  
ATOM   2338 HD21 ASN A 147     -13.405 -21.799 131.315  1.00  0.00      A120  
ATOM   2339 HD22 ASN A 147     -13.556 -20.947 132.816  1.00  0.00      A120  
ATOM   2340  C   ASN A 147     -12.140 -17.849 132.280  1.00  0.00      A120  
ATOM   2341  O   ASN A 147     -11.404 -18.616 131.655  1.00  0.00      A120  
ATOM   2342  N   GLU A 148     -11.773 -17.220 133.390  1.00  0.00      A120  
ATOM   2343  HN  GLU A 148     -12.283 -16.470 133.804  1.00  0.00      A120  
ATOM   2344  CA  GLU A 148     -10.583 -17.646 134.020  1.00  0.00      A120  
ATOM   2345  HA  GLU A 148      -9.943 -18.064 133.257  1.00  0.00      A120  
ATOM   2346  CB  GLU A 148      -9.856 -16.502 134.743  1.00  0.00      A120  
ATOM   2347  HB1 GLU A 148      -9.129 -16.945 135.456  1.00  0.00      A120  
ATOM   2348  HB2 GLU A 148     -10.607 -15.914 135.313  1.00  0.00      A120  
ATOM   2349  CG  GLU A 148      -9.100 -15.548 133.808  1.00  0.00      A120  
ATOM   2350  HG1 GLU A 148      -9.817 -15.002 133.157  1.00  0.00      A120  
ATOM   2351  HG2 GLU A 148      -8.391 -16.118 133.171  1.00  0.00      A120  
ATOM   2352  CD  GLU A 148      -8.330 -14.554 134.671  1.00  0.00      A120  
ATOM   2353  OE1 GLU A 148      -8.552 -14.546 135.912  1.00  0.00      A120  
ATOM   2354  OE2 GLU A 148      -7.529 -13.765 134.108  1.00  0.00      A120  
ATOM   2355  C   GLU A 148     -11.108 -18.675 134.970  1.00  0.00      A120  
ATOM   2356  O   GLU A 148     -11.203 -19.854 134.631  1.00  0.00      A120  
ATOM   2357  N   ASN A 149     -11.528 -18.251 136.170  1.00  0.00      A120  
ATOM   2358  HN  ASN A 149     -11.450 -17.317 136.509  1.00  0.00      A120  
ATOM   2359  CA  ASN A 149     -12.129 -19.242 136.999  1.00  0.00      A120  
ATOM   2360  HA  ASN A 149     -11.735 -20.199 136.693  1.00  0.00      A120  
ATOM   2361  CB  ASN A 149     -11.863 -19.029 138.489  1.00  0.00      A120  
ATOM   2362  HB1 ASN A 149     -12.439 -18.153 138.856  1.00  0.00      A120  
ATOM   2363  HB2 ASN A 149     -10.779 -18.851 138.659  1.00  0.00      A120  
ATOM   2364  CG  ASN A 149     -12.298 -20.279 139.248  1.00  0.00      A120  
ATOM   2365  OD1 ASN A 149     -13.459 -20.688 139.238  1.00  0.00      A120  
ATOM   2366  ND2 ASN A 149     -11.319 -20.899 139.957  1.00  0.00      A120  
ATOM   2367 HD21 ASN A 149     -11.528 -21.725 140.480  1.00  0.00      A120  
ATOM   2368 HD22 ASN A 149     -10.389 -20.530 139.956  1.00  0.00      A120  
ATOM   2369  C   ASN A 149     -13.580 -19.074 136.778  1.00  0.00      A120  
ATOM   2370  O   ASN A 149     -14.165 -18.088 137.201  1.00  0.00      A120  
ATOM   2371  N   GLN A 150     -14.217 -20.029 136.102  1.00  0.00      A120  
ATOM   2372  HN  GLN A 150     -13.778 -20.836 135.715  1.00  0.00      A120  
ATOM   2373  CA  GLN A 150     -15.626 -19.869 135.930  1.00  0.00      A120  
ATOM   2374  HA  GLN A 150     -15.808 -18.819 135.758  1.00  0.00      A120  
ATOM   2375  CB  GLN A 150     -16.210 -20.681 134.778  1.00  0.00      A120  
ATOM   2376  HB1 GLN A 150     -16.005 -21.755 134.970  1.00  0.00      A120  
ATOM   2377  HB2 GLN A 150     -15.695 -20.379 133.842  1.00  0.00      A120  
ATOM   2378  CG  GLN A 150     -17.722 -20.508 134.575  1.00  0.00      A120  
ATOM   2379  HG1 GLN A 150     -18.139 -19.889 135.397  1.00  0.00      A120  
ATOM   2380  HG2 GLN A 150     -18.215 -21.504 134.583  1.00  0.00      A120  
ATOM   2381  CD  GLN A 150     -18.004 -19.820 133.237  1.00  0.00      A120  
ATOM   2382  OE1 GLN A 150     -17.563 -20.301 132.195  1.00  0.00      A120  
ATOM   2383  NE2 GLN A 150     -18.752 -18.682 133.257  1.00  0.00      A120  
ATOM   2384 HE21 GLN A 150     -18.958 -18.204 132.403  1.00  0.00      A120  
ATOM   2385 HE22 GLN A 150     -19.096 -18.325 134.125  1.00  0.00      A120  
ATOM   2386  C   GLN A 150     -16.247 -20.383 137.179  1.00  0.00      A120  
ATOM   2387  O   GLN A 150     -16.414 -21.584 137.379  1.00  0.00      A120  
ATOM   2388  N   GLY A 151     -16.610 -19.455 138.055  1.00  0.00      A120  
ATOM   2389  HN  GLY A 151     -16.563 -18.482 137.844  1.00  0.00      A120  
ATOM   2390  CA  GLY A 151     -17.083 -19.786 139.338  1.00  0.00      A120  
ATOM   2391  HA1 GLY A 151     -16.566 -20.651 139.723  1.00  0.00      A120  
ATOM   2392  HA2 GLY A 151     -18.147 -19.961 139.318  1.00  0.00      A120  
ATOM   2393  C   GLY A 151     -16.744 -18.569 140.093  1.00  0.00      A120  
ATOM   2394  O   GLY A 151     -17.601 -17.997 140.755  1.00  0.00      A120  
ATOM   2395  N   ASN A 152     -15.475 -18.122 139.975  1.00  0.00      A120  
ATOM   2396  HN  ASN A 152     -14.795 -18.552 139.385  1.00  0.00      A120  
ATOM   2397  CA  ASN A 152     -15.061 -16.978 140.723  1.00  0.00      A120  
ATOM   2398  HA  ASN A 152     -15.811 -16.794 141.478  1.00  0.00      A120  
ATOM   2399  CB  ASN A 152     -13.694 -17.173 141.384  1.00  0.00      A120  
ATOM   2400  HB1 ASN A 152     -13.381 -16.243 141.904  1.00  0.00      A120  
ATOM   2401  HB2 ASN A 152     -12.931 -17.438 140.621  1.00  0.00      A120  
ATOM   2402  CG  ASN A 152     -13.833 -18.303 142.387  1.00  0.00      A120  
ATOM   2403  OD1 ASN A 152     -14.885 -18.504 142.990  1.00  0.00      A120  
ATOM   2404  ND2 ASN A 152     -12.721 -19.061 142.587  1.00  0.00      A120  
ATOM   2405 HD21 ASN A 152     -12.746 -19.822 143.235  1.00  0.00      A120  
ATOM   2406 HD22 ASN A 152     -11.881 -18.858 142.086  1.00  0.00      A120  
ATOM   2407  C   ASN A 152     -15.001 -15.752 139.859  1.00  0.00      A120  
ATOM   2408  O   ASN A 152     -15.803 -14.839 140.013  1.00  0.00      A120  
ATOM   2409  N   ARG A 153     -13.998 -15.694 138.963  1.00  0.00      A120  
ATOM   2410  HN  ARG A 153     -13.384 -16.469 138.842  1.00  0.00      A120  
ATOM   2411  CA  ARG A 153     -13.708 -14.568 138.118  1.00  0.00      A120  
ATOM   2412  HA  ARG A 153     -13.570 -13.709 138.758  1.00  0.00      A120  
ATOM   2413  CB  ARG A 153     -12.465 -14.780 137.260  1.00  0.00      A120  
ATOM   2414  HB1 ARG A 153     -12.682 -15.578 136.518  1.00  0.00      A120  
ATOM   2415  HB2 ARG A 153     -11.636 -15.117 137.919  1.00  0.00      A120  
ATOM   2416  CG  ARG A 153     -12.009 -13.534 136.510  1.00  0.00      A120  
ATOM   2417  HG1 ARG A 153     -12.907 -13.062 136.060  1.00  0.00      A120  
ATOM   2418  HG2 ARG A 153     -11.326 -13.858 135.698  1.00  0.00      A120  
ATOM   2419  CD  ARG A 153     -11.279 -12.460 137.340  1.00  0.00      A120  
ATOM   2420  HD1 ARG A 153     -10.389 -12.887 137.848  1.00  0.00      A120  
ATOM   2421  HD2 ARG A 153     -11.962 -12.000 138.086  1.00  0.00      A120  
ATOM   2422  NE  ARG A 153     -10.837 -11.414 136.373  1.00  0.00      A120  
ATOM   2423  HE  ARG A 153     -11.517 -10.810 135.959  1.00  0.00      A120  
ATOM   2424  CZ  ARG A 153      -9.520 -11.264 136.041  1.00  0.00      A120  
ATOM   2425  NH1 ARG A 153      -8.533 -11.708 136.872  1.00  0.00      A120  
ATOM   2426 HH11 ARG A 153      -8.769 -12.149 137.738  1.00  0.00      A120  
ATOM   2427 HH12 ARG A 153      -7.573 -11.591 136.615  1.00  0.00      A120  
ATOM   2428  NH2 ARG A 153      -9.190 -10.681 134.853  1.00  0.00      A120  
ATOM   2429 HH21 ARG A 153      -9.909 -10.368 134.233  1.00  0.00      A120  
ATOM   2430 HH22 ARG A 153      -8.228 -10.567 134.602  1.00  0.00      A120  
ATOM   2431  C   ARG A 153     -14.862 -14.295 137.223  1.00  0.00      A120  
ATOM   2432  O   ARG A 153     -15.287 -13.154 137.093  1.00  0.00      A120  
ATOM   2433  N   SER A 154     -15.351 -15.298 136.504  1.00  0.00      A120  
ATOM   2434  HN  SER A 154     -14.937 -16.199 136.408  1.00  0.00      A120  
ATOM   2435  CA  SER A 154     -16.568 -15.012 135.835  1.00  0.00      A120  
ATOM   2436  HA  SER A 154     -16.676 -13.939 135.808  1.00  0.00      A120  
ATOM   2437  CB  SER A 154     -16.616 -15.574 134.409  1.00  0.00      A120  
ATOM   2438  HB1 SER A 154     -15.751 -15.191 133.827  1.00  0.00      A120  
ATOM   2439  HB2 SER A 154     -17.561 -15.261 133.916  1.00  0.00      A120  
ATOM   2440  OG  SER A 154     -16.561 -16.987 134.431  1.00  0.00      A120  
ATOM   2441  HG1 SER A 154     -17.400 -17.279 134.793  1.00  0.00      A120  
ATOM   2442  C   SER A 154     -17.473 -15.748 136.747  1.00  0.00      A120  
ATOM   2443  O   SER A 154     -16.970 -16.559 137.512  1.00  0.00      A120  
ATOM   2444  N   ASN A 155     -18.784 -15.450 136.731  1.00  0.00      A120  
ATOM   2445  HN  ASN A 155     -19.136 -14.808 136.056  1.00  0.00      A120  
ATOM   2446  CA  ASN A 155     -19.798 -15.976 137.622  1.00  0.00      A120  
ATOM   2447  HA  ASN A 155     -20.736 -15.839 137.107  1.00  0.00      A120  
ATOM   2448  CB  ASN A 155     -19.717 -17.445 138.086  1.00  0.00      A120  
ATOM   2449  HB1 ASN A 155     -20.420 -17.610 138.930  1.00  0.00      A120  
ATOM   2450  HB2 ASN A 155     -18.684 -17.675 138.422  1.00  0.00      A120  
ATOM   2451  CG  ASN A 155     -20.086 -18.361 136.943  1.00  0.00      A120  
ATOM   2452  OD1 ASN A 155     -20.224 -17.939 135.797  1.00  0.00      A120  
ATOM   2453  ND2 ASN A 155     -20.260 -19.670 137.264  1.00  0.00      A120  
ATOM   2454 HD21 ASN A 155     -20.143 -19.974 138.210  1.00  0.00      A120  
ATOM   2455 HD22 ASN A 155     -20.505 -20.331 136.554  1.00  0.00      A120  
ATOM   2456  C   ASN A 155     -19.908 -15.147 138.865  1.00  0.00      A120  
ATOM   2457  O   ASN A 155     -20.926 -14.482 139.043  1.00  0.00      A120  
ATOM   2458  N   ASN A 156     -18.921 -15.187 139.790  1.00  0.00      A120  
ATOM   2459  HN  ASN A 156     -18.081 -15.713 139.692  1.00  0.00      A120  
ATOM   2460  CA  ASN A 156     -19.108 -14.412 140.996  1.00  0.00      A120  
ATOM   2461  HA  ASN A 156     -20.156 -14.478 141.245  1.00  0.00      A120  
ATOM   2462  CB  ASN A 156     -18.274 -14.846 142.219  1.00  0.00      A120  
ATOM   2463  HB1 ASN A 156     -18.042 -13.962 142.851  1.00  0.00      A120  
ATOM   2464  HB2 ASN A 156     -17.323 -15.312 141.882  1.00  0.00      A120  
ATOM   2465  CG  ASN A 156     -19.077 -15.861 143.038  1.00  0.00      A120  
ATOM   2466  OD1 ASN A 156     -20.248 -15.640 143.350  1.00  0.00      A120  
ATOM   2467  ND2 ASN A 156     -18.433 -16.993 143.427  1.00  0.00      A120  
ATOM   2468 HD21 ASN A 156     -18.918 -17.684 143.964  1.00  0.00      A120  
ATOM   2469 HD22 ASN A 156     -17.475 -17.135 143.177  1.00  0.00      A120  
ATOM   2470  C   ASN A 156     -18.832 -12.980 140.690  1.00  0.00      A120  
ATOM   2471  O   ASN A 156     -19.605 -12.091 141.045  1.00  0.00      A120  
ATOM   2472  N   SER A 157     -17.708 -12.710 140.020  1.00  0.00      A120  
ATOM   2473  HN  SER A 157     -16.992 -13.376 139.825  1.00  0.00      A120  
ATOM   2474  CA  SER A 157     -17.540 -11.380 139.564  1.00  0.00      A120  
ATOM   2475  HA  SER A 157     -17.911 -10.724 140.337  1.00  0.00      A120  
ATOM   2476  CB  SER A 157     -16.081 -11.038 139.249  1.00  0.00      A120  
ATOM   2477  HB1 SER A 157     -15.702 -11.719 138.457  1.00  0.00      A120  
ATOM   2478  HB2 SER A 157     -15.465 -11.158 140.166  1.00  0.00      A120  
ATOM   2479  OG  SER A 157     -15.959  -9.699 138.793  1.00  0.00      A120  
ATOM   2480  HG1 SER A 157     -16.362  -9.678 137.922  1.00  0.00      A120  
ATOM   2481  C   SER A 157     -18.330 -11.460 138.317  1.00  0.00      A120  
ATOM   2482  O   SER A 157     -18.496 -12.544 137.764  1.00  0.00      A120  
ATOM   2483  N   ASN A 158     -18.899 -10.353 137.865  1.00  0.00      A120  
ATOM   2484  HN  ASN A 158     -18.810  -9.458 138.295  1.00  0.00      A120  
ATOM   2485  CA  ASN A 158     -19.705 -10.463 136.661  1.00  0.00      A120  
ATOM   2486  HA  ASN A 158     -20.400 -11.277 136.803  1.00  0.00      A120  
ATOM   2487  CB  ASN A 158     -20.466  -9.165 136.371  1.00  0.00      A120  
ATOM   2488  HB1 ASN A 158     -21.023  -8.862 137.283  1.00  0.00      A120  
ATOM   2489  HB2 ASN A 158     -21.188  -9.346 135.546  1.00  0.00      A120  
ATOM   2490  CG  ASN A 158     -19.552  -8.029 135.968  1.00  0.00      A120  
ATOM   2491  OD1 ASN A 158     -18.433  -7.911 136.467  1.00  0.00      A120  
ATOM   2492  ND2 ASN A 158     -20.023  -7.187 135.057  1.00  0.00      A120  
ATOM   2493 HD21 ASN A 158     -20.937  -7.322 134.676  1.00  0.00      A120  
ATOM   2494 HD22 ASN A 158     -19.463  -6.417 134.751  1.00  0.00      A120  
ATOM   2495  C   ASN A 158     -18.815 -10.824 135.481  1.00  0.00      A120  
ATOM   2496  O   ASN A 158     -17.623 -10.501 135.453  1.00  0.00      A120  
ATOM   2497  N   LYS A 159     -19.410 -11.510 134.507  1.00  0.00      A120  
ATOM   2498  HN  LYS A 159     -20.398 -11.637 134.473  1.00  0.00      A120  
ATOM   2499  CA  LYS A 159     -18.643 -12.117 133.427  1.00  0.00      A120  
ATOM   2500  HA  LYS A 159     -17.850 -12.704 133.865  1.00  0.00      A120  
ATOM   2501  CB  LYS A 159     -19.552 -12.998 132.574  1.00  0.00      A120  
ATOM   2502  HB1 LYS A 159     -19.006 -13.281 131.650  1.00  0.00      A120  
ATOM   2503  HB2 LYS A 159     -20.453 -12.412 132.294  1.00  0.00      A120  
ATOM   2504  CG  LYS A 159     -19.996 -14.259 133.276  1.00  0.00      A120  
ATOM   2505  HG1 LYS A 159     -20.352 -14.001 134.297  1.00  0.00      A120  
ATOM   2506  HG2 LYS A 159     -19.133 -14.952 133.361  1.00  0.00      A120  
ATOM   2507  CD  LYS A 159     -21.111 -14.946 132.522  1.00  0.00      A120  
ATOM   2508  HD1 LYS A 159     -20.749 -15.247 131.516  1.00  0.00      A120  
ATOM   2509  HD2 LYS A 159     -21.966 -14.246 132.401  1.00  0.00      A120  
ATOM   2510  CE  LYS A 159     -21.566 -16.173 133.285  1.00  0.00      A120  
ATOM   2511  HE1 LYS A 159     -21.742 -15.906 134.349  1.00  0.00      A120  
ATOM   2512  HE2 LYS A 159     -20.791 -16.965 133.213  1.00  0.00      A120  
ATOM   2513  NZ  LYS A 159     -22.830 -16.732 132.748  1.00  0.00      A120  
ATOM   2514  HZ1 LYS A 159     -22.694 -17.003 131.753  1.00  0.00      A120  
ATOM   2515  HZ2 LYS A 159     -23.581 -16.016 132.813  1.00  0.00      A120  
ATOM   2516  HZ3 LYS A 159     -23.101 -17.569 133.302  1.00  0.00      A120  
ATOM   2517  C   LYS A 159     -17.971 -11.056 132.562  1.00  0.00      A120  
ATOM   2518  O   LYS A 159     -18.591 -10.058 132.183  1.00  0.00      A120  
ATOM   2519  N   GLU A 160     -16.701 -11.289 132.249  1.00  0.00      A120  
ATOM   2520  HN  GLU A 160     -16.210 -12.073 132.620  1.00  0.00      A120  
ATOM   2521  CA  GLU A 160     -15.931 -10.439 131.356  1.00  0.00      A120  
ATOM   2522  HA  GLU A 160     -16.458  -9.502 131.252  1.00  0.00      A120  
ATOM   2523  CB  GLU A 160     -14.526 -10.196 131.907  1.00  0.00      A120  
ATOM   2524  HB1 GLU A 160     -14.538  -9.255 132.495  1.00  0.00      A120  
ATOM   2525  HB2 GLU A 160     -13.830 -10.077 131.050  1.00  0.00      A120  
ATOM   2526  CG  GLU A 160     -14.005 -11.311 132.797  1.00  0.00      A120  
ATOM   2527  HG1 GLU A 160     -13.909 -12.239 132.195  1.00  0.00      A120  
ATOM   2528  HG2 GLU A 160     -14.729 -11.484 133.621  1.00  0.00      A120  
ATOM   2529  CD  GLU A 160     -12.653 -10.990 133.405  1.00  0.00      A120  
ATOM   2530  OE1 GLU A 160     -12.535  -9.941 134.074  1.00  0.00      A120  
ATOM   2531  OE2 GLU A 160     -11.707 -11.781 133.206  1.00  0.00      A120  
ATOM   2532  C   GLU A 160     -15.852 -11.081 129.979  1.00  0.00      A120  
ATOM   2533  O   GLU A 160     -15.817 -12.305 129.845  1.00  0.00      A120  
ATOM   2534  N   TYR A 161     -15.852 -10.243 128.947  1.00  0.00      A120  
ATOM   2535  HN  TYR A 161     -15.773  -9.257 129.065  1.00  0.00      A120  
ATOM   2536  CA  TYR A 161     -15.967 -10.718 127.574  1.00  0.00      A120  
ATOM   2537  HA  TYR A 161     -15.858 -11.793 127.580  1.00  0.00      A120  
ATOM   2538  CB  TYR A 161     -17.325 -10.323 126.983  1.00  0.00      A120  
ATOM   2539  HB1 TYR A 161     -17.290 -10.436 125.878  1.00  0.00      A120  
ATOM   2540  HB2 TYR A 161     -17.547  -9.268 127.252  1.00  0.00      A120  
ATOM   2541  CG  TYR A 161     -18.479 -11.165 127.481  1.00  0.00      A120  
ATOM   2542  CD1 TYR A 161     -18.896 -11.100 128.803  1.00  0.00      A120  
ATOM   2543  HD1 TYR A 161     -18.390 -10.434 129.486  1.00  0.00      A120  
ATOM   2544  CE1 TYR A 161     -19.943 -11.870 129.259  1.00  0.00      A120  
ATOM   2545  HE1 TYR A 161     -20.252 -11.811 130.292  1.00  0.00      A120  
ATOM   2546  CZ  TYR A 161     -20.592 -12.715 128.388  1.00  0.00      A120  
ATOM   2547  OH  TYR A 161     -21.639 -13.483 128.839  1.00  0.00      A120  
ATOM   2548  HH  TYR A 161     -21.765 -13.294 129.772  1.00  0.00      A120  
ATOM   2549  CD2 TYR A 161     -19.154 -12.023 126.623  1.00  0.00      A120  
ATOM   2550  HD2 TYR A 161     -18.852 -12.085 125.588  1.00  0.00      A120  
ATOM   2551  CE2 TYR A 161     -20.202 -12.795 127.069  1.00  0.00      A120  
ATOM   2552  HE2 TYR A 161     -20.717 -13.459 126.389  1.00  0.00      A120  
ATOM   2553  C   TYR A 161     -14.821 -10.168 126.734  1.00  0.00      A120  
ATOM   2554  O   TYR A 161     -13.985  -9.400 127.214  1.00  0.00      A120  
ATOM   2555  N   ARG A 162     -14.783 -10.580 125.468  1.00  0.00      A120  
ATOM   2556  HN  ARG A 162     -15.390 -11.294 125.127  1.00  0.00      A120  
ATOM   2557  CA  ARG A 162     -13.854 -10.016 124.498  1.00  0.00      A120  
ATOM   2558  HA  ARG A 162     -13.845  -8.944 124.635  1.00  0.00      A120  
ATOM   2559  CB  ARG A 162     -12.435 -10.581 124.673  1.00  0.00      A120  
ATOM   2560  HB1 ARG A 162     -12.371 -11.034 125.684  1.00  0.00      A120  
ATOM   2561  HB2 ARG A 162     -11.720  -9.734 124.611  1.00  0.00      A120  
ATOM   2562  CG  ARG A 162     -12.000 -11.638 123.658  1.00  0.00      A120  
ATOM   2563  HG1 ARG A 162     -10.898 -11.575 123.527  1.00  0.00      A120  
ATOM   2564  HG2 ARG A 162     -12.491 -11.422 122.685  1.00  0.00      A120  
ATOM   2565  CD  ARG A 162     -12.362 -13.057 124.088  1.00  0.00      A120  
ATOM   2566  HD1 ARG A 162     -13.425 -13.259 123.836  1.00  0.00      A120  
ATOM   2567  HD2 ARG A 162     -12.202 -13.163 125.182  1.00  0.00      A120  
ATOM   2568  NE  ARG A 162     -11.552 -14.081 123.425  1.00  0.00      A120  
ATOM   2569  HE  ARG A 162     -10.897 -14.586 123.986  1.00  0.00      A120  
ATOM   2570  CZ  ARG A 162     -11.621 -14.388 122.133  1.00  0.00      A120  
ATOM   2571  NH1 ARG A 162     -12.449 -13.736 121.328  1.00  0.00      A120  
ATOM   2572 HH11 ARG A 162     -13.029 -13.006 121.691  1.00  0.00      A120  
ATOM   2573 HH12 ARG A 162     -12.495 -13.974 120.358  1.00  0.00      A120  
ATOM   2574  NH2 ARG A 162     -10.848 -15.346 121.644  1.00  0.00      A120  
ATOM   2575 HH21 ARG A 162     -10.215 -15.834 122.246  1.00  0.00      A120  
ATOM   2576 HH22 ARG A 162     -10.897 -15.581 120.673  1.00  0.00      A120  
ATOM   2577  C   ARG A 162     -14.400 -10.288 123.104  1.00  0.00      A120  
ATOM   2578  O   ARG A 162     -15.233 -11.177 122.911  1.00  0.00      A120  
ATOM   2579  N   LEU A 163     -13.933  -9.501 122.135  1.00  0.00      A120  
ATOM   2580  HN  LEU A 163     -13.255  -8.789 122.297  1.00  0.00      A120  
ATOM   2581  CA  LEU A 163     -14.410  -9.656 120.767  1.00  0.00      A120  
ATOM   2582  HA  LEU A 163     -15.488  -9.587 120.778  1.00  0.00      A120  
ATOM   2583  CB  LEU A 163     -13.815  -8.568 119.866  1.00  0.00      A120  
ATOM   2584  HB1 LEU A 163     -14.220  -8.717 118.844  1.00  0.00      A120  
ATOM   2585  HB2 LEU A 163     -12.715  -8.714 119.843  1.00  0.00      A120  
ATOM   2586  CG  LEU A 163     -14.084  -7.110 120.266  1.00  0.00      A120  
ATOM   2587  HG  LEU A 163     -13.623  -6.919 121.258  1.00  0.00      A120  
ATOM   2588  CD1 LEU A 163     -13.513  -6.109 119.254  1.00  0.00      A120  
ATOM   2589 HD11 LEU A 163     -13.970  -6.273 118.255  1.00  0.00      A120  
ATOM   2590 HD12 LEU A 163     -12.414  -6.244 119.167  1.00  0.00      A120  
ATOM   2591 HD13 LEU A 163     -13.737  -5.071 119.581  1.00  0.00      A120  
ATOM   2592  CD2 LEU A 163     -15.576  -6.872 120.476  1.00  0.00      A120  
ATOM   2593 HD21 LEU A 163     -15.920  -7.396 121.393  1.00  0.00      A120  
ATOM   2594 HD22 LEU A 163     -16.147  -7.264 119.608  1.00  0.00      A120  
ATOM   2595 HD23 LEU A 163     -15.773  -5.785 120.593  1.00  0.00      A120  
ATOM   2596  C   LEU A 163     -14.063 -11.046 120.246  1.00  0.00      A120  
ATOM   2597  O   LEU A 163     -12.997 -11.590 120.546  1.00  0.00      A120  
ATOM   2598  N   ILE A 164     -14.983 -11.628 119.474  1.00  0.00      A120  
ATOM   2599  HN  ILE A 164     -15.797 -11.145 119.159  1.00  0.00      A120  
ATOM   2600  CA  ILE A 164     -14.847 -13.018 119.043  1.00  0.00      A120  
ATOM   2601  HA  ILE A 164     -14.676 -13.628 119.917  1.00  0.00      A120  
ATOM   2602  CB  ILE A 164     -16.131 -13.466 118.312  1.00  0.00      A120  
ATOM   2603  HB  ILE A 164     -17.004 -13.325 118.984  1.00  0.00      A120  
ATOM   2604  CG2 ILE A 164     -16.340 -12.652 117.036  1.00  0.00      A120  
ATOM   2605 HG21 ILE A 164     -15.575 -12.927 116.279  1.00  0.00      A120  
ATOM   2606 HG22 ILE A 164     -16.245 -11.568 117.259  1.00  0.00      A120  
ATOM   2607 HG23 ILE A 164     -17.347 -12.861 116.615  1.00  0.00      A120  
ATOM   2608  CG1 ILE A 164     -16.107 -14.964 118.010  1.00  0.00      A120  
ATOM   2609 HG11 ILE A 164     -16.039 -15.520 118.969  1.00  0.00      A120  
ATOM   2610 HG12 ILE A 164     -15.207 -15.190 117.399  1.00  0.00      A120  
ATOM   2611  CD  ILE A 164     -17.340 -15.443 117.256  1.00  0.00      A120  
ATOM   2612  HD1 ILE A 164     -17.328 -15.053 116.216  1.00  0.00      A120  
ATOM   2613  HD2 ILE A 164     -18.259 -15.077 117.762  1.00  0.00      A120  
ATOM   2614  HD3 ILE A 164     -17.352 -16.554 117.217  1.00  0.00      A120  
ATOM   2615  C   ILE A 164     -13.610 -13.207 118.173  1.00  0.00      A120  
ATOM   2616  O   ILE A 164     -12.998 -14.283 118.166  1.00  0.00      A120  
ATOM   2617  N   ASN A 165     -13.209 -12.166 117.443  1.00  0.00      A120  
ATOM   2618  HN  ASN A 165     -13.613 -11.260 117.546  1.00  0.00      A120  
ATOM   2619  CA  ASN A 165     -12.154 -12.287 116.447  1.00  0.00      A120  
ATOM   2620  HA  ASN A 165     -12.221 -13.267 116.000  1.00  0.00      A120  
ATOM   2621  CB  ASN A 165     -12.321 -11.201 115.386  1.00  0.00      A120  
ATOM   2622  HB1 ASN A 165     -13.358 -11.234 114.992  1.00  0.00      A120  
ATOM   2623  HB2 ASN A 165     -11.609 -11.393 114.555  1.00  0.00      A120  
ATOM   2624  CG  ASN A 165     -12.056  -9.808 115.941  1.00  0.00      A120  
ATOM   2625  OD1 ASN A 165     -12.953  -9.167 116.486  1.00  0.00      A120  
ATOM   2626  ND2 ASN A 165     -10.817  -9.341 115.811  1.00  0.00      A120  
ATOM   2627 HD21 ASN A 165     -10.116  -9.900 115.367  1.00  0.00      A120  
ATOM   2628 HD22 ASN A 165     -10.586  -8.432 116.157  1.00  0.00      A120  
ATOM   2629  C   ASN A 165     -10.762 -12.165 117.041  1.00  0.00      A120  
ATOM   2630  O   ASN A 165      -9.787 -12.561 116.392  1.00  0.00      A120  
ATOM   2631  N   CYS A 166     -10.660 -11.637 118.262  1.00  0.00      A120  
ATOM   2632  HN  CYS A 166     -11.433 -11.585 118.889  1.00  0.00      A120  
ATOM   2633  CA  CYS A 166      -9.394 -11.101 118.746  1.00  0.00      A120  
ATOM   2634  HA  CYS A 166      -9.037 -10.377 118.028  1.00  0.00      A120  
ATOM   2635  CB  CYS A 166      -9.593 -10.446 120.112  1.00  0.00      A120  
ATOM   2636  HB1 CYS A 166      -8.602 -10.353 120.604  1.00  0.00      A120  
ATOM   2637  HB2 CYS A 166     -10.229 -11.113 120.732  1.00  0.00      A120  
ATOM   2638  SG  CYS A 166     -10.362  -8.820 120.002  1.00  0.00      A120  
ATOM   2639  C   CYS A 166      -8.310 -12.161 118.818  1.00  0.00      A120  
ATOM   2640  O   CYS A 166      -7.128 -11.843 118.665  1.00  0.00      A120  
ATOM   2641  N   ASN A 167      -8.684 -13.432 119.131  1.00  0.00      A120  
ATOM   2642  HN  ASN A 167      -9.624 -13.663 119.372  1.00  0.00      A120  
ATOM   2643  CA  ASN A 167      -7.742 -14.526 119.133  1.00  0.00      A120  
ATOM   2644  HA  ASN A 167      -6.826 -14.146 119.559  1.00  0.00      A120  
ATOM   2645  CB  ASN A 167      -8.186 -15.802 119.927  1.00  0.00      A120 C
ATOM   2646  HB1 ASN A 167      -8.638 -15.462 120.882  1.00  0.00      A120 H
ATOM   2647  HB2 ASN A 167      -7.274 -16.396 120.144  1.00  0.00      A120 H
ATOM   2648  CG  ASN A 167      -9.205 -16.760 119.256  1.00  0.00      A120 C
ATOM   2649  OD1 ASN A 167     -10.319 -16.370 118.908  1.00  0.00      A120 O
ATOM   2650  ND2 ASN A 167      -8.784 -18.044 119.089  1.00  0.00      A120 N
ATOM   2651 HD22 ASN A 167      -9.285 -18.795 119.519  1.00  0.00      A120 H
ATOM   2652  C   ASN A 167      -7.196 -14.788 117.748  1.00  0.00      A120  
ATOM   2653  O   ASN A 167      -5.999 -14.999 117.566  1.00  0.00      A120  
ATOM   2654  N   THR A 168      -8.070 -14.705 116.727  1.00  0.00      A120  
ATOM   2655  HN  THR A 168      -8.956 -14.264 116.841  1.00  0.00      A120  
ATOM   2656  CA  THR A 168      -7.807 -15.236 115.399  1.00  0.00      A120  
ATOM   2657  HA  THR A 168      -7.048 -15.999 115.489  1.00  0.00      A120  
ATOM   2658  CB  THR A 168      -9.079 -15.824 114.789  1.00  0.00      A120  
ATOM   2659  HB  THR A 168      -8.871 -16.194 113.762  1.00  0.00      A120  
ATOM   2660  OG1 THR A 168     -10.093 -14.806 114.724  1.00  0.00      A120  
ATOM   2661  HG1 THR A 168      -9.733 -14.109 114.171  1.00  0.00      A120  
ATOM   2662  CG2 THR A 168      -9.592 -16.990 115.620  1.00  0.00      A120  
ATOM   2663 HG21 THR A 168      -9.990 -16.622 116.589  1.00  0.00      A120  
ATOM   2664 HG22 THR A 168      -8.764 -17.702 115.824  1.00  0.00      A120  
ATOM   2665 HG23 THR A 168     -10.408 -17.512 115.076  1.00  0.00      A120  
ATOM   2666  C   THR A 168      -7.257 -14.158 114.485  1.00  0.00      A120  
ATOM   2667  O   THR A 168      -6.110 -14.239 114.030  1.00  0.00      A120  
ATOM   2668  N   SER A 169      -8.071 -13.141 114.219  1.00  0.00      A120  
ATOM   2669  HN  SER A 169      -8.906 -12.994 114.743  1.00  0.00      A120  
ATOM   2670  CA  SER A 169      -7.820 -12.174 113.162  1.00  0.00      A120  
ATOM   2671  HA  SER A 169      -6.857 -12.395 112.726  1.00  0.00      A120  
ATOM   2672  CB  SER A 169      -8.919 -12.254 112.098  1.00  0.00      A120  
ATOM   2673  HB1 SER A 169      -8.890 -13.249 111.606  1.00  0.00      A120  
ATOM   2674  HB2 SER A 169      -8.759 -11.460 111.337  1.00  0.00      A120  
ATOM   2675  OG  SER A 169     -10.200 -12.072 112.680  1.00  0.00      A120  
ATOM   2676  HG1 SER A 169     -10.243 -11.150 112.944  1.00  0.00      A120  
ATOM   2677  C   SER A 169      -7.754 -10.760 113.719  1.00  0.00      A120  
ATOM   2678  O   SER A 169      -8.521 -10.402 114.619  1.00  0.00      A120  
ATOM   2679  N   ALA A 170      -6.845  -9.956 113.166  1.00  0.00      A120  
ATOM   2680  HN  ALA A 170      -6.127 -10.296 112.563  1.00  0.00      A120  
ATOM   2681  CA  ALA A 170      -6.854  -8.521 113.418  1.00  0.00      A120  
ATOM   2682  HA  ALA A 170      -6.829  -8.370 114.487  1.00  0.00      A120  
ATOM   2683  CB  ALA A 170      -5.647  -7.851 112.757  1.00  0.00      A120  
ATOM   2684  HB1 ALA A 170      -5.671  -8.017 111.659  1.00  0.00      A120  
ATOM   2685  HB2 ALA A 170      -4.706  -8.283 113.160  1.00  0.00      A120  
ATOM   2686  HB3 ALA A 170      -5.669  -6.756 112.950  1.00  0.00      A120  
ATOM   2687  C   ALA A 170      -8.153  -7.917 112.896  1.00  0.00      A120  
ATOM   2688  O   ALA A 170      -8.771  -8.433 111.961  1.00  0.00      A120  
ATOM   2689  N   ILE A 171      -8.575  -6.819 113.514  1.00  0.00      A120  
ATOM   2690  HN  ILE A 171      -8.021  -6.351 114.198  1.00  0.00      A120  
ATOM   2691  CA  ILE A 171      -9.878  -6.227 113.230  1.00  0.00      A120  
ATOM   2692  HA  ILE A 171     -10.291  -6.729 112.368  1.00  0.00      A120  
ATOM   2693  CB  ILE A 171     -10.830  -6.371 114.440  1.00  0.00      A120  
ATOM   2694  HB  ILE A 171     -11.101  -7.441 114.567  1.00  0.00      A120  
ATOM   2695  CG2 ILE A 171     -10.170  -5.867 115.713  1.00  0.00      A120  
ATOM   2696 HG21 ILE A 171      -9.901  -4.794 115.604  1.00  0.00      A120  
ATOM   2697 HG22 ILE A 171      -9.244  -6.447 115.914  1.00  0.00      A120  
ATOM   2698 HG23 ILE A 171     -10.871  -5.971 116.569  1.00  0.00      A120  
ATOM   2699  CG1 ILE A 171     -12.163  -5.676 114.176  1.00  0.00      A120  
ATOM   2700 HG11 ILE A 171     -11.964  -4.638 113.832  1.00  0.00      A120  
ATOM   2701 HG12 ILE A 171     -12.739  -5.635 115.124  1.00  0.00      A120  
ATOM   2702  CD  ILE A 171     -12.983  -6.375 113.144  1.00  0.00      A120  
ATOM   2703  HD1 ILE A 171     -12.769  -7.465 113.161  1.00  0.00      A120  
ATOM   2704  HD2 ILE A 171     -12.738  -5.981 112.135  1.00  0.00      A120  
ATOM   2705  HD3 ILE A 171     -14.064  -6.222 113.352  1.00  0.00      A120  
ATOM   2706  C   ILE A 171      -9.693  -4.765 112.840  1.00  0.00      A120  
ATOM   2707  O   ILE A 171      -8.839  -4.060 113.387  1.00  0.00      A120  
ATOM   2708  N   THR A 172     -10.487  -4.317 111.868  1.00  0.00      A120  
ATOM   2709  HN  THR A 172     -11.145  -4.910 111.411  1.00  0.00      A120  
ATOM   2710  CA  THR A 172     -10.451  -2.936 111.408  1.00  0.00      A120  
ATOM   2711  HA  THR A 172      -9.978  -2.345 112.178  1.00  0.00      A120  
ATOM   2712  CB  THR A 172      -9.681  -2.797 110.094  1.00  0.00      A120  
ATOM   2713  HB  THR A 172      -9.695  -1.738 109.758  1.00  0.00      A120  
ATOM   2714  OG1 THR A 172     -10.293  -3.613 109.087  1.00  0.00      A120  
ATOM   2715  HG1 THR A 172     -11.193  -3.291 108.996  1.00  0.00      A120  
ATOM   2716  CG2 THR A 172      -8.231  -3.239 110.272  1.00  0.00      A120  
ATOM   2717 HG21 THR A 172      -8.183  -4.340 110.417  1.00  0.00      A120  
ATOM   2718 HG22 THR A 172      -7.792  -2.744 111.164  1.00  0.00      A120  
ATOM   2719 HG23 THR A 172      -7.641  -2.973 109.369  1.00  0.00      A120  
ATOM   2720  C   THR A 172     -11.875  -2.431 111.232  1.00  0.00      A120  
ATOM   2721  O   THR A 172     -12.755  -3.172 110.790  1.00  0.00      A120  
ATOM   2722  N   GLN A 173     -12.103  -1.168 111.586  1.00  0.00      A120  
ATOM   2723  HN  GLN A 173     -11.377  -0.572 111.921  1.00  0.00      A120  
ATOM   2724  CA  GLN A 173     -13.435  -0.575 111.506  1.00  0.00      A120  
ATOM   2725  HA  GLN A 173     -14.160  -1.372 111.584  1.00  0.00      A120  
ATOM   2726  CB  GLN A 173     -13.642   0.442 112.627  1.00  0.00      A120  
ATOM   2727  HB1 GLN A 173     -12.812   1.179 112.588  1.00  0.00      A120  
ATOM   2728  HB2 GLN A 173     -13.602  -0.094 113.598  1.00  0.00      A120  
ATOM   2729  CG  GLN A 173     -14.957   1.198 112.553  1.00  0.00      A120  
ATOM   2730  HG1 GLN A 173     -15.771   0.546 112.934  1.00  0.00      A120  
ATOM   2731  HG2 GLN A 173     -15.164   1.458 111.493  1.00  0.00      A120  
ATOM   2732  CD  GLN A 173     -14.944   2.481 113.371  1.00  0.00      A120  
ATOM   2733  OE1 GLN A 173     -15.720   2.638 114.315  1.00  0.00      A120  
ATOM   2734  NE2 GLN A 173     -14.067   3.406 113.001  1.00  0.00      A120  
ATOM   2735 HE21 GLN A 173     -14.012   4.270 113.501  1.00  0.00      A120  
ATOM   2736 HE22 GLN A 173     -13.462   3.240 112.222  1.00  0.00      A120  
ATOM   2737  C   GLN A 173     -13.615   0.088 110.148  1.00  0.00      A120  
ATOM   2738  O   GLN A 173     -12.887   1.031 109.821  1.00  0.00      A120  
ATOM   2739  N   ALA A 174     -14.574  -0.404 109.365  1.00  0.00      A120  
ATOM   2740  HN  ALA A 174     -15.133  -1.184 109.634  1.00  0.00      A120  
ATOM   2741  CA  ALA A 174     -14.862   0.176 108.061  1.00  0.00      A120  
ATOM   2742  HA  ALA A 174     -13.986   0.061 107.441  1.00  0.00      A120  
ATOM   2743  CB  ALA A 174     -16.063  -0.527 107.423  1.00  0.00      A120  
ATOM   2744  HB1 ALA A 174     -16.959  -0.414 108.070  1.00  0.00      A120  
ATOM   2745  HB2 ALA A 174     -15.847  -1.610 107.302  1.00  0.00      A120  
ATOM   2746  HB3 ALA A 174     -16.282  -0.075 106.432  1.00  0.00      A120  
ATOM   2747  C   ALA A 174     -15.136   1.669 108.186  1.00  0.00      A120  
ATOM   2748  O   ALA A 174     -15.827   2.109 109.109  1.00  0.00      A120  
ATOM   2749  N   CYS A 175     -14.576   2.447 107.260  1.00  0.00      A120  
ATOM   2750  HN  CYS A 175     -13.988   2.082 106.541  1.00  0.00      A120  
ATOM   2751  CA  CYS A 175     -14.794   3.884 107.249  1.00  0.00      A120  
ATOM   2752  HA  CYS A 175     -14.381   4.291 108.161  1.00  0.00      A120  
ATOM   2753  CB  CYS A 175     -14.128   4.529 106.035  1.00  0.00      A120  
ATOM   2754  HB1 CYS A 175     -14.379   5.609 106.058  1.00  0.00      A120  
ATOM   2755  HB2 CYS A 175     -14.588   4.080 105.131  1.00  0.00      A120  
ATOM   2756  SG  CYS A 175     -12.332   4.366 105.896  1.00  0.00      A120  
ATOM   2757  C   CYS A 175     -16.293   4.176 107.219  1.00  0.00      A120  
ATOM   2758  O   CYS A 175     -17.021   3.561 106.426  1.00  0.00      A120  
ATOM   2759  N   PRO A 176     -16.790   5.095 108.052  1.00  0.00      A120  
ATOM   2760  CD  PRO A 176     -16.062   5.973 108.984  1.00  0.00      A120  
ATOM   2761  HD1 PRO A 176     -15.194   6.437 108.472  1.00  0.00      A120  
ATOM   2762  HD2 PRO A 176     -15.717   5.393 109.865  1.00  0.00      A120  
ATOM   2763  CA  PRO A 176     -18.222   5.423 107.999  1.00  0.00      A120  
ATOM   2764  HA  PRO A 176     -18.816   4.522 107.995  1.00  0.00      A120  
ATOM   2765  CB  PRO A 176     -18.419   6.315 109.227  1.00  0.00      A120  
ATOM   2766  HB1 PRO A 176     -18.651   5.710 110.129  1.00  0.00      A120  
ATOM   2767  HB2 PRO A 176     -19.238   7.046 109.064  1.00  0.00      A120  
ATOM   2768  CG  PRO A 176     -17.102   7.004 109.367  1.00  0.00      A120  
ATOM   2769  HG1 PRO A 176     -17.048   7.884 108.691  1.00  0.00      A120  
ATOM   2770  HG2 PRO A 176     -16.949   7.345 110.413  1.00  0.00      A120  
ATOM   2771  C   PRO A 176     -18.617   6.141 106.723  1.00  0.00      A120  
ATOM   2772  O   PRO A 176     -19.804   6.153 106.380  1.00  0.00      A120  
ATOM   2773  N   LYS A 177     -17.654   6.738 106.015  1.00  0.00      A120  
ATOM   2774  HN  LYS A 177     -16.695   6.714 106.287  1.00  0.00      A120  
ATOM   2775  CA  LYS A 177     -17.964   7.465 104.790  1.00  0.00      A120  
ATOM   2776  HA  LYS A 177     -18.824   8.090 104.976  1.00  0.00      A120  
ATOM   2777  CB  LYS A 177     -16.763   8.315 104.376  1.00  0.00      A120  
ATOM   2778  HB1 LYS A 177     -17.021   8.853 103.439  1.00  0.00      A120  
ATOM   2779  HB2 LYS A 177     -15.906   7.637 104.179  1.00  0.00      A120  
ATOM   2780  CG  LYS A 177     -16.337   9.337 105.413  1.00  0.00      A120  
ATOM   2781  HG1 LYS A 177     -15.435   9.873 105.049  1.00  0.00      A120  
ATOM   2782  HG2 LYS A 177     -16.086   8.815 106.360  1.00  0.00      A120  
ATOM   2783  CD  LYS A 177     -17.444  10.343 105.676  1.00  0.00      A120  
ATOM   2784  HD1 LYS A 177     -18.301   9.825 106.156  1.00  0.00      A120  
ATOM   2785  HD2 LYS A 177     -17.780  10.776 104.710  1.00  0.00      A120  
ATOM   2786  CE  LYS A 177     -16.964  11.463 106.585  1.00  0.00      A120  
ATOM   2787  HE1 LYS A 177     -17.789  12.191 106.746  1.00  0.00      A120  
ATOM   2788  HE2 LYS A 177     -16.091  11.971 106.122  1.00  0.00      A120  
ATOM   2789  NZ  LYS A 177     -16.538  10.964 107.921  1.00  0.00      A120  
ATOM   2790  HZ1 LYS A 177     -15.757  10.287 107.805  1.00  0.00      A120  
ATOM   2791  HZ2 LYS A 177     -17.340  10.492 108.387  1.00  0.00      A120  
ATOM   2792  HZ3 LYS A 177     -16.220  11.763 108.505  1.00  0.00      A120  
ATOM   2793  C   LYS A 177     -18.364   6.515 103.668  1.00  0.00      A120  
ATOM   2794  O   LYS A 177     -19.359   6.750 102.974  1.00  0.00      A120  
ATOM   2795  N   VAL A 178     -17.596   5.441 103.472  1.00  0.00      A120  
ATOM   2796  HN  VAL A 178     -16.796   5.241 104.031  1.00  0.00      A120  
ATOM   2797  CA  VAL A 178     -17.907   4.496 102.408  1.00  0.00      A120  
ATOM   2798  HA  VAL A 178     -18.065   5.058 101.500  1.00  0.00      A120  
ATOM   2799  CB  VAL A 178     -16.762   3.483 102.215  1.00  0.00      A120  
ATOM   2800  HB  VAL A 178     -16.972   2.856 101.323  1.00  0.00      A120  
ATOM   2801  CG1 VAL A 178     -15.438   4.203 102.023  1.00  0.00      A120  
ATOM   2802 HG11 VAL A 178     -15.123   4.682 102.974  1.00  0.00      A120  
ATOM   2803 HG12 VAL A 178     -15.545   4.992 101.247  1.00  0.00      A120  
ATOM   2804 HG13 VAL A 178     -14.656   3.479 101.714  1.00  0.00      A120  
ATOM   2805  CG2 VAL A 178     -16.684   2.518 103.389  1.00  0.00      A120  
ATOM   2806 HG21 VAL A 178     -17.638   1.955 103.484  1.00  0.00      A120  
ATOM   2807 HG22 VAL A 178     -16.509   3.080 104.331  1.00  0.00      A120  
ATOM   2808 HG23 VAL A 178     -15.859   1.791 103.228  1.00  0.00      A120  
ATOM   2809  C   VAL A 178     -19.222   3.791 102.719  1.00  0.00      A120  
ATOM   2810  O   VAL A 178     -19.576   3.561 103.885  1.00  0.00      A120  
ATOM   2811  N   SER A 179     -19.964   3.457 101.669  1.00  0.00      A120  
ATOM   2812  HN  SER A 179     -19.696   3.697 100.739  1.00  0.00      A120  
ATOM   2813  CA  SER A 179     -21.211   2.724 101.799  1.00  0.00      A120  
ATOM   2814  HA  SER A 179     -21.408   2.591 102.852  1.00  0.00      A120  
ATOM   2815  CB  SER A 179     -22.371   3.471 101.137  1.00  0.00      A120  
ATOM   2816  HB1 SER A 179     -22.242   4.565 101.285  1.00  0.00      A120  
ATOM   2817  HB2 SER A 179     -23.331   3.148 101.593  1.00  0.00      A120  
ATOM   2818  OG  SER A 179     -22.419   3.206  99.748  1.00  0.00      A120  
ATOM   2819  HG1 SER A 179     -21.655   3.646  99.368  1.00  0.00      A120  
ATOM   2820  C   SER A 179     -21.060   1.349 101.166  1.00  0.00      A120  
ATOM   2821  O   SER A 179     -20.296   1.167 100.216  1.00  0.00      A120  
ATOM   2822  N   PHE A 180     -21.788   0.376 101.704  1.00  0.00      A120  
ATOM   2823  HN  PHE A 180     -22.370   0.524 102.500  1.00  0.00      A120  
ATOM   2824  CA  PHE A 180     -21.777  -0.973 101.157  1.00  0.00      A120  
ATOM   2825  HA  PHE A 180     -20.851  -1.110 100.619  1.00  0.00      A120  
ATOM   2826  CB  PHE A 180     -21.898  -2.004 102.286  1.00  0.00      A120  
ATOM   2827  HB1 PHE A 180     -21.537  -2.990 101.922  1.00  0.00      A120  
ATOM   2828  HB2 PHE A 180     -22.960  -2.078 102.601  1.00  0.00      A120  
ATOM   2829  CG  PHE A 180     -21.094  -1.659 103.509  1.00  0.00      A120  
ATOM   2830  CD1 PHE A 180     -19.711  -1.737 103.493  1.00  0.00      A120  
ATOM   2831  HD1 PHE A 180     -19.205  -2.048 102.591  1.00  0.00      A120  
ATOM   2832  CE1 PHE A 180     -18.969  -1.423 104.616  1.00  0.00      A120  
ATOM   2833  HE1 PHE A 180     -17.890  -1.485 104.587  1.00  0.00      A120  
ATOM   2834  CZ  PHE A 180     -19.609  -1.029 105.776  1.00  0.00      A120  
ATOM   2835  HZ  PHE A 180     -19.033  -0.782 106.656  1.00  0.00      A120  
ATOM   2836  CD2 PHE A 180     -21.723  -1.266 104.679  1.00  0.00      A120  
ATOM   2837  HD2 PHE A 180     -22.801  -1.205 104.711  1.00  0.00      A120  
ATOM   2838  CE2 PHE A 180     -20.988  -0.951 105.806  1.00  0.00      A120  
ATOM   2839  HE2 PHE A 180     -21.492  -0.644 106.711  1.00  0.00      A120  
ATOM   2840  C   PHE A 180     -22.884  -1.198 100.133  1.00  0.00      A120  
ATOM   2841  O   PHE A 180     -23.052  -2.329  99.663  1.00  0.00      A120  
ATOM   2842  N   GLU A 181     -23.634  -0.155  99.785  1.00  0.00      A120  
ATOM   2843  HN  GLU A 181     -23.453   0.766 100.118  1.00  0.00      A120  
ATOM   2844  CA  GLU A 181     -24.773  -0.305  98.890  1.00  0.00      A120  
ATOM   2845  HA  GLU A 181     -25.423  -1.065  99.297  1.00  0.00      A120  
ATOM   2846  CB  GLU A 181     -25.522   1.022  98.757  1.00  0.00      A120  
ATOM   2847  HB1 GLU A 181     -24.857   1.748  98.245  1.00  0.00      A120  
ATOM   2848  HB2 GLU A 181     -25.750   1.398  99.777  1.00  0.00      A120  
ATOM   2849  CG  GLU A 181     -26.830   0.934  97.974  1.00  0.00      A120  
ATOM   2850  HG1 GLU A 181     -26.655   0.341  97.051  1.00  0.00      A120  
ATOM   2851  HG2 GLU A 181     -27.149   1.960  97.694  1.00  0.00      A120  
ATOM   2852  CD  GLU A 181     -27.961   0.278  98.757  1.00  0.00      A120  
ATOM   2853  OE1 GLU A 181     -27.698  -0.326  99.820  1.00  0.00      A120  
ATOM   2854  OE2 GLU A 181     -29.122   0.375  98.309  1.00  0.00      A120  
ATOM   2855  C   GLU A 181     -24.311  -0.783  97.517  1.00  0.00      A120  
ATOM   2856  O   GLU A 181     -23.352  -0.230  96.962  1.00  0.00      A120  
ATOM   2857  N   PRO A 182     -24.955  -1.796  96.940  1.00  0.00      A120  
ATOM   2858  CD  PRO A 182     -25.984  -2.664  97.533  1.00  0.00      A120  
ATOM   2859  HD1 PRO A 182     -26.996  -2.258  97.326  1.00  0.00      A120  
ATOM   2860  HD2 PRO A 182     -25.827  -2.754  98.628  1.00  0.00      A120  
ATOM   2861  CA  PRO A 182     -24.539  -2.266  95.615  1.00  0.00      A120  
ATOM   2862  HA  PRO A 182     -23.465  -2.353  95.569  1.00  0.00      A120  
ATOM   2863  CB  PRO A 182     -25.296  -3.590  95.449  1.00  0.00      A120  
ATOM   2864  HB1 PRO A 182     -24.629  -4.375  95.033  1.00  0.00      A120  
ATOM   2865  HB2 PRO A 182     -26.166  -3.462  94.770  1.00  0.00      A120  
ATOM   2866  CG  PRO A 182     -25.752  -3.961  96.832  1.00  0.00      A120  
ATOM   2867  HG1 PRO A 182     -26.689  -4.557  96.789  1.00  0.00      A120  
ATOM   2868  HG2 PRO A 182     -24.973  -4.556  97.355  1.00  0.00      A120  
ATOM   2869  C   PRO A 182     -24.916  -1.274  94.529  1.00  0.00      A120  
ATOM   2870  O   PRO A 182     -25.896  -0.533  94.638  1.00  0.00      A120  
ATOM   2871  N   ILE A 183     -24.118  -1.275  93.466  1.00  0.00      A120  
ATOM   2872  HN  ILE A 183     -23.356  -1.913  93.387  1.00  0.00      A120  
ATOM   2873  CA  ILE A 183     -24.289  -0.356  92.343  1.00  0.00      A120  
ATOM   2874  HA  ILE A 183     -25.293   0.040  92.385  1.00  0.00      A120  
ATOM   2875  CB  ILE A 183     -23.259   0.788  92.413  1.00  0.00      A120  
ATOM   2876  HB  ILE A 183     -22.244   0.356  92.541  1.00  0.00      A120  
ATOM   2877  CG2 ILE A 183     -23.280   1.640  91.155  1.00  0.00      A120  
ATOM   2878 HG21 ILE A 183     -24.286   2.091  91.016  1.00  0.00      A120  
ATOM   2879 HG22 ILE A 183     -23.047   1.012  90.269  1.00  0.00      A120  
ATOM   2880 HG23 ILE A 183     -22.533   2.458  91.240  1.00  0.00      A120  
ATOM   2881  CG1 ILE A 183     -23.518   1.658  93.648  1.00  0.00      A120  
ATOM   2882 HG11 ILE A 183     -23.548   0.999  94.541  1.00  0.00      A120  
ATOM   2883 HG12 ILE A 183     -24.507   2.149  93.530  1.00  0.00      A120  
ATOM   2884  CD  ILE A 183     -22.476   2.731  93.880  1.00  0.00      A120  
ATOM   2885  HD1 ILE A 183     -22.557   3.517  93.099  1.00  0.00      A120  
ATOM   2886  HD2 ILE A 183     -21.458   2.287  93.832  1.00  0.00      A120  
ATOM   2887  HD3 ILE A 183     -22.632   3.201  94.874  1.00  0.00      A120  
ATOM   2888  C   ILE A 183     -24.167  -1.163  91.054  1.00  0.00      A120  
ATOM   2889  O   ILE A 183     -23.312  -2.055  90.966  1.00  0.00      A120  
ATOM   2890  N   PRO A 184     -24.987  -0.895  90.039  1.00  0.00      A120  
ATOM   2891  CD  PRO A 184     -26.139   0.023  90.035  1.00  0.00      A120  
ATOM   2892  HD1 PRO A 184     -25.799   1.062  89.840  1.00  0.00      A120  
ATOM   2893  HD2 PRO A 184     -26.670  -0.026  91.008  1.00  0.00      A120  
ATOM   2894  CA  PRO A 184     -24.890  -1.661  88.790  1.00  0.00      A120  
ATOM   2895  HA  PRO A 184     -24.961  -2.718  88.991  1.00  0.00      A120  
ATOM   2896  CB  PRO A 184     -26.032  -1.094  87.938  1.00  0.00      A120  
ATOM   2897  HB1 PRO A 184     -26.523  -1.900  87.351  1.00  0.00      A120  
ATOM   2898  HB2 PRO A 184     -25.653  -0.319  87.237  1.00  0.00      A120  
ATOM   2899  CG  PRO A 184     -26.985  -0.499  88.918  1.00  0.00      A120  
ATOM   2900  HG1 PRO A 184     -27.565   0.324  88.449  1.00  0.00      A120  
ATOM   2901  HG2 PRO A 184     -27.694  -1.268  89.291  1.00  0.00      A120  
ATOM   2902  C   PRO A 184     -23.539  -1.460  88.121  1.00  0.00      A120  
ATOM   2903  O   PRO A 184     -23.073  -0.333  87.953  1.00  0.00      A120  
ATOM   2904  N   ILE A 185     -22.909  -2.569  87.739  1.00  0.00      A120  
ATOM   2905  HN  ILE A 185     -23.296  -3.473  87.901  1.00  0.00      A120  
ATOM   2906  CA  ILE A 185     -21.619  -2.546  87.063  1.00  0.00      A120  
ATOM   2907  HA  ILE A 185     -21.344  -1.512  86.919  1.00  0.00      A120  
ATOM   2908  CB  ILE A 185     -20.527  -3.273  87.867  1.00  0.00      A120  
ATOM   2909  HB  ILE A 185     -20.616  -4.369  87.707  1.00  0.00      A120  
ATOM   2910  CG2 ILE A 185     -19.152  -2.807  87.419  1.00  0.00      A120  
ATOM   2911 HG21 ILE A 185     -18.981  -1.758  87.743  1.00  0.00      A120  
ATOM   2912 HG22 ILE A 185     -19.081  -2.852  86.311  1.00  0.00      A120  
ATOM   2913 HG23 ILE A 185     -18.368  -3.451  87.872  1.00  0.00      A120  
ATOM   2914  CG1 ILE A 185     -20.705  -3.044  89.366  1.00  0.00      A120  
ATOM   2915 HG11 ILE A 185     -21.770  -3.220  89.627  1.00  0.00      A120  
ATOM   2916 HG12 ILE A 185     -20.447  -1.989  89.596  1.00  0.00      A120  
ATOM   2917  CD  ILE A 185     -19.839  -3.952  90.224  1.00  0.00      A120  
ATOM   2918  HD1 ILE A 185     -18.785  -3.920  89.872  1.00  0.00      A120  
ATOM   2919  HD2 ILE A 185     -20.204  -4.999  90.154  1.00  0.00      A120  
ATOM   2920  HD3 ILE A 185     -19.871  -3.615  91.282  1.00  0.00      A120  
ATOM   2921  C   ILE A 185     -21.782  -3.197  85.700  1.00  0.00      A120  
ATOM   2922  O   ILE A 185     -22.313  -4.310  85.597  1.00  0.00      A120  
ATOM   2923  N   HSD A 186     -21.325  -2.512  84.659  1.00  0.00      A120  
ATOM   2924  HN  HSD A 186     -20.970  -1.585  84.755  1.00  0.00      A120  
ATOM   2925  CA  HSD A 186     -21.312  -3.060  83.310  1.00  0.00      A120  
ATOM   2926  HA  HSD A 186     -21.946  -3.934  83.302  1.00  0.00      A120  
ATOM   2927  CB  HSD A 186     -21.810  -2.040  82.286  1.00  0.00      A120  
ATOM   2928  HB1 HSD A 186     -21.954  -2.557  81.314  1.00  0.00      A120  
ATOM   2929  HB2 HSD A 186     -21.037  -1.251  82.169  1.00  0.00      A120  
ATOM   2930  ND1 HSD A 186     -24.224  -1.441  81.858  1.00  0.00      A120  
ATOM   2931  HD1 HSD A 186     -24.278  -1.944  80.996  1.00  0.00      A120  
ATOM   2932  CG  HSD A 186     -23.101  -1.372  82.653  1.00  0.00      A120  
ATOM   2933  CE1 HSD A 186     -25.199  -0.744  82.415  1.00  0.00      A120  
ATOM   2934  HE1 HSD A 186     -26.199  -0.635  81.995  1.00  0.00      A120  
ATOM   2935  NE2 HSD A 186     -24.748  -0.221  83.540  1.00  0.00      A120  
ATOM   2936  CD2 HSD A 186     -23.436  -0.593  83.709  1.00  0.00      A120  
ATOM   2937  HD2 HSD A 186     -22.864  -0.268  84.568  1.00  0.00      A120  
ATOM   2938  C   HSD A 186     -19.881  -3.483  83.001  1.00  0.00      A120  
ATOM   2939  O   HSD A 186     -19.001  -2.632  82.834  1.00  0.00      A120  
ATOM   2940  N   TYR A 187     -19.644  -4.790  82.932  1.00  0.00      A120  
ATOM   2941  HN  TYR A 187     -20.341  -5.472  83.140  1.00  0.00      A120  
ATOM   2942  CA  TYR A 187     -18.335  -5.296  82.543  1.00  0.00      A120  
ATOM   2943  HA  TYR A 187     -17.584  -4.681  83.017  1.00  0.00      A120  
ATOM   2944  CB  TYR A 187     -18.172  -6.754  82.969  1.00  0.00      A120  
ATOM   2945  HB1 TYR A 187     -17.553  -7.288  82.217  1.00  0.00      A120  
ATOM   2946  HB2 TYR A 187     -19.173  -7.228  83.045  1.00  0.00      A120  
ATOM   2947  CG  TYR A 187     -17.493  -6.925  84.309  1.00  0.00      A120  
ATOM   2948  CD1 TYR A 187     -18.223  -6.896  85.487  1.00  0.00      A120  
ATOM   2949  HD1 TYR A 187     -19.292  -6.746  85.444  1.00  0.00      A120  
ATOM   2950  CE1 TYR A 187     -17.610  -7.055  86.715  1.00  0.00      A120  
ATOM   2951  HE1 TYR A 187     -18.195  -7.030  87.623  1.00  0.00      A120  
ATOM   2952  CZ  TYR A 187     -16.245  -7.247  86.772  1.00  0.00      A120  
ATOM   2953  OH  TYR A 187     -15.630  -7.405  87.994  1.00  0.00      A120  
ATOM   2954  HH  TYR A 187     -16.305  -7.353  88.675  1.00  0.00      A120  
ATOM   2955  CD2 TYR A 187     -16.120  -7.122  84.393  1.00  0.00      A120  
ATOM   2956  HD2 TYR A 187     -15.532  -7.150  83.488  1.00  0.00      A120  
ATOM   2957  CE2 TYR A 187     -15.494  -7.281  85.614  1.00  0.00      A120  
ATOM   2958  HE2 TYR A 187     -14.426  -7.432  85.662  1.00  0.00      A120  
ATOM   2959  C   TYR A 187     -18.162  -5.155  81.036  1.00  0.00      A120  
ATOM   2960  O   TYR A 187     -19.053  -5.519  80.266  1.00  0.00      A120  
ATOM   2961  N   CYS A 188     -17.009  -4.634  80.616  1.00  0.00      A120  
ATOM   2962  HN  CYS A 188     -16.259  -4.448  81.245  1.00  0.00      A120  
ATOM   2963  CA  CYS A 188     -16.760  -4.301  79.221  1.00  0.00      A120  
ATOM   2964  HA  CYS A 188     -17.612  -4.628  78.645  1.00  0.00      A120  
ATOM   2965  CB  CYS A 188     -16.543  -2.792  79.038  1.00  0.00      A120  
ATOM   2966  HB1 CYS A 188     -16.271  -2.616  77.977  1.00  0.00      A120  
ATOM   2967  HB2 CYS A 188     -15.683  -2.494  79.673  1.00  0.00      A120  
ATOM   2968  SG  CYS A 188     -17.963  -1.744  79.456  1.00  0.00      A120  
ATOM   2969  C   CYS A 188     -15.544  -5.054  78.694  1.00  0.00      A120  
ATOM   2970  O   CYS A 188     -14.717  -5.561  79.456  1.00  0.00      A120  
ATOM   2971  N   ALA A 189     -15.444  -5.111  77.366  1.00  0.00      A120  
ATOM   2972  HN  ALA A 189     -16.123  -4.679  76.777  1.00  0.00      A120  
ATOM   2973  CA  ALA A 189     -14.363  -5.791  76.673  1.00  0.00      A120  
ATOM   2974  HA  ALA A 189     -13.708  -6.218  77.417  1.00  0.00      A120  
ATOM   2975  CB  ALA A 189     -14.908  -6.891  75.751  1.00  0.00      A120  
ATOM   2976  HB1 ALA A 189     -15.589  -6.450  74.991  1.00  0.00      A120  
ATOM   2977  HB2 ALA A 189     -15.476  -7.636  76.347  1.00  0.00      A120  
ATOM   2978  HB3 ALA A 189     -14.068  -7.394  75.225  1.00  0.00      A120  
ATOM   2979  C   ALA A 189     -13.547  -4.796  75.854  1.00  0.00      A120  
ATOM   2980  O   ALA A 189     -14.087  -3.802  75.360  1.00  0.00      A120  
ATOM   2981  N   PRO A 190     -12.246  -5.029  75.696  1.00  0.00      A120  
ATOM   2982  CD  PRO A 190     -11.461  -6.119  76.304  1.00  0.00      A120  
ATOM   2983  HD1 PRO A 190     -11.836  -7.103  75.950  1.00  0.00      A120  
ATOM   2984  HD2 PRO A 190     -11.525  -6.064  77.411  1.00  0.00      A120  
ATOM   2985  CA  PRO A 190     -11.396  -4.095  74.951  1.00  0.00      A120  
ATOM   2986  HA  PRO A 190     -11.728  -3.080  75.098  1.00  0.00      A120  
ATOM   2987  CB  PRO A 190     -10.000  -4.399  75.496  1.00  0.00      A120  
ATOM   2988  HB1 PRO A 190      -9.787  -3.799  76.406  1.00  0.00      A120  
ATOM   2989  HB2 PRO A 190      -9.219  -4.187  74.735  1.00  0.00      A120  
ATOM   2990  CG  PRO A 190     -10.055  -5.852  75.815  1.00  0.00      A120  
ATOM   2991  HG1 PRO A 190      -9.836  -6.457  74.909  1.00  0.00      A120  
ATOM   2992  HG2 PRO A 190      -9.314  -6.105  76.603  1.00  0.00      A120  
ATOM   2993  C   PRO A 190     -11.475  -4.349  73.447  1.00  0.00      A120  
ATOM   2994  O   PRO A 190     -12.214  -5.207  72.970  1.00  0.00      A120  
ATOM   2995  N   ALA A 191     -10.688  -3.576  72.700  1.00  0.00      A120  
ATOM   2996  HN  ALA A 191     -10.108  -2.866  73.093  1.00  0.00      A120  
ATOM   2997  CA  ALA A 191     -10.633  -3.730  71.251  1.00  0.00      A120  
ATOM   2998  HA  ALA A 191     -11.645  -3.806  70.883  1.00  0.00      A120  
ATOM   2999  CB  ALA A 191      -9.923  -2.537  70.615  1.00  0.00      A120  
ATOM   3000  HB1 ALA A 191      -8.840  -2.562  70.861  1.00  0.00      A120  
ATOM   3001  HB2 ALA A 191     -10.354  -1.589  71.003  1.00  0.00      A120  
ATOM   3002  HB3 ALA A 191     -10.036  -2.575  69.510  1.00  0.00      A120  
ATOM   3003  C   ALA A 191      -9.917  -5.023  70.886  1.00  0.00      A120  
ATOM   3004  O   ALA A 191      -8.812  -5.290  71.365  1.00  0.00      A120  
ATOM   3005  N   GLY A 192     -10.541  -5.817  70.023  1.00  0.00      A120  
ATOM   3006  HN  GLY A 192     -11.358  -5.523  69.534  1.00  0.00      A120  
ATOM   3007  CA  GLY A 192     -10.082  -7.156  69.734  1.00  0.00      A120  
ATOM   3008  HA1 GLY A 192      -9.044  -7.216  70.025  1.00  0.00      A120  
ATOM   3009  HA2 GLY A 192     -10.180  -7.313  68.670  1.00  0.00      A120  
ATOM   3010  C   GLY A 192     -10.853  -8.236  70.458  1.00  0.00      A120  
ATOM   3011  O   GLY A 192     -10.685  -9.418  70.138  1.00  0.00      A120  
ATOM   3012  N   PHE A 193     -11.690  -7.859  71.422  1.00  0.00      A120  
ATOM   3013  HN  PHE A 193     -11.765  -6.904  71.696  1.00  0.00      A120  
ATOM   3014  CA  PHE A 193     -12.551  -8.778  72.146  1.00  0.00      A120  
ATOM   3015  HA  PHE A 193     -12.581  -9.706  71.594  1.00  0.00      A120  
ATOM   3016  CB  PHE A 193     -12.041  -9.032  73.573  1.00  0.00      A120  
ATOM   3017  HB1 PHE A 193     -12.748  -9.710  74.097  1.00  0.00      A120  
ATOM   3018  HB2 PHE A 193     -11.971  -8.063  74.112  1.00  0.00      A120  
ATOM   3019  CG  PHE A 193     -10.678  -9.675  73.638  1.00  0.00      A120  
ATOM   3020  CD1 PHE A 193      -9.525  -8.927  73.448  1.00  0.00      A120  
ATOM   3021  HD1 PHE A 193      -9.604  -7.870  73.244  1.00  0.00      A120  
ATOM   3022  CE1 PHE A 193      -8.276  -9.519  73.517  1.00  0.00      A120  
ATOM   3023  HE1 PHE A 193      -7.387  -8.927  73.356  1.00  0.00      A120  
ATOM   3024  CZ  PHE A 193      -8.166 -10.868  73.792  1.00  0.00      A120  
ATOM   3025  HZ  PHE A 193      -7.193 -11.332  73.848  1.00  0.00      A120  
ATOM   3026  CD2 PHE A 193     -10.552 -11.025  73.918  1.00  0.00      A120  
ATOM   3027  HD2 PHE A 193     -11.438 -11.622  74.078  1.00  0.00      A120  
ATOM   3028  CE2 PHE A 193      -9.306 -11.620  73.995  1.00  0.00      A120  
ATOM   3029  HE2 PHE A 193      -9.224 -12.675  74.214  1.00  0.00      A120  
ATOM   3030  C   PHE A 193     -13.960  -8.197  72.194  1.00  0.00      A120  
ATOM   3031  O   PHE A 193     -14.162  -6.996  72.000  1.00  0.00      A120  
ATOM   3032  N   ALA A 194     -14.936  -9.063  72.455  1.00  0.00      A120  
ATOM   3033  HN  ALA A 194     -14.765 -10.037  72.581  1.00  0.00      A120  
ATOM   3034  CA  ALA A 194     -16.323  -8.629  72.572  1.00  0.00      A120  
ATOM   3035  HA  ALA A 194     -16.329  -7.693  73.111  1.00  0.00      A120  
ATOM   3036  CB  ALA A 194     -16.985  -8.449  71.203  1.00  0.00      A120  
ATOM   3037  HB1 ALA A 194     -16.975  -9.409  70.645  1.00  0.00      A120  
ATOM   3038  HB2 ALA A 194     -16.430  -7.689  70.612  1.00  0.00      A120  
ATOM   3039  HB3 ALA A 194     -18.040  -8.126  71.333  1.00  0.00      A120  
ATOM   3040  C   ALA A 194     -17.090  -9.642  73.404  1.00  0.00      A120  
ATOM   3041  O   ALA A 194     -16.657 -10.781  73.586  1.00  0.00      A120  
ATOM   3042  N   ILE A 195     -18.246  -9.211  73.899  1.00  0.00      A120  
ATOM   3043  HN  ILE A 195     -18.603  -8.306  73.683  1.00  0.00      A120  
ATOM   3044  CA  ILE A 195     -19.073 -10.020  74.786  1.00  0.00      A120  
ATOM   3045  HA  ILE A 195     -18.484 -10.864  75.113  1.00  0.00      A120  
ATOM   3046  CB  ILE A 195     -19.544  -9.197  75.999  1.00  0.00      A120  
ATOM   3047  HB  ILE A 195     -20.336  -8.486  75.679  1.00  0.00      A120  
ATOM   3048  CG2 ILE A 195     -20.095 -10.116  77.072  1.00  0.00      A120  
ATOM   3049 HG21 ILE A 195     -19.310 -10.827  77.406  1.00  0.00      A120  
ATOM   3050 HG22 ILE A 195     -20.952 -10.697  76.669  1.00  0.00      A120  
ATOM   3051 HG23 ILE A 195     -20.428  -9.518  77.948  1.00  0.00      A120  
ATOM   3052  CG1 ILE A 195     -18.394  -8.351  76.553  1.00  0.00      A120  
ATOM   3053 HG11 ILE A 195     -17.980  -7.736  75.727  1.00  0.00      A120  
ATOM   3054 HG12 ILE A 195     -17.602  -9.035  76.925  1.00  0.00      A120  
ATOM   3055  CD  ILE A 195     -18.800  -7.429  77.681  1.00  0.00      A120  
ATOM   3056  HD1 ILE A 195     -19.033  -8.020  78.592  1.00  0.00      A120  
ATOM   3057  HD2 ILE A 195     -19.705  -6.853  77.391  1.00  0.00      A120  
ATOM   3058  HD3 ILE A 195     -17.969  -6.729  77.915  1.00  0.00      A120  
ATOM   3059  C   ILE A 195     -20.257 -10.567  74.004  1.00  0.00      A120  
ATOM   3060  O   ILE A 195     -20.849  -9.870  73.171  1.00  0.00      A120  
ATOM   3061  N   LEU A 196     -20.610 -11.821  74.276  1.00  0.00      A120  
ATOM   3062  HN  LEU A 196     -20.125 -12.365  74.955  1.00  0.00      A120  
ATOM   3063  CA  LEU A 196     -21.720 -12.488  73.611  1.00  0.00      A120  
ATOM   3064  HA  LEU A 196     -22.092 -11.829  72.841  1.00  0.00      A120  
ATOM   3065  CB  LEU A 196     -21.268 -13.817  72.999  1.00  0.00      A120  
ATOM   3066  HB1 LEU A 196     -22.140 -14.273  72.486  1.00  0.00      A120  
ATOM   3067  HB2 LEU A 196     -20.946 -14.484  73.826  1.00  0.00      A120  
ATOM   3068  CG  LEU A 196     -20.120 -13.729  71.990  1.00  0.00      A120  
ATOM   3069  HG  LEU A 196     -19.230 -13.293  72.492  1.00  0.00      A120  
ATOM   3070  CD1 LEU A 196     -19.754 -15.098  71.427  1.00  0.00      A120  
ATOM   3071 HD11 LEU A 196     -20.630 -15.546  70.911  1.00  0.00      A120  
ATOM   3072 HD12 LEU A 196     -19.444 -15.776  72.251  1.00  0.00      A120  
ATOM   3073 HD13 LEU A 196     -18.925 -14.997  70.695  1.00  0.00      A120  
ATOM   3074  CD2 LEU A 196     -20.464 -12.758  70.869  1.00  0.00      A120  
ATOM   3075 HD21 LEU A 196     -20.648 -11.745  71.285  1.00  0.00      A120  
ATOM   3076 HD22 LEU A 196     -21.382 -13.098  70.343  1.00  0.00      A120  
ATOM   3077 HD23 LEU A 196     -19.621 -12.698  70.148  1.00  0.00      A120  
ATOM   3078  C   LEU A 196     -22.849 -12.705  74.609  1.00  0.00      A120  
ATOM   3079  O   LEU A 196     -22.632 -13.268  75.687  1.00  0.00      A120  
ATOM   3080  N   LYS A 197     -24.046 -12.250  74.248  1.00  0.00      A120  
ATOM   3081  HN  LYS A 197     -24.201 -11.866  73.341  1.00  0.00      A120  
ATOM   3082  CA  LYS A 197     -25.215 -12.269  75.121  1.00  0.00      A120  
ATOM   3083  HA  LYS A 197     -24.903 -12.621  76.093  1.00  0.00      A120  
ATOM   3084  CB  LYS A 197     -25.818 -10.870  75.229  1.00  0.00      A120  
ATOM   3085  HB1 LYS A 197     -26.124 -10.548  74.212  1.00  0.00      A120  
ATOM   3086  HB2 LYS A 197     -25.030 -10.184  75.603  1.00  0.00      A120  
ATOM   3087  CG  LYS A 197     -27.023 -10.746  76.144  1.00  0.00      A120  
ATOM   3088  HG1 LYS A 197     -26.746 -11.066  77.171  1.00  0.00      A120  
ATOM   3089  HG2 LYS A 197     -27.842 -11.399  75.773  1.00  0.00      A120  
ATOM   3090  CD  LYS A 197     -27.495  -9.298  76.170  1.00  0.00      A120  
ATOM   3091  HD1 LYS A 197     -27.796  -9.000  75.143  1.00  0.00      A120  
ATOM   3092  HD2 LYS A 197     -26.654  -8.652  76.500  1.00  0.00      A120  
ATOM   3093  CE  LYS A 197     -28.674  -9.088  77.107  1.00  0.00      A120  
ATOM   3094  HE1 LYS A 197     -28.395  -9.394  78.138  1.00  0.00      A120  
ATOM   3095  HE2 LYS A 197     -29.545  -9.679  76.755  1.00  0.00      A120  
ATOM   3096  NZ  LYS A 197     -29.082  -7.653  77.151  1.00  0.00      A120  
ATOM   3097  HZ1 LYS A 197     -29.358  -7.342  76.198  1.00  0.00      A120  
ATOM   3098  HZ2 LYS A 197     -28.285  -7.076  77.487  1.00  0.00      A120  
ATOM   3099  HZ3 LYS A 197     -29.888  -7.542  77.799  1.00  0.00      A120  
ATOM   3100  C   LYS A 197     -26.225 -13.263  74.559  1.00  0.00      A120  
ATOM   3101  O   LYS A 197     -26.827 -13.016  73.509  1.00  0.00      A120  
ATOM   3102  N   CYS A 198     -26.418 -14.378  75.262  1.00  0.00      A120  
ATOM   3103  HN  CYS A 198     -25.939 -14.558  76.118  1.00  0.00      A120  
ATOM   3104  CA  CYS A 198     -27.348 -15.409  74.814  1.00  0.00      A120  
ATOM   3105  HA  CYS A 198     -27.297 -15.465  73.737  1.00  0.00      A120  
ATOM   3106  CB  CYS A 198     -26.979 -16.753  75.437  1.00  0.00      A120  
ATOM   3107  HB1 CYS A 198     -26.832 -16.590  76.525  1.00  0.00      A120  
ATOM   3108  HB2 CYS A 198     -26.013 -17.074  74.997  1.00  0.00      A120  
ATOM   3109  SG  CYS A 198     -28.182 -18.076  75.210  1.00  0.00      A120  
ATOM   3110  C   CYS A 198     -28.769 -14.993  75.182  1.00  0.00      A120  
ATOM   3111  O   CYS A 198     -29.102 -14.869  76.365  1.00  0.00      A120  
ATOM   3112  N   LYS A 199     -29.603 -14.785  74.165  1.00  0.00      A120  
ATOM   3113  HN  LYS A 199     -29.385 -15.084  73.240  1.00  0.00      A120  
ATOM   3114  CA  LYS A 199     -30.883 -14.110  74.325  1.00  0.00      A120  
ATOM   3115  HA  LYS A 199     -30.880 -13.601  75.277  1.00  0.00      A120  
ATOM   3116  CB  LYS A 199     -31.091 -13.113  73.183  1.00  0.00      A120  
ATOM   3117  HB1 LYS A 199     -32.110 -12.682  73.277  1.00  0.00      A120  
ATOM   3118  HB2 LYS A 199     -31.020 -13.664  72.221  1.00  0.00      A120  
ATOM   3119  CG  LYS A 199     -30.092 -11.974  73.157  1.00  0.00      A120  
ATOM   3120  HG1 LYS A 199     -29.085 -12.373  72.907  1.00  0.00      A120  
ATOM   3121  HG2 LYS A 199     -30.050 -11.497  74.160  1.00  0.00      A120  
ATOM   3122  CD  LYS A 199     -30.493 -10.939  72.124  1.00  0.00      A120  
ATOM   3123  HD1 LYS A 199     -29.732 -10.131  72.104  1.00  0.00      A120  
ATOM   3124  HD2 LYS A 199     -31.474 -10.501  72.408  1.00  0.00      A120  
ATOM   3125  CE  LYS A 199     -30.603 -11.555  70.740  1.00  0.00      A120  
ATOM   3126  HE1 LYS A 199     -31.367 -12.361  70.746  1.00  0.00      A120  
ATOM   3127  HE2 LYS A 199     -29.618 -11.966  70.432  1.00  0.00      A120  
ATOM   3128  NZ  LYS A 199     -31.012 -10.546  69.725  1.00  0.00      A120  
ATOM   3129  HZ1 LYS A 199     -30.307  -9.782  69.690  1.00  0.00      A120  
ATOM   3130  HZ2 LYS A 199     -31.939 -10.150  69.984  1.00  0.00      A120  
ATOM   3131  HZ3 LYS A 199     -31.078 -11.000  68.792  1.00  0.00      A120  
ATOM   3132  C   LYS A 199     -32.091 -15.037  74.402  1.00  0.00      A120  
ATOM   3133  O   LYS A 199     -33.199 -14.545  74.634  1.00  0.00      A120  
ATOM   3134  N   ASP A 200     -31.932 -16.345  74.219  1.00  0.00      A120  
ATOM   3135  HN  ASP A 200     -31.042 -16.787  74.141  1.00  0.00      A120  
ATOM   3136  CA  ASP A 200     -33.117 -17.190  74.125  1.00  0.00      A120  
ATOM   3137  HA  ASP A 200     -33.835 -16.685  73.496  1.00  0.00      A120  
ATOM   3138  CB  ASP A 200     -32.777 -18.563  73.540  1.00  0.00      A120  
ATOM   3139  HB1 ASP A 200     -32.183 -18.422  72.612  1.00  0.00      A120  
ATOM   3140  HB2 ASP A 200     -33.722 -19.093  73.292  1.00  0.00      A120  
ATOM   3141  CG  ASP A 200     -31.982 -19.425  74.486  1.00  0.00      A120  
ATOM   3142  OD1 ASP A 200     -31.060 -18.892  75.128  1.00  0.00      A120  
ATOM   3143  OD2 ASP A 200     -32.277 -20.635  74.582  1.00  0.00      A120  
ATOM   3144  C   ASP A 200     -33.779 -17.326  75.492  1.00  0.00      A120  
ATOM   3145  O   ASP A 200     -33.107 -17.443  76.521  1.00  0.00      A120  
ATOM   3146  N   LYS A 201     -35.114 -17.295  75.488  1.00  0.00      A120  
ATOM   3147  HN  LYS A 201     -35.650 -17.376  74.651  1.00  0.00      A120  
ATOM   3148  CA  LYS A 201     -35.869 -17.135  76.729  1.00  0.00      A120  
ATOM   3149  HA  LYS A 201     -35.494 -16.262  77.243  1.00  0.00      A120  
ATOM   3150  CB  LYS A 201     -37.356 -16.975  76.416  1.00  0.00      A120  
ATOM   3151  HB1 LYS A 201     -37.898 -16.799  77.368  1.00  0.00      A120  
ATOM   3152  HB2 LYS A 201     -37.723 -17.920  75.962  1.00  0.00      A120  
ATOM   3153  CG  LYS A 201     -37.664 -15.831  75.466  1.00  0.00      A120  
ATOM   3154  HG1 LYS A 201     -38.765 -15.740  75.353  1.00  0.00      A120  
ATOM   3155  HG2 LYS A 201     -37.218 -16.053  74.473  1.00  0.00      A120  
ATOM   3156  CD  LYS A 201     -37.106 -14.515  75.978  1.00  0.00      A120  
ATOM   3157  HD1 LYS A 201     -35.998 -14.576  76.011  1.00  0.00      A120  
ATOM   3158  HD2 LYS A 201     -37.486 -14.331  77.006  1.00  0.00      A120  
ATOM   3159  CE  LYS A 201     -37.517 -13.363  75.081  1.00  0.00      A120  
ATOM   3160  HE1 LYS A 201     -38.624 -13.272  75.073  1.00  0.00      A120  
ATOM   3161  HE2 LYS A 201     -37.141 -13.540  74.051  1.00  0.00      A120  
ATOM   3162  NZ  LYS A 201     -36.961 -12.063  75.546  1.00  0.00      A120  
ATOM   3163  HZ1 LYS A 201     -35.923 -12.113  75.554  1.00  0.00      A120  
ATOM   3164  HZ2 LYS A 201     -37.306 -11.863  76.507  1.00  0.00      A120  
ATOM   3165  HZ3 LYS A 201     -37.268 -11.305  74.903  1.00  0.00      A120  
ATOM   3166  C   LYS A 201     -35.638 -18.302  77.678  1.00  0.00      A120  
ATOM   3167  O   LYS A 201     -35.234 -18.108  78.830  1.00  0.00      A120  
ATOM   3168  N   LYS A 202     -35.869 -19.526  77.213  1.00  0.00      A120  
ATOM   3169  HN  LYS A 202     -36.187 -19.691  76.283  1.00  0.00      A120  
ATOM   3170  CA  LYS A 202     -35.666 -20.705  78.045  1.00  0.00      A120  
ATOM   3171  HA  LYS A 202     -35.639 -20.383  79.075  1.00  0.00      A120  
ATOM   3172  CB  LYS A 202     -36.785 -21.724  77.841  1.00  0.00      A120  
ATOM   3173  HB1 LYS A 202     -36.498 -22.673  78.340  1.00  0.00      A120  
ATOM   3174  HB2 LYS A 202     -36.903 -21.911  76.753  1.00  0.00      A120  
ATOM   3175  CG  LYS A 202     -38.123 -21.260  78.405  1.00  0.00      A120  
ATOM   3176  HG1 LYS A 202     -38.528 -20.455  77.755  1.00  0.00      A120  
ATOM   3177  HG2 LYS A 202     -37.961 -20.851  79.425  1.00  0.00      A120  
ATOM   3178  CD  LYS A 202     -39.136 -22.387  78.482  1.00  0.00      A120  
ATOM   3179  HD1 LYS A 202     -40.010 -22.049  79.078  1.00  0.00      A120  
ATOM   3180  HD2 LYS A 202     -38.671 -23.260  78.989  1.00  0.00      A120  
ATOM   3181  CE  LYS A 202     -39.608 -22.808  77.105  1.00  0.00      A120  
ATOM   3182  HE1 LYS A 202     -38.765 -23.255  76.537  1.00  0.00      A120  
ATOM   3183  HE2 LYS A 202     -40.013 -21.928  76.559  1.00  0.00      A120  
ATOM   3184  NZ  LYS A 202     -40.690 -23.827  77.195  1.00  0.00      A120  
ATOM   3185  HZ1 LYS A 202     -41.498 -23.430  77.716  1.00  0.00      A120  
ATOM   3186  HZ2 LYS A 202     -40.334 -24.666  77.695  1.00  0.00      A120  
ATOM   3187  HZ3 LYS A 202     -40.993 -24.096  76.237  1.00  0.00      A120  
ATOM   3188  C   LYS A 202     -34.299 -21.278  77.702  1.00  0.00      A120  
ATOM   3189  O   LYS A 202     -34.115 -21.894  76.647  1.00  0.00      A120  
ATOM   3190  N   PHE A 203     -33.338 -21.056  78.603  1.00  0.00      A120  
ATOM   3191  HN  PHE A 203     -33.572 -20.510  79.403  1.00  0.00      A120  
ATOM   3192  CA  PHE A 203     -31.944 -21.336  78.373  1.00  0.00      A120  
ATOM   3193  HA  PHE A 203     -31.824 -21.988  77.520  1.00  0.00      A120  
ATOM   3194  CB  PHE A 203     -31.212 -19.986  78.150  1.00  0.00      A120  
ATOM   3195  HB1 PHE A 203     -31.456 -19.269  78.963  1.00  0.00      A120  
ATOM   3196  HB2 PHE A 203     -31.623 -19.544  77.217  1.00  0.00      A120  
ATOM   3197  CG  PHE A 203     -29.715 -20.096  77.997  1.00  0.00      A120  
ATOM   3198  CD1 PHE A 203     -29.141 -21.098  77.197  1.00  0.00      A120  
ATOM   3199  HD1 PHE A 203     -29.780 -21.753  76.622  1.00  0.00      A120  
ATOM   3200  CE1 PHE A 203     -27.750 -21.224  77.099  1.00  0.00      A120  
ATOM   3201  HE1 PHE A 203     -27.321 -21.996  76.475  1.00  0.00      A120  
ATOM   3202  CZ  PHE A 203     -26.924 -20.320  77.776  1.00  0.00      A120  
ATOM   3203  HZ  PHE A 203     -25.851 -20.424  77.715  1.00  0.00      A120  
ATOM   3204  CD2 PHE A 203     -28.872 -19.172  78.636  1.00  0.00      A120  
ATOM   3205  HD2 PHE A 203     -29.314 -18.351  79.182  1.00  0.00      A120  
ATOM   3206  CE2 PHE A 203     -27.481 -19.277  78.525  1.00  0.00      A120  
ATOM   3207  HE2 PHE A 203     -26.832 -18.561  79.007  1.00  0.00      A120  
ATOM   3208  C   PHE A 203     -31.394 -22.010  79.607  1.00  0.00      A120  
ATOM   3209  O   PHE A 203     -31.536 -21.481  80.706  1.00  0.00      A120  
ATOM   3210  N   ASN A 204     -30.707 -23.164  79.510  1.00  0.00      A120  
ATOM   3211  HN  ASN A 204     -30.543 -23.589  78.623  1.00  0.00      A120  
ATOM   3212  CA  ASN A 204     -30.253 -23.862  80.706  1.00  0.00      A120  
ATOM   3213  HA  ASN A 204     -30.900 -23.595  81.528  1.00  0.00      A120  
ATOM   3214  CB  ASN A 204     -30.423 -25.407  80.576  1.00  0.00      A120 C
ATOM   3215  HB1 ASN A 204     -31.484 -25.627  80.328  1.00  0.00      A120 H
ATOM   3216  HB2 ASN A 204     -30.185 -25.894  81.545  1.00  0.00      A120 H
ATOM   3217  CG  ASN A 204     -29.546 -26.043  79.500  1.00  0.00      A120 C
ATOM   3218  OD1 ASN A 204     -28.655 -25.418  78.937  1.00  0.00      A120 O
ATOM   3219  ND2 ASN A 204     -29.774 -27.335  79.246  1.00  0.00      A120 N
ATOM   3220 HD22 ASN A 204     -30.523 -27.817  79.693  1.00  0.00      A120 H
ATOM   3221  C   ASN A 204     -28.840 -23.446  81.138  1.00  0.00      A120  
ATOM   3222  O   ASN A 204     -28.287 -23.961  82.109  1.00  0.00      A120  
ATOM   3223  N   GLY A 205     -28.224 -22.453  80.460  1.00  0.00      A120  
ATOM   3224  HN  GLY A 205     -28.686 -21.993  79.705  1.00  0.00      A120  
ATOM   3225  CA  GLY A 205     -26.886 -21.984  80.740  1.00  0.00      A120  
ATOM   3226  HA1 GLY A 205     -26.763 -21.984  81.813  1.00  0.00      A120  
ATOM   3227  HA2 GLY A 205     -26.810 -20.978  80.356  1.00  0.00      A120  
ATOM   3228  C   GLY A 205     -25.780 -22.815  80.130  1.00  0.00      A120  
ATOM   3229  O   GLY A 205     -24.660 -22.313  79.973  1.00  0.00      A120  
ATOM   3230  N   THR A 206     -26.061 -24.043  79.663  1.00  0.00      A120  
ATOM   3231  HN  THR A 206     -27.001 -24.377  79.677  1.00  0.00      A120  
ATOM   3232  CA  THR A 206     -25.059 -24.973  79.138  1.00  0.00      A120  
ATOM   3233  HA  THR A 206     -24.080 -24.515  79.156  1.00  0.00      A120  
ATOM   3234  CB  THR A 206     -25.012 -26.275  79.946  1.00  0.00      A120  
ATOM   3235  HB  THR A 206     -24.360 -27.034  79.465  1.00  0.00      A120  
ATOM   3236  OG1 THR A 206     -26.320 -26.813  80.119  1.00  0.00      A120  
ATOM   3237  HG1 THR A 206     -26.770 -26.543  79.316  1.00  0.00      A120  
ATOM   3238  CG2 THR A 206     -24.457 -25.993  81.347  1.00  0.00      A120  
ATOM   3239 HG21 THR A 206     -25.114 -25.281  81.890  1.00  0.00      A120  
ATOM   3240 HG22 THR A 206     -23.435 -25.562  81.275  1.00  0.00      A120  
ATOM   3241 HG23 THR A 206     -24.409 -26.934  81.937  1.00  0.00      A120  
ATOM   3242  C   THR A 206     -25.307 -25.419  77.703  1.00  0.00      A120  
ATOM   3243  O   THR A 206     -26.238 -26.178  77.445  1.00  0.00      A120  
ATOM   3244  N   GLY A 207     -24.430 -25.049  76.751  1.00  0.00      A120  
ATOM   3245  HN  GLY A 207     -23.784 -24.312  76.933  1.00  0.00      A120  
ATOM   3246  CA  GLY A 207     -24.435 -25.601  75.394  1.00  0.00      A120  
ATOM   3247  HA1 GLY A 207     -25.221 -26.337  75.305  1.00  0.00      A120  
ATOM   3248  HA2 GLY A 207     -23.452 -26.007  75.203  1.00  0.00      A120  
ATOM   3249  C   GLY A 207     -24.685 -24.554  74.344  1.00  0.00      A120  
ATOM   3250  O   GLY A 207     -24.686 -23.366  74.678  1.00  0.00      A120  
ATOM   3251  N   PRO A 208     -24.850 -24.919  73.068  1.00  0.00      A120  
ATOM   3252  CD  PRO A 208     -24.780 -26.307  72.589  1.00  0.00      A120  
ATOM   3253  HD1 PRO A 208     -25.041 -27.073  73.350  1.00  0.00      A120  
ATOM   3254  HD2 PRO A 208     -23.753 -26.501  72.214  1.00  0.00      A120  
ATOM   3255  CA  PRO A 208     -25.323 -24.026  72.004  1.00  0.00      A120  
ATOM   3256  HA  PRO A 208     -24.505 -23.364  71.757  1.00  0.00      A120  
ATOM   3257  CB  PRO A 208     -25.626 -24.955  70.812  1.00  0.00      A120  
ATOM   3258  HB1 PRO A 208     -24.744 -24.967  70.138  1.00  0.00      A120  
ATOM   3259  HB2 PRO A 208     -26.520 -24.648  70.227  1.00  0.00      A120  
ATOM   3260  CG  PRO A 208     -25.783 -26.342  71.438  1.00  0.00      A120  
ATOM   3261  HG1 PRO A 208     -26.810 -26.449  71.848  1.00  0.00      A120  
ATOM   3262  HG2 PRO A 208     -25.568 -27.164  70.721  1.00  0.00      A120  
ATOM   3263  C   PRO A 208     -26.465 -23.095  72.377  1.00  0.00      A120  
ATOM   3264  O   PRO A 208     -27.448 -23.553  72.959  1.00  0.00      A120  
ATOM   3265  N   CYS A 209     -26.380 -21.801  72.002  1.00  0.00      A120  
ATOM   3266  HN  CYS A 209     -25.617 -21.498  71.436  1.00  0.00      A120  
ATOM   3267  CA  CYS A 209     -27.494 -20.887  72.151  1.00  0.00      A120  
ATOM   3268  HA  CYS A 209     -28.264 -21.385  72.721  1.00  0.00      A120  
ATOM   3269  CB  CYS A 209     -27.035 -19.609  72.869  1.00  0.00      A120  
ATOM   3270  HB1 CYS A 209     -26.244 -19.145  72.245  1.00  0.00      A120  
ATOM   3271  HB2 CYS A 209     -26.585 -19.916  73.836  1.00  0.00      A120  
ATOM   3272  SG  CYS A 209     -28.298 -18.364  73.201  1.00  0.00      A120  
ATOM   3273  C   CYS A 209     -28.075 -20.536  70.786  1.00  0.00      A120  
ATOM   3274  O   CYS A 209     -27.321 -20.276  69.840  1.00  0.00      A120  
ATOM   3275  N   PRO A 210     -29.404 -20.527  70.649  1.00  0.00      A120  
ATOM   3276  CD  PRO A 210     -30.408 -20.888  71.661  1.00  0.00      A120  
ATOM   3277  HD1 PRO A 210     -30.710 -19.991  72.242  1.00  0.00      A120  
ATOM   3278  HD2 PRO A 210     -30.005 -21.665  72.344  1.00  0.00      A120  
ATOM   3279  CA  PRO A 210     -30.017 -20.241  69.342  1.00  0.00      A120  
ATOM   3280  HA  PRO A 210     -29.525 -20.803  68.564  1.00  0.00      A120  
ATOM   3281  CB  PRO A 210     -31.494 -20.603  69.560  1.00  0.00      A120  
ATOM   3282  HB1 PRO A 210     -31.880 -21.200  68.707  1.00  0.00      A120  
ATOM   3283  HB2 PRO A 210     -32.111 -19.685  69.665  1.00  0.00      A120  
ATOM   3284  CG  PRO A 210     -31.525 -21.409  70.827  1.00  0.00      A120  
ATOM   3285  HG1 PRO A 210     -32.497 -21.278  71.350  1.00  0.00      A120  
ATOM   3286  HG2 PRO A 210     -31.378 -22.488  70.607  1.00  0.00      A120  
ATOM   3287  C   PRO A 210     -29.873 -18.794  68.906  1.00  0.00      A120  
ATOM   3288  O   PRO A 210     -29.546 -18.510  67.750  1.00  0.00      A120  
ATOM   3289  N   SER A 211     -30.110 -17.874  69.837  1.00  0.00      A120  
ATOM   3290  HN  SER A 211     -30.290 -18.127  70.784  1.00  0.00      A120  
ATOM   3291  CA  SER A 211     -30.125 -16.442  69.556  1.00  0.00      A120  
ATOM   3292  HA  SER A 211     -30.036 -16.312  68.488  1.00  0.00      A120  
ATOM   3293  CB  SER A 211     -31.415 -15.799  70.060  1.00  0.00      A120  
ATOM   3294  HB1 SER A 211     -31.387 -14.706  69.863  1.00  0.00      A120  
ATOM   3295  HB2 SER A 211     -31.515 -15.976  71.152  1.00  0.00      A120  
ATOM   3296  OG  SER A 211     -32.549 -16.346  69.408  1.00  0.00      A120  
ATOM   3297  HG1 SER A 211     -32.634 -17.245  69.735  1.00  0.00      A120  
ATOM   3298  C   SER A 211     -28.905 -15.828  70.221  1.00  0.00      A120  
ATOM   3299  O   SER A 211     -28.833 -15.754  71.452  1.00  0.00      A120  
ATOM   3300  N   VAL A 212     -27.951 -15.388  69.409  1.00  0.00      A120  
ATOM   3301  HN  VAL A 212     -28.065 -15.393  68.419  1.00  0.00      A120  
ATOM   3302  CA  VAL A 212     -26.679 -14.870  69.893  1.00  0.00      A120  
ATOM   3303  HA  VAL A 212     -26.732 -14.823  70.970  1.00  0.00      A120  
ATOM   3304  CB  VAL A 212     -25.502 -15.757  69.463  1.00  0.00      A120  
ATOM   3305  HB  VAL A 212     -25.413 -15.742  68.356  1.00  0.00      A120  
ATOM   3306  CG1 VAL A 212     -24.214 -15.252  70.080  1.00  0.00      A120  
ATOM   3307 HG11 VAL A 212     -24.288 -15.271  71.188  1.00  0.00      A120  
ATOM   3308 HG12 VAL A 212     -24.022 -14.208  69.754  1.00  0.00      A120  
ATOM   3309 HG13 VAL A 212     -23.367 -15.902  69.771  1.00  0.00      A120  
ATOM   3310  CG2 VAL A 212     -25.756 -17.204  69.857  1.00  0.00      A120  
ATOM   3311 HG21 VAL A 212     -26.570 -17.632  69.233  1.00  0.00      A120  
ATOM   3312 HG22 VAL A 212     -26.062 -17.257  70.924  1.00  0.00      A120  
ATOM   3313 HG23 VAL A 212     -24.835 -17.805  69.701  1.00  0.00      A120  
ATOM   3314  C   VAL A 212     -26.514 -13.453  69.366  1.00  0.00      A120  
ATOM   3315  O   VAL A 212     -26.559 -13.227  68.151  1.00  0.00      A120  
ATOM   3316  N   SER A 213     -26.328 -12.504  70.279  1.00  0.00      A120  
ATOM   3317  HN  SER A 213     -26.382 -12.701  71.255  1.00  0.00      A120  
ATOM   3318  CA  SER A 213     -26.037 -11.123  69.933  1.00  0.00      A120  
ATOM   3319  HA  SER A 213     -25.840 -11.084  68.872  1.00  0.00      A120  
ATOM   3320  CB  SER A 213     -27.202 -10.189  70.286  1.00  0.00      A120  
ATOM   3321  HB1 SER A 213     -28.132 -10.558  69.804  1.00  0.00      A120  
ATOM   3322  HB2 SER A 213     -26.979  -9.163  69.923  1.00  0.00      A120  
ATOM   3323  OG  SER A 213     -27.409 -10.137  71.685  1.00  0.00      A120  
ATOM   3324  HG1 SER A 213     -27.759 -10.996  71.932  1.00  0.00      A120  
ATOM   3325  C   SER A 213     -24.780 -10.684  70.667  1.00  0.00      A120  
ATOM   3326  O   SER A 213     -24.448 -11.213  71.731  1.00  0.00      A120  
ATOM   3327  N   THR A 214     -24.083  -9.712  70.092  1.00  0.00      A120  
ATOM   3328  HN  THR A 214     -24.372  -9.290  69.237  1.00  0.00      A120  
ATOM   3329  CA  THR A 214     -22.851  -9.200  70.672  1.00  0.00      A120  
ATOM   3330  HA  THR A 214     -22.548  -9.876  71.458  1.00  0.00      A120  
ATOM   3331  CB  THR A 214     -21.747  -9.085  69.620  1.00  0.00      A120  
ATOM   3332  HB  THR A 214     -21.382 -10.097  69.342  1.00  0.00      A120  
ATOM   3333  OG1 THR A 214     -20.656  -8.325  70.156  1.00  0.00      A120  
ATOM   3334  HG1 THR A 214     -20.351  -8.807  70.928  1.00  0.00      A120  
ATOM   3335  CG2 THR A 214     -22.267  -8.403  68.364  1.00  0.00      A120  
ATOM   3336 HG21 THR A 214     -22.631  -7.382  68.607  1.00  0.00      A120  
ATOM   3337 HG22 THR A 214     -23.111  -8.987  67.939  1.00  0.00      A120  
ATOM   3338 HG23 THR A 214     -21.453  -8.321  67.613  1.00  0.00      A120  
ATOM   3339  C   THR A 214     -23.091  -7.842  71.316  1.00  0.00      A120  
ATOM   3340  O   THR A 214     -23.771  -6.981  70.749  1.00  0.00      A120  
ATOM   3341  N   VAL A 215     -22.543  -7.666  72.515  1.00  0.00      A120  
ATOM   3342  HN  VAL A 215     -22.145  -8.425  73.024  1.00  0.00      A120  
ATOM   3343  CA  VAL A 215     -22.482  -6.369  73.171  1.00  0.00      A120  
ATOM   3344  HA  VAL A 215     -22.766  -5.623  72.443  1.00  0.00      A120  
ATOM   3345  CB  VAL A 215     -23.408  -6.274  74.404  1.00  0.00      A120  
ATOM   3346  HB  VAL A 215     -22.867  -6.643  75.301  1.00  0.00      A120  
ATOM   3347  CG1 VAL A 215     -23.839  -4.832  74.630  1.00  0.00      A120  
ATOM   3348 HG11 VAL A 215     -24.388  -4.453  73.741  1.00  0.00      A120  
ATOM   3349 HG12 VAL A 215     -22.946  -4.192  74.794  1.00  0.00      A120  
ATOM   3350 HG13 VAL A 215     -24.510  -4.771  75.513  1.00  0.00      A120  
ATOM   3351  CG2 VAL A 215     -24.614  -7.183  74.248  1.00  0.00      A120  
ATOM   3352 HG21 VAL A 215     -24.391  -8.189  74.664  1.00  0.00      A120  
ATOM   3353 HG22 VAL A 215     -24.869  -7.293  73.172  1.00  0.00      A120  
ATOM   3354 HG23 VAL A 215     -25.482  -6.758  74.796  1.00  0.00      A120  
ATOM   3355  C   VAL A 215     -21.037  -6.128  73.575  1.00  0.00      A120  
ATOM   3356  O   VAL A 215     -20.277  -7.070  73.818  1.00  0.00      A120  
ATOM   3357  N   GLN A 216     -20.650  -4.855  73.624  1.00  0.00      A120  
ATOM   3358  HN  GLN A 216     -21.228  -4.099  73.327  1.00  0.00      A120  
ATOM   3359  CA  GLN A 216     -19.327  -4.519  74.130  1.00  0.00      A120  
ATOM   3360  HA  GLN A 216     -18.652  -5.319  73.864  1.00  0.00      A120  
ATOM   3361  CB  GLN A 216     -18.850  -3.196  73.529  1.00  0.00      A120  
ATOM   3362  HB1 GLN A 216     -19.232  -2.364  74.157  1.00  0.00      A120  
ATOM   3363  HB2 GLN A 216     -19.273  -3.099  72.507  1.00  0.00      A120  
ATOM   3364  CG  GLN A 216     -17.337  -3.081  73.440  1.00  0.00      A120  
ATOM   3365  HG1 GLN A 216     -16.909  -3.146  74.463  1.00  0.00      A120  
ATOM   3366  HG2 GLN A 216     -17.075  -2.097  72.996  1.00  0.00      A120  
ATOM   3367  CD  GLN A 216     -16.719  -4.175  72.587  1.00  0.00      A120  
ATOM   3368  OE1 GLN A 216     -17.327  -4.651  71.628  1.00  0.00      A120  
ATOM   3369  NE2 GLN A 216     -15.504  -4.581  72.938  1.00  0.00      A120  
ATOM   3370 HE21 GLN A 216     -15.048  -4.169  73.726  1.00  0.00      A120  
ATOM   3371 HE22 GLN A 216     -15.046  -5.300  72.414  1.00  0.00      A120  
ATOM   3372  C   GLN A 216     -19.289  -4.444  75.650  1.00  0.00      A120  
ATOM   3373  O   GLN A 216     -18.201  -4.518  76.233  1.00  0.00      A120  
ATOM   3374  N   CYS A 217     -20.445  -4.300  76.298  1.00  0.00      A120  
ATOM   3375  HN  CYS A 217     -21.311  -4.237  75.810  1.00  0.00      A120  
ATOM   3376  CA  CYS A 217     -20.534  -4.224  77.749  1.00  0.00      A120  
ATOM   3377  HA  CYS A 217     -19.675  -4.734  78.158  1.00  0.00      A120  
ATOM   3378  CB  CYS A 217     -20.569  -2.774  78.246  1.00  0.00      A120  
ATOM   3379  HB1 CYS A 217     -20.654  -2.797  79.352  1.00  0.00      A120  
ATOM   3380  HB2 CYS A 217     -21.483  -2.297  77.835  1.00  0.00      A120  
ATOM   3381  SG  CYS A 217     -19.138  -1.770  77.794  1.00  0.00      A120  
ATOM   3382  C   CYS A 217     -21.786  -4.945  78.217  1.00  0.00      A120  
ATOM   3383  O   CYS A 217     -22.819  -4.910  77.544  1.00  0.00      A120  
ATOM   3384  N   THR A 218     -21.701  -5.580  79.381  1.00  0.00      A120  
ATOM   3385  HN  THR A 218     -20.853  -5.650  79.900  1.00  0.00      A120  
ATOM   3386  CA  THR A 218     -22.877  -6.212  79.952  1.00  0.00      A120  
ATOM   3387  HA  THR A 218     -23.381  -6.754  79.165  1.00  0.00      A120  
ATOM   3388  CB  THR A 218     -22.483  -7.162  81.081  1.00  0.00      A120  
ATOM   3389  HB  THR A 218     -23.325  -7.850  81.307  1.00  0.00      A120  
ATOM   3390  OG1 THR A 218     -22.170  -6.406  82.258  1.00  0.00      A120  
ATOM   3391  HG1 THR A 218     -22.966  -5.918  82.479  1.00  0.00      A120  
ATOM   3392  CG2 THR A 218     -21.271  -7.997  80.683  1.00  0.00      A120  
ATOM   3393 HG21 THR A 218     -20.365  -7.357  80.636  1.00  0.00      A120  
ATOM   3394 HG22 THR A 218     -21.437  -8.451  79.683  1.00  0.00      A120  
ATOM   3395 HG23 THR A 218     -21.100  -8.798  81.434  1.00  0.00      A120  
ATOM   3396  C   THR A 218     -23.836  -5.138  80.456  1.00  0.00      A120  
ATOM   3397  O   THR A 218     -23.569  -3.936  80.376  1.00  0.00      A120  
ATOM   3398  N   HSD A 219     -24.970  -5.574  80.987  1.00  0.00      A120  
ATOM   3399  HN  HSD A 219     -25.228  -6.536  81.012  1.00  0.00      A120  
ATOM   3400  CA  HSD A 219     -25.901  -4.621  81.568  1.00  0.00      A120  
ATOM   3401  HA  HSD A 219     -25.898  -3.733  80.953  1.00  0.00      A120  
ATOM   3402  CB  HSD A 219     -27.306  -5.212  81.637  1.00  0.00      A120  
ATOM   3403  HB1 HSD A 219     -27.618  -5.507  80.613  1.00  0.00      A120  
ATOM   3404  HB2 HSD A 219     -28.001  -4.436  82.021  1.00  0.00      A120  
ATOM   3405  ND1 HSD A 219     -26.887  -7.641  82.174  1.00  0.00      A120  
ATOM   3406  HD1 HSD A 219     -26.399  -7.828  81.322  1.00  0.00      A120  
ATOM   3407  CG  HSD A 219     -27.411  -6.413  82.522  1.00  0.00      A120  
ATOM   3408  CE1 HSD A 219     -27.134  -8.511  83.136  1.00  0.00      A120  
ATOM   3409  HE1 HSD A 219     -26.828  -9.557  83.117  1.00  0.00      A120  
ATOM   3410  NE2 HSD A 219     -27.799  -7.894  84.095  1.00  0.00      A120  
ATOM   3411  CD2 HSD A 219     -27.987  -6.581  83.735  1.00  0.00      A120  
ATOM   3412  HD2 HSD A 219     -28.515  -5.890  84.379  1.00  0.00      A120  
ATOM   3413  C   HSD A 219     -25.424  -4.200  82.954  1.00  0.00      A120  
ATOM   3414  O   HSD A 219     -24.351  -4.588  83.424  1.00  0.00      A120  
ATOM   3415  N   GLY A 220     -26.232  -3.369  83.606  1.00  0.00      A120  
ATOM   3416  HN  GLY A 220     -27.054  -2.985  83.193  1.00  0.00      A120  
ATOM   3417  CA  GLY A 220     -25.950  -2.976  84.972  1.00  0.00      A120  
ATOM   3418  HA1 GLY A 220     -26.638  -2.191  85.251  1.00  0.00      A120  
ATOM   3419  HA2 GLY A 220     -24.933  -2.614  85.020  1.00  0.00      A120  
ATOM   3420  C   GLY A 220     -26.114  -4.154  85.914  1.00  0.00      A120  
ATOM   3421  O   GLY A 220     -27.198  -4.758  85.978  1.00  0.00      A120  
ATOM   3422  N   ILE A 221     -25.066  -4.485  86.663  1.00  0.00      A120  
ATOM   3423  HN  ILE A 221     -24.221  -3.957  86.640  1.00  0.00      A120  
ATOM   3424  CA  ILE A 221     -25.068  -5.630  87.565  1.00  0.00      A120  
ATOM   3425  HA  ILE A 221     -26.076  -6.017  87.600  1.00  0.00      A120  
ATOM   3426  CB  ILE A 221     -24.101  -6.730  87.108  1.00  0.00      A120  
ATOM   3427  HB  ILE A 221     -23.077  -6.309  87.011  1.00  0.00      A120  
ATOM   3428  CG2 ILE A 221     -24.093  -7.858  88.125  1.00  0.00      A120  
ATOM   3429 HG21 ILE A 221     -25.123  -8.047  88.494  1.00  0.00      A120  
ATOM   3430 HG22 ILE A 221     -23.451  -7.583  88.990  1.00  0.00      A120  
ATOM   3431 HG23 ILE A 221     -23.708  -8.788  87.655  1.00  0.00      A120  
ATOM   3432  CG1 ILE A 221     -24.488  -7.260  85.725  1.00  0.00      A120  
ATOM   3433 HG11 ILE A 221     -24.479  -6.413  85.007  1.00  0.00      A120  
ATOM   3434 HG12 ILE A 221     -25.518  -7.673  85.782  1.00  0.00      A120  
ATOM   3435  CD  ILE A 221     -23.560  -8.347  85.201  1.00  0.00      A120  
ATOM   3436  HD1 ILE A 221     -23.696  -9.281  85.788  1.00  0.00      A120  
ATOM   3437  HD2 ILE A 221     -22.503  -8.019  85.296  1.00  0.00      A120  
ATOM   3438  HD3 ILE A 221     -23.792  -8.560  84.136  1.00  0.00      A120  
ATOM   3439  C   ILE A 221     -24.706  -5.154  88.961  1.00  0.00      A120  
ATOM   3440  O   ILE A 221     -23.606  -4.629  89.178  1.00  0.00      A120  
ATOM   3441  N   LYS A 222     -25.624  -5.350  89.907  1.00  0.00      A120  
ATOM   3442  HN  LYS A 222     -26.495  -5.796  89.722  1.00  0.00      A120  
ATOM   3443  CA  LYS A 222     -25.394  -4.914  91.278  1.00  0.00      A120  
ATOM   3444  HA  LYS A 222     -24.711  -4.078  91.253  1.00  0.00      A120  
ATOM   3445  CB  LYS A 222     -26.700  -4.508  91.944  1.00  0.00      A120  
ATOM   3446  HB1 LYS A 222     -26.499  -4.290  93.014  1.00  0.00      A120  
ATOM   3447  HB2 LYS A 222     -27.411  -5.358  91.878  1.00  0.00      A120  
ATOM   3448  CG  LYS A 222     -27.346  -3.290  91.317  1.00  0.00      A120  
ATOM   3449  HG1 LYS A 222     -27.525  -3.497  90.241  1.00  0.00      A120  
ATOM   3450  HG2 LYS A 222     -26.648  -2.431  91.407  1.00  0.00      A120  
ATOM   3451  CD  LYS A 222     -28.672  -2.912  91.970  1.00  0.00      A120  
ATOM   3452  HD1 LYS A 222     -29.001  -1.928  91.576  1.00  0.00      A120  
ATOM   3453  HD2 LYS A 222     -28.524  -2.829  93.068  1.00  0.00      A120  
ATOM   3454  CE  LYS A 222     -29.758  -3.943  91.695  1.00  0.00      A120  
ATOM   3455  HE1 LYS A 222     -30.702  -3.630  92.190  1.00  0.00      A120  
ATOM   3456  HE2 LYS A 222     -29.436  -4.934  92.080  1.00  0.00      A120  
ATOM   3457  NZ  LYS A 222     -30.043  -4.096  90.240  1.00  0.00      A120  
ATOM   3458  HZ1 LYS A 222     -29.180  -4.402  89.748  1.00  0.00      A120  
ATOM   3459  HZ2 LYS A 222     -30.360  -3.186  89.851  1.00  0.00      A120  
ATOM   3460  HZ3 LYS A 222     -30.789  -4.809  90.106  1.00  0.00      A120  
ATOM   3461  C   LYS A 222     -24.752  -6.048  92.048  1.00  0.00      A120  
ATOM   3462  O   LYS A 222     -25.359  -7.120  92.169  1.00  0.00      A120  
ATOM   3463  N   PRO A 223     -23.584  -5.887  92.545  1.00  0.00      A120  
ATOM   3464  CD  PRO A 223     -22.704  -4.712  92.448  1.00  0.00      A120  
ATOM   3465  HD1 PRO A 223     -23.229  -3.806  92.813  1.00  0.00      A120  
ATOM   3466  HD2 PRO A 223     -22.373  -4.564  91.399  1.00  0.00      A120  
ATOM   3467  CA  PRO A 223     -22.949  -7.009  93.229  1.00  0.00      A120  
ATOM   3468  HA  PRO A 223     -23.121  -7.928  92.692  1.00  0.00      A120  
ATOM   3469  CB  PRO A 223     -21.490  -6.568  93.299  1.00  0.00      A120  
ATOM   3470  HB1 PRO A 223     -20.926  -6.915  92.407  1.00  0.00      A120  
ATOM   3471  HB2 PRO A 223     -20.998  -6.964  94.212  1.00  0.00      A120  
ATOM   3472  CG  PRO A 223     -21.571  -5.089  93.336  1.00  0.00      A120  
ATOM   3473  HG1 PRO A 223     -21.757  -4.737  94.373  1.00  0.00      A120  
ATOM   3474  HG2 PRO A 223     -20.624  -4.640  92.969  1.00  0.00      A120  
ATOM   3475  C   PRO A 223     -23.541  -7.235  94.605  1.00  0.00      A120  
ATOM   3476  O   PRO A 223     -22.910  -6.908  95.608  1.00  0.00      A120  
ATOM   3477  N   VAL A 224     -24.745  -7.804  94.663  1.00  0.00      A120  
ATOM   3478  HN  VAL A 224     -25.261  -8.047  93.845  1.00  0.00      A120  
ATOM   3479  CA  VAL A 224     -25.378  -8.106  95.944  1.00  0.00      A120  
ATOM   3480  HA  VAL A 224     -25.285  -7.236  96.578  1.00  0.00      A120  
ATOM   3481  CB  VAL A 224     -26.857  -8.461  95.734  1.00  0.00      A120  
ATOM   3482  HB  VAL A 224     -26.939  -9.236  94.943  1.00  0.00      A120  
ATOM   3483  CG1 VAL A 224     -27.471  -8.987  97.015  1.00  0.00      A120  
ATOM   3484 HG11 VAL A 224     -27.246  -8.298  97.857  1.00  0.00      A120  
ATOM   3485 HG12 VAL A 224     -27.050  -9.987  97.253  1.00  0.00      A120  
ATOM   3486 HG13 VAL A 224     -28.573  -9.062  96.903  1.00  0.00      A120  
ATOM   3487  CG2 VAL A 224     -27.617  -7.256  95.210  1.00  0.00      A120  
ATOM   3488 HG21 VAL A 224     -27.188  -6.925  94.240  1.00  0.00      A120  
ATOM   3489 HG22 VAL A 224     -27.541  -6.417  95.935  1.00  0.00      A120  
ATOM   3490 HG23 VAL A 224     -28.685  -7.520  95.053  1.00  0.00      A120  
ATOM   3491  C   VAL A 224     -24.623  -9.240  96.629  1.00  0.00      A120  
ATOM   3492  O   VAL A 224     -24.409 -10.310  96.044  1.00  0.00      A120  
ATOM   3493  N   VAL A 225     -24.238  -9.023  97.883  1.00  0.00      A120  
ATOM   3494  HN  VAL A 225     -24.390  -8.148  98.335  1.00  0.00      A120  
ATOM   3495  CA  VAL A 225     -23.572 -10.042  98.683  1.00  0.00      A120  
ATOM   3496  HA  VAL A 225     -23.224 -10.812  98.011  1.00  0.00      A120  
ATOM   3497  CB  VAL A 225     -22.393  -9.463  99.474  1.00  0.00      A120  
ATOM   3498  HB  VAL A 225     -22.776  -8.778 100.259  1.00  0.00      A120  
ATOM   3499  CG1 VAL A 225     -21.593 -10.576 100.125  1.00  0.00      A120  
ATOM   3500 HG11 VAL A 225     -21.196 -11.265  99.349  1.00  0.00      A120  
ATOM   3501 HG12 VAL A 225     -22.243 -11.155 100.815  1.00  0.00      A120  
ATOM   3502 HG13 VAL A 225     -20.738 -10.146 100.689  1.00  0.00      A120  
ATOM   3503  CG2 VAL A 225     -21.508  -8.609  98.571  1.00  0.00      A120  
ATOM   3504 HG21 VAL A 225     -22.038  -7.673  98.291  1.00  0.00      A120  
ATOM   3505 HG22 VAL A 225     -21.261  -9.168  97.643  1.00  0.00      A120  
ATOM   3506 HG23 VAL A 225     -20.571  -8.339  99.105  1.00  0.00      A120  
ATOM   3507  C   VAL A 225     -24.625 -10.634  99.607  1.00  0.00      A120  
ATOM   3508  O   VAL A 225     -25.057  -9.986 100.566  1.00  0.00      A120  
ATOM   3509  N   SER A 226     -25.047 -11.862  99.319  1.00  0.00      A120  
ATOM   3510  HN  SER A 226     -24.666 -12.401  98.572  1.00  0.00      A120  
ATOM   3511  CA  SER A 226     -26.106 -12.484 100.099  1.00  0.00      A120  
ATOM   3512  HA  SER A 226     -25.968 -12.198 101.131  1.00  0.00      A120  
ATOM   3513  CB  SER A 226     -27.491 -12.047  99.612  1.00  0.00      A120  
ATOM   3514  HB1 SER A 226     -27.569 -10.940  99.656  1.00  0.00      A120  
ATOM   3515  HB2 SER A 226     -28.273 -12.500 100.259  1.00  0.00      A120  
ATOM   3516  OG  SER A 226     -27.709 -12.464  98.279  1.00  0.00      A120  
ATOM   3517  HG1 SER A 226     -27.799 -13.419  98.312  1.00  0.00      A120  
ATOM   3518  C   SER A 226     -25.971 -13.996 100.015  1.00  0.00      A120  
ATOM   3519  O   SER A 226     -25.430 -14.530  99.046  1.00  0.00      A120  
ATOM   3520  N   THR A 227     -26.486 -14.671 101.033  1.00  0.00      A120  
ATOM   3521  HN  THR A 227     -26.887 -14.202 101.816  1.00  0.00      A120  
ATOM   3522  CA  THR A 227     -26.514 -16.122 101.098  1.00  0.00      A120  
ATOM   3523  HA  THR A 227     -26.034 -16.503 100.209  1.00  0.00      A120  
ATOM   3524  CB  THR A 227     -25.796 -16.638 102.347  1.00  0.00      A120  
ATOM   3525  HB  THR A 227     -25.670 -17.740 102.283  1.00  0.00      A120  
ATOM   3526  OG1 THR A 227     -26.570 -16.324 103.512  1.00  0.00      A120  
ATOM   3527  HG1 THR A 227     -27.416 -16.762 103.394  1.00  0.00      A120  
ATOM   3528  CG2 THR A 227     -24.415 -16.009 102.472  1.00  0.00      A120  
ATOM   3529 HG21 THR A 227     -24.487 -14.906 102.366  1.00  0.00      A120  
ATOM   3530 HG22 THR A 227     -23.748 -16.400 101.674  1.00  0.00      A120  
ATOM   3531 HG23 THR A 227     -23.983 -16.242 103.468  1.00  0.00      A120  
ATOM   3532  C   THR A 227     -27.962 -16.593 101.094  1.00  0.00      A120  
ATOM   3533  O   THR A 227     -28.881 -15.827 101.399  1.00  0.00      A120  
ATOM   3534  N   GLN A 228     -28.158 -17.862 100.728  1.00  0.00      A120  
ATOM   3535  HN  GLN A 228     -27.405 -18.499 100.579  1.00  0.00      A120  
ATOM   3536  CA  GLN A 228     -29.504 -18.387 100.525  1.00  0.00      A120  
ATOM   3537  HA  GLN A 228     -29.415 -19.379 100.109  1.00  0.00      A120  
ATOM   3538  CB  GLN A 228     -30.281 -18.434 101.846  1.00  0.00      A120  
ATOM   3539  HB1 GLN A 228     -31.271 -18.902 101.659  1.00  0.00      A120  
ATOM   3540  HB2 GLN A 228     -30.437 -17.395 102.204  1.00  0.00      A120  
ATOM   3541  CG  GLN A 228     -29.565 -19.226 102.938  1.00  0.00      A120  
ATOM   3542  HG1 GLN A 228     -28.616 -18.707 103.193  1.00  0.00      A120  
ATOM   3543  HG2 GLN A 228     -29.334 -20.241 102.551  1.00  0.00      A120  
ATOM   3544  CD  GLN A 228     -30.385 -19.374 104.207  1.00  0.00      A120  
ATOM   3545  OE1 GLN A 228     -31.328 -18.622 104.440  1.00  0.00      A120  
ATOM   3546  NE2 GLN A 228     -30.022 -20.349 105.036  1.00  0.00      A120  
ATOM   3547 HE21 GLN A 228     -30.525 -20.494 105.888  1.00  0.00      A120  
ATOM   3548 HE22 GLN A 228     -29.246 -20.937 104.807  1.00  0.00      A120  
ATOM   3549  C   GLN A 228     -30.213 -17.538  99.476  1.00  0.00      A120  
ATOM   3550  O   GLN A 228     -29.835 -17.569  98.300  1.00  0.00      A120  
ATOM   3551  N   LEU A 229     -31.247 -16.800  99.880  1.00  0.00      A120  
ATOM   3552  HN  LEU A 229     -31.561 -16.798 100.826  1.00  0.00      A120  
ATOM   3553  CA  LEU A 229     -31.984 -15.947  98.953  1.00  0.00      A120  
ATOM   3554  HA  LEU A 229     -32.453 -16.578  98.213  1.00  0.00      A120  
ATOM   3555  CB  LEU A 229     -33.040 -15.135  99.711  1.00  0.00      A120  
ATOM   3556  HB1 LEU A 229     -33.517 -14.452  98.979  1.00  0.00      A120  
ATOM   3557  HB2 LEU A 229     -32.505 -14.534 100.475  1.00  0.00      A120  
ATOM   3558  CG  LEU A 229     -34.163 -15.887 100.429  1.00  0.00      A120  
ATOM   3559  HG  LEU A 229     -33.732 -16.743 100.992  1.00  0.00      A120  
ATOM   3560  CD1 LEU A 229     -34.893 -14.966 101.394  1.00  0.00      A120  
ATOM   3561 HD11 LEU A 229     -35.336 -14.110 100.843  1.00  0.00      A120  
ATOM   3562 HD12 LEU A 229     -34.182 -14.571 102.150  1.00  0.00      A120  
ATOM   3563 HD13 LEU A 229     -35.710 -15.522 101.903  1.00  0.00      A120  
ATOM   3564  CD2 LEU A 229     -35.143 -16.484  99.437  1.00  0.00      A120  
ATOM   3565 HD21 LEU A 229     -34.622 -16.734  98.488  1.00  0.00      A120  
ATOM   3566 HD22 LEU A 229     -35.950 -15.753  99.216  1.00  0.00      A120  
ATOM   3567 HD23 LEU A 229     -35.585 -17.414  99.855  1.00  0.00      A120  
ATOM   3568  C   LEU A 229     -31.059 -14.994  98.201  1.00  0.00      A120  
ATOM   3569  O   LEU A 229     -30.060 -14.504  98.740  1.00  0.00      A120  
ATOM   3570  N   LEU A 230     -31.386 -14.755  96.932  1.00  0.00      A120  
ATOM   3571  HN  LEU A 230     -32.080 -15.300  96.468  1.00  0.00      A120  
ATOM   3572  CA  LEU A 230     -30.782 -13.707  96.125  1.00  0.00      A120  
ATOM   3573  HA  LEU A 230     -29.883 -13.382  96.626  1.00  0.00      A120  
ATOM   3574  CB  LEU A 230     -30.450 -14.206  94.716  1.00  0.00      A120  
ATOM   3575  HB1 LEU A 230     -29.796 -13.445  94.242  1.00  0.00      A120  
ATOM   3576  HB2 LEU A 230     -31.404 -14.266  94.153  1.00  0.00      A120  
ATOM   3577  CG  LEU A 230     -29.752 -15.557  94.571  1.00  0.00      A120  
ATOM   3578  HG  LEU A 230     -30.387 -16.351  95.019  1.00  0.00      A120  
ATOM   3579  CD1 LEU A 230     -29.513 -15.867  93.107  1.00  0.00      A120  
ATOM   3580 HD11 LEU A 230     -28.734 -15.191  92.696  1.00  0.00      A120  
ATOM   3581 HD12 LEU A 230     -30.452 -15.719  92.531  1.00  0.00      A120  
ATOM   3582 HD13 LEU A 230     -29.167 -16.916  92.994  1.00  0.00      A120  
ATOM   3583  CD2 LEU A 230     -28.445 -15.560  95.325  1.00  0.00      A120  
ATOM   3584 HD21 LEU A 230     -28.626 -15.368  96.404  1.00  0.00      A120  
ATOM   3585 HD22 LEU A 230     -27.779 -14.763  94.930  1.00  0.00      A120  
ATOM   3586 HD23 LEU A 230     -27.950 -16.549  95.219  1.00  0.00      A120  
ATOM   3587  C   LEU A 230     -31.743 -12.529  96.038  1.00  0.00      A120  
ATOM   3588  O   LEU A 230     -32.964 -12.703  96.050  1.00  0.00      A120  
ATOM   3589  N   LEU A 231     -31.188 -11.322  95.968  1.00  0.00      A120  
ATOM   3590  HN  LEU A 231     -30.204 -11.195  95.874  1.00  0.00      A120  
ATOM   3591  CA  LEU A 231     -31.988 -10.107  96.025  1.00  0.00      A120  
ATOM   3592  HA  LEU A 231     -33.024 -10.384  95.895  1.00  0.00      A120  
ATOM   3593  CB  LEU A 231     -31.796  -9.383  97.367  1.00  0.00      A120  
ATOM   3594  HB1 LEU A 231     -32.565  -8.585  97.437  1.00  0.00      A120  
ATOM   3595  HB2 LEU A 231     -30.790  -8.914  97.360  1.00  0.00      A120  
ATOM   3596  CG  LEU A 231     -31.902 -10.250  98.624  1.00  0.00      A120  
ATOM   3597  HG  LEU A 231     -31.216 -11.119  98.531  1.00  0.00      A120  
ATOM   3598  CD1 LEU A 231     -31.532  -9.445  99.857  1.00  0.00      A120  
ATOM   3599 HD11 LEU A 231     -32.216  -8.577  99.966  1.00  0.00      A120  
ATOM   3600 HD12 LEU A 231     -30.491  -9.067  99.764  1.00  0.00      A120  
ATOM   3601 HD13 LEU A 231     -31.619 -10.082 100.764  1.00  0.00      A120  
ATOM   3602  CD2 LEU A 231     -33.298 -10.845  98.763  1.00  0.00      A120  
ATOM   3603 HD21 LEU A 231     -33.604 -11.327  97.810  1.00  0.00      A120  
ATOM   3604 HD22 LEU A 231     -34.027 -10.044  99.006  1.00  0.00      A120  
ATOM   3605 HD23 LEU A 231     -33.303 -11.613  99.566  1.00  0.00      A120  
ATOM   3606  C   LEU A 231     -31.622  -9.173  94.881  1.00  0.00      A120  
ATOM   3607  O   LEU A 231     -30.473  -9.132  94.433  1.00  0.00      A120  
ATOM   3608  N   ASN A 232     -32.610  -8.349  94.444  1.00  0.00      A120  
ATOM   3609  HN  ASN A 232     -33.518  -8.442  94.838  1.00  0.00      A120  
ATOM   3610  CA  ASN A 232     -32.538  -7.303  93.439  1.00  0.00      A120  
ATOM   3611  HA  ASN A 232     -33.521  -7.200  93.003  1.00  0.00      A120  
ATOM   3612  CB  ASN A 232     -32.076  -5.934  94.037  1.00  0.00      A120 C
ATOM   3613  HB1 ASN A 232     -31.589  -5.330  93.242  1.00  0.00      A120 H
ATOM   3614  HB2 ASN A 232     -31.346  -6.116  94.854  1.00  0.00      A120 H
ATOM   3615  CG  ASN A 232     -33.269  -5.148  94.601  1.00  0.00      A120 C
ATOM   3616  OD1 ASN A 232     -34.418  -5.582  94.538  1.00  0.00      A120 O
ATOM   3617  ND2 ASN A 232     -33.005  -3.921  95.105  1.00  0.00      A120 N
ATOM   3618 HD22 ASN A 232     -32.626  -3.830  96.026  1.00  0.00      A120 H
ATOM   3619  C   ASN A 232     -31.753  -7.696  92.211  1.00  0.00      A120  
ATOM   3620  O   ASN A 232     -30.941  -6.934  91.693  1.00  0.00      A120  
ATOM   3621  N   GLY A 233     -32.001  -8.931  91.721  1.00  0.00      A120  
ATOM   3622  HN  GLY A 233     -32.689  -9.524  92.131  1.00  0.00      A120  
ATOM   3623  CA  GLY A 233     -31.301  -9.485  90.581  1.00  0.00      A120  
ATOM   3624  HA1 GLY A 233     -31.002 -10.491  90.837  1.00  0.00      A120  
ATOM   3625  HA2 GLY A 233     -30.430  -8.872  90.401  1.00  0.00      A120  
ATOM   3626  C   GLY A 233     -32.136  -9.531  89.318  1.00  0.00      A120  
ATOM   3627  O   GLY A 233     -33.136  -8.818  89.167  1.00  0.00      A120  
ATOM   3628  N   SER A 234     -31.720 -10.395  88.393  1.00  0.00      A120  
ATOM   3629  HN  SER A 234     -30.942 -10.998  88.548  1.00  0.00      A120  
ATOM   3630  CA  SER A 234     -32.371 -10.516  87.096  1.00  0.00      A120  
ATOM   3631  HA  SER A 234     -32.868  -9.582  86.885  1.00  0.00      A120  
ATOM   3632  CB  SER A 234     -31.354 -10.833  85.998  1.00  0.00      A120  
ATOM   3633  HB1 SER A 234     -31.892 -11.114  85.067  1.00  0.00      A120  
ATOM   3634  HB2 SER A 234     -30.711 -11.680  86.323  1.00  0.00      A120  
ATOM   3635  OG  SER A 234     -30.524  -9.720  85.720  1.00  0.00      A120  
ATOM   3636  HG1 SER A 234     -30.072  -9.516  86.542  1.00  0.00      A120  
ATOM   3637  C   SER A 234     -33.439 -11.599  87.129  1.00  0.00      A120  
ATOM   3638  O   SER A 234     -33.277 -12.636  87.780  1.00  0.00      A120  
ATOM   3639  N   LEU A 235     -34.529 -11.348  86.414  1.00  0.00      A120  
ATOM   3640  HN  LEU A 235     -34.624 -10.502  85.895  1.00  0.00      A120  
ATOM   3641  CA  LEU A 235     -35.659 -12.260  86.324  1.00  0.00      A120  
ATOM   3642  HA  LEU A 235     -35.570 -12.978  87.126  1.00  0.00      A120  
ATOM   3643  CB  LEU A 235     -36.985 -11.508  86.433  1.00  0.00      A120  
ATOM   3644  HB1 LEU A 235     -37.789 -12.218  86.150  1.00  0.00      A120  
ATOM   3645  HB2 LEU A 235     -36.956 -10.681  85.695  1.00  0.00      A120  
ATOM   3646  CG  LEU A 235     -37.372 -10.899  87.780  1.00  0.00      A120  
ATOM   3647  HG  LEU A 235     -36.534 -10.279  88.164  1.00  0.00      A120  
ATOM   3648  CD1 LEU A 235     -38.607 -10.034  87.611  1.00  0.00      A120  
ATOM   3649 HD11 LEU A 235     -39.495 -10.671  87.408  1.00  0.00      A120  
ATOM   3650 HD12 LEU A 235     -38.468  -9.338  86.756  1.00  0.00      A120  
ATOM   3651 HD13 LEU A 235     -38.793  -9.453  88.540  1.00  0.00      A120  
ATOM   3652  CD2 LEU A 235     -37.619 -11.988  88.804  1.00  0.00      A120  
ATOM   3653 HD21 LEU A 235     -36.700 -12.598  88.941  1.00  0.00      A120  
ATOM   3654 HD22 LEU A 235     -38.439 -12.653  88.458  1.00  0.00      A120  
ATOM   3655 HD23 LEU A 235     -37.893 -11.534  89.780  1.00  0.00      A120  
ATOM   3656  C   LEU A 235     -35.617 -13.029  85.011  1.00  0.00      A120  
ATOM   3657  O   LEU A 235     -35.165 -12.520  83.983  1.00  0.00      A120  
ATOM   3658  N   ALA A 236     -36.095 -14.270  85.058  1.00  0.00      A120  
ATOM   3659  HN  ALA A 236     -36.459 -14.668  85.896  1.00  0.00      A120  
ATOM   3660  CA  ALA A 236     -36.113 -15.121  83.882  1.00  0.00      A120  
ATOM   3661  HA  ALA A 236     -35.213 -14.931  83.316  1.00  0.00      A120  
ATOM   3662  CB  ALA A 236     -36.185 -16.588  84.294  1.00  0.00      A120  
ATOM   3663  HB1 ALA A 236     -37.107 -16.774  84.885  1.00  0.00      A120  
ATOM   3664  HB2 ALA A 236     -35.304 -16.849  84.920  1.00  0.00      A120  
ATOM   3665  HB3 ALA A 236     -36.206 -17.234  83.390  1.00  0.00      A120  
ATOM   3666  C   ALA A 236     -37.276 -14.731  82.967  1.00  0.00      A120  
ATOM   3667  O   ALA A 236     -38.076 -13.843  83.274  1.00  0.00      A120  
ATOM   3668  N   GLU A 237     -37.371 -15.404  81.825  1.00  0.00      A120  
ATOM   3669  HN  GLU A 237     -36.742 -16.145  81.604  1.00  0.00      A120  
ATOM   3670  CA  GLU A 237     -38.384 -15.124  80.818  1.00  0.00      A120  
ATOM   3671  HA  GLU A 237     -38.977 -14.291  81.164  1.00  0.00      A120  
ATOM   3672  CB  GLU A 237     -37.736 -14.793  79.470  1.00  0.00      A120  
ATOM   3673  HB1 GLU A 237     -38.538 -14.494  78.763  1.00  0.00      A120  
ATOM   3674  HB2 GLU A 237     -37.242 -15.711  79.087  1.00  0.00      A120  
ATOM   3675  CG  GLU A 237     -36.699 -13.676  79.516  1.00  0.00      A120  
ATOM   3676  HG1 GLU A 237     -35.990 -13.808  78.672  1.00  0.00      A120  
ATOM   3677  HG2 GLU A 237     -36.142 -13.741  80.474  1.00  0.00      A120  
ATOM   3678  CD  GLU A 237     -37.316 -12.295  79.413  1.00  0.00      A120  
ATOM   3679  OE1 GLU A 237     -38.547 -12.177  79.588  1.00  0.00      A120  
ATOM   3680  OE2 GLU A 237     -36.570 -11.328  79.148  1.00  0.00      A120  
ATOM   3681  C   GLU A 237     -39.307 -16.327  80.672  1.00  0.00      A120  
ATOM   3682  O   GLU A 237     -38.845 -17.473  80.659  1.00  0.00      A120  
ATOM   3683  N   GLU A 238     -40.624 -16.138  80.446  1.00  0.00      A120  
ATOM   3684  HN  GLU A 238     -40.958 -15.200  80.499  1.00  0.00      A120  
ATOM   3685  CA  GLU A 238     -41.574 -17.196  80.064  1.00  0.00      A120  
ATOM   3686  HA  GLU A 238     -42.479 -16.681  79.778  1.00  0.00      A120  
ATOM   3687  CB  GLU A 238     -41.164 -18.074  78.833  1.00  0.00      A120  
ATOM   3688  HB1 GLU A 238     -41.928 -18.869  78.695  1.00  0.00      A120  
ATOM   3689  HB2 GLU A 238     -40.201 -18.593  79.020  1.00  0.00      A120  
ATOM   3690  CG  GLU A 238     -41.060 -17.331  77.477  1.00  0.00      A120  
ATOM   3691  HG1 GLU A 238     -40.254 -16.568  77.531  1.00  0.00      A120  
ATOM   3692  HG2 GLU A 238     -42.016 -16.823  77.229  1.00  0.00      A120  
ATOM   3693  CD  GLU A 238     -40.726 -18.266  76.309  1.00  0.00      A120  
ATOM   3694  OE1 GLU A 238     -40.732 -19.513  76.491  1.00  0.00      A120  
ATOM   3695  OE2 GLU A 238     -40.460 -17.721  75.207  1.00  0.00      A120  
ATOM   3696  C   GLU A 238     -41.991 -18.125  81.202  1.00  0.00      A120  
ATOM   3697  O   GLU A 238     -43.117 -18.062  81.711  1.00  0.00      A120  
ATOM   3698  N   GLU A 239     -41.069 -19.010  81.612  1.00  0.00      A120  
ATOM   3699  HN  GLU A 239     -40.158 -18.887  81.226  1.00  0.00      A120  
ATOM   3700  CA  GLU A 239     -41.189 -20.004  82.657  1.00  0.00      A120  
ATOM   3701  HA  GLU A 239     -42.116 -19.853  83.191  1.00  0.00      A120  
ATOM   3702  CB  GLU A 239     -41.101 -21.484  82.129  1.00  0.00      A120  
ATOM   3703  HB1 GLU A 239     -41.080 -22.150  83.017  1.00  0.00      A120  
ATOM   3704  HB2 GLU A 239     -40.142 -21.605  81.582  1.00  0.00      A120  
ATOM   3705  CG  GLU A 239     -42.267 -21.968  81.206  1.00  0.00      A120  
ATOM   3706  HG1 GLU A 239     -42.257 -21.364  80.273  1.00  0.00      A120  
ATOM   3707  HG2 GLU A 239     -43.241 -21.800  81.713  1.00  0.00      A120  
ATOM   3708  CD  GLU A 239     -42.223 -23.454  80.798  1.00  0.00      A120  
ATOM   3709  OE1 GLU A 239     -42.534 -24.335  81.649  1.00  0.00      A120  
ATOM   3710  OE2 GLU A 239     -41.893 -23.744  79.615  1.00  0.00      A120  
ATOM   3711  C   GLU A 239     -40.038 -19.727  83.622  1.00  0.00      A120  
ATOM   3712  O   GLU A 239     -39.091 -18.996  83.292  1.00  0.00      A120  
ATOM   3713  N   VAL A 240     -40.030 -20.242  84.865  1.00  0.00      A120  
ATOM   3714  HN  VAL A 240     -40.737 -20.867  85.187  1.00  0.00      A120  
ATOM   3715  CA  VAL A 240     -38.854 -20.064  85.721  1.00  0.00      A120  
ATOM   3716  HA  VAL A 240     -38.464 -19.071  85.555  1.00  0.00      A120  
ATOM   3717  CB  VAL A 240     -39.142 -20.121  87.231  1.00  0.00      A120  
ATOM   3718  HB  VAL A 240     -38.196 -19.907  87.773  1.00  0.00      A120  
ATOM   3719  CG1 VAL A 240     -40.155 -19.014  87.573  1.00  0.00      A120  
ATOM   3720 HG11 VAL A 240     -41.154 -19.250  87.148  1.00  0.00      A120  
ATOM   3721 HG12 VAL A 240     -39.804 -18.055  87.134  1.00  0.00      A120  
ATOM   3722 HG13 VAL A 240     -40.256 -18.908  88.674  1.00  0.00      A120  
ATOM   3723  CG2 VAL A 240     -39.684 -21.474  87.722  1.00  0.00      A120  
ATOM   3724 HG21 VAL A 240     -38.961 -22.292  87.515  1.00  0.00      A120  
ATOM   3725 HG22 VAL A 240     -40.651 -21.715  87.231  1.00  0.00      A120  
ATOM   3726 HG23 VAL A 240     -39.854 -21.445  88.819  1.00  0.00      A120  
ATOM   3727  C   VAL A 240     -37.738 -21.027  85.298  1.00  0.00      A120  
ATOM   3728  O   VAL A 240     -37.931 -22.228  85.247  1.00  0.00      A120  
ATOM   3729  N   MET A 241     -36.533 -20.512  84.935  1.00  0.00      A120  
ATOM   3730  HN  MET A 241     -36.318 -19.539  84.967  1.00  0.00      A120  
ATOM   3731  CA  MET A 241     -35.460 -21.395  84.507  1.00  0.00      A120  
ATOM   3732  HA  MET A 241     -35.905 -22.238  84.001  1.00  0.00      A120  
ATOM   3733  CB  MET A 241     -34.496 -20.668  83.574  1.00  0.00      A120  
ATOM   3734  HB1 MET A 241     -33.465 -20.775  83.972  1.00  0.00      A120  
ATOM   3735  HB2 MET A 241     -34.763 -19.591  83.553  1.00  0.00      A120  
ATOM   3736  CG  MET A 241     -34.530 -21.205  82.163  1.00  0.00      A120  
ATOM   3737  HG1 MET A 241     -34.178 -22.258  82.166  1.00  0.00      A120  
ATOM   3738  HG2 MET A 241     -33.839 -20.609  81.530  1.00  0.00      A120  
ATOM   3739  SD  MET A 241     -36.198 -21.115  81.505  1.00  0.00      A120  
ATOM   3740  CE  MET A 241     -36.405 -19.341  81.466  1.00  0.00      A120  
ATOM   3741  HE1 MET A 241     -35.476 -18.834  81.130  1.00  0.00      A120  
ATOM   3742  HE2 MET A 241     -36.658 -18.962  82.479  1.00  0.00      A120  
ATOM   3743  HE3 MET A 241     -37.220 -19.066  80.763  1.00  0.00      A120  
ATOM   3744  C   MET A 241     -34.709 -21.942  85.709  1.00  0.00      A120  
ATOM   3745  O   MET A 241     -34.426 -21.217  86.666  1.00  0.00      A120  
ATOM   3746  N   ILE A 242     -34.386 -23.230  85.646  1.00  0.00      A120  
ATOM   3747  HN  ILE A 242     -34.641 -23.791  84.863  1.00  0.00      A120  
ATOM   3748  CA  ILE A 242     -33.645 -23.922  86.693  1.00  0.00      A120  
ATOM   3749  HA  ILE A 242     -33.418 -23.202  87.465  1.00  0.00      A120  
ATOM   3750  CB  ILE A 242     -34.444 -25.091  87.284  1.00  0.00      A120  
ATOM   3751  HB  ILE A 242     -34.486 -25.920  86.546  1.00  0.00      A120  
ATOM   3752  CG2 ILE A 242     -33.790 -25.586  88.560  1.00  0.00      A120  
ATOM   3753 HG21 ILE A 242     -33.749 -24.767  89.310  1.00  0.00      A120  
ATOM   3754 HG22 ILE A 242     -32.753 -25.924  88.347  1.00  0.00      A120  
ATOM   3755 HG23 ILE A 242     -34.378 -26.427  88.985  1.00  0.00      A120  
ATOM   3756  CG1 ILE A 242     -35.893 -24.674  87.552  1.00  0.00      A120  
ATOM   3757 HG11 ILE A 242     -36.437 -25.546  87.973  1.00  0.00      A120  
ATOM   3758 HG12 ILE A 242     -36.362 -24.389  86.587  1.00  0.00      A120  
ATOM   3759  CD  ILE A 242     -36.028 -23.517  88.511  1.00  0.00      A120  
ATOM   3760  HD1 ILE A 242     -35.361 -22.684  88.201  1.00  0.00      A120  
ATOM   3761  HD2 ILE A 242     -35.742 -23.838  89.535  1.00  0.00      A120  
ATOM   3762  HD3 ILE A 242     -37.077 -23.150  88.514  1.00  0.00      A120  
ATOM   3763  C   ILE A 242     -32.343 -24.406  86.075  1.00  0.00      A120  
ATOM   3764  O   ILE A 242     -32.350 -25.291  85.210  1.00  0.00      A120  
ATOM   3765  N   ARG A 243     -31.226 -23.834  86.518  1.00  0.00      A120  
ATOM   3766  HN  ARG A 243     -31.240 -23.154  87.247  1.00  0.00      A120  
ATOM   3767  CA  ARG A 243     -29.910 -24.151  85.979  1.00  0.00      A120  
ATOM   3768  HA  ARG A 243     -30.037 -24.907  85.218  1.00  0.00      A120  
ATOM   3769  CB  ARG A 243     -29.238 -22.910  85.383  1.00  0.00      A120  
ATOM   3770  HB1 ARG A 243     -28.252 -23.211  84.970  1.00  0.00      A120  
ATOM   3771  HB2 ARG A 243     -29.077 -22.175  86.199  1.00  0.00      A120  
ATOM   3772  CG  ARG A 243     -30.029 -22.232  84.280  1.00  0.00      A120  
ATOM   3773  HG1 ARG A 243     -31.017 -21.915  84.678  1.00  0.00      A120  
ATOM   3774  HG2 ARG A 243     -30.192 -22.951  83.449  1.00  0.00      A120  
ATOM   3775  CD  ARG A 243     -29.287 -21.015  83.753  1.00  0.00      A120  
ATOM   3776  HD1 ARG A 243     -28.326 -21.332  83.296  1.00  0.00      A120  
ATOM   3777  HD2 ARG A 243     -29.098 -20.303  84.584  1.00  0.00      A120  
ATOM   3778  NE  ARG A 243     -30.054 -20.310  82.730  1.00  0.00      A120  
ATOM   3779  HE  ARG A 243     -29.919 -20.574  81.776  1.00  0.00      A120  
ATOM   3780  CZ  ARG A 243     -30.920 -19.339  82.991  1.00  0.00      A120  
ATOM   3781  NH1 ARG A 243     -31.131 -18.959  84.242  1.00  0.00      A120  
ATOM   3782 HH11 ARG A 243     -30.638 -19.403  84.990  1.00  0.00      A120  
ATOM   3783 HH12 ARG A 243     -31.783 -18.227  84.439  1.00  0.00      A120  
ATOM   3784  NH2 ARG A 243     -31.577 -18.748  82.003  1.00  0.00      A120  
ATOM   3785 HH21 ARG A 243     -31.421 -19.034  81.058  1.00  0.00      A120  
ATOM   3786 HH22 ARG A 243     -32.229 -18.017  82.203  1.00  0.00      A120  
ATOM   3787  C   ARG A 243     -29.034 -24.739  87.074  1.00  0.00      A120  
ATOM   3788  O   ARG A 243     -28.919 -24.162  88.162  1.00  0.00      A120  
ATOM   3789  N   SER A 244     -28.303 -25.853  86.826  1.00  0.00      A120  
ATOM   3790  HN  SER A 244     -28.364 -26.338  85.957  1.00  0.00      A120  
ATOM   3791  CA  SER A 244     -27.255 -26.340  87.741  1.00  0.00      A120  
ATOM   3792  HA  SER A 244     -26.879 -25.523  88.338  1.00  0.00      A120  
ATOM   3793  CB  SER A 244     -27.749 -27.443  88.718  1.00  0.00      A120  
ATOM   3794  HB1 SER A 244     -28.129 -28.303  88.126  1.00  0.00      A120  
ATOM   3795  HB2 SER A 244     -28.604 -27.036  89.300  1.00  0.00      A120  
ATOM   3796  OG  SER A 244     -26.727 -27.912  89.610  1.00  0.00      A120  
ATOM   3797  HG1 SER A 244     -26.625 -27.282  90.326  1.00  0.00      A120  
ATOM   3798  C   SER A 244     -26.078 -26.894  86.938  1.00  0.00      A120  
ATOM   3799  O   SER A 244     -26.259 -27.298  85.791  1.00  0.00      A120  
ATOM   3800  N   GLU A 245     -24.847 -26.917  87.518  1.00  0.00      A120  
ATOM   3801  HN  GLU A 245     -24.739 -26.522  88.427  1.00  0.00      A120  
ATOM   3802  CA  GLU A 245     -23.642 -27.510  86.932  1.00  0.00      A120  
ATOM   3803  HA  GLU A 245     -23.516 -27.061  85.958  1.00  0.00      A120  
ATOM   3804  CB  GLU A 245     -22.338 -27.192  87.755  1.00  0.00      A120  
ATOM   3805  HB1 GLU A 245     -22.545 -27.406  88.825  1.00  0.00      A120  
ATOM   3806  HB2 GLU A 245     -22.151 -26.100  87.674  1.00  0.00      A120  
ATOM   3807  CG  GLU A 245     -21.042 -27.962  87.326  1.00  0.00      A120  
ATOM   3808  HG1 GLU A 245     -20.974 -27.935  86.217  1.00  0.00      A120  
ATOM   3809  HG2 GLU A 245     -21.127 -29.026  87.635  1.00  0.00      A120  
ATOM   3810  CD  GLU A 245     -19.691 -27.447  87.862  1.00  0.00      A120  
ATOM   3811  OE1 GLU A 245     -19.548 -27.246  89.099  1.00  0.00      A120  
ATOM   3812  OE2 GLU A 245     -18.733 -27.342  87.046  1.00  0.00      A120  
ATOM   3813  C   GLU A 245     -23.799 -29.001  86.654  1.00  0.00      A120  
ATOM   3814  O   GLU A 245     -23.305 -29.534  85.662  1.00  0.00      A120  
ATOM   3815  N   ASN A 246     -24.529 -29.727  87.527  1.00  0.00      A120  
ATOM   3816  HN  ASN A 246     -24.966 -29.274  88.299  1.00  0.00      A120  
ATOM   3817  CA  ASN A 246     -24.692 -31.157  87.367  1.00  0.00      A120  
ATOM   3818  HA  ASN A 246     -25.009 -31.340  86.350  1.00  0.00      A120  
ATOM   3819  CB  ASN A 246     -23.339 -31.873  87.676  1.00  0.00      A120 C
ATOM   3820  HB1 ASN A 246     -23.097 -31.815  88.759  1.00  0.00      A120 H
ATOM   3821  HB2 ASN A 246     -22.510 -31.387  87.119  1.00  0.00      A120 H
ATOM   3822  CG  ASN A 246     -23.348 -33.338  87.267  1.00  0.00      A120 C
ATOM   3823  OD1 ASN A 246     -23.370 -34.234  88.105  1.00  0.00      A120 O
ATOM   3824  ND2 ASN A 246     -23.339 -33.581  85.956  1.00  0.00      A120 N
ATOM   3825 HD22 ASN A 246     -23.270 -32.839  85.294  1.00  0.00      A120 H
ATOM   3826  C   ASN A 246     -25.788 -31.682  88.298  1.00  0.00      A120  
ATOM   3827  O   ASN A 246     -25.506 -32.064  89.421  1.00  0.00      A120  
ATOM   3828  N   ILE A 247     -27.063 -31.749  87.851  1.00  0.00      A120  
ATOM   3829  HN  ILE A 247     -27.270 -31.413  86.935  1.00  0.00      A120  
ATOM   3830  CA  ILE A 247     -28.236 -32.096  88.675  1.00  0.00      A120  
ATOM   3831  HA  ILE A 247     -28.283 -31.366  89.470  1.00  0.00      A120  
ATOM   3832  CB  ILE A 247     -29.527 -31.973  87.846  1.00  0.00      A120  
ATOM   3833  HB  ILE A 247     -29.454 -32.652  86.970  1.00  0.00      A120  
ATOM   3834  CG2 ILE A 247     -30.768 -32.390  88.676  1.00  0.00      A120  
ATOM   3835 HG21 ILE A 247     -30.841 -31.772  89.597  1.00  0.00      A120  
ATOM   3836 HG22 ILE A 247     -30.737 -33.461  88.968  1.00  0.00      A120  
ATOM   3837 HG23 ILE A 247     -31.700 -32.245  88.091  1.00  0.00      A120  
ATOM   3838  CG1 ILE A 247     -29.700 -30.528  87.304  1.00  0.00      A120  
ATOM   3839 HG11 ILE A 247     -28.765 -30.176  86.816  1.00  0.00      A120  
ATOM   3840 HG12 ILE A 247     -29.898 -29.851  88.162  1.00  0.00      A120  
ATOM   3841  CD  ILE A 247     -30.827 -30.378  86.273  1.00  0.00      A120  
ATOM   3842  HD1 ILE A 247     -31.823 -30.577  86.723  1.00  0.00      A120  
ATOM   3843  HD2 ILE A 247     -30.683 -31.073  85.418  1.00  0.00      A120  
ATOM   3844  HD3 ILE A 247     -30.853 -29.342  85.870  1.00  0.00      A120  
ATOM   3845  C   ILE A 247     -28.172 -33.463  89.382  1.00  0.00      A120  
ATOM   3846  O   ILE A 247     -28.566 -33.624  90.541  1.00  0.00      A120  
ATOM   3847  N   THR A 248     -27.640 -34.498  88.694  1.00  0.00      A120  
ATOM   3848  HN  THR A 248     -27.461 -34.363  87.723  1.00  0.00      A120  
ATOM   3849  CA  THR A 248     -27.379 -35.835  89.222  1.00  0.00      A120  
ATOM   3850  HA  THR A 248     -28.314 -36.245  89.576  1.00  0.00      A120  
ATOM   3851  CB  THR A 248     -26.782 -36.734  88.136  1.00  0.00      A120  
ATOM   3852  HB  THR A 248     -26.673 -37.771  88.521  1.00  0.00      A120  
ATOM   3853  OG1 THR A 248     -25.491 -36.240  87.758  1.00  0.00      A120  
ATOM   3854  HG1 THR A 248     -24.956 -36.259  88.555  1.00  0.00      A120  
ATOM   3855  CG2 THR A 248     -27.686 -36.774  86.911  1.00  0.00      A120  
ATOM   3856 HG21 THR A 248     -27.665 -35.793  86.390  1.00  0.00      A120  
ATOM   3857 HG22 THR A 248     -28.731 -36.990  87.219  1.00  0.00      A120  
ATOM   3858 HG23 THR A 248     -27.334 -37.558  86.206  1.00  0.00      A120  
ATOM   3859  C   THR A 248     -26.443 -35.788  90.420  1.00  0.00      A120  
ATOM   3860  O   THR A 248     -26.529 -36.642  91.310  1.00  0.00      A120  
ATOM   3861  N   ASN A 249     -25.558 -34.795  90.468  1.00  0.00      A120  
ATOM   3862  HN  ASN A 249     -25.412 -34.177  89.699  1.00  0.00      A120  
ATOM   3863  CA  ASN A 249     -24.746 -34.550  91.650  1.00  0.00      A120  
ATOM   3864  HA  ASN A 249     -24.630 -35.488  92.173  1.00  0.00      A120  
ATOM   3865  CB  ASN A 249     -23.380 -33.983  91.279  1.00  0.00      A120  
ATOM   3866  HB1 ASN A 249     -23.521 -33.042  90.706  1.00  0.00      A120  
ATOM   3867  HB2 ASN A 249     -22.843 -34.719  90.644  1.00  0.00      A120  
ATOM   3868  CG  ASN A 249     -22.526 -33.683  92.496  1.00  0.00      A120  
ATOM   3869  OD1 ASN A 249     -22.807 -34.159  93.594  1.00  0.00      A120  
ATOM   3870  ND2 ASN A 249     -21.481 -32.887  92.309  1.00  0.00      A120  
ATOM   3871 HD21 ASN A 249     -20.884 -32.656  93.078  1.00  0.00      A120  
ATOM   3872 HD22 ASN A 249     -21.290 -32.518  91.399  1.00  0.00      A120  
ATOM   3873  C   ASN A 249     -25.518 -33.589  92.544  1.00  0.00      A120  
ATOM   3874  O   ASN A 249     -25.733 -32.426  92.186  1.00  0.00      A120  
ATOM   3875  N   ASN A 250     -25.941 -34.083  93.706  1.00  0.00      A120  
ATOM   3876  HN  ASN A 250     -25.799 -35.033  93.973  1.00  0.00      A120  
ATOM   3877  CA  ASN A 250     -26.645 -33.233  94.655  1.00  0.00      A120  
ATOM   3878  HA  ASN A 250     -27.424 -32.706  94.125  1.00  0.00      A120  
ATOM   3879  CB  ASN A 250     -27.241 -34.091  95.770  1.00  0.00      A120  
ATOM   3880  HB1 ASN A 250     -28.103 -34.662  95.365  1.00  0.00      A120  
ATOM   3881  HB2 ASN A 250     -27.594 -33.426  96.587  1.00  0.00      A120  
ATOM   3882  CG  ASN A 250     -26.239 -35.072  96.346  1.00  0.00      A120  
ATOM   3883  OD1 ASN A 250     -25.490 -34.740  97.261  1.00  0.00      A120  
ATOM   3884  ND2 ASN A 250     -26.219 -36.288  95.806  1.00  0.00      A120  
ATOM   3885 HD21 ASN A 250     -25.577 -36.976  96.147  1.00  0.00      A120  
ATOM   3886 HD22 ASN A 250     -26.844 -36.514  95.059  1.00  0.00      A120  
ATOM   3887  C   ASN A 250     -25.725 -32.174  95.239  1.00  0.00      A120  
ATOM   3888  O   ASN A 250     -26.185 -31.094  95.624  1.00  0.00      A120  
ATOM   3889  N   ALA A 251     -24.425 -32.464  95.298  1.00  0.00      A120  
ATOM   3890  HN  ALA A 251     -24.047 -33.315  94.944  1.00  0.00      A120  
ATOM   3891  CA  ALA A 251     -23.485 -31.526  95.897  1.00  0.00      A120  
ATOM   3892  HA  ALA A 251     -23.880 -31.215  96.852  1.00  0.00      A120  
ATOM   3893  CB  ALA A 251     -22.122 -32.194  96.076  1.00  0.00      A120  
ATOM   3894  HB1 ALA A 251     -21.645 -32.359  95.086  1.00  0.00      A120  
ATOM   3895  HB2 ALA A 251     -22.245 -33.178  96.578  1.00  0.00      A120  
ATOM   3896  HB3 ALA A 251     -21.459 -31.544  96.686  1.00  0.00      A120  
ATOM   3897  C   ALA A 251     -23.358 -30.253  95.071  1.00  0.00      A120  
ATOM   3898  O   ALA A 251     -22.995 -29.200  95.605  1.00  0.00      A120  
ATOM   3899  N   LYS A 252     -23.666 -30.325  93.779  1.00  0.00      A120  
ATOM   3900  HN  LYS A 252     -23.917 -31.181  93.335  1.00  0.00      A120  
ATOM   3901  CA  LYS A 252     -23.649 -29.136  92.938  1.00  0.00      A120  
ATOM   3902  HA  LYS A 252     -22.750 -28.580  93.160  1.00  0.00      A120  
ATOM   3903  CB  LYS A 252     -23.681 -29.526  91.463  1.00  0.00      A120  
ATOM   3904  HB1 LYS A 252     -24.049 -28.659  90.874  1.00  0.00      A120  
ATOM   3905  HB2 LYS A 252     -24.388 -30.374  91.336  1.00  0.00      A120  
ATOM   3906  CG  LYS A 252     -22.325 -29.940  90.921  1.00  0.00      A120  
ATOM   3907  HG1 LYS A 252     -22.392 -30.071  89.820  1.00  0.00      A120  
ATOM   3908  HG2 LYS A 252     -22.024 -30.906  91.379  1.00  0.00      A120  
ATOM   3909  CD  LYS A 252     -21.282 -28.884  91.240  1.00  0.00      A120  
ATOM   3910  HD1 LYS A 252     -21.391 -28.574  92.301  1.00  0.00      A120  
ATOM   3911  HD2 LYS A 252     -21.448 -28.000  90.588  1.00  0.00      A120  
ATOM   3912  CE  LYS A 252     -19.876 -29.407  91.018  1.00  0.00      A120  
ATOM   3913  HE1 LYS A 252     -19.722 -29.627  89.940  1.00  0.00      A120  
ATOM   3914  HE2 LYS A 252     -19.717 -30.326  91.622  1.00  0.00      A120  
ATOM   3915  NZ  LYS A 252     -18.855 -28.408  91.430  1.00  0.00      A120  
ATOM   3916  HZ1 LYS A 252     -18.971 -28.191  92.440  1.00  0.00      A120  
ATOM   3917  HZ2 LYS A 252     -18.976 -27.539  90.872  1.00  0.00      A120  
ATOM   3918  HZ3 LYS A 252     -17.904 -28.797  91.265  1.00  0.00      A120  
ATOM   3919  C   LYS A 252     -24.833 -28.243  93.291  1.00  0.00      A120  
ATOM   3920  O   LYS A 252     -25.987 -28.685  93.246  1.00  0.00      A120  
ATOM   3921  N   ASN A 253     -24.548 -26.993  93.649  1.00  0.00      A120  
ATOM   3922  HN  ASN A 253     -23.615 -26.645  93.694  1.00  0.00      A120  
ATOM   3923  CA  ASN A 253     -25.610 -26.063  93.997  1.00  0.00      A120  
ATOM   3924  HA  ASN A 253     -26.230 -26.529  94.748  1.00  0.00      A120  
ATOM   3925  CB  ASN A 253     -25.025 -24.749  94.531  1.00  0.00      A120  
ATOM   3926  HB1 ASN A 253     -25.813 -23.967  94.506  1.00  0.00      A120  
ATOM   3927  HB2 ASN A 253     -24.181 -24.438  93.879  1.00  0.00      A120  
ATOM   3928  CG  ASN A 253     -24.512 -24.872  95.958  1.00  0.00      A120  
ATOM   3929  OD1 ASN A 253     -24.818 -25.838  96.657  1.00  0.00      A120  
ATOM   3930  ND2 ASN A 253     -23.734 -23.886  96.397  1.00  0.00      A120  
ATOM   3931 HD21 ASN A 253     -23.368 -23.914  97.327  1.00  0.00      A120  
ATOM   3932 HD22 ASN A 253     -23.516 -23.117  95.797  1.00  0.00      A120  
ATOM   3933  C   ASN A 253     -26.492 -25.799  92.786  1.00  0.00      A120  
ATOM   3934  O   ASN A 253     -26.032 -25.786  91.640  1.00  0.00      A120  
ATOM   3935  N   ILE A 254     -27.779 -25.606  93.049  1.00  0.00      A120  
ATOM   3936  HN  ILE A 254     -28.126 -25.605  93.983  1.00  0.00      A120  
ATOM   3937  CA  ILE A 254     -28.772 -25.382  92.010  1.00  0.00      A120  
ATOM   3938  HA  ILE A 254     -28.292 -25.545  91.056  1.00  0.00      A120  
ATOM   3939  CB  ILE A 254     -29.980 -26.320  92.158  1.00  0.00      A120  
ATOM   3940  HB  ILE A 254     -30.422 -26.200  93.170  1.00  0.00      A120  
ATOM   3941  CG2 ILE A 254     -31.021 -25.989  91.107  1.00  0.00      A120  
ATOM   3942 HG21 ILE A 254     -30.548 -25.935  90.103  1.00  0.00      A120  
ATOM   3943 HG22 ILE A 254     -31.486 -25.005  91.332  1.00  0.00      A120  
ATOM   3944 HG23 ILE A 254     -31.805 -26.776  91.089  1.00  0.00      A120  
ATOM   3945  CG1 ILE A 254     -29.550 -27.786  92.041  1.00  0.00      A120  
ATOM   3946 HG11 ILE A 254     -28.657 -27.837  91.383  1.00  0.00      A120  
ATOM   3947 HG12 ILE A 254     -30.378 -28.356  91.570  1.00  0.00      A120  
ATOM   3948  CD  ILE A 254     -29.207 -28.445  93.366  1.00  0.00      A120  
ATOM   3949  HD1 ILE A 254     -30.089 -28.425  94.042  1.00  0.00      A120  
ATOM   3950  HD2 ILE A 254     -28.372 -27.899  93.855  1.00  0.00      A120  
ATOM   3951  HD3 ILE A 254     -28.913 -29.503  93.197  1.00  0.00      A120  
ATOM   3952  C   ILE A 254     -29.201 -23.927  92.085  1.00  0.00      A120  
ATOM   3953  O   ILE A 254     -29.677 -23.464  93.130  1.00  0.00      A120  
ATOM   3954  N   LEU A 255     -29.033 -23.206  90.983  1.00  0.00      A120  
ATOM   3955  HN  LEU A 255     -28.671 -23.606  90.144  1.00  0.00      A120  
ATOM   3956  CA  LEU A 255     -29.361 -21.791  90.919  1.00  0.00      A120  
ATOM   3957  HA  LEU A 255     -29.474 -21.429  91.930  1.00  0.00      A120  
ATOM   3958  CB  LEU A 255     -28.263 -21.008  90.195  1.00  0.00      A120  
ATOM   3959  HB1 LEU A 255     -28.468 -19.926  90.334  1.00  0.00      A120  
ATOM   3960  HB2 LEU A 255     -28.327 -21.252  89.114  1.00  0.00      A120  
ATOM   3961  CG  LEU A 255     -26.825 -21.277  90.653  1.00  0.00      A120  
ATOM   3962  HG  LEU A 255     -26.537 -22.309  90.361  1.00  0.00      A120  
ATOM   3963  CD1 LEU A 255     -25.844 -20.286  90.024  1.00  0.00      A120  
ATOM   3964 HD11 LEU A 255     -26.112 -19.247  90.315  1.00  0.00      A120  
ATOM   3965 HD12 LEU A 255     -25.884 -20.366  88.917  1.00  0.00      A120  
ATOM   3966 HD13 LEU A 255     -24.813 -20.498  90.378  1.00  0.00      A120  
ATOM   3967  CD2 LEU A 255     -26.710 -21.267  92.174  1.00  0.00      A120  
ATOM   3968 HD21 LEU A 255     -27.363 -22.052  92.611  1.00  0.00      A120  
ATOM   3969 HD22 LEU A 255     -27.028 -20.279  92.571  1.00  0.00      A120  
ATOM   3970 HD23 LEU A 255     -25.660 -21.472  92.475  1.00  0.00      A120  
ATOM   3971  C   LEU A 255     -30.698 -21.615  90.213  1.00  0.00      A120  
ATOM   3972  O   LEU A 255     -30.933 -22.210  89.156  1.00  0.00      A120  
ATOM   3973  N   VAL A 256     -31.569 -20.801  90.805  1.00  0.00      A120  
ATOM   3974  HN  VAL A 256     -31.330 -20.300  91.632  1.00  0.00      A120  
ATOM   3975  CA  VAL A 256     -32.920 -20.574  90.310  1.00  0.00      A120  
ATOM   3976  HA  VAL A 256     -33.070 -21.207  89.449  1.00  0.00      A120  
ATOM   3977  CB  VAL A 256     -33.970 -20.893  91.397  1.00  0.00      A120  
ATOM   3978  HB  VAL A 256     -33.876 -20.159  92.225  1.00  0.00      A120  
ATOM   3979  CG1 VAL A 256     -35.377 -20.829  90.829  1.00  0.00      A120  
ATOM   3980 HG11 VAL A 256     -35.440 -21.429  89.896  1.00  0.00      A120  
ATOM   3981 HG12 VAL A 256     -35.641 -19.776  90.592  1.00  0.00      A120  
ATOM   3982 HG13 VAL A 256     -36.101 -21.240  91.565  1.00  0.00      A120  
ATOM   3983  CG2 VAL A 256     -33.693 -22.253  92.015  1.00  0.00      A120  
ATOM   3984 HG21 VAL A 256     -32.770 -22.211  92.632  1.00  0.00      A120  
ATOM   3985 HG22 VAL A 256     -33.551 -23.010  91.215  1.00  0.00      A120  
ATOM   3986 HG23 VAL A 256     -34.542 -22.552  92.666  1.00  0.00      A120  
ATOM   3987  C   VAL A 256     -33.040 -19.128  89.851  1.00  0.00      A120  
ATOM   3988  O   VAL A 256     -32.419 -18.226  90.423  1.00  0.00      A120  
ATOM   3989  N   GLN A 257     -33.843 -18.907  88.810  1.00  0.00      A120  
ATOM   3990  HN  GLN A 257     -34.285 -19.653  88.318  1.00  0.00      A120  
ATOM   3991  CA  GLN A 257     -34.129 -17.562  88.320  1.00  0.00      A120  
ATOM   3992  HA  GLN A 257     -33.788 -16.860  89.066  1.00  0.00      A120  
ATOM   3993  CB  GLN A 257     -33.436 -17.287  86.982  1.00  0.00      A120  
ATOM   3994  HB1 GLN A 257     -33.960 -17.855  86.184  1.00  0.00      A120  
ATOM   3995  HB2 GLN A 257     -32.385 -17.641  87.044  1.00  0.00      A120  
ATOM   3996  CG  GLN A 257     -33.435 -15.808  86.611  1.00  0.00      A120  
ATOM   3997  HG1 GLN A 257     -33.109 -15.220  87.495  1.00  0.00      A120  
ATOM   3998  HG2 GLN A 257     -34.468 -15.509  86.334  1.00  0.00      A120  
ATOM   3999  CD  GLN A 257     -32.515 -15.469  85.449  1.00  0.00      A120  
ATOM   4000  OE1 GLN A 257     -31.960 -16.353  84.796  1.00  0.00      A120  
ATOM   4001  NE2 GLN A 257     -32.346 -14.176  85.189  1.00  0.00      A120  
ATOM   4002 HE21 GLN A 257     -31.752 -13.891  84.437  1.00  0.00      A120  
ATOM   4003 HE22 GLN A 257     -32.812 -13.489  85.746  1.00  0.00      A120  
ATOM   4004  C   GLN A 257     -35.636 -17.391  88.187  1.00  0.00      A120  
ATOM   4005  O   GLN A 257     -36.281 -18.116  87.423  1.00  0.00      A120  
ATOM   4006  N   PHE A 258     -36.188 -16.431  88.923  1.00  0.00      A120  
ATOM   4007  HN  PHE A 258     -35.652 -15.842  89.522  1.00  0.00      A120  
ATOM   4008  CA  PHE A 258     -37.622 -16.188  88.891  1.00  0.00      A120  
ATOM   4009  HA  PHE A 258     -38.122 -17.144  88.916  1.00  0.00      A120  
ATOM   4010  CB  PHE A 258     -38.058 -15.330  90.081  1.00  0.00      A120  
ATOM   4011  HB1 PHE A 258     -39.133 -15.076  89.969  1.00  0.00      A120  
ATOM   4012  HB2 PHE A 258     -37.446 -14.403  90.104  1.00  0.00      A120  
ATOM   4013  CG  PHE A 258     -37.900 -15.994  91.419  1.00  0.00      A120  
ATOM   4014  CD1 PHE A 258     -37.562 -17.333  91.522  1.00  0.00      A120  
ATOM   4015  HD1 PHE A 258     -37.407 -17.917  90.626  1.00  0.00      A120  
ATOM   4016  CE1 PHE A 258     -37.421 -17.931  92.761  1.00  0.00      A120  
ATOM   4017  HE1 PHE A 258     -37.150 -18.974  92.829  1.00  0.00      A120  
ATOM   4018  CZ  PHE A 258     -37.628 -17.194  93.912  1.00  0.00      A120  
ATOM   4019  HZ  PHE A 258     -37.520 -17.660  94.880  1.00  0.00      A120  
ATOM   4020  CD2 PHE A 258     -38.109 -15.272  92.581  1.00  0.00      A120  
ATOM   4021  HD2 PHE A 258     -38.383 -14.230  92.516  1.00  0.00      A120  
ATOM   4022  CE2 PHE A 258     -37.972 -15.861  93.821  1.00  0.00      A120  
ATOM   4023  HE2 PHE A 258     -38.134 -15.281  94.718  1.00  0.00      A120  
ATOM   4024  C   PHE A 258     -38.025 -15.479  87.605  1.00  0.00      A120  
ATOM   4025  O   PHE A 258     -37.215 -14.819  86.952  1.00  0.00      A120  
ATOM   4026  N   ASN A 259     -39.333 -15.601  87.306  1.00  0.00      A120  
ATOM   4027  HN  ASN A 259     -39.864 -16.266  87.825  1.00  0.00      A120  
ATOM   4028  CA  ASN A 259     -40.090 -14.891  86.299  1.00  0.00      A120  
ATOM   4029  HA  ASN A 259     -39.441 -14.261  85.709  1.00  0.00      A120  
ATOM   4030  CB  ASN A 259     -40.756 -15.998  85.429  1.00  0.00      A120 C
ATOM   4031  HB1 ASN A 259     -41.504 -16.586  86.002  1.00  0.00      A120 H
ATOM   4032  HB2 ASN A 259     -39.956 -16.699  85.109  1.00  0.00      A120 H
ATOM   4033  CG  ASN A 259     -41.352 -15.475  84.136  1.00  0.00      A120 C
ATOM   4034  OD1 ASN A 259     -40.658 -15.067  83.221  1.00  0.00      A120 O
ATOM   4035  ND2 ASN A 259     -42.650 -15.452  83.931  1.00  0.00      A120 N
ATOM   4036 HD22 ASN A 259     -42.882 -15.188  82.998  1.00  0.00      A120 H
ATOM   4037  C   ASN A 259     -41.139 -13.998  87.018  1.00  0.00      A120  
ATOM   4038  O   ASN A 259     -41.991 -13.362  86.432  1.00  0.00      A120  
ATOM   4039  N   THR A 260     -41.079 -13.970  88.376  1.00  0.00      A120  
ATOM   4040  HN  THR A 260     -40.368 -14.498  88.836  1.00  0.00      A120  
ATOM   4041  CA  THR A 260     -41.917 -13.155  89.258  1.00  0.00      A120  
ATOM   4042  HA  THR A 260     -42.327 -12.332  88.690  1.00  0.00      A120  
ATOM   4043  CB  THR A 260     -43.070 -13.914  89.943  1.00  0.00      A120  
ATOM   4044  HB  THR A 260     -43.522 -13.300  90.751  1.00  0.00      A120  
ATOM   4045  OG1 THR A 260     -42.656 -15.168  90.481  1.00  0.00      A120  
ATOM   4046  HG1 THR A 260     -41.953 -14.940  91.096  1.00  0.00      A120  
ATOM   4047  CG2 THR A 260     -44.171 -14.216  88.921  1.00  0.00      A120  
ATOM   4048 HG21 THR A 260     -43.784 -14.855  88.098  1.00  0.00      A120  
ATOM   4049 HG22 THR A 260     -44.559 -13.271  88.487  1.00  0.00      A120  
ATOM   4050 HG23 THR A 260     -45.022 -14.741  89.406  1.00  0.00      A120  
ATOM   4051  C   THR A 260     -41.039 -12.615  90.386  1.00  0.00      A120  
ATOM   4052  O   THR A 260     -40.501 -13.454  91.106  1.00  0.00      A120  
ATOM   4053  N   PRO A 261     -40.806 -11.326  90.622  1.00  0.00      A120  
ATOM   4054  CD  PRO A 261     -41.530 -10.234  89.959  1.00  0.00      A120  
ATOM   4055  HD1 PRO A 261     -42.622 -10.437  89.933  1.00  0.00      A120  
ATOM   4056  HD2 PRO A 261     -41.140 -10.110  88.926  1.00  0.00      A120  
ATOM   4057  CA  PRO A 261     -40.115 -10.859  91.829  1.00  0.00      A120  
ATOM   4058  HA  PRO A 261     -39.165 -11.368  91.911  1.00  0.00      A120  
ATOM   4059  CB  PRO A 261     -39.972  -9.351  91.571  1.00  0.00      A120  
ATOM   4060  HB1 PRO A 261     -39.089  -9.182  90.919  1.00  0.00      A120  
ATOM   4061  HB2 PRO A 261     -39.850  -8.755  92.501  1.00  0.00      A120  
ATOM   4062  CG  PRO A 261     -41.247  -8.985  90.804  1.00  0.00      A120  
ATOM   4063  HG1 PRO A 261     -42.078  -8.838  91.527  1.00  0.00      A120  
ATOM   4064  HG2 PRO A 261     -41.128  -8.068  90.188  1.00  0.00      A120  
ATOM   4065  C   PRO A 261     -40.871 -11.151  93.123  1.00  0.00      A120  
ATOM   4066  O   PRO A 261     -42.104 -11.180  93.105  1.00  0.00      A120  
ATOM   4067  N   VAL A 262     -40.171 -11.369  94.255  1.00  0.00      A120  
ATOM   4068  HN  VAL A 262     -39.189 -11.537  94.222  1.00  0.00      A120  
ATOM   4069  CA  VAL A 262     -40.798 -11.573  95.557  1.00  0.00      A120  
ATOM   4070  HA  VAL A 262     -41.867 -11.507  95.420  1.00  0.00      A120  
ATOM   4071  CB  VAL A 262     -40.430 -12.934  96.165  1.00  0.00      A120  
ATOM   4072  HB  VAL A 262     -39.326 -13.053  96.160  1.00  0.00      A120  
ATOM   4073  CG1 VAL A 262     -40.942 -13.039  97.597  1.00  0.00      A120  
ATOM   4074 HG11 VAL A 262     -42.015 -12.754  97.641  1.00  0.00      A120  
ATOM   4075 HG12 VAL A 262     -40.366 -12.355  98.256  1.00  0.00      A120  
ATOM   4076 HG13 VAL A 262     -40.839 -14.085  97.960  1.00  0.00      A120  
ATOM   4077  CG2 VAL A 262     -40.992 -14.058  95.316  1.00  0.00      A120  
ATOM   4078 HG21 VAL A 262     -40.577 -14.002  94.287  1.00  0.00      A120  
ATOM   4079 HG22 VAL A 262     -42.098 -13.971  95.258  1.00  0.00      A120  
ATOM   4080 HG23 VAL A 262     -40.717 -15.039  95.757  1.00  0.00      A120  
ATOM   4081  C   VAL A 262     -40.367 -10.434  96.467  1.00  0.00      A120  
ATOM   4082  O   VAL A 262     -39.173 -10.272  96.751  1.00  0.00      A120  
ATOM   4083  N   GLN A 263     -41.334  -9.643  96.916  1.00  0.00      A120  
ATOM   4084  HN  GLN A 263     -42.292  -9.775  96.670  1.00  0.00      A120  
ATOM   4085  CA  GLN A 263     -41.038  -8.529  97.803  1.00  0.00      A120  
ATOM   4086  HA  GLN A 263     -40.166  -8.017  97.423  1.00  0.00      A120  
ATOM   4087  CB  GLN A 263     -42.235  -7.577  97.861  1.00  0.00      A120  
ATOM   4088  HB1 GLN A 263     -43.059  -8.091  98.400  1.00  0.00      A120  
ATOM   4089  HB2 GLN A 263     -42.560  -7.367  96.820  1.00  0.00      A120  
ATOM   4090  CG  GLN A 263     -41.974  -6.253  98.550  1.00  0.00      A120  
ATOM   4091  HG1 GLN A 263     -41.006  -6.311  99.091  1.00  0.00      A120  
ATOM   4092  HG2 GLN A 263     -42.789  -6.058  99.279  1.00  0.00      A120  
ATOM   4093  CD  GLN A 263     -41.914  -5.096  97.573  1.00  0.00      A120  
ATOM   4094  OE1 GLN A 263     -41.522  -5.264  96.418  1.00  0.00      A120  
ATOM   4095  NE2 GLN A 263     -42.311  -3.913  98.029  1.00  0.00      A120  
ATOM   4096 HE21 GLN A 263     -42.629  -3.822  98.973  1.00  0.00      A120  
ATOM   4097 HE22 GLN A 263     -42.292  -3.113  97.428  1.00  0.00      A120  
ATOM   4098  C   GLN A 263     -40.700  -9.037  99.199  1.00  0.00      A120  
ATOM   4099  O   GLN A 263     -41.316  -9.982  99.700  1.00  0.00      A120  
ATOM   4100  N   ILE A 264     -39.700  -8.418  99.820  1.00  0.00      A120  
ATOM   4101  HN  ILE A 264     -39.154  -7.718  99.365  1.00  0.00      A120  
ATOM   4102  CA  ILE A 264     -39.329  -8.711 101.199  1.00  0.00      A120  
ATOM   4103  HA  ILE A 264     -40.190  -9.147 101.684  1.00  0.00      A120  
ATOM   4104  CB  ILE A 264     -38.130  -9.679 101.284  1.00  0.00      A120  
ATOM   4105  HB  ILE A 264     -38.455 -10.691 100.963  1.00  0.00      A120  
ATOM   4106  CG2 ILE A 264     -36.986  -9.219 100.398  1.00  0.00      A120  
ATOM   4107 HG21 ILE A 264     -36.641  -8.210 100.712  1.00  0.00      A120  
ATOM   4108 HG22 ILE A 264     -37.323  -9.164  99.341  1.00  0.00      A120  
ATOM   4109 HG23 ILE A 264     -36.134  -9.927 100.483  1.00  0.00      A120  
ATOM   4110  CG1 ILE A 264     -37.663  -9.840 102.726  1.00  0.00      A120  
ATOM   4111 HG11 ILE A 264     -38.504 -10.240 103.332  1.00  0.00      A120  
ATOM   4112 HG12 ILE A 264     -37.376  -8.844 103.123  1.00  0.00      A120  
ATOM   4113  CD  ILE A 264     -36.488 -10.770 102.856  1.00  0.00      A120  
ATOM   4114  HD1 ILE A 264     -35.579 -10.299 102.423  1.00  0.00      A120  
ATOM   4115  HD2 ILE A 264     -36.692 -11.716 102.311  1.00  0.00      A120  
ATOM   4116  HD3 ILE A 264     -36.297 -10.990 103.928  1.00  0.00      A120  
ATOM   4117  C   ILE A 264     -39.027  -7.393 101.896  1.00  0.00      A120  
ATOM   4118  O   ILE A 264     -38.272  -6.566 101.374  1.00  0.00      A120  
ATOM   4119  N   ASN A 265     -39.638  -7.181 103.060  1.00  0.00      A120  
ATOM   4120  HN  ASN A 265     -40.219  -7.874 103.478  1.00  0.00      A120  
ATOM   4121  CA  ASN A 265     -39.506  -5.934 103.807  1.00  0.00      A120  
ATOM   4122  HA  ASN A 265     -38.946  -5.238 103.200  1.00  0.00      A120  
ATOM   4123  CB  ASN A 265     -40.880  -5.359 104.142  1.00  0.00      A120  
ATOM   4124  HB1 ASN A 265     -40.755  -4.499 104.835  1.00  0.00      A120  
ATOM   4125  HB2 ASN A 265     -41.490  -6.142 104.640  1.00  0.00      A120  
ATOM   4126  CG  ASN A 265     -41.613  -4.885 102.914  1.00  0.00      A120  
ATOM   4127  OD1 ASN A 265     -41.046  -4.849 101.825  1.00  0.00      A120  
ATOM   4128  ND2 ASN A 265     -42.872  -4.520 103.070  1.00  0.00      A120  
ATOM   4129 HD21 ASN A 265     -43.401  -4.198 102.284  1.00  0.00      A120  
ATOM   4130 HD22 ASN A 265     -43.297  -4.566 103.974  1.00  0.00      A120  
ATOM   4131  C   ASN A 265     -38.697  -6.201 105.066  1.00  0.00      A120  
ATOM   4132  O   ASN A 265     -39.186  -6.841 106.002  1.00  0.00      A120  
ATOM   4133  N   CYS A 266     -37.471  -5.691 105.095  1.00  0.00      A120  
ATOM   4134  HN  CYS A 266     -37.129  -5.112 104.359  1.00  0.00      A120  
ATOM   4135  CA  CYS A 266     -36.541  -5.932 106.187  1.00  0.00      A120  
ATOM   4136  HA  CYS A 266     -36.982  -6.667 106.843  1.00  0.00      A120  
ATOM   4137  CB  CYS A 266     -35.192  -6.432 105.661  1.00  0.00      A120  
ATOM   4138  HB1 CYS A 266     -34.483  -6.456 106.514  1.00  0.00      A120  
ATOM   4139  HB2 CYS A 266     -34.822  -5.694 104.919  1.00  0.00      A120  
ATOM   4140  SG  CYS A 266     -35.225  -8.078 104.882  1.00  0.00      A120  
ATOM   4141  HG1 CYS A 266     -35.904  -7.686 103.814  1.00  0.00      A120  
ATOM   4142  C   CYS A 266     -36.343  -4.651 106.984  1.00  0.00      A120  
ATOM   4143  O   CYS A 266     -36.198  -3.566 106.411  1.00  0.00      A120  
ATOM   4144  N   THR A 267     -36.352  -4.780 108.308  1.00  0.00      A120  
ATOM   4145  HN  THR A 267     -36.506  -5.658 108.755  1.00  0.00      A120  
ATOM   4146  CA  THR A 267     -36.138  -3.644 109.186  1.00  0.00      A120  
ATOM   4147  HA  THR A 267     -35.692  -2.855 108.598  1.00  0.00      A120  
ATOM   4148  CB  THR A 267     -37.448  -3.146 109.825  1.00  0.00      A120  
ATOM   4149  HB  THR A 267     -37.265  -2.193 110.366  1.00  0.00      A120  
ATOM   4150  OG1 THR A 267     -37.941  -4.120 110.755  1.00  0.00      A120  
ATOM   4151  HG1 THR A 267     -37.255  -4.224 111.418  1.00  0.00      A120  
ATOM   4152  CG2 THR A 267     -38.509  -2.896 108.766  1.00  0.00      A120  
ATOM   4153 HG21 THR A 267     -39.215  -3.753 108.723  1.00  0.00      A120  
ATOM   4154 HG22 THR A 267     -38.030  -2.781 107.770  1.00  0.00      A120  
ATOM   4155 HG23 THR A 267     -39.082  -1.977 109.014  1.00  0.00      A120  
ATOM   4156  C   THR A 267     -35.148  -4.024 110.278  1.00  0.00      A120  
ATOM   4157  O   THR A 267     -34.969  -5.199 110.605  1.00  0.00      A120  
ATOM   4158  N   ARG A 268     -34.746  -2.981 110.998  1.00  0.00      A120  
ATOM   4159  HN  ARG A 268     -35.007  -2.058 110.730  1.00  0.00      A120  
ATOM   4160  CA  ARG A 268     -33.925  -3.044 112.198  1.00  0.00      A120  
ATOM   4161  HA  ARG A 268     -33.872  -4.076 112.511  1.00  0.00      A120  
ATOM   4162  CB  ARG A 268     -32.525  -2.501 111.933  1.00  0.00      A120  
ATOM   4163  HB1 ARG A 268     -32.582  -1.393 111.886  1.00  0.00      A120  
ATOM   4164  HB2 ARG A 268     -32.180  -2.885 110.950  1.00  0.00      A120  
ATOM   4165  CG  ARG A 268     -31.500  -2.886 112.987  1.00  0.00      A120  
ATOM   4166  HG1 ARG A 268     -30.488  -2.881 112.530  1.00  0.00      A120  
ATOM   4167  HG2 ARG A 268     -31.723  -3.911 113.355  1.00  0.00      A120  
ATOM   4168  CD  ARG A 268     -31.524  -1.919 114.159  1.00  0.00      A120  
ATOM   4169  HD1 ARG A 268     -30.723  -2.187 114.881  1.00  0.00      A120  
ATOM   4170  HD2 ARG A 268     -32.516  -1.960 114.658  1.00  0.00      A120  
ATOM   4171  NE  ARG A 268     -31.296  -0.541 113.735  1.00  0.00      A120  
ATOM   4172  HE  ARG A 268     -32.061   0.099 113.793  1.00  0.00      A120  
ATOM   4173  CZ  ARG A 268     -30.136  -0.083 113.277  1.00  0.00      A120  
ATOM   4174  NH1 ARG A 268     -29.091  -0.895 113.181  1.00  0.00      A120  
ATOM   4175 HH11 ARG A 268     -29.176  -1.853 113.454  1.00  0.00      A120  
ATOM   4176 HH12 ARG A 268     -28.219  -0.549 112.836  1.00  0.00      A120  
ATOM   4177  NH2 ARG A 268     -30.019   1.187 112.914  1.00  0.00      A120  
ATOM   4178 HH21 ARG A 268     -30.804   1.801 112.985  1.00  0.00      A120  
ATOM   4179 HH22 ARG A 268     -29.145   1.530 112.569  1.00  0.00      A120  
ATOM   4180  C   ARG A 268     -34.730  -2.075 113.067  1.00  0.00      A120  
ATOM   4181  O   ARG A 268     -34.380  -0.898 113.171  1.00  0.00      A120  
ATOM   4182  N   PRO A 269     -35.808  -2.560 113.690  1.00  0.00      A120  
ATOM   4183  CD  PRO A 269     -36.240  -3.974 113.735  1.00  0.00      A120  
ATOM   4184  HD1 PRO A 269     -35.433  -4.603 114.164  1.00  0.00      A120  
ATOM   4185  HD2 PRO A 269     -36.493  -4.326 112.713  1.00  0.00      A120  
ATOM   4186  CA  PRO A 269     -36.719  -1.669 114.426  1.00  0.00      A120  
ATOM   4187  HA  PRO A 269     -36.901  -0.767 113.864  1.00  0.00      A120  
ATOM   4188  CB  PRO A 269     -37.955  -2.550 114.646  1.00  0.00      A120  
ATOM   4189  HB1 PRO A 269     -38.700  -2.388 113.838  1.00  0.00      A120  
ATOM   4190  HB2 PRO A 269     -38.430  -2.321 115.623  1.00  0.00      A120  
ATOM   4191  CG  PRO A 269     -37.449  -3.949 114.623  1.00  0.00      A120  
ATOM   4192  HG1 PRO A 269     -37.176  -4.274 115.650  1.00  0.00      A120  
ATOM   4193  HG2 PRO A 269     -38.230  -4.631 114.226  1.00  0.00      A120  
ATOM   4194  C   PRO A 269     -36.151  -1.165 115.748  1.00  0.00      A120  
ATOM   4195  O   PRO A 269     -36.780  -1.279 116.801  1.00  0.00      A120  
ATOM   4196  N   ASN A 270     -34.953  -0.600 115.690  1.00  0.00      A120  
ATOM   4197  HN  ASN A 270     -34.440  -0.546 114.837  1.00  0.00      A120  
ATOM   4198  CA  ASN A 270     -34.302  -0.020 116.856  1.00  0.00      A120  
ATOM   4199  HA  ASN A 270     -35.063   0.181 117.595  1.00  0.00      A120  
ATOM   4200  CB  ASN A 270     -33.243  -0.967 117.431  1.00  0.00      A120  
ATOM   4201  HB1 ASN A 270     -32.636  -0.416 118.181  1.00  0.00      A120  
ATOM   4202  HB2 ASN A 270     -32.582  -1.311 116.608  1.00  0.00      A120  
ATOM   4203  CG  ASN A 270     -33.849  -2.184 118.103  1.00  0.00      A120  
ATOM   4204  OD1 ASN A 270     -34.772  -2.067 118.908  1.00  0.00      A120  
ATOM   4205  ND2 ASN A 270     -33.325  -3.362 117.780  1.00  0.00      A120  
ATOM   4206 HD21 ASN A 270     -33.685  -4.200 118.192  1.00  0.00      A120  
ATOM   4207 HD22 ASN A 270     -32.572  -3.412 117.125  1.00  0.00      A120  
ATOM   4208  C   ASN A 270     -33.670   1.302 116.454  1.00  0.00      A120  
ATOM   4209  O   ASN A 270     -32.802   1.335 115.577  1.00  0.00      A120  
ATOM   4210  N   ASN A 271     -34.034   2.382 117.154  1.00  0.00      A120  
ATOM   4211  HN  ASN A 271     -34.686   2.297 117.904  1.00  0.00      A120  
ATOM   4212  CA  ASN A 271     -33.482   3.694 116.942  1.00  0.00      A120  
ATOM   4213  HA  ASN A 271     -33.357   3.821 115.877  1.00  0.00      A120  
ATOM   4214  CB  ASN A 271     -34.522   4.708 117.465  1.00  0.00      A120 C
ATOM   4215  HB1 ASN A 271     -34.502   4.791 118.573  1.00  0.00      A120 H
ATOM   4216  HB2 ASN A 271     -35.539   4.360 117.185  1.00  0.00      A120 H
ATOM   4217  CG  ASN A 271     -34.344   6.067 116.820  1.00  0.00      A120 C
ATOM   4218  OD1 ASN A 271     -34.782   6.298 115.688  1.00  0.00      A120 O
ATOM   4219  ND2 ASN A 271     -33.732   7.010 117.524  1.00  0.00      A120 N
ATOM   4220 HD22 ASN A 271     -33.301   6.809 118.400  1.00  0.00      A120 H
ATOM   4221  C   ASN A 271     -32.099   3.868 117.590  1.00  0.00      A120  
ATOM   4222  O   ASN A 271     -31.935   4.608 118.555  1.00  0.00      A120  
ATOM   4223  N   ASN A 272     -31.072   3.167 117.067  1.00  0.00      A120  
ATOM   4224  HN  ASN A 272     -31.271   2.499 116.353  1.00  0.00      A120  
ATOM   4225  CA  ASN A 272     -29.723   3.137 117.617  1.00  0.00      A120  
ATOM   4226  HA  ASN A 272     -29.814   2.772 118.630  1.00  0.00      A120  
ATOM   4227  CB  ASN A 272     -28.778   2.173 116.827  1.00  0.00      A120  
ATOM   4228  HB1 ASN A 272     -27.759   2.205 117.268  1.00  0.00      A120  
ATOM   4229  HB2 ASN A 272     -28.723   2.515 115.771  1.00  0.00      A120  
ATOM   4230  CG  ASN A 272     -29.244   0.714 116.821  1.00  0.00      A120  
ATOM   4231  OD1 ASN A 272     -30.352   0.347 117.175  1.00  0.00      A120  
ATOM   4232  ND2 ASN A 272     -28.322  -0.191 116.406  1.00  0.00      A120  
ATOM   4233 HD21 ASN A 272     -27.444   0.105 116.031  1.00  0.00      A120  
ATOM   4234 HD22 ASN A 272     -28.560  -1.159 116.499  1.00  0.00      A120  
ATOM   4235  C   ASN A 272     -29.013   4.500 117.703  1.00  0.00      A120  
ATOM   4236  O   ASN A 272     -29.002   5.295 116.762  1.00  0.00      A120  
ATOM   4237  N   THR A 273     -28.345   4.762 118.845  1.00  0.00      A120  
ATOM   4238  HN  THR A 273     -28.459   4.143 119.619  1.00  0.00      A120  
ATOM   4239  CA  THR A 273     -27.470   5.918 119.064  1.00  0.00      A120  
ATOM   4240  HA  THR A 273     -27.769   6.722 118.407  1.00  0.00      A120  
ATOM   4241  CB  THR A 273     -27.543   6.410 120.509  1.00  0.00      A120  
ATOM   4242  HB  THR A 273     -27.272   5.585 121.202  1.00  0.00      A120  
ATOM   4243  OG1 THR A 273     -28.861   6.812 120.830  1.00  0.00      A120  
ATOM   4244  HG1 THR A 273     -29.341   6.028 121.108  1.00  0.00      A120  
ATOM   4245  CG2 THR A 273     -26.665   7.644 120.774  1.00  0.00      A120  
ATOM   4246 HG21 THR A 273     -26.925   8.451 120.056  1.00  0.00      A120  
ATOM   4247 HG22 THR A 273     -25.580   7.418 120.695  1.00  0.00      A120  
ATOM   4248 HG23 THR A 273     -26.868   8.034 121.794  1.00  0.00      A120  
ATOM   4249  C   THR A 273     -26.021   5.541 118.749  1.00  0.00      A120  
ATOM   4250  O   THR A 273     -25.618   4.412 118.974  1.00  0.00      A120  
ATOM   4251  N   ARG A 274     -25.157   6.459 118.242  1.00  0.00      A120  
ATOM   4252  HN  ARG A 274     -25.431   7.411 118.133  1.00  0.00      A120  
ATOM   4253  CA  ARG A 274     -23.777   6.137 117.887  1.00  0.00      A120  
ATOM   4254  HA  ARG A 274     -23.573   5.136 118.234  1.00  0.00      A120  
ATOM   4255  CB  ARG A 274     -23.539   6.227 116.380  1.00  0.00      A120  
ATOM   4256  HB1 ARG A 274     -23.628   7.289 116.067  1.00  0.00      A120  
ATOM   4257  HB2 ARG A 274     -24.320   5.633 115.859  1.00  0.00      A120  
ATOM   4258  CG  ARG A 274     -22.173   5.709 115.966  1.00  0.00      A120  
ATOM   4259  HG1 ARG A 274     -22.281   4.677 115.569  1.00  0.00      A120  
ATOM   4260  HG2 ARG A 274     -21.509   5.683 116.856  1.00  0.00      A120  
ATOM   4261  CD  ARG A 274     -21.546   6.585 114.905  1.00  0.00      A120  
ATOM   4262  HD1 ARG A 274     -20.458   6.371 114.839  1.00  0.00      A120  
ATOM   4263  HD2 ARG A 274     -21.710   7.654 115.158  1.00  0.00      A120  
ATOM   4264  NE  ARG A 274     -22.124   6.347 113.590  1.00  0.00      A120  
ATOM   4265  HE  ARG A 274     -22.627   5.495 113.443  1.00  0.00      A120  
ATOM   4266  CZ  ARG A 274     -22.021   7.197 112.575  1.00  0.00      A120  
ATOM   4267  NH1 ARG A 274     -21.371   8.343 112.734  1.00  0.00      A120  
ATOM   4268 HH11 ARG A 274     -20.958   8.565 113.618  1.00  0.00      A120  
ATOM   4269 HH12 ARG A 274     -21.293   8.984 111.970  1.00  0.00      A120  
ATOM   4270  NH2 ARG A 274     -22.573   6.906 111.406  1.00  0.00      A120  
ATOM   4271 HH21 ARG A 274     -23.069   6.046 111.287  1.00  0.00      A120  
ATOM   4272 HH22 ARG A 274     -22.495   7.547 110.643  1.00  0.00      A120  
ATOM   4273  C   ARG A 274     -22.834   7.072 118.633  1.00  0.00      A120  
ATOM   4274  O   ARG A 274     -22.827   8.283 118.386  1.00  0.00      A120  
ATOM   4275  N   LYS A 275     -22.035   6.508 119.536  1.00  0.00      A120  
ATOM   4276  HN  LYS A 275     -22.131   5.550 119.794  1.00  0.00      A120  
ATOM   4277  CA  LYS A 275     -20.972   7.241 120.209  1.00  0.00      A120  
ATOM   4278  HA  LYS A 275     -21.273   8.275 120.276  1.00  0.00      A120  
ATOM   4279  CB  LYS A 275     -20.712   6.674 121.607  1.00  0.00      A120  
ATOM   4280  HB1 LYS A 275     -19.761   7.108 121.981  1.00  0.00      A120  
ATOM   4281  HB2 LYS A 275     -20.596   5.574 121.515  1.00  0.00      A120  
ATOM   4282  CG  LYS A 275     -21.788   6.945 122.639  1.00  0.00      A120  
ATOM   4283  HG1 LYS A 275     -22.755   6.532 122.283  1.00  0.00      A120  
ATOM   4284  HG2 LYS A 275     -21.897   8.042 122.780  1.00  0.00      A120  
ATOM   4285  CD  LYS A 275     -21.418   6.298 123.968  1.00  0.00      A120  
ATOM   4286  HD1 LYS A 275     -20.391   6.610 124.252  1.00  0.00      A120  
ATOM   4287  HD2 LYS A 275     -21.438   5.193 123.853  1.00  0.00      A120  
ATOM   4288  CE  LYS A 275     -22.384   6.702 125.068  1.00  0.00      A120  
ATOM   4289  HE1 LYS A 275     -22.367   7.807 125.192  1.00  0.00      A120  
ATOM   4290  HE2 LYS A 275     -22.095   6.206 126.019  1.00  0.00      A120  
ATOM   4291  NZ  LYS A 275     -23.785   6.306 124.762  1.00  0.00      A120  
ATOM   4292  HZ1 LYS A 275     -23.837   5.273 124.651  1.00  0.00      A120  
ATOM   4293  HZ2 LYS A 275     -24.090   6.765 123.880  1.00  0.00      A120  
ATOM   4294  HZ3 LYS A 275     -24.407   6.603 125.540  1.00  0.00      A120  
ATOM   4295  C   LYS A 275     -19.700   7.145 119.378  1.00  0.00      A120  
ATOM   4296  O   LYS A 275     -19.328   6.057 118.933  1.00  0.00      A120  
ATOM   4297  N   SER A 276     -19.030   8.276 119.174  1.00  0.00      A120  
ATOM   4298  HN  SER A 276     -19.387   9.160 119.464  1.00  0.00      A120  
ATOM   4299  CA  SER A 276     -17.728   8.298 118.514  1.00  0.00      A120  
ATOM   4300  HA  SER A 276     -17.554   7.319 118.094  1.00  0.00      A120  
ATOM   4301  CB  SER A 276     -17.674   9.359 117.414  1.00  0.00      A120  
ATOM   4302  HB1 SER A 276     -17.758  10.369 117.868  1.00  0.00      A120  
ATOM   4303  HB2 SER A 276     -18.515   9.201 116.706  1.00  0.00      A120  
ATOM   4304  OG  SER A 276     -16.455   9.287 116.691  1.00  0.00      A120  
ATOM   4305  HG1 SER A 276     -16.496   8.475 116.181  1.00  0.00      A120  
ATOM   4306  C   SER A 276     -16.674   8.553 119.582  1.00  0.00      A120  
ATOM   4307  O   SER A 276     -16.664   9.618 120.208  1.00  0.00      A120  
ATOM   4308  N   ILE A 277     -15.805   7.572 119.800  1.00  0.00      A120  
ATOM   4309  HN  ILE A 277     -15.788   6.756 119.228  1.00  0.00      A120  
ATOM   4310  CA  ILE A 277     -14.820   7.602 120.874  1.00  0.00      A120  
ATOM   4311  HA  ILE A 277     -15.073   8.415 121.539  1.00  0.00      A120  
ATOM   4312  CB  ILE A 277     -14.818   6.264 121.639  1.00  0.00      A120  
ATOM   4313  HB  ILE A 277     -14.687   5.431 120.917  1.00  0.00      A120  
ATOM   4314  CG2 ILE A 277     -13.696   6.222 122.659  1.00  0.00      A120  
ATOM   4315 HG21 ILE A 277     -13.817   7.045 123.395  1.00  0.00      A120  
ATOM   4316 HG22 ILE A 277     -12.716   6.344 122.149  1.00  0.00      A120  
ATOM   4317 HG23 ILE A 277     -13.716   5.253 123.203  1.00  0.00      A120  
ATOM   4318  CG1 ILE A 277     -16.183   6.045 122.295  1.00  0.00      A120  
ATOM   4319 HG11 ILE A 277     -16.966   6.125 121.511  1.00  0.00      A120  
ATOM   4320 HG12 ILE A 277     -16.344   6.847 123.047  1.00  0.00      A120  
ATOM   4321  CD  ILE A 277     -16.330   4.717 122.978  1.00  0.00      A120  
ATOM   4322  HD1 ILE A 277     -15.696   4.685 123.890  1.00  0.00      A120  
ATOM   4323  HD2 ILE A 277     -16.009   3.903 122.294  1.00  0.00      A120  
ATOM   4324  HD3 ILE A 277     -17.389   4.559 123.276  1.00  0.00      A120  
ATOM   4325  C   ILE A 277     -13.456   7.907 120.275  1.00  0.00      A120  
ATOM   4326  O   ILE A 277     -13.121   7.413 119.193  1.00  0.00      A120  
ATOM   4327  N   ARG A 278     -12.658   8.703 120.986  1.00  0.00      A120  
ATOM   4328  HN  ARG A 278     -12.872   8.967 121.923  1.00  0.00      A120  
ATOM   4329  CA  ARG A 278     -11.418   9.240 120.437  1.00  0.00      A120  
ATOM   4330  HA  ARG A 278     -11.455   9.136 119.363  1.00  0.00      A120  
ATOM   4331  CB  ARG A 278     -11.254  10.707 120.825  1.00  0.00      A120  
ATOM   4332  HB1 ARG A 278     -10.345  11.109 120.328  1.00  0.00      A120  
ATOM   4333  HB2 ARG A 278     -11.121  10.774 121.926  1.00  0.00      A120  
ATOM   4334  CG  ARG A 278     -12.450  11.560 120.424  1.00  0.00      A120  
ATOM   4335  HG1 ARG A 278     -13.340  11.222 120.995  1.00  0.00      A120  
ATOM   4336  HG2 ARG A 278     -12.644  11.420 119.339  1.00  0.00      A120  
ATOM   4337  CD  ARG A 278     -12.226  13.038 120.696  1.00  0.00      A120  
ATOM   4338  HD1 ARG A 278     -11.653  13.159 121.640  1.00  0.00      A120  
ATOM   4339  HD2 ARG A 278     -13.207  13.553 120.776  1.00  0.00      A120  
ATOM   4340  NE  ARG A 278     -11.469  13.697 119.635  1.00  0.00      A120  
ATOM   4341  HE  ARG A 278     -11.119  13.134 118.887  1.00  0.00      A120  
ATOM   4342  CZ  ARG A 278     -11.217  15.003 119.605  1.00  0.00      A120  
ATOM   4343  NH1 ARG A 278     -11.659  15.778 120.581  1.00  0.00      A120  
ATOM   4344 HH11 ARG A 278     -12.180  15.381 121.337  1.00  0.00      A120  
ATOM   4345 HH12 ARG A 278     -11.473  16.760 120.563  1.00  0.00      A120  
ATOM   4346  NH2 ARG A 278     -10.525  15.527 118.605  1.00  0.00      A120  
ATOM   4347 HH21 ARG A 278     -10.189  14.941 117.868  1.00  0.00      A120  
ATOM   4348 HH22 ARG A 278     -10.339  16.509 118.587  1.00  0.00      A120  
ATOM   4349  C   ARG A 278     -10.242   8.400 120.924  1.00  0.00      A120  
ATOM   4350  O   ARG A 278      -9.839   8.487 122.089  1.00  0.00      A120  
ATOM   4351  N   ILE A 279      -9.710   7.578 120.017  1.00  0.00      A120  
ATOM   4352  HN  ILE A 279     -10.112   7.486 119.110  1.00  0.00      A120  
ATOM   4353  CA  ILE A 279      -8.526   6.759 120.253  1.00  0.00      A120  
ATOM   4354  HA  ILE A 279      -8.335   6.749 121.316  1.00  0.00      A120  
ATOM   4355  CB  ILE A 279      -8.736   5.327 119.737  1.00  0.00      A120  
ATOM   4356  HB  ILE A 279      -8.538   5.301 118.644  1.00  0.00      A120  
ATOM   4357  CG2 ILE A 279      -7.808   4.346 120.436  1.00  0.00      A120  
ATOM   4358 HG21 ILE A 279      -8.116   4.217 121.495  1.00  0.00      A120  
ATOM   4359 HG22 ILE A 279      -6.766   4.730 120.414  1.00  0.00      A120  
ATOM   4360 HG23 ILE A 279      -7.852   3.357 119.931  1.00  0.00      A120  
ATOM   4361  CG1 ILE A 279     -10.177   4.887 119.985  1.00  0.00      A120  
ATOM   4362 HG11 ILE A 279     -10.858   5.564 119.428  1.00  0.00      A120  
ATOM   4363 HG12 ILE A 279     -10.394   4.972 121.071  1.00  0.00      A120  
ATOM   4364  CD  ILE A 279     -10.440   3.467 119.547  1.00  0.00      A120  
ATOM   4365  HD1 ILE A 279      -9.779   2.767 120.102  1.00  0.00      A120  
ATOM   4366  HD2 ILE A 279     -10.234   3.363 118.460  1.00  0.00      A120  
ATOM   4367  HD3 ILE A 279     -11.497   3.196 119.756  1.00  0.00      A120  
ATOM   4368  C   ILE A 279      -7.274   7.386 119.638  1.00  0.00      A120  
ATOM   4369  O   ILE A 279      -6.214   6.754 119.625  1.00  0.00      A120  
ATOM   4370  N   GLY A 280      -7.368   8.615 119.133  1.00  0.00      A120  
ATOM   4371  HN  GLY A 280      -8.097   9.241 119.403  1.00  0.00      A120  
ATOM   4372  CA  GLY A 280      -6.422   9.129 118.160  1.00  0.00      A120  
ATOM   4373  HA1 GLY A 280      -6.839  10.045 117.770  1.00  0.00      A120  
ATOM   4374  HA2 GLY A 280      -6.346   8.390 117.376  1.00  0.00      A120  
ATOM   4375  C   GLY A 280      -5.022   9.425 118.666  1.00  0.00      A120  
ATOM   4376  O   GLY A 280      -4.594   8.865 119.673  1.00  0.00      A120  
ATOM   4377  N   PRO A 281      -4.280  10.294 117.964  1.00  0.00      A120  
ATOM   4378  CD  PRO A 281      -2.824  10.270 118.184  1.00  0.00      A120  
ATOM   4379  HD1 PRO A 281      -2.460   9.222 118.209  1.00  0.00      A120  
ATOM   4380  HD2 PRO A 281      -2.574  10.782 119.136  1.00  0.00      A120  
ATOM   4381  CA  PRO A 281      -4.650  11.244 116.906  1.00  0.00      A120  
ATOM   4382  HA  PRO A 281      -5.473  11.865 117.222  1.00  0.00      A120  
ATOM   4383  CB  PRO A 281      -3.336  11.989 116.662  1.00  0.00      A120  
ATOM   4384  HB1 PRO A 281      -3.264  12.888 117.311  1.00  0.00      A120  
ATOM   4385  HB2 PRO A 281      -3.252  12.305 115.600  1.00  0.00      A120  
ATOM   4386  CG  PRO A 281      -2.288  11.011 117.002  1.00  0.00      A120  
ATOM   4387  HG1 PRO A 281      -2.104  10.319 116.153  1.00  0.00      A120  
ATOM   4388  HG2 PRO A 281      -1.337  11.526 117.258  1.00  0.00      A120  
ATOM   4389  C   PRO A 281      -5.180  10.679 115.586  1.00  0.00      A120  
ATOM   4390  O   PRO A 281      -4.565   9.805 114.973  1.00  0.00      A120  
ATOM   4391  N   GLY A 282      -6.321  11.213 115.144  1.00  0.00      A120  
ATOM   4392  HN  GLY A 282      -6.803  11.919 115.656  1.00  0.00      A120  
ATOM   4393  CA  GLY A 282      -6.934  10.810 113.900  1.00  0.00      A120  
ATOM   4394  HA1 GLY A 282      -6.139  10.651 113.187  1.00  0.00      A120  
ATOM   4395  HA2 GLY A 282      -7.569  11.622 113.577  1.00  0.00      A120  
ATOM   4396  C   GLY A 282      -7.769   9.551 113.975  1.00  0.00      A120  
ATOM   4397  O   GLY A 282      -8.618   9.336 113.100  1.00  0.00      A120  
ATOM   4398  N   GLN A 283      -7.582   8.731 115.009  1.00  0.00      A120  
ATOM   4399  HN  GLN A 283      -6.935   8.947 115.736  1.00  0.00      A120  
ATOM   4400  CA  GLN A 283      -8.299   7.472 115.159  1.00  0.00      A120  
ATOM   4401  HA  GLN A 283      -8.647   7.166 114.183  1.00  0.00      A120  
ATOM   4402  CB  GLN A 283      -7.384   6.402 115.757  1.00  0.00      A120  
ATOM   4403  HB1 GLN A 283      -7.952   5.450 115.821  1.00  0.00      A120  
ATOM   4404  HB2 GLN A 283      -7.095   6.719 116.781  1.00  0.00      A120  
ATOM   4405  CG  GLN A 283      -6.117   6.157 114.951  1.00  0.00      A120  
ATOM   4406  HG1 GLN A 283      -5.479   5.428 115.494  1.00  0.00      A120  
ATOM   4407  HG2 GLN A 283      -5.566   7.115 114.843  1.00  0.00      A120  
ATOM   4408  CD  GLN A 283      -6.405   5.607 113.566  1.00  0.00      A120  
ATOM   4409  OE1 GLN A 283      -7.168   4.656 113.410  1.00  0.00      A120  
ATOM   4410  NE2 GLN A 283      -5.799   6.211 112.549  1.00  0.00      A120  
ATOM   4411 HE21 GLN A 283      -5.952   5.890 111.614  1.00  0.00      A120  
ATOM   4412 HE22 GLN A 283      -5.191   6.986 112.718  1.00  0.00      A120  
ATOM   4413  C   GLN A 283      -9.526   7.673 116.038  1.00  0.00      A120  
ATOM   4414  O   GLN A 283      -9.420   8.197 117.152  1.00  0.00      A120  
ATOM   4415  N   ALA A 284     -10.686   7.261 115.531  1.00  0.00      A120  
ATOM   4416  HN  ALA A 284     -10.738   6.814 114.642  1.00  0.00      A120  
ATOM   4417  CA  ALA A 284     -11.953   7.428 116.230  1.00  0.00      A120  
ATOM   4418  HA  ALA A 284     -11.740   7.529 117.284  1.00  0.00      A120  
ATOM   4419  CB  ALA A 284     -12.709   8.660 115.725  1.00  0.00      A120  
ATOM   4420  HB1 ALA A 284     -12.922   8.559 114.639  1.00  0.00      A120  
ATOM   4421  HB2 ALA A 284     -12.094   9.572 115.882  1.00  0.00      A120  
ATOM   4422  HB3 ALA A 284     -13.673   8.761 116.268  1.00  0.00      A120  
ATOM   4423  C   ALA A 284     -12.799   6.183 116.033  1.00  0.00      A120  
ATOM   4424  O   ALA A 284     -12.968   5.714 114.903  1.00  0.00      A120  
ATOM   4425  N   PHE A 285     -13.342   5.663 117.126  1.00  0.00      A120  
ATOM   4426  HN  PHE A 285     -13.218   6.083 118.022  1.00  0.00      A120  
ATOM   4427  CA  PHE A 285     -14.150   4.454 117.103  1.00  0.00      A120  
ATOM   4428  HA  PHE A 285     -14.070   4.020 116.118  1.00  0.00      A120  
ATOM   4429  CB  PHE A 285     -13.680   3.457 118.157  1.00  0.00      A120  
ATOM   4430  HB1 PHE A 285     -13.473   3.997 119.106  1.00  0.00      A120  
ATOM   4431  HB2 PHE A 285     -12.759   2.949 117.798  1.00  0.00      A120  
ATOM   4432  CG  PHE A 285     -14.685   2.392 118.461  1.00  0.00      A120  
ATOM   4433  CD1 PHE A 285     -15.047   1.468 117.496  1.00  0.00      A120  
ATOM   4434  HD1 PHE A 285     -14.600   1.518 116.514  1.00  0.00      A120  
ATOM   4435  CE1 PHE A 285     -15.973   0.483 117.774  1.00  0.00      A120  
ATOM   4436  HE1 PHE A 285     -16.248  -0.231 117.012  1.00  0.00      A120  
ATOM   4437  CZ  PHE A 285     -16.548   0.411 119.028  1.00  0.00      A120  
ATOM   4438  HZ  PHE A 285     -17.273  -0.358 119.248  1.00  0.00      A120  
ATOM   4439  CD2 PHE A 285     -15.266   2.310 119.713  1.00  0.00      A120  
ATOM   4440  HD2 PHE A 285     -14.992   3.024 120.476  1.00  0.00      A120  
ATOM   4441  CE2 PHE A 285     -16.191   1.327 120.000  1.00  0.00      A120  
ATOM   4442  HE2 PHE A 285     -16.636   1.273 120.983  1.00  0.00      A120  
ATOM   4443  C   PHE A 285     -15.607   4.807 117.344  1.00  0.00      A120  
ATOM   4444  O   PHE A 285     -15.930   5.513 118.303  1.00  0.00      A120  
ATOM   4445  N   TYR A 286     -16.478   4.297 116.485  1.00  0.00      A120  
ATOM   4446  HN  TYR A 286     -16.194   3.703 115.737  1.00  0.00      A120  
ATOM   4447  CA  TYR A 286     -17.904   4.571 116.574  1.00  0.00      A120  
ATOM   4448  HA  TYR A 286     -18.040   5.472 117.154  1.00  0.00      A120  
ATOM   4449  CB  TYR A 286     -18.483   4.742 115.178  1.00  0.00      A120  
ATOM   4450  HB1 TYR A 286     -19.524   5.123 115.247  1.00  0.00      A120  
ATOM   4451  HB2 TYR A 286     -18.466   3.769 114.642  1.00  0.00      A120  
ATOM   4452  CG  TYR A 286     -17.687   5.726 114.369  1.00  0.00      A120  
ATOM   4453  CD1 TYR A 286     -17.712   7.078 114.675  1.00  0.00      A120  
ATOM   4454  HD1 TYR A 286     -18.316   7.425 115.500  1.00  0.00      A120  
ATOM   4455  CE1 TYR A 286     -16.981   7.984 113.945  1.00  0.00      A120  
ATOM   4456  HE1 TYR A 286     -17.013   9.036 114.190  1.00  0.00      A120  
ATOM   4457  CZ  TYR A 286     -16.204   7.535 112.895  1.00  0.00      A120  
ATOM   4458  OH  TYR A 286     -15.467   8.433 112.155  1.00  0.00      A120  
ATOM   4459  HH  TYR A 286     -14.996   7.943 111.477  1.00  0.00      A120  
ATOM   4460  CD2 TYR A 286     -16.894   5.300 113.314  1.00  0.00      A120  
ATOM   4461  HD2 TYR A 286     -16.854   4.250 113.069  1.00  0.00      A120  
ATOM   4462  CE2 TYR A 286     -16.158   6.194 112.577  1.00  0.00      A120  
ATOM   4463  HE2 TYR A 286     -15.549   5.850 111.755  1.00  0.00      A120  
ATOM   4464  C   TYR A 286     -18.580   3.440 117.335  1.00  0.00      A120  
ATOM   4465  O   TYR A 286     -18.662   2.309 116.845  1.00  0.00      A120  
ATOM   4466  N   ALA A 287     -19.068   3.751 118.529  1.00  0.00      A120  
ATOM   4467  HN  ALA A 287     -19.025   4.681 118.884  1.00  0.00      A120  
ATOM   4468  CA  ALA A 287     -19.696   2.777 119.400  1.00  0.00      A120  
ATOM   4469  HA  ALA A 287     -19.469   1.791 119.023  1.00  0.00      A120  
ATOM   4470  CB  ALA A 287     -19.173   2.936 120.827  1.00  0.00      A120  
ATOM   4471  HB1 ALA A 287     -19.237   4.000 121.141  1.00  0.00      A120  
ATOM   4472  HB2 ALA A 287     -18.111   2.614 120.879  1.00  0.00      A120  
ATOM   4473  HB3 ALA A 287     -19.784   2.324 121.524  1.00  0.00      A120  
ATOM   4474  C   ALA A 287     -21.217   2.927 119.337  1.00  0.00      A120  
ATOM   4475  O   ALA A 287     -21.751   3.807 118.663  1.00  0.00      A120  
ATOM   4476  N   THR A 288     -21.921   2.058 120.053  1.00  0.00      A120  
ATOM   4477  HN  THR A 288     -21.480   1.334 120.577  1.00  0.00      A120  
ATOM   4478  CA  THR A 288     -23.376   2.094 120.128  1.00  0.00      A120  
ATOM   4479  HA  THR A 288     -23.731   2.756 119.352  1.00  0.00      A120  
ATOM   4480  CB  THR A 288     -23.977   0.700 119.948  1.00  0.00      A120  
ATOM   4481  HB  THR A 288     -24.983   0.660 120.417  1.00  0.00      A120  
ATOM   4482  OG1 THR A 288     -23.136  -0.279 120.570  1.00  0.00      A120  
ATOM   4483  HG1 THR A 288     -23.094  -0.040 121.499  1.00  0.00      A120  
ATOM   4484  CG2 THR A 288     -24.157   0.349 118.482  1.00  0.00      A120  
ATOM   4485 HG21 THR A 288     -23.168   0.192 118.003  1.00  0.00      A120  
ATOM   4486 HG22 THR A 288     -24.678   1.177 117.956  1.00  0.00      A120  
ATOM   4487 HG23 THR A 288     -24.750  -0.586 118.387  1.00  0.00      A120  
ATOM   4488  C   THR A 288     -23.794   2.660 121.477  1.00  0.00      A120  
ATOM   4489  O   THR A 288     -23.495   2.070 122.518  1.00  0.00      A120  
ATOM   4490  N   GLY A 289     -24.484   3.793 121.458  1.00  0.00      A120  
ATOM   4491  HN  GLY A 289     -24.549   4.375 120.651  1.00  0.00      A120  
ATOM   4492  CA  GLY A 289     -25.183   4.232 122.641  1.00  0.00      A120  
ATOM   4493  HA1 GLY A 289     -25.441   5.274 122.520  1.00  0.00      A120  
ATOM   4494  HA2 GLY A 289     -24.530   4.106 123.492  1.00  0.00      A120  
ATOM   4495  C   GLY A 289     -26.444   3.412 122.840  1.00  0.00      A120  
ATOM   4496  O   GLY A 289     -26.656   2.362 122.230  1.00  0.00      A120  
ATOM   4497  N   ASP A 290     -27.307   3.917 123.716  1.00  0.00      A120  
ATOM   4498  HN  ASP A 290     -27.143   4.761 124.220  1.00  0.00      A120  
ATOM   4499  CA  ASP A 290     -28.564   3.220 123.970  1.00  0.00      A120  
ATOM   4500  HA  ASP A 290     -28.330   2.184 124.163  1.00  0.00      A120  
ATOM   4501  CB  ASP A 290     -29.319   3.810 125.152  1.00  0.00      A120  
ATOM   4502  HB1 ASP A 290     -29.769   4.778 124.844  1.00  0.00      A120  
ATOM   4503  HB2 ASP A 290     -28.604   3.989 125.983  1.00  0.00      A120  
ATOM   4504  CG  ASP A 290     -30.425   2.906 125.659  1.00  0.00      A120  
ATOM   4505  OD1 ASP A 290     -30.569   1.793 125.125  1.00  0.00      A120  
ATOM   4506  OD2 ASP A 290     -31.150   3.311 126.593  1.00  0.00      A120  
ATOM   4507  C   ASP A 290     -29.456   3.270 122.748  1.00  0.00      A120  
ATOM   4508  O   ASP A 290     -29.477   4.260 122.008  1.00  0.00      A120  
ATOM   4509  N   ILE A 291     -30.188   2.176 122.539  1.00  0.00      A120  
ATOM   4510  HN  ILE A 291     -29.982   1.295 122.958  1.00  0.00      A120  
ATOM   4511  CA  ILE A 291     -31.341   2.237 121.669  1.00  0.00      A120  
ATOM   4512  HA  ILE A 291     -31.018   2.611 120.709  1.00  0.00      A120  
ATOM   4513  CB  ILE A 291     -31.967   0.841 121.518  1.00  0.00      A120  
ATOM   4514  HB  ILE A 291     -32.343   0.498 122.506  1.00  0.00      A120  
ATOM   4515  CG2 ILE A 291     -33.119   0.873 120.527  1.00  0.00      A120  
ATOM   4516 HG21 ILE A 291     -32.756   1.206 119.531  1.00  0.00      A120  
ATOM   4517 HG22 ILE A 291     -33.899   1.582 120.876  1.00  0.00      A120  
ATOM   4518 HG23 ILE A 291     -33.556  -0.143 120.423  1.00  0.00      A120  
ATOM   4519  CG1 ILE A 291     -30.904  -0.166 121.074  1.00  0.00      A120  
ATOM   4520 HG11 ILE A 291     -30.157  -0.267 121.889  1.00  0.00      A120  
ATOM   4521 HG12 ILE A 291     -30.400   0.234 120.170  1.00  0.00      A120  
ATOM   4522  CD  ILE A 291     -31.444  -1.540 120.749  1.00  0.00      A120  
ATOM   4523  HD1 ILE A 291     -32.183  -1.474 119.923  1.00  0.00      A120  
ATOM   4524  HD2 ILE A 291     -31.946  -1.970 121.642  1.00  0.00      A120  
ATOM   4525  HD3 ILE A 291     -30.613  -2.206 120.430  1.00  0.00      A120  
ATOM   4526  C   ILE A 291     -32.330   3.236 122.254  1.00  0.00      A120  
ATOM   4527  O   ILE A 291     -32.437   3.400 123.477  1.00  0.00      A120  
ATOM   4528  N   ILE A 292     -33.013   4.025 121.409  1.00  0.00      A120  
ATOM   4529  HN  ILE A 292     -32.861   3.984 120.424  1.00  0.00      A120  
ATOM   4530  CA  ILE A 292     -33.993   4.969 121.910  1.00  0.00      A120  
ATOM   4531  HA  ILE A 292     -33.838   5.145 122.964  1.00  0.00      A120  
ATOM   4532  CB  ILE A 292     -33.868   6.340 121.245  1.00  0.00      A120  
ATOM   4533  HB  ILE A 292     -33.814   6.183 120.146  1.00  0.00      A120  
ATOM   4534  CG2 ILE A 292     -35.088   7.240 121.558  1.00  0.00      A120  
ATOM   4535 HG21 ILE A 292     -35.218   7.339 122.657  1.00  0.00      A120  
ATOM   4536 HG22 ILE A 292     -36.023   6.825 121.126  1.00  0.00      A120  
ATOM   4537 HG23 ILE A 292     -34.947   8.258 121.136  1.00  0.00      A120  
ATOM   4538  CG1 ILE A 292     -32.545   7.008 121.705  1.00  0.00      A120  
ATOM   4539 HG11 ILE A 292     -31.734   6.250 121.732  1.00  0.00      A120  
ATOM   4540 HG12 ILE A 292     -32.680   7.364 122.748  1.00  0.00      A120  
ATOM   4541  CD  ILE A 292     -32.083   8.161 120.808  1.00  0.00      A120  
ATOM   4542  HD1 ILE A 292     -32.863   8.948 120.728  1.00  0.00      A120  
ATOM   4543  HD2 ILE A 292     -31.843   7.779 119.793  1.00  0.00      A120  
ATOM   4544  HD3 ILE A 292     -31.161   8.620 121.226  1.00  0.00      A120  
ATOM   4545  C   ILE A 292     -35.369   4.348 121.792  1.00  0.00      A120  
ATOM   4546  O   ILE A 292     -35.873   4.113 120.686  1.00  0.00      A120  
ATOM   4547  N   GLY A 293     -36.007   4.097 122.953  1.00  0.00      A120  
ATOM   4548  HN  GLY A 293     -35.565   4.359 123.807  1.00  0.00      A120  
ATOM   4549  CA  GLY A 293     -37.352   3.566 123.067  1.00  0.00      A120  
ATOM   4550  HA1 GLY A 293     -37.909   3.931 122.217  1.00  0.00      A120  
ATOM   4551  HA2 GLY A 293     -37.770   3.957 123.983  1.00  0.00      A120  
ATOM   4552  C   GLY A 293     -37.470   2.057 123.098  1.00  0.00      A120  
ATOM   4553  O   GLY A 293     -36.650   1.366 123.710  1.00  0.00      A120  
ATOM   4554  N   ASP A 294     -38.521   1.544 122.456  1.00  0.00      A120  
ATOM   4555  HN  ASP A 294     -39.158   2.113 121.943  1.00  0.00      A120  
ATOM   4556  CA  ASP A 294     -38.803   0.113 122.465  1.00  0.00      A120  
ATOM   4557  HA  ASP A 294     -38.945  -0.194 123.490  1.00  0.00      A120  
ATOM   4558  CB  ASP A 294     -40.059  -0.187 121.639  1.00  0.00      A120  
ATOM   4559  HB1 ASP A 294     -40.167  -1.287 121.537  1.00  0.00      A120  
ATOM   4560  HB2 ASP A 294     -39.941   0.263 120.631  1.00  0.00      A120  
ATOM   4561  CG  ASP A 294     -41.326   0.362 122.264  1.00  0.00      A120  
ATOM   4562  OD1 ASP A 294     -41.460   0.300 123.499  1.00  0.00      A120  
ATOM   4563  OD2 ASP A 294     -42.191   0.855 121.513  1.00  0.00      A120  
ATOM   4564  C   ASP A 294     -37.633  -0.686 121.903  1.00  0.00      A120  
ATOM   4565  O   ASP A 294     -36.980  -0.276 120.938  1.00  0.00      A120  
ATOM   4566  N   ILE A 295     -37.372  -1.838 122.511  1.00  0.00      A120  
ATOM   4567  HN  ILE A 295     -37.842  -2.113 123.346  1.00  0.00      A120  
ATOM   4568  CA  ILE A 295     -36.383  -2.777 121.997  1.00  0.00      A120  
ATOM   4569  HA  ILE A 295     -35.727  -2.229 121.337  1.00  0.00      A120  
ATOM   4570  CB  ILE A 295     -35.564  -3.441 123.112  1.00  0.00      A120  
ATOM   4571  HB  ILE A 295     -36.222  -4.109 123.709  1.00  0.00      A120  
ATOM   4572  CG2 ILE A 295     -34.430  -4.254 122.504  1.00  0.00      A120  
ATOM   4573 HG21 ILE A 295     -33.870  -3.637 121.769  1.00  0.00      A120  
ATOM   4574 HG22 ILE A 295     -34.842  -5.144 121.980  1.00  0.00      A120  
ATOM   4575 HG23 ILE A 295     -33.729  -4.580 123.301  1.00  0.00      A120  
ATOM   4576  CG1 ILE A 295     -34.992  -2.393 124.062  1.00  0.00      A120  
ATOM   4577 HG11 ILE A 295     -34.332  -2.904 124.794  1.00  0.00      A120  
ATOM   4578 HG12 ILE A 295     -35.834  -1.917 124.608  1.00  0.00      A120  
ATOM   4579  CD  ILE A 295     -34.195  -1.307 123.376  1.00  0.00      A120  
ATOM   4580  HD1 ILE A 295     -34.774  -0.886 122.527  1.00  0.00      A120  
ATOM   4581  HD2 ILE A 295     -33.244  -1.727 122.983  1.00  0.00      A120  
ATOM   4582  HD3 ILE A 295     -33.973  -0.490 124.094  1.00  0.00      A120  
ATOM   4583  C   ILE A 295     -37.130  -3.816 121.172  1.00  0.00      A120  
ATOM   4584  O   ILE A 295     -37.925  -4.597 121.703  1.00  0.00      A120  
ATOM   4585  N   ARG A 296     -36.879  -3.824 119.871  1.00  0.00      A120  
ATOM   4586  HN  ARG A 296     -36.287  -3.139 119.455  1.00  0.00      A120  
ATOM   4587  CA  ARG A 296     -37.427  -4.808 118.953  1.00  0.00      A120  
ATOM   4588  HA  ARG A 296     -37.958  -5.547 119.534  1.00  0.00      A120  
ATOM   4589  CB  ARG A 296     -38.373  -4.146 117.944  1.00  0.00      A120  
ATOM   4590  HB1 ARG A 296     -38.870  -4.947 117.357  1.00  0.00      A120  
ATOM   4591  HB2 ARG A 296     -37.765  -3.520 117.257  1.00  0.00      A120  
ATOM   4592  CG  ARG A 296     -39.451  -3.267 118.557  1.00  0.00      A120  
ATOM   4593  HG1 ARG A 296     -38.975  -2.431 119.110  1.00  0.00      A120  
ATOM   4594  HG2 ARG A 296     -40.057  -3.869 119.268  1.00  0.00      A120  
ATOM   4595  CD  ARG A 296     -40.358  -2.704 117.475  1.00  0.00      A120  
ATOM   4596  HD1 ARG A 296     -39.786  -1.998 116.836  1.00  0.00      A120  
ATOM   4597  HD2 ARG A 296     -41.221  -2.184 117.941  1.00  0.00      A120  
ATOM   4598  NE  ARG A 296     -40.884  -3.758 116.613  1.00  0.00      A120  
ATOM   4599  HE  ARG A 296     -40.723  -4.707 116.883  1.00  0.00      A120  
ATOM   4600  CZ  ARG A 296     -41.565  -3.538 115.492  1.00  0.00      A120  
ATOM   4601  NH1 ARG A 296     -41.799  -2.297 115.092  1.00  0.00      A120  
ATOM   4602 HH11 ARG A 296     -41.464  -1.526 115.633  1.00  0.00      A120  
ATOM   4603 HH12 ARG A 296     -42.311  -2.132 114.249  1.00  0.00      A120  
ATOM   4604  NH2 ARG A 296     -42.007  -4.558 114.769  1.00  0.00      A120  
ATOM   4605 HH21 ARG A 296     -41.829  -5.497 115.066  1.00  0.00      A120  
ATOM   4606 HH22 ARG A 296     -42.518  -4.389 113.926  1.00  0.00      A120  
ATOM   4607  C   ARG A 296     -36.274  -5.503 118.237  1.00  0.00      A120  
ATOM   4608  O   ARG A 296     -35.138  -5.018 118.223  1.00  0.00      A120  
ATOM   4609  N   GLN A 297     -36.566  -6.660 117.648  1.00  0.00      A120  
ATOM   4610  HN  GLN A 297     -37.479  -7.060 117.684  1.00  0.00      A120  
ATOM   4611  CA  GLN A 297     -35.561  -7.413 116.911  1.00  0.00      A120  
ATOM   4612  HA  GLN A 297     -34.606  -6.939 117.080  1.00  0.00      A120  
ATOM   4613  CB  GLN A 297     -35.504  -8.880 117.356  1.00  0.00      A120  
ATOM   4614  HB1 GLN A 297     -35.276  -8.901 118.442  1.00  0.00      A120  
ATOM   4615  HB2 GLN A 297     -34.678  -9.375 116.804  1.00  0.00      A120  
ATOM   4616  CG  GLN A 297     -36.772  -9.681 117.125  1.00  0.00      A120  
ATOM   4617  HG1 GLN A 297     -37.106  -9.537 116.075  1.00  0.00      A120  
ATOM   4618  HG2 GLN A 297     -37.564  -9.313 117.813  1.00  0.00      A120  
ATOM   4619  CD  GLN A 297     -36.570 -11.168 117.370  1.00  0.00      A120  
ATOM   4620  OE1 GLN A 297     -35.904 -11.852 116.592  1.00  0.00      A120  
ATOM   4621  NE2 GLN A 297     -37.142 -11.673 118.457  1.00  0.00      A120  
ATOM   4622 HE21 GLN A 297     -37.673 -11.082 119.064  1.00  0.00      A120  
ATOM   4623 HE22 GLN A 297     -37.042 -12.646 118.668  1.00  0.00      A120  
ATOM   4624  C   GLN A 297     -35.832  -7.341 115.415  1.00  0.00      A120  
ATOM   4625  O   GLN A 297     -36.983  -7.273 114.973  1.00  0.00      A120  
ATOM   4626  N   ALA A 298     -34.748  -7.362 114.644  1.00  0.00      A120  
ATOM   4627  HN  ALA A 298     -33.827  -7.431 115.019  1.00  0.00      A120  
ATOM   4628  CA  ALA A 298     -34.851  -7.284 113.198  1.00  0.00      A120  
ATOM   4629  HA  ALA A 298     -35.379  -6.376 112.949  1.00  0.00      A120  
ATOM   4630  CB  ALA A 298     -33.463  -7.282 112.560  1.00  0.00      A120  
ATOM   4631  HB1 ALA A 298     -32.855  -8.118 112.967  1.00  0.00      A120  
ATOM   4632  HB2 ALA A 298     -32.945  -6.326 112.784  1.00  0.00      A120  
ATOM   4633  HB3 ALA A 298     -33.551  -7.411 111.460  1.00  0.00      A120  
ATOM   4634  C   ALA A 298     -35.671  -8.444 112.655  1.00  0.00      A120  
ATOM   4635  O   ALA A 298     -35.672  -9.549 113.204  1.00  0.00      A120  
ATOM   4636  N   HSD A 299     -36.383  -8.173 111.567  1.00  0.00      A120  
ATOM   4637  HN  HSD A 299     -36.387  -7.268 111.149  1.00  0.00      A120  
ATOM   4638  CA  HSD A 299     -37.201  -9.182 110.917  1.00  0.00      A120  
ATOM   4639  HA  HSD A 299     -36.654 -10.113 110.939  1.00  0.00      A120  
ATOM   4640  CB  HSD A 299     -38.554  -9.353 111.611  1.00  0.00      A120  
ATOM   4641  HB1 HSD A 299     -38.387  -9.818 112.606  1.00  0.00      A120  
ATOM   4642  HB2 HSD A 299     -39.187 -10.026 110.995  1.00  0.00      A120  
ATOM   4643  ND1 HSD A 299     -39.130  -7.281 112.932  1.00  0.00      A120  
ATOM   4644  HD1 HSD A 299     -38.512  -7.494 113.688  1.00  0.00      A120  
ATOM   4645  CG  HSD A 299     -39.298  -8.068 111.813  1.00  0.00      A120  
ATOM   4646  CE1 HSD A 299     -39.907  -6.218 112.841  1.00  0.00      A120  
ATOM   4647  HE1 HSD A 299     -39.969  -5.431 113.592  1.00  0.00      A120  
ATOM   4648  NE2 HSD A 299     -40.574  -6.286 111.704  1.00  0.00      A120  
ATOM   4649  CD2 HSD A 299     -40.211  -7.434 111.042  1.00  0.00      A120  
ATOM   4650  HD2 HSD A 299     -40.640  -7.691 110.082  1.00  0.00      A120  
ATOM   4651  C   HSD A 299     -37.402  -8.779 109.469  1.00  0.00      A120  
ATOM   4652  O   HSD A 299     -37.204  -7.621 109.092  1.00  0.00      A120  
ATOM   4653  N   CYS A 300     -37.788  -9.760 108.663  1.00  0.00      A120  
ATOM   4654  HN  CYS A 300     -37.803 -10.712 108.960  1.00  0.00      A120  
ATOM   4655  CA  CYS A 300     -38.217  -9.515 107.298  1.00  0.00      A120  
ATOM   4656  HA  CYS A 300     -38.348  -8.450 107.181  1.00  0.00      A120  
ATOM   4657  CB  CYS A 300     -37.194 -10.035 106.273  1.00  0.00      A120  
ATOM   4658  HB1 CYS A 300     -37.575  -9.787 105.261  1.00  0.00      A120  
ATOM   4659  HB2 CYS A 300     -37.151 -11.140 106.370  1.00  0.00      A120  
ATOM   4660  SG  CYS A 300     -35.498  -9.368 106.439  1.00  0.00      A120  
ATOM   4661  HG1 CYS A 300     -35.232 -10.010 107.567  1.00  0.00      A120  
ATOM   4662  C   CYS A 300     -39.568 -10.180 107.088  1.00  0.00      A120  
ATOM   4663  O   CYS A 300     -39.831 -11.267 107.608  1.00  0.00      A120  
ATOM   4664  N   THR A 301     -40.428  -9.507 106.332  1.00  0.00      A120  
ATOM   4665  HN  THR A 301     -40.207  -8.612 105.957  1.00  0.00      A120  
ATOM   4666  CA  THR A 301     -41.744 -10.024 105.998  1.00  0.00      A120  
ATOM   4667  HA  THR A 301     -41.893 -10.935 106.559  1.00  0.00      A120  
ATOM   4668  CB  THR A 301     -42.845  -9.017 106.330  1.00  0.00      A120  
ATOM   4669  HB  THR A 301     -42.817  -8.789 107.417  1.00  0.00      A120  
ATOM   4670  OG1 THR A 301     -44.142  -9.512 106.008  1.00  0.00      A120  
ATOM   4671  HG1 THR A 301     -44.258 -10.309 106.531  1.00  0.00      A120  
ATOM   4672  CG2 THR A 301     -42.702  -7.634 105.685  1.00  0.00      A120  
ATOM   4673 HG21 THR A 301     -42.520  -7.738 104.594  1.00  0.00      A120  
ATOM   4674 HG22 THR A 301     -41.845  -7.092 106.137  1.00  0.00      A120  
ATOM   4675 HG23 THR A 301     -43.635  -7.049 105.835  1.00  0.00      A120  
ATOM   4676  C   THR A 301     -41.806 -10.376 104.520  1.00  0.00      A120  
ATOM   4677  O   THR A 301     -41.293  -9.638 103.673  1.00  0.00      A120  
ATOM   4678  N   VAL A 302     -42.433 -11.508 104.225  1.00  0.00      A120  
ATOM   4679  HN  VAL A 302     -42.750 -12.125 104.940  1.00  0.00      A120  
ATOM   4680  CA  VAL A 302     -42.709 -11.941 102.863  1.00  0.00      A120  
ATOM   4681  HA  VAL A 302     -42.542 -11.098 102.209  1.00  0.00      A120  
ATOM   4682  CB  VAL A 302     -41.810 -13.120 102.444  1.00  0.00      A120  
ATOM   4683  HB  VAL A 302     -41.923 -13.947 103.177  1.00  0.00      A120  
ATOM   4684  CG1 VAL A 302     -42.190 -13.620 101.059  1.00  0.00      A120  
ATOM   4685 HG11 VAL A 302     -42.073 -12.805 100.313  1.00  0.00      A120  
ATOM   4686 HG12 VAL A 302     -43.250 -13.955 101.055  1.00  0.00      A120  
ATOM   4687 HG13 VAL A 302     -41.529 -14.464 100.767  1.00  0.00      A120  
ATOM   4688  CG2 VAL A 302     -40.355 -12.696 102.472  1.00  0.00      A120  
ATOM   4689 HG21 VAL A 302     -40.071 -12.373 103.496  1.00  0.00      A120  
ATOM   4690 HG22 VAL A 302     -40.195 -11.846 101.775  1.00  0.00      A120  
ATOM   4691 HG23 VAL A 302     -39.707 -13.549 102.177  1.00  0.00      A120  
ATOM   4692  C   VAL A 302     -44.174 -12.334 102.798  1.00  0.00      A120  
ATOM   4693  O   VAL A 302     -44.669 -13.027 103.693  1.00  0.00      A120  
ATOM   4694  N   SER A 303     -44.873 -11.869 101.765  1.00  0.00      A120  
ATOM   4695  HN  SER A 303     -44.478 -11.288 101.057  1.00  0.00      A120  
ATOM   4696  CA  SER A 303     -46.282 -12.207 101.636  1.00  0.00      A120  
ATOM   4697  HA  SER A 303     -46.792 -11.866 102.524  1.00  0.00      A120  
ATOM   4698  CB  SER A 303     -46.875 -11.547 100.395  1.00  0.00      A120  
ATOM   4699  HB1 SER A 303     -46.883 -10.445 100.528  1.00  0.00      A120  
ATOM   4700  HB2 SER A 303     -47.915 -11.908 100.243  1.00  0.00      A120  
ATOM   4701  OG  SER A 303     -46.116 -11.858  99.242  1.00  0.00      A120  
ATOM   4702  HG1 SER A 303     -46.271 -12.789  99.066  1.00  0.00      A120  
ATOM   4703  C   SER A 303     -46.425 -13.718 101.567  1.00  0.00      A120  
ATOM   4704  O   SER A 303     -45.855 -14.365 100.685  1.00  0.00      A120  
ATOM   4705  N   LYS A 304     -47.194 -14.279 102.503  1.00  0.00      A120  
ATOM   4706  HN  LYS A 304     -47.710 -13.747 103.170  1.00  0.00      A120  
ATOM   4707  CA  LYS A 304     -47.309 -15.729 102.584  1.00  0.00      A120  
ATOM   4708  HA  LYS A 304     -46.314 -16.148 102.595  1.00  0.00      A120  
ATOM   4709  CB  LYS A 304     -48.067 -16.119 103.852  1.00  0.00      A120  
ATOM   4710  HB1 LYS A 304     -49.056 -15.615 103.832  1.00  0.00      A120  
ATOM   4711  HB2 LYS A 304     -47.492 -15.749 104.726  1.00  0.00      A120  
ATOM   4712  CG  LYS A 304     -48.299 -17.609 104.034  1.00  0.00      A120  
ATOM   4713  HG1 LYS A 304     -47.321 -18.130 104.114  1.00  0.00      A120  
ATOM   4714  HG2 LYS A 304     -48.849 -18.010 103.155  1.00  0.00      A120  
ATOM   4715  CD  LYS A 304     -49.112 -17.855 105.298  1.00  0.00      A120  
ATOM   4716  HD1 LYS A 304     -50.047 -17.259 105.246  1.00  0.00      A120  
ATOM   4717  HD2 LYS A 304     -48.520 -17.520 106.177  1.00  0.00      A120  
ATOM   4718  CE  LYS A 304     -49.472 -19.321 105.477  1.00  0.00      A120  
ATOM   4719  HE1 LYS A 304     -48.546 -19.925 105.592  1.00  0.00      A120  
ATOM   4720  HE2 LYS A 304     -50.051 -19.676 104.598  1.00  0.00      A120  
ATOM   4721  NZ  LYS A 304     -50.310 -19.535 106.693  1.00  0.00      A120  
ATOM   4722  HZ1 LYS A 304     -51.190 -18.988 106.608  1.00  0.00      A120  
ATOM   4723  HZ2 LYS A 304     -49.786 -19.220 107.535  1.00  0.00      A120  
ATOM   4724  HZ3 LYS A 304     -50.536 -20.546 106.784  1.00  0.00      A120  
ATOM   4725  C   LYS A 304     -47.996 -16.284 101.347  1.00  0.00      A120  
ATOM   4726  O   LYS A 304     -47.669 -17.383 100.883  1.00  0.00      A120  
ATOM   4727  N   ALA A 305     -48.951 -15.535 100.801  1.00  0.00      A120  
ATOM   4728  HN  ALA A 305     -49.258 -14.686 101.223  1.00  0.00      A120  
ATOM   4729  CA  ALA A 305     -49.612 -15.899  99.557  1.00  0.00      A120  
ATOM   4730  HA  ALA A 305     -50.047 -16.879  99.682  1.00  0.00      A120  
ATOM   4731  CB  ALA A 305     -50.694 -14.877  99.209  1.00  0.00      A120  
ATOM   4732  HB1 ALA A 305     -50.228 -13.912  98.915  1.00  0.00      A120  
ATOM   4733  HB2 ALA A 305     -51.346 -14.701 100.091  1.00  0.00      A120  
ATOM   4734  HB3 ALA A 305     -51.307 -15.249  98.360  1.00  0.00      A120  
ATOM   4735  C   ALA A 305     -48.606 -16.015  98.420  1.00  0.00      A120  
ATOM   4736  O   ALA A 305     -48.344 -17.116  97.929  1.00  0.00      A120  
ATOM   4737  N   THR A 306     -48.027 -14.884  98.011  1.00  0.00      A120  
ATOM   4738  HN  THR A 306     -48.186 -14.006  98.456  1.00  0.00      A120  
ATOM   4739  CA  THR A 306     -47.117 -14.887  96.869  1.00  0.00      A120  
ATOM   4740  HA  THR A 306     -47.644 -15.299  96.021  1.00  0.00      A120  
ATOM   4741  CB  THR A 306     -46.643 -13.469  96.564  1.00  0.00      A120  
ATOM   4742  HB  THR A 306     -45.922 -13.136  97.340  1.00  0.00      A120  
ATOM   4743  OG1 THR A 306     -47.768 -12.581  96.560  1.00  0.00      A120  
ATOM   4744  HG1 THR A 306     -48.152 -12.638  97.438  1.00  0.00      A120  
ATOM   4745  CG2 THR A 306     -45.962 -13.416  95.205  1.00  0.00      A120  
ATOM   4746 HG21 THR A 306     -46.603 -13.899  94.437  1.00  0.00      A120  
ATOM   4747 HG22 THR A 306     -44.992 -13.956  95.247  1.00  0.00      A120  
ATOM   4748 HG23 THR A 306     -45.790 -12.359  94.909  1.00  0.00      A120  
ATOM   4749  C   THR A 306     -45.923 -15.801  97.104  1.00  0.00      A120  
ATOM   4750  O   THR A 306     -45.399 -16.390  96.153  1.00  0.00      A120  
ATOM   4751  N   TRP A 307     -45.484 -15.936  98.358  1.00  0.00      A120  
ATOM   4752  HN  TRP A 307     -45.858 -15.415  99.121  1.00  0.00      A120  
ATOM   4753  CA  TRP A 307     -44.412 -16.876  98.666  1.00  0.00      A120  
ATOM   4754  HA  TRP A 307     -43.569 -16.641  98.034  1.00  0.00      A120  
ATOM   4755  CB  TRP A 307     -44.015 -16.779 100.137  1.00  0.00      A120  
ATOM   4756  HB1 TRP A 307     -44.928 -16.834 100.768  1.00  0.00      A120  
ATOM   4757  HB2 TRP A 307     -43.507 -15.807 100.316  1.00  0.00      A120  
ATOM   4758  CG  TRP A 307     -43.091 -17.886 100.527  1.00  0.00      A120  
ATOM   4759  CD1 TRP A 307     -43.397 -18.994 101.260  1.00  0.00      A120  
ATOM   4760  HD1 TRP A 307     -44.371 -19.210 101.675  1.00  0.00      A120  
ATOM   4761  NE1 TRP A 307     -42.287 -19.795 101.394  1.00  0.00      A120  
ATOM   4762  HE1 TRP A 307     -42.251 -20.638 101.882  1.00  0.00      A120  
ATOM   4763  CE2 TRP A 307     -41.240 -19.213 100.729  1.00  0.00      A120  
ATOM   4764  CD2 TRP A 307     -41.714 -18.011 100.165  1.00  0.00      A120  
ATOM   4765  CE3 TRP A 307     -40.829 -17.217  99.426  1.00  0.00      A120  
ATOM   4766  HE3 TRP A 307     -41.143 -16.287  98.975  1.00  0.00      A120  
ATOM   4767  CZ3 TRP A 307     -39.524 -17.644  99.276  1.00  0.00      A120  
ATOM   4768  HZ3 TRP A 307     -38.831 -17.042  98.708  1.00  0.00      A120  
ATOM   4769  CZ2 TRP A 307     -39.925 -19.641 100.576  1.00  0.00      A120  
ATOM   4770  HZ2 TRP A 307     -39.565 -20.563 101.008  1.00  0.00      A120  
ATOM   4771  CH2 TRP A 307     -39.082 -18.845  99.848  1.00  0.00      A120  
ATOM   4772  HH2 TRP A 307     -38.055 -19.149  99.712  1.00  0.00      A120  
ATOM   4773  C   TRP A 307     -44.832 -18.302  98.335  1.00  0.00      A120  
ATOM   4774  O   TRP A 307     -44.156 -19.007  97.577  1.00  0.00      A120  
ATOM   4775  N   ASN A 308     -46.008 -18.737  98.885  1.00  0.00      A120  
ATOM   4776  HN  ASN A 308     -46.528 -18.118  99.463  1.00  0.00      A120  
ATOM   4777  CA  ASN A 308     -46.639 -20.047  98.738  1.00  0.00      A120  
ATOM   4778  HA  ASN A 308     -45.927 -20.790  99.063  1.00  0.00      A120  
ATOM   4779  CB  ASN A 308     -47.973 -20.175  99.581  1.00  0.00      A120 C
ATOM   4780  HB1 ASN A 308     -48.598 -19.286  99.355  1.00  0.00      A120 H
ATOM   4781  HB2 ASN A 308     -47.693 -20.163 100.654  1.00  0.00      A120 H
ATOM   4782  CG  ASN A 308     -48.867 -21.430  99.358  1.00  0.00      A120 C
ATOM   4783  OD1 ASN A 308     -49.314 -21.671  98.239  1.00  0.00      A120 O
ATOM   4784  ND2 ASN A 308     -49.178 -22.200 100.432  1.00  0.00      A120 N
ATOM   4785 HD22 ASN A 308     -48.676 -23.048 100.602  1.00  0.00      A120 H
ATOM   4786  C   ASN A 308     -46.890 -20.245  97.274  1.00  0.00      A120  
ATOM   4787  O   ASN A 308     -46.723 -21.346  96.750  1.00  0.00      A120  
ATOM   4788  N   GLU A 309     -47.280 -19.146  96.585  1.00  0.00      A120  
ATOM   4789  HN  GLU A 309     -47.434 -18.271  97.037  1.00  0.00      A120  
ATOM   4790  CA  GLU A 309     -47.503 -19.163  95.141  1.00  0.00      A120  
ATOM   4791  HA  GLU A 309     -48.211 -19.948  94.920  1.00  0.00      A120  
ATOM   4792  CB  GLU A 309     -48.041 -17.812  94.666  1.00  0.00      A120  
ATOM   4793  HB1 GLU A 309     -47.993 -17.797  93.557  1.00  0.00      A120  
ATOM   4794  HB2 GLU A 309     -47.375 -17.020  95.067  1.00  0.00      A120  
ATOM   4795  CG  GLU A 309     -49.462 -17.478  95.075  1.00  0.00      A120  
ATOM   4796  HG1 GLU A 309     -49.543 -17.512  96.182  1.00  0.00      A120  
ATOM   4797  HG2 GLU A 309     -50.156 -18.225  94.635  1.00  0.00      A120  
ATOM   4798  CD  GLU A 309     -49.863 -16.095  94.598  1.00  0.00      A120  
ATOM   4799  OE1 GLU A 309     -49.109 -15.509  93.790  1.00  0.00      A120  
ATOM   4800  OE2 GLU A 309     -50.919 -15.586  95.029  1.00  0.00      A120  
ATOM   4801  C   GLU A 309     -46.217 -19.499  94.397  1.00  0.00      A120  
ATOM   4802  O   GLU A 309     -46.223 -20.292  93.446  1.00  0.00      A120  
ATOM   4803  N   THR A 310     -45.098 -18.907  94.821  1.00  0.00      A120  
ATOM   4804  HN  THR A 310     -45.084 -18.291  95.605  1.00  0.00      A120  
ATOM   4805  CA  THR A 310     -43.824 -19.134  94.151  1.00  0.00      A120  
ATOM   4806  HA  THR A 310     -43.998 -19.127  93.085  1.00  0.00      A120  
ATOM   4807  CB  THR A 310     -42.822 -18.044  94.536  1.00  0.00      A120  
ATOM   4808  HB  THR A 310     -41.801 -18.341  94.217  1.00  0.00      A120  
ATOM   4809  OG1 THR A 310     -42.828 -17.855  95.958  1.00  0.00      A120  
ATOM   4810  HG1 THR A 310     -42.580 -18.701  96.338  1.00  0.00      A120  
ATOM   4811  CG2 THR A 310     -43.171 -16.726  93.848  1.00  0.00      A120  
ATOM   4812 HG21 THR A 310     -44.187 -16.395  94.150  1.00  0.00      A120  
ATOM   4813 HG22 THR A 310     -43.155 -16.859  92.745  1.00  0.00      A120  
ATOM   4814 HG23 THR A 310     -42.441 -15.941  94.141  1.00  0.00      A120  
ATOM   4815  C   THR A 310     -43.241 -20.506  94.464  1.00  0.00      A120  
ATOM   4816  O   THR A 310     -42.453 -21.031  93.670  1.00  0.00      A120  
ATOM   4817  N   LEU A 311     -43.600 -21.098  95.606  1.00  0.00      A120  
ATOM   4818  HN  LEU A 311     -44.162 -20.650  96.298  1.00  0.00      A120  
ATOM   4819  CA  LEU A 311     -43.167 -22.463  95.884  1.00  0.00      A120  
ATOM   4820  HA  LEU A 311     -42.103 -22.520  95.704  1.00  0.00      A120  
ATOM   4821  CB  LEU A 311     -43.483 -22.839  97.332  1.00  0.00      A120  
ATOM   4822  HB1 LEU A 311     -43.230 -23.912  97.453  1.00  0.00      A120  
ATOM   4823  HB2 LEU A 311     -44.575 -22.704  97.473  1.00  0.00      A120  
ATOM   4824  CG  LEU A 311     -42.788 -22.083  98.464  1.00  0.00      A120  
ATOM   4825  HG  LEU A 311     -43.030 -21.001  98.390  1.00  0.00      A120  
ATOM   4826  CD1 LEU A 311     -43.251 -22.615  99.811  1.00  0.00      A120  
ATOM   4827 HD11 LEU A 311     -43.174 -23.723  99.831  1.00  0.00      A120  
ATOM   4828 HD12 LEU A 311     -44.311 -22.330  99.986  1.00  0.00      A120  
ATOM   4829 HD13 LEU A 311     -42.614 -22.200 100.621  1.00  0.00      A120  
ATOM   4830  CD2 LEU A 311     -41.286 -22.207  98.335  1.00  0.00      A120  
ATOM   4831 HD21 LEU A 311     -40.929 -21.627  97.457  1.00  0.00      A120  
ATOM   4832 HD22 LEU A 311     -41.005 -23.272  98.195  1.00  0.00      A120  
ATOM   4833 HD23 LEU A 311     -40.793 -21.807  99.247  1.00  0.00      A120  
ATOM   4834  C   LEU A 311     -43.821 -23.442  94.918  1.00  0.00      A120  
ATOM   4835  O   LEU A 311     -43.207 -24.440  94.518  1.00  0.00      A120  
ATOM   4836  N   GLY A 312     -45.063 -23.168  94.530  1.00  0.00      A120  
ATOM   4837  HN  GLY A 312     -45.542 -22.348  94.832  1.00  0.00      A120  
ATOM   4838  CA  GLY A 312     -45.802 -24.044  93.644  1.00  0.00      A120  
ATOM   4839  HA1 GLY A 312     -46.848 -23.781  93.719  1.00  0.00      A120  
ATOM   4840  HA2 GLY A 312     -45.647 -25.059  93.979  1.00  0.00      A120  
ATOM   4841  C   GLY A 312     -45.371 -23.934  92.196  1.00  0.00      A120  
ATOM   4842  O   GLY A 312     -45.253 -24.947  91.501  1.00  0.00      A120  
ATOM   4843  N   LYS A 313     -45.136 -22.671  91.762  1.00  0.00      A120  
ATOM   4844  HN  LYS A 313     -45.381 -21.920  92.370  1.00  0.00      A120  
ATOM   4845  CA  LYS A 313     -44.592 -22.278  90.468  1.00  0.00      A120  
ATOM   4846  HA  LYS A 313     -45.302 -22.542  89.698  1.00  0.00      A120  
ATOM   4847  CB  LYS A 313     -44.282 -20.724  90.433  1.00  0.00      A120  
ATOM   4848  HB1 LYS A 313     -43.274 -20.560  89.996  1.00  0.00      A120  
ATOM   4849  HB2 LYS A 313     -44.223 -20.371  91.485  1.00  0.00      A120  
ATOM   4850  CG  LYS A 313     -45.248 -19.811  89.627  1.00  0.00      A120  
ATOM   4851  HG1 LYS A 313     -45.885 -20.477  89.005  1.00  0.00      A120  
ATOM   4852  HG2 LYS A 313     -44.652 -19.201  88.915  1.00  0.00      A120  
ATOM   4853  CD  LYS A 313     -46.187 -18.848  90.415  1.00  0.00      A120  
ATOM   4854  HD1 LYS A 313     -46.677 -19.439  91.218  1.00  0.00      A120  
ATOM   4855  HD2 LYS A 313     -46.970 -18.515  89.701  1.00  0.00      A120  
ATOM   4856  CE  LYS A 313     -45.597 -17.567  91.040  1.00  0.00      A120  
ATOM   4857  HE1 LYS A 313     -45.085 -16.949  90.272  1.00  0.00      A120  
ATOM   4858  HE2 LYS A 313     -44.861 -17.838  91.827  1.00  0.00      A120  
ATOM   4859  NZ  LYS A 313     -46.655 -16.735  91.674  1.00  0.00      A120  
ATOM   4860  HZ1 LYS A 313     -47.480 -17.302  91.956  1.00  0.00      A120  
ATOM   4861  HZ2 LYS A 313     -47.040 -16.023  91.022  1.00  0.00      A120  
ATOM   4862  HZ3 LYS A 313     -46.326 -16.231  92.522  1.00  0.00      A120  
ATOM   4863  C   LYS A 313     -43.322 -23.081  90.197  1.00  0.00      A120  
ATOM   4864  O   LYS A 313     -43.112 -23.644  89.124  1.00  0.00      A120  
ATOM   4865  N   VAL A 314     -42.485 -23.205  91.240  1.00  0.00      A120  
ATOM   4866  HN  VAL A 314     -42.717 -22.760  92.102  1.00  0.00      A120  
ATOM   4867  CA  VAL A 314     -41.200 -23.889  91.182  1.00  0.00      A120  
ATOM   4868  HA  VAL A 314     -40.722 -23.627  90.250  1.00  0.00      A120  
ATOM   4869  CB  VAL A 314     -40.320 -23.472  92.372  1.00  0.00      A120  
ATOM   4870  HB  VAL A 314     -40.932 -23.461  93.299  1.00  0.00      A120  
ATOM   4871  CG1 VAL A 314     -39.170 -24.445  92.537  1.00  0.00      A120  
ATOM   4872 HG11 VAL A 314     -38.654 -24.595  91.564  1.00  0.00      A120  
ATOM   4873 HG12 VAL A 314     -39.553 -25.426  92.891  1.00  0.00      A120  
ATOM   4874 HG13 VAL A 314     -38.437 -24.044  93.269  1.00  0.00      A120  
ATOM   4875  CG2 VAL A 314     -39.797 -22.053  92.171  1.00  0.00      A120  
ATOM   4876 HG21 VAL A 314     -40.633 -21.371  91.909  1.00  0.00      A120  
ATOM   4877 HG22 VAL A 314     -39.054 -22.037  91.345  1.00  0.00      A120  
ATOM   4878 HG23 VAL A 314     -39.323 -21.689  93.107  1.00  0.00      A120  
ATOM   4879  C   VAL A 314     -41.402 -25.399  91.139  1.00  0.00      A120  
ATOM   4880  O   VAL A 314     -40.866 -26.086  90.262  1.00  0.00      A120  
ATOM   4881  N   VAL A 315     -42.193 -25.938  92.073  1.00  0.00      A120  
ATOM   4882  HN  VAL A 315     -42.722 -25.386  92.714  1.00  0.00      A120  
ATOM   4883  CA  VAL A 315     -42.318 -27.391  92.197  1.00  0.00      A120  
ATOM   4884  HA  VAL A 315     -41.324 -27.808  92.258  1.00  0.00      A120  
ATOM   4885  CB  VAL A 315     -43.132 -27.768  93.451  1.00  0.00      A120  
ATOM   4886  HB  VAL A 315     -42.740 -27.206  94.325  1.00  0.00      A120  
ATOM   4887  CG1 VAL A 315     -44.601 -27.437  93.262  1.00  0.00      A120  
ATOM   4888 HG11 VAL A 315     -45.010 -27.999  92.396  1.00  0.00      A120  
ATOM   4889 HG12 VAL A 315     -44.722 -26.349  93.069  1.00  0.00      A120  
ATOM   4890 HG13 VAL A 315     -45.172 -27.722  94.171  1.00  0.00      A120  
ATOM   4891  CG2 VAL A 315     -42.958 -29.238  93.774  1.00  0.00      A120  
ATOM   4892 HG21 VAL A 315     -41.879 -29.501  93.788  1.00  0.00      A120  
ATOM   4893 HG22 VAL A 315     -43.464 -29.858  93.003  1.00  0.00      A120  
ATOM   4894 HG23 VAL A 315     -43.390 -29.460  94.774  1.00  0.00      A120  
ATOM   4895  C   VAL A 315     -42.922 -27.994  90.936  1.00  0.00      A120  
ATOM   4896  O   VAL A 315     -42.720 -29.181  90.640  1.00  0.00      A120  
ATOM   4897  N   LYS A 316     -43.673 -27.198  90.175  1.00  0.00      A120  
ATOM   4898  HN  LYS A 316     -43.931 -26.273  90.444  1.00  0.00      A120  
ATOM   4899  CA  LYS A 316     -44.158 -27.671  88.883  1.00  0.00      A120  
ATOM   4900  HA  LYS A 316     -44.480 -28.696  89.000  1.00  0.00      A120  
ATOM   4901  CB  LYS A 316     -45.317 -26.800  88.400  1.00  0.00      A120  
ATOM   4902  HB1 LYS A 316     -45.630 -27.161  87.398  1.00  0.00      A120  
ATOM   4903  HB2 LYS A 316     -44.952 -25.755  88.309  1.00  0.00      A120  
ATOM   4904  CG  LYS A 316     -46.536 -26.804  89.312  1.00  0.00      A120  
ATOM   4905  HG1 LYS A 316     -47.296 -26.104  88.904  1.00  0.00      A120  
ATOM   4906  HG2 LYS A 316     -46.234 -26.455  90.323  1.00  0.00      A120  
ATOM   4907  CD  LYS A 316     -47.151 -28.189  89.428  1.00  0.00      A120  
ATOM   4908  HD1 LYS A 316     -46.429 -28.869  89.929  1.00  0.00      A120  
ATOM   4909  HD2 LYS A 316     -47.364 -28.580  88.410  1.00  0.00      A120  
ATOM   4910  CE  LYS A 316     -48.443 -28.154  90.230  1.00  0.00      A120  
ATOM   4911  HE1 LYS A 316     -48.892 -29.170  90.261  1.00  0.00      A120  
ATOM   4912  HE2 LYS A 316     -49.152 -27.437  89.766  1.00  0.00      A120  
ATOM   4913  NZ  LYS A 316     -48.212 -27.718  91.633  1.00  0.00      A120  
ATOM   4914  HZ1 LYS A 316     -47.800 -26.763  91.636  1.00  0.00      A120  
ATOM   4915  HZ2 LYS A 316     -47.557 -28.379  92.098  1.00  0.00      A120  
ATOM   4916  HZ3 LYS A 316     -49.116 -27.708  92.146  1.00  0.00      A120  
ATOM   4917  C   LYS A 316     -43.042 -27.692  87.847  1.00  0.00      A120  
ATOM   4918  O   LYS A 316     -43.109 -28.456  86.877  1.00  0.00      A120  
ATOM   4919  N   GLN A 317     -42.018 -26.854  88.028  1.00  0.00      A120  
ATOM   4920  HN  GLN A 317     -42.004 -26.175  88.758  1.00  0.00      A120  
ATOM   4921  CA  GLN A 317     -40.852 -26.892  87.154  1.00  0.00      A120  
ATOM   4922  HA  GLN A 317     -41.184 -27.153  86.160  1.00  0.00      A120  
ATOM   4923  CB  GLN A 317     -40.152 -25.530  87.142  1.00  0.00      A120  
ATOM   4924  HB1 GLN A 317     -39.057 -25.700  87.095  1.00  0.00      A120  
ATOM   4925  HB2 GLN A 317     -40.395 -25.004  88.089  1.00  0.00      A120  
ATOM   4926  CG  GLN A 317     -40.547 -24.632  85.983  1.00  0.00      A120  
ATOM   4927  HG1 GLN A 317     -40.213 -23.595  86.199  1.00  0.00      A120  
ATOM   4928  HG2 GLN A 317     -41.653 -24.644  85.877  1.00  0.00      A120  
ATOM   4929  CD  GLN A 317     -39.932 -25.072  84.669  1.00  0.00      A120  
ATOM   4930  OE1 GLN A 317     -38.978 -25.849  84.647  1.00  0.00      A120  
ATOM   4931  NE2 GLN A 317     -40.480 -24.579  83.566  1.00  0.00      A120  
ATOM   4932 HE21 GLN A 317     -40.117 -24.834  82.670  1.00  0.00      A120  
ATOM   4933 HE22 GLN A 317     -41.257 -23.953  83.631  1.00  0.00      A120  
ATOM   4934  C   GLN A 317     -39.857 -27.967  87.561  1.00  0.00      A120  
ATOM   4935  O   GLN A 317     -38.979 -28.317  86.765  1.00  0.00      A120  
ATOM   4936  N   LEU A 318     -39.966 -28.486  88.783  1.00  0.00      A120  
ATOM   4937  HN  LEU A 318     -40.667 -28.196  89.430  1.00  0.00      A120  
ATOM   4938  CA  LEU A 318     -39.045 -29.521  89.235  1.00  0.00      A120  
ATOM   4939  HA  LEU A 318     -38.068 -29.301  88.831  1.00  0.00      A120  
ATOM   4940  CB  LEU A 318     -38.996 -29.554  90.763  1.00  0.00      A120  
ATOM   4941  HB1 LEU A 318     -38.149 -30.206  91.063  1.00  0.00      A120  
ATOM   4942  HB2 LEU A 318     -39.944 -30.004  91.125  1.00  0.00      A120  
ATOM   4943  CG  LEU A 318     -38.820 -28.202  91.462  1.00  0.00      A120  
ATOM   4944  HG  LEU A 318     -39.680 -27.547  91.208  1.00  0.00      A120  
ATOM   4945  CD1 LEU A 318     -38.743 -28.361  92.978  1.00  0.00      A120  
ATOM   4946 HD11 LEU A 318     -37.879 -29.005  93.251  1.00  0.00      A120  
ATOM   4947 HD12 LEU A 318     -39.673 -28.834  93.357  1.00  0.00      A120  
ATOM   4948 HD13 LEU A 318     -38.608 -27.366  93.456  1.00  0.00      A120  
ATOM   4949  CD2 LEU A 318     -37.602 -27.460  90.929  1.00  0.00      A120  
ATOM   4950 HD21 LEU A 318     -37.714 -27.276  89.839  1.00  0.00      A120  
ATOM   4951 HD22 LEU A 318     -36.687 -28.068  91.094  1.00  0.00      A120  
ATOM   4952 HD23 LEU A 318     -37.500 -26.481  91.445  1.00  0.00      A120  
ATOM   4953  C   LEU A 318     -39.436 -30.888  88.687  1.00  0.00      A120  
ATOM   4954  O   LEU A 318     -38.566 -31.668  88.283  1.00  0.00      A120  
ATOM   4955  N   ARG A 319     -40.736 -31.188  88.660  1.00  0.00      A120  
ATOM   4956  HN  ARG A 319     -41.441 -30.556  88.970  1.00  0.00      A120  
ATOM   4957  CA  ARG A 319     -41.188 -32.481  88.166  1.00  0.00      A120  
ATOM   4958  HA  ARG A 319     -40.652 -33.252  88.702  1.00  0.00      A120  
ATOM   4959  CB  ARG A 319     -42.695 -32.634  88.377  1.00  0.00      A120  
ATOM   4960  HB1 ARG A 319     -43.017 -33.606  87.946  1.00  0.00      A120  
ATOM   4961  HB2 ARG A 319     -43.214 -31.813  87.839  1.00  0.00      A120  
ATOM   4962  CG  ARG A 319     -43.105 -32.592  89.838  1.00  0.00      A120  
ATOM   4963  HG1 ARG A 319     -43.004 -31.550  90.212  1.00  0.00      A120  
ATOM   4964  HG2 ARG A 319     -42.428 -33.250  90.423  1.00  0.00      A120  
ATOM   4965  CD  ARG A 319     -44.535 -33.051  90.038  1.00  0.00      A120  
ATOM   4966  HD1 ARG A 319     -44.635 -34.116  89.739  1.00  0.00      A120  
ATOM   4967  HD2 ARG A 319     -45.222 -32.419  89.436  1.00  0.00      A120  
ATOM   4968  NE  ARG A 319     -44.933 -32.939  91.437  1.00  0.00      A120  
ATOM   4969  HE  ARG A 319     -44.666 -33.674  92.060  1.00  0.00      A120  
ATOM   4970  CZ  ARG A 319     -45.626 -31.922  91.935  1.00  0.00      A120  
ATOM   4971  NH1 ARG A 319     -46.011 -30.929  91.145  1.00  0.00      A120  
ATOM   4972 HH11 ARG A 319     -45.779 -30.945  90.172  1.00  0.00      A120  
ATOM   4973 HH12 ARG A 319     -46.534 -30.164  91.522  1.00  0.00      A120  
ATOM   4974  NH2 ARG A 319     -45.938 -31.900  93.222  1.00  0.00      A120  
ATOM   4975 HH21 ARG A 319     -45.650 -32.649  93.819  1.00  0.00      A120  
ATOM   4976 HH22 ARG A 319     -46.460 -31.133  93.597  1.00  0.00      A120  
ATOM   4977  C   ARG A 319     -40.831 -32.692  86.702  1.00  0.00      A120  
ATOM   4978  O   ARG A 319     -40.773 -33.840  86.250  1.00  0.00      A120  
ATOM   4979  N   LYS A 320     -40.588 -31.613  85.954  1.00  0.00      A120  
ATOM   4980  HN  LYS A 320     -40.786 -30.685  86.259  1.00  0.00      A120  
ATOM   4981  CA  LYS A 320     -40.008 -31.765  84.625  1.00  0.00      A120  
ATOM   4982  HA  LYS A 320     -40.713 -32.306  84.010  1.00  0.00      A120  
ATOM   4983  CB  LYS A 320     -39.712 -30.392  84.017  1.00  0.00      A120  
ATOM   4984  HB1 LYS A 320     -38.892 -30.507  83.277  1.00  0.00      A120  
ATOM   4985  HB2 LYS A 320     -39.371 -29.715  84.829  1.00  0.00      A120  
ATOM   4986  CG  LYS A 320     -40.899 -29.748  83.322  1.00  0.00      A120  
ATOM   4987  HG1 LYS A 320     -41.720 -29.608  84.057  1.00  0.00      A120  
ATOM   4988  HG2 LYS A 320     -41.254 -30.418  82.510  1.00  0.00      A120  
ATOM   4989  CD  LYS A 320     -40.524 -28.399  82.729  1.00  0.00      A120  
ATOM   4990  HD1 LYS A 320     -39.577 -28.503  82.156  1.00  0.00      A120  
ATOM   4991  HD2 LYS A 320     -40.367 -27.670  83.553  1.00  0.00      A120  
ATOM   4992  CE  LYS A 320     -41.612 -27.877  81.803  1.00  0.00      A120  
ATOM   4993  HE1 LYS A 320     -41.738 -28.573  80.946  1.00  0.00      A120  
ATOM   4994  HE2 LYS A 320     -41.337 -26.865  81.436  1.00  0.00      A120  
ATOM   4995  NZ  LYS A 320     -42.927 -27.765  82.491  1.00  0.00      A120  
ATOM   4996  HZ1 LYS A 320     -42.844 -27.109  83.294  1.00  0.00      A120  
ATOM   4997  HZ2 LYS A 320     -43.219 -28.701  82.837  1.00  0.00      A120  
ATOM   4998  HZ3 LYS A 320     -43.639 -27.406  81.822  1.00  0.00      A120  
ATOM   4999  C   LYS A 320     -38.743 -32.609  84.679  1.00  0.00      A120  
ATOM   5000  O   LYS A 320     -38.509 -33.452  83.805  1.00  0.00      A120  
ATOM   5001  N   HSD A 321     -37.905 -32.387  85.690  1.00  0.00      A120  
ATOM   5002  HN  HSD A 321     -38.053 -31.667  86.363  1.00  0.00      A120  
ATOM   5003  CA  HSD A 321     -36.711 -33.202  85.859  1.00  0.00      A120  
ATOM   5004  HA  HSD A 321     -36.454 -33.627  84.900  1.00  0.00      A120  
ATOM   5005  CB  HSD A 321     -35.560 -32.344  86.390  1.00  0.00      A120  
ATOM   5006  HB1 HSD A 321     -34.635 -32.960  86.408  1.00  0.00      A120  
ATOM   5007  HB2 HSD A 321     -35.804 -32.021  87.424  1.00  0.00      A120  
ATOM   5008  ND1 HSD A 321     -36.124 -30.023  85.578  1.00  0.00      A120  
ATOM   5009  HD1 HSD A 321     -36.958 -29.947  86.124  1.00  0.00      A120  
ATOM   5010  CG  HSD A 321     -35.293 -31.122  85.568  1.00  0.00      A120  
ATOM   5011  CE1 HSD A 321     -35.643 -29.103  84.761  1.00  0.00      A120  
ATOM   5012  HE1 HSD A 321     -36.105 -28.133  84.581  1.00  0.00      A120  
ATOM   5013  NE2 HSD A 321     -34.531 -29.566  84.221  1.00  0.00      A120  
ATOM   5014  CD2 HSD A 321     -34.289 -30.828  84.710  1.00  0.00      A120  
ATOM   5015  HD2 HSD A 321     -33.423 -31.398  84.399  1.00  0.00      A120  
ATOM   5016  C   HSD A 321     -36.902 -34.401  86.782  1.00  0.00      A120  
ATOM   5017  O   HSD A 321     -36.050 -35.297  86.778  1.00  0.00      A120  
ATOM   5018  N   PHE A 322     -37.972 -34.449  87.578  1.00  0.00      A120  
ATOM   5019  HN  PHE A 322     -38.654 -33.723  87.604  1.00  0.00      A120  
ATOM   5020  CA  PHE A 322     -38.195 -35.590  88.465  1.00  0.00      A120  
ATOM   5021  HA  PHE A 322     -37.607 -36.421  88.103  1.00  0.00      A120  
ATOM   5022  CB  PHE A 322     -37.786 -35.225  89.894  1.00  0.00      A120  
ATOM   5023  HB1 PHE A 322     -38.513 -34.493  90.304  1.00  0.00      A120  
ATOM   5024  HB2 PHE A 322     -36.767 -34.784  89.879  1.00  0.00      A120  
ATOM   5025  CG  PHE A 322     -37.750 -36.387  90.842  1.00  0.00      A120  
ATOM   5026  CD1 PHE A 322     -36.826 -37.404  90.674  1.00  0.00      A120  
ATOM   5027  HD1 PHE A 322     -36.133 -37.363  89.847  1.00  0.00      A120  
ATOM   5028  CE1 PHE A 322     -36.780 -38.471  91.550  1.00  0.00      A120  
ATOM   5029  HE1 PHE A 322     -36.061 -39.262  91.400  1.00  0.00      A120  
ATOM   5030  CZ  PHE A 322     -37.652 -38.525  92.618  1.00  0.00      A120  
ATOM   5031  HZ  PHE A 322     -37.617 -39.358  93.305  1.00  0.00      A120  
ATOM   5032  CD2 PHE A 322     -38.615 -36.448  91.922  1.00  0.00      A120  
ATOM   5033  HD2 PHE A 322     -39.332 -35.655  92.076  1.00  0.00      A120  
ATOM   5034  CE2 PHE A 322     -38.571 -37.510  92.806  1.00  0.00      A120  
ATOM   5035  HE2 PHE A 322     -39.254 -37.548  93.642  1.00  0.00      A120  
ATOM   5036  C   PHE A 322     -39.661 -36.004  88.406  1.00  0.00      A120  
ATOM   5037  O   PHE A 322     -40.514 -35.348  89.009  1.00  0.00      A120  
ATOM   5038  N   GLY A 323     -39.946 -37.119  87.736  1.00  0.00      A120  
ATOM   5039  HN  GLY A 323     -39.272 -37.567  87.156  1.00  0.00      A120  
ATOM   5040  CA  GLY A 323     -41.249 -37.763  87.798  1.00  0.00      A120  
ATOM   5041  HA1 GLY A 323     -41.500 -37.881  88.841  1.00  0.00      A120  
ATOM   5042  HA2 GLY A 323     -41.153 -38.730  87.326  1.00  0.00      A120  
ATOM   5043  C   GLY A 323     -42.370 -37.001  87.115  1.00  0.00      A120  
ATOM   5044  O   GLY A 323     -42.291 -35.780  86.973  1.00  0.00      A120  
ATOM   5045  N   ASN A 324     -43.488 -37.686  86.795  1.00  0.00      A120  
ATOM   5046  HN  ASN A 324     -43.532 -38.682  86.808  1.00  0.00      A120  
ATOM   5047  CA  ASN A 324     -44.691 -36.989  86.412  1.00  0.00      A120  
ATOM   5048  HA  ASN A 324     -44.406 -36.020  86.030  1.00  0.00      A120  
ATOM   5049  CB  ASN A 324     -45.482 -37.779  85.331  1.00  0.00      A120 C
ATOM   5050  HB1 ASN A 324     -46.107 -38.551  85.830  1.00  0.00      A120 H
ATOM   5051  HB2 ASN A 324     -44.763 -38.279  84.648  1.00  0.00      A120 H
ATOM   5052  CG  ASN A 324     -46.401 -36.869  84.495  1.00  0.00      A120 C
ATOM   5053  OD1 ASN A 324     -47.616 -37.057  84.442  1.00  0.00      A120 O
ATOM   5054  ND2 ASN A 324     -45.774 -35.886  83.802  1.00  0.00      A120 N
ATOM   5055 HD22 ASN A 324     -45.721 -35.933  82.804  1.00  0.00      A120 H
ATOM   5056  C   ASN A 324     -45.490 -36.797  87.683  1.00  0.00      A120  
ATOM   5057  O   ASN A 324     -46.036 -35.718  87.912  1.00  0.00      A120  
ATOM   5058  N   ASN A 325     -45.530 -37.844  88.556  1.00  0.00      A120  
ATOM   5059  HN  ASN A 325     -45.106 -38.715  88.323  1.00  0.00      A120  
ATOM   5060  CA  ASN A 325     -46.166 -37.810  89.867  1.00  0.00      A120  
ATOM   5061  HA  ASN A 325     -46.508 -36.801  90.042  1.00  0.00      A120  
ATOM   5062  CB  ASN A 325     -47.344 -38.786  89.946  1.00  0.00      A120
[truncated: 3,884,988 more chars]
