# Supplementary material for: N-Glycans modulate tilting of HIV-1 envelope glycoprotein
Source: Nat Commun. 2026 Apr 15;17:5206. doi: 10.1038/s41467-026-71874-2 (PMC13254402; doi:10.1038/s41467-026-71874-2)
Supplement: Supplementary file 3 — Supplementary Data 1 [file 41467_2026_71874_MOESM3_ESM.zip › Structure_files/MD_input_files/CHARMM36m/toppar_all36_moreions.str]

* Additional ions generated using CGenFF
*

set nat ?NATC
set app

if "@NAT" ne "?NATC" if @nat ne 0 set app append

read rtf card @app
* Topologies generated by
* CHARMM General Force Field (CGenFF) program version 2.4.0
*
36 1

AUTOGENERATE ANGLE DIHE

RESI PO4           -3.000 !
GROUP
ATOM      P    PG2   0.6800
ATOM     O1  OG2P1  -0.9200
ATOM     O2  OG2P1  -0.9200
ATOM     O4  OG2P1  -0.9200
ATOM     O3  OG2P1  -0.9200

BOND P    O1
BOND P    O2
BOND P    O4
BOND P    O3

!   I       J       K        L        R(I(J/K)) T(I(JK/KJ)) PHI   T(JKL)   R(KL)
IC  O2      O1      *P       O4         1.5200  109.47  120.00  109.47   1.5200
IC  O2      O1      *P       O3         1.5200  109.47 -120.00  109.47   1.5200

RESI HPO4          -2.000 !
GROUP
ATOM      P    PG2   1.0950
ATOM     O4  OG311  -0.7220
ATOM     O1  OG2P1  -0.9080
ATOM     O2  OG2P1  -0.9080
ATOM     O3  OG2P1  -0.9080
ATOM      H   HGP1   0.3510

BOND P    O1
BOND P    O2
BOND P    O3
BOND P    O4
BOND O4   H

!   I        J        K        L        R(I(J/K)) T(I(JK/KJ)) PHI   T(JKL)   R(KL)
IC  O1       O4       *P       O2         1.5080  100.34 -121.37  105.31   1.5097
IC  O1       O4       *P       O3         1.5080  100.34  117.26  100.34   1.5080
IC  O1       P        O4       H          1.5080  100.34  -58.63  103.05   0.9598

RESI H2PO4         -1.000 !
GROUP
ATOM      P    PG1   1.4640
ATOM     O1  OG311  -0.7070
ATOM     O2  OG2P1  -0.8630
ATOM     O3  OG2P1  -0.8630
ATOM     H2   HGP1   0.3380
GROUP
ATOM     O4  OG311  -0.7070
ATOM     H1   HGP1   0.3380

BOND P    O1
BOND P    O2
BOND P    O3
BOND P    O4
BOND O4   H1
BOND O1   H2

!   I        J        K        L        R(I(J/K)) T(I(JK/KJ)) PHI   T(JKL)   R(KL)
IC  O4       O1       *P       O2         1.5807   96.10 -113.36  107.53   1.4945
IC  O2       O1       *P       O3         1.4945  107.53 -135.44  110.12   1.4945
IC  O1       P        O4       H1         1.5807   96.10   73.65  107.54   0.9618
IC  O2       P        O1       H2         1.4945  107.53  -39.71  107.54   0.9618

RESI H3PO4          0.000 !
GROUP
ATOM      P    PG0   1.3770
ATOM     O2  OG311  -0.6710
ATOM     O1  OG2P1  -0.6210
ATOM     H1   HGP1   0.4190
GROUP
ATOM     O3  OG311  -0.6710
ATOM     H2   HGP1   0.4190
GROUP
ATOM     O4  OG311  -0.6710
ATOM     H3   HGP1   0.4190

BOND P    O1
BOND P    O2
BOND P    O3
BOND P    O4
BOND O2   H1
BOND O3   H2
BOND O4   H3

!   I        J       K        L        R(I(J/K)) T(I(JK/KJ)) PHI   T(JKL)   R(KL)
IC  O3       O2      *P       O4         1.5451  106.87  114.14  106.87   1.5451
IC  O3       O2      *P       O1         1.5451  106.87 -122.93  111.96   1.4615
IC  O1       P       O2       H1         1.4615  111.96   63.39  111.70   0.9634
IC  O1       P       O3       H2         1.4615  111.96   63.39  111.70   0.9634
IC  O1       P       O4       H3         1.4615  111.96   63.39  111.70   0.9634

RESI SO4           -2.000 !
GROUP
ATOM      S  SG3O1   0.2680
ATOM     O1  OG2P1  -0.5670
ATOM     O4  OG2P1  -0.5670
ATOM     O3  OG2P1  -0.5670
ATOM     O2  OG2P1  -0.5670

BOND S    O1
BOND S    O4
BOND S    O3
BOND S    O2

!   I       J        K        L        R(I(J/K)) T(I(JK/KJ)) PHI   T(JKL)   R(KL)
IC  O4      O1       *S       O3         1.4588  109.47  120.00  109.47   1.4588
IC  O4      O1       *S       O2         1.4588  109.47 -120.00  109.47   1.4588

RESI HSO4          -1.000 !
GROUP
ATOM      S  SG3O1   1.3310
ATOM     O4  OG311  -0.7320
ATOM     O1  OG2P1  -0.6500
ATOM     O2  OG2P1  -0.6500
ATOM     O3  OG2P1  -0.6500
ATOM      H   HGP1   0.3510

BOND S    O4
BOND S    O1
BOND S    O2
BOND S    O3
BOND O4   H

!   I        J        K        L        R(I(J/K)) T(I(JK/KJ)) PHI   T(JKL)   R(KL)
IC  O1       O4       *S       O2         1.4422   99.88  118.31   99.88   1.4422
IC  O1       O4       *S       O3         1.4422   99.88 -120.84  103.55   1.4418
IC  O1       S        O4       H          1.4422   99.88  -59.16  108.71   0.9604

RESI H2SO4          0.000 !
GROUP
ATOM      S  SG3O2   0.1720
ATOM     O3  OG311  -0.2340
ATOM     O1  OG2P1  -0.2030
ATOM     O2  OG2P1  -0.2030
ATOM     H2   HGP1   0.3510
GROUP
ATOM     O4  OG311  -0.2340
ATOM     H1   HGP1   0.3510

BOND S    O1
BOND S    O2
BOND S    O3
BOND S    O4
BOND O4   H1
BOND O3   H2

!   I        J        K        L        R(I(J/K)) T(I(JK/KJ)) PHI   T(JKL)   R(KL)
IC  O4       O3       *S       O1         1.6056  101.09  113.83  107.81   1.4372
IC  O1       O3       *S       O2         1.4372  107.81  132.92  108.58   1.4372
IC  O3       S        O4       H1         1.6056  101.09  -72.83  117.31   0.9649
IC  O1       S        O3       H2         1.4372  107.81   40.99  117.31   0.9649

END

read para card flex @app
* Parameters generated by analogy by
* CHARMM General Force Field (CGenFF) program version 2.4.0
*

BONDS
OG311  SG3O2   235.00     1.6000 ! h2so4 , from OG303 SG3O2
OG311  SG3O1   250.00     1.5750 ! hso4 , from OG303 SG3O1

ANGLES
OG311  PG1    OG311    48.10    108.00 ! h2po4 , from OG303 PG1 OG311
OG2P1  PG2    OG311    88.90    111.00 ! hpo4 , from OG2P1 PG2 OG303
OG2P1  SG3O2  OG311    90.00    109.00 ! h2so4 , from OG2P1 SG3O2 OG303
OG311  SG3O2  OG311   100.00    102.00 ! h2so4 , from NG321 SG3O2 OG303
SG3O1  OG311  HGP1     30.00    115.00   40.00   2.35000 ! hso4 , from PG1 OG311 HGP1
OG2P1  SG3O1  OG311    85.00     98.00 ! hso4 , from OG2P1 SG3O1 OG303
SG3O2  OG311  HGP1     30.00    115.00   40.00   2.35000 ! h2so4 , from PG1 OG311 HGP1

DIHEDRALS
HGP1   OG311  PG1    OG311      1.6000  1   180.00 ! h2po4 , from HGP1 OG311 PG1 OG303
HGP1   OG311  PG1    OG311      0.9000  2     0.00 ! h2po4 , from HGP1 OG311 PG1 OG303
HGP1   OG311  PG2    OG2P1      0.3000  3     0.00 ! hpo4 , from HGP1 OG311 PG1 OG2P1
HGP1   OG311  SG3O2  OG2P1      0.3000  3     0.00 ! h2so4 , from HGP1 OG311 PG1 OG2P1
HGP1   OG311  SG3O2  OG311      1.6000  1   180.00 ! h2so4 , from HGP1 OG311 PG1 OG303
HGP1   OG311  SG3O2  OG311      0.9000  2     0.00 ! h2so4 , from HGP1 OG311 PG1 OG303
HGP1   OG311  SG3O1  OG2P1      0.3000  3     0.00 ! hso4 , from HGP1 OG311 PG1 OG2P1

IMPROPERS

END
