# Supplementary material for: N-Glycans modulate tilting of HIV-1 envelope glycoprotein
Source: Nat Commun. 2026 Apr 15;17:5206. doi: 10.1038/s41467-026-71874-2 (PMC13254402; doi:10.1038/s41467-026-71874-2)
Supplement: Supplementary file 3 — Supplementary Data 1 [file 41467_2026_71874_MOESM3_ESM.zip › Structure_files/MD_input_files/CHARMM36m/toppar_all36_lipid_mycobacterial.str]

* Toppar stream file for Branched and Cyclic Chained lipids.  Following reading of
* top_all36_lipid.rtf, par_all36_lipid.prm
* and
* toppar_all36_lipid_bacterial.str
*

read rtf card append
* cholesterol residues
*
41  1

AUTOGENERATE ANGLE DIHE

RESI MPPE         0.00 ! 18:0 (10-methyl) / 16:0 phosphatidylethanolamine
!
! Polar Head and glycerol backbone
GROUP                   !
ATOM N     NH3L   -0.30 !           HN2
ATOM HN1   HCL     0.33 !            |
ATOM HN2   HCL     0.33 !  (+) HN1---N---HN3
ATOM HN3   HCL     0.33 !            |
ATOM C12   CTL2    0.13 !            |
ATOM H12A  HAL2    0.09 !     H12A--C12---H12B
ATOM H12B  HAL2    0.09 !            |
GROUP                   !            |     alpha5
ATOM C11   CTL2   -0.08 !            |
ATOM H11A  HAL2    0.09 !     H11A--C11---H11B
ATOM H11B  HAL2    0.09 !            |     alpha4
ATOM P     PL      1.50 !   (-) O13  O12
ATOM O13   O2L    -0.78 !         \ /      alpha3
ATOM O14   O2L    -0.78 !          P (+)
ATOM O11   OSLP   -0.57 !         / \      alpha2
ATOM O12   OSLP   -0.57 !   (-) O14  O11
ATOM C1    CTL2   -0.08 !            |     alpha1
ATOM HA    HAL2    0.09 !       HA---C1---HB
ATOM HB    HAL2    0.09 !            |     theta1
GROUP                   !            |
ATOM C2    CTL1    0.17 !       HS---C2- - - - - - -
ATOM HS    HAL1    0.09 !            | beta1        |
ATOM O21   OSL    -0.49 !       O22  O21          theta3
ATOM C21   CL      0.90 !        \\ /  beta2        |
ATOM O22   OBL    -0.63 !          C21
ATOM C22   CTL2   -0.22 !          |   beta3        |
ATOM H22R  HAL2    0.09 !  H22R---C22---H22S
ATOM H22S  HAL2    0.09 !          |                |
GROUP                   !              beta4
ATOM C3    CTL2    0.08 !          |                |
ATOM HX    HAL2    0.09 !                      HX---C3---HY
ATOM HY    HAL2    0.09 !          |                |   gamma1
ATOM O31   OSL    -0.49 !                      O32  O31
ATOM C31   CL      0.90 !          |            \\ /    gamma2
ATOM O32   OBL    -0.63 !                         C31
ATOM C32   CTL2   -0.22 !          |              |     gamma3
ATOM H32R  HAL2    0.09 !                  H22R---C32---H22S
ATOM H32S  HAL2    0.09 !          |              |
GROUP                   !          |              | gamma4
ATOM C23   CTL2   -0.18 !          |              |
ATOM H23R  HAL2    0.09 !  H23R ---C23---H23S     |
ATOM H23S  HAL2    0.09 !          |              |
GROUP                   !          |              |
ATOM C24   CTL2   -0.18 !          |              |
ATOM H24R  HAL2    0.09 !  H24R ---C24---H24S     |
ATOM H24S  HAL2    0.09 !          |              |
GROUP                   !          |              |
ATOM C25   CTL2   -0.18 !          |              |
ATOM H25R  HAL2    0.09 !  H25R ---C25---H25S     |
ATOM H25S  HAL2    0.09 !          |              |
GROUP                   !          |              |
ATOM C26   CTL2   -0.18 !          |              |
ATOM H26R  HAL2    0.09 !  H26R ---C26---H26S     |
ATOM H26S  HAL2    0.09 !          |              |
GROUP                   !          |              |
ATOM C27   CTL2   -0.18 !          |              |
ATOM H27R  HAL2    0.09 !  H27R ---C27---H27S     |
ATOM H27S  HAL2    0.09 !          |              |
GROUP                   !          |              |
ATOM C28   CTL2   -0.18 !          |              |
ATOM H28R  HAL2    0.09 !  H28R ---C28---H28S     |
ATOM H28S  HAL2    0.09 !          |              |
GROUP                   !          |              |
ATOM C29   CTL2   -0.18 !          |              |
ATOM H29R  HAL2    0.09 !  H29R ---C29---H29S     |
ATOM H29S  HAL2    0.09 !          |              |
GROUP                   !          |              |
ATOM C210  CTL2   -0.18 !          |              |
ATOM H210R HAL2    0.09 !  H210R---C210--H210S    |
ATOM H210S HAL2    0.09 !          |              |
GROUP                   !          |              |
ATOM C211  CTL2   -0.18 !          |              |
ATOM H211R HAL2    0.09 !  H211R---C211--H211S    |
ATOM H211S HAL2    0.09 !          |              |
GROUP                   !          |              |
ATOM C212  CTL2   -0.18 !          |              |
ATOM H212R HAL2    0.09 !  H212R---C212--H212S    |
ATOM H212S HAL2    0.09 !          |              |
GROUP                   !          |              |
ATOM C213  CTL2   -0.18 !          |              |
ATOM H213R HAL2    0.09 !  H213R---C213--H213S    |
ATOM H213S HAL2    0.09 !          |              |
GROUP                   !          |              |
ATOM C214  CTL2   -0.18 !          |              |
ATOM H214R HAL2    0.09 !  H214R---C214--H214S    |
ATOM H214S HAL2    0.09 !          |              |
GROUP                   !          |              |
ATOM C215  CTL2   -0.18 !          |              |
ATOM H215R HAL2    0.09 !  H215R---C215--H215S    |
ATOM H215S HAL2    0.09 !          |              |
GROUP                   !          |              |
ATOM C216  CTL3   -0.27 !          |              |
ATOM H216R HAL3    0.09 !  H216R---C216--H216S    |
ATOM H216S HAL3    0.09 !          |              |
ATOM H216T HAL3    0.09 !         H216T           |
GROUP                   !                         |
ATOM C33   CTL2   -0.18 !                         |
ATOM H33R  HAL2    0.09 !                 H33R ---C33---H33S
ATOM H33S  HAL2    0.09 !                         |
GROUP                   !                         |
ATOM C34   CTL2   -0.18 !                         |
ATOM H34R  HAL2    0.09 !                 H34R ---C34---H34S
ATOM H34S  HAL2    0.09 !                         |
GROUP                   !                         |
ATOM C35   CTL2   -0.18 !                         |
ATOM H35R  HAL2    0.09 !                 H35R ---C35---H35S
ATOM H35S  HAL2    0.09 !                         |
GROUP                   !                         |
ATOM C36   CTL2   -0.18 !                         |
ATOM H36R  HAL2    0.09 !                 H36R ---C36---H36S
ATOM H36S  HAL2    0.09 !                         |
GROUP                   !                         |
ATOM C37   CTL2   -0.18 !                         |
ATOM H37R  HAL2    0.09 !                 H37R ---C37---H37S
ATOM H37S  HAL2    0.09 !                         |
GROUP                   !                         |
ATOM C38   CTL2   -0.18 !                         |
ATOM H38R  HAL2    0.09 !                 H38R ---C38---H38S
ATOM H38S  HAL2    0.09 !                         |
GROUP                   !                         |
ATOM C39   CTL2   -0.18 !                         |
ATOM H39R  HAL2    0.09 !                 H39R ---C39---H39S
ATOM H39S  HAL2    0.09 !                         |
GROUP                   !                         |        H310Y
ATOM C310  CTL1   -0.09 !                         |       /
ATOM H310S HAL1    0.09 !                 H310S---C310---C310R--H310X
GROUP                   !                         |       \
ATOM C310R CTL3   -0.27 !                         |        H310Z
ATOM H310X HAL3    0.09 !                         |
ATOM H310Y HAL3    0.09 !                         |
ATOM H310Z HAL3    0.09 !                         |
GROUP                   !                         |
ATOM C311  CTL2   -0.18 !                         |
ATOM H311R HAL2    0.09 !                 H311R---C311--H311S
ATOM H311S HAL2    0.09 !                         |
GROUP                   !                         |
ATOM C312  CTL2   -0.18 !                         |
ATOM H312R HAL2    0.09 !                 H312R---C312--H312S
ATOM H312S HAL2    0.09 !                         |
GROUP                   !                         |
ATOM C313  CTL2   -0.18 !                         |
ATOM H313R HAL2    0.09 !                 H313R---C313--H313S
ATOM H313S HAL2    0.09 !                         |
GROUP                   !                         |
ATOM C314  CTL2   -0.18 !                         |
ATOM H314R HAL2    0.09 !                 H314R---C314--H314S
ATOM H314S HAL2    0.09 !                         |
GROUP                   !                         |
ATOM C315  CTL2   -0.18 !                         |
ATOM H315R HAL2    0.09 !                 H315R---C315--H315S
ATOM H315S HAL2    0.09 !                         |
GROUP                   !                         |
ATOM C316  CTL2   -0.18 !                         |
ATOM H316R HAL2    0.09 !                 H316R---C316--H316S
ATOM H316S HAL2    0.09 !                         |
GROUP                   !                         |
ATOM C317  CTL2   -0.18 !                         |
ATOM H317R HAL2    0.09 !                 H317R---C317--H317S
ATOM H317S HAL2    0.09 !                         |
GROUP                   !                         |
ATOM C318  CTL3   -0.27 !                         |
ATOM H318R HAL3    0.09 !                 H318R---C318--H318S
ATOM H318S HAL3    0.09 !                         |
ATOM H318T HAL3    0.09 !                         H318T

! Polar Head
BOND  N    HN1       N    HN2       N    HN3       N    C12
BOND  C12  H12A      C12  H12B      C12  C11
BOND  C11  H11A      C11  H11B      C11  O12
BOND  O12  P         P    O11       P    O13       P    O14
! Glycerol Backbone
BOND  C1   HA        C1    HB       C1   C2        C1   O11
BOND  C2   HS        C2    C3       C2   O21
BOND  C3   HX        C3    HY       C3   O31
! Chain #2
BOND  O21  C21
BOND  C21  C22
DOUBLE C21  O22
BOND  C22  H22R       C22  H22S       C22  C23
BOND  C23  H23R       C23  H23S       C23  C24
BOND  C24  H24R       C24  H24S       C24  C25
BOND  C25  H25R       C25  H25S       C25  C26
BOND  C26  H26R       C26  H26S       C26  C27
BOND  C27  H27R       C27  H27S       C27  C28
BOND  C28  H28R       C28  H28S       C28  C29
BOND  C29  H29R       C29  H29S       C29  C210
BOND  C210 H210R      C210 H210S      C210 C211
BOND  C211 H211R      C211 H211S      C211 C212
BOND  C212 H212R      C212 H212S      C212 C213
BOND  C213 H213R      C213 H213S      C213 C214
BOND  C214 H214R      C214 H214S      C214 C215
BOND  C215 H215R      C215 H215S      C215 C216
BOND  C216 H216R      C216 H216S      C216 H216T
! Chain #3
BOND  O31  C31
BOND  C31  C32
DOUBLE  C31  O32
BOND  C32  H32R       C32  H32S       C32  C33
BOND  C33  H33R       C33  H33S       C33  C34
BOND  C34  H34R       C34  H34S       C34  C35
BOND  C35  H35R       C35  H35S       C35  C36
BOND  C36  H36R       C36  H36S       C36  C37
BOND  C37  H37R       C37  H37S       C37  C38
BOND  C38  H38R       C38  H38S       C38  C39
BOND  C39  H39R       C39  H39S       C39  C310
BOND  C310 H310S      C310 C310R
BOND  C310R  H310X   C310R  H310Y  C310R H310Z
BOND  C310 C311
BOND  C311 H311R      C311 H311S      C311 C312
BOND  C312 H312R      C312 H312S      C312 C313
BOND  C313 H313R      C313 H313S      C313 C314
BOND  C314 H314R      C314 H314S      C314 C315
BOND  C315 H315R      C315 H315S      C315 C316
BOND  C316 H316R      C316 H316S      C316 C317
BOND  C317 H317R      C317 H317S      C317 C318
BOND  C318 H318R      C318 H318S      C318 H318T

IMPR C21 O21 C22 O22   C31 O31 C32 O32

!IC table from IC generate, minimized geometry
IC N     C12   C11   O12    1.5057  110.97  -62.47  110.71   1.4270
IC HN1   C12   *N    HN2    1.0638  106.70  113.19  110.24   1.0543
IC HN1   C12   *N    HN3    1.0638  106.70 -120.35  114.80   1.0324
IC HN1   N     C12   C11    1.0638  106.70    3.91  110.97   1.5406
IC C11   N     *C12  H12A   1.5406  110.97  122.22  108.24   1.1075
IC H12A  N     *C12  H12B   1.1075  108.24  118.08  107.49   1.1112
IC O12   C12   *C11  H11A   1.4270  110.71 -118.29  108.33   1.1146
IC H11A  C12   *C11  H11B   1.1146  108.33 -116.10  110.62   1.1176
IC C12   C11   O12   P      1.5406  110.71  100.57  121.92   1.5871
IC C11   O12   P     O11    1.4270  121.92 -154.88  102.25   1.5814
IC O11   O12   *P    O13    1.5814  102.25 -118.56  109.16   1.4678
IC O11   O12   *P    O14    1.5814  102.25  113.09  104.81   1.4835
IC O12   P     O11   C1     1.5871  102.25  -23.47  121.99   1.4280
IC P     O11   C1    C2     1.5814  121.99   89.21  111.06   1.5474
IC C2    O11   *C1   HA     1.5474  111.06 -123.17  112.41   1.1160
IC HA    O11   *C1   HB     1.1160  112.41 -117.95  108.85   1.1130
IC O11   C1    C2    C3     1.4280  111.06   58.02  110.50   1.5580
IC C3    C1    *C2   O21    1.5580  110.50  122.15  107.35   1.4388
IC C3    C1    *C2   HS     1.5580  110.50 -117.62  106.68   1.1147
IC C1    C2    O21   C21    1.5474  107.35  146.88  114.92   1.3210
IC C2    O21   C21   C22    1.4388  114.92 -171.74  110.19   1.5316
IC C22   O21   *C21  O22    1.5316  110.19  176.46  125.87   1.2200
IC O21   C21   C22   C23    1.3210  110.19  -31.58  115.14   1.5479
IC C23   C21   *C22  H22R   1.5479  115.14 -122.28  107.22   1.1099
IC H22R  C21   *C22  H22S   1.1099  107.22 -116.10  106.69   1.1099
IC C1    C2    C3    O31    1.5474  110.50 -179.86  113.76   1.4446
IC O31   C2    *C3   HX     1.4446  113.76 -119.55  106.72   1.1128
IC HX    C2    *C3   HY     1.1128  106.72 -114.85  108.93   1.1152
IC C2    C3    O31   C31    1.5580  113.76   80.37  115.81   1.3230
IC C3    O31   C31   C32    1.4446  115.81  177.76  109.41   1.5249
IC C32   O31   *C31  O32    1.5249  109.41 -178.66  126.04   1.2219
IC O31   C31   C32   C33    1.3230  109.41 -162.24  111.90   1.5452
IC C33   C31   *C32  H32R   1.5452  111.90  120.83  108.03   1.1097
IC H32R  C31   *C32  H32S   1.1097  108.03  117.34  107.97   1.1097
IC    C21      C22      C23      C24        1.5129  113.23   69.45  110.98   1.5403
IC    C24      C22      *C23     H23R       1.5403  110.98 -122.82  109.10   1.1126
IC    H23R     C22      *C23     H23S       1.1126  109.10 -118.05  109.60   1.1107
IC    C22      C23      C24      C25        1.5445  110.98 -172.88  112.54   1.5335
IC    C25      C23      *C24     H24R       1.5335  112.54 -122.38  108.78   1.1116
IC    H24R     C23      *C24     H24S       1.1116  108.78 -117.75  109.87   1.1054
IC    C23      C24      C25      C26        1.5403  112.54 -179.18  110.00   1.5360
IC    C26      C24      *C25     H25R       1.5360  110.00 -119.78  108.58   1.1120
IC    H25R     C24      *C25     H25S       1.1120  108.58 -119.36  110.28   1.1120
IC    C24      C25      C26      C27        1.5335  110.00 -174.88  112.02   1.5342
IC    C27      C25      *C26     H26R       1.5342  112.02 -121.66  108.95   1.1113
IC    H26R     C25      *C26     H26S       1.1113  108.95 -118.41  109.27   1.1119
IC    C25      C26      C27      C28        1.5360  112.02 -178.73  110.31   1.5355
IC    C28      C26      *C27     H27R       1.5355  110.31 -120.23  109.00   1.1136
IC    H27R     C26      *C27     H27S       1.1136  109.00 -119.23  109.83   1.1121
IC    C26      C27      C28      C29        1.5342  110.31 -177.42  111.75   1.5337
IC    C29      C27      *C28     H28R       1.5337  111.75 -120.97  108.70   1.1115
IC    H28R     C27      *C28     H28S       1.1115  108.70 -118.51  109.46   1.1121
IC    C27      C28      C29      C210       1.5355  111.75 -177.75  110.49   1.5342
IC    C210     C28      *C29     H29R       1.5342  110.49 -120.66  109.16   1.1132
IC    H29R     C28      *C29     H29S       1.1132  109.16 -119.09  109.67   1.1128
IC    C28      C29      C210     C211       1.5337  110.49 -178.31  111.61   1.5330
IC    C211     C29      *C210    H210R      1.5330  111.61 -120.76  108.77   1.1120
IC    H210R    C29      *C210    H210S      1.1120  108.77 -118.61  109.39   1.1121
IC    C29      C210     C211     C212       1.5342  111.61 -177.84  110.48   1.5334
IC    C212     C210     *C211    H211R      1.5334  110.48 -120.64  109.00   1.1119
IC    H211R    C210     *C211    H211S      1.1119  109.00 -119.13  109.80   1.1125
IC    C210     C211     C212     C213       1.5330  110.48 -177.19  111.52   1.5329
IC    C213     C211     *C212    H212R      1.5329  111.52 -121.18  109.15   1.1125
IC    H212R    C211     *C212    H212S      1.1125  109.15 -118.58  109.07   1.1107
IC    C211     C212     C213     C214       1.5334  111.52 -179.31  110.75   1.5340
IC    C214     C212     *C213    H213R      1.5340  110.75 -120.29  108.87   1.1110
IC    H213R    C212     *C213    H213S      1.1110  108.87 -118.99  109.88   1.1119
IC    C212     C213     C214     C215       1.5329  110.75 -176.80  111.32   1.5324
IC    C215     C213     *C214    H214R      1.5324  111.32 -121.32  109.41   1.1127
IC    H214R    C213     *C214    H214S      1.1127  109.41 -118.38  109.26   1.1084
IC    C213     C214     C215     C216       1.5340  111.32  178.91  111.12   1.5264
IC    C216     C214     *C215    H215R      1.5264  111.12 -119.93  109.56   1.1123
IC    H215R    C214     *C215    H215S      1.1123  109.56 -119.40  109.69   1.1113
IC    C214     C215     C216     H216R      1.5324  111.12  -60.23  110.30   1.1116
IC    H216R    C215     *C216    H216S      1.1116  110.30  120.71  110.36   1.1110
IC    H216R    C215     *C216    H216T      1.1116  110.30 -119.52  109.68   1.1106
IC    C31      C32      C33      C34        1.5071  115.04  174.73  109.94   1.5376
IC    C34      C32      *C33     H33R       1.5376  109.94 -119.42  109.48   1.1114
IC    H33R     C32      *C33     H33S       1.1114  109.48 -119.40  109.26   1.1106
IC    C32      C33      C34      C35        1.5340  109.94  179.60  111.75   1.5316
IC    C35      C33      *C34     H34R       1.5316  111.75 -121.32  110.35   1.1125
IC    H34R     C33      *C34     H34S       1.1125  110.35 -118.72  108.09   1.1136
IC    C33      C34      C35      C36        1.5376  111.75  173.36  111.23   1.5360
IC    C36      C34      *C35     H35R       1.5360  111.23 -119.50  109.07   1.1130
IC    H35R     C34      *C35     H35S       1.1130  109.07 -119.27  109.07   1.1090
IC    C34      C35      C36      C37        1.5316  111.23 -178.84  110.96   1.5337
IC    C37      C35      *C36     H36R       1.5337  110.96 -121.58  110.26   1.1129
IC    H36R     C35      *C36     H36S       1.1129  110.26 -118.85  108.22   1.1135
IC    C35      C36      C37      C38        1.5360  110.96  174.06  111.32   1.5324
IC    C38      C36      *C37     H37R       1.5324  111.32 -119.35  108.89   1.1130
IC    H37R     C36      *C37     H37S       1.1130  108.89 -118.96  109.37   1.1122
IC    C36      C37      C38      C39        1.5337  111.32 -178.43  110.90   1.5398
IC    C39      C37      *C38     H38R       1.5398  110.90 -121.08  109.71   1.1112
IC    H38R     C37      *C38     H38S       1.1112  109.71 -118.38  107.54   1.1079
IC    C37      C38      C39      C310       1.5324  110.90  179.55  113.73   1.5500
IC    C310     C38      *C39     H39R       1.5500  113.73 -122.69  109.76   1.1117
IC    H39R     C38      *C39     H39S       1.1117  109.76 -117.34  107.24   1.1129
IC    C38      C39      C310     C311       1.5398  113.73  173.49  109.28   1.5495
IC    C311     C39      *C310    H310S      1.5495  109.28 -117.43  107.85   1.1134
IC    H310S    C39      *C310    C310R      1.1134  107.85 -120.35  111.06   1.5418
IC    C39      C310     C310R    H310X      1.5500  111.06   61.24  111.92   1.1053
IC    H310X    C310     *C310R   H310Y      1.1053  111.92 -121.10  110.44   1.1112
IC    H310X    C310     *C310R   H310Z      1.1053  111.92  118.48  111.78   1.1048
IC    C39      C310     C311     C312       1.5500  109.28 -169.88  113.21   1.5390
IC    C312     C310     *C311    H311R      1.5390  113.21 -123.48  109.39   1.1118
IC    H311R    C310     *C311    H311S      1.1118  109.39 -117.92  108.78   1.1114
IC    C310     C311     C312     C313       1.5495  113.21  179.66  111.19   1.5331
IC    C313     C311     *C312    H312R      1.5331  111.19 -120.35  108.39   1.1123
IC    H312R    C311     *C312    H312S      1.1123  108.39 -119.65  111.26   1.1078
IC    C311     C312     C313     C314       1.5390  111.19 -176.52  110.62   1.5333
IC    C314     C312     *C313    H313R      1.5333  110.62 -120.47  109.03   1.1097
IC    H313R    C312     *C313    H313S      1.1097  109.03 -118.78  109.81   1.1084
IC    C312     C313     C314     C315       1.5331  110.62  179.46  111.28   1.5329
IC    C315     C313     *C314    H314R      1.5329  111.28 -120.26  109.12   1.1130
IC    H314R    C313     *C314    H314S      1.1130  109.12 -118.80  109.34   1.1128
IC    C313     C314     C315     C316       1.5333  111.28 -179.58  110.78   1.5324
IC    C316     C314     *C315    H315R      1.5324  110.78 -120.59  109.37   1.1115
IC    H315R    C314     *C315    H315S      1.1115  109.37 -118.98  109.20   1.1128
IC    C314     C315     C316     C317       1.5329  110.78  179.69  111.17   1.5330
IC    C317     C315     *C316    H316R      1.5330  111.17 -120.53  109.30   1.1131
IC    H316R    C315     *C316    H316S      1.1131  109.30 -118.84  109.26   1.1134
IC    C315     C316     C317     C318       1.5324  111.17  179.85  111.09   1.5264
IC    C318     C316     *C317    H317R      1.5264  111.09 -120.29  109.63   1.1114
IC    H317R    C316     *C317    H317S      1.1114  109.63 -119.32  109.64   1.1107
IC    C316     C317     C318     H318R      1.5330  111.09  -60.39  110.41   1.1108
IC    H318R    C317     *C318    H318S      1.1108  110.41  120.75  110.32   1.1120
IC    H318R    C317     *C318    H318T      1.1108  110.41 -119.73  109.61   1.1108

RESI MPPI        -1.00 ! 18:0 (10-methyl) / 16:0 phosphatidylinositol
!
!                                               H6
GROUP                   !                       |
ATOM C12   CC3161  0.14 !                       |
ATOM H2    HCA1    0.09 !               HO6-O6--C16----------C15--O5-HO5
ATOM O2    OC311  -0.65 !                      /             |\
ATOM HO2   HCP1    0.42 !                     /              | \  H4
GROUP                   !                    /               H5 \ |
ATOM C13   CC3161  0.14 !5                  /                    \|
ATOM H3    HCA1    0.09 !              ----C11  H02               C14--O4-HO4
ATOM O3    OC311  -0.65 !              |   |\   |                /
ATOM HO3   HCP1    0.42 !              |   | \  O2              /
GROUP                   !              |   H1 \ |              /
ATOM C14   CC3161  0.14 !              |       \|             /
ATOM H4    HCA1    0.09 !10            |    H2--C12----------C13--O3-HO3
ATOM O4    OC311  -0.65 !              |                     |
ATOM HO4   HCP1    0.42 !              |                     |
GROUP                   !              |                     H3
ATOM C15   CC3161  0.14 !              |
ATOM H5    HCA1    0.09 !              |
ATOM O5    OC311  -0.65 !15            |
ATOM HO5   HCP1    0.42 !              |
GROUP                   !              |
ATOM C16   CC3161  0.14 !              |
ATOM H6    HCA1    0.09 !              |
ATOM O6    OC311  -0.65 !              |
ATOM HO6   HCP1    0.42 !20             \
GROUP                   !                \
ATOM C11   CC3161 -0.08 !                 |
ATOM H1    HCA1    0.09 !                 |
ATOM P     PL      1.59 !        (-) O13  O12
ATOM O13   O2L    -0.78 !              \ /      alpha3
ATOM O14   O2L    -0.78 !25             P (+)
ATOM O12   OC30P  -0.57 !              / \      alpha2
ATOM O11   OSLP   -0.57 !        (-) O14  O11
ATOM C1    CTL2   -0.08 !                 |     alpha1
ATOM HA    HAL2    0.09 !            HA---C1---HB
ATOM HB    HAL2    0.09 !30               |     theta1
GROUP                   !                 |
ATOM C2    CTL1    0.17 !            HS---C2- - - - - - -
ATOM HS    HAL1    0.09 !                 | beta1        |
ATOM O21   OSL    -0.49 !            O22  O21          theta3
ATOM C21   CL      0.90 !             \\ /  beta2        |
ATOM O22   OBL    -0.63 !               C21
ATOM C22   CTL2   -0.22 !               |   beta3        |
ATOM H22R  HAL2    0.09 !       H22R---C22---H22S
ATOM H22S  HAL2    0.09 !               |                |
GROUP                   !                   beta4
ATOM C3    CTL2    0.08 !               |                |
ATOM HX    HAL2    0.09 !                           HX---C3---HY
ATOM HY    HAL2    0.09 !               |                |   gamma1
ATOM O31   OSL    -0.49 !                           O32  O31
ATOM C31   CL      0.90 !               |            \\ /    gamma2
ATOM O32   OBL    -0.63 !                              C31
ATOM C32   CTL2   -0.22 !               |              |     gamma3
ATOM H32R  HAL2    0.09 !                      H32R---C32---H32S
ATOM H32S  HAL2    0.09 !               |              |
GROUP                   !               |              | gamma4
ATOM C23   CTL2   -0.18 !               |              |
ATOM H23R  HAL2    0.09 !       H23R ---C23---H23S     |
ATOM H23S  HAL2    0.09 !               |              |
GROUP                   !               |              |
ATOM C24   CTL2   -0.18 !               |              |
ATOM H24R  HAL2    0.09 !       H24R ---C24---H24S     |
ATOM H24S  HAL2    0.09 !               |              |
GROUP                   !               |              |
ATOM C25   CTL2   -0.18 !               |              |
ATOM H25R  HAL2    0.09 !       H25R ---C25---H25S     |
ATOM H25S  HAL2    0.09 !               |              |
GROUP                   !               |              |
ATOM C26   CTL2   -0.18 !               |              |
ATOM H26R  HAL2    0.09 !       H26R ---C26---H26S     |
ATOM H26S  HAL2    0.09 !               |              |
GROUP                   !               |              |
ATOM C27   CTL2   -0.18 !               |              |
ATOM H27R  HAL2    0.09 !       H27R ---C27---H27S     |
ATOM H27S  HAL2    0.09 !               |              |
GROUP                   !               |              |
ATOM C28   CTL2   -0.18 !               |              |
ATOM H28R  HAL2    0.09 !       H28R ---C28---H28S     |
ATOM H28S  HAL2    0.09 !               |              |
GROUP                   !               |              |
ATOM C29   CTL2   -0.18 !               |              |
ATOM H29R  HAL2    0.09 !       H29R ---C29---H29S     |
ATOM H29S  HAL2    0.09 !               |              |
GROUP                   !               |              |
ATOM C210  CTL2   -0.18 !               |              |
ATOM H210R HAL2    0.09 !       H210R---C210--H210S    |
ATOM H210S HAL2    0.09 !               |              |
GROUP                   !               |              |
ATOM C211  CTL2   -0.18 !               |              |
ATOM H211R HAL2    0.09 !       H211R---C211--H211S    |
ATOM H211S HAL2    0.09 !               |              |
GROUP                   !               |              |
ATOM C212  CTL2   -0.18 !               |              |
ATOM H212R HAL2    0.09 !       H212R---C212--H212S    |
ATOM H212S HAL2    0.09 !               |              |
GROUP                   !               |              |
ATOM C213  CTL2   -0.18 !               |              |
ATOM H213R HAL2    0.09 !       H213R---C213--H213S    |
ATOM H213S HAL2    0.09 !               |              |
GROUP                   !               |              |
ATOM C214  CTL2   -0.18 !               |              |
ATOM H214R HAL2    0.09 !       H214R---C214--H214S    |
ATOM H214S HAL2    0.09 !               |              |
GROUP                   !               |              |
ATOM C215  CTL2   -0.18 !               |              |
ATOM H215R HAL2    0.09 !       H215R---C215--H215S    |
ATOM H215S HAL2    0.09 !               |              |
GROUP                   !               |              |
ATOM C216  CTL3   -0.27 !               |              |
ATOM H216R HAL3    0.09 !       H216R---C216--H216S    |
ATOM H216S HAL3    0.09 !               |              |
ATOM H216T HAL3    0.09 !              H216T           |
GROUP                   !                              |
ATOM C33   CTL2   -0.18 !                              |
ATOM H33R  HAL2    0.09 !                      H33R ---C33---H33S
ATOM H33S  HAL2    0.09 !                              |
GROUP                   !                              |
ATOM C34   CTL2   -0.18 !                              |
ATOM H34R  HAL2    0.09 !                      H34R ---C34---H34S
ATOM H34S  HAL2    0.09 !                              |
GROUP                   !                              |
ATOM C35   CTL2   -0.18 !                              |
ATOM H35R  HAL2    0.09 !                      H35R ---C35---H35S
ATOM H35S  HAL2    0.09 !                              |
GROUP                   !                              |
ATOM C36   CTL2   -0.18 !                              |
ATOM H36R  HAL2    0.09 !                      H36R ---C36---H36S
ATOM H36S  HAL2    0.09 !                              |
GROUP                   !                              |
ATOM C37   CTL2   -0.18 !                              |
ATOM H37R  HAL2    0.09 !                      H37R ---C37---H37S
ATOM H37S  HAL2    0.09 !                              |
GROUP                   !                              |
ATOM C38   CTL2   -0.18 !                              |
ATOM H38R  HAL2    0.09 !                      H38R ---C38---H38S
ATOM H38S  HAL2    0.09 !                              |
GROUP                   !                              |
ATOM C39   CTL2   -0.18 !                              |
ATOM H39R  HAL2    0.09 !                      H39R ---C39---H39S
ATOM H39S  HAL2    0.09 !                              |
GROUP                   !                              |        H310Y
ATOM C310  CTL1   -0.09 !                              |       /
ATOM H310S HAL1    0.09 !                      H310S---C310---C310R--H310X
GROUP                   !                              |       \
ATOM C310R CTL3   -0.27 !                              |        H310Z
ATOM H310X HAL3    0.09 !                              |
ATOM H310Y HAL3    0.09 !                              |
ATOM H310Z HAL3    0.09 !                              |
GROUP                   !                              |
ATOM C311  CTL2   -0.18 !                              |
ATOM H311R HAL2    0.09 !                      H311R---C311--H311S
ATOM H311S HAL2    0.09 !                              |
GROUP                   !                              |
ATOM C312  CTL2   -0.18 !                              |
ATOM H312R HAL2    0.09 !                      H312R---C312--H312S
ATOM H312S HAL2    0.09 !                              |
GROUP                   !                              |
ATOM C313  CTL2   -0.18 !                              |
ATOM H313R HAL2    0.09 !                      H313R---C313--H313S
ATOM H313S HAL2    0.09 !                              |
GROUP                   !                              |
ATOM C314  CTL2   -0.18 !                              |
ATOM H314R HAL2    0.09 !                      H314R---C314--H314S
ATOM H314S HAL2    0.09 !                              |
GROUP                   !                              |
ATOM C315  CTL2   -0.18 !                              |
ATOM H315R HAL2    0.09 !                      H315R---C315--H315S
ATOM H315S HAL2    0.09 !                              |
GROUP                   !                              |
ATOM C316  CTL2   -0.18 !                              |
ATOM H316R HAL2    0.09 !                      H316R---C316--H316S
ATOM H316S HAL2    0.09 !                              |
GROUP                   !                              |
ATOM C317  CTL2   -0.18 !                              |
ATOM H317R HAL2    0.09 !                      H317R---C317--H317S
ATOM H317S HAL2    0.09 !                              |
GROUP                   !                              |
ATOM C318  CTL3   -0.27 !                              |
ATOM H318R HAL3    0.09 !                      H318R---C318--H318S
ATOM H318S HAL3    0.09 !                              |
ATOM H318T HAL3    0.09 !                              H318T

! Inositol Head Group
BOND  C11  H1        C11  C16       C11  C12       C11  O12
BOND  C12  H2        C12  O2        O2   HO2       C12  C13       C13  H3
BOND  C13  O3        O3   HO3       C13  C14       C14  H4        C14  O4
BOND  O4   HO4       C14  C15       C15  H5        C15  C16       C16  H6
BOND  C16  O6        O6   HO6       C15  O5        O5   HO5
BOND  O12  P         P    O11       P    O13       P    O14       O11  C1
! Glycerol Backbone
BOND  C1   HA        C1    HB       C1   C2        C1   O11
BOND  C2   HS        C2    C3       C2   O21
BOND  C3   HX        C3    HY       C3   O31
! Chain #2
BOND  O21  C21
BOND  C21  C22
DOUBLE C21  O22
BOND  C22  H22R       C22  H22S       C22  C23
BOND  C23  H23R       C23  H23S       C23  C24
BOND  C24  H24R       C24  H24S       C24  C25
BOND  C25  H25R       C25  H25S       C25  C26
BOND  C26  H26R       C26  H26S       C26  C27
BOND  C27  H27R       C27  H27S       C27  C28
BOND  C28  H28R       C28  H28S       C28  C29
BOND  C29  H29R       C29  H29S       C29  C210
BOND  C210 H210R      C210 H210S      C210 C211
BOND  C211 H211R      C211 H211S      C211 C212
BOND  C212 H212R      C212 H212S      C212 C213
BOND  C213 H213R      C213 H213S      C213 C214
BOND  C214 H214R      C214 H214S      C214 C215
BOND  C215 H215R      C215 H215S      C215 C216
BOND  C216 H216R      C216 H216S      C216 H216T
! Chain #3
BOND  O31  C31
BOND  C31  C32
DOUBLE  C31  O32
BOND  C32  H32R       C32  H32S       C32  C33
BOND  C33  H33R       C33  H33S       C33  C34
BOND  C34  H34R       C34  H34S       C34  C35
BOND  C35  H35R       C35  H35S       C35  C36
BOND  C36  H36R       C36  H36S       C36  C37
BOND  C37  H37R       C37  H37S       C37  C38
BOND  C38  H38R       C38  H38S       C38  C39
BOND  C39  H39R       C39  H39S       C39  C310
BOND  C310 H310S      C310 C310R
BOND  C310R  H310X   C310R  H310Y  C310R H310Z
BOND  C310 C311
BOND  C311 H311R      C311 H311S      C311 C312
BOND  C312 H312R      C312 H312S      C312 C313
BOND  C313 H313R      C313 H313S      C313 C314
BOND  C314 H314R      C314 H314S      C314 C315
BOND  C315 H315R      C315 H315S      C315 C316
BOND  C316 H316R      C316 H316S      C316 C317
BOND  C317 H317R      C317 H317S      C317 C318
BOND  C318 H318R      C318 H318S      C318 H318T

IMPR C21 O21 C22 O22   C31 O31 C32 O32

!IC table from IC generate, minimized geometry
! Inositol head group
IC      C13     C11     *C12    O2      1.5285  107.52  120.04  114.05  1.3928
IC      O2      C11     *C12    H2      1.3928  114.05  122.81  111.89  1.1110
IC      C11     C12     O2      HO2     1.4973  114.05  66.50   107.13  0.9600
IC      C11     C12     C13     C14     1.4973  107.52  64.20   110.74  1.5175
IC      C14     C12     *C13    O3      1.5175  110.74  122.94  113.14  1.4213
IC      O3      C12     *C13    H3      1.4213  113.14  124.43  105.51  1.1110
IC      C12     C13     O3      HO3     1.5285  113.14  -32.85  106.31  0.9600
IC      C12     C13     C14     C15     1.5285  110.74  -37.90  120.13  1.5176
IC      C15     C13     *C14    O4      1.5176  120.13  -130.90 115.35  1.4191
IC      O4      C13     *C14    H4      1.4191  115.35  -115.22 104.47  1.1110
IC      C13     C14     O4      HO4     1.5175  115.35  53.57   108.89  0.9600
IC      C13     C14     C15     C16     1.5175  120.13  16.20   114.02  1.5527
IC      C16     C14     *C15    O5      1.5527  114.02  127.83  113.74  1.4251
IC      C16     C14     *C15    H5      1.5527  114.02  -115.96 106.28  1.1110
IC      C14     C15     O5      HO5     1.5176  113.74  -155.38 101.91  0.9600
IC      C11     C15     *C16    O6      1.5490  117.83  -131.03 110.04  1.4530
IC      C11     C15     *C16    H6      1.5490  117.83  113.91  102.75  1.1110
IC      C15     C16     O6      HO6     1.5527  110.04  88.42   111.18  0.9600
IC      C16     C12     *C11    O12     1.5490  108.01  -119.98 101.85  1.4274
IC      C16     C12     *C11    H1      1.5490  108.01  116.74  119.19  1.1110
IC      C16     C11     C12     C13     1.5179  111.55  -55.13  111.29   1.5155
! Phosphate linker
IC      C12     C11     O12     P       1.4973  101.85  -122.47 124.03  1.6278
IC      C11     O12     P       O11     1.4274  124.03  -87.38  102.93  1.5042
IC      O11     O12     *P      O13     1.5042  102.93  -104.30 109.99  1.4773
IC      O11     O12     *P      O14     1.5042  102.93  116.84  114.61  1.4926
IC      O12     P       O11     C1      1.6278  102.93  108.71  126.42  1.4633
IC      P       O11     C1      C2      1.5042  126.42  117.05  106.61  1.5416
IC      C2      O11     *C1     HA      1.5416  106.61  -120.21 111.95  1.1110
IC      HA      O11     *C1     HB      1.1110  111.95  -122.02 112.30  1.1110
! Backbone
IC      O11     C1      C2      O21     1.4229  107.17  173.35  107.15  1.4362
IC      O21     C1      *C2     C3      1.4362  107.15  -120.49 108.76  1.5558
IC      C3      C1      *C2     HS      1.5558  108.76  -117.31 108.75  1.118
IC      C1      C2      O21     C21     1.5129  107.15  76.22   114.17  1.3245
IC      C2      O21     C21     C22     1.4362  114.17  -167.18 108.82  1.5297
IC      C22     O21     *C21    O22     1.5297  108.82  179.57  126.74  1.2182
IC      O21     C21     C22     C23     1.3245  108.82  -105.57 113.23  1.5485
IC      C23     C21     *C22    H22R    1.5485  113.23  -121.14 106.89  1.11
IC      H22R    C21     *C22    H22S    1.11    106.89  -116.54 108.12  1.1089
IC      C1      C2      C3      O31     1.5129  108.76  -177.11 111.15  1.4483
IC      O31     C2      *C3     HX      1.4483  111.15  -123.13 106.46  1.1158
IC      HX      C2      *C3     HY      1.1158  106.46  -115.26 108.52  1.117
IC      C2      C3      O31     C31     1.5558  111.15  -169.42 113.83  1.3301
IC      C3      O31     C31     C32     1.4483  113.83  -179.09 109.01  1.5527
IC      C32     O31     *C31    O32     1.5527  109.01  -179.05 125.74  1.2141
IC      O31     C31     C32     C33     1.3301  109.01  -179.15 116.85  1.606
IC      C33     C31     *C32    H32R    1.606   116.85  -121.96 105.89  1.1078
IC      H32R    C31     *C32    H32S    1.1078  105.89  -115.56 105.84  1.1076
IC    C21      C22      C23      C24        1.5129  113.23   69.45  110.98   1.5403
IC    C24      C22      *C23     H23R       1.5403  110.98 -122.82  109.10   1.1126
IC    H23R     C22      *C23     H23S       1.1126  109.10 -118.05  109.60   1.1107
IC    C22      C23      C24      C25        1.5445  110.98 -172.88  112.54   1.5335
IC    C25      C23      *C24     H24R       1.5335  112.54 -122.38  108.78   1.1116
IC    H24R     C23      *C24     H24S       1.1116  108.78 -117.75  109.87   1.1054
IC    C23      C24      C25      C26        1.5403  112.54 -179.18  110.00   1.5360
IC    C26      C24      *C25     H25R       1.5360  110.00 -119.78  108.58   1.1120
IC    H25R     C24      *C25     H25S       1.1120  108.58 -119.36  110.28   1.1120
IC    C24      C25      C26      C27        1.5335  110.00 -174.88  112.02   1.5342
IC    C27      C25      *C26     H26R       1.5342  112.02 -121.66  108.95   1.1113
IC    H26R     C25      *C26     H26S       1.1113  108.95 -118.41  109.27   1.1119
IC    C25      C26      C27      C28        1.5360  112.02 -178.73  110.31   1.5355
IC    C28      C26      *C27     H27R       1.5355  110.31 -120.23  109.00   1.1136
IC    H27R     C26      *C27     H27S       1.1136  109.00 -119.23  109.83   1.1121
IC    C26      C27      C28      C29        1.5342  110.31 -177.42  111.75   1.5337
IC    C29      C27      *C28     H28R       1.5337  111.75 -120.97  108.70   1.1115
IC    H28R     C27      *C28     H28S       1.1115  108.70 -118.51  109.46   1.1121
IC    C27      C28      C29      C210       1.5355  111.75 -177.75  110.49   1.5342
IC    C210     C28      *C29     H29R       1.5342  110.49 -120.66  109.16   1.1132
IC    H29R     C28      *C29     H29S       1.1132  109.16 -119.09  109.67   1.1128
IC    C28      C29      C210     C211       1.5337  110.49 -178.31  111.61   1.5330
IC    C211     C29      *C210    H210R      1.5330  111.61 -120.76  108.77   1.1120
IC    H210R    C29      *C210    H210S      1.1120  108.77 -118.61  109.39   1.1121
IC    C29      C210     C211     C212       1.5342  111.61 -177.84  110.48   1.5334
IC    C212     C210     *C211    H211R      1.5334  110.48 -120.64  109.00   1.1119
IC    H211R    C210     *C211    H211S      1.1119  109.00 -119.13  109.80   1.1125
IC    C210     C211     C212     C213       1.5330  110.48 -177.19  111.52   1.5329
IC    C213     C211     *C212    H212R      1.5329  111.52 -121.18  109.15   1.1125
IC    H212R    C211     *C212    H212S      1.1125  109.15 -118.58  109.07   1.1107
IC    C211     C212     C213     C214       1.5334  111.52 -179.31  110.75   1.5340
IC    C214     C212     *C213    H213R      1.5340  110.75 -120.29  108.87   1.1110
IC    H213R    C212     *C213    H213S      1.1110  108.87 -118.99  109.88   1.1119
IC    C212     C213     C214     C215       1.5329  110.75 -176.80  111.32   1.5324
IC    C215     C213     *C214    H214R      1.5324  111.32 -121.32  109.41   1.1127
IC    H214R    C213     *C214    H214S      1.1127  109.41 -118.38  109.26   1.1084
IC    C213     C214     C215     C216       1.5340  111.32  178.91  111.12   1.5264
IC    C216     C214     *C215    H215R      1.5264  111.12 -119.93  109.56   1.1123
IC    H215R    C214     *C215    H215S      1.1123  109.56 -119.40  109.69   1.1113
IC    C214     C215     C216     H216R      1.5324  111.12  -60.23  110.30   1.1116
IC    H216R    C215     *C216    H216S      1.1116  110.30  120.71  110.36   1.1110
IC    H216R    C215     *C216    H216T      1.1116  110.30 -119.52  109.68   1.1106
IC    C31      C32      C33      C34        1.5071  115.04  174.73  109.94   1.5376
IC    C34      C32      *C33     H33R       1.5376  109.94 -119.42  109.48   1.1114
IC    H33R     C32      *C33     H33S       1.1114  109.48 -119.40  109.26   1.1106
IC    C32      C33      C34      C35        1.5340  109.94  179.60  111.75   1.5316
IC    C35      C33      *C34     H34R       1.5316  111.75 -121.32  110.35   1.1125
IC    H34R     C33      *C34     H34S       1.1125  110.35 -118.72  108.09   1.1136
IC    C33      C34      C35      C36        1.5376  111.75  173.36  111.23   1.5360
IC    C36      C34      *C35     H35R       1.5360  111.23 -119.50  109.07   1.1130
IC    H35R     C34      *C35     H35S       1.1130  109.07 -119.27  109.07   1.1090
IC    C34      C35      C36      C37        1.5316  111.23 -178.84  110.96   1.5337
IC    C37      C35      *C36     H36R       1.5337  110.96 -121.58  110.26   1.1129
IC    H36R     C35      *C36     H36S       1.1129  110.26 -118.85  108.22   1.1135
IC    C35      C36      C37      C38        1.5360  110.96  174.06  111.32   1.5324
IC    C38      C36      *C37     H37R       1.5324  111.32 -119.35  108.89   1.1130
IC    H37R     C36      *C37     H37S       1.1130  108.89 -118.96  109.37   1.1122
IC    C36      C37      C38      C39        1.5337  111.32 -178.43  110.90   1.5398
IC    C39      C37      *C38     H38R       1.5398  110.90 -121.08  109.71   1.1112
IC    H38R     C37      *C38     H38S       1.1112  109.71 -118.38  107.54   1.1079
IC    C37      C38      C39      C310       1.5324  110.90  179.55  113.73   1.5500
IC    C310     C38      *C39     H39R       1.5500  113.73 -122.69  109.76   1.1117
IC    H39R     C38      *C39     H39S       1.1117  109.76 -117.34  107.24   1.1129
IC    C38      C39      C310     C311       1.5398  113.73  173.49  109.28   1.5495
IC    C311     C39      *C310    H310S      1.5495  109.28 -117.43  107.85   1.1134
IC    H310S    C39      *C310    C310R      1.1134  107.85 -120.35  111.06   1.5418
IC    C39      C310     C310R    H310X      1.5500  111.06   61.24  111.92   1.1053
IC    H310X    C310     *C310R   H310Y      1.1053  111.92 -121.10  110.44   1.1112
IC    H310X    C310     *C310R   H310Z      1.1053  111.92  118.48  111.78   1.1048
IC    C39      C310     C311     C312       1.5500  109.28 -169.88  113.21   1.5390
IC    C312     C310     *C311    H311R      1.5390  113.21 -123.48  109.39   1.1118
IC    H311R    C310     *C311    H311S      1.1118  109.39 -117.92  108.78   1.1114
IC    C310     C311     C312     C313       1.5495  113.21  179.66  111.19   1.5331
IC    C313     C311     *C312    H312R      1.5331  111.19 -120.35  108.39   1.1123
IC    H312R    C311     *C312    H312S      1.1123  108.39 -119.65  111.26   1.1078
IC    C311     C312     C313     C314       1.5390  111.19 -176.52  110.62   1.5333
IC    C314     C312     *C313    H313R      1.5333  110.62 -120.47  109.03   1.1097
IC    H313R    C312     *C313    H313S      1.1097  109.03 -118.78  109.81   1.1084
IC    C312     C313     C314     C315       1.5331  110.62  179.46  111.28   1.5329
IC    C315     C313     *C314    H314R      1.5329  111.28 -120.26  109.12   1.1130
IC    H314R    C313     *C314    H314S      1.1130  109.12 -118.80  109.34   1.1128
IC    C313     C314     C315     C316       1.5333  111.28 -179.58  110.78   1.5324
IC    C316     C314     *C315    H315R      1.5324  110.78 -120.59  109.37   1.1115
IC    H315R    C314     *C315    H315S      1.1115  109.37 -118.98  109.20   1.1128
IC    C314     C315     C316     C317       1.5329  110.78  179.69  111.17   1.5330
IC    C317     C315     *C316    H316R      1.5330  111.17 -120.53  109.30   1.1131
IC    H316R    C315     *C316    H316S      1.1131  109.30 -118.84  109.26   1.1134
IC    C315     C316     C317     C318       1.5324  111.17  179.85  111.09   1.5264
IC    C318     C316     *C317    H317R      1.5264  111.09 -120.29  109.63   1.1114
IC    H317R    C316     *C317    H317S      1.1114  109.63 -119.32  109.64   1.1107
IC    C316     C317     C318     H318R      1.5330  111.09  -60.39  110.41   1.1108
IC    H318R    C317     *C318    H318S      1.1108  110.41  120.75  110.32   1.1120
IC    H318R    C317     *C318    H318T      1.1108  110.41 -119.73  109.61   1.1108

RESI MPCL2      -2.00 ! [18:0 (10-methyl) / 16:0 : 18:0 (10-methyl) / 16:0 ] cardiolipin with head group charge = -2

                        ! Cardiolipin headgroup + 3 C16:0 + 1 C17:CYC
GROUP                   !
ATOM C3    CTL2   -0.08 !                  HG11                OG12--HO12               HG31
ATOM HG31  HAL2    0.09 ! 		     \                  |                       /
ATOM HG32  HAL2    0.09 !	              C1----------------C2--------------------C3
ATOM P3    PL      1.50 !  	             /  \               |                    /  \
ATOM OP33  O2L    -0.78 !                   /    HG12          HG22               HG32   \
ATOM OP34  O2L    -0.78 !                  OP11                                          OP31
ATOM OP31  OSLP   -0.57 !                  |                                             |
ATOM OP32  OSLP   -0.57 !        OP13(-)--P1(+)--OP14(-)                      OP33(-)--P3(+)--OP34(-)
ATOM C31   CTL2   -0.08 !                  |                                             |
ATOM H31J  HAL2    0.09 !                 OP12                                           OP32
ATOM H31K  HAL2    0.09 !                  |                                             |
GROUP                   !           H11J--C11--H11K                                H31J--C31--H31K
ATOM C2    CTL1    0.14 !                  |       			               |
ATOM HG22  HAL1    0.09 !	           |				               |
ATOM OG12  OHL    -0.65 !           H12J--C12--------O12--------     	        H32J--C32--------O32-------
ATOM HO12  HOL     0.42 !                  |	               |	               |                  |
GROUP                   !                  |		       |                       |                  |
ATOM C1    CTL2   -0.08 !           H13J--C13--H13K	       |	        H33J--C33--H33K           |
ATOM HG11  HAL2    0.09 !                  |		       |	               |                  |
ATOM HG12  HAL2    0.09 !                  |	               |	               |                  |
ATOM P1    PL      1.50 !	          O13                  |                      O33                 |
ATOM OP13  O2L    -0.78 !  	           |                   |	               |                  |
ATOM OP14  O2L    -0.78 !	          CB1=OB1             CA1=OA1	              CD1=OD1            CC1=OC1
ATOM OP11  OSLP   -0.57 !	           |       	       |		       |                  |
ATOM OP12  OSLP   -0.57 !	           |       	       |		       |                  |	
ATOM C11   CTL2   -0.08 !            H2D--CB2--H2E       H2A--CA2--H2B	         H2X--CD2--H2Y      H2R--CC2--H2S
ATOM H11J  HAL2    0.09 !                  |                   |	               |                  |	
ATOM H11K  HAL2    0.09 !            H3D--CB3--H3E       H3A--CA3--H3B	         H3X--CD3--H3Y      H3R--CC3--H3S
GROUP                   ! 	           |	               |   	               |                  |	
ATOM C12   CTL1    0.17 !            H4D--CB4--H4E       H4A--CA4--H4B	         H4X--CD4--H4Y      H4R--CC4--H4S
ATOM H12J  HAL1    0.09 !  	           |		       |		       |                  |	
ATOM O12   OSL    -0.49 !            H5D--CB5--H5E       H5A--CA5--H5B	         H5X--CD5--H5Y      H5R--CC5--H5S
ATOM CA1   CL      0.90 !	           |		       |		       |                  |	
ATOM OA1   OBL    -0.63 !	     H6D--CB6--H6E       H6A--CA6--H6B	         H6X--CD6--H6Y      H6R--CC6--H6S
ATOM CA2   CTL2   -0.22 !	           |		       |		       |                  | 	
ATOM H2A   HAL2    0.09 !            H7D--CB7--H7E       H7A--CA7--H7B           H7X--CD7--H7Y      H7R--CC7--H7S
ATOM H2B   HAL2    0.09 !	           |		       |	               |                  |	
GROUP                   !            H8D--CB8--H8E       H8A--CA8--H8B	         H8X--CD8--H8Y      H8R--CC8--H8S
ATOM C13   CTL2    0.08 !	           |		       |	               |                  |	
ATOM H13J  HAL2    0.09 !            H9D--CB9--H9E       H9A--CA9--H9B           H9X--CD9--H9Y      H9R--CC9--H9S
ATOM H13K  HAL2    0.09 !    H19D          |		       |	  H19X         |                  |	
ATOM O13   OSL    -0.49 !         \        |		       |	      \        |                  |	
ATOM CB1   CL      0.90 !    H19E - CB19--CB10--H10D    H10A--CA10--H10B  H19Y - CD19--CD10--H10X   H10R--CC10--H10S
ATOM OB1   OBL    -0.63 !         /        |		       |	      /        |                  |	
ATOM CB2   CTL2   -0.22 !    H19F          |		       |	  H19Z         |                  |	
ATOM H2D   HAL2    0.09 !           H11D--CB11--H11E    H11A--CA11--H11B        H11X--CD11--H11Y   H11R--CC11--H11S
ATOM H2E   HAL2    0.09 !	           |		       |	               |                  |	
GROUP                   !           H12D--CB12--H12E    H12A--CA12--H12B        H12X--CD12--H12Y   H12R--CC12--H12S
ATOM C32   CTL1    0.17 !	           |		       |	               |                  |	
ATOM H32J  HAL1    0.09 !	    H13D--CB13--H13E    H13A--CA13--H13B        H13X--CD13--H13Y   H13R--CC13--H13S
ATOM O32   OSL    -0.49 !	           |		       |	               |                  |	
ATOM CC1   CL      0.90 !	    H14D--CB14--H14E    H14A--CA14--H14B        H14X--CD14--H14Y   H14R--CC14--H14S
ATOM OC1   OBL    -0.63 !	           |		       |	               |                  |	
ATOM CC2   CTL2   -0.22 !	    H15D--CB15--H15E    H15A--CA15--H15B        H15X--CD15--H15Y   H15R--CC15--H15S
ATOM H2R   HAL2    0.09 !	           |		       |	               |                  |	
ATOM H2S   HAL2    0.09 !	    H16D--CB16--H16E    H16A--CA16--H16B        H16X--CD16--H16Y   H16R--CC16--H16S
GROUP                   !	           |		       |	               |                  |	
ATOM C33   CTL2    0.08 !	    H17D--CB17--H17E          H16C     	        H17X--CB17--H17Y         H16T
ATOM H33J  HAL2    0.09 !	           |		        	               |
ATOM H33K  HAL2    0.09 !	    H18D--CB18--H18E                            H18X--CD18--H18Y
ATOM O33   OSL    -0.49 !	           |		        	               |
ATOM CD1   CL      0.90 !	          H18F                     	              H18Z
ATOM OD1   OBL    -0.63 !
ATOM CD2   CTL2   -0.22 !
ATOM H2X   HAL2    0.09 !
ATOM H2Y   HAL2    0.09 !
GROUP                   !
ATOM CA3   CTL2   -0.18 !
ATOM H3A   HAL2    0.09 !
ATOM H3B   HAL2    0.09 !
GROUP                   !
ATOM CA4   CTL2   -0.18 !
ATOM H4A   HAL2    0.09 !
ATOM H4B   HAL2    0.09 !
GROUP                   !
ATOM CA5   CTL2   -0.18 !
ATOM H5A   HAL2    0.09 !
ATOM H5B   HAL2    0.09 !
GROUP                   !
ATOM CA6   CTL2   -0.18 !
ATOM H6A   HAL2    0.09 !
ATOM H6B   HAL2    0.09 !
GROUP                   !
ATOM CA7   CTL2   -0.18 !
ATOM H7A   HAL2    0.09 !
ATOM H7B   HAL2    0.09 !
GROUP                   !
ATOM CA8   CTL2   -0.18 !
ATOM H8A   HAL2    0.09 !
ATOM H8B   HAL2    0.09 !
GROUP                   !
ATOM CA9   CTL2   -0.18 !
ATOM H9A   HAL2    0.09 !
ATOM H9B   HAL2    0.09 !
GROUP                   !
ATOM CA10  CTL2   -0.18 !
ATOM H10A  HAL2    0.09 !
ATOM H10B  HAL2    0.09 !
GROUP                   !
ATOM CA11  CTL2   -0.18 !
ATOM H11A  HAL2    0.09 !
ATOM H11B  HAL2    0.09 !
GROUP                   !
ATOM CA12  CTL2   -0.18 !
ATOM H12A  HAL2    0.09 !
ATOM H12B  HAL2    0.09 !
GROUP                   !
ATOM CA13  CTL2   -0.18 !
ATOM H13A  HAL2    0.09 !
ATOM H13B  HAL2    0.09 !
GROUP                   !
ATOM CA14  CTL2   -0.18 !
ATOM H14A  HAL2    0.09 !
ATOM H14B  HAL2    0.09 !
GROUP                   !
ATOM CA15  CTL2   -0.18 !
ATOM H15A  HAL2    0.09 !
ATOM H15B  HAL2    0.09 !
GROUP                   !
ATOM CA16  CTL3   -0.27 !
ATOM H16A  HAL3    0.09 !
ATOM H16B  HAL3    0.09 !
ATOM H16C  HAL3    0.09 !
GROUP                   !
ATOM CB3   CTL2   -0.18 !
ATOM H3D   HAL2    0.09 !
ATOM H3E   HAL2    0.09 !
GROUP                   !
ATOM CB4   CTL2   -0.18 !
ATOM H4D   HAL2    0.09 !
ATOM H4E   HAL2    0.09 !
GROUP                   !
ATOM CB5   CTL2   -0.18 !
ATOM H5D   HAL2    0.09 !
ATOM H5E   HAL2    0.09 !
GROUP                   !
ATOM CB6   CTL2   -0.18 !
ATOM H6D   HAL2    0.09 !
ATOM H6E   HAL2    0.09 !
GROUP                   !
ATOM CB7   CTL2   -0.18 !
ATOM H7D   HAL2    0.09 !
ATOM H7E   HAL2    0.09 !
GROUP                   !
ATOM CB8   CTL2   -0.18 !
ATOM H8D   HAL2    0.09 !
ATOM H8E   HAL2    0.09 !
GROUP                   !
ATOM CB9   CTL2   -0.18 !
ATOM H9D   HAL2    0.09 !
ATOM H9E   HAL2    0.09 !
GROUP                   !
ATOM CB10  CTL1   -0.09 !
ATOM H10D  HAL1    0.09 !
GROUP                   !
ATOM CB19  CTL3   -0.27 !
ATOM H19D  HAL3    0.09 !
ATOM H19E  HAL3    0.09 !
ATOM H19F  HAL3    0.09 !
GROUP                   !
ATOM CB11  CTL2   -0.18 !
ATOM H11D  HAL2    0.09 !
ATOM H11E  HAL2    0.09 !
GROUP                   !
ATOM CB12  CTL2   -0.18 !
ATOM H12D  HAL2    0.09 !
ATOM H12E  HAL2    0.09 !
GROUP                   !
ATOM CB13  CTL2   -0.18 !
ATOM H13D  HAL2    0.09 !
ATOM H13E  HAL2    0.09 !
GROUP                   !
ATOM CB14  CTL2   -0.18 !
ATOM H14D  HAL2    0.09 !
ATOM H14E  HAL2    0.09 !
GROUP                   !
ATOM CB15  CTL2   -0.18 !
ATOM H15D  HAL2    0.09 !
ATOM H15E  HAL2    0.09 !
GROUP                   !
ATOM CB16  CTL2   -0.18 !
ATOM H16D  HAL2    0.09 !
ATOM H16E  HAL2    0.09 !
GROUP                   !
ATOM CB17  CTL2   -0.18 !
ATOM H17D  HAL2    0.09 !
ATOM H17E  HAL2    0.09 !
GROUP                   !
ATOM CB18  CTL3   -0.27 !
ATOM H18D  HAL3    0.09 !
ATOM H18E  HAL3    0.09 !
ATOM H18F  HAL3    0.09 !
GROUP                   !
ATOM CC3   CTL2   -0.18 !
ATOM H3R   HAL2    0.09 !
ATOM H3S   HAL2    0.09 !
GROUP                   !
ATOM CC4   CTL2   -0.18 !
ATOM H4R   HAL2    0.09 !
ATOM H4S   HAL2    0.09 !
GROUP                   !
ATOM CC5   CTL2   -0.18 !
ATOM H5R   HAL2    0.09 !
ATOM H5S   HAL2    0.09 !
GROUP                   !
ATOM CC6   CTL2   -0.18 !
ATOM H6R   HAL2    0.09 !
ATOM H6S   HAL2    0.09 !
GROUP                   !
ATOM CC7   CTL2   -0.18 !
ATOM H7R   HAL2    0.09 !
ATOM H7S   HAL2    0.09 !
GROUP                   !
ATOM CC8   CTL2   -0.18 !
ATOM H8R   HAL2    0.09 !
ATOM H8S   HAL2    0.09 !
GROUP                   !
ATOM CC9   CTL2   -0.18 !
ATOM H9R   HAL2    0.09 !
ATOM H9S   HAL2    0.09 !
GROUP                   !
ATOM CC10  CTL2   -0.18 !
ATOM H10R  HAL2    0.09 !
ATOM H10S  HAL2    0.09 !
GROUP                   !
ATOM CC11  CTL2   -0.18 !
ATOM H11R  HAL2    0.09 !
ATOM H11S  HAL2    0.09 !
GROUP                   !
ATOM CC12  CTL2   -0.18 !
ATOM H12R  HAL2    0.09 !
ATOM H12S  HAL2    0.09 !
GROUP                   !
ATOM CC13  CTL2   -0.18 !
ATOM H13R  HAL2    0.09 !
ATOM H13S  HAL2    0.09 !
GROUP                   !
ATOM CC14  CTL2   -0.18 !
ATOM H14R  HAL2    0.09 !
ATOM H14S  HAL2    0.09 !
GROUP                   !
ATOM CC15  CTL2   -0.18 !
ATOM H15R  HAL2    0.09 !
ATOM H15S  HAL2    0.09 !
GROUP                   !
ATOM CC16  CTL3   -0.27 !
ATOM H16R  HAL3    0.09 !
ATOM H16S  HAL3    0.09 !
ATOM H16T  HAL3    0.09 !
GROUP                   !
ATOM CD3   CTL2   -0.18 !
ATOM H3X   HAL2    0.09 !
ATOM H3Y   HAL2    0.09 !
GROUP                   !
ATOM CD4   CTL2   -0.18 !
ATOM H4X   HAL2    0.09 !
ATOM H4Y   HAL2    0.09 !
GROUP                   !
ATOM CD5   CTL2   -0.18 !
ATOM H5X   HAL2    0.09 !
ATOM H5Y   HAL2    0.09 !
GROUP                   !
ATOM CD6   CTL2   -0.18 !
ATOM H6X   HAL2    0.09 !
ATOM H6Y   HAL2    0.09 !
GROUP                   !
ATOM CD7   CTL2   -0.18 !
ATOM H7X   HAL2    0.09 !
ATOM H7Y   HAL2    0.09 !
GROUP                   !
ATOM CD8   CTL2   -0.18 !
ATOM H8X   HAL2    0.09 !
ATOM H8Y   HAL2    0.09 !
GROUP                   !
ATOM CD9   CTL2   -0.18 !
ATOM H9X   HAL2    0.09 !
ATOM H9Y   HAL2    0.09 !
GROUP                   !
ATOM CD10  CTL1   -0.09 !
ATOM H10X  HAL1    0.09 !
GROUP                   !
ATOM CD19  CTL3   -0.27 !
ATOM H19X  HAL3    0.09 !
ATOM H19Y  HAL3    0.09 !
ATOM H19Z  HAL3    0.09 !
GROUP                   !
ATOM CD11  CTL2   -0.18 !
ATOM H11X  HAL2    0.09 !
ATOM H11Y  HAL2    0.09 !
GROUP                   !
ATOM CD12  CTL2   -0.18 !
ATOM H12X  HAL2    0.09 !
ATOM H12Y  HAL2    0.09 !
GROUP                   !
ATOM CD13  CTL2   -0.18 !
ATOM H13X  HAL2    0.09 !
ATOM H13Y  HAL2    0.09 !
GROUP                   !
ATOM CD14  CTL2   -0.18 !
ATOM H14X  HAL2    0.09 !
ATOM H14Y  HAL2    0.09 !
GROUP                   !
ATOM CD15  CTL2   -0.18 !
ATOM H15X  HAL2    0.09 !
ATOM H15Y  HAL2    0.09 !
GROUP                   !
ATOM CD16  CTL2   -0.18 !
ATOM H16X  HAL2    0.09 !
ATOM H16Y  HAL2    0.09 !
GROUP                   !
ATOM CD17  CTL2   -0.18 !
ATOM H17X  HAL2    0.09 !
ATOM H17Y  HAL2    0.09 !
GROUP                   !
ATOM CD18  CTL3   -0.27 !
ATOM H18X  HAL3    0.09 !
ATOM H18Y  HAL3    0.09 !
ATOM H18Z  HAL3    0.09 !

! Glycerol head
BOND C1   C2   C1   HG11  C1   HG12
BOND C2   OG12 C2   HG22  OG12 HO12 C2 C3
BOND C3   HG31 C3   HG32
! Phosphates
BOND C1   OP11 C3   OP31
BOND P1   OP11 P1   OP12  P1  OP13 P1  OP14
BOND P3   OP31 P3   OP32  P3  OP33 P3  OP34
! Glycerol Backbones
BOND OP12 C11  C11  H11J C11 H11K
BOND C11  C12
BOND C12  H12J C12  O12
BOND C12  C13
BOND C13  H13J C13  H13K C13 O13
BOND OP32 C31  C31  H31J C31 H31K
BOND C31  C32
BOND C32  H32J C32  O32
BOND C32  C33
BOND C33  H33J C33  H33K C33 O33
! Acyl chain 1
BOND O12  CA1  O13  CB1  O32  CC1  O33  CD1
BOND CA1  OA1  CA1  CA2
BOND CA2  H2A  CA2  H2B  CA2  CA3
BOND CA3  H3A  CA3  H3B  CA3  CA4
BOND CA4  H4A  CA4  H4B  CA4  CA5
BOND CA5  H5A  CA5  H5B  CA5  CA6
BOND CA6  H6A  CA6  H6B  CA6  CA7
BOND CA7  H7A  CA7  H7B  CA7  CA8
BOND CA8  H8A  CA8  H8B  CA8  CA9
BOND CA9  H9A  CA9  H9B  CA9  CA10
BOND CA10 H10A CA10 H10B CA10 CA11
BOND CA11 H11A CA11 H11B CA11 CA12
BOND CA12 H12A CA12 H12B CA12 CA13
BOND CA13 H13A CA13 H13B CA13 CA14
BOND CA14 H14A CA14 H14B CA14 CA15
BOND CA15 H15A CA15 H15B CA15 CA16
BOND CA16 H16A CA16 H16B CA16 H16C
! Acyl chain 2
BOND CB1  OB1  CB1  CB2
BOND CB2  H2D  CB2  H2E  CB2  CB3
BOND CB3  H3D  CB3  H3E  CB3  CB4
BOND CB4  H4D  CB4  H4E  CB4  CB5
BOND CB5  H5D  CB5  H5E  CB5  CB6
BOND CB6  H6D  CB6  H6E  CB6  CB7
BOND CB7  H7D  CB7  H7E  CB7  CB8
BOND CB8  H8D  CB8  H8E  CB8  CB9
BOND CB9  H9D  CB9  H9E  CB9  CB10
BOND CB10 H10D CB10 CB19
BOND CB19 H19D CB19 H19E CB19 H19F
BOND CB10 CB11
BOND CB11 H11D CB11 H11E CB11 CB12
BOND CB12 H12D CB12 H12E CB12 CB13
BOND CB13 H13D CB13 H13E CB13 CB14
BOND CB14 H14D CB14 H14E CB14 CB15
BOND CB15 H15D CB15 H15E CB15 CB16
BOND CB16 H16D CB16 H16E CB16 CB17
BOND CB17 H17D CB17 H17E CB17 CB18
BOND CB18 H18D CB18 H18E CB18 H18F
! Acyl chain 3
BOND CC1  OC1  CC1  CC2
BOND CC2  H2S  CC2  H2R  CC2  CC3
BOND CC3  H3S  CC3  H3R  CC3  CC4
BOND CC4  H4S  CC4  H4R  CC4  CC5
BOND CC5  H5S  CC5  H5R  CC5  CC6
BOND CC6  H6S  CC6  H6R  CC6  CC7
BOND CC7  H7S  CC7  H7R  CC7  CC8
BOND CC8  H8S  CC8  H8R  CC8  CC9
BOND CC9  H9S  CC9  H9R  CC9  CC10
BOND CC10 H10S CC10 H10R CC10 CC11
BOND CC11 H11S CC11 H11R CC11 CC12
BOND CC12 H12S CC12 H12R CC12 CC13
BOND CC13 H13S CC13 H13R CC13 CC14
BOND CC14 H14S CC14 H14R CC14 CC15
BOND CC15 H15S CC15 H15R CC15 CC16
BOND CC16 H16S CC16 H16R CC16 H16T
! Acyl chain 4
BOND CD1  OD1  CD1  CD2
BOND CD2  H2X  CD2  H2Y  CD2  CD3
BOND CD3  H3X  CD3  H3Y  CD3  CD4
BOND CD4  H4X  CD4  H4Y  CD4  CD5
BOND CD5  H5X  CD5  H5Y  CD5  CD6
BOND CD6  H6X  CD6  H6Y  CD6  CD7
BOND CD7  H7X  CD7  H7Y  CD7  CD8
BOND CD8  H8X  CD8  H8Y  CD8  CD9
BOND CD9  H9X  CD9  H9Y  CD9  CD10
BOND CD10 H10X CD10 CD19
BOND CD19 H19X CD19 H19Y CD19 H19Z
BOND CD10 CD11
BOND CD11 H11X CD11 H11Y CD11 CD12
BOND CD12 H12X CD12 H12Y CD12 CD13
BOND CD13 H13X CD13 H13Y CD13 CD14
BOND CD14 H14X CD14 H14Y CD14 CD15
BOND CD15 H15X CD15 H15Y CD15 CD16
BOND CD16 H16X CD16 H16Y CD16 CD17
BOND CD17 H17X CD17 H17Y CD17 CD18
BOND CD18 H18X CD18 H18Y CD18 H18Z

IMPR CB1  O13  CB2  OB1
IMPR CA1  O12  CA2  OA1
IMPR CD1  O33  CD2  OD1
IMPR CC1  O32  CC2  OC1
!
!IC TABLE
!
IC  OP31   C2    *C3   HG31       1.4404  111.77  121.98  107.43   1.1157
IC  HG31   C2    *C3   HG32       1.1157  107.43  116.50  107.43   1.1155
IC  C2     C3    OP31  P3         1.5543  111.77  178.39  118.46   1.5903
IC  C3     OP31  P3    OP32       1.4404  118.46   53.85  101.93   1.5888
IC  OP32   OP31  *P3   OP33       1.5888  101.93 -114.83  110.16   1.4776
IC  OP32   OP31  *P3   OP34       1.5888  101.93  114.40  109.34   1.4797
IC  OP31   P3    OP32  C31        1.5903  101.93   85.61  119.24   1.4309
IC  P3     OP32  C31   C32        1.5888  119.24 -163.67  110.36   1.5555
IC  C32    OP32  *C31  H31J       1.5555  110.36  123.24  112.29   1.1149
IC  H31J   OP32  *C31  H31K       1.1149  112.29  118.62  108.89   1.1140
IC  HG31   C3    C2    C1         1.1157  107.43  -65.18  112.25   1.5593
IC  C1     C3    *C2   OG12       1.5593  112.25 -122.22  106.09   1.4219
IC  C1     C3    *C2   HG22       1.5593  112.25  120.27  108.54   1.1138
IC  C3     C2    OG12  HO12       1.5543  106.09  -39.60   99.04   0.9676
IC  C3     C2    C1    OP11       1.5543  112.25  164.26  114.43   1.4378
IC  OP11   C2    *C1   HG11       1.4378  114.43 -124.62  107.10   1.1145
IC  HG11   C2    *C1   HG12       1.1145  107.10 -114.05  107.69   1.1117
IC  C2     C1    OP11  P1         1.5593  114.43  -90.31  122.18   1.5885
IC  C1     OP11  P1    OP12       1.4378  122.18  -40.47  102.50   1.5910
IC  OP12   OP11  *P1   OP13       1.5910  102.50  114.98  110.09   1.4771
IC  OP12   OP11  *P1   OP14       1.5910  102.50 -115.36  109.21   1.4819
IC  OP11   P1    OP12  C11        1.5885  102.50  -95.61  123.00   1.4265
IC  P1     OP12  C11   C12        1.5910  123.00   81.19  112.88   1.5535
IC  C12    OP12  *C11  H11J       1.5535  112.88 -123.80  111.65   1.1148
IC  H11J   OP12  *C11  H11K       1.1148  111.65 -117.35  107.38   1.1110
IC  OP12   C11   C12   C13        1.4265  112.88  162.75  111.01   1.5548
IC  C13    C11   *C12  O12        1.5548  111.01  119.22  107.45   1.4324
IC  O12    C11   *C12  H12J       1.4324  107.45  121.50  107.21   1.1164
IC  C11    C12   O12   CA1        1.5535  107.45  143.54  116.43   1.3133
IC  C12    O12   CA1   CA2        1.4324  116.43 -172.80  108.02   1.5341
IC  CA2    O12   *CA1  OA1        1.5341  108.02 -175.93  126.26   1.2216
IC  O12    CA1   CA2   CA3        1.3133  108.02 -148.36  113.31   1.5470
IC  CA3    CA1   *CA2  H2A        1.5470  113.31 -123.41  107.26   1.1100
IC  H2A    CA1   *CA2  H2B        1.1100  107.26 -115.53  107.24   1.1101
IC  C11    C12   C13   O13        1.5535  111.01 -179.49  112.23   1.4463
IC  O13    C12   *C13  H13J       1.4463  112.23 -118.71  106.42   1.1130
IC  H13J   C12   *C13  H13K       1.1130  106.42 -115.08  109.24   1.1142
IC  C12    C13   O13   CB1        1.5548  112.23   87.75  114.75   1.3288
IC  C13    O13   CB1   CB2        1.4463  114.75 -168.75  109.29   1.5293
IC  CB2    O13   *CB1  OB1        1.5293  109.29 -177.26  125.60   1.2177
IC  O13    CB1   CB2   CB3        1.3288  109.29 -159.26  112.09   1.5474
IC  CB3    CB1   *CB2  H2D        1.5474  112.09 -120.96  107.12   1.1105
IC  H2D    CB1   *CB2  H2E        1.1105  107.12 -116.84  107.85   1.1075
IC  OP32   C31   C32   C33        1.4309  110.36  -44.28  110.18   1.5546
IC  C33    C31   *C32  O32        1.5546  110.18  120.84  111.14   1.4409
IC  O32    C31   *C32  H32J       1.4409  111.14  121.75  108.07   1.1150
IC  C31    C32   O32   CC1        1.5555  111.14   69.92  113.95   1.3234
IC  C32    O32   CC1   CC2        1.4409  113.95 -163.73  108.67   1.5294
IC  CC2    O32   *CC1  OC1        1.5294  108.67 -178.62  125.27   1.2211
IC  O32    CC1   CC2   CC3        1.3234  108.67  169.29  114.76   1.5515
IC  CC3    CC1   *CC2  H2R        1.5515  114.76 -118.81  105.73   1.1128
IC  H2R    CC1   *CC2  H2S        1.1128  105.73 -115.50  109.04   1.1050
IC  C31    C32   C33   O33        1.5555  110.18 -170.30  112.58   1.4492
IC  O33    C32   *C33  H33J       1.4492  112.58  125.96  108.97   1.1147
IC  H33J   C32   *C33  H33K       1.1147  108.97  114.33  106.50   1.1147
IC  C32    C33   O33   CD1        1.5546  112.58   86.37  115.24   1.3207
IC  C33    O33   CD1   CD2        1.4492  115.24 -175.48  109.59   1.5292
IC  CD2    O33   *CD1  OD1        1.5292  109.59  178.66  126.37   1.2168
IC  O33    CD1   CD2   CD3        1.3207  109.59 -112.69  113.08   1.5459
IC  CD3    CD1   *CD2  H2X        1.5459  113.08 -119.64  106.06   1.1102
IC  H2X    CD1   *CD2  H2Y        1.1102  106.06 -116.76  109.15   1.1084

IC    CA1      CA2      CA3      CA4        1.5129  113.23   69.45  110.98   1.5403
IC    CA4      CA2      *CA3     H3A        1.5403  110.98 -122.82  109.10   1.1126
IC    H3A      CA2      *CA3     H3B        1.1126  109.10 -118.05  109.60   1.1107
IC    CA2      CA3      CA4      CA5        1.5445  110.98 -172.88  112.54   1.5335
IC    CA5      CA3      *CA4     H4A        1.5335  112.54 -122.38  108.78   1.1116
IC    H4A      CA3      *CA4     H4B        1.1116  108.78 -117.75  109.87   1.1054
IC    CA3      CA4      CA5      CA6        1.5403  112.54 -179.18  110.00   1.5360
IC    CA6      CA4      *CA5     H5A        1.5360  110.00 -119.78  108.58   1.1120
IC    H5A      CA4      *CA5     H5B        1.1120  108.58 -119.36  110.28   1.1120
IC    CA4      CA5      CA6      CA7        1.5335  110.00 -174.88  112.02   1.5342
IC    CA7      CA5      *CA6     H6A        1.5342  112.02 -121.66  108.95   1.1113
IC    H6A      CA5      *CA6     H6B        1.1113  108.95 -118.41  109.27   1.1119
IC    CA5      CA6      CA7      CA8        1.5360  112.02 -178.73  110.31   1.5355
IC    CA8      CA6      *CA7     H7A        1.5355  110.31 -120.23  109.00   1.1136
IC    H7A      CA6      *CA7     H7B        1.1136  109.00 -119.23  109.83   1.1121
IC    CA6      CA7      CA8      CA9        1.5342  110.31 -177.42  111.75   1.5337
IC    CA9      CA7      *CA8     H8A        1.5337  111.75 -120.97  108.70   1.1115
IC    H8A      CA7      *CA8     H8B        1.1115  108.70 -118.51  109.46   1.1121
IC    CA7      CA8      CA9      CA10       1.5355  111.75 -177.75  110.49   1.5342
IC    CA10     CA8      *CA9     H9A        1.5342  110.49 -120.66  109.16   1.1132
IC    H9A      CA8      *CA9     H9B        1.1132  109.16 -119.09  109.67   1.1128
IC    CA8      CA9      CA10     CA11       1.5337  110.49 -178.31  111.61   1.5330
IC    CA11     CA9      *CA10    H10A       1.5330  111.61 -120.76  108.77   1.1120
IC    H10A     CA9      *CA10    H10B       1.1120  108.77 -118.61  109.39   1.1121
IC    CA9      CA10     CA11     CA12       1.5342  111.61 -177.84  110.48   1.5334
IC    CA12     CA10     *CA11    H11A       1.5334  110.48 -120.64  109.00   1.1119
IC    H11A     CA10     *CA11    H11B       1.1119  109.00 -119.13  109.80   1.1125
IC    CA10     CA11     CA12     CA13       1.5330  110.48 -177.19  111.52   1.5329
IC    CA13     CA11     *CA12    H12A       1.5329  111.52 -121.18  109.15   1.1125
IC    H12A     CA11     *CA12    H12B       1.1125  109.15 -118.58  109.07   1.1107
IC    CA11     CA12     CA13     CA14       1.5334  111.52 -179.31  110.75   1.5340
IC    CA14     CA12     *CA13    H13A       1.5340  110.75 -120.29  108.87   1.1110
IC    H13A     CA12     *CA13    H13B       1.1110  108.87 -118.99  109.88   1.1119
IC    CA12     CA13     CA14     CA15       1.5329  110.75 -176.80  111.32   1.5324
IC    CA15     CA13     *CA14    H14A       1.5324  111.32 -121.32  109.41   1.1127
IC    H14A     CA13     *CA14    H14B       1.1127  109.41 -118.38  109.26   1.1084
IC    CA13     CA14     CA15     CA16       1.5340  111.32  178.91  111.12   1.5264
IC    CA16     CA14     *CA15    H15A       1.5264  111.12 -119.93  109.56   1.1123
IC    H15A     CA14     *CA15    H15B       1.1123  109.56 -119.40  109.69   1.1113
IC    CA14     CA15     CA16     H16A       1.5324  111.12  -60.23  110.30   1.1116
IC    H16A     CA15     *CA16    H16B       1.1116  110.30  120.71  110.36   1.1110
IC    H16A     CA15     *CA16    H16C       1.1116  110.30 -119.52  109.68   1.1106

IC    CB1      CB2      CB3      CB4        1.5071  115.04  174.73  109.94   1.5376
IC    CB4      CB2      *CB3     H3D        1.5376  109.94 -119.42  109.48   1.1114
IC    H3D      CB2      *CB3     H3E        1.1114  109.48 -119.40  109.26   1.1106
IC    CB2      CB3      CB4      CB5        1.5340  109.94  179.60  111.75   1.5316
IC    CB5      CB3      *CB4     H4D        1.5316  111.75 -121.32  110.35   1.1125
IC    H4D      CB3      *CB4     H4E        1.1125  110.35 -118.72  108.09   1.1136
IC    CB3      CB4      CB5      CB6        1.5376  111.75  173.36  111.23   1.5360
IC    CB6      CB4      *CB5     H5D        1.5360  111.23 -119.50  109.07   1.1130
IC    H5D      CB4      *CB5     H5E        1.1130  109.07 -119.27  109.07   1.1090
IC    CB4      CB5      CB6      CB7        1.5316  111.23 -178.84  110.96   1.5337
IC    CB7      CB5      *CB6     H6D        1.5337  110.96 -121.58  110.26   1.1129
IC    H6D      CB5      *CB6     H6E        1.1129  110.26 -118.85  108.22   1.1135
IC    CB5      CB6      CB7      CB8        1.5360  110.96  174.06  111.32   1.5324
IC    CB8      CB6      *CB7     H7D        1.5324  111.32 -119.35  108.89   1.1130
IC    H7D      CB6      *CB7     H7E        1.1130  108.89 -118.96  109.37   1.1122
IC    CB6      CB7      CB8      CB9        1.5337  111.32 -178.43  110.90   1.5398
IC    CB9      CB7      *CB8     H8D        1.5398  110.90 -121.08  109.71   1.1112
IC    H8D      CB7      *CB8     H8E        1.1112  109.71 -118.38  107.54   1.1079
IC    CB7      CB8      CB9      CB10       1.5324  110.90  179.55  113.73   1.5500
IC    CB10     CB8      *CB9     H9D        1.5500  113.73 -122.69  109.76   1.1117
IC    H9D      CB8      *CB9     H9E        1.1117  109.76 -117.34  107.24   1.1129
IC    CB8      CB9      CB10     CB11       1.5398  113.73  173.49  109.28   1.5495
IC    CB11     CB9      *CB10    H10D       1.5495  109.28 -117.43  107.85   1.1134
IC    H10D     CB9      *CB10    CB19       1.1134  107.85 -120.35  111.06   1.5418
IC    CB9      CB10     CB19     H19D       1.5500  111.06   61.24  111.92   1.1053
IC    H10D     CB10     *CB19    H19E       1.1053  111.92 -121.10  110.44   1.1112
IC    H10D     CB10     *CB19    H19F       1.1053  111.92  118.48  111.78   1.1048
IC    CB9      CB10     CB11     CB12       1.5500  109.28 -169.88  113.21   1.5390
IC    CB12     CB10     *CB11    H11D       1.5390  113.21 -123.48  109.39   1.1118
IC    H11D     CB10     *CB11    H11E       1.1118  109.39 -117.92  108.78   1.1114
IC    CB10     CB11     CB12     CB13       1.5495  113.21  179.66  111.19   1.5331
IC    CB13     CB11     *CB12    H12D       1.5331  111.19 -120.35  108.39   1.1123
IC    H12D     CB11     *CB12    H12E       1.1123  108.39 -119.65  111.26   1.1078
IC    CB11     CB12     CB13     CB14       1.5390  111.19 -176.52  110.62   1.5333
IC    CB14     CB12     *CB13    H13D       1.5333  110.62 -120.47  109.03   1.1097
IC    H13D     CB12     *CB13    H13E       1.1097  109.03 -118.78  109.81   1.1084
IC    CB12     CB13     CB14     CB15       1.5331  110.62  179.46  111.28   1.5329
IC    CB15     CB13     *CB14    H14D       1.5329  111.28 -120.26  109.12   1.1130
IC    H14D     CB13     *CB14    H14E       1.1130  109.12 -118.80  109.34   1.1128
IC    CB13     CB14     CB15     CB16       1.5333  111.28 -179.58  110.78   1.5324
IC    CB16     CB14     *CB15    H15D       1.5324  110.78 -120.59  109.37   1.1115
IC    H15D     CB14     *CB15    H15E       1.1115  109.37 -118.98  109.20   1.1128
IC    CB14     CB15     CB16     CB17       1.5329  110.78  179.69  111.17   1.5330
IC    CB17     CB15     *CB16    H16D       1.5330  111.17 -120.53  109.30   1.1131
IC    H16D     CB15     *CB16    H16E       1.1131  109.30 -118.84  109.26   1.1134
IC    CB15     CB16     CB17     CB18       1.5324  111.17  179.85  111.09   1.5264
IC    CB18     CB16     *CB17    H17D       1.5264  111.09 -120.29  109.63   1.1114
IC    H17D     CB16     *CB17    H17E       1.1114  109.63 -119.32  109.64   1.1107
IC    CB16     CB17     CB18     H18D       1.5330  111.09  -60.39  110.41   1.1108
IC    H18D     CB17     *CB18    H18E       1.1108  110.41  120.75  110.32   1.1120
IC    H18D     CB17     *CB18    H18F       1.1108  110.41 -119.73  109.61   1.1108

IC    CC1      CC2      CC3      CC4        1.5129  113.23   69.45  110.98   1.5403
IC    CC4      CC2      *CC3     H3R        1.5403  110.98 -122.82  109.10   1.1126
IC    H3R      CC2      *CC3     H3S        1.1126  109.10 -118.05  109.60   1.1107
IC    CC2      CC3      CC4      CC5        1.5445  110.98 -172.88  112.54   1.5335
IC    CC5      CC3      *CC4     H4R        1.5335  112.54 -122.38  108.78   1.1116
IC    H4R      CC3      *CC4     H4S        1.1116  108.78 -117.75  109.87   1.1054
IC    CC3      CC4      CC5      CC6        1.5403  112.54 -179.18  110.00   1.5360
IC    CC6      CC4      *CC5     H5R        1.5360  110.00 -119.78  108.58   1.1120
IC    H5R      CC4      *CC5     H5S        1.1120  108.58 -119.36  110.28   1.1120
IC    CC4      CC5      CC6      CC7        1.5335  110.00 -174.88  112.02   1.5342
IC    CC7      CC5      *CC6     H6R        1.5342  112.02 -121.66  108.95   1.1113
IC    H6R      CC5      *CC6     H6S        1.1113  108.95 -118.41  109.27   1.1119
IC    CC5      CC6      CC7      CC8        1.5360  112.02 -178.73  110.31   1.5355
IC    CC8      CC6      *CC7     H7R        1.5355  110.31 -120.23  109.00   1.1136
IC    H7R      CC6      *CC7     H7S        1.1136  109.00 -119.23  109.83   1.1121
IC    CC6      CC7      CC8      CC9        1.5342  110.31 -177.42  111.75   1.5337
IC    CC9      CC7      *CC8     H8R        1.5337  111.75 -120.97  108.70   1.1115
IC    H8R      CC7      *CC8     H8S        1.1115  108.70 -118.51  109.46   1.1121
IC    CC7      CC8      CC9      CC10       1.5355  111.75 -177.75  110.49   1.5342
IC    CC10     CC8      *CC9     H9R        1.5342  110.49 -120.66  109.16   1.1132
IC    H9R      CC8      *CC9     H9S        1.1132  109.16 -119.09  109.67   1.1128
IC    CC8      CC9      CC10     CC11       1.5337  110.49 -178.31  111.61   1.5330
IC    CC11     CC9      *CC10    H10R       1.5330  111.61 -120.76  108.77   1.1120
IC    H10R     CC9      *CC10    H10S       1.1120  108.77 -118.61  109.39   1.1121
IC    CC9      CC10     CC11     CC12       1.5342  111.61 -177.84  110.48   1.5334
IC    CC12     CC10     *CC11    H11R       1.5334  110.48 -120.64  109.00   1.1119
IC    H11R     CC10     *CC11    H11S       1.1119  109.00 -119.13  109.80   1.1125
IC    CC10     CC11     CC12     CC13       1.5330  110.48 -177.19  111.52   1.5329
IC    CC13     CC11     *CC12    H12R       1.5329  111.52 -121.18  109.15   1.1125
IC    H12R     CC11     *CC12    H12S       1.1125  109.15 -118.58  109.07   1.1107
IC    CC11     CC12     CC13     CC14       1.5334  111.52 -179.31  110.75   1.5340
IC    CC14     CC12     *CC13    H13R       1.5340  110.75 -120.29  108.87   1.1110
IC    H13R     CC12     *CC13    H13S       1.1110  108.87 -118.99  109.88   1.1119
IC    CC12     CC13     CC14     CC15       1.5329  110.75 -176.80  111.32   1.5324
IC    CC15     CC13     *CC14    H14R       1.5324  111.32 -121.32  109.41   1.1127
IC    H14R     CC13     *CC14    H14S       1.1127  109.41 -118.38  109.26   1.1084
IC    CC13     CC14     CC15     CC16       1.5340  111.32  178.91  111.12   1.5264
IC    CC16     CC14     *CC15    H15R       1.5264  111.12 -119.93  109.56   1.1123
IC    H15R     CC14     *CC15    H15S       1.1123  109.56 -119.40  109.69   1.1113
IC    CC14     CC15     CC16     H16R       1.5324  111.12  -60.23  110.30   1.1116
IC    H16R     CC15     *CC16    H16S       1.1116  110.30  120.71  110.36   1.1110
IC    H16R     CC15     *CC16    H16T       1.1116  110.30 -119.52  109.68   1.1106

IC    CD1      CD2      CD3      CD4        1.5071  115.04  174.73  109.94   1.5376
IC    CD4      CD2      *CD3     H3X        1.5376  109.94 -119.42  109.48   1.1114
IC    H3X      CD2      *CD3     H3Y        1.1114  109.48 -119.40  109.26   1.1106
IC    CD2      CD3      CD4      CD5        1.5340  109.94  179.60  111.75   1.5316
IC    CD5      CD3      *CD4     H4X        1.5316  111.75 -121.32  110.35   1.1125
IC    H4X      CD3      *CD4     H4Y        1.1125  110.35 -118.72  108.09   1.1136
IC    CD3      CD4      CD5      CD6        1.5376  111.75  173.36  111.23   1.5360
IC    CD6      CD4      *CD5     H5X        1.5360  111.23 -119.50  109.07   1.1130
IC    H5X      CD4      *CD5     H5Y        1.1130  109.07 -119.27  109.07   1.1090
IC    CD4      CD5      CD6      CD7        1.5316  111.23 -178.84  110.96   1.5337
IC    CD7      CD5      *CD6     H6X        1.5337  110.96 -121.58  110.26   1.1129
IC    H6X      CD5      *CD6     H6Y        1.1129  110.26 -118.85  108.22   1.1135
IC    CD5      CD6      CD7      CD8        1.5360  110.96  174.06  111.32   1.5324
IC    CD8      CD6      *CD7     H7X        1.5324  111.32 -119.35  108.89   1.1130
IC    H7X      CD6      *CD7     H7Y        1.1130  108.89 -118.96  109.37   1.1122
IC    CD6      CD7      CD8      CD9        1.5337  111.32 -178.43  110.90   1.5398
IC    CD9      CD7      *CD8     H8X        1.5398  110.90 -121.08  109.71   1.1112
IC    H8X      CD7      *CD8     H8Y        1.1112  109.71 -118.38  107.54   1.1079
IC    CD7      CD8      CD9      CD10       1.5324  110.90  179.55  113.73   1.5500
IC    CD10     CD8      *CD9     H9X        1.5500  113.73 -122.69  109.76   1.1117
IC    H9X      CD8      *CD9     H9Y        1.1117  109.76 -117.34  107.24   1.1129
IC    CD8      CD9      CD10     CD11       1.5398  113.73  173.49  109.28   1.5495
IC    CD11     CD9      *CD10    H10X       1.5495  109.28 -117.43  107.85   1.1134
IC    H10X     CD9      *CD10    CD19       1.1134  107.85 -120.35  111.06   1.5418
IC    CD9      CD10     CD19     H19X       1.5500  111.06   61.24  111.92   1.1053
IC    H19X     CD10     *CD19    H19Y       1.1053  111.92 -121.10  110.44   1.1112
IC    H19X     CD10     *CD19    H19Z       1.1053  111.92  118.48  111.78   1.1048
IC    CD9      CD10     CD11     CD12       1.5500  109.28 -169.88  113.21   1.5390
IC    CD12     CD10     *CD11    H11X       1.5390  113.21 -123.48  109.39   1.1118
IC    H11X     CD10     *CD11    H11Y       1.1118  109.39 -117.92  108.78   1.1114
IC    CD10     CD11     CD12     CD13       1.5495  113.21  179.66  111.19   1.5331
IC    CD13     CD11     *CD12    H12X       1.5331  111.19 -120.35  108.39   1.1123
IC    H12X     CD11     *CD12    H12Y       1.1123  108.39 -119.65  111.26   1.1078
IC    CD11     CD12     CD13     CD14       1.5390  111.19 -176.52  110.62   1.5333
IC    CD14     CD12     *CD13    H13X       1.5333  110.62 -120.47  109.03   1.1097
IC    H13X     CD12     *CD13    H13Y       1.1097  109.03 -118.78  109.81   1.1084
IC    CD12     CD13     CD14     CD15       1.5331  110.62  179.46  111.28   1.5329
IC    CD15     CD13     *CD14    H14X       1.5329  111.28 -120.26  109.12   1.1130
IC    H14X     CD13     *CD14    H14Y       1.1130  109.12 -118.80  109.34   1.1128
IC    CD13     CD14     CD15     CD16       1.5333  111.28 -179.58  110.78   1.5324
IC    CD16     CD14     *CD15    H15X       1.5324  110.78 -120.59  109.37   1.1115
IC    H15X     CD14     *CD15    H15Y       1.1115  109.37 -118.98  109.20   1.1128
IC    CD14     CD15     CD16     CD17       1.5329  110.78  179.69  111.17   1.5330
IC    CD17     CD15     *CD16    H16X       1.5330  111.17 -120.53  109.30   1.1131
IC    H16X     CD15     *CD16    H16Y       1.1131  109.30 -118.84  109.26   1.1134
IC    CD15     CD16     CD17     CD18       1.5324  111.17  179.85  111.09   1.5264
IC    CD18     CD16     *CD17    H17X       1.5264  111.09 -120.29  109.63   1.1114
IC    H17X     CD16     *CD17    H17Y       1.1114  109.63 -119.32  109.64   1.1107
IC    CD16     CD17     CD18     H18X       1.5330  111.09  -60.39  110.41   1.1108
IC    H18X     CD17     *CD18    H18Y       1.1108  110.41  120.75  110.32   1.1120
IC    H18X     CD17     *CD18    H18Z       1.1108  110.41 -119.73  109.61   1.1108

RESI PIMA         -1.00 ! Acylated phosphatidylinositol dimannosides (Ac2PIM2), model A
GROUP                   !
ATOM C12   CC3161  0.09 !
ATOM H12   HCA1    0.09 !
ATOM O12   OC301  -0.36 !
ATOM CA1   CC3162  0.29 !
ATOM HA1   HCA1    0.09 !
ATOM CA5   CC3163  0.11 !
ATOM HA5   HCA1    0.09 !
ATOM OA5   OC3C61 -0.40 !
GROUP                   !
ATOM CA2   CC3161  0.14 !
ATOM HA2   HCA1    0.09 !
ATOM OA2   OC311  -0.65 !
ATOM HOA2  HCP1    0.42 !
GROUP                   !
ATOM CA3   CC3161  0.14 !
ATOM HA3   HCA1    0.09 !
ATOM OA3   OC311  -0.65 !
ATOM HOA3  HCP1    0.42 !
GROUP                   !
ATOM CA4   CC3161  0.14 !
ATOM HA4   HCA1    0.09 !
ATOM OA4   OC311  -0.65 !
ATOM HOA4  HCP1    0.42 !
GROUP                   !
ATOM CA6   CC321   0.08 !
ATOM HA61  HCA2    0.09 !
ATOM HA62  HCA2    0.09 !
ATOM OA6   OSL    -0.49 !
ATOM C61   CL      0.90 !
ATOM O61   OBL    -0.63 !
ATOM C62   CTL2   -0.22 !
ATOM H62R  HAL2    0.09 !                                    HOB6
ATOM H62S  HAL2    0.09 !                                     |
GROUP                   !                                     OB6
ATOM C13   CC3161  0.17 !                                     |
ATOM H13   HCA1    0.09 !                                     |
ATOM O13   OC301  -0.49 !                              HB61---CB6---HB62
ATOM C41   CC2O5   0.90 !                                     |
ATOM O41   OC2D1  -0.63 !                                     |
ATOM C42   CTL2   -0.22 !                                     CB5--------OB5
ATOM H42R  HAL2    0.09 !                                    /|           \
ATOM H42S  HAL2    0.09 !                             HB4   / |            \     HB1
GROUP                   !                              \   /  HB5           \   /
ATOM C14   CC3161  0.14 !                               \ /                  \ /
ATOM H14   HCA1    0.09 !                                CB4 HOB3       HOB2  CB1
ATOM O14   OC311  -0.65 !                               / \   |          |   / \          H16           O15--HO15
ATOM HO14  HCP1    0.42 !                              /   \ OB3        OB2 /   \         |             |
GROUP                   !                HA61         OB4   \ |          | /     \        |             |
ATOM C15   CC3161  0.14 !   O61          |            |      \|          |/       O16-----C16-----------C15
ATOM H15   HCA1    0.09 !   ||           |            HOB4    CB3--------CB2             /              |\
ATOM O15   OC311  -0.65 !   C61---OA6---CA6 ---HA62           |          |              /               | \     H4
ATOM HO15  HCP1    0.42 !   |            |                    |          |             /                H15\   /
GROUP                   !   |            |                    HB3        HB2          /                     \ /
ATOM C16   CC3161  0.09 !   |            CA5--------OA5                        ------C11                     C14
ATOM H16   HCA1    0.09 !   |           /|           \                        |      |\                     / \
ATOM O16   OC301  -0.36 !   |      HA4 / |            \     HA1               |      | \                   /   \
ATOM CB1   CC3162  0.29 !   |       | /  HA5           \   /                  |      H11\                 /     O14--HO14
ATOM HB1   HCA1    0.09 !   |       |/                  \ /                   |          \               /
ATOM CB5   CC3163  0.11 !   |       CA4 HOA3      HOA2   CA1----------------------O12-----C12-----------C13----O13
ATOM HB5   HCA1    0.09 !   |      / \   |          |   /                     |           |             |      |
ATOM OB5   OC3C61 -0.40 !   |     OA4 \ OA3        OA2 /                      |           |             |      |
GROUP                   !   |     |    \ |          | /                       |           H12           H13    |
ATOM CB2   CC3161  0.14 !   |    HOA4   \|          |/                        |                                C41===O41
ATOM HB2   HCA1    0.09 !   |            CA3--------CA2                       |                                |
ATOM OB2   OC311  -0.65 !   |            |          |                         |                                |
ATOM HOB2  HCP1    0.42 !   |            |          |                         |                                |
GROUP                   !   |            HA3        HA3                       |                         H42R---C42---H42S
ATOM CB3   CC3161  0.14 !    \                                               /                                 |
ATOM HB3   HCA1    0.09 !     \                                             /                                  |
ATOM OB3   OC311  -0.65 !      \                                           /                                   |
ATOM HOB3  HCP1    0.42 !       \                                         /                                    |
GROUP                   !        \                                       |                                     |
ATOM CB4   CC3161  0.14 !         \                                      |                                     |
ATOM HB4   HCA1    0.09 !          \                                     |                                     |
ATOM OB4   OC311  -0.65 !    H62R---C62---H62S                           |                                     |
ATOM HOB4  HCP1    0.42 !           |                                    |                                     |
GROUP                   !           |                                    |                                     |
ATOM CB6   CC321   0.05 !           |                                    |                                     |
ATOM HB61  HCA2    0.09 !           |                                    |                                     |
ATOM HB62  HCA2    0.09 !           |                                    |                                     |
ATOM OB6   OC311  -0.65 !           |                                    |                                     |
ATOM HOB6  HCP1    0.42 !           |                                    |                                     |
GROUP                   !           |                                    |                                     |
ATOM C11   CC3161  0.01 !           |                                    |                                     |
ATOM H11   HCA1    0.09 !           |                                    |     alpha4                          |
ATOM P     PL      1.50 !           |                           (-) OP3  OP2                                   |
ATOM OP3   O2L    -0.78 !           |                                 \ /      alpha3                          |
ATOM OP4   O2L    -0.78 !           |                                  P (+)                                   |
ATOM OP1   OSLP   -0.57 !           |                                 / \      alpha2                          |
ATOM OP2   OC30P  -0.57 !           |                           (-) OP4  OP1                                   |
ATOM C1    CTL2   -0.08 !           |                                    |     alpha1                          |
ATOM H1R   HAL2    0.09 !           |                              H1R---C1---H1S                              |
ATOM H1S   HAL2    0.09 !           |                                    |     theta1                          |
GROUP                   !           |                                    |                                     |
ATOM C2    CTL1    0.17 !           |                              H2S---C2--------------                      |
ATOM H2S   HAL1    0.09 !           |                                    | beta1        |                      |
ATOM O21   OSL    -0.49 !           |                               O22  O21          theta3                   |
ATOM C21   CL      0.90 !           |                                \\ /  beta2        |                      |
ATOM O22   OBL    -0.63 !           |                                  C21              |                      |
ATOM C22   CTL2   -0.22 !           |                                  |   beta3        |                      |
ATOM H22R  HAL2    0.09 !           |                           H22R---C22---H22S       |                      |
ATOM H22S  HAL2    0.09 !           |                                  |                |                      |
GROUP                   !           |                                  |  beta4         |                      |
ATOM C3    CTL2    0.08 !           |                                  |                |                      |
ATOM H3R   HAL2    0.09 !           |                                  |          H3R---C3---H3S               |
ATOM H3S   HAL2    0.09 !           |                                  |                |   gamma1             |
ATOM O31   OSL    -0.49 !           |                                  |           O32  O31                    |
ATOM C31   CL      0.90 !           |                                  |            \\ /    gamma2             |
ATOM O32   OBL    -0.63 !           |                                  |              C31                      |
ATOM C32   CTL2   -0.22 !           |                                  |              |     gamma3             |
ATOM H32R  HAL2    0.09 !           |                                  |       H32R---C32---H32S               |
ATOM H32S  HAL2    0.09 !           |                                  |              |                        |
GROUP                   !           |                                  |              | gamma4                 |
ATOM C23   CTL2   -0.18 !           |                                  |              |                        |
ATOM H23R  HAL2    0.09 !           |                          H23R ---C23---H23S     |                        |
ATOM H23S  HAL2    0.09 !           |                                  |              |                        |
GROUP                   !           |                                  |              |                        |
ATOM C24   CTL2   -0.18 !           |                                  |              |                        |
ATOM H24R  HAL2    0.09 !           |                          H24R ---C24---H24S     |                        |
ATOM H24S  HAL2    0.09 !           |                                  |              |                        |
GROUP                   !           |                                  |              |                        |
ATOM C25   CTL2   -0.18 !           |                                  |              |                        |
ATOM H25R  HAL2    0.09 !           |                          H25R ---C25---H25S     |                        |
ATOM H25S  HAL2    0.09 !           |                                  |              |                        |
GROUP                   !           |                                  |              |                        |
ATOM C26   CTL2   -0.18 !           |                                  |              |                        |
ATOM H26R  HAL2    0.09 !           |                          H26R ---C26---H26S     |                        |
ATOM H26S  HAL2    0.09 !           |                                  |              |                        |
GROUP                   !           |                                  |              |                        |
ATOM C27   CTL2   -0.18 !           |                                  |              |                        |
ATOM H27R  HAL2    0.09 !           |                          H27R ---C27---H27S     |                        |
ATOM H27S  HAL2    0.09 !           |                                  |              |                        |
GROUP                   !           |                                  |              |                        |
ATOM C28   CTL2   -0.18 !           |                                  |              |                        |
ATOM H28R  HAL2    0.09 !           |                          H28R ---C28---H28S     |                        |
ATOM H28S  HAL2    0.09 !           |                                  |              |                        |
GROUP                   !           |                                  |              |                        |
ATOM C29   CTL2   -0.18 !           |                                  |              |                        |
ATOM H29R  HAL2    0.09 !           |                          H29R ---C29---H29S     |                        |
ATOM H29S  HAL2    0.09 !           |                                  |              |                        |
GROUP                   !           |                                  |              |                        |
ATOM C210  CTL2   -0.18 !           |                                  |              |                        |
ATOM H210R HAL2    0.09 !           |                          H210R---C210--H210S    |                        |
ATOM H210S HAL2    0.09 !           |                                  |              |                        |
GROUP                   !           |                                  |              |                        |
ATOM C211  CTL2   -0.18 !           |                                  |              |                        |
ATOM H211R HAL2    0.09 !           |                          H211R---C211--H211S    |                        |
ATOM H211S HAL2    0.09 !           |                                  |              |                        |
GROUP                   !           |                                  |              |                        |
ATOM C212  CTL2   -0.18 !           |                                  |              |                        |
ATOM H212R HAL2    0.09 !           |                          H212R---C212--H212S    |                        |
ATOM H212S HAL2    0.09 !           |                                  |              |                        |
GROUP                   !           |                                  |              |                        |
ATOM C213  CTL2   -0.18 !           |                                  |              |                        |
ATOM H213R HAL2    0.09 !           |                          H213R---C213--H213S    |                        |
ATOM H213S HAL2    0.09 !           |                                  |              |                        |
GROUP                   !           |                                  |              |                        |
ATOM C214  CTL2   -0.18 !           |                                  |              |                        |
ATOM H214R HAL2    0.09 !           |                          H214R---C214--H214S    |                        |
ATOM H214S HAL2    0.09 !           |                                  |              |                        |
GROUP                   !           |                                  |              |                        |
ATOM C215  CTL2   -0.18 !           |                                  |              |                        |
ATOM H215R HAL2    0.09 !           |                          H215R---C215--H215S    |                        |
ATOM H215S HAL2    0.09 !           |                                  |              |                        |
GROUP                   !           |                                  |              |                        |
ATOM C216  CTL3   -0.27 !           |                                  |              |                        |
ATOM H216R HAL3    0.09 !           |                          H216R---C216--H216S    |                        |
ATOM H216S HAL3    0.09 !           |                                  |              |                        |
ATOM H216T HAL3    0.09 !           |                                 H216T           |                        |
GROUP                   !           |                                                 |                        |
ATOM C33   CTL2   -0.18 !           |                                                 |                        |
ATOM H33R  HAL2    0.09 !           |                                         H33R ---C33---H33S               |
ATOM H33S  HAL2    0.09 !           |                                                 |                        |
GROUP                   !           |                                                 |                        |
ATOM C34   CTL2   -0.18 !           |                                                 |                        |
ATOM H34R  HAL2    0.09 !           |                                         H34R ---C34---H34S               |
ATOM H34S  HAL2    0.09 !           |                                                 |                        |
GROUP                   !           |                                                 |                        |
ATOM C35   CTL2   -0.18 !           |                                                 |                        |
ATOM H35R  HAL2    0.09 !           |                                         H35R ---C35---H35S               |
ATOM H35S  HAL2    0.09 !           |                                                 |                        |
GROUP                   !           |                                                 |                        |
ATOM C36   CTL2   -0.18 !           |                                                 |                        |
ATOM H36R  HAL2    0.09 !           |                                         H36R ---C36---H36S               |
ATOM H36S  HAL2    0.09 !           |                                                 |                        |
GROUP                   !           |                                                 |                        |
ATOM C37   CTL2   -0.18 !           |                                                 |                        |
ATOM H37R  HAL2    0.09 !           |                                         H37R ---C37---H37S               |
ATOM H37S  HAL2    0.09 !           |                                                 |                        |
GROUP                   !           |                                                 |                        |
ATOM C38   CTL2   -0.18 !           |                                                 |                        |
ATOM H38R  HAL2    0.09 !           |                                         H38R ---C38---H38S               |
ATOM H38S  HAL2    0.09 !           |                                                 |                        |
GROUP                   !           |                                                 |                        |
ATOM C39   CTL2   -0.18 !           |                                                 |                        |
ATOM H39R  HAL2    0.09 !           |                                         H39R ---C39---H39S               |
ATOM H39S  HAL2    0.09 !           |                                                 |                        |
GROUP                   !           |                                                 |        H310Y           |
ATOM C310  CTL1   -0.09 !           |                                                 |       /                |
ATOM H310S HAL1    0.09 !           |                                         H310S---C310---C310R--H310X      |
GROUP                   !           |                                                 |       \                |
ATOM C310R CTL3   -0.27 !           |                                                 |        H310Z           |
ATOM H310X HAL3    0.09 !           |                                                 |                        |
ATOM H310Y HAL3    0.09 !           |                                                 |                        |
ATOM H310Z HAL3    0.09 !           |                                                 |                        |
GROUP                   !           |                                                 |                        |
ATOM C311  CTL2   -0.18 !           |                                                 |                        |
ATOM H311R HAL2    0.09 !           |                                         H311R---C311--H311S              |
ATOM H311S HAL2    0.09 !           |                                                 |                        |
GROUP                   !           |                                                 |                        |
ATOM C312  CTL2   -0.18 !           |                                                 |                        |
ATOM H312R HAL2    0.09 !           |                                         H312R---C312--H312S              |
ATOM H312S HAL2    0.09 !           |                                                 |                        |
GROUP                   !           |                                                 |                        |
ATOM C313  CTL2   -0.18 !           |                                                 |                        |
ATOM H313R HAL2    0.09 !           |                                         H313R---C313--H313S              |
ATOM H313S HAL2    0.09 !           |                                                 |                        |
GROUP                   !           |                                                 |                        |
ATOM C314  CTL2   -0.18 !           |                                                 |                        |
ATOM H314R HAL2    0.09 !           |                                         H314R---C314--H314S              |
ATOM H314S HAL2    0.09 !           |                                                 |                        |
GROUP                   !           |                                                 |                        |
ATOM C315  CTL2   -0.18 !           |                                                 |                        |
ATOM H315R HAL2    0.09 !           |                                         H315R---C315--H315S              |
ATOM H315S HAL2    0.09 !           |                                                 |                        |
GROUP                   !           |                                                 |                        |
ATOM C316  CTL2   -0.18 !           |                                                 |                        |
ATOM H316R HAL2    0.09 !           |                                         H316R---C316--H316S              |
ATOM H316S HAL2    0.09 !           |                                                 |                        |
GROUP                   !           |                                                 |                        |
ATOM C317  CTL2   -0.18 !           |                                                 |                        |
ATOM H317R HAL2    0.09 !           |                                         H317R---C317--H317S              |
ATOM H317S HAL2    0.09 !           |                                                 |                        |
GROUP                   !           |                                                 |                        |
ATOM C318  CTL3   -0.27 !           |                                                 |                        |
ATOM H318R HAL3    0.09 !           |                                         H318R---C318--H318S              |
ATOM H318S HAL3    0.09 !           |                                                 |                        |
ATOM H318T HAL3    0.09 !           |                                                 H318T                    |
GROUP                   !           |                                                                          |
ATOM C63   CTL2   -0.18 !           |                                                                          |
ATOM H63R  HAL2    0.09 !   H63R ---C63---H63S                                                                 |
ATOM H63S  HAL2    0.09 !           |                                                                          |
GROUP                   !           |                                                                          |
ATOM C64   CTL2   -0.18 !           |                                                                          |
ATOM H64R  HAL2    0.09 !   H64R ---C64---H64S                                                                 |
ATOM H64S  HAL2    0.09 !           |                                                                          |
GROUP                   !           |                                                                          |
ATOM C65   CTL2   -0.18 !           |                                                                          |
ATOM H65R  HAL2    0.09 !   H65R ---C65---H65S                                                                 |
ATOM H65S  HAL2    0.09 !           |                                                                          |
GROUP                   !           |                                                                          |
ATOM C66   CTL2   -0.18 !           |                                                                          |
ATOM H66R  HAL2    0.09 !   H66R ---C66---H66S                                                                 |
ATOM H66S  HAL2    0.09 !           |                                                                          |
GROUP                   !           |                                                                          |
ATOM C67   CTL2   -0.18 !           |                                                                          |
ATOM H67R  HAL2    0.09 !   H67R ---C67---H67S                                                                 |
ATOM H67S  HAL2    0.09 !           |                                                                          |
GROUP                   !           |                                                                          |
ATOM C68   CTL2   -0.18 !           |                                                                          |
ATOM H68R  HAL2    0.09 !   H68R ---C68---H68S                                                                 |
ATOM H68S  HAL2    0.09 !           |                                                                          |
GROUP                   !           |                                                                          |
ATOM C69   CTL2   -0.18 !           |                                                                          |
ATOM H69R  HAL2    0.09 !   H69R ---C69---H69S                                                                 |
ATOM H69S  HAL2    0.09 !           |                                                                          |
GROUP                   !           |                                                                          |
ATOM C610  CTL2   -0.18 !           |                                                                          |
ATOM H610R HAL2    0.09 !   H610R---C610--H610S                                                                |
ATOM H610S HAL2    0.09 !           |                                                                          |
GROUP                   !           |                                                                          |
ATOM C611  CTL2   -0.18 !           |                                                                          |
ATOM H611R HAL2    0.09 !   H611R---C611--H611S                                                                |
ATOM H611S HAL2    0.09 !           |                                                                          |
GROUP                   !           |                                                                          |
ATOM C612  CTL2   -0.18 !           |                                                                          |
ATOM H612R HAL2    0.09 !   H612R---C612--H612S                                                                |
ATOM H612S HAL2    0.09 !           |                                                                          |
GROUP                   !           |                                                                          |
ATOM C613  CTL2   -0.18 !           |                                                                          |
ATOM H613R HAL2    0.09 !   H613R---C613--H613S                                                                |
ATOM H613S HAL2    0.09 !           |                                                                          |
GROUP                   !           |                                                                          |
ATOM C614  CTL2   -0.18 !           |                                                                          |
ATOM H614R HAL2    0.09 !   H614R---C614--H614S                                                                |
ATOM H614S HAL2    0.09 !           |                                                                          |
GROUP                   !           |                                                                          |
ATOM C615  CTL2   -0.18 !           |                                                                          |
ATOM H615R HAL2    0.09 !   H615R---C615--H615S                                                                |
ATOM H615S HAL2    0.09 !           |                                                                          |
GROUP                   !           |                                                                          |
ATOM C616  CTL3   -0.27 !           |                                                                          |
ATOM H616R HAL3    0.09 !   H616R---C616--H616S                                                                |
ATOM H616S HAL3    0.09 !           |                                                                          |
ATOM H616T HAL3    0.09 !           H616T                                                                      |
GROUP                   !           ----------------------------------------------------------------------------
ATOM C43   CTL2   -0.18 !           |
ATOM H43R  HAL2    0.09 !   H43R ---C43---H43S
ATOM H43S  HAL2    0.09 !           |
GROUP                   !           |
ATOM C44   CTL2   -0.18 !           |
ATOM H44R  HAL2    0.09 !   H44R ---C44---H44S
ATOM H44S  HAL2    0.09 !           |
GROUP                   !           |
ATOM C45   CTL2   -0.18 !           |
ATOM H45R  HAL2    0.09 !   H45R ---C45---H45S
ATOM H45S  HAL2    0.09 !           |
GROUP                   !           |
ATOM C46   CTL2   -0.18 !           |
ATOM H46R  HAL2    0.09 !   H46R ---C46---H46S
ATOM H46S  HAL2    0.09 !           |
GROUP                   !           |
ATOM C47   CTL2   -0.18 !           |
ATOM H47R  HAL2    0.09 !   H47R ---C47---H47S
ATOM H47S  HAL2    0.09 !           |
GROUP                   !           |
ATOM C48   CTL2   -0.18 !           |
ATOM H48R  HAL2    0.09 !   H48R ---C48---H48S
ATOM H48S  HAL2    0.09 !           |
GROUP                   !           |
ATOM C49   CTL2   -0.18 !           |
ATOM H49R  HAL2    0.09 !   H49R ---C49---H49S
ATOM H49S  HAL2    0.09 !           |
GROUP                   !           |
ATOM C410  CTL2   -0.18 !           |
ATOM H410R HAL2    0.09 !   H410R---C410--H410S
ATOM H410S HAL2    0.09 !           |
GROUP                   !           |
ATOM C411  CTL2   -0.18 !           |
ATOM H411R HAL2    0.09 !   H411R---C411--H411S
ATOM H411S HAL2    0.09 !           |
GROUP                   !           |
ATOM C412  CTL2   -0.18 !           |
ATOM H412R HAL2    0.09 !   H412R---C412--H412S
ATOM H412S HAL2    0.09 !           |
GROUP                   !           |
ATOM C413  CTL2   -0.18 !           |
ATOM H413R HAL2    0.09 !   H413R---C413--H413S
ATOM H413S HAL2    0.09 !           |
GROUP                   !           |
ATOM C414  CTL2   -0.18 !           |
ATOM H414R HAL2    0.09 !   H414R---C414--H414S
ATOM H414S HAL2    0.09 !           |
GROUP                   !           |
ATOM C415  CTL2   -0.18 !           |
ATOM H415R HAL2    0.09 !   H415R---C415--H415S
ATOM H415S HAL2    0.09 !           |
GROUP                   !           |
ATOM C416  CTL3   -0.27 !           |
ATOM H416R HAL3    0.09 !   H416R---C416--H416S
ATOM H416S HAL3    0.09 !           |
ATOM H416T HAL3    0.09 !           H416T

! Inositol Head Group
BOND  C11  H11       C11  C16       C11  C12       C11  OP2
BOND  C12  H12       C12  O12
BOND  C12  C13       C13  H13
BOND  C13  O13
BOND  O12  CA1
BOND  CA5  OA5
BOND  C13  C14       C14  H14       C14  O14
BOND  O14  HO14      C14  C15       C15  H15       C15  C16       C16  H16
BOND  C16  O16
! Sugar A
BOND CA1   HA1        CA1   OA5        CA1   CA2
BOND CA2   HA2        CA2   OA2        OA2   HOA2       CA2   CA3        CA3   HA3
BOND CA3   OA3        OA3   HOA3       CA3   CA4        CA4   HA4        CA4   OA4
BOND OA4   HOA4       CA4   CA5        CA5   HA5        CA5   CA6        CA6   HA61
BOND CA6   HA62       CA6   OA6        OA6   C61
DOUBL C61   O61
! C6 acyl chain
BOND  C61  C62
BOND  C62  H62R       C62  H62S       C62  C63
BOND  C63  H63R       C63  H63S       C63  C64
BOND  C64  H64R       C64  H64S       C64  C65
BOND  C65  H65R       C65  H65S       C65  C66
BOND  C66  H66R       C66  H66S       C66  C67
BOND  C67  H67R       C67  H67S       C67  C68
BOND  C68  H68R       C68  H68S       C68  C69
BOND  C69  H69R       C69  H69S       C69  C610
BOND  C610 H610R      C610 H610S      C610 C611
BOND  C611 H611R      C611 H611S      C611 C612
BOND  C612 H612R      C612 H612S      C612 C613
BOND  C613 H613R      C613 H613S      C613 C614
BOND  C614 H614R      C614 H614S      C614 C615
BOND  C615 H615R      C615 H615S      C615 C616
BOND  C616 H616R      C616 H616S      C616 H616T
!  C3 acyl chain
BOND  O13  C41    C41 C42
DOUBLE C41 O41
BOND  C42  H42R       C42  H42S       C42  C43
BOND  C43  H43R       C43  H43S       C43  C44
BOND  C44  H44R       C44  H44S       C44  C45
BOND  C45  H45R       C45  H45S       C45  C46
BOND  C46  H46R       C46  H46S       C46  C47
BOND  C47  H47R       C47  H47S       C47  C48
BOND  C48  H48R       C48  H48S       C48  C49
BOND  C49  H49R       C49  H49S       C49  C410
BOND  C410 H410R      C410 H410S      C410 C411
BOND  C411 H411R      C411 H411S      C411 C412
BOND  C412 H412R      C412 H412S      C412 C413
BOND  C413 H413R      C413 H413S      C413 C414
BOND  C414 H414R      C414 H414S      C414 C415
BOND  C415 H415R      C415 H415S      C415 C416
BOND  C416 H416R      C416 H416S      C416 H416T
! Sugar B
BOND O16  CB1
BOND CB1   HB1        CB1   OB5        CB1   CB2
BOND CB2   HB2        CB2   OB2        OB2   HOB2       CB2   CB3        CB3   HB3
BOND CB3   OB3        OB3   HOB3       CB3   CB4        CB4   HB4        CB4   OB4
BOND OB4   HOB4       CB4   CB5        CB5   HB5        CB5   CB6        CB6   HB61
BOND CB6   HB62       CB6   OB6        OB6   HOB6       CB5   OB5
BOND  C15  O15       O15  HO15
BOND  OP2  P         P    OP1       P    OP3       P    OP4       OP1  C1
! Glycerol Backbone
BOND  C1   H1R       C1    H1S      C1   C2
BOND  C2   H2S        C2    C3       C2   O21
BOND  C3   H3R        C3    H3S       C3   O31
! Chain #2
BOND  O21  C21
BOND  C21  C22
DOUBLE C21  O22
BOND  C22  H22R       C22  H22S       C22  C23
BOND  C23  H23R       C23  H23S       C23  C24
BOND  C24  H24R       C24  H24S       C24  C25
BOND  C25  H25R       C25  H25S       C25  C26
BOND  C26  H26R       C26  H26S       C26  C27
BOND  C27  H27R       C27  H27S       C27  C28
BOND  C28  H28R       C28  H28S       C28  C29
BOND  C29  H29R       C29  H29S       C29  C210
BOND  C210 H210R      C210 H210S      C210 C211
BOND  C211 H211R      C211 H211S      C211 C212
BOND  C212 H212R      C212 H212S      C212 C213
BOND  C213 H213R      C213 H213S      C213 C214
BOND  C214 H214R      C214 H214S      C214 C215
BOND  C215 H215R      C215 H215S      C215 C216
BOND  C216 H216R      C216 H216S      C216 H216T
! Chain #3
BOND  O31  C31
BOND  C31  C32
DOUBLE  C31  O32
BOND  C32  H32R       C32  H32S       C32  C33
BOND  C33  H33R       C33  H33S       C33  C34
BOND  C34  H34R       C34  H34S       C34  C35
BOND  C35  H35R       C35  H35S       C35  C36
BOND  C36  H36R       C36  H36S       C36  C37
BOND  C37  H37R       C37  H37S       C37  C38
BOND  C38  H38R       C38  H38S       C38  C39
BOND  C39  H39R       C39  H39S       C39  C310
BOND  C310 H310S      C310 C310R
BOND  C310R  H310X   C310R  H310Y  C310R H310Z
BOND  C310 C311
BOND  C311 H311R      C311 H311S      C311 C312
BOND  C312 H312R      C312 H312S      C312 C313
BOND  C313 H313R      C313 H313S      C313 C314
BOND  C314 H314R      C314 H314S      C314 C315
BOND  C315 H315R      C315 H315S      C315 C316
BOND  C316 H316R      C316 H316S      C316 C317
BOND  C317 H317R      C317 H317S      C317 C318
BOND  C318 H318R      C318 H318S      C318 H318T

IMPR C21 O21 C22 O22   C31 O31 C32 O32
IMPR C41 O13 C42 O41   C61 OA6 C62 O61

!     I        J        K        L        R(I(J/K)) T(I(JK/KJ)) PHI   T(JKL)   R(KL)
IC    C11      C12      C13      C14        1.5646  105.43   62.70  109.69   1.5518
IC    C12      C13      C14      C15        1.5598  109.69  -60.29  110.76   1.5451
IC    C13      C14      C15      C16        1.5518  110.76   54.26  113.49   1.5507
IC    C14      C15      C16      C11        1.5451  113.49  -50.87  108.47   1.5605
IC    C15      C16      C11      C12        1.5507  108.47   56.57  113.29   1.5646
IC    C16      C11      C12      C13        1.5605  113.29  -62.68  105.43   1.5598
IC    C16      C12      *C11     H11        1.5605  113.29  112.26  104.83   1.1140
IC    C16      C12      *C11     OP2        1.5605  113.29 -140.31  115.00   1.4146
IC    C11      C13      *C12     H12        1.5646  105.43  114.66  109.58   1.1037
IC    C11      C13      *C12     O12        1.5646  105.43 -121.41  107.22   1.4259
IC    C12      C14      *C13     H13        1.5598  109.69  118.68  108.23   1.1159
IC    C12      C14      *C13     O13        1.5598  109.69 -124.07  108.80   1.3857
IC    C13      C15      *C14     H14        1.5518  110.76 -119.35  109.79   1.1165
IC    C13      C15      *C14     O14        1.5518  110.76  120.28  109.46   1.4053
IC    C14      C16      *C15     H15        1.5451  113.49  117.38  106.98   1.1183
IC    C14      C16      *C15     O15        1.5451  113.49 -122.84  109.27   1.4055
IC    C15      C11      *C16     H16        1.5507  108.47 -117.33  109.98   1.1125
IC    C15      C11      *C16     O16        1.5507  108.47  116.58  110.53   1.4229
IC    C11      C12      O12      CA1        1.5646  113.64  108.69  120.00   1.4305
IC    C12      O12      CA1      OA5        1.4259  120.00   21.66  116.76   1.4272
IC    O12      OA5      *CA1     CA2        1.4305  116.76 -127.42  111.84   1.5466
IC    OA5      O12      *CA1     HA1        1.4272  116.76 -119.87  107.09   1.0982
IC    O12      CA2      *CA1     HA1        1.4305  109.64 -113.99  103.49   1.0982
IC    O12      OA5      *CA1     CA2        1.4305  116.76 -127.42  111.84   1.5466
IC    OA2      CA3      *CA2     HA2        1.4118  111.03  117.55  109.68   1.1131
IC    OA2      CA1      *CA2     CA3        1.4118  111.79  123.44  109.45   1.5341
IC    OA3      CA4      *CA3     HA3        1.4064  111.94  118.64  108.48   1.1129
IC    OA3      CA2      *CA3     CA4        1.4064  111.32  123.78  108.74   1.5361
IC    OA4      CA5      *CA4     HA4        1.4065  109.56 -119.76  108.32   1.1162
IC    OA4      CA3      *CA4     CA5        1.4065  110.07 -120.24  109.08   1.5470
IC    CA6      OA5      *CA5     HA5        1.5343  107.82  116.81  109.19   1.0909
IC    CA6      CA4      *CA5     OA5        1.5343  109.93  120.76  113.38   1.4234
IC    OA6      HA62     *CA6     HA61       1.3876  111.18 -118.69  107.19   1.1112
IC    OA6      CA5      *CA6     HA62       1.3876  110.57 -122.12  108.42   1.1124
IC    OA5      CA1      CA2      CA3        1.4272  111.84   56.57  109.45   1.5341
IC    CA1      CA2      CA3      CA4        1.5466  109.45  -57.63  108.74   1.5361
IC    CA2      CA3      CA4      CA5        1.5341  108.74   56.01  109.08   1.5470
IC    CA3      CA4      CA5      OA5        1.5361  109.08  -54.34  113.38   1.4234
IC    CA4      CA5      OA5      CA1        1.5470  113.38   54.26  114.27   1.4272
IC    CA5      OA5      CA1      CA2        1.4234  114.27  -54.88  111.84   1.5466
IC    CA4      CA5      CA6      OA6        1.5470  109.93  178.69  110.57   1.3876
IC    CA1      CA2      OA2      HOA2       1.5466  111.79   37.95  109.47   0.9914
IC    CA2      CA3      OA3      HOA3       1.5341  111.32   67.60  108.04   0.9922
IC    CA3      CA4      OA4      HOA4       1.5361  110.07   82.91  106.94   0.9932
IC    CA5      CA6      OA6      C61        1.5343  110.57 -112.97  124.15   1.3615
IC    CA6      OA6      C61      C62        1.3876  124.15 -170.47  120.63   1.5027
IC    C62      OA6      *C61     O61        1.5027  120.63  179.95  120.66   1.2240
IC    OA6      C61      C62      C63        1.3615  120.63   62.16  110.83   1.5332
IC    C63      C61      *C62     H62R       1.5332  110.83 -122.56  110.33   1.1120
IC    H62R     C61      *C62     H62S       1.1120  110.33 -118.18  108.06   1.1127
IC    C61      C62      C63      C64        1.5027  110.83  170.18  110.78   1.5330
IC    C64      C62      *C63     H63R       1.5330  110.78 -118.26  108.83   1.1143
IC    H63R     C62      *C63     H63S       1.1143  108.83 -118.97  109.93   1.1124
IC    C62      C63      C64      C65        1.5332  110.78 -178.28  111.67   1.5356
IC    C65      C63      *C64     H64R       1.5356  111.67 -122.18  110.33   1.1122
IC    H64R     C63      *C64     H64S       1.1122  110.33 -118.42  107.83   1.1135
IC    C63      C64      C65      C66        1.5330  111.67  171.32  110.54   1.5327
IC    C66      C64      *C65     H65R       1.5327  110.54 -118.73  109.38   1.1124
IC    H65R     C64      *C65     H65S       1.1124  109.38 -119.09  109.47   1.1125
IC    C64      C65      C66      C67        1.5356  110.54  179.18  112.03   1.5346
IC    C67      C65      *C66     H66R       1.5346  112.03 -121.11  109.81   1.1090
IC    H66R     C65      *C66     H66S       1.1090  109.81 -118.59  108.05   1.1137
IC    C65      C66      C67      C68        1.5327  112.03  173.14  110.51   1.5351
IC    C68      C66      *C67     H67R       1.5351  110.51 -119.33  109.71   1.1123
IC    H67R     C66      *C67     H67S       1.1123  109.71 -119.19  109.15   1.1109
IC    C66      C67      C68      C69        1.5346  110.51  177.25  111.86   1.5332
IC    C69      C67      *C68     H68R       1.5332  111.86 -120.76  109.99   1.1076
IC    H68R     C67      *C68     H68S       1.1076  109.99 -118.52  108.31   1.1135
IC    C67      C68      C69      C610       1.5351  111.86  175.01  110.62   1.5342
IC    C610     C68      *C69     H69R       1.5342  110.62 -119.82  109.65   1.1132
IC    H69R     C68      *C69     H69S       1.1132  109.65 -119.12  108.91   1.1124
IC    C68      C69      C610     C611       1.5332  110.62  177.50  111.47   1.5327
IC    C611     C69      *C610    H610R      1.5327  111.47 -120.81  109.95   1.1099
IC    H610R    C69      *C610    H610S      1.1099  109.95 -118.55  108.52   1.1134
IC    C69      C610     C611     C612       1.5342  111.47  175.81  110.82   1.5336
IC    C612     C610     *C611    H611R      1.5336  110.82 -119.89  109.49   1.1120
IC    H611R    C610     *C611    H611S      1.1120  109.49 -119.06  108.98   1.1125
IC    C610     C611     C612     C613       1.5327  110.82  178.35  111.24   1.5343
IC    C613     C611     *C612    H612R      1.5343  111.24 -120.70  109.73   1.1104
IC    H612R    C611     *C612    H612S      1.1104  109.73 -118.74  108.75   1.1123
IC    C611     C612     C613     C614       1.5336  111.24  176.89  111.05   1.5329
IC    C614     C612     *C613    H613R      1.5329  111.05 -120.05  109.29   1.1127
IC    H613R    C612     *C613    H613S      1.1127  109.29 -118.85  109.02   1.1131
IC    C612     C613     C614     C615       1.5343  111.05  179.02  111.12   1.5324
IC    C615     C613     *C614    H614R      1.5324  111.12 -120.76  109.53   1.1103
IC    H614R    C613     *C614    H614S      1.1103  109.53 -118.64  109.06   1.1127
IC    C613     C614     C615     C616       1.5329  111.12  178.68  111.27   1.5262
IC    C616     C614     *C615    H615R      1.5262  111.27 -120.19  109.70   1.1113
IC    H615R    C614     *C615    H615S      1.1113  109.70 -119.26  109.57   1.1118
IC    C614     C615     C616     H616R      1.5324  111.27  -60.69  110.30   1.1108
IC    H616R    C615     *C616    H616S      1.1108  110.30 -119.68  109.60   1.1098
IC    H616R    C615     *C616    H616T      1.1108  110.30  120.52  110.58   1.1096
IC    C14      C13      O13      C41        1.5518  108.80 -134.36  124.28   1.3645
IC    C13      O13      C41      C42        1.3857  124.28  -43.82  121.41   1.5123
IC    C42      O13      *C41     O41        1.5123  121.41 -173.41  119.12   1.2200
IC    O13      C41      C42      C43        1.3645  121.41  118.98  114.93   1.5291
IC    C43      C41      *C42     H42R       1.5291  114.93  122.59  107.70   1.1125
IC    H42R     C41      *C42     H42S       1.1125  107.70  116.65  109.99   1.1034
IC    C41      C42      C43      C44        1.5123  114.93  179.85  108.21   1.5377
IC    C44      C42      *C43     H43R       1.5377  108.21 -120.49  110.37   1.1114
IC    H43R     C42      *C43     H43S       1.1114  110.37 -119.97  109.22   1.1123
IC    C42      C43      C44      C45        1.5291  108.21  177.08  113.16   1.5297
IC    C45      C43      *C44     H44R       1.5297  113.16 -120.42  109.26   1.1131
IC    H44R     C43      *C44     H44S       1.1131  109.26 -118.24  108.62   1.1118
IC    C43      C44      C45      C46        1.5377  113.16  178.31  109.52   1.5354
IC    C46      C44      *C45     H45R       1.5354  109.52 -120.10  109.59   1.1129
IC    H45R     C44      *C45     H45S       1.1129  109.59 -119.33  109.41   1.1116
IC    C44      C45      C46      C47        1.5297  109.52  179.26  111.85   1.5304
IC    C47      C45      *C46     H46R       1.5304  111.85 -121.02  109.70   1.1129
IC    H46R     C45      *C46     H46S       1.1129  109.70 -118.56  108.56   1.1129
IC    C45      C46      C47      C48        1.5354  111.85  176.66  110.61   1.5343
IC    C48      C46      *C47     H47R       1.5343  110.61 -119.76  108.99   1.1126
IC    H47R     C46      *C47     H47S       1.1126  108.99 -118.96  109.43   1.1122
IC    C46      C47      C48      C49        1.5304  110.61 -179.10  110.81   1.5311
IC    C49      C47      *C48     H48R       1.5311  110.81  119.71  108.56   1.1127
IC    H48R     C47      *C48     H48S       1.1127  108.56  119.01  110.11   1.1129
IC    C47      C48      C49      C410       1.5343  110.81  176.05  111.52   1.5352
IC    C410     C48      *C49     H49R       1.5352  111.52 -119.65  108.65   1.1129
IC    H49R     C48      *C49     H49S       1.1129  108.65 -118.61  109.47   1.1126
IC    C48      C49      C410     C411       1.5311  111.52 -177.93  110.09   1.5316
IC    C411     C49      *C410    H410R      1.5316  110.09  119.36  108.74   1.1133
IC    H410R    C49      *C410    H410S      1.1133  108.74  119.22  110.20   1.1119
IC    C49      C410     C411     C412       1.5352  110.09  176.43  112.00   1.5325
IC    C412     C410     *C411    H411R      1.5325  112.00  121.70  109.39   1.1140
IC    H411R    C410     *C411    H411S      1.1140  109.39  118.43  108.70   1.1124
IC    C410     C411     C412     C413       1.5316  112.00 -177.73  109.99   1.5337
IC    C413     C411     *C412    H412R      1.5337  109.99 -121.26  110.02   1.1115
IC    H412R    C411     *C412    H412S      1.1115  110.02 -119.28  109.01   1.1132
IC    C411     C412     C413     C414       1.5325  109.99  177.60  111.99   1.5309
IC    C414     C412     *C413    H413R      1.5309  111.99 -120.13  108.82   1.1133
IC    H413R    C412     *C413    H413S      1.1133  108.82 -118.44  109.32   1.1132
IC    C412     C413     C414     C415       1.5337  111.99 -178.32  110.36   1.5341
IC    C415     C413     *C414    H414R      1.5341  110.36 -120.95  109.42   1.1107
IC    H414R    C413     *C414    H414S      1.1107  109.42 -119.09  109.28   1.1129
IC    C413     C414     C415     C416       1.5309  110.36  179.40  111.49   1.5247
IC    C416     C414     *C415    H415R      1.5247  111.49 -120.23  109.62   1.1110
IC    H415R    C414     *C415    H415S      1.1110  109.62 -119.25  109.73   1.1125
IC    C414     C415     C416     H416R      1.5341  111.49 -179.49  109.66   1.1109
IC    H416R    C415     *C416    H416S      1.1109  109.66  119.83  110.38   1.1114
IC    H416R    C415     *C416    H416T      1.1109  109.66 -119.19  109.74   1.1071
IC    C15      C14      O14      HO14       1.5451  109.46   86.63  107.10   0.9925
IC    C16      C15      O15      HO15       1.5507  109.27 -129.18  107.68   0.9931
IC    C15      C16      O16      CB1        1.5507  106.63 -132.78  113.56   1.4213
IC    C16      O16      CB1      OB5        1.4229  113.56   83.77  112.08   1.4234
IC    O16      OB5      *CB1     CB2        1.4213  112.08 -123.72  111.63   1.5359
IC    OB5      O16      *CB1     HB1        1.4234  112.08 -120.11  111.05   1.1007
IC    O16      CB2      *CB1     HB1        1.4213  109.85 -119.24  104.57   1.1007
IC    O16      OB5      *CB1     CB2        1.4213  112.08 -123.72  111.63   1.5359
IC    OB2      CB3      *CB2     HB2        1.4072  110.53  121.80  110.69   1.1144
IC    OB2      CB1      *CB2     CB3        1.4072  108.93  120.72  109.06   1.5370
IC    OB3      CB4      *CB3     HB3        1.4066  112.08  118.14  108.13   1.1133
IC    OB3      CB2      *CB3     CB4        1.4066  111.42  124.28  109.09   1.5383
IC    OB4      CB5      *CB4     HB4        1.4057  109.96 -120.12  107.99   1.1180
IC    OB4      CB3      *CB4     CB5        1.4057  110.05 -120.58  108.88   1.5483
IC    CB6      OB5      *CB5     HB5        1.5373  107.99  117.05  109.96   1.1130
IC    CB6      CB4      *CB5     OB5        1.5373  109.96  119.74  111.49   1.4227
IC    OB6      HB62     *CB6     HB61       1.4036  110.34 -117.25  106.74   1.1109
IC    OB6      CB5      *CB6     HB62       1.4036  110.51 -122.52  110.65   1.1148
IC    OB5      CB1      CB2      CB3        1.4234  111.63   57.61  109.06   1.5370
IC    CB1      CB2      CB3      CB4        1.5359  109.06  -55.78  109.09   1.5383
IC    CB2      CB3      CB4      CB5        1.5370  109.09   55.43  108.88   1.5483
IC    CB3      CB4      CB5      OB5        1.5383  108.88  -57.08  111.49   1.4227
IC    CB4      CB5      OB5      CB1        1.5483  111.49   59.56  112.47   1.4234
IC    CB5      OB5      CB1      CB2        1.4227  112.47  -59.91  111.63   1.5359
IC    CB4      CB5      CB6      OB6        1.5483  109.96 -178.65  110.51   1.4036
IC    CB1      CB2      OB2      HOB2       1.5359  108.93 -148.17  107.00   0.9935
IC    CB2      CB3      OB3      HOB3       1.5370  111.42   69.02  107.95   0.9934
IC    CB3      CB4      OB4      HOB4       1.5383  110.05   83.37  106.88   0.9918
IC    CB5      CB6      OB6      HOB6       1.5373  110.51  -86.63  106.88   0.9924
IC    C12      C11      OP2      P          1.5646  115.00   76.22  118.40   1.7440
IC    C11      OP2      P        OP1        1.4146  118.40  134.28  107.76   1.7545
IC    OP1      OP2      *P       OP3        1.7545  107.76  116.38  107.76   1.5533
IC    OP1      OP2      *P       OP4        1.7545  107.76 -123.13  115.58   1.7373
IC    OP2      P        OP1      C1         1.7440  107.76   81.08  111.23   1.4146
IC    P        OP1      C1       C2         1.7545  111.23  -72.54  113.89   1.5485
IC    C2       OP1      *C1      H1R        1.5485  113.89 -118.68  106.08   1.1112
IC    H1R      OP1      *C1      H1S        1.1112  106.08 -113.87  111.39   1.1123
IC    OP1      C1       C2       C3         1.4146  113.89 -174.91  108.75   1.5500
IC    C3       C1       *C2      O21        1.5500  108.75  122.20  109.56   1.3911
IC    C3       C1       *C2      H2S        1.5500  108.75 -118.34  109.19   1.1098
IC    C1       C2       O21      C21        1.5485  109.56  167.59  124.32   1.3641
IC    C2       O21      C21      C22        1.3911  124.32  173.52  119.90   1.5129
IC    C22      O21      *C21     O22        1.5129  119.90  178.34  120.13   1.2246
IC    O21      C21      C22      C23        1.3641  119.90 -172.64  113.23   1.5445
IC    C23      C21      *C22     H22R       1.5445  113.23 -120.92  107.68   1.1075
IC    H22R     C21      *C22     H22S       1.1075  107.68 -117.69  109.79   1.1112
IC    C1       C2       C3       O31        1.5485  108.75  172.64  111.79   1.3830
IC    O31      C2       *C3      H3R        1.3830  111.79 -118.05  109.13   1.1106
IC    H3R      C2       *C3      H3S        1.1106  109.13 -117.66  109.48   1.1139
IC    C2       C3       O31      C31        1.5500  111.79  120.09  127.84   1.3571
IC    C3       O31      C31      C32        1.3830  127.84  171.90  117.28   1.5071
IC    C32      O31      *C31     O32        1.5071  117.28 -178.70  121.22   1.2229
IC    O31      C31      C32      C33        1.3571  117.28 -178.94  115.04   1.5340
IC    C33      C31      *C32     H32R       1.5340  115.04 -121.47  108.66   1.1079
IC    H32R     C31      *C32     H32S       1.1079  108.66 -117.46  106.93   1.1126
IC    C21      C22      C23      C24        1.5129  113.23   69.45  110.98   1.5403
IC    C24      C22      *C23     H23R       1.5403  110.98 -122.82  109.10   1.1126
IC    H23R     C22      *C23     H23S       1.1126  109.10 -118.05  109.60   1.1107
IC    C22      C23      C24      C25        1.5445  110.98 -172.88  112.54   1.5335
IC    C25      C23      *C24     H24R       1.5335  112.54 -122.38  108.78   1.1116
IC    H24R     C23      *C24     H24S       1.1116  108.78 -117.75  109.87   1.1054
IC    C23      C24      C25      C26        1.5403  112.54 -179.18  110.00   1.5360
IC    C26      C24      *C25     H25R       1.5360  110.00 -119.78  108.58   1.1120
IC    H25R     C24      *C25     H25S       1.1120  108.58 -119.36  110.28   1.1120
IC    C24      C25      C26      C27        1.5335  110.00 -174.88  112.02   1.5342
IC    C27      C25      *C26     H26R       1.5342  112.02 -121.66  108.95   1.1113
IC    H26R     C25      *C26     H26S       1.1113  108.95 -118.41  109.27   1.1119
IC    C25      C26      C27      C28        1.5360  112.02 -178.73  110.31   1.5355
IC    C28      C26      *C27     H27R       1.5355  110.31 -120.23  109.00   1.1136
IC    H27R     C26      *C27     H27S       1.1136  109.00 -119.23  109.83   1.1121
IC    C26      C27      C28      C29        1.5342  110.31 -177.42  111.75   1.5337
IC    C29      C27      *C28     H28R       1.5337  111.75 -120.97  108.70   1.1115
IC    H28R     C27      *C28     H28S       1.1115  108.70 -118.51  109.46   1.1121
IC    C27      C28      C29      C210       1.5355  111.75 -177.75  110.49   1.5342
IC    C210     C28      *C29     H29R       1.5342  110.49 -120.66  109.16   1.1132
IC    H29R     C28      *C29     H29S       1.1132  109.16 -119.09  109.67   1.1128
IC    C28      C29      C210     C211       1.5337  110.49 -178.31  111.61   1.5330
IC    C211     C29      *C210    H210R      1.5330  111.61 -120.76  108.77   1.1120
IC    H210R    C29      *C210    H210S      1.1120  108.77 -118.61  109.39   1.1121
IC    C29      C210     C211     C212       1.5342  111.61 -177.84  110.48   1.5334
IC    C212     C210     *C211    H211R      1.5334  110.48 -120.64  109.00   1.1119
IC    H211R    C210     *C211    H211S      1.1119  109.00 -119.13  109.80   1.1125
IC    C210     C211     C212     C213       1.5330  110.48 -177.19  111.52   1.5329
IC    C213     C211     *C212    H212R      1.5329  111.52 -121.18  109.15   1.1125
IC    H212R    C211     *C212    H212S      1.1125  109.15 -118.58  109.07   1.1107
IC    C211     C212     C213     C214       1.5334  111.52 -179.31  110.75   1.5340
IC    C214     C212     *C213    H213R      1.5340  110.75 -120.29  108.87   1.1110
IC    H213R    C212     *C213    H213S      1.1110  108.87 -118.99  109.88   1.1119
IC    C212     C213     C214     C215       1.5329  110.75 -176.80  111.32   1.5324
IC    C215     C213     *C214    H214R      1.5324  111.32 -121.32  109.41   1.1127
IC    H214R    C213     *C214    H214S      1.1127  109.41 -118.38  109.26   1.1084
IC    C213     C214     C215     C216       1.5340  111.32  178.91  111.12   1.5264
IC    C216     C214     *C215    H215R      1.5264  111.12 -119.93  109.56   1.1123
IC    H215R    C214     *C215    H215S      1.1123  109.56 -119.40  109.69   1.1113
IC    C214     C215     C216     H216R      1.5324  111.12  -60.23  110.30   1.1116
IC    H216R    C215     *C216    H216S      1.1116  110.30  120.71  110.36   1.1110
IC    H216R    C215     *C216    H216T      1.1116  110.30 -119.52  109.68   1.1106
IC    C31      C32      C33      C34        1.5071  115.04  174.73  109.94   1.5376
IC    C34      C32      *C33     H33R       1.5376  109.94 -119.42  109.48   1.1114
IC    H33R     C32      *C33     H33S       1.1114  109.48 -119.40  109.26   1.1106
IC    C32      C33      C34      C35        1.5340  109.94  179.60  111.75   1.5316
IC    C35      C33      *C34     H34R       1.5316  111.75 -121.32  110.35   1.1125
IC    H34R     C33      *C34     H34S       1.1125  110.35 -118.72  108.09   1.1136
IC    C33      C34      C35      C36        1.5376  111.75  173.36  111.23   1.5360
IC    C36      C34      *C35     H35R       1.5360  111.23 -119.50  109.07   1.1130
IC    H35R     C34      *C35     H35S       1.1130  109.07 -119.27  109.07   1.1090
IC    C34      C35      C36      C37        1.5316  111.23 -178.84  110.96   1.5337
IC    C37      C35      *C36     H36R       1.5337  110.96 -121.58  110.26   1.1129
IC    H36R     C35      *C36     H36S       1.1129  110.26 -118.85  108.22   1.1135
IC    C35      C36      C37      C38        1.5360  110.96  174.06  111.32   1.5324
IC    C38      C36      *C37     H37R       1.5324  111.32 -119.35  108.89   1.1130
IC    H37R     C36      *C37     H37S       1.1130  108.89 -118.96  109.37   1.1122
IC    C36      C37      C38      C39        1.5337  111.32 -178.43  110.90   1.5398
IC    C39      C37      *C38     H38R       1.5398  110.90 -121.08  109.71   1.1112
IC    H38R     C37      *C38     H38S       1.1112  109.71 -118.38  107.54   1.1079
IC    C37      C38      C39      C310       1.5324  110.90  179.55  113.73   1.5500
IC    C310     C38      *C39     H39R       1.5500  113.73 -122.69  109.76   1.1117
IC    H39R     C38      *C39     H39S       1.1117  109.76 -117.34  107.24   1.1129
IC    C38      C39      C310     C311       1.5398  113.73  173.49  109.28   1.5495
IC    C311     C39      *C310    H310S      1.5495  109.28 -117.43  107.85   1.1134
IC    H310S    C39      *C310    C310R      1.1134  107.85 -120.35  111.06   1.5418
IC    C39      C310     C310R    H310X      1.5500  111.06   61.24  111.92   1.1053
IC    H310X    C310     *C310R   H310Y      1.1053  111.92 -121.10  110.44   1.1112
IC    H310X    C310     *C310R   H310Z      1.1053  111.92  118.48  111.78   1.1048
IC    C39      C310     C311     C312       1.5500  109.28 -169.88  113.21   1.5390
IC    C312     C310     *C311    H311R      1.5390  113.21 -123.48  109.39   1.1118
IC    H311R    C310     *C311    H311S      1.1118  109.39 -117.92  108.78   1.1114
IC    C310     C311     C312     C313       1.5495  113.21  179.66  111.19   1.5331
IC    C313     C311     *C312    H312R      1.5331  111.19 -120.35  108.39   1.1123
IC    H312R    C311     *C312    H312S      1.1123  108.39 -119.65  111.26   1.1078
IC    C311     C312     C313     C314       1.5390  111.19 -176.52  110.62   1.5333
IC    C314     C312     *C313    H313R      1.5333  110.62 -120.47  109.03   1.1097
IC    H313R    C312     *C313    H313S      1.1097  109.03 -118.78  109.81   1.1084
IC    C312     C313     C314     C315       1.5331  110.62  179.46  111.28   1.5329
IC    C315     C313     *C314    H314R      1.5329  111.28 -120.26  109.12   1.1130
IC    H314R    C313     *C314    H314S      1.1130  109.12 -118.80  109.34   1.1128
IC    C313     C314     C315     C316       1.5333  111.28 -179.58  110.78   1.5324
IC    C316     C314     *C315    H315R      1.5324  110.78 -120.59  109.37   1.1115
IC    H315R    C314     *C315    H315S      1.1115  109.37 -118.98  109.20   1.1128
IC    C314     C315     C316     C317       1.5329  110.78  179.69  111.17   1.5330
IC    C317     C315     *C316    H316R      1.5330  111.17 -120.53  109.30   1.1131
IC    H316R    C315     *C316    H316S      1.1131  109.30 -118.84  109.26   1.1134
IC    C315     C316     C317     C318       1.5324  111.17  179.85  111.09   1.5264
IC    C318     C316     *C317    H317R      1.5264  111.09 -120.29  109.63   1.1114
IC    H317R    C316     *C317    H317S      1.1114  109.63 -119.32  109.64   1.1107
IC    C316     C317     C318     H318R      1.5330  111.09  -60.39  110.41   1.1108
IC    H318R    C317     *C318    H318S      1.1108  110.41  120.75  110.32   1.1120
IC    H318R    C317     *C318    H318T      1.1108  110.41 -119.73  109.61   1.1108
PATC FIRS NONE LAST NONE

RESI PIMB         -1.00 ! Acylated phosphatidylinositol dimannosides (Ac2PIM2), model B
GROUP                   !
ATOM C12   CC3161  0.09 !
ATOM H12   HCA1    0.09 !
ATOM O12   OC301  -0.36 !
ATOM CA1   CC3162  0.29 !
ATOM HA1   HCA1    0.09 !
ATOM CA5   CC3163  0.11 !
ATOM HA5   HCA1    0.09 !
ATOM OA5   OC3C61 -0.40 !
GROUP                   !
ATOM CA2   CC3161  0.14 !
ATOM HA2   HCA1    0.09 !
ATOM OA2   OC311  -0.65 !
ATOM HOA2  HCP1    0.42 !
GROUP                   !
ATOM CA3   CC3161  0.14 !
ATOM HA3   HCA1    0.09 !
ATOM OA3   OC311  -0.65 !
ATOM HOA3  HCP1    0.42 !
GROUP                   !
ATOM CA4   CC3161  0.14 !
ATOM HA4   HCA1    0.09 !
ATOM OA4   OC311  -0.65 !
ATOM HOA4  HCP1    0.42 !
GROUP                   !
ATOM CA6   CC321   0.08 !
ATOM HA61  HCA2    0.09 !
ATOM HA62  HCA2    0.09 !
ATOM OA6   OSL    -0.49 !
ATOM C61   CL      0.90 !
ATOM O61   OBL    -0.63 !
ATOM C62   CTL2   -0.22 !
ATOM H62R  HAL2    0.09 !                                    HOB6
ATOM H62S  HAL2    0.09 !                                     |
GROUP                   !                                     OB6
ATOM C13   CC3161  0.17 !                                     |
ATOM H13   HCA1    0.09 !                                     |
ATOM O13   OC301  -0.49 !                              HB61---CB6---HB62
ATOM C41   CC2O5   0.90 !                                     |
ATOM O41   OC2D1  -0.63 !                                     |
ATOM C42   CTL2   -0.22 !                                     CB5--------OB5
ATOM H42R  HAL2    0.09 !                                    /|           \
ATOM H42S  HAL2    0.09 !                             HB4   / |            \     HB1
GROUP                   !                              \   /  HB5           \   /
ATOM C14   CC3161  0.14 !                               \ /                  \ /
ATOM H14   HCA1    0.09 !                                CB4 HOB3       HOB2  CB1
ATOM O14   OC311  -0.65 !                               / \   |          |   / \          H16           O15--HO15
ATOM HO14  HCP1    0.42 !                              /   \ OB3        OB2 /   \         |             |
GROUP                   !                HA61         OB4   \ |          | /     \        |             |
ATOM C15   CC3161  0.14 !   O61          |            |      \|          |/       O16-----C16-----------C15
ATOM H15   HCA1    0.09 !   ||           |            HOB4    CB3--------CB2             /              |\
ATOM O15   OC311  -0.65 !   C61---OA6---CA6 ---HA62           |          |              /               | \     H4
ATOM HO15  HCP1    0.42 !   |            |                    |          |             /                H15\   /
GROUP                   !   |            |                    HB3        HB2          /                     \ /
ATOM C16   CC3161  0.09 !   |            CA5--------OA5                        ------C11                     C14
ATOM H16   HCA1    0.09 !   |           /|           \                        |      |\                     / \
ATOM O16   OC301  -0.36 !   |      HA4 / |            \     HA1               |      | \                   /   \
ATOM CB1   CC3162  0.29 !   |       | /  HA5           \   /                  |      H11\                 /     O14--HO14
ATOM HB1   HCA1    0.09 !   |       |/                  \ /                   |          \               /
ATOM CB5   CC3163  0.11 !   |       CA4 HOA3      HOA2   CA1----------------------O12-----C12-----------C13----O13
ATOM HB5   HCA1    0.09 !   |      / \   |          |   /                     |           |             |      |
ATOM OB5   OC3C61 -0.40 !   |     OA4 \ OA3        OA2 /                      |           |             |      |
GROUP                   !   |     |    \ |          | /                       |           H12           H13    |
ATOM CB2   CC3161  0.14 !   |    HOA4   \|          |/                        |                                C41===O41
ATOM HB2   HCA1    0.09 !   |            CA3--------CA2                       |                                |
ATOM OB2   OC311  -0.65 !   |            |          |                         |                                |
ATOM HOB2  HCP1    0.42 !   |            |          |                         |                                |
GROUP                   !   |            HA3        HA3                       |                         H42R---C42---H42S
ATOM CB3   CC3161  0.14 !    \                                               /                                 |
ATOM HB3   HCA1    0.09 !     \                                             /                                  |
ATOM OB3   OC311  -0.65 !      \                                           /                                   |
ATOM HOB3  HCP1    0.42 !       \                                         /                                    |
GROUP                   !        \                                       |                                     |
ATOM CB4   CC3161  0.14 !         \                                      |                                     |
ATOM HB4   HCA1    0.09 !          \                                     |                                     |
ATOM OB4   OC311  -0.65 !    H62R---C62---H62S                           |                                     |
ATOM HOB4  HCP1    0.42 !           |                                    |                                     |
GROUP                   !           |                                    |                                     |
ATOM CB6   CC321   0.05 !           |                                    |                                     |
ATOM HB61  HCA2    0.09 !           |                                    |                                     |
ATOM HB62  HCA2    0.09 !           |                                    |                                     |
ATOM OB6   OC311  -0.65 !           |                                    |                                     |
ATOM HOB6  HCP1    0.42 !           |                                    |                                     |
GROUP                   !           |                                    |                                     |
ATOM C11   CC3161  0.01 !           |                                    |                                     |
ATOM H11   HCA1    0.09 !           |                                    |     alpha4                          |
ATOM P     PL      1.50 !           |                           (-) OP3  OP2                                   |
ATOM OP3   O2L    -0.78 !           |                                 \ /      alpha3                          |
ATOM OP4   O2L    -0.78 !           |                                  P (+)                                   |
ATOM OP1   OSLP   -0.57 !           |                                 / \      alpha2                          |
ATOM OP2   OC30P  -0.57 !           |                           (-) OP4  OP1                                   |
ATOM C1    CTL2   -0.08 !           |                                    |     alpha1                          |
ATOM H1R   HAL2    0.09 !           |                              H1R---C1---H1S                              |
ATOM H1S   HAL2    0.09 !           |                                    |     theta1                          |
GROUP                   !           |                                    |                                     |
ATOM C2    CTL1    0.17 !           |                              H2S---C2--------------                      |
ATOM H2S   HAL1    0.09 !           |                                    | beta1        |                      |
ATOM O21   OSL    -0.49 !           |                               O22  O21          theta3                   |
ATOM C21   CL      0.90 !           |                                \\ /  beta2        |                      |
ATOM O22   OBL    -0.63 !           |                                  C21              |                      |
ATOM C22   CTL2   -0.22 !           |                                  |   beta3        |                      |
ATOM H22R  HAL2    0.09 !           |                           H22R---C22---H22S       |                      |
ATOM H22S  HAL2    0.09 !           |                                  |                |                      |
GROUP                   !           |                                  |  beta4         |                      |
ATOM C3    CTL2    0.08 !           |                                  |                |                      |
ATOM H3R   HAL2    0.09 !           |                                  |          H3R---C3---H3S               |
ATOM H3S   HAL2    0.09 !           |                                  |                |   gamma1             |
ATOM O31   OSL    -0.49 !           |                                  |           O32  O31                    |
ATOM C31   CL      0.90 !           |                                  |            \\ /    gamma2             |
ATOM O32   OBL    -0.63 !           |                                  |              C31                      |
ATOM C32   CTL2   -0.22 !           |                                  |              |     gamma3             |
ATOM H32R  HAL2    0.09 !           |                                  |       H32R---C32---H32S               |
ATOM H32S  HAL2    0.09 !           |                                  |              |                        |
GROUP                   !           |                                  |              |                        |
ATOM C23   CTL2   -0.18 !           |                                  |              |                        |
ATOM H23R  HAL2    0.09 !           |                          H23R ---C23---H23S     |                        |
ATOM H23S  HAL2    0.09 !           |                                  |              |                        |
GROUP                   !           |                                  |              |                        |
ATOM C24   CTL2   -0.18 !           |                                  |              |                        |
ATOM H24R  HAL2    0.09 !           |                          H24R ---C24---H24S     |                        |
ATOM H24S  HAL2    0.09 !           |                                  |              |                        |
GROUP                   !           |                                  |              |                        |
ATOM C25   CTL2   -0.18 !           |                                  |              |                        |
ATOM H25R  HAL2    0.09 !           |                          H25R ---C25---H25S     |                        |
ATOM H25S  HAL2    0.09 !           |                                  |              |                        |
GROUP                   !           |                                  |              |                        |
ATOM C26   CTL2   -0.18 !           |                                  |              |                        |
ATOM H26R  HAL2    0.09 !           |                          H26R ---C26---H26S     |                        |
ATOM H26S  HAL2    0.09 !           |                                  |              |                        |
GROUP                   !           |                                  |              |                        |
ATOM C27   CTL2   -0.18 !           |                                  |              |                        |
ATOM H27R  HAL2    0.09 !           |                          H27R ---C27---H27S     |                        |
ATOM H27S  HAL2    0.09 !           |                                  |              |                        |
GROUP                   !           |                                  |              |                        |
ATOM C28   CTL2   -0.18 !           |                                  |              |                        |
ATOM H28R  HAL2    0.09 !           |                          H28R ---C28---H28S     |                        |
ATOM H28S  HAL2    0.09 !           |                                  |              |                        |
GROUP                   !           |                                  |              |                        |
ATOM C29   CTL2   -0.18 !           |                                  |              |                        |
ATOM H29R  HAL2    0.09 !           |                          H29R ---C29---H29S     |                        |
ATOM H29S  HAL2    0.09 !           |                                  |              |                        |
GROUP                   !           |                                  |              |                        |
ATOM C210  CTL2   -0.18 !           |                                  |              |                        |
ATOM H210R HAL2    0.09 !           |                          H210R---C210--H210S    |                        |
ATOM H210S HAL2    0.09 !           |                                  |              |                        |
GROUP                   !           |                                  |              |                        |
ATOM C211  CTL2   -0.18 !           |                                  |              |                        |
ATOM H211R HAL2    0.09 !           |                          H211R---C211--H211S    |                        |
ATOM H211S HAL2    0.09 !           |                                  |              |                        |
GROUP                   !           |                                  |              |                        |
ATOM C212  CTL2   -0.18 !           |                                  |              |                        |
ATOM H212R HAL2    0.09 !           |                          H212R---C212--H212S    |                        |
ATOM H212S HAL2    0.09 !           |                                  |              |                        |
GROUP                   !           |                                  |              |                        |
ATOM C213  CTL2   -0.18 !           |                                  |              |                        |
ATOM H213R HAL2    0.09 !           |                          H213R---C213--H213S    |                        |
ATOM H213S HAL2    0.09 !           |                                  |              |                        |
GROUP                   !           |                                  |              |                        |
ATOM C214  CTL2   -0.18 !           |                                  |              |                        |
ATOM H214R HAL2    0.09 !           |                          H214R---C214--H214S    |                        |
ATOM H214S HAL2    0.09 !           |                                  |              |                        |
GROUP                   !           |                                  |              |                        |
ATOM C215  CTL2   -0.18 !           |                                  |              |                        |
ATOM H215R HAL2    0.09 !           |                          H215R---C215--H215S    |                        |
ATOM H215S HAL2    0.09 !           |                                  |              |                        |
GROUP                   !           |                                  |              |                        |
ATOM C216  CTL3   -0.27 !           |                                  |              |                        |
ATOM H216R HAL3    0.09 !           |                          H216R---C216--H216S    |                        |
ATOM H216S HAL3    0.09 !           |                                  |              |                        |
ATOM H216T HAL3    0.09 !           |                                 H216T           |                        |
GROUP                   !           |                                                 |                        |
ATOM C33   CTL2   -0.18 !           |                                                 |                        |
ATOM H33R  HAL2    0.09 !           |                                         H33R ---C33---H33S               |
ATOM H33S  HAL2    0.09 !           |                                                 |                        |
GROUP                   !           |                                                 |                        |
ATOM C34   CTL2   -0.18 !           |                                                 |                        |
ATOM H34R  HAL2    0.09 !           |                                         H34R ---C34---H34S               |
ATOM H34S  HAL2    0.09 !           |                                                 |                        |
GROUP                   !           |                                                 |                        |
ATOM C35   CTL2   -0.18 !           |                                                 |                        |
ATOM H35R  HAL2    0.09 !           |                                         H35R ---C35---H35S               |
ATOM H35S  HAL2    0.09 !           |                                                 |                        |
GROUP                   !           |                                                 |                        |
ATOM C36   CTL2   -0.18 !           |                                                 |                        |
ATOM H36R  HAL2    0.09 !           |                                         H36R ---C36---H36S               |
ATOM H36S  HAL2    0.09 !           |                                                 |                        |
GROUP                   !           |                                                 |                        |
ATOM C37   CTL2   -0.18 !           |                                                 |                        |
ATOM H37R  HAL2    0.09 !           |                                         H37R ---C37---H37S               |
ATOM H37S  HAL2    0.09 !           |                                                 |                        |
GROUP                   !           |                                                 |                        |
ATOM C38   CTL2   -0.18 !           |                                                 |                        |
ATOM H38R  HAL2    0.09 !           |                                         H38R ---C38---H38S               |
ATOM H38S  HAL2    0.09 !           |                                                 |                        |
GROUP                   !           |                                                 |                        |
ATOM C39   CTL2   -0.18 !           |                                                 |                        |
ATOM H39R  HAL2    0.09 !           |                                         H39R ---C39---H39S               |
ATOM H39S  HAL2    0.09 !           |                                                 |                        |
GROUP                   !           |                                                 |        H310Y           |
ATOM C310  CTL1   -0.09 !           |                                                 |       /                |
ATOM H310S HAL1    0.09 !           |                                         H310S---C310---C310R--H310X      |
GROUP                   !           |                                                 |       \                |
ATOM C310R CTL3   -0.27 !           |                                                 |        H310Z           |
ATOM H310X HAL3    0.09 !           |                                                 |                        |
ATOM H310Y HAL3    0.09 !           |                                                 |                        |
ATOM H310Z HAL3    0.09 !           |                                                 |                        |
GROUP                   !           |                                                 |                        |
ATOM C311  CTL2   -0.18 !           |                                                 |                        |
ATOM H311R HAL2    0.09 !           |                                         H311R---C311--H311S              |
ATOM H311S HAL2    0.09 !           |                                                 |                        |
GROUP                   !           |                                                 |                        |
ATOM C312  CTL2   -0.18 !           |                                                 |                        |
ATOM H312R HAL2    0.09 !           |                                         H312R---C312--H312S              |
ATOM H312S HAL2    0.09 !           |                                                 |                        |
GROUP                   !           |                                                 |                        |
ATOM C313  CTL2   -0.18 !           |                                                 |                        |
ATOM H313R HAL2    0.09 !           |                                         H313R---C313--H313S              |
ATOM H313S HAL2    0.09 !           |                                                 |                        |
GROUP                   !           |                                                 |                        |
ATOM C314  CTL2   -0.18 !           |                                                 |                        |
ATOM H314R HAL2    0.09 !           |                                         H314R---C314--H314S              |
ATOM H314S HAL2    0.09 !           |                                                 |                        |
GROUP                   !           |                                                 |                        |
ATOM C315  CTL2   -0.18 !           |                                                 |                        |
ATOM H315R HAL2    0.09 !           |                                         H315R---C315--H315S              |
ATOM H315S HAL2    0.09 !           |                                                 |                        |
GROUP                   !           |                                                 |                        |
ATOM C316  CTL2   -0.18 !           |                                                 |                        |
ATOM H316R HAL2    0.09 !           |                                         H316R---C316--H316S              |
ATOM H316S HAL2    0.09 !           |                                                 |                        |
GROUP                   !           |                                                 |                        |
ATOM C317  CTL2   -0.18 !           |                                                 |                        |
ATOM H317R HAL2    0.09 !           |                                         H317R---C317--H317S              |
ATOM H317S HAL2    0.09 !           |                                                 |                        |
GROUP                   !           |                                                 |                        |
ATOM C318  CTL3   -0.27 !           |                                                 |                        |
ATOM H318R HAL3    0.09 !           |                                         H318R---C318--H318S              |
ATOM H318S HAL3    0.09 !           |                                                 |                        |
ATOM H318T HAL3    0.09 !           |                                                 H318T                    |
GROUP                   !           |                                                                          |
ATOM C63   CTL2   -0.18 !           |                                                                          |
ATOM H63R  HAL2    0.09 !   H63R ---C63---H63S                                                                 |
ATOM H63S  HAL2    0.09 !           |                                                                          |
GROUP                   !           |                                                                          |
ATOM C64   CTL2   -0.18 !           |                                                                          |
ATOM H64R  HAL2    0.09 !   H64R ---C64---H64S                                                                 |
ATOM H64S  HAL2    0.09 !           |                                                                          |
GROUP                   !           |                                                                          |
ATOM C65   CTL2   -0.18 !           |                                                                          |
ATOM H65R  HAL2    0.09 !   H65R ---C65---H65S                                                                 |
ATOM H65S  HAL2    0.09 !           |                                                                          |
GROUP                   !           |                                                                          |
ATOM C66   CTL2   -0.18 !           |                                                                          |
ATOM H66R  HAL2    0.09 !   H66R ---C66---H66S                                                                 |
ATOM H66S  HAL2    0.09 !           |                                                                          |
GROUP                   !           |                                                                          |
ATOM C67   CTL2   -0.18 !           |                                                                          |
ATOM H67R  HAL2    0.09 !   H67R ---C67---H67S                                                                 |
ATOM H67S  HAL2    0.09 !           |                                                                          |
GROUP                   !           |                                                                          |
ATOM C68   CTL2   -0.18 !           |                                                                          |
ATOM H68R  HAL2    0.09 !   H68R ---C68---H68S                                                                 |
ATOM H68S  HAL2    0.09 !           |                                                                          |
GROUP                   !           |                                                                          |
ATOM C69   CTL2   -0.18 !           |                                                                          |
ATOM H69R  HAL2    0.09 !   H69R ---C69---H69S                                                                 |
ATOM H69S  HAL2    0.09 !           |                                                                          |
GROUP                   !           |                                                                          |
ATOM C610  CTL2   -0.18 !           |                                                                          |
ATOM H610R HAL2    0.09 !   H610R---C610--H610S                                                                |
ATOM H610S HAL2    0.09 !           |                                                                          |
GROUP                   !           |                                                                          |
ATOM C611  CTL2   -0.18 !           |                                                                          |
ATOM H611R HAL2    0.09 !   H611R---C611--H611S                                                                |
ATOM H611S HAL2    0.09 !           |                                                                          |
GROUP                   !           |                                                                          |
ATOM C612  CTL2   -0.18 !           |                                                                          |
ATOM H612R HAL2    0.09 !   H612R---C612--H612S                                                                |
ATOM H612S HAL2    0.09 !           |                                                                          |
GROUP                   !           |                                                                          |
ATOM C613  CTL2   -0.18 !           |                                                                          |
ATOM H613R HAL2    0.09 !   H613R---C613--H613S                                                                |
ATOM H613S HAL2    0.09 !           |                                                                          |
GROUP                   !           |                                                                          |
ATOM C614  CTL2   -0.18 !           |                                                                          |
ATOM H614R HAL2    0.09 !   H614R---C614--H614S                                                                |
ATOM H614S HAL2    0.09 !           |                                                                          |
GROUP                   !           |                                                                          |
ATOM C615  CTL2   -0.18 !           |                                                                          |
ATOM H615R HAL2    0.09 !   H615R---C615--H615S                                                                |
ATOM H615S HAL2    0.09 !           |                                                                          |
GROUP                   !           |                                                                          |
ATOM C616  CTL3   -0.27 !           |                                                                          |
ATOM H616R HAL3    0.09 !   H616R---C616--H616S                                                                |
ATOM H616S HAL3    0.09 !           |                                                                          |
ATOM H616T HAL3    0.09 !           H616T                                                                      |
GROUP                   !           ----------------------------------------------------------------------------
ATOM C43   CTL2   -0.18 !           |
ATOM H43R  HAL2    0.09 !   H43R ---C43---H43S
ATOM H43S  HAL2    0.09 !           |
GROUP                   !           |
ATOM C44   CTL2   -0.18 !           |
ATOM H44R  HAL2    0.09 !   H44R ---C44---H44S
ATOM H44S  HAL2    0.09 !           |
GROUP                   !           |
ATOM C45   CTL2   -0.18 !           |
ATOM H45R  HAL2    0.09 !   H45R ---C45---H45S
ATOM H45S  HAL2    0.09 !           |
GROUP                   !           |
ATOM C46   CTL2   -0.18 !           |
ATOM H46R  HAL2    0.09 !   H46R ---C46---H46S
ATOM H46S  HAL2    0.09 !           |
GROUP                   !           |
ATOM C47   CTL2   -0.18 !           |
ATOM H47R  HAL2    0.09 !   H47R ---C47---H47S
ATOM H47S  HAL2    0.09 !           |
GROUP                   !           |
ATOM C48   CTL2   -0.18 !           |
ATOM H48R  HAL2    0.09 !   H48R ---C48---H48S
ATOM H48S  HAL2    0.09 !           |
GROUP                   !           |
ATOM C49   CTL2   -0.18 !           |
ATOM H49R  HAL2    0.09 !   H49R ---C49---H49S
ATOM H49S  HAL2    0.09 !           |
GROUP                   !           |
ATOM C410  CTL2   -0.18 !           |
ATOM H410R HAL2    0.09 !   H410R---C410--H410S
ATOM H410S HAL2    0.09 !           |
GROUP                   !           |
ATOM C411  CTL2   -0.18 !           |
ATOM H411R HAL2    0.09 !   H411R---C411--H411S
ATOM H411S HAL2    0.09 !           |
GROUP                   !           |
ATOM C412  CTL2   -0.18 !           |
ATOM H412R HAL2    0.09 !   H412R---C412--H412S
ATOM H412S HAL2    0.09 !           |
GROUP                   !           |
ATOM C413  CTL2   -0.18 !           |
ATOM H413R HAL2    0.09 !   H413R---C413--H413S
ATOM H413S HAL2    0.09 !           |
GROUP                   !           |
ATOM C414  CTL2   -0.18 !           |
ATOM H414R HAL2    0.09 !   H414R---C414--H414S
ATOM H414S HAL2    0.09 !           |
GROUP                   !           |
ATOM C415  CTL2   -0.18 !           |
ATOM H415R HAL2    0.09 !   H415R---C415--H415S
ATOM H415S HAL2    0.09 !           |
GROUP                   !           |
ATOM C416  CTL2   -0.18 !           |
ATOM H416R HAL2    0.09 !   H416R---C416--H416S
ATOM H416S HAL2    0.09 !           |
GROUP                   !           |
ATOM C417  CTL2   -0.18 !           |
ATOM H417R HAL2    0.09 !   H417R---C417--H417S
ATOM H417S HAL2    0.09 !           |
GROUP                   !           |
ATOM C418  CTL3   -0.27 !           |
ATOM H418R HAL3    0.09 !   H418R---C418--H418S
ATOM H418S HAL3    0.09 !           |
ATOM H418T HAL3    0.09 !           H418T

! Inositol Head Group
BOND  C11  H11       C11  C16       C11  C12       C11  OP2
BOND  C12  H12       C12  O12
BOND  O12  CA1

BOND CA1   HA1        CA1   OA5        CA1   CA2
BOND CA2   HA2        CA2   OA2        OA2   HOA2       CA2   CA3        CA3   HA3
BOND CA3   OA3        OA3   HOA3       CA3   CA4        CA4   HA4        CA4   OA4
BOND OA4   HOA4       CA4   CA5        CA5   HA5        CA5   CA6        CA6   HA61
BOND CA6   HA62       CA6   OA6        OA6   C61
DOUBL C61   O61

BOND  C61  C62
BOND  C62  H62R       C62  H62S       C62  C63
BOND  C63  H63R       C63  H63S       C63  C64
BOND  C64  H64R       C64  H64S       C64  C65
BOND  C65  H65R       C65  H65S       C65  C66
BOND  C66  H66R       C66  H66S       C66  C67
BOND  C67  H67R       C67  H67S       C67  C68
BOND  C68  H68R       C68  H68S       C68  C69
BOND  C69  H69R       C69  H69S       C69  C610
BOND  C610 H610R      C610 H610S      C610 C611
BOND  C611 H611R      C611 H611S      C611 C612
BOND  C612 H612R      C612 H612S      C612 C613
BOND  C613 H613R      C613 H613S      C613 C614
BOND  C614 H614R      C614 H614S      C614 C615
BOND  C615 H615R      C615 H615S      C615 C616
BOND  C616 H616R      C616 H616S      C616 H616T

BOND  CA5   OA5
BOND  C12  C13       C13  H13
BOND  C13  O13       O13  C41    C41 C42
DOUBLE C41 O41

BOND  C42  H42R       C42  H42S       C42  C43
BOND  C43  H43R       C43  H43S       C43  C44
BOND  C44  H44R       C44  H44S       C44  C45
BOND  C45  H45R       C45  H45S       C45  C46
BOND  C46  H46R       C46  H46S       C46  C47
BOND  C47  H47R       C47  H47S       C47  C48
BOND  C48  H48R       C48  H48S       C48  C49
BOND  C49  H49R       C49  H49S       C49  C410
BOND  C410 H410R      C410 H410S      C410 C411
BOND  C411 H411R      C411 H411S      C411 C412
BOND  C412 H412R      C412 H412S      C412 C413
BOND  C413 H413R      C413 H413S      C413 C414
BOND  C414 H414R      C414 H414S      C414 C415
BOND  C415 H415R      C415 H415S      C415 C416
BOND  C416 H416R      C416 H416S      C416 C417
BOND  C417 H417R      C417 H417S      C417 C418
BOND  C418 H418R      C418 H418S      C418 H418T

BOND  C13  C14       C14  H14       C14  O14
BOND  O14  HO14      C14  C15       C15  H15       C15  C16       C16  H16
BOND  C16  O16       O16  CB1

BOND CB1   HB1        CB1   OB5        CB1   CB2
BOND CB2   HB2        CB2   OB2        OB2   HOB2       CB2   CB3        CB3   HB3
BOND CB3   OB3        OB3   HOB3       CB3   CB4        CB4   HB4        CB4   OB4
BOND OB4   HOB4       CB4   CB5        CB5   HB5        CB5   CB6        CB6   HB61
BOND CB6   HB62       CB6   OB6        OB6   HOB6       CB5   OB5
BOND  C15  O15       O15  HO15
BOND  OP2  P         P    OP1       P    OP3       P    OP4       OP1  C1
! Glycerol Backbone
BOND  C1   H1R       C1    H1S      C1   C2
BOND  C2   H2S        C2    C3       C2   O21
BOND  C3   H3R        C3    H3S       C3   O31
! Chain #2
BOND  O21  C21
BOND  C21  C22
DOUBLE C21  O22
BOND  C22  H22R       C22  H22S       C22  C23
BOND  C23  H23R       C23  H23S       C23  C24
BOND  C24  H24R       C24  H24S       C24  C25
BOND  C25  H25R       C25  H25S       C25  C26
BOND  C26  H26R       C26  H26S       C26  C27
BOND  C27  H27R       C27  H27S       C27  C28
BOND  C28  H28R       C28  H28S       C28  C29
BOND  C29  H29R       C29  H29S       C29  C210
BOND  C210 H210R      C210 H210S      C210 C211
BOND  C211 H211R      C211 H211S      C211 C212
BOND  C212 H212R      C212 H212S      C212 C213
BOND  C213 H213R      C213 H213S      C213 C214
BOND  C214 H214R      C214 H214S      C214 C215
BOND  C215 H215R      C215 H215S      C215 C216
BOND  C216 H216R      C216 H216S      C216 H216T
! Chain #3
BOND  O31  C31
BOND  C31  C32
DOUBLE  C31  O32
BOND  C32  H32R       C32  H32S       C32  C33
BOND  C33  H33R       C33  H33S       C33  C34
BOND  C34  H34R       C34  H34S       C34  C35
BOND  C35  H35R       C35  H35S       C35  C36
BOND  C36  H36R       C36  H36S       C36  C37
BOND  C37  H37R       C37  H37S       C37  C38
BOND  C38  H38R       C38  H38S       C38  C39
BOND  C39  H39R       C39  H39S       C39  C310
BOND  C310 H310S      C310 C310R
BOND  C310R  H310X   C310R  H310Y  C310R H310Z
BOND  C310 C311
BOND  C311 H311R      C311 H311S      C311 C312
BOND  C312 H312R      C312 H312S      C312 C313
BOND  C313 H313R      C313 H313S      C313 C314
BOND  C314 H314R      C314 H314S      C314 C315
BOND  C315 H315R      C315 H315S      C315 C316
BOND  C316 H316R      C316 H316S      C316 C317
BOND  C317 H317R      C317 H317S      C317 C318
BOND  C318 H318R      C318 H318S      C318 H318T

IMPR C21 O21 C22 O22   C31 O31 C32 O32
IMPR C41 O13 C42 O41   C61 OA6 C62 O61

!     I        J        K        L        R(I(J/K)) T(I(JK/KJ)) PHI   T(JKL)   R(KL)
IC    C11      C12      C13      C14        1.5646  105.43   62.70  109.69   1.5518
IC    C12      C13      C14      C15        1.5598  109.69  -60.29  110.76   1.5451
IC    C13      C14      C15      C16        1.5518  110.76   54.26  113.49   1.5507
IC    C14      C15      C16      C11        1.5451  113.49  -50.87  108.47   1.5605
IC    C15      C16      C11      C12        1.5507  108.47   56.57  113.29   1.5646
IC    C16      C11      C12      C13        1.5605  113.29  -62.68  105.43   1.5598
IC    C16      C12      *C11     H11        1.5605  113.29  112.26  104.83   1.1140
IC    C16      C12      *C11     OP2        1.5605  113.29 -140.31  115.00   1.4146
IC    C11      C13      *C12     H12        1.5646  105.43  114.66  109.58   1.1037
IC    C11      C13      *C12     O12        1.5646  105.43 -121.41  107.22   1.4259
IC    C12      C14      *C13     H13        1.5598  109.69  118.68  108.23   1.1159
IC    C12      C14      *C13     O13        1.5598  109.69 -124.07  108.80   1.3857
IC    C13      C15      *C14     H14        1.5518  110.76 -119.35  109.79   1.1165
IC    C13      C15      *C14     O14        1.5518  110.76  120.28  109.46   1.4053
IC    C14      C16      *C15     H15        1.5451  113.49  117.38  106.98   1.1183
IC    C14      C16      *C15     O15        1.5451  113.49 -122.84  109.27   1.4055
IC    C15      C11      *C16     H16        1.5507  108.47 -117.33  109.98   1.1125
IC    C15      C11      *C16     O16        1.5507  108.47  116.58  110.53   1.4229
IC    C11      C12      O12      CA1        1.5646  113.64  108.69  120.00   1.4305
IC    C12      O12      CA1      OA5        1.4259  120.00   21.66  116.76   1.4272
IC    O12      OA5      *CA1     CA2        1.4305  116.76 -127.42  111.84   1.5466
IC    OA5      O12      *CA1     HA1        1.4272  116.76 -119.87  107.09   1.0982
IC    O12      CA2      *CA1     HA1        1.4305  109.64 -113.99  103.49   1.0982
IC    O12      OA5      *CA1     CA2        1.4305  116.76 -127.42  111.84   1.5466
IC    OA2      CA3      *CA2     HA2        1.4118  111.03  117.55  109.68   1.1131
IC    OA2      CA1      *CA2     CA3        1.4118  111.79  123.44  109.45   1.5341
IC    OA3      CA4      *CA3     HA3        1.4064  111.94  118.64  108.48   1.1129
IC    OA3      CA2      *CA3     CA4        1.4064  111.32  123.78  108.74   1.5361
IC    OA4      CA5      *CA4     HA4        1.4065  109.56 -119.76  108.32   1.1162
IC    OA4      CA3      *CA4     CA5        1.4065  110.07 -120.24  109.08   1.5470
IC    CA6      OA5      *CA5     HA5        1.5343  107.82  116.81  109.19   1.0909
IC    CA6      CA4      *CA5     OA5        1.5343  109.93  120.76  113.38   1.4234
IC    OA6      HA62     *CA6     HA61       1.3876  111.18 -118.69  107.19   1.1112
IC    OA6      CA5      *CA6     HA62       1.3876  110.57 -122.12  108.42   1.1124
IC    OA5      CA1      CA2      CA3        1.4272  111.84   56.57  109.45   1.5341
IC    CA1      CA2      CA3      CA4        1.5466  109.45  -57.63  108.74   1.5361
IC    CA2      CA3      CA4      CA5        1.5341  108.74   56.01  109.08   1.5470
IC    CA3      CA4      CA5      OA5        1.5361  109.08  -54.34  113.38   1.4234
IC    CA4      CA5      OA5      CA1        1.5470  113.38   54.26  114.27   1.4272
IC    CA5      OA5      CA1      CA2        1.4234  114.27  -54.88  111.84   1.5466
IC    CA4      CA5      CA6      OA6        1.5470  109.93  178.69  110.57   1.3876
IC    CA1      CA2      OA2      HOA2       1.5466  111.79   37.95  109.47   0.9914
IC    CA2      CA3      OA3      HOA3       1.5341  111.32   67.60  108.04   0.9922
IC    CA3      CA4      OA4      HOA4       1.5361  110.07   82.91  106.94   0.9932
IC    CA5      CA6      OA6      C61        1.5343  110.57 -112.97  124.15   1.3615
IC    CA6      OA6      C61      C62        1.3876  124.15 -170.47  120.63   1.5027
IC    C62      OA6      *C61     O61        1.5027  120.63  179.95  120.66   1.2240
IC    OA6      C61      C62      C63        1.3615  120.63   62.16  110.83   1.5332
IC    C63      C61      *C62     H62R       1.5332  110.83 -122.56  110.33   1.1120
IC    H62R     C61      *C62     H62S       1.1120  110.33 -118.18  108.06   1.1127
IC    C61      C62      C63      C64        1.5027  110.83  170.18  110.78   1.5330
IC    C64      C62      *C63     H63R       1.5330  110.78 -118.26  108.83   1.1143
IC    H63R     C62      *C63     H63S       1.1143  108.83 -118.97  109.93   1.1124
IC    C62      C63      C64      C65        1.5332  110.78 -178.28  111.67   1.5356
IC    C65      C63      *C64     H64R       1.5356  111.67 -122.18  110.33   1.1122
IC    H64R     C63      *C64     H64S       1.1122  110.33 -118.42  107.83   1.1135
IC    C63      C64      C65      C66        1.5330  111.67  171.32  110.54   1.5327
IC    C66      C64      *C65     H65R       1.5327  110.54 -118.73  109.38   1.1124
IC    H65R     C64      *C65     H65S       1.1124  109.38 -119.09  109.47   1.1125
IC    C64      C65      C66      C67        1.5356  110.54  179.18  112.03   1.5346
IC    C67      C65      *C66     H66R       1.5346  112.03 -121.11  109.81   1.1090
IC    H66R     C65      *C66     H66S       1.1090  109.81 -118.59  108.05   1.1137
IC    C65      C66      C67      C68        1.5327  112.03  173.14  110.51   1.5351
IC    C68      C66      *C67     H67R       1.5351  110.51 -119.33  109.71   1.1123
IC    H67R     C66      *C67     H67S       1.1123  109.71 -119.19  109.15   1.1109
IC    C66      C67      C68      C69        1.5346  110.51  177.25  111.86   1.5332
IC    C69      C67      *C68     H68R       1.5332  111.86 -120.76  109.99   1.1076
IC    H68R     C67      *C68     H68S       1.1076  109.99 -118.52  108.31   1.1135
IC    C67      C68      C69      C610       1.5351  111.86  175.01  110.62   1.5342
IC    C610     C68      *C69     H69R       1.5342  110.62 -119.82  109.65   1.1132
IC    H69R     C68      *C69     H69S       1.1132  109.65 -119.12  108.91   1.1124
IC    C68      C69      C610     C611       1.5332  110.62  177.50  111.47   1.5327
IC    C611     C69      *C610    H610R      1.5327  111.47 -120.81  109.95   1.1099
IC    H610R    C69      *C610    H610S      1.1099  109.95 -118.55  108.52   1.1134
IC    C69      C610     C611     C612       1.5342  111.47  175.81  110.82   1.5336
IC    C612     C610     *C611    H611R      1.5336  110.82 -119.89  109.49   1.1120
IC    H611R    C610     *C611    H611S      1.1120  109.49 -119.06  108.98   1.1125
IC    C610     C611     C612     C613       1.5327  110.82  178.35  111.24   1.5343
IC    C613     C611     *C612    H612R      1.5343  111.24 -120.70  109.73   1.1104
IC    H612R    C611     *C612    H612S      1.1104  109.73 -118.74  108.75   1.1123
IC    C611     C612     C613     C614       1.5336  111.24  176.89  111.05   1.5329
IC    C614     C612     *C613    H613R      1.5329  111.05 -120.05  109.29   1.1127
IC    H613R    C612     *C613    H613S      1.1127  109.29 -118.85  109.02   1.1131
IC    C612     C613     C614     C615       1.5343  111.05  179.02  111.12   1.5324
IC    C615     C613     *C614    H614R      1.5324  111.12 -120.76  109.53   1.1103
IC    H614R    C613     *C614    H614S      1.1103  109.53 -118.64  109.06   1.1127
IC    C613     C614     C615     C616       1.5329  111.12  178.68  111.27   1.5262
IC    C616     C614     *C615    H615R      1.5262  111.27 -120.19  109.70   1.1113
IC    H615R    C614     *C615    H615S      1.1113  109.70 -119.26  109.57   1.1118
IC    C614     C615     C616     H616R      1.5324  111.27  -60.69  110.30   1.1108
IC    H616R    C615     *C616    H616S      1.1108  110.30 -119.68  109.60   1.1098
IC    H616R    C615     *C616    H616T      1.1108  110.30  120.52  110.58   1.1096
IC    C14      C13      O13      C41        1.5518  108.80 -134.36  124.28   1.3645
IC    C13      O13      C41      C42        1.3857  124.28  -43.82  121.41   1.5123
IC    C42      O13      *C41     O41        1.5123  121.41 -173.41  119.12   1.2200
IC    O13      C41      C42      C43        1.3645  121.41  118.98  114.93   1.5291
IC    C43      C41      *C42     H42R       1.5291  114.93  122.59  107.70   1.1125
IC    H42R     C41      *C42     H42S       1.1125  107.70  116.65  109.99   1.1034
IC    C41      C42      C43      C44        1.5123  114.93  179.85  108.21   1.5377
IC    C44      C42      *C43     H43R       1.5377  108.21 -120.49  110.37   1.1114
IC    H43R     C42      *C43     H43S       1.1114  110.37 -119.97  109.22   1.1123
IC    C42      C43      C44      C45        1.5291  108.21  177.08  113.16   1.5297
IC    C45      C43      *C44     H44R       1.5297  113.16 -120.42  109.26   1.1131
IC    H44R     C43      *C44     H44S       1.1131  109.26 -118.24  108.62   1.1118
IC    C43      C44      C45      C46        1.5377  113.16  178.31  109.52   1.5354
IC    C46      C44      *C45     H45R       1.5354  109.52 -120.10  109.59   1.1129
IC    H45R     C44      *C45     H45S       1.1129  109.59 -119.33  109.41   1.1116
IC    C44      C45      C46      C47        1.5297  109.52  179.26  111.85   1.5304
IC    C47      C45      *C46     H46R       1.5304  111.85 -121.02  109.70   1.1129
IC    H46R     C45      *C46     H46S       1.1129  109.70 -118.56  108.56   1.1129
IC    C45      C46      C47      C48        1.5354  111.85  176.66  110.61   1.5343
IC    C48      C46      *C47     H47R       1.5343  110.61 -119.76  108.99   1.1126
IC    H47R     C46      *C47     H47S       1.1126  108.99 -118.96  109.43   1.1122
IC    C46      C47      C48      C49        1.5304  110.61 -179.10  110.81   1.5311
IC    C49      C47      *C48     H48R       1.5311  110.81  119.71  108.56   1.1127
IC    H48R     C47      *C48     H48S       1.1127  108.56  119.01  110.11   1.1129
IC    C47      C48      C49      C410       1.5343  110.81  176.05  111.52   1.5352
IC    C410     C48      *C49     H49R       1.5352  111.52 -119.65  108.65   1.1129
IC    H49R     C48      *C49     H49S       1.1129  108.65 -118.61  109.47   1.1126
IC    C48      C49      C410     C411       1.5311  111.52 -177.93  110.09   1.5316
IC    C411     C49      *C410    H410R      1.5316  110.09  119.36  108.74   1.1133
IC    H410R    C49      *C410    H410S      1.1133  108.74  119.22  110.20   1.1119
IC    C49      C410     C411     C412       1.5352  110.09  176.43  112.00   1.5325
IC    C412     C410     *C411    H411R      1.5325  112.00  121.70  109.39   1.1140
IC    H411R    C410     *C411    H411S      1.1140  109.39  118.43  108.70   1.1124
IC    C410     C411     C412     C413       1.5316  112.00 -177.73  109.99   1.5337
IC    C413     C411     *C412    H412R      1.5337  109.99 -121.26  110.02   1.1115
IC    H412R    C411     *C412    H412S      1.1115  110.02 -119.28  109.01   1.1132
IC    C411     C412     C413     C414       1.5325  109.99  177.60  111.99   1.5309
IC    C414     C412     *C413    H413R      1.5309  111.99 -120.13  108.82   1.1133
IC    H413R    C412     *C413    H413S      1.1133  108.82 -118.44  109.32   1.1132
IC    C412     C413     C414     C415       1.5337  111.99 -178.32  110.36   1.5341
IC    C415     C413     *C414    H414R      1.5341  110.36 -120.95  109.42   1.1107
IC    H414R    C413     *C414    H414S      1.1107  109.42 -119.09  109.28   1.1129
IC    C413     C414     C415     C416       1.5309  110.36  179.40  111.49   1.5247
IC    C416     C414     *C415    H415R      1.5247  111.49 -120.23  109.62   1.1110
IC    H415R    C414     *C415    H415S      1.1133  108.82 -118.44  109.32   1.1132
IC    C414     C415     C416     C417       1.5337  111.99 -178.32  110.36   1.5341
IC    C417     C415     *C416    H416R      1.5341  110.36 -120.95  109.42   1.1107
IC    H416R    C415     *C416    H416S      1.1107  109.42 -119.09  109.28   1.1129
IC    C415     C416     C417     C418       1.5309  110.36  179.40  111.49   1.5247
IC    C418     C416     *C417    H417R      1.5247  111.49 -120.23  109.62   1.1110
IC    H417R    C416     *C417    H417S      1.1110  109.62 -119.25  109.73   1.1125
IC    C416     C417     C418     H418R      1.5341  111.49 -179.49  109.66   1.1109
IC    H418R    C417     *C418    H418S      1.1109  109.66  119.83  110.38   1.1114
IC    H418R    C417     *C418    H418T      1.1109  109.66 -119.19  109.74   1.1071
IC    C15      C14      O14      HO14       1.5451  109.46   86.63  107.10   0.9925
IC    C16      C15      O15      HO15       1.5507  109.27 -129.18  107.68   0.9931
IC    C15      C16      O16      CB1        1.5507  106.63 -132.78  113.56   1.4213
IC    C16      O16      CB1      OB5        1.4229  113.56   83.77  112.08   1.4234
IC    O16      OB5      *CB1     CB2        1.4213  112.08 -123.72  111.63   1.5359
IC    OB5      O16      *CB1     HB1        1.4234  112.08 -120.11  111.05   1.1007
IC    O16      CB2      *CB1     HB1        1.4213  109.85 -119.24  104.57   1.1007
IC    O16      OB5      *CB1     CB2        1.4213  112.08 -123.72  111.63   1.5359
IC    OB2      CB3      *CB2     HB2        1.4072  110.53  121.80  110.69   1.1144
IC    OB2      CB1      *CB2     CB3        1.4072  108.93  120.72  109.06   1.5370
IC    OB3      CB4      *CB3     HB3        1.4066  112.08  118.14  108.13   1.1133
IC    OB3      CB2      *CB3     CB4        1.4066  111.42  124.28  109.09   1.5383
IC    OB4      CB5      *CB4     HB4        1.4057  109.96 -120.12  107.99   1.1180
IC    OB4      CB3      *CB4     CB5        1.4057  110.05 -120.58  108.88   1.5483
IC    CB6      OB5      *CB5     HB5        1.5373  107.99  117.05  109.96   1.1130
IC    CB6      CB4      *CB5     OB5        1.5373  109.96  119.74  111.49   1.4227
IC    OB6      HB62     *CB6     HB61       1.4036  110.34 -117.25  106.74   1.1109
IC    OB6      CB5      *CB6     HB62       1.4036  110.51 -122.52  110.65   1.1148
IC    OB5      CB1      CB2      CB3        1.4234  111.63   57.61  109.06   1.5370
IC    CB1      CB2      CB3      CB4        1.5359  109.06  -55.78  109.09   1.5383
IC    CB2      CB3      CB4      CB5        1.5370  109.09   55.43  108.88   1.5483
IC    CB3      CB4      CB5      OB5        1.5383  108.88  -57.08  111.49   1.4227
IC    CB4      CB5      OB5      CB1        1.5483  111.49   59.56  112.47   1.4234
IC    CB5      OB5      CB1      CB2        1.4227  112.47  -59.91  111.63   1.5359
IC    CB4      CB5      CB6      OB6        1.5483  109.96 -178.65  110.51   1.4036
IC    CB1      CB2      OB2      HOB2       1.5359  108.93 -148.17  107.00   0.9935
IC    CB2      CB3      OB3      HOB3       1.5370  111.42   69.02  107.95   0.9934
IC    CB3      CB4      OB4      HOB4       1.5383  110.05   83.37  106.88   0.9918
IC    CB5      CB6      OB6      HOB6       1.5373  110.51  -86.63  106.88   0.9924
IC    C12      C11      OP2      P          1.5646  115.00   76.22  118.40   1.7440
IC    C11      OP2      P        OP1        1.4146  118.40  134.28  107.76   1.7545
IC    OP1      OP2      *P       OP3        1.7545  107.76  116.38  107.76   1.5533
IC    OP1      OP2      *P       OP4        1.7545  107.76 -123.13  115.58   1.7373
IC    OP2      P        OP1      C1         1.7440  107.76   81.08  111.23   1.4146
IC    P        OP1      C1       C2         1.7545  111.23  -72.54  113.89   1.5485
IC    C2       OP1      *C1      H1R        1.5485  113.89 -118.68  106.08   1.1112
IC    H1R      OP1      *C1      H1S        1.1112  106.08 -113.87  111.39   1.1123
IC    OP1      C1       C2       C3         1.4146  113.89 -174.91  108.75   1.5500
IC    C3       C1       *C2      O21        1.5500  108.75  122.20  109.56   1.3911
IC    C3       C1       *C2      H2S        1.5500  108.75 -118.34  109.19   1.1098
IC    C1       C2       O21      C21        1.5485  109.56  167.59  124.32   1.3641
IC    C2       O21      C21      C22        1.3911  124.32  173.52  119.90   1.5129
IC    C22      O21      *C21     O22        1.5129  119.90  178.34  120.13   1.2246
IC    O21      C21      C22      C23        1.3641  119.90 -172.64  113.23   1.5445
IC    C23      C21      *C22     H22R       1.5445  113.23 -120.92  107.68   1.1075
IC    H22R     C21      *C22     H22S       1.1075  107.68 -117.69  109.79   1.1112
IC    C1       C2       C3       O31        1.5485  108.75  172.64  111.79   1.3830
IC    O31      C2       *C3      H3R        1.3830  111.79 -118.05  109.13   1.1106
IC    H3R      C2       *C3      H3S        1.1106  109.13 -117.66  109.48   1.1139
IC    C2       C3       O31      C31        1.5500  111.79  120.09  127.84   1.3571
IC    C3       O31      C31      C32        1.3830  127.84  171.90  117.28   1.5071
IC    C32      O31      *C31     O32        1.5071  117.28 -178.70  121.22   1.2229
IC    O31      C31      C32      C33        1.3571  117.28 -178.94  115.04   1.5340
IC    C33      C31      *C32     H32R       1.5340  115.04 -121.47  108.66   1.1079
IC    H32R     C31      *C32     H32S       1.1079  108.66 -117.46  106.93   1.1126
IC    C21      C22      C23      C24        1.5129  113.23   69.45  110.98   1.5403
IC    C24      C22      *C23     H23R       1.5403  110.98 -122.82  109.10   1.1126
IC    H23R     C22      *C23     H23S       1.1126  109.10 -118.05  109.60   1.1107
IC    C22      C23      C24      C25        1.5445  110.98 -172.88  112.54   1.5335
IC    C25      C23      *C24     H24R       1.5335  112.54 -122.38  108.78   1.1116
IC    H24R     C23      *C24     H24S       1.1116  108.78 -117.75  109.87   1.1054
IC    C23      C24      C25      C26        1.5403  112.54 -179.18  110.00   1.5360
IC    C26      C24      *C25     H25R       1.5360  110.00 -119.78  108.58   1.1120
IC    H25R     C24      *C25     H25S       1.1120  108.58 -119.36  110.28   1.1120
IC    C24      C25      C26      C27        1.5335  110.00 -174.88  112.02   1.5342
IC    C27      C25      *C26     H26R       1.5342  112.02 -121.66  108.95   1.1113
IC    H26R     C25      *C26     H26S       1.1113  108.95 -118.41  109.27   1.1119
IC    C25      C26      C27      C28        1.5360  112.02 -178.73  110.31   1.5355
IC    C28      C26      *C27     H27R       1.5355  110.31 -120.23  109.00   1.1136
IC    H27R     C26      *C27     H27S       1.1136  109.00 -119.23  109.83   1.1121
IC    C26      C27      C28      C29        1.5342  110.31 -177.42  111.75   1.5337
IC    C29      C27      *C28     H28R       1.5337  111.75 -120.97  108.70   1.1115
IC    H28R     C27      *C28     H28S       1.1115  108.70 -118.51  109.46   1.1121
IC    C27      C28      C29      C210       1.5355  111.75 -177.75  110.49   1.5342
IC    C210     C28      *C29     H29R       1.5342  110.49 -120.66  109.16   1.1132
IC    H29R     C28      *C29     H29S       1.1132  109.16 -119.09  109.67   1.1128
IC    C28      C29      C210     C211       1.5337  110.49 -178.31  111.61   1.5330
IC    C211     C29      *C210    H210R      1.5330  111.61 -120.76  108.77   1.1120
IC    H210R    C29      *C210    H210S      1.1120  108.77 -118.61  109.39   1.1121
IC    C29      C210     C211     C212       1.5342  111.61 -177.84  110.48   1.5334
IC    C212     C210     *C211    H211R      1.5334  110.48 -120.64  109.00   1.1119
IC    H211R    C210     *C211    H211S      1.1119  109.00 -119.13  109.80   1.1125
IC    C210     C211     C212     C213       1.5330  110.48 -177.19  111.52   1.5329
IC    C213     C211     *C212    H212R      1.5329  111.52 -121.18  109.15   1.1125
IC    H212R    C211     *C212    H212S      1.1125  109.15 -118.58  109.07   1.1107
IC    C211     C212     C213     C214       1.5334  111.52 -179.31  110.75   1.5340
IC    C214     C212     *C213    H213R      1.5340  110.75 -120.29  108.87   1.1110
IC    H213R    C212     *C213    H213S      1.1110  108.87 -118.99  109.88   1.1119
IC    C212     C213     C214     C215       1.5329  110.75 -176.80  111.32   1.5324
IC    C215     C213     *C214    H214R      1.5324  111.32 -121.32  109.41   1.1127
IC    H214R    C213     *C214    H214S      1.1127  109.41 -118.38  109.26   1.1084
IC    C213     C214     C215     C216       1.5340  111.32  178.91  111.12   1.5264
IC    C216     C214     *C215    H215R      1.5264  111.12 -119.93  109.56   1.1123
IC    H215R    C214     *C215    H215S      1.1123  109.56 -119.40  109.69   1.1113
IC    C214     C215     C216     H216R      1.5324  111.12  -60.23  110.30   1.1116
IC    H216R    C215     *C216    H216S      1.1116  110.30  120.71  110.36   1.1110
IC    H216R    C215     *C216    H216T      1.1116  110.30 -119.52  109.68   1.1106
IC    C31      C32      C33      C34        1.5071  115.04  174.73  109.94   1.5376
IC    C34      C32      *C33     H33R       1.5376  109.94 -119.42  109.48   1.1114
IC    H33R     C32      *C33     H33S       1.1114  109.48 -119.40  109.26   1.1106
IC    C32      C33      C34      C35        1.5340  109.94  179.60  111.75   1.5316
IC    C35      C33      *C34     H34R       1.5316  111.75 -121.32  110.35   1.1125
IC    H34R     C33      *C34     H34S       1.1125  110.35 -118.72  108.09   1.1136
IC    C33      C34      C35      C36        1.5376  111.75  173.36  111.23   1.5360
IC    C36      C34      *C35     H35R       1.5360  111.23 -119.50  109.07   1.1130
IC    H35R     C34      *C35     H35S       1.1130  109.07 -119.27  109.07   1.1090
IC    C34      C35      C36      C37        1.5316  111.23 -178.84  110.96   1.5337
IC    C37      C35      *C36     H36R       1.5337  110.96 -121.58  110.26   1.1129
IC    H36R     C35      *C36     H36S       1.1129  110.26 -118.85  108.22   1.1135
IC    C35      C36      C37      C38        1.5360  110.96  174.06  111.32   1.5324
IC    C38      C36      *C37     H37R       1.5324  111.32 -119.35  108.89   1.1130
IC    H37R     C36      *C37     H37S       1.1130  108.89 -118.96  109.37   1.1122
IC    C36      C37      C38      C39        1.5337  111.32 -178.43  110.90   1.5398
IC    C39      C37      *C38     H38R       1.5398  110.90 -121.08  109.71   1.1112
IC    H38R     C37      *C38     H38S       1.1112  109.71 -118.38  107.54   1.1079
IC    C37      C38      C39      C310       1.5324  110.90  179.55  113.73   1.5500
IC    C310     C38      *C39     H39R       1.5500  113.73 -122.69  109.76   1.1117
IC    H39R     C38      *C39     H39S       1.1117  109.76 -117.34  107.24   1.1129
IC    C38      C39      C310     C311       1.5398  113.73  173.49  109.28   1.5495
IC    C311     C39      *C310    H310S      1.5495  109.28 -117.43  107.85   1.1134
IC    H310S    C39      *C310    C310R      1.1134  107.85 -120.35  111.06   1.5418
IC    C39      C310     C310R    H310X      1.5500  111.06   61.24  111.92   1.1053
IC    H310X    C310     *C310R   H310Y      1.1053  111.92 -121.10  110.44   1.1112
IC    H310X    C310     *C310R   H310Z      1.1053  111.92  118.48  111.78   1.1048
IC    C39      C310     C311     C312       1.5500  109.28 -169.88  113.21   1.5390
IC    C312     C310     *C311    H311R      1.5390  113.21 -123.48  109.39   1.1118
IC    H311R    C310     *C311    H311S      1.1118  109.39 -117.92  108.78   1.1114
IC    C310     C311     C312     C313       1.5495  113.21  179.66  111.19   1.5331
IC    C313     C311     *C312    H312R      1.5331  111.19 -120.35  108.39   1.1123
IC    H312R    C311     *C312    H312S      1.1123  108.39 -119.65  111.26   1.1078
IC    C311     C312     C313     C314       1.5390  111.19 -176.52  110.62   1.5333
IC    C314     C312     *C313    H313R      1.5333  110.62 -120.47  109.03   1.1097
IC    H313R    C312     *C313    H313S      1.1097  109.03 -118.78  109.81   1.1084
IC    C312     C313     C314     C315       1.5331  110.62  179.46  111.28   1.5329
IC    C315     C313     *C314    H314R      1.5329  111.28 -120.26  109.12   1.1130
IC    H314R    C313     *C314    H314S      1.1130  109.12 -118.80  109.34   1.1128
IC    C313     C314     C315     C316       1.5333  111.28 -179.58  110.78   1.5324
IC    C316     C314     *C315    H315R      1.5324  110.78 -120.59  109.37   1.1115
IC    H315R    C314     *C315    H315S      1.1115  109.37 -118.98  109.20   1.1128
IC    C314     C315     C316     C317       1.5329  110.78  179.69  111.17   1.5330
IC    C317     C315     *C316    H316R      1.5330  111.17 -120.53  109.30   1.1131
IC    H316R    C315     *C316    H316S      1.1131  109.30 -118.84  109.26   1.1134
IC    C315     C316     C317     C318       1.5324  111.17  179.85  111.09   1.5264
IC    C318     C316     *C317    H317R      1.5264  111.09 -120.29  109.63   1.1114
IC    H317R    C316     *C317    H317S      1.1114  109.63 -119.32  109.64   1.1107
IC    C316     C317     C318     H318R      1.5330  111.09  -60.39  110.41   1.1108
IC    H318R    C317     *C318    H318S      1.1108  110.41  120.75  110.32   1.1120
IC    H318R    C317     *C318    H318T      1.1108  110.41 -119.73  109.61   1.1108
PATC FIRS NONE LAST NONE

RESI PIMC         -1.00 ! Acylated phosphatidylinositol dimannosides (Ac2PIM2), model C
GROUP                   !
ATOM C12   CC3161  0.09 !
ATOM H12   HCA1    0.09 !
ATOM O12   OC301  -0.36 !
ATOM CA1   CC3162  0.29 !
ATOM HA1   HCA1    0.09 !
ATOM CA5   CC3163  0.11 !
ATOM HA5   HCA1    0.09 !
ATOM OA5   OC3C61 -0.40 !
GROUP                   !
ATOM CA2   CC3161  0.14 !
ATOM HA2   HCA1    0.09 !
ATOM OA2   OC311  -0.65 !
ATOM HOA2  HCP1    0.42 !
GROUP                   !
ATOM CA3   CC3161  0.14 !
ATOM HA3   HCA1    0.09 !
ATOM OA3   OC311  -0.65 !
ATOM HOA3  HCP1    0.42 !
GROUP                   !
ATOM CA4   CC3161  0.14 !
ATOM HA4   HCA1    0.09 !
ATOM OA4   OC311  -0.65 !
ATOM HOA4  HCP1    0.42 !
GROUP                   !
ATOM CA6   CC321   0.08 !
ATOM HA61  HCA2    0.09 !
ATOM HA62  HCA2    0.09 !
ATOM OA6   OSL    -0.49 !
ATOM C61   CL      0.90 !
ATOM O61   OBL    -0.63 !
ATOM C62   CTL2   -0.22 !
ATOM H62R  HAL2    0.09 !                                    HOB6
ATOM H62S  HAL2    0.09 !                                     |
GROUP                   !                                     OB6
ATOM C13   CC3161  0.17 !                                     |
ATOM H13   HCA1    0.09 !                                     |
ATOM O13   OC301  -0.49 !                              HB61---CB6---HB62
ATOM C41   CC2O5   0.90 !                                     |
ATOM O41   OC2D1  -0.63 !                                     |
ATOM C42   CTL2   -0.22 !                                     CB5--------OB5
ATOM H42R  HAL2    0.09 !                                    /|           \
ATOM H42S  HAL2    0.09 !                             HB4   / |            \     HB1
GROUP                   !                              \   /  HB5           \   /
ATOM C14   CC3161  0.14 !                               \ /                  \ /
ATOM H14   HCA1    0.09 !                                CB4 HOB3       HOB2  CB1
ATOM O14   OC311  -0.65 !                               / \   |          |   / \          H16           O15--HO15
ATOM HO14  HCP1    0.42 !                              /   \ OB3        OB2 /   \         |             |
GROUP                   !                HA61         OB4   \ |          | /     \        |             |
ATOM C15   CC3161  0.14 !   O61          |            |      \|          |/       O16-----C16-----------C15
ATOM H15   HCA1    0.09 !   ||           |            HOB4    CB3--------CB2             /              |\
ATOM O15   OC311  -0.65 !   C61---OA6---CA6 ---HA62           |          |              /               | \     H4
ATOM HO15  HCP1    0.42 !   |            |                    |          |             /                H15\   /
GROUP                   !   |            |                    HB3        HB2          /                     \ /
ATOM C16   CC3161  0.09 !   |            CA5--------OA5                        ------C11                     C14
ATOM H16   HCA1    0.09 !   |           /|           \                        |      |\                     / \
ATOM O16   OC301  -0.36 !   |      HA4 / |            \     HA1               |      | \                   /   \
ATOM CB1   CC3162  0.29 !   |       | /  HA5           \   /                  |      H11\                 /     O14--HO14
ATOM HB1   HCA1    0.09 !   |       |/                  \ /                   |          \               /
ATOM CB5   CC3163  0.11 !   |       CA4 HOA3      HOA2   CA1----------------------O12-----C12-----------C13----O13
ATOM HB5   HCA1    0.09 !   |      / \   |          |   /                     |           |             |      |
ATOM OB5   OC3C61 -0.40 !   |     OA4 \ OA3        OA2 /                      |           |             |      |
GROUP                   !   |     |    \ |          | /                       |           H12           H13    |
ATOM CB2   CC3161  0.14 !   |    HOA4   \|          |/                        |                                C41===O41
ATOM HB2   HCA1    0.09 !   |            CA3--------CA2                       |                                |
ATOM OB2   OC311  -0.65 !   |            |          |                         |                                |
ATOM HOB2  HCP1    0.42 !   |            |          |                         |                                |
GROUP                   !   |            HA3        HA3                       |                         H42R---C42---H42S
ATOM CB3   CC3161  0.14 !    \                                               /                                 |
ATOM HB3   HCA1    0.09 !     \                                             /                                  |
ATOM OB3   OC311  -0.65 !      \                                           /                                   |
ATOM HOB3  HCP1    0.42 !       \                                         /                                    |
GROUP                   !        \                                       |                                     |
ATOM CB4   CC3161  0.14 !         \                                      |                                     |
ATOM HB4   HCA1    0.09 !          \                                     |                                     |
ATOM OB4   OC311  -0.65 !    H62R---C62---H62S                           |                                     |
ATOM HOB4  HCP1    0.42 !           |                                    |                                     |
GROUP                   !           |                                    |                                     |
ATOM CB6   CC321   0.05 !           |                                    |                                     |
ATOM HB61  HCA2    0.09 !           |                                    |                                     |
ATOM HB62  HCA2    0.09 !           |                                    |                                     |
ATOM OB6   OC311  -0.65 !           |                                    |                                     |
ATOM HOB6  HCP1    0.42 !           |                                    |                                     |
GROUP                   !           |                                    |                                     |
ATOM C11   CC3161  0.01 !           |                                    |                                     |
ATOM H11   HCA1    0.09 !           |                                    |     alpha4                          |
ATOM P     PL      1.50 !           |                           (-) OP3  OP2                                   |
ATOM OP3   O2L    -0.78 !           |                                 \ /      alpha3                          |
ATOM OP4   O2L    -0.78 !           |                                  P (+)                                   |
ATOM OP1   OSLP   -0.57 !           |                                 / \      alpha2                          |
ATOM OP2   OC30P  -0.57 !           |                           (-) OP4  OP1                                   |
ATOM C1    CTL2   -0.08 !           |                                    |     alpha1                          |
ATOM H1R   HAL2    0.09 !           |                              H1R---C1---H1S                              |
ATOM H1S   HAL2    0.09 !           |                                    |     theta1                          |
GROUP                   !           |                                    |                                     |
ATOM C2    CTL1    0.17 !           |                              H2S---C2--------------                      |
ATOM H2S   HAL1    0.09 !           |                                    | beta1        |                      |
ATOM O21   OSL    -0.49 !           |                               O22  O21          theta3                   |
ATOM C21   CL      0.90 !           |                                \\ /  beta2        |                      |
ATOM O22   OBL    -0.63 !           |                                  C21              |                      |
ATOM C22   CTL2   -0.22 !           |                                  |   beta3        |                      |
ATOM H22R  HAL2    0.09 !           |                           H22R---C22---H22S       |                      |
ATOM H22S  HAL2    0.09 !           |                                  |                |                      |
GROUP                   !           |                                  |  beta4         |                      |
ATOM C3    CTL2    0.08 !           |                                  |                |                      |
ATOM H3R   HAL2    0.09 !           |                                  |           H3R---C3---H3S              |
ATOM H3S   HAL2    0.09 !           |                                  |                |   gamma1             |
ATOM O31   OSL    -0.49 !           |                                  |           O32  O31                    |
ATOM C31   CL      0.90 !           |                                  |            \\ /    gamma2             |
ATOM O32   OBL    -0.63 !           |                                  |              C31                      |
ATOM C32   CTL2   -0.22 !           |                                  |              |     gamma3             |
ATOM H32R  HAL2    0.09 !           |                                  |       H32R---C32---H32S               |
ATOM H32S  HAL2    0.09 !           |                                  |              |                        |
GROUP                   !           |                                  |              |                        |
ATOM C23   CTL2   -0.18 !           |                                  |              |                        |
ATOM H23R  HAL2    0.09 !           |                          H23R ---C23---H23S     |                        |
ATOM H23S  HAL2    0.09 !           |                                  |              |                        |
GROUP                   !           |                                  |              |                        |
ATOM C24   CTL2   -0.18 !           |                                  |              |                        |
ATOM H24R  HAL2    0.09 !           |                          H24R ---C24---H24S     |                        |
ATOM H24S  HAL2    0.09 !           |                                  |              |                        |
GROUP                   !           |                                  |              |                        |
ATOM C25   CTL2   -0.18 !           |                                  |              |                        |
ATOM H25R  HAL2    0.09 !           |                          H25R ---C25---H25S     |                        |
ATOM H25S  HAL2    0.09 !           |                                  |              |                        |
GROUP                   !           |                                  |              |                        |
ATOM C26   CTL2   -0.18 !           |                                  |              |                        |
ATOM H26R  HAL2    0.09 !           |                          H26R ---C26---H26S     |                        |
ATOM H26S  HAL2    0.09 !           |                                  |              |                        |
GROUP                   !           |                                  |              |                        |
ATOM C27   CTL2   -0.18 !           |                                  |              |                        |
ATOM H27R  HAL2    0.09 !           |                          H27R ---C27---H27S     |                        |
ATOM H27S  HAL2    0.09 !           |                                  |              |                        |
GROUP                   !           |                                  |              |                        |
ATOM C28   CTL2   -0.18 !           |                                  |              |                        |
ATOM H28R  HAL2    0.09 !           |                          H28R ---C28---H28S     |                        |
ATOM H28S  HAL2    0.09 !           |                                  |              |                        |
GROUP                   !           |                                  |              |                        |
ATOM C29   CTL2   -0.18 !           |                                  |              |                        |
ATOM H29R  HAL2    0.09 !           |                          H29R ---C29---H29S     |                        |
ATOM H29S  HAL2    0.09 !           |                                  |              |                        |
GROUP                   !           |                                  |              |                        |
ATOM C210  CTL2   -0.18 !           |                                  |              |                        |
ATOM H210R HAL2    0.09 !           |                          H210R---C210--H210S    |                        |
ATOM H210S HAL2    0.09 !           |                                  |              |                        |
GROUP                   !           |                                  |              |                        |
ATOM C211  CTL2   -0.18 !           |                                  |              |                        |
ATOM H211R HAL2    0.09 !           |                          H211R---C211--H211S    |                        |
ATOM H211S HAL2    0.09 !           |                                  |              |                        |
GROUP                   !           |                                  |              |                        |
ATOM C212  CTL2   -0.18 !           |                                  |              |                        |
ATOM H212R HAL2    0.09 !           |                          H212R---C212--H212S    |                        |
ATOM H212S HAL2    0.09 !           |                                  |              |                        |
GROUP                   !           |                                  |              |                        |
ATOM C213  CTL2   -0.18 !           |                                  |              |                        |
ATOM H213R HAL2    0.09 !           |                          H213R---C213--H213S    |                        |
ATOM H213S HAL2    0.09 !           |                                  |              |                        |
GROUP                   !           |                                  |              |                        |
ATOM C214  CTL2   -0.18 !           |                                  |              |                        |
ATOM H214R HAL2    0.09 !           |                          H214R---C214--H214S    |                        |
ATOM H214S HAL2    0.09 !           |                                  |              |                        |
GROUP                   !           |                                  |              |                        |
ATOM C215  CTL2   -0.18 !           |                                  |              |                        |
ATOM H215R HAL2    0.09 !           |                          H215R---C215--H215S    |                        |
ATOM H215S HAL2    0.09 !           |                                  |              |                        |
GROUP                   !           |                                  |              |                        |
ATOM C216  CTL3   -0.27 !           |                                  |              |                        |
ATOM H216R HAL3    0.09 !           |                          H216R---C216--H216S    |                        |
ATOM H216S HAL3    0.09 !           |                                  |              |                        |
ATOM H216T HAL3    0.09 !           |                                  H216T          |                        |
GROUP                   !           |                                                 |                        |
ATOM C33   CTL2   -0.18 !           |                                                 |                        |
ATOM H33R  HAL2    0.09 !           |                                         H33R ---C33---H33S               |
ATOM H33S  HAL2    0.09 !           |                                                 |                        |
GROUP                   !           |                                                 |                        |
ATOM C34   CTL2   -0.18 !           |                                                 |                        |
ATOM H34R  HAL2    0.09 !           |                                         H34R ---C34---H34S               |
ATOM H34S  HAL2    0.09 !           |                                                 |                        |
GROUP                   !           |                                                 |                        |
ATOM C35   CTL2   -0.18 !           |                                                 |                        |
ATOM H35R  HAL2    0.09 !           |                                         H35R ---C35---H35S               |
ATOM H35S  HAL2    0.09 !           |                                                 |                        |
GROUP                   !           |                                                 |                        |
ATOM C36   CTL2   -0.18 !           |                                                 |                        |
ATOM H36R  HAL2    0.09 !           |                                         H36R ---C36---H36S               |
ATOM H36S  HAL2    0.09 !           |                                                 |                        |
GROUP                   !           |                                                 |                        |
ATOM C37   CTL2   -0.18 !           |                                                 |                        |
ATOM H37R  HAL2    0.09 !           |                                         H37R ---C37---H37S               |
ATOM H37S  HAL2    0.09 !           |                                                 |                        |
GROUP                   !           |                                                 |                        |
ATOM C38   CTL2   -0.18 !           |                                                 |                        |
ATOM H38R  HAL2    0.09 !           |                                         H38R ---C38---H38S               |
ATOM H38S  HAL2    0.09 !           |                                                 |                        |
GROUP                   !           |                                                 |                        |
ATOM C39   CTL2   -0.18 !           |                                                 |                        |
ATOM H39R  HAL2    0.09 !           |                                         H39R ---C39---H39S               |
ATOM H39S  HAL2    0.09 !           |                                                 |                        |
GROUP                   !           |                                                 |        H310Y           |
ATOM C310  CTL1   -0.09 !           |                                                 |       /                |
ATOM H310S HAL1    0.09 !           |                                         H310S---C310---C310R--H310X      |
GROUP                   !           |                                                 |       \                |
ATOM C310R CTL3   -0.27 !           |                                                 |        H310Z           |
ATOM H310X HAL3    0.09 !           |                                                 |                        |
ATOM H310Y HAL3    0.09 !           |                                                 |                        |
ATOM H310Z HAL3    0.09 !           |                                                 |                        |
GROUP                   !           |                                                 |                        |
ATOM C311  CTL2   -0.18 !           |                                                 |                        |
ATOM H311R HAL2    0.09 !           |                                         H311R---C311--H311S              |
ATOM H311S HAL2    0.09 !           |                                                 |                        |
GROUP                   !           |                                                 |                        |
ATOM C312  CTL2   -0.18 !           |                                                 |                        |
ATOM H312R HAL2    0.09 !           |                                         H312R---C312--H312S              |
ATOM H312S HAL2    0.09 !           |                                                 |                        |
GROUP                   !           |                                                 |                        |
ATOM C313  CTL2   -0.18 !           |                                                 |                        |
ATOM H313R HAL2    0.09 !           |                                         H313R---C313--H313S              |
ATOM H313S HAL2    0.09 !           |                                                 |                        |
GROUP                   !           |                                                 |                        |
ATOM C314  CTL2   -0.18 !           |                                                 |                        |
ATOM H314R HAL2    0.09 !           |                                         H314R---C314--H314S              |
ATOM H314S HAL2    0.09 !           |                                                 |                        |
GROUP                   !           |                                                 |                        |
ATOM C315  CTL2   -0.18 !           |                                                 |                        |
ATOM H315R HAL2    0.09 !           |                                         H315R---C315--H315S              |
ATOM H315S HAL2    0.09 !           |                                                 |                        |
GROUP                   !           |                                                 |                        |
ATOM C316  CTL2   -0.18 !           |                                                 |                        |
ATOM H316R HAL2    0.09 !           |                                         H316R---C316--H316S              |
ATOM H316S HAL2    0.09 !           |                                                 |                        |
GROUP                   !           |                                                 |                        |
ATOM C317  CTL2   -0.18 !           |                                                 |                        |
ATOM H317R HAL2    0.09 !           |                                         H317R---C317--H317S              |
ATOM H317S HAL2    0.09 !           |                                                 |                        |
GROUP                   !           |                                                 |                        |
ATOM C318  CTL3   -0.27 !           |                                                 |                        |
ATOM H318R HAL3    0.09 !           |                                         H318R---C318--H318S              |
ATOM H318S HAL3    0.09 !           |                                                 |                        |
ATOM H318T HAL3    0.09 !           |                                                 H318T                    |
GROUP                   !           |                                                                          |
ATOM C63   CTL2   -0.18 !           |                                                                          |
ATOM H63R  HAL2    0.09 !   H63R ---C63---H63S                                                                 |
ATOM H63S  HAL2    0.09 !           |                                                                          |
GROUP                   !           |                                                                          |
ATOM C64   CTL2   -0.18 !           |                                                                          |
ATOM H64R  HAL2    0.09 !   H64R ---C64---H64S                                                                 |
ATOM H64S  HAL2    0.09 !           |                                                                          |
GROUP                   !           |                                                                          |
ATOM C65   CTL2   -0.18 !           |                                                                          |
ATOM H65R  HAL2    0.09 !   H65R ---C65---H65S                                                                 |
ATOM H65S  HAL2    0.09 !           |                                                                          |
GROUP                   !           |                                                                          |
ATOM C66   CTL2   -0.18 !           |                                                                          |
ATOM H66R  HAL2    0.09 !   H66R ---C66---H66S                                                                 |
ATOM H66S  HAL2    0.09 !           |                                                                          |
GROUP                   !           |                                                                          |
ATOM C67   CTL2   -0.18 !           |                                                                          |
ATOM H67R  HAL2    0.09 !   H67R ---C67---H67S                                                                 |
ATOM H67S  HAL2    0.09 !           |                                                                          |
GROUP                   !           |                                                                          |
ATOM C68   CTL2   -0.18 !           |                                                                          |
ATOM H68R  HAL2    0.09 !   H68R ---C68---H68S                                                                 |
ATOM H68S  HAL2    0.09 !           |                                                                          |
GROUP                   !           |                                                                          |
ATOM C69   CTL2   -0.18 !           |                                                                          |
ATOM H69R  HAL2    0.09 !   H69R ---C69---H69S                                                                 |
ATOM H69S  HAL2    0.09 !           |                                                                          |
GROUP                   !           |                                                                          |
ATOM C610  CTL2   -0.18 !           |                                                                          |
ATOM H610R HAL2    0.09 !   H610R---C610--H610S                                                                |
ATOM H610S HAL2    0.09 !           |                                                                          |
GROUP                   !           |                                                                          |
ATOM C611  CTL2   -0.18 !           |                                                                          |
ATOM H611R HAL2    0.09 !   H611R---C611--H611S                                                                |
ATOM H611S HAL2    0.09 !           |                                                                          |
GROUP                   !           |                                                                          |
ATOM C612  CTL2   -0.18 !           |                                                                          |
ATOM H612R HAL2    0.09 !   H612R---C612--H612S                                                                |
ATOM H612S HAL2    0.09 !           |                                                                          |
GROUP                   !           |                                                                          |
ATOM C613  CTL2   -0.18 !           |                                                                          |
ATOM H613R HAL2    0.09 !   H613R---C613--H613S                                                                |
ATOM H613S HAL2    0.09 !           |                                                                          |
GROUP                   !           |                                                                          |
ATOM C614  CTL2   -0.18 !           |                                                                          |
ATOM H614R HAL2    0.09 !   H614R---C614--H614S                                                                |
ATOM H614S HAL2    0.09 !           |                                                                          |
GROUP                   !           |                                                                          |
ATOM C615  CTL2   -0.18 !           |                                                                          |
ATOM H615R HAL2    0.09 !   H615R---C615--H615S                                                                |
ATOM H615S HAL2    0.09 !           |                                                                          |
GROUP                   !           |                                                                          |
ATOM C616  CTL3   -0.27 !           |                                                                          |
ATOM H616R HAL3    0.09 !   H616R---C616--H616S                                                                |
ATOM H616S HAL3    0.09 !           |                                                                          |
ATOM H616T HAL3    0.09 !           H616T                                                                      |
GROUP                   !           ----------------------------------------------------------------------------
ATOM C43   CTL2   -0.18 !           |
ATOM H43R  HAL2    0.09 !   H43R ---C43---H43S
ATOM H43S  HAL2    0.09 !           |
GROUP                   !           |
ATOM C44   CTL2   -0.18 !           |
ATOM H44R  HAL2    0.09 !   H44R ---C44---H44S
ATOM H44S  HAL2    0.09 !           |
GROUP                   !           |
ATOM C45   CTL2   -0.18 !           |
ATOM H45R  HAL2    0.09 !   H45R ---C45---H45S
ATOM H45S  HAL2    0.09 !           |
GROUP                   !           |
ATOM C46   CTL2   -0.18 !           |
ATOM H46R  HAL2    0.09 !   H46R ---C46---H46S
ATOM H46S  HAL2    0.09 !           |
GROUP                   !           |
ATOM C47   CTL2   -0.18 !           |
ATOM H47R  HAL2    0.09 !   H47R ---C47---H47S
ATOM H47S  HAL2    0.09 !           |
GROUP                   !           |
ATOM C48   CTL2   -0.18 !           |
ATOM H48R  HAL2    0.09 !   H48R ---C48---H48S
ATOM H48S  HAL2    0.09 !           |
GROUP                   !           |
ATOM C49   CTL2   -0.18 !           |
ATOM H49R  HAL2    0.09 !   H49R ---C49---H49S
ATOM H49S  HAL2    0.09 !           |
GROUP                   !           |        H410Y
ATOM C410  CTL1   -0.09 !           |       /
ATOM H410R HAL1    0.09 !   H410R---C410---C410R--H410X
GROUP                   !           |       \
ATOM C410R CTL3   -0.27 !           |        H410Z
ATOM H410X HAL3    0.09 !           |
ATOM H410Y HAL3    0.09 !           |
ATOM H410Z HAL3    0.09 !           |
GROUP                   !           |
ATOM C411  CTL2   -0.18 !           |
ATOM H411R HAL2    0.09 !   H411R---C411--H411S
ATOM H411S HAL2    0.09 !           |
GROUP                   !           |
ATOM C412  CTL2   -0.18 !           |
ATOM H412R HAL2    0.09 !   H412R---C412--H412S
ATOM H412S HAL2    0.09 !           |
GROUP                   !           |
ATOM C413  CTL2   -0.18 !           |
ATOM H413R HAL2    0.09 !   H413R---C413--H413S
ATOM H413S HAL2    0.09 !           |
GROUP                   !           |
ATOM C414  CTL2   -0.18 !           |
ATOM H414R HAL2    0.09 !   H414R---C414--H414S
ATOM H414S HAL2    0.09 !           |
GROUP                   !           |
ATOM C415  CTL2   -0.18 !           |
ATOM H415R HAL2    0.09 !   H415R---C415--H415S
ATOM H415S HAL2    0.09 !           |
GROUP                   !           |
ATOM C416  CTL2   -0.18 !           |
ATOM H416R HAL2    0.09 !   H416R---C416--H416S
ATOM H416S HAL2    0.09 !           |
GROUP                   !           |
ATOM C417  CTL2   -0.18 !           |
ATOM H417R HAL2    0.09 !   H417R---C417--H417S
ATOM H417S HAL2    0.09 !           |
GROUP                   !           |
ATOM C418  CTL3   -0.27 !           |
ATOM H418R HAL3    0.09 !   H418R---C418--H418S
ATOM H418S HAL3    0.09 !           |
ATOM H418T HAL3    0.09 !           H418T

! Inositol Head Group
BOND  C11  H11       C11  C16       C11  C12       C11  OP2
BOND  C12  H12       C12  O12
BOND  O12  CA1

BOND CA1   HA1        CA1   OA5        CA1   CA2
BOND CA2   HA2        CA2   OA2        OA2   HOA2       CA2   CA3        CA3   HA3
BOND CA3   OA3        OA3   HOA3       CA3   CA4        CA4   HA4        CA4   OA4
BOND OA4   HOA4       CA4   CA5        CA5   HA5        CA5   CA6        CA6   HA61
BOND CA6   HA62       CA6   OA6        OA6   C61
DOUBL C61   O61

BOND  C61  C62
BOND  C62  H62R       C62  H62S       C62  C63
BOND  C63  H63R       C63  H63S       C63  C64
BOND  C64  H64R       C64  H64S       C64  C65
BOND  C65  H65R       C65  H65S       C65  C66
BOND  C66  H66R       C66  H66S       C66  C67
BOND  C67  H67R       C67  H67S       C67  C68
BOND  C68  H68R       C68  H68S       C68  C69
BOND  C69  H69R       C69  H69S       C69  C610
BOND  C610 H610R      C610 H610S      C610 C611
BOND  C611 H611R      C611 H611S      C611 C612
BOND  C612 H612R      C612 H612S      C612 C613
BOND  C613 H613R      C613 H613S      C613 C614
BOND  C614 H614R      C614 H614S      C614 C615
BOND  C615 H615R      C615 H615S      C615 C616
BOND  C616 H616R      C616 H616S      C616 H616T

BOND  CA5   OA5
BOND  C12  C13       C13  H13
BOND  C13  O13       O13  C41    C41 C42
DOUBLE C41 O41

BOND  C42  H42R       C42  H42S       C42  C43
BOND  C43  H43R       C43  H43S       C43  C44
BOND  C44  H44R       C44  H44S       C44  C45
BOND  C45  H45R       C45  H45S       C45  C46
BOND  C46  H46R       C46  H46S       C46  C47
BOND  C47  H47R       C47  H47S       C47  C48
BOND  C48  H48R       C48  H48S       C48  C49
BOND  C49  H49R       C49  H49S       C49  C410
BOND  C410  H410R     C410 C410R
BOND  C410R H410X    C410R  H410Y  C410R H410Z
BOND  C410 C411
BOND  C411 H411R      C411 H411S      C411 C412
BOND  C412 H412R      C412 H412S      C412 C413
BOND  C413 H413R      C413 H413S      C413 C414
BOND  C414 H414R      C414 H414S      C414 C415
BOND  C415 H415R      C415 H415S      C415 C416
BOND  C416 H416R      C416 H416S      C416 C417
BOND  C417 H417R      C417 H417S      C417 C418
BOND  C418 H418R      C418 H418S      C418 H418T

BOND  C13  C14       C14  H14       C14  O14
BOND  O14  HO14      C14  C15       C15  H15       C15  C16       C16  H16
BOND  C16  O16       O16  CB1

BOND CB1   HB1        CB1   OB5        CB1   CB2
BOND CB2   HB2        CB2   OB2        OB2   HOB2       CB2   CB3        CB3   HB3
BOND CB3   OB3        OB3   HOB3       CB3   CB4        CB4   HB4        CB4   OB4
BOND OB4   HOB4       CB4   CB5        CB5   HB5        CB5   CB6        CB6   HB61
BOND CB6   HB62       CB6   OB6        OB6   HOB6       CB5   OB5
BOND  C15  O15       O15  HO15
BOND  OP2  P         P    OP1       P    OP3       P    OP4       OP1  C1
! Glycerol Backbone
BOND  C1   H1R       C1    H1S      C1   C2
BOND  C2   H2S        C2    C3       C2   O21
BOND  C3   H3R        C3    H3S       C3   O31
! Chain #2
BOND  O21  C21
BOND  C21  C22
DOUBLE C21  O22
BOND  C22  H22R       C22  H22S       C22  C23
BOND  C23  H23R       C23  H23S       C23  C24
BOND  C24  H24R       C24  H24S       C24  C25
BOND  C25  H25R       C25  H25S       C25  C26
BOND  C26  H26R       C26  H26S       C26  C27
BOND  C27  H27R       C27  H27S       C27  C28
BOND  C28  H28R       C28  H28S       C28  C29
BOND  C29  H29R       C29  H29S       C29  C210
BOND  C210 H210R      C210 H210S      C210 C211
BOND  C211 H211R      C211 H211S      C211 C212
BOND  C212 H212R      C212 H212S      C212 C213
BOND  C213 H213R      C213 H213S      C213 C214
BOND  C214 H214R      C214 H214S      C214 C215
BOND  C215 H215R      C215 H215S      C215 C216
BOND  C216 H216R      C216 H216S      C216 H216T
! Chain #3
BOND  O31  C31
BOND  C31  C32
DOUBLE  C31  O32
BOND  C32  H32R       C32  H32S       C32  C33
BOND  C33  H33R       C33  H33S       C33  C34
BOND  C34  H34R       C34  H34S       C34  C35
BOND  C35  H35R       C35  H35S       C35  C36
BOND  C36  H36R       C36  H36S       C36  C37
BOND  C37  H37R       C37  H37S       C37  C38
BOND  C38  H38R       C38  H38S       C38  C39
BOND  C39  H39R       C39  H39S       C39  C310
BOND  C310 H310S      C310 C310R
BOND  C310R  H310X   C310R  H310Y  C310R H310Z
BOND  C310 C311
BOND  C311 H311R      C311 H311S      C311 C312
BOND  C312 H312R      C312 H312S      C312 C313
BOND  C313 H313R      C313 H313S      C313 C314
BOND  C314 H314R      C314 H314S      C314 C315
BOND  C315 H315R      C315 H315S      C315 C316
BOND  C316 H316R      C316 H316S      C316 C317
BOND  C317 H317R      C317 H317S      C317 C318
BOND  C318 H318R      C318 H318S      C318 H318T

IMPR C21 O21 C22 O22   C31 O31 C32 O32
IMPR C41 O13 C42 O41   C61 OA6 C62 O61

!     I        J        K        L        R(I(J/K)) T(I(JK/KJ)) PHI   T(JKL)   R(KL)
IC    C11      C12      C13      C14        1.5144  109.05   63.52  110.91   1.5096
IC    C12      C13      C14      C15        1.5019  110.91  -41.43  116.51   1.5312
IC    C13      C14      C15      C16        1.5096  116.51   20.33  118.80   1.5312
IC    C14      C15      C16      C11        1.5312  118.80  -20.41  114.61   1.5232
IC    C15      C16      C11      C12        1.5312  114.61   42.06  111.69   1.5144
IC    C16      C11      C12      C13        1.5232  111.69  -64.57  109.05   1.5019
IC    C16      C12      *C11     H11        1.5232  111.69  113.30  105.69   1.1199
IC    C16      C12      *C11     OP2        1.5232  111.69 -135.59  109.13   1.4145
IC    C11      C13      *C12     H12        1.5144  109.05  115.64  106.67   1.1173
IC    C11      C13      *C12     O12        1.5144  109.05 -127.01  108.08   1.4363
IC    C12      C14      *C13     H13        1.5019  110.91  118.19  107.81   1.1192
IC    C12      C14      *C13     O13        1.5019  110.91 -121.60  108.19   1.4320
IC    C13      C15      *C14     H14        1.5096  116.51 -115.21  105.74   1.1229
IC    C13      C15      *C14     O14        1.5096  116.51  128.64  111.88   1.4281
IC    C14      C16      *C15     H15        1.5312  118.80  114.50  103.72   1.1229
IC    C14      C16      *C15     O15        1.5312  118.80 -131.66  112.11   1.4265
IC    C15      C11      *C16     H16        1.5312  114.61 -117.12  107.27   1.1163
IC    C15      C11      *C16     O16        1.5312  114.61  122.07  109.37   1.4355
IC    C11      C12      O12      CA1        1.5144  116.08   87.65  118.54   1.4092
IC    C12      O12      CA1      OA5        1.4363  118.54   44.33  114.93   1.4367
IC    O12      OA5      *CA1     CA2        1.4092  114.93 -121.56  109.45   1.5137
IC    OA5      O12      *CA1     HA1        1.4367  114.93 -121.31  109.00   1.1062
IC    O12      CA2      *CA1     HA1        1.4092  107.89 -117.35  107.37   1.1062
IC    O12      OA5      *CA1     CA2        1.4092  114.93 -121.56  109.45   1.5137
IC    OA2      CA3      *CA2     HA2        1.4330  111.00  117.95  108.79   1.1168
IC    OA2      CA1      *CA2     CA3        1.4330  111.72  123.59  109.78   1.5148
IC    OA3      CA4      *CA3     HA3        1.4270  111.40  118.02  108.20   1.1179
IC    OA3      CA2      *CA3     CA4        1.4270  111.24  123.83  109.88   1.5167
IC    OA4      CA5      *CA4     HA4        1.4214  110.58 -118.03  108.46   1.1158
IC    OA4      CA3      *CA4     CA5        1.4214  111.28 -122.57  109.52   1.5187
IC    CA6      OA5      *CA5     HA5        1.5161  108.84  116.50  109.24   1.1108
IC    CA6      CA4      *CA5     OA5        1.5161  113.56  122.23  109.98   1.4383
IC    OA6      HA62     *CA6     HA61       1.4325  113.92 -119.15  106.29   1.1141
IC    OA6      CA5      *CA6     HA62       1.4325  109.21 -126.05  110.47   1.1157
IC    OA5      CA1      CA2      CA3        1.4367  109.45   57.66  109.78   1.5148
IC    CA1      CA2      CA3      CA4        1.5137  109.78  -56.50  109.88   1.5167
IC    CA2      CA3      CA4      CA5        1.5148  109.88   55.70  109.52   1.5187
IC    CA3      CA4      CA5      OA5        1.5167  109.52  -56.51  109.98   1.4383
IC    CA4      CA5      OA5      CA1        1.5187  109.98   60.28  113.27   1.4367
IC    CA5      OA5      CA1      CA2        1.4383  113.27  -60.64  109.45   1.5137
IC    CA4      CA5      CA6      OA6        1.5187  113.56  177.93  109.21   1.4325
IC    CA1      CA2      OA2      HOA2       1.5137  111.72   14.70  108.68   0.9674
IC    CA2      CA3      OA3      HOA3       1.5148  111.24   33.26  105.96   0.9674
IC    CA3      CA4      OA4      HOA4       1.5167  111.28   31.84  106.40   0.9669
IC    CA5      CA6      OA6      C61        1.5161  109.21  -94.59  115.40   1.3485
IC    CA6      OA6      C61      C62        1.4325  115.40 -175.03  107.27   1.5313
IC    C62      OA6      *C61     O61        1.5313  107.27  152.53  123.86   1.2198
IC    OA6      C61      C62      C63        1.3485  107.27   63.59  111.81   1.5463
IC    C63      C61      *C62     H62R       1.5463  111.81 -123.24  109.00   1.1077
IC    H62R     C61      *C62     H62S       1.1077  109.00 -116.82  106.78   1.1112
IC    C61      C62      C63      C64        1.5313  111.81  166.57  113.08   1.5349
IC    C64      C62      *C63     H63R       1.5349  113.08 -119.41  108.99   1.1155
IC    H63R     C62      *C63     H63S       1.1155  108.99 -117.76  109.84   1.1128
IC    C62      C63      C64      C65        1.5463  113.08 -176.59  111.98   1.5365
IC    C65      C63      *C64     H64R       1.5365  111.98 -122.39  109.74   1.1123
IC    H64R     C63      *C64     H64S       1.1123  109.74 -117.11  108.59   1.1144
IC    C63      C64      C65      C66        1.5349  111.98  171.89  113.30   1.5347
IC    C66      C64      *C65     H65R       1.5347  113.30 -120.43  108.64   1.1138
IC    H65R     C64      *C65     H65S       1.1138  108.64 -117.12  109.24   1.1122
IC    C64      C65      C66      C67        1.5365  113.30  179.12  112.68   1.5364
IC    C67      C65      *C66     H66R       1.5364  112.68 -121.67  109.27   1.1118
IC    H66R     C65      *C66     H66S       1.1118  109.27 -117.33  108.61   1.1136
IC    C65      C66      C67      C68        1.5347  112.68  171.30  112.83   1.5350
IC    C68      C66      *C67     H67R       1.5350  112.83 -120.80  109.12   1.1132
IC    H67R     C66      *C67     H67S       1.1132  109.12 -117.26  109.05   1.1123
IC    C66      C67      C68      C69        1.5364  112.83  173.45  113.12   1.5353
IC    C69      C67      *C68     H68R       1.5353  113.12 -121.07  109.25   1.1114
IC    H68R     C67      *C68     H68S       1.1114  109.25 -117.28  108.71   1.1133
IC    C67      C68      C69      C610       1.5350  113.12  172.48  112.45   1.5351
IC    C610     C68      *C69     H69R       1.5351  112.45 -121.05  109.38   1.1131
IC    H69R     C68      *C69     H69S       1.1131  109.38 -117.48  108.93   1.1129
IC    C68      C69      C610     C611       1.5353  112.45  172.22  113.02   1.5347
IC    C611     C69      *C610    H610R      1.5347  113.02 -121.25  109.36   1.1118
IC    H610R    C69      *C610    H610S      1.1118  109.36 -117.17  108.73   1.1133
IC    C69      C610     C611     C612       1.5351  113.02  172.87  112.48   1.5350
IC    C612     C610     *C611    H611R      1.5350  112.48 -120.91  109.23   1.1133
IC    H611R    C610     *C611    H611S      1.1133  109.23 -117.51  109.03   1.1131
IC    C610     C611     C612     C613       1.5347  112.48  175.86  112.86   1.5348
IC    C613     C611     *C612    H612R      1.5348  112.86 -121.54  109.38   1.1121
IC    H612R    C611     *C612    H612S      1.1121  109.38 -117.21  108.79   1.1134
IC    C611     C612     C613     C614       1.5350  112.86  175.10  112.58   1.5350
IC    C614     C612     *C613    H613R      1.5350  112.58 -120.93  109.11   1.1132
IC    H613R    C612     *C613    H613S      1.1132  109.11 -117.52  109.13   1.1130
IC    C612     C613     C614     C615       1.5348  112.58  178.73  112.85   1.5341
IC    C615     C613     *C614    H614R      1.5341  112.85 -121.44  109.22   1.1122
IC    H614R    C613     *C614    H614S      1.1122  109.22 -117.27  109.04   1.1132
IC    C613     C614     C615     C616       1.5350  112.85  179.06  113.33   1.5310
IC    C616     C614     *C615    H615R      1.5310  113.33 -121.57  108.75   1.1140
IC    H615R    C614     *C615    H615S      1.1140  108.75 -116.73  108.81   1.1139
IC    C614     C615     C616     H616R      1.5341  113.33  -60.67  110.45   1.1113
IC    H616R    C615     *C616    H616S      1.1113  110.45 -120.08  110.62   1.1112
IC    H616R    C615     *C616    H616T      1.1113  110.45  119.84  110.54   1.1109
IC    C14      C13      O13      C41        1.5096  108.19 -105.73  115.60   1.3401
IC    C13      O13      C41      C42        1.4320  115.60  -75.98  106.62   1.5373
IC    C42      O13      *C41     O41        1.5373  106.62 -142.11  122.65   1.2211
IC    O13      C41      C42      C43        1.3401  106.62  137.60  111.69   1.5394
IC    C43      C41      *C42     H42R       1.5394  111.69  119.08  106.31   1.1112
IC    H42R     C41      *C42     H42S       1.1112  106.31  116.94  111.70   1.1046
IC    C41      C42      C43      C44        1.5373  111.69  176.87  111.47   1.5316
IC    C44      C42      *C43     H43R       1.5316  111.47 -120.69  109.50   1.1143
IC    H43R     C42      *C43     H43S       1.1143  109.50 -118.30  109.83   1.1131
IC    C42      C43      C44      C45        1.5394  111.47  177.69  112.55   1.5320
IC    C45      C43      *C44     H44R       1.5320  112.55 -121.14  109.24   1.1140
IC    H44R     C43      *C44     H44S       1.1140  109.24 -117.42  108.99   1.1136
IC    C43      C44      C45      C46        1.5316  112.55  176.46  112.31   1.5325
IC    C46      C44      *C45     H45R       1.5325  112.31 -121.34  109.44   1.1131
IC    H45R     C44      *C45     H45S       1.1131  109.44 -117.49  108.93   1.1131
IC    C44      C45      C46      C47        1.5320  112.31  174.28  112.42   1.5326
IC    C47      C45      *C46     H46R       1.5326  112.42 -120.72  109.06   1.1142
IC    H46R     C45      *C46     H46S       1.1142  109.06 -117.65  109.00   1.1135
IC    C45      C46      C47      C48        1.5325  112.42  175.16  112.43   1.5337
IC    C48      C46      *C47     H47R       1.5337  112.43 -121.43  109.59   1.1140
IC    H47R     C46      *C47     H47S       1.1140  109.59 -117.70  108.58   1.1139
IC    C46      C47      C48      C49        1.5326  112.43  169.17  112.30   1.5342
IC    C49      C47      *C48     H48R       1.5342  112.30  122.48  108.88   1.1109
IC    H48R     C47      *C48     H48S       1.1109  108.88  117.34  109.15   1.1130
IC    C47      C48      C49      C410       1.5337  112.30  176.14  114.09   1.5445
IC    C410     C48      *C49     H49R       1.5445  114.09 -122.45  109.79   1.1120
IC    H49R     C48      *C49     H49S       1.1120  109.79 -116.89  107.42   1.1130
IC    C48      C49      C410     C411       1.5342  114.09  159.25  109.90   1.5469
IC    C411     C49      *C410    H410R      1.5469  109.90 -116.43  107.70   1.1158
IC    H410R    C49      *C410    C410R      1.1158  107.70 -118.27  110.94   1.5394
IC    C49      C410     C410R    H410X      1.5445  110.94   55.25  110.75   1.1091
IC    H410X    C410     *C410R   H410Y      1.1091  110.75 -120.13  110.17   1.1107
IC    H410X    C410     *C410R   H410Z      1.1091  110.75  119.68  110.77   1.1093
IC    C49      C410     C411     C412       1.5445  109.90 -178.74  115.60   1.5389
IC    C412     C410     *C411    H411R      1.5389  115.60 -124.48  109.43   1.1110
IC    H411R    C410     *C411    H411S      1.1110  109.43 -115.52  106.70   1.1139
IC    H410R    C49      *C410    C410R      1.1158  107.70 -118.27  110.94   1.5394
IC    C49      C410     C410R    H410X      1.5445  110.94   55.25  110.75   1.1091
IC    H410X    C410     *C410R   H410Y      1.1091  110.75 -120.13  110.17   1.1107
IC    H410X    C410     *C410R   H410Z      1.1091  110.75  119.68  110.77   1.1093
IC    C49      C410     C411     C412       1.5445  109.90 -178.74  115.60   1.5389
IC    C412     C410     *C411    H411R      1.5389  115.60 -124.48  109.43   1.1110
IC    H411R    C410     *C411    H411S      1.1110  109.43 -115.52  106.70   1.1139
IC    C410     C411     C412     C413       1.5469  115.60  -99.37  113.35   1.5357
IC    C413     C411     *C412    H412R      1.5357  113.35 -118.38  107.96   1.1149
IC    H412R    C411     *C412    H412S      1.1149  107.96 -117.11  109.95   1.1120
IC    C411     C412     C413     C414       1.5389  113.35 -176.14  112.94   1.5339
IC    C414     C412     *C413    H413R      1.5339  112.94 -122.48  110.26   1.1114
IC    H413R    C412     *C413    H413S      1.1114  110.26 -117.43  108.22   1.1141
IC    C412     C413     C414     C415       1.5357  112.94  172.82  112.00   1.5342
IC    C415     C413     *C414    H414R      1.5342  112.00 -120.54  108.98   1.1133
IC    H414R    C413     *C414    H414S      1.1133  108.98 -117.57  109.25   1.1125
IC    C413     C414     C415     C416       1.5339  112.00  179.66  113.06   1.5338
IC    C416     C414     *C415    H415R      1.5338  113.06 -121.70  109.16   1.1135
IC    H415R    C414     *C415    H415S      1.1135  109.16 -117.34  108.62   1.1141
IC    C414     C415     C416     C417       1.5342  113.06  176.89  112.33   1.5339
IC    C417     C415     *C416    H416R      1.5339  112.33 -120.86  109.12   1.1131
IC    H416R    C415     *C416    H416S      1.1131  109.12 -117.68  109.23   1.1130
IC    C415     C416     C417     C418       1.5338  112.33  179.14  113.58   1.5299
IC    C418     C416     *C417    H417R      1.5299  113.58 -121.85  108.75   1.1138
IC    H417R    C416     *C417    H417S      1.1138  108.75 -116.58  108.60   1.1140
IC    C416     C417     C418     H418R      1.5339  113.58  179.62  110.65   1.1113
IC    H418R    C417     *C418    H418S      1.1113  110.65  120.17  110.43   1.1111
IC    H418R    C417     *C418    H418T      1.1113  110.65 -119.95  110.36   1.1107
IC    C15      C14      O14      HO14       1.5312  111.88   87.68  108.40   0.9638
IC    C16      C15      O15      HO15       1.5312  112.11  -84.71  110.41   0.9691
IC    C15      C16      O16      CB1        1.5312  108.50 -110.26  115.68   1.4052
IC    C16      O16      CB1      OB5        1.4355  115.68   83.76  112.48   1.4378
IC    O16      OB5      *CB1     CB2        1.4052  112.48 -117.56  111.45   1.5197
IC    OB5      O16      *CB1     HB1        1.4378  112.48 -121.16  110.91   1.1101
IC    O16      CB2      *CB1     HB1        1.4052  104.95 -118.83  108.94   1.1101
IC    O16      OB5      *CB1     CB2        1.4052  112.48 -117.56  111.45   1.5197
IC    OB2      CB3      *CB2     HB2        1.4307  112.17  115.65  106.74   1.1162
IC    OB2      CB1      *CB2     CB3        1.4307  112.05  126.75  111.61   1.5143
IC    OB3      CB4      *CB3     HB3        1.4277  111.90  117.74  107.51   1.1172
IC    OB3      CB2      *CB3     CB4        1.4277  111.50  125.01  110.35   1.5109
IC    OB4      CB5      *CB4     HB4        1.4230  110.73 -119.20  108.82   1.1172
IC    OB4      CB3      *CB4     CB5        1.4230  110.91 -121.88  108.56   1.5186
IC    CB6      OB5      *CB5     HB5        1.5127  107.67  117.05  109.56   1.1153
IC    CB6      CB4      *CB5     OB5        1.5127  113.45  120.12  109.23   1.4371
IC    OB6      HB62     *CB6     HB61       1.4298  109.06 -118.14  108.12   1.1148
IC    OB6      CB5      *CB6     HB62       1.4298  111.58 -120.86  109.52   1.1127
IC    OB5      CB1      CB2      CB3        1.4378  111.45   50.31  111.61   1.5143
IC    CB1      CB2      CB3      CB4        1.5197  111.61  -52.03  110.35   1.5109
IC    CB2      CB3      CB4      CB5        1.5143  110.35   57.12  108.56   1.5186
IC    CB3      CB4      CB5      OB5        1.5109  108.56  -61.32  109.23   1.4371
IC    CB4      CB5      OB5      CB1        1.5186  109.23   61.89  113.30   1.4378
IC    CB5      OB5      CB1      CB2        1.4371  113.30  -56.09  111.45   1.5197
IC    CB4      CB5      CB6      OB6        1.5186  113.45  177.41  111.58   1.4298
IC    CB1      CB2      OB2      HOB2       1.5197  112.05  -73.68  107.27   0.9683
IC    CB2      CB3      OB3      HOB3       1.5143  111.50   35.58  105.50   0.9680
IC    CB3      CB4      OB4      HOB4       1.5109  110.91   39.84  106.52   0.9667
IC    CB5      CB6      OB6      HOB6       1.5127  111.58  -72.22  108.52   0.9669
IC    C12      C11      OP2      P          1.5144  109.13  110.29  132.26   1.6332
IC    C11      OP2      P        OP1        1.4145  132.26   93.08  103.02   1.5891
IC    OP1      OP2      *P       OP3        1.5891  103.02  115.09  107.75   1.4765
IC    OP1      OP2      *P       OP4        1.5891  103.02 -116.08  109.99   1.4740
IC    OP2      P        OP1      C1         1.6332  103.02   92.25  119.42   1.4334
IC    P        OP1      C1       C2         1.5891  119.42  -84.65  112.90   1.5537
IC    C2       OP1      *C1      H1R        1.5537  112.90 -119.03  108.47   1.1126
IC    H1R      OP1      *C1      H1S        1.1126  108.47 -117.01  112.20   1.1162
IC    OP1      C1       C2       C3         1.4334  112.90  168.55  110.04   1.5596
IC    C3       C1       *C2      O21        1.5596  110.04  120.83  107.46   1.4415
IC    C3       C1       *C2      H2S        1.5596  110.04 -117.81  108.04   1.1163
IC    C1       C2       O21      C21        1.5537  107.46  152.02  115.17   1.3213
IC    C2       O21      C21      C22        1.4415  115.17  176.40  108.85   1.5315
IC    C22      O21      *C21     O22        1.5315  108.85  179.83  126.38   1.2162
IC    O21      C21      C22      C23        1.3213  108.85 -151.97  112.15   1.5447
IC    C23      C21      *C22     H22R       1.5447  112.15 -119.57  106.78   1.1082
IC    H22R     C21      *C22     H22S       1.1082  106.78 -117.32  109.50   1.1086
IC    C1       C2       C3       O31        1.5537  110.04  166.50  113.12   1.4422
IC    O31      C2       *C3      H3R        1.4422  113.12 -118.12  106.52   1.1126
IC    H3R      C2       *C3      H3S        1.1126  106.52 -114.88  109.05   1.1151
IC    C2       C3       O31      C31        1.5596  113.12   94.54  116.49   1.3297
IC    C3       O31      C31      C32        1.4422  116.49 -176.28  107.86   1.5300
IC    C32      O31      *C31     O32        1.5300  107.86 -178.64  126.15   1.2152
IC    O31      C31      C32      C33        1.3297  107.86 -158.09  113.93   1.5435
IC    C33      C31      *C32     H32R       1.5435  113.93 -121.91  107.66   1.1096
IC    H32R     C31      *C32     H32S       1.1096  107.66 -116.89  107.61   1.1105
IC    C21      C22      C23      C24        1.5315  112.15   73.74  112.95   1.5352
IC    C24      C22      *C23     H23R       1.5352  112.95 -122.75  109.75   1.1140
IC    H23R     C22      *C23     H23S       1.1140  109.75 -117.06  109.01   1.1142
IC    C22      C23      C24      C25        1.5447  112.95 -168.18  112.03   1.5344
IC    C25      C23      *C24     H24R       1.5344  112.03 -122.35  109.67   1.1125
IC    H24R     C23      *C24     H24S       1.1125  109.67 -117.45  109.21   1.1122
IC    C23      C24      C25      C26        1.5352  112.03  176.15  113.25   1.5343
IC    C26      C24      *C25     H25R       1.5343  113.25 -120.52  108.47   1.1142
IC    H25R     C24      *C25     H25S       1.1142  108.47 -117.20  109.38   1.1129
IC    C24      C25      C26      C27        1.5344  113.25 -175.43  112.08   1.5348
IC    C27      C25      *C26     H26R       1.5348  112.08 -121.67  109.40   1.1128
IC    H26R     C25      *C26     H26S       1.1128  109.40 -117.62  109.11   1.1126
IC    C25      C26      C27      C28        1.5343  112.08  178.29  113.08   1.5341
IC    C28      C26      *C27     H27R       1.5341  113.08 -121.21  108.98   1.1134
IC    H27R     C26      *C27     H27S       1.1134  108.98 -117.22  109.01   1.1132
IC    C26      C27      C28      C29        1.5348  113.08 -179.83  112.32   1.5349
IC    C29      C27      *C28     H28R       1.5349  112.32 -121.18  109.13   1.1131
IC    H28R     C27      *C28     H28S       1.1131  109.13 -117.54  109.22   1.1129
IC    C27      C28      C29      C210       1.5341  112.32 -179.38  112.77   1.5340
IC    C210     C28      *C29     H29R       1.5340  112.77 -121.56  109.22   1.1128
IC    H29R     C28      *C29     H29S       1.1128  109.22 -117.29  108.98   1.1133
IC    C28      C29      C210     C211       1.5349  112.77  179.91  112.63   1.5348
IC    C211     C29      *C210    H210R      1.5348  112.63 -121.12  108.95   1.1133
IC    H210R    C29      *C210    H210S      1.1133  108.95 -117.42  109.26   1.1131
IC    C29      C210     C211     C212       1.5340  112.63 -177.25  112.46   1.5342
IC    C212     C210     *C211    H211R      1.5342  112.46 -121.44  109.11   1.1129
IC    H211R    C210     *C211    H211S      1.1129  109.11 -117.44  109.24   1.1132
IC    C210     C211     C212     C213       1.5348  112.46 -176.75  112.87   1.5347
IC    C213     C211     *C212    H212R      1.5347  112.87 -121.58  109.09   1.1132
IC    H212R    C211     *C212    H212S      1.1132  109.09 -117.26  108.97   1.1126
IC    C211     C212     C213     C214       1.5342  112.87 -179.05  112.50   1.5349
IC    C214     C212     *C213    H213R      1.5349  112.50 -121.07  108.92   1.1130
IC    H213R    C212     *C213    H213S      1.1130  108.92 -117.47  109.39   1.1128
IC    C212     C213     C214     C215       1.5347  112.50 -175.44  112.87   1.5338
IC    C215     C213     *C214    H214R      1.5338  112.87 -121.77  109.21   1.1130
IC    H214R    C213     *C214    H214S      1.1130  109.21 -117.22  109.04   1.1122
IC    C213     C214     C215     C216       1.5349  112.87  178.42  113.27   1.5308
IC    C216     C214     *C215    H215R      1.5308  113.27 -121.46  108.75   1.1138
IC    H215R    C214     *C215    H215S      1.1138  108.75 -116.74  108.81   1.1139
IC    C214     C215     C216     H216R      1.5338  113.27  -59.76  110.46   1.1113
IC    H216R    C215     *C216    H216S      1.1113  110.46  119.88  110.44   1.1114
IC    H216R    C215     *C216    H216T      1.1113  110.46 -120.06  110.62   1.1112
IC    C31      C32      C33      C34        1.5300  113.93  168.10  110.98   1.5349
IC    C34      C32      *C33     H33R       1.5349  110.98 -119.83  109.91   1.1144
IC    H33R     C32      *C33     H33S       1.1144  109.91 -118.22  109.77   1.1128
IC    C32      C33      C34      C35        1.5435  110.98  179.93  113.35   1.5328
IC    C35      C33      *C34     H34R       1.5328  113.35 -122.17  109.56   1.1130
IC    H34R     C33      *C34     H34S       1.1130  109.56 -117.11  108.41   1.1140
IC    C33      C34      C35      C36        1.5349  113.35  170.20  112.42   1.5346
IC    C36      C34      *C35     H35R       1.5346  112.42 -120.63  109.02   1.1137
IC    H35R     C34      *C35     H35S       1.1137  109.02 -117.65  109.18   1.1120
IC    C34      C35      C36      C37        1.5328  112.42 -177.44  112.72   1.5335
IC    C37      C35      *C36     H36R       1.5335  112.72 -121.99  109.48   1.1123
IC    H36R     C35      *C36     H36S       1.1123  109.48 -117.37  108.71   1.1137
IC    C35      C36      C37      C38        1.5346  112.72  173.22  112.71   1.5344
IC    C38      C36      *C37     H37R       1.5344  112.71 -120.69  108.95   1.1136
IC    H37R     C36      *C37     H37S       1.1136  108.95 -117.49  109.23   1.1129
IC    C36      C37      C38      C39        1.5335  112.71 -178.28  112.42   1.5366
IC    C39      C37      *C38     H38R       1.5366  112.42 -121.30  109.02   1.1124
IC    H38R     C37      *C38     H38S       1.1124  109.02 -117.06  108.64   1.1120
IC    C37      C38      C39      C310       1.5344  112.42 -176.48  114.09   1.5445
IC    C310     C38      *C39     H39R       1.5445  114.09 -122.50  109.62   1.1118
IC    H39R     C38      *C39     H39S       1.1118  109.62 -116.88  108.17   1.1127
IC    C38      C39      C310     C311       1.5366  114.09  167.63  110.51   1.5443
IC    C311     C39      *C310    H310S      1.5443  110.51 -117.04  107.50   1.1153
IC    H310S    C39      *C310    C310R      1.1153  107.50 -118.85  111.30   1.5401
IC    C39      C310     C310R    H310X      1.5445  111.30   58.92  110.93   1.1088
IC    H310X    C310     *C310R   H310Y      1.1088  110.93 -120.10  110.13   1.1104
IC    H310X    C310     *C310R   H310Z      1.1088  110.93  119.95  110.86   1.1088
IC    C39      C310     C311     C312       1.5445  110.51 -166.13  114.20   1.5364
IC    C312     C310     *C311    H311R      1.5364  114.20 -122.70  108.64   1.1117
IC    H311R    C310     *C311    H311S      1.1117  108.64 -116.78  108.72   1.1132
IC    C310     C311     C312     C313       1.5443  114.20 -179.72  112.15   1.5340
IC    C313     C311     *C312    H312R      1.5340  112.15 -121.06  109.01   1.1129
IC    H312R    C311     *C312    H312S      1.1129  109.01 -118.02  110.08   1.1118
IC    C311     C312     C313     C314       1.5364  112.15 -179.98  112.94   1.5338
IC    C314     C312     *C313    H313R      1.5338  112.94 -121.04  108.82   1.1129
IC    H313R    C312     *C313    H313S      1.1129  108.82 -117.19  109.20   1.1129
IC    C312     C313     C314     C315       1.5340  112.94 -179.07  112.31   1.5348
IC    C315     C313     *C314    H314R      1.5348  112.31 -121.41  109.17   1.1129
IC    H314R    C313     *C314    H314S      1.1129  109.17 -117.45  109.13   1.1131
IC    C313     C314     C315     C316       1.5338  112.31  179.84  112.83   1.5346
IC    C316     C314     *C315    H315R      1.5346  112.83 -121.24  109.08   1.1130
IC    H315R    C314     *C315    H315S      1.1130  109.08 -117.23  109.03   1.1131
IC    C314     C315     C316     C317       1.5348  112.83  179.17  112.62   1.5341
IC    C317     C315     *C316    H316R      1.5341  112.62 -121.27  109.26   1.1128
IC    H316R    C315     *C316    H316S      1.1128  109.26 -117.44  109.13   1.1131
IC    C315     C316     C317     C318       1.5346  112.62 -179.93  113.37   1.5309
IC    C318     C316     *C317    H317R      1.5309  113.37 -121.67  108.75   1.1140
IC    H317R    C316     *C317    H317S      1.1140  108.75 -116.67  108.75   1.1140
IC    C316     C317     C318     H318R      1.5341  113.37  -59.79  110.47   1.1113
IC    H318R    C317     *C318    H318S      1.1113  110.47  119.90  110.47   1.1113
IC    H318R    C317     *C318    H318T      1.1113  110.47 -120.04  110.61   1.1113
PATC FIRS NONE LAST NONE

RESI PIMD         -1.00 ! Acylated phosphatidylinositol dimannosides (AcPIM2), model D
GROUP                   !
ATOM C12   CC3161  0.09 !
ATOM H12   HCA1    0.09 !
ATOM O12   OC301  -0.36 !
ATOM CA1   CC3162  0.29 !
ATOM HA1   HCA1    0.09 !
ATOM CA5   CC3163  0.11 !
ATOM HA5   HCA1    0.09 !
ATOM OA5   OC3C61 -0.40 !
GROUP                   !
ATOM CA2   CC3161  0.14 !
ATOM HA2   HCA1    0.09 !
ATOM OA2   OC311  -0.65 !
ATOM HOA2  HCP1    0.42 !
GROUP                   !
ATOM CA3   CC3161  0.14 !
ATOM HA3   HCA1    0.09 !
ATOM OA3   OC311  -0.65 !
ATOM HOA3  HCP1    0.42 !
GROUP                   !
ATOM CA4   CC3161  0.14 !
ATOM HA4   HCA1    0.09 !
ATOM OA4   OC311  -0.65 !
ATOM HOA4  HCP1    0.42 !
GROUP                   !
ATOM CA6   CC321   0.08 !
ATOM HA61  HCA2    0.09 !
ATOM HA62  HCA2    0.09 !
ATOM OA6   OSL    -0.49 !                                    HOB6
ATOM C61   CL      0.90 !                                     |
ATOM O61   OBL    -0.63 !                                     OB6
ATOM C62   CTL2   -0.22 !                                     |
ATOM H62R  HAL2    0.09 !                                     |
ATOM H62S  HAL2    0.09 !                              HB61---CB6---HB62
GROUP                   !                                     |
ATOM C13   CC3161  0.14 !                                     |
ATOM H13   HCA1    0.09 !                                     CB5--------OB5
ATOM O13   OC311  -0.65 !                                    /|           \
ATOM HO13  HCP1    0.42 !                             HB4   / |            \     HB1
GROUP                   !                              \   /  HB5           \   /
ATOM C14   CC3161  0.14 !                               \ /                  \ /
ATOM H14   HCA1    0.09 !                                CB4 HOB3       HOB2  CB1
ATOM O14   OC311  -0.65 !                               / \   |          |   / \          H16           O15--HO15
ATOM HO14  HCP1    0.42 !                              /   \ OB3        OB2 /   \         |             |
GROUP                   !                HA61         OB4   \ |          | /     \        |             |
ATOM C15   CC3161  0.14 !  O61           |            |      \|          |/       O16-----C16-----------C15
ATOM H15   HCA1    0.09 !  ||            |            HOB4    CB3--------CB2             /              |\
ATOM O15   OC311  -0.65 !  C61---OA6-----CA6---HA62           |          |              /               | \     H4
ATOM HO15  HCP1    0.42 !  |             |                    |          |             /                H15\   /
GROUP                   !  |             |                    HB3        HB2          /                     \ /
ATOM C16   CC3161  0.09 !  |             CA5--------OA5                        ------C11               HO13  C14
ATOM H16   HCA1    0.09 !  |            /|           \                        |      |\                 |   / \
ATOM O16   OC301  -0.36 !  |       HA4 / |            \     HA1               |      | \                O13/   \
ATOM CB1   CC3162  0.29 !  |        | /  HA5           \   /                  |      H11\               | /     O14--HO14
ATOM HB1   HCA1    0.09 !  |        |/                  \ /                   |          \              |/
ATOM CB5   CC3163  0.11 !  |        CA4 HOA3      HOA2   CA1----------------------O2------C12-----------C13
ATOM HB5   HCA1    0.09 !  |       / \   |          |   /                     |           |             |
ATOM OB5   OC3C61 -0.40 !  |      OA4 \ OA3        OA2 /                      |           |             |
GROUP                   !  |      |    \ |          | /                       |           H12           H13
ATOM CB2   CC3161  0.14 !  |     HOA4   \|          |/                        |
ATOM HB2   HCA1    0.09 !  |             CA3--------CA2                       |
ATOM OB2   OC311  -0.65 !  |             |          |                         |
ATOM HOB2  HCP1    0.42 !  |             |          |                         |
GROUP                   !   \            HA3        HA3                       |
ATOM CB3   CC3161  0.14 !    \                                               /
ATOM HB3   HCA1    0.09 !     \                                             /
ATOM OB3   OC311  -0.65 !      \                                           /
ATOM HOB3  HCP1    0.42 !       \                                         /
GROUP                   !        \                                       |
ATOM CB4   CC3161  0.14 !         \                                      |
ATOM HB4   HCA1    0.09 !          \                                     |
ATOM OB4   OC311  -0.65 !    H62R---C62---H62S                           |
ATOM HOB4  HCP1    0.42 !           |                                    |
GROUP                   !           |                                    |
ATOM CB6   CC321   0.05 !           |                                    |
ATOM HB61  HCA2    0.09 !           |                                    |
ATOM HB62  HCA2    0.09 !           |                                    |
ATOM OB6   OC311  -0.65 !           |                                    |
ATOM HOB6  HCP1    0.42 !           |                                    |
GROUP                   !           |                                    |
ATOM C11   CC3161  0.01 !           |                                    |
ATOM H11   HCA1    0.09 !           |                                    |     alpha4
ATOM P     PL      1.50 !           |                           (-) OP3  OP2
ATOM OP3   O2L    -0.78 !           |                                 \ /      alpha3
ATOM OP4   O2L    -0.78 !           |                                  P (+)
ATOM OP1   OSLP   -0.57 !           |                                 / \      alpha2
ATOM OP2   OC30P  -0.57 !           |                           (-) OP4  OP1
ATOM C1    CTL2   -0.08 !           |                                    |     alpha1
ATOM H1R   HAL2    0.09 !           |                               H1R---C1---H1S
ATOM H1S   HAL2    0.09 !           |                                    |     theta1
GROUP                   !           |                                    |
ATOM C2    CTL1    0.17 !           |                               H2S---C2--------------
ATOM H2S   HAL1    0.09 !           |                                    | beta1         |
ATOM O21   OSL    -0.49 !           |                               O22  O21             |
ATOM C21   CL      0.90 !           |                                \\ /  beta2         |
ATOM O22   OBL    -0.63 !           |                                  C21               |
ATOM C22   CTL2   -0.22 !           |                                  |   beta3         |
ATOM H22R  HAL2    0.09 !           |                           H22R---C22---H22S        |
ATOM H22S  HAL2    0.09 !           |                                  |                 |
GROUP                   !           |                                  |  beta4          |
ATOM C3    CTL2    0.08 !           |                                  |                 |
ATOM H3R   HAL2    0.09 !           |                                  |           H3R---C3---H3S
ATOM H3S   HAL2    0.09 !           |                                  |                 |   gamma1
ATOM O31   OSL    -0.49 !           |                                  |           O32  O31
ATOM C31   CL      0.90 !           |                                  |            \\ /    gamma2
ATOM O32   OBL    -0.63 !           |                                  |              C31
ATOM C32   CTL2   -0.22 !           |                                  |              |     gamma3
ATOM H32R  HAL2    0.09 !           |                                  |       H32R---C32---H32S
ATOM H32S  HAL2    0.09 !           |                                  |              |
GROUP                   !           |                                  |              |
ATOM C23   CTL2   -0.18 !           |                                  |              |
ATOM H23R  HAL2    0.09 !           |                          H23R ---C23---H23S     |
ATOM H23S  HAL2    0.09 !           |                                  |              |
GROUP                   !           |                                  |              |
ATOM C24   CTL2   -0.18 !           |                                  |              |
ATOM H24R  HAL2    0.09 !           |                          H24R ---C24---H24S     |
ATOM H24S  HAL2    0.09 !           |                                  |              |
GROUP                   !           |                                  |              |
ATOM C25   CTL2   -0.18 !           |                                  |              |
ATOM H25R  HAL2    0.09 !           |                          H25R ---C25---H25S     |
ATOM H25S  HAL2    0.09 !           |                                  |              |
GROUP                   !           |                                  |              |
ATOM C26   CTL2   -0.18 !           |                                  |              |
ATOM H26R  HAL2    0.09 !           |                          H26R ---C26---H26S     |
ATOM H26S  HAL2    0.09 !           |                                  |              |
GROUP                   !           |                                  |              |
ATOM C27   CTL2   -0.18 !           |                                  |              |
ATOM H27R  HAL2    0.09 !           |                          H27R ---C27---H27S     |
ATOM H27S  HAL2    0.09 !           |                                  |              |
GROUP                   !           |                                  |              |
ATOM C28   CTL2   -0.18 !           |                                  |              |
ATOM H28R  HAL2    0.09 !           |                          H28R ---C28---H28S     |
ATOM H28S  HAL2    0.09 !           |                                  |              |
GROUP                   !           |                                  |              |
ATOM C29   CTL2   -0.18 !           |                                  |              |
ATOM H29R  HAL2    0.09 !           |                          H29R ---C29---H29S     |
ATOM H29S  HAL2    0.09 !           |                                  |              |
GROUP                   !           |                                  |              |
ATOM C210  CTL2   -0.18 !           |                                  |              |
ATOM H210R HAL2    0.09 !           |                          H210R---C210--H210S    |
ATOM H210S HAL2    0.09 !           |                                  |              |
GROUP                   !           |                                  |              |
ATOM C211  CTL2   -0.18 !           |                                  |              |
ATOM H211R HAL2    0.09 !           |                          H211R---C211--H211S    |
ATOM H211S HAL2    0.09 !           |                                  |              |
GROUP                   !           |                                  |              |
ATOM C212  CTL2   -0.18 !           |                                  |              |
ATOM H212R HAL2    0.09 !           |                          H212R---C212--H212S    |
ATOM H212S HAL2    0.09 !           |                                  |              |
GROUP                   !           |                                  |              |
ATOM C213  CTL2   -0.18 !           |                                  |              |
ATOM H213R HAL2    0.09 !           |                          H213R---C213--H213S    |
ATOM H213S HAL2    0.09 !           |                                  |              |
GROUP                   !           |                                  |              |
ATOM C214  CTL2   -0.18 !           |                                  |              |
ATOM H214R HAL2    0.09 !           |                          H214R---C214--H214S    |
ATOM H214S HAL2    0.09 !           |                                  |              |
GROUP                   !           |                                  |              |
ATOM C215  CTL2   -0.18 !           |                                  |              |
ATOM H215R HAL2    0.09 !           |                          H215R---C215--H215S    |
ATOM H215S HAL2    0.09 !           |                                  |              |
GROUP                   !           |                                  |              |
ATOM C216  CTL3   -0.27 !           |                                  |              |
ATOM H216R HAL3    0.09 !           |                          H216R---C216--H216S    |
ATOM H216S HAL3    0.09 !           |                                  |              |
ATOM H216T HAL3    0.09 !           |                                  H216T          |
GROUP                   !           |                                                 |
ATOM C33   CTL2   -0.18 !           |                                                 |
ATOM H33R  HAL2    0.09 !           |                                         H33R ---C33---H33S
ATOM H33S  HAL2    0.09 !           |                                                 |
GROUP                   !           |                                                 |
ATOM C34   CTL2   -0.18 !           |                                                 |
ATOM H34R  HAL2    0.09 !           |                                         H34R ---C34---H34S
ATOM H34S  HAL2    0.09 !           |                                                 |
GROUP                   !           |                                                 |
ATOM C35   CTL2   -0.18 !           |                                                 |
ATOM H35R  HAL2    0.09 !           |                                         H35R ---C35---H35S
ATOM H35S  HAL2    0.09 !           |                                                 |
GROUP                   !           |                                                 |
ATOM C36   CTL2   -0.18 !           |                                                 |
ATOM H36R  HAL2    0.09 !           |                                         H36R ---C36---H36S
ATOM H36S  HAL2    0.09 !           |                                                 |
GROUP                   !           |                                                 |
ATOM C37   CTL2   -0.18 !           |                                                 |
ATOM H37R  HAL2    0.09 !           |                                         H37R ---C37---H37S
ATOM H37S  HAL2    0.09 !           |                                                 |
GROUP                   !           |                                                 |
ATOM C38   CTL2   -0.18 !           |                                                 |
ATOM H38R  HAL2    0.09 !           |                                         H38R ---C38---H38S
ATOM H38S  HAL2    0.09 !           |                                                 |
GROUP                   !           |                                                 |
ATOM C39   CTL2   -0.18 !           |                                                 |
ATOM H39R  HAL2    0.09 !           |                                         H39R ---C39---H39S
ATOM H39S  HAL2    0.09 !           |                                                 |
GROUP                   !           |                                                 |        H310Y
ATOM C310  CTL1   -0.09 !           |                                                 |       /
ATOM H310S HAL1    0.09 !           |                                         H310S---C310---C310R--H310X
GROUP                   !           |                                                 |       \
ATOM C310R CTL3   -0.27 !           |                                                 |        H310Z
ATOM H310X HAL3    0.09 !           |                                                 |
ATOM H310Y HAL3    0.09 !           |                                                 |
ATOM H310Z HAL3    0.09 !           |                                                 |
GROUP                   !           |                                                 |
ATOM C311  CTL2   -0.18 !           |                                                 |
ATOM H311R HAL2    0.09 !           |                                         H311R---C311--H311S
ATOM H311S HAL2    0.09 !           |                                                 |
GROUP                   !           |                                                 |
ATOM C312  CTL2   -0.18 !           |                                                 |
ATOM H312R HAL2    0.09 !           |                                         H312R---C312--H312S
ATOM H312S HAL2    0.09 !           |                                                 |
GROUP                   !           |                                                 |
ATOM C313  CTL2   -0.18 !           |                                                 |
ATOM H313R HAL2    0.09 !           |                                         H313R---C313--H313S
ATOM H313S HAL2    0.09 !           |                                                 |
GROUP                   !           |                                                 |
ATOM C314  CTL2   -0.18 !           |                                                 |
ATOM H314R HAL2    0.09 !           |                                         H314R---C314--H314S
ATOM H314S HAL2    0.09 !           |                                                 |
GROUP                   !           |                                                 |
ATOM C315  CTL2   -0.18 !           |                                                 |
ATOM H315R HAL2    0.09 !           |                                         H315R---C315--H315S
ATOM H315S HAL2    0.09 !           |                                                 |
GROUP                   !           |                                                 |
ATOM C316  CTL2   -0.18 !           |                                                 |
ATOM H316R HAL2    0.09 !           |                                         H316R---C316--H316S
ATOM H316S HAL2    0.09 !           |                                                 |
GROUP                   !           |                                                 |
ATOM C317  CTL2   -0.18 !           |                                                 |
ATOM H317R HAL2    0.09 !           |                                         H317R---C317--H317S
ATOM H317S HAL2    0.09 !           |                                                 |
GROUP                   !           |                                                 |
ATOM C318  CTL3   -0.27 !           |                                                 |
ATOM H318R HAL3    0.09 !           |                                         H318R---C318--H318S
ATOM H318S HAL3    0.09 !           |                                                 |
ATOM H318T HAL3    0.09 !           |                                                 H318T
GROUP                   !           |
ATOM C63   CTL2   -0.18 !           |
ATOM H63R  HAL2    0.09 !   H63R ---C63---H63S
ATOM H63S  HAL2    0.09 !           |
GROUP                   !           |
ATOM C64   CTL2   -0.18 !           |
ATOM H64R  HAL2    0.09 !   H64R ---C64---H64S
ATOM H64S  HAL2    0.09 !           |
GROUP                   !           |
ATOM C65   CTL2   -0.18 !           |
ATOM H65R  HAL2    0.09 !   H65R ---C65---H65S
ATOM H65S  HAL2    0.09 !           |
GROUP                   !           |
ATOM C66   CTL2   -0.18 !           |
ATOM H66R  HAL2    0.09 !   H66R ---C66---H66S
ATOM H66S  HAL2    0.09 !           |
GROUP                   !           |
ATOM C67   CTL2   -0.18 !           |
ATOM H67R  HAL2    0.09 !   H67R ---C67---H67S
ATOM H67S  HAL2    0.09 !           |
GROUP                   !           |
ATOM C68   CTL2   -0.18 !           |
ATOM H68R  HAL2    0.09 !   H68R ---C68---H68S
ATOM H68S  HAL2    0.09 !           |
GROUP                   !           |
ATOM C69   CTL2   -0.18 !           |
ATOM H69R  HAL2    0.09 !   H69R ---C69---H69S
ATOM H69S  HAL2    0.09 !           |
GROUP                   !           |
ATOM C610  CTL2   -0.18 !           |
ATOM H610R HAL2    0.09 !   H610R---C610--H610S
ATOM H610S HAL2    0.09 !           |
GROUP                   !           |
ATOM C611  CTL2   -0.18 !           |
ATOM H611R HAL2    0.09 !   H611R---C611--H611S
ATOM H611S HAL2    0.09 !           |
GROUP                   !           |
ATOM C612  CTL2   -0.18 !           |
ATOM H612R HAL2    0.09 !   H612R---C612--H612S
ATOM H612S HAL2    0.09 !           |
GROUP                   !           |
ATOM C613  CTL2   -0.18 !           |
ATOM H613R HAL2    0.09 !   H613R---C613--H613S
ATOM H613S HAL2    0.09 !           |
GROUP                   !           |
ATOM C614  CTL2   -0.18 !           |
ATOM H614R HAL2    0.09 !   H614R---C614--H614S
ATOM H614S HAL2    0.09 !           |
GROUP                   !           |
ATOM C615  CTL2   -0.18 !           |
ATOM H615R HAL2    0.09 !   H615R---C615--H615S
ATOM H615S HAL2    0.09 !           |
GROUP                   !           |
ATOM C616  CTL3   -0.27 !           |
ATOM H616R HAL3    0.09 !   H616R---C616--H616S
ATOM H616S HAL3    0.09 !           |
ATOM H616T HAL3    0.09 !           H616T

! Inositol Head Group
BOND  C11  H11       C11  C16       C11  C12       C11  OP2
BOND  C12  H12       C12  O12
BOND  O12  CA1

BOND CA1   HA1        CA1   OA5        CA1   CA2
BOND CA2   HA2        CA2   OA2        OA2   HOA2       CA2   CA3        CA3   HA3
BOND CA3   OA3        OA3   HOA3       CA3   CA4        CA4   HA4        CA4   OA4
BOND OA4   HOA4       CA4   CA5        CA5   HA5        CA5   CA6        CA6   HA61
BOND CA6   HA62       CA6   OA6        OA6   C61
DOUBL C61   O61

BOND  C61  C62
BOND  C62  H62R       C62  H62S       C62  C63
BOND  C63  H63R       C63  H63S       C63  C64
BOND  C64  H64R       C64  H64S       C64  C65
BOND  C65  H65R       C65  H65S       C65  C66
BOND  C66  H66R       C66  H66S       C66  C67
BOND  C67  H67R       C67  H67S       C67  C68
BOND  C68  H68R       C68  H68S       C68  C69
BOND  C69  H69R       C69  H69S       C69  C610
BOND  C610 H610R      C610 H610S      C610 C611
BOND  C611 H611R      C611 H611S      C611 C612
BOND  C612 H612R      C612 H612S      C612 C613
BOND  C613 H613R      C613 H613S      C613 C614
BOND  C614 H614R      C614 H614S      C614 C615
BOND  C615 H615R      C615 H615S      C615 C616
BOND  C616 H616R      C616 H616S      C616 H616T

BOND  CA5   OA5
BOND  C12  C13       C13  H13
BOND  C13  O13       O13  HO13      C13  C14       C14  H14       C14  O14
BOND  O14  HO14      C14  C15       C15  H15       C15  C16       C16  H16
BOND  C16  O16       O16  CB1

BOND CB1   HB1        CB1   OB5        CB1   CB2
BOND CB2   HB2        CB2   OB2        OB2   HOB2       CB2   CB3        CB3   HB3
BOND CB3   OB3        OB3   HOB3       CB3   CB4        CB4   HB4        CB4   OB4
BOND OB4   HOB4       CB4   CB5        CB5   HB5        CB5   CB6        CB6   HB61
BOND CB6   HB62       CB6   OB6        OB6   HOB6       CB5   OB5
BOND  C15  O15       O15  HO15
BOND  OP2  P         P    OP1       P    OP3       P    OP4       OP1  C1
! Glycerol Backbone
BOND  C1   H1R       C1    H1S      C1   C2
BOND  C2   H2S        C2    C3       C2   O21
BOND  C3   H3R        C3    H3S       C3   O31
! Chain #2
BOND  O21  C21
BOND  C21  C22
DOUBLE C21  O22
BOND  C22  H22R       C22  H22S       C22  C23
BOND  C23  H23R       C23  H23S       C23  C24
BOND  C24  H24R       C24  H24S       C24  C25
BOND  C25  H25R       C25  H25S       C25  C26
BOND  C26  H26R       C26  H26S       C26  C27
BOND  C27  H27R       C27  H27S       C27  C28
BOND  C28  H28R       C28  H28S       C28  C29
BOND  C29  H29R       C29  H29S       C29  C210
BOND  C210 H210R      C210 H210S      C210 C211
BOND  C211 H211R      C211 H211S      C211 C212
BOND  C212 H212R      C212 H212S      C212 C213
BOND  C213 H213R      C213 H213S      C213 C214
BOND  C214 H214R      C214 H214S      C214 C215
BOND  C215 H215R      C215 H215S      C215 C216
BOND  C216 H216R      C216 H216S      C216 H216T
! Chain #3
BOND  O31  C31
BOND  C31  C32
DOUBLE  C31  O32
BOND  C32  H32R       C32  H32S       C32  C33
BOND  C33  H33R       C33  H33S       C33  C34
BOND  C34  H34R       C34  H34S       C34  C35
BOND  C35  H35R       C35  H35S       C35  C36
BOND  C36  H36R       C36  H36S       C36  C37
BOND  C37  H37R       C37  H37S       C37  C38
BOND  C38  H38R       C38  H38S       C38  C39
BOND  C39  H39R       C39  H39S       C39  C310
BOND  C310 H310S      C310 C310R
BOND  C310R  H310X   C310R  H310Y  C310R H310Z
BOND  C310 C311
BOND  C311 H311R      C311 H311S      C311 C312
BOND  C312 H312R      C312 H312S      C312 C313
BOND  C313 H313R      C313 H313S      C313 C314
BOND  C314 H314R      C314 H314S      C314 C315
BOND  C315 H315R      C315 H315S      C315 C316
BOND  C316 H316R      C316 H316S      C316 C317
BOND  C317 H317R      C317 H317S      C317 C318
BOND  C318 H318R      C318 H318S      C318 H318T

IMPR C21 O21 C22 O22   C31 O31 C32 O32
IMPR C61 OA6 C62 O61

!     I        J        K        L        R(I(J/K)) T(I(JK/KJ)) PHI   T(JKL)   R(KL)
IC    C11      C12      C13      C14        1.5375  109.61   57.04  111.36   1.5128
IC    C12      C13      C14      C15        1.5175  111.36  -60.79  111.53   1.5138
IC    C13      C14      C15      C16        1.5128  111.53   52.45  113.92   1.5240
IC    C14      C15      C16      C11        1.5138  113.92  -41.86  113.38   1.5354
IC    C15      C16      C11      C12        1.5240  113.38   40.48  116.49   1.5375
IC    C16      C11      C12      C13        1.5354  116.49  -47.73  109.61   1.5175
IC    C16      C12      *C11     H11        1.5354  116.49  111.50  102.70   1.1213
IC    C16      C12      *C11     OP2        1.5354  116.49 -137.72  112.21   1.4200
IC    C11      C13      *C12     H12        1.5375  109.61  117.75  109.26   1.1096
IC    C11      C13      *C12     O12        1.5375  109.61 -120.94  111.32   1.4321
IC    C12      C14      *C13     H13        1.5175  111.36  117.98  107.72   1.1158
IC    C12      C14      *C13     O13        1.5175  111.36 -126.32  111.08   1.4229
IC    C13      C15      *C14     H14        1.5128  111.53 -117.70  107.40   1.1191
IC    C13      C15      *C14     O14        1.5128  111.53  125.04  111.05   1.4348
IC    C14      C16      *C15     H15        1.5138  113.92  116.80  105.71   1.1201
IC    C14      C16      *C15     O15        1.5138  113.92 -126.46  112.28   1.4275
IC    C15      C11      *C16     H16        1.5240  113.38 -116.08  107.17   1.1160
IC    C15      C11      *C16     O16        1.5240  113.38  123.52  109.60   1.4440
IC    C11      C12      O12      CA1        1.5375  109.22  131.26  126.74   1.4205
IC    C12      O12      CA1      OA5        1.4321  126.74  -69.72  117.82   1.4470
IC    O12      OA5      *CA1     CA2        1.4205  117.82 -139.37  110.97   1.5216
IC    OA5      O12      *CA1     HA1        1.4470  117.82 -109.54  100.85   1.1174
IC    O12      CA2      *CA1     HA1        1.4205  117.37 -111.18  105.28   1.1174
IC    O12      OA5      *CA1     CA2        1.4205  117.82 -139.37  110.97   1.5216
IC    OA2      CA3      *CA2     HA2        1.4365  110.18  116.65  109.69   1.1138
IC    OA2      CA1      *CA2     CA3        1.4365  110.31  123.18  112.10   1.5138
IC    OA3      CA4      *CA3     HA3        1.4305  110.82  116.88  107.47   1.1096
IC    OA3      CA2      *CA3     CA4        1.4305  111.41  122.70  109.15   1.5060
IC    OA4      CA5      *CA4     HA4        1.4241  110.85 -115.82  106.82   1.1171
IC    OA4      CA3      *CA4     CA5        1.4241  111.83 -125.91  112.99   1.5306
IC    CA6      OA5      *CA5     HA5        1.5262  108.55  118.39  109.16   1.1122
IC    CA6      CA4      *CA5     OA5        1.5262  107.06  119.22  112.58   1.4469
IC    OA6      HA62     *CA6     HA61       1.4297  110.64 -119.07  108.01   1.1155
IC    OA6      CA5      *CA6     HA62       1.4297  114.53 -122.15  105.83   1.1184
IC    OA5      CA1      CA2      CA3        1.4470  110.97   54.69  112.10   1.5138
IC    CA1      CA2      CA3      CA4        1.5216  112.10  -55.94  109.15   1.5060
IC    CA2      CA3      CA4      CA5        1.5138  109.15   52.61  112.99   1.5306
IC    CA3      CA4      CA5      OA5        1.5060  112.99  -48.60  112.58   1.4469
IC    CA4      CA5      OA5      CA1        1.5306  112.58   48.10  116.58   1.4470
IC    CA5      OA5      CA1      CA2        1.4469  116.58  -51.03  110.97   1.5216
IC    CA4      CA5      CA6      OA6        1.5306  107.06 -176.74  114.53   1.4297
IC    CA1      CA2      OA2      HOA2       1.5216  110.31   30.33  108.23   0.9662
IC    CA2      CA3      OA3      HOA3       1.5138  111.41   35.37  106.61   0.9656
IC    CA3      CA4      OA4      HOA4       1.5060  111.83   57.24  107.56   0.9648
IC    CA5      CA6      OA6      C61        1.5262  114.53 -170.32  111.56   1.3373
IC    CA6      OA6      C61      C62        1.4297  111.56 -176.99  112.42   1.5264
IC    C62      OA6      *C61     O61        1.5377  106.58 -149.20  123.19   1.2219
IC    OA6      C61      C62      C63        1.3373  112.42  124.97  110.54   1.5482
IC    C63      C61      *C62     H62R       1.5482  110.54 -123.95  110.09   1.1084
IC    H62R     C61      *C62     H62S       1.1084  110.09 -117.56  106.42   1.1104
IC    C61      C62      C63      C64        1.5264  110.54  161.59  114.10   1.5356
IC    C64      C62      *C63     H63R       1.5356  114.10 -119.27  109.55   1.1164
IC    H63R     C62      *C63     H63S       1.1164  109.55 -117.66  109.44   1.1129
IC    C62      C63      C64      C65        1.5482  114.10 -177.69  111.22   1.5357
IC    C65      C63      *C64     H64R       1.5357  111.22 -121.94  109.94   1.1126
IC    H64R     C63      *C64     H64S       1.1126  109.94 -117.79  109.01   1.1131
IC    C63      C64      C65      C66        1.5356  111.22  171.14  113.95   1.5336
IC    C66      C64      *C65     H65R       1.5336  113.95 -120.61  108.66   1.1142
IC    H65R     C64      *C65     H65S       1.1142  108.66 -116.88  108.98   1.1129
IC    C64      C65      C66      C67        1.5357  113.95  179.61  111.42   1.5332
IC    C67      C65      *C66     H66R       1.5332  111.42 -121.45  109.75   1.1117
IC    H66R     C65      *C66     H66S       1.1117  109.75 -117.84  109.08   1.1131
IC    C65      C66      C67      C68        1.5336  111.42  175.73  113.36   1.5319
IC    C68      C66      *C67     H67R       1.5319  113.36 -121.09  108.96   1.1139
IC    H67R     C66      *C67     H67S       1.1139  108.96 -117.09  108.99   1.1134
IC    C66      C67      C68      C69        1.5332  113.36  178.47  111.43   1.5316
IC    C69      C67      *C68     H68R       1.5316  111.43 -121.06  109.58   1.1123
IC    H68R     C67      *C68     H68S       1.1123  109.58 -117.93  109.28   1.1131
IC    C67      C68      C69      C610       1.5319  111.43  178.17  113.05   1.5309
IC    C610     C68      *C69     H69R       1.5309  113.05 -121.33  109.11   1.1137
IC    H69R     C68      *C69     H69S       1.1137  109.11 -117.22  108.97   1.1135
IC    C68      C69      C610     C611       1.5316  113.05  178.04  111.44   1.5311
IC    C611     C69      *C610    H610R      1.5311  111.44 -120.95  109.48   1.1126
IC    H610R    C69      *C610    H610S      1.1126  109.48 -117.90  109.36   1.1132
IC    C69      C610     C611     C612       1.5309  111.44  179.40  112.83   1.5306
IC    C612     C610     *C611    H611R      1.5306  112.83 -121.40  109.12   1.1136
IC    H611R    C610     *C611    H611S      1.1136  109.12 -117.30  108.97   1.1136
IC    C610     C611     C612     C613       1.5311  112.83  178.60  111.68   1.5316
IC    C613     C611     *C612    H612R      1.5316  111.68 -121.03  109.35   1.1129
IC    H612R    C611     *C612    H612S      1.1129  109.35 -117.75  109.31   1.1132
IC    C611     C612     C613     C614       1.5306  111.68 -179.73  112.54   1.5313
IC    C614     C612     *C613    H613R      1.5313  112.54 -121.40  109.12   1.1135
IC    H613R    C612     *C613    H613S      1.1135  109.12 -117.37  109.01   1.1135
IC    C612     C613     C614     C615       1.5316  112.54  179.33  112.27   1.5320
IC    C615     C613     *C614    H614R      1.5320  112.27 -121.20  109.17   1.1131
IC    H614R    C613     *C614    H614S      1.1131  109.17 -117.48  109.20   1.1133
IC    C613     C614     C615     C616       1.5313  112.27 -179.00  113.00   1.5293
IC    C616     C614     *C615    H615R      1.5293  113.00 -121.69  108.77   1.1142
IC    H615R    C614     *C615    H615S      1.1142  108.77 -116.67  108.77   1.1140
IC    C614     C615     C616     H616R      1.5320  113.00  -60.02  110.32   1.1115
IC    H616R    C615     *C616    H616S      1.1115  110.32 -120.12  110.63   1.1109
IC    H616R    C615     *C616    H616T      1.1115  110.32  119.73  110.36   1.1114
IC    C14      C13      O13      HO13       1.5128  111.08  -53.21  107.36   0.9650
IC    C15      C14      O14      HO14       1.5138  111.05   76.20  107.18   0.9644
IC    C16      C15      O15      HO15       1.5240  112.28 -120.60  109.92   0.9667
IC    C15      C16      O16      CB1        1.5240  110.15 -103.45  115.42   1.4131
IC    C16      O16      CB1      OB5        1.4440  115.42   89.26  112.49   1.4414
IC    O16      OB5      *CB1     CB2        1.4131  112.49 -119.46  108.34   1.5244
IC    OB5      O16      *CB1     HB1        1.4414  112.49 -122.35  110.33   1.1148
IC    O16      CB2      *CB1     HB1        1.4131  108.12 -119.46  108.14   1.1148
IC    O16      OB5      *CB1     CB2        1.4131  112.49 -119.46  108.34   1.5244
IC    OB2      CB3      *CB2     HB2        1.4354  110.99  116.87  107.95   1.1177
IC    OB2      CB1      *CB2     CB3        1.4354  111.91  124.77  111.21   1.5187
IC    OB3      CB4      *CB3     HB3        1.4298  110.74  118.07  108.54   1.1167
IC    OB3      CB2      *CB3     CB4        1.4298  111.71  123.26  109.78   1.5141
IC    OB4      CB5      *CB4     HB4        1.4250  110.31 -117.12  107.29   1.1171
IC    OB4      CB3      *CB4     CB5        1.4250  112.29 -123.72  110.63   1.5183
IC    CB6      OB5      *CB5     HB5        1.5176  108.53  118.18  109.52   1.1155
IC    CB6      CB4      *CB5     OB5        1.5176  111.62  120.24  109.56   1.4412
IC    OB6      HB62     *CB6     HB61       1.4280  109.26 -117.38  107.70   1.1137
IC    OB6      CB5      *CB6     HB62       1.4280  112.15 -121.45  109.48   1.1137
IC    OB5      CB1      CB2      CB3        1.4414  108.34   57.06  111.21   1.5187
IC    CB1      CB2      CB3      CB4        1.5244  111.21  -54.11  109.78   1.5141
IC    CB2      CB3      CB4      CB5        1.5187  109.78   53.40  110.63   1.5183
IC    CB3      CB4      CB5      OB5        1.5141  110.63  -56.62  109.56   1.4412
IC    CB4      CB5      OB5      CB1        1.5183  109.56   62.18  112.96   1.4414
IC    CB5      OB5      CB1      CB2        1.4412  112.96  -61.84  108.34   1.5244
IC    CB4      CB5      CB6      OB6        1.5183  111.62 -179.77  112.15   1.4280
IC    CB1      CB2      OB2      HOB2       1.5244  111.91  -76.24  108.03   0.9653
IC    CB2      CB3      OB3      HOB3       1.5187  111.71   45.81  105.93   0.9657
IC    CB3      CB4      OB4      HOB4       1.5141  112.29   61.05  108.02   0.9637
IC    CB5      CB6      OB6      HOB6       1.5176  112.15  -61.15  107.65   0.9675
IC    C12      C11      OP2      P          1.5375  112.21   86.47  126.36   1.6492
IC    C11      OP2      P        OP1        1.4200  126.36   98.74  103.26   1.5952
IC    OP1      OP2      *P       OP3        1.5952  103.26  113.21  109.48   1.4766
IC    OP1      OP2      *P       OP4        1.5952  103.26 -113.92  111.81   1.4782
IC    OP2      P        OP1      C1         1.6492  103.26  153.53  116.88   1.4405
IC    P        OP1      C1       C2         1.5952  116.88 -102.48  111.74   1.5524
IC    C2       OP1      *C1      H1R        1.5524  111.74 -119.99  109.10   1.1105
IC    H1R      OP1      *C1      H1S        1.1105  109.10 -118.00  113.36   1.1199
IC    OP1      C1       C2       C3         1.4405  111.74  170.61  110.29   1.5623
IC    C3       C1       *C2      O21        1.5623  110.29  121.29  107.73   1.4431
IC    C3       C1       *C2      H2S        1.5623  110.29 -117.85  106.97   1.1180
IC    C1       C2       O21      C21        1.5524  107.73  153.34  114.33   1.3229
IC    C2       O21      C21      C22        1.4431  114.33  176.32  108.75   1.5309
IC    C22      O21      *C21     O22        1.5309  108.75 -179.10  126.24   1.2207
IC    O21      C21      C22      C23        1.3229  108.75 -166.85  112.24   1.5456
IC    C23      C21      *C22     H22R       1.5456  112.24 -120.43  107.02   1.1097
IC    H22R     C21      *C22     H22S       1.1097  107.02 -117.36  108.71   1.1086
IC    C1       C2       C3       O31        1.5524  110.29  171.32  112.99   1.4443
IC    O31      C2       *C3      H3R        1.4443  112.99 -118.46  106.71   1.1118
IC    H3R      C2       *C3      H3S        1.1118  106.71 -114.74  108.08   1.1153
IC    C2       C3       O31      C31        1.5623  112.99  107.75  117.15   1.3272
IC    C3       O31      C31      C32        1.4443  117.15 -173.51  108.41   1.5273
IC    C32      O31      *C31     O32        1.5273  108.41 -178.05  126.12   1.2193
IC    O31      C31      C32      C33        1.3272  108.41 -175.95  113.44   1.5431
IC    C33      C31      *C32     H32R       1.5431  113.44 -120.96  107.53   1.1101
IC    H32R     C31      *C32     H32S       1.1101  107.53 -117.22  107.88   1.1094
IC    C21      C22      C23      C24        1.5309  112.24   71.09  112.34   1.5339
IC    C24      C22      *C23     H23R       1.5339  112.34 -122.35  109.78   1.1140
IC    H23R     C22      *C23     H23S       1.1140  109.78 -117.41  109.23   1.1138
IC    C22      C23      C24      C25        1.5456  112.34 -170.29  113.21   1.5325
IC    C25      C23      *C24     H24R       1.5325  113.21 -122.89  109.75   1.1122
IC    H24R     C23      *C24     H24S       1.1122  109.75 -117.43  109.04   1.1130
IC    C23      C24      C25      C26        1.5339  113.21  177.31  111.21   1.5314
IC    C26      C24      *C25     H25R       1.5314  111.21 -120.17  108.96   1.1140
IC    H25R     C24      *C25     H25S       1.1140  108.96 -118.02  109.98   1.1123
IC    C24      C25      C26      C27        1.5325  111.21 -174.97  113.14   1.5303
IC    C27      C25      *C26     H26R       1.5303  113.14 -121.89  109.10   1.1132
IC    H26R     C25      *C26     H26S       1.1132  109.10 -117.22  108.94   1.1138
IC    C25      C26      C27      C28        1.5314  113.14 -179.17  111.32   1.5304
IC    C28      C26      *C27     H27R       1.5304  111.32 -120.92  109.37   1.1133
IC    H27R     C26      *C27     H27S       1.1133  109.37 -117.99  109.55   1.1132
IC    C26      C27      C28      C29        1.5303  111.32 -178.08  112.66   1.5295
IC    C29      C27      *C28     H28R       1.5295  112.66 -121.26  108.97   1.1138
IC    H28R     C27      *C28     H28S       1.1138  108.97 -117.39  109.28   1.1136
IC    C27      C28      C29      C210       1.5304  112.66 -177.38  111.54   1.5298
IC    C210     C28      *C29     H29R       1.5298  111.54 -121.25  109.39   1.1131
IC    H29R     C28      *C29     H29S       1.1131  109.39 -117.88  109.35   1.1135
IC    C28      C29      C210     C211       1.5295  111.54 -179.07  112.41   1.5295
IC    C211     C29      *C210    H210R      1.5295  112.41 -121.13  108.99   1.1138
IC    H210R    C29      *C210    H210S      1.1138  108.99 -117.47  109.31   1.1135
IC    C29      C210     C211     C212       1.5298  112.41 -177.21  111.69   1.5299
IC    C212     C210     *C211    H211R      1.5299  111.69 -121.23  109.22   1.1132
IC    H211R    C210     *C211    H211S      1.1132  109.22 -117.77  109.39   1.1134
IC    C210     C211     C212     C213       1.5295  111.69 -177.54  112.37   1.5304
IC    C213     C211     *C212    H212R      1.5304  112.37 -121.46  109.16   1.1135
IC    H212R    C211     *C212    H212S      1.1135  109.16 -117.36  109.08   1.1130
IC    C211     C212     C213     C214       1.5299  112.37 -179.23  111.94   1.5313
IC    C214     C212     *C213    H213R      1.5313  111.94 -121.06  109.04   1.1132
IC    H213R    C212     *C213    H213S      1.1132  109.04 -117.62  109.35   1.1132
IC    C212     C213     C214     C215       1.5304  111.94 -177.10  112.53   1.5311
IC    C215     C213     *C214    H214R      1.5311  112.53 -121.60  109.16   1.1133
IC    H214R    C213     *C214    H214S      1.1133  109.16 -117.21  109.09   1.1128
IC    C213     C214     C215     C216       1.5313  112.53  179.14  112.82   1.5292
IC    C216     C214     *C215    H215R      1.5292  112.82 -121.55  108.80   1.1142
IC    H215R    C214     *C215    H215S      1.1142  108.80 -116.82  108.77   1.1141
IC    C214     C215     C216     H216R      1.5311  112.82  -59.97  110.33   1.1114
IC    H216R    C215     *C216    H216S      1.1114  110.33  119.67  110.32   1.1115
IC    H216R    C215     *C216    H216T      1.1114  110.33 -120.18  110.66   1.1108
IC    C31      C32      C33      C34        1.5273  113.44  176.10  111.10   1.5320
IC    C34      C32      *C33     H33R       1.5320  111.10 -120.72  110.19   1.1142
IC    H33R     C32      *C33     H33S       1.1142  110.19 -118.35  109.65   1.1140
IC    C32      C33      C34      C35        1.5431  111.10  179.21  113.08   1.5309
IC    C35      C33      *C34     H34R       1.5309  113.08 -121.59  109.43   1.1137
IC    H34R     C33      *C34     H34S       1.1137  109.43 -117.35  108.90   1.1138
IC    C33      C34      C35      C36        1.5320  113.08  174.93  111.49   1.5307
IC    C36      C34      *C35     H35R       1.5307  111.49 -120.53  109.29   1.1135
IC    H35R     C34      *C35     H35S       1.1135  109.29 -117.87  109.63   1.1131
IC    C34      C35      C36      C37        1.5309  111.49 -179.86  112.71   1.5299
IC    C37      C35      *C36     H36R       1.5299  112.71 -121.96  109.67   1.1132
IC    H36R     C35      *C36     H36S       1.1132  109.67 -117.29  108.71   1.1141
IC    C35      C36      C37      C38        1.5307  112.71  173.24  111.37   1.5304
IC    C38      C36      *C37     H37R       1.5304  111.37 -120.11  109.15   1.1136
IC    H37R     C36      *C37     H37S       1.1136  109.15 -117.88  109.75   1.1126
IC    C36      C37      C38      C39        1.5299  111.37  179.22  112.40   1.5325
IC    C39      C37      *C38     H38R       1.5325  112.40 -121.63  109.52   1.1131
IC    H38R     C37      *C38     H38S       1.1131  109.52 -116.75  107.84   1.1119
IC    C37      C38      C39      C310       1.5304  112.40  176.54  113.44   1.5416
IC    C310     C38      *C39     H39R       1.5416  113.44 -121.90  109.74   1.1118
IC    H39R     C38      *C39     H39S       1.1118  109.74 -117.14  108.25   1.1133
IC    C38      C39      C310     C311       1.5325  113.44  168.13  110.14   1.5420
IC    C311     C39      *C310    H310S      1.5420  110.14 -117.05  107.68   1.1159
IC    H310S    C39      *C310    C310R      1.1159  107.68 -118.68  111.43   1.5413
IC    C39      C310     C310R    H310X      1.5416  111.43   58.22  111.10   1.1081
IC    H310X    C310     *C310R   H310Y      1.1081  111.10 -120.35  110.13   1.1102
IC    H310X    C310     *C310R   H310Z      1.1081  111.10  119.37  110.95   1.1085
IC    C39      C310     C311     C312       1.5416  110.14 -172.55  113.40   1.5325
IC    C312     C310     *C311    H311R      1.5325  113.40 -122.49  109.02   1.1117
IC    H311R    C310     *C311    H311S      1.1117  109.02 -116.98  108.59   1.1133
IC    C310     C311     C312     C313       1.5420  113.40  177.87  112.58   1.5302
IC    C313     C311     *C312    H312R      1.5302  112.58 -121.53  109.15   1.1133
IC    H312R    C311     *C312    H312S      1.1133  109.15 -118.02  110.07   1.1123
IC    C311     C312     C313     C314       1.5325  112.58  179.59  111.28   1.5303
IC    C314     C312     *C313    H313R      1.5303  111.28 -120.73  109.14   1.1134
IC    H313R    C312     *C313    H313S      1.1134  109.14 -117.89  109.59   1.1127
IC    C312     C313     C314     C315       1.5302  111.28 -179.26  112.72   1.5304
IC    C315     C313     *C314    H314R      1.5304  112.72 -121.50  109.08   1.1135
IC    H314R    C313     *C314    H314S      1.1135  109.08 -117.21  109.03   1.1137
IC    C313     C314     C315     C316       1.5303  112.72  179.80  111.63   1.5319
IC    C316     C314     *C315    H315R      1.5319  111.63 -121.16  109.25   1.1133
IC    H315R    C314     *C315    H315S      1.1133  109.25 -117.69  109.25   1.1131
IC    C314     C315     C316     C317       1.5304  111.63  179.94  112.80   1.5312
IC    C317     C315     *C316    H316R      1.5312  112.80 -121.39  109.04   1.1135
IC    H316R    C315     *C316    H316S      1.1135  109.04 -117.22  109.04   1.1135
IC    C315     C316     C317     C318       1.5319  112.80  179.92  112.76   1.5297
IC    C318     C316     *C317    H317R      1.5297  112.76 -121.58  108.82   1.1140
IC    H317R    C316     *C317    H317S      1.1140  108.82 -116.84  108.82   1.1140
IC    C316     C317     C318     H318R      1.5312  112.76  -59.82  110.33   1.1115
IC    H318R    C317     *C318    H318S      1.1115  110.33  119.65  110.34   1.1115
IC    H318R    C317     *C318    H318T      1.1115  110.33 -120.18  110.68   1.1108
PATC FIRS NONE LAST NONE

RESI PIME         -1.00 ! Acylated phosphatidylinositol dimannosides (AcPIM2), model E
GROUP                   !
ATOM C12   CC3161  0.09 !
ATOM H12   HCA1    0.09 !
ATOM O12   OC301  -0.36 !
ATOM CA1   CC3162  0.29 !
ATOM HA1   HCA1    0.09 !
ATOM CA5   CC3163  0.11 !
ATOM HA5   HCA1    0.09 !
ATOM OA5   OC3C61 -0.40 !
GROUP                   !
ATOM CA2   CC3161  0.14 !
ATOM HA2   HCA1    0.09 !
ATOM OA2   OC311  -0.65 !
ATOM HOA2  HCP1    0.42 !
GROUP                   !
ATOM CA3   CC3161  0.14 !
ATOM HA3   HCA1    0.09 !
ATOM OA3   OC311  -0.65 !
ATOM HOA3  HCP1    0.42 !
GROUP                   !
ATOM CA4   CC3161  0.14 !
ATOM HA4   HCA1    0.09 !
ATOM OA4   OC311  -0.65 !
ATOM HOA4  HCP1    0.42 !
GROUP                   !
ATOM CA6   CC321   0.08 !
ATOM HA61  HCA2    0.09 !
ATOM HA62  HCA2    0.09 !
ATOM OA6   OSL    -0.49 !
ATOM C61   CL      0.90 !
ATOM O61   OBL    -0.63 !
ATOM C62   CTL2   -0.22 !
ATOM H62R  HAL2    0.09 !                                    HOB6
ATOM H62S  HAL2    0.09 !                                     |
GROUP                   !                                     OB6
ATOM C13   CC3161  0.17 !                                     |
ATOM H13   HCA1    0.09 !                                     |
ATOM O13   OC301  -0.49 !                              HB61---CB6---HB62
ATOM C41   CC2O5   0.90 !                                     |
ATOM O41   OC2D1  -0.63 !                                     |
ATOM C42   CTL2   -0.22 !                                     CB5--------OB5
ATOM H42R  HAL2    0.09 !                                    /|           \
ATOM H42S  HAL2    0.09 !                             HB4   / |            \     HB1
GROUP                   !                              \   /  HB5           \   /
ATOM C14   CC3161  0.14 !                               \ /                  \ /
ATOM H14   HCA1    0.09 !                                CB4 HOB3       HOB2  CB1
ATOM O14   OC311  -0.65 !                               / \   |          |   / \          H16           O15--HO15
ATOM HO14  HCP1    0.42 !                              /   \ OB3        OB2 /   \         |             |
GROUP                   !                HA61         OB4   \ |          | /     \        |             |
ATOM C15   CC3161  0.14 !   O61          |            |      \|          |/       O16-----C16-----------C15
ATOM H15   HCA1    0.09 !   ||           |            HOB4    CB3--------CB2             /              |\
ATOM O15   OC311  -0.65 !   C61---OA6---CA6 ---HA62           |          |              /               | \     H4
ATOM HO15  HCP1    0.42 !   |            |                    |          |             /                H15\   /
GROUP                   !   |            |                    HB3        HB2          /                     \ /
ATOM C16   CC3161  0.09 !   |            CA5--------OA5                        ------C11                     C14
ATOM H16   HCA1    0.09 !   |           /|           \                        |      |\                     / \
ATOM O16   OC301  -0.36 !   |      HA4 / |            \     HA1               |      | \                   /   \
ATOM CB1   CC3162  0.29 !   |       | /  HA5           \   /                  |      H11\                 /     O14--HO14
ATOM HB1   HCA1    0.09 !   |       |/                  \ /                   |          \               /
ATOM CB5   CC3163  0.11 !   |       CA4 HOA3      HOA2   CA1----------------------O12-----C12-----------C13----O13
ATOM HB5   HCA1    0.09 !   |      / \   |          |   /                     |           |             |      |
ATOM OB5   OC3C61 -0.40 !   |     OA4 \ OA3        OA2 /                      |           |             |      |
GROUP                   !   |     |    \ |          | /                       |           H12           H13    |
ATOM CB2   CC3161  0.14 !   |    HOA4   \|          |/                        |                                C41===O41
ATOM HB2   HCA1    0.09 !   |            CA3--------CA2                       |                                |
ATOM OB2   OC311  -0.65 !   |            |          |                         |                                |
ATOM HOB2  HCP1    0.42 !   |            |          |                         |                                |
GROUP                   !   |            HA3        HA3                       |                         H42R---C42---H42S
ATOM CB3   CC3161  0.14 !    \                                               /                                 |
ATOM HB3   HCA1    0.09 !     \                                             /                                  |
ATOM OB3   OC311  -0.65 !      \                                           /                                   |
ATOM HOB3  HCP1    0.42 !       \                                         /                                    |
GROUP                   !        \                                       |                                     |
ATOM CB4   CC3161  0.14 !         \                                      |                                     |
ATOM HB4   HCA1    0.09 !          \                                     |                                     |
ATOM OB4   OC311  -0.65 !    H62R---C62---H62S                           |                                     |
ATOM HOB4  HCP1    0.42 !           |                                    |                                     |
GROUP                   !           |                                    |                                     |
ATOM CB6   CC321   0.05 !           |                                    |                                     |
ATOM HB61  HCA2    0.09 !           |                                    |                                     |
ATOM HB62  HCA2    0.09 !           |                                    |                                     |
ATOM OB6   OC311  -0.65 !           |                                    |                                     |
ATOM HOB6  HCP1    0.42 !           |                                    |                                     |
GROUP                   !           |                                    |                                     |
ATOM C11   CC3161  0.01 !           |                                    |                                     |
ATOM H11   HCA1    0.09 !           |                                    |     alpha4                          |
ATOM P     PL      1.50 !           |                           (-) OP3  OP2                                   |
ATOM OP3   O2L    -0.78 !           |                                 \ /      alpha3                          |
ATOM OP4   O2L    -0.78 !           |                                  P (+)                                   |
ATOM OP1   OSLP   -0.57 !           |                                 / \      alpha2                          |
ATOM OP2   OC30P  -0.57 !           |                           (-) OP4  OP1                                   |
ATOM C1    CTL2   -0.08 !           |                                    |     alpha1                          |
ATOM H1R   HAL2    0.09 !           |                              H1R---C1---H1S                              |
ATOM H1S   HAL2    0.09 !           |                                    |     theta1                          |
GROUP                   !           |                                    |                                     |
ATOM C2    CTL1    0.17 !           |                              H2S---C2--------------                      |
ATOM H2S   HAL1    0.09 !           |                                    | beta1        |                      |
ATOM O21   OSL    -0.49 !           |                               O22  O21          theta3                   |
ATOM C21   CL      0.90 !           |                                \\ /  beta2        |                      |
ATOM O22   OBL    -0.63 !           |                                  C21              |                      |
ATOM C22   CTL2   -0.22 !           |                                  |   beta3        |                      |
ATOM H22R  HAL2    0.09 !           |                           H22R---C22---H22S       |                      |
ATOM H22S  HAL2    0.09 !           |                                  |                |                      |
GROUP                   !           |                                  |  beta4         |                      |
ATOM C3    CTL2    0.08 !           |                                  |                |                      |
ATOM H3R   HAL2    0.09 !           |                                  |          H3R---C3---H3S               |
ATOM H3S   HAL2    0.09 !           |                                  |                |   gamma1             |
ATOM O31   OSL    -0.49 !           |                                  |           O32  O31                    |
ATOM C31   CL      0.90 !           |                                  |            \\ /    gamma2             |
ATOM O32   OBL    -0.63 !           |                                  |              C31                      |
ATOM C32   CTL2   -0.22 !           |                                  |              |     gamma3             |
ATOM H32R  HAL2    0.09 !           |                                  |       H32R---C32---H32S               |
ATOM H32S  HAL2    0.09 !           |                                  |              |                        |
GROUP                   !           |                                  |              |                        |
ATOM C23   CTL2   -0.18 !           |                                  |              |                        |
ATOM H23R  HAL2    0.09 !           |                          H23R ---C23---H23S     |                        |
ATOM H23S  HAL2    0.09 !           |                                  |              |                        |
GROUP                   !           |                                  |              |                        |
ATOM C24   CTL2   -0.18 !           |                                  |              |                        |
ATOM H24R  HAL2    0.09 !           |                          H24R ---C24---H24S     |                        |
ATOM H24S  HAL2    0.09 !           |                                  |              |                        |
GROUP                   !           |                                  |              |                        |
ATOM C25   CTL2   -0.18 !           |                                  |              |                        |
ATOM H25R  HAL2    0.09 !           |                          H25R ---C25---H25S     |                        |
ATOM H25S  HAL2    0.09 !           |                                  |              |                        |
GROUP                   !           |                                  |              |                        |
ATOM C26   CTL2   -0.18 !           |                                  |              |                        |
ATOM H26R  HAL2    0.09 !           |                          H26R ---C26---H26S     |                        |
ATOM H26S  HAL2    0.09 !           |                                  |              |                        |
GROUP                   !           |                                  |              |                        |
ATOM C27   CTL2   -0.18 !           |                                  |              |                        |
ATOM H27R  HAL2    0.09 !           |                          H27R ---C27---H27S     |                        |
ATOM H27S  HAL2    0.09 !           |                                  |              |                        |
GROUP                   !           |                                  |              |                        |
ATOM C28   CTL2   -0.18 !           |                                  |              |                        |
ATOM H28R  HAL2    0.09 !           |                          H28R ---C28---H28S     |                        |
ATOM H28S  HAL2    0.09 !           |                                  |              |                        |
GROUP                   !           |                                  |              |                        |
ATOM C29   CTL2   -0.18 !           |                                  |              |                        |
ATOM H29R  HAL2    0.09 !           |                          H29R ---C29---H29S     |                        |
ATOM H29S  HAL2    0.09 !           |                                  |              |                        |
GROUP                   !           |                                  |              |                        |
ATOM C210  CTL2   -0.18 !           |                                  |              |                        |
ATOM H210R HAL2    0.09 !           |                          H210R---C210--H210S    |                        |
ATOM H210S HAL2    0.09 !           |                                  |              |                        |
GROUP                   !           |                                  |              |                        |
ATOM C211  CTL2   -0.18 !           |                                  |              |                        |
ATOM H211R HAL2    0.09 !           |                          H211R---C211--H211S    |                        |
ATOM H211S HAL2    0.09 !           |                                  |              |                        |
GROUP                   !           |                                  |              |                        |
ATOM C212  CTL2   -0.18 !           |                                  |              |                        |
ATOM H212R HAL2    0.09 !           |                          H212R---C212--H212S    |                        |
ATOM H212S HAL2    0.09 !           |                                  |              |                        |
GROUP                   !           |                                  |              |                        |
ATOM C213  CTL2   -0.18 !           |                                  |              |                        |
ATOM H213R HAL2    0.09 !           |                          H213R---C213--H213S    |                        |
ATOM H213S HAL2    0.09 !           |                                  |              |                        |
GROUP                   !           |                                  |              |                        |
ATOM C214  CTL2   -0.18 !           |                                  |              |                        |
ATOM H214R HAL2    0.09 !           |                          H214R---C214--H214S    |                        |
ATOM H214S HAL2    0.09 !           |                                  |              |                        |
GROUP                   !           |                                  |              |                        |
ATOM C215  CTL2   -0.18 !           |                                  |              |                        |
ATOM H215R HAL2    0.09 !           |                          H215R---C215--H215S    |                        |
ATOM H215S HAL2    0.09 !           |                                  |              |                        |
GROUP                   !           |                                  |              |                        |
ATOM C216  CTL3   -0.27 !           |                                  |              |                        |
ATOM H216R HAL3    0.09 !           |                          H216R---C216--H216S    |                        |
ATOM H216S HAL3    0.09 !           |                                  |              |                        |
ATOM H216T HAL3    0.09 !           |                                  H216T          |                        |
GROUP                   !           |                                                 |                        |
ATOM C33   CTL2   -0.18 !           |                                                 |                        |
ATOM H33R  HAL2    0.09 !           |                                         H33R ---C33---H33S               |
ATOM H33S  HAL2    0.09 !           |                                                 |                        |
GROUP                   !           |                                                 |                        |
ATOM C34   CTL2   -0.18 !           |                                                 |                        |
ATOM H34R  HAL2    0.09 !           |                                         H34R ---C34---H34S               |
ATOM H34S  HAL2    0.09 !           |                                                 |                        |
GROUP                   !           |                                                 |                        |
ATOM C35   CTL2   -0.18 !           |                                                 |                        |
ATOM H35R  HAL2    0.09 !           |                                         H35R ---C35---H35S               |
ATOM H35S  HAL2    0.09 !           |                                                 |                        |
GROUP                   !           |                                                 |                        |
ATOM C36   CTL2   -0.18 !           |                                                 |                        |
ATOM H36R  HAL2    0.09 !           |                                         H36R ---C36---H36S               |
ATOM H36S  HAL2    0.09 !           |                                                 |                        |
GROUP                   !           |                                                 |                        |
ATOM C37   CTL2   -0.18 !           |                                                 |                        |
ATOM H37R  HAL2    0.09 !           |                                         H37R ---C37---H37S               |
ATOM H37S  HAL2    0.09 !           |                                                 |                        |
GROUP                   !           |                                                 |                        |
ATOM C38   CTL2   -0.18 !           |                                                 |                        |
ATOM H38R  HAL2    0.09 !           |                                         H38R ---C38---H38S               |
ATOM H38S  HAL2    0.09 !           |                                                 |                        |
GROUP                   !           |                                                 |                        |
ATOM C39   CTL2   -0.18 !           |                                                 |                        |
ATOM H39R  HAL2    0.09 !           |                                         H39R ---C39---H39S               |
ATOM H39S  HAL2    0.09 !           |                                                 |                        |
GROUP                   !           |                                                 |                        |
ATOM C310  CTL2   -0.18 !           |                                                 |                        |
ATOM H310R HAL2    0.09 !           |                                        H310R ---C310---H310S             |
ATOM H310S HAL2    0.09 !           |                                                 |                        |
GROUP                   !           |                                                 |                        |
ATOM C311  CTL2   -0.18 !           |                                                 |                        |
ATOM H311R HAL2    0.09 !           |                                         H311R---C311--H311S
ATOM H311S HAL2    0.09 !           |                                                 |                        |
GROUP                   !           |                                                 |                        |
ATOM C312  CTL2   -0.18 !           |                                                 |                        |
ATOM H312R HAL2    0.09 !           |                                         H312R---C312--H312S
ATOM H312S HAL2    0.09 !           |                                                 |                        |
GROUP                   !           |                                                 |                        |
ATOM C313  CTL2   -0.18 !           |                                                 |                        |
ATOM H313R HAL2    0.09 !           |                                         H313R---C313--H313S
ATOM H313S HAL2    0.09 !           |                                                 |                        |
GROUP                   !           |                                                 |                        |
ATOM C314  CTL2   -0.18 !           |                                                 |                        |
ATOM H314R HAL2    0.09 !           |                                         H314R---C314--H314S
ATOM H314S HAL2    0.09 !           |                                                 |                        |
GROUP                   !           |                                                 |                        |
ATOM C315  CTL2   -0.18 !           |                                                 |                        |
ATOM H315R HAL2    0.09 !           |                                         H315R---C315--H315S
ATOM H315S HAL2    0.09 !           |                                                 |                        |
GROUP                   !           |                                                 |                        |
ATOM C316  CTL3   -0.27 !           |                                                 |                        |
ATOM H316R HAL3    0.09 !           |                                         H316R---C316--H316S
ATOM H316S HAL3    0.09 !           |                                                 |                        |
ATOM H316T HAL3    0.09 !           |                                                 H316T                    |
GROUP                   !           |                                                                          |
ATOM C63   CTL2   -0.18 !           |                                                                          |
ATOM H63R  HAL2    0.09 !   H63R ---C63---H63S                                                                 |
ATOM H63S  HAL2    0.09 !           |                                                                          |
GROUP                   !           |                                                                          |
ATOM C64   CTL2   -0.18 !           |                                                                          |
ATOM H64R  HAL2    0.09 !   H64R ---C64---H64S                                                                 |
ATOM H64S  HAL2    0.09 !           |                                                                          |
GROUP                   !           |                                                                          |
ATOM C65   CTL2   -0.18 !           |                                                                          |
ATOM H65R  HAL2    0.09 !   H65R ---C65---H65S                                                                 |
ATOM H65S  HAL2    0.09 !           |                                                                          |
GROUP                   !           |                                                                          |
ATOM C66   CTL2   -0.18 !           |                                                                          |
ATOM H66R  HAL2    0.09 !   H66R ---C66---H66S                                                                 |
ATOM H66S  HAL2    0.09 !           |                                                                          |
GROUP                   !           |                                                                          |
ATOM C67   CTL2   -0.18 !           |                                                                          |
ATOM H67R  HAL2    0.09 !   H67R ---C67---H67S                                                                 |
ATOM H67S  HAL2    0.09 !           |                                                                          |
GROUP                   !           |                                                                          |
ATOM C68   CTL2   -0.18 !           |                                                                          |
ATOM H68R  HAL2    0.09 !   H68R ---C68---H68S                                                                 |
ATOM H68S  HAL2    0.09 !           |                                                                          |
GROUP                   !           |                                                                          |
ATOM C69   CTL2   -0.18 !           |                                                                          |
ATOM H69R  HAL2    0.09 !   H69R ---C69---H69S                                                                 |
ATOM H69S  HAL2    0.09 !           |                                                                          |
GROUP                   !           |                                                                          |
ATOM C610  CTL2   -0.18 !           |                                                                          |
ATOM H610R HAL2    0.09 !   H610R---C610--H610S                                                                |
ATOM H610S HAL2    0.09 !           |                                                                          |
GROUP                   !           |                                                                          |
ATOM C611  CTL2   -0.18 !           |                                                                          |
ATOM H611R HAL2    0.09 !   H611R---C611--H611S                                                                |
ATOM H611S HAL2    0.09 !           |                                                                          |
GROUP                   !           |                                                                          |
ATOM C612  CTL2   -0.18 !           |                                                                          |
ATOM H612R HAL2    0.09 !   H612R---C612--H612S                                                                |
ATOM H612S HAL2    0.09 !           |                                                                          |
GROUP                   !           |                                                                          |
ATOM C613  CTL2   -0.18 !           |                                                                          |
ATOM H613R HAL2    0.09 !   H613R---C613--H613S                                                                |
ATOM H613S HAL2    0.09 !           |                                                                          |
GROUP                   !           |                                                                          |
ATOM C614  CTL2   -0.18 !           |                                                                          |
ATOM H614R HAL2    0.09 !   H614R---C614--H614S                                                                |
ATOM H614S HAL2    0.09 !           |                                                                          |
GROUP                   !           |                                                                          |
ATOM C615  CTL2   -0.18 !           |                                                                          |
ATOM H615R HAL2    0.09 !   H615R---C615--H615S                                                                |
ATOM H615S HAL2    0.09 !           |                                                                          |
GROUP                   !           |                                                                          |
ATOM C616  CTL3   -0.27 !           |                                                                          |
ATOM H616R HAL3    0.09 !   H616R---C616--H616S                                                                |
ATOM H616S HAL3    0.09 !           |                                                                          |
ATOM H616T HAL3    0.09 !           H616T                                                                      |
GROUP                   !           ----------------------------------------------------------------------------
ATOM C43   CTL2   -0.18 !           |
ATOM H43R  HAL2    0.09 !   H43R ---C43---H43S
ATOM H43S  HAL2    0.09 !           |
GROUP                   !           |
ATOM C44   CTL2   -0.18 !           |
ATOM H44R  HAL2    0.09 !   H44R ---C44---H44S
ATOM H44S  HAL2    0.09 !           |
GROUP                   !           |
ATOM C45   CTL2   -0.18 !           |
ATOM H45R  HAL2    0.09 !   H45R ---C45---H45S
ATOM H45S  HAL2    0.09 !           |
GROUP                   !           |
ATOM C46   CTL2   -0.18 !           |
ATOM H46R  HAL2    0.09 !   H46R ---C46---H46S
ATOM H46S  HAL2    0.09 !           |
GROUP                   !           |
ATOM C47   CTL2   -0.18 !           |
ATOM H47R  HAL2    0.09 !   H47R ---C47---H47S
ATOM H47S  HAL2    0.09 !           |
GROUP                   !           |
ATOM C48   CTL2   -0.18 !           |
ATOM H48R  HAL2    0.09 !   H48R ---C48---H48S
ATOM H48S  HAL2    0.09 !           |
GROUP                   !           |
ATOM C49   CTL2   -0.18 !           |
ATOM H49R  HAL2    0.09 !   H49R ---C49---H49S
ATOM H49S  HAL2    0.09 !           |
GROUP                   !           |
ATOM C410  CTL2   -0.18 !           |
ATOM H410R HAL2    0.09 !   H410R---C410--H410S
ATOM H410S HAL2    0.09 !           |
GROUP                   !           |
ATOM C411  CTL2   -0.18 !           |
ATOM H411R HAL2    0.09 !   H411R---C411--H411S
ATOM H411S HAL2    0.09 !           |
GROUP                   !           |
ATOM C412  CTL2   -0.18 !           |
ATOM H412R HAL2    0.09 !   H412R---C412--H412S
ATOM H412S HAL2    0.09 !           |
GROUP                   !           |
ATOM C413  CTL2   -0.18 !           |
ATOM H413R HAL2    0.09 !   H413R---C413--H413S
ATOM H413S HAL2    0.09 !           |
GROUP                   !           |
ATOM C414  CTL2   -0.18 !           |
ATOM H414R HAL2    0.09 !   H414R---C414--H414S
ATOM H414S HAL2    0.09 !           |
GROUP                   !           |
ATOM C415  CTL2   -0.18 !           |
ATOM H415R HAL2    0.09 !   H415R---C415--H415S
ATOM H415S HAL2    0.09 !           |
GROUP                   !           |
ATOM C416  CTL3   -0.27 !           |
ATOM H416R HAL3    0.09 !   H416R---C416--H416S
ATOM H416S HAL3    0.09 !           |
ATOM H416T HAL3    0.09 !           H416T

! Inositol Head Group
BOND  C11  H11       C11  C16       C11  C12       C11  OP2
BOND  C12  H12       C12  O12
BOND  O12  CA1

BOND CA1   HA1        CA1   OA5        CA1   CA2
BOND CA2   HA2        CA2   OA2        OA2   HOA2       CA2   CA3        CA3   HA3
BOND CA3   OA3        OA3   HOA3       CA3   CA4        CA4   HA4        CA4   OA4
BOND OA4   HOA4       CA4   CA5        CA5   HA5        CA5   CA6        CA6   HA61
BOND CA6   HA62       CA6   OA6        OA6   C61
DOUBL C61   O61

BOND  C61  C62
BOND  C62  H62R       C62  H62S       C62  C63
BOND  C63  H63R       C63  H63S       C63  C64
BOND  C64  H64R       C64  H64S       C64  C65
BOND  C65  H65R       C65  H65S       C65  C66
BOND  C66  H66R       C66  H66S       C66  C67
BOND  C67  H67R       C67  H67S       C67  C68
BOND  C68  H68R       C68  H68S       C68  C69
BOND  C69  H69R       C69  H69S       C69  C610
BOND  C610 H610R      C610 H610S      C610 C611
BOND  C611 H611R      C611 H611S      C611 C612
BOND  C612 H612R      C612 H612S      C612 C613
BOND  C613 H613R      C613 H613S      C613 C614
BOND  C614 H614R      C614 H614S      C614 C615
BOND  C615 H615R      C615 H615S      C615 C616
BOND  C616 H616R      C616 H616S      C616 H616T

BOND  CA5   OA5
BOND  C12  C13       C13  H13
BOND  C13  O13       O13  C41    C41 C42
DOUBLE C41 O41

BOND  C42  H42R       C42  H42S       C42  C43
BOND  C43  H43R       C43  H43S       C43  C44
BOND  C44  H44R       C44  H44S       C44  C45
BOND  C45  H45R       C45  H45S       C45  C46
BOND  C46  H46R       C46  H46S       C46  C47
BOND  C47  H47R       C47  H47S       C47  C48
BOND  C48  H48R       C48  H48S       C48  C49
BOND  C49  H49R       C49  H49S       C49  C410
BOND  C410 H410R      C410 H410S      C410 C411
BOND  C411 H411R      C411 H411S      C411 C412
BOND  C412 H412R      C412 H412S      C412 C413
BOND  C413 H413R      C413 H413S      C413 C414
BOND  C414 H414R      C414 H414S      C414 C415
BOND  C415 H415R      C415 H415S      C415 C416
BOND  C416 H416R      C416 H416S      C416 H416T

BOND  C13  C14       C14  H14       C14  O14
BOND  O14  HO14      C14  C15       C15  H15       C15  C16       C16  H16
BOND  C16  O16       O16  CB1

BOND CB1   HB1        CB1   OB5        CB1   CB2
BOND CB2   HB2        CB2   OB2        OB2   HOB2       CB2   CB3        CB3   HB3
BOND CB3   OB3        OB3   HOB3       CB3   CB4        CB4   HB4        CB4   OB4
BOND OB4   HOB4       CB4   CB5        CB5   HB5        CB5   CB6        CB6   HB61
BOND CB6   HB62       CB6   OB6        OB6   HOB6       CB5   OB5
BOND  C15  O15       O15  HO15
BOND  OP2  P         P    OP1       P    OP3       P    OP4       OP1  C1
! Glycerol Backbone
BOND  C1   H1R       C1    H1S      C1   C2
BOND  C2   H2S        C2    C3       C2   O21
BOND  C3   H3R        C3    H3S       C3   O31
! Chain #2
BOND  O21  C21
BOND  C21  C22
DOUBLE C21  O22
BOND  C22  H22R       C22  H22S       C22  C23
BOND  C23  H23R       C23  H23S       C23  C24
BOND  C24  H24R       C24  H24S       C24  C25
BOND  C25  H25R       C25  H25S       C25  C26
BOND  C26  H26R       C26  H26S       C26  C27
BOND  C27  H27R       C27  H27S       C27  C28
BOND  C28  H28R       C28  H28S       C28  C29
BOND  C29  H29R       C29  H29S       C29  C210
BOND  C210 H210R      C210 H210S      C210 C211
BOND  C211 H211R      C211 H211S      C211 C212
BOND  C212 H212R      C212 H212S      C212 C213
BOND  C213 H213R      C213 H213S      C213 C214
BOND  C214 H214R      C214 H214S      C214 C215
BOND  C215 H215R      C215 H215S      C215 C216
BOND  C216 H216R      C216 H216S      C216 H216T
! Chain #3
BOND  O31  C31
BOND  C31  C32
DOUBLE  C31  O32
BOND  C32  H32R       C32  H32S       C32  C33
BOND  C33  H33R       C33  H33S       C33  C34
BOND  C34  H34R       C34  H34S       C34  C35
BOND  C35  H35R       C35  H35S       C35  C36
BOND  C36  H36R       C36  H36S       C36  C37
BOND  C37  H37R       C37  H37S       C37  C38
BOND  C38  H38R       C38  H38S       C38  C39
BOND  C39  H39R       C39  H39S       C39  C310
BOND  C310 H310R      C310  H310S     C310  C311
BOND  C311 H311R      C311 H311S      C311 C312
BOND  C312 H312R      C312 H312S      C312 C313
BOND  C313 H313R      C313 H313S      C313 C314
BOND  C314 H314R      C314 H314S      C314 C315
BOND  C315 H315R      C315 H315S      C315 C316
BOND  C316 H316R      C316 H316S      C316 H316T

IMPR C21 O21 C22 O22   C31 O31 C32 O32
IMPR C41 O13 C42 O41   C61 OA6 C62 O61

!     I        J        K        L        R(I(J/K)) T(I(JK/KJ)) PHI   T(JKL)   R(KL)
IC    C11      C12      C13      C14        1.5646  105.43   62.70  109.69   1.5518
IC    C12      C13      C14      C15        1.5598  109.69  -60.29  110.76   1.5451
IC    C13      C14      C15      C16        1.5518  110.76   54.26  113.49   1.5507
IC    C14      C15      C16      C11        1.5451  113.49  -50.87  108.47   1.5605
IC    C15      C16      C11      C12        1.5507  108.47   56.57  113.29   1.5646
IC    C16      C11      C12      C13        1.5605  113.29  -62.68  105.43   1.5598
IC    C16      C12      *C11     H11        1.5605  113.29  112.26  104.83   1.1140
IC    C16      C12      *C11     OP2        1.5605  113.29 -140.31  115.00   1.4146
IC    C11      C13      *C12     H12        1.5646  105.43  114.66  109.58   1.1037
IC    C11      C13      *C12     O12        1.5646  105.43 -121.41  107.22   1.4259
IC    C12      C14      *C13     H13        1.5598  109.69  118.68  108.23   1.1159
IC    C12      C14      *C13     O13        1.5598  109.69 -124.07  108.80   1.3857
IC    C13      C15      *C14     H14        1.5518  110.76 -119.35  109.79   1.1165
IC    C13      C15      *C14     O14        1.5518  110.76  120.28  109.46   1.4053
IC    C14      C16      *C15     H15        1.5451  113.49  117.38  106.98   1.1183
IC    C14      C16      *C15     O15        1.5451  113.49 -122.84  109.27   1.4055
IC    C15      C11      *C16     H16        1.5507  108.47 -117.33  109.98   1.1125
IC    C15      C11      *C16     O16        1.5507  108.47  116.58  110.53   1.4229
IC    C11      C12      O12      CA1        1.5646  113.64  108.69  120.00   1.4305
IC    C12      O12      CA1      OA5        1.4259  120.00   21.66  116.76   1.4272
IC    O12      OA5      *CA1     CA2        1.4305  116.76 -127.42  111.84   1.5466
IC    OA5      O12      *CA1     HA1        1.4272  116.76 -119.87  107.09   1.0982
IC    O12      CA2      *CA1     HA1        1.4305  109.64 -113.99  103.49   1.0982
IC    O12      OA5      *CA1     CA2        1.4305  116.76 -127.42  111.84   1.5466
IC    OA2      CA3      *CA2     HA2        1.4118  111.03  117.55  109.68   1.1131
IC    OA2      CA1      *CA2     CA3        1.4118  111.79  123.44  109.45   1.5341
IC    OA3      CA4      *CA3     HA3        1.4064  111.94  118.64  108.48   1.1129
IC    OA3      CA2      *CA3     CA4        1.4064  111.32  123.78  108.74   1.5361
IC    OA4      CA5      *CA4     HA4        1.4065  109.56 -119.76  108.32   1.1162
IC    OA4      CA3      *CA4     CA5        1.4065  110.07 -120.24  109.08   1.5470
IC    CA6      OA5      *CA5     HA5        1.5343  107.82  116.81  109.19   1.0909
IC    CA6      CA4      *CA5     OA5        1.5343  109.93  120.76  113.38   1.4234
IC    OA6      HA62     *CA6     HA61       1.3876  111.18 -118.69  107.19   1.1112
IC    OA6      CA5      *CA6     HA62       1.3876  110.57 -122.12  108.42   1.1124
IC    OA5      CA1      CA2      CA3        1.4272  111.84   56.57  109.45   1.5341
IC    CA1      CA2      CA3      CA4        1.5466  109.45  -57.63  108.74   1.5361
IC    CA2      CA3      CA4      CA5        1.5341  108.74   56.01  109.08   1.5470
IC    CA3      CA4      CA5      OA5        1.5361  109.08  -54.34  113.38   1.4234
IC    CA4      CA5      OA5      CA1        1.5470  113.38   54.26  114.27   1.4272
IC    CA5      OA5      CA1      CA2        1.4234  114.27  -54.88  111.84   1.5466
IC    CA4      CA5      CA6      OA6        1.5470  109.93  178.69  110.57   1.3876
IC    CA1      CA2      OA2      HOA2       1.5466  111.79   37.95  109.47   0.9914
IC    CA2      CA3      OA3      HOA3       1.5341  111.32   67.60  108.04   0.9922
IC    CA3      CA4      OA4      HOA4       1.5361  110.07   82.91  106.94   0.9932
IC    CA5      CA6      OA6      C61        1.5343  110.57 -112.97  124.15   1.3615
IC    CA6      OA6      C61      C62        1.3876  124.15 -170.47  120.63   1.5027
IC    C62      OA6      *C61     O61        1.5027  120.63  179.95  120.66   1.2240
IC    OA6      C61      C62      C63        1.3615  120.63   62.16  110.83   1.5332
IC    C63      C61      *C62     H62R       1.5332  110.83 -122.56  110.33   1.1120
IC    H62R     C61      *C62     H62S       1.1120  110.33 -118.18  108.06   1.1127
IC    C61      C62      C63      C64        1.5027  110.83  170.18  110.78   1.5330
IC    C64      C62      *C63     H63R       1.5330  110.78 -118.26  108.83   1.1143
IC    H63R     C62      *C63     H63S       1.1143  108.83 -118.97  109.93   1.1124
IC    C62      C63      C64      C65        1.5332  110.78 -178.28  111.67   1.5356
IC    C65      C63      *C64     H64R       1.5356  111.67 -122.18  110.33   1.1122
IC    H64R     C63      *C64     H64S       1.1122  110.33 -118.42  107.83   1.1135
IC    C63      C64      C65      C66        1.5330  111.67  171.32  110.54   1.5327
IC    C66      C64      *C65     H65R       1.5327  110.54 -118.73  109.38   1.1124
IC    H65R     C64      *C65     H65S       1.1124  109.38 -119.09  109.47   1.1125
IC    C64      C65      C66      C67        1.5356  110.54  179.18  112.03   1.5346
IC    C67      C65      *C66     H66R       1.5346  112.03 -121.11  109.81   1.1090
IC    H66R     C65      *C66     H66S       1.1090  109.81 -118.59  108.05   1.1137
IC    C65      C66      C67      C68        1.5327  112.03  173.14  110.51   1.5351
IC    C68      C66      *C67     H67R       1.5351  110.51 -119.33  109.71   1.1123
IC    H67R     C66      *C67     H67S       1.1123  109.71 -119.19  109.15   1.1109
IC    C66      C67      C68      C69        1.5346  110.51  177.25  111.86   1.5332
IC    C69      C67      *C68     H68R       1.5332  111.86 -120.76  109.99   1.1076
IC    H68R     C67      *C68     H68S       1.1076  109.99 -118.52  108.31   1.1135
IC    C67      C68      C69      C610       1.5351  111.86  175.01  110.62   1.5342
IC    C610     C68      *C69     H69R       1.5342  110.62 -119.82  109.65   1.1132
IC    H69R     C68      *C69     H69S       1.1132  109.65 -119.12  108.91   1.1124
IC    C68      C69      C610     C611       1.5332  110.62  177.50  111.47   1.5327
IC    C611     C69      *C610    H610R      1.5327  111.47 -120.81  109.95   1.1099
IC    H610R    C69      *C610    H610S      1.1099  109.95 -118.55  108.52   1.1134
IC    C69      C610     C611     C612       1.5342  111.47  175.81  110.82   1.5336
IC    C612     C610     *C611    H611R      1.5336  110.82 -119.89  109.49   1.1120
IC    H611R    C610     *C611    H611S      1.1120  109.49 -119.06  108.98   1.1125
IC    C610     C611     C612     C613       1.5327  110.82  178.35  111.24   1.5343
IC    C613     C611     *C612    H612R      1.5343  111.24 -120.70  109.73   1.1104
IC    H612R    C611     *C612    H612S      1.1104  109.73 -118.74  108.75   1.1123
IC    C611     C612     C613     C614       1.5336  111.24  176.89  111.05   1.5329
IC    C614     C612     *C613    H613R      1.5329  111.05 -120.05  109.29   1.1127
IC    H613R    C612     *C613    H613S      1.1127  109.29 -118.85  109.02   1.1131
IC    C612     C613     C614     C615       1.5343  111.05  179.02  111.12   1.5324
IC    C615     C613     *C614    H614R      1.5324  111.12 -120.76  109.53   1.1103
IC    H614R    C613     *C614    H614S      1.1103  109.53 -118.64  109.06   1.1127
IC    C613     C614     C615     C616       1.5329  111.12  178.68  111.27   1.5262
IC    C616     C614     *C615    H615R      1.5262  111.27 -120.19  109.70   1.1113
IC    H615R    C614     *C615    H615S      1.1113  109.70 -119.26  109.57   1.1118
IC    C614     C615     C616     H616R      1.5324  111.27  -60.69  110.30   1.1108
IC    H616R    C615     *C616    H616S      1.1108  110.30 -119.68  109.60   1.1098
IC    H616R    C615     *C616    H616T      1.1108  110.30  120.52  110.58   1.1096
IC    C14      C13      O13      C41        1.5518  108.80 -134.36  124.28   1.3645
IC    C13      O13      C41      C42        1.3857  124.28  -43.82  121.41   1.5123
IC    C42      O13      *C41     O41        1.5123  121.41 -173.41  119.12   1.2200
IC    O13      C41      C42      C43        1.3645  121.41  118.98  114.93   1.5291
IC    C43      C41      *C42     H42R       1.5291  114.93  122.59  107.70   1.1125
IC    H42R     C41      *C42     H42S       1.1125  107.70  116.65  109.99   1.1034
IC    C41      C42      C43      C44        1.5123  114.93  179.85  108.21   1.5377
IC    C44      C42      *C43     H43R       1.5377  108.21 -120.49  110.37   1.1114
IC    H43R     C42      *C43     H43S       1.1114  110.37 -119.97  109.22   1.1123
IC    C42      C43      C44      C45        1.5291  108.21  177.08  113.16   1.5297
IC    C45      C43      *C44     H44R       1.5297  113.16 -120.42  109.26   1.1131
IC    H44R     C43      *C44     H44S       1.1131  109.26 -118.24  108.62   1.1118
IC    C43      C44      C45      C46        1.5377  113.16  178.31  109.52   1.5354
IC    C46      C44      *C45     H45R       1.5354  109.52 -120.10  109.59   1.1129
IC    H45R     C44      *C45     H45S       1.1129  109.59 -119.33  109.41   1.1116
IC    C44      C45      C46      C47        1.5297  109.52  179.26  111.85   1.5304
IC    C47      C45      *C46     H46R       1.5304  111.85 -121.02  109.70   1.1129
IC    H46R     C45      *C46     H46S       1.1129  109.70 -118.56  108.56   1.1129
IC    C45      C46      C47      C48        1.5354  111.85  176.66  110.61   1.5343
IC    C48      C46      *C47     H47R       1.5343  110.61 -119.76  108.99   1.1126
IC    H47R     C46      *C47     H47S       1.1126  108.99 -118.96  109.43   1.1122
IC    C46      C47      C48      C49        1.5304  110.61 -179.10  110.81   1.5311
IC    C49      C47      *C48     H48R       1.5311  110.81  119.71  108.56   1.1127
IC    H48R     C47      *C48     H48S       1.1127  108.56  119.01  110.11   1.1129
IC    C47      C48      C49      C410       1.5343  110.81  176.05  111.52   1.5352
IC    C410     C48      *C49     H49R       1.5352  111.52 -119.65  108.65   1.1129
IC    H49R     C48      *C49     H49S       1.1129  108.65 -118.61  109.47   1.1126
IC    C48      C49      C410     C411       1.5311  111.52 -177.93  110.09   1.5316
IC    C411     C49      *C410    H410R      1.5316  110.09  119.36  108.74   1.1133
IC    H410R    C49      *C410    H410S      1.1133  108.74  119.22  110.20   1.1119
IC    C49      C410     C411     C412       1.5352  110.09  176.43  112.00   1.5325
IC    C412     C410     *C411    H411R      1.5325  112.00  121.70  109.39   1.1140
IC    H411R    C410     *C411    H411S      1.1140  109.39  118.43  108.70   1.1124
IC    C410     C411     C412     C413       1.5316  112.00 -177.73  109.99   1.5337
IC    C413     C411     *C412    H412R      1.5337  109.99 -121.26  110.02   1.1115
IC    H412R    C411     *C412    H412S      1.1115  110.02 -119.28  109.01   1.1132
IC    C411     C412     C413     C414       1.5325  109.99  177.60  111.99   1.5309
IC    C414     C412     *C413    H413R      1.5309  111.99 -120.13  108.82   1.1133
IC    H413R    C412     *C413    H413S      1.1133  108.82 -118.44  109.32   1.1132
IC    C412     C413     C414     C415       1.5337  111.99 -178.32  110.36   1.5341
IC    C415     C413     *C414    H414R      1.5341  110.36 -120.95  109.42   1.1107
IC    H414R    C413     *C414    H414S      1.1107  109.42 -119.09  109.28   1.1129
IC    C413     C414     C415     C416       1.5309  110.36  179.40  111.49   1.5247
IC    C416     C414     *C415    H415R      1.5247  111.49 -120.23  109.62   1.1110
IC    H415R    C414     *C415    H415S      1.1110  109.62 -119.25  109.73   1.1125
IC    C414     C415     C416     H416R      1.5341  111.49 -179.49  109.66   1.1109
IC    H416R    C415     *C416    H416S      1.1109  109.66  119.83  110.38   1.1114
IC    H416R    C415     *C416    H416T      1.1109  109.66 -119.19  109.74   1.1071
IC    C15      C14      O14      HO14       1.5451  109.46   86.63  107.10   0.9925
IC    C16      C15      O15      HO15       1.5507  109.27 -129.18  107.68   0.9931
IC    C15      C16      O16      CB1        1.5507  106.63 -132.78  113.56   1.4213
IC    C16      O16      CB1      OB5        1.4229  113.56   83.77  112.08   1.4234
IC    O16      OB5      *CB1     CB2        1.4213  112.08 -123.72  111.63   1.5359
IC    OB5      O16      *CB1     HB1        1.4234  112.08 -120.11  111.05   1.1007
IC    O16      CB2      *CB1     HB1        1.4213  109.85 -119.24  104.57   1.1007
IC    O16      OB5      *CB1     CB2        1.4213  112.08 -123.72  111.63   1.5359
IC    OB2      CB3      *CB2     HB2        1.4072  110.53  121.80  110.69   1.1144
IC    OB2      CB1      *CB2     CB3        1.4072  108.93  120.72  109.06   1.5370
IC    OB3      CB4      *CB3     HB3        1.4066  112.08  118.14  108.13   1.1133
IC    OB3      CB2      *CB3     CB4        1.4066  111.42  124.28  109.09   1.5383
IC    OB4      CB5      *CB4     HB4        1.4057  109.96 -120.12  107.99   1.1180
IC    OB4      CB3      *CB4     CB5        1.4057  110.05 -120.58  108.88   1.5483
IC    CB6      OB5      *CB5     HB5        1.5373  107.99  117.05  109.96   1.1130
IC    CB6      CB4      *CB5     OB5        1.5373  109.96  119.74  111.49   1.4227
IC    OB6      HB62     *CB6     HB61       1.4036  110.34 -117.25  106.74   1.1109
IC    OB6      CB5      *CB6     HB62       1.4036  110.51 -122.52  110.65   1.1148
IC    OB5      CB1      CB2      CB3        1.4234  111.63   57.61  109.06   1.5370
IC    CB1      CB2      CB3      CB4        1.5359  109.06  -55.78  109.09   1.5383
IC    CB2      CB3      CB4      CB5        1.5370  109.09   55.43  108.88   1.5483
IC    CB3      CB4      CB5      OB5        1.5383  108.88  -57.08  111.49   1.4227
IC    CB4      CB5      OB5      CB1        1.5483  111.49   59.56  112.47   1.4234
IC    CB5      OB5      CB1      CB2        1.4227  112.47  -59.91  111.63   1.5359
IC    CB4      CB5      CB6      OB6        1.5483  109.96 -178.65  110.51   1.4036
IC    CB1      CB2      OB2      HOB2       1.5359  108.93 -148.17  107.00   0.9935
IC    CB2      CB3      OB3      HOB3       1.5370  111.42   69.02  107.95   0.9934
IC    CB3      CB4      OB4      HOB4       1.5383  110.05   83.37  106.88   0.9918
IC    CB5      CB6      OB6      HOB6       1.5373  110.51  -86.63  106.88   0.9924
IC    C12      C11      OP2      P          1.5646  115.00   76.22  118.40   1.7440
IC    C11      OP2      P        OP1        1.4146  118.40  134.28  107.76   1.7545
IC    OP1      OP2      *P       OP3        1.7545  107.76  116.38  107.76   1.5533
IC    OP1      OP2      *P       OP4        1.7545  107.76 -123.13  115.58   1.7373
IC    OP2      P        OP1      C1         1.7440  107.76   81.08  111.23   1.4146
IC    P        OP1      C1       C2         1.7545  111.23  -72.54  113.89   1.5485
IC    C2       OP1      *C1      H1R        1.5485  113.89 -118.68  106.08   1.1112
IC    H1R      OP1      *C1      H1S        1.1112  106.08 -113.87  111.39   1.1123
IC    OP1      C1       C2       C3         1.4146  113.89 -174.91  108.75   1.5500
IC    C3       C1       *C2      O21        1.5500  108.75  122.20  109.56   1.3911
IC    C3       C1       *C2      H2S        1.5500  108.75 -118.34  109.19   1.1098
IC    C1       C2       O21      C21        1.5485  109.56  167.59  124.32   1.3641
IC    C2       O21      C21      C22        1.3911  124.32  173.52  119.90   1.5129
IC    C22      O21      *C21     O22        1.5129  119.90  178.34  120.13   1.2246
IC    O21      C21      C22      C23        1.3641  119.90 -172.64  113.23   1.5445
IC    C23      C21      *C22     H22R       1.5445  113.23 -120.92  107.68   1.1075
IC    H22R     C21      *C22     H22S       1.1075  107.68 -117.69  109.79   1.1112
IC    C1       C2       C3       O31        1.5485  108.75  172.64  111.79   1.3830
IC    O31      C2       *C3      H3R        1.3830  111.79 -118.05  109.13   1.1106
IC    H3R      C2       *C3      H3S        1.1106  109.13 -117.66  109.48   1.1139
IC    C2       C3       O31      C31        1.5500  111.79  120.09  127.84   1.3571
IC    C3       O31      C31      C32        1.3830  127.84  171.90  117.28   1.5071
IC    C32      O31      *C31     O32        1.5071  117.28 -178.70  121.22   1.2229
IC    O31      C31      C32      C33        1.3571  117.28 -178.94  115.04   1.5340
IC    C33      C31      *C32     H32R       1.5340  115.04 -121.47  108.66   1.1079
IC    H32R     C31      *C32     H32S       1.1079  108.66 -117.46  106.93   1.1126
IC    C21      C22      C23      C24        1.5129  113.23   69.45  110.98   1.5403
IC    C24      C22      *C23     H23R       1.5403  110.98 -122.82  109.10   1.1126
IC    H23R     C22      *C23     H23S       1.1126  109.10 -118.05  109.60   1.1107
IC    C22      C23      C24      C25        1.5445  110.98 -172.88  112.54   1.5335
IC    C25      C23      *C24     H24R       1.5335  112.54 -122.38  108.78   1.1116
IC    H24R     C23      *C24     H24S       1.1116  108.78 -117.75  109.87   1.1054
IC    C23      C24      C25      C26        1.5403  112.54 -179.18  110.00   1.5360
IC    C26      C24      *C25     H25R       1.5360  110.00 -119.78  108.58   1.1120
IC    H25R     C24      *C25     H25S       1.1120  108.58 -119.36  110.28   1.1120
IC    C24      C25      C26      C27        1.5335  110.00 -174.88  112.02   1.5342
IC    C27      C25      *C26     H26R       1.5342  112.02 -121.66  108.95   1.1113
IC    H26R     C25      *C26     H26S       1.1113  108.95 -118.41  109.27   1.1119
IC    C25      C26      C27      C28        1.5360  112.02 -178.73  110.31   1.5355
IC    C28      C26      *C27     H27R       1.5355  110.31 -120.23  109.00   1.1136
IC    H27R     C26      *C27     H27S       1.1136  109.00 -119.23  109.83   1.1121
IC    C26      C27      C28      C29        1.5342  110.31 -177.42  111.75   1.5337
IC    C29      C27      *C28     H28R       1.5337  111.75 -120.97  108.70   1.1115
IC    H28R     C27      *C28     H28S       1.1115  108.70 -118.51  109.46   1.1121
IC    C27      C28      C29      C210       1.5355  111.75 -177.75  110.49   1.5342
IC    C210     C28      *C29     H29R       1.5342  110.49 -120.66  109.16   1.1132
IC    H29R     C28      *C29     H29S       1.1132  109.16 -119.09  109.67   1.1128
IC    C28      C29      C210     C211       1.5337  110.49 -178.31  111.61   1.5330
IC    C211     C29      *C210    H210R      1.5330  111.61 -120.76  108.77   1.1120
IC    H210R    C29      *C210    H210S      1.1120  108.77 -118.61  109.39   1.1121
IC    C29      C210     C211     C212       1.5342  111.61 -177.84  110.48   1.5334
IC    C212     C210     *C211    H211R      1.5334  110.48 -120.64  109.00   1.1119
IC    H211R    C210     *C211    H211S      1.1119  109.00 -119.13  109.80   1.1125
IC    C210     C211     C212     C213       1.5330  110.48 -177.19  111.52   1.5329
IC    C213     C211     *C212    H212R      1.5329  111.52 -121.18  109.15   1.1125
IC    H212R    C211     *C212    H212S      1.1125  109.15 -118.58  109.07   1.1107
IC    C211     C212     C213     C214       1.5334  111.52 -179.31  110.75   1.5340
IC    C214     C212     *C213    H213R      1.5340  110.75 -120.29  108.87   1.1110
IC    H213R    C212     *C213    H213S      1.1110  108.87 -118.99  109.88   1.1119
IC    C212     C213     C214     C215       1.5329  110.75 -176.80  111.32   1.5324
IC    C215     C213     *C214    H214R      1.5324  111.32 -121.32  109.41   1.1127
IC    H214R    C213     *C214    H214S      1.1127  109.41 -118.38  109.26   1.1084
IC    C213     C214     C215     C216       1.5340  111.32  178.91  111.12   1.5264
IC    C216     C214     *C215    H215R      1.5264  111.12 -119.93  109.56   1.1123
IC    H215R    C214     *C215    H215S      1.1123  109.56 -119.40  109.69   1.1113
IC    C214     C215     C216     H216R      1.5324  111.12  -60.23  110.30   1.1116
IC    H216R    C215     *C216    H216S      1.1116  110.30  120.71  110.36   1.1110
IC    H216R    C215     *C216    H216T      1.1116  110.30 -119.52  109.68   1.1106
IC    C31      C32      C33      C34        1.5071  115.04  174.73  109.94   1.5376
IC    C34      C32      *C33     H33R       1.5376  109.94 -119.42  109.48   1.1114
IC    H33R     C32      *C33     H33S       1.1114  109.48 -119.40  109.26   1.1106
IC    C32      C33      C34      C35        1.5340  109.94  179.60  111.75   1.5316
IC    C35      C33      *C34     H34R       1.5316  111.75 -121.32  110.35   1.1125
IC    H34R     C33      *C34     H34S       1.1125  110.35 -118.72  108.09   1.1136
IC    C33      C34      C35      C36        1.5376  111.75  173.36  111.23   1.5360
IC    C36      C34      *C35     H35R       1.5360  111.23 -119.50  109.07   1.1130
IC    H35R     C34      *C35     H35S       1.1130  109.07 -119.27  109.07   1.1090
IC    C34      C35      C36      C37        1.5316  111.23 -178.84  110.96   1.5337
IC    C37      C35      *C36     H36R       1.5337  110.96 -121.58  110.26   1.1129
IC    H36R     C35      *C36     H36S       1.1129  110.26 -118.85  108.22   1.1135
IC    C35      C36      C37      C38        1.5360  110.96  174.06  111.32   1.5324
IC    C38      C36      *C37     H37R       1.5324  111.32 -119.35  108.89   1.1130
IC    H37R     C36      *C37     H37S       1.1130  108.89 -118.96  109.37   1.1122
IC    C36      C37      C38      C39        1.5337  111.32 -178.43  110.90   1.5398
IC    C39      C37      *C38     H38R       1.5398  110.90 -121.08  109.71   1.1112
IC    H38R     C37      *C38     H38S       1.1112  109.71 -118.38  107.54   1.1079
IC    C37      C38      C39      C310       1.5324  110.90  179.55  113.73   1.5500
IC    C310     C38      *C39     H39R       1.5330  112.82 -121.45  109.14   1.1133
IC    H39R     C38      *C39     H39S       1.1133  109.14 -117.40  109.25   1.1128
IC    C38      C39      C310     C311       1.5341  112.82 -179.78  112.36   1.5334
IC    C311     C39      *C310    H310R      1.5334  112.36 -121.38  109.31   1.1127
IC    H310R    C39      *C310    H310S      1.1127  109.31 -117.55  108.94   1.1134
IC    C39      C310     C311     C312       1.5500  109.28 -169.88  113.21   1.5390
IC    C312     C310     *C311    H311R      1.5390  113.21 -123.48  109.39   1.1118
IC    H311R    C310     *C311    H311S      1.1118  109.39 -117.92  108.78   1.1114
IC    C310     C311     C312     C313       1.5495  113.21  179.66  111.19   1.5331
IC    C313     C311     *C312    H312R      1.5331  111.19 -120.35  108.39   1.1123
IC    H312R    C311     *C312    H312S      1.1123  108.39 -119.65  111.26   1.1078
IC    C311     C312     C313     C314       1.5390  111.19 -176.52  110.62   1.5333
IC    C314     C312     *C313    H313R      1.5333  110.62 -120.47  109.03   1.1097
IC    H313R    C312     *C313    H313S      1.1097  109.03 -118.78  109.81   1.1084
IC    C312     C313     C314     C315       1.5331  110.62  179.46  111.28   1.5329
IC    C315     C313     *C314    H314R      1.5329  111.28 -120.26  109.12   1.1130
IC    H314R    C313     *C314    H314S      1.1130  109.12 -118.80  109.34   1.1128
IC    C313     C314     C315     C316       1.5333  111.28 -179.58  110.78   1.5324
IC    C316     C314     *C315    H315R      1.5324  110.78 -120.59  109.37   1.1115
IC    H315R    C314     *C315    H315S      1.1115  109.37 -118.98  109.20   1.1128
IC    C314     C315     C316     H316R      1.5330  111.09  -60.39  110.41   1.1108
IC    H316R    C315     *C316    H316S      1.1108  110.41  120.75  110.32   1.1120
IC    H316R    C315     *C316    H316T      1.1108  110.41 -119.73  109.61   1.1108
PATC FIRS NONE LAST NONE

PRES LM16A         -0.07 ! (i)1->6(i-1) axial at C1 and equatorial at C6
dele atom 1HOB6
dele atom 2HO1
dele atom 2O1
ATOM 1CB6   CC321   0.00 !
ATOM 1OB6   OC301  -0.36 !
ATOM 2C1   CC3162   0.29 !
BOND 1OB6 2C1
!    I    J    K    L      R(IK)   T(IKJ)    PHI   T(JKL)   R(KL)
IC   1CB5  1CB6   1OB6  2C1    1.5266  104.41  178.98  111.56   1.4036 ! PSI
IC   1CB6  1OB6   2C1   2O5    1.4492  111.56   71.24  109.48   1.4270 ! PHI
IC   1OB6  2O5   *2C1   2C2    1.4036  109.48 -123.55  112.46   1.5066
IC   2O5   1OB6  *2C1   2H1    1.4270  109.48 -116.57  107.58   1.1054

PRES 5TMC          0.00 ! Linkage between mycolate O1 and pentose O5
dele atom 1HO5          !
dele atom 2O1           !
GROUP                   !            |
ATOM 1C5   CC321   0.08 !        H51-C5-H52
ATOM 1H51  HCA2    0.09 !            |
ATOM 1H52  HCA2    0.09 !            O5
ATOM 1O5   OC301  -0.49 !            |
ATOM 2CO1  CL      0.90 !            CO1=O2
ATOM 2O2   OBL    -0.63 !       \    !      /
ATOM 2C25  CTL1   -0.13 !       -C24-C25-C26-
ATOM 2H25S HAL1    0.09 !       /    !      \
                        !            H25S
BOND   1O5  2CO1   2CO1 2C25
BOND   2C25 2H25S
DOUBLE 2CO1 2O2
IMPR   2CO1 1O5 2C25 2O2

IC  1C4    1C5    1O5    2CO1   1.5116  113.83 -172.02  107.60   1.3659
IC  1C5    1O5    2CO1   2O2    1.4552  107.60   -1.71  122.31   1.2085
IC  1C5    1O5    2CO1   2C25   1.4552  107.60  176.12  117.62   1.5439
IC  1O5    2CO1   2C25   2C24   1.3659  117.62  103.73  116.72   1.5530
IC  1O5    2CO1   2C25   2C26   1.3659  117.62  -40.92  122.26   1.5150

PRES 6TMC          0.00 ! Linkage between mycolipids O1 (terminal carboxyl group) and hexose O6
dele atom 1HO6          !
dele atom 2O1           !
GROUP                   !            |
ATOM 1C6   CC321   0.08 !        H61-C6-H62
ATOM 1H61  HCA2    0.09 !            |
ATOM 1H62  HCA2    0.09 !            O6
ATOM 1O6   OC301  -0.49 !            |
ATOM 2C1   CL      0.90 !            C1=O2
ATOM 2O2   OBL    -0.63 !       \    !    /
ATOM 2C2   CTL1   -0.13 !       -CC1-C2-C3-
ATOM 2H2R  HAL1    0.09 !       /    !    \
                        !            H2R
BOND   1O6  2C1   2C1 2C2
BOND   2C2  2H2R
DOUBLE 2C1  2O2
IMPR   2C1  1O6  2C2  2O2

IC  1C5    1C6    1O6    2C1    1.5342  106.57 -177.35  126.36   1.3471
IC  1C6    1O6    2C1    2O2    1.4178   35.15   -2.61  137.90   1.2716
IC  1C6    1O6    2C1    2C2    1.4178   35.15  178.20  105.93   1.5975
IC  1O6    2C1    2C2    2C3    1.2589  116.07  109.17  110.59   1.5607

PRES 6TMC2         0.00 ! Linkage between mycolate O1 and hexose O6
dele atom 1HO6          !
dele atom 2O1           !
GROUP                   !            |
ATOM 1C6   CC321   0.08 !        H61-C6-H62
ATOM 1H61  HCA2    0.09 !            |
ATOM 1H62  HCA2    0.09 !            O6
ATOM 1O6   OC301  -0.49 !            |
ATOM 2CO1  CL      0.90 !            CO1=O2
ATOM 2O2   OBL    -0.63 !       \    !      /
ATOM 2C25  CTL1   -0.13 !       -C24-C25-C26-
ATOM 2H25S HAL1    0.09 !       /    !      \
                        !            H25S
BOND   1O6  2CO1   2CO1 2C25
BOND   2C25 2H25S
DOUBLE 2CO1 2O2
IMPR   2CO1 1O6 2C25 2O2

IC  1C5    1C6    1O6    2CO1   1.5116  113.83 -172.02  107.60   1.3659
IC  1C6    1O6    2CO1   2O2    1.4552  107.60   -1.71  122.31   1.2085
IC  1C6    1O6    2CO1   2C25   1.4552  107.60  176.12  117.62   1.5439
IC  1O6    2CO1   2C25   2C24   1.3659  117.62  103.73  116.72   1.5530
IC  1O6    2CO1   2C25   2C26   1.3659  117.62  -40.92  122.26   1.5150

PRES 6TMC3         0.00 ! Linkage between mycolipids O1 (terminal carboxyl group) and hexose O6
dele atom 1HO6          !
dele atom 2O1           !
GROUP                   !            |
ATOM 1C6   CC321   0.08 !        H61-C6-H62
ATOM 1H61  HCA2    0.09 !            |
ATOM 1H62  HCA2    0.09 !            O6
ATOM 1O6   OC301  -0.49 !            |
ATOM 2C1   CL      0.90 !            C1=O2
ATOM 2O2   OBL    -0.63 !       \    !
ATOM 2C2   CEL1   -0.04 !       -CC1-C2=C3-
                        !       /        \
BOND   1O6  2C1   2C1 2C2
DOUBLE 2C1  2O2
IMPR   2C1  1O6  2C2  2O2

IC  1C5    1C6    1O6    2C1    1.5342  106.57 -177.35  126.36   1.3471
IC  1C6    1O6    2C1    2O2    1.4178   35.15   -2.61  137.90   1.2716
IC  1C6    1O6    2C1    2C2    1.4178   35.15  178.20  105.93   1.5975
IC  1O6    2C1    2C2    2C3    1.2589  116.07  109.17  110.59   1.5607

PRES 2BMC          0.00 ! Linkage between mycolipids O1 (terminal carboxyl group) and hexose equitorial O2
dele atom 1HO2          !
dele atom 2O1           !            |
GROUP                   !           -C2-H2
ATOM 1C2   CC3161  0.17 !            |
ATOM 1H2   HCA1    0.09 !            O2
ATOM 1O2   OC301  -0.49 !            |
ATOM 2C1   CL      0.90 !            C1=O2
ATOM 2O2   OBL    -0.63 !       \    !    /
ATOM 2C2   CTL1   -0.13 !       -CC1-C2-C3-
ATOM 2H2R  HAL1    0.09 !       /    !    \
                        !            H2R
BOND   1O2  2C1   2C1 2C2
BOND   2C2  2H2R
DOUBLE 2C1  2O2
IMPR   2C1  1O2  2C2  2O2

IC  1C1    1C2    1O2    2C1    1.5360  112.75 -131.70  124.75   1.3318
IC  1C2    1O2    2C1    2O2    1.4552  107.60   -1.71  122.31   1.2085
IC  1C2    1O2    2C1    2C2    1.4552  107.60  176.12  117.62   1.5439
IC  1O2    2C1    2C2    2C3    1.2589  116.07  109.17  110.59   1.5607

PRES 2BMC2         0.00 ! Linkage between fatyy acids O1 (terminal carboxyl group) and hexose equitorial O2
dele atom 1HO2          !
dele atom 2O1           !            |
GROUP                   !           -C2-H2
ATOM 1C2   CC3161  0.17 !            |
ATOM 1H2   HCA1    0.09 !            O2
ATOM 1O2   OC301  -0.49 !            |
ATOM 2C1   CL      0.90 !            C1=O2
ATOM 2O2   OBL    -0.63 !            !    /
ATOM 2C2   CTL2   -0.22 !        H2S-C2-C3-
ATOM 2H2R  HAL2    0.09 !            !    \
ATOM 2H2S  HAL2    0.09 !            H2R
                        !
BOND   1O2  2C1   2C1 2C2
BOND   2C2  2H2R
DOUBLE 2C1  2O2
IMPR   2C1  1O2  2C2  2O2

IC  1C1    1C2    1O2    2C1    1.5360  112.75 -131.70  124.75   1.3318
IC  1C2    1O2    2C1    2O2    1.4552  107.60   -1.71  122.31   1.2085
IC  1C2    1O2    2C1    2C2    1.4552  107.60  176.12  117.62   1.5439
IC  1O2    2C1    2C2    2C3    1.2589  116.07  109.17  110.59   1.5607

PRES 2BMC3         0.00 ! Linkage between mycolipids O1 (terminal carboxyl group) and hexose equitorial O2
dele atom 1HO2          !
dele atom 2O1           !            |
GROUP                   !           -C2-H2
ATOM 1C2   CC3161  0.17 !            |
ATOM 1H2   HCA1    0.09 !            O2
ATOM 1O2   OC301  -0.49 !            |
ATOM 2C1   CL      0.90 !            C1=O2
ATOM 2O2   OBL    -0.63 !       \    !
ATOM 2C2   CEL1   -0.04 !       -CC1-C2=C3-
                        !       /         \
BOND   1O2  2C1   2C1 2C2
DOUBLE 2C1  2O2
IMPR   2C1  1O2  2C2  2O2

IC  1C1    1C2    1O2    2C1    1.5360  112.75 -131.70  124.75   1.3318
IC  1C2    1O2    2C1    2O2    1.4552  107.60   -1.71  122.31   1.2085
IC  1C2    1O2    2C1    2C2    1.4552  107.60  176.12  117.62   1.5439
IC  1O2    2C1    2C2    2C3    1.2589  116.07  109.17  110.59   1.5607

PRES 3BMC          0.00 ! Linkage between mycolipids O1 (terminal carboxyl group) and hexose equitorial O3
dele atom 1HO3          !
dele atom 2O1           !            |
GROUP                   !           -C3-H3
ATOM 1C3   CC3161  0.17 !            |
ATOM 1H3   HCA1    0.09 !            O3
ATOM 1O3   OC301  -0.49 !            |
ATOM 2C1   CL      0.90 !            C1=O2
ATOM 2O2   OBL    -0.63 !       \    !    /
ATOM 2C2   CTL1   -0.13 !       -CC1-C2-C3-
ATOM 2H2R  HAL1    0.09 !       /    !    \
                        !            H2R
BOND   1O3  2C1   2C1 2C2
BOND   2C2  2H2R
DOUBLE 2C1  2O2
IMPR   2C1  1O3  2C2  2O2

IC  1C2    1C3    1O3    2C1    1.5194  108.32 -138.58  116.96   1.3238
IC  1C3    1O3    2C1    2O2    1.4552  107.60   -1.71  122.31   1.2085
IC  1C3    1O3    2C1    2C2    1.4552  107.60  176.12  117.62   1.5439
IC  1O3    2C1    2C2    2C3    1.2589  116.07  109.17  110.59   1.5607

PRES 3BMC3         0.00 ! Linkage between mycolipids O1 (terminal carboxyl group) and hexose equitorial O3
dele atom 1HO3          !
dele atom 2O1           !            |
GROUP                   !           -C3-H3
ATOM 1C3   CC3161  0.17 !            |
ATOM 1H3   HCA1    0.09 !            O3
ATOM 1O3   OC301  -0.49 !            |
ATOM 2C1   CL      0.90 !            C1=O2
ATOM 2O2   OBL    -0.63 !       \    !
ATOM 2C2   CEL1   -0.04 !       -CC1-C2=C3-
                        !       /         \
BOND   1O3  2C1   2C1 2C2
DOUBLE 2C1  2O2
IMPR   2C1  1O3  2C2  2O2

IC  1C2    1C3    1O3    2C1    1.5194  108.32 -138.58  116.96   1.3238
IC  1C3    1O3    2C1    2O2    1.4552  107.60   -1.71  122.31   1.2085
IC  1C3    1O3    2C1    2C2    1.4552  107.60  176.12  117.62   1.5439
IC  1O3    2C1    2C2    2C3    1.2589  116.07  109.17  110.59   1.5607

PRES 4BMC          0.00 ! Linkage between mycolipids O1 (terminal carboxyl group) and hexose equitorial O4
dele atom 1HO4          !
dele atom 2O1           !            |
GROUP                   !           -C4-H4
ATOM 1C4   CC3161  0.17 !            |
ATOM 1H4   HCA1    0.09 !            O4
ATOM 1O4   OC301  -0.49 !            |
ATOM 2C1   CL      0.90 !            C1=O2
ATOM 2O2   OBL    -0.63 !       \    !    /
ATOM 2C2   CTL1   -0.13 !       -CC1-C2-C3-
ATOM 2H2R  HAL1    0.09 !       /    !    \
                        !            H2R
BOND   1O4  2C1   2C1 2C2
BOND   2C2  2H2R
DOUBLE 2C1  2O2
IMPR   2C1  1O4  2C2  2O2

IC  1C3    1C4    1O4    2C1    1.5336  112.26 -115.58  124.51   1.3226
IC  1C4    1O4    2C1    2O2    1.4552  107.60   -1.71  122.31   1.2085
IC  1C4    1O4    2C1    2C2    1.4552  107.60  176.12  117.62   1.5439
IC  1O4    2C1    2C2    2C3    1.2589  116.07  109.17  110.59   1.5607

PRES 4BMC3         0.00 ! Linkage between mycolipids O1 (terminal carboxyl group) and hexose equitorial O4
dele atom 1HO4          !
dele atom 2O1           !            |
GROUP                   !           -C4-H4
ATOM 1C4   CC3161  0.17 !            |
ATOM 1H4   HCA1    0.09 !            O4
ATOM 1O4   OC301  -0.49 !            |
ATOM 2C1   CL      0.90 !            C1=O2
ATOM 2O2   OBL    -0.63 !       \    !
ATOM 2C2   CEL1   -0.04 !       -CC1-C2=C3-
                        !       /         \
BOND   1O4  2C1   2C1 2C2
DOUBLE 2C1  2O2
IMPR   2C1  1O4  2C2  2O2

IC  1C3    1C4    1O4    2C1    1.5336  112.26 -115.58  124.51   1.3226
IC  1C4    1O4    2C1    2O2    1.4552  107.60   -1.71  122.31   1.2085
IC  1C4    1O4    2C1    2C2    1.4552  107.60  176.12  117.62   1.5439
IC  1O4    2C1    2C2    2C3    1.2589  116.07  109.17  110.59   1.5607

PRES PGL1         0.00 ! Linkage between mycocerosate O1 (terminal carboxyl group) and Phthiocerol A OC1
dele atom 1H361           !
dele atom 2HO1            !
dele atom 2O1             !
GROUP                     !
ATOM 1C36  CG2R61   0.17  !
ATOM 1O36  OG311   -0.49  !
ATOM 2C1   CC3162   0.90  !
ATOM 2H1   HCA1     0.09  !
ATOM 2C2   CC3161  -0.13  !
ATOM 2O5   OC3C61  -0.54  !

BOND   1O36 2C1   2C1 2C2
BOND   2C1  2O5
BOND   2C1  2H1

IC  1C35   1C36   1O36   2C1    1.5360  112.75 -131.70  124.75   1.3318
IC  1C36   1O36   2C1    2H1    1.4552  107.60   -1.71  122.31   1.2085
IC  1C36   1O36   2C1    2C2    1.4552  107.60  176.12  117.62   1.5439
IC  1C36   2O36   2C1    2O5    1.2589  116.07  109.17  110.59   1.5607

PRES PDIM1         0.00 ! Linkage between mycocerosate O1 (terminal carboxyl group) and Phthiocerol A OC1
dele atom 1HO1          !
dele atom 2O1           !            |
GROUP                   !           -C9-H9R
ATOM 1C9   CTL1    0.17 !            |
ATOM 1H9R  HAL1    0.09 !            OC1
ATOM 1OC1  OSL    -0.49 !            |
ATOM 2C1   CL      0.90 !            C1=O2
ATOM 2O2   OBL    -0.63 !       \    !    /
ATOM 2C2   CTL1   -0.13 !       -CC1-C2-C3-
ATOM 2H2R  HAL1    0.09 !       /    !    \
                        !            H2R
BOND   1OC1 2C1   2C1 2C2
BOND   2C2  2H2R
DOUBLE 2C1  2O2
IMPR   2C1  1OC1  2C2  2O2

IC  1C8    1C9    1OC1   2C1    1.5360  112.75 -131.70  124.75   1.3318
IC  1C9    1OC1   2C1    2O2    1.4552  107.60   -1.71  122.31   1.2085
IC  1C9    1OC1   2C1    2C2    1.4552  107.60  176.12  117.62   1.5439
IC  1OC1   2C1    2C2    2C3    1.2589  116.07  109.17  110.59   1.5607

PRES PDIM2         0.00 ! Linkage between mycocerosate O1 (terminal carboxyl group) and Phthiocerol A OC2
dele atom 1HO2          !
dele atom 2O1           !            |
GROUP                   !           -C11-H11R
ATOM 1C11  CTL1    0.17 !            |
ATOM 1H11R HAL1    0.09 !            OC2
ATOM 1OC2  OSL    -0.49 !            |
ATOM 2C1   CL      0.90 !            C1=O2
ATOM 2O2   OBL    -0.63 !       \    !    /
ATOM 2C2   CTL1   -0.13 !       -CC1-C2-C3-
ATOM 2H2R  HAL1    0.09 !       /    !    \
                        !            H2R
BOND   1OC2 2C1   2C1 2C2
BOND   2C2  2H2R
DOUBLE 2C1  2O2
IMPR   2C1  1OC2  2C2  2O2

IC  1C10   1C11   1OC2   2C1    1.5360  112.75 -131.70  124.75   1.3318
IC  1C11   1OC2   2C1    2O2    1.4552  107.60   -1.71  122.31   1.2085
IC  1C11   1OC2   2C1    2C2    1.4552  107.60  176.12  117.62   1.5439
IC  1OC2   2C1    2C2    2C3    1.2589  116.07  109.17  110.59   1.5607

RESI AMC78        -1.00 ! alpha-mycolate (11) / alpha-mycolate C78 (C75 + CO1 + CC1 + CC2)
GROUP
ATOM C1    CTL3   -0.27
ATOM H1R   HAL3    0.09
ATOM H1S   HAL3    0.09
ATOM H1T   HAL3    0.09
GROUP
ATOM C2    CTL2   -0.18
ATOM H2R   HAL2    0.09
ATOM H2S   HAL2    0.09
GROUP
ATOM C3    CTL2   -0.18
ATOM H3R   HAL2    0.09
ATOM H3S   HAL2    0.09
GROUP
ATOM C4    CTL2   -0.18
ATOM H4R   HAL2    0.09
ATOM H4S   HAL2    0.09
GROUP
ATOM C5    CTL2   -0.18
ATOM H5R   HAL2    0.09
ATOM H5S   HAL2    0.09
GROUP
ATOM C6    CTL2   -0.18
ATOM H6R   HAL2    0.09
ATOM H6S   HAL2    0.09
GROUP
ATOM C7    CTL2   -0.18
ATOM H7R   HAL2    0.09
ATOM H7S   HAL2    0.09
GROUP
ATOM C8    CTL2   -0.18
ATOM H8R   HAL2    0.09
ATOM H8S   HAL2    0.09
GROUP
ATOM C9    CTL2   -0.18
ATOM H9R   HAL2    0.09
ATOM H9S   HAL2    0.09
GROUP
ATOM C10   CTL2   -0.18
ATOM H10R  HAL2    0.09
ATOM H10S  HAL2    0.09
GROUP
ATOM C11   CTL2   -0.18
ATOM H11R  HAL2    0.09
ATOM H11S  HAL2    0.09
GROUP
ATOM C12   CTL2   -0.18
ATOM H12R  HAL2    0.09
ATOM H12S  HAL2    0.09
GROUP
ATOM C13   CTL2   -0.18
ATOM H13R  HAL2    0.09
ATOM H13S  HAL2    0.09
GROUP
ATOM C14   CTL2   -0.18
ATOM H14R  HAL2    0.09
ATOM H14S  HAL2    0.09
GROUP
ATOM C15   CTL2   -0.18
ATOM H15R  HAL2    0.09
ATOM H15S  HAL2    0.09
GROUP
ATOM C16   CTL2   -0.18
ATOM H16R  HAL2    0.09
ATOM H16S  HAL2    0.09
GROUP
ATOM C17   CTL2   -0.18
ATOM H17R  HAL2    0.09
ATOM H17S  HAL2    0.09
GROUP
ATOM C18   CTL2   -0.18
ATOM H18R  HAL2    0.09
ATOM H18S  HAL2    0.09
GROUP
ATOM C19   CTL2   -0.18
ATOM H19R  HAL2    0.09
ATOM H19S  HAL2    0.09
GROUP
ATOM C20   CTL2   -0.18
ATOM H20R  HAL2    0.09
ATOM H20S  HAL2    0.09
GROUP
ATOM C21   CTL2   -0.18
ATOM H21R  HAL2    0.09
ATOM H21S  HAL2    0.09
GROUP
ATOM C22   CTL2   -0.18
ATOM H22R  HAL2    0.09
ATOM H22S  HAL2    0.09
GROUP
ATOM C23   CTL2   -0.18
ATOM H23R  HAL2    0.09
ATOM H23S  HAL2    0.09
GROUP
ATOM C24   CTL2   -0.18
ATOM H24R  HAL2    0.09
ATOM H24S  HAL2    0.09
GROUP
ATOM C25   CTL1   -0.19
ATOM H25S  HAL1    0.09
ATOM CO1   CL      0.62
ATOM O1    OCL    -0.76
ATOM O2    OCL    -0.76
GROUP                 !
ATOM C26   CTL1    0.14
ATOM H26R  HAL1    0.09
ATOM O3    OHL    -0.65
ATOM HO3   HOL     0.42
GROUP
ATOM C27   CTL2   -0.18
ATOM H27R  HAL2    0.09
ATOM H27S  HAL2    0.09
GROUP
ATOM C28   CTL2   -0.18
ATOM H28R  HAL2    0.09
ATOM H28S  HAL2    0.09
GROUP
ATOM C29   CTL2   -0.18
ATOM H29R  HAL2    0.09
ATOM H29S  HAL2    0.09
GROUP
ATOM C30   CTL2   -0.18
ATOM H30R  HAL2    0.09
ATOM H30S  HAL2    0.09
GROUP
ATOM C31   CTL2   -0.18
ATOM H31R  HAL2    0.09
ATOM H31S  HAL2    0.09
GROUP
ATOM C32   CTL2   -0.18
ATOM H32R  HAL2    0.09
ATOM H32S  HAL2    0.09
GROUP
ATOM C33   CTL2   -0.18
ATOM H33R  HAL2    0.09
ATOM H33S  HAL2    0.09
GROUP
ATOM C34   CTL2   -0.18
ATOM H34R  HAL2    0.09
ATOM H34S  HAL2    0.09
GROUP
ATOM C35   CTL2   -0.18
ATOM H35R  HAL2    0.09
ATOM H35S  HAL2    0.09
GROUP
ATOM C36   CTL2   -0.18
ATOM H36R  HAL2    0.09
ATOM H36S  HAL2    0.09
GROUP
ATOM C37   CTL2   -0.18
ATOM H37R  HAL2    0.09
ATOM H37S  HAL2    0.09
GROUP
ATOM C38   CG3RC1 -0.09
ATOM H38R  HGA1    0.09
GROUP
ATOM CC1   CG3C31 -0.18
ATOM HC1R  HGA2    0.09
ATOM HC1S  HGA2    0.09
GROUP
ATOM C39   CG3RC1 -0.09
ATOM H39R  HGA1    0.09
GROUP
ATOM C40   CTL2   -0.18
ATOM H40R  HAL2    0.09
ATOM H40S  HAL2    0.09
GROUP
ATOM C41   CTL2   -0.18
ATOM H41R  HAL2    0.09
ATOM H41S  HAL2    0.09
GROUP
ATOM C42   CTL2   -0.18
ATOM H42R  HAL2    0.09
ATOM H42S  HAL2    0.09
GROUP
ATOM C43   CTL2   -0.18
ATOM H43R  HAL2    0.09
ATOM H43S  HAL2    0.09
GROUP
ATOM C44   CTL2   -0.18
ATOM H44R  HAL2    0.09
ATOM H44S  HAL2    0.09
GROUP
ATOM C45   CTL2   -0.18
ATOM H45R  HAL2    0.09
ATOM H45S  HAL2    0.09
GROUP
ATOM C46   CTL2   -0.18
ATOM H46R  HAL2    0.09
ATOM H46S  HAL2    0.09
GROUP
ATOM C47   CTL2   -0.18
ATOM H47R  HAL2    0.09
ATOM H47S  HAL2    0.09
GROUP
ATOM C48   CTL2   -0.18
ATOM H48R  HAL2    0.09
ATOM H48S  HAL2    0.09
GROUP
ATOM C49   CTL2   -0.18
ATOM H49R  HAL2    0.09
ATOM H49S  HAL2    0.09
GROUP
ATOM C50   CTL2   -0.18
ATOM H50R  HAL2    0.09
ATOM H50S  HAL2    0.09
GROUP
ATOM C51   CTL2   -0.18
ATOM H51R  HAL2    0.09
ATOM H51S  HAL2    0.09
GROUP
ATOM C52   CTL2   -0.18
ATOM H52R  HAL2    0.09
ATOM H52S  HAL2    0.09
GROUP
ATOM C53   CTL2   -0.18
ATOM H53R  HAL2    0.09
ATOM H53S  HAL2    0.09
GROUP
ATOM C54   CG3RC1 -0.09
ATOM H54R  HGA1    0.09
GROUP
ATOM CC2   CG3C31 -0.18
ATOM HC2R  HGA2    0.09
ATOM HC2S  HGA2    0.09
GROUP
ATOM C55   CG3RC1 -0.09
ATOM H55R  HGA1    0.09
GROUP
ATOM C56   CTL2   -0.18
ATOM H56R  HAL2    0.09
ATOM H56S  HAL2    0.09
GROUP
ATOM C57   CTL2   -0.18
ATOM H57R  HAL2    0.09
ATOM H57S  HAL2    0.09
GROUP
ATOM C58   CTL2   -0.18
ATOM H58R  HAL2    0.09
ATOM H58S  HAL2    0.09
GROUP
ATOM C59   CTL2   -0.18
ATOM H59R  HAL2    0.09
ATOM H59S  HAL2    0.09
GROUP
ATOM C60   CTL2   -0.18
ATOM H60R  HAL2    0.09
ATOM H60S  HAL2    0.09
GROUP
ATOM C61   CTL2   -0.18
ATOM H61R  HAL2    0.09
ATOM H61S  HAL2    0.09
GROUP
ATOM C62   CTL2   -0.18
ATOM H62R  HAL2    0.09
ATOM H62S  HAL2    0.09
GROUP
ATOM C63   CTL2   -0.18
ATOM H63R  HAL2    0.09
ATOM H63S  HAL2    0.09
GROUP
ATOM C64   CTL2   -0.18
ATOM H64R  HAL2    0.09
ATOM H64S  HAL2    0.09
GROUP
ATOM C65   CTL2   -0.18
ATOM H65R  HAL2    0.09
ATOM H65S  HAL2    0.09
GROUP
ATOM C66   CTL2   -0.18
ATOM H66R  HAL2    0.09
ATOM H66S  HAL2    0.09
GROUP
ATOM C67   CTL2   -0.18
ATOM H67R  HAL2    0.09
ATOM H67S  HAL2    0.09
GROUP
ATOM C68   CTL2   -0.18
ATOM H68R  HAL2    0.09
ATOM H68S  HAL2    0.09
GROUP
ATOM C69   CTL2   -0.18
ATOM H69R  HAL2    0.09
ATOM H69S  HAL2    0.09
GROUP
ATOM C70   CTL2   -0.18
ATOM H70R  HAL2    0.09
ATOM H70S  HAL2    0.09
GROUP
ATOM C71   CTL2   -0.18
ATOM H71R  HAL2    0.09
ATOM H71S  HAL2    0.09
GROUP
ATOM C72   CTL2   -0.18
ATOM H72R  HAL2    0.09
ATOM H72S  HAL2    0.09
GROUP
ATOM C73   CTL2   -0.18
ATOM H73R  HAL2    0.09
ATOM H73S  HAL2    0.09
GROUP
ATOM C74   CTL2   -0.18
ATOM H74R  HAL2    0.09
ATOM H74S  HAL2    0.09
GROUP
ATOM C75   CTL3   -0.27
ATOM H75R  HAL3    0.09
ATOM H75S  HAL3    0.09
ATOM H75T  HAL3    0.09

BOND  C1  H1R       C1  H1S       C1  H1T    C1  C2
BOND  C2  H2R       C2  H2S       C2  C3
BOND  C3  H3R       C3  H3S       C3  C4
BOND  C4  H4R       C4  H4S       C4  C5
BOND  C5  H5R       C5  H5S       C5  C6
BOND  C6  H6R       C6  H6S       C6  C7
BOND  C7  H7R       C7  H7S       C7  C8
BOND  C8  H8R       C8  H8S       C8  C9
BOND  C9  H9R       C9  H9S       C9  C10

BOND  C10  H10R       C10  H10S       C10  C11
BOND  C11  H11R       C11  H11S       C11  C12
BOND  C12  H12R       C12  H12S       C12  C13
BOND  C13  H13R       C13  H13S       C13  C14
BOND  C14  H14R       C14  H14S       C14  C15
BOND  C15  H15R       C15  H15S       C15  C16
BOND  C16  H16R       C16  H16S       C16  C17
BOND  C17  H17R       C17  H17S       C17  C18
BOND  C18  H18R       C18  H18S       C18  C19
BOND  C19  H19R       C19  H19S       C19  C20

BOND  C20  H20R       C20  H20S       C20  C21
BOND  C21  H21R       C21  H21S       C21  C22
BOND  C22  H22R       C22  H22S       C22  C23
BOND  C23  H23R       C23  H23S       C23  C24
BOND  C24  H24R       C24  H24S       C24  C25
BOND  C25  CO1        CO1  O1
DOUBLE CO1  O2
BOND  C25  H25S       C25  C26
BOND  C26  H26R       C26  O3         O3   HO3
BOND  C26  C27
BOND  C27  H27R       C27  H27S       C27  C28
BOND  C28  H28R       C28  H28S       C28  C29
BOND  C29  H29R       C29  H29S       C29  C30

BOND  C30  H30R       C30  H30S       C30  C31
BOND  C31  H31R       C31  H31S       C31  C32
BOND  C32  H32R       C32  H32S       C32  C33
BOND  C33  H33R       C33  H33S       C33  C34
BOND  C34  H34R       C34  H34S       C34  C35
BOND  C35  H35R       C35  H35S       C35  C36
BOND  C36  H36R       C36  H36S       C36  C37
BOND  C37  H37R       C37  H37S       C37  C38

BOND  C38  H38R       C38  C39        C38  CC1
BOND  CC1  HC1R       CC1  HC1S
BOND  C39  H39R       C39  C40        C39  CC1

BOND  C40  H40R       C40  H40S       C40  C41
BOND  C41  H41R       C41  H41S       C41  C42
BOND  C42  H42R       C42  H42S       C42  C43
BOND  C43  H43R       C43  H43S       C43  C44
BOND  C44  H44R       C44  H44S       C44  C45
BOND  C45  H45R       C45  H45S       C45  C46
BOND  C46  H46R       C46  H46S       C46  C47
BOND  C47  H47R       C47  H47S       C47  C48
BOND  C48  H48R       C48  H48S       C48  C49
BOND  C49  H49R       C49  H49S       C49  C50
BOND  C50  H50R       C50  H50S       C50  C51
BOND  C51  H51R       C51  H51S       C51  C52
BOND  C52  H52R       C52  H52S       C52  C53
BOND  C53  H53R       C53  H53S       C53  C54

BOND  C54  H54R       C54  C55        C54  CC2
BOND  CC2  HC2R       CC2  HC2S
BOND  C55  H55R       C55  C56        C55  CC2

BOND  C56  H56R       C56  H56S       C56  C57
BOND  C57  H57R       C57  H57S       C57  C58
BOND  C58  H58R       C58  H58S       C58  C59
BOND  C59  H59R       C59  H59S       C59  C60
BOND  C60  H60R       C60  H60S       C60  C61
BOND  C61  H61R       C61  H61S       C61  C62
BOND  C62  H62R       C62  H62S       C62  C63
BOND  C63  H63R       C63  H63S       C63  C64
BOND  C64  H64R       C64  H64S       C64  C65
BOND  C65  H65R       C65  H65S       C65  C66
BOND  C66  H66R       C66  H66S       C66  C67
BOND  C67  H67R       C67  H67S       C67  C68
BOND  C68  H68R       C68  H68S       C68  C69
BOND  C69  H69R       C69  H69S       C69  C70
BOND  C70  H70R       C70  H70S       C70  C71
BOND  C71  H71R       C71  H71S       C71  C72
BOND  C72  H72R       C72  H72S       C72  C73
BOND  C73  H73R       C73  H73S       C73  C74
BOND  C74  H74R       C74  H74S       C74  C75
BOND  C75  H75R       C75  H75S       C75  H75T
IMPR  CO1 O1 O2 C25

!  I        J        K        L        R(I(J/K)) T(I(JK/KJ)) PHI   T(JKL)   R(KL)
IC  H1R      C2       *C1      H1S        1.1112  110.50  120.05  110.58   1.1113
IC  H1R      C2       *C1      H1T        1.1112  110.50 -119.93  110.49   1.1113
IC  H1R      C1       C2       C3         1.1112  110.50   59.97  113.42   1.5345
IC  C3       C1       *C2      H2R        1.5345  113.42 -121.48  109.21   1.1140
IC  H2R      C1       *C2      H2S        1.1140  109.21 -117.14  109.15   1.1140
IC  C1       C2       C3       C4         1.5312  113.42  179.47  112.76   1.5357
IC  C4       C2       *C3      H3R        1.5357  112.76 -121.30  108.99   1.1132
IC  H3R      C2       *C3      H3S        1.1132  108.99 -117.25  109.05   1.1131
IC  C2       C3       C4       C5         1.5345  112.76 -179.57  112.66   1.5358
IC  C5       C3       *C4      H4R        1.5358  112.66 -121.42  109.07   1.1131
IC  H4R      C3       *C4      H4S        1.1131  109.07 -117.33  108.99   1.1131
IC  C3       C4       C5       C6         1.5357  112.66  179.48  112.94   1.5362
IC  C6       C4       *C5      H5R        1.5362  112.94 -121.34  108.93   1.1131
IC  H5R      C4       *C5      H5S        1.1131  108.93 -117.23  108.98   1.1131
IC  C4       C5       C6       C7         1.5358  112.94 -179.67  112.80   1.5365
IC  C7       C5       *C6      H6R        1.5365  112.80 -121.34  109.02   1.1131
IC  H6R      C5       *C6      H6S        1.1131  109.02 -117.34  109.04   1.1130
IC  C5       C6       C7       C8         1.5362  112.80 -179.58  112.95   1.5365
IC  C8       C6       *C7      H7R        1.5365  112.95 -121.42  109.05   1.1131
IC  H7R      C6       *C7      H7S        1.1131  109.05 -117.30  108.99   1.1131
IC  C6       C7       C8       C9         1.5365  112.95  179.53  112.79   1.5363
IC  C9       C7       *C8      H8R        1.5363  112.79 -121.20  109.01   1.1131
IC  H8R      C7       *C8      H8S        1.1131  109.01 -117.38  109.14   1.1130
IC  C7       C8       C9       C10        1.5365  112.79 -178.98  112.91   1.5360
IC  C10      C8       *C9      H9R        1.5360  112.91 -121.43  109.10   1.1131
IC  H9R      C8       *C9      H9S        1.1131  109.10 -117.35  109.03   1.1132
IC  C8       C9       C10      C11        1.5363  112.91  179.65  112.74   1.5358
IC  C11      C9       *C10     H10R       1.5358  112.74 -121.23  109.10   1.1131
IC  H10R     C9       *C10     H10S       1.1131  109.10 -117.42  109.14   1.1131
IC  C9       C10      C11      C12        1.5360  112.74 -179.94  112.74   1.5358
IC  C12      C10      *C11     H11R       1.5358  112.74 -121.29  109.05   1.1132
IC  H11R     C10      *C11     H11S       1.1132  109.05 -117.35  109.11   1.1132
IC  C10      C11      C12      C13        1.5358  112.74 -179.74  112.71   1.5357
IC  C13      C11      *C12     H12R       1.5357  112.71 -121.38  109.09   1.1131
IC  H12R     C11      *C12     H12S       1.1131  109.09 -117.35  108.99   1.1131
IC  C11      C12      C13      C14        1.5358  112.71  178.98  112.96   1.5362
[truncated: 573,208 more chars]
