# Supplementary material for: N-Glycans modulate tilting of HIV-1 envelope glycoprotein
Source: Nat Commun. 2026 Apr 15;17:5206. doi: 10.1038/s41467-026-71874-2 (PMC13254402; doi:10.1038/s41467-026-71874-2)
Supplement: Supplementary file 3 — Supplementary Data 1 [file 41467_2026_71874_MOESM3_ESM.zip › Structure_files/MD_input_files/CHARMM36m/toppar_all36_na_rna_modified.str]

* Additive CHARMM Force Field for modified ribonucleic acids, including
* those founds in tRNA. You Xu, Karolinska Institutet, 2015.
* |
* WARNING: PARAMETERS AND ATOM TYPE ASSIGNMENTS IN THIS FILE ARE SPECIFIC
* FOR THESE COMPOUNDS AND SHOULD UNDER NO CIRCUMSTANCES BE APPLIED TO
* OTHER ORGANIC MOLECULES!!!
*

! Xu, Y., Vanommeslaeghe, K., Aleksandrov, A., MacKerell, A.D.,
! Jr. Nilsson, L., “Additive CHARMM force field for naturally
! occurring modified ribonucleotides,” Journal of Computational
!  Chemistry, DOI: 10.1002/jcc.24307, 2016

! Should be used with parent files CGenFF: top_all36_cgenff.inp and par_all36_cgenff.inp
!                                    NA36: top_all36_na.inp and par_all36_na.inp
!                              and Carb36: top_all36_carb.inp and par_all36_carb.inp
!

read rtf card append
* Topologies of modified nucleotides
*
36 1

AUTOGENERATE ANGLE DIHE

!MASS  -1  SEGD1     78.96000 ! selenocarbonyl Se

DECL  +P
DECL  +O1P
DECL  +O2P
DECL  +O5'
DECL  -O3'

DEFA FIRS none LAST none
AUTOGENERATE ANGLES DIHEDRALS PATCH   

!!!!!!!! ############################### !!!!!!!!
!!!!!!!! ######## Nucleic Acids ######## !!!!!!!!
!!!!!!!! ############################### !!!!!!!!

!!***Uridines***
RESI OMU           -1.00 ! 2'-O-methyluridine, MRU
GROUP
ATOM N1     NN2B   -0.34 !                  O4
ATOM C2     CN1T    0.55 !                  ||
ATOM O2     ON1    -0.45 !                  C4    H3
ATOM N3     NN2U   -0.46 !                 /  \  /
ATOM H3     HN2     0.36 !             H5-C5   N3
ATOM C4     CN1     0.53 !                ||   |
ATOM O4     ON1    -0.48 !             H6-C6   C2
ATOM C5     CN3    -0.15 !                 \  / \\
ATOM H5     HN3     0.10 !                  N1   O2
ATOM C6     CN3     0.20 !                   \
ATOM H6     HN3     0.14 !                    \
GROUP                    !                     \
ATOM P      P       1.50 ! O1P    H5' H4'  O4'  \
ATOM O1P    ON3    -0.78 !  |      |    \ /   \  \
ATOM O2P    ON3    -0.78 ! -P-O5'-C5'---C4'    C1'
ATOM O5'    ON2    -0.57 !  |      |     \     / \
ATOM C5'    CN8B   -0.08 ! O2P    H5''   C3'--C2' H1'
ATOM H5'    HN8     0.09 !               / \   / \
ATOM H5''   HN8     0.09 !            O3' H3' O2' H2''
GROUP                    !             |      |
ATOM C4'    CN7     0.16 !                   CM2
ATOM H4'    HN7     0.09 !                 /  |  \
ATOM O4'    ON6B   -0.50 !               HM1 HM2 HM3
ATOM C1'    CN7B    0.16
ATOM H1'    HN7     0.09
GROUP
ATOM C2'    CN7B    0.08
ATOM H2''   HN7     0.09
ATOM O2'    OG301  -0.34
ATOM CM2    CG331  -0.10
ATOM HM1    HGA3    0.09
ATOM HM2    HGA3    0.09
ATOM HM3    HGA3    0.09
GROUP
ATOM C3'    CN7     0.01
ATOM H3'    HN7     0.09
ATOM O3'    ON2    -0.57
BOND N1   C2      N1   C6      C2   O2      C2   N3
BOND N3   C4      N3   H3      C4   O4      C4   C5
BOND C5   C6      C5   H5      C6   H6
BOND P    O1P     P    O2P     P    O5'     O5'  C5'     C5'  H5''
BOND C5'  C4'     C4'  O4'     C4'  C3'     O4'  C1'
BOND C1'  N1      C1'  C2'     C2'  C3'     C3'  O3'     O3'  +P
BOND C2'  O2'     CM2  O2'     CM2  HM1     HM2  CM2     HM3  CM2
BOND C1'  H1'     C2'  H2''    C3'  H3'     C4'  H4'     C5'  H5'
IMPR C2     N1     N3     O2      C4     N3     C5     O4
!2OM-ribose
IC -O3' P    O5'   C5'    1.6001  101.45  -39.25  119.00  1.4401
IC -O3' O5'  *P    O1P    1.6001  101.45 -115.82  109.74  1.4802
IC -O3' O5'  *P    O2P    1.6001  101.45  115.90  109.80  1.4801
IC  P   O5'  C5'   C4'    1.5996  119.00 -151.39  110.04  1.5160
IC O5'  C5'  C4'   C3'    1.4401  108.83 -179.85  116.10  1.5284
IC C5'  C4'  C3'   O3'    1.5160  116.10   76.70  115.12  1.4212
IC C4'  C3'  O3'   +P     1.5284  111.92  159.13  119.05  1.6001
IC C3'  O3'  +P    +O5'   1.4212  119.05  -98.86  101.45  1.5996
IC O4'  C3'  *C4'  C5'    1.4572  104.06 -120.04  116.10  1.5160
IC C2'  C4'  *C3'  O3'    1.5284  100.16 -124.08  115.12  1.4212
IC C4'  C3'  C2'   C1'    1.5284  100.16   39.58  102.04  1.5251
IC C1'  C3'  *C2'  O2'    1.5284  102.04 -114.67  110.81  1.4212
IC H2'  O2'  C2'   C3'    0.9600  114.97  148.63  111.92  1.5284
IC C1'  C2'  O2'   CM2    1.5393  107.13   90.00  107.00  1.4150
IC C2'  O2'  CM2   HM2    1.4206  107.00  180.00    0.0   0.0
IC HM2  O2'  *CM2  HM3    0.0       0.0   120.00    0.0   0.0
IC HM2  O2'  *CM2  HM1    0.0       0.0  -120.00    0.0   0.0
IC O4'  C2'  *C1'  H1'    0.0       0.0  -115.0     0.0   0.0
IC C1'  C3'  *C2'  H2''   0.0       0.0   115.0     0.0   0.0
IC C2'  C4'  *C3'  H3'    0.0       0.0   115.0     0.0   0.0
IC C3'  O4'  *C4'  H4'    0.0       0.0  -115.0     0.0   0.0
IC C4'  O5'  *C5'  H5'    0.0       0.0  -115.0     0.0   0.0
IC C4'  O5'  *C5'  H5''   0.0       0.0   115.0     0.0   0.0
IC C3'  C2'  C1'   N1     1.5284  101.97  144.39  113.71  1.4896
IC O4'  C1'  N1    C2     1.5251  113.71  -96.0   117.06  1.3746
IC C1'  C2   *N1   C6     1.3966  121.57  179.97  122.49  1.4896
IC C2   C6   *N1   C1' 	  1.3966  121.57  179.97  122.49  1.4896
IC C2   N1   C6    C5  	  1.3746  121.57    0.06  122.01  1.3437
IC C5   N1   *C6   H6  	  1.3437  122.01  179.93  117.26  1.0925
IC C6   N1   C2    N3  	  1.3855  121.57   -0.06  114.90  1.3903
IC N3   N1   *C2   O2  	  1.3903  114.90 -179.93  123.17  1.2297
IC N1   C2   N3    C4  	  1.3966  114.90    0.06  126.93  1.4029
IC C4   C2   *N3   H3  	  1.4029  126.93  179.94  115.02  1.0026
IC C5   N3   *C4   O4  	  1.4519  113.66  179.98  120.79  1.2333
IC C4   C6   *C5   H5  	  1.4519  120.92 -179.99  118.61  1.0863
DONO H3   N3
ACCE O2   C2
ACCE O4   C4
ACCE O1P  P
ACCE O2P  P
ACCE O2'
ACCE O3'
ACCE O4'
ACCE O5'

RESI 2SU           -1.00 ! 2-thiouridine
GROUP
ATOM N1     NG2R61 -0.26 !                  O4
ATOM C2     CG2R63  0.31 !                  ||
ATOM S2     SG2D1  -0.22 !                  C4    H3
ATOM N3     NG2R61 -0.56 !                 /  \  /
ATOM H3     HGP1    0.40 !             H5-C5   N3
ATOM C4     CG2R63  0.41 !                ||   |
ATOM O4     OG2D4  -0.43 !             H6-C6   C2
ATOM C5     CG2R62 -0.25 !                 \  / \\
ATOM H5     HGR62   0.20 !                  N1   S2
ATOM C6     CG2R62  0.20 !                   \
ATOM H6     HGR62   0.20 !                    \
GROUP                    !                     \
ATOM P      P       1.50 ! O1P    H5' H4'  O4'  \
ATOM O1P    ON3    -0.78 !  |      |    \ /   \  \
ATOM O2P    ON3    -0.78 ! -P-O5'-C5'---C4'    C1'
ATOM O5'    ON2    -0.57 !  |      |     \     / \
ATOM C5'    CN8B   -0.08 ! O2P    H5''   C3'--C2' H1'
ATOM H5'    HN8     0.09 !              / \   / \
ATOM H5''   HN8     0.09 !            O3' H3' O2' H2''
GROUP                    !             |       |
ATOM C4'    CN7     0.16 !                    H2'
ATOM H4'    HN7     0.09
ATOM O4'    ON6B   -0.50
ATOM C1'    CN7B    0.16
ATOM H1'    HN7     0.09
GROUP
ATOM C2'    CN7B    0.14
ATOM H2''   HN7     0.09
ATOM O2'    ON5    -0.66
ATOM H2'    HN5     0.43
GROUP
ATOM C3'    CN7     0.01
ATOM H3'    HN7     0.09
ATOM O3'    ON2    -0.57
BOND N1   C2      N1   C6      C2   S2      C2   N3
BOND N3   C4      N3   H3      C4   O4      C4   C5
BOND C5   C6      C5   H5      C6   H6
BOND P    O1P     P    O2P     P    O5'     O5'  C5'     C5'  H5''
BOND C5'  C4'     C4'  O4'     C4'  C3'     O4'  C1'
BOND C1'  N1      C1'  C2'     C2'  C3'     C3'  O3'     O3'  +P
BOND C2'  O2'     O2'  H2'
BOND C1'  H1'     C2'  H2''    C3'  H3'     C4'  H4'     C5'  H5'
IMPR C2     N1     N3     S2     C4     C5     N3     O4
!ribose
IC -O3' P    O5'   C5'    1.6001  101.45  -39.25  119.00  1.4401
IC -O3' O5'  *P    O1P    1.6001  101.45 -115.82  109.74  1.4802
IC -O3' O5'  *P    O2P    1.6001  101.45  115.90  109.80  1.4801
IC  P   O5'  C5'   C4'    1.5996  119.00 -151.39  110.04  1.5160
IC O5'  C5'  C4'   C3'    1.4401  108.83 -179.85  116.10  1.5284
IC C5'  C4'  C3'   O3'    1.5160  116.10   76.70  115.12  1.4212
IC C4'  C3'  O3'   +P     1.5284  111.92  159.13  119.05  1.6001
IC C3'  O3'  +P    +O5'   1.4212  119.05  -98.86  101.45  1.5996
IC O4'  C3'  *C4'  C5'    1.4572  104.06 -120.04  116.10  1.5160
IC C2'  C4'  *C3'  O3'    1.5284  100.16 -124.08  115.12  1.4212
IC C4'  C3'  C2'   C1'    1.5284  100.16   39.58  102.04  1.5251
IC C1'  C3'  *C2'  O2'    1.5284  102.04 -114.67  110.81  1.4212
IC H2'  O2'  C2'   C3'    0.9600  114.97  148.63  111.92  1.5284
IC O4'  C2'  *C1'  H1'    0.0       0.0  -115.0     0.0   0.0
IC C1'  C3'  *C2'  H2''   0.0       0.0   115.0     0.0   0.0
IC C2'  C4'  *C3'  H3'    0.0       0.0   115.0     0.0   0.0
IC C3'  O4'  *C4'  H4'    0.0       0.0  -115.0     0.0   0.0
IC C4'  O5'  *C5'  H5'    0.0       0.0  -115.0     0.0   0.0
IC C4'  O5'  *C5'  H5''   0.0       0.0   115.0     0.0   0.0
IC C2   C6   *N1   C1' 	  1.3966  121.57  179.97  122.49  1.4896
IC C3'  C2'  C1'   N1     1.5284  101.97  144.39  113.71  1.4896
IC O4'  C1'  N1    C2     1.5251  113.71  -96.0   117.06  1.3746
IC C1'  C2   *N1   C6     1.3966  121.57  179.97  122.49  1.4896
IC C2   N1   C6    C5  	  1.3935  122.75    0.00  121.77  1.3714
IC C6   N1   C2    N3  	  1.3735  122.75    0.00  113.44  1.3851
IC N1   N3   *C2   S2  	  1.3935  113.44  180.00  123.40  1.6441
IC N1   C2   N3    C4  	  1.3935  113.44    0.00  127.42  1.3818
IC C5   N3   *C4   O4  	  1.4272  115.74  180.00  118.81  1.2288
IC C2   C4   *N3   H3  	  1.3851  127.42  180.00  114.32  1.0030
IC C6   C4   *C5   H5  	  1.3714  118.88  180.00  119.84  1.0857
IC N1   C5   *C6   H6  	  1.3735  121.77  180.00  120.43  1.0936
DONO H2'  O2'
DONO H3   N3
ACCE O4   C4
ACCE S2   C2
ACCE O1P  P
ACCE O2P  P
ACCE O2'
ACCE O3'
ACCE O4'
ACCE O5'

RESI MSU           -1.00 ! 2-thio-2'-O-methyluridine
GROUP
ATOM N1     NG2R61 -0.26 !                    O4
ATOM C2     CG2R63  0.31 !                    ||
ATOM S2     SG2D1  -0.22 !                    C4    H3
ATOM N3     NG2R61 -0.56 !                   /  \  /
ATOM H3     HGP1    0.40 !               H5-C5   N3
ATOM C4     CG2R63  0.41 !                  ||   |
ATOM O4     OG2D4  -0.43 !               H6-C6   C2
ATOM C5     CG2R62 -0.25 !                   \  / \\
ATOM H5     HGR62   0.20 !                    N1   S2
ATOM C6     CG2R62  0.20 !                     \
ATOM H6     HGR62   0.20 !                      \
GROUP                    !                       \
ATOM P      P       1.50 !   O1P    H5' H4'  O4'  \
ATOM O1P    ON3    -0.78 !    |      |    \ /   \  \
ATOM O2P    ON3    -0.78 !   -P-O5'-C5'---C4'    C1'
ATOM O5'    ON2    -0.57 !    |      |     \     / \
ATOM C5'    CN8B   -0.08 !   O2P    H5''   C3'--C2' H1'
ATOM H5'    HN8     0.09 !                / \   / \
ATOM H5''   HN8     0.09 !              O3' H3' O2' H2''
GROUP                    !               |      |
ATOM C4'    CN7     0.16 !                     CM2
ATOM H4'    HN7     0.09 !                   /  |  \
ATOM O4'    ON6B   -0.50 !                 HM1 HM2 HM3
ATOM C1'    CN7B    0.16
ATOM H1'    HN7     0.09
GROUP
ATOM C2'    CN7B    0.08
ATOM H2''   HN7     0.09
ATOM O2'    OG301  -0.34
ATOM CM2    CG331  -0.10
ATOM HM1    HGA3    0.09
ATOM HM2    HGA3    0.09
ATOM HM3    HGA3    0.09
GROUP
ATOM C3'    CN7     0.01
ATOM H3'    HN7     0.09
ATOM O3'    ON2    -0.57
BOND N1   C2      N1   C6      C2   S2      C2   N3
BOND N3   C4      N3   H3      C4   O4      C4   C5
BOND C5   C6      C5   H5      C6   H6
BOND P    O1P     P    O2P     P    O5'     O5'  C5'     C5'  H5''
BOND C5'  C4'     C4'  O4'     C4'  C3'     O4'  C1'
BOND C1'  N1      C1'  C2'     C2'  C3'     C3'  O3'     O3'  +P
BOND C2'  O2'     CM2  O2'     CM2  HM1     HM2  CM2     HM3  CM2
BOND C1'  H1'     C2'  H2''    C3'  H3'     C4'  H4'     C5'  H5'
IMPR C2     N1     N3     S2     C4     C5     N3     O4
!2OM-ribose
IC -O3' P    O5'   C5'    1.6001  101.45  -39.25  119.00  1.4401
IC -O3' O5'  *P    O1P    1.6001  101.45 -115.82  109.74  1.4802
IC -O3' O5'  *P    O2P    1.6001  101.45  115.90  109.80  1.4801
IC  P   O5'  C5'   C4'    1.5996  119.00 -151.39  110.04  1.5160
IC O5'  C5'  C4'   C3'    1.4401  108.83 -179.85  116.10  1.5284
IC C5'  C4'  C3'   O3'    1.5160  116.10   76.70  115.12  1.4212
IC C4'  C3'  O3'   +P     1.5284  111.92  159.13  119.05  1.6001
IC C3'  O3'  +P    +O5'   1.4212  119.05  -98.86  101.45  1.5996
IC O4'  C3'  *C4'  C5'    1.4572  104.06 -120.04  116.10  1.5160
IC C2'  C4'  *C3'  O3'    1.5284  100.16 -124.08  115.12  1.4212
IC C4'  C3'  C2'   C1'    1.5284  100.16   39.58  102.04  1.5251
IC C3'  C2'  C1'   N1     1.5284  101.97  144.39  113.71  1.4896
IC O4'  C1'  N1    C2     1.5251  113.71  -96.0   117.06  1.3746
IC C3'  C1'  *C2'  O2'    1.5312  102.03  117.61  107.13  1.4206
IC C1'  C2'  O2'   CM2    1.5393  107.13   90.00  107.00  1.4150
IC C2'  O2'  CM2   HM2    1.4206  107.00  180.00    0.0   0.0
IC HM2  O2'  *CM2  HM3    0.0       0.0   120.00    0.0   0.0
IC HM2  O2'  *CM2  HM1    0.0       0.0  -120.00    0.0   0.0
IC O4'  C2'  *C1'  H1'    0.0       0.0  -115.0     0.0   0.0
IC C1'  C3'  *C2'  H2''   0.0       0.0   115.0     0.0   0.0
IC C2'  C4'  *C3'  H3'    0.0       0.0   115.0     0.0   0.0
IC C3'  O4'  *C4'  H4'    0.0       0.0  -115.0     0.0   0.0
IC C4'  O5'  *C5'  H5'    0.0       0.0  -115.0     0.0   0.0
IC C4'  O5'  *C5'  H5''   0.0       0.0   115.0     0.0   0.0
IC C2   C6   *N1   C1' 	  1.3966  121.57  179.97  122.49  1.4896
IC C3'  C2'  C1'   N1     1.5284  101.97  144.39  113.71  1.4896
IC O4'  C1'  N1    C2     1.5251  113.71  -96.0   117.06  1.3746
IC C1'  C2   *N1   C6     1.3966  121.57  179.97  122.49  1.4896
IC C2   N1   C6    C5  	  1.3935  122.75    0.00  121.77  1.3714
IC C6   N1   C2    N3  	  1.3735  122.75    0.00  113.44  1.3851
IC N1   N3   *C2   S2  	  1.3935  113.44  180.00  123.40  1.6441
IC N1   C2   N3    C4  	  1.3935  113.44    0.00  127.42  1.3818
IC C5   N3   *C4   O4  	  1.4272  115.74  180.00  118.81  1.2288
IC C2   C4   *N3   H3  	  1.3851  127.42  180.00  114.32  1.0030
IC C6   C4   *C5   H5  	  1.3714  118.88  180.00  119.84  1.0857
IC N1   C5   *C6   H6  	  1.3735  121.77  180.00  120.43  1.0936
DONO H3   N3
ACCE O4   C4
ACCE S2   C2
ACCE O1P  P
ACCE O2P  P
ACCE O2'
ACCE O3'
ACCE O4'
ACCE O5'

RESI 4SU           -1.00 ! 4-thiouridine
GROUP
ATOM N1     NG2R61 -0.20 !                   S4
ATOM C2     CG2R63  0.44 !                   ||
ATOM O2     OG2D4  -0.39 !                   C4    H3
ATOM N3     NG2R61 -0.64 !                  /  \  /
ATOM H3     HGP1    0.42 !              H5-C5   N3
ATOM C4     CG2R63  0.33 !                 ||   |
ATOM S4     SG2D1  -0.25 !              H6-C6   C2
ATOM C5     CG2R62 -0.20 !                  \  / \\
ATOM H5     HGR62   0.13 !                   N1   O2
ATOM C6     CG2R62  0.15 !                    \
ATOM H6     HGR62   0.21 !                     \
GROUP                    !                      \
ATOM P      P       1.50 !  O1P    H5' H4'  O4'  \
ATOM O1P    ON3    -0.78 !   |      |    \ /   \  \
ATOM O2P    ON3    -0.78 !  -P-O5'-C5'---C4'    C1'
ATOM O5'    ON2    -0.57 !   |      |     \     / \
ATOM C5'    CN8B   -0.08 !  O2P    H5''   C3'--C2' H1'
ATOM H5'    HN8     0.09 !               / \   / \
ATOM H5''   HN8     0.09 !             O3' H3' O2' H2''
GROUP                    !              |       |
ATOM C4'    CN7     0.16 !                     H2'
ATOM H4'    HN7     0.09
ATOM O4'    ON6B   -0.50
ATOM C1'    CN7B    0.16
ATOM H1'    HN7     0.09
GROUP
ATOM C2'    CN7B    0.14
ATOM H2''   HN7     0.09
ATOM O2'    ON5    -0.66
ATOM H2'    HN5     0.43
GROUP
ATOM C3'    CN7     0.01
ATOM H3'    HN7     0.09
ATOM O3'    ON2    -0.57
BOND N1   C2      N1   C6      C2   O2      C2   N3
BOND N3   C4      N3   H3      C4   S4      C4   C5
BOND C5   C6      C5   H5      C6   H6
BOND P    O1P     P    O2P     P    O5'     O5'  C5'     C5'  H5''
BOND C5'  C4'     C4'  O4'     C4'  C3'     O4'  C1'
BOND C1'  N1      C1'  C2'     C2'  C3'     C3'  O3'     O3'  +P
BOND C2'  O2'     O2'  H2'
BOND C1'  H1'     C2'  H2''    C3'  H3'     C4'  H4'     C5'  H5'
IMPR C2     N1     N3     O2         C4     C5     N3     S4
!ribose
IC -O3' P    O5'   C5'    1.6001  101.45  -39.25  119.00  1.4401
IC -O3' O5'  *P    O1P    1.6001  101.45 -115.82  109.74  1.4802
IC -O3' O5'  *P    O2P    1.6001  101.45  115.90  109.80  1.4801
IC  P   O5'  C5'   C4'    1.5996  119.00 -151.39  110.04  1.5160
IC O5'  C5'  C4'   C3'    1.4401  108.83 -179.85  116.10  1.5284
IC C5'  C4'  C3'   O3'    1.5160  116.10   76.70  115.12  1.4212
IC C4'  C3'  O3'   +P     1.5284  111.92  159.13  119.05  1.6001
IC C3'  O3'  +P    +O5'   1.4212  119.05  -98.86  101.45  1.5996
IC O4'  C3'  *C4'  C5'    1.4572  104.06 -120.04  116.10  1.5160
IC C2'  C4'  *C3'  O3'    1.5284  100.16 -124.08  115.12  1.4212
IC C4'  C3'  C2'   C1'    1.5284  100.16   39.58  102.04  1.5251
IC C3'  C2'  C1'   N1     1.5284  101.97  144.39  113.71  1.4896
IC O4'  C1'  N1    C2     1.5251  113.71  -96.0   117.06  1.3746
IC C1'  C3'  *C2'  O2'    1.5284  102.04 -114.67  110.81  1.4212
IC H2'  O2'  C2'   C3'    0.9600  114.97  148.63  111.92  1.5284
IC O4'  C2'  *C1'  H1'    0.0       0.0  -115.0     0.0   0.0
IC C1'  C3'  *C2'  H2''   0.0       0.0   115.0     0.0   0.0
IC C2'  C4'  *C3'  H3'    0.0       0.0   115.0     0.0   0.0
IC C3'  O4'  *C4'  H4'    0.0       0.0  -115.0     0.0   0.0
IC C4'  O5'  *C5'  H5'    0.0       0.0  -115.0     0.0   0.0
IC C4'  O5'  *C5'  H5''   0.0       0.0   115.0     0.0   0.0
IC C3'  C2'  C1'   N1     1.5284  101.97  144.39  113.71  1.4896
IC O4'  C1'  N1    C2     1.5251  113.71  -96.0   117.06  1.3746
IC C1'  C2   *N1   C6     1.3966  121.57  179.97  122.49  1.4896
IC C2   C6   *N1   C1' 	  1.3966  121.57  179.97  122.49  1.4896
IC C6   N1   C2    N3  	  1.3687  121.40   -0.04  116.20  1.3702
IC N3   N1   *C2   O2  	  1.3702  116.20 -179.97  121.82  1.2241
IC N1   C2   N3    C4  	  1.3765  116.20    0.07  126.36  1.3930
IC C4   C2   *N3   H3  	  1.3930  126.36  179.94  114.82  1.0033
IC C2   N3   C4    S4  	  1.3702  126.36 -179.98  121.19  1.6451
IC S4   N3   *C4   C5  	  1.6451  121.19  179.90  114.76  1.4391
IC C6   C4   *C5   H5  	  1.3754  119.25  179.98  120.55  1.0880
IC C5   N1   *C6   H6  	  1.3754  122.03 -180.00  117.68  1.0936
DONO H3   N3
DONO H2'  O2'
ACCE O2   C2
ACCE S4   C4
ACCE O1P  P
ACCE O2P  P
ACCE O2'
ACCE O3'
ACCE O4'
ACCE O5'

RESI 52U           -1.00 ! 5-methyl-2-thiouridine
GROUP
ATOM N1     NG2R61 -0.26 !            H51   O4
ATOM C2     CG2R63  0.29 !             |    ||
ATOM S2     SG2D1  -0.22 !         H52-C5M  C4    H3
ATOM N3     NG2R61 -0.56 !            /  \ /  \  /
ATOM H3     HGP1    0.40 !          H53   C5   N3
ATOM C4     CG2R63  0.39 !                ||   |
ATOM O4     OG2D4  -0.41 !             H6-C6   C2
ATOM C5     CG2R62 -0.13 !                 \  / \\
ATOM C6     CG2R62  0.18 !                  N1   S2
ATOM H6     HGR62   0.22 !                   \
ATOM C5M    CG331  -0.17 !                    \
ATOM H51    HGA3    0.09 !                     \
ATOM H52    HGA3    0.09 ! O1P    H5' H4'  O4'  \
ATOM H53    HGA3    0.09 !  |      |    \ /   \  \
GROUP                    ! -P-O5'-C5'---C4'    C1'
ATOM P      P       1.50 !  |      |     \     / \
ATOM O1P    ON3    -0.78 ! O2P    H5''   C3'--C2' H1'
ATOM O2P    ON3    -0.78 !              / \   / \
ATOM O5'    ON2    -0.57 !            O3' H3' O2' H2''
ATOM C5'    CN8B   -0.08 !             |       |
ATOM H5'    HN8     0.09 !                    H2'
ATOM H5''   HN8     0.09
GROUP
ATOM C4'    CN7     0.16
ATOM H4'    HN7     0.09
ATOM O4'    ON6B   -0.50
ATOM C1'    CN7B    0.16
ATOM H1'    HN7     0.09
GROUP
ATOM C2'    CN7B    0.14
ATOM H2''   HN7     0.09
ATOM O2'    ON5    -0.66
ATOM H2'    HN5     0.43
GROUP
ATOM C3'    CN7     0.01
ATOM H3'    HN7     0.09
ATOM O3'    ON2    -0.57
BOND N1   C2   N1   C6   C2   S2   C2   N3
BOND N3   C4   N3   H3   C4   O4   C4   C5
BOND C5   C6   C5   C5M  C6   H6   C5M  H51
BOND C5M  H52  C5M  H53
BOND P    O1P     P    O2P     P    O5'     O5'  C5'     C5'  H5''
BOND C5'  C4'     C4'  O4'     C4'  C3'     O4'  C1'
BOND C1'  N1      C1'  C2'     C2'  C3'     C3'  O3'     O3'  +P
BOND C2'  O2'     O2'  H2'
BOND C1'  H1'     C2'  H2''    C3'  H3'     C4'  H4'     C5'  H5'
IMPR C2     N1     N3     S2     C4     C5     N3     O4
!ribose
IC -O3' P    O5'   C5'    1.6001  101.45  -39.25  119.00  1.4401
IC -O3' O5'  *P    O1P    1.6001  101.45 -115.82  109.74  1.4802
IC -O3' O5'  *P    O2P    1.6001  101.45  115.90  109.80  1.4801
IC  P   O5'  C5'   C4'    1.5996  119.00 -151.39  110.04  1.5160
IC O5'  C5'  C4'   C3'    1.4401  108.83 -179.85  116.10  1.5284
IC C5'  C4'  C3'   O3'    1.5160  116.10   76.70  115.12  1.4212
IC C4'  C3'  O3'   +P     1.5284  111.92  159.13  119.05  1.6001
IC C3'  O3'  +P    +O5'   1.4212  119.05  -98.86  101.45  1.5996
IC O4'  C3'  *C4'  C5'    1.4572  104.06 -120.04  116.10  1.5160
IC C2'  C4'  *C3'  O3'    1.5284  100.16 -124.08  115.12  1.4212
IC C4'  C3'  C2'   C1'    1.5284  100.16   39.58  102.04  1.5251
IC C3'  C2'  C1'   N1     1.5284  101.97  144.39  113.71  1.4896
IC O4'  C1'  N1    C2     1.5251  113.71  -96.0   117.06  1.3746
IC C1'  C3'  *C2'  O2'    1.5284  102.04 -114.67  110.81  1.4212
IC H2'  O2'  C2'   C3'    0.9600  114.97  148.63  111.92  1.5284
IC O4'  C2'  *C1'  H1'    0.0       0.0  -115.0     0.0   0.0
IC C1'  C3'  *C2'  H2''   0.0       0.0   115.0     0.0   0.0
IC C2'  C4'  *C3'  H3'    0.0       0.0   115.0     0.0   0.0
IC C3'  O4'  *C4'  H4'    0.0       0.0  -115.0     0.0   0.0
IC C4'  O5'  *C5'  H5'    0.0       0.0  -115.0     0.0   0.0
IC C4'  O5'  *C5'  H5''   0.0       0.0   115.0     0.0   0.0
IC C2   C6   *N1   C1' 	  1.3966  121.57  179.97  122.49  1.4896
IC C3'  C2'  C1'   N1     1.5284  101.97  144.39  113.71  1.4896
IC O4'  C1'  N1    C2     1.5251  113.71  -96.0   117.06  1.3746
IC C1'  C2   *N1   C6     1.3966  121.57  179.97  122.49  1.4896
IC C6   N1   C2    N3  	  1.3739  121.45   -0.83  113.48  1.3934
IC N3   N1   *C2   S2  	  1.3934  113.48 -179.53  125.70  1.6609
IC N1   C2   N3    C4  	  1.4163  113.48   -0.27  127.68  1.3841
IC C4   C2   *N3   H3  	  1.3841  127.68 -177.67  118.21  1.0051
IC C2   N3   C4    C5  	  1.3934  127.68    3.27  115.90  1.4431
IC C5   N3   *C4   O4  	  1.4431  115.90  179.82  118.51  1.2307
IC C5   N1   *C6   H6  	  1.3751  123.54  179.26  115.91  1.0889
IC C6   C4   *C5   C5M 	  1.3751  117.76 -171.50  119.31  1.4999
IC C4   C5   C5M   H51 	  1.4431  119.31 -155.47  111.71  1.1119
IC H51  C5   *C5M  H52 	  1.1119  111.71  119.96  110.99  1.1136
IC H51  C5   *C5M  H53 	  1.1119  111.71 -120.72  110.71  1.1137
DONO H2'  O2'
DONO H3   N3
ACCE O4   C4
ACCE S2   C2
ACCE O1P  P
ACCE O2P  P
ACCE O2'
ACCE O3'
ACCE O4'
ACCE O5'

RESI 5MU           -1.00 ! 5-Methyluridine, 38T 
GROUP
ATOM N1     NN2B   -0.34 !              H51    O4
ATOM C2     CN1T    0.51 !               |     ||
ATOM O2     ON1    -0.41 !           H52-C5M   C4    H3
ATOM N3     NN2U   -0.46 !               |  \ /  \  /
ATOM H3     HN2     0.36 !              H53  C5   N3
ATOM C4     CN1     0.50 !                   ||   |
ATOM O4     ON1    -0.45 !                H6-C6   C2
ATOM C5     CN3T   -0.15 !                    \  / \\
ATOM C6     CN3     0.17 !                     N1   O2
ATOM H6     HN3     0.17 !                      \
ATOM C5M    CN9    -0.11 !                       \
ATOM H51    HN9     0.07 !                        \
ATOM H52    HN9     0.07 !    O1P    H5' H4'  O4'  \
ATOM H53    HN9     0.07 !     |      |    \ /   \  \
GROUP                    !    -P-O5'-C5'---C4'    C1'
ATOM P      P       1.50 !     |      |     \     / \
ATOM O1P    ON3    -0.78 !    O2P    H5''   C3'--C2' H1'
ATOM O2P    ON3    -0.78 !                 / \   / \
ATOM O5'    ON2    -0.57 !               O3' H3' O2' H2''
ATOM C5'    CN8B   -0.08 !                |       |
ATOM H5'    HN8     0.09 !                       H2'
ATOM H5''   HN8     0.09
GROUP
ATOM C4'    CN7     0.16
ATOM H4'    HN7     0.09
ATOM O4'    ON6B   -0.50
ATOM C1'    CN7B    0.16
ATOM H1'    HN7     0.09
GROUP
ATOM C2'    CN7B    0.14
ATOM H2''   HN7     0.09
ATOM O2'    ON5    -0.66
ATOM H2'    HN5     0.43
GROUP
ATOM C3'    CN7     0.01
ATOM H3'    HN7     0.09
ATOM O3'    ON2    -0.57
BOND N1   C2      N1   C6      C6   H6      C2   O2      C4   O4
BOND C2   N3      N3   H3      N3   C4      C4   C5      C5   C6
BOND C5   C5M     C5M  H51     C5M  H52     C5M  H53
BOND P    O1P     P    O2P     P    O5'     O5'  C5'     C5'  H5''
BOND C5'  C4'     C4'  O4'     C4'  C3'     O4'  C1'
BOND C1'  N1      C1'  C2'     C2'  C3'     C3'  O3'     O3'  +P
BOND C2'  O2'     O2'  H2'
BOND C1'  H1'     C2'  H2''    C3'  H3'     C4'  H4'     C5'  H5'
IMPR C2   N1   N3   O2        C4   C5   N3   O4        C5   C4   C6   C5M
!ribose
IC -O3' P    O5'   C5'    1.6001  101.45  -39.25  119.00  1.4401
IC -O3' O5'  *P    O1P    1.6001  101.45 -115.82  109.74  1.4802
IC -O3' O5'  *P    O2P    1.6001  101.45  115.90  109.80  1.4801
IC  P   O5'  C5'   C4'    1.5996  119.00 -151.39  110.04  1.5160
IC O5'  C5'  C4'   C3'    1.4401  108.83 -179.85  116.10  1.5284
IC C5'  C4'  C3'   O3'    1.5160  116.10   76.70  115.12  1.4212
IC C4'  C3'  O3'   +P     1.5284  111.92  159.13  119.05  1.6001
IC C3'  O3'  +P    +O5'   1.4212  119.05  -98.86  101.45  1.5996
IC O4'  C3'  *C4'  C5'    1.4572  104.06 -120.04  116.10  1.5160
IC C2'  C4'  *C3'  O3'    1.5284  100.16 -124.08  115.12  1.4212
IC C4'  C3'  C2'   C1'    1.5284  100.16   39.58  102.04  1.5251
IC C3'  C2'  C1'   N1     1.5284  101.97  144.39  113.71  1.4896
IC O4'  C1'  N1    C2     1.5251  113.71  -96.0   117.06  1.3746
IC C1'  C3'  *C2'  O2'    1.5284  102.04 -114.67  110.81  1.4212
IC H2'  O2'  C2'   C3'    0.9600  114.97  148.63  111.92  1.5284
IC O4'  C2'  *C1'  H1'    0.0       0.0  -115.0     0.0   0.0
IC C1'  C3'  *C2'  H2''   0.0       0.0   115.0     0.0   0.0
IC C2'  C4'  *C3'  H3'    0.0       0.0   115.0     0.0   0.0
IC C3'  O4'  *C4'  H4'    0.0       0.0  -115.0     0.0   0.0
IC C4'  O5'  *C5'  H5'    0.0       0.0  -115.0     0.0   0.0
IC C4'  O5'  *C5'  H5''   0.0       0.0   115.0     0.0   0.0
IC C2   C6   *N1   C1' 	  1.3966  121.57  179.97  122.49  1.4896
IC C3'  C2'  C1'   N1     1.5284  101.97  144.39  113.71  1.4896
IC O4'  C1'  N1    C2     1.5251  113.71  -96.0   117.06  1.3746
IC C1'  C2   *N1   C6     1.3966  121.57  179.97  122.49  1.4896
IC C2   N1   C6    C5  	  1.3870  121.43    2.52  123.43  1.3391
IC C5   N1   *C6   H6  	  1.3391  123.43  179.04  114.27  1.0910
IC C6   N1   C2    N3  	  1.3729  121.43   -0.25  114.35  1.3718
IC N3   N1   *C2   O2  	  1.3718  114.35 -179.99  123.11  1.2262
IC N1   C2   N3    C4  	  1.3870  114.35    0.14  127.12  1.3808
IC C4   C2   *N3   H3  	  1.3808  127.12  178.62  115.85  0.9993
IC C5   N3   *C4   O4  	  1.4439  115.35 -179.96  119.56  1.2290
IC C4   C6   *C5   C5M 	  1.4439  118.18 -171.70  122.58  1.4978
IC C6   C5   C5M   H51 	  1.3391  122.58   88.86  110.71  1.1125
IC H51  C5   *C5M  H52 	  1.1125  110.71  119.72  111.24  1.1134
IC H51  C5   *C5M  H53 	  1.1125  110.71 -120.42  111.48  1.1131
DONO H3   N3
DONO H2'  O2'
ACCE O2   C2
ACCE O4   C4
ACCE O1P  P
ACCE O2P  P
ACCE O2'
ACCE O3'
ACCE O4'
ACCE O5'

RESI 2MU           -1.00 ! 5,2'-O-dimethyluridine, MMU 
GROUP
ATOM N1     NN2B   -0.34 !             H51    O4
ATOM C2     CN1T    0.51 !              |     ||
ATOM O2     ON1    -0.41 !          H52-C5M   C4    H3
ATOM N3     NN2U   -0.46 !              |  \ /  \  /
ATOM H3     HN2     0.36 !             H53  C5   N3
ATOM C4     CN1     0.50 !                  ||   |
ATOM O4     ON1    -0.45 !               H6-C6   C2
ATOM C5     CN3T   -0.15 !                   \  / \\
ATOM C6     CN3     0.17 !                    N1   O2
ATOM H6     HN3     0.17 !                     \
ATOM C5M    CN9    -0.11 !                      \
ATOM H51    HN9     0.07 !                       \
ATOM H52    HN9     0.07 !   O1P    H5' H4'  O4'  \
ATOM H53    HN9     0.07 !    |      |    \ /   \  \
GROUP                    !   -P-O5'-C5'---C4'    C1'
ATOM P      P       1.50 !    |      |     \     / \
ATOM O1P    ON3    -0.78 !   O2P    H5''   C3'--C2' H1'
ATOM O2P    ON3    -0.78 !                / \   / \
ATOM O5'    ON2    -0.57 !              O3' H3' O2' H2''
ATOM C5'    CN8B   -0.08 !               |      |
ATOM H5'    HN8     0.09 !                     CM2
ATOM H5''   HN8     0.09 !                   /  |  \
GROUP                    !                 HM1 HM2 HM3
ATOM C4'    CN7     0.16
ATOM H4'    HN7     0.09
ATOM O4'    ON6B   -0.50
ATOM C1'    CN7B    0.16
ATOM H1'    HN7     0.09
GROUP
ATOM C2'    CN7B    0.08
ATOM H2''   HN7     0.09
ATOM O2'    OG301  -0.34
ATOM CM2    CG331  -0.10
ATOM HM1    HGA3    0.09
ATOM HM2    HGA3    0.09
ATOM HM3    HGA3    0.09
GROUP
ATOM C3'    CN7     0.01
ATOM H3'    HN7     0.09
ATOM O3'    ON2    -0.57
BOND N1   C2      N1   C6      C6   H6      C2   O2      C4   O4
BOND C2   N3      N3   H3      N3   C4      C4   C5      C5   C6
BOND C5   C5M     C5M  H51     C5M  H52     C5M  H53
BOND P    O1P     P    O2P     P    O5'     O5'  C5'     C5'  H5''
BOND C5'  C4'     C4'  O4'     C4'  C3'     O4'  C1'
BOND C1'  N1      C1'  C2'     C2'  C3'     C3'  O3'     O3'  +P
BOND C2'  O2'     CM2  O2'     CM2  HM1     HM2  CM2     HM3  CM2
BOND C1'  H1'     C2'  H2''    C3'  H3'     C4'  H4'     C5'  H5'
IMPR C2   N1   N3   O2        C4   C5   N3   O4        C5   C4   C6   C5M
!2OM-ribose
IC -O3' P    O5'   C5'    1.6001  101.45  -39.25  119.00  1.4401
IC -O3' O5'  *P    O1P    1.6001  101.45 -115.82  109.74  1.4802
IC -O3' O5'  *P    O2P    1.6001  101.45  115.90  109.80  1.4801
IC  P   O5'  C5'   C4'    1.5996  119.00 -151.39  110.04  1.5160
IC O5'  C5'  C4'   C3'    1.4401  108.83 -179.85  116.10  1.5284
IC C5'  C4'  C3'   O3'    1.5160  116.10   76.70  115.12  1.4212
IC C4'  C3'  O3'   +P     1.5284  111.92  159.13  119.05  1.6001
IC C3'  O3'  +P    +O5'   1.4212  119.05  -98.86  101.45  1.5996
IC O4'  C3'  *C4'  C5'    1.4572  104.06 -120.04  116.10  1.5160
IC C2'  C4'  *C3'  O3'    1.5284  100.16 -124.08  115.12  1.4212
IC C4'  C3'  C2'   C1'    1.5284  100.16   39.58  102.04  1.5251
IC C3'  C2'  C1'   N1     1.5284  101.97  144.39  113.71  1.4896
IC O4'  C1'  N1    C2     1.5251  113.71  -96.0   117.06  1.3746
IC C3'  C1'  *C2'  O2'    1.5312  102.03  117.61  107.13  1.4206
IC C1'  C2'  O2'   CM2    1.5393  107.13   90.00  107.00  1.4150
IC C2'  O2'  CM2   HM2    1.4206  107.00  180.00    0.0   0.0
IC HM2  O2'  *CM2  HM3    0.0       0.0   120.00    0.0   0.0
IC HM2  O2'  *CM2  HM1    0.0       0.0  -120.00    0.0   0.0
IC O4'  C2'  *C1'  H1'    0.0       0.0  -115.0     0.0   0.0
IC C1'  C3'  *C2'  H2''   0.0       0.0   115.0     0.0   0.0
IC C2'  C4'  *C3'  H3'    0.0       0.0   115.0     0.0   0.0
IC C3'  O4'  *C4'  H4'    0.0       0.0  -115.0     0.0   0.0
IC C4'  O5'  *C5'  H5'    0.0       0.0  -115.0     0.0   0.0
IC C4'  O5'  *C5'  H5''   0.0       0.0   115.0     0.0   0.0
IC C2   C6   *N1   C1' 	  1.3966  121.57  179.97  122.49  1.4896
IC C3'  C2'  C1'   N1     1.5284  101.97  144.39  113.71  1.4896
IC O4'  C1'  N1    C2     1.5251  113.71  -96.0   117.06  1.3746
IC C1'  C2   *N1   C6     1.3966  121.57  179.97  122.49  1.4896
IC C2   N1   C6    C5  	  1.3870  121.43    2.52  123.43  1.3391
IC C5   N1   *C6   H6  	  1.3391  123.43  179.04  114.27  1.0910
IC C6   N1   C2    N3  	  1.3729  121.43   -0.25  114.35  1.3718
IC N3   N1   *C2   O2  	  1.3718  114.35 -179.99  123.11  1.2262
IC N1   C2   N3    C4  	  1.3870  114.35    0.14  127.12  1.3808
IC C4   C2   *N3   H3  	  1.3808  127.12  178.62  115.85  0.9993
IC C5   N3   *C4   O4  	  1.4439  115.35 -179.96  119.56  1.2290
IC C4   C6   *C5   C5M 	  1.4439  118.18 -171.70  122.58  1.4978
IC C6   C5   C5M   H51 	  1.3391  122.58   88.86  110.71  1.1125
IC H51  C5   *C5M  H52 	  1.1125  110.71  119.72  111.24  1.1134
IC H51  C5   *C5M  H53 	  1.1125  110.71 -120.42  111.48  1.1131
DONO H3   N3
ACCE O2   C2
ACCE O4   C4
ACCE O1P  P
ACCE O2P  P
ACCE O2'
ACCE O3'
ACCE O4'
ACCE O5'

RESI H2U           -1.00 ! Dihydrouridine, DHU, D 
GROUP
ATOM N1     NG2S0  -0.19 !                    O4
ATOM C2     CG2O6   0.32 !                    ||
ATOM O2     OG2D1  -0.42 !               H51  C4    H3
ATOM N3     NG2S1  -0.40 !                 \ /  \  /
ATOM H3     HGP1    0.32 !              H52-C5   N3
ATOM C4     CG2O1   0.55 !                  |    |
ATOM O4     OG2D1  -0.49 !              H61-C6   C2
ATOM C5     CG321  -0.14 !                 / \  / \\
ATOM H51    HGA2    0.09 !               H62  N1   O2
ATOM H52    HGA2    0.09 !                      \
ATOM C6     CG321   0.09 !                       \
ATOM H61    HGA2    0.09 !                        \
ATOM H62    HGA2    0.09 !    O1P    H5' H4'  O4'  \
GROUP                    !     |      |    \ /   \  \
ATOM P      P       1.50 !    -P-O5'-C5'---C4'    C1'
ATOM O1P    ON3    -0.78 !     |      |     \     / \
ATOM O2P    ON3    -0.78 !    O2P    H5''   C3'--C2' H1'
ATOM O5'    ON2    -0.57 !                 / \   / \
ATOM C5'    CN8B   -0.08 !               O3' H3' O2' H2''
ATOM H5'    HN8     0.09 !                |       |
ATOM H5''   HN8     0.09 !                       H2'
GROUP
ATOM C4'    CN7     0.16
ATOM H4'    HN7     0.09
ATOM O4'    ON6B   -0.50
ATOM C1'    CN7B    0.16
ATOM H1'    HN7     0.09
GROUP
ATOM C2'    CN7B    0.14
ATOM H2''   HN7     0.09
ATOM O2'    ON5    -0.66
ATOM H2'    HN5     0.43
GROUP
ATOM C3'    CN7     0.01
ATOM H3'    HN7     0.09
ATOM O3'    ON2    -0.57
BOND N1   C2      N1   C6      C2   O2      C2   N3
BOND N3   C4      N3   H3      C4   O4      C4   C5
BOND C5   C6      C5   H51     C5   H52     C6   H61     C6   H62
BOND P    O1P     P    O2P     P    O5'     O5'  C5'     C5'  H5''
BOND C5'  C4'     C4'  O4'     C4'  C3'     O4'  C1'
BOND C1'  N1      C1'  C2'     C2'  C3'     C3'  O3'     O3'  +P
BOND C2'  O2'     O2'  H2'
BOND C1'  H1'     C2'  H2''    C3'  H3'     C4'  H4'     C5'  H5'
IMPR C2     N1     N3     O2      C4     C5     N3     O4
!ribose
IC -O3' P    O5'   C5'    1.6001  101.45  -39.25  119.00  1.4401
IC -O3' O5'  *P    O1P    1.6001  101.45 -115.82  109.74  1.4802
IC -O3' O5'  *P    O2P    1.6001  101.45  115.90  109.80  1.4801
IC  P   O5'  C5'   C4'    1.5996  119.00 -151.39  110.04  1.5160
IC O5'  C5'  C4'   C3'    1.4401  108.83 -179.85  116.10  1.5284
IC C5'  C4'  C3'   O3'    1.5160  116.10   76.70  115.12  1.4212
IC C4'  C3'  O3'   +P     1.5284  111.92  159.13  119.05  1.6001
IC C3'  O3'  +P    +O5'   1.4212  119.05  -98.86  101.45  1.5996
IC O4'  C3'  *C4'  C5'    1.4572  104.06 -120.04  116.10  1.5160
IC C2'  C4'  *C3'  O3'    1.5284  100.16 -124.08  115.12  1.4212
IC C4'  C3'  C2'   C1'    1.5284  100.16   39.58  102.04  1.5251
IC C3'  C2'  C1'   N1     1.5284  101.97  144.39  113.71  1.4711
IC C6   N1   C1'   C2'    1.4585  122.65  -92.08  112.86  1.5297
IC C1'  C3'  *C2'  O2'    1.5284  102.04 -114.67  110.81  1.4212
IC H2'  O2'  C2'   C3'    0.9600  114.97  148.63  111.92  1.5284
IC O4'  C2'  *C1'  H1'    0.0       0.0  -115.0     0.0   0.0
IC C1'  C3'  *C2'  H2''   0.0       0.0   115.0     0.0   0.0
IC C2'  C4'  *C3'  H3'    0.0       0.0   115.0     0.0   0.0
IC C3'  O4'  *C4'  H4'    0.0       0.0  -115.0     0.0   0.0
IC C4'  O5'  *C5'  H5'    0.0       0.0  -115.0     0.0   0.0
IC C4'  O5'  *C5'  H5''   0.0       0.0   115.0     0.0   0.0
IC C2   C6   *N1   C1' 	  1.3742  118.68  149.90  117.36  1.4557
IC C6   N1   C2    N3  	  1.4585  118.68  -19.15  114.34  1.4086
IC N3   N1   *C2   O2  	  1.4086  114.34 -179.13  125.27  1.2276
IC N1   C2   N3    C4  	  1.3659  114.34  -10.76  128.37  1.3869
IC C4   C2   *N3   H3  	  1.3869  128.37 -179.79  114.28  1.0167
IC C2   N3   C4    O4  	  1.4086  128.37 -174.61  121.81  1.2248
IC O4   N3   *C4   C5  	  1.2248  121.81  178.84  113.35  1.5100
IC C6   C4   *C5   H51 	  1.5203  110.81  123.16  108.13  1.0922
IC C6   C4   *C5   H52 	  1.5203  110.81 -120.07  107.95  1.0960
IC C5   N1   *C6   H61 	  1.5203  109.67 -122.40  111.00  1.1014
IC C5   N1   *C6   H62 	  1.5203  109.67  120.10  107.79  1.0939
DONO H2'  O2'
DONO H3   N3
ACCE O2   C2
ACCE O4   C4
ACCE O1P  P
ACCE O2P  P
ACCE O2'
ACCE O3'
ACCE O4'
ACCE O5'

RESI MDU           -1.00 ! 5-methyldihydrouridine, DMU
GROUP
ATOM N1     NG2S0  -0.19 !        H52 H53  O4
ATOM C2     CG2O6   0.32 !           \ |   ||
ATOM O2     OG2D1  -0.42 !        H51-C5M  C4    H3
ATOM N3     NG2S1  -0.40 !              \ /  \  /
ATOM H3     HGP1    0.32 !            H5-C5   N3
ATOM C4     CG2O1   0.55 !               |    |
ATOM O4     OG2D1  -0.49 !           H61-C6   C2
ATOM C5     CG311  -0.05 !              / \  / \\
ATOM H5     HGA1    0.09 !            H62  N1   O2
ATOM C6     CG321   0.09 !                  \
ATOM H61    HGA2    0.09 !                   \
ATOM H62    HGA2    0.09 !                    \
GROUP                    !                     \
ATOM C5M    CG331  -0.27 ! O1P    H5' H4'  O4'  \
ATOM H51    HGA3    0.09 !  |      |    \ /   \  \
ATOM H52    HGA3    0.09 ! -P-O5'-C5'---C4'    C1'
ATOM H53    HGA3    0.09 !  |      |     \     / \
GROUP                    ! O2P    H5''   C3'--C2' H1'
ATOM P      P       1.50 !              / \   / \
ATOM O1P    ON3    -0.78 !            O3' H3' O2' H2''
ATOM O2P    ON3    -0.78 !             |       |
ATOM O5'    ON2    -0.57 !                    H2'
ATOM C5'    CN8B   -0.08
ATOM H5'    HN8     0.09
ATOM H5''   HN8     0.09
GROUP
ATOM C4'    CN7     0.16
ATOM H4'    HN7     0.09
ATOM O4'    ON6B   -0.50
ATOM C1'    CN7B    0.16
ATOM H1'    HN7     0.09
GROUP
ATOM C2'    CN7B    0.14
ATOM H2''   HN7     0.09
ATOM O2'    ON5    -0.66
ATOM H2'    HN5     0.43
GROUP
ATOM C3'    CN7     0.01
ATOM H3'    HN7     0.09
ATOM O3'    ON2    -0.57
BOND N1   C2   N1   C6   C2   O2   C2   N3
BOND N3   C4   N3   H3   C4   O4   C4   C5
BOND C5   C6   C5   H5   C5   C5M  C6   H61
BOND C6   H62  C5M  H51  C5M  H52  C5M  H53
BOND P    O1P     P    O2P     P    O5'     O5'  C5'     C5'  H5''
BOND C5'  C4'     C4'  O4'     C4'  C3'     O4'  C1'
BOND C1'  N1      C1'  C2'     C2'  C3'     C3'  O3'     O3'  +P
BOND C2'  O2'     O2'  H2'
BOND C1'  H1'     C2'  H2''    C3'  H3'     C4'  H4'     C5'  H5'
IMPR C2     N1     N3     O2     C4     C5     N3     O4
!ribose
IC -O3' P    O5'   C5'    1.6001  101.45  -39.25  119.00  1.4401
IC -O3' O5'  *P    O1P    1.6001  101.45 -115.82  109.74  1.4802
IC -O3' O5'  *P    O2P    1.6001  101.45  115.90  109.80  1.4801
IC  P   O5'  C5'   C4'    1.5996  119.00 -151.39  110.04  1.5160
IC O5'  C5'  C4'   C3'    1.4401  108.83 -179.85  116.10  1.5284
IC C5'  C4'  C3'   O3'    1.5160  116.10   76.70  115.12  1.4212
IC C4'  C3'  O3'   +P     1.5284  111.92  159.13  119.05  1.6001
IC C3'  O3'  +P    +O5'   1.4212  119.05  -98.86  101.45  1.5996
IC O4'  C3'  *C4'  C5'    1.4572  104.06 -120.04  116.10  1.5160
IC C2'  C4'  *C3'  O3'    1.5284  100.16 -124.08  115.12  1.4212
IC C4'  C3'  C2'   C1'    1.5284  100.16   39.58  102.04  1.5251
IC C3'  C2'  C1'   N1     1.5284  101.97  144.39  113.71  1.4711
IC C6   N1   C1'   C2'    1.4585  122.65  -92.08  112.86  1.5297
IC C1'  C3'  *C2'  O2'    1.5284  102.04 -114.67  110.81  1.4212
IC H2'  O2'  C2'   C3'    0.9600  114.97  148.63  111.92  1.5284
IC O4'  C2'  *C1'  H1'    0.0       0.0  -115.0     0.0   0.0
IC C1'  C3'  *C2'  H2''   0.0       0.0   115.0     0.0   0.0
IC C2'  C4'  *C3'  H3'    0.0       0.0   115.0     0.0   0.0
IC C3'  O4'  *C4'  H4'    0.0       0.0  -115.0     0.0   0.0
IC C4'  O5'  *C5'  H5'    0.0       0.0  -115.0     0.0   0.0
IC C4'  O5'  *C5'  H5''   0.0       0.0   115.0     0.0   0.0
IC C2   C6   *N1   C1' 	  1.3742  118.68  149.90  117.36  1.4557
IC C6   N1   C2    N3  	  1.4585  118.68  -19.15  114.34  1.4086
IC N3   N1   *C2   O2  	  1.4086  114.34 -179.13  125.27  1.2276
IC N1   C2   N3    C4  	  1.3659  114.34  -10.76  128.37  1.3869
IC C4   C2   *N3   H3  	  1.3746  128.31 -172.71  114.62  0.9979
IC C2   N3   C4    C5  	  1.3894  128.31    1.31  114.48  1.5143
IC C5   N3   *C4   O4  	  1.5143  114.48 -178.52  121.13  1.1925
IC C6   C4   *C5   C5M 	  1.5253  109.83  125.75  111.56  1.5268
IC C6   C4   *C5   H5  	  1.5253  109.83 -115.69  105.40  1.0885
IC C5   N1   *C6   H61 	  1.5253  111.03 -123.02  110.99  1.0898
IC C5   N1   *C6   H62 	  1.5253  111.03  119.81  107.83  1.0823
IC C4   C5   C5M   H51 	  1.5143  111.56   55.84  110.51  1.0809
IC H51  C5   *C5M  H52 	  1.0809  110.51  120.13  110.28  1.0856
IC H51  C5   *C5M  H53 	  1.0809  110.51 -119.75  111.15  1.0839
DONO H2'  O2'
DONO H3   N3
ACCE O2   C2
ACCE O4   C4
ACCE O1P  P
ACCE O2P  P
ACCE O2'
ACCE O3'
ACCE O4'
ACCE O5'

RESI 5HU           -1.00 ! 5-hydroxyuridine     ! adjusted
GROUP
ATOM N1     NG2R61 -0.25 !              HO5  O4
ATOM C2     CG2R63  0.52 !               |   ||
ATOM O2     OG2D4  -0.43 !               O5  C4    H3
ATOM N3     NG2R61 -0.48 !                \ /  \  /
ATOM H3     HGP1    0.30 !                 C5   N3
ATOM C4     CG2R63  0.55 !                 ||   |
ATOM O4     OG2D4  -0.46 !              H6-C6   C2
ATOM C5     CG2R62  0.14 !                  \  / \\
ATOM O5     OG311  -0.60 !                   N1   O2
ATOM HO5    HGP1    0.39 !                    \
ATOM C6     CG2R62  0.17 !                     \
ATOM H6     HGR62   0.15 !                      \
GROUP                    !  O1P    H5' H4'  O4'  \
ATOM P      P       1.50 !   |      |    \ /   \  \
ATOM O1P    ON3    -0.78 !  -P-O5'-C5'---C4'    C1'
ATOM O2P    ON3    -0.78 !   |      |     \     / \
ATOM O5'    ON2    -0.57 !  O2P    H5''   C3'--C2' H1'
ATOM C5'    CN8B   -0.08 !               / \   / \
ATOM H5'    HN8     0.09 !             O3' H3' O2' H2''
ATOM H5''   HN8     0.09 !              |       |
GROUP                    !                     H2'
ATOM C4'    CN7     0.16
ATOM H4'    HN7     0.09
ATOM O4'    ON6B   -0.50
ATOM C1'    CN7B    0.16
ATOM H1'    HN7     0.09
GROUP
ATOM C2'    CN7B    0.14
ATOM H2''   HN7     0.09
ATOM O2'    ON5    -0.66
ATOM H2'    HN5     0.43
GROUP
ATOM C3'    CN7     0.01
ATOM H3'    HN7     0.09
ATOM O3'    ON2    -0.57
BOND N1   C2   N1   C6   C2   O2   C2   N3
BOND N3   C4   N3   H3   C4   O4   C4   C5
BOND C5   C6   C5   O5   O5   HO5  C6   H6
BOND P    O1P     P    O2P     P    O5'     O5'  C5'     C5'  H5''
BOND C5'  C4'     C4'  O4'     C4'  C3'     O4'  C1'
BOND C1'  N1      C1'  C2'     C2'  C3'     C3'  O3'     O3'  +P
BOND C2'  O2'     O2'  H2'
BOND C1'  H1'     C2'  H2''    C3'  H3'     C4'  H4'     C5'  H5'
IMPR C2     N1     N3     O2        C4     C5     N3     O4
!ribose
IC -O3' P    O5'   C5'    1.6001  101.45  -39.25  119.00  1.4401
IC -O3' O5'  *P    O1P    1.6001  101.45 -115.82  109.74  1.4802
IC -O3' O5'  *P    O2P    1.6001  101.45  115.90  109.80  1.4801
IC  P   O5'  C5'   C4'    1.5996  119.00 -151.39  110.04  1.5160
IC O5'  C5'  C4'   C3'    1.4401  108.83 -179.85  116.10  1.5284
IC C5'  C4'  C3'   O3'    1.5160  116.10   76.70  115.12  1.4212
IC C4'  C3'  O3'   +P     1.5284  111.92  159.13  119.05  1.6001
IC C3'  O3'  +P    +O5'   1.4212  119.05  -98.86  101.45  1.5996
IC O4'  C3'  *C4'  C5'    1.4572  104.06 -120.04  116.10  1.5160
IC C2'  C4'  *C3'  O3'    1.5284  100.16 -124.08  115.12  1.4212
IC C4'  C3'  C2'   C1'    1.5284  100.16   39.58  102.04  1.5251
IC C3'  C2'  C1'   N1     1.5284  101.97  144.39  113.71  1.4896
IC O4'  C1'  N1    C2     1.5251  113.71  -96.0   117.06  1.3746
IC C1'  C3'  *C2'  O2'    1.5284  102.04 -114.67  110.81  1.4212
IC H2'  O2'  C2'   C3'    0.9600  114.97  148.63  111.92  1.5284
IC O4'  C2'  *C1'  H1'    0.0       0.0  -115.0     0.0   0.0
IC C1'  C3'  *C2'  H2''   0.0       0.0   115.0     0.0   0.0
IC C2'  C4'  *C3'  H3'    0.0       0.0   115.0     0.0   0.0
IC C3'  O4'  *C4'  H4'    0.0       0.0  -115.0     0.0   0.0
IC C4'  O5'  *C5'  H5'    0.0       0.0  -115.0     0.0   0.0
IC C4'  O5'  *C5'  H5''   0.0       0.0   115.0     0.0   0.0
IC C2   C6   *N1   C1' 	  1.3966  121.57  179.97  122.49  1.4896
IC C3'  C2'  C1'   N1     1.5284  101.97  144.39  113.71  1.4896
IC O4'  C1'  N1    C2     1.5251  113.71  -96.0   117.06  1.3746
IC C1'  C2   *N1   C6     1.3966  121.57  179.97  122.49  1.4896
IC C6   N1   C2    N3  	  1.3716  121.77   -0.07  116.47  1.3604
IC N3   N1   *C2   O2  	  1.3604  116.47 -179.98  121.39  1.2212
IC N1   C2   N3    C4  	  1.3726  116.47    0.05  125.62  1.3824
IC C4   C2   *N3   H3  	  1.3824  125.62  179.93  116.97  1.0026
IC C2   N3   C4    C5  	  1.3604  125.62   -0.03  116.68  1.4650
IC C5   N3   *C4   O4  	  1.4650  116.68 -179.96  117.80  1.2334
IC C5   N1   *C6   H6  	  1.3743  122.84  179.95  117.93  1.0927
IC C6   C4   *C5   O5  	  1.3743  116.63 -179.98  118.48  1.3743
IC C4   C5   O5    HO5 	  1.4650  118.48   -0.03  106.43  0.9674
DONO H2'  O2'
DONO H3   N3
DONO HO5  O5
ACCE O5   C5
ACCE O2   C2
ACCE O4   C4
ACCE O1P  P
ACCE O2P  P
ACCE O2'
ACCE O3'
ACCE O4'
ACCE O5'

RESI MOU           -1.00 ! 5-methoxyuridine     ! adjusted
GROUP
ATOM N1     NG2R61 -0.29 !         H81 H82 H83
ATOM C2     CG2R63  0.53 !            \ | /
ATOM O2     OG2D4  -0.44 !             C8   O4
ATOM N3     NG2R61 -0.47 !              |   ||
ATOM H3     HGP1    0.33 !             O7   C4    H3
ATOM C4     CG2R63  0.46 !               \ /  \  /
ATOM O4     OG2D4  -0.46 !                C5   N3
ATOM C5     CG2R62  0.19 !                ||   |
ATOM C6     CG2R62  0.17 !             H6-C6   C2
ATOM H6     HGR62   0.16 !                 \  / \\
ATOM O7     OG301  -0.43 !                  N1   O2
ATOM C8     CG331  -0.02 !                   \
ATOM H81    HGA3    0.09 !                    \
ATOM H82    HGA3    0.09 !                     \
ATOM H83    HGA3    0.09 ! O1P    H5' H4'  O4'  \
GROUP                    !  |      |    \ /   \  \
ATOM P      P       1.50 ! -P-O5'-C5'---C4'    C1'
ATOM O1P    ON3    -0.78 !  |      |     \     / \
ATOM O2P    ON3    -0.78 ! O2P    H5''   C3'--C2' H1'
ATOM O5'    ON2    -0.57 !              / \   / \
ATOM C5'    CN8B   -0.08 !            O3' H3' O2' H2''
ATOM H5'    HN8     0.09 !             |       |
ATOM H5''   HN8     0.09 !                    H2'
GROUP
ATOM C4'    CN7     0.16
ATOM H4'    HN7     0.09
ATOM O4'    ON6B   -0.50
ATOM C1'    CN7B    0.16
ATOM H1'    HN7     0.09
GROUP
ATOM C2'    CN7B    0.14
ATOM H2''   HN7     0.09
ATOM O2'    ON5    -0.66
ATOM H2'    HN5     0.43
GROUP
ATOM C3'    CN7     0.01
ATOM H3'    HN7     0.09
ATOM O3'    ON2    -0.57
BOND N1   C2   N1   C6   C2   O2   C2   N3
BOND N3   C4   N3   H3   C4   O4   C4   C5
BOND C5   C6   C5   O7   C6   H6   O7   C8
BOND C8   H81  C8   H82  C8   H83
BOND P    O1P     P    O2P     P    O5'     O5'  C5'     C5'  H5''
BOND C5'  C4'     C4'  O4'     C4'  C3'     O4'  C1'
BOND C1'  N1      C1'  C2'     C2'  C3'     C3'  O3'     O3'  +P
BOND C2'  O2'     O2'  H2'
BOND C1'  H1'     C2'  H2''    C3'  H3'     C4'  H4'     C5'  H5'
IMPR C2     N1     N3     O2     C4     C5     N3     O4
!ribose
IC -O3' P    O5'   C5'    1.6001  101.45  -39.25  119.00  1.4401
IC -O3' O5'  *P    O1P    1.6001  101.45 -115.82  109.74  1.4802
IC -O3' O5'  *P    O2P    1.6001  101.45  115.90  109.80  1.4801
IC  P   O5'  C5'   C4'    1.5996  119.00 -151.39  110.04  1.5160
IC O5'  C5'  C4'   C3'    1.4401  108.83 -179.85  116.10  1.5284
IC C5'  C4'  C3'   O3'    1.5160  116.10   76.70  115.12  1.4212
IC C4'  C3'  O3'   +P     1.5284  111.92  159.13  119.05  1.6001
IC C3'  O3'  +P    +O5'   1.4212  119.05  -98.86  101.45  1.5996
IC O4'  C3'  *C4'  C5'    1.4572  104.06 -120.04  116.10  1.5160
IC C2'  C4'  *C3'  O3'    1.5284  100.16 -124.08  115.12  1.4212
IC C4'  C3'  C2'   C1'    1.5284  100.16   39.58  102.04  1.5251
IC C3'  C2'  C1'   N1     1.5284  101.97  144.39  113.71  1.4896
IC O4'  C1'  N1    C2     1.5251  113.71  -96.0   117.06  1.3746
IC C1'  C3'  *C2'  O2'    1.5284  102.04 -114.67  110.81  1.4212
IC H2'  O2'  C2'   C3'    0.9600  114.97  148.63  111.92  1.5284
IC O4'  C2'  *C1'  H1'    0.0       0.0  -115.0     0.0   0.0
IC C1'  C3'  *C2'  H2''   0.0       0.0   115.0     0.0   0.0
IC C2'  C4'  *C3'  H3'    0.0       0.0   115.0     0.0   0.0
IC C3'  O4'  *C4'  H4'    0.0       0.0  -115.0     0.0   0.0
IC C4'  O5'  *C5'  H5'    0.0       0.0  -115.0     0.0   0.0
IC C4'  O5'  *C5'  H5''   0.0       0.0   115.0     0.0   0.0
IC C2   C6   *N1   C1' 	  1.3966  121.57  179.97  122.49  1.4896
IC C3'  C2'  C1'   N1     1.5284  101.97  144.39  113.71  1.4896
IC O4'  C1'  N1    C2     1.5251  113.71  -96.0   117.06  1.3746
IC C1'  C2   *N1   C6     1.3966  121.57  179.97  122.49  1.4896
IC C6   N1   C2    N3  	  1.3881  122.08    6.31  113.57  1.3863
IC N3   N1   *C2   O2  	  1.3863  113.57  178.37  123.87  1.2422
IC N1   C2   N3    C4  	  1.3745  113.57   -9.83  129.06  1.4100
IC C4   C2   *N3   H3  	  1.4100  129.06 -179.32  114.78  1.0184
IC C2   N3   C4    C5  	  1.3863  129.06    8.65  112.36  1.4599
IC C5   N3   *C4   O4  	  1.4599  112.36  178.60  119.90  1.2352
IC C5   N1   *C6   H6  	  1.3637  122.82 -178.63  118.66  1.0908
IC C6   C4   *C5   O7  	  1.3637  119.46  179.91  117.75  1.3607
IC C4   C5   O7    C8  	  1.4599  117.75  116.30  115.35  1.4567
IC C5   O7   C8    H83 	  1.3607  115.35   77.36  109.53  1.0701
IC H83  O7   *C8   H82 	  1.0701  109.53  119.97  109.49  1.0703
IC H83  O7   *C8   H81 	  1.0701  109.53 -120.00  109.51  1.0700
DONO H2'  O2'
DONO H3   N3
ACCE O2   C2
ACCE O4   C4
ACCE O7
ACCE O1P  P
ACCE O2P  P
ACCE O2'
ACCE O3'
ACCE O4'
ACCE O5'

RESI 3MU           -1.00 ! 3-methyluridine, UR3
GROUP
ATOM N1     NG2R61 -0.20 !                    O4      H31
ATOM C2     CG2R63  0.52 !                    ||     /
ATOM O2     OG2D4  -0.44 !                    C4    C3U-H32
ATOM N3     NG2R61 -0.32 !                   /  \  / \
ATOM C4     CG2R63  0.50 !               H5-C5   N3   H33
ATOM O4     OG2D4  -0.48 !                  ||   |
ATOM C5     CG2R62 -0.22 !               H6-C6   C2
ATOM H5     HGR62   0.09 !                   \  / \\
ATOM C6     CG2R62  0.31 !                    N1   O2
ATOM H6     HGR62   0.11 !                     \
ATOM C3U    CG331  -0.14 !                      \
ATOM H31    HGA3    0.09 !                       \
ATOM H32    HGA3    0.09 !   O1P    H5' H4'  O4'  \
ATOM H33    HGA3    0.09 !    |      |    \ /   \  \
GROUP                    !   -P-O5'-C5'---C4'    C1'
ATOM P      P       1.50 !    |      |     \     / \
ATOM O1P    ON3    -0.78 !   O2P    H5''   C3'--C2' H1'
ATOM O2P    ON3    -0.78 !                / \   / \
ATOM O5'    ON2    -0.57 !              O3' H3' O2' H2''
ATOM C5'    CN8B   -0.08 !               |       |
ATOM H5'    HN8     0.09 !                      H2'
ATOM H5''   HN8     0.09
GROUP
ATOM C4'    CN7     0.16
ATOM H4'    HN7     0.09
ATOM O4'    ON6B   -0.50
ATOM C1'    CN7B    0.16
ATOM H1'    HN7     0.09
GROUP
ATOM C2'    CN7B    0.14
ATOM H2''   HN7     0.09
ATOM O2'    ON5    -0.66
ATOM H2'    HN5     0.43
GROUP
ATOM C3'    CN7     0.01
ATOM H3'    HN7     0.09
ATOM O3'    ON2    -0.57
BOND N1   C2      N1   C6      C2   O2      C2   N3
BOND N3   C4      N3   C3U     C4   O4      C4   C5
BOND C5   C6      C5   H5      C6   H6      C3U  H31
BOND C3U  H32     C3U  H33
BOND P    O1P     P    O2P     P    O5'     O5'  C5'     C5'  H5''
BOND C5'  C4'     C4'  O4'     C4'  C3'     O4'  C1'
BOND C1'  N1      C1'  C2'     C2'  C3'     C3'  O3'     O3'  +P
BOND C2'  O2'     O2'  H2'
BOND C1'  H1'     C2'  H2''    C3'  H3'     C4'  H4'     C5'  H5'
IMPR C2     N1     N3     O2      C4     C5     N3     O4
!ribose
IC -O3' P    O5'   C5'    1.6001  101.45  -39.25  119.00  1.4401
IC -O3' O5'  *P    O1P    1.6001  101.45 -115.82  109.74  1.4802
IC -O3' O5'  *P    O2P    1.6001  101.45  115.90  109.80  1.4801
IC  P   O5'  C5'   C4'    1.5996  119.00 -151.39  110.04  1.5160
IC O5'  C5'  C4'   C3'    1.4401  108.83 -179.85  116.10  1.5284
IC C5'  C4'  C3'   O3'    1.5160  116.10   76.70  115.12  1.4212
IC C4'  C3'  O3'   +P     1.5284  111.92  159.13  119.05  1.6001
IC C3'  O3'  +P    +O5'   1.4212  119.05  -98.86  101.45  1.5996
IC O4'  C3'  *C4'  C5'    1.4572  104.06 -120.04  116.10  1.5160
IC C2'  C4'  *C3'  O3'    1.5284  100.16 -124.08  115.12  1.4212
IC C4'  C3'  C2'   C1'    1.5284  100.16   39.58  102.04  1.5251
IC C3'  C2'  C1'   N1     1.5284  101.97  144.39  113.71  1.4896
IC O4'  C1'  N1    C2     1.5251  113.71  -96.0   117.06  1.3746
IC C1'  C3'  *C2'  O2'    1.5284  102.04 -114.67  110.81  1.4212
IC H2'  O2'  C2'   C3'    0.9600  114.97  148.63  111.92  1.5284
IC O4'  C2'  *C1'  H1'    0.0       0.0  -115.0     0.0   0.0
IC C1'  C3'  *C2'  H2''   0.0       0.0   115.0     0.0   0.0
IC C2'  C4'  *C3'  H3'    0.0       0.0   115.0     0.0   0.0
IC C3'  O4'  *C4'  H4'    0.0       0.0  -115.0     0.0   0.0
IC C4'  O5'  *C5'  H5'    0.0       0.0  -115.0     0.0   0.0
IC C4'  O5'  *C5'  H5''   0.0       0.0   115.0     0.0   0.0
IC C2   C6   *N1   C1' 	  1.3966  121.57  179.97  122.49  1.4896
IC C3'  C2'  C1'   N1     1.5284  101.97  144.39  113.71  1.4896
IC O4'  C1'  N1    C2     1.5251  113.71  -96.0   117.06  1.3746
IC C1'  C2   *N1   C6     1.3966  121.57  179.97  122.49  1.4896
IC C6   N1   C2    N3  	  1.3618  119.90   -1.45  117.07  1.3999
IC N3   N1   *C2   O2  	  1.3999  117.07  179.83  121.38  1.2329
IC N1   C2   N3    C4  	  1.4086  117.07    3.31  123.57  1.4040
IC C4   C2   *N3   C3U 	  1.4040  123.57  175.75  118.18  1.4799
IC C2   N3   C4    O4  	  1.3999  123.57  176.21  120.08  1.2299
IC O4   N3   *C4   C5  	  1.2299  120.08 -179.93  116.52  1.4263
IC C6   C4   *C5   H5  	  1.3662  119.41  178.31  120.24  1.0881
IC C5   N1   *C6   H6  	  1.3662  123.45 -179.85  116.15  1.0904
IC C2   N3   C3U   H31 	  1.3999  118.18  -90.44  110.86  1.1144
IC H31  N3   *C3U  H32 	  1.1144  110.86  120.27  112.50  1.1137
IC H31  N3   *C3U  H33 	  1.1144  110.86 -119.94  112.16  1.1142
DONO H2'  O2'
ACCE O2   C2
ACCE O4   C4
ACCE O1P  P
ACCE O2P  P
ACCE O2'
ACCE O3'
ACCE O4'
ACCE O5'

RESI M3U           -1.00 ! 3,2'-O-dimethyluridine
GROUP
ATOM N1     NG2R61 -0.20 !                    O4      H31
ATOM C2     CG2R63  0.52 !                    ||     /
ATOM O2     OG2D4  -0.44 !                    C4    C3U-H32
ATOM N3     NG2R61 -0.32 !                   /  \  / \
ATOM C4     CG2R63  0.50 !               H5-C5   N3   H33
ATOM O4     OG2D4  -0.48 !                  ||   |
ATOM C5     CG2R62 -0.22 !               H6-C6   C2
ATOM H5     HGR62   0.09 !                   \  / \\
ATOM C6     CG2R62  0.31 !                    N1   O2
ATOM H6     HGR62   0.11 !                     \
ATOM C3U    CG331  -0.14 !                      \
ATOM H31    HGA3    0.09 !                       \
ATOM H32    HGA3    0.09 !   O1P    H5' H4'  O4'  \
ATOM H33    HGA3    0.09 !    |      |    \ /   \  \
GROUP                    !   -P-O5'-C5'---C4'    C1'
ATOM P      P       1.50 !    |      |     \     / \
ATOM O1P    ON3    -0.78 !   O2P    H5''   C3'--C2' H1'
ATOM O2P    ON3    -0.78 !                / \   / \
ATOM O5'    ON2    -0.57 !              O3' H3' O2' H2''
ATOM C5'    CN8B   -0.08 !               |      |
ATOM H5'    HN8     0.09 !                     CM2
ATOM H5''   HN8     0.09 !                   /  |  \
GROUP                    !                 HM1 HM2 HM3
ATOM C4'    CN7     0.16
ATOM H4'    HN7     0.09
ATOM O4'    ON6B   -0.50
ATOM C1'    CN7B    0.16
ATOM H1'    HN7     0.09
GROUP
ATOM C2'    CN7B    0.08
ATOM H2''   HN7     0.09
ATOM O2'    OG301  -0.34
ATOM CM2    CG331  -0.10
ATOM HM1    HGA3    0.09
ATOM HM2    HGA3    0.09
ATOM HM3    HGA3    0.09
GROUP
ATOM C3'    CN7     0.01
ATOM H3'    HN7     0.09
ATOM O3'    ON2    -0.57
BOND N1   C2      N1   C6      C2   O2      C2   N3
BOND N3   C4      N3   C3U     C4   O4      C4   C5
BOND C5   C6      C5   H5      C6   H6      C3U  H31
BOND C3U  H32     C3U  H33
BOND P    O1P     P    O2P     P    O5'     O5'  C5'     C5'  H5''
BOND C5'  C4'     C4'  O4'     C4'  C3'     O4'  C1'
BOND C1'  N1      C1'  C2'     C2'  C3'     C3'  O3'     O3'  +P
BOND C2'  O2'     CM2  O2'     CM2  HM1     HM2  CM2     HM3  CM2
BOND C1'  H1'     C2'  H2''    C3'  H3'     C4'  H4'     C5'  H5'
IMPR C2     N1     N3     O2      C4     C5     N3     O4
!2OM-ribose
IC -O3' P    O5'   C5'    1.6001  101.45  -39.25  119.00  1.4401
IC -O3' O5'  *P    O1P    1.6001  101.45 -115.82  109.74  1.4802
IC -O3' O5'  *P    O2P    1.6001  101.45  115.90  109.80  1.4801
IC  P   O5'  C5'   C4'    1.5996  119.00 -151.39  110.04  1.5160
IC O5'  C5'  C4'   C3'    1.4401  108.83 -179.85  116.10  1.5284
IC C5'  C4'  C3'   O3'    1.5160  116.10   76.70  115.12  1.4212
IC C4'  C3'  O3'   +P     1.5284  111.92  159.13  119.05  1.6001
IC C3'  O3'  +P    +O5'   1.4212  119.05  -98.86  101.45  1.5996
IC O4'  C3'  *C4'  C5'    1.4572  104.06 -120.04  116.10  1.5160
IC C2'  C4'  *C3'  O3'    1.5284  100.16 -124.08  115.12  1.4212
IC C4'  C3'  C2'   C1'    1.5284  100.16   39.58  102.04  1.5251
IC C3'  C2'  C1'   N1     1.5284  101.97  144.39  113.71  1.4896
IC O4'  C1'  N1    C2     1.5251  113.71  -96.0   117.06  1.3746
IC C3'  C1'  *C2'  O2'    1.5312  102.03  117.61  107.13  1.4206
IC C1'  C2'  O2'   CM2    1.5393  107.13   90.00  107.00  1.4150
IC C2'  O2'  CM2   HM2    1.4206  107.00  180.00    0.0   0.0
IC HM2  O2'  *CM2  HM3    0.0       0.0   120.00    0.0   0.0
IC HM2  O2'  *CM2  HM1    0.0       0.0  -120.00    0.0   0.0
IC O4'  C2'  *C1'  H1'    0.0       0.0  -115.0     0.0   0.0
IC C1'  C3'  *C2'  H2''   0.0       0.0   115.0     0.0   0.0
IC C2'  C4'  *C3'  H3'    0.0       0.0   115.0     0.0   0.0
IC C3'  O4'  *C4'  H4'    0.0       0.0  -115.0     0.0   0.0
IC C4'  O5'  *C5'  H5'    0.0       0.0  -115.0     0.0   0.0
IC C4'  O5'  *C5'  H5''   0.0       0.0   115.0     0.0   0.0
IC C2   C6   *N1   C1' 	  1.3966  121.57  179.97  122.49  1.4896
IC C3'  C2'  C1'   N1     1.5284  101.97  144.39  113.71  1.4896
IC O4'  C1'  N1    C2     1.5251  113.71  -96.0   117.06  1.3746
IC C1'  C2   *N1   C6     1.3966  121.57  179.97  122.49  1.4896
IC C6   N1   C2    N3  	  1.3618  119.90   -1.45  117.07  1.3999
IC N3   N1   *C2   O2  	  1.3999  117.07  179.83  121.38  1.2329
IC N1   C2   N3    C4  	  1.4086  117.07    3.31  123.57  1.4040
IC C4   C2   *N3   C3U 	  1.4040  123.57  175.75  118.18  1.4799
IC C2   N3   C4    O4  	  1.3999  123.57  176.21  120.08  1.2299
IC O4   N3   *C4   C5  	  1.2299  120.08 -179.93  116.52  1.4263
IC C6   C4   *C5   H5  	  1.3662  119.41  178.31  120.24  1.0881
IC C5   N1   *C6   H6  	  1.3662  123.45 -179.85  116.15  1.0904
IC C2   N3   C3U   H31 	  1.3999  118.18  -90.44  110.86  1.1144
IC H31  N3   *C3U  H32 	  1.1144  110.86  120.27  112.50  1.1137
IC H31  N3   *C3U  H33 	  1.1144  110.86 -119.94  112.16  1.1142
ACCE O2   C2
ACCE O4   C4
ACCE O1P  P
ACCE O2P  P
ACCE O2'
ACCE O3'
ACCE O4'
ACCE O5'

RESI CYU           -1.00 ! 5-cyanomethyl-uridine
GROUP
ATOM N1     NG2R61 -0.34 !              H71    O4
ATOM C2     CG2R63  0.51 !         _     |     ||
ATOM O2     OG2D4  -0.41 !       N9= C8--C7\   C4    H3
ATOM N3     NG2R61 -0.46 !               |  \ /  \  /
ATOM H3     HGP1    0.36 !              H73  C5   N3
ATOM C4     CG2R63  0.50 !                   ||   |
ATOM O4     OG2D4  -0.45 !                H6-C6   C2
ATOM C5     CG2R62 -0.05 !                    \  / \\
ATOM C6     CG2R62  0.17 !                     N1   O2
ATOM H6     HGR62   0.17 !                      \
GROUP                    !                       \
ATOM C7     CG321  -0.08 !                        \
ATOM H71    HGA2    0.09 !    O1P    H5' H4'  O4'  \
ATOM H72    HGA2    0.09 !     |      |    \ /   \  \
ATOM C8     CG1N1   0.36 !    -P-O5'-C5'---C4'    C1'
ATOM N9     NG1T1  -0.46 !     |      |     \     / \
GROUP                    !    O2P    H5''   C3'--C2' H1'
ATOM P      P       1.50 !                 / \   / \
ATOM O1P    ON3    -0.78 !               O3' H3' O2' H2''
ATOM O2P    ON3    -0.78 !                |       |
ATOM O5'    ON2    -0.57 !                       H2'
ATOM C5'    CN8B   -0.08
ATOM H5'    HN8     0.09
ATOM H5''   HN8     0.09
GROUP
ATOM C4'    CN7     0.16
ATOM H4'    HN7     0.09
ATOM O4'    ON6B   -0.50
ATOM C1'    CN7B    0.16
ATOM H1'    HN7     0.09
GROUP
ATOM C2'    CN7B    0.14
ATOM H2''   HN7     0.09
ATOM O2'    ON5    -0.66
ATOM H2'    HN5     0.43
GROUP
ATOM C3'    CN7     0.01
ATOM H3'    HN7     0.09
ATOM O3'    ON2    -0.57
BOND N1   C2      N1   C6      C2   O2      C2   N3
BOND N3   H3      N3   C4      C4   O4      C4   C5
BOND C5   C6      C5   C7      C6   H6      C7   C8
BOND C7   H71     C7   H72     C8   N9
BOND P    O1P     P    O2P     P    O5'     O5'  C5'     C5'  H5''
BOND C5'  C4'     C4'  O4'     C4'  C3'     O4'  C1'
BOND C1'  N1      C1'  C2'     C2'  C3'     C3'  O3'     O3'  +P
BOND C2'  O2'     O2'  H2'
BOND C1'  H1'     C2'  H2''    C3'  H3'     C4'  H4'     C5'  H5'
IMPR C2   N1   N3   O2        C4   C5   N3   O4
!ribose
IC -O3' P    O5'   C5'    1.6001  101.45  -39.25  119.00  1.4401
IC -O3' O5'  *P    O1P    1.6001  101.45 -115.82  109.74  1.4802
IC -O3' O5'  *P    O2P    1.6001  101.45  115.90  109.80  1.4801
IC  P   O5'  C5'   C4'    1.5996  119.00 -151.39  110.04  1.5160
IC O5'  C5'  C4'   C3'    1.4401  108.83 -179.85  116.10  1.5284
IC C5'  C4'  C3'   O3'    1.5160  116.10   76.70  115.12  1.4212
IC C4'  C3'  O3'   +P     1.5284  111.92  159.13  119.05  1.6001
IC C3'  O3'  +P    +O5'   1.4212  119.05  -98.86  101.45  1.5996
IC O4'  C3'  *C4'  C5'    1.4572  104.06 -120.04  116.10  1.5160
IC C2'  C4'  *C3'  O3'    1.5284  100.16 -124.08  115.12  1.4212
IC C4'  C3'  C2'   C1'    1.5284  100.16   39.58  102.04  1.5251
IC C3'  C2'  C1'   N1     1.5284  101.97  144.39  113.71  1.4896
IC O4'  C1'  N1    C2     1.5251  113.71  -96.0   117.06  1.3746
IC C1'  C3'  *C2'  O2'    1.5284  102.04 -114.67  110.81  1.4212
IC H2'  O2'  C2'   C3'    0.9600  114.97  148.63  111.92  1.5284
IC O4'  C2'  *C1'  H1'    0.0       0.0  -115.0     0.0   0.0
IC C1'  C3'  *C2'  H2''   0.0       0.0   115.0     0.0   0.0
IC C2'  C4'  *C3'  H3'    0.0       0.0   115.0     0.0   0.0
IC C3'  O4'  *C4'  H4'    0.0       0.0  -115.0     0.0   0.0
IC C4'  O5'  *C5'  H5'    0.0       0.0  -115.0     0.0   0.0
IC C4'  O5'  *C5'  H5''   0.0       0.0   115.0     0.0   0.0
IC C2   C6   *N1   C1' 	  1.3830  122.00  180.00  120.50  1.4560
IC C3'  C2'  C1'   N1     1.5284  101.97  144.39  113.71  1.4896
IC O4'  C1'  N1    C2     1.5251  113.71  -96.0   117.06  1.3746
IC C1'  C2   *N1   C6     1.3966  121.57  179.97  122.49  1.4896
IC C6   N1   C2    N3  	  1.3430  122.00  180.00  114.00  1.3830
IC N3   N1   *C2   O2  	  1.3830  114.00  180.00  119.40  1.2340
IC N1   C2   N3    C4  	  1.3830  114.00  180.00  130.20  1.3830
IC C4   C2   *N3   H3  	  1.3830  130.20  180.00  115.40  1.0100
IC C2   N3   C4    C5  	  1.3830  130.20  180.00  113.50  1.4030
IC C5   N3   *C4   O4  	  1.4030  113.50  180.00  119.40  1.2340
IC C5   N1   *C6   H6  	  1.3500  122.90  180.00  115.00  1.0900
IC C6   C4   *C5   C7  	  1.3500  116.70  180.00  119.10  1.4800
IC C4   C5   C7    C8  	  1.4030  119.10  180.00  112.00  1.4700
IC C8   C5   *C7   H71 	  1.4700  112.00  120.00  107.50  1.1110
IC C8   C5   *C7   H72 	  1.4700  112.00 -120.00  107.50  1.1110
IC C5   C7   C8    N9  	  1.4800  112.00  180.00  180.00  1.1800
DONO H3   N3
DONO H2'  O2'
ACCE O2   C2
ACCE O4   C4
ACCE N9   C8
ACCE O1P  P
ACCE O2P  P
ACCE O2'
ACCE O3'
ACCE O4'
ACCE O5'

RESI PSU           -1.00 ! Pseudouridine 
GROUP
ATOM C5     CG2R62 -0.17 !                 O2
ATOM C4     CG2R63  0.53 !                 ||
ATOM O4     OG2D4  -0.46 !                 C2
ATOM N3     NG2R61 -0.51 !                /  \
ATOM H3     HGP1    0.37 !            H1-N1   N3-H3
ATOM C2     CG2R63  0.45 !               |    |
ATOM O2     OG2D4  -0.46 !            H6-C6   C4
ATOM N1     NG2R61 -0.36 !                \\ / \\
ATOM H1     HGP1    0.33 !                 C5   O4
ATOM C6     CG2R62  0.10 !                   \
ATOM H6     HGR62   0.18 !                    \
GROUP                    !                     \
ATOM P      P       1.50 ! O1P    H5' H4'  O4'  \
ATOM O1P    ON3    -0.78 !  |      |    \ /   \  \
ATOM O2P    ON3    -0.78 ! -P-O5'-C5'---C4'    C1'
ATOM O5'    ON2    -0.57 !  |      |     \     / \
ATOM C5'    CN8B   -0.08 ! O2P    H5''   C3'--C2' H1'
ATOM H5'    HN8     0.09 !              / \   / \
ATOM H5''   HN8     0.09 !            O3' H3' O2' H2''
GROUP                    !             |       |
ATOM C1'    CN7B    0.12 !                    H2'
ATOM H1'    HN7     0.09
ATOM C4'    CN7     0.16
ATOM O4'    ON6B   -0.46
ATOM H4'    HN7     0.09
GROUP
ATOM C2'    CN7B    0.14
ATOM H2''   HN7     0.09
ATOM O2'    ON5    -0.66
ATOM H2'    HN5     0.43
GROUP
ATOM C3'    CN7     0.01
ATOM H3'    HN7     0.09
ATOM O3'    ON2    -0.57
BOND C5   C4      C5   C6      C4   O4      C4   N3
BOND N3   C2      N3   H3      C2   O2      C2   N1
BOND N1   C6      N1   H1      C6   H6
BOND P    O1P     P    O2P     P    O5'     O5'  C5'     C5'  H5''
BOND C5'  C4'     C4'  O4'     C4'  C3'     O4'  C1'
BOND C1'  C5      C1'  C2'     C2'  C3'     C3'  O3'     O3'  +P
BOND C2'  O2'     O2'  H2'
BOND C1'  H1'     C2'  H2''    C3'  H3'     C4'  H4'     C5'  H5'
IMPR C2   N1   N3   O2        C4   C5   N3   O4
!ribose
IC -O3' P    O5'   C5'    1.6001  101.45  -39.25  119.00  1.4401
IC -O3' O5'  *P    O1P    1.6001  101.45 -115.82  109.74  1.4802
IC -O3' O5'  *P    O2P    1.6001  101.45  115.90  109.80  1.4801
IC  P   O5'  C5'   C4'    1.5996  119.00 -151.39  110.04  1.5160
IC O5'  C5'  C4'   C3'    1.4401  108.83 -179.85  116.10  1.5284
IC C5'  C4'  C3'   O3'    1.5160  116.10   76.70  115.12  1.4212
IC C4'  C3'  O3'   +P     1.5284  111.92  159.13  119.05  1.6001
IC C3'  O3'  +P    +O5'   1.4212  119.05  -98.86  101.45  1.5996
IC O4'  C3'  *C4'  C5'    1.4572  104.06 -120.04  116.10  1.5160
IC C2'  C4'  *C3'  O3'    1.5284  100.16 -124.08  115.12  1.4212
IC C4'  C3'  C2'   C1'    1.5284  100.16   39.58  102.04  1.5251
IC C5   C1'  O4'   C4'    1.4022  102.36 -123.09  109.06  1.4572
IC C6   C5   C1'   C2'    1.3750  121.43  -77.12  118.79  1.5251
IC C1'  C3'  *C2'  O2'    1.5284  102.04 -114.67  110.81  1.4212
IC H2'  O2'  C2'   C3'    0.9600  114.97  148.63  111.92  1.5284
IC O4'  C2'  *C1'  H1'    0.0       0.0  -115.0     0.0   0.0
IC C1'  C3'  *C2'  H2''   0.0       0.0   115.0     0.0   0.0
IC C2'  C4'  *C3'  H3'    0.0       0.0   115.0     0.0   0.0
IC C3'  O4'  *C4'  H4'    0.0       0.0  -115.0     0.0   0.0
IC C4'  O5'  *C5'  H5'    0.0       0.0  -115.0     0.0   0.0
IC C4'  O5'  *C5'  H5''   0.0       0.0   115.0     0.0   0.0
IC C4   C1'  *C5   C6     1.4540  120.46 -172.70  121.43  1.3750
IC C6   C5   C4    N3  	  1.3750  117.92    5.54  115.92  1.3763
IC N3   C5   *C4   O4  	  1.3763  115.92  179.71  126.09  1.2290
IC C5   C4   N3    C2  	  1.4540  115.92   -3.52  125.84  1.3628
IC C2   C4   *N3   H3  	  1.3628  125.84 -177.07  116.70  1.0003
IC C4   N3   C2    O2  	  1.3763  125.84 -179.25  121.71  1.2234
IC O2   N3   *C2   N1  	  1.2234  121.71  179.89  116.64  1.3784
IC C6   C2   *N1   H1  	  1.3699  121.33 -179.28  113.56  1.0057
IC N1   C5   *C6   H6  	  1.3699  122.13 -179.99  119.95  1.0937
DONO H3   N3
DONO H1   N1
DONO H2'  O2'
ACCE O2   C2
ACCE O4   C4
ACCE O1P  P
ACCE O2P  P
ACCE O2'
ACCE O3'
ACCE O4'
ACCE O5'

RESI OMP           -1.00 ! 2'-O-methylpseudouridine, MRP
GROUP
ATOM C5     CG2R62 -0.17 !                  O2
ATOM C4     CG2R63  0.53 !                  ||
ATOM O4     OG2D4  -0.46 !                  C2
ATOM N3     NG2R61 -0.51 !                 /  \
ATOM H3     HGP1    0.37 !             H1-N1   N3-H3
ATOM C2     CG2R63  0.45 !                |    |
ATOM O2     OG2D4  -0.46 !             H6-C6   C4
ATOM N1     NG2R61 -0.36 !                 \\ / \\
ATOM H1     HGP1    0.33 !                  C5   O4
ATOM C6     CG2R62  0.10 !                    \
ATOM H6     HGR62   0.18 !                     \
GROUP                    !                      \
ATOM P      P       1.50 !  O1P    H5' H4'  O4'  \
ATOM O1P    ON3    -0.78 !   |      |    \ /   \  \
ATOM O2P    ON3    -0.78 !  -P-O5'-C5'---C4'    C1'
ATOM O5'    ON2    -0.57 !   |      |     \     / \
ATOM C5'    CN8B   -0.08 !  O2P    H5''   C3'--C2' H1'
ATOM H5'    HN8     0.09 !               / \   / \
ATOM H5''   HN8     0.09 !             O3' H3' O2' H2''
GROUP                    !              |      |
ATOM C1'    CN7B    0.12 !                    CM2
ATOM H1'    HN7     0.09 !                  /  |  \
ATOM C4'    CN7     0.16 !                HM1 HM2 HM3
ATOM O4'    ON6B   -0.46
ATOM H4'    HN7     0.09
GROUP
ATOM C2'    CN7B    0.08
ATOM H2''   HN7     0.09
ATOM O2'    OG301  -0.34
ATOM CM2    CG331  -0.10
ATOM HM1    HGA3    0.09
ATOM HM2    HGA3    0.09
ATOM HM3    HGA3    0.09
GROUP
ATOM C3'    CN7     0.01
ATOM H3'    HN7     0.09
ATOM O3'    ON2    -0.57
BOND C5   C4      C5   C6      C4   O4      C4   N3
BOND N3   C2      N3   H3      C2   O2      C2   N1
BOND N1   C6      N1   H1      C6   H6
BOND P    O1P     P    O2P     P    O5'     O5'  C5'     C5'  H5''
BOND C5'  C4'     C4'  O4'     C4'  C3'     O4'  C1'
BOND C1'  C5      C1'  C2'     C2'  C3'     C3'  O3'     O3'  +P
BOND C2'  O2'     CM2  O2'     CM2  HM1     HM2  CM2     HM3  CM2
BOND C1'  H1'     C2'  H2''    C3'  H3'     C4'  H4'     C5'  H5'
IMPR C2   N1   N3   O2        C4   C5   N3   O4
!2OM-ribose
IC -O3' P    O5'   C5'    1.6001  101.45  -39.25  119.00  1.4401
IC -O3' O5'  *P    O1P    1.6001  101.45 -115.82  109.74  1.4802
IC -O3' O5'  *P    O2P    1.6001  101.45  115.90  109.80  1.4801
IC  P   O5'  C5'   C4'    1.5996  119.00 -151.39  110.04  1.5160
IC O5'  C5'  C4'   C3'    1.4401  108.83 -179.85  116.10  1.5284
IC C5'  C4'  C3'   O3'    1.5160  116.10   76.70  115.12  1.4212
IC C4'  C3'  O3'   +P     1.5284  111.92  159.13  119.05  1.6001
IC C3'  O3'  +P    +O5'   1.4212  119.05  -98.86  101.45  1.5996
IC O4'  C3'  *C4'  C5'    1.4572  104.06 -120.04  116.10  1.5160
IC C2'  C4'  *C3'  O3'    1.5284  100.16 -124.08  115.12  1.4212
IC C4'  C3'  C2'   C1'    1.5284  100.16   39.58  102.04  1.5251
IC C5   C1'  O4'   C4'    1.4022  102.36 -123.09  109.06  1.4572
IC C6   C5   C1'   C2'    1.3750  121.43  -77.12  118.79  1.5251
IC C3'  C1'  *C2'  O2'    1.5312  102.03  117.61  107.13  1.4206
IC C1'  C2'  O2'   CM2    1.5393  107.13   90.00  107.00  1.4150
IC C2'  O2'  CM2   HM2    1.4206  107.00  180.00    0.0   0.0
IC HM2  O2'  *CM2  HM3    0.0       0.0   120.00    0.0   0.0
IC HM2  O2'  *CM2  HM1    0.0       0.0  -120.00    0.0   0.0
IC O4'  C2'  *C1'  H1'    0.0       0.0  -115.0     0.0   0.0
IC C1'  C3'  *C2'  H2''   0.0       0.0   115.0     0.0   0.0
IC C2'  C4'  *C3'  H3'    0.0       0.0   115.0     0.0   0.0
IC C3'  O4'  *C4'  H4'    0.0       0.0  -115.0     0.0   0.0
IC C4'  O5'  *C5'  H5'    0.0       0.0  -115.0     0.0   0.0
IC C4'  O5'  *C5'  H5''   0.0       0.0   115.0     0.0   0.0
IC C4   C1'  *C5   C6     1.4540  120.46 -172.70  121.43  1.3750
IC C6   C5   C4    N3  	  1.3750  117.92    5.54  115.92  1.3763
IC N3   C5   *C4   O4  	  1.3763  115.92  179.71  126.09  1.2290
IC C5   C4   N3    C2  	  1.4540  115.92   -3.52  125.84  1.3628
IC C2   C4   *N3   H3  	  1.3628  125.84 -177.07  116.70  1.0003
IC C4   N3   C2    O2  	  1.3763  125.84 -179.25  121.71  1.2234
IC O2   N3   *C2   N1  	  1.2234  121.71  179.89  116.64  1.3784
IC C6   C2   *N1   H1  	  1.3699  121.33 -179.28  113.56  1.0057
IC N1   C5   *C6   H6  	  1.3699  122.13 -179.99  119.95  1.0937
DONO H3   N3
DONO H1   N1
ACCE O2   C2
ACCE O4   C4
ACCE O1P  P
ACCE O2P  P
ACCE O2'
ACCE O3'
ACCE O4'
ACCE O5'

RESI 1MP           -1.00 ! 1-methylpseudouridine
GROUP
ATOM C5     CG2R62 -0.19 !           H11     O2
ATOM C4     CG2R63  0.48 !              \    ||
ATOM O4     OG2D4  -0.46 !          H12-C1   C2    H3
ATOM N3     NG2R61 -0.49 !              / \ /  \  /
ATOM H3     HGP1    0.35 !           H13   N1   N3
ATOM C2     CG2R63  0.52 !                 |    |
ATOM O2     OG2D4  -0.47 !              H6-C6   C4
ATOM N1     NG2R61 -0.27 !                  \\ / \\
ATOM C6     CG2R62  0.17 !                   C5   O4
ATOM H6     HGR62   0.16 !                    \
ATOM C1     CG331  -0.07 !                     \
ATOM H11    HGA3    0.09 !                      \
ATOM H12    HGA3    0.09 !  O1P    H5' H4'  O4'  \
ATOM H13    HGA3    0.09 !   |      |    \ /   \  \
GROUP                    !  -P-O5'-C5'---C4'    C1'
ATOM P      P       1.50 !   |      |     \     / \
ATOM O1P    ON3    -0.78 !  O2P    H5''   C3'--C2' H1'
ATOM O2P    ON3    -0.78 !               / \   / \
ATOM O5'    ON2    -0.57 !             O3' H3' O2' H2''
ATOM C5'    CN8B   -0.08 !              |       |
ATOM H5'    HN8     0.09 !                     H2'
ATOM H5''   HN8     0.09
GROUP
ATOM C1'    CN7B    0.12
ATOM H1'    HN7     0.09
ATOM C4'    CN7     0.16
ATOM O4'    ON6B   -0.46
ATOM H4'    HN7     0.09
GROUP
ATOM C2'    CN7B    0.14
ATOM H2''   HN7     0.09
ATOM O2'    ON5    -0.66
ATOM H2'    HN5     0.43
GROUP
ATOM C3'    CN7     0.01
ATOM H3'    HN7     0.09
ATOM O3'    ON2    -0.57
BOND C5   C4   C5   C6   C4   O4   C4   N3
BOND N3   C2   N3   H3   C2   O2   C2   N1
BOND N1   C6   N1   C1   C6   H6   C1   H11
BOND C1   H12  C1   H13
BOND P    O1P     P    O2P     P    O5'     O5'  C5'     C5'  H5''
BOND C5'  C4'     C4'  O4'     C4'  C3'     O4'  C1'
BOND C1'  C5      C1'  C2'     C2'  C3'     C3'  O3'     O3'  +P
BOND C2'  O2'     O2'  H2'
BOND C1'  H1'     C2'  H2''    C3'  H3'     C4'  H4'     C5'  H5'
IMPR C4     C5     N3     O4     C2     N3     N1     O2
!ribose
IC -O3' P    O5'   C5'    1.6001  101.45  -39.25  119.00  1.4401
IC -O3' O5'  *P    O1P    1.6001  101.45 -115.82  109.74  1.4802
IC -O3' O5'  *P    O2P    1.6001  101.45  115.90  109.80  1.4801
IC  P   O5'  C5'   C4'    1.5996  119.00 -151.39  110.04  1.5160
IC O5'  C5'  C4'   C3'    1.4401  108.83 -179.85  116.10  1.5284
IC C5'  C4'  C3'   O3'    1.5160  116.10   76.70  115.12  1.4212
IC C4'  C3'  O3'   +P     1.5284  111.92  159.13  119.05  1.6001
IC C3'  O3'  +P    +O5'   1.4212  119.05  -98.86  101.45  1.5996
IC O4'  C3'  *C4'  C5'    1.4572  104.06 -120.04  116.10  1.5160
IC C2'  C4'  *C3'  O3'    1.5284  100.16 -124.08  115.12  1.4212
IC C4'  C3'  C2'   C1'    1.5284  100.16   39.58  102.04  1.5251
IC C5   C1'  O4'   C4'    1.4022  102.36 -123.09  109.06  1.4572
IC C6   C5   C1'   C2'    1.3750  121.43  -77.12  118.79  1.5251
IC C1'  C3'  *C2'  O2'    1.5284  102.04 -114.67  110.81  1.4212
IC H2'  O2'  C2'   C3'    0.9600  114.97  148.63  111.92  1.5284
IC O4'  C2'  *C1'  H1'    0.0       0.0  -115.0     0.0   0.0
IC C1'  C3'  *C2'  H2''   0.0       0.0   115.0     0.0   0.0
IC C2'  C4'  *C3'  H3'    0.0       0.0   115.0     0.0   0.0
IC C3'  O4'  *C4'  H4'    0.0       0.0  -115.0     0.0   0.0
IC C4'  O5'  *C5'  H5'    0.0       0.0  -115.0     0.0   0.0
IC C4'  O5'  *C5'  H5''   0.0       0.0   115.0     0.0   0.0
IC C4   C1'  *C5   C6     1.4540  120.46 -172.70  121.43  1.3750
IC C6   C5   C4    N3  	  1.3748  118.04   -5.52  115.97  1.3740
IC N3   C5   *C4   O4  	  1.3740  115.97 -179.63  126.00  1.2280
IC C5   C4   N3    C2  	  1.4483  115.97    4.05  126.12  1.3653
IC C2   C4   *N3   H3  	  1.3653  126.12  176.43  116.74  1.0004
IC C4   N3   C2    N1  	  1.3740  126.12   -1.11  116.65  1.4029
IC N1   N3   *C2   O2  	  1.4029  116.65  179.53  120.76  1.2278
IC N1   C5   *C6   H6  	  1.3704  123.08 -179.36  119.87  1.0913
IC C6   C2   *N1   C1  	  1.3704  119.91  179.62  117.53  1.4719
IC C2   N1   C1    H11 	  1.4029  117.53  179.84  112.54  1.1131
IC H11  N1   *C1   H12 	  1.1131  112.54  120.48  110.95  1.1154
IC H11  N1   *C1   H13 	  1.1131  112.54 -120.49  111.02  1.1148
DONO H2'  O2'
DONO H3   N3
ACCE O2   C2
ACCE O4   C4
ACCE O1P  P
ACCE O2P  P
ACCE O2'
ACCE O3'
ACCE O4'
ACCE O5'

RESI 3MP           -1.00 ! 3-methylpseudouridine
GROUP
ATOM C5     CG2R62 -0.20 !                  O2    H31
ATOM C4     CG2R63  0.63 !                  ||     |
ATOM O4     OG2D4  -0.47 !                  C2    C3 -H32
ATOM N3     NG2R61 -0.40 !                 /  \  /  \
ATOM C2     CG2R63  0.53 !             H1-N1   N3   H33
ATOM O2     OG2D4  -0.47 !                |    |
ATOM N1     NG2R61 -0.32 !             H6-C6   C4
ATOM H1     HGP1    0.31 !                 \\ / \\
ATOM C6     CG2R62  0.03 !                  C5   O4
ATOM H6     HGR62   0.19 !                    \
ATOM C3     CG331  -0.10 !                     \
ATOM H31    HGA3    0.09 !                      \
ATOM H32    HGA3    0.09 !  O1P    H5' H4'  O4'  \
ATOM H33    HGA3    0.09 !   |      |    \ /   \  \
GROUP                    !  -P-O5'-C5'---C4'    C1'
ATOM P      P       1.50 !   |      |     \     / \
ATOM O1P    ON3    -0.78 !  O2P    H5''   C3'--C2' H1'
ATOM O2P    ON3    -0.78 !               / \   / \
ATOM O5'    ON2    -0.57 !             O3' H3' O2' H2''
ATOM C5'    CN8B   -0.08 !              |       |
ATOM H5'    HN8     0.09 !                     H2'
ATOM H5''   HN8     0.09
GROUP
ATOM C1'    CN7B    0.12
ATOM H1'    HN7     0.09
ATOM C4'    CN7     0.16
ATOM O4'    ON6B   -0.46
ATOM H4'    HN7     0.09

ATOM C2'    CN7B    0.14
ATOM H2''   HN7     0.09
ATOM O2'    ON5    -0.66
ATOM H2'    HN5     0.43
GROUP
ATOM C3'    CN7     0.01
ATOM H3'    HN7     0.09
ATOM O3'    ON2    -0.57
BOND C5   C4      C5   C6      C4   O4      C4   N3
BOND N3   C2      N3   C3      C2   O2      C2   N1
BOND N1   C6      N1   H1      C6   H6      C3   H31
BOND C3   H32     C3   H33
BOND P    O1P     P    O2P     P    O5'     O5'  C5'     C5'  H5''
BOND C5'  C4'     C4'  O4'     C4'  C3'     O4'  C1'
BOND C1'  C5      C1'  C2'     C2'  C3'     C3'  O3'     O3'  +P
BOND C2'  O2'     O2'  H2'
BOND C1'  H1'     C2'  H2''    C3'  H3'     C4'  H4'     C5'  H5'
IMPR C4     C5     N3     O4       C2     N3     N1     O2
!ribose
IC -O3' P    O5'   C5'    1.6001  101.45  -39.25  119.00  1.4401
IC -O3' O5'  *P    O1P    1.6001  101.45 -115.82  109.74  1.4802
IC -O3' O5'  *P    O2P    1.6001  101.45  115.90  109.80  1.4801
IC  P   O5'  C5'   C4'    1.5996  119.00 -151.39  110.04  1.5160
IC O5'  C5'  C4'   C3'    1.4401  108.83 -179.85  116.10  1.5284
IC C5'  C4'  C3'   O3'    1.5160  116.10   76.70  115.12  1.4212
IC C4'  C3'  O3'   +P     1.5284  111.92  159.13  119.05  1.6001
IC C3'  O3'  +P    +O5'   1.4212  119.05  -98.86  101.45  1.5996
IC O4'  C3'  *C4'  C5'    1.4572  104.06 -120.04  116.10  1.5160
IC C2'  C4'  *C3'  O3'    1.5284  100.16 -124.08  115.12  1.4212
IC C4'  C3'  C2'   C1'    1.5284  100.16   39.58  102.04  1.5251
IC C5   C1'  O4'   C4'    1.4022  102.36 -123.09  109.06  1.4572
IC C6   C5   C1'   C2'    1.3750  121.43  -77.12  118.79  1.5251
IC C1'  C3'  *C2'  O2'    1.5284  102.04 -114.67  110.81  1.4212
IC H2'  O2'  C2'   C3'    0.9600  114.97  148.63  111.92  1.5284
IC O4'  C2'  *C1'  H1'    0.0       0.0  -115.0     0.0   0.0
IC C1'  C3'  *C2'  H2''   0.0       0.0   115.0     0.0   0.0
IC C2'  C4'  *C3'  H3'    0.0       0.0   115.0     0.0   0.0
IC C3'  O4'  *C4'  H4'    0.0       0.0  -115.0     0.0   0.0
IC C4'  O5'  *C5'  H5'    0.0       0.0  -115.0     0.0   0.0
IC C4'  O5'  *C5'  H5''   0.0       0.0   115.0     0.0   0.0
IC C4   C1'  *C5   C6     1.4540  120.46 -172.70  121.43  1.3750
IC C6   C5   C4    N3  	  1.3500  116.70  180.00  113.50  1.3830
IC N3   C5   *C4   O4  	  1.3830  113.50  180.00  124.60  1.2340
IC C5   C4   N3    C2  	  1.4030  113.50  180.00  130.20  1.3830
IC C2   C4   *N3   C3  	  1.3830  130.20  180.00  115.40  1.4560
IC C4   N3   C2    O2  	  1.3830  130.20  180.00  119.40  1.2340
IC O2   N3   *C2   N1  	  1.2340  119.40  180.00  114.00  1.3830
IC C6   C2   *N1   H1  	  1.3430  122.00  180.00  115.40  1.0100
IC N1   C5   *C6   H6  	  1.3430  122.90  180.00  119.00  1.0900
IC C4   N3   C3    H31 	  1.3830  115.40  180.00  110.10  1.1110
IC H31  N3   *C3   H32 	  1.1110  110.10  120.00  110.10  1.1110
IC H31  N3   *C3   H33 	  1.1110  110.10 -120.00  110.10  1.1110
DONO H2'  O2'
DONO H1   N1
ACCE O2   C2
ACCE O4   C4
ACCE O1P  P
ACCE O2P  P
ACCE O2'
ACCE O3'
ACCE O4'
ACCE O5'

RESI SAU            0.00 ! 5-aminomethyl-2-thiouridine
GROUP
ATOM N1     NG2R61 -0.26 !         H81  H71  O4
ATOM C2     CG2R63  0.29 !      (+) |    |   ||
ATOM S2     SG2D1  -0.22 !     H82-N8 --C7   C4    H3
ATOM N3     NG2R61 -0.56 !          |   / \ /  \  /
ATOM H3     HGP1    0.40 !        H83 H72  C5   N3
ATOM C4     CG2R63  0.39 !                 ||   |
ATOM O4     OG2D4  -0.41 !              H6-C6   C2
ATOM C5     CG2R62 -0.03 !                  \  / \\
ATOM C6     CG2R62  0.18 !                   N1   S2
ATOM H6     HGR62   0.22 !                    \
GROUP                    !                     \
ATOM C7     CG324   0.21 !                      \
ATOM H71    HGA2    0.05 !  O1P    H5' H4'  O4'  \
ATOM H72    HGA2    0.05 !   |      |    \ /   \  \
ATOM N8     NG3P3  -0.30 !  -P-O5'-C5'---C4'    C1'
ATOM H81    HGP2    0.33 !   |      |     \     / \
ATOM H82    HGP2    0.33 !  O2P    H5''   C3'--C2' H1'
ATOM H83    HGP2    0.33 !               / \   / \
GROUP                    !             O3' H3' O2' H2''
ATOM P      P       1.50 !              |       |
ATOM O1P    ON3    -0.78 !                     H2'
ATOM O2P    ON3    -0.78
ATOM O5'    ON2    -0.57 !  !!!! PATCH 5UNA for the neutral amino form
ATOM C5'    CN8B   -0.08
ATOM H5'    HN8     0.09
ATOM H5''   HN8     0.09
GROUP
ATOM C4'    CN7     0.16
ATOM H4'    HN7     0.09
ATOM O4'    ON6B   -0.50
ATOM C1'    CN7B    0.16
ATOM H1'    HN7     0.09
GROUP
ATOM C2'    CN7B    0.14
ATOM H2''   HN7     0.09
ATOM O2'    ON5    -0.66
ATOM H2'    HN5     0.43
GROUP
ATOM C3'    CN7     0.01
ATOM H3'    HN7     0.09
ATOM O3'    ON2    -0.57
BOND N1   C2   N1   C6   C2   S2   C2   N3
BOND N3   C4   N3   H3   C4   O4   C4   C5
BOND C5   C6   C5   C7   C6   H6   C7   N8
BOND C7   H71  C7   H72  N8   H81  N8   H82
BOND N8   H83
BOND P    O1P     P    O2P     P    O5'     O5'  C5'     C5'  H5''
BOND C5'  C4'     C4'  O4'     C4'  C3'     O4'  C1'
BOND C1'  N1      C1'  C2'     C2'  C3'     C3'  O3'     O3'  +P
BOND C2'  O2'     O2'  H2'
BOND C1'  H1'     C2'  H2''    C3'  H3'     C4'  H4'     C5'  H5'
IMPR C2     N1     N3     S2     C4     C5     N3     O4
!ribose
IC -O3' P    O5'   C5'    1.6001  101.45  -39.25  119.00  1.4401
IC -O3' O5'  *P    O1P    1.6001  101.45 -115.82  109.74  1.4802
IC -O3' O5'  *P    O2P    1.6001  101.45  115.90  109.80  1.4801
IC  P   O5'  C5'   C4'    1.5996  119.00 -151.39  110.04  1.5160
IC O5'  C5'  C4'   C3'    1.4401  108.83 -179.85  116.10  1.5284
IC C5'  C4'  C3'   O3'    1.5160  116.10   76.70  115.12  1.4212
IC C4'  C3'  O3'   +P     1.5284  111.92  159.13  119.05  1.6001
IC C3'  O3'  +P    +O5'   1.4212  119.05  -98.86  101.45  1.5996
IC O4'  C3'  *C4'  C5'    1.4572  104.06 -120.04  116.10  1.5160
IC C2'  C4'  *C3'  O3'    1.5284  100.16 -124.08  115.12  1.4212
IC C4'  C3'  C2'   C1'    1.5284  100.16   39.58  102.04  1.5251
IC C3'  C2'  C1'   N1     1.5284  101.97  144.39  113.71  1.4896
IC O4'  C1'  N1    C2     1.5251  113.71  -96.0   117.06  1.3746
IC C1'  C3'  *C2'  O2'    1.5284  102.04 -114.67  110.81  1.4212
IC H2'  O2'  C2'   C3'    0.9600  114.97  148.63  111.92  1.5284
IC O4'  C2'  *C1'  H1'    0.0       0.0  -115.0     0.0   0.0
IC C1'  C3'  *C2'  H2''   0.0       0.0   115.0     0.0   0.0
IC C2'  C4'  *C3'  H3'    0.0       0.0   115.0     0.0   0.0
IC C3'  O4'  *C4'  H4'    0.0       0.0  -115.0     0.0   0.0
IC C4'  O5'  *C5'  H5'    0.0       0.0  -115.0     0.0   0.0
IC C4'  O5'  *C5'  H5''   0.0       0.0   115.0     0.0   0.0
IC C2   C6   *N1   C1' 	  1.3966  121.57  179.97  122.49  1.4896
IC C3'  C2'  C1'   N1     1.5284  101.97  144.39  113.71  1.4896
IC O4'  C1'  N1    C2     1.5251  113.71  -96.0   117.06  1.3746
IC C1'  C2   *N1   C6     1.3966  121.57  179.97  122.49  1.4896
IC C6   N1   C2    N3  	  1.3573  125.04   -1.76  111.76  1.3911
IC N3   N1   *C2   S2  	  1.3911  111.76 -179.44  123.63  1.6271
IC N1   C2   N3    C4  	  1.3961  111.76    0.70  128.01  1.3770
IC C4   C2   *N3   H3  	  1.3770  128.01 -179.75  115.84  1.0214
IC C2   N3   C4    C5  	  1.3911  128.01    0.54  115.30  1.4536
IC C5   N3   *C4   O4  	  1.4536  115.30 -178.63  121.57  1.2470
IC C5   N1   *C6   H6  	  1.3622  121.12 -179.33  115.66  1.0881
IC C6   C4   *C5   C7  	  1.3622  118.74  173.77  116.93  1.4929
IC C4   C5   C7    N8  	  1.4536  116.93   50.30  108.75  1.5144
IC N8   C5   *C7   H71 	  1.5144  108.75  121.03  113.01  1.0917
IC N8   C5   *C7   H72 	  1.5144  108.75 -115.50  111.64  1.0941
IC C5   C7   N8    H81 	  1.4929  108.75 -171.02  112.69  1.0270
IC H81  C7   *N8   H82 	  1.0270  112.69  119.89  104.72  1.0513
IC H81  C7   *N8   H83 	  1.0270  112.69 -122.57  111.85  1.0273
DONO H2'  O2'
DONO H3   N3
DONO H81  N8
DONO H82  N8
DONO H83  N8
ACCE O4   C4
ACCE S2   C2
ACCE O1P  P
ACCE O2P  P
ACCE O2'
ACCE O3'
ACCE O4'
ACCE O5'

RESI 5AU            0.00 ! 5-methylaminomethyluridine
GROUP
ATOM N1     NG2R61 -0.34 !     HA3 HN1  HC2  O4
ATOM C2     CG2R63  0.51 !      |   |(+) |   ||
ATOM O2     OG2D4  -0.41 !  HA2-CA -N --C    C4    H3
ATOM N3     NG2R61 -0.46 !      |   |   / \ /  \  /
ATOM H3     HGP1    0.36 !     HA1 HN2 HC1 C5   N3
ATOM C4     CG2R63  0.50 !                 ||   |
ATOM O4     OG2D4  -0.45 !              H6-C6   C2
ATOM C5     CG2R62 -0.05 !                  \  / \\
ATOM C6     CG2R62  0.17 !                   N1   O2
ATOM H6     HGR62   0.17 !                    \
GROUP                    !                     \
ATOM C      CG324   0.20 !                      \
ATOM HC1    HGA2    0.09 !  O1P    H5' H4'  O4'  \
ATOM HC2    HGA2    0.09 !   |      |    \ /   \  \
ATOM N      NG3P2  -0.52 !  -P-O5'-C5'---C4'    C1'
ATOM HN1    HGP2    0.38 !   |      |     \     / \
ATOM HN2    HGP2    0.38 !  O2P    H5''   C3'--C2' H1'
ATOM CA     CG334   0.11 !               / \   / \
ATOM HA1    HGA3    0.09 !             O3' H3' O2' H2''
ATOM HA2    HGA3    0.09 !              |       |
ATOM HA3    HGA3    0.09 !                     H2'
GROUP
ATOM P      P       1.50
ATOM O1P    ON3    -0.78
ATOM O2P    ON3    -0.78
ATOM O5'    ON2    -0.57
ATOM C5'    CN8B   -0.08
ATOM H5'    HN8     0.09
ATOM H5''   HN8     0.09
GROUP
ATOM C4'    CN7     0.16
ATOM H4'    HN7     0.09
ATOM O4'    ON6B   -0.50
ATOM C1'    CN7B    0.16
ATOM H1'    HN7     0.09
GROUP
ATOM C2'    CN7B    0.14
ATOM H2''   HN7     0.09
ATOM O2'    ON5    -0.66
ATOM H2'    HN5     0.43
GROUP
ATOM C3'    CN7     0.01
ATOM H3'    HN7     0.09
ATOM O3'    ON2    -0.57
BOND N1   C2    N1   C6     C2   O2     C2   N3
BOND N3   C4    N3   H3     C4   O4     C4   C5
BOND C5   C6    C5   C      C6   H6     C    N
BOND C    HC1   C    HC2    N    CA     N    HN2
BOND N    HN1   CA   HA1    CA   HA2    CA   HA3
BOND P    O1P     P    O2P     P    O5'     O5'  C5'     C5'  H5''
BOND C5'  C4'     C4'  O4'     C4'  C3'     O4'  C1'
BOND C1'  N1      C1'  C2'     C2'  C3'     C3'  O3'     O3'  +P
BOND C2'  O2'     O2'  H2'
BOND C1'  H1'     C2'  H2''    C3'  H3'     C4'  H4'     C5'  H5'
IMPR C2     N1     N3     O2      C4     C5     N3     O4
!ribose
IC -O3' P    O5'   C5'    1.6001  101.45  -39.25  119.00  1.4401
IC -O3' O5'  *P    O1P    1.6001  101.45 -115.82  109.74  1.4802
IC -O3' O5'  *P    O2P    1.6001  101.45  115.90  109.80  1.4801
IC  P   O5'  C5'   C4'    1.5996  119.00 -151.39  110.04  1.5160
IC O5'  C5'  C4'   C3'    1.4401  108.83 -179.85  116.10  1.5284
IC C5'  C4'  C3'   O3'    1.5160  116.10   76.70  115.12  1.4212
IC C4'  C3'  O3'   +P     1.5284  111.92  159.13  119.05  1.6001
IC C3'  O3'  +P    +O5'   1.4212  119.05  -98.86  101.45  1.5996
IC O4'  C3'  *C4'  C5'    1.4572  104.06 -120.04  116.10  1.5160
IC C2'  C4'  *C3'  O3'    1.5284  100.16 -124.08  115.12  1.4212
IC C4'  C3'  C2'   C1'    1.5284  100.16   39.58  102.04  1.5251
IC C3'  C2'  C1'   N1     1.5284  101.97  144.39  113.71  1.4896
IC O4'  C1'  N1    C2     1.5251  113.71  -96.0   117.06  1.3746
IC C1'  C3'  *C2'  O2'    1.5284  102.04 -114.67  110.81  1.4212
IC H2'  O2'  C2'   C3'    0.9600  114.97  148.63  111.92  1.5284
IC O4'  C2'  *C1'  H1'    0.0       0.0  -115.0     0.0   0.0
IC C1'  C3'  *C2'  H2''   0.0       0.0   115.0     0.0   0.0
IC C2'  C4'  *C3'  H3'    0.0       0.0   115.0     0.0   0.0
IC C3'  O4'  *C4'  H4'    0.0       0.0  -115.0     0.0   0.0
IC C4'  O5'  *C5'  H5'    0.0       0.0  -115.0     0.0   0.0
IC C4'  O5'  *C5'  H5''   0.0       0.0   115.0     0.0   0.0
IC C2   C6   *N1   C1' 	  1.3966  121.57  179.97  122.49  1.4896
IC C3'  C2'  C1'   N1     1.5284  101.97  144.39  113.71  1.4896
IC O4'  C1'  N1    C2     1.5251  113.71  -96.0   117.06  1.3746
IC C1'  C2   *N1   C6     1.3966  121.57  179.97  122.49  1.4896
IC C6   N1   C2    N3  	  1.4208  124.69  -16.11  114.20  1.3903
IC N3   N1   *C2   O2  	  1.3903  114.20 -177.82  123.55  1.2364
IC N1   C2   N3    C4  	  1.3756  114.20    7.49  125.23  1.3971
IC C4   C2   *N3   H3  	  1.3971  125.23  170.29  116.40  1.0156
IC C2   N3   C4    C5  	  1.3903  125.23   -4.21  117.19  1.3955
IC C5   N3   *C4   O4  	  1.3955  117.19  178.46  117.91  1.2912
IC C5   N1   *C6   H6  	  1.4306  114.74  179.71  113.61  1.0884
IC C6   C4   *C5   C   	  1.4306  121.01  172.12  115.75  1.4823
IC C4   C5   C     N   	  1.3955  115.75  -47.39  107.42  1.5168
IC N    C5   *C    HC1 	  1.5168  107.42  114.91  113.80  1.0991
IC N    C5   *C    HC2 	  1.5168  107.42 -119.88  112.95  1.0952
IC C5   C    N     CA  	  1.4823  107.42  170.25  116.20  1.4795
IC CA   C    *N    HN2 	  1.4795  116.20 -121.77   99.66  1.0863
IC CA   C    *N    HN1 	  1.4795  116.20  126.56  107.84  1.0264
IC C    N    CA    HA1 	  1.5168  116.20   58.74  109.77  1.0917
IC HA1  N    *CA   HA2 	  1.0917  109.77  120.95  109.39  1.0915
IC HA1  N    *CA   HA3 	  1.0917  109.77 -119.89  108.19  1.0903
DONO H2'  O2'
DONO H3   N3
DONO HN1  N
DONO HN2  N
ACCE O2   C2
ACCE O4   C4
ACCE O1P  P
ACCE O2P  P
ACCE O2'
ACCE O3'
ACCE O4'
ACCE O5'

RESI U8U            0.00 ! 5-methylaminomethyl-2-thiouridine, ESU 
GROUP
ATOM N1     NG2R61 -0.26 !      HA3 HN1  HC2  O4
ATOM C2     CG2R63  0.29 !       |   |(+) |   ||
ATOM S2     SG2D1  -0.22 !   HA2-CA -N --C    C4    H3
ATOM N3     NG2R61 -0.56 !       |   |   / \ /  \  /
ATOM H3     HGP1    0.40 !      HA1 HN2 HC1 C5   N3
ATOM C4     CG2R63  0.39 !                  ||   |
ATOM O4     OG2D4  -0.41 !               H6-C6   C2
ATOM C5     CG2R62 -0.03 !                   \  / \\
ATOM C6     CG2R62  0.18 !                    N1   S2
ATOM H6     HGR62   0.22 !                     \
GROUP                    !                      \
ATOM C      CG324   0.20 !                       \
ATOM HC1    HGA2    0.09 !   O1P    H5' H4'  O4'  \
ATOM HC2    HGA2    0.09 !    |      |    \ /   \  \
ATOM N      NG3P2  -0.52 !   -P-O5'-C5'---C4'    C1'
ATOM HN1    HGP2    0.38 !    |      |     \     / \
ATOM HN2    HGP2    0.38 !   O2P    H5''   C3'--C2' H1'
ATOM CA     CG334   0.11 !                / \   / \
ATOM HA1    HGA3    0.09 !              O3' H3' O2' H2''
ATOM HA2    HGA3    0.09 !               |       |
ATOM HA3    HGA3    0.09 !                      H2'
GROUP
ATOM P      P       1.50
ATOM O1P    ON3    -0.78
ATOM O2P    ON3    -0.78
ATOM O5'    ON2    -0.57
ATOM C5'    CN8B   -0.08
ATOM H5'    HN8     0.09
ATOM H5''   HN8     0.09
GROUP
ATOM C4'    CN7     0.16
ATOM H4'    HN7     0.09
ATOM O4'    ON6B   -0.50
ATOM C1'    CN7B    0.16
ATOM H1'    HN7     0.09
GROUP
ATOM C2'    CN7B    0.14
ATOM H2''   HN7     0.09
ATOM O2'    ON5    -0.66
ATOM H2'    HN5     0.43
GROUP
ATOM C3'    CN7     0.01
ATOM H3'    HN7     0.09
ATOM O3'    ON2    -0.57
BOND N1   C2     N1   C6     C2   S2     C2   N3
BOND N3   C4     N3   H3     C4   O4     C4   C5
BOND C5   C6     C5   C      C6   H6     C    N
BOND C    HC1    C    HC2    N    CA     N    HN2
BOND N    HN1    CA   HA1    CA   HA2    CA   HA3
BOND P    O1P     P    O2P     P    O5'     O5'  C5'     C5'  H5''
BOND C5'  C4'     C4'  O4'     C4'  C3'     O4'  C1'
BOND C1'  N1      C1'  C2'     C2'  C3'     C3'  O3'     O3'  +P
BOND C2'  O2'     O2'  H2'
BOND C1'  H1'     C2'  H2''    C3'  H3'     C4'  H4'     C5'  H5'
IMPR C2     N1     N3     S2      C4     C5     N3     O4
!ribose
IC -O3' P    O5'   C5'    1.6001  101.45  -39.25  119.00  1.4401
IC -O3' O5'  *P    O1P    1.6001  101.45 -115.82  109.74  1.4802
IC -O3' O5'  *P    O2P    1.6001  101.45  115.90  109.80  1.4801
IC  P   O5'  C5'   C4'    1.5996  119.00 -151.39  110.04  1.5160
IC O5'  C5'  C4'   C3'    1.4401  108.83 -179.85  116.10  1.5284
IC C5'  C4'  C3'   O3'    1.5160  116.10   76.70  115.12  1.4212
IC C4'  C3'  O3'   +P     1.5284  111.92  159.13  119.05  1.6001
IC C3'  O3'  +P    +O5'   1.4212  119.05  -98.86  101.45  1.5996
IC O4'  C3'  *C4'  C5'    1.4572  104.06 -120.04  116.10  1.5160
IC C2'  C4'  *C3'  O3'    1.5284  100.16 -124.08  115.12  1.4212
IC C4'  C3'  C2'   C1'    1.5284  100.16   39.58  102.04  1.5251
IC C3'  C2'  C1'   N1     1.5284  101.97  144.39  113.71  1.4896
IC O4'  C1'  N1    C2     1.5251  113.71  -96.0   117.06  1.3746
IC C1'  C3'  *C2'  O2'    1.5284  102.04 -114.67  110.81  1.4212
IC H2'  O2'  C2'   C3'    0.9600  114.97  148.63  111.92  1.5284
IC O4'  C2'  *C1'  H1'    0.0       0.0  -115.0     0.0   0.0
IC C1'  C3'  *C2'  H2''   0.0       0.0   115.0     0.0   0.0
IC C2'  C4'  *C3'  H3'    0.0       0.0   115.0     0.0   0.0
IC C3'  O4'  *C4'  H4'    0.0       0.0  -115.0     0.0   0.0
IC C4'  O5'  *C5'  H5'    0.0       0.0  -115.0     0.0   0.0
IC C4'  O5'  *C5'  H5''   0.0       0.0   115.0     0.0   0.0
IC C2   C6   *N1   C1' 	  1.3966  121.57  179.97  122.49  1.4896
IC C3'  C2'  C1'   N1     1.5284  101.97  144.39  113.71  1.4896
IC O4'  C1'  N1    C2     1.5251  113.71  -96.0   117.06  1.3746
IC C1'  C2   *N1   C6     1.3966  121.57  179.97  122.49  1.4896
IC C6   N1   C2    N3  	  1.3692  121.64   -0.01  113.60  1.3883
IC N3   N1   *C2   S2  	  1.3883  113.60  179.99  125.69  1.6493
IC N1   C2   N3    C4  	  1.4164  113.60    0.01  127.46  1.3796
IC C4   C2   *N3   H3  	  1.3796  127.46 -179.97  117.38  1.0079
IC C2   N3   C4    C5  	  1.3883  127.46   -0.04  116.59  1.4397
IC C5   N3   *C4   O4  	  1.4397  116.59 -179.92  118.72  1.2271
IC C5   N1   *C6   H6  	  1.3841  123.38  179.98  113.81  1.0876
IC C6   C4   *C5   C   	  1.3841  117.33  179.92  110.96  1.4814
IC C4   C5   C     N   	  1.4397  110.96 -179.99  111.92  1.4901
IC N    C5   *C    HC1 	  1.4901  111.92  118.45  110.27  1.1068
IC N    C5   *C    HC2 	  1.4901  111.92 -118.34  110.19  1.1079
IC C5   C    N     CA  	  1.4814  111.92 -179.99  113.58  1.5065
IC CA   C    *N    HN2 	  1.5065  113.58  121.86  109.64  1.0123
IC CA   C    *N    HN1 	  1.5065  113.58 -121.81  109.59  1.0125
IC C    N    CA    HA1 	  1.4901  113.58  179.98  107.28  1.1113
IC HA1  N    *CA   HA2 	  1.1113  107.28  120.02  107.33  1.1102
IC HA1  N    *CA   HA3 	  1.1113  107.28 -119.89  107.33  1.1110
DONO H2'  O2'
DONO H3   N3
DONO HN1  N
DONO HN2  N
ACCE O4   C4
ACCE S2   C2
ACCE O1P  P
ACCE O2P  P
ACCE O2'
ACCE O3'
ACCE O4'
ACCE O5'

RESI SEU            0.00 ! 5-methylaminomethyl-2-selenouridine
GROUP
ATOM N1     NG2R61 -0.26 !      HA3 HN1  HC2  O4
ATOM C2     CG2R63  0.25 !       |   |(+) |   ||
ATOM SE2    SEGD1  -0.16 !   HA2-CA -N --C    C4    H3
ATOM N3     NG2R61 -0.56 !       |   |   / \ /  \  /
ATOM H3     HGP1    0.40 !      HA1 HN2 HC1 C5   N3
ATOM C4     CG2R63  0.39 !                  ||   |
ATOM O4     OG2D4  -0.41 !               H6-C6   C2
ATOM C5     CG2R62 -0.05 !                   \  / \\
ATOM C6     CG2R62  0.18 !                    N1   SE2
ATOM H6     HGR62   0.22 !                     \
GROUP                    !                      \
ATOM C      CG324   0.20 !                       \
ATOM HC1    HGA2    0.09 !   O1P    H5' H4'  O4'  \
ATOM HC2    HGA2    0.09 !    |      |    \ /   \  \
ATOM N      NG3P2  -0.52 !   -P-O5'-C5'---C4'    C1'
ATOM HN1    HGP2    0.38 !    |      |     \     / \
ATOM HN2    HGP2    0.38 !   O2P    H5''   C3'--C2' H1'
ATOM CA     CG334   0.11 !                / \   / \
ATOM HA1    HGA3    0.09 !              O3' H3' O2' H2''
ATOM HA2    HGA3    0.09 !               |       |
ATOM HA3    HGA3    0.09 !                      H2'
GROUP
ATOM P      P       1.50
ATOM O1P    ON3    -0.78
ATOM O2P    ON3    -0.78
ATOM O5'    ON2    -0.57
ATOM C5'    CN8B   -0.08
ATOM H5'    HN8     0.09
ATOM H5''   HN8     0.09
GROUP
ATOM C4'    CN7     0.16
ATOM H4'    HN7     0.09
ATOM O4'    ON6B   -0.50
ATOM C1'    CN7B    0.16
ATOM H1'    HN7     0.09
GROUP
ATOM C2'    CN7B    0.14
ATOM H2''   HN7     0.09
ATOM O2'    ON5    -0.66
ATOM H2'    HN5     0.43
GROUP
ATOM C3'    CN7     0.01
ATOM H3'    HN7     0.09
ATOM O3'    ON2    -0.57
BOND N1   C2     N1   C6     C2   SE2    C2   N3
BOND N3   C4     N3   H3     C4   O4     C4   C5
BOND C5   C6     C5   C      C6   H6     C    N
BOND C    HC1    C    HC2    N    CA     N    HN2
BOND N    HN1    CA   HA1    CA   HA2    CA   HA3
BOND P    O1P     P    O2P     P    O5'     O5'  C5'     C5'  H5''
BOND C5'  C4'     C4'  O4'     C4'  C3'     O4'  C1'
BOND C1'  N1      C1'  C2'     C2'  C3'     C3'  O3'     O3'  +P
BOND C2'  O2'     O2'  H2'
BOND C1'  H1'     C2'  H2''    C3'  H3'     C4'  H4'     C5'  H5'
IMPR C2     N1     N3     SE2     C4     C5     N3     O4
!ribose
IC -O3' P    O5'   C5'    1.6001  101.45  -39.25  119.00  1.4401
IC -O3' O5'  *P    O1P    1.6001  101.45 -115.82  109.74  1.4802
IC -O3' O5'  *P    O2P    1.6001  101.45  115.90  109.80  1.4801
IC  P   O5'  C5'   C4'    1.5996  119.00 -151.39  110.04  1.5160
IC O5'  C5'  C4'   C3'    1.4401  108.83 -179.85  116.10  1.5284
IC C5'  C4'  C3'   O3'    1.5160  116.10   76.70  115.12  1.4212
IC C4'  C3'  O3'   +P     1.5284  111.92  159.13  119.05  1.6001
IC C3'  O3'  +P    +O5'   1.4212  119.05  -98.86  101.45  1.5996
IC O4'  C3'  *C4'  C5'    1.4572  104.06 -120.04  116.10  1.5160
IC C2'  C4'  *C3'  O3'    1.5284  100.16 -124.08  115.12  1.4212
IC C4'  C3'  C2'   C1'    1.5284  100.16   39.58  102.04  1.5251
IC C3'  C2'  C1'   N1     1.5284  101.97  144.39  113.71  1.4896
IC O4'  C1'  N1    C2     1.5251  113.71  -96.0   117.06  1.3746
IC C1'  C3'  *C2'  O2'    1.5284  102.04 -114.67  110.81  1.4212
IC H2'  O2'  C2'   C3'    0.9600  114.97  148.63  111.92  1.5284
IC O4'  C2'  *C1'  H1'    0.0       0.0  -115.0     0.0   0.0
IC C1'  C3'  *C2'  H2''   0.0       0.0   115.0     0.0   0.0
IC C2'  C4'  *C3'  H3'    0.0       0.0   115.0     0.0   0.0
IC C3'  O4'  *C4'  H4'    0.0       0.0  -115.0     0.0   0.0
IC C4'  O5'  *C5'  H5'    0.0       0.0  -115.0     0.0   0.0
IC C4'  O5'  *C5'  H5''   0.0       0.0   115.0     0.0   0.0
IC C2   C6   *N1   C1' 	  1.3966  121.57  179.97  122.49  1.4896
IC C3'  C2'  C1'   N1     1.5284  101.97  144.39  113.71  1.4896
IC O4'  C1'  N1    C2     1.5251  113.71  -96.0   117.06  1.3746
IC C1'  C2   *N1   C6     1.3966  121.57  179.97  122.49  1.4896
IC C6   N1   C2    N3  	  1.3692  121.64   -0.01  113.60  1.3883
IC N3   N1   *C2   SE2 	  1.3883  113.60  179.99  125.69  1.8793
IC N1   C2   N3    C4  	  1.4164  113.60    0.01  127.46  1.3796
IC C4   C2   *N3   H3  	  1.3796  127.46 -179.97  117.38  1.0079
IC C2   N3   C4    C5  	  1.3883  127.46   -0.04  116.59  1.4397
IC C5   N3   *C4   O4  	  1.4397  116.59 -179.92  118.72  1.2271
IC C5   N1   *C6   H6  	  1.3841  123.38  179.98  113.81  1.0876
IC C6   C4   *C5   C   	  1.3841  117.33  179.92  110.96  1.4814
IC C4   C5   C     N   	  1.4397  110.96 -179.99  111.92  1.4901
IC N    C5   *C    HC1 	  1.4901  111.92  118.45  110.27  1.1068
IC N    C5   *C    HC2 	  1.4901  111.92 -118.34  110.19  1.1079
IC C5   C    N     CA  	  1.4814  111.92 -179.99  113.58  1.5065
IC CA   C    *N    HN2 	  1.5065  113.58  121.86  109.64  1.0123
IC CA   C    *N    HN1 	  1.5065  113.58 -121.81  109.59  1.0125
IC C    N    CA    HA1 	  1.4901  113.58  179.98  107.28  1.1113
IC HA1  N    *CA   HA2 	  1.1113  107.28  120.02  107.33  1.1102
IC HA1  N    *CA   HA3 	  1.1113  107.28 -119.89  107.33  1.1110
DONO H2'  O2'
DONO H3   N3
DONO HN1  N
DONO HN2  N
ACCE O4   C4
ACCE O1P  P
ACCE O2P  P
ACCE O2'
ACCE O3'
ACCE O4'
ACCE O5'

RESI 5DU           -1.00 ! 5-carboxymethylaminomethyluridine
GROUP
ATOM N1     NG2R61 -0.34 !   O11  O12 (-)
ATOM C2     CG2R63  0.51 !     \\ /
ATOM O2     OG2D4  -0.41 !      C10
ATOM N3     NG2R61 -0.46 !      |   H81 H72  O4
ATOM H3     HGP1    0.36 !      |   |(+) |   ||
ATOM C4     CG2R63  0.50 !  H92-C9 -N8 -C7   C4    H3
ATOM O4     OG2D4  -0.45 !      |   |   / \ /  \  /
ATOM C5     CG2R62 -0.05 !     H91 H82 H71 C5   N3
ATOM C6     CG2R62  0.17 !                 ||   |
ATOM H6     HGR62   0.17 !              H6-C6   C2
GROUP                    !                  \  / \\
ATOM C7     CG324   0.04 !                   N1   O2
ATOM H71    HGA2    0.09 !                    \
ATOM H72    HGA2    0.09 !                     \
ATOM N8     NG3P2  -0.34 !                      \
ATOM H81    HGP2    0.34 !  O1P    H5' H4'  O4'  \
ATOM H82    HGP2    0.34 !   |      |    \ /   \  \
ATOM C9     CG324  -0.01 !  -P-O5'-C5'---C4'    C1'
ATOM H91    HGA2    0.09 !   |      |     \     / \
ATOM H92    HGA2    0.09 !  O2P    H5''   C3'--C2' H1'
ATOM C10    CG2O3   0.59 !               / \   / \
ATOM O11    OG2D2  -0.66 !             O3' H3' O2' H2''
ATOM O12    OG2D2  -0.66 !              |       |
GROUP                    !                     H2'
ATOM P      P       1.50
ATOM O1P    ON3    -0.78 ! !! PATCH 5UHG for the non-ionic tautomer
ATOM O2P    ON3    -0.78
ATOM O5'    ON2    -0.57
ATOM C5'    CN8B   -0.08
ATOM H5'    HN8     0.09
ATOM H5''   HN8     0.09
GROUP
ATOM C4'    CN7     0.16
ATOM H4'    HN7     0.09
ATOM O4'    ON6B   -0.50
ATOM C1'    CN7B    0.16
ATOM H1'    HN7     0.09
GROUP
ATOM C2'    CN7B    0.14
ATOM H2''   HN7     0.09
ATOM O2'    ON5    -0.66
ATOM H2'    HN5     0.43
GROUP
ATOM C3'    CN7     0.01
ATOM H3'    HN7     0.09
ATOM O3'    ON2    -0.57
BOND N1   C2    N1   C6     C2   O2     C2   N3
BOND N3   C4    N3   H3     C4   O4     C4   C5
BOND C5   C6    C5   C7     C6   H6     C7   H71
BOND C7   H72   C7   N8     N8   H82    N8   C9
BOND N8   H81   C9   H91    C9   H92    C9   C10
BOND C10  O11   C10  O12
BOND P    O1P     P    O2P     P    O5'     O5'  C5'     C5'  H5''
BOND C5'  C4'     C4'  O4'     C4'  C3'     O4'  C1'
BOND C1'  N1      C1'  C2'     C2'  C3'     C3'  O3'     O3'  +P
BOND C2'  O2'     O2'  H2'
BOND C1'  H1'     C2'  H2''    C3'  H3'     C4'  H4'     C5'  H5'
IMPR C2     N1     N3     O2     C4     C5     N3     O4     C10    O11    O12    C9
!ribose
IC -O3' P    O5'   C5'    1.6001  101.45  -39.25  119.00  1.4401
IC -O3' O5'  *P    O1P    1.6001  101.45 -115.82  109.74  1.4802
IC -O3' O5'  *P    O2P    1.6001  101.45  115.90  109.80  1.4801
IC  P   O5'  C5'   C4'    1.5996  119.00 -151.39  110.04  1.5160
IC O5'  C5'  C4'   C3'    1.4401  108.83 -179.85  116.10  1.5284
IC C5'  C4'  C3'   O3'    1.5160  116.10   76.70  115.12  1.4212
IC C4'  C3'  O3'   +P     1.5284  111.92  159.13  119.05  1.6001
IC C3'  O3'  +P    +O5'   1.4212  119.05  -98.86  101.45  1.5996
IC O4'  C3'  *C4'  C5'    1.4572  104.06 -120.04  116.10  1.5160
IC C2'  C4'  *C3'  O3'    1.5284  100.16 -124.08  115.12  1.4212
IC C4'  C3'  C2'   C1'    1.5284  100.16   39.58  102.04  1.5251
IC C3'  C2'  C1'   N1     1.5284  101.97  144.39  113.71  1.4896
IC O4'  C1'  N1    C2     1.5251  113.71  -96.0   117.06  1.3746
IC C1'  C3'  *C2'  O2'    1.5284  102.04 -114.67  110.81  1.4212
IC H2'  O2'  C2'   C3'    0.9600  114.97  148.63  111.92  1.5284
IC O4'  C2'  *C1'  H1'    0.0       0.0  -115.0     0.0   0.0
IC C1'  C3'  *C2'  H2''   0.0       0.0   115.0     0.0   0.0
IC C2'  C4'  *C3'  H3'    0.0       0.0   115.0     0.0   0.0
IC C3'  O4'  *C4'  H4'    0.0       0.0  -115.0     0.0   0.0
IC C4'  O5'  *C5'  H5'    0.0       0.0  -115.0     0.0   0.0
IC C4'  O5'  *C5'  H5''   0.0       0.0   115.0     0.0   0.0
IC C2   C6   *N1   C1' 	  1.3966  121.57  179.97  122.49  1.4896
IC C3'  C2'  C1'   N1     1.5284  101.97  144.39  113.71  1.4896
IC O4'  C1'  N1    C2     1.5251  113.71  -96.0   117.06  1.3746
IC C1'  C2   *N1   C6     1.3966  121.57  179.97  122.49  1.4896
IC C6   N1   C2    N3  	  1.3690  120.32   -0.64  116.29  1.3675
IC N3   N1   *C2   O2  	  1.3675  116.29 -179.80  123.20  1.2280
IC N1   C2   N3    C4  	  1.4086  116.29   -0.41  125.89  1.3741
IC C4   C2   *N3   H3  	  1.3741  125.89 -178.68  116.23  1.0014
IC C2   N3   C4    C5  	  1.3675  125.89    1.81  116.64  1.4450
IC C5   N3   *C4   O4  	  1.4450  116.64 -177.87  118.52  1.2288
IC C5   N1   *C6   H6  	  1.3774  122.95  179.71  116.21  1.0944
IC C6   C4   *C5   C7  	  1.3774  117.88 -179.98  117.96  1.4771
IC C4   C5   C7    N8  	  1.4450  117.96   67.18  106.85  1.4910
IC N8   C5   *C7   H71 	  1.4910  106.85 -117.44  112.03  1.1037
IC H71  C5   *C7   H72 	  1.1037  112.03 -126.80  111.28  1.1063
IC C5   C7   N8    C9  	  1.4771  106.85  165.57  114.72  1.5267
IC C9   C7   *N8   H82 	  1.5267  114.72 -114.75  107.77  1.0182
IC H82  C7   *N8   H81 	  1.0182  107.77 -117.08  111.26  1.0087
IC C7   N8   C9    C10 	  1.4910  114.72  -83.88  110.30  1.5371
IC C10  N8   *C9   H91 	  1.5371  110.30  121.01  106.94  1.0951
IC H91  N8   *C9   H92 	  1.0951  106.94  120.09  106.41  1.0965
IC N8   C9   C10   O11 	  1.5267  110.30  176.78  114.55  1.2509
IC O11  C9   *C10  O12 	  1.2509  114.55  179.88  116.86  1.2620
DONO H2'  O2'
DONO H3   N3
DONO H81  N8
DONO H82  N8
ACCE O2   C2
ACCE O4   C4
ACCE O11  C10
ACCE O12  C10
ACCE O1P  P
ACCE O2P  P
ACCE O2'
ACCE O3'
ACCE O4'
ACCE O5'

RESI MAU           -1.00 ! 5-carboxymethylaminomethyl-2'-O-methyluridine
GROUP
ATOM N1     NG2R61 -0.34 !    O11  O12 (-)
ATOM C2     CG2R63  0.51 !      \\ /
ATOM O2     OG2D4  -0.41 !       C10
ATOM N3     NG2R61 -0.46 !       |   H81 H72  O4
ATOM H3     HGP1    0.36 !       |   |(+) |   ||
ATOM C4     CG2R63  0.50 !   H92-C9 -N8 -C7   C4    H3
ATOM O4     OG2D4  -0.45 !       |   |   / \ /  \  /
ATOM C5     CG2R62 -0.05 !      H91 H82 H71 C5   N3
ATOM C6     CG2R62  0.17 !                  ||   |
ATOM H6     HGR62   0.17 !               H6-C6   C2
GROUP                    !                   \  / \\
ATOM C7     CG324   0.04 !                    N1   O2
ATOM H71    HGA2    0.09 !                     \
ATOM H72    HGA2    0.09 !                      \
ATOM N8     NG3P2  -0.34 !                       \
ATOM H81    HGP2    0.34 !   O1P    H5' H4'  O4'  \
ATOM H82    HGP2    0.34 !    |      |    \ /   \  \
ATOM C9     CG324  -0.01 !   -P-O5'-C5'---C4'    C1'
ATOM H91    HGA2    0.09 !    |      |     \     / \
ATOM H92    HGA2    0.09 !   O2P    H5''   C3'--C2' H1'
ATOM C10    CG2O3   0.59 !                / \   / \
ATOM O11    OG2D2  -0.66 !              O3' H3' O2' H2''
ATOM O12    OG2D2  -0.66 !               |      |
GROUP                    !                     CM2
ATOM P      P       1.50 !                   /  |  \
ATOM O1P    ON3    -0.78 !                 HM1 HM2 HM3
ATOM O2P    ON3    -0.78
ATOM O5'    ON2    -0.57 !!! PATCH 5UHG for the non-ionic tautomer
ATOM C5'    CN8B   -0.08
ATOM H5'    HN8     0.09
ATOM H5''   HN8     0.09
GROUP
ATOM C4'    CN7     0.16
ATOM H4'    HN7     0.09
ATOM O4'    ON6B   -0.50
ATOM C1'    CN7B    0.16
ATOM H1'    HN7     0.09
GROUP
ATOM C2'    CN7B    0.08
ATOM H2''   HN7     0.09
ATOM O2'    OG301  -0.34
ATOM CM2    CG331  -0.10
ATOM HM1    HGA3    0.09
ATOM HM2    HGA3    0.09
ATOM HM3    HGA3    0.09
GROUP
ATOM C3'    CN7     0.01
ATOM H3'    HN7     0.09
ATOM O3'    ON2    -0.57
BOND N1   C2    N1   C6     C2   O2     C2   N3
BOND N3   C4    N3   H3     C4   O4     C4   C5
BOND C5   C6    C5   C7     C6   H6     C7   H71
BOND C7   H72   C7   N8     N8   H82    N8   C9
BOND N8   H81   C9   H91    C9   H92    C9   C10
BOND C10  O11   C10  O12
BOND P    O1P     P    O2P     P    O5'     O5'  C5'     C5'  H5''
BOND C5'  C4'     C4'  O4'     C4'  C3'     O4'  C1'
BOND C1'  N1      C1'  C2'     C2'  C3'     C3'  O3'     O3'  +P
BOND C2'  O2'     CM2  O2'     CM2  HM1     HM2  CM2     HM3  CM2
BOND C1'  H1'     C2'  H2''    C3'  H3'     C4'  H4'     C5'  H5'
IMPR C2     N1     N3     O2     C4     C5     N3     O4     C10    O11    O12    C9
!2OM-ribose
IC -O3' P    O5'   C5'    1.6001  101.45  -39.25  119.00  1.4401
IC -O3' O5'  *P    O1P    1.6001  101.45 -115.82  109.74  1.4802
IC -O3' O5'  *P    O2P    1.6001  101.45  115.90  109.80  1.4801
IC  P   O5'  C5'   C4'    1.5996  119.00 -151.39  110.04  1.5160
IC O5'  C5'  C4'   C3'    1.4401  108.83 -179.85  116.10  1.5284
IC C5'  C4'  C3'   O3'    1.5160  116.10   76.70  115.12  1.4212
IC C4'  C3'  O3'   +P     1.5284  111.92  159.13  119.05  1.6001
IC C3'  O3'  +P    +O5'   1.4212  119.05  -98.86  101.45  1.5996
IC O4'  C3'  *C4'  C5'    1.4572  104.06 -120.04  116.10  1.5160
IC C2'  C4'  *C3'  O3'    1.5284  100.16 -124.08  115.12  1.4212
IC C4'  C3'  C2'   C1'    1.5284  100.16   39.58  102.04  1.5251
IC C3'  C2'  C1'   N1     1.5284  101.97  144.39  113.71  1.4896
IC O4'  C1'  N1    C2     1.5251  113.71  -96.0   117.06  1.3746
IC C3'  C1'  *C2'  O2'    1.5312  102.03  117.61  107.13  1.4206
IC C1'  C2'  O2'   CM2    1.5393  107.13   90.00  107.00  1.4150
IC C2'  O2'  CM2   HM2    1.4206  107.00  180.00    0.0   0.0
IC HM2  O2'  *CM2  HM3    0.0       0.0   120.00    0.0   0.0
IC HM2  O2'  *CM2  HM1    0.0       0.0  -120.00    0.0   0.0
IC O4'  C2'  *C1'  H1'    0.0       0.0  -115.0     0.0   0.0
IC C1'  C3'  *C2'  H2''   0.0       0.0   115.0     0.0   0.0
IC C2'  C4'  *C3'  H3'    0.0       0.0   115.0     0.0   0.0
IC C3'  O4'  *C4'  H4'    0.0       0.0  -115.0     0.0   0.0
IC C4'  O5'  *C5'  H5'    0.0       0.0  -115.0     0.0   0.0
IC C4'  O5'  *C5'  H5''   0.0       0.0   115.0     0.0   0.0
IC C2   C6   *N1   C1' 	  1.3966  121.57  179.97  122.49  1.4896
IC C3'  C2'  C1'   N1     1.5284  101.97  144.39  113.71  1.4896
IC O4'  C1'  N1    C2     1.5251  113.71  -96.0   117.06  1.3746
IC C1'  C2   *N1   C6     1.3966  121.57  179.97  122.49  1.4896
IC C6   N1   C2    N3  	  1.3690  120.32   -0.64  116.29  1.3675
IC N3   N1   *C2   O2  	  1.3675  116.29 -179.80  123.20  1.2280
IC N1   C2   N3    C4  	  1.4086  116.29   -0.41  125.89  1.3741
IC C4   C2   *N3   H3  	  1.3741  125.89 -178.68  116.23  1.0014
IC C2   N3   C4    C5  	  1.3675  125.89    1.81  116.64  1.4450
IC C5   N3   *C4   O4  	  1.4450  116.64 -177.87  118.52  1.2288
IC C5   N1   *C6   H6  	  1.3774  122.95  179.71  116.21  1.0944
IC C6   C4   *C5   C7  	  1.3774  117.88 -179.98  117.96  1.4771
IC C4   C5   C7    N8  	  1.4450  117.96   67.18  106.85  1.4910
IC N8   C5   *C7   H71 	  1.4910  106.85 -117.44  112.03  1.1037
IC H71  C5   *C7   H72 	  1.1037  112.03 -126.80  111.28  1.1063
IC C5   C7   N8    C9  	  1.4771  106.85  165.57  114.72  1.5267
IC C9   C7   *N8   H82 	  1.5267  114.72 -114.75  107.77  1.0182
IC H82  C7   *N8   H81 	  1.0182  107.77 -117.08  111.26  1.0087
IC C7   N8   C9    C10 	  1.4910  114.72  -83.88  110.30  1.5371
IC C10  N8   *C9   H91 	  1.5371  110.30  121.01  106.94  1.0951
IC H91  N8   *C9   H92 	  1.0951  106.94  120.09  106.41  1.0965
IC N8   C9   C10   O11 	  1.5267  110.30  176.78  114.55  1.2509
IC O11  C9   *C10  O12 	  1.2509  114.55  179.88  116.86  1.2620
DONO H3   N3
DONO H81  N8
DONO H82  N8
ACCE O2   C2
ACCE O4   C4
ACCE O11  C10
ACCE O12  C10
ACCE O1P  P
ACCE O2P  P
ACCE O2'
ACCE O3'
ACCE O4'
ACCE O5'

RESI SCU           -1.00 ! 5-carboxymethylaminomethyl-2-thiouridine
GROUP
ATOM N1     NG2R61 -0.26 !   O11  O12 (-)
ATOM C2     CG2R63  0.29 !     \\ /
ATOM S2     SG2D1  -0.22 !      C10
ATOM N3     NG2R61 -0.56 !      |   H82 H72  O4
ATOM H3     HGP1    0.40 !      |   |(+) |   ||
ATOM C4     CG2R63  0.39 !  H92-C9 -N8 -C7   C4    H3
ATOM O4     OG2D4  -0.41 !      |   |   / \ /  \  /
ATOM C5     CG2R62 -0.03 !     H91 H81 H71 C5   N3
ATOM C6     CG2R62  0.18 !                 ||   |
ATOM H6     HGR62   0.22 !              H6-C6   C2
GROUP                    !                  \  / \\
ATOM C7     CG324   0.04 !                   N1   S2
ATOM H71    HGA2    0.09 !                    \
ATOM H72    HGA2    0.09 !                     \
ATOM N8     NG3P2  -0.34 !                      \
ATOM H81    HGP2    0.34 !  O1P    H5' H4'  O4'  \
ATOM H82    HGP2    0.34 !   |      |    \ /   \  \
ATOM C9     CG324  -0.01 !  -P-O5'-C5'---C4'    C1'
ATOM H91    HGA2    0.09 !   |      |     \     / \
ATOM H92    HGA2    0.09 !  O2P    H5''   C3'--C2' H1'
ATOM C10    CG2O3   0.59 !               / \   / \
ATOM O11    OG2D2  -0.66 !             O3' H3' O2' H2''
ATOM O12    OG2D2  -0.66 !              |       |
GROUP                    !                      H2'
ATOM P      P       1.50
ATOM O1P    ON3    -0.78 !!! PATCH 5UHG for the non-ionic tautomer
ATOM O2P    ON3    -0.78
ATOM O5'    ON2    -0.57
ATOM C5'    CN8B   -0.08
ATOM H5'    HN8     0.09
ATOM H5''   HN8     0.09
GROUP
ATOM C4'    CN7     0.16
ATOM H4'    HN7     0.09
ATOM O4'    ON6B   -0.50
ATOM C1'    CN7B    0.16
ATOM H1'    HN7     0.09
GROUP
ATOM C2'    CN7B    0.14
ATOM H2''   HN7     0.09
ATOM O2'    ON5    -0.66
ATOM H2'    HN5     0.43
GROUP
ATOM C3'    CN7     0.01
ATOM H3'    HN7     0.09
ATOM O3'    ON2    -0.57
BOND N1   C2     N1   C6      C2   S2      C2   N3
BOND N3   C4     N3   H3      C4   O4      C4   C5
BOND C5   C6     C5   C7      C6   H6      C7   H71
BOND C7   H72    C7   N8      N8   H82     N8   C9
BOND N8   H81    C9   H91     C9   H92     C9   C10
BOND C10  O11    C10  O12
BOND P    O1P     P    O2P     P    O5'     O5'  C5'     C5'  H5''
BOND C5'  C4'     C4'  O4'     C4'  C3'     O4'  C1'
BOND C1'  N1      C1'  C2'     C2'  C3'     C3'  O3'     O3'  +P
BOND C2'  O2'     O2'  H2'
BOND C1'  H1'     C2'  H2''    C3'  H3'     C4'  H4'     C5'  H5'
IMPR C2     N1     N3     S2      C4     C5     N3     O4     C10    O11    O12    C9
!ribose
IC -O3' P    O5'   C5'    1.6001  101.45  -39.25  119.00  1.4401
IC -O3' O5'  *P    O1P    1.6001  101.45 -115.82  109.74  1.4802
IC -O3' O5'  *P    O2P    1.6001  101.45  115.90  109.80  1.4801
IC  P   O5'  C5'   C4'    1.5996  119.00 -151.39  110.04  1.5160
IC O5'  C5'  C4'   C3'    1.4401  108.83 -179.85  116.10  1.5284
IC C5'  C4'  C3'   O3'    1.5160  116.10   76.70  115.12  1.4212
IC C4'  C3'  O3'   +P     1.5284  111.92  159.13  119.05  1.6001
IC C3'  O3'  +P    +O5'   1.4212  119.05  -98.86  101.45  1.5996
IC O4'  C3'  *C4'  C5'    1.4572  104.06 -120.04  116.10  1.5160
IC C2'  C4'  *C3'  O3'    1.5284  100.16 -124.08  115.12  1.4212
IC C4'  C3'  C2'   C1'    1.5284  100.16   39.58  102.04  1.5251
IC C3'  C2'  C1'   N1     1.5284  101.97  144.39  113.71  1.4896
IC O4'  C1'  N1    C2     1.5251  113.71  -96.0   117.06  1.3746
IC C1'  C3'  *C2'  O2'    1.5284  102.04 -114.67  110.81  1.4212
IC H2'  O2'  C2'   C3'    0.9600  114.97  148.63  111.92  1.5284
IC O4'  C2'  *C1'  H1'    0.0       0.0  -115.0     0.0   0.0
IC C1'  C3'  *C2'  H2''   0.0       0.0   115.0     0.0   0.0
IC C2'  C4'  *C3'  H3'    0.0       0.0   115.0     0.0   0.0
IC C3'  O4'  *C4'  H4'    0.0       0.0  -115.0     0.0   0.0
IC C4'  O5'  *C5'  H5'    0.0       0.0  -115.0     0.0   0.0
IC C4'  O5'  *C5'  H5''   0.0       0.0   115.0     0.0   0.0
IC C2   C6   *N1   C1' 	  1.3966  121.57  179.97  122.49  1.4896
IC C3'  C2'  C1'   N1     1.5284  101.97  144.39  113.71  1.4896
IC O4'  C1'  N1    C2     1.5251  113.71  -96.0   117.06  1.3746
IC C1'  C2   *N1   C6     1.3966  121.57  179.97  122.49  1.4896
IC C6   N1   C2    N3  	  1.3733  121.46   -2.03  113.69  1.3910
IC N3   N1   *C2   S2  	  1.3910  113.69 -179.36  125.75  1.6502
IC N1   C2   N3    C4  	  1.4174  113.69   -0.23  127.36  1.3809
IC C4   C2   *N3   H3  	  1.3809  127.36 -177.30  117.42  1.0065
IC C2   N3   C4    C5  	  1.3910  127.36    4.30  116.16  1.4387
IC C5   N3   *C4   O4  	  1.4387  116.16 -178.34  118.68  1.2302
IC C5   N1   *C6   H6  	  1.3770  123.16  175.65  116.13  1.0953
IC C6   C4   *C5   C7  	  1.3770  117.90 -173.50  117.03  1.4771
IC C4   C5   C7    N8  	  1.4387  117.03   77.83  105.54  1.4957
IC N8   C5   *C7   H71 	  1.4957  105.54 -117.69  112.73  1.1030
IC H71  C5   *C7   H72 	  1.1030  112.73 -126.83  110.51  1.1028
IC C5   C7   N8    C9  	  1.4771  105.54  135.65  114.81  1.5290
IC C9   C7   *N8   H82 	  1.5290  114.81 -115.59  107.22  1.0157
IC H82  C7   *N8   H81 	  1.0157  107.22 -115.58  111.17  1.0066
IC C7   N8   C9    C10 	  1.4957  114.81  -73.24  111.27  1.5390
IC C10  N8   *C9   H91 	  1.5390  111.27  121.18  106.68  1.0956
IC H91  N8   *C9   H92 	  1.0956  106.68  119.54  106.23  1.0972
IC N8   C9   C10   O11 	  1.5290  111.27  178.06  114.32  1.2501
IC O11  C9   *C10  O12 	  1.2501  114.32 -179.68  117.37  1.2618
DONO H2'  O2'
DONO H3   N3
DONO H81  N8
DONO H82  N8
ACCE O4   C4
ACCE S2   C2
ACCE O11  C10
ACCE O12  C10
ACCE O1P  P
ACCE O2P  P
ACCE O2'
ACCE O3'
ACCE O4'
ACCE O5'

RESI IAU            0.00 ! 5-(isopentenylaminomethyl)uridine
GROUP
ATOM N1     NG2R61 -0.34 !      H132 H133
ATOM C2     CG2R63  0.51 !        \ /
ATOM O2     OG2D4  -0.41 !   H131-C13  H121 H122
ATOM N3     NG2R61 -0.46 !         |    | /
ATOM H3     HGP1    0.36 !         C11-C12-H123
ATOM C4     CG2R63  0.50 !        //
ATOM O4     OG2D4  -0.45 !   H10-C10
ATOM C5     CG2R62 -0.05 !       |  H81  H72  O4
ATOM C6     CG2R62  0.17 !       |   |(+) |   ||
ATOM H6     HGR62   0.17 !   H92-C9 -N8 -C7   C4    H3
GROUP                    !       |   |   / \ /  \  /
ATOM C7     CG324   0.20 !      H91 H82 H71 C5   N3
ATOM H71    HGA2    0.09 !                  ||   |
ATOM H72    HGA2    0.09 !               H6-C6   C2
ATOM N8     NG3P2  -0.52 !                   \  / \\
ATOM H82    HGP2    0.38 !                    N1   O2
ATOM H81    HGP2    0.38 !                     \
ATOM C9     CG324   0.20 !                      \
ATOM H91    HGA2    0.09 !                       \
ATOM H92    HGA2    0.09 !   O1P    H5' H4'  O4'  \
GROUP                    !    |      |    \ /   \  \
ATOM C10    CG2D1  -0.15 !   -P-O5'-C5'---C4'    C1'
ATOM H10    HGA4    0.15 !    |      |     \     / \
GROUP                    !   O2P    H5''   C3'--C2' H1'
ATOM C11    CG2D1   0.00 !                / \   / \
ATOM C12    CG331  -0.27 !              O3' H3' O2' H2''
ATOM H121   HGA3    0.09 !               |       |
ATOM H122   HGA3    0.09 !                      H2'
ATOM H123   HGA3    0.09
GROUP                    !  !!!! PATCH 5UNI for the neutral amino form
ATOM C13    CG331  -0.27
ATOM H131   HGA3    0.09
ATOM H132   HGA3    0.09
ATOM H133   HGA3    0.09
GROUP
ATOM P      P       1.50
ATOM O1P    ON3    -0.78
ATOM O2P    ON3    -0.78
ATOM O5'    ON2    -0.57
ATOM C5'    CN8B   -0.08
ATOM H5'    HN8     0.09
ATOM H5''   HN8     0.09
GROUP
ATOM C4'    CN7     0.16
ATOM H4'    HN7     0.09
ATOM O4'    ON6B   -0.50
ATOM C1'    CN7B    0.16
ATOM H1'    HN7     0.09
GROUP
ATOM C2'    CN7B    0.14
ATOM H2''   HN7     0.09
ATOM O2'    ON5    -0.66
ATOM H2'    HN5     0.43
GROUP
ATOM C3'    CN7     0.01
ATOM H3'    HN7     0.09
ATOM O3'    ON2    -0.57
BOND N1   C2     N1   C6      C2   O2      C2   N3
BOND N3   C4     N3   H3      C4   O4      C4   C5
BOND C5   C6     C5   C7      C6   H6      C7   H71
BOND C7   H72    C7   N8      C9   C10     C9   H91
BOND C9   H92    C9   N8      C10  H10     C10  C11
BOND N8   H81    N8   H82     C11  C12     C11  C13
BOND C12  H121   C12  H122    C12  H123    C13  H131
BOND C13  H132   C13  H133
BOND P    O1P     P    O2P     P    O5'     O5'  C5'     C5'  H5''
BOND C5'  C4'     C4'  O4'     C4'  C3'     O4'  C1'
BOND C1'  N1      C1'  C2'     C2'  C3'     C3'  O3'     O3'  +P
BOND C2'  O2'     O2'  H2'
BOND C1'  H1'     C2'  H2''    C3'  H3'     C4'  H4'     C5'  H5'
IMPR C2     N1     N3     O2     C4     C5     N3     O4
!ribose
IC -O3' P    O5'   C5'    1.6001  101.45  -39.25  119.00  1.4401
IC -O3' O5'  *P    O1P    1.6001  101.45 -115.82  109.74  1.4802
IC -O3' O5'  *P    O2P    1.6001  101.45  115.90  109.80  1.4801
IC  P   O5'  C5'   C4'    1.5996  119.00 -151.39  110.04  1.5160
IC O5'  C5'  C4'   C3'    1.4401  108.83 -179.85  116.10  1.5284
IC C5'  C4'  C3'   O3'    1.5160  116.10   76.70  115.12  1.4212
IC C4'  C3'  O3'   +P     1.5284  111.92  159.13  119.05  1.6001
IC C3'  O3'  +P    +O5'   1.4212  119.05  -98.86  101.45  1.5996
IC O4'  C3'  *C4'  C5'    1.4572  104.06 -120.04  116.10  1.5160
IC C2'  C4'  *C3'  O3'    1.5284  100.16 -124.08  115.12  1.4212
IC C4'  C3'  C2'   C1'    1.5284  100.16   39.58  102.04  1.5251
IC C3'  C2'  C1'   N1     1.5284  101.97  144.39  113.71  1.4896
IC O4'  C1'  N1    C2     1.5251  113.71  -96.0   117.06  1.3746
IC C1'  C3'  *C2'  O2'    1.5284  102.04 -114.67  110.81  1.4212
IC H2'  O2'  C2'   C3'    0.9600  114.97  148.63  111.92  1.5284
IC O4'  C2'  *C1'  H1'    0.0       0.0  -115.0     0.0   0.0
IC C1'  C3'  *C2'  H2''   0.0       0.0   115.0     0.0   0.0
IC C2'  C4'  *C3'  H3'    0.0       0.0   115.0     0.0   0.0
IC C3'  O4'  *C4'  H4'    0.0       0.0  -115.0     0.0   0.0
IC C4'  O5'  *C5'  H5'    0.0       0.0  -115.0     0.0   0.0
IC C4'  O5'  *C5'  H5''   0.0       0.0   115.0     0.0   0.0
IC C2   C6   *N1   C1' 	  1.3966  121.57  179.97  122.49  1.4896
IC C3'  C2'  C1'   N1     1.5284  101.97  144.39  113.71  1.4896
IC O4'  C1'  N1    C2     1.5251  113.71  -96.0   117.06  1.3746
IC C1'  C2   *N1   C6     1.3966  121.57  179.97  122.49  1.4896
IC C6   N1   C2    N3  	  1.3643  120.51    0.01  116.07  1.3664
IC N3   N1   *C2   O2  	  1.3664  116.07  179.98  123.21  1.2260
IC N1   C2   N3    C4  	  1.4088  116.07   -0.07  125.99  1.3718
IC C4   C2   *N3   H3  	  1.3718  125.99 -179.74  116.12  1.0042
IC C2   N3   C4    C5  	  1.3664  125.99    0.22  116.98  1.4445
IC C5   N3   *C4   O4  	  1.4445  116.98  179.99  118.61  1.2265
IC C5   N1   *C6   H6  	  1.3842  123.10  179.82  114.24  1.0908
IC C6   C4   *C5   C7  	  1.3842  117.34 -179.58  111.49  1.4824
IC C4   C5   C7    N8  	  1.4445  111.49 -178.94  111.02  1.4877
IC N8   C5   *C7   H71 	  1.4877  111.02  118.04  110.50  1.1063
IC H71  C5   *C7   H72 	  1.1063  110.50  123.87  110.41  1.1071
IC C5   C7   N8    C9  	  1.4824  111.02 -179.30  115.04  1.5130
IC C9   C7   *N8   H81 	  1.5130  115.04  120.78  110.60  1.0103
IC C9   C7   *N8   H82 	  1.5130  115.04 -122.04  110.56  1.0093
IC C7   N8   C9    C10 	  1.4877  115.04  179.14  110.09  1.4994
IC C10  N8   *C9   H91 	  1.4994  110.09  120.72  106.01  1.1045
IC C10  N8   *C9   H92 	  1.4994  110.09 -122.82  105.82  1.1053
IC N8   C9   C10   C11 	  1.5130  110.09  -91.35  126.75  1.3475
IC C11  C9   *C10  H10 	  1.3475  126.75 -173.90  116.16  1.1024
IC C9   C10  C11   C12 	  1.4994  126.75 -178.89  120.81  1.5034
IC C12  C10  *C11  C13 	  1.5034  120.81 -179.48  125.27  1.5071
IC C10  C11  C12   H121	  1.3475  120.81  120.68  110.59  1.1127
IC H121 C11  *C12  H122	  1.1127  110.59  118.59  110.98  1.1120
IC H121 C11  *C12  H123	  1.1127  110.59 -120.33  113.70  1.1135
IC C10  C11  C13   H131	  1.3475  125.27 -120.28  109.97  1.1127
IC H131 C11  *C13  H132	  1.1127  109.97  120.85  115.43  1.1099
IC H131 C11  *C13  H133	  1.1127  109.97 -117.21  110.45  1.1124
DONO H2'  O2'
DONO H3   N3
DONO H81  N8
DONO H82  N8
ACCE O2   C2
ACCE O4   C4
ACCE O1P  P
ACCE O2P  P
ACCE O2'
ACCE O3'
ACCE O4'
ACCE O5'

RESI MIU            0.00 ! 5-(isopentenylaminomethyl)-2'-O-methyluridine
GROUP
ATOM N1     NG2R61 -0.34 !      H132 H133
ATOM C2     CG2R63  0.51 !        \ /
ATOM O2     OG2D4  -0.41 !   H131-C13  H121 H122
ATOM N3     NG2R61 -0.46 !         |    | /
ATOM H3     HGP1    0.36 !         C11-C12-H123
ATOM C4     CG2R63  0.50 !        //
ATOM O4     OG2D4  -0.45 !   H10-C10
ATOM C5     CG2R62 -0.05 !       |  H81  H72  O4
ATOM C6     CG2R62  0.17 !       |   |(+) |   ||
ATOM H6     HGR62   0.17 !   H92-C9 -N8 -C7   C4    H3
GROUP                    !       |   |   / \ /  \  /
ATOM C7     CG324   0.20 !      H91 H82 H71 C5   N3
ATOM H71    HGA2    0.09 !                  ||   |
ATOM H72    HGA2    0.09 !               H6-C6   C2
ATOM N8     NG3P2  -0.52 !                   \  / \\
ATOM H82    HGP2    0.38 !                    N1   O2
ATOM H81    HGP2    0.38 !                     \
ATOM C9     CG324   0.20 !                      \
ATOM H91    HGA2    0.09 !                       \
ATOM H92    HGA2    0.09 !   O1P    H5' H4'  O4'  \
GROUP                    !    |      |    \ /   \  \
ATOM C10    CG2D1  -0.15 !   -P-O5'-C5'---C4'    C1'
ATOM H10    HGA4    0.15 !    |      |     \     / \
GROUP                    !   O2P    H5''   C3'--C2' H1'
ATOM C11    CG2D1   0.00 !                / \   / \
ATOM C12    CG331  -0.27 !              O3' H3' O2' H2''
ATOM H121   HGA3    0.09 !               |      |
ATOM H122   HGA3    0.09 !                     CM2
ATOM H123   HGA3    0.09 !                   /  |  \
GROUP                    !                 HM1 HM2 HM3
ATOM C13    CG331  -0.27
ATOM H131   HGA3    0.09 !  !!!! PATCH 5UNI for the neutral amino form
ATOM H132   HGA3    0.09
ATOM H133   HGA3    0.09
GROUP
ATOM P      P       1.50
ATOM O1P    ON3    -0.78
ATOM O2P    ON3    -0.78
ATOM O5'    ON2    -0.57
ATOM C5'    CN8B   -0.08
ATOM H5'    HN8     0.09
ATOM H5''   HN8     0.09
GROUP
ATOM C4'    CN7     0.16
ATOM H4'    HN7     0.09
ATOM O4'    ON6B   -0.50
ATOM C1'    CN7B    0.16
ATOM H1'    HN7     0.09
GROUP
ATOM C2'    CN7B    0.08
ATOM H2''   HN7     0.09
ATOM O2'    OG301  -0.34
ATOM CM2    CG331  -0.10
ATOM HM1    HGA3    0.09
ATOM HM2    HGA3    0.09
ATOM HM3    HGA3    0.09
GROUP
ATOM C3'    CN7     0.01
ATOM H3'    HN7     0.09
ATOM O3'    ON2    -0.57
BOND N1   C2     N1   C6      C2   O2      C2   N3
BOND N3   C4     N3   H3      C4   O4      C4   C5
BOND C5   C6     C5   C7      C6   H6      C7   H71
BOND C7   H72    C7   N8      C9   C10     C9   H91
BOND C9   H92    C9   N8      C10  H10     C10  C11
BOND N8   H81    N8   H82     C11  C12     C11  C13
BOND C12  H121   C12  H122    C12  H123    C13  H131
BOND C13  H132   C13  H133
BOND P    O1P     P    O2P     P    O5'     O5'  C5'     C5'  H5''
BOND C5'  C4'     C4'  O4'     C4'  C3'     O4'  C1'
BOND C1'  N1      C1'  C2'     C2'  C3'     C3'  O3'     O3'  +P
BOND C2'  O2'     CM2  O2'     CM2  HM1     HM2  CM2     HM3  CM2
BOND C1'  H1'     C2'  H2''    C3'  H3'     C4'  H4'     C5'  H5'
IMPR C2     N1     N3     O2     C4     C5     N3     O4
!2OM-ribose
IC -O3' P    O5'   C5'    1.6001  101.45  -39.25  119.00  1.4401
IC -O3' O5'  *P    O1P    1.6001  101.45 -115.82  109.74  1.4802
IC -O3' O5'  *P    O2P    1.6001  101.45  115.90  109.80  1.4801
IC  P   O5'  C5'   C4'    1.5996  119.00 -151.39  110.04  1.5160
IC O5'  C5'  C4'   C3'    1.4401  108.83 -179.85  116.10  1.5284
IC C5'  C4'  C3'   O3'    1.5160  116.10   76.70  115.12  1.4212
IC C4'  C3'  O3'   +P     1.5284  111.92  159.13  119.05  1.6001
IC C3'  O3'  +P    +O5'   1.4212  119.05  -98.86  101.45  1.5996
IC O4'  C3'  *C4'  C5'    1.4572  104.06 -120.04  116.10  1.5160
IC C2'  C4'  *C3'  O3'    1.5284  100.16 -124.08  115.12  1.4212
IC C4'  C3'  C2'   C1'    1.5284  100.16   39.58  102.04  1.5251
IC C3'  C2'  C1'   N1     1.5284  101.97  144.39  113.71  1.4896
IC O4'  C1'  N1    C2     1.5251  113.71  -96.0   117.06  1.3746
IC C3'  C1'  *C2'  O2'    1.5312  102.03  117.61  107.13  1.4206
IC C1'  C2'  O2'   CM2    1.5393  107.13   90.00  107.00  1.4150
IC C2'  O2'  CM2   HM2    1.4206  107.00  180.00    0.0   0.0
IC HM2  O2'  *CM2  HM3    0.0       0.0   120.00    0.0   0.0
IC HM2  O2'  *CM2  HM1    0.0       0.0  -120.00    0.0   0.0
IC O4'  C2'  *C1'  H1'    0.0       0.0  -115.0     0.0   0.0
IC C1'  C3'  *C2'  H2''   0.0       0.0   115.0     0.0   0.0
IC C2'  C4'  *C3'  H3'    0.0       0.0   115.0     0.0   0.0
IC C3'  O4'  *C4'  H4'    0.0       0.0  -115.0     0.0   0.0
IC C4'  O5'  *C5'  H5'    0.0       0.0  -115.0     0.0   0.0
IC C4'  O5'  *C5'  H5''   0.0       0.0   115.0     0.0   0.0
IC C2   C6   *N1   C1' 	  1.3966  121.57  179.97  122.49  1.4896
IC C3'  C2'  C1'   N1     1.5284  101.97  144.39  113.71  1.4896
IC O4'  C1'  N1    C2     1.5251  113.71  -96.0   117.06  1.3746
IC C1'  C2   *N1   C6     1.3966  121.57  179.97  122.49  1.4896
IC C6   N1   C2    N3  	  1.3643  120.51    0.01  116.07  1.3664
IC N3   N1   *C2   O2  	  1.3664  116.07  179.98  123.21  1.2260
IC N1   C2   N3    C4  	  1.4088  116.07   -0.07  125.99  1.3718
IC C4   C2   *N3   H3  	  1.3718  125.99 -179.74  116.12  1.0042
IC C2   N3   C4    C5  	  1.3664  125.99    0.22  116.98  1.4445
IC C5   N3   *C4   O4  	  1.4445  116.98  179.99  118.61  1.2265
IC C5   N1   *C6   H6  	  1.3842  123.10  179.82  114.24  1.0908
IC C6   C4   *C5   C7  	  1.3842  117.34 -179.58  111.49  1.4824
IC C4   C5   C7    N8  	  1.4445  111.49 -178.94  111.02  1.4877
IC N8   C5   *C7   H71 	  1.4877  111.02  118.04  110.50  1.1063
IC H71  C5   *C7   H72 	  1.1063  110.50  123.87  110.41  1.1071
IC C5   C7   N8    C9  	  1.4824  111.02 -179.30  115.04  1.5130
IC C9   C7   *N8   H81 	  1.5130  115.04  120.78  110.60  1.0103
IC C9   C7   *N8   H82 	  1.5130  115.04 -122.04  110.56  1.0093
IC C7   N8   C9    C10 	  1.4877  115.04  179.14  110.09  1.4994
IC C10  N8   *C9   H91 	  1.4994  110.09  120.72  106.01  1.1045
IC C10  N8   *C9   H92 	  1.4994  110.09 -122.82  105.82  1.1053
IC N8   C9   C10   C11 	  1.5130  110.09  -91.35  126.75  1.3475
IC C11  C9   *C10  H10 	  1.3475  126.75 -173.90  116.16  1.1024
IC C9   C10  C11   C12 	  1.4994  126.75 -178.89  120.81  1.5034
IC C12  C10  *C11  C13 	  1.5034  120.81 -179.48  125.27  1.5071
IC C10  C11  C12   H121	  1.3475  120.81  120.68  110.59  1.1127
IC H121 C11  *C12  H122	  1.1127  110.59  118.59  110.98  1.1120
IC H121 C11  *C12  H123	  1.1127  110.59 -120.33  113.70  1.1135
IC C10  C11  C13   H131	  1.3475  125.27 -120.28  109.97  1.1127
IC H131 C11  *C13  H132	  1.1127  109.97  120.85  115.43  1.1099
IC H131 C11  *C13  H133	  1.1127  109.97 -117.21  110.45  1.1124
DONO H3   N3
DONO H81  N8
DONO H82  N8
ACCE O2   C2
ACCE O4   C4
ACCE O1P  P
ACCE O2P  P
ACCE O2'
ACCE O3'
ACCE O4'
ACCE O5'

RESI ISU            0.00 ! 5-(isopentenylaminomethyl)-2-thiouridine
GROUP
ATOM N1     NG2R61 -0.26 !       H132 H133
ATOM C2     CG2R63  0.29 !         \ /
ATOM S2     SG2D1  -0.22 !    H131-C13  H121 H122
ATOM N3     NG2R61 -0.56 !          |    | /
ATOM H3     HGP1    0.40 !          C11-C12-H123
ATOM C4     CG2R63  0.39 !         //
ATOM O4     OG2D4  -0.41 !    H10-C10
ATOM C5     CG2R62 -0.03 !        |  H81  H72  O4
ATOM C6     CG2R62  0.18 !        |   |(+) |   ||
ATOM H6     HGR62   0.22 !    H92-C9 -N8 -C7   C4    H3
GROUP                    !        |   |   / \ /  \  /
ATOM C7     CG324   0.20 !       H91 H82 H71 C5   N3
ATOM H71    HGA2    0.09 !                   ||   |
ATOM H72    HGA2    0.09 !                H6-C6   C2
ATOM N8     NG3P2  -0.52 !                    \  / \\
ATOM H82    HGP2    0.38 !                     N1   S2
ATOM H81    HGP2    0.38 !                      \
ATOM C9     CG324   0.20 !                       \
ATOM H91    HGA2    0.09 !                        \
ATOM H92    HGA2    0.09 !    O1P    H5' H4'  O4'  \
GROUP                    !     |      |    \ /   \  \
ATOM C10    CG2D1  -0.15 !    -P-O5'-C5'---C4'    C1'
ATOM H10    HGA4    0.15 !     |      |     \     / \
GROUP                    !    O2P    H5''   C3'--C2' H1'
ATOM C11    CG2D1   0.00 !                 / \   / \
ATOM C12    CG331  -0.27 !               O3' H3' O2' H2''
ATOM H121   HGA3    0.09 !                |       |
ATOM H122   HGA3    0.09 !                       H2'
ATOM H123   HGA3    0.09
GROUP                    !  !!!! PATCH 5UNI for the neutral amino form
ATOM C13    CG331  -0.27
ATOM H131   HGA3    0.09
ATOM H132   HGA3    0.09
ATOM H133   HGA3    0.09
GROUP
ATOM P      P       1.50
ATOM O1P    ON3    -0.78
ATOM O2P    ON3    -0.78
ATOM O5'    ON2    -0.57
ATOM C5'    CN8B   -0.08
ATOM H5'    HN8     0.09
ATOM H5''   HN8     0.09
GROUP
ATOM C4'    CN7     0.16
ATOM H4'    HN7     0.09
ATOM O4'    ON6B   -0.50
ATOM C1'    CN7B    0.16
ATOM H1'    HN7     0.09
GROUP
ATOM C2'    CN7B    0.14
ATOM H2''   HN7     0.09
ATOM O2'    ON5    -0.66
ATOM H2'    HN5     0.43
GROUP
ATOM C3'    CN7     0.01
ATOM H3'    HN7     0.09
ATOM O3'    ON2    -0.57
BOND N1   C2      N1   C6      C2   S2       C2   N3
BOND N3   C4      N3   H3      C4   O4       C4   C5
BOND C5   C6      C5   C7      C6   H6       C7   H71
BOND C7   H72     C7   N8      C9   C10      C9   H91
BOND C9   H92     C9   N8      C10  H10      C10  C11
BOND N8   H81     N8   H82     C11  C12      C11  C13
BOND C12  H121    C12  H122    C12  H123     C13  H131
BOND C13  H132    C13  H133
BOND P    O1P     P    O2P     P    O5'     O5'  C5'     C5'  H5''
BOND C5'  C4'     C4'  O4'     C4'  C3'     O4'  C1'
BOND C1'  N1      C1'  C2'     C2'  C3'     C3'  O3'     O3'  +P
BOND C2'  O2'     O2'  H2'
BOND C1'  H1'     C2'  H2''    C3'  H3'     C4'  H4'     C5'  H5'
IMPR C2     N1     N3     S2     C4     C5     N3     O4
!ribose
IC -O3' P    O5'   C5'    1.6001  101.45  -39.25  119.00  1.4401
IC -O3' O5'  *P    O1P    1.6001  101.45 -115.82  109.74  1.4802
IC -O3' O5'  *P    O2P    1.6001  101.45  115.90  109.80  1.4801
IC  P   O5'  C5'   C4'    1.5996  119.00 -151.39  110.04  1.5160
IC O5'  C5'  C4'   C3'    1.4401  108.83 -179.85  116.10  1.5284
IC C5'  C4'  C3'   O3'    1.5160  116.10   76.70  115.12  1.4212
IC C4'  C3'  O3'   +P     1.5284  111.92  159.13  119.05  1.6001
IC C3'  O3'  +P    +O5'   1.4212  119.05  -98.86  101.45  1.5996
IC O4'  C3'  *C4'  C5'    1.4572  104.06 -120.04  116.10  1.5160
IC C2'  C4'  *C3'  O3'    1.5284  100.16 -124.08  115.12  1.4212
IC C4'  C3'  C2'   C1'    1.5284  100.16   39.58  102.04  1.5251
IC C3'  C2'  C1'   N1     1.5284  101.97  144.39  113.71  1.4896
IC O4'  C1'  N1    C2     1.5251  113.71  -96.0   117.06  1.3746
IC C1'  C3'  *C2'  O2'    1.5284  102.04 -114.67  110.81  1.4212
IC H2'  O2'  C2'   C3'    0.9600  114.97  148.63  111.92  1.5284
IC O4'  C2'  *C1'  H1'    0.0       0.0  -115.0     0.0   0.0
IC C1'  C3'  *C2'  H2''   0.0       0.0   115.0     0.0   0.0
IC C2'  C4'  *C3'  H3'    0.0       0.0   115.0     0.0   0.0
IC C3'  O4'  *C4'  H4'    0.0       0.0  -115.0     0.0   0.0
IC C4'  O5'  *C5'  H5'    0.0       0.0  -115.0     0.0   0.0
IC C4'  O5'  *C5'  H5''   0.0       0.0   115.0     0.0   0.0
IC C2   C6   *N1   C1' 	  1.3966  121.57  179.97  122.49  1.4896
IC C3'  C2'  C1'   N1     1.5284  101.97  144.39  113.71  1.4896
IC O4'  C1'  N1    C2     1.5251  113.71  -96.0   117.06  1.3746
IC C1'  C2   *N1   C6     1.3966  121.57  179.97  122.49  1.4896
IC C6   N1   C2    N3  	  1.3695  121.68   -0.03  113.66  1.3891
IC N3   N1   *C2   S2  	  1.3891  113.66  179.90  125.75  1.6487
IC N1   C2   N3    C4  	  1.4173  113.66   -0.30  127.37  1.3797
IC C4   C2   *N3   H3  	  1.3797  127.37  178.93  116.84  1.0092
IC C2   N3   C4    C5  	  1.3891  127.37   -0.42  116.39  1.4447
IC C5   N3   *C4   O4  	  1.4447  116.39 -177.06  118.92  1.2299
IC C5   N1   *C6   H6  	  1.3785  123.31 -178.15  114.97  1.0911
IC C6   C4   *C5   C7  	  1.3785  117.56  175.03  117.09  1.4824
IC C4   C5   C7    N8  	  1.4447  117.09   55.92  108.25  1.4982
IC N8   C5   *C7   H71 	  1.4982  108.25  117.66  111.82  1.1030
IC H71  C5   *C7   H72 	  1.1030  111.82  125.94  110.34  1.1049
IC C5   C7   N8    C9  	  1.4824  108.25 -175.48  117.08  1.5089
IC C9   C7   *N8   H81 	  1.5089  117.08  121.43  106.89  1.0189
IC C9   C7   *N8   H82 	  1.5089  117.08 -125.08  111.23  1.0091
IC C7   N8   C9    C10 	  1.4982  117.08 -179.36  110.12  1.4996
IC C10  N8   *C9   H91 	  1.4996  110.12  123.13  105.81  1.1037
IC C10  N8   *C9   H92 	  1.4996  110.12 -120.37  105.82  1.1046
IC N8   C9   C10   C11 	  1.5089  110.12   96.29  127.07  1.3480
IC C11  C9   *C10  H10 	  1.3480  127.07  176.37  115.99  1.1020
IC C9   C10  C11   C12 	  1.4996  127.07  179.14  120.71  1.5042
IC C12  C10  *C11  C13 	  1.5042  120.71  179.35  125.38  1.5061
IC C10  C11  C12   H121	  1.3480  120.71 -120.83  110.58  1.1125
IC H121 C11  *C12  H122	  1.1125  110.58  120.45  113.65  1.1123
IC H121 C11  *C12  H123	  1.1125  110.58 -118.55  110.89  1.1121
IC C10  C11  C13   H131	  1.3480  125.38  119.92  110.00  1.1135
IC H131 C11  *C13  H132	  1.1135  110.00  117.20  110.36  1.1131
IC H131 C11  *C13  H133	  1.1135  110.00 -121.08  115.39  1.1092
DONO H3   N3
DONO H81  N8
DONO H82  N8
ACCE O4   C4
ACCE S2   C2
DONO H2'  O2'
ACCE O1P  P
ACCE O2P  P
ACCE O2'
ACCE O3'
ACCE O4'
ACCE O5'

RESI 5CU           -2.00 ! 5-carboxymethyluridine
GROUP
ATOM N1     NG2R61 -0.34 !          O81  O82(-)
ATOM C2     CG2R63  0.51 !            \\ /
ATOM O2     OG2D4  -0.41 !             C8
ATOM N3     NG2R61 -0.46 !             |    O4
ATOM H3     HGP1    0.36 !             |    ||
ATOM C4     CG2R63  0.50 !         H72-C7   C4    H3
ATOM O4     OG2D4  -0.45 !            /  \ /  \  /
ATOM C5     CG2R62 -0.05 !          H71   C5   N3
ATOM C6     CG2R62  0.17 !                ||   |
ATOM H6     HGR62   0.17 !             H6-C6   C2
GROUP                    !                 \  / \\
ATOM C7     CG321  -0.18 !                  N1   O2
ATOM H71    HGA2    0.09 !                   \
ATOM H72    HGA2    0.09 !                    \
GROUP                    !                     \
ATOM C8     CG2O3   0.52 !                      \
ATOM O81    OG2D2  -0.76 !  O1P    H5' H4'  O4'  \
ATOM O82    OG2D2  -0.76 !   |      |    \ /   \  \
GROUP                    !  -P-O5'-C5'---C4'    C1'
ATOM P      P       1.50 !   |      |     \     / \
ATOM O1P    ON3    -0.78 !  O2P    H5''   C3'--C2' H1'
ATOM O2P    ON3    -0.78 !               / \   / \
ATOM O5'    ON2    -0.57 !             O3' H3' O2' H2''
ATOM C5'    CN8B   -0.08 !              |       |
ATOM H5'    HN8     0.09 !                     H2'
ATOM H5''   HN8     0.09
GROUP                    !  !!!! PATCH 5UHC for the carboxylic acid form
ATOM C4'    CN7     0.16
ATOM H4'    HN7     0.09
ATOM O4'    ON6B   -0.50
ATOM C1'    CN7B    0.16
ATOM H1'    HN7     0.09
GROUP
ATOM C2'    CN7B    0.14
ATOM H2''   HN7     0.09
ATOM O2'    ON5    -0.66
ATOM H2'    HN5     0.43
GROUP
ATOM C3'    CN7     0.01
ATOM H3'    HN7     0.09
ATOM O3'    ON2    -0.57
BOND N1   C2      N1   C6      C2   O2      C2   N3
BOND N3   C4      N3   H3      C4   O4      C4   C5
BOND C5   C6      C5   C7      C6   H6      C7   H71
BOND C7   H72     C7   C8      C8   O81     C8   O82
BOND P    O1P     P    O2P     P    O5'     O5'  C5'     C5'  H5''
BOND C5'  C4'     C4'  O4'     C4'  C3'     O4'  C1'
BOND C1'  N1      C1'  C2'     C2'  C3'     C3'  O3'     O3'  +P
BOND C2'  O2'     O2'  H2'
BOND C1'  H1'     C2'  H2''    C3'  H3'     C4'  H4'     C5'  H5'
IMPR C2     N1     N3     O2     C4     C5     N3     O4     C8     O82    O81    C7
!ribose
IC -O3' P    O5'   C5'    1.6001  101.45  -39.25  119.00  1.4401
IC -O3' O5'  *P    O1P    1.6001  101.45 -115.82  109.74  1.4802
IC -O3' O5'  *P    O2P    1.6001  101.45  115.90  109.80  1.4801
IC  P   O5'  C5'   C4'    1.5996  119.00 -151.39  110.04  1.5160
IC O5'  C5'  C4'   C3'    1.4401  108.83 -179.85  116.10  1.5284
IC C5'  C4'  C3'   O3'    1.5160  116.10   76.70  115.12  1.4212
IC C4'  C3'  O3'   +P     1.5284  111.92  159.13  119.05  1.6001
IC C3'  O3'  +P    +O5'   1.4212  119.05  -98.86  101.45  1.5996
IC O4'  C3'  *C4'  C5'    1.4572  104.06 -120.04  116.10  1.5160
IC C2'  C4'  *C3'  O3'    1.5284  100.16 -124.08  115.12  1.4212
IC C4'  C3'  C2'   C1'    1.5284  100.16   39.58  102.04  1.5251
IC C3'  C2'  C1'   N1     1.5284  101.97  144.39  113.71  1.4896
IC O4'  C1'  N1    C2     1.5251  113.71  -96.0   117.06  1.3746
IC C1'  C3'  *C2'  O2'    1.5284  102.04 -114.67  110.81  1.4212
IC H2'  O2'  C2'   C3'    0.9600  114.97  148.63  111.92  1.5284
IC O4'  C2'  *C1'  H1'    0.0       0.0  -115.0     0.0   0.0
IC C1'  C3'  *C2'  H2''   0.0       0.0   115.0     0.0   0.0
IC C2'  C4'  *C3'  H3'    0.0       0.0   115.0     0.0   0.0
IC C3'  O4'  *C4'  H4'    0.0       0.0  -115.0     0.0   0.0
IC C4'  O5'  *C5'  H5'    0.0       0.0  -115.0     0.0   0.0
IC C4'  O5'  *C5'  H5''   0.0       0.0   115.0     0.0   0.0
IC C2   C6   *N1   C1' 	  1.3966  121.57  179.97  122.49  1.4896
IC C3'  C2'  C1'   N1     1.5284  101.97  144.39  113.71  1.4896
IC O4'  C1'  N1    C2     1.5251  113.71  -96.0   117.06  1.3746
IC C1'  C2   *N1   C6     1.3966  121.57  179.97  122.49  1.4896
IC C6   N1   C2    N3  	  1.3875  124.25   -4.37  112.29  1.3815
IC N3   N1   *C2   O2  	  1.3815  112.29 -178.88  124.09  1.2401
IC N1   C2   N3    C4  	  1.3730  112.29    6.31  128.24  1.4132
IC C4   C2   *N3   H3  	  1.4132  128.24  179.74  115.62  1.0182
IC C2   N3   C4    C5  	  1.3815  128.24   -6.65  114.72  1.4564
IC C5   N3   *C4   O4  	  1.4564  114.72 -179.19  118.51  1.2389
IC C5   N1   *C6   H6  	  1.3605  122.41  179.81  117.50  1.0879
IC C6   C4   *C5   C7  	  1.3605  117.70  177.13  119.14  1.5071
IC C4   C5   C7    C8  	  1.4564  119.14  165.62  113.88  1.5561
IC C8   C5   *C7   H71 	  1.5561  113.88  121.13  108.62  1.1001
IC H71  C5   *C7   H72 	  1.1001  108.62  116.48  108.86  1.0944
IC C5   C7   C8    O81 	  1.5071  113.88 -122.33  116.11  1.2619
IC O81  C7   *C8   O82 	  1.2619  116.11 -179.81  115.11  1.2775
DONO H2'  O2'
DONO H3   N3
ACCE O2   C2
ACCE O4   C4
ACCE O81
ACCE O82
ACCE O1P  P
ACCE O2P  P
ACCE O2'
ACCE O3'
ACCE O4'
ACCE O5'

RESI OCU           -1.00 ! 5-methoxycarbonylmethyluridine
GROUP
ATOM N1     NG2R61 -0.34 !          H101 H102
ATOM C2     CG2R63  0.51 !            \  /
ATOM O2     OG2D4  -0.41 !             C10-H103
ATOM N3     NG2R61 -0.46 !             |
ATOM H3     HGP1    0.36 !             O9
ATOM C4     CG2R63  0.50 !             |
ATOM O4     OG2D4  -0.45 !          O8=C8   O4
ATOM C5     CG2R62 -0.05 !             |    ||
ATOM C6     CG2R62  0.17 !         H72-C7   C4    H3
ATOM H6     HGR62   0.17 !            /  \ /  \  /
GROUP                    !          H71   C5   N3
ATOM C7     CG321  -0.22 !                ||   |
ATOM H71    HGA2    0.09 !             H6-C6   C2
ATOM H72    HGA2    0.09 !                 \  / \\
ATOM C8     CG2O2   0.90 !                  N1   O2
ATOM O9     OG302  -0.49 !                   \
ATOM O8     OG2D1  -0.63 !                    \
ATOM C10    CG331  -0.01 !                     \
ATOM H101   HGA3    0.09 ! O1P    H5' H4'  O4'  \
ATOM H102   HGA3    0.09 !  |      |    \ /   \  \
ATOM H103   HGA3    0.09 ! -P-O5'-C5'---C4'    C1'
GROUP                    !  |      |     \     / \
ATOM P      P       1.50 ! O2P    H5''   C3'--C2' H1'
ATOM O1P    ON3    -0.78 !              / \   / \
ATOM O2P    ON3    -0.78 !            O3' H3' O2' H2''
ATOM O5'    ON2    -0.57 !             |       |
ATOM C5'    CN8B   -0.08 !                    H2'
ATOM H5'    HN8     0.09
ATOM H5''   HN8     0.09
GROUP
ATOM C4'    CN7     0.16
ATOM H4'    HN7     0.09
ATOM O4'    ON6B   -0.50
ATOM C1'    CN7B    0.16
ATOM H1'    HN7     0.09
GROUP
ATOM C2'    CN7B    0.14
ATOM H2''   HN7     0.09
ATOM O2'    ON5    -0.66
ATOM H2'    HN5     0.43
GROUP
ATOM C3'    CN7     0.01
ATOM H3'    HN7     0.09
ATOM O3'    ON2    -0.57
BOND N1   C2      N1   C6      C2   O2      C2   N3
BOND N3   C4      N3   H3      C4   O4      C4   C5
BOND C5   C6      C5   C7      C6   H6      C7   H71
BOND C7   H72     C7   C8      C8   O9      C8   O8
BOND O9   C10     C10  H101    C10  H102    C10  H103
BOND P    O1P     P    O2P     P    O5'     O5'  C5'     C5'  H5''
BOND C5'  C4'     C4'  O4'     C4'  C3'     O4'  C1'
BOND C1'  N1      C1'  C2'     C2'  C3'     C3'  O3'     O3'  +P
BOND C2'  O2'     O2'  H2'
BOND C1'  H1'     C2'  H2''    C3'  H3'     C4'  H4'     C5'  H5'
IMPR C2     N1     N3     O2     C4     C5     N3     O4     C8     C7     O8     O9
!ribose
IC -O3' P    O5'   C5'    1.6001  101.45  -39.25  119.00  1.4401
IC -O3' O5'  *P    O1P    1.6001  101.45 -115.82  109.74  1.4802
IC -O3' O5'  *P    O2P    1.6001  101.45  115.90  109.80  1.4801
IC  P   O5'  C5'   C4'    1.5996  119.00 -151.39  110.04  1.5160
IC O5'  C5'  C4'   C3'    1.4401  108.83 -179.85  116.10  1.5284
IC C5'  C4'  C3'   O3'    1.5160  116.10   76.70  115.12  1.4212
IC C4'  C3'  O3'   +P     1.5284  111.92  159.13  119.05  1.6001
IC C3'  O3'  +P    +O5'   1.4212  119.05  -98.86  101.45  1.5996
IC O4'  C3'  *C4'  C5'    1.4572  104.06 -120.04  116.10  1.5160
IC C2'  C4'  *C3'  O3'    1.5284  100.16 -124.08  115.12  1.4212
IC C4'  C3'  C2'   C1'    1.5284  100.16   39.58  102.04  1.5251
IC C3'  C2'  C1'   N1     1.5284  101.97  144.39  113.71  1.4896
IC O4'  C1'  N1    C2     1.5251  113.71  -96.0   117.06  1.3746
IC C1'  C3'  *C2'  O2'    1.5284  102.04 -114.67  110.81  1.4212
IC H2'  O2'  C2'   C3'    0.9600  114.97  148.63  111.92  1.5284
IC O4'  C2'  *C1'  H1'    0.0       0.0  -115.0     0.0   0.0
IC C1'  C3'  *C2'  H2''   0.0       0.0   115.0     0.0   0.0
IC C2'  C4'  *C3'  H3'    0.0       0.0   115.0     0.0   0.0
IC C3'  O4'  *C4'  H4'    0.0       0.0  -115.0     0.0   0.0
IC C4'  O5'  *C5'  H5'    0.0       0.0  -115.0     0.0   0.0
IC C4'  O5'  *C5'  H5''   0.0       0.0   115.0     0.0   0.0
IC C2   C6   *N1   C1' 	  1.3966  121.57  179.97  122.49  1.4896
IC C3'  C2'  C1'   N1     1.5284  101.97  144.39  113.71  1.4896
IC O4'  C1'  N1    C2     1.5251  113.71  -96.0   117.06  1.3746
IC C1'  C2   *N1   C6     1.3966  121.57  179.97  122.49  1.4896
IC C6   N1   C2    N3  	  1.3672  121.55    0.31  116.57  1.3600
IC N3   N1   *C2   O2  	  1.3600  116.57  179.61  121.53  1.2238
IC N1   C2   N3    C4  	  1.3757  116.57   -0.42  125.65  1.3756
IC C4   C2   *N3   H3  	  1.3756  125.65 -178.07  117.25  1.0006
IC C2   N3   C4    C5  	  1.3600  125.65    1.40  116.43  1.4505
IC C5   N3   *C4   O4  	  1.4505  116.43  179.32  118.23  1.2275
IC C5   N1   *C6   H6  	  1.3766  122.21  179.56  117.58  1.0928
IC C6   C4   *C5   C7  	  1.3766  117.55 -176.55  118.94  1.4844
IC C4   C5   C7    C8  	  1.4505  118.94   73.63  111.87  1.5238
IC C8   C5   *C7   H71 	  1.5238  111.87  119.52  109.75  1.1104
IC H71  C5   *C7   H72 	  1.1104  109.75  119.38  109.01  1.1107
IC C5   C7   C8    O9  	  1.4844  111.87 -159.78  109.50  1.3302
IC O9   C7   *C8   O8  	  1.3302  109.50 -176.59  124.89  1.2170
IC C7   C8   O9    C10 	  1.5238  109.50 -180.00  112.43  1.4385
IC C8   O9   C10   H101	  1.3302  112.43 -178.92  109.88  1.1126
IC H101 O9   *C10  H102	  1.1126  109.88  119.48  110.83  1.1137
IC H101 O9   *C10  H103	  1.1126  109.88 -119.62  110.90  1.1138
DONO H2'  O2'
DONO H3   N3
ACCE O2   C2
ACCE O4   C4
ACCE O8   C8
ACCE O9
ACCE O1P  P
ACCE O2P  P
ACCE O2'
ACCE O3'
ACCE O4'
ACCE O5'

RESI MEU           -1.00 ! 5-methoxycarbonylmethyl-2'-O-methyluridine
GROUP
ATOM N1     NG2R61 -0.34 !           H101 H102
ATOM C2     CG2R63  0.51 !             \  /
ATOM O2     OG2D4  -0.41 !              C10-H103
ATOM N3     NG2R61 -0.46 !              |
ATOM H3     HGP1    0.36 !              O9
ATOM C4     CG2R63  0.50 !              |
ATOM O4     OG2D4  -0.45 !           O8=C8   O4
ATOM C5     CG2R62 -0.05 !              |    ||
ATOM C6     CG2R62  0.17 !          H72-C7   C4    H3
ATOM H6     HGR62   0.17 !             /  \ /  \  /
GROUP                    !           H71   C5   N3
ATOM C7     CG321  -0.22 !                 ||   |
ATOM H71    HGA2    0.09 !              H6-C6   C2
ATOM H72    HGA2    0.09 !                  \  / \\
ATOM C8     CG2O2   0.90 !                   N1   O2
ATOM O9     OG302  -0.49 !                    \
ATOM O8     OG2D1  -0.63 !                     \
ATOM C10    CG331  -0.01 !                      \
ATOM H101   HGA3    0.09 !  O1P    H5' H4'  O4'  \
ATOM H102   HGA3    0.09 !   |      |    \ /   \  \
ATOM H103   HGA3    0.09 !  -P-O5'-C5'---C4'    C1'
GROUP                    !   |      |     \     / \
ATOM P      P       1.50 !  O2P    H5''   C3'--C2' H1'
ATOM O1P    ON3    -0.78 !               / \   / \
ATOM O2P    ON3    -0.78 !             O3' H3' O2' H2''
ATOM O5'    ON2    -0.57 !              |      |
ATOM C5'    CN8B   -0.08 !                    CM2
ATOM H5'    HN8     0.09 !                  /  |  \
ATOM H5''   HN8     0.09 !                HM1 HM2 HM3
GROUP
ATOM C4'    CN7     0.16
ATOM H4'    HN7     0.09
ATOM O4'    ON6B   -0.50
ATOM C1'    CN7B    0.16
ATOM H1'    HN7     0.09
GROUP
ATOM C2'    CN7B    0.08
ATOM H2''   HN7     0.09
ATOM O2'    OG301  -0.34
ATOM CM2    CG331  -0.10
ATOM HM1    HGA3    0.09
ATOM HM2    HGA3    0.09
ATOM HM3    HGA3    0.09
GROUP
ATOM C3'    CN7     0.01
ATOM H3'    HN7     0.09
ATOM O3'    ON2    -0.57
BOND N1   C2      N1   C6      C2   O2      C2   N3
BOND N3   C4      N3   H3      C4   O4      C4   C5
BOND C5   C6      C5   C7      C6   H6      C7   H71
BOND C7   H72     C7   C8      C8   O9      C8   O8
BOND O9   C10     C10  H101    C10  H102    C10  H103
BOND P    O1P     P    O2P     P    O5'     O5'  C5'     C5'  H5''
BOND C5'  C4'     C4'  O4'     C4'  C3'     O4'  C1'
BOND C1'  N1      C1'  C2'     C2'  C3'     C3'  O3'     O3'  +P
BOND C2'  O2'     CM2  O2'     CM2  HM1     HM2  CM2     HM3  CM2
BOND C1'  H1'     C2'  H2''    C3'  H3'     C4'  H4'     C5'  H5'
IMPR C2     N1     N3     O2     C4     C5     N3     O4     C8     C7     O8     O9
!2OM-ribose
IC -O3' P    O5'   C5'    1.6001  101.45  -39.25  119.00  1.4401
IC -O3' O5'  *P    O1P    1.6001  101.45 -115.82  109.74  1.4802
IC -O3' O5'  *P    O2P    1.6001  101.45  115.90  109.80  1.4801
IC  P   O5'  C5'   C4'    1.5996  119.00 -151.39  110.04  1.5160
IC O5'  C5'  C4'   C3'    1.4401  108.83 -179.85  116.10  1.5284
IC C5'  C4'  C3'   O3'    1.5160  116.10   76.70  115.12  1.4212
IC C4'  C3'  O3'   +P     1.5284  111.92  159.13  119.05  1.6001
IC C3'  O3'  +P    +O5'   1.4212  119.05  -98.86  101.45  1.5996
IC O4'  C3'  *C4'  C5'    1.4572  104.06 -120.04  116.10  1.5160
IC C2'  C4'  *C3'  O3'    1.5284  100.16 -124.08  115.12  1.4212
IC C4'  C3'  C2'   C1'    1.5284  100.16   39.58  102.04  1.5251
IC C3'  C2'  C1'   N1     1.5284  101.97  144.39  113.71  1.4896
IC O4'  C1'  N1    C2     1.5251  113.71  -96.0   117.06  1.3746
IC C3'  C1'  *C2'  O2'    1.5312  102.03  117.61  107.13  1.4206
IC C1'  C2'  O2'   CM2    1.5393  107.13   90.00  107.00  1.4150
IC C2'  O2'  CM2   HM2    1.4206  107.00  180.00    0.0   0.0
IC HM2  O2'  *CM2  HM3    0.0       0.0   120.00    0.0   0.0
IC HM2  O2'  *CM2  HM1    0.0       0.0  -120.00    0.0   0.0
IC O4'  C2'  *C1'  H1'    0.0       0.0  -115.0     0.0   0.0
IC C1'  C3'  *C2'  H2''   0.0       0.0   115.0     0.0   0.0
IC C2'  C4'  *C3'  H3'    0.0       0.0   115.0     0.0   0.0
IC C3'  O4'  *C4'  H4'    0.0       0.0  -115.0     0.0   0.0
IC C4'  O5'  *C5'  H5'    0.0       0.0  -115.0     0.0   0.0
IC C4'  O5'  *C5'  H5''   0.0       0.0   115.0     0.0   0.0
IC C2   C6   *N1   C1' 	  1.3966  121.57  179.97  122.49  1.4896
IC C3'  C2'  C1'   N1     1.5284  101.97  144.39  113.71  1.4896
IC O4'  C1'  N1    C2     1.5251  113.71  -96.0   117.06  1.3746
IC C1'  C2   *N1   C6     1.3966  121.57  179.97  122.49  1.4896
IC C6   N1   C2    N3  	  1.3672  121.55    0.31  116.57  1.3600
IC N3   N1   *C2   O2  	  1.3600  116.57  179.61  121.53  1.2238
IC N1   C2   N3    C4  	  1.3757  116.57   -0.42  125.65  1.3756
IC C4   C2   *N3   H3  	  1.3756  125.65 -178.07  117.25  1.0006
IC C2   N3   C4    C5  	  1.3600  125.65    1.40  116.43  1.4505
IC C5   N3   *C4   O4  	  1.4505  116.43  179.32  118.23  1.2275
IC C5   N1   *C6   H6  	  1.3766  122.21  179.56  117.58  1.0928
IC C6   C4   *C5   C7  	  1.3766  117.55 -176.55  118.94  1.4844
IC C4   C5   C7    C8  	  1.4505  118.94   73.63  111.87  1.5238
IC C8   C5   *C7   H71 	  1.5238  111.87  119.52  109.75  1.1104
IC H71  C5   *C7   H72 	  1.1104  109.75  119.38  109.01  1.1107
IC C5   C7   C8    O9  	  1.4844  111.87 -159.78  109.50  1.3302
IC O9   C7   *C8   O8  	  1.3302  109.50 -176.59  124.89  1.2170
IC C7   C8   O9    C10 	  1.5238  109.50 -180.00  112.43  1.4385
IC C8   O9   C10   H101	  1.3302  112.43 -178.92  109.88  1.1126
IC H101 O9   *C10  H102	  1.1126  109.88  119.48  110.83  1.1137
IC H101 O9   *C10  H103	  1.1126  109.88 -119.62  110.90  1.1138
DONO H3   N3
ACCE O2   C2
ACCE O4   C4
ACCE O8   C8
ACCE O9
ACCE O1P  P
ACCE O2P  P
ACCE O2'
ACCE O3'
ACCE O4'
ACCE O5'

RESI 70U           -1.00 ! 5-methoxycarbonylmethyl-2-thiouridine, SMU
GROUP
ATOM N1     NG2R61 -0.26 !           H91 H92
ATOM C2     CG2R63  0.29 !             \  /
ATOM S2     SG2D1  -0.22 !              C9 -H93
ATOM N3     NG2R61 -0.56 !              |
ATOM H3     HGP1    0.40 !              O9
ATOM C4     CG2R63  0.39 !              |
ATOM O4     OG2D4  -0.41 !           O8=C8   O4
ATOM C5     CG2R62 -0.03 !              |    ||
ATOM C6     CG2R62  0.18 !          H52-C5M  C4    H3
ATOM H6     HGR62   0.22 !             /  \ /  \  /
GROUP                    !           H51   C5   N3
ATOM C5M    CG321  -0.22 !                 ||   |
ATOM H51    HGA2    0.09 !              H6-C6   C2
ATOM H52    HGA2    0.09 !                  \  / \\
ATOM C8     CG2O2   0.90 !                   N1   S2
ATOM O9     OG302  -0.49 !                    \
ATOM O8     OG2D1  -0.63 !                     \
ATOM C9     CG331  -0.01 !                      \
ATOM H91    HGA3    0.09 !  O1P    H5' H4'  O4'  \
ATOM H92    HGA3    0.09 !   |      |    \ /   \  \
ATOM H93    HGA3    0.09 !  -P-O5'-C5'---C4'    C1'
GROUP                    !   |      |     \     / \
ATOM P      P       1.50 !  O2P    H5''   C3'--C2' H1'
ATOM O1P    ON3    -0.78 !               / \   / \
ATOM O2P    ON3    -0.78 !             O3' H3' O2' H2''
ATOM O5'    ON2    -0.57 !              |       |
ATOM C5'    CN8B   -0.08 !                     H2'
ATOM H5'    HN8     0.09
ATOM H5''   HN8     0.09
GROUP
ATOM C4'    CN7     0.16
ATOM H4'    HN7     0.09
ATOM O4'    ON6B   -0.50
ATOM C1'    CN7B    0.16
ATOM H1'    HN7     0.09
GROUP
ATOM C2'    CN7B    0.14
ATOM H2''   HN7     0.09
ATOM O2'    ON5    -0.66
ATOM H2'    HN5     0.43
GROUP
ATOM C3'    CN7     0.01
ATOM H3'    HN7     0.09
ATOM O3'    ON2    -0.57
BOND N1   C2      N1   C6      C2   S2      C2   N3
BOND N3   C4      N3   H3      C4   O4      C4   C5
BOND C5   C6      C5   C5M     C6   H6      C5M  C8
BOND C5M  H51     C5M  H52     C8   O8      C8   O9
BOND O9   C9      C9   H91     C9   H92     C9   H93
BOND P    O1P     P    O2P     P    O5'     O5'  C5'     C5'  H5''
BOND C5'  C4'     C4'  O4'     C4'  C3'     O4'  C1'
BOND C1'  N1      C1'  C2'     C2'  C3'     C3'  O3'     O3'  +P
BOND C2'  O2'     O2'  H2'
BOND C1'  H1'     C2'  H2''    C3'  H3'     C4'  H4'     C5'  H5'
IMPR C2     N1     N3     S2     C4     C5     N3     O4     C8     C5M    O8     O9
!ribose
IC -O3' P    O5'   C5'    1.6001  101.45  -39.25  119.00  1.4401
IC -O3' O5'  *P    O1P    1.6001  101.45 -115.82  109.74  1.4802
IC -O3' O5'  *P    O2P    1.6001  101.45  115.90  109.80  1.4801
IC  P   O5'  C5'   C4'    1.5996  119.00 -151.39  110.04  1.5160
IC O5'  C5'  C4'   C3'    1.4401  108.83 -179.85  116.10  1.5284
IC C5'  C4'  C3'   O3'    1.5160  116.10   76.70  115.12  1.4212
IC C4'  C3'  O3'   +P     1.5284  111.92  159.13  119.05  1.6001
IC C3'  O3'  +P    +O5'   1.4212  119.05  -98.86  101.45  1.5996
IC O4'  C3'  *C4'  C5'    1.4572  104.06 -120.04  116.10  1.5160
IC C2'  C4'  *C3'  O3'    1.5284  100.16 -124.08  115.12  1.4212
IC C4'  C3'  C2'   C1'    1.5284  100.16   39.58  102.04  1.5251
IC C3'  C2'  C1'   N1     1.5284  101.97  144.39  113.71  1.4896
IC O4'  C1'  N1    C2     1.5251  113.71  -96.0   117.06  1.3746
IC C1'  C3'  *C2'  O2'    1.5284  102.04 -114.67  110.81  1.4212
IC H2'  O2'  C2'   C3'    0.9600  114.97  148.63  111.92  1.5284
IC O4'  C2'  *C1'  H1'    0.0       0.0  -115.0     0.0   0.0
IC C1'  C3'  *C2'  H2''   0.0       0.0   115.0     0.0   0.0
IC C2'  C4'  *C3'  H3'    0.0       0.0   115.0     0.0   0.0
IC C3'  O4'  *C4'  H4'    0.0       0.0  -115.0     0.0   0.0
IC C4'  O5'  *C5'  H5'    0.0       0.0  -115.0     0.0   0.0
IC C4'  O5'  *C5'  H5''   0.0       0.0   115.0     0.0   0.0
IC C2   C6   *N1   C1' 	  1.3966  121.57  179.97  122.49  1.4896
IC C3'  C2'  C1'   N1     1.5284  101.97  144.39  113.71  1.4896
IC O4'  C1'  N1    C2     1.5251  113.71  -96.0   117.06  1.3746
IC C1'  C2   *N1   C6     1.3966  121.57  179.97  122.49  1.4896
IC C6   N1   C2    N3  	  1.3753  121.60   -0.50  113.54  1.3874
IC N3   N1   *C2   S2  	  1.3874  113.54 -179.74  125.77  1.6511
IC N1   C2   N3    C4  	  1.4148  113.54   -0.17  127.72  1.3820
IC C4   C2   *N3   H3  	  1.3820  127.72 -178.93  117.96  1.0052
IC C2   N3   C4    C5  	  1.3874  127.72    1.52  116.48  1.4480
IC C5   N3   *C4   O4  	  1.4480  116.48 -179.88  117.97  1.2296
IC C5   N1   *C6   H6  	  1.3824  123.67  179.09  114.56  1.0881
IC C6   C4   *C5   C5M 	  1.3824  116.96 -176.75  115.69  1.5149
IC C4   C5   C5M   C8  	  1.4480  115.69 -170.48  117.09  1.5317
IC C8   C5   *C5M  H51 	  1.5317  117.09  120.36  106.03  1.1104
IC C8   C5   *C5M  H52 	  1.5317  117.09 -122.55  105.98  1.1083
IC C5   C5M  C8    O9  	  1.5149  117.09 -178.54  113.49  1.3450
IC O9   C5M  *C8   O8  	  1.3450  113.49  179.85  123.35  1.2173
IC C5M  C8   O9    C9  	  1.5317  113.49   -1.60  122.48  1.4328
IC C8   O9   C9    H91 	  1.3450  122.48   63.21  111.59  1.1130
IC H91  O9   *C9   H92 	  1.1130  111.59  118.16  109.01  1.1133
IC H91  O9   *C9   H93 	  1.1130  111.59 -123.59  111.60  1.1124
DONO H2'  O2'
DONO H3   N3
ACCE O4   C4
ACCE S2   C2
ACCE O8   C8
ACCE O9
ACCE O1P  P
ACCE O2P  P
ACCE O2'
ACCE O3'
ACCE O4'
ACCE O5'

RESI BCU           -1.00 ! 5-carbamoylmethyluridine
GROUP
ATOM N1     NG2R61 -0.34 !         H82    H81
ATOM C2     CG2R63  0.51 !            \  /
ATOM O2     OG2D4  -0.41 !             N8
ATOM N3     NG2R61 -0.46 !             |
ATOM H3     HGP1    0.36 !          O8=C8   O4
ATOM C4     CG2R63  0.50 !             |    ||
ATOM O4     OG2D4  -0.45 !         H72-C7   C4    H3
ATOM C5     CG2R62 -0.05 !            /  \ /  \  /
ATOM C6     CG2R62  0.17 !          H71   C5   N3
ATOM H6     HGR62   0.17 !                ||   |
GROUP                    !             H6-C6   C2
ATOM C7     CG321  -0.18 !                 \  / \\
ATOM H71    HGA2    0.09 !                  N1   O2
ATOM H72    HGA2    0.09 !                   \
ATOM C8     CG2O1   0.55 !                    \
ATOM O8     OG2D1  -0.55 !                     \
ATOM N8     NG2S2  -0.62 ! O1P    H5' H4'  O4'  \
ATOM H81    HGP1    0.30 !  |      |    \ /   \  \
ATOM H82    HGP1    0.32 ! -P-O5'-C5'---C4'    C1'
GROUP                    !  |      |     \     / \
ATOM P      P       1.50 ! O2P    H5''   C3'--C2' H1'
ATOM O1P    ON3    -0.78 !              / \   / \
ATOM O2P    ON3    -0.78 !            O3' H3' O2' H2''
ATOM O5'    ON2    -0.57 !             |       |
ATOM C5'    CN8B   -0.08 !                    H2'
ATOM H5'    HN8     0.09
ATOM H5''   HN8     0.09
GROUP
ATOM C4'    CN7     0.16
ATOM H4'    HN7     0.09
ATOM O4'    ON6B   -0.50
ATOM C1'    CN7B    0.16
ATOM H1'    HN7     0.09
GROUP
ATOM C2'    CN7B    0.14
ATOM H2''   HN7     0.09
ATOM O2'    ON5    -0.66
ATOM H2'    HN5     0.43
GROUP
ATOM C3'    CN7     0.01
ATOM H3'    HN7     0.09
ATOM O3'    ON2    -0.57
BOND N1   C2      N1   C6      C2   O2      C2   N3
BOND N3   C4      N3   H3      C4   O4      C4   C5
BOND C5   C6      C5   C7      C6   H6      C7   H71
BOND C7   H72     C7   C8      C8   N8      C8   O8
BOND N8   H81     N8   H82
BOND P    O1P     P    O2P     P    O5'     O5'  C5'     C5'  H5''
BOND C5'  C4'     C4'  O4'     C4'  C3'     O4'  C1'
BOND C1'  N1      C1'  C2'     C2'  C3'     C3'  O3'     O3'  +P
BOND C2'  O2'     O2'  H2'
BOND C1'  H1'     C2'  H2''    C3'  H3'     C4'  H4'     C5'  H5'
IMPR C2     N1     N3     O2     C4     C5     N3     O4     C8     C7     N8     O8
!ribose
IC -O3' P    O5'   C5'    1.6001  101.45  -39.25  119.00  1.4401
IC -O3' O5'  *P    O1P    1.6001  101.45 -115.82  109.74  1.4802
IC -O3' O5'  *P    O2P    1.6001  101.45  115.90  109.80  1.4801
IC  P   O5'  C5'   C4'    1.5996  119.00 -151.39  110.04  1.5160
IC O5'  C5'  C4'   C3'    1.4401  108.83 -179.85  116.10  1.5284
IC C5'  C4'  C3'   O3'    1.5160  116.10   76.70  115.12  1.4212
IC C4'  C3'  O3'   +P     1.5284  111.92  159.13  119.05  1.6001
IC C3'  O3'  +P    +O5'   1.4212  119.05  -98.86  101.45  1.5996
IC O4'  C3'  *C4'  C5'    1.4572  104.06 -120.04  116.10  1.5160
IC C2'  C4'  *C3'  O3'    1.5284  100.16 -124.08  115.12  1.4212
IC C4'  C3'  C2'   C1'    1.5284  100.16   39.58  102.04  1.5251
IC C3'  C2'  C1'   N1     1.5284  101.97  144.39  113.71  1.4896
IC O4'  C1'  N1    C2     1.5251  113.71  -96.0   117.06  1.3746
IC C1'  C3'  *C2'  O2'    1.5284  102.04 -114.67  110.81  1.4212
IC H2'  O2'  C2'   C3'    0.9600  114.97  148.63  111.92  1.5284
IC O4'  C2'  *C1'  H1'    0.0       0.0  -115.0     0.0   0.0
IC C1'  C3'  *C2'  H2''   0.0       0.0   115.0     0.0   0.0
IC C2'  C4'  *C3'  H3'    0.0       0.0   115.0     0.0   0.0
IC C3'  O4'  *C4'  H4'    0.0       0.0  -115.0     0.0   0.0
IC C4'  O5'  *C5'  H5'    0.0       0.0  -115.0     0.0   0.0
IC C4'  O5'  *C5'  H5''   0.0       0.0   115.0     0.0   0.0
IC C2   C6   *N1   C1' 	  1.3966  121.57  179.97  122.49  1.4896
IC C3'  C2'  C1'   N1     1.5284  101.97  144.39  113.71  1.4896
IC O4'  C1'  N1    C2     1.5251  113.71  -96.0   117.06  1.3746
IC C1'  C2   *N1   C6     1.3966  121.57  179.97  122.49  1.4896
IC C6   N1   C2    N3  	  1.3704  120.17   -0.36  116.35  1.3675
IC N3   N1   *C2   O2  	  1.3675  116.35 -179.88  123.15  1.2285
IC N1   C2   N3    C4  	  1.4088  116.35   -0.44  126.05  1.3742
IC C4   C2   *N3   H3  	  1.3742  126.05 -178.19  116.56  1.0003
IC C2   N3   C4    C5  	  1.3675  126.05    1.94  116.41  1.4478
IC C5   N3   *C4   O4  	  1.4478  116.41 -179.67  118.25  1.2310
IC C5   N1   *C6   H6  	  1.3769  123.03  178.78  116.53  1.0914
IC C6   C4   *C5   C7  	  1.3769  117.94 -177.21  119.77  1.5054
IC C4   C5   C7    C8  	  1.4478  119.77   81.52  110.45  1.4926
IC C8   C5   *C7   H71 	  1.4926  110.45 -123.67  109.60  1.1116
IC H71  C5   *C7   H72 	  1.1116  109.60 -118.32  108.77  1.1133
IC C5   C7   C8    N8  	  1.5054  110.45  -87.71  117.95  1.3541
IC N8   C7   *C8   O8  	  1.3541  117.95  177.43  119.91  1.2267
IC C7   C8   N8    H81 	  1.4926  117.95  175.64  116.77  0.9957
IC H81  C8   *N8   H82 	  0.9957  116.77 -164.96  118.86  0.9971
DONO H2'  O2'
DONO H3   N3
DONO H81  N8
DONO H82  N8
ACCE O2   C2
ACCE O4   C4
ACCE O8   C8
ACCE O1P  P
ACCE O2P  P
ACCE O2'
ACCE O3'
ACCE O4'
ACCE O5'

RESI MCU           -1.00 ! 5-carbamoylmethyl-2'-O-methyluridine
GROUP
ATOM N1     NG2R61 -0.34 !         H82    H81
ATOM C2     CG2R63  0.51 !            \  /
ATOM O2     OG2D4  -0.41 !             N8
ATOM N3     NG2R61 -0.46 !             |
ATOM H3     HGP1    0.36 !          O8=C8   O4
ATOM C4     CG2R63  0.50 !             |    ||
ATOM O4     OG2D4  -0.45 !         H72-C7   C4    H3
ATOM C5     CG2R62 -0.05 !            /  \ /  \  /
ATOM C6     CG2R62  0.17 !          H71   C5   N3
ATOM H6     HGR62   0.17 !                ||   |
GROUP                    !             H6-C6   C2
ATOM C7     CG321  -0.18 !                 \  / \\
ATOM H71    HGA2    0.09 !                  N1   O2
ATOM H72    HGA2    0.09 !                   \
ATOM C8     CG2O1   0.55 !                    \
ATOM O8     OG2D1  -0.55 !                     \
ATOM N8     NG2S2  -0.62 ! O1P    H5' H4'  O4'  \
ATOM H81    HGP1    0.30 !  |      |    \ /   \  \
ATOM H82    HGP1    0.32 ! -P-O5'-C5'---C4'    C1'
GROUP                    !  |      |     \     / \
ATOM P      P       1.50 ! O2P    H5''   C3'--C2' H1'
ATOM O1P    ON3    -0.78 !              / \   / \
ATOM O2P    ON3    -0.78 !            O3' H3' O2' H2''
ATOM O5'    ON2    -0.57 !             |      |
ATOM C5'    CN8B   -0.08 !                   CM2
ATOM H5'    HN8     0.09 !                 /  |  \
ATOM H5''   HN8     0.09 !               HM1 HM2 HM3
GROUP
ATOM C4'    CN7     0.16
ATOM H4'    HN7     0.09
ATOM O4'    ON6B   -0.50
ATOM C1'    CN7B    0.16
ATOM H1'    HN7     0.09
GROUP
ATOM C2'    CN7B    0.08
ATOM H2''   HN7     0.09
ATOM O2'    OG301  -0.34
ATOM CM2    CG331  -0.10
ATOM HM1    HGA3    0.09
ATOM HM2    HGA3    0.09
ATOM HM3    HGA3    0.09
GROUP
ATOM C3'    CN7     0.01
ATOM H3'    HN7     0.09
ATOM O3'    ON2    -0.57
BOND N1   C2      N1   C6      C2   O2      C2   N3
BOND N3   C4      N3   H3      C4   O4      C4   C5
BOND C5   C6      C5   C7      C6   H6      C7   H71
BOND C7   H72     C7   C8      C8   N8      C8   O8
BOND N8   H81     N8   H82
BOND P    O1P     P    O2P     P    O5'     O5'  C5'     C5'  H5''
BOND C5'  C4'     C4'  O4'     C4'  C3'     O4'  C1'
BOND C1'  N1      C1'  C2'     C2'  C3'     C3'  O3'     O3'  +P
BOND C2'  O2'     CM2  O2'     CM2  HM1     HM2  CM2     HM3  CM2
BOND C1'  H1'     C2'  H2''    C3'  H3'     C4'  H4'     C5'  H5'
IMPR C2     N1     N3     O2     C4     C5     N3     O4     C8     C7     N8     O8
!2OM-ribose
IC -O3' P    O5'   C5'    1.6001  101.45  -39.25  119.00  1.4401
IC -O3' O5'  *P    O1P    1.6001  101.45 -115.82  109.74  1.4802
IC -O3' O5'  *P    O2P    1.6001  101.45  115.90  109.80  1.4801
IC  P   O5'  C5'   C4'    1.5996  119.00 -151.39  110.04  1.5160
IC O5'  C5'  C4'   C3'    1.4401  108.83 -179.85  116.10  1.5284
IC C5'  C4'  C3'   O3'    1.5160  116.10   76.70  115.12  1.4212
IC C4'  C3'  O3'   +P     1.5284  111.92  159.13  119.05  1.6001
IC C3'  O3'  +P    +O5'   1.4212  119.05  -98.86  101.45  1.5996
IC O4'  C3'  *C4'  C5'    1.4572  104.06 -120.04  116.10  1.5160
IC C2'  C4'  *C3'  O3'    1.5284  100.16 -124.08  115.12  1.4212
IC C4'  C3'  C2'   C1'    1.5284  100.16   39.58  102.04  1.5251
IC C3'  C2'  C1'   N1     1.5284  101.97  144.39  113.71  1.4896
IC O4'  C1'  N1    C2     1.5251  113.71  -96.0   117.06  1.3746
IC C3'  C1'  *C2'  O2'    1.5312  102.03  117.61  107.13  1.4206
IC C1'  C2'  O2'   CM2    1.5393  107.13   90.00  107.00  1.4150
IC C2'  O2'  CM2   HM2    1.4206  107.00  180.00    0.0   0.0
IC HM2  O2'  *CM2  HM3    0.0       0.0   120.00    0.0   0.0
IC HM2  O2'  *CM2  HM1    0.0       0.0  -120.00    0.0   0.0
IC O4'  C2'  *C1'  H1'    0.0       0.0  -115.0     0.0   0.0
IC C1'  C3'  *C2'  H2''   0.0       0.0   115.0     0.0   0.0
IC C2'  C4'  *C3'  H3'    0.0       0.0   115.0     0.0   0.0
IC C3'  O4'  *C4'  H4'    0.0       0.0  -115.0     0.0   0.0
IC C4'  O5'  *C5'  H5'    0.0       0.0  -115.0     0.0   0.0
IC C4'  O5'  *C5'  H5''   0.0       0.0   115.0     0.0   0.0
IC C2   C6   *N1   C1' 	  1.3966  121.57  179.97  122.49  1.4896
IC C3'  C2'  C1'   N1     1.5284  101.97  144.39  113.71  1.4896
IC O4'  C1'  N1    C2     1.5251  113.71  -96.0   117.06  1.3746
IC C1'  C2   *N1   C6     1.3966  121.57  179.97  122.49  1.4896
IC C6   N1   C2    N3  	  1.3704  120.17   -0.36  116.35  1.3675
IC N3   N1   *C2   O2  	  1.3675  116.35 -179.88  123.15  1.2285
IC N1   C2   N3    C4  	  1.4088  116.35   -0.44  126.05  1.3742
IC C4   C2   *N3   H3  	  1.3742  126.05 -178.19  116.56  1.0003
IC C2   N3   C4    C5  	  1.3675  126.05    1.94  116.41  1.4478
IC C5   N3   *C4   O4  	  1.4478  116.41 -179.67  118.25  1.2310
IC C5   N1   *C6   H6  	  1.3769  123.03  178.78  116.53  1.0914
IC C6   C4   *C5   C7  	  1.3769  117.94 -177.21  119.77  1.5054
IC C4   C5   C7    C8  	  1.4478  119.77   81.52  110.45  1.4926
IC C8   C5   *C7   H71 	  1.4926  110.45 -123.67  109.60  1.1116
IC H71  C5   *C7   H72 	  1.1116  109.60 -118.32  108.77  1.1133
IC C5   C7   C8    N8  	  1.5054  110.45  -87.71  117.95  1.3541
IC N8   C7   *C8   O8  	  1.3541  117.95  177.43  119.91  1.2267
IC C7   C8   N8    H81 	  1.4926  117.95  175.64  116.77  0.9957
IC H81  C8   *N8   H82 	  0.9957  116.77 -164.96  118.86  0.9971
DONO H3   N3
DONO H81  N8
DONO H82  N8
ACCE O2   C2
ACCE O4   C4
ACCE O8   C8
ACCE O1P  P
ACCE O2P  P
ACCE O2'
ACCE O3'
ACCE O4'
ACCE O5'

RESI HCU           -2.00 ! 5-(carboxyhydroxymethyl)uridine
GROUP
ATOM N1     NG2R61 -0.34 !        O81  O82(-)
ATOM C2     CG2R63  0.51 !          \\ /
ATOM O2     OG2D4  -0.41 !           C8     O4
ATOM N3     NG2R61 -0.46 !             \    ||
ATOM H3     HGP1    0.36 !      H7O-O7-C7   C4    H3
ATOM C4     CG2R63  0.50 !            /  \ /  \  /
ATOM O4     OG2D4  -0.45 !          H7    C5   N3
ATOM C5     CG2R62 -0.05 !                ||   |
ATOM C6     CG2R62  0.17 !             H6-C6   C2
ATOM H6     HGR62   0.17 !                 \  / \\
GROUP                    !                  N1   O2
ATOM C7     CG311   0.14 !                   \
ATOM H7     HGA1    0.09 !                    \
ATOM O7     OG311  -0.65 !                     \
ATOM H7O    HGP1    0.42 ! O1P    H5' H4'  O4'  \
GROUP                    !  |      |    \ /   \  \
ATOM C8     CG2O3   0.52 ! -P-O5'-C5'---C4'    C1'
ATOM O81    OG2D2  -0.76 !  |      |     \     / \
ATOM O82    OG2D2  -0.76 ! O2P    H5''   C3'--C2' H1'
GROUP                    !              / \   / \
ATOM P      P       1.50 !            O3' H3' O2' H2''
ATOM O1P    ON3    -0.78 !             |       |
ATOM O2P    ON3    -0.78 !                    H2'
ATOM O5'    ON2    -0.57
ATOM C5'    CN8B   -0.08 !  !!!! PATCH 5UHC for the carboxylic acid form
ATOM H5'    HN8     0.09
ATOM H5''   HN8     0.09
GROUP
ATOM C4'    CN7     0.16
ATOM H4'    HN7     0.09
ATOM O4'    ON6B   -0.50
ATOM C1'    CN7B    0.16
ATOM H1'    HN7     0.09
GROUP
ATOM C2'    CN7B    0.14
ATOM H2''   HN7     0.09
ATOM O2'    ON5    -0.66
ATOM H2'    HN5     0.43
GROUP
ATOM C3'    CN7     0.01
ATOM H3'    HN7     0.09
ATOM O3'    ON2    -0.57
BOND N1   C2      N1   C6      C2   O2      C2   N3
BOND N3   C4      N3   H3      C4   O4      C4   C5
BOND C5   C6      C5   C7      C6   H6      C7   H7
BOND C7   O7      C7   C8      O7   H7O     C8   O81
BOND C8   O82
BOND P    O1P     P    O2P     P    O5'     O5'  C5'     C5'  H5''
BOND C5'  C4'     C4'  O4'     C4'  C3'     O4'  C1'
BOND C1'  N1      C1'  C2'     C2'  C3'     C3'  O3'     O3'  +P
BOND C2'  O2'     O2'  H2'
BOND C1'  H1'     C2'  H2''    C3'  H3'     C4'  H4'     C5'  H5'
IMPR C2     N1     N3     O2     C4     C5     N3     O4     C8     O82    O81    C7
!ribose
IC -O3' P    O5'   C5'    1.6001  101.45  -39.25  119.00  1.4401
IC -O3' O5'  *P    O1P    1.6001  101.45 -115.82  109.74  1.4802
IC -O3' O5'  *P    O2P    1.6001  101.45  115.90  109.80  1.4801
IC  P   O5'  C5'   C4'    1.5996  119.00 -151.39  110.04  1.5160
IC O5'  C5'  C4'   C3'    1.4401  108.83 -179.85  116.10  1.5284
IC C5'  C4'  C3'   O3'    1.5160  116.10   76.70  115.12  1.4212
IC C4'  C3'  O3'   +P     1.5284  111.92  159.13  119.05  1.6001
IC C3'  O3'  +P    +O5'   1.4212  119.05  -98.86  101.45  1.5996
IC O4'  C3'  *C4'  C5'    1.4572  104.06 -120.04  116.10  1.5160
IC C2'  C4'  *C3'  O3'    1.5284  100.16 -124.08  115.12  1.4212
IC C4'  C3'  C2'   C1'    1.5284  100.16   39.58  102.04  1.5251
IC C3'  C2'  C1'   N1     1.5284  101.97  144.39  113.71  1.4896
IC O4'  C1'  N1    C2     1.5251  113.71  -96.0   117.06  1.3746
IC C1'  C3'  *C2'  O2'    1.5284  102.04 -114.67  110.81  1.4212
IC H2'  O2'  C2'   C3'    0.9600  114.97  148.63  111.92  1.5284
IC O4'  C2'  *C1'  H1'    0.0       0.0  -115.0     0.0   0.0
IC C1'  C3'  *C2'  H2''   0.0       0.0   115.0     0.0   0.0
IC C2'  C4'  *C3'  H3'    0.0       0.0   115.0     0.0   0.0
IC C3'  O4'  *C4'  H4'    0.0       0.0  -115.0     0.0   0.0
IC C4'  O5'  *C5'  H5'    0.0       0.0  -115.0     0.0   0.0
IC C4'  O5'  *C5'  H5''   0.0       0.0   115.0     0.0   0.0
IC C2   C6   *N1   C1' 	  1.3966  121.57  179.97  122.49  1.4896
IC C3'  C2'  C1'   N1     1.5284  101.97  144.39  113.71  1.4896
IC O4'  C1'  N1    C2     1.5251  113.71  -96.0   117.06  1.3746
IC C1'  C2   *N1   C6     1.3966  121.57  179.97  122.49  1.4896
IC C6   N1   C2    N3  	  1.3902  121.05   -8.63  113.53  1.3802
IC N3   N1   *C2   O2  	  1.3802  113.53 -177.70  123.40  1.2414
IC N1   C2   N3    C4  	  1.3800  113.53   13.22  128.58  1.4188
IC C4   C2   *N3   H3  	  1.4188  128.58  179.86  114.77  1.0178
IC C2   N3   C4    C5  	  1.3802  128.58  -11.82  113.18  1.4604
IC C5   N3   *C4   O4  	  1.4604  113.18 -178.63  119.02  1.2307
IC C5   N1   *C6   H6  	  1.3576  124.70  179.54  114.62  1.0866
IC C6   C4   *C5   C7  	  1.3576  117.74  173.28  120.96  1.4967
IC C4   C5   C7    C8  	  1.4604  120.96  -63.68  111.02  1.5726
IC C8   C5   *C7   O7  	  1.5726  111.02  123.97  111.35  1.4224
IC O7   C5   *C7   H7  	  1.4224  111.35  119.81  107.77  1.1031
IC C5   C7   O7    H7O 	  1.4967  111.35 -123.47  100.28  0.9936
IC C5   C7   C8    O81 	  1.4967  111.02  130.43  113.55  1.2684
IC O81  C7   *C8   O82 	  1.2684  113.55  178.25  115.25  1.2603
DONO H2'  O2'
DONO H3   N3
DONO H7O  O7
ACCE O2   C2
ACCE O4   C4
ACCE O7
ACCE O81  C8
ACCE O82  C8
ACCE O1P  P
ACCE O2P  P
ACCE O2'
ACCE O3'
ACCE O4'
ACCE O5'

RESI CMU           -1.00 ! 5-(carboxyhydroxymethyl)uridine methyl ester
GROUP
ATOM N1     NG2R61 -0.34 !               H102
ATOM C2     CG2R63  0.51 !               |
ATOM O2     OG2D4  -0.41 !          H103-C10-H101
ATOM N3     NG2R61 -0.46 !               |
ATOM H3     HGP1    0.36 !          O8   O9
ATOM C4     CG2R63  0.50 !           \\ /
ATOM O4     OG2D4  -0.45 !            C8     O4
ATOM C5     CG2R62 -0.05 !              \    ||
ATOM C6     CG2R62  0.17 !       H7O-O7-C7   C4    H3
ATOM H6     HGR62   0.17 !             /  \ /  \  /
GROUP                    !           H7    C5   N3
ATOM C7     CG311   0.14 !                 ||   |
ATOM H7     HGA1    0.09 !              H6-C6   C2
ATOM O7     OG311  -0.65 !                  \  / \\
ATOM H7O    HGP1    0.42 !                   N1   O2
GROUP                    !                    \
ATOM C8     CG2O2   0.86 !                     \
ATOM O8     OG2D1  -0.63 !                      \
ATOM O9     OG302  -0.49 !  O1P    H5' H4'  O4'  \
ATOM C10    CG331  -0.01 !   |      |    \ /   \  \
ATOM H101   HGA3    0.09 !  -P-O5'-C5'---C4'    C1'
ATOM H102   HGA3    0.09 !   |      |     \     / \
ATOM H103   HGA3    0.09 !  O2P    H5''   C3'--C2' H1'
GROUP                    !               / \   / \
ATOM P      P       1.50 !             O3' H3' O2' H2''
ATOM O1P    ON3    -0.78 !              |       |
ATOM O2P    ON3    -0.78 !                     H2'
ATOM O5'    ON2    -0.57
ATOM C5'    CN8B   -0.08
ATOM H5'    HN8     0.09
ATOM H5''   HN8     0.09
GROUP
ATOM C4'    CN7     0.16
ATOM H4'    HN7     0.09
ATOM O4'    ON6B   -0.50
ATOM C1'    CN7B    0.16
ATOM H1'    HN7     0.09
GROUP
ATOM C2'    CN7B    0.14
ATOM H2''   HN7     0.09
ATOM O2'    ON5    -0.66
ATOM H2'    HN5     0.43
GROUP
ATOM C3'    CN7     0.01
ATOM H3'    HN7     0.09
ATOM O3'    ON2    -0.57
BOND N1   C2      N1   C6      C2   O2      C2   N3
BOND N3   C4      N3   H3      C4   O4      C4   C5
BOND C5   C6      C5   C7      C6   H6      C7   H7
BOND C7   C8      C7   O7      C8   O8      C8   O9
BOND O7   H7O     O9   C10     C10  H101    C10  H102
BOND C10  H103
BOND P    O1P     P    O2P     P    O5'     O5'  C5'     C5'  H5''
BOND C5'  C4'     C4'  O4'     C4'  C3'     O4'  C1'
BOND C1'  N1      C1'  C2'     C2'  C3'     C3'  O3'     O3'  +P
BOND C2'  O2'     O2'  H2'
BOND C1'  H1'     C2'  H2''    C3'  H3'     C4'  H4'     C5'  H5'
IMPR C2     N1     N3     O2     C4     C5     N3     O4     C8     C7     O8     O9
!ribose
IC -O3' P    O5'   C5'    1.6001  101.45  -39.25  119.00  1.4401
IC -O3' O5'  *P    O1P    1.6001  101.45 -115.82  109.74  1.4802
IC -O3' O5'  *P    O2P    1.6001  101.45  115.90  109.80  1.4801
IC  P   O5'  C5'   C4'    1.5996  119.00 -151.39  110.04  1.5160
IC O5'  C5'  C4'   C3'    1.4401  108.83 -179.85  116.10  1.5284
IC C5'  C4'  C3'   O3'    1.5160  116.10   76.70  115.12  1.4212
IC C4'  C3'  O3'   +P     1.5284  111.92  159.13  119.05  1.6001
IC C3'  O3'  +P    +O5'   1.4212  119.05  -98.86  101.45  1.5996
IC O4'  C3'  *C4'  C5'    1.4572  104.06 -120.04  116.10  1.5160
IC C2'  C4'  *C3'  O3'    1.5284  100.16 -124.08  115.12  1.4212
IC C4'  C3'  C2'   C1'    1.5284  100.16   39.58  102.04  1.5251
IC C3'  C2'  C1'   N1     1.5284  101.97  144.39  113.71  1.4896
IC O4'  C1'  N1    C2     1.5251  113.71  -96.0   117.06  1.3746
IC C1'  C3'  *C2'  O2'    1.5284  102.04 -114.67  110.81  1.4212
IC H2'  O2'  C2'   C3'    0.9600  114.97  148.63  111.92  1.5284
IC O4'  C2'  *C1'  H1'    0.0       0.0  -115.0     0.0   0.0
IC C1'  C3'  *C2'  H2''   0.0       0.0   115.0     0.0   0.0
IC C2'  C4'  *C3'  H3'    0.0       0.0   115.0     0.0   0.0
IC C3'  O4'  *C4'  H4'    0.0       0.0  -115.0     0.0   0.0
IC C4'  O5'  *C5'  H5'    0.0       0.0  -115.0     0.0   0.0
IC C4'  O5'  *C5'  H5''   0.0       0.0   115.0     0.0   0.0
IC C2   C6   *N1   C1' 	  1.3966  121.57  179.97  122.49  1.4896
IC C3'  C2'  C1'   N1     1.5284  101.97  144.39  113.71  1.4896
IC O4'  C1'  N1    C2     1.5251  113.71  -96.0   117.06  1.3746
IC C1'  C2   *N1   C6     1.3966  121.57  179.97  122.49  1.4896
IC C6   N1   C2    N3  	  1.3762  121.50    5.27  113.95  1.3862
IC N3   N1   *C2   O2  	  1.3862  113.95  178.81  122.91  1.2317
IC N1   C2   N3    C4  	  1.3910  113.95   -8.54  128.20  1.4015
IC C4   C2   *N3   H3  	  1.4015  128.20 -179.39  114.87  1.0197
IC C2   N3   C4    C5  	  1.3862  128.20    9.31  113.13  1.4548
IC C5   N3   *C4   O4  	  1.4548  113.13  179.64  120.89  1.2350
IC C5   N1   *C6   H6  	  1.3583  123.18 -179.46  116.12  1.0856
IC C6   C4   *C5   C7  	  1.3583  119.33 -175.56  119.04  1.5018
IC C4   C5   C7    C8  	  1.4548  119.04  -87.27  112.02  1.5282
IC C8   C5   *C7   O7  	  1.5282  112.02 -120.85  109.77  1.4214
IC C8   C5   *C7   H7  	  1.5282  112.02  117.89  108.41  1.1012
IC C5   C7   O7    H7O 	  1.5018  109.77  143.91  106.25  0.9805
IC C5   C7   C8    O9  	  1.5018  112.02   44.07  112.46  1.3360
IC O9   C7   *C8   O8  	  1.3360  112.46  178.65  122.29  1.2280
IC C7   C8   O9    C10 	  1.5282  112.46  176.53  115.09  1.4506
IC C8   O9   C10   H101	  1.3360  115.09 -177.66  104.62  1.0877
IC H101 O9   *C10  H102	  1.0877  104.62  119.43  109.85  1.0899
IC H101 O9   *C10  H103	  1.0877  104.62 -119.47  109.89  1.0915
DONO H2'  O2'
DONO H3   N3
DONO H7O  O7
ACCE O2   C2
ACCE O4   C4
ACCE O7
ACCE O8   C8
ACCE O9
ACCE O1P  P
ACCE O2P  P
ACCE O2'
ACCE O3'
ACCE O4'
ACCE O5'

RESI OAU           -2.00 ! uridine 5-oxyacetic acid   ! adjusted    5-(CARBOXYMETHOXY) URIDINE
GROUP
ATOM N1     NG2R61 -0.30 !           O91   O92(-)
ATOM C2     CG2R63  0.57 !             \\ /
ATOM O2     OG2D4  -0.49 !          H82 C9
ATOM N3     NG2R61 -0.47 !            \ |
ATOM H3     HGP1    0.33 !         H81--C8  O4
ATOM C4     CG2R63  0.49 !              |   ||
ATOM O4     OG2D4  -0.49 !              O7  C4    H3
ATOM C5     CG2R62  0.17 !               \ /  \  /
ATOM C6     CG2R62  0.21 !                C5   N3
ATOM H6     HGR62   0.16 !                ||   |
ATOM O7     OG301  -0.43 !             H6-C6   C2
ATOM C8     CG321   0.07 !                 \  / \\
ATOM H81    HGA2    0.09 !                  N1   O2
ATOM H82    HGA2    0.09 !                   \
GROUP                    !                    \
ATOM C9     CG2O3   0.52 !                     \
ATOM O91    OG2D2  -0.76 ! O1P    H5' H4'  O4'  \
ATOM O92    OG2D2  -0.76 !  |      |    \ /   \  \
GROUP                    ! -P-O5'-C5'---C4'    C1'
ATOM P      P       1.50 !  |      |     \     / \
ATOM O1P    ON3    -0.78 ! O2P    H5''   C3'--C2' H1'
ATOM O2P    ON3    -0.78 !              / \   / \
ATOM O5'    ON2    -0.57 !            O3' H3' O2' H2''
ATOM C5'    CN8B   -0.08 !             |       |
ATOM H5'    HN8     0.09 !                    H2'
ATOM H5''   HN8     0.09
GROUP                    !  !!!! PATCH 5UHO for the carboxylic acid form
ATOM C4'    CN7     0.16 !  !!!! PATCH ENOU for the enol tautomer
ATOM H4'    HN7     0.09
ATOM O4'    ON6B   -0.50
ATOM C1'    CN7B    0.16
ATOM H1'    HN7     0.09
GROUP
ATOM C2'    CN7B    0.14
ATOM H2''   HN7     0.09
ATOM O2'    ON5    -0.66
ATOM H2'    HN5     0.43
GROUP
ATOM C3'    CN7     0.01
ATOM H3'    HN7     0.09
ATOM O3'    ON2    -0.57
BOND N1   C2      N1   C6      C2   O2      C2   N3
BOND N3   C4      N3   H3      C4   O4      C4   C5
BOND C5   C6      C5   O7      C6   H6      O7   C8
BOND C8   H81     C8   H82     C8   C9      C9   O91
BOND C9   O92
BOND P    O1P     P    O2P     P    O5'     O5'  C5'     C5'  H5''
BOND C5'  C4'     C4'  O4'     C4'  C3'     O4'  C1'
BOND C1'  N1      C1'  C2'     C2'  C3'     C3'  O3'     O3'  +P
BOND C2'  O2'     O2'  H2'
BOND C1'  H1'     C2'  H2''    C3'  H3'     C4'  H4'     C5'  H5'
IMPR C2     N1     N3     O2     C4     C5     N3     O4     C9     O92    O91    C8
!ribose
IC -O3' P    O5'   C5'    1.6001  101.45  -39.25  119.00  1.4401
IC -O3' O5'  *P    O1P    1.6001  101.45 -115.82  109.74  1.4802
IC -O3' O5'  *P    O2P    1.6001  101.45  115.90  109.80  1.4801
IC  P   O5'  C5'   C4'    1.5996  119.00 -151.39  110.04  1.5160
IC O5'  C5'  C4'   C3'    1.4401  108.83 -179.85  116.10  1.5284
IC C5'  C4'  C3'   O3'    1.5160  116.10   76.70  115.12  1.4212
IC C4'  C3'  O3'   +P     1.5284  111.92  159.13  119.05  1.6001
IC C3'  O3'  +P    +O5'   1.4212  119.05  -98.86  101.45  1.5996
IC O4'  C3'  *C4'  C5'    1.4572  104.06 -120.04  116.10  1.5160
IC C2'  C4'  *C3'  O3'    1.5284  100.16 -124.08  115.12  1.4212
IC C4'  C3'  C2'   C1'    1.5284  100.16   39.58  102.04  1.5251
IC C3'  C2'  C1'   N1     1.5284  101.97  144.39  113.71  1.4896
IC O4'  C1'  N1    C2     1.5251  113.71  -96.0   117.06  1.3746
IC C1'  C3'  *C2'  O2'    1.5284  102.04 -114.67  110.81  1.4212
IC H2'  O2'  C2'   C3'    0.9600  114.97  148.63  111.92  1.5284
IC O4'  C2'  *C1'  H1'    0.0       0.0  -115.0     0.0   0.0
IC C1'  C3'  *C2'  H2''   0.0       0.0   115.0     0.0   0.0
IC C2'  C4'  *C3'  H3'    0.0       0.0   115.0     0.0   0.0
IC C3'  O4'  *C4'  H4'    0.0       0.0  -115.0     0.0   0.0
IC C4'  O5'  *C5'  H5'    0.0       0.0  -115.0     0.0   0.0
IC C4'  O5'  *C5'  H5''   0.0       0.0   115.0     0.0   0.0
IC C2   C6   *N1   C1' 	  1.3966  121.57  179.97  122.49  1.4896
IC C3'  C2'  C1'   N1     1.5284  101.97  144.39  113.71  1.4896
IC O4'  C1'  N1    C2     1.5251  113.71  -96.0   117.06  1.3746
IC C1'  C2   *N1   C6     1.3966  121.57  179.97  122.49  1.4896
IC C6   N1   C2    N3  	  1.3738  119.76    0.44  116.60  1.3706
IC N3   N1   *C2   O2  	  1.3706  116.60 -179.52  122.95  1.2315
IC N1   C2   N3    C4  	  1.4084  116.60   -0.35  125.93  1.3832
IC C4   C2   *N3   H3  	  1.3832  125.93  178.73  117.11  1.0017
IC C2   N3   C4    C5  	  1.3706  125.93   -0.72  116.28  1.4551
IC C5   N3   *C4   O4  	  1.4551  116.28 -178.76  117.25  1.2332
IC C5   N1   *C6   H6  	  1.3737  123.81 -177.10  117.37  1.0919
IC C6   C4   *C5   O7  	  1.3737  117.59  179.41  123.73  1.3629
IC C4   C5   O7    C8  	  1.4551  123.73  -81.97  112.33  1.4456
IC C5   O7   C8    C9  	  1.3629  112.33  -71.01  117.76  1.5464
IC C9   O7   *C8   H81 	  1.5464  117.76 -119.31  107.75  1.1107
IC H81  O7   *C8   H82 	  1.1107  107.75 -116.95  110.67  1.1112
IC O7   C8   C9    O91 	  1.4456  117.76   -1.66  118.47  1.2579
IC O91  C8   *C9   O92 	  1.2579  118.47  179.71  114.15  1.2588
DONO H2'  O2'
DONO H3   N3
ACCE O2   C2
ACCE O4   C4
ACCE O7
ACCE O91  C9
ACCE O92  C9
ACCE O1P  P
ACCE O2P  P
ACCE O2'
ACCE O3'
ACCE O4'
ACCE O5'

RESI OEU           -1.00 ! uridine 5-oxyacetic acid methyl ester    ! adjusted
GROUP
ATOM N1     NG2R61 -0.30 !             H111 H112
ATOM C2     CG2R63  0.57 !               \  /
ATOM O2     OG2D4  -0.49 !                C11-H113
ATOM N3     NG2R61 -0.47 !                |
ATOM H3     HGP1    0.33 !           O9   O10
ATOM C4     CG2R63  0.49 !            \\ /
ATOM O4     OG2D4  -0.49 !         H82 C9
ATOM C5     CG2R62  0.17 !            \ |
ATOM C6     CG2R62  0.21 !         H81-C8   O4
ATOM H6     HGR62   0.16 !              |   ||
ATOM O7     OG301  -0.43 !             O7   C4    H3
ATOM C8     CG321   0.07 !               \ /  \  /
ATOM H81    HGA2    0.09 !                C5   N3
ATOM H82    HGA2    0.09 !                ||   |
GROUP                    !             H6-C6   C2
ATOM C9     CG2O2   0.86 !                 \  / \\
ATOM O9     OG2D1  -0.63 !                  N1   O2
ATOM O10    OG302  -0.49 !                   \
ATOM C11    CG331  -0.01 !                    \
ATOM H111   HGA3    0.09 !                     \
ATOM H112   HGA3    0.09 ! O1P    H5' H4'  O4'  \
ATOM H113   HGA3    0.09 !  |      |    \ /   \  \
GROUP                    ! -P-O5'-C5'---C4'    C1'
ATOM P      P       1.50 !  |      |     \     / \
ATOM O1P    ON3    -0.78 ! O2P    H5''   C3'--C2' H1'
ATOM O2P    ON3    -0.78 !              / \   / \
ATOM O5'    ON2    -0.57 !            O3' H3' O2' H2''
ATOM C5'    CN8B   -0.08 !             |       |
ATOM H5'    HN8     0.09 !                    H2'
ATOM H5''   HN8     0.09
GROUP                    !!! PATCH ENOU for the enol tautomer
ATOM C4'    CN7     0.16
ATOM H4'    HN7     0.09
ATOM O4'    ON6B   -0.50
ATOM C1'    CN7B    0.16
ATOM H1'    HN7     0.09
GROUP
ATOM C2'    CN7B    0.14
ATOM H2''   HN7     0.09
ATOM O2'    ON5    -0.66
ATOM H2'    HN5     0.43
GROUP
ATOM C3'    CN7     0.01
ATOM H3'    HN7     0.09
ATOM O3'    ON2    -0.57
BOND N1   C2      N1   C6      C2   O2      C2   N3
BOND N3   C4      N3   H3      C4   O4      C4   C5
BOND C5   C6      C5   O7      C6   H6      O7   C8
BOND C8   H81     C8   H82     C8   C9      C9   O9
BOND C9   O10     O10  C11     C11  H111    C11  H112
BOND C11  H113
BOND P    O1P     P    O2P     P    O5'     O5'  C5'     C5'  H5''
BOND C5'  C4'     C4'  O4'     C4'  C3'     O4'  C1'
BOND C1'  N1      C1'  C2'     C2'  C3'     C3'  O3'     O3'  +P
BOND C2'  O2'     O2'  H2'
BOND C1'  H1'     C2'  H2''    C3'  H3'     C4'  H4'     C5'  H5'
IMPR C2     N1     N3     O2     C4     C5     N3     O4     C9     C8     O9     O10
!ribose
IC -O3' P    O5'   C5'    1.6001  101.45  -39.25  119.00  1.4401
IC -O3' O5'  *P    O1P    1.6001  101.45 -115.82  109.74  1.4802
IC -O3' O5'  *P    O2P    1.6001  101.45  115.90  109.80  1.4801
IC  P   O5'  C5'   C4'    1.5996  119.00 -151.39  110.04  1.5160
IC O5'  C5'  C4'   C3'    1.4401  108.83 -179.85  116.10  1.5284
IC C5'  C4'  C3'   O3'    1.5160  116.10   76.70  115.12  1.4212
IC C4'  C3'  O3'   +P     1.5284  111.92  159.13  119.05  1.6001
IC C3'  O3'  +P    +O5'   1.4212  119.05  -98.86  101.45  1.5996
IC O4'  C3'  *C4'  C5'    1.4572  104.06 -120.04  116.10  1.5160
IC C2'  C4'  *C3'  O3'    1.5284  100.16 -124.08  115.12  1.4212
IC C4'  C3'  C2'   C1'    1.5284  100.16   39.58  102.04  1.5251
IC C3'  C2'  C1'   N1     1.5284  101.97  144.39  113.71  1.4896
IC O4'  C1'  N1    C2     1.5251  113.71  -96.0   117.06  1.3746
IC C1'  C3'  *C2'  O2'    1.5284  102.04 -114.67  110.81  1.4212
IC H2'  O2'  C2'   C3'    0.9600  114.97  148.63  111.92  1.5284
IC O4'  C2'  *C1'  H1'    0.0       0.0  -115.0     0.0   0.0
IC C1'  C3'  *C2'  H2''   0.0       0.0   115.0     0.0   0.0
IC C2'  C4'  *C3'  H3'    0.0       0.0   115.0     0.0   0.0
IC C3'  O4'  *C4'  H4'    0.0       0.0  -115.0     0.0   0.0
IC C4'  O5'  *C5'  H5'    0.0       0.0  -115.0     0.0   0.0
IC C4'  O5'  *C5'  H5''   0.0       0.0   115.0     0.0   0.0
IC C2   C6   *N1   C1' 	  1.3966  121.57  179.97  122.49  1.4896
IC C3'  C2'  C1'   N1     1.5284  101.97  144.39  113.71  1.4896
IC O4'  C1'  N1    C2     1.5251  113.71  -96.0   117.06  1.3746
IC C1'  C2   *N1   C6     1.3966  121.57  179.97  122.49  1.4896
IC C6   N1   C2    N3  	  1.3710  119.94   -0.46  116.46  1.3700
IC N3   N1   *C2   O2  	  1.3700  116.46 -179.84  122.91  1.2283
IC N1   C2   N3    C4  	  1.4088  116.46   -0.66  126.16  1.3821
IC C4   C2   *N3   H3  	  1.3821  126.16 -177.75  116.63  1.0036
IC C2   N3   C4    C5  	  1.3700  126.16    2.38  116.13  1.4683
IC C5   N3   *C4   O4  	  1.4683  116.13  179.92  116.95  1.2314
IC C5   N1   *C6   H6  	  1.3730  124.12  179.13  116.74  1.0892
IC C6   C4   *C5   O7  	  1.3730  117.12 -174.45  125.89  1.3723
IC C4   C5   O7    C8  	  1.4683  125.89  -23.68  117.27  1.4409
IC C5   O7   C8    C9  	  1.3723  117.27 -161.60  113.24  1.5411
IC C9   O7   *C8   H81 	  1.5411  113.24 -119.77  109.68  1.1111
IC H81  O7   *C8   H82 	  1.1111  109.68 -120.74  110.99  1.1118
IC O7   C8   C9    O10 	  1.4409  113.24 -177.34  108.89  1.3398
IC O10  C8   *C9   O9  	  1.3398  108.89 -179.46  126.60  1.2193
IC C8   C9   O10   C11 	  1.5411  108.89 -179.91  112.37  1.4387
IC C9   O10  C11   H111	  1.3398  112.37 -179.80  109.85  1.1115
IC H111 O10  *C11  H112	  1.1115  109.85  119.49  110.78  1.1140
IC H111 O10  *C11  H113	  1.1115  109.85 -119.68  110.89  1.1133
DONO H2'  O2'
DONO H3   N3
ACCE O2   C2
ACCE O4   C4
ACCE O7
ACCE O9   C9
ACCE O9
ACCE O1P  P
ACCE O2P  P
ACCE O2'
ACCE O3'
ACCE O4'
ACCE O5'

RESI 3AU           -1.00 ! 3-(3-amino-3-carboxypropyl)uridine
GROUP
ATOM N1     NG2R61 -0.21 !                   O4    H101  H111 H12    O30 (-)
ATOM C2     CG2R63  0.52 !                   ||    |     |    |     /
ATOM O2     OG2D4  -0.44 !                   C4    C10---C11--C12--C13
ATOM N3     NG2R61 -0.32 !                  /  \  / \    |    |     \\
ATOM C4     CG2R63  0.50 !              H5-C5   N3  H102 H112 |(+)   O31
ATOM O4     OG2D4  -0.48 !                 ||   |             N14
ATOM C5     CG2R62 -0.22 !              H6-C6   C2          / |  \
ATOM H5     HGR62   0.09 !                  \  / \\     H141 H142 H143
ATOM C6     CG2R62  0.31 !                   N1   O2
ATOM H6     HGR62   0.11 !                    \
ATOM C10    CG321  -0.04 !                     \
ATOM H101   HGA2    0.09 !                      \
ATOM H102   HGA2    0.09 !  O1P    H5' H4'  O4'  \
GROUP                    !   |      |    \ /   \  \
ATOM C11    CG321  -0.18 !  -P-O5'-C5'---C4'    C1'
ATOM H111   HGA2    0.09 !   |      |     \     / \
ATOM H112   HGA2    0.09 !  O2P    H5''   C3'--C2' H1'
GROUP                    !               / \   / \
ATOM C12    CG314   0.17 !             O3' H3' O2' H2''
ATOM H12    HGA1    0.11 !              |       |
ATOM N14    NG3P3  -0.34 !                     H2'
ATOM H141   HGP2    0.30
ATOM H142   HGP2    0.30 !  !!!! PATCH 5UHA for the non-ionic tautomer
ATOM H143   HGP2    0.30
ATOM C13    CG2O3   0.32
ATOM O30    OG2D2  -0.58
ATOM O31    OG2D2  -0.58
GROUP
ATOM P      P       1.50
ATOM O1P    ON3    -0.78
ATOM O2P    ON3    -0.78
ATOM O5'    ON2    -0.57
ATOM C5'    CN8B   -0.08
ATOM H5'    HN8     0.09
ATOM H5''   HN8     0.09
GROUP
ATOM C4'    CN7     0.16
ATOM H4'    HN7     0.09
ATOM O4'    ON6B   -0.50
ATOM C1'    CN7B    0.16
ATOM H1'    HN7     0.09
GROUP
ATOM C2'    CN7B    0.14
ATOM H2''   HN7     0.09
ATOM O2'    ON5    -0.66
ATOM H2'    HN5     0.43
GROUP
ATOM C3'    CN7     0.01
ATOM H3'    HN7     0.09
ATOM O3'    ON2    -0.57
BOND N1   C2      N1   C6      C2   O2      C2   N3
BOND N3   C4      N3   C10     C4   O4      C4   C5
BOND C5   C6      C5   H5      C6   H6      C10  C11
BOND C10  H101    C10  H102    C11  C12     C11  H111
BOND C11  H112    C12  H12     C12  N14     C12  C13
BOND N14  H141    N14  H142    N14  H143    C13  O30
BOND C13  O31
BOND P    O1P     P    O2P     P    O5'     O5'  C5'     C5'  H5''
BOND C5'  C4'     C4'  O4'     C4'  C3'     O4'  C1'
BOND C1'  N1      C1'  C2'     C2'  C3'     C3'  O3'     O3'  +P
BOND C2'  O2'     O2'  H2'
BOND C1'  H1'     C2'  H2''    C3'  H3'     C4'  H4'     C5'  H5'
IMPR C2     N1     N3     O2     C4     C5     N3     O4     C13    O30    O31    C12
!ribose
IC -O3' P    O5'   C5'    1.6001  101.45  -39.25  119.00  1.4401
IC -O3' O5'  *P    O1P    1.6001  101.45 -115.82  109.74  1.4802
IC -O3' O5'  *P    O2P    1.6001  101.45  115.90  109.80  1.4801
IC  P   O5'  C5'   C4'    1.5996  119.00 -151.39  110.04  1.5160
IC O5'  C5'  C4'   C3'    1.4401  108.83 -179.85  116.10  1.5284
IC C5'  C4'  C3'   O3'    1.5160  116.10   76.70  115.12  1.4212
IC C4'  C3'  O3'   +P     1.5284  111.92  159.13  119.05  1.6001
IC C3'  O3'  +P    +O5'   1.4212  119.05  -98.86  101.45  1.5996
IC O4'  C3'  *C4'  C5'    1.4572  104.06 -120.04  116.10  1.5160
IC C2'  C4'  *C3'  O3'    1.5284  100.16 -124.08  115.12  1.4212
IC C4'  C3'  C2'   C1'    1.5284  100.16   39.58  102.04  1.5251
IC C3'  C2'  C1'   N1     1.5284  101.97  144.39  113.71  1.4896
IC O4'  C1'  N1    C2     1.5251  113.71  -96.0   117.06  1.3746
IC C1'  C3'  *C2'  O2'    1.5284  102.04 -114.67  110.81  1.4212
IC H2'  O2'  C2'   C3'    0.9600  114.97  148.63  111.92  1.5284
IC O4'  C2'  *C1'  H1'    0.0       0.0  -115.0     0.0   0.0
IC C1'  C3'  *C2'  H2''   0.0       0.0   115.0     0.0   0.0
IC C2'  C4'  *C3'  H3'    0.0       0.0   115.0     0.0   0.0
IC C3'  O4'  *C4'  H4'    0.0       0.0  -115.0     0.0   0.0
IC C4'  O5'  *C5'  H5'    0.0       0.0  -115.0     0.0   0.0
IC C4'  O5'  *C5'  H5''   0.0       0.0   115.0     0.0   0.0
IC C2   C6   *N1   C1' 	  1.3966  121.57  179.97  122.49  1.4896
IC C3'  C2'  C1'   N1     1.5284  101.97  144.39  113.71  1.4896
IC O4'  C1'  N1    C2     1.5251  113.71  -96.0   117.06  1.3746
IC C1'  C2   *N1   C6     1.3966  121.57  179.97  122.49  1.4896
IC C6   N1   C2    N3  	  1.3608  119.99    0.36  117.13  1.4018
IC N3   N1   *C2   O2  	  1.4018  117.13  179.69  121.26  1.2317
IC N1   C2   N3    C10 	  1.4077  117.13 -178.20  118.56  1.4766
IC C10  C2   *N3   C4  	  1.4766  118.56  176.26  123.32  1.4021
IC C2   N3   C4    O4  	  1.4018  123.32 -176.30  119.66  1.2336
IC O4   N3   *C4   C5  	  1.2336  119.66  179.26  116.79  1.4253
IC C6   C4   *C5   H5  	  1.3664  119.35 -177.64  120.50  1.0882
IC C5   N1   *C6   H6  	  1.3664  123.36  179.62  116.15  1.0914
IC C2   N3   C10   C11 	  1.4018  118.56   95.55  112.96  1.5431
IC C11  N3   *C10  H101	  1.5431  112.96  123.69  107.79  1.1118
IC C11  N3   *C10  H102	  1.5431  112.96 -122.28  109.29  1.1155
IC N3   C10  C11   C12 	  1.4766  112.96  126.55  114.79  1.5531
IC C12  C10  *C11  H111	  1.5531  114.79  120.49  107.80  1.1151
IC C12  C10  *C11  H112	  1.5531  114.79 -124.14  111.37  1.1137
IC C10  C11  C12   C13 	  1.5431  114.79  177.96  110.39  1.5422
IC C13  C11  *C12  N14 	  1.5422  110.39  119.42  110.07  1.4898
IC N14  C11  *C12  H12 	  1.4898  110.07  121.15  110.27  1.1102
IC C11  C12  N14   H141	  1.5531  110.07 -107.61   99.55  1.0568
IC H141 C12  *N14  H142	  1.0568   99.55  117.42  111.79  1.0461
IC H141 C12  *N14  H143	  1.0568   99.55 -114.93  111.81  1.0324
IC C11  C12  C13   O30 	  1.5531  110.39  116.32  116.39  1.2628
IC O30  C12  *C13  O31 	  1.2628  116.39  179.86  115.21  1.2507
DONO H2'  O2'
DONO H141 N14
DONO H142 N14
DONO H143 N14
ACCE O2   C2
ACCE O4   C4
ACCE O30  C13
ACCE O31  C13
ACCE O1P  P
ACCE O2P  P
ACCE O2'
ACCE O3'
ACCE O4'
ACCE O5'

RESI 13P           -1.00 ! 1-methyl-3-(3-amino-3-carboxypropyl)pseudouridine
GROUP
ATOM C5     CG2R62 -0.20 !          H1M1    O2     H101 H111 H12   O30 (-)
ATOM C4     CG2R63  0.74 !             \    ||     /    |    |    /
ATOM O4     OG2D4  -0.52 !        H1M2-C1M  C2    C10---C11--C12-C13
ATOM N3     NG2R61 -0.44 !             / \ /  \  / \    |    |    \\
ATOM C2     CG2R63  0.86 !          H1M3  N1   N3  H102 H112 |(+)  O31
ATOM O2     OG2D4  -0.54 !                |    |             N14
ATOM N1     NG2R61 -0.33 !             H6-C6   C4          / |  \
ATOM C6     CG2R62  0.03 !                 \  / \\     H141 H142 H143
ATOM H6     HGR62   0.18 !                  C5   O4
ATOM C1M    CG331  -0.15 !                   \
ATOM H1M1   HGA3    0.09 !                    \
ATOM H1M2   HGA3    0.09 !                     \
ATOM H1M3   HGA3    0.09 ! O1P    H5' H4'  O4'  \
ATOM C10    CG321  -0.08 !  |      |    \ /   \  \
ATOM H101   HGA2    0.09 ! -P-O5'-C5'---C4'    C1'
ATOM H102   HGA2    0.09 !  |      |     \     / \
GROUP                    ! O2P    H5''   C3'--C2' H1'
ATOM C11    CG321  -0.18 !              / \   / \
ATOM H111   HGA2    0.09 !            O3' H3' O2' H2''
ATOM H112   HGA2    0.09 !             |       |
GROUP                    !                    H2'
ATOM C12    CG314   0.17
ATOM H12    HGA1    0.11 !  !!!! PATCH 5UHA for the non-ionic tautomer
ATOM N14    NG3P3  -0.34
ATOM H141   HGP2    0.30
ATOM H142   HGP2    0.30
ATOM H143   HGP2    0.30
ATOM C13    CG2O3   0.32
ATOM O30    OG2D2  -0.58
ATOM O31    OG2D2  -0.58
GROUP
ATOM P      P       1.50
ATOM O1P    ON3    -0.78
ATOM O2P    ON3    -0.78
ATOM O5'    ON2    -0.57
ATOM C5'    CN8B   -0.08
ATOM H5'    HN8     0.09
ATOM H5''   HN8     0.09
GROUP
ATOM C1'    CN7B    0.12
ATOM H1'    HN7     0.09
ATOM C4'    CN7     0.16
ATOM O4'    ON6B   -0.46
ATOM H4'    HN7     0.09
GROUP
ATOM C2'    CN7B    0.14
ATOM H2''   HN7     0.09
ATOM O2'    ON5    -0.66
ATOM H2'    HN5     0.43
GROUP
ATOM C3'    CN7     0.01
ATOM H3'    HN7     0.09
ATOM O3'    ON2    -0.57
BOND C5   C4   C5   C6   C4   O4   C4   N3
BOND N3   C2   N3   C10  C2   O2   C2   N1
BOND N1   C6   N1   C1M  C6   H6   C1M  H1M1
BOND C1M  H1M2 C1M  H1M3 C10  H101 C10  H102
BOND C10  C11  C11  H111 C11  H112 C11  C12
BOND C12  H12  C12  N14  C12  C13  N14  H141
BOND N14 H142 N14 H143 C13  O30  C13  O31
BOND P    O1P     P    O2P     P    O5'     O5'  C5'     C5'  H5''
BOND C5'  C4'     C4'  O4'     C4'  C3'     O4'  C1'
BOND C1'  C5      C1'  C2'     C2'  C3'     C3'  O3'     O3'  +P
BOND C2'  O2'     O2'  H2'
BOND C1'  H1'     C2'  H2''    C3'  H3'     C4'  H4'     C5'  H5'
IMPR C4     C5     N3     O4     C2     N3     N1     O2     C13    O30    O31    C12
!ribose
IC -O3' P    O5'   C5'    1.6001  101.45  -39.25  119.00  1.4401
IC -O3' O5'  *P    O1P    1.6001  101.45 -115.82  109.74  1.4802
IC -O3' O5'  *P    O2P    1.6001  101.45  115.90  109.80  1.4801
IC  P   O5'  C5'   C4'    1.5996  119.00 -151.39  110.04  1.5160
IC O5'  C5'  C4'   C3'    1.4401  108.83 -179.85  116.10  1.5284
IC C5'  C4'  C3'   O3'    1.5160  116.10   76.70  115.12  1.4212
IC C4'  C3'  O3'   +P     1.5284  111.92  159.13  119.05  1.6001
IC C3'  O3'  +P    +O5'   1.4212  119.05  -98.86  101.45  1.5996
IC O4'  C3'  *C4'  C5'    1.4572  104.06 -120.04  116.10  1.5160
IC C2'  C4'  *C3'  O3'    1.5284  100.16 -124.08  115.12  1.4212
IC C4'  C3'  C2'   C1'    1.5284  100.16   39.58  102.04  1.5251
IC C5   C1'  O4'   C4'    1.4022  102.36 -123.09  109.06  1.4572
IC C6   C5   C1'   C2'    1.3750  121.43  -77.12  118.79  1.5251
IC C1'  C3'  *C2'  O2'    1.5284  102.04 -114.67  110.81  1.4212
IC H2'  O2'  C2'   C3'    0.9600  114.97  148.63  111.92  1.5284
IC O4'  C2'  *C1'  H1'    0.0       0.0  -115.0     0.0   0.0
IC C1'  C3'  *C2'  H2''   0.0       0.0   115.0     0.0   0.0
IC C2'  C4'  *C3'  H3'    0.0       0.0   115.0     0.0   0.0
IC C3'  O4'  *C4'  H4'    0.0       0.0  -115.0     0.0   0.0
IC C4'  O5'  *C5'  H5'    0.0       0.0  -115.0     0.0   0.0
IC C4'  O5'  *C5'  H5''   0.0       0.0   115.0     0.0   0.0
IC C4   C1'  *C5   C6     1.4540  120.46 -172.70  121.43  1.3750
IC C6   C5   C4    N3  	  1.3660  118.49   -7.00  117.65  1.3984
IC N3   C5   *C4   O4  	  1.3984  117.65  178.25  123.75  1.2370
IC C5   C4   N3    C10 	  1.4497  117.65 -177.28  119.62  1.4810
IC C10  C4   *N3   C2  	  1.4810  119.62 -177.91  122.21  1.3935
IC C4   N3   C2    N1  	  1.3984  122.21   -0.50  117.86  1.4093
IC N1   N3   *C2   O2  	  1.4093  117.86 -179.83  121.22  1.2313
IC N1   C5   *C6   H6  	  1.3585  122.78 -178.75  120.26  1.0945
IC C6   C2   *N1   C1M 	  1.3585  120.68 -179.18  118.19  1.4748
IC C2   N1   C1M   H1M1	  1.4093  118.19  -59.56  111.19  1.1159
IC H1M1 N1   *C1M  H1M2	  1.1159  111.19  119.30  111.36  1.1148
IC H1M1 N1   *C1M  H1M3	  1.1159  111.19 -120.19  112.64  1.1135
IC C4   N3   C10   C11 	  1.3984  119.62  -94.09  113.57  1.5438
IC C11  N3   *C10  H101	  1.5438  113.57 -120.33  108.16  1.1187
IC H101 N3   *C10  H102	  1.1187  108.16 -114.38  109.35  1.1132
IC N3   C10  C11   C12 	  1.4810  113.57   59.92  116.24  1.5542
IC C12  C10  *C11  H111	  1.5542  116.24 -121.64  108.51  1.1161
IC H111 C10  *C11  H112	  1.1161  108.51 -114.91  108.76  1.1132
IC C10  C11  C12   C13 	  1.5438  116.24  178.42  112.06  1.5385
IC C13  C11  *C12  N14 	  1.5385  112.06 -122.74  109.94  1.4895
IC N14  C11  *C12  H12 	  1.4895  109.94 -119.42  109.80  1.1103
IC C11  C12  N14   H141	  1.5542  109.94   43.09  107.87  1.0356
IC H141 C12  *N14  H142	  1.0356  107.87  114.02  103.55  1.0468
IC H141 C12  *N14  H143	  1.0356  107.87 -123.63  110.48  1.0442
IC C11  C12  C13   O30 	  1.5542  112.06 -123.89  116.34  1.2624
IC O30  C12  *C13  O31 	  1.2624  116.34 -178.92  115.32  1.2509
DONO H2'  O2'
DONO H141 N14
DONO H142 N14
DONO H143 N14
ACCE O2   C2
ACCE O4   C4
ACCE O30  C13
ACCE O31  C13
ACCE O1P  P
ACCE O2P  P
ACCE O2'
ACCE O3'
ACCE O4'
ACCE O5'

RESI 5TU           -1.00 ! 5-taurinomethyluridine, 5-{[(2-sulfoethyl)amino]methyl}uridine, TM2
GROUP
ATOM N1     NG2R61 -0.34 !      O12 (-)
ATOM C2     CG2R63  0.51 !      |
ATOM O2     OG2D4  -0.41 ! O13 =S11=O11
ATOM N3     NG2R61 -0.46 !      |
ATOM H3     HGP1    0.36 ! H101-C10-H102
ATOM C4     CG2R63  0.50 !      |
ATOM O4     OG2D4  -0.45 !      |   H81 H72  O4
ATOM C5     CG2R62 -0.05 !      |   |(+) |   ||
ATOM C6     CG2R62  0.17 !  H91-C9 -N8 -C7   C4    H3
ATOM H6     HGR62   0.17 !      |   |   / \ /  \  /
GROUP                    !     H92 H82 H71 C5   N3
ATOM C7     CG324   0.14 !                 ||   |
ATOM H71    HGA2    0.09 !              H6-C6   C2
ATOM H72    HGA2    0.09 !                  \  / \\
ATOM N8     NG3P2  -0.30 !                   N1   O2
ATOM H81    HGP2    0.33 !                    \
ATOM H82    HGP2    0.33 !                     \
ATOM C9     CG324   0.14 !                      \
ATOM H91    HGA2    0.09 !  O1P    H5' H4'  O4'  \
ATOM H92    HGA2    0.09 !   |      |    \ /   \  \
GROUP                    !  -P-O5'-C5'---C4'    C1'
ATOM C10    CG321  -0.26 !   |      |     \     / \
ATOM H101   HGA2    0.09 !  O2P    H5''   C3'--C2' H1'
ATOM H102   HGA2    0.09 !               / \   / \
ATOM S11    SG3O1   0.73 !             O3' H3' O2' H2''
ATOM O11    OG2P1  -0.55 !              |       |
ATOM O12    OG2P1  -0.55 !                     H2'
ATOM O13    OG2P1  -0.55
GROUP
ATOM P      P       1.50
ATOM O1P    ON3    -0.78
ATOM O2P    ON3    -0.78
ATOM O5'    ON2    -0.57
ATOM C5'    CN8B   -0.08
ATOM H5'    HN8     0.09
ATOM H5''   HN8     0.09
GROUP
ATOM C4'    CN7     0.16
ATOM H4'    HN7     0.09
ATOM O4'    ON6B   -0.50
ATOM C1'    CN7B    0.16
ATOM H1'    HN7     0.09
GROUP
ATOM C2'    CN7B    0.14
ATOM H2''   HN7     0.09
ATOM O2'    ON5    -0.66
ATOM H2'    HN5     0.43
GROUP
ATOM C3'    CN7     0.01
ATOM H3'    HN7     0.09
ATOM O3'    ON2    -0.57
BOND N1   C2      N1   C6       C2   O2       C2   N3
BOND N3   C4      N3   H3       C4   O4       C4   C5
BOND C5   C6      C5   C7       C6   H6       C7   H71
BOND C7   H72     C7   N8       C9   C10      C9   H91
BOND C9   H92     C9   N8       C10  H101     C10  H102
BOND C10  S11     N8   H81      N8   H82      S11  O11
BOND S11  O12     S11  O13
BOND P    O1P     P    O2P     P    O5'     O5'  C5'     C5'  H5''
BOND C5'  C4'     C4'  O4'     C4'  C3'     O4'  C1'
BOND C1'  N1      C1'  C2'     C2'  C3'     C3'  O3'     O3'  +P
BOND C2'  O2'     O2'  H2'
BOND C1'  H1'     C2'  H2''    C3'  H3'     C4'  H4'     C5'  H5'
IMPR C2     N1     N3     O2     C4     C5     N3     O4
!ribose
IC -O3' P    O5'   C5'    1.6001  101.45  -39.25  119.00  1.4401
IC -O3' O5'  *P    O1P    1.6001  101.45 -115.82  109.74  1.4802
IC -O3' O5'  *P    O2P    1.6001  101.45  115.90  109.80  1.4801
IC  P   O5'  C5'   C4'    1.5996  119.00 -151.39  110.04  1.5160
IC O5'  C5'  C4'   C3'    1.4401  108.83 -179.85  116.10  1.5284
IC C5'  C4'  C3'   O3'    1.5160  116.10   76.70  115.12  1.4212
IC C4'  C3'  O3'   +P     1.5284  111.92  159.13  119.05  1.6001
IC C3'  O3'  +P    +O5'   1.4212  119.05  -98.86  101.45  1.5996
IC O4'  C3'  *C4'  C5'    1.4572  104.06 -120.04  116.10  1.5160
IC C2'  C4'  *C3'  O3'    1.5284  100.16 -124.08  115.12  1.4212
IC C4'  C3'  C2'   C1'    1.5284  100.16   39.58  102.04  1.5251
IC C3'  C2'  C1'   N1     1.5284  101.97  144.39  113.71  1.4896
IC O4'  C1'  N1    C2     1.5251  113.71  -96.0   117.06  1.3746
IC C1'  C3'  *C2'  O2'    1.5284  102.04 -114.67  110.81  1.4212
IC H2'  O2'  C2'   C3'    0.9600  114.97  148.63  111.92  1.5284
IC O4'  C2'  *C1'  H1'    0.0       0.0  -115.0     0.0   0.0
IC C1'  C3'  *C2'  H2''   0.0       0.0   115.0     0.0   0.0
IC C2'  C4'  *C3'  H3'    0.0       0.0   115.0     0.0   0.0
IC C3'  O4'  *C4'  H4'    0.0       0.0  -115.0     0.0   0.0
IC C4'  O5'  *C5'  H5'    0.0       0.0  -115.0     0.0   0.0
IC C4'  O5'  *C5'  H5''   0.0       0.0   115.0     0.0   0.0
IC C2   C6   *N1   C1' 	  1.3966  121.57  179.97  122.49  1.4896
IC C3'  C2'  C1'   N1     1.5284  101.97  144.39  113.71  1.4896
IC O4'  C1'  N1    C2     1.5251  113.71  -96.0   117.06  1.3746
IC C1'  C2   *N1   C6     1.3966  121.57  179.97  122.49  1.4896
IC C6   N1   C2    N3  	  1.3658  120.44    0.07  116.12  1.3654
IC N3   N1   *C2   O2  	  1.3654  116.12  179.91  123.16  1.2275
IC N1   C2   N3    C4  	  1.4082  116.12   -0.03  126.06  1.3735
IC C4   C2   *N3   H3  	  1.3735  126.06  179.95  116.44  1.0027
IC C2   N3   C4    C5  	  1.3654  126.06   -0.03  116.89  1.4442
IC C5   N3   *C4   O4  	  1.4442  116.89 -179.94  118.30  1.2265
IC C5   N1   *C6   H6  	  1.3847  123.13 -179.96  114.60  1.0916
IC C6   C4   *C5   C7  	  1.3847  117.36  179.95  111.96  1.4821
IC C4   C5   C7    N8  	  1.4442  111.96 -179.98  110.67  1.4834
IC N8   C5   *C7   H71 	  1.4834  110.67  117.93  110.72  1.1070
IC H71  C5   *C7   H72 	  1.1070  110.72  124.17  110.74  1.1071
IC C5   C7   N8    C9  	  1.4821  110.67  179.99  114.96  1.5016
IC C9   C7   *N8   H81 	  1.5016  114.96  120.35  111.64  1.0091
IC C9   C7   *N8   H82 	  1.5016  114.96 -120.31  111.62  1.0089
IC C7   N8   C9    C10 	  1.4834  114.96  179.98  105.11  1.5156
IC C10  N8   *C9   H91 	  1.5156  105.11  121.87  105.31  1.1061
IC C10  N8   *C9   H92 	  1.5156  105.11 -121.76  105.28  1.1066
IC N8   C9   C10   S11 	  1.5016  105.11 -179.97  103.34  1.7701
IC S11  C9   *C10  H101	  1.7701  103.34  115.51  114.22  1.1072
IC H101 C9   *C10  H102	  1.1072  114.22  128.97  114.16  1.1069
IC C9   C10  S11   O11 	  1.5156  103.34 -179.99  102.44  1.4409
IC O11  C10  *S11  O12 	  1.4409  102.44  120.38  101.21  1.4438
IC O11  C10  *S11  O13 	  1.4409  102.44 -120.41  101.20  1.4432
DONO H2'  O2'
DONO H3   N3
DONO H81  N8
DONO H82  N8
ACCE O2   C2
ACCE O4   C4
ACCE O11  S11
ACCE O12  S11
ACCE O13  S11
ACCE O1P  P
ACCE O2P  P
ACCE O2'
ACCE O3'
ACCE O4'
ACCE O5'

RESI STU           -1.00 ! 5-taurinomethyl-2-thiouridine
GROUP
ATOM N1     NG2R61 -0.26 !       O12 (-)
ATOM C2     CG2R63  0.29 !       |
ATOM S2     SG2D1  -0.22 !  O13 =S11=O11
ATOM N3     NG2R61 -0.56 !       |
ATOM H3     HGP1    0.40 !  H101-C10-H102
ATOM C4     CG2R63  0.39 !       |
ATOM O4     OG2D4  -0.41 !       |   H81 H72  O4
ATOM C5     CG2R62 -0.03 !       |   |(+) |   ||
ATOM C6     CG2R62  0.18 !   H91-C9 -N8 -C7   C4    H3
ATOM H6     HGR62   0.22 !       |   |   / \ /  \  /
GROUP                    !      H92 H82 H71 C5   N3
ATOM C7     CG324   0.14 !                  ||   |
ATOM H71    HGA2    0.09 !               H6-C6   C2
ATOM H72    HGA2    0.09 !                   \  / \\
ATOM N8     NG3P2  -0.30 !                    N1   S2
ATOM H81    HGP2    0.33 !                     \
ATOM H82    HGP2    0.33 !                      \
ATOM C9     CG324   0.14 !                       \
ATOM H91    HGA2    0.09 !   O1P    H5' H4'  O4'  \
ATOM H92    HGA2    0.09 !    |      |    \ /   \  \
GROUP                    !   -P-O5'-C5'---C4'    C1'
ATOM C10    CG321  -0.26 !    |      |     \     / \
ATOM H101   HGA2    0.09 !   O2P    H5''   C3'--C2' H1'
ATOM H102   HGA2    0.09 !                / \   / \
ATOM S11    SG3O1   0.73 !              O3' H3' O2' H2''
ATOM O11    OG2P1  -0.55 !               |       |
ATOM O12    OG2P1  -0.55 !                      H2'
ATOM O13    OG2P1  -0.55
GROUP
ATOM P      P       1.50
ATOM O1P    ON3    -0.78
ATOM O2P    ON3    -0.78
ATOM O5'    ON2    -0.57
ATOM C5'    CN8B   -0.08
ATOM H5'    HN8     0.09
ATOM H5''   HN8     0.09
GROUP
ATOM C4'    CN7     0.16
ATOM H4'    HN7     0.09
ATOM O4'    ON6B   -0.50
ATOM C1'    CN7B    0.16
ATOM H1'    HN7     0.09
GROUP
ATOM C2'    CN7B    0.14
ATOM H2''   HN7     0.09
ATOM O2'    ON5    -0.66
ATOM H2'    HN5     0.43
GROUP
ATOM C3'    CN7     0.01
ATOM H3'    HN7     0.09
ATOM O3'    ON2    -0.57
BOND N1   C2      N1   C6      C2   S2      C2   N3
BOND N3   C4      N3   H3      C4   O4      C4   C5
BOND C5   C6      C5   C7      C6   H6      C7   H71
BOND C7   H72     C7   N8      C9   C10     C9   H91
BOND C9   H92     C9   N8      C10  H101    C10  H102
BOND C10  S11     N8   H81     N8   H82     S11  O11
BOND S11  O12     S11  O13
BOND P    O1P     P    O2P     P    O5'     O5'  C5'     C5'  H5''
BOND C5'  C4'     C4'  O4'     C4'  C3'     O4'  C1'
BOND C1'  N1      C1'  C2'     C2'  C3'     C3'  O3'     O3'  +P
BOND C2'  O2'     O2'  H2'
BOND C1'  H1'     C2'  H2''    C3'  H3'     C4'  H4'     C5'  H5'
IMPR C2     N1     N3     S2     C4     C5     N3     O4
!ribose
IC -O3' P    O5'   C5'    1.6001  101.45  -39.25  119.00  1.4401
IC -O3' O5'  *P    O1P    1.6001  101.45 -115.82  109.74  1.4802
IC -O3' O5'  *P    O2P    1.6001  101.45  115.90  109.80  1.4801
IC  P   O5'  C5'   C4'    1.5996  119.00 -151.39  110.04  1.5160
IC O5'  C5'  C4'   C3'    1.4401  108.83 -179.85  116.10  1.5284
IC C5'  C4'  C3'   O3'    1.5160  116.10   76.70  115.12  1.4212
IC C4'  C3'  O3'   +P     1.5284  111.92  159.13  119.05  1.6001
IC C3'  O3'  +P    +O5'   1.4212  119.05  -98.86  101.45  1.5996
IC O4'  C3'  *C4'  C5'    1.4572  104.06 -120.04  116.10  1.5160
IC C2'  C4'  *C3'  O3'    1.5284  100.16 -124.08  115.12  1.4212
IC C4'  C3'  C2'   C1'    1.5284  100.16   39.58  102.04  1.5251
IC C3'  C2'  C1'   N1     1.5284  101.97  144.39  113.71  1.4896
IC O4'  C1'  N1    C2     1.5251  113.71  -96.0   117.06  1.3746
IC C1'  C3'  *C2'  O2'    1.5284  102.04 -114.67  110.81  1.4212
IC H2'  O2'  C2'   C3'    0.9600  114.97  148.63  111.92  1.5284
IC O4'  C2'  *C1'  H1'    0.0       0.0  -115.0     0.0   0.0
IC C1'  C3'  *C2'  H2''   0.0       0.0   115.0     0.0   0.0
IC C2'  C4'  *C3'  H3'    0.0       0.0   115.0     0.0   0.0
IC C3'  O4'  *C4'  H4'    0.0       0.0  -115.0     0.0   0.0
IC C4'  O5'  *C5'  H5'    0.0       0.0  -115.0     0.0   0.0
IC C4'  O5'  *C5'  H5''   0.0       0.0   115.0     0.0   0.0
IC C2   C6   *N1   C1' 	  1.3966  121.57  179.97  122.49  1.4896
IC C3'  C2'  C1'   N1     1.5284  101.97  144.39  113.71  1.4896
IC O4'  C1'  N1    C2     1.5251  113.71  -96.0   117.06  1.3746
IC C1'  C2   *N1   C6     1.3966  121.57  179.97  122.49  1.4896
IC C6   N1   C2    N3  	  1.3706  121.55    0.03  113.53  1.3884
IC N3   N1   *C2   S2  	  1.3884  113.53  179.99  125.73  1.6497
IC N1   C2   N3    C4  	  1.4161  113.53   -0.04  127.62  1.3802
IC C4   C2   *N3   H3  	  1.3802  127.62 -179.95  117.62  1.0086
IC C2   N3   C4    C5  	  1.3884  127.62    0.05  116.47  1.4391
IC C5   N3   *C4   O4  	  1.4391  116.47  179.95  118.45  1.2272
IC C5   N1   *C6   H6  	  1.3837  123.48 -179.98  114.16  1.0886
IC C6   C4   *C5   C7  	  1.3837  117.33 -179.94  111.66  1.4820
IC C4   C5   C7    N8  	  1.4391  111.66  179.98  111.16  1.4843
IC N8   C5   *C7   H71 	  1.4843  111.16  118.10  110.47  1.1070
IC H71  C5   *C7   H72 	  1.1070  110.47  123.76  110.54  1.1062
IC C5   C7   N8    C9  	  1.4820  111.16  179.97  114.96  1.5020
IC C9   C7   *N8   H81 	  1.5020  114.96  120.14  111.80  1.0087
IC C9   C7   *N8   H82 	  1.5020  114.96 -120.11  111.81  1.0089
IC C7   N8   C9    C10 	  1.4843  114.96 -179.98  104.84  1.5164
IC C10  N8   *C9   H91 	  1.5164  104.84  121.67  105.35  1.1056
IC C10  N8   *C9   H92 	  1.5164  104.84 -121.73  105.35  1.1059
IC N8   C9   C10   S11 	  1.5020  104.84 -179.97  103.43  1.7693
IC S11  C9   *C10  H101	  1.7693  103.43  115.51  114.17  1.1077
IC H101 C9   *C10  H102	  1.1077  114.17  128.88  114.20  1.1068
IC C9   C10  S11   O11 	  1.5164  103.43 -180.00  102.37  1.4401
IC O11  C10  *S11  O12 	  1.4401  102.37  120.37  101.10  1.4443
IC O11  C10  *S11  O13 	  1.4401  102.37 -120.43  101.16  1.4433
DONO H2'  O2'
DONO H3   N3
DONO H81  N8
DONO H82  N8
ACCE O4   C4
ACCE S2   C2
ACCE O11  S11
ACCE O12  S11
ACCE O13  S11
ACCE O1P  P
ACCE O2P  P
ACCE O2'
ACCE O3'
ACCE O4'
ACCE O5'

RESI GAU            0.00 ! geranylated 5-methylaminomethyl-2-thiouridine
GROUP
ATOM N1     NG2R61 -0.25 !     H93  H82 H72  O4
ATOM C2     CG2R64  0.41 !      |   |(+) |   ||
ATOM S2     SG311  -0.14 !  H92-C9 -N8 -C7   C4
ATOM N3     NG2R62 -0.56 !      |   |   / \ /  \
ATOM C4     CG2R63  0.53 !     H91 H81 H71 C5   N3          C23            C29
ATOM O4     OG2D4  -0.53 !                 ||   ||           |              |
ATOM C5     CG2R62 -0.04 !              H6-C6   C2   C20    C22     C25    C27
ATOM C6     CG2R62  0.24 !                  \  / \  /   \  //  \   /   \  //  \
ATOM H6     HGR62   0.14 !                   N1   S2     C21    C24     C26    C28
ATOM C20    CG321   0.02 !                    \
ATOM H201   HGA2    0.09 !                     \
ATOM H202   HGA2    0.09 !                      \
GROUP                    !  O1P    H5' H4'  O4'  \
ATOM C7     CG324   0.20 !   |      |    \ /   \  \
ATOM H71    HGA2    0.09 !  -P-O5'-C5'---C4'    C1'
ATOM H72    HGA2    0.09 !   |      |     \     / \
ATOM N8     NG3P2  -0.52 !  O2P    H5''   C3'--C2' H1'
ATOM H81    HGP2    0.38 !               / \   / \
ATOM H82    HGP2    0.38 !             O3' H3' O2' H2''
ATOM C9     CG334   0.11 !              |       |
ATOM H91    HGA3    0.09 !                      H2'
ATOM H92    HGA3    0.09
ATOM H93    HGA3    0.09
GROUP
ATOM C21    CG2D1  -0.15
ATOM H21    HGA4    0.15
ATOM C22    CG2D1  -0.00
GROUP
ATOM C23    CG331  -0.27
ATOM H231   HGA3    0.09
ATOM H232   HGA3    0.09
ATOM H233   HGA3    0.09
GROUP
ATOM C24    CG321  -0.18
ATOM H241   HGA2    0.09
ATOM H242   HGA2    0.09
GROUP
ATOM C25    CG321  -0.18
ATOM H251   HGA2    0.09
ATOM H252   HGA2    0.09
GROUP
ATOM C26    CG2D1  -0.15
ATOM H26    HGA4    0.15
ATOM C27    CG2D1  -0.00
GROUP
ATOM C28    CG331  -0.27
ATOM H281   HGA3    0.09
ATOM H282   HGA3    0.09
ATOM H283   HGA3    0.09
GROUP
ATOM C29    CG331  -0.27
ATOM H291   HGA3    0.09
ATOM H292   HGA3    0.09
ATOM H293   HGA3    0.09
GROUP
ATOM P      P       1.50
ATOM O1P    ON3    -0.78
ATOM O2P    ON3    -0.78
ATOM O5'    ON2    -0.57
ATOM C5'    CN8B   -0.08
ATOM H5'    HN8     0.09
ATOM H5''   HN8     0.09
GROUP
ATOM C4'    CN7     0.16
ATOM H4'    HN7     0.09
ATOM O4'    ON6B   -0.50
ATOM C1'    CN7B    0.16
ATOM H1'    HN7     0.09
GROUP
ATOM C2'    CN7B    0.14
ATOM H2''   HN7     0.09
ATOM O2'    ON5    -0.66
ATOM H2'    HN5     0.43
GROUP
ATOM C3'    CN7     0.01
ATOM H3'    HN7     0.09
ATOM O3'    ON2    -0.57
BOND N1   C2      N1   C6      C2   S2      C2   N3      S2   C20
BOND N3   C4      C4   O4      C4   C5      C5   C6      C5   C7
BOND C6   H6      C7   H71     C7   H72     C7   N8      N8   H81
BOND N8   H82     N8   C9      C9   H91     C9   H92     C9   H93
BOND C20  H201    C20  H202    C20  C21     C21  H21     C21  C22
BOND C22  C23     C22  C24     C23  H231    C23  H232    C23  H233
BOND C24  H241    C24  H242    C24  C25     C25  H251    C25  H252
BOND C25  C26     C26  H26     C26  C27     C27  C28     C27  C29
BOND C28  H281    C28  H282    C28  H283    C29  H291    C29  H292
BOND C29  H293
BOND P    O1P     P    O2P     P    O5'     O5'  C5'     C5'  H5''
BOND C5'  C4'     C4'  O4'     C4'  C3'     O4'  C1'
BOND C1'  N1      C1'  C2'     C2'  C3'     C3'  O3'     O3'  +P
BOND C2'  O2'     O2'  H2'
BOND C1'  H1'     C2'  H2''    C3'  H3'     C4'  H4'     C5'  H5'
IMPR C4     C5     N3     O4
!ribose
IC -O3' P    O5'   C5'    1.6001  101.45  -39.25  119.00  1.4401
IC -O3' O5'  *P    O1P    1.6001  101.45 -115.82  109.74  1.4802
IC -O3' O5'  *P    O2P    1.6001  101.45  115.90  109.80  1.4801
IC  P   O5'  C5'   C4'    1.5996  119.00 -151.39  110.04  1.5160
IC O5'  C5'  C4'   C3'    1.4401  108.83 -179.85  116.10  1.5284
IC C5'  C4'  C3'   O3'    1.5160  116.10   76.70  115.12  1.4212
IC C4'  C3'  O3'   +P     1.5284  111.92  159.13  119.05  1.6001
IC C3'  O3'  +P    +O5'   1.4212  119.05  -98.86  101.45  1.5996
IC O4'  C3'  *C4'  C5'    1.4572  104.06 -120.04  116.10  1.5160
IC C2'  C4'  *C3'  O3'    1.5284  100.16 -124.08  115.12  1.4212
IC C4'  C3'  C2'   C1'    1.5284  100.16   39.58  102.04  1.5251
IC C3'  C2'  C1'   N1     1.5284  101.97  144.39  113.71  1.4896
IC O4'  C1'  N1    C2     1.5251  113.71  -96.0   117.06  1.3746
IC C1'  C3'  *C2'  O2'    1.5284  102.04 -114.67  110.81  1.4212
IC H2'  O2'  C2'   C3'    0.9600  114.97  148.63  111.92  1.5284
IC O4'  C2'  *C1'  H1'    0.0       0.0  -115.0     0.0   0.0
IC C1'  C3'  *C2'  H2''   0.0       0.0   115.0     0.0   0.0
IC C2'  C4'  *C3'  H3'    0.0       0.0   115.0     0.0   0.0
IC C3'  O4'  *C4'  H4'    0.0       0.0  -115.0     0.0   0.0
IC C4'  O5'  *C5'  H5'    0.0       0.0  -115.0     0.0   0.0
IC C4'  O5'  *C5'  H5''   0.0       0.0   115.0     0.0   0.0
IC C6   C2   *N1   C1'    1.3430  122.00  180.00  115.40  1.4560
IC C6   N1   C2    S2     1.3430  122.00  180.00  110.00  1.7680
IC S2   N1   *C2   N3     1.7680  110.00  180.00  122.20  1.3420
IC N1   C2   N3    C4     1.3920  122.20  180.00  119.10  1.3350
IC C2   N3   C4    C5     1.3420  119.10  180.00  117.80  1.4030
IC C5   N3   *C4   O4     1.4030  117.80  180.00  123.80  1.2340
IC C5   N1   *C6   H6     1.3500  122.90  180.00  115.00  1.0900
IC N1   C2   S2    C20    1.3920  110.00  180.00   97.00  1.8180
IC C2   S2   C20   C21    1.7680   97.00  180.00  109.80  1.5020
IC C21  S2   *C20  H201   1.5020  109.80  120.00  111.30  1.1110
IC H201 S2   *C20  H202   1.1110  111.30 -120.00  111.30  1.1110
IC C6   C4   *C5   C7     1.3500  116.70  180.00  117.50  1.4800
IC C4   C5   C7    N8     1.4030  117.50  180.00  107.00  1.4900
IC N8   C5   *C7   H71    1.4900  107.00  120.00  107.50  1.1000
IC H71  C5   *C7   H72    1.1000  107.50 -120.00  107.50  1.1000
IC C5   C7   N8    C9     1.4800  107.00  180.00  115.20  1.4900
IC C9   C7   *N8   H81    1.4900  115.20  120.00  110.80  1.0060
IC H81  C7   *N8   H82    1.0060  110.80 -120.00  110.80  1.0060
IC C7   N8   C9    H91    1.4900  115.20  180.00  103.90  1.1110
IC H91  N8   *C9   H92    1.1110  103.90  120.00  103.90  1.1110
IC H91  N8   *C9   H93    1.1110  103.90 -120.00  103.90  1.1110
IC S2   C20  C21   C22    1.8180  109.80  180.00  123.50  1.3400
IC C22  C20  *C21  H21    1.3400  123.50  180.00  116.00  1.1000
IC C20  C21  C22   C24    1.5020  123.50  180.00  123.50  1.5020
IC C24  C21  *C22  C23    1.5020  123.50  180.00  123.50  1.5040
IC C21  C22  C23   H231   1.3400  123.50  180.00  111.50  1.1110
IC H231 C22  *C23  H232   1.1110  111.50  120.00  111.50  1.1110
IC H231 C22  *C23  H233   1.1110  111.50 -120.00  111.50  1.1110
IC C21  C22  C24   C25    1.3400  123.50  180.00  112.20  1.5300
IC C25  C22  *C24  H241   1.5300  112.20  120.00  111.50  1.1110
IC H241 C22  *C24  H242   1.1110  111.50 -120.00  111.50  1.1110
IC C22  C24  C25   C26    1.5020  112.20  180.00  112.20  1.5020
IC C26  C24  *C25  H251   1.5020  112.20  120.00  110.10  1.1110
IC H251 C24  *C25  H252   1.1110  110.10 -120.00  110.10  1.1110
IC C24  C25  C26   C27    1.5300  112.20  180.00  123.50  1.3400
IC C27  C25  *C26  H26    1.3400  123.50  180.00  116.00  1.1000
IC C25  C26  C27   C28    1.5020  123.50  180.00  123.50  1.5040
IC C28  C26  *C27  C29    1.5040  123.50  180.00  123.50  1.5040
IC C26  C27  C28   H281   1.3400  123.50  180.00  111.50  1.1110
IC H281 C27  *C28  H282   1.1110  111.50  120.00  111.50  1.1110
IC H281 C27  *C28  H283   1.1110  111.50 -120.00  111.50  1.1110
IC C26  C27  C29   H291   1.3400  123.50  180.00  111.50  1.1110
IC H291 C27  *C29  H292   1.1110  111.50  120.00  111.50  1.1110
IC H291 C27  *C29  H293   1.1110  111.50 -120.00  111.50  1.1110
DONO H2'  O2'
DONO H81  N8
DONO H82  N8
ACCE N3
ACCE O4   C4
ACCE O1P  P
ACCE O2P  P
ACCE O2'
ACCE O3'
ACCE O4'
ACCE O5'

RESI GCU           -1.00 ! geranylated 5-carboxymethylaminomethyl-2-thiouridine
GROUP
ATOM N1     NG2R61 -0.25 !    O11  O12 (-)
ATOM C2     CG2R64  0.41 !      \\ /
ATOM S2     SG311  -0.14 !       C10
ATOM N3     NG2R62 -0.56 !       |   H82 H72  O4
ATOM C4     CG2R63  0.53 !       |   |(+) |   ||
ATOM O4     OG2D4  -0.53 !   H92-C9 -N8 -C7   C4
ATOM C5     CG2R62 -0.04 !       |   |   / \ /  \
ATOM C6     CG2R62  0.24 !      H91 H81 H71 C5   N3          C23            C29
ATOM H6     HGR62   0.14 !                  ||   ||           |              |
ATOM C20    CG321   0.02 !               H6-C6   C2   C20    C22     C25    C27
ATOM H201   HGA2    0.09 !                   \  / \  /   \  //  \   /   \  //  \
ATOM H202   HGA2    0.09 !                    N1   S2     C21    C24     C26    C28
GROUP                    !                     \
ATOM C7     CG324   0.04 !                      \
ATOM H71    HGA2    0.09 !                       \
ATOM H72    HGA2    0.09 !   O1P    H5' H4'  O4'  \
ATOM N8     NG3P2  -0.34 !    |      |    \ /   \  \
ATOM H81    HGP2    0.34 !   -P-O5'-C5'---C4'    C1'
ATOM H82    HGP2    0.34 !    |      |     \     / \
ATOM C9     CG324  -0.01 !   O2P    H5''   C3'--C2' H1'
ATOM H91    HGA2    0.09 !                / \   / \
ATOM H92    HGA2    0.09 !              O3' H3' O2' H2''
ATOM C10    CG2O3   0.59 !               |       |
ATOM O11    OG2D2  -0.66 !                       H2'
ATOM O12    OG2D2  -0.66
GROUP                    ! !! PATCH 5UHG for the non-ionic tautomer
ATOM C21    CG2D1  -0.15
ATOM H21    HGA4    0.15
ATOM C22    CG2D1  -0.00
GROUP
ATOM C23    CG331  -0.27
ATOM H231   HGA3    0.09
ATOM H232   HGA3    0.09
ATOM H233   HGA3    0.09
GROUP
ATOM C24    CG321  -0.18
ATOM H241   HGA2    0.09
ATOM H242   HGA2    0.09
GROUP
ATOM C25    CG321  -0.18
ATOM H251   HGA2    0.09
ATOM H252   HGA2    0.09
GROUP
ATOM C26    CG2D1  -0.15
ATOM H26    HGA4    0.15
ATOM C27    CG2D1  -0.00
GROUP
ATOM C28    CG331  -0.27
ATOM H281   HGA3    0.09
ATOM H282   HGA3    0.09
ATOM H283   HGA3    0.09
GROUP
ATOM C29    CG331  -0.27
ATOM H291   HGA3    0.09
ATOM H292   HGA3    0.09
ATOM H293   HGA3    0.09
GROUP
ATOM P      P       1.50
ATOM O1P    ON3    -0.78
ATOM O2P    ON3    -0.78
ATOM O5'    ON2    -0.57
ATOM C5'    CN8B   -0.08
ATOM H5'    HN8     0.09
ATOM H5''   HN8     0.09
GROUP
ATOM C4'    CN7     0.16
ATOM H4'    HN7     0.09
ATOM O4'    ON6B   -0.50
ATOM C1'    CN7B    0.16
ATOM H1'    HN7     0.09
GROUP
ATOM C2'    CN7B    0.14
ATOM H2''   HN7     0.09
ATOM O2'    ON5    -0.66
ATOM H2'    HN5     0.43
GROUP
ATOM C3'    CN7     0.01
ATOM H3'    HN7     0.09
ATOM O3'    ON2    -0.57
BOND N1   C2      N1   C6      C2   S2      C2   N3      S2   C20
BOND N3   C4      C4   O4      C4   C5      C5   C6      C5   C7
BOND C6   H6      C7   H71     C7   H72     C7   N8      N8   H81
BOND N8   H82     N8   C9      C9   H91     C9   H92     C9   C10
BOND C10  O11     C10  O12
BOND C20  H201    C20  H202    C20  C21     C21  H21     C21  C22
BOND C22  C23     C22  C24     C23  H231    C23  H232    C23  H233
BOND C24  H241    C24  H242    C24  C25     C25  H251    C25  H252
BOND C25  C26     C26  H26     C26  C27     C27  C28     C27  C29
BOND C28  H281    C28  H282    C28  H283    C29  H291    C29  H292
BOND C29  H293
BOND P    O1P     P    O2P     P    O5'     O5'  C5'     C5'  H5''
BOND C5'  C4'     C4'  O4'     C4'  C3'     O4'  C1'
BOND C1'  N1      C1'  C2'     C2'  C3'     C3'  O3'     O3'  +P
BOND C2'  O2'     O2'  H2'
BOND C1'  H1'     C2'  H2''    C3'  H3'     C4'  H4'     C5'  H5'
IMPR C4     C5     N3     O4     C10    O11    O12    C9
!ribose
IC -O3' P    O5'   C5'    1.6001  101.45  -39.25  119.00  1.4401
IC -O3' O5'  *P    O1P    1.6001  101.45 -115.82  109.74  1.4802
IC -O3' O5'  *P    O2P    1.6001  101.45  115.90  109.80  1.4801
IC  P   O5'  C5'   C4'    1.5996  119.00 -151.39  110.04  1.5160
IC O5'  C5'  C4'   C3'    1.4401  108.83 -179.85  116.10  1.5284
IC C5'  C4'  C3'   O3'    1.5160  116.10   76.70  115.12  1.4212
IC C4'  C3'  O3'   +P     1.5284  111.92  159.13  119.05  1.6001
IC C3'  O3'  +P    +O5'   1.4212  119.05  -98.86  101.45  1.5996
IC O4'  C3'  *C4'  C5'    1.4572  104.06 -120.04  116.10  1.5160
IC C2'  C4'  *C3'  O3'    1.5284  100.16 -124.08  115.12  1.4212
IC C4'  C3'  C2'   C1'    1.5284  100.16   39.58  102.04  1.5251
IC C3'  C2'  C1'   N1     1.5284  101.97  144.39  113.71  1.4896
IC O4'  C1'  N1    C2     1.5251  113.71  -96.0   117.06  1.3746
IC C1'  C3'  *C2'  O2'    1.5284  102.04 -114.67  110.81  1.4212
IC H2'  O2'  C2'   C3'    0.9600  114.97  148.63  111.92  1.5284
IC O4'  C2'  *C1'  H1'    0.0       0.0  -115.0     0.0   0.0
IC C1'  C3'  *C2'  H2''   0.0       0.0   115.0     0.0   0.0
IC C2'  C4'  *C3'  H3'    0.0       0.0   115.0     0.0   0.0
IC C3'  O4'  *C4'  H4'    0.0       0.0  -115.0     0.0   0.0
IC C4'  O5'  *C5'  H5'    0.0       0.0  -115.0     0.0   0.0
IC C4'  O5'  *C5'  H5''   0.0       0.0   115.0     0.0   0.0
IC C6   C2   *N1   C1'    1.3430  122.00  180.00  115.40  1.4560
IC C6   N1   C2    S2     1.3430  122.00  180.00  110.00  1.7680
IC S2   N1   *C2   N3     1.7680  110.00  180.00  122.20  1.3420
IC N1   C2   N3    C4     1.3920  122.20  180.00  119.10  1.3350
IC C2   N3   C4    C5     1.3420  119.10  180.00  117.80  1.4030
IC C5   N3   *C4   O4     1.4030  117.80  180.00  123.80  1.2340
IC C5   N1   *C6   H6     1.3500  122.90  180.00  115.00  1.0900
IC N1   C2   S2    C20    1.3920  110.00  180.00   97.00  1.8180
IC C2   S2   C20   C21    1.7680   97.00  180.00  109.80  1.5020
IC C21  S2   *C20  H201   1.5020  109.80  120.00  111.30  1.1110
IC H201 S2   *C20  H202   1.1110  111.30 -120.00  111.30  1.1110
IC C6   C4   *C5   C7     1.3500  116.70  180.00  117.50  1.4800
IC C4   C5   C7    N8     1.4030  117.50  180.00  107.00  1.4900
IC N8   C5   *C7   H71    1.4900  107.00  120.00  107.50  1.1000
IC H71  C5   *C7   H72    1.1000  107.50 -120.00  107.50  1.1000
IC C5   C7   N8    C9     1.4800  107.00  180.00  115.20  1.4900
IC C9   C7   *N8   H81    1.4900  115.20  120.00  110.80  1.0060
IC H81  C7   *N8   H82    1.0060  110.80 -120.00  110.80  1.0060
IC C7   N8   C9    C10    1.4900  115.20  180.00  104.00  1.5220
IC C10  N8   *C9   H91    1.5220  104.00  120.00  102.30  1.1000
IC H91  N8   *C9   H92    1.1000  102.30 -120.00  102.30  1.1000
IC N8   C9   C10   O11    1.4900  104.00  180.00  116.00  1.2600
IC O11  C9   *C10  O12    1.2600  116.00  180.00  116.00  1.2600
IC S2   C20  C21   C22    1.8180  109.80  180.00  123.50  1.3400
IC C22  C20  *C21  H21    1.3400  123.50  180.00  116.00  1.1000
IC C20  C21  C22   C24    1.5020  123.50  180.00  123.50  1.5020
IC C24  C21  *C22  C23    1.5020  123.50  180.00  123.50  1.5040
IC C21  C22  C23   H231   1.3400  123.50  180.00  111.50  1.1110
IC H231 C22  *C23  H232   1.1110  111.50  120.00  111.50  1.1110
IC H231 C22  *C23  H233   1.1110  111.50 -120.00  111.50  1.1110
IC C21  C22  C24   C25    1.3400  123.50  180.00  112.20  1.5300
IC C25  C22  *C24  H241   1.5300  112.20  120.00  111.50  1.1110
IC H241 C22  *C24  H242   1.1110  111.50 -120.00  111.50  1.1110
IC C22  C24  C25   C26    1.5020  112.20  180.00  112.20  1.5020
IC C26  C24  *C25  H251   1.5020  112.20  120.00  110.10  1.1110
IC H251 C24  *C25  H252   1.1110  110.10 -120.00  110.10  1.1110
IC C24  C25  C26   C27    1.5300  112.20  180.00  123.50  1.3400
IC C27  C25  *C26  H26    1.3400  123.50  180.00  116.00  1.1000
IC C25  C26  C27   C28    1.5020  123.50  180.00  123.50  1.5040
IC C28  C26  *C27  C29    1.5040  123.50  180.00  123.50  1.5040
IC C26  C27  C28   H281   1.3400  123.50  180.00  111.50  1.1110
IC H281 C27  *C28  H282   1.1110  111.50  120.00  111.50  1.1110
IC H281 C27  *C28  H283   1.1110  111.50 -120.00  111.50  1.1110
IC C26  C27  C29   H291   1.3400  123.50  180.00  111.50  1.1110
IC H291 C27  *C29  H292   1.1110  111.50  120.00  111.50  1.1110
IC H291 C27  *C29  H293   1.1110  111.50 -120.00  111.50  1.1110
DONO H2'  O2'
DONO H81  N8
DONO H82  N8
ACCE O4   C4
ACCE N3
ACCE O11  C10
ACCE O12  C10
ACCE O1P  P
ACCE O2P  P
ACCE O2'
ACCE O3'
ACCE O4'
ACCE O5'

!!***Cytidines***
RESI OMC           -1.00 ! 2'-O-methylcytidine, MRC
GROUP
ATOM N1     NN2    -0.13 !                H42  H41
ATOM C2     CN1     0.52 !                  \  /
ATOM O2     ON1C   -0.49 !                   N4
ATOM N3     NN3    -0.66 !                   |
ATOM C4     CN2     0.65 !                   C4
ATOM N4     NN1    -0.75 !                  /  \\
ATOM H41    HN1     0.37 !              H5-C5   N3
ATOM H42    HN1     0.33 !                 ||   |
ATOM C5     CN3    -0.13 !              H6-C6   C2
ATOM H5     HN3     0.07 !                  \  / \\
ATOM C6     CN3     0.05 !                   N1   O2
ATOM H6     HN3     0.17 !                    \
GROUP                    !                     \
ATOM P      P       1.50 !                      \
ATOM O1P    ON3    -0.78 !  O1P    H5' H4'  O4'  \
ATOM O2P    ON3    -0.78 !   |      |    \ /   \  \
ATOM O5'    ON2    -0.57 !  -P-O5'-C5'---C4'    C1'
ATOM C5'    CN8B   -0.08 !   |      |     \     / \
ATOM H5'    HN8     0.09 !  O2P    H5''   C3'--C2' H1'
ATOM H5''   HN8     0.09 !               / \   / \
GROUP                    !            O3' H3' O2' H2''
ATOM C4'    CN7     0.16 !            |       |
ATOM H4'    HN7     0.09 !                   CM2
ATOM O4'    ON6B   -0.50 !                 /  |  \
ATOM C1'    CN7B    0.16 !               HM1 HM2 HM3
ATOM H1'    HN7     0.09
GROUP                    !  !!!! PATCH CYTP for the protonated base
ATOM C2'    CN7B    0.08
ATOM H2''   HN7     0.09
ATOM O2'    OG301  -0.34
ATOM CM2    CG331  -0.10
ATOM HM1    HGA3    0.09
ATOM HM2    HGA3    0.09
ATOM HM3    HGA3    0.09
GROUP
ATOM C3'    CN7     0.01
ATOM H3'    HN7     0.09
ATOM O3'    ON2    -0.57
BOND N1   C2      N1   C6      C2   O2      C2   N3
BOND N3   C4      C4   C5      C4   N4      N4   H41
BOND N4   H42     C5   H5      C5   C6      C6   H6
BOND P    O1P     P    O2P     P    O5'     O5'  C5'     C5'  H5''
BOND C5'  C4'     C4'  O4'     C4'  C3'     O4'  C1'
BOND C1'  N1      C1'  C2'     C2'  C3'     C3'  O3'     O3'  +P
BOND C2'  O2'     CM2  O2'     CM2  HM1     HM2  CM2     HM3  CM2
BOND C1'  H1'     C2'  H2''    C3'  H3'     C4'  H4'     C5'  H5'
IMPR C2   N1   N3   O2        C4   N3   C5   N4        N4   C4   H41  H42      
!2OM-ribose
IC -O3' P    O5'   C5'    1.6001  101.45  -39.25  119.00  1.4401
IC -O3' O5'  *P    O1P    1.6001  101.45 -115.82  109.74  1.4802
IC -O3' O5'  *P    O2P    1.6001  101.45  115.90  109.80  1.4801
IC  P   O5'  C5'   C4'    1.5996  119.00 -151.39  110.04  1.5160
IC O5'  C5'  C4'   C3'    1.4401  108.83 -179.85  116.10  1.5284
IC C5'  C4'  C3'   O3'    1.5160  116.10   76.70  115.12  1.4212
IC C4'  C3'  O3'   +P     1.5284  111.92  159.13  119.05  1.6001
IC C3'  O3'  +P    +O5'   1.4212  119.05  -98.86  101.45  1.5996
IC O4'  C3'  *C4'  C5'    1.4572  104.06 -120.04  116.10  1.5160
IC C2'  C4'  *C3'  O3'    1.5284  100.16 -124.08  115.12  1.4212
IC C4'  C3'  C2'   C1'    1.5284  100.16   39.58  102.04  1.5251
IC C3'  C2'  C1'   N1     1.5284  101.97  144.39  113.71  1.4896
IC O4'  C1'  N1    C2     1.5251  113.71  -96.0   117.06  1.3746
IC C3'  C1'  *C2'  O2'    1.5312  102.03  117.61  107.13  1.4206
IC C1'  C2'  O2'   CM2    1.5393  107.13   90.00  107.00  1.4150
IC C2'  O2'  CM2   HM2    1.4206  107.00  180.00    0.0   0.0
IC HM2  O2'  *CM2  HM3    0.0       0.0   120.00    0.0   0.0
IC HM2  O2'  *CM2  HM1    0.0       0.0  -120.00    0.0   0.0
IC O4'  C2'  *C1'  H1'    0.0       0.0  -115.0     0.0   0.0
IC C1'  C3'  *C2'  H2''   0.0       0.0   115.0     0.0   0.0
IC C2'  C4'  *C3'  H3'    0.0       0.0   115.0     0.0   0.0
IC C3'  O4'  *C4'  H4'    0.0       0.0  -115.0     0.0   0.0
IC C4'  O5'  *C5'  H5'    0.0       0.0  -115.0     0.0   0.0
IC C4'  O5'  *C5'  H5''   0.0       0.0   115.0     0.0   0.0
IC C2   C6   *N1   C1' 	  1.3966  121.57  179.97  122.49  1.4896
IC C3'  C2'  C1'   N1     1.5284  101.97  144.39  113.71  1.4896
IC O4'  C1'  N1    C2     1.5251  113.71  -96.0   117.06  1.3746
IC C1'  C2   *N1   C6     1.3966  121.57  179.97  122.49  1.4896
IC C2   N1   C6    C5  	  1.4065  120.45   -0.04  121.12  1.3422
IC C5   N1   *C6   H6  	  1.3422  121.12 -179.91  115.46  1.0913
IC N1   C6   C5    C4  	  1.3658  121.12    0.07  117.63  1.4291
IC C4   C6   *C5   H5  	  1.4291  117.63  179.98  122.45  1.0874
IC C6   N1   C2    O2  	  1.3658  120.45 -179.93  119.24  1.2406
IC O2   N1   *C2   N3  	  1.2406  119.24  179.93  118.85  1.3573
IC N3   C5   *C4   N4  	  1.3378  121.63 -179.95  120.30  1.3319
IC C5   C4   N4    H41 	  1.4291  120.30 -179.98  115.57  0.9959
IC H41  C4   *N4   H42 	  0.9959  115.57  179.95  123.51  0.9931
DONO H41  N4
DONO H42  N4
ACCE O2   C2
ACCE N3
ACCE O1P  P
ACCE O2P  P
ACCE O2'
ACCE O3'
ACCE O4'
ACCE O5'

RESI 2SC           -1.00 ! 2-thiocytidine
GROUP
ATOM N1     NG2R61 -0.21 !               H42  H41
ATOM C2     CG2R63  0.31 !                 \  /
ATOM S2     SG2D1  -0.18 !                  N4
ATOM N3     NG2R62 -0.77 !                  |
ATOM C4     CG2R64  0.48 !                  C4
ATOM N4     NG2S3  -0.69 !                 /  \\
ATOM H41    HGP4    0.36 !             H5-C5   N3
ATOM H42    HGP4    0.36 !                ||   |
ATOM C5     CG2R61 -0.13 !             H6-C6   C2
ATOM H5     HGR62   0.14 !                 \  / \\
ATOM C6     CG2R61  0.11 !                  N1   S2
ATOM H6     HGR62   0.22 !                   \
GROUP                    !                    \
ATOM P      P       1.50 !                     \
ATOM O1P    ON3    -0.78 ! O1P    H5' H4'  O4'  \
ATOM O2P    ON3    -0.78 !  |      |    \ /   \  \
ATOM O5'    ON2    -0.57 ! -P-O5'-C5'---C4'    C1'
ATOM C5'    CN8B   -0.08 !  |      |     \     / \
ATOM H5'    HN8     0.09 ! O2P    H5''   C3'--C2' H1'
ATOM H5''   HN8     0.09 !              / \   / \
GROUP                    !            O3' H3' O2' H2''
ATOM C4'    CN7     0.16 !             |       |
ATOM H4'    HN7     0.09 !                    H2'
ATOM O4'    ON6B   -0.50
ATOM C1'    CN7B    0.16
ATOM H1'    HN7     0.09
GROUP
ATOM C2'    CN7B    0.14
ATOM H2''   HN7     0.09
ATOM O2'    ON5    -0.66
ATOM H2'    HN5     0.43
GROUP
ATOM C3'    CN7     0.01
ATOM H3'    HN7     0.09
ATOM O3'    ON2    -0.57
BOND N1   C2   N1   C6   C2   S2   C2   N3
BOND N3   C4   C4   C5   C4   N4   N4   H41
BOND N4   H42  C5   H5   C5   C6   C6   H6
BOND P    O1P     P    O2P     P    O5'     O5'  C5'     C5'  H5''
BOND C5'  C4'     C4'  O4'     C4'  C3'     O4'  C1'
BOND C1'  N1      C1'  C2'     C2'  C3'     C3'  O3'     O3'  +P
BOND C2'  O2'     O2'  H2'
BOND C1'  H1'     C2'  H2''    C3'  H3'     C4'  H4'     C5'  H5'
IMPR C2   N1   N3   S2        C4   C5   N3   N4        N4   H41  H42  C4
!ribose
IC -O3' P    O5'   C5'    1.6001  101.45  -39.25  119.00  1.4401
IC -O3' O5'  *P    O1P    1.6001  101.45 -115.82  109.74  1.4802
IC -O3' O5'  *P    O2P    1.6001  101.45  115.90  109.80  1.4801
IC  P   O5'  C5'   C4'    1.5996  119.00 -151.39  110.04  1.5160
IC O5'  C5'  C4'   C3'    1.4401  108.83 -179.85  116.10  1.5284
IC C5'  C4'  C3'   O3'    1.5160  116.10   76.70  115.12  1.4212
IC C4'  C3'  O3'   +P     1.5284  111.92  159.13  119.05  1.6001
IC C3'  O3'  +P    +O5'   1.4212  119.05  -98.86  101.45  1.5996
IC O4'  C3'  *C4'  C5'    1.4572  104.06 -120.04  116.10  1.5160
IC C2'  C4'  *C3'  O3'    1.5284  100.16 -124.08  115.12  1.4212
IC C4'  C3'  C2'   C1'    1.5284  100.16   39.58  102.04  1.5251
IC C3'  C2'  C1'   N1     1.5284  101.97  144.39  113.71  1.4896
IC O4'  C1'  N1    C2     1.5251  113.71  -96.0   117.06  1.3746
IC C1'  C3'  *C2'  O2'    1.5284  102.04 -114.67  110.81  1.4212
IC H2'  O2'  C2'   C3'    0.9600  114.97  148.63  111.92  1.5284
IC O4'  C2'  *C1'  H1'    0.0       0.0  -115.0     0.0   0.0
IC C1'  C3'  *C2'  H2''   0.0       0.0   115.0     0.0   0.0
IC C2'  C4'  *C3'  H3'    0.0       0.0   115.0     0.0   0.0
IC C3'  O4'  *C4'  H4'    0.0       0.0  -115.0     0.0   0.0
IC C4'  O5'  *C5'  H5'    0.0       0.0  -115.0     0.0   0.0
IC C4'  O5'  *C5'  H5''   0.0       0.0   115.0     0.0   0.0
IC C2   C6   *N1   C1' 	  1.3966  121.57  179.97  122.49  1.4896
IC C3'  C2'  C1'   N1     1.5284  101.97  144.39  113.71  1.4896
IC O4'  C1'  N1    C2     1.5251  113.71  -96.0   117.06  1.3746
IC C1'  C2   *N1   C6     1.3966  121.57  179.97  122.49  1.4896
IC C6   N1   C2    N3     1.3735  122.75    0.00  113.44  1.3851
IC N3   N1   *C2   S2  	  1.3603  117.82  180.00  119.83  1.6441
IC N1   C2   N3    C4  	  1.4017  117.82   -0.03  120.81  1.3421
IC C2   N3   C4    N4  	  1.3603  120.81  180.00  116.63  1.3319
IC N4   N3   *C4   C5  	  1.3319  116.63 -179.94  123.67  1.3901
IC N3   C4   N4    H41 	  1.3421  116.63    0.01  113.56  0.9960
IC H41  C4   *N4   H42 	  0.9960  113.56 -179.98  124.68  0.9919
IC C6   C4   *C5   H5  	  1.4028  116.00 -179.98  121.68  1.0739
IC C5   N1   *C6   H6  	  1.4028  120.23 -180.00  117.77  1.0824
DONO H2'  O2'
DONO H41  N4
DONO H42  N4
ACCE N3
ACCE S2   C2
ACCE O1P  P
ACCE O2P  P
ACCE O2'
ACCE O3'
ACCE O4'
ACCE O5'

RESI 5MC           -1.00 ! 5-Methylcytidine
GROUP
ATOM N1     NG2R61 -0.12 !                 H42  H41
ATOM C2     CG2R63  0.50 !                   \  /
ATOM O2     OG2D4  -0.45 !                    N4
ATOM N3     NG2R62 -0.79 !                    |
ATOM C4     CG2R64  0.62 !          H51       C4
ATOM N4     NG2S3  -0.65 !             \     /  \\
ATOM H41    HGP4    0.32 !         H52--CM5-C5   N3
ATOM H42    HGP4    0.32 !             /    ||   |
ATOM C5     CG2R62  0.04 !          H53  H6-C6   C2
ATOM C6     CG2R62  0.02 !                   \  / \\
ATOM H6     HGR62   0.19 !                    N1   O2
ATOM CM5    CG331  -0.21 !                     \
ATOM H51    HGA3    0.07 !                      \
ATOM H52    HGA3    0.07 !                       \
ATOM H53    HGA3    0.07 !   O1P    H5' H4'  O4'  \
GROUP                    !    |      |    \ /   \  \
ATOM P      P       1.50 !   -P-O5'-C5'---C4'    C1'
ATOM O1P    ON3    -0.78 !    |      |     \     / \
ATOM O2P    ON3    -0.78 !   O2P    H5''   C3'--C2' H1'
ATOM O5'    ON2    -0.57 !                / \   / \
ATOM C5'    CN8B   -0.08 !              O3' H3' O2' H2''
ATOM H5'    HN8     0.09 !               |       |
ATOM H5''   HN8     0.09 !                      H2'
GROUP
ATOM C4'    CN7     0.16 !  !!!! PATCH 5MCP for the protonated base
ATOM H4'    HN7     0.09
ATOM O4'    ON6B   -0.50
ATOM C1'    CN7B    0.16
ATOM H1'    HN7     0.09
GROUP
ATOM C2'    CN7B    0.14
ATOM H2''   HN7     0.09
ATOM O2'    ON5    -0.66
ATOM H2'    HN5     0.43
GROUP
ATOM C3'    CN7     0.01
ATOM H3'    HN7     0.09
ATOM O3'    ON2    -0.57
BOND N1   C2      N1   C6      C2   O2      C2   N3
BOND N3   C4      C4   C5      C4   N4      N4   H41
BOND N4   H42     C5   C6      C5   CM5     CM5  H51
BOND CM5  H52     CM5  H53     C6   H6
BOND P    O1P     P    O2P     P    O5'     O5'  C5'     C5'  H5''
BOND C5'  C4'     C4'  O4'     C4'  C3'     O4'  C1'
BOND C1'  N1      C1'  C2'     C2'  C3'     C3'  O3'     O3'  +P
BOND C2'  O2'     O2'  H2'
BOND C1'  H1'     C2'  H2''    C3'  H3'     C4'  H4'     C5'  H5'
IMPR C2   N1   N3   O2        C4   C5   N3   N4        N4   H41  H42  C4
!ribose
IC -O3' P    O5'   C5'    1.6001  101.45  -39.25  119.00  1.4401
IC -O3' O5'  *P    O1P    1.6001  101.45 -115.82  109.74  1.4802
IC -O3' O5'  *P    O2P    1.6001  101.45  115.90  109.80  1.4801
IC  P   O5'  C5'   C4'    1.5996  119.00 -151.39  110.04  1.5160
IC O5'  C5'  C4'   C3'    1.4401  108.83 -179.85  116.10  1.5284
IC C5'  C4'  C3'   O3'    1.5160  116.10   76.70  115.12  1.4212
IC C4'  C3'  O3'   +P     1.5284  111.92  159.13  119.05  1.6001
IC C3'  O3'  +P    +O5'   1.4212  119.05  -98.86  101.45  1.5996
IC O4'  C3'  *C4'  C5'    1.4572  104.06 -120.04  116.10  1.5160
IC C2'  C4'  *C3'  O3'    1.5284  100.16 -124.08  115.12  1.4212
IC C4'  C3'  C2'   C1'    1.5284  100.16   39.58  102.04  1.5251
IC C3'  C2'  C1'   N1     1.5284  101.97  144.39  113.71  1.4896
IC O4'  C1'  N1    C2     1.5251  113.71  -96.0   117.06  1.3746
IC C1'  C3'  *C2'  O2'    1.5284  102.04 -114.67  110.81  1.4212
IC H2'  O2'  C2'   C3'    0.9600  114.97  148.63  111.92  1.5284
IC O4'  C2'  *C1'  H1'    0.0       0.0  -115.0     0.0   0.0
IC C1'  C3'  *C2'  H2''   0.0       0.0   115.0     0.0   0.0
IC C2'  C4'  *C3'  H3'    0.0       0.0   115.0     0.0   0.0
IC C3'  O4'  *C4'  H4'    0.0       0.0  -115.0     0.0   0.0
IC C4'  O5'  *C5'  H5'    0.0       0.0  -115.0     0.0   0.0
IC C4'  O5'  *C5'  H5''   0.0       0.0   115.0     0.0   0.0
IC C2   C6   *N1   C1' 	  1.3966  121.57  179.97  122.49  1.4896
IC C3'  C2'  C1'   N1     1.5284  101.97  144.39  113.71  1.4896
IC O4'  C1'  N1    C2     1.5251  113.71  -96.0   117.06  1.3746
IC C1'  C2   *N1   C6     1.3966  121.57  179.97  122.49  1.4896
IC C6   N1   C2    N3  	  1.3605  121.64   -1.57  116.97  1.3774
IC N3   N1   *C2   O2  	  1.3774  116.97  179.95  118.63  1.2364
IC N1   C2   N3    C4  	  1.4201  116.97    0.93  120.30  1.3208
IC C2   N3   C4    C5  	  1.3774  120.30    0.02  124.49  1.4364
IC C5   N3   *C4   N4  	  1.4364  124.49 -175.99  116.51  1.3773
IC N3   C4   N4    H41 	  1.3208  116.51 -153.70  117.99  1.0128
IC H41  C4   *N4   H42 	  1.0128  117.99  138.48  113.70  1.0165
IC C5   N1   *C6   H6  	  1.3677  121.92  179.26  116.09  1.0879
IC C6   C4   *C5   CM5 	  1.3677  114.66 -179.01  122.62  1.5010
IC C4   C5   CM5   H51 	  1.4364  122.62  176.16  110.49  1.0940
IC H51  C5   *CM5  H52 	  1.0940  110.49  119.57  111.94  1.0979
IC H51  C5   *CM5  H53 	  1.0940  110.49 -119.73  111.10  1.0970
DONO H41  N4
DONO H42  N4
DONO H2'  O2'
ACCE O2   C2
ACCE N3
ACCE O1P  P
ACCE O2P  P
ACCE O2'
ACCE O3'
ACCE O4'
ACCE O5'

RESI MMC           -1.00 ! 5,2'-O-dimethylcytidine
GROUP
ATOM N1     NG2R61 -0.12 !                 H42  H41
ATOM C2     CG2R63  0.50 !                   \  /
ATOM O2     OG2D4  -0.45 !                    N4
ATOM N3     NG2R62 -0.79 !                    |
ATOM C4     CG2R64  0.62 !          H51       C4
ATOM N4     NG2S3  -0.65 !             \     /  \\
ATOM H41    HGP4    0.32 !          H52-CM5-C5   N3
ATOM H42    HGP4    0.32 !             /    ||   |
ATOM C5     CG2R62  0.04 !          H53  H6-C6   C2
ATOM C6     CG2R62  0.02 !                   \  / \\
ATOM H6     HGR62   0.19 !                    N1   O2
ATOM CM5    CG331  -0.21 !                     \
ATOM H51    HGA3    0.07 !                      \
ATOM H52    HGA3    0.07 !                       \
ATOM H53    HGA3    0.07 !   O1P    H5' H4'  O4'  \
GROUP                    !    |      |    \ /   \  \
ATOM P      P       1.50 !   -P-O5'-C5'---C4'    C1'
ATOM O1P    ON3    -0.78 !    |      |     \     / \
ATOM O2P    ON3    -0.78 !   O2P    H5''   C3'--C2' H1'
ATOM O5'    ON2    -0.57 !                / \   / \
ATOM C5'    CN8B   -0.08 !              O3' H3' O2' H2''
ATOM H5'    HN8     0.09 !               |      |
ATOM H5''   HN8     0.09 !                     CM2
GROUP                    !                   /  |  \
ATOM C4'    CN7     0.16 !                 HM1 HM2 HM3
ATOM H4'    HN7     0.09
ATOM O4'    ON6B   -0.50 !  !!!! PATCH 5MCP for the protonated base
ATOM C1'    CN7B    0.16
ATOM H1'    HN7     0.09
GROUP
ATOM C2'    CN7B    0.08
ATOM H2''   HN7     0.09
ATOM O2'    OG301  -0.34
ATOM CM2    CG331  -0.10
ATOM HM1    HGA3    0.09
ATOM HM2    HGA3    0.09
ATOM HM3    HGA3    0.09
GROUP
ATOM C3'    CN7     0.01
ATOM H3'    HN7     0.09
ATOM O3'    ON2    -0.57
BOND N1   C2      N1   C6      C2   O2      C2   N3
BOND N3   C4      C4   C5      C4   N4      N4   H41
BOND N4   H42     C5   C6      C5   CM5     CM5  H51
BOND CM5  H52     CM5  H53     C6   H6
BOND P    O1P     P    O2P     P    O5'     O5'  C5'     C5'  H5''
BOND C5'  C4'     C4'  O4'     C4'  C3'     O4'  C1'
BOND C1'  N1      C1'  C2'     C2'  C3'     C3'  O3'     O3'  +P
BOND C2'  O2'     CM2  O2'     CM2  HM1     HM2  CM2     HM3  CM2
BOND C1'  H1'     C2'  H2''    C3'  H3'     C4'  H4'     C5'  H5'
IMPR C2   N1   N3   O2        C4   C5   N3   N4        N4   H41  H42  C4
!2OM-ribose
IC -O3' P    O5'   C5'    1.6001  101.45  -39.25  119.00  1.4401
IC -O3' O5'  *P    O1P    1.6001  101.45 -115.82  109.74  1.4802
IC -O3' O5'  *P    O2P    1.6001  101.45  115.90  109.80  1.4801
IC  P   O5'  C5'   C4'    1.5996  119.00 -151.39  110.04  1.5160
IC O5'  C5'  C4'   C3'    1.4401  108.83 -179.85  116.10  1.5284
IC C5'  C4'  C3'   O3'    1.5160  116.10   76.70  115.12  1.4212
IC C4'  C3'  O3'   +P     1.5284  111.92  159.13  119.05  1.6001
IC C3'  O3'  +P    +O5'   1.4212  119.05  -98.86  101.45  1.5996
IC O4'  C3'  *C4'  C5'    1.4572  104.06 -120.04  116.10  1.5160
IC C2'  C4'  *C3'  O3'    1.5284  100.16 -124.08  115.12  1.4212
IC C4'  C3'  C2'   C1'    1.5284  100.16   39.58  102.04  1.5251
IC C3'  C2'  C1'   N1     1.5284  101.97  144.39  113.71  1.4896
IC O4'  C1'  N1    C2     1.5251  113.71  -96.0   117.06  1.3746
IC C3'  C1'  *C2'  O2'    1.5312  102.03  117.61  107.13  1.4206
IC C1'  C2'  O2'   CM2    1.5393  107.13   90.00  107.00  1.4150
IC C2'  O2'  CM2   HM2    1.4206  107.00  180.00    0.0   0.0
IC HM2  O2'  *CM2  HM3    0.0       0.0   120.00    0.0   0.0
IC HM2  O2'  *CM2  HM1    0.0       0.0  -120.00    0.0   0.0
IC O4'  C2'  *C1'  H1'    0.0       0.0  -115.0     0.0   0.0
IC C1'  C3'  *C2'  H2''   0.0       0.0   115.0     0.0   0.0
IC C2'  C4'  *C3'  H3'    0.0       0.0   115.0     0.0   0.0
IC C3'  O4'  *C4'  H4'    0.0       0.0  -115.0     0.0   0.0
IC C4'  O5'  *C5'  H5'    0.0       0.0  -115.0     0.0   0.0
IC C4'  O5'  *C5'  H5''   0.0       0.0   115.0     0.0   0.0
IC C2   C6   *N1   C1' 	  1.3966  121.57  179.97  122.49  1.4896
IC C3'  C2'  C1'   N1     1.5284  101.97  144.39  113.71  1.4896
IC O4'  C1'  N1    C2     1.5251  113.71  -96.0   117.06  1.3746
IC C1'  C2   *N1   C6     1.3966  121.57  179.97  122.49  1.4896
IC C6   N1   C2    N3  	  1.3605  121.64   -1.57  116.97  1.3774
IC N3   N1   *C2   O2  	  1.3774  116.97  179.95  118.63  1.2364
IC N1   C2   N3    C4  	  1.4201  116.97    0.93  120.30  1.3208
IC C2   N3   C4    C5  	  1.3774  120.30    0.02  124.49  1.4364
IC C5   N3   *C4   N4  	  1.4364  124.49 -175.99  116.51  1.3773
IC N3   C4   N4    H41 	  1.3208  116.51 -153.70  117.99  1.0128
IC H41  C4   *N4   H42 	  1.0128  117.99  138.48  113.70  1.0165
IC C5   N1   *C6   H6  	  1.3677  121.92  179.26  116.09  1.0879
IC C6   C4   *C5   CM5 	  1.3677  114.66 -179.01  122.62  1.5010
IC C4   C5   CM5   H51 	  1.4364  122.62  176.16  110.49  1.0940
IC H51  C5   *CM5  H52 	  1.0940  110.49  119.57  111.94  1.0979
IC H51  C5   *CM5  H53 	  1.0940  110.49 -119.73  111.10  1.0970
DONO H41  N4
DONO H42  N4
ACCE O2   C2
ACCE N3
ACCE O1P  P
ACCE O2P  P
ACCE O2'
ACCE O3'
ACCE O4'
ACCE O5'

RESI HMC           -1.00 ! 5-hydroxymethylcytidine, 5-(hydroxymethyl)cytidine, 5HM
GROUP
ATOM N1     NG2R61 -0.12 !         H7O   H42  H41
ATOM C2     CG2R63  0.50 !           \     \  /
ATOM O2     OG2D4  -0.45 !            O7    N4
ATOM N3     NG2R62 -0.79 !             \    |
ATOM C4     CG2R64  0.62 !         H71-C7   C4
ATOM N4     NG2S3  -0.65 !             / \ /  \\
ATOM H41    HGP4    0.32 !           H72  C5   N3
ATOM H42    HGP4    0.32 !                ||   |
ATOM C5     CG2R62  0.04 !             H6-C6   C2
ATOM C6     CG2R62  0.02 !                 \  / \\
ATOM H6     HGR62   0.19 !                  N1   O2
GROUP                    !                   \
ATOM C7     CG321   0.05 !                    \
ATOM H71    HGA2    0.09 !                     \
ATOM H72    HGA2    0.09 ! O1P    H5' H4'  O4'  \
ATOM O7     OG311  -0.65 !  |      |    \ /   \  \
ATOM H7O    HGP1    0.42 ! -P-O5'-C5'---C4'    C1'
GROUP                    !  |      |     \     / \
ATOM P      P       1.50 ! O2P    H5''   C3'--C2' H1'
ATOM O1P    ON3    -0.78 !              / \   / \
ATOM O2P    ON3    -0.78 !            O3' H3' O2' H2''
ATOM O5'    ON2    -0.57 !             |       |
ATOM C5'    CN8B   -0.08 !                    H2'
ATOM H5'    HN8     0.09
ATOM H5''   HN8     0.09
GROUP
ATOM C4'    CN7     0.16
ATOM H4'    HN7     0.09
ATOM O4'    ON6B   -0.50
ATOM C1'    CN7B    0.16
ATOM H1'    HN7     0.09
GROUP
ATOM C2'    CN7B    0.14
ATOM H2''   HN7     0.09
ATOM O2'    ON5    -0.66
ATOM H2'    HN5     0.43
GROUP
ATOM C3'    CN7     0.01
ATOM H3'    HN7     0.09
ATOM O3'    ON2    -0.57
BOND N1   C2   N1   C6   C2   O2   C2   N3
BOND N3   C4   C4   C5   C4   N4   N4   H41
BOND N4   H42  C5   C7   C5   C6   C6   H6
BOND C7   H71  C7   H72  C7   O7   O7   H7O
BOND P    O1P     P    O2P     P    O5'     O5'  C5'     C5'  H5''
BOND C5'  C4'     C4'  O4'     C4'  C3'     O4'  C1'
BOND C1'  N1      C1'  C2'     C2'  C3'     C3'  O3'     O3'  +P
BOND C2'  O2'     O2'  H2'
BOND C1'  H1'     C2'  H2''    C3'  H3'     C4'  H4'     C5'  H5'
IMPR C2   N1   N3   O2        C4   C5   N3   N4        N4   H41  H42  C4
!ribose
IC -O3' P    O5'   C5'    1.6001  101.45  -39.25  119.00  1.4401
IC -O3' O5'  *P    O1P    1.6001  101.45 -115.82  109.74  1.4802
IC -O3' O5'  *P    O2P    1.6001  101.45  115.90  109.80  1.4801
IC  P   O5'  C5'   C4'    1.5996  119.00 -151.39  110.04  1.5160
IC O5'  C5'  C4'   C3'    1.4401  108.83 -179.85  116.10  1.5284
IC C5'  C4'  C3'   O3'    1.5160  116.10   76.70  115.12  1.4212
IC C4'  C3'  O3'   +P     1.5284  111.92  159.13  119.05  1.6001
IC C3'  O3'  +P    +O5'   1.4212  119.05  -98.86  101.45  1.5996
IC O4'  C3'  *C4'  C5'    1.4572  104.06 -120.04  116.10  1.5160
IC C2'  C4'  *C3'  O3'    1.5284  100.16 -124.08  115.12  1.4212
IC C4'  C3'  C2'   C1'    1.5284  100.16   39.58  102.04  1.5251
IC C3'  C2'  C1'   N1     1.5284  101.97  144.39  113.71  1.4896
IC O4'  C1'  N1    C2     1.5251  113.71  -96.0   117.06  1.3746
IC C1'  C3'  *C2'  O2'    1.5284  102.04 -114.67  110.81  1.4212
IC H2'  O2'  C2'   C3'    0.9600  114.97  148.63  111.92  1.5284
IC O4'  C2'  *C1'  H1'    0.0       0.0  -115.0     0.0   0.0
IC C1'  C3'  *C2'  H2''   0.0       0.0   115.0     0.0   0.0
IC C2'  C4'  *C3'  H3'    0.0       0.0   115.0     0.0   0.0
IC C3'  O4'  *C4'  H4'    0.0       0.0  -115.0     0.0   0.0
IC C4'  O5'  *C5'  H5'    0.0       0.0  -115.0     0.0   0.0
IC C4'  O5'  *C5'  H5''   0.0       0.0   115.0     0.0   0.0
IC C2   C6   *N1   C1' 	  1.3966  121.57  179.97  122.49  1.4896
IC C3'  C2'  C1'   N1     1.5284  101.97  144.39  113.71  1.4896
IC O4'  C1'  N1    C2     1.5251  113.71  -96.0   117.06  1.3746
IC C1'  C2   *N1   C6     1.3966  121.57  179.97  122.49  1.4896
IC C6   N1   C2    N3  	  1.3564  121.41   -8.08  117.13  1.3768
IC N3   N1   *C2   O2  	  1.3768  117.13 -178.16  118.34  1.2350
IC N1   C2   N3    C4  	  1.4243  117.13    5.96  120.22  1.3216
IC C2   N3   C4    C5  	  1.3768  120.22    0.28  123.82  1.4381
IC C5   N3   *C4   N4  	  1.4381  123.82  177.24  117.83  1.3733
IC N3   C4   N4    H41 	  1.3216  117.83   12.03  113.47  1.0164
IC H41  C4   *N4   H42 	  1.0164  113.47  136.44  115.37  1.0161
IC C5   N1   *C6   H6  	  1.3675  121.52 -179.71  116.38  1.0887
IC C6   C4   *C5   C7  	  1.3675  115.38  178.82  122.27  1.4906
IC C4   C5   C7    O7  	  1.4381  122.27   60.58  108.13  1.4469
IC O7   C5   *C7   H71 	  1.4469  108.13  120.60  109.72  1.0981
IC H71  C5   *C7   H72 	  1.0981  109.72  119.75  110.31  1.0992
IC C5   C7   O7    H7O 	  1.4906  108.13 -177.68  108.45  0.9756
DONO H2'  O2'
DONO H41  N4
DONO H42  N4
DONO H7O  O7
ACCE O2   C2
ACCE N3
ACCE O7
ACCE O1P  P
ACCE O2P  P
ACCE O2'
ACCE O3'
ACCE O4'
ACCE O5'

RESI 5FC           -1.00 ! 5-formylcytidine, RSQ
GROUP
ATOM N1     NG2R61 -0.08 !               H42  H41
ATOM C2     CG2R63  0.62 !                 \  /
ATOM O2     OG2D4  -0.47 !                  N4
ATOM N3     NG2R62 -0.83 !                  |
ATOM C4     CG2R64  0.61 !            O7    C4
ATOM N4     NG2S3  -0.75 !            ||   /  \\
ATOM H41    HGP4    0.37 !         H7-C7 -C5   N3
ATOM H42    HGP4    0.37 !                ||   |
ATOM C5     CG2R62  0.04 !             H6-C6   C2
ATOM C6     CG2R62  0.15 !                 \  / \\
ATOM H6     HGR62   0.17 !                  N1   O2
ATOM C7     CG2O4   0.17 !                   \
ATOM H7     HGR52   0.08 !                    \
ATOM O7     OG2D1  -0.45 !                     \
GROUP                    ! O1P    H5' H4'  O4'  \
ATOM P      P       1.50 !  |      |    \ /   \  \
ATOM O1P    ON3    -0.78 ! -P-O5'-C5'---C4'    C1'
ATOM O2P    ON3    -0.78 !  |      |     \     / \
ATOM O5'    ON2    -0.57 ! O2P    H5''   C3'--C2' H1'
ATOM C5'    CN8B   -0.08 !              / \   / \
ATOM H5'    HN8     0.09 !            O3' H3' O2' H2''
ATOM H5''   HN8     0.09 !             |       |
GROUP                    !                    H2'
ATOM C4'    CN7     0.16
ATOM H4'    HN7     0.09
ATOM O4'    ON6B   -0.50
ATOM C1'    CN7B    0.16
ATOM H1'    HN7     0.09
GROUP
ATOM C2'    CN7B    0.14
ATOM H2''   HN7     0.09
ATOM O2'    ON5    -0.66
ATOM H2'    HN5     0.43
GROUP
ATOM C3'    CN7     0.01
ATOM H3'    HN7     0.09
ATOM O3'    ON2    -0.57
BOND N1   C2   N1   C6   C2   O2   C2   N3
BOND N3   C4   C4   C5   C4   N4   N4   H41
BOND N4   H42  C5   C7   C5   C6   C6   H6
BOND C7   H7   C7   O7
BOND P    O1P     P    O2P     P    O5'     O5'  C5'     C5'  H5''
BOND C5'  C4'     C4'  O4'     C4'  C3'     O4'  C1'
BOND C1'  N1      C1'  C2'     C2'  C3'     C3'  O3'     O3'  +P
BOND C2'  O2'     O2'  H2'
BOND C1'  H1'     C2'  H2''    C3'  H3'     C4'  H4'     C5'  H5'
IMPR C2   N1   N3   O2        C4   C5   N3   N4        N4   H41  H42  C4
IMPR C7   C5   O7   H7
!ribose
IC -O3' P    O5'   C5'    1.6001  101.45  -39.25  119.00  1.4401
IC -O3' O5'  *P    O1P    1.6001  101.45 -115.82  109.74  1.4802
IC -O3' O5'  *P    O2P    1.6001  101.45  115.90  109.80  1.4801
IC  P   O5'  C5'   C4'    1.5996  119.00 -151.39  110.04  1.5160
IC O5'  C5'  C4'   C3'    1.4401  108.83 -179.85  116.10  1.5284
IC C5'  C4'  C3'   O3'    1.5160  116.10   76.70  115.12  1.4212
IC C4'  C3'  O3'   +P     1.5284  111.92  159.13  119.05  1.6001
IC C3'  O3'  +P    +O5'   1.4212  119.05  -98.86  101.45  1.5996
IC O4'  C3'  *C4'  C5'    1.4572  104.06 -120.04  116.10  1.5160
IC C2'  C4'  *C3'  O3'    1.5284  100.16 -124.08  115.12  1.4212
IC C4'  C3'  C2'   C1'    1.5284  100.16   39.58  102.04  1.5251
IC C3'  C2'  C1'   N1     1.5284  101.97  144.39  113.71  1.4896
IC O4'  C1'  N1    C2     1.5251  113.71  -96.0   117.06  1.3746
IC C1'  C3'  *C2'  O2'    1.5284  102.04 -114.67  110.81  1.4212
IC H2'  O2'  C2'   C3'    0.9600  114.97  148.63  111.92  1.5284
IC O4'  C2'  *C1'  H1'    0.0       0.0  -115.0     0.0   0.0
IC C1'  C3'  *C2'  H2''   0.0       0.0   115.0     0.0   0.0
IC C2'  C4'  *C3'  H3'    0.0       0.0   115.0     0.0   0.0
IC C3'  O4'  *C4'  H4'    0.0       0.0  -115.0     0.0   0.0
IC C4'  O5'  *C5'  H5'    0.0       0.0  -115.0     0.0   0.0
IC C4'  O5'  *C5'  H5''   0.0       0.0   115.0     0.0   0.0
IC C2   C6   *N1   C1' 	  1.3966  121.57  179.97  122.49  1.4896
IC C3'  C2'  C1'   N1     1.5284  101.97  144.39  113.71  1.4896
IC O4'  C1'  N1    C2     1.5251  113.71  -96.0   117.06  1.3746
IC C1'  C2   *N1   C6     1.3966  121.57  179.97  122.49  1.4896
IC C6   N1   C2    N3  	  1.3395  121.06    0.00  117.50  1.3670
IC N3   N1   *C2   O2  	  1.3670  117.50  180.00  117.03  1.2302
IC N1   C2   N3    C4  	  1.4487  117.50    0.00  120.86  1.3260
IC C2   N3   C4    C5  	  1.3670  120.86    0.00  122.90  1.4499
IC C5   N3   *C4   N4  	  1.4499  122.90  180.00  118.02  1.3460
IC N3   C4   N4    H41 	  1.3260  118.02    0.00  118.10  1.0132
IC H41  C4   *N4   H42 	  1.0132  118.10  180.00  120.17  1.0159
IC C5   N1   *C6   H6  	  1.3767  121.89  180.00  116.83  1.0901
IC C6   C4   *C5   C7  	  1.3767  115.78  180.00  125.23  1.4529
IC C4   C5   C7    O7  	  1.4499  125.23    0.00  125.29  1.2398
IC O7   C5   *C7   H7  	  1.2398  125.29  180.00  115.22  1.1083
DONO H2'  O2'
DONO H41  N4
DONO H42  N4
ACCE O2   C2
ACCE N3
ACCE O7   C7
ACCE O1P  P
ACCE O2P  P
ACCE O2'
ACCE O3'
ACCE O4'
ACCE O5'

RESI MFC           -1.00 ! 5-formyl-2'-O-methylcytidine
GROUP
ATOM N1     NG2R61 -0.08 !                H42  H41
ATOM C2     CG2R63  0.62 !                  \  /
ATOM O2     OG2D4  -0.47 !                   N4
ATOM N3     NG2R62 -0.83 !                   |
ATOM C4     CG2R64  0.61 !             O7    C4
ATOM N4     NG2S3  -0.75 !             ||   /  \\
ATOM H41    HGP4    0.37 !         H7 -C7 -C5   N3
ATOM H42    HGP4    0.37 !                 ||   |
ATOM C5     CG2R62  0.04 !              H6-C6   C2
ATOM C6     CG2R62  0.15 !                  \  / \\
ATOM H6     HGR62   0.17 !                   N1   O2
ATOM C7     CG2O4   0.17 !                    \
ATOM H7     HGR52   0.08 !                     \
ATOM O7     OG2D1  -0.45 !                      \
GROUP                    !  O1P    H5' H4'  O4'  \
ATOM P      P       1.50 !   |      |    \ /   \  \
ATOM O1P    ON3    -0.78 !  -P-O5'-C5'---C4'    C1'
ATOM O2P    ON3    -0.78 !   |      |     \     / \
ATOM O5'    ON2    -0.57 !  O2P    H5''   C3'--C2' H1'
ATOM C5'    CN8B   -0.08 !               / \   / \
ATOM H5'    HN8     0.09 !             O3' H3' O2' H2''
ATOM H5''   HN8     0.09 !              |      |
GROUP                    !                    CM2
ATOM C4'    CN7     0.16 !                  /  |  \
ATOM H4'    HN7     0.09 !                HM1 HM2 HM3
ATOM O4'    ON6B   -0.50
ATOM C1'    CN7B    0.16
ATOM H1'    HN7     0.09
GROUP
ATOM C2'    CN7B    0.08
ATOM H2''   HN7     0.09
ATOM O2'    OG301  -0.34
ATOM CM2    CG331  -0.10
ATOM HM1    HGA3    0.09
ATOM HM2    HGA3    0.09
ATOM HM3    HGA3    0.09
GROUP
ATOM C3'    CN7     0.01
ATOM H3'    HN7     0.09
ATOM O3'    ON2    -0.57
BOND N1   C2   N1   C6   C2   O2   C2   N3
BOND N3   C4   C4   C5   C4   N4   N4   H41
BOND N4   H42  C5   C7   C5   C6   C6   H6
BOND C7   H7   C7   O7
BOND P    O1P     P    O2P     P    O5'     O5'  C5'     C5'  H5''
BOND C5'  C4'     C4'  O4'     C4'  C3'     O4'  C1'
BOND C1'  N1      C1'  C2'     C2'  C3'     C3'  O3'     O3'  +P
BOND C2'  O2'     CM2  O2'     CM2  HM1     HM2  CM2     HM3  CM2
BOND C1'  H1'     C2'  H2''    C3'  H3'     C4'  H4'     C5'  H5'
IMPR C2   N1   N3   O2        C4   C5   N3   N4        N4   H41  H42  C4
IMPR C7   C5   O7   H7
!2OM-ribose
IC -O3' P    O5'   C5'    1.6001  101.45  -39.25  119.00  1.4401
IC -O3' O5'  *P    O1P    1.6001  101.45 -115.82  109.74  1.4802
IC -O3' O5'  *P    O2P    1.6001  101.45  115.90  109.80  1.4801
IC  P   O5'  C5'   C4'    1.5996  119.00 -151.39  110.04  1.5160
IC O5'  C5'  C4'   C3'    1.4401  108.83 -179.85  116.10  1.5284
IC C5'  C4'  C3'   O3'    1.5160  116.10   76.70  115.12  1.4212
IC C4'  C3'  O3'   +P     1.5284  111.92  159.13  119.05  1.6001
IC C3'  O3'  +P    +O5'   1.4212  119.05  -98.86  101.45  1.5996
IC O4'  C3'  *C4'  C5'    1.4572  104.06 -120.04  116.10  1.5160
IC C2'  C4'  *C3'  O3'    1.5284  100.16 -124.08  115.12  1.4212
IC C4'  C3'  C2'   C1'    1.5284  100.16   39.58  102.04  1.5251
IC C3'  C2'  C1'   N1     1.5284  101.97  144.39  113.71  1.4896
IC O4'  C1'  N1    C2     1.5251  113.71  -96.0   117.06  1.3746
IC C3'  C1'  *C2'  O2'    1.5312  102.03  117.61  107.13  1.4206
IC C1'  C2'  O2'   CM2    1.5393  107.13   90.00  107.00  1.4150
IC C2'  O2'  CM2   HM2    1.4206  107.00  180.00    0.0   0.0
IC HM2  O2'  *CM2  HM3    0.0       0.0   120.00    0.0   0.0
IC HM2  O2'  *CM2  HM1    0.0       0.0  -120.00    0.0   0.0
IC O4'  C2'  *C1'  H1'    0.0       0.0  -115.0     0.0   0.0
IC C1'  C3'  *C2'  H2''   0.0       0.0   115.0     0.0   0.0
IC C2'  C4'  *C3'  H3'    0.0       0.0   115.0     0.0   0.0
IC C3'  O4'  *C4'  H4'    0.0       0.0  -115.0     0.0   0.0
IC C4'  O5'  *C5'  H5'    0.0       0.0  -115.0     0.0   0.0
IC C4'  O5'  *C5'  H5''   0.0       0.0   115.0     0.0   0.0
IC C2   C6   *N1   C1' 	  1.3966  121.57  179.97  122.49  1.4896
IC C3'  C2'  C1'   N1     1.5284  101.97  144.39  113.71  1.4896
IC O4'  C1'  N1    C2     1.5251  113.71  -96.0   117.06  1.3746
IC C1'  C2   *N1   C6     1.3966  121.57  179.97  122.49  1.4896
IC C6   N1   C2    N3  	  1.3395  121.06    0.00  117.50  1.3670
IC N3   N1   *C2   O2  	  1.3670  117.50  180.00  117.03  1.2302
IC N1   C2   N3    C4  	  1.4487  117.50    0.00  120.86  1.3260
IC C2   N3   C4    C5  	  1.3670  120.86    0.00  122.90  1.4499
IC C5   N3   *C4   N4  	  1.4499  122.90  180.00  118.02  1.3460
IC N3   C4   N4    H41 	  1.3260  118.02    0.00  118.10  1.0132
IC H41  C4   *N4   H42 	  1.0132  118.10  180.00  120.17  1.0159
IC C5   N1   *C6   H6  	  1.3767  121.89  180.00  116.83  1.0901
IC C6   C4   *C5   C7  	  1.3767  115.78  180.00  125.23  1.4529
IC C4   C5   C7    O7  	  1.4499  125.23    0.00  125.29  1.2398
IC O7   C5   *C7   H7  	  1.2398  125.29  180.00  115.22  1.1083
DONO H41  N4
DONO H42  N4
ACCE O2   C2
ACCE N3
ACCE O7   C7
ACCE O1P  P
ACCE O2P  P
ACCE O2'
ACCE O3'
ACCE O4'
ACCE O5'

RESI 4MC           -1.00 ! N4-methylcytidine
GROUP
ATOM N1     NG2R61 -0.12 !            H41 H42 H43
ATOM C2     CG2R63  0.52 !               \ | /
ATOM O2     OG2D4  -0.49 !                CM4   H4
ATOM N3     NG2R62 -0.67 !                  \  /
ATOM C4     CG2R64  0.64 !                   N4
ATOM N4     NG311  -0.52 !                   |
ATOM H4     HGPAM1  0.32 !                   C4
ATOM C5     CG2R62 -0.05 !                  /  \\
ATOM H5     HGR62   0.02 !              H5-C5   N3
ATOM C6     CG2R62  0.06 !                 ||   |
ATOM H6     HGR62   0.16 !              H6-C6   C2
ATOM CM4    CG331  -0.14 !                  \  / \\
ATOM H41    HGA3    0.09 !                   N1   O2
ATOM H42    HGA3    0.09 !                    \
ATOM H43    HGA3    0.09 !                     \
GROUP                    !                      \
ATOM P      P       1.50 !  O1P    H5' H4'  O4'  \
ATOM O1P    ON3    -0.78 !   |      |    \ /   \  \
ATOM O2P    ON3    -0.78 !  -P-O5'-C5'---C4'    C1'
ATOM O5'    ON2    -0.57 !   |      |     \     / \
ATOM C5'    CN8B   -0.08 !  O2P    H5''   C3'--C2' H1'
ATOM H5'    HN8     0.09 !               / \   / \
ATOM H5''   HN8     0.09 !             O3' H3' O2' H2''
GROUP                    !              |       |
ATOM C4'    CN7     0.16 !                     H2'
ATOM H4'    HN7     0.09
ATOM O4'    ON6B   -0.50
ATOM C1'    CN7B    0.16
ATOM H1'    HN7     0.09
GROUP
ATOM C2'    CN7B    0.14
ATOM H2''   HN7     0.09
ATOM O2'    ON5    -0.66
ATOM H2'    HN5     0.43
GROUP
ATOM C3'    CN7     0.01
ATOM H3'    HN7     0.09
ATOM O3'    ON2    -0.57
BOND N1   C2      N1   C6      C2   O2      C2   N3
BOND N3   C4      C4   C5      C4   N4      N4   H4
BOND N4   CM4     CM4  H41     CM4  H42     CM4  H43
BOND C5   H5      C5   C6      C6   H6
BOND P    O1P     P    O2P     P    O5'     O5'  C5'     C5'  H5''
BOND C5'  C4'     C4'  O4'     C4'  C3'     O4'  C1'
BOND C1'  N1      C1'  C2'     C2'  C3'     C3'  O3'     O3'  +P
BOND C2'  O2'     O2'  H2'
BOND C1'  H1'     C2'  H2''    C3'  H3'     C4'  H4'     C5'  H5'
IMPR C2   N1   N3   O2        C4   C5   N3   N4       ! N4   C4   CM4   H4
!ribose
IC -O3' P    O5'   C5'    1.6001  101.45  -39.25  119.00  1.4401
IC -O3' O5'  *P    O1P    1.6001  101.45 -115.82  109.74  1.4802
IC -O3' O5'  *P    O2P    1.6001  101.45  115.90  109.80  1.4801
IC  P   O5'  C5'   C4'    1.5996  119.00 -151.39  110.04  1.5160
IC O5'  C5'  C4'   C3'    1.4401  108.83 -179.85  116.10  1.5284
IC C5'  C4'  C3'   O3'    1.5160  116.10   76.70  115.12  1.4212
IC C4'  C3'  O3'   +P     1.5284  111.92  159.13  119.05  1.6001
IC C3'  O3'  +P    +O5'   1.4212  119.05  -98.86  101.45  1.5996
IC O4'  C3'  *C4'  C5'    1.4572  104.06 -120.04  116.10  1.5160
IC C2'  C4'  *C3'  O3'    1.5284  100.16 -124.08  115.12  1.4212
IC C4'  C3'  C2'   C1'    1.5284  100.16   39.58  102.04  1.5251
IC C3'  C2'  C1'   N1     1.5284  101.97  144.39  113.71  1.4896
IC O4'  C1'  N1    C2     1.5251  113.71  -96.0   117.06  1.3746
IC C1'  C3'  *C2'  O2'    1.5284  102.04 -114.67  110.81  1.4212
IC H2'  O2'  C2'   C3'    0.9600  114.97  148.63  111.92  1.5284
IC O4'  C2'  *C1'  H1'    0.0       0.0  -115.0     0.0   0.0
IC C1'  C3'  *C2'  H2''   0.0       0.0   115.0     0.0   0.0
IC C2'  C4'  *C3'  H3'    0.0       0.0   115.0     0.0   0.0
IC C3'  O4'  *C4'  H4'    0.0       0.0  -115.0     0.0   0.0
IC C4'  O5'  *C5'  H5'    0.0       0.0  -115.0     0.0   0.0
IC C4'  O5'  *C5'  H5''   0.0       0.0   115.0     0.0   0.0
IC C2   C6   *N1   C1' 	  1.3966  121.57  179.97  122.49  1.4896
IC C3'  C2'  C1'   N1     1.5284  101.97  144.39  113.71  1.4896
IC O4'  C1'  N1    C2     1.5251  113.71  -96.0   117.06  1.3746
IC C1'  C2   *N1   C6     1.3966  121.57  179.97  122.49  1.4896
IC C6   N1   C2    N3  	  1.3556  123.94    0.08  115.87  1.3763
IC N3   N1   *C2   O2  	  1.3763  115.87  179.76  118.56  1.2272
IC N1   C2   N3    C4  	  1.4208  115.87   -0.41  120.17  1.3253
IC C2   N3   C4    N4  	  1.3763  120.17 -178.16  115.73  1.3614
IC N4   N3   *C4   C5  	  1.3614  115.73  178.63  124.28  1.4372
IC N3   C4   N4    CM4 	  1.3253  115.73 -167.94  124.86  1.4481
IC CM4  C4   *N4   H4  	  1.4481  124.86  160.11  113.05  1.0138
IC C6   C4   *C5   H5  	  1.3606  115.88  179.98  123.17  1.0818
IC C5   N1   *C6   H6  	  1.3606  119.86  179.89  116.87  1.0858
IC C4   N4   CM4   H41 	  1.3614  124.86  177.76  108.04  1.0911
IC H41  N4   *CM4  H42 	  1.0911  108.04  117.87  110.97  1.0940
IC H41  N4   *CM4  H43 	  1.0911  108.04 -119.76  112.67  1.0970
DONO H2'  O2'
DONO H4   N4
ACCE O2   C2
ACCE N3
ACCE O1P  P
ACCE O2P  P
ACCE O2'
ACCE O3'
ACCE O4'
ACCE O5'

RESI 4OC           -1.00 ! N4,2'-O-dimethylcytidine, M4C
GROUP
ATOM N1     NG2R61 -0.12 !            H41 H42 H43
ATOM C2     CG2R63  0.52 !               \ | /
ATOM O2     OG2D4  -0.49 !                CM4   H4
ATOM N3     NG2R62 -0.67 !                  \  /
ATOM C4     CG2R64  0.64 !                   N4
ATOM N4     NG311  -0.52 !                   |
ATOM H4     HGPAM1  0.32 !                   C4
ATOM C5     CG2R62 -0.05 !                  /  \\
ATOM H5     HGR62   0.02 !              H5-C5   N3
ATOM C6     CG2R62  0.06 !                 ||   |
ATOM H6     HGR62   0.16 !              H6-C6   C2
ATOM CM4    CG331  -0.14 !                  \  / \\
ATOM H41    HGA3    0.09 !                   N1   O2
ATOM H42    HGA3    0.09 !                    \
ATOM H43    HGA3    0.09 !                     \
GROUP                    !                      \
ATOM P      P       1.50 !  O1P    H5' H4'  O4'  \
ATOM O1P    ON3    -0.78 !   |      |    \ /   \  \
ATOM O2P    ON3    -0.78 !  -P-O5'-C5'---C4'    C1'
ATOM O5'    ON2    -0.57 !   |      |     \     / \
ATOM C5'    CN8B   -0.08 !  O2P    H5''   C3'--C2' H1'
ATOM H5'    HN8     0.09 !               / \   / \
ATOM H5''   HN8     0.09 !             O3' H3' O2' H2''
GROUP                    !              |      |
ATOM C4'    CN7     0.16 !                    CM2
ATOM H4'    HN7     0.09 !                  /  |  \
ATOM O4'    ON6B   -0.50 !                HM1 HM2 HM3
ATOM C1'    CN7B    0.16
ATOM H1'    HN7     0.09
GROUP
ATOM C2'    CN7B    0.08
ATOM H2''   HN7     0.09
ATOM O2'    OG301  -0.34
ATOM CM2    CG331  -0.10
ATOM HM1    HGA3    0.09
ATOM HM2    HGA3    0.09
ATOM HM3    HGA3    0.09
GROUP
ATOM C3'    CN7     0.01
ATOM H3'    HN7     0.09
ATOM O3'    ON2    -0.57
BOND N1   C2      N1   C6      C2   O2      C2   N3
BOND N3   C4      C4   C5      C4   N4      N4   H4
BOND N4   CM4     CM4  H41     CM4  H42     CM4  H43
BOND C5   H5      C5   C6      C6   H6
BOND P    O1P     P    O2P     P    O5'     O5'  C5'     C5'  H5''
BOND C5'  C4'     C4'  O4'     C4'  C3'     O4'  C1'
BOND C1'  N1      C1'  C2'     C2'  C3'     C3'  O3'     O3'  +P
BOND C2'  O2'     CM2  O2'     CM2  HM1     HM2  CM2     HM3  CM2
BOND C1'  H1'     C2'  H2''    C3'  H3'     C4'  H4'     C5'  H5'
IMPR C2   N1   N3   O2        C4   C5   N3   N4       ! N4   C4   CM4   H4
!2OM-ribose
IC -O3' P    O5'   C5'    1.6001  101.45  -39.25  119.00  1.4401
IC -O3' O5'  *P    O1P    1.6001  101.45 -115.82  109.74  1.4802
IC -O3' O5'  *P    O2P    1.6001  101.45  115.90  109.80  1.4801
IC  P   O5'  C5'   C4'    1.5996  119.00 -151.39  110.04  1.5160
IC O5'  C5'  C4'   C3'    1.4401  108.83 -179.85  116.10  1.5284
IC C5'  C4'  C3'   O3'    1.5160  116.10   76.70  115.12  1.4212
IC C4'  C3'  O3'   +P     1.5284  111.92  159.13  119.05  1.6001
IC C3'  O3'  +P    +O5'   1.4212  119.05  -98.86  101.45  1.5996
IC O4'  C3'  *C4'  C5'    1.4572  104.06 -120.04  116.10  1.5160
IC C2'  C4'  *C3'  O3'    1.5284  100.16 -124.08  115.12  1.4212
IC C4'  C3'  C2'   C1'    1.5284  100.16   39.58  102.04  1.5251
IC C3'  C2'  C1'   N1     1.5284  101.97  144.39  113.71  1.4896
IC O4'  C1'  N1    C2     1.5251  113.71  -96.0   117.06  1.3746
IC C3'  C1'  *C2'  O2'    1.5312  102.03  117.61  107.13  1.4206
IC C1'  C2'  O2'   CM2    1.5393  107.13   90.00  107.00  1.4150
IC C2'  O2'  CM2   HM2    1.4206  107.00  180.00    0.0   0.0
IC HM2  O2'  *CM2  HM3    0.0       0.0   120.00    0.0   0.0
IC HM2  O2'  *CM2  HM1    0.0       0.0  -120.00    0.0   0.0
IC O4'  C2'  *C1'  H1'    0.0       0.0  -115.0     0.0   0.0
IC C1'  C3'  *C2'  H2''   0.0       0.0   115.0     0.0   0.0
IC C2'  C4'  *C3'  H3'    0.0       0.0   115.0     0.0   0.0
IC C3'  O4'  *C4'  H4'    0.0       0.0  -115.0     0.0   0.0
IC C4'  O5'  *C5'  H5'    0.0       0.0  -115.0     0.0   0.0
IC C4'  O5'  *C5'  H5''   0.0       0.0   115.0     0.0   0.0
IC C2   C6   *N1   C1' 	  1.3966  121.57  179.97  122.49  1.4896
IC C3'  C2'  C1'   N1     1.5284  101.97  144.39  113.71  1.4896
IC O4'  C1'  N1    C2     1.5251  113.71  -96.0   117.06  1.3746
IC C1'  C2   *N1   C6     1.3966  121.57  179.97  122.49  1.4896
IC C6   N1   C2    N3  	  1.3556  123.94    0.08  115.87  1.3763
IC N3   N1   *C2   O2  	  1.3763  115.87  179.76  118.56  1.2272
IC N1   C2   N3    C4  	  1.4208  115.87   -0.41  120.17  1.3253
IC C2   N3   C4    N4  	  1.3763  120.17 -178.16  115.73  1.3614
IC N4   N3   *C4   C5  	  1.3614  115.73  178.63  124.28  1.4372
IC N3   C4   N4    CM4 	  1.3253  115.73 -167.94  124.86  1.4481
IC CM4  C4   *N4   H4  	  1.4481  124.86  160.11  113.05  1.0138
IC C6   C4   *C5   H5  	  1.3606  115.88  179.98  123.17  1.0818
IC C5   N1   *C6   H6  	  1.3606  119.86  179.89  116.87  1.0858
IC C4   N4   CM4   H41 	  1.3614  124.86  177.76  108.04  1.0911
IC H41  N4   *CM4  H42 	  1.0911  108.04  117.87  110.97  1.0940
IC H41  N4   *CM4  H43 	  1.0911  108.04 -119.76  112.67  1.0970
DONO H4   N4
ACCE O2   C2
ACCE N3
ACCE O1P  P
ACCE O2P  P
ACCE O2'
ACCE O3'
ACCE O4'
ACCE O5'

RESI 4AC           -1.00 ! N4-acetylcytidine    ! adjusted
GROUP
ATOM N1     NG2R61 -0.11 !               H82
ATOM C2     CG2R63  0.52 !                |
ATOM O2     OG2D4  -0.54 !           H81-C8 -H83
ATOM N3     NG2R62 -0.79 !                |
ATOM C4     CG2R64  0.65 !               C7   H4
ATOM N4     NG2S1  -0.63 !              // \  /
ATOM H4     HGP1    0.37 !             O7   N4
ATOM C5     CG2R62 -0.08 !                  |
ATOM H5     HGR62   0.12 !                  C4
ATOM C6     CG2R62  0.14 !                 /  \\
ATOM H6     HGR62   0.20 !             H5-C5   N3
ATOM C7     CG2O1   0.59 !                ||   |
ATOM O7     OG2D1  -0.50 !             H6-C6   C2
ATOM C8     CG331  -0.21 !                 \  / \\
ATOM H81    HGA3    0.09 !                  N1   O2
ATOM H82    HGA3    0.09 !                   \
ATOM H83    HGA3    0.09 !                    \
GROUP                    !                     \
ATOM P      P       1.50 ! O1P    H5' H4'  O4'  \
ATOM O1P    ON3    -0.78 !  |      |    \ /   \  \
ATOM O2P    ON3    -0.78 ! -P-O5'-C5'---C4'    C1'
ATOM O5'    ON2    -0.57 !  |      |     \     / \
ATOM C5'    CN8B   -0.08 ! O2P    H5''   C3'--C2' H1'
ATOM H5'    HN8     0.09 !              / \   / \
ATOM H5''   HN8     0.09 !            O3' H3' O2' H2''
GROUP                    !             |       |
ATOM C4'    CN7     0.16 !                    H2'
ATOM H4'    HN7     0.09
ATOM O4'    ON6B   -0.50
ATOM C1'    CN7B    0.16
ATOM H1'    HN7     0.09
GROUP
ATOM C2'    CN7B    0.14
ATOM H2''   HN7     0.09
ATOM O2'    ON5    -0.66
ATOM H2'    HN5     0.43
GROUP
ATOM C3'    CN7     0.01
ATOM H3'    HN7     0.09
ATOM O3'    ON2    -0.57
BOND N1   C2   N1   C6   C2   O2   C2   N3
BOND N3   C4   C4   C5   C4   N4   N4   H4
BOND N4   C7   C7   C8   C7   O7   C8   H81
BOND C8   H82  C8   H83  C5   C6   C5   H5
BOND C6   H6
BOND P    O1P     P    O2P     P    O5'     O5'  C5'     C5'  H5''
BOND C5'  C4'     C4'  O4'     C4'  C3'     O4'  C1'
BOND C1'  N1      C1'  C2'     C2'  C3'     C3'  O3'     O3'  +P
BOND C2'  O2'     O2'  H2'
BOND C1'  H1'     C2'  H2''    C3'  H3'     C4'  H4'     C5'  H5'
IMPR C2   N1   N3   O2        C4   C5   N3   N4       C7   C8   N4   O7
!ribose
IC -O3' P    O5'   C5'    1.6001  101.45  -39.25  119.00  1.4401
IC -O3' O5'  *P    O1P    1.6001  101.45 -115.82  109.74  1.4802
IC -O3' O5'  *P    O2P    1.6001  101.45  115.90  109.80  1.4801
IC  P   O5'  C5'   C4'    1.5996  119.00 -151.39  110.04  1.5160
IC O5'  C5'  C4'   C3'    1.4401  108.83 -179.85  116.10  1.5284
IC C5'  C4'  C3'   O3'    1.5160  116.10   76.70  115.12  1.4212
IC C4'  C3'  O3'   +P     1.5284  111.92  159.13  119.05  1.6001
IC C3'  O3'  +P    +O5'   1.4212  119.05  -98.86  101.45  1.5996
IC O4'  C3'  *C4'  C5'    1.4572  104.06 -120.04  116.10  1.5160
IC C2'  C4'  *C3'  O3'    1.5284  100.16 -124.08  115.12  1.4212
IC C4'  C3'  C2'   C1'    1.5284  100.16   39.58  102.04  1.5251
IC C3'  C2'  C1'   N1     1.5284  101.97  144.39  113.71  1.4896
IC O4'  C1'  N1    C2     1.5251  113.71  -96.0   117.06  1.3746
IC C1'  C3'  *C2'  O2'    1.5284  102.04 -114.67  110.81  1.4212
IC H2'  O2'  C2'   C3'    0.9600  114.97  148.63  111.92  1.5284
IC O4'  C2'  *C1'  H1'    0.0       0.0  -115.0     0.0   0.0
IC C1'  C3'  *C2'  H2''   0.0       0.0   115.0     0.0   0.0
IC C2'  C4'  *C3'  H3'    0.0       0.0   115.0     0.0   0.0
IC C3'  O4'  *C4'  H4'    0.0       0.0  -115.0     0.0   0.0
IC C4'  O5'  *C5'  H5'    0.0       0.0  -115.0     0.0   0.0
IC C4'  O5'  *C5'  H5''   0.0       0.0   115.0     0.0   0.0
IC C2   C6   *N1   C1' 	  1.3966  121.57  179.97  122.49  1.4896
IC C3'  C2'  C1'   N1     1.5284  101.97  144.39  113.71  1.4896
IC O4'  C1'  N1    C2     1.5251  113.71  -96.0   117.06  1.3746
IC C1'  C2   *N1   C6     1.3966  121.57  179.97  122.49  1.4896
IC C6   N1   C2    N3  	  1.3584  123.86   -0.78  115.63  1.3840
IC N3   N1   *C2   O2  	  1.3840  115.63 -179.77  119.60  1.2308
IC N1   C2   N3    C4  	  1.4126  115.63    0.58  120.07  1.3214
IC C2   N3   C4    N4  	  1.3840  120.07  179.26  112.92  1.3951
IC N4   N3   *C4   C5  	  1.3951  112.92 -179.12  125.01  1.4277
IC N3   C4   N4    C7  	  1.3214  112.92  173.17  129.44  1.3876
IC C7   C4   *N4   H4  	  1.3876  129.44 -173.25  112.00  1.0190
IC C6   C4   *C5   H5  	  1.3657  115.16 -179.24  122.45  1.0800
IC C5   N1   *C6   H6  	  1.3657  120.27 -179.85  116.65  1.0861
IC C4   N4   C7    O7  	  1.3951  129.44    4.10  123.54  1.2319
IC O7   N4   *C7   C8  	  1.2319  123.54 -179.26  113.46  1.5121
IC N4   C7   C8    H81 	  1.3876  113.46 -166.55  108.30  1.0903
IC H81  C7   *C8   H82 	  1.0903  108.30  120.91  111.62  1.0940
IC H81  C7   *C8   H83 	  1.0903  108.30 -118.93  109.83  1.0956
DONO H2'  O2'
DONO H4   N4
ACCE O2   C2
ACCE N3
ACCE O7
ACCE O1P  P
ACCE O2P  P
ACCE O2'
ACCE O3'
ACCE O4'
ACCE O5'

RESI MAC           -1.00 ! N4-acetyl-2'-O-methylcytidine
GROUP
ATOM N1     NG2R61 -0.11 !               H82
ATOM C2     CG2R63  0.52 !                |
ATOM O2     OG2D4  -0.54 !           H81-C8 -H83
ATOM N3     NG2R62 -0.79 !                |
ATOM C4     CG2R64  0.65 !               C7   H4
ATOM N4     NG2S1  -0.63 !              // \  /
ATOM H4     HGP1    0.37 !             O7   N4
ATOM C5     CG2R62 -0.08 !                  |
ATOM H5     HGR62   0.12 !                  C4
ATOM C6     CG2R62  0.14 !                 /  \\
ATOM H6     HGR62   0.20 !             H5-C5   N3
ATOM C7     CG2O1   0.59 !                ||   |
ATOM O7     OG2D1  -0.50 !             H6-C6   C2
ATOM C8     CG331  -0.21 !                 \  / \\
ATOM H81    HGA3    0.09 !                  N1   O2
ATOM H82    HGA3    0.09 !                   \
ATOM H83    HGA3    0.09 !                    \
GROUP                    !                     \
ATOM P      P       1.50 ! O1P    H5' H4'  O4'  \
ATOM O1P    ON3    -0.78 !  |      |    \ /   \  \
ATOM O2P    ON3    -0.78 ! -P-O5'-C5'---C4'    C1'
ATOM O5'    ON2    -0.57 !  |      |     \     / \
ATOM C5'    CN8B   -0.08 ! O2P    H5''   C3'--C2' H1'
ATOM H5'    HN8     0.09 !              / \   / \
ATOM H5''   HN8     0.09 !            O3' H3' O2' H2''
GROUP                    !             |      |
ATOM C4'    CN7     0.16 !                   CM2
ATOM H4'    HN7     0.09 !                 /  |  \
ATOM O4'    ON6B   -0.50 !               HM1 HM2 HM3
ATOM C1'    CN7B    0.16
ATOM H1'    HN7     0.09
GROUP
ATOM C2'    CN7B    0.08
ATOM H2''   HN7     0.09
ATOM O2'    OG301  -0.34
ATOM CM2    CG331  -0.10
ATOM HM1    HGA3    0.09
ATOM HM2    HGA3    0.09
ATOM HM3    HGA3    0.09
GROUP
ATOM C3'    CN7     0.01
ATOM H3'    HN7     0.09
ATOM O3'    ON2    -0.57
BOND N1   C2   N1   C6   C2   O2   C2   N3
BOND N3   C4   C4   C5   C4   N4   N4   H4
BOND N4   C7   C7   C8   C7   O7   C8   H81
BOND C8   H82  C8   H83  C5   C6   C5   H5
BOND C6   H6
BOND P    O1P     P    O2P     P    O5'     O5'  C5'     C5'  H5''
BOND C5'  C4'     C4'  O4'     C4'  C3'     O4'  C1'
BOND C1'  N1      C1'  C2'     C2'  C3'     C3'  O3'     O3'  +P
BOND C2'  O2'     CM2  O2'     CM2  HM1     HM2  CM2     HM3  CM2
BOND C1'  H1'     C2'  H2''    C3'  H3'     C4'  H4'     C5'  H5'
IMPR C2   N1   N3   O2        C4   C5   N3   N4       C7   C8   N4   O7
!2OM-ribose
IC -O3' P    O5'   C5'    1.6001  101.45  -39.25  119.00  1.4401
IC -O3' O5'  *P    O1P    1.6001  101.45 -115.82  109.74  1.4802
IC -O3' O5'  *P    O2P    1.6001  101.45  115.90  109.80  1.4801
IC  P   O5'  C5'   C4'    1.5996  119.00 -151.39  110.04  1.5160
IC O5'  C5'  C4'   C3'    1.4401  108.83 -179.85  116.10  1.5284
IC C5'  C4'  C3'   O3'    1.5160  116.10   76.70  115.12  1.4212
IC C4'  C3'  O3'   +P     1.5284  111.92  159.13  119.05  1.6001
IC C3'  O3'  +P    +O5'   1.4212  119.05  -98.86  101.45  1.5996
IC O4'  C3'  *C4'  C5'    1.4572  104.06 -120.04  116.10  1.5160
IC C2'  C4'  *C3'  O3'    1.5284  100.16 -124.08  115.12  1.4212
IC C4'  C3'  C2'   C1'    1.5284  100.16   39.58  102.04  1.5251
IC C3'  C2'  C1'   N1     1.5284  101.97  144.39  113.71  1.4896
IC O4'  C1'  N1    C2     1.5251  113.71  -96.0   117.06  1.3746
IC C3'  C1'  *C2'  O2'    1.5312  102.03  117.61  107.13  1.4206
IC C1'  C2'  O2'   CM2    1.5393  107.13   90.00  107.00  1.4150
IC C2'  O2'  CM2   HM2    1.4206  107.00  180.00    0.0   0.0
IC HM2  O2'  *CM2  HM3    0.0       0.0   120.00    0.0   0.0
IC HM2  O2'  *CM2  HM1    0.0       0.0  -120.00    0.0   0.0
IC O4'  C2'  *C1'  H1'    0.0       0.0  -115.0     0.0   0.0
IC C1'  C3'  *C2'  H2''   0.0       0.0   115.0     0.0   0.0
IC C2'  C4'  *C3'  H3'    0.0       0.0   115.0     0.0   0.0
IC C3'  O4'  *C4'  H4'    0.0       0.0  -115.0     0.0   0.0
IC C4'  O5'  *C5'  H5'    0.0       0.0  -115.0     0.0   0.0
IC C4'  O5'  *C5'  H5''   0.0       0.0   115.0     0.0   0.0
IC C2   C6   *N1   C1' 	  1.3966  121.57  179.97  122.49  1.4896
IC C3'  C2'  C1'   N1     1.5284  101.97  144.39  113.71  1.4896
IC O4'  C1'  N1    C2     1.5251  113.71  -96.0   117.06  1.3746
IC C1'  C2   *N1   C6     1.3966  121.57  179.97  122.49  1.4896
IC C6   N1   C2    N3  	  1.3584  123.86   -0.78  115.63  1.3840
IC N3   N1   *C2   O2  	  1.3840  115.63 -179.77  119.60  1.2308
IC N1   C2   N3    C4  	  1.4126  115.63    0.58  120.07  1.3214
IC C2   N3   C4    N4  	  1.3840  120.07  179.26  112.92  1.3951
IC N4   N3   *C4   C5  	  1.3951  112.92 -179.12  125.01  1.4277
IC N3   C4   N4    C7  	  1.3214  112.92  173.17  129.44  1.3876
IC C7   C4   *N4   H4  	  1.3876  129.44 -173.25  112.00  1.0190
IC C6   C4   *C5   H5  	  1.3657  115.16 -179.24  122.45  1.0800
IC C5   N1   *C6   H6  	  1.3657  120.27 -179.85  116.65  1.0861
IC C4   N4   C7    O7  	  1.3951  129.44    4.10  123.54  1.2319
IC O7   N4   *C7   C8  	  1.2319  123.54 -179.26  113.46  1.5121
IC N4   C7   C8    H81 	  1.3876  113.46 -166.55  108.30  1.0903
IC H81  C7   *C8   H82 	  1.0903  108.30  120.91  111.62  1.0940
IC H81  C7   *C8   H83 	  1.0903  108.30 -118.93  109.83  1.0956
DONO H4   N4
ACCE O2   C2
ACCE N3
ACCE O7
ACCE O1P  P
ACCE O2P  P
ACCE O2'
ACCE O3'
ACCE O4'
ACCE O5'

RESI TMC           -1.00 ! N4,N4,2'-O-trimethylcytidine
GROUP
ATOM N1     NG2R61 -0.03 !             H73      H83
ATOM C2     CG2R63  0.57 !               \      /
ATOM O2     OG2D4  -0.52 !            H72-C7  C8-H82
ATOM N3     NG2R62 -0.74 !               / \  / \
ATOM C4     CG2R64  0.60 !             H71  N4  H81
ATOM N4     NG301  -0.37 !                  |
ATOM C5     CG2R62 -0.18 !                  C4
ATOM H5     HGR62   0.03 !                 /  \\
ATOM C6     CG2R62  0.11 !             H5-C5   N3
ATOM H6     HGR62   0.13 !                ||   |
ATOM C7     CG331  -0.07 !             H6-C6   C2
ATOM H71    HGA3    0.09 !                 \  / \\
ATOM H72    HGA3    0.09 !                  N1   O2
ATOM H73    HGA3    0.09 !                   \
ATOM C8     CG331  -0.07 !                    \
ATOM H81    HGA3    0.09 !                     \
ATOM H82    HGA3    0.09 ! O1P    H5' H4'  O4'  \
ATOM H83    HGA3    0.09 !  |      |    \ /   \  \
GROUP                    ! -P-O5'-C5'---C4'    C1'
ATOM P      P       1.50 !  |      |     \     / \
ATOM O1P    ON3    -0.78 ! O2P    H5''   C3'--C2' H1'
ATOM O2P    ON3    -0.78 !              / \   / \
ATOM O5'    ON2    -0.57 !            O3' H3' O2' H2''
ATOM C5'    CN8B   -0.08 !             |      |
ATOM H5'    HN8     0.09 !                   CM2
ATOM H5''   HN8     0.09 !                 /  |  \
GROUP                    !               HM1 HM2 HM3
ATOM C4'    CN7     0.16
ATOM H4'    HN7     0.09
ATOM O4'    ON6B   -0.50
ATOM C1'    CN7B    0.16
ATOM H1'    HN7     0.09
GROUP
ATOM C2'    CN7B    0.08
ATOM H2''   HN7     0.09
ATOM O2'    OG301  -0.34
ATOM CM2    CG331  -0.10
ATOM HM1    HGA3    0.09
ATOM HM2    HGA3    0.09
ATOM HM3    HGA3    0.09
GROUP
ATOM C3'    CN7     0.01
ATOM H3'    HN7     0.09
ATOM O3'    ON2    -0.57
BOND N1   C2   N1   C6   C2   O2   C2   N3
BOND N3   C4   C4   C5   C4   N4   N4   C7
BOND N4   C8   C7   H71  C7   H72  C7   H73
BOND C8   H81  C8   H82  C8   H83  C5   C6
BOND C5   H5   C6   H6
BOND P    O1P     P    O2P     P    O5'     O5'  C5'     C5'  H5''
BOND C5'  C4'     C4'  O4'     C4'  C3'     O4'  C1'
BOND C1'  N1      C1'  C2'     C2'  C3'     C3'  O3'     O3'  +P
BOND C2'  O2'     CM2  O2'     CM2  HM1     HM2  CM2     HM3  CM2
BOND C1'  H1'     C2'  H2''    C3'  H3'     C4'  H4'     C5'  H5'
IMPR C2   N1   N3   O2        C4   C5   N3   N4
!ribose
IC -O3' P    O5'   C5'    1.6001  101.45  -39.25  119.00  1.4401
IC -O3' O5'  *P    O1P    1.6001  101.45 -115.82  109.74  1.4802
IC -O3' O5'  *P    O2P    1.6001  101.45  115.90  109.80  1.4801
IC  P   O5'  C5'   C4'    1.5996  119.00 -151.39  110.04  1.5160
IC O5'  C5'  C4'   C3'    1.4401  108.83 -179.85  116.10  1.5284
IC C5'  C4'  C3'   O3'    1.5160  116.10   76.70  115.12  1.4212
IC C4'  C3'  O3'   +P     1.5284  111.92  159.13  119.05  1.6001
IC C3'  O3'  +P    +O5'   1.4212  119.05  -98.86  101.45  1.5996
IC O4'  C3'  *C4'  C5'    1.4572  104.06 -120.04  116.10  1.5160
IC C2'  C4'  *C3'  O3'    1.5284  100.16 -124.08  115.12  1.4212
IC C4'  C3'  C2'   C1'    1.5284  100.16   39.58  102.04  1.5251
IC C3'  C1'  *C2'  O2'    1.5312  102.03  117.61  107.13  1.4206
IC C1'  C2'  O2'   CM2    1.5393  107.13   90.00  107.00  1.4150
IC C2'  O2'  CM2   HM2    1.4206  107.00  180.00    0.0   0.0
IC HM2  O2'  *CM2  HM3    0.0       0.0   120.00    0.0   0.0
IC HM2  O2'  *CM2  HM1    0.0       0.0  -120.00    0.0   0.0
IC O4'  C2'  *C1'  H1'    0.0       0.0  -115.0     0.0   0.0
IC C1'  C3'  *C2'  H2''   0.0       0.0   115.0     0.0   0.0
IC C2'  C4'  *C3'  H3'    0.0       0.0   115.0     0.0   0.0
IC C3'  O4'  *C4'  H4'    0.0       0.0  -115.0     0.0   0.0
IC C4'  O5'  *C5'  H5'    0.0       0.0  -115.0     0.0   0.0
IC C4'  O5'  *C5'  H5''   0.0       0.0   115.0     0.0   0.0
IC C3'  C2'  C1'   N1     1.5284  101.97  144.39  113.71  1.4896
IC O4'  C1'  N1    C2     1.5251  113.71  -96.0   117.06  1.3746
IC C1'  C2   *N1   C6     1.3966  121.57  179.97  122.49  1.4896
IC C6   N1   C2    N3  	  1.3584  123.86   -0.78  115.63  1.3840
IC N3   N1   *C2   O2  	  1.3840  115.63 -179.77  119.60  1.2308
IC N1   C2   N3    C4  	  1.4126  115.63    0.58  120.07  1.3214
IC C2   N3   C4    N4  	  1.3840  120.07  179.26  112.92  1.3951
IC N4   N3   *C4   C5  	  1.3951  112.92 -179.12  125.01  1.4277
IC N3   C4   N4    C7  	  1.3214  112.92  173.17  129.44  1.3876
IC C7   C4   *N4   C8  	  1.3876  129.44 -173.25  112.00  1.0190
IC C6   C4   *C5   H5  	  1.3657  115.16 -179.24  122.45  1.0800
IC C5   N1   *C6   H6  	  1.3657  120.27 -179.85  116.65  1.0861
IC C4   N4   C7    O7  	  1.3951  129.44    4.10  123.54  1.2319
IC C8   N4   C7    H71 	  1.3876  113.46 -166.55  108.30  1.0903
IC H71  N4   *C7   H72 	  1.0903  108.30  120.91  111.62  1.0940
IC H71  N4   *C7   H73 	  1.0903  108.30 -118.93  109.83  1.0956
IC C7   N4   C8    H81 	  1.3876  113.46 -166.55  108.30  1.0903
IC H81  N4   *C8   H82 	  1.0903  108.30  120.91  111.62  1.0940
IC H81  N4   *C8   H83 	  1.0903  108.30 -118.93  109.83  1.0956
ACCE O2   C2
ACCE N3
ACCE O1P  P
ACCE O2P  P
ACCE O2'
ACCE O3'
ACCE O4'
ACCE O5'

RESI 3MC            0.00 ! protonated N3-methylcytidine 
GROUP
ATOM N1     NG2R61 -0.11 !              H42  H41
ATOM C2     CG2R63  0.55 !                \  /
ATOM O2     OG2D4  -0.33 !             (+) N4      H31
ATOM N3     NG2P1  -0.35 !                 ||     /
ATOM C4     CG2R64  0.68 !                 C4   CN3-H32
ATOM N4     NG2P1  -0.76 !                /  \ /  \
ATOM H41    HGP2    0.39 !            H5-C5   N3   H33
ATOM H42    HGP2    0.39 !               ||   |
ATOM C5     CG2R62 -0.18 !            H6-C6   C2
ATOM H5     HGR62   0.09 !                \  / \\
ATOM C6     CG2R62  0.16 !                 N1   O2
ATOM H6     HGR62   0.20 !                   \
ATOM CN3    CG334   0.00 !                    \
ATOM H31    HGA3    0.09 !                     \
ATOM H32    HGA3    0.09 ! O1P    H5' H4'  O4'  \
ATOM H33    HGA3    0.09 !  |      |    \ /   \  \
GROUP                    ! -P-O5'-C5'---C4'    C1'
ATOM P      P       1.50 !  |      |     \     / \
ATOM O1P    ON3    -0.78 ! O2P    H5''   C3'--C2' H1'
ATOM O2P    ON3    -0.78 !              / \   / \
ATOM O5'    ON2    -0.57 !            O3' H3' O2' H2''
ATOM C5'    CN8B   -0.08 !             |       |
ATOM H5'    HN8     0.09 !                    H2'
ATOM H5''   HN8     0.09
GROUP                    !  !!!! PATCH 3MCN for the neutral base
ATOM C4'    CN7     0.16
ATOM H4'    HN7     0.09
ATOM O4'    ON6B   -0.50
ATOM C1'    CN7B    0.16
ATOM H1'    HN7     0.09
GROUP
ATOM C2'    CN7B    0.14
ATOM H2''   HN7     0.09
ATOM O2'    ON5    -0.66
ATOM H2'    HN5     0.43
GROUP
ATOM C3'    CN7     0.01
ATOM H3'    HN7     0.09
ATOM O3'    ON2    -0.57
BOND N1   C2   N1   C6   C2   O2   C2   N3
BOND N3   C4   N3   CN3  CN3  H31  CN3  H32
BOND CN3  H33  C4   N4   C4   C5   N4   H41
BOND N4   H42  C5   C6   C5   H5   C6   H6
BOND P    O1P     P    O2P     P    O5'     O5'  C5'     C5'  H5''
BOND C5'  C4'     C4'  O4'     C4'  C3'     O4'  C1'
BOND C1'  N1      C1'  C2'     C2'  C3'     C3'  O3'     O3'  +P
BOND C2'  O2'     O2'  H2'
BOND C1'  H1'     C2'  H2''    C3'  H3'     C4'  H4'     C5'  H5'
IMPR C2   N1   N3   O2        C4   N3   N4   C5        N4   H41  H42  C4
!ribose
IC -O3' P    O5'   C5'    1.6001  101.45  -39.25  119.00  1.4401
IC -O3' O5'  *P    O1P    1.6001  101.45 -115.82  109.74  1.4802
IC -O3' O5'  *P    O2P    1.6001  101.45  115.90  109.80  1.4801
IC  P   O5'  C5'   C4'    1.5996  119.00 -151.39  110.04  1.5160
IC O5'  C5'  C4'   C3'    1.4401  108.83 -179.85  116.10  1.5284
IC C5'  C4'  C3'   O3'    1.5160  116.10   76.70  115.12  1.4212
IC C4'  C3'  O3'   +P     1.5284  111.92  159.13  119.05  1.6001
IC C3'  O3'  +P    +O5'   1.4212  119.05  -98.86  101.45  1.5996
IC O4'  C3'  *C4'  C5'    1.4572  104.06 -120.04  116.10  1.5160
IC C2'  C4'  *C3'  O3'    1.5284  100.16 -124.08  115.12  1.4212
IC C4'  C3'  C2'   C1'    1.5284  100.16   39.58  102.04  1.5251
IC C3'  C2'  C1'   N1     1.5284  101.97  144.39  113.71  1.4896
IC O4'  C1'  N1    C2     1.5251  113.71  -96.0   117.06  1.3746
IC C1'  C3'  *C2'  O2'    1.5284  102.04 -114.67  110.81  1.4212
IC H2'  O2'  C2'   C3'    0.9600  114.97  148.63  111.92  1.5284
IC O4'  C2'  *C1'  H1'    0.0       0.0  -115.0     0.0   0.0
IC C1'  C3'  *C2'  H2''   0.0       0.0   115.0     0.0   0.0
IC C2'  C4'  *C3'  H3'    0.0       0.0   115.0     0.0   0.0
IC C3'  O4'  *C4'  H4'    0.0       0.0  -115.0     0.0   0.0
IC C4'  O5'  *C5'  H5'    0.0       0.0  -115.0     0.0   0.0
IC C4'  O5'  *C5'  H5''   0.0       0.0   115.0     0.0   0.0
IC C2   C6   *N1   C1' 	  1.3966  121.57  179.97  122.49  1.4896
IC C3'  C2'  C1'   N1     1.5284  101.97  144.39  113.71  1.4896
IC O4'  C1'  N1    C2     1.5251  113.71  -96.0   117.06  1.3746
IC C1'  C2   *N1   C6     1.3966  121.57  179.97  122.49  1.4896
IC C6   N1   C2    N3  	  1.3579  121.42    0.02  119.32  1.3485
IC N3   N1   *C2   O2  	  1.3485  119.32  179.99  117.06  1.2237
IC N1   C2   N3    C4  	  1.3785  119.32   -0.02  121.55  1.3603
IC C2   N3   C4    N4  	  1.3485  121.55  179.99  119.22  1.3772
IC N4   N3   *C4   C5  	  1.3772  119.22 -179.98  119.05  1.4401
IC C6   C4   *C5   H5  	  1.3653  118.25 -179.98  122.23  1.0882
IC C5   N1   *C6   H6  	  1.3653  120.40 -179.97  118.26  1.0924
IC N3   C4   N4    C7  	  1.3603  119.22  179.98  120.97  1.4598
IC C7   C4   *N4   C8  	  1.4598  120.97 -179.96  119.83  1.4631
IC C4   N4   C7    H71 	  1.3772  120.97  179.99  111.33  1.1118
IC H71  N4   *C7   H72 	  1.1118  111.33  119.65  111.27  1.1140
IC H71  N4   *C7   H73 	  1.1118  111.33 -119.54  111.21  1.1147
IC C4   N4   C8    H81 	  1.3772  119.83  179.94  111.72  1.1110
IC H81  N4   *C8   H82 	  1.1110  111.72  120.21  111.11  1.1142
IC H81  N4   *C8   H83 	  1.1110  111.72 -120.10  111.12  1.1142
IC C2   C6   *N1   C1' 	  1.3966  121.57  179.97  122.49  1.4896
IC H1   N1   C2    N3  	  1.0191  114.23  179.97  113.29  1.4259
IC N3   N1   *C2   O2  	  1.4259  113.29 -179.98  123.65  1.2129
IC N1   C2   N3    C4  	  1.3880  113.29    0.02  123.33  1.3567
IC C4   C2   *N3   CN3 	  1.3567  123.33 -179.99  116.07  1.4738
IC C2   N3   C4    N4  	  1.4259  123.33 -179.97  119.40  1.3326
IC N4   N3   *C4   C5  	  1.3326  119.40  179.95  119.73  1.4220
IC N3   C4   N4    H41 	  1.3567  119.40  180.00  119.78  1.0139
IC H41  C4   *N4   H42 	  1.0139  119.78  179.97  123.33  1.0123
IC C6   C4   *C5   H5  	  1.3597  118.06  179.99  120.70  1.0826
IC C5   N1   *C6   H6  	  1.3597  120.74 -179.98  116.41  1.0853
IC C2   N3   CN3   H31 	  1.4259  116.07 -118.73  109.65  1.0926
IC H31  N3   *CN3  H32 	  1.0926  109.65  118.70  107.25  1.0874
IC H31  N3   *CN3  H33 	  1.0926  109.65 -122.57  109.72  1.0923
DONO H2'  O2'
DONO H41  N4
DONO H42  N4
ACCE O2   C2
ACCE O1P  P
ACCE O2P  P
ACCE O2'
ACCE O3'
ACCE O4'
ACCE O5'

RESI K2C            0.00 ! lysidine
GROUP
ATOM N1     NG2P1  -0.24 !             H4
ATOM C2     CG2R64  0.77 !               \
ATOM N2     NG2P1  -0.60 !                N4
ATOM H2     HGP2    0.49 !                ||
ATOM N3     NG2P1  -0.81 !                C4    H3
ATOM H3     HGP2    0.44 !               /  \  /
ATOM C4     CG2R64  0.57 !           H5-C5   N3
ATOM N4     NG2D1  -0.68 !              ||   |
ATOM H4     HGP1    0.34 !           H6-C6   C2      H71 H81  H91  H101 H12    O30 (-)
ATOM C5     CG2R61 -0.24 !               \  /  \\(+) |   |    |    |    |     /
ATOM H5     HGR61   0.21 !                N1    N2 --C7--C8 --C9 --C10--C12--C13
ATOM C6     CG2R61  0.13 !                 \    |    |   |    |    |    |     \\
ATOM H6     HGR62   0.20 !                  \   H2   H72 H82  H92  H102 | (+)  O31
ATOM C7     CG324   0.24 !                   \                         N14
ATOM H71    HGA2    0.09 !                    \                       / |  \
ATOM H72    HGA2    0.09 !                     \                  H141 H142 H143
GROUP                    ! O1P    H5' H4'  O4'  \
ATOM C8     CG321  -0.18 !  |      |    \ /   \  \
ATOM H81    HGA2    0.09 ! -P-O5'-C5'---C4'    C1'
ATOM H82    HGA2    0.09 !  |      |     \     / \
GROUP                    ! O2P    H5''   C3'--C2' H1'
ATOM C9     CG321  -0.18 !              / \   / \
ATOM H91    HGA2    0.09 !            O3' H3' O2' H2''
ATOM H92    HGA2    0.09 !             |       |
GROUP                    !                    H2'
ATOM C10    CG321  -0.18
ATOM H101   HGA2    0.09 !  !!!! PATCH 5UHA for the non-ionic tautomer of side chain
ATOM H102   HGA2    0.09 !  !!!! PATCH K2CN for the neutral base
GROUP                    !  !!!! PATCH 34HC for the tautomer of charged base
ATOM C12    CG314   0.17
ATOM H12    HGA1    0.11
ATOM N14    NG3P3  -0.34
ATOM H141   HGP2    0.30
ATOM H142   HGP2    0.30
ATOM H143   HGP2    0.30
ATOM C13    CG2O3   0.32
ATOM O30    OG2D2  -0.58
ATOM O31    OG2D2  -0.58
GROUP
ATOM P      P       1.50
ATOM O1P    ON3    -0.78
ATOM O2P    ON3    -0.78
ATOM O5'    ON2    -0.57
ATOM C5'    CN8B   -0.08
ATOM H5'    HN8     0.09
ATOM H5''   HN8     0.09
GROUP
ATOM C4'    CN7     0.16
ATOM H4'    HN7     0.09
ATOM O4'    ON6B   -0.50
ATOM C1'    CN7B    0.16
ATOM H1'    HN7     0.09
GROUP
ATOM C2'    CN7B    0.14
ATOM H2''   HN7     0.09
ATOM O2'    ON5    -0.66
ATOM H2'    HN5     0.43
GROUP
ATOM C3'    CN7     0.01
ATOM H3'    HN7     0.09
ATOM O3'    ON2    -0.57
BOND N1   C2   N1   C6   C2   N3   C2   N2
BOND N3   C4   C4   N4   C4   C5   N3   H3
BOND N4   H4   C5   H5   C5   C6   C6   H6
BOND N2   H2   N2   C7   C7   H71  C7   H72
BOND C7   C8   C8   H81  C8   H82  C8   C9
BOND C9   H91  C9   H92  C9   C10  C10  H101
BOND C10  H102 C10  C12  C12  H12  C12  C13
BOND C12  N14  C13  O30  C13  O31  N14  H141
BOND N14  H142 N14  H143
BOND P    O1P     P    O2P     P    O5'     O5'  C5'     C5'  H5''
BOND C5'  C4'     C4'  O4'     C4'  C3'     O4'  C1'
BOND C1'  N1      C1'  C2'     C2'  C3'     C3'  O3'     O3'  +P
BOND C2'  O2'     O2'  H2'
BOND C1'  H1'     C2'  H2''    C3'  H3'     C4'  H4'     C5'  H5'
IMPR C2   N1   N3   N2        C4   C5   N4   N3        C13  O30  O31  C12
!ribose
IC -O3' P    O5'   C5'    1.6001  101.45  -39.25  119.00  1.4401
IC -O3' O5'  *P    O1P    1.6001  101.45 -115.82  109.74  1.4802
IC -O3' O5'  *P    O2P    1.6001  101.45  115.90  109.80  1.4801
IC  P   O5'  C5'   C4'    1.5996  119.00 -151.39  110.04  1.5160
IC O5'  C5'  C4'   C3'    1.4401  108.83 -179.85  116.10  1.5284
IC C5'  C4'  C3'   O3'    1.5160  116.10   76.70  115.12  1.4212
IC C4'  C3'  O3'   +P     1.5284  111.92  159.13  119.05  1.6001
IC C3'  O3'  +P    +O5'   1.4212  119.05  -98.86  101.45  1.5996
IC O4'  C3'  *C4'  C5'    1.4572  104.06 -120.04  116.10  1.5160
IC C2'  C4'  *C3'  O3'    1.5284  100.16 -124.08  115.12  1.4212
IC C4'  C3'  C2'   C1'    1.5284  100.16   39.58  102.04  1.5251
IC N1   C1'  C2'   C3'    1.4699  112.37   91.35  100.52  1.5284
IC C2   N1   C1'   C2'    1.4281  121.60  141.79  112.37  1.5251
IC C1'  C3'  *C2'  O2'    1.5284  102.04 -114.67  110.81  1.4212
IC H2'  O2'  C2'   C3'    0.9600  114.97  148.63  111.92  1.5284
IC O4'  C2'  *C1'  H1'    0.0       0.0  -115.0     0.0   0.0
IC C1'  C3'  *C2'  H2''   0.0       0.0   115.0     0.0   0.0
IC C2'  C4'  *C3'  H3'    0.0       0.0   115.0     0.0   0.0
IC C3'  O4'  *C4'  H4'    0.0       0.0  -115.0     0.0   0.0
IC C4'  O5'  *C5'  H5'    0.0       0.0  -115.0     0.0   0.0
IC C4'  O5'  *C5'  H5''   0.0       0.0   115.0     0.0   0.0
IC C6   C2   *N1   C1' 	  1.4026  119.19 -179.92  120.52  1.4695
IC C6   N1   C2    N2  	  1.3751  118.04  176.32  119.27  1.3699
IC N2   N1   *C2   N3  	  1.3699  119.27 -179.78  121.03  1.3472
IC N1   C2   N2    C7  	  1.4281  119.27 -166.76  122.57  1.5023
IC C7   C2   *N2   H2  	  1.5023  122.57  134.97  111.40  1.0106
IC N1   C2   N3    C4  	  1.4281  121.03   15.57  117.79  1.3483
IC C4   C2   *N3   H3  	  1.3483  117.79  180.00  122.70  1.0000
IC C2   N3   C4    N4  	  1.3472  117.79  156.31  118.26  1.2967
IC N4   N3   *C4   C5  	  1.2967  118.26 -178.11  122.91  1.3959
IC N3   C4   N4    H4  	  1.3483  118.26  178.17  106.15  0.9981
IC C6   C4   *C5   H5  	  1.4055  116.26  171.79  121.47  1.0752
IC C5   N1   *C6   H6  	  1.4055  120.96 -176.28  116.78  1.0824
IC C2   N2   C7    C8  	  1.3699  122.57   72.89  117.61  1.5545
IC C8   N2   *C7   H71 	  1.5545  117.61  120.96  107.47  1.1162
IC H71  N2   *C7   H72 	  1.1162  107.47  114.47  109.54  1.1135
IC N2   C7   C8    C9  	  1.5023  117.61  -68.85  112.87  1.5333
IC C9   C7   *C8   H81 	  1.5333  112.87 -118.63  107.27  1.1151
IC H81  C7   *C8   H82 	  1.1151  107.27 -117.09  110.75  1.1101
IC C7   C8   C9    C10 	  1.5545  112.87 -160.53  119.34  1.5307
IC C10  C8   *C9   H91 	  1.5307  119.34 -124.15  108.88  1.1141
IC H91  C8   *C9   H92 	  1.1141  108.88 -117.17  105.14  1.1164
IC C8   C9   C10   C12 	  1.5333  119.34  178.10  144.77  2.5600
IC C12  C9   *C10  H101	  2.5600  144.77  124.97  110.17  1.1132
IC H101 C9   *C10  H102	  1.1132  110.17  118.23  110.16  1.1124
IC C9   C10  C12   C13 	  1.5307  144.77  180.00  108.00  1.5220
IC C13  C10  *C12  N14 	  1.5220  108.00  120.00  110.00  1.4800
IC C13  C10  *C12  H12 	  1.5220  108.00 -120.00  110.10  1.1110
IC C10  C12  C13   O30 	  2.5600  108.00  180.00  116.00  1.2600
IC O30  C12  *C13  O31 	  1.2600  116.00  180.00  116.00  1.2600
IC C10  C12  N14   H141	  2.5600  110.00  180.00  109.50  1.0400
IC H141 C12  *N14  H142	  1.0400  109.50  120.00  109.50  1.0400
IC H141 C12  *N14  H143	  1.0400  109.50 -120.00  109.50  1.0400
DONO H2'  O2'
DONO H4   N4
DONO H3   N3
DONO H2   N2
DONO H141 N14
DONO H142 N14
DONO H143 N14
ACCE O30  C13
ACCE O31  C13
ACCE O1P  P
ACCE O2P  P
ACCE O2'
ACCE O3'
ACCE O4'
ACCE O5'

RESI R2C            1.00 ! agmatidine, AG9 
GROUP
ATOM N1     NG2P1  -0.24 !               H4
ATOM C2     CG2R64  0.77 !                 \
ATOM N2     NG2P1  -0.60 !                  N4
ATOM H2     HGP2    0.49 !                  ||
ATOM N3     NG2P1  -0.81 !                  C4    H3
ATOM H3     HGP2    0.44 !                 /  \  /
ATOM C4     CG2R64  0.57 !             H5-C5   N3                                 H21
ATOM N4     NG2D1  -0.68 !                ||   |                                  |
ATOM H4     HGP1    0.34 !             H6-C6   C2      H71  HB1  HG1  HD1  HE     NH2--H22
ATOM C5     CG2R61 -0.24 !                 \  /  \\(+) |    |    |    |    |     /
ATOM H5     HGR61   0.21 !                  N1    N2 --C7 --CB --CG --CD --NE --CZ
ATOM C6     CG2R61  0.13 !                   \    |    |    |    |    |       (+)\\
ATOM H6     HGR62   0.20 !                    \   H2   H72  HB2  HG2  HD2         NH1--H11
ATOM C7     CG324   0.24 !                     \                                  |
ATOM H71    HGA2    0.09 !                      \                                 H12
ATOM H72    HGA2    0.09 !  O1P    H5' H4'  O4'  \
GROUP                    !   |      |    \ /   \  \
ATOM CB     CG321  -0.18 !  -P-O5'-C5'---C4'    C1'
ATOM HB1    HGA2    0.09 !   |      |     \     / \
ATOM HB2    HGA2    0.09 !  O2P    H5''   C3'--C2' H1'
GROUP                    !               / \   / \
ATOM CG     CG321  -0.18 !             O3' H3' O2' H2''
ATOM HG1    HGA2    0.09 !              |       |
ATOM HG2    HGA2    0.09 !                     H2'
GROUP
ATOM CD     CG324   0.21 ! !! PATCH K2CN for the neutral base
ATOM HD1    HGA2    0.09 ! !! PATCH 34HC for the tautomer of charged base
ATOM HD2    HGA2    0.09
ATOM NE     NG2P1  -0.71
ATOM HE     HGP2    0.44
ATOM CZ     CG2N1   0.64
ATOM NH1    NG2P1  -0.80
ATOM H11    HGP2    0.46
ATOM H12    HGP2    0.46
ATOM NH2    NG2P1  -0.80
ATOM H21    HGP2    0.46
ATOM H22    HGP2    0.46
GROUP
ATOM P      P       1.50
ATOM O1P    ON3    -0.78
ATOM O2P    ON3    -0.78
ATOM O5'    ON2    -0.57
ATOM C5'    CN8B   -0.08
ATOM H5'    HN8     0.09
ATOM H5''   HN8     0.09
GROUP
ATOM C4'    CN7     0.16
ATOM H4'    HN7     0.09
ATOM O4'    ON6B   -0.50
ATOM C1'    CN7B    0.16
ATOM H1'    HN7     0.09
GROUP
ATOM C2'    CN7B    0.14
ATOM H2''   HN7     0.09
ATOM O2'    ON5    -0.66
ATOM H2'    HN5     0.43
GROUP
ATOM C3'    CN7     0.01
ATOM H3'    HN7     0.09
ATOM O3'    ON2    -0.57
BOND N1   C2   N1   C6   C2   N3   C2   N2
BOND N3   C4   C4   N4   C4   C5   N4   H4
BOND C5   H5   C5   C6   C6   H6   N3   H3
BOND N2   H2   N2   C7   C7   H71  C7   H72
BOND C7   CB   CB   HB1  CB   HB2  CB   CG
BOND CG   HG1  CG   HG2  CG   CD   CD   HD1
BOND CD   HD2  CD   NE   NE   HE   NE   CZ
BOND CZ   NH1  CZ   NH2  NH1  H11  NH1  H12
BOND NH2  H21  NH2  H22
BOND P    O1P     P    O2P     P    O5'     O5'  C5'     C5'  H5''
BOND C5'  C4'     C4'  O4'     C4'  C3'     O4'  C1'
BOND C1'  N1      C1'  C2'     C2'  C3'     C3'  O3'     O3'  +P
BOND C2'  O2'     O2'  H2'
BOND C1'  H1'     C2'  H2''    C3'  H3'     C4'  H4'     C5'  H5'
IMPR C2   N1   N3   N2        C4   C5   N4   N3        CZ   NE   NH1  NH2
!ribose
IC -O3' P    O5'   C5'    1.6001  101.45  -39.25  119.00  1.4401
IC -O3' O5'  *P    O1P    1.6001  101.45 -115.82  109.74  1.4802
IC -O3' O5'  *P    O2P    1.6001  101.45  115.90  109.80  1.4801
IC  P   O5'  C5'   C4'    1.5996  119.00 -151.39  110.04  1.5160
IC O5'  C5'  C4'   C3'    1.4401  108.83 -179.85  116.10  1.5284
IC C5'  C4'  C3'   O3'    1.5160  116.10   76.70  115.12  1.4212
IC C4'  C3'  O3'   +P     1.5284  111.92  159.13  119.05  1.6001
IC C3'  O3'  +P    +O5'   1.4212  119.05  -98.86  101.45  1.5996
IC O4'  C3'  *C4'  C5'    1.4572  104.06 -120.04  116.10  1.5160
IC C2'  C4'  *C3'  O3'    1.5284  100.16 -124.08  115.12  1.4212
IC C4'  C3'  C2'   C1'    1.5284  100.16   39.58  102.04  1.5251
IC N1   C1'  C2'   C3'    1.4699  112.37   91.35  100.52  1.5284
IC C2   N1   C1'   C2'    1.4281  121.60  141.79  112.37  1.5251
IC C1'  C3'  *C2'  O2'    1.5284  102.04 -114.67  110.81  1.4212
IC H2'  O2'  C2'   C3'    0.9600  114.97  148.63  111.92  1.5284
IC O4'  C2'  *C1'  H1'    0.0       0.0  -115.0     0.0   0.0
IC C1'  C3'  *C2'  H2''   0.0       0.0   115.0     0.0   0.0
IC C2'  C4'  *C3'  H3'    0.0       0.0   115.0     0.0   0.0
IC C3'  O4'  *C4'  H4'    0.0       0.0  -115.0     0.0   0.0
IC C4'  O5'  *C5'  H5'    0.0       0.0  -115.0     0.0   0.0
IC C4'  O5'  *C5'  H5''   0.0       0.0   115.0     0.0   0.0
IC C6   C2   *N1   C1'    1.4026  119.19 -179.92  120.52  1.4695
IC C6   N1   C2    N3     0.0       0.0    0.0     0.0   0.0
IC N1   C2   N3    C4  	  1.4281  121.03   15.57  117.79  1.3483
IC C2   N3   C4    N4  	  1.3472  117.79  156.31  118.26  1.2967
IC N4   N3   *C4   C5  	  1.2967  118.26 -178.11  122.91  1.3959
IC C4   C2   *N3   H3  	  1.3483  117.79  180.00  122.70  1.0000
IC N3   C4   N4    H4  	  1.3483  118.26  178.17  106.15  0.9981
IC C6   C4   *C5   H5  	  1.4055  116.26  171.79  121.47  1.0752
IC C5   N1   *C6   H6  	  1.4055  120.96 -176.28  116.78  1.0824
IC N1   N3   *C2   N2  	  1.3699  119.27 -179.78  121.03  1.3472
IC N1   C2   N2    C7  	  1.4281  119.27 -166.76  122.57  1.5023
IC C7   C2   *N2   H2  	  1.5023  122.57  134.97  111.40  1.0106
IC C2   N2   C7    CB  	  1.3699  122.57  180.00  110.00  1.5300
IC CB   N2   *C7   H71 	  1.5300  110.00  120.00  107.47  1.1162
IC H71  N2   *C7   H72 	  1.1162  107.47  114.47  109.54  1.1135
IC N2   C7   CB    CG  	  1.5023  110.00  180.00  110.50  1.5300
IC CG   C7   *CB   HB1 	  1.5300  110.50  120.00  110.10  1.1110
IC HB1  C7   *CB   HB2 	  1.1110  110.10 -120.00  110.10  1.1110
IC C7   CB   CG    CD  	  1.5300  110.50  180.00  110.50  1.5300
IC CD   CB   *CG   HG1 	  1.5300  110.50  120.00  110.10  1.1110
IC HG1  CB   *CG   HG2 	  1.1110  110.10 -120.00  110.10  1.1110
IC CB   CG   CD    NE  	  1.5300  110.50  180.00  110.00  1.4530
IC NE   CG   *CD   HD1 	  1.4530  110.00  120.00  111.80  1.1000
IC HD1  CG   *CD   HD2 	  1.1000  111.80 -120.00  111.80  1.1000
IC CG   CD   NE    CZ  	  1.5300  110.00  180.00  120.00  1.3650
IC CZ   CD   *NE   HE  	  1.3650  120.00  180.00  120.00  1.0000
IC CD   NE   CZ    NH1 	  1.4530  120.00  180.00  120.00  1.3650
IC NH1  NE   *CZ   NH2 	  1.3650  120.00  180.00  120.00  1.3650
IC NE   CZ   NH1   H11 	  1.3650  120.00  180.00  120.00  1.0000
IC H11  CZ   *NH1  H12 	  1.0000  120.00  180.00  120.00  1.0000
IC NE   CZ   NH2   H21 	  1.3650  120.00  180.00  120.00  1.0000
IC H21  CZ   *NH2  H22 	  1.0000  120.00  180.00  120.00  1.0000
DONO H2'  O2'
DONO H4   N4
DONO H3   N3
DONO H2   N2
DONO H11  NH1
DONO H12  NH1
DONO H21  NH2
DONO H22  NH2
DONO HE   NE
ACCE O1P  P
ACCE O2P  P
ACCE O2'
ACCE O3'
ACCE O4'
ACCE O5'

RESI 1PC           -1.00 !  1H-pseudoisocytositidine
GROUP
ATOM N1     NG2R61 -0.36 !                H21  H22
ATOM H1     HGP1    0.30 !                  \  /
ATOM C2     CG2R64  0.64 !                   N2
ATOM N2     NG2S3  -0.66 !                   |
ATOM H21    HGP4    0.31 !                   C2
ATOM H22    HGP4    0.31 !                  /  \\
ATOM N3     NG2R62 -0.77 !              H1-N1   N3
ATOM C4     CG2R63  0.53 !                 |    |
ATOM O4     OG2D4  -0.47 !              H6-C6   C4
ATOM C5     CG2R62 -0.13 !                  \\ / \\
ATOM C6     CG2R62  0.17 !                   C5   O4
ATOM H6     HGR62   0.13 !                    \
GROUP                    !                     \
ATOM P      P       1.50 !                      \
ATOM O1P    ON3    -0.78 !  O1P    H5' H4'  O4'  \
ATOM O2P    ON3    -0.78 !   |      |    \ /   \  \
ATOM O5'    ON2    -0.57 !  -P-O5'-C5'---C4'    C1'
ATOM C5'    CN8B   -0.08 !   |      |     \     / \
ATOM H5'    HN8     0.09 !  O2P    H5''   C3'--C2' H1'
ATOM H5''   HN8     0.09 !               / \   / \
GROUP                    !             O3' H3' O2' H2''
ATOM C1'    CN7B    0.12 !              |       |
ATOM H1'    HN7     0.09 !                     H2'
ATOM C4'    CN7     0.16
ATOM O4'    ON6B   -0.46
ATOM H4'    HN7     0.09
GROUP
ATOM C2'    CN7B    0.14
ATOM H2''   HN7     0.09
ATOM O2'    ON5    -0.66
ATOM H2'    HN5     0.43
GROUP
ATOM C3'    CN7     0.01
ATOM H3'    HN7     0.09
ATOM O3'    ON2    -0.57
BOND N1   C2   N1   H1   N1   C6   C2   N3
BOND C2   N2   N2  H21   N2  H22   N3   C4
BOND C4   O4   C4   C5   C5   C6   C6   H6
BOND P    O1P     P    O2P     P    O5'     O5'  C5'     C5'  H5''
BOND C5'  C4'     C4'  O4'     C4'  C3'     O4'  C1'
BOND C1'  C5      C1'  C2'     C2'  C3'     C3'  O3'     O3'  +P
BOND C2'  O2'     O2'  H2'
BOND C1'  H1'     C2'  H2''    C3'  H3'     C4'  H4'     C5'  H5'
IMPR C2   N1   N3   N2        N2   H22  H21  C2        C4   C5   N3   O4
!ribose
IC -O3' P    O5'   C5'    1.6001  101.45  -39.25  119.00  1.4401
IC -O3' O5'  *P    O1P    1.6001  101.45 -115.82  109.74  1.4802
IC -O3' O5'  *P    O2P    1.6001  101.45  115.90  109.80  1.4801
IC  P   O5'  C5'   C4'    1.5996  119.00 -151.39  110.04  1.5160
IC O5'  C5'  C4'   C3'    1.4401  108.83 -179.85  116.10  1.5284
IC C5'  C4'  C3'   O3'    1.5160  116.10   76.70  115.12  1.4212
IC C4'  C3'  O3'   +P     1.5284  111.92  159.13  119.05  1.6001
IC C3'  O3'  +P    +O5'   1.4212  119.05  -98.86  101.45  1.5996
IC O4'  C3'  *C4'  C5'    1.4572  104.06 -120.04  116.10  1.5160
IC C2'  C4'  *C3'  O3'    1.5284  100.16 -124.08  115.12  1.4212
IC C4'  C3'  C2'   C1'    1.5284  100.16   39.58  102.04  1.5251
IC C5   C1'  O4'   C4'    1.4022  102.36 -123.09  109.06  1.4572
IC C6   C5   C1'   C2'    1.3750  121.43  -77.12  118.79  1.5251
IC C1'  C3'  *C2'  O2'    1.5284  102.04 -114.67  110.81  1.4212
IC H2'  O2'  C2'   C3'    0.9600  114.97  148.63  111.92  1.5284
IC O4'  C2'  *C1'  H1'    0.0       0.0  -115.0     0.0   0.0
IC C1'  C3'  *C2'  H2''   0.0       0.0   115.0     0.0   0.0
IC C2'  C4'  *C3'  H3'    0.0       0.0   115.0     0.0   0.0
IC C3'  O4'  *C4'  H4'    0.0       0.0  -115.0     0.0   0.0
IC C4'  O5'  *C5'  H5'    0.0       0.0  -115.0     0.0   0.0
IC C4'  O5'  *C5'  H5''   0.0       0.0   115.0     0.0   0.0
IC C3'  C2'  C1'   C5     1.5284  101.97  144.39  113.71  1.4896
IC O4'  C1'  C5    C4     1.5251  113.71  -97.2   125.59  1.3783
IC C1'  C4   *C5   C6     0.0       0.0   180.0     0.0   0.0
IC C6   C5   C4    N3  	  1.3764  114.90    0.71  122.46  1.3695
IC C5   C4   N3    C2     0.0       0.0     0.0     0.0   0.0
IC C4   C5   C6    N1     0.0       0.0     0.0     0.0   0.0
IC N3   N1   *C2   N2  	  1.3695  122.46  179.37  120.39  1.3211
IC N1   C2   N2    H21 	  1.3381  120.39  179.95  123.72  0.9917
IC H21  C2   *N2   H22 	  0.9917  123.72 -179.64  114.92  0.9946
IC C4   C2   *N3   H3  	  1.3738  124.14  179.34  118.67  0.9958
IC C5   N3   *C4   O4  	  1.4446  114.99 -179.12  118.26  1.2288
IC C5   N1   *C6   H6  	  1.3805  126.24  178.28  115.02  1.0919
IC C2   C6   *N1   H1  	  1.3746  119.25 -179.82  124.25  1.0008
DONO H22  N2
DONO H21  N2
DONO H1   N1
ACCE N3
ACCE O4
ACCE O1P  P
ACCE O2P  P
ACCE O2'
ACCE O3'
ACCE O4'
ACCE O5'

RESI 3PC           -1.00 !  3H-pseudoisocytositidine
GROUP
ATOM N1     NG2R62 -0.78 !                 H21  H22
ATOM C2     CG2R64  0.63 !                   \  /
ATOM N2     NG2S3  -0.56 !                    N2
ATOM H21    HGP4    0.31 !                    |
ATOM H22    HGP4    0.31 !                    C2    H3
ATOM N3     NG2R61 -0.51 !                  //  \  /
ATOM H3     HGP1    0.35 !                  N1   N3
ATOM C4     CG2R63  0.46 !                  |    |
ATOM O4     OG2D4  -0.48 !               H6-C6   C4
ATOM C5     CG2R62 -0.16 !                   \\ / \\
ATOM C6     CG2R62  0.28 !                    C5   O4
ATOM H6     HGR62   0.15 !                     \
GROUP                    !                      \
ATOM P      P       1.50 !                       \
ATOM O1P    ON3    -0.78 !   O1P    H5' H4'  O4'  \
ATOM O2P    ON3    -0.78 !    |      |    \ /   \  \
ATOM O5'    ON2    -0.57 !   -P-O5'-C5'---C4'    C1'
ATOM C5'    CN8B   -0.08 !    |      |     \     / \
ATOM H5'    HN8     0.09 !   O2P    H5''   C3'--C2' H1'
ATOM H5''   HN8     0.09 !                / \   / \
GROUP                    !              O3' H3' O2' H2''
ATOM C1'    CN7B    0.12 !               |       |
ATOM H1'    HN7     0.09 !                      H2'
ATOM C4'    CN7     0.16
ATOM O4'    ON6B   -0.46
ATOM H4'    HN7     0.09
GROUP
ATOM C2'    CN7B    0.14
ATOM H2''   HN7     0.09
ATOM O2'    ON5    -0.66
ATOM H2'    HN5     0.43
GROUP
ATOM C3'    CN7     0.01
ATOM H3'    HN7     0.09
ATOM O3'    ON2    -0.57
BOND N1   C2   N1   C6   C2   N2   C2   N3
BOND N2  H21   N2  H22   N3   H3   N3   C4
BOND C4   O4   C4   C5   C5   C6   C6   H6
BOND P    O1P     P    O2P     P    O5'     O5'  C5'     C5'  H5''
BOND C5'  C4'     C4'  O4'     C4'  C3'     O4'  C1'
BOND C1'  C5      C1'  C2'     C2'  C3'     C3'  O3'     O3'  +P
BOND C2'  O2'     O2'  H2'
BOND C1'  H1'     C2'  H2''    C3'  H3'     C4'  H4'     C5'  H5'
IMPR C2   N3   N1   N2        N2   H22  H21  C2        C4   C5   N3   O4
!ribose
IC -O3' P    O5'   C5'    1.6001  101.45  -39.25  119.00  1.4401
IC -O3' O5'  *P    O1P    1.6001  101.45 -115.82  109.74  1.4802
IC -O3' O5'  *P    O2P    1.6001  101.45  115.90  109.80  1.4801
IC  P   O5'  C5'   C4'    1.5996  119.00 -151.39  110.04  1.5160
IC O5'  C5'  C4'   C3'    1.4401  108.83 -179.85  116.10  1.5284
IC C5'  C4'  C3'   O3'    1.5160  116.10   76.70  115.12  1.4212
IC C4'  C3'  O3'   +P     1.5284  111.92  159.13  119.05  1.6001
IC C3'  O3'  +P    +O5'   1.4212  119.05  -98.86  101.45  1.5996
IC O4'  C3'  *C4'  C5'    1.4572  104.06 -120.04  116.10  1.5160
IC C2'  C4'  *C3'  O3'    1.5284  100.16 -124.08  115.12  1.4212
IC C4'  C3'  C2'   C1'    1.5284  100.16   39.58  102.04  1.5251
IC C5   C1'  O4'   C4'    1.4022  102.36 -123.09  109.06  1.4572
IC C6   C5   C1'   C2'    1.3750  121.43  -77.12  118.79  1.5251
IC C1'  C3'  *C2'  O2'    1.5284  102.04 -114.67  110.81  1.4212
IC H2'  O2'  C2'   C3'    0.9600  114.97  148.63  111.92  1.5284
IC O4'  C2'  *C1'  H1'    0.0       0.0  -115.0     0.0   0.0
IC C1'  C3'  *C2'  H2''   0.0       0.0   115.0     0.0   0.0
IC C2'  C4'  *C3'  H3'    0.0       0.0   115.0     0.0   0.0
IC C3'  O4'  *C4'  H4'    0.0       0.0  -115.0     0.0   0.0
IC C4'  O5'  *C5'  H5'    0.0       0.0  -115.0     0.0   0.0
IC C4'  O5'  *C5'  H5''   0.0       0.0   115.0     0.0   0.0
IC C3'  C2'  C1'   C5     1.5284  101.97  144.39  113.71  1.4896
IC O4'  C1'  C5    C4     1.5251  113.71  -97.2   125.59  1.3783
IC C1'  C4   *C5   C6     0.0       0.0   180.0     0.0   0.0
IC C6   C5   C4    N3  	  1.3764  114.90    0.71  122.46  1.3695
IC C5   C4   N3    C2     0.0       0.0     0.0     0.0   0.0
IC C4   C5   C6    N1     0.0       0.0     0.0     0.0   0.0
IC N3   N1   *C2   N2  	  1.3695  122.46  179.37  120.39  1.3211
IC N1   C2   N2    H21 	  1.3381  120.39  179.95  123.72  0.9917
IC H21  C2   *N2   H22 	  0.9917  123.72 -179.64  114.92  0.9946
IC C4   C2   *N3   H3  	  1.3738  124.14  179.34  118.67  0.9958
IC C5   N3   *C4   O4  	  1.4446  114.99 -179.12  118.26  1.2288
IC C5   N1   *C6   H6  	  1.3805  126.24  178.28  115.02  1.0919
DONO H22  N2
DONO H21  N2
DONO H3   N3
ACCE N1
ACCE O4
ACCE O1P  P
ACCE O2P  P
ACCE O2'
ACCE O3'
ACCE O4'
ACCE O5'

!!***Adenosine***
RESI OMA           -1.00 ! 2'-O-methyladenosine, MRA
GROUP
ATOM N9     NN2    -0.05 !       H61  H62
ATOM C8     CN4     0.34 !         \  /
ATOM H8     HN3     0.12 !          N6
ATOM N7     NN4    -0.71 !          |
ATOM C5     CN5     0.28 !          C6
ATOM C6     CN2     0.46 !        //  \
ATOM N6     NN1    -0.77 !        N1   C5--N7\\
ATOM H61    HN1     0.38 !        |    ||     C8-H8
ATOM H62    HN1     0.38 !        C2   C4--N9/
ATOM N1     NN3A   -0.74 !       / \\ /     \
ATOM C2     CN4     0.50 !     H2   N3       \
ATOM H2     HN3     0.13 !                    \
ATOM N3     NN3A   -0.75 !                     \
ATOM C4     CN5     0.43 !                      \
GROUP                    !  O1P    H5' H4'  O4'  \
ATOM P      P       1.50 !   |      |    \ /   \  \
ATOM O1P    ON3    -0.78 !  -P-O5'-C5'---C4'    C1'
ATOM O2P    ON3    -0.78 !   |      |     \     / \
ATOM O5'    ON2    -0.57 !  O2P    H5''   C3'--C2' H1'
ATOM C5'    CN8B   -0.08 !               / \   / \
ATOM H5'    HN8     0.09 !            O3' H3' O2' H2''
ATOM H5''   HN8     0.09 !             |       |
GROUP                    !                    CM2
ATOM C4'    CN7     0.16 !                  /  |  \
ATOM H4'    HN7     0.09 !                HM1 HM2 HM3
ATOM O4'    ON6B   -0.50
ATOM C1'    CN7B    0.16 !  !!!! PATCH ADEP for the protonated base
ATOM H1'    HN7     0.09 !  !!!! PATCH ADEI for the imine tautomer
GROUP
ATOM C2'    CN7B    0.08
ATOM H2''   HN7     0.09
ATOM O2'    OG301  -0.34
ATOM CM2    CG331  -0.10
ATOM HM1    HGA3    0.09
ATOM HM2    HGA3    0.09
ATOM HM3    HGA3    0.09
GROUP
ATOM C3'    CN7     0.01
ATOM H3'    HN7     0.09
ATOM O3'    ON2    -0.57
BOND N9   C8      N9   C4      C4   N3      C4   C5      N1   C6
BOND C2   N1      C6   N6      C8   H8      C2   H2      C2   N3
BOND N6   H61     N6   H62     C6   C5      C5   N7      N7   C8
BOND P    O1P     P    O2P     P    O5'     O5'  C5'     C5'  H5''
BOND C5'  C4'     C4'  O4'     C4'  C3'     O4'  C1'
BOND C1'  N9      C1'  C2'     C2'  C3'     C3'  O3'     O3'  +P
BOND C2'  O2'     CM2  O2'     CM2  HM1     HM2  CM2     HM3  CM2
BOND C1'  H1'     C2'  H2''    C3'  H3'     C4'  H4'     C5'  H5'
IMPR N6   C6   H61  H62        C6   N1   C5   N6        
!2OM-ribose
IC -O3' P    O5'   C5'    1.6001  101.45  -39.25  119.00  1.4401
IC -O3' O5'  *P    O1P    1.6001  101.45 -115.82  109.74  1.4802
IC -O3' O5'  *P    O2P    1.6001  101.45  115.90  109.80  1.4801
IC  P   O5'  C5'   C4'    1.5996  119.00 -151.39  110.04  1.5160
IC O5'  C5'  C4'   C3'    1.4401  108.83 -179.85  116.10  1.5284
IC C5'  C4'  C3'   O3'    1.5160  116.10   76.70  115.12  1.4212
IC C4'  C3'  O3'   +P     1.5284  111.92  159.13  119.05  1.6001
IC C3'  O3'  +P    +O5'   1.4212  119.05  -98.86  101.45  1.5996
IC O4'  C3'  *C4'  C5'    1.4572  104.06 -120.04  116.10  1.5160
IC C2'  C4'  *C3'  O3'    1.5284  100.16 -124.08  115.12  1.4212
IC C4'  C3'  C2'   C1'    1.5284  100.16   39.58  102.04  1.5251
IC C3'  C2'  C1'   N9     1.5284  101.97  144.39  113.71  1.4896
IC O4'  C1'  N9    C4     1.5251  113.71  -97.2   125.59  1.3783
IC C3'  C1'  *C2'  O2'    1.5312  102.03  117.61  107.13  1.4206
IC C1'  C2'  O2'   CM2    1.5393  107.13   90.00  107.00  1.4150
IC C2'  O2'  CM2   HM2    1.4206  107.00  180.00    0.0   0.0
IC HM2  O2'  *CM2  HM3    0.0       0.0   120.00    0.0   0.0
IC HM2  O2'  *CM2  HM1    0.0       0.0  -120.00    0.0   0.0
IC O4'  C2'  *C1'  H1'    0.0       0.0  -115.0     0.0   0.0
IC C1'  C3'  *C2'  H2''   0.0       0.0   115.0     0.0   0.0
IC C2'  C4'  *C3'  H3'    0.0       0.0   115.0     0.0   0.0
IC C3'  O4'  *C4'  H4'    0.0       0.0  -115.0     0.0   0.0
IC C4'  O5'  *C5'  H5'    0.0       0.0  -115.0     0.0   0.0
IC C4'  O5'  *C5'  H5''   0.0       0.0   115.0     0.0   0.0
IC C8   C4   *N9   C1' 	  1.3791  105.54 -179.95  126.56  1.4896
IC C4   N9   C8    N7  	  1.3827  105.54    0.01  113.96  1.3083
IC N7   N9   *C8   H8  	  1.3083  113.96 -179.96  121.22  1.0920
IC C8   N9   C4    N3  	  1.3791  105.54 -179.95  127.55  1.3434
IC N3   N9   *C4   C5  	  1.3434  127.55  179.93  105.67  1.3846
IC N7   C4   *C5   C6  	  1.3900  110.87 -179.98  116.88  1.4099
IC C4   C5   C6    N1  	  1.3846  116.88   -0.04  117.83  1.3540
IC N1   C5   *C6   N6  	  1.3540  117.83 -179.93  123.47  1.3450
IC C5   C6   N6    H61 	  1.4099  123.47  179.96  117.54  0.9954
IC H61  C6   *N6   H62 	  0.9954  117.54  179.98  121.22  0.9971
IC C5   C6   N1    C2  	  1.4099  117.83    0.08  118.36  1.3351
IC N3   N1   *C2   H2  	  1.3357  129.49 -179.97  115.25  1.0944
DONO H61  N6
DONO H62  N6
ACCE N3
ACCE N7
ACCE N1
ACCE O1P  P
ACCE O2P  P
ACCE O2'
ACCE O3'
ACCE O4'
ACCE O5'

RESI RIA           -2.00 ! 2'-O-ribosyladenosine(phosphate), 2RA
GROUP
ATOM N9     NN2    -0.05 !            H61  H62
ATOM C8     CN4     0.34 !              \  /
ATOM H8     HN3     0.12 !               N6
ATOM N7     NN4    -0.71 !               |
ATOM C5     CN5     0.28 !               C6
ATOM C6     CN2     0.46 !             //  \
ATOM N6     NN1    -0.77 !             N1   C5--N7\\
ATOM H61    HN1     0.38 !             |    ||     C8-H8
ATOM H62    HN1     0.38 !             C2   C4--N9/
ATOM N1     NN3A   -0.74 !            / \\ /     \
ATOM C2     CN4     0.50 !          H2   N3       \
ATOM H2     HN3     0.13 !                         \
ATOM N3     NN3A   -0.75 !                          \
ATOM C4     CN5     0.43 !                           \
GROUP                    !       O1P    H5' H4'  O4'  \
ATOM P      P       1.50 !        |      |    \ /   \  \
ATOM O1P    ON3    -0.78 !       -P-O5' C5' --C4'    C1'
ATOM O2P    ON3    -0.78 !        |      |     \     / \
ATOM O5'    ON2    -0.57 !       O2P    H5''   C3' -C2' H1'
ATOM C5'    CN8B   -0.08 !                     / \   / \
ATOM H5'    HN8     0.09 !                  O3' H3' O2' H2'
ATOM H5''   HN8     0.09 !                   |       \
GROUP                    !                            \
ATOM C4'    CN7     0.16 !                             \
ATOM H4'    HN7     0.09 !         O3X    H5A H4A  O4A  \
ATOM O4'    ON6B   -0.50 !         ||      |    \ /   \  \
ATOM C1'    CN7B    0.16 ! HX -O1X-PA-O5A-C5A---C4A    C1A
ATOM H1'    HN7     0.09 !         |       |     \     / \
GROUP                    !      (-)O2X    H5AA   C3A--C2A H1A
ATOM C3'    CN7     0.01 !                      / \   / \
ATOM H3'    HN7     0.09 !                   O3A H3A O2A H2A
ATOM O3'    ON2    -0.57 !                   |       |
GROUP                    !                  H3OA    H2OA
ATOM C2'    CN7B    0.09
ATOM H2'    HN7     0.09
ATOM O2'    OC301  -0.36
ATOM C1A    CC3152  0.29
ATOM H1A    HCA1    0.09
ATOM O4A    OC3C51 -0.40
ATOM C4A    CC3153  0.11
ATOM H4A    HCA1    0.09
GROUP
ATOM C2A    CC3151  0.14
ATOM H2A    HCA1    0.09
ATOM O2A    OC311  -0.65
ATOM H2OA   HCP1    0.42
GROUP
ATOM C3A    CC3151  0.14
ATOM H3A    HCA1    0.09
ATOM O3A    OC311  -0.65
ATOM H3OA   HCP1    0.42
GROUP
ATOM C5A    CC321  -0.08
ATOM H51A   HCA2    0.09
ATOM H52A   HCA2    0.09
ATOM O5A    OC30P  -0.62
ATOM PA     PC      1.50
ATOM O1X    OC312  -0.68
ATOM HX     HCP1    0.34
ATOM O2X    OC2DP  -0.82
ATOM O3X    OC2DP  -0.82
BOND N1   C6      C2   N3      C4   C5      N7   C8      N9   C4
BOND C2   N1      C6   N6      N9   C8      C4   N3      N6   H61
BOND N6   H62     C6   C5      C5   N7      C8   H8      C2   H2
BOND P    O1P     P    O2P     P    O5'     O5'  C5'     C5'  H5''
BOND C5'  C4'     C4'  O4'     C4'  C3'     O4'  C1'
BOND C1'  N9      C1'  C2'     C2'  C3'     C3'  O3'     O3'  +P
BOND C2'  O2'     O2'  C1A
BOND C1'  H1'     C2'  H2'     C3'  H3'     C4'  H4'     C5'  H5'
BOND HX   O1X     O1X  PA      H51A C5A     H52A C5A     C5A  O5A
BOND C5A  C4A     PA   O5A     PA   O3X     PA   O2X     H4A  C4A
BOND H3A  C3A     C4A  C3A     C4A  O4A     O3A  C3A     O3A  H3OA
BOND C3A  C2A     H2OA O2A     O4A  C1A     C2A  O2A     C2A  C1A
BOND C2A  H2A     C1A  H1A
IMPR N6   C6   H61  H62        C6   N1   C5   N6        
!ribose
IC -O3' P    O5'   C5'    1.6001  101.45  -39.25  119.00  1.4401
IC -O3' O5'  *P    O1P    1.6001  101.45 -115.82  109.74  1.4802
IC -O3' O5'  *P    O2P    1.6001  101.45  115.90  109.80  1.4801
IC  P   O5'  C5'   C4'    1.5996  119.00 -151.39  110.04  1.5160
IC O5'  C5'  C4'   C3'    1.4401  108.83 -179.85  116.10  1.5284
IC C5'  C4'  C3'   O3'    1.5160  116.10   76.70  115.12  1.4212
IC C4'  C3'  O3'   +P     1.5284  111.92  159.13  119.05  1.6001
IC C3'  O3'  +P    +O5'   1.4212  119.05  -98.86  101.45  1.5996
IC O4'  C3'  *C4'  C5'    1.4572  104.06 -120.04  116.10  1.5160
IC C2'  C4'  *C3'  O3'    1.5284  100.16 -124.08  115.12  1.4212
IC C4'  C3'  C2'   C1'    1.5284  100.16   39.58  102.04  1.5251
IC C3'  C2'  C1'   N9     1.5284  101.97  144.39  113.71  1.4896
IC O4'  C1'  N9    C4     1.5251  113.71  -97.2   125.59  1.3783
IC C1'  C3'  *C2'  O2'    1.5284  102.04 -114.67  110.81  1.4212
IC O4'  C2'  *C1'  H1'    0.0       0.0  -115.0     0.0   0.0
IC C1'  C3'  *C2'  H2'    0.0       0.0   115.0     0.0   0.0
IC C2'  C4'  *C3'  H3'    0.0       0.0   115.0     0.0   0.0
IC C3'  O4'  *C4'  H4'    0.0       0.0  -115.0     0.0   0.0
IC C4'  O5'  *C5'  H5'    0.0       0.0  -115.0     0.0   0.0
IC C4'  O5'  *C5'  H5''   0.0       0.0   115.0     0.0   0.0
IC C1'  C2'  O2'   C1A 	  1.5063  107.56  106.98  111.64  1.4216
IC C2'  O2'  C1A   O4A 	  1.4298  111.64  -68.42  110.78  1.4403
IC O4A  O2'  *C1A  C2A 	  1.4403  110.78 -113.45  103.46  1.5457
IC O4A  O2'  *C1A  H1A 	  1.4403  110.78 -120.00  108.50  1.1000
IC O2'  C1A  O4A   C4A 	  1.4216  110.78  -95.22  109.95  1.4369
IC C1A  O4A  C4A   C5A 	  1.4403  109.95  136.29  115.40  1.5401
IC C5A  O4A  *C4A  C3A 	  1.5401  115.40 -127.06  105.45  1.5322
IC C5A  O4A  *C4A  H4A 	  1.5401  115.40 -120.00  107.30  1.1000
IC C3A  C1A  *C2A  O2A 	  1.5383   99.33  118.90  113.47  1.4361
IC C3A  C1A  *C2A  H2A 	  1.5383   99.33 -120.00  111.40  1.1000
IC C1A  C2A  O2A   H2OA	  1.5457  113.47  180.00  109.00  0.9600
IC C2A  C4A  *C3A  O3A 	  1.5383  102.85 -125.22  112.10  1.4320
IC O3A  C4A  *C3A  H3A 	  1.4320  112.10 -120.00  111.40  1.1000
IC C4A  C3A  O3A   H3OA	  1.5322  112.10  180.00  109.00  0.9600
IC O4A  C4A  C5A   O5A 	  1.4369  115.40 -149.51  108.85  1.4355
IC O5A  C4A  *C5A  H51A	  1.4355  108.85  120.00  110.10  1.1110
IC H51A C4A  *C5A  H52A	  1.1110  110.10 -120.00  110.10  1.1110
IC C4A  C5A  O5A   PA  	  1.5401  108.85 -167.20  121.22  1.6095
IC C5A  O5A  PA    O1X 	  1.4355  121.22   75.05  103.55  1.5871
IC O1X  O5A  *PA   O3X 	  1.5871  103.55  116.19  105.43  1.4997
IC O1X  O5A  *PA   O2X 	  1.5871  103.55 -113.52  107.57  1.5078
IC O5A  PA   O1X   HX  	  1.6095  103.55  180.00  115.00  0.9600
IC C8   C4   *N9   C1' 	  1.3791  105.54 -179.95  126.56  1.4896
IC C4   N9   C8    N7  	  1.3827  105.54    0.01  113.96  1.3083
IC N7   N9   *C8   H8  	  1.3083  113.96 -179.96  121.22  1.0920
IC C8   N9   C4    N3  	  1.3791  105.54 -179.95  127.55  1.3434
IC N3   N9   *C4   C5  	  1.3434  127.55  179.93  105.67  1.3846
IC N7   C4   *C5   C6  	  1.3900  110.87 -179.98  116.88  1.4099
IC C4   C5   C6    N1  	  1.3846  116.88   -0.04  117.83  1.3540
IC N1   C5   *C6   N6  	  1.3540  117.83 -179.93  123.47  1.3450
IC C5   C6   N6    H61 	  1.4099  123.47  179.96  117.54  0.9954
IC H61  C6   *N6   H62 	  0.9954  117.54  179.98  121.22  0.9971
IC C5   C6   N1    C2  	  1.4099  117.83    0.08  118.36  1.3351
IC N3   N1   *C2   H2  	  1.3357  129.49 -179.97  115.25  1.0944
DONO H2OA  O2A
DONO H3OA  O3A
DONO HX    O1X
DONO H61  N6
DONO H62  N6
ACCE N3
ACCE N7
ACCE N1
ACCE O1P  P
ACCE O2P  P
ACCE O2'
ACCE O3'
ACCE O4'
ACCE O5'
ACCE O4A
ACCE O2A
ACCE O3A
ACCE O1X
ACCE O2X
ACCE O3X  PA
ACCE O5A

RESI 6MA           -1.00 ! N6-methyladenosine
GROUP
ATOM N9     NG2R51 -0.01 !        H61
ATOM C8     CG2R53  0.43 !          \
ATOM H8     HGR52   0.08 !      H62-CM6   H6
ATOM N7     NG2R50 -0.85 !           / \  /
ATOM C5     CG2RC0  0.32 !        H63   N6
ATOM C6     CG2R64  0.45 !              |
ATOM N6     NG311  -0.45 !              C6
ATOM H6     HGPAM1  0.33 !             // \
ATOM N1     NG2R62 -0.78 !            N1   C5--N7\\
ATOM C2     CG2R64  0.49 !            |    ||     C8-H8
ATOM H2     HGR62   0.14 !            C2   C4--N9/
ATOM N3     NG2R62 -0.86 !           / \\ /     \
ATOM C4     CG2RC0  0.52 !         H2   N3       \
ATOM CM6    CG331  -0.08 !                        \
ATOM H61    HGA3    0.09 !                         \
ATOM H62    HGA3    0.09 !     O1P    H5' H4'  O4'  \
ATOM H63    HGA3    0.09 !      |      |    \ /   \  \
GROUP                    !     -P-O5'-C5'---C4'    C1'
ATOM P      P       1.50 !      |      |     \     / \
ATOM O1P    ON3    -0.78 !     O2P    H5''   C3'--C2' H1'
ATOM O2P    ON3    -0.78 !                  / \   / \
ATOM O5'    ON2    -0.57 !                O3' H3' O2' H2''
ATOM C5'    CN8B   -0.08 !                 |       |
ATOM H5'    HN8     0.09 !                        H2'
ATOM H5''   HN8     0.09
GROUP
ATOM C4'    CN7     0.16
ATOM H4'    HN7     0.09
ATOM O4'    ON6B   -0.50
ATOM C1'    CN7B    0.16
ATOM H1'    HN7     0.09
GROUP
ATOM C2'    CN7B    0.14
ATOM H2''   HN7     0.09
ATOM O2'    ON5    -0.66
ATOM H2'    HN5     0.43
GROUP
ATOM C3'    CN7     0.01
ATOM H3'    HN7     0.09
ATOM O3'    ON2    -0.57
BOND N9   C8   N9   C4   C8   N7   C8   H8
BOND N7   C5   C5   C6   C5   C4   C6   N6
BOND C6   N1   N6   CM6  N6   H6   N1   C2
BOND C2   N3   C2   H2   N3   C4   CM6  H61
BOND CM6  H62  CM6  H63
BOND P    O1P     P    O2P     P    O5'     O5'  C5'     C5'  H5''
BOND C5'  C4'     C4'  O4'     C4'  C3'     O4'  C1'
BOND C1'  N9      C1'  C2'     C2'  C3'     C3'  O3'     O3'  +P
BOND C2'  O2'     O2'  H2'
BOND C1'  H1'     C2'  H2''    C3'  H3'     C4'  H4'     C5'  H5'
IMPR C6   C5   N1   N6       ! N6   C6   CM6   H6
!ribose
IC -O3' P    O5'   C5'    1.6001  101.45  -39.25  119.00  1.4401
IC -O3' O5'  *P    O1P    1.6001  101.45 -115.82  109.74  1.4802
IC -O3' O5'  *P    O2P    1.6001  101.45  115.90  109.80  1.4801
IC  P   O5'  C5'   C4'    1.5996  119.00 -151.39  110.04  1.5160
IC O5'  C5'  C4'   C3'    1.4401  108.83 -179.85  116.10  1.5284
IC C5'  C4'  C3'   O3'    1.5160  116.10   76.70  115.12  1.4212
IC C4'  C3'  O3'   +P     1.5284  111.92  159.13  119.05  1.6001
IC C3'  O3'  +P    +O5'   1.4212  119.05  -98.86  101.45  1.5996
IC O4'  C3'  *C4'  C5'    1.4572  104.06 -120.04  116.10  1.5160
IC C2'  C4'  *C3'  O3'    1.5284  100.16 -124.08  115.12  1.4212
IC C4'  C3'  C2'   C1'    1.5284  100.16   39.58  102.04  1.5251
IC C3'  C2'  C1'   N9     1.5284  101.97  144.39  113.71  1.4896
IC O4'  C1'  N9    C4     1.5251  113.71  -97.2   125.59  1.3783
IC C1'  C3'  *C2'  O2'    1.5284  102.04 -114.67  110.81  1.4212
IC H2'  O2'  C2'   C3'    0.9600  114.97  148.63  111.92  1.5284
IC O4'  C2'  *C1'  H1'    0.0       0.0  -115.0     0.0   0.0
IC C1'  C3'  *C2'  H2''   0.0       0.0   115.0     0.0   0.0
IC C2'  C4'  *C3'  H3'    0.0       0.0   115.0     0.0   0.0
IC C3'  O4'  *C4'  H4'    0.0       0.0  -115.0     0.0   0.0
IC C4'  O5'  *C5'  H5'    0.0       0.0  -115.0     0.0   0.0
IC C4'  O5'  *C5'  H5''   0.0       0.0   115.0     0.0   0.0
IC C8   C4   *N9   C1' 	  1.3791  105.54 -179.95  126.56  1.4896
IC C4   N9   C8    N7  	  1.3497  107.34    0.02  112.90  1.3249
IC N7   N9   *C8   H8  	  1.3249  112.90 -179.86  122.61  1.0947
IC N9   C8   N7    C5  	  1.3736  112.90    0.40  103.62  1.3989
IC C4   N7   *C5   C6  	  1.3954  110.25 -178.17  133.05  1.4051
IC N7   C5   C6    N1  	  1.3989  133.05  177.05  117.60  1.3793
IC N1   C5   *C6   N6  	  1.3793  117.60  179.99  122.23  1.3815
IC C5   C6   N6    CM6 	  1.4051  122.23  167.61  118.33  1.4832
IC CM6  C6   *N6   H6  	  1.4832  118.33  180.00  112.50  1.0190
IC C5   C6   N1    C2  	  1.4051  117.60    1.54  120.04  1.3647
IC C6   N1   C2    N3  	  1.3793  120.04   -1.14  125.07  1.3600
IC N3   N1   *C2   H2  	  1.3600  125.07 -179.44  117.43  1.0938
IC C6   N6   CM6   H61 	  1.3815  118.33  174.59  110.48  1.1123
IC H61  N6   *CM6  H62 	  1.1123  110.48  120.34  111.22  1.1126
IC H61  N6   *CM6  H63 	  1.1123  110.48 -119.06  111.26  1.1131
DONO H2'  O2'
DONO H6   N6
ACCE N3
ACCE N7
ACCE N1
ACCE O1P  P
ACCE O2P  P
ACCE O2'
ACCE O3'
ACCE O4'
ACCE O5'

RESI MMA           -1.00 ! N6,2'-O-dimethyladenosine
GROUP
ATOM N9     NG2R51 -0.01 !        H61
ATOM C8     CG2R53  0.43 !          \
ATOM H8     HGR52   0.08 !      H62-CM6   H6
ATOM N7     NG2R50 -0.85 !           / \  /
ATOM C5     CG2RC0  0.32 !        H63   N6
ATOM C6     CG2R64  0.45 !              |
ATOM N6     NG311  -0.45 !              C6
ATOM H6     HGPAM1  0.33 !             // \
ATOM N1     NG2R62 -0.78 !            N1   C5--N7\\
ATOM C2     CG2R64  0.49 !            |    ||     C8-H8
ATOM H2     HGR62   0.14 !            C2   C4--N9/
ATOM N3     NG2R62 -0.86 !           / \\ /     \
ATOM C4     CG2RC0  0.52 !         H2   N3       \
ATOM CM6    CG331  -0.08 !                        \
ATOM H61    HGA3    0.09 !                         \
ATOM H62    HGA3    0.09 !     O1P    H5' H4'  O4'  \
ATOM H63    HGA3    0.09 !      |      |    \ /   \  \
GROUP                    !     -P-O5'-C5'---C4'    C1'
ATOM P      P       1.50 !      |      |     \     / \
ATOM O1P    ON3    -0.78 !     O2P    H5''   C3'--C2' H1'
ATOM O2P    ON3    -0.78 !                  / \   / \
ATOM O5'    ON2    -0.57 !                O3' H3' O2' H2''
ATOM C5'    CN8B   -0.08 !                 |      |
ATOM H5'    HN8     0.09 !                       CM2
ATOM H5''   HN8     0.09 !                     /  |  \
GROUP                    !                   HM1 HM2 HM3
ATOM C4'    CN7     0.16
ATOM H4'    HN7     0.09
ATOM O4'    ON6B   -0.50
ATOM C1'    CN7B    0.16
ATOM H1'    HN7     0.09
GROUP
ATOM C2'    CN7B    0.08
ATOM H2''   HN7     0.09
ATOM O2'    OG301  -0.34
ATOM CM2    CG331  -0.10
ATOM HM1    HGA3    0.09
ATOM HM2    HGA3    0.09
ATOM HM3    HGA3    0.09
GROUP
ATOM C3'    CN7     0.01
ATOM H3'    HN7     0.09
ATOM O3'    ON2    -0.57
BOND N9   C8   N9   C4   C8   N7   C8   H8
BOND N7   C5   C5   C6   C5   C4   C6   N6
BOND C6   N1   N6   CM6  N6   H6   N1   C2
BOND C2   N3   C2   H2   N3   C4   CM6  H61
BOND CM6  H62  CM6  H63
BOND P    O1P     P    O2P     P    O5'     O5'  C5'     C5'  H5''
BOND C5'  C4'     C4'  O4'     C4'  C3'     O4'  C1'
BOND C1'  N9      C1'  C2'     C2'  C3'     C3'  O3'     O3'  +P
BOND C2'  O2'     CM2  O2'     CM2  HM1     HM2  CM2     HM3  CM2
BOND C1'  H1'     C2'  H2''    C3'  H3'     C4'  H4'     C5'  H5'
IMPR C6   C5   N1   N6     ! N6   C6   CM6   H6
IC C8   C4   *N9   C1' 	  1.3791  105.54 -179.95  126.56  1.4896
IC C4   N9   C8    N7  	  1.3497  107.34    0.02  112.90  1.3249
IC N7   N9   *C8   H8  	  1.3249  112.90 -179.86  122.61  1.0947
IC N9   C8   N7    C5  	  1.3736  112.90    0.40  103.62  1.3989
IC C4   N7   *C5   C6  	  1.3954  110.25 -178.17  133.05  1.4051
IC N7   C5   C6    N1  	  1.3989  133.05  177.05  117.60  1.3793
IC N1   C5   *C6   N6  	  1.3793  117.60  179.99  122.23  1.3815
IC C5   C6   N6    CM6 	  1.4051  122.23  167.61  118.33  1.4832
IC CM6  C6   *N6   H6  	  1.4832  118.33  180.00  112.50  1.0190
IC C5   C6   N1    C2  	  1.4051  117.60    1.54  120.04  1.3647
IC C6   N1   C2    N3  	  1.3793  120.04   -1.14  125.07  1.3600
IC N3   N1   *C2   H2  	  1.3600  125.07 -179.44  117.43  1.0938
IC C6   N6   CM6   H61 	  1.3815  118.33  174.59  110.48  1.1123
IC H61  N6   *CM6  H62 	  1.1123  110.48  120.34  111.22  1.1126
IC H61  N6   *CM6  H63 	  1.1123  110.48 -119.06  111.26  1.1131
!2OM-ribose
IC -O3' P    O5'   C5'    1.6001  101.45  -39.25  119.00  1.4401
IC -O3' O5'  *P    O1P    1.6001  101.45 -115.82  109.74  1.4802
IC -O3' O5'  *P    O2P    1.6001  101.45  115.90  109.80  1.4801
IC  P   O5'  C5'   C4'    1.5996  119.00 -151.39  110.04  1.5160
IC O5'  C5'  C4'   C3'    1.4401  108.83 -179.85  116.10  1.5284
IC C5'  C4'  C3'   O3'    1.5160  116.10   76.70  115.12  1.4212
IC C4'  C3'  O3'   +P     1.5284  111.92  159.13  119.05  1.6001
IC C3'  O3'  +P    +O5'   1.4212  119.05  -98.86  101.45  1.5996
IC O4'  C3'  *C4'  C5'    1.4572  104.06 -120.04  116.10  1.5160
IC C2'  C4'  *C3'  O3'    1.5284  100.16 -124.08  115.12  1.4212
IC C4'  C3'  C2'   C1'    1.5284  100.16   39.58  102.04  1.5251
IC C3'  C2'  C1'   N9     1.5284  101.97  144.39  113.71  1.4896
IC O4'  C1'  N9    C4     1.5251  113.71  -97.2   125.59  1.3783
IC C3'  C1'  *C2'  O2'    1.5312  102.03  117.61  107.13  1.4206
IC C1'  C2'  O2'   CM2    1.5393  107.13   90.00  107.00  1.4150
IC C2'  O2'  CM2   HM2    1.4206  107.00  180.00    0.0   0.0
IC HM2  O2'  *CM2  HM3    0.0       0.0   120.00    0.0   0.0
IC HM2  O2'  *CM2  HM1    0.0       0.0  -120.00    0.0   0.0
IC O4'  C2'  *C1'  H1'    0.0       0.0  -115.0     0.0   0.0
IC C1'  C3'  *C2'  H2''   0.0       0.0   115.0     0.0   0.0
IC C2'  C4'  *C3'  H3'    0.0       0.0   115.0     0.0   0.0
IC C3'  O4'  *C4'  H4'    0.0       0.0  -115.0     0.0   0.0
IC C4'  O5'  *C5'  H5'    0.0       0.0  -115.0     0.0   0.0
IC C4'  O5'  *C5'  H5''   0.0       0.0   115.0     0.0   0.0
DONO H6   N6
ACCE N3
ACCE N7
ACCE N1
ACCE O1P  P
ACCE O2P  P
ACCE O2'
ACCE O3'
ACCE O4'
ACCE O5'

RESI M6A           -1.00 ! N6,N6-dimethyladenosine, MA6, DMA
GROUP
ATOM N9     NG2R51 -0.01 !     H91        H101
ATOM C8     CG2R53  0.31 !        \       /
ATOM H8     HGR52   0.09 !    H92 -C9   C10-H102
ATOM N7     NG2R50 -0.67 !         / \  / \
ATOM C5     CG2RC0  0.41 !      H93   N6  H103
ATOM C6     CG2R64  0.52 !            |
ATOM N6     NG301  -0.53 !            C6
ATOM N1     NG2R62 -0.69 !           // \
ATOM C2     CG2R64  0.57 !          N1   C5--N7\\
ATOM H2     HGR62   0.08 !          |    ||     C8-H8
ATOM N3     NG2R62 -0.87 !          C2   C4--N9/
ATOM C4     CG2RC0  0.43 !         / \\ /     \
ATOM C9     CG331  -0.09 !       H2   N3       \
ATOM H91    HGA3    0.09 !                      \
ATOM H92    HGA3    0.09 !                       \
ATOM H93    HGA3    0.09 !   O1P    H5' H4'  O4'  \
ATOM C10    CG331  -0.09 !    |      |    \ /   \  \
ATOM H101   HGA3    0.09 !   -P-O5'-C5'---C4'    C1'
ATOM H102   HGA3    0.09 !    |      |     \     / \
ATOM H103   HGA3    0.09 !   O2P    H5''   C3'--C2' H1'
GROUP                    !                / \   / \
ATOM P      P       1.50 !              O3' H3' O2' H2''
ATOM O1P    ON3    -0.78 !               |       |
ATOM O2P    ON3    -0.78 !                      H2'
ATOM O5'    ON2    -0.57
ATOM C5'    CN8B   -0.08
ATOM H5'    HN8     0.09
ATOM H5''   HN8     0.09
GROUP
ATOM C4'    CN7     0.16
ATOM H4'    HN7     0.09
ATOM O4'    ON6B   -0.50
ATOM C1'    CN7B    0.16
ATOM H1'    HN7     0.09
GROUP
ATOM C2'    CN7B    0.14
ATOM H2''   HN7     0.09
ATOM O2'    ON5    -0.66
ATOM H2'    HN5     0.43
GROUP
ATOM C3'    CN7     0.01
ATOM H3'    HN7     0.09
ATOM O3'    ON2    -0.57
BOND N9   C8   N9   C4   C8   N7   C8   H8
BOND N7   C5   C5   C6   C5   C4   C6   N6
BOND C6   N1   N6   C10  N6   C9   N1   C2
BOND C2   N3   C2   H2   N3   C4   C10  H101
BOND C10  H102 C10  H103 C9   H91  C9   H92
BOND C9   H93
BOND P    O1P     P    O2P     P    O5'     O5'  C5'     C5'  H5''
BOND C5'  C4'     C4'  O4'     C4'  C3'     O4'  C1'
BOND C1'  N9      C1'  C2'     C2'  C3'     C3'  O3'     O3'  +P
BOND C2'  O2'     O2'  H2'
BOND C1'  H1'     C2'  H2''    C3'  H3'     C4'  H4'     C5'  H5'
IMPR C6   C5   N1   N6
IC C8   C4   *N9   C1' 	  1.3791  105.54 -179.95  126.56  1.4896
IC C4   N9   C8    N7  	  1.3481  107.42    0.06  112.86  1.3228
IC N7   N9   *C8   H8  	  1.3228  112.86 -179.98  122.61  1.0942
IC N9   C8   N7    C5  	  1.3690  112.86   -0.02  104.04  1.4051
IC C4   N7   *C5   C6  	  1.3980  109.37 -179.79  134.11  1.4169
IC N7   C5   C6    N6  	  1.4051  134.11    1.61  126.00  1.3858
IC N6   C5   *C6   N1  	  1.3858  126.00  176.22  116.71  1.3854
IC C5   C6   N1    C2  	  1.4169  116.71    2.37  120.71  1.3602
IC C6   N1   C2    N3  	  1.3854  120.71   -1.40  125.03  1.3553
IC N3   N1   *C2   H2  	  1.3553  125.03 -179.35  117.49  1.0936
IC C5   C6   N6    C10 	  1.4169  126.00  168.70  120.09  1.4623
IC C10  C6   *N6   C9  	  1.4623  120.09  172.97  121.21  1.4593
IC C6   N6   C10   H101	  1.3858  120.09 -173.59  111.47  1.1119
IC H101 N6   *C10  H102	  1.1119  111.47  119.69  111.25  1.1136
IC H101 N6   *C10  H103	  1.1119  111.47 -120.14  111.01  1.1134
IC C6   N6   C9    H91 	  1.3858  121.21 -166.44  111.62  1.1123
IC H91  N6   *C9   H92 	  1.1123  111.62  119.92  111.52  1.1145
IC H91  N6   *C9   H93 	  1.1123  111.62 -119.99  110.95  1.1141
!ribose
IC -O3' P    O5'   C5'    1.6001  101.45  -39.25  119.00  1.4401
IC -O3' O5'  *P    O1P    1.6001  101.45 -115.82  109.74  1.4802
IC -O3' O5'  *P    O2P    1.6001  101.45  115.90  109.80  1.4801
IC  P   O5'  C5'   C4'    1.5996  119.00 -151.39  110.04  1.5160
IC O5'  C5'  C4'   C3'    1.4401  108.83 -179.85  116.10  1.5284
IC C5'  C4'  C3'   O3'    1.5160  116.10   76.70  115.12  1.4212
IC C4'  C3'  O3'   +P     1.5284  111.92  159.13  119.05  1.6001
IC C3'  O3'  +P    +O5'   1.4212  119.05  -98.86  101.45  1.5996
IC O4'  C3'  *C4'  C5'    1.4572  104.06 -120.04  116.10  1.5160
IC C2'  C4'  *C3'  O3'    1.5284  100.16 -124.08  115.12  1.4212
IC C4'  C3'  C2'   C1'    1.5284  100.16   39.58  102.04  1.5251
IC C3'  C2'  C1'   N9     1.5284  101.97  144.39  113.71  1.4896
IC O4'  C1'  N9    C4     1.5251  113.71  -97.2   125.59  1.3783
IC C1'  C3'  *C2'  O2'    1.5284  102.04 -114.67  110.81  1.4212
IC H2'  O2'  C2'   C3'    0.9600  114.97  148.63  111.92  1.5284
IC O4'  C2'  *C1'  H1'    0.0       0.0  -115.0     0.0   0.0
IC C1'  C3'  *C2'  H2''   0.0       0.0   115.0     0.0   0.0
IC C2'  C4'  *C3'  H3'    0.0       0.0   115.0     0.0   0.0
IC C3'  O4'  *C4'  H4'    0.0       0.0  -115.0     0.0   0.0
IC C4'  O5'  *C5'  H5'    0.0       0.0  -115.0     0.0   0.0
IC C4'  O5'  *C5'  H5''   0.0       0.0   115.0     0.0   0.0
DONO H2'  O2'
ACCE N3
ACCE N7
ACCE N1
ACCE O1P  P
ACCE O2P  P
ACCE O2'
ACCE O3'
ACCE O4'
ACCE O5'

RESI MTA           -1.00 ! N6,N6,2'-O-trimethyladenosine 
GROUP
ATOM N9     NG2R51 -0.01 !    H91        H101
ATOM C8     CG2R53  0.31 !       \       /
ATOM H8     HGR52   0.09 !   H92 -C9   C10-H102
ATOM N7     NG2R50 -0.67 !        / \  / \
ATOM C5     CG2RC0  0.41 !     H93   N6  H103
ATOM C6     CG2R64  0.52 !           |
ATOM N6     NG301  -0.53 !           C6
ATOM N1     NG2R62 -0.69 !          // \
ATOM C2     CG2R64  0.57 !         N1   C5--N7\\
ATOM H2     HGR62   0.08 !         |    ||     C8-H8
ATOM N3     NG2R62 -0.87 !         C2   C4--N9/
ATOM C4     CG2RC0  0.43 !        / \\ /     \
ATOM C9     CG331  -0.09 !      H2   N3       \
ATOM H91    HGA3    0.09 !                     \
ATOM H92    HGA3    0.09 !                      \
ATOM H93    HGA3    0.09 !  O1P    H5' H4'  O4'  \
ATOM C10    CG331  -0.09 !   |      |    \ /   \  \
ATOM H101   HGA3    0.09 !  -P-O5'-C5'---C4'    C1'
ATOM H102   HGA3    0.09 !   |      |     \     / \
ATOM H103   HGA3    0.09 !  O2P    H5''   C3'--C2' H1'
GROUP                    !               / \   / \
ATOM P      P       1.50 !             O3' H3' O2' H2''
ATOM O1P    ON3    -0.78 !              |      |
ATOM O2P    ON3    -0.78 !                    CM2
ATOM O5'    ON2    -0.57 !                  /  |  \
ATOM C5'    CN8B   -0.08 !                HM1 HM2 HM3
ATOM H5'    HN8     0.09
ATOM H5''   HN8     0.09
GROUP
ATOM C4'    CN7     0.16
ATOM H4'    HN7     0.09
ATOM O4'    ON6B   -0.50
ATOM C1'    CN7B    0.16
ATOM H1'    HN7     0.09
GROUP
ATOM C2'    CN7B    0.08
ATOM H2''   HN7     0.09
ATOM O2'    OG301  -0.34
ATOM CM2    CG331  -0.10
ATOM HM1    HGA3    0.09
ATOM HM2    HGA3    0.09
ATOM HM3    HGA3    0.09
GROUP
ATOM C3'    CN7     0.01
ATOM H3'    HN7     0.09
ATOM O3'    ON2    -0.57
BOND N9   C8   N9   C4   C8   N7   C8   H8
BOND N7   C5   C5   C6   C5   C4   C6   N6
BOND C6   N1   N6   C10  N6   C9   N1   C2
BOND C2   N3   C2   H2   N3   C4   C10  H101
BOND C10  H102 C10  H103 C9   H91  C9   H92
BOND C9   H93
BOND P    O1P     P    O2P     P    O5'     O5'  C5'     C5'  H5''
BOND C5'  C4'     C4'  O4'     C4'  C3'     O4'  C1'
BOND C1'  N9      C1'  C2'     C2'  C3'     C3'  O3'     O3'  +P
BOND C2'  O2'     CM2  O2'     CM2  HM1     HM2  CM2     HM3  CM2
BOND C1'  H1'     C2'  H2''    C3'  H3'     C4'  H4'     C5'  H5'
IMPR C6   C5   N1   N6
IC C8   C4   *N9   C1' 	  1.3791  105.54 -179.95  126.56  1.4896
IC C4   N9   C8    N7  	  1.3481  107.42    0.06  112.86  1.3228
IC N7   N9   *C8   H8  	  1.3228  112.86 -179.98  122.61  1.0942
IC N9   C8   N7    C5  	  1.3690  112.86   -0.02  104.04  1.4051
IC C4   N7   *C5   C6  	  1.3980  109.37 -179.79  134.11  1.4169
IC N7   C5   C6    N6  	  1.4051  134.11    1.61  126.00  1.3858
IC N6   C5   *C6   N1  	  1.3858  126.00  176.22  116.71  1.3854
IC C5   C6   N1    C2  	  1.4169  116.71    2.37  120.71  1.3602
IC C6   N1   C2    N3  	  1.3854  120.71   -1.40  125.03  1.3553
IC N3   N1   *C2   H2  	  1.3553  125.03 -179.35  117.49  1.0936
IC C5   C6   N6    C10 	  1.4169  126.00  168.70  120.09  1.4623
IC C10  C6   *N6   C9  	  1.4623  120.09  172.97  121.21  1.4593
IC C6   N6   C10   H101	  1.3858  120.09 -173.59  111.47  1.1119
IC H101 N6   *C10  H102	  1.1119  111.47  119.69  111.25  1.1136
IC H101 N6   *C10  H103	  1.1119  111.47 -120.14  111.01  1.1134
IC C6   N6   C9    H91 	  1.3858  121.21 -166.44  111.62  1.1123
IC H91  N6   *C9   H92 	  1.1123  111.62  119.92  111.52  1.1145
IC H91  N6   *C9   H93 	  1.1123  111.62 -119.99  110.95  1.1141
!2OM-ribose
IC -O3' P    O5'   C5'    1.6001  101.45  -39.25  119.00  1.4401
IC -O3' O5'  *P    O1P    1.6001  101.45 -115.82  109.74  1.4802
IC -O3' O5'  *P    O2P    1.6001  101.45  115.90  109.80  1.4801
IC  P   O5'  C5'   C4'    1.5996  119.00 -151.39  110.04  1.5160
IC O5'  C5'  C4'   C3'    1.4401  108.83 -179.85  116.10  1.5284
IC C5'  C4'  C3'   O3'    1.5160  116.10   76.70  115.12  1.4212
IC C4'  C3'  O3'   +P     1.5284  111.92  159.13  119.05  1.6001
IC C3'  O3'  +P    +O5'   1.4212  119.05  -98.86  101.45  1.5996
IC O4'  C3'  *C4'  C5'    1.4572  104.06 -120.04  116.10  1.5160
IC C2'  C4'  *C3'  O3'    1.5284  100.16 -124.08  115.12  1.4212
IC C4'  C3'  C2'   C1'    1.5284  100.16   39.58  102.04  1.5251
IC C3'  C2'  C1'   N9     1.5284  101.97  144.39  113.71  1.4896
IC O4'  C1'  N9    C4     1.5251  113.71  -97.2   125.59  1.3783
IC C3'  C1'  *C2'  O2'    1.5312  102.03  117.61  107.13  1.4206
IC C1'  C2'  O2'   CM2    1.5393  107.13   90.00  107.00  1.4150
IC C2'  O2'  CM2   HM2    1.4206  107.00  180.00    0.0   0.0
IC HM2  O2'  *CM2  HM3    0.0       0.0   120.00    0.0   0.0
IC HM2  O2'  *CM2  HM1    0.0       0.0  -120.00    0.0   0.0
IC O4'  C2'  *C1'  H1'    0.0       0.0  -115.0     0.0   0.0
IC C1'  C3'  *C2'  H2''   0.0       0.0   115.0     0.0   0.0
IC C2'  C4'  *C3'  H3'    0.0       0.0   115.0     0.0   0.0
IC C3'  O4'  *C4'  H4'    0.0       0.0  -115.0     0.0   0.0
IC C4'  O5'  *C5'  H5'    0.0       0.0  -115.0     0.0   0.0
IC C4'  O5'  *C5'  H5''   0.0       0.0   115.0     0.0   0.0
ACCE N3
ACCE N7
ACCE N1
ACCE O1P  P
ACCE O2P  P
ACCE O2'
ACCE O3'
ACCE O4'
ACCE O5'

RESI 2MA           -1.00 ! 2-methyladenosine 
GROUP
ATOM N9     NG2R51  0.04 !        H61  H62
ATOM C8     CG2R53  0.43 !          \  /
ATOM H8     HGR52   0.06 !           N6
ATOM N7     NG2R50 -0.84 !           |
ATOM C5     CG2RC0  0.29 !           C6
ATOM C6     CG2R64  0.57 !          // \
ATOM N6     NG2S3  -0.76 !         N1   C5--N7\\
ATOM H61    HGP4    0.36 !         |    ||     C8-H8
ATOM H62    HGP4    0.36 !   H21   C2   C4--N9/
ATOM N1     NG2R62 -0.78 !     \  / \\ /     \
ATOM C2     CG2R64  0.38 ! H22-CM2   N3       \
ATOM N3     NG2R62 -0.83 !      |              \
ATOM C4     CG2RC0  0.54 !     H23              \
ATOM CM2    CG331  -0.09 !                       \
ATOM H21    HGA3    0.09 !                        \
ATOM H22    HGA3    0.09 !                         \
ATOM H23    HGA3    0.09 !     O1P    H5' H4'  O4'  \
GROUP                    !      |      |    \ /   \  \
ATOM P      P       1.50 !     -P-O5'-C5'---C4'    C1'
ATOM O1P    ON3    -0.78 !      |      |     \     / \
ATOM O2P    ON3    -0.78 !     O2P    H5''   C3'--C2' H1'
ATOM O5'    ON2    -0.57 !                  / \   / \
ATOM C5'    CN8B   -0.08 !                O3' H3' O2' H2''
ATOM H5'    HN8     0.09 !                 |       |
ATOM H5''   HN8     0.09 !                        H2'
GROUP
ATOM C4'    CN7     0.16
ATOM H4'    HN7     0.09
ATOM O4'    ON6B   -0.50
ATOM C1'    CN7B    0.16
ATOM H1'    HN7     0.09
GROUP
ATOM C2'    CN7B    0.14
ATOM H2''   HN7     0.09
ATOM O2'    ON5    -0.66
ATOM H2'    HN5     0.43
GROUP
ATOM C3'    CN7     0.01
ATOM H3'    HN7     0.09
ATOM O3'    ON2    -0.57
BOND N9   C8   N9   C4   C8   N7   C8   H8
BOND N7   C5   C5   C6   C5   C4   C6   N6
BOND C6   N1   N6   H61  N6   H62  N1   C2
BOND C2   N3   C2   CM2  N3   C4   CM2  H21
BOND CM2  H22  CM2  H23
BOND P    O1P     P    O2P     P    O5'     O5'  C5'     C5'  H5''
BOND C5'  C4'     C4'  O4'     C4'  C3'     O4'  C1'
BOND C1'  N9      C1'  C2'     C2'  C3'     C3'  O3'     O3'  +P
BOND C2'  O2'     O2'  H2'
BOND C1'  H1'     C2'  H2''    C3'  H3'     C4'  H4'     C5'  H5'
IMPR N6   H61  H62  C6        C6   C5   N1   N6
IC C8   C4   *N9   C1' 	  1.3791  105.54 -179.95  126.56  1.4896
IC C4   N9   C8    N7  	  1.3478  107.62   -0.02  113.03  1.3234
IC N7   N9   *C8   H8  	  1.3234  113.03 -179.92  122.45  1.0926
IC N9   C8   N7    C5  	  1.3704  113.03    0.02  103.27  1.4087
IC C4   N7   *C5   C6  	  1.3914  110.24  179.96  134.34  1.4102
IC N7   C5   C6    N1  	  1.4087  134.34 -179.98  118.65  1.3634
IC N1   C5   *C6   N6  	  1.3634  118.65 -179.97  124.28  1.3467
IC C5   C6   N6    H61 	  1.4102  124.28   -0.00  121.03  0.9961
IC H61  C6   *N6   H62 	  0.9961  121.03  179.96  117.38  0.9946
IC C5   C6   N1    C2  	  1.4102  118.65    0.03  119.61  1.3560
IC C6   N1   C2    CM2 	  1.3634  119.61  179.98  116.66  1.4976
IC CM2  N1   *C2   N3  	  1.4976  116.66  179.99  125.62  1.3527
IC N1   C2   CM2   H21 	  1.3560  116.66   59.69  109.88  1.1111
IC H21  C2   *CM2  H22 	  1.1111  109.88  120.30  111.57  1.1105
IC H21  C2   *CM2  H23 	  1.1111  109.88 -119.37  109.94  1.1102
!ribose
IC -O3' P    O5'   C5'    1.6001  101.45  -39.25  119.00  1.4401
IC -O3' O5'  *P    O1P    1.6001  101.45 -115.82  109.74  1.4802
IC -O3' O5'  *P    O2P    1.6001  101.45  115.90  109.80  1.4801
IC  P   O5'  C5'   C4'    1.5996  119.00 -151.39  110.04  1.5160
IC O5'  C5'  C4'   C3'    1.4401  108.83 -179.85  116.10  1.5284
IC C5'  C4'  C3'   O3'    1.5160  116.10   76.70  115.12  1.4212
IC C4'  C3'  O3'   +P     1.5284  111.92  159.13  119.05  1.6001
IC C3'  O3'  +P    +O5'   1.4212  119.05  -98.86  101.45  1.5996
IC O4'  C3'  *C4'  C5'    1.4572  104.06 -120.04  116.10  1.5160
IC C2'  C4'  *C3'  O3'    1.5284  100.16 -124.08  115.12  1.4212
IC C4'  C3'  C2'   C1'    1.5284  100.16   39.58  102.04  1.5251
IC C3'  C2'  C1'   N9     1.5284  101.97  144.39  113.71  1.4896
IC O4'  C1'  N9    C4     1.5251  113.71  -97.2   125.59  1.3783
IC C1'  C3'  *C2'  O2'    1.5284  102.04 -114.67  110.81  1.4212
IC H2'  O2'  C2'   C3'    0.9600  114.97  148.63  111.92  1.5284
IC O4'  C2'  *C1'  H1'    0.0       0.0  -115.0     0.0   0.0
IC C1'  C3'  *C2'  H2''   0.0       0.0   115.0     0.0   0.0
IC C2'  C4'  *C3'  H3'    0.0       0.0   115.0     0.0   0.0
IC C3'  O4'  *C4'  H4'    0.0       0.0  -115.0     0.0   0.0
IC C4'  O5'  *C5'  H5'    0.0       0.0  -115.0     0.0   0.0
IC C4'  O5'  *C5'  H5''   0.0       0.0   115.0     0.0   0.0
DONO H2'  O2'
DONO H61  N6
DONO H62  N6
ACCE N3
ACCE N7
ACCE N1
ACCE O1P  P
ACCE O2P  P
ACCE O2'
ACCE O3'
ACCE O4'
ACCE O5'

RESI 8MA           -1.00 ! 8-methyladenosine
GROUP
ATOM N9     NG2R51 -0.05 !      H61  H62
ATOM C8     CG2R53  0.40 !        \  /
ATOM N7     NG2R50 -0.71 !         N6
ATOM C5     CG2RC0  0.28 !         |
ATOM C6     CG2R64  0.46 !         C6
ATOM N6     NG2S3  -0.77 !        // \              H81
ATOM H61    HGP4    0.38 !       N1   C5--N7\\     /
ATOM H62    HGP4    0.38 !       |    ||     C8-C8M--H82
ATOM N1     NG2R62 -0.74 !       C2   C4--N9/      \
ATOM C2     CG2R64  0.50 !      / \\ /     \        H83
ATOM H2     HGR62   0.13 !    H2   N3       \
ATOM N3     NG2R62 -0.75 !                   \
ATOM C4     CG2RC0  0.43 !                    \
GROUP                    !                     \
ATOM C8M    CG331  -0.21 ! O1P    H5' H4'  O4'  \
ATOM H81    HGA3    0.09 !  |      |    \ /   \  \
ATOM H82    HGA3    0.09 ! -P-O5'-C5'---C4'    C1'
ATOM H83    HGA3    0.09 !  |      |     \     / \
GROUP                    ! O2P    H5''   C3'--C2' H1'
ATOM P      P       1.50 !              / \   / \
ATOM O1P    ON3    -0.78 !            O3' H3' O2' H2''
ATOM O2P    ON3    -0.78 !             |       |
ATOM O5'    ON2    -0.57 !                    H2'
ATOM C5'    CN8B   -0.08
ATOM H5'    HN8     0.09
ATOM H5''   HN8     0.09
GROUP
ATOM C4'    CN7     0.16
ATOM H4'    HN7     0.09
ATOM O4'    ON6B   -0.50
ATOM C1'    CN7B    0.16
ATOM H1'    HN7     0.09
GROUP
ATOM C2'    CN7B    0.14
ATOM H2''   HN7     0.09
ATOM O2'    ON5    -0.66
ATOM H2'    HN5     0.43
GROUP
ATOM C3'    CN7     0.01
ATOM H3'    HN7     0.09
ATOM O3'    ON2    -0.57
BOND N9   C8   N9   C4   C8   N7   C8   C8M
BOND N7   C5   C5   C6   C5   C4   C6   N6
BOND C6   N1   N6   H61  N6   H62  N1   C2
BOND C2   N3   C2   H2   N3   C4
BOND C8M  H81  C8M  H82  C8M  H83
BOND P    O1P     P    O2P     P    O5'     O5'  C5'     C5'  H5''
BOND C5'  C4'     C4'  O4'     C4'  C3'     O4'  C1'
BOND C1'  N9      C1'  C2'     C2'  C3'     C3'  O3'     O3'  +P
BOND C2'  O2'     O2'  H2'
BOND C1'  H1'     C2'  H2''    C3'  H3'     C4'  H4'     C5'  H5'
IMPR N6   H61  H62  C6        C6   C5   N1   N6
IC C8   C4   *N9   C1' 	  1.3791  105.54 -179.95  126.56  1.4896
IC C4   N9   C8    N7  	  1.3810  105.64    0.00  114.14  1.3222
IC N7   N9   *C8   C8M 	  1.3222  114.14 -179.97  122.54  1.4902
IC N9   C8   N7    C5  	  1.3872  114.14    0.02  103.47  1.3964
IC C4   N7   *C5   C6  	  1.3989  110.99 -179.96  132.58  1.4111
IC N7   C5   C6    N1  	  1.3964  132.58  179.98  118.68  1.3587
IC N1   C5   *C6   N6  	  1.3587  118.68 -179.99  124.58  1.3449
IC C5   C6   N6    H61 	  1.4111  124.58 -180.00  117.11  0.9955
IC H61  C6   *N6   H62 	  0.9955  117.11 -179.95  121.42  0.9956
IC C5   C6   N1    C2  	  1.4111  118.68    0.04  119.99  1.3616
IC C6   N1   C2    N3  	  1.3587  119.99   -0.10  125.10  1.3580
IC N3   N1   *C2   H2  	  1.3580  125.10 -179.88  117.46  1.0936
IC N9   C8   C8M   H81 	  1.3872  122.54  -60.35  109.80  1.1089
IC H81  C8   *C8M  H82 	  1.1089  109.80  120.67  109.81  1.1093
IC H81  C8   *C8M  H83 	  1.1089  109.80 -119.69  109.85  1.1104
!ribose
IC -O3' P    O5'   C5'    1.6001  101.45  -39.25  119.00  1.4401
IC -O3' O5'  *P    O1P    1.6001  101.45 -115.82  109.74  1.4802
IC -O3' O5'  *P    O2P    1.6001  101.45  115.90  109.80  1.4801
IC  P   O5'  C5'   C4'    1.5996  119.00 -151.39  110.04  1.5160
IC O5'  C5'  C4'   C3'    1.4401  108.83 -179.85  116.10  1.5284
IC C5'  C4'  C3'   O3'    1.5160  116.10   76.70  115.12  1.4212
IC C4'  C3'  O3'   +P     1.5284  111.92  159.13  119.05  1.6001
IC C3'  O3'  +P    +O5'   1.4212  119.05  -98.86  101.45  1.5996
IC O4'  C3'  *C4'  C5'    1.4572  104.06 -120.04  116.10  1.5160
IC C2'  C4'  *C3'  O3'    1.5284  100.16 -124.08  115.12  1.4212
IC C4'  C3'  C2'   C1'    1.5284  100.16   39.58  102.04  1.5251
IC C3'  C2'  C1'   N9     1.5284  101.97  144.39  113.71  1.4896
IC O4'  C1'  N9    C4     1.5251  113.71  -97.2   125.59  1.3783
IC C1'  C3'  *C2'  O2'    1.5284  102.04 -114.67  110.81  1.4212
IC H2'  O2'  C2'   C3'    0.9600  114.97  148.63  111.92  1.5284
IC O4'  C2'  *C1'  H1'    0.0       0.0  -115.0     0.0   0.0
IC C1'  C3'  *C2'  H2''   0.0       0.0   115.0     0.0   0.0
IC C2'  C4'  *C3'  H3'    0.0       0.0   115.0     0.0   0.0
IC C3'  O4'  *C4'  H4'    0.0       0.0  -115.0     0.0   0.0
IC C4'  O5'  *C5'  H5'    0.0       0.0  -115.0     0.0   0.0
IC C4'  O5'  *C5'  H5''   0.0       0.0   115.0     0.0   0.0
DONO H2'  O2'
DONO H61  N6
DONO H62  N6
ACCE N3
ACCE N7
ACCE N1
ACCE O1P  P
ACCE O2P  P
ACCE O2'
ACCE O3'
ACCE O4'
ACCE O5'

RESI INO           -1.00 ! inosine
GROUP
ATOM N9     NG2R51 -0.01 !         O6
ATOM C8     CG2R53  0.26 !         ||
ATOM H8     HGR52   0.15 !         C6
ATOM N7     NG2R50 -0.61 !        /  \
ATOM C5     CG2RC0  0.01 !    H1-N1   C5--N7\\
ATOM C6     CG2R63  0.55 !       |    ||     C8-H8
ATOM O6     OG2D4  -0.51 !    H2-C2   C4--N9/
ATOM N1     NG2R61 -0.32 !        \\ /     \
ATOM H1     HGP1    0.25 !         N3       \
ATOM C2     CG2R64  0.51 !                   \
ATOM H2     HGR62   0.10 !                    \
ATOM N3     NG2R62 -0.64 !                     \
ATOM C4     CG2RC0  0.26 ! O1P    H5' H4'  O4'  \
GROUP                    !  |      |    \ /   \  \
ATOM P      P       1.50 ! -P-O5'-C5'---C4'    C1'
ATOM O1P    ON3    -0.78 !  |      |     \     / \
ATOM O2P    ON3    -0.78 ! O2P    H5''   C3'--C2' H1'
ATOM O5'    ON2    -0.57 !              / \   / \
ATOM C5'    CN8B   -0.08 !            O3' H3' O2' H2''
ATOM H5'    HN8     0.09 !             |       |
ATOM H5''   HN8     0.09 !                    H2'
GROUP
ATOM C4'    CN7     0.16
ATOM H4'    HN7     0.09
ATOM O4'    ON6B   -0.50
ATOM C1'    CN7B    0.16
ATOM H1'    HN7     0.09
GROUP
ATOM C2'    CN7B    0.14
ATOM H2''   HN7     0.09
ATOM O2'    ON5    -0.66
ATOM H2'    HN5     0.43
GROUP
ATOM C3'    CN7     0.01
ATOM H3'    HN7     0.09
ATOM O3'    ON2    -0.57
BOND N9   C8   N9   C4   C8   N7   C8   H8
BOND N7   C5   C5   C6   C5   C4   C6   O6
BOND C6   N1   N1   C2   N1   H1   C2   N3
BOND C2   H2   N3   C4
BOND P    O1P     P    O2P     P    O5'     O5'  C5'     C5'  H5''
BOND C5'  C4'     C4'  O4'     C4'  C3'     O4'  C1'
BOND C1'  N9      C1'  C2'     C2'  C3'     C3'  O3'     O3'  +P
BOND C2'  O2'     O2'  H2'
BOND C1'  H1'     C2'  H2''    C3'  H3'     C4'  H4'     C5'  H5'
IMPR C6     C5     N1     O6
IC C8   C4   *N9   C1' 	  1.3791  105.54 -179.95  126.56  1.4896
IC C4   N9   C8    N7  	  1.3808  105.97   -0.01  113.61  1.3256
IC N7   N9   *C8   H8  	  1.3256  113.61 -179.98  121.80  1.0906
IC N9   C8   N7    C5  	  1.3789  113.61    0.00  104.54  1.3887
IC C4   N7   *C5   C6  	  1.4102  109.97 -180.00  130.78  1.4189
IC N7   C5   C6    N1  	  1.3887  130.78 -179.98  112.64  1.3862
IC N1   C5   *C6   O6  	  1.3862  112.64  179.99  130.12  1.2327
IC C5   C6   N1    C2  	  1.4189  112.64   -0.02  126.30  1.3907
IC C2   C6   *N1   H1  	  1.3907  126.30 -179.96  114.29  1.0034
IC C6   N1   C2    N3  	  1.3862  126.30    0.05  120.33  1.3574
IC N3   N1   *C2   H2  	  1.3574  120.33  179.94  117.90  1.0925
!ribose
IC -O3' P    O5'   C5'    1.6001  101.45  -39.25  119.00  1.4401
IC -O3' O5'  *P    O1P    1.6001  101.45 -115.82  109.74  1.4802
IC -O3' O5'  *P    O2P    1.6001  101.45  115.90  109.80  1.4801
IC  P   O5'  C5'   C4'    1.5996  119.00 -151.39  110.04  1.5160
IC O5'  C5'  C4'   C3'    1.4401  108.83 -179.85  116.10  1.5284
IC C5'  C4'  C3'   O3'    1.5160  116.10   76.70  115.12  1.4212
IC C4'  C3'  O3'   +P     1.5284  111.92  159.13  119.05  1.6001
IC C3'  O3'  +P    +O5'   1.4212  119.05  -98.86  101.45  1.5996
IC O4'  C3'  *C4'  C5'    1.4572  104.06 -120.04  116.10  1.5160
IC C2'  C4'  *C3'  O3'    1.5284  100.16 -124.08  115.12  1.4212
IC C4'  C3'  C2'   C1'    1.5284  100.16   39.58  102.04  1.5251
IC C3'  C2'  C1'   N9     1.5284  101.97  144.39  113.71  1.4896
IC O4'  C1'  N9    C4     1.5251  113.71  -97.2   125.59  1.3783
IC C1'  C3'  *C2'  O2'    1.5284  102.04 -114.67  110.81  1.4212
IC H2'  O2'  C2'   C3'    0.9600  114.97  148.63  111.92  1.5284
IC O4'  C2'  *C1'  H1'    0.0       0.0  -115.0     0.0   0.0
IC C1'  C3'  *C2'  H2''   0.0       0.0   115.0     0.0   0.0
IC C2'  C4'  *C3'  H3'    0.0       0.0   115.0     0.0   0.0
IC C3'  O4'  *C4'  H4'    0.0       0.0  -115.0     0.0   0.0
IC C4'  O5'  *C5'  H5'    0.0       0.0  -115.0     0.0   0.0
IC C4'  O5'  *C5'  H5''   0.0       0.0   115.0     0.0   0.0
DONO H2'  O2'
DONO H1   N1
ACCE O6   C6
ACCE N3
ACCE N7
ACCE O1P  P
ACCE O2P  P
ACCE O2'
ACCE O3'
ACCE O4'
ACCE O5'

RESI OMI           -1.00 ! 2'-O-methylinosine, MRI
GROUP
ATOM N9     NG2R51 -0.01 !         O6
ATOM C8     CG2R53  0.26 !         ||
ATOM H8     HGR52   0.15 !         C6
ATOM N7     NG2R50 -0.61 !        /  \
ATOM C5     CG2RC0  0.01 !    H1-N1   C5--N7\\
ATOM C6     CG2R63  0.55 !       |    ||     C8-H8
ATOM O6     OG2D4  -0.51 !    H2-C2   C4--N9/
ATOM N1     NG2R61 -0.32 !        \\ /     \
ATOM H1     HGP1    0.25 !         N3       \
ATOM C2     CG2R64  0.51 !                   \
ATOM H2     HGR62   0.10 !                    \
ATOM N3     NG2R62 -0.64 !                     \
ATOM C4     CG2RC0  0.26 ! O1P    H5' H4'  O4'  \
GROUP                    !  |      |    \ /   \  \
ATOM P      P       1.50 ! -P-O5'-C5'---C4'    C1'
ATOM O1P    ON3    -0.78 !  |      |     \     / \
ATOM O2P    ON3    -0.78 ! O2P    H5''   C3'--C2' H1'
ATOM O5'    ON2    -0.57 !              / \   / \
ATOM C5'    CN8B   -0.08 !            O3' H3' O2' H2''
ATOM H5'    HN8     0.09 !             |      |
ATOM H5''   HN8     0.09 !                   CM2
GROUP                    !                 /  |  \
ATOM C4'    CN7     0.16 !               HM1 HM2 HM3
ATOM H4'    HN7     0.09
ATOM O4'    ON6B   -0.50
ATOM C1'    CN7B    0.16
ATOM H1'    HN7     0.09
GROUP
ATOM C2'    CN7B    0.08
ATOM H2''   HN7     0.09
ATOM O2'    OG301  -0.34
ATOM CM2    CG331  -0.10
ATOM HM1    HGA3    0.09
ATOM HM2    HGA3    0.09
ATOM HM3    HGA3    0.09
GROUP
ATOM C3'    CN7     0.01
ATOM H3'    HN7     0.09
ATOM O3'    ON2    -0.57
BOND N9   C8   N9   C4   C8   N7   C8   H8
BOND N7   C5   C5   C6   C5   C4   C6   O6
BOND C6   N1   N1   C2   N1   H1   C2   N3
BOND C2   H2   N3   C4
BOND P    O1P     P    O2P     P    O5'     O5'  C5'     C5'  H5''
BOND C5'  C4'     C4'  O4'     C4'  C3'     O4'  C1'
BOND C1'  N9      C1'  C2'     C2'  C3'     C3'  O3'     O3'  +P
BOND C2'  O2'     CM2  O2'     CM2  HM1     HM2  CM2     HM3  CM2
BOND C1'  H1'     C2'  H2''    C3'  H3'     C4'  H4'     C5'  H5'
IMPR C6     C5     N1     O6
IC C8   C4   *N9   C1' 	  1.3791  105.54 -179.95  126.56  1.4896
IC C4   N9   C8    N7  	  1.3808  105.97   -0.01  113.61  1.3256
IC N7   N9   *C8   H8  	  1.3256  113.61 -179.98  121.80  1.0906
IC N9   C8   N7    C5  	  1.3789  113.61    0.00  104.54  1.3887
IC C4   N7   *C5   C6  	  1.4102  109.97 -180.00  130.78  1.4189
IC N7   C5   C6    N1  	  1.3887  130.78 -179.98  112.64  1.3862
IC N1   C5   *C6   O6  	  1.3862  112.64  179.99  130.12  1.2327
IC C5   C6   N1    C2  	  1.4189  112.64   -0.02  126.30  1.3907
IC C2   C6   *N1   H1  	  1.3907  126.30 -179.96  114.29  1.0034
IC C6   N1   C2    N3  	  1.3862  126.30    0.05  120.33  1.3574
IC N3   N1   *C2   H2  	  1.3574  120.33  179.94  117.90  1.0925
!2OM-ribose
IC -O3' P    O5'   C5'    1.6001  101.45  -39.25  119.00  1.4401
IC -O3' O5'  *P    O1P    1.6001  101.45 -115.82  109.74  1.4802
IC -O3' O5'  *P    O2P    1.6001  101.45  115.90  109.80  1.4801
IC  P   O5'  C5'   C4'    1.5996  119.00 -151.39  110.04  1.5160
IC O5'  C5'  C4'   C3'    1.4401  108.83 -179.85  116.10  1.5284
IC C5'  C4'  C3'   O3'    1.5160  116.10   76.70  115.12  1.4212
IC C4'  C3'  O3'   +P     1.5284  111.92  159.13  119.05  1.6001
IC C3'  O3'  +P    +O5'   1.4212  119.05  -98.86  101.45  1.5996
IC O4'  C3'  *C4'  C5'    1.4572  104.06 -120.04  116.10  1.5160
IC C2'  C4'  *C3'  O3'    1.5284  100.16 -124.08  115.12  1.4212
IC C4'  C3'  C2'   C1'    1.5284  100.16   39.58  102.04  1.5251
IC C3'  C2'  C1'   N9     1.5284  101.97  144.39  113.71  1.4896
IC O4'  C1'  N9    C4     1.5251  113.71  -97.2   125.59  1.3783
IC C3'  C1'  *C2'  O2'    1.5312  102.03  117.61  107.13  1.4206
IC C1'  C2'  O2'   CM2    1.5393  107.13   90.00  107.00  1.4150
IC C2'  O2'  CM2   HM2    1.4206  107.00  180.00    0.0   0.0
IC HM2  O2'  *CM2  HM3    0.0       0.0   120.00    0.0   0.0
IC HM2  O2'  *CM2  HM1    0.0       0.0  -120.00    0.0   0.0
IC O4'  C2'  *C1'  H1'    0.0       0.0  -115.0     0.0   0.0
IC C1'  C3'  *C2'  H2''   0.0       0.0   115.0     0.0   0.0
IC C2'  C4'  *C3'  H3'    0.0       0.0   115.0     0.0   0.0
IC C3'  O4'  *C4'  H4'    0.0       0.0  -115.0     0.0   0.0
IC C4'  O5'  *C5'  H5'    0.0       0.0  -115.0     0.0   0.0
IC C4'  O5'  *C5'  H5''   0.0       0.0   115.0     0.0   0.0
DONO H1   N1
ACCE O6   C6
ACCE N3
ACCE N7
ACCE O1P  P
ACCE O2P  P
ACCE O2'
ACCE O3'
ACCE O4'
ACCE O5'

RESI 1MI           -1.00 ! 1-methylinosine
GROUP
ATOM N9     NG2R51  0.00 !           O6
ATOM C8     CG2R53  0.36 !           ||
ATOM H8     HGR52   0.10 !  H11      C6
ATOM N7     NG2R50 -0.70 !     \    /  \
ATOM C5     CG2RC0  0.08 ! H12-C1M-N1   C5--N7\\
ATOM C6     CG2R63  0.66 !     /   |    ||     C8-H8
ATOM O6     OG2D4  -0.53 !  H13    C2   C4--N9/
ATOM N1     NG2R61 -0.36 !        / \\ /     \
ATOM C2     CG2R64  0.68 !      H2   N3       \
ATOM H2     HGR62   0.05 !                     \
ATOM N3     NG2R62 -0.81 !                      \
ATOM C4     CG2RC0  0.34 !                       \
ATOM C1M    CG331  -0.14 !   O1P    H5' H4'  O4'  \
ATOM H11    HGA3    0.09 !    |      |    \ /   \  \
ATOM H12    HGA3    0.09 !   -P-O5'-C5'---C4'    C1'
ATOM H13    HGA3    0.09 !    |      |     \     / \
GROUP                    !   O2P    H5''   C3'--C2' H1'
ATOM P      P       1.50 !                / \   / \
ATOM O1P    ON3    -0.78 !              O3' H3' O2' H2''
ATOM O2P    ON3    -0.78 !               |       |
ATOM O5'    ON2    -0.57 !                      H2'
ATOM C5'    CN8B   -0.08
ATOM H5'    HN8     0.09
ATOM H5''   HN8     0.09
GROUP
ATOM C4'    CN7     0.16
ATOM H4'    HN7     0.09
ATOM O4'    ON6B   -0.50
ATOM C1'    CN7B    0.16
ATOM H1'    HN7     0.09
GROUP
ATOM C2'    CN7B    0.14
ATOM H2''   HN7     0.09
ATOM O2'    ON5    -0.66
ATOM H2'    HN5     0.43
GROUP
ATOM C3'    CN7     0.01
ATOM H3'    HN7     0.09
ATOM O3'    ON2    -0.57
BOND N9   C8   N9   C4   C8   N7   C8   H8
BOND N7   C5   C5   C6   C5   C4   C6   O6
BOND C6   N1   N1   C2   N1   C1M  C2   N3
BOND C2   H2   N3   C4   C1M  H11  C1M  H12
BOND C1M  H13
BOND P    O1P     P    O2P     P    O5'     O5'  C5'     C5'  H5''
BOND C5'  C4'     C4'  O4'     C4'  C3'     O4'  C1'
BOND C1'  N9      C1'  C2'     C2'  C3'     C3'  O3'     O3'  +P
BOND C2'  O2'     O2'  H2'
BOND C1'  H1'     C2'  H2''    C3'  H3'     C4'  H4'     C5'  H5'
IMPR C6     C5     N1     O6
IC C8   C4   *N9   C1' 	  1.3791  105.54 -179.95  126.56  1.4896
IC C4   N9   C8    N7  	  1.3456  107.54    0.02  112.52  1.3210
IC N7   N9   *C8   H8  	  1.3210  112.52  179.96  123.01  1.0928
IC N9   C8   N7    C5  	  1.3690  112.52   -0.00  104.40  1.3965
IC C4   N7   *C5   C6  	  1.3990  109.39  179.99  132.01  1.4186
IC N7   C5   C6    N1  	  1.3965  132.01 -179.98  113.25  1.4137
IC N1   C5   *C6   O6  	  1.4137  113.25 -179.99  128.21  1.2361
IC C5   C6   N1    C2  	  1.4186  113.25   -0.04  123.91  1.4000
IC C2   C6   *N1   C1M 	  1.4000  123.91 -179.93  117.61  1.4804
IC C6   N1   C2    N3  	  1.4137  123.91    0.10  121.49  1.3574
IC N3   N1   *C2   H2  	  1.3574  121.49  179.90  117.13  1.0917
IC C6   N1   C1M   H11 	  1.4137  117.61   59.12  110.93  1.1158
IC H11  N1   *C1M  H12 	  1.1158  110.93  120.89  113.83  1.1141
IC H11  N1   *C1M  H13 	  1.1158  110.93 -118.26  110.89  1.1166
!ribose
IC -O3' P    O5'   C5'    1.6001  101.45  -39.25  119.00  1.4401
IC -O3' O5'  *P    O1P    1.6001  101.45 -115.82  109.74  1.4802
IC -O3' O5'  *P    O2P    1.6001  101.45  115.90  109.80  1.4801
IC  P   O5'  C5'   C4'    1.5996  119.00 -151.39  110.04  1.5160
IC O5'  C5'  C4'   C3'    1.4401  108.83 -179.85  116.10  1.5284
IC C5'  C4'  C3'   O3'    1.5160  116.10   76.70  115.12  1.4212
IC C4'  C3'  O3'   +P     1.5284  111.92  159.13  119.05  1.6001
IC C3'  O3'  +P    +O5'   1.4212  119.05  -98.86  101.45  1.5996
IC O4'  C3'  *C4'  C5'    1.4572  104.06 -120.04  116.10  1.5160
IC C2'  C4'  *C3'  O3'    1.5284  100.16 -124.08  115.12  1.4212
IC C4'  C3'  C2'   C1'    1.5284  100.16   39.58  102.04  1.5251
IC C3'  C2'  C1'   N9     1.5284  101.97  144.39  113.71  1.4896
IC O4'  C1'  N9    C4     1.5251  113.71  -97.2   125.59  1.3783
IC C1'  C3'  *C2'  O2'    1.5284  102.04 -114.67  110.81  1.4212
IC H2'  O2'  C2'   C3'    0.9600  114.97  148.63  111.92  1.5284
IC O4'  C2'  *C1'  H1'    0.0       0.0  -115.0     0.0   0.0
IC C1'  C3'  *C2'  H2''   0.0       0.0   115.0     0.0   0.0
IC C2'  C4'  *C3'  H3'    0.0       0.0   115.0     0.0   0.0
IC C3'  O4'  *C4'  H4'    0.0       0.0  -115.0     0.0   0.0
IC C4'  O5'  *C5'  H5'    0.0       0.0  -115.0     0.0   0.0
IC C4'  O5'  *C5'  H5''   0.0       0.0   115.0     0.0   0.0
DONO H2'  O2'
ACCE O6   C6
ACCE N3
ACCE N7
ACCE O1P  P
ACCE O2P  P
ACCE O2'
ACCE O3'
ACCE O4'
ACCE O5'

RESI MMI           -1.00 ! 1,2'-O-dimethylinosine
GROUP
ATOM N9     NG2R51  0.01 !            O6
ATOM C8     CG2R53  0.36 !            ||
ATOM H8     HGR52   0.10 !   H11      C6
ATOM N7     NG2R50 -0.70 !      \    /  \
ATOM C5     CG2RC0  0.08 !  H12-C10-N1   C5--N7\\
ATOM C6     CG2R63  0.66 !      /   |    ||     C8-H8
ATOM O6     OG2D4  -0.53 !   H13    C2   C4--N9/
ATOM N1     NG2R61 -0.36 !         / \\ /     \
ATOM C2     CG2R64  0.68 !       H2   N3       \
ATOM H2     HGR62   0.05 !                      \
ATOM N3     NG2R62 -0.80 !                       \
ATOM C4     CG2RC0  0.33 !                        \
ATOM C10    CG331  -0.15 !    O1P    H5' H4'  O4'  \
ATOM H11    HGA3    0.09 !     |      |    \ /   \  \
ATOM H12    HGA3    0.09 !    -P-O5'-C5'---C4'    C1'
ATOM H13    HGA3    0.09 !     |      |     \     / \
GROUP                    !    O2P    H5''   C3'--C2' H1'
ATOM P      P       1.50 !                 / \   / \
ATOM O1P    ON3    -0.78 !               O3' H3' O2' H2''
ATOM O2P    ON3    -0.78 !                |      |
ATOM O5'    ON2    -0.57 !                      CM2
ATOM C5'    CN8B   -0.08 !                    /  |  \
ATOM H5'    HN8     0.09 !                  HM1 HM2 HM3
ATOM H5''   HN8     0.09
GROUP
ATOM C4'    CN7     0.16
ATOM H4'    HN7     0.09
ATOM O4'    ON6B   -0.50
ATOM C1'    CN7B    0.16
ATOM H1'    HN7     0.09
GROUP
ATOM C2'    CN7B    0.08
ATOM H2''   HN7     0.09
ATOM O2'    OG301  -0.34
ATOM CM2    CG331  -0.10
ATOM HM1    HGA3    0.09
ATOM HM2    HGA3    0.09
ATOM HM3    HGA3    0.09
GROUP
ATOM C3'    CN7     0.01
ATOM H3'    HN7     0.09
ATOM O3'    ON2    -0.57
BOND N9   C8   N9   C4   C8   N7   C8   H8
BOND N7   C5   C5   C6   C5   C4   C6   O6
BOND C6   N1   N1   C2   N1   C10  C2   N3
BOND C2   H2   N3   C4   C10  H11  C10  H12
BOND C10  H13
BOND P    O1P     P    O2P     P    O5'     O5'  C5'     C5'  H5''
BOND C5'  C4'     C4'  O4'     C4'  C3'     O4'  C1'
BOND C1'  N9      C1'  C2'     C2'  C3'     C3'  O3'     O3'  +P
BOND C2'  O2'     CM2  O2'     CM2  HM1     HM2  CM2     HM3  CM2
BOND C1'  H1'     C2'  H2''    C3'  H3'     C4'  H4'     C5'  H5'
IMPR C6     C5     N1     O6
!2OM-ribose
IC -O3' P    O5'   C5'    1.6001  101.45  -39.25  119.00  1.4401
IC -O3' O5'  *P    O1P    1.6001  101.45 -115.82  109.74  1.4802
IC -O3' O5'  *P    O2P    1.6001  101.45  115.90  109.80  1.4801
IC  P   O5'  C5'   C4'    1.5996  119.00 -151.39  110.04  1.5160
IC O5'  C5'  C4'   C3'    1.4401  108.83 -179.85  116.10  1.5284
IC C5'  C4'  C3'   O3'    1.5160  116.10   76.70  115.12  1.4212
IC C4'  C3'  O3'   +P     1.5284  111.92  159.13  119.05  1.6001
IC C3'  O3'  +P    +O5'   1.4212  119.05  -98.86  101.45  1.5996
IC O4'  C3'  *C4'  C5'    1.4572  104.06 -120.04  116.10  1.5160
IC C2'  C4'  *C3'  O3'    1.5284  100.16 -124.08  115.12  1.4212
IC C4'  C3'  C2'   C1'    1.5284  100.16   39.58  102.04  1.5251
IC C3'  C1'  *C2'  O2'    1.5312  102.03  117.61  107.13  1.4206
IC C1'  C2'  O2'   CM2    1.5393  107.13   90.00  107.00  1.4150
IC C2'  O2'  CM2   HM2    1.4206  107.00  180.00    0.0   0.0
IC HM2  O2'  *CM2  HM3    0.0       0.0   120.00    0.0   0.0
IC HM2  O2'  *CM2  HM1    0.0       0.0  -120.00    0.0   0.0
IC O4'  C2'  *C1'  H1'    0.0       0.0  -115.0     0.0   0.0
IC C1'  C3'  *C2'  H2''   0.0       0.0   115.0     0.0   0.0
IC C2'  C4'  *C3'  H3'    0.0       0.0   115.0     0.0   0.0
IC C3'  O4'  *C4'  H4'    0.0       0.0  -115.0     0.0   0.0
IC C4'  O5'  *C5'  H5'    0.0       0.0  -115.0     0.0   0.0
IC C4'  O5'  *C5'  H5''   0.0       0.0   115.0     0.0   0.0
IC C3'  C2'  C1'   N9     1.5284  101.97  144.39  113.71  1.4896
IC O4'  C1'  N9    C4     1.5251  113.71  -97.2   125.59  1.3783
IC C1'  C4   *N9   C8     0.0       0.0   180.0     0.0   0.0
IC C4   N9   C8    N7     1.3456  107.54    0.02  112.52  1.3210
IC N7   N9   *C8   H8     1.3210  112.52  179.96  123.01  1.0928
IC N9   C8   N7    C5     1.3690  112.52   -0.00  104.40  1.3965
IC C4   N7   *C5   C6     1.3990  109.39  179.99  132.01  1.4186
IC N7   C5   C6    N1     1.3965  132.01 -179.98  113.25  1.4137
IC N1   C5   *C6   O6     1.4137  113.25 -179.99  128.21  1.2361
IC C5   C6   N1    C2     1.4186  113.25   -0.04  123.91  1.4000
IC C6   N1   C2    N3     1.4137  123.91    0.10  121.49  1.3574
IC N3   N1   *C2   H2     1.3574  121.49  179.90  117.13  1.0917
IC C2   C6   *N1   C10    1.4000  123.91 -179.93  117.61  1.4804
IC C6   N1   C10   H11    1.4137  117.61   59.12  110.93  1.1158
IC H11  N1   *C10  H12    1.1158  110.93  120.89  113.83  1.1141
IC H11  N1   *C10  H13    1.1158  110.93 -118.26  110.89  1.1166
ACCE O6   C6
ACCE N3
ACCE N7
ACCE O1P  P
ACCE O2P  P
ACCE O2'
ACCE O3'
ACCE O4'
ACCE O5'

RESI SMA           -1.00 ! 2-methylthio-N6-methyladenosine
GROUP
ATOM N9     NG2R51 -0.02 !        H11
ATOM C8     CG2R53  0.37 !           \
ATOM H8     HGR52   0.10 !      H12--C10   H6
ATOM N7     NG2R50 -0.84 !           / \  /
ATOM C5     CG2RC0  0.28 !        H13   N6
ATOM C6     CG2R64  0.38 !              |
ATOM N6     NG311  -0.48 !              C6
ATOM H6     HGPAM1  0.36 !             // \
ATOM N1     NG2R62 -0.58 !    H21     N1   C5--N7\\
ATOM C2     CG2R64  0.63 !      \     |    ||     C8-H8
ATOM N3     NG2R62 -0.76 ! H22 -C20   C2   C4--N9/
ATOM C4     CG2RC0  0.48 !      / \  / \\ /      \
ATOM C10    CG331  -0.09 !   H23   S2   N3        \
ATOM H11    HGA3    0.09 !                         \
ATOM H12    HGA3    0.09 !                          \
ATOM H13    HGA3    0.09 !      O1P    H5' H4'  O4'  \
ATOM S2     SG311  -0.28 !       |      |    \ /   \  \
ATOM C20    CG331  -0.09 !      -P-O5'-C5'---C4'    C1'
ATOM H21    HGA3    0.09 !       |      |     \     / \
ATOM H22    HGA3    0.09 !      O2P    H5''   C3'--C2' H1'
ATOM H23    HGA3    0.09 !                   / \   / \
GROUP                    !                 O3' H3' O2' H2''
ATOM P      P       1.50 !                  |       |
ATOM O1P    ON3    -0.78 !                         H2'
ATOM O2P    ON3    -0.78
ATOM O5'    ON2    -0.57
ATOM C5'    CN8B   -0.08
ATOM H5'    HN8     0.09
ATOM H5''   HN8     0.09
GROUP
ATOM C4'    CN7     0.16
ATOM H4'    HN7     0.09
ATOM O4'    ON6B   -0.50
ATOM C1'    CN7B    0.16
ATOM H1'    HN7     0.09
GROUP
ATOM C2'    CN7B    0.14
ATOM H2''   HN7     0.09
ATOM O2'    ON5    -0.66
ATOM H2'    HN5     0.43
GROUP
ATOM C3'    CN7     0.01
ATOM H3'    HN7     0.09
ATOM O3'    ON2    -0.57
BOND N9   C8   N9   C4   C8   N7   C8   H8
BOND N7   C5   C5   C6   C5   C4   C6   N6
BOND C6   N1   N6   C10  N6   H6   N1   C2
BOND C2   N3   C2   S2   N3   C4   C10  H11
BOND C10  H12  C10  H13  S2   C20  C20  H21
BOND C20  H22  C20  H23
BOND P    O1P     P    O2P     P    O5'     O5'  C5'     C5'  H5''
BOND C5'  C4'     C4'  O4'     C4'  C3'     O4'  C1'
BOND C1'  N9      C1'  C2'     C2'  C3'     C3'  O3'     O3'  +P
BOND C2'  O2'     O2'  H2'
BOND C1'  H1'     C2'  H2''    C3'  H3'     C4'  H4'     C5'  H5'
IMPR C6   C5   N1   N6     ! N6   C6   C10   H6
!ribose
IC -O3' P    O5'   C5'    1.6001  101.45  -39.25  119.00  1.4401
IC -O3' O5'  *P    O1P    1.6001  101.45 -115.82  109.74  1.4802
IC -O3' O5'  *P    O2P    1.6001  101.45  115.90  109.80  1.4801
IC  P   O5'  C5'   C4'    1.5996  119.00 -151.39  110.04  1.5160
IC O5'  C5'  C4'   C3'    1.4401  108.83 -179.85  116.10  1.5284
IC C5'  C4'  C3'   O3'    1.5160  116.10   76.70  115.12  1.4212
IC C4'  C3'  O3'   +P     1.5284  111.92  159.13  119.05  1.6001
IC C3'  O3'  +P    +O5'   1.4212  119.05  -98.86  101.45  1.5996
IC O4'  C3'  *C4'  C5'    1.4572  104.06 -120.04  116.10  1.5160
IC C2'  C4'  *C3'  O3'    1.5284  100.16 -124.08  115.12  1.4212
IC C4'  C3'  C2'   C1'    1.5284  100.16   39.58  102.04  1.5251
IC C3'  C2'  C1'   N9     1.5284  101.97  144.39  113.71  1.4896
IC O4'  C1'  N9    C4     1.5251  113.71  -97.2   125.59  1.3783
IC C1'  C3'  *C2'  O2'    1.5284  102.04 -114.67  110.81  1.4212
IC H2'  O2'  C2'   C3'    0.9600  114.97  148.63  111.92  1.5284
IC O4'  C2'  *C1'  H1'    0.0       0.0  -115.0     0.0   0.0
IC C1'  C3'  *C2'  H2''   0.0       0.0   115.0     0.0   0.0
IC C2'  C4'  *C3'  H3'    0.0       0.0   115.0     0.0   0.0
IC C3'  O4'  *C4'  H4'    0.0       0.0  -115.0     0.0   0.0
IC C4'  O5'  *C5'  H5'    0.0       0.0  -115.0     0.0   0.0
IC C4'  O5'  *C5'  H5''   0.0       0.0   115.0     0.0   0.0
IC C8   C4   *N9   C1' 	  1.3791  105.54 -179.95  126.56  1.4896
IC C4   N9   C8    N7  	  1.3822  106.04    0.04  114.04  1.3295
IC N7   N9   *C8   H8  	  1.3295  114.04 -179.99  121.53  1.0912
IC N9   C8   N7    C5  	  1.3836  114.04    0.18  103.32  1.3991
IC C4   N7   *C5   C6  	  1.4029  111.06 -179.46  131.88  1.4071
IC N7   C5   C6    N1  	  1.3991  131.88  178.29  117.85  1.3727
IC N1   C5   *C6   N6  	  1.3727  117.85 -178.34  120.77  1.3757
IC C5   C6   N6    C10 	  1.4071  120.77  168.55  125.04  1.4799
IC C10  C6   *N6   H6  	  1.4799  125.04 -155.51  116.33  1.0220
IC C5   C6   N1    C2  	  1.4071  117.85    1.48  119.79  1.3613
IC C6   N1   C2    S2  	  1.3727  119.79  179.54  118.24  1.7692
IC S2   N1   *C2   N3  	  1.7692  118.24  179.54  125.82  1.3545
IC C6   N6   C10   H11 	  1.3757  125.04  149.69  110.46  1.1133
IC H11  N6   *C10  H12 	  1.1133  110.46  119.87  110.71  1.1122
IC H11  N6   *C10  H13 	  1.1133  110.46 -119.60  111.82  1.1114
IC N1   C2   S2    C20 	  1.3613  118.24   -0.71  103.85  1.8245
IC C2   S2   C20   H21 	  1.7692  103.85 -179.86  110.75  1.1117
IC H21  S2   *C20  H22 	  1.1117  110.75  119.73  111.29  1.1113
IC H21  S2   *C20  H23 	  1.1117  110.75 -119.76  111.32  1.1114
DONO H2'  O2'
DONO H6   N6
ACCE N3
ACCE N7
ACCE N1
ACCE O1P  P
ACCE O2P  P
ACCE O2'
ACCE O3'
ACCE O4'
ACCE O5'

RESI 6AA           -1.00 ! N6-acetyladenosine
GROUP
ATOM N9     NG2R51 -0.01 !   H11    O10
ATOM C8     CG2R53  0.39 !      \   ||
ATOM H8     HGR52   0.09 ! H12--C11-C10   H6
ATOM N7     NG2R50 -0.81 !      /     \  /
ATOM C5     CG2RC0  0.35 !   H13       N6
ATOM C6     CG2R64  0.70 !             |
ATOM N6     NG2S1  -0.68 !             C6
ATOM H6     HGP1    0.32 !            // \
ATOM N1     NG2R62 -0.68 !           N1   C5--N7\\
ATOM C2     CG2R64  0.39 !           |    ||     C8-H8
ATOM H2     HGR62   0.14 !           C2   C4--N9/
ATOM N3     NG2R62 -0.82 !          / \\ /     \
ATOM C4     CG2RC0  0.58 !        H2   N3       \
ATOM C10    CG2O1   0.47 !                       \
ATOM O10    OG2D1  -0.44 !                        \
ATOM C11    CG331  -0.26 !                         \
ATOM H11    HGA3    0.09 !     O1P    H5' H4'  O4'  \
ATOM H12    HGA3    0.09 !      |      |    \ /   \  \
ATOM H13    HGA3    0.09 !     -P-O5'-C5'---C4'    C1'
GROUP                    !      |      |     \     / \
ATOM P      P       1.50 !     O2P    H5''   C3'--C2' H1'
ATOM O1P    ON3    -0.78 !                  / \   / \
ATOM O2P    ON3    -0.78 !                O3' H3' O2' H2''
ATOM O5'    ON2    -0.57 !                 |       |
ATOM C5'    CN8B   -0.08 !                        H2'
ATOM H5'    HN8     0.09
ATOM H5''   HN8     0.09
GROUP
ATOM C4'    CN7     0.16
ATOM H4'    HN7     0.09
ATOM O4'    ON6B   -0.50
ATOM C1'    CN7B    0.16
ATOM H1'    HN7     0.09
GROUP
ATOM C2'    CN7B    0.14
ATOM H2''   HN7     0.09
ATOM O2'    ON5    -0.66
ATOM H2'    HN5     0.43
GROUP
ATOM C3'    CN7     0.01
ATOM H3'    HN7     0.09
ATOM O3'    ON2    -0.57
BOND N9   C8   N9   C4   C8   N7   C8   H8
BOND N7   C5   C5   C6   C5   C4   C6   N6
BOND C6   N1   N6   C10  N6   H6   N1   C2
BOND C2   N3   C2   H2   N3   C4   C10  C11
BOND C10  O10  C11  H11  C11  H12  C11  H13
BOND P    O1P     P    O2P     P    O5'     O5'  C5'     C5'  H5''
BOND C5'  C4'     C4'  O4'     C4'  C3'     O4'  C1'
BOND C1'  N9      C1'  C2'     C2'  C3'     C3'  O3'     O3'  +P
BOND C2'  O2'     O2'  H2'
BOND C1'  H1'     C2'  H2''    C3'  H3'     C4'  H4'     C5'  H5'
IMPR C10    C11    N6     O10   C6   C5   N1   N6
IC C8   C4   *N9   C1' 	  1.3791  105.54 -179.95  126.56  1.4896
IC C4   N9   C8    N7  	  1.3502  107.42    0.03  112.64  1.3257
IC N7   N9   *C8   H8  	  1.3257  112.64  179.96  122.80  1.0941
IC N9   C8   N7    C5  	  1.3736  112.64   -0.02  103.68  1.4006
IC C4   N7   *C5   C6  	  1.3892  110.28 -179.94  133.00  1.4037
IC N7   C5   C6    N6  	  1.4006  133.00   -0.05  118.67  1.4073
IC N6   C5   *C6   N1  	  1.4073  118.67 -180.00  117.76  1.3746
IC C5   C6   N6    C10 	  1.4037  118.67 -179.95  133.09  1.3309
IC C10  C6   *N6   H6  	  1.3309  133.09  179.95  111.79  0.9912
IC C5   C6   N1    C2  	  1.4037  117.76   -0.03  120.02  1.3597
IC C6   N1   C2    N3  	  1.3746  120.02    0.05  124.76  1.3569
IC N3   N1   *C2   H2  	  1.3569  124.76  179.95  117.68  1.0949
IC C6   N6   C10   O10 	  1.4073  133.09  179.98  117.98  1.2198
IC O10  N6   *C10  C11 	  1.2198  117.98  179.97  122.31  1.4842
IC N6   C10  C11   H11 	  1.3309  122.31  -60.51  110.29  1.1095
IC H11  C10  *C11  H12 	  1.1095  110.29 -119.50  109.23  1.1106
IC H11  C10  *C11  H13 	  1.1095  110.29  121.05  110.28  1.1105
!ribose
IC -O3' P    O5'   C5'    1.6001  101.45  -39.25  119.00  1.4401
IC -O3' O5'  *P    O1P    1.6001  101.45 -115.82  109.74  1.4802
IC -O3' O5'  *P    O2P    1.6001  101.45  115.90  109.80  1.4801
IC  P   O5'  C5'   C4'    1.5996  119.00 -151.39  110.04  1.5160
IC O5'  C5'  C4'   C3'    1.4401  108.83 -179.85  116.10  1.5284
IC C5'  C4'  C3'   O3'    1.5160  116.10   76.70  115.12  1.4212
IC C4'  C3'  O3'   +P     1.5284  111.92  159.13  119.05  1.6001
IC C3'  O3'  +P    +O5'   1.4212  119.05  -98.86  101.45  1.5996
IC O4'  C3'  *C4'  C5'    1.4572  104.06 -120.04  116.10  1.5160
IC C2'  C4'  *C3'  O3'    1.5284  100.16 -124.08  115.12  1.4212
IC C4'  C3'  C2'   C1'    1.5284  100.16   39.58  102.04  1.5251
IC C3'  C2'  C1'   N9     1.5284  101.97  144.39  113.71  1.4896
IC O4'  C1'  N9    C4     1.5251  113.71  -97.2   125.59  1.3783
IC C1'  C3'  *C2'  O2'    1.5284  102.04 -114.67  110.81  1.4212
IC H2'  O2'  C2'   C3'    0.9600  114.97  148.63  111.92  1.5284
IC O4'  C2'  *C1'  H1'    0.0       0.0  -115.0     0.0   0.0
IC C1'  C3'  *C2'  H2''   0.0       0.0   115.0     0.0   0.0
IC C2'  C4'  *C3'  H3'    0.0       0.0   115.0     0.0   0.0
IC C3'  O4'  *C4'  H4'    0.0       0.0  -115.0     0.0   0.0
IC C4'  O5'  *C5'  H5'    0.0       0.0  -115.0     0.0   0.0
IC C4'  O5'  *C5'  H5''   0.0       0.0   115.0     0.0   0.0
DONO H2'  O2'
DONO H6   N6
ACCE N3
ACCE N7
ACCE N1
ACCE O10  C10
ACCE O1P  P
ACCE O2P  P
ACCE O2'
ACCE O3'
ACCE O4'
ACCE O5'

RESI 1MA            0.00 ! protonated 1-methyladenosine     adjusted
GROUP
ATOM N9     NG2R51 -0.00 !        H61  H62
ATOM C8     CG2R53  0.45 !          \  /
ATOM H8     HGR52   0.12 !           N6(+)
ATOM N7     NG2R50 -0.74 !           ||
ATOM C5     CG2RC0  0.14 !  H11      C6
ATOM C6     CG2R64  0.54 !     \    /  \
ATOM N6     NG2P1  -0.70 ! H12-CM1-N1   C5--N7\\
ATOM H61    HGP2    0.40 !     /   |    ||     C8-H8
ATOM H62    HGP2    0.40 !  H13    C2   C4--N9/
ATOM N1     NG2P1  -0.24 !        / \\ /     \
ATOM C2     CG2R64  0.23 !      H2   N3       \
ATOM H2     HGR62   0.22 !                     \
ATOM N3     NG2R62 -0.58 !                      \
ATOM C4     CG2RC0  0.56 !  O1P    H5' H4'  O4'  \
ATOM CM1    CG334  -0.07 !   |      |    \ /   \  \
ATOM H11    HGA3    0.09 !  -P-O5'-C5'---C4'    C1'
ATOM H12    HGA3    0.09 !   |      |     \     / \
ATOM H13    HGA3    0.09 !  O2P    H5''   C3'--C2' H1'
GROUP                    !               / \   / \
ATOM P      P       1.50 !             O3' H3' O2' H2''
ATOM O1P    ON3    -0.78 !              |       |
ATOM O2P    ON3    -0.78 !                     H2'
ATOM O5'    ON2    -0.57
ATOM C5'    CN8B   -0.08 !  !!!! PATCH 1MAN for the neutral bases
ATOM H5'    HN8     0.09
ATOM H5''   HN8     0.09
GROUP
ATOM C4'    CN7     0.16
ATOM H4'    HN7     0.09
ATOM O4'    ON6B   -0.50
ATOM C1'    CN7B    0.16
ATOM H1'    HN7     0.09
GROUP
ATOM C2'    CN7B    0.14
ATOM H2''   HN7     0.09
ATOM O2'    ON5    -0.66
ATOM H2'    HN5     0.43
GROUP
ATOM C3'    CN7     0.01
ATOM H3'    HN7     0.09
ATOM O3'    ON2    -0.57
BOND N9   C8   N9   C4   C8   H8   C8   N7
BOND N7   C5   C5   C6   C5   C4   C6   N6
BOND C6   N1   N6   H61  N6   H62  N1   C2
BOND N1   CM1  C2   H2   C2   N3   N3   C4
BOND CM1  H11  CM1  H12  CM1  H13
BOND P    O1P     P    O2P     P    O5'     O5'  C5'     C5'  H5''
BOND C5'  C4'     C4'  O4'     C4'  C3'     O4'  C1'
BOND C1'  N9      C1'  C2'     C2'  C3'     C3'  O3'     O3'  +P
BOND C2'  O2'     O2'  H2'
BOND C1'  H1'     C2'  H2''    C3'  H3'     C4'  H4'     C5'  H5'
IMPR C6   N1   N6   C5     N6    H62    H61    C6
!ribose
IC -O3' P    O5'   C5'    1.6001  101.45  -39.25  119.00  1.4401
IC -O3' O5'  *P    O1P    1.6001  101.45 -115.82  109.74  1.4802
IC -O3' O5'  *P    O2P    1.6001  101.45  115.90  109.80  1.4801
IC  P   O5'  C5'   C4'    1.5996  119.00 -151.39  110.04  1.5160
IC O5'  C5'  C4'   C3'    1.4401  108.83 -179.85  116.10  1.5284
IC C5'  C4'  C3'   O3'    1.5160  116.10   76.70  115.12  1.4212
IC C4'  C3'  O3'   +P     1.5284  111.92  159.13  119.05  1.6001
IC C3'  O3'  +P    +O5'   1.4212  119.05  -98.86  101.45  1.5996
IC O4'  C3'  *C4'  C5'    1.4572  104.06 -120.04  116.10  1.5160
IC C2'  C4'  *C3'  O3'    1.5284  100.16 -124.08  115.12  1.4212
IC C4'  C3'  C2'   C1'    1.5284  100.16   39.58  102.04  1.5251
IC C3'  C2'  C1'   N9     1.5284  101.97  144.39  113.71  1.4896
IC O4'  C1'  N9    C4     1.5251  113.71  -97.2   125.59  1.3783
IC C1'  C3'  *C2'  O2'    1.5284  102.04 -114.67  110.81  1.4212
IC H2'  O2'  C2'   C3'    0.9600  114.97  148.63  111.92  1.5284
IC O4'  C2'  *C1'  H1'    0.0       0.0  -115.0     0.0   0.0
IC C1'  C3'  *C2'  H2''   0.0       0.0   115.0     0.0   0.0
IC C2'  C4'  *C3'  H3'    0.0       0.0   115.0     0.0   0.0
IC C3'  O4'  *C4'  H4'    0.0       0.0  -115.0     0.0   0.0
IC C4'  O5'  *C5'  H5'    0.0       0.0  -115.0     0.0   0.0
IC C4'  O5'  *C5'  H5''   0.0       0.0   115.0     0.0   0.0
IC C8   C4   *N9   C1' 	  1.3791  105.54 -179.95  126.56  1.4896
IC C4   N9   C8    N7  	  1.3872  105.90    0.03  113.38  1.3302
IC N7   N9   *C8   H8  	  1.3302  113.38  179.97  121.71  1.0945
IC N9   C8   N7    C5  	  1.3821  113.38   -0.03  104.21  1.3867
IC C4   N7   *C5   C6  	  1.3984  110.82 -179.97  132.12  1.3843
IC N7   C5   C6    N1  	  1.3867  132.12  179.99  120.17  1.3977
IC N1   C5   *C6   N6  	  1.3977  120.17  179.99  122.15  1.3707
IC C5   C6   N6    H61 	  1.3843  122.15  179.99  124.05  0.9969
IC H61  C6   *N6   H62 	  0.9969  124.05  180.00  118.16  1.0028
IC C5   C6   N1    C2  	  1.3843  120.17    0.01  118.32  1.4122
IC C2   C6   *N1   CM1 	  1.4122  118.32  179.95  122.34  1.4780
IC C6   N1   C2    N3  	  1.3977  118.32   -0.03  122.77  1.3632
IC N3   N1   *C2   H2  	  1.3632  122.77 -179.97  118.51  1.0975
IC C6   N1   CM1   H11 	  1.3977  122.34   60.36  111.18  1.1146
IC H11  N1   *CM1  H12 	  1.1146  111.18  119.63  112.55  1.1146
IC H11  N1   *CM1  H13 	  1.1146  111.18 -120.65  111.23  1.1136
DONO H61  N6
DONO H62  N6
DONO H2'  O2'
ACCE N3
ACCE N7
ACCE O1P  P
ACCE O2P  P
ACCE O2'
ACCE O3'
ACCE O4'
ACCE O5'

RESI M2A            0.00 ! protonated 1,2'-O-dimethyladenosine
GROUP
ATOM N9     NG2R51  0.00 !         H61  H62
ATOM C8     CG2R53  0.35 !           \  /
ATOM H8     HGR52   0.14 !            N6(+)
ATOM N7     NG2R50 -0.66 !            ||
ATOM C5     CG2RC0  0.10 !   H11      C6
ATOM C6     CG2R64  0.62 !      \    /  \
ATOM N6     NG2P1  -0.81 !  H12-CM1-N1   C5--N7\\
ATOM H61    HGP2    0.40 !      /   |    ||     C8-H8
ATOM H62    HGP2    0.40 !   H13    C2   C4--N9/
ATOM N1     NG2P1  -0.14 !         / \\ /     \
ATOM C2     CG2R64  0.28 !       H2   N3       \
ATOM H2     HGR62   0.17 !                      \
ATOM N3     NG2R62 -0.60 !                       \
ATOM C4     CG2RC0  0.55 !   O1P    H5' H4'  O4'  \
ATOM CM1    CG334  -0.07 !    |      |    \ /   \  \
ATOM H11    HGA3    0.09 !   -P-O5'-C5'---C4'    C1'
ATOM H12    HGA3    0.09 !    |      |     \     / \
ATOM H13    HGA3    0.09 !   O2P    H5''   C3'--C2' H1'
GROUP                    !                / \   / \
ATOM P      P       1.50 !              O3' H3' O2' H2''
ATOM O1P    ON3    -0.78 !               |      |
ATOM O2P    ON3    -0.78 !                     CM2
ATOM O5'    ON2    -0.57 !                   /  |  \
ATOM C5'    CN8B   -0.08 !                 HM1 HM2 HM3
ATOM H5'    HN8     0.09
ATOM H5''   HN8     0.09 !  !!!! PATCH 1MAN for the neutral bases
GROUP
ATOM C4'    CN7     0.16
ATOM H4'    HN7     0.09
ATOM O4'    ON6B   -0.50
ATOM C1'    CN7B    0.16
ATOM H1'    HN7     0.09
GROUP
ATOM C2'    CN7B    0.08
ATOM H2''   HN7     0.09
ATOM O2'    OG301  -0.34
ATOM CM2    CG331  -0.10
ATOM HM1    HGA3    0.09
ATOM HM2    HGA3    0.09
ATOM HM3    HGA3    0.09
GROUP
ATOM C3'    CN7     0.01
ATOM H3'    HN7     0.09
ATOM O3'    ON2    -0.57
BOND N9   C8   N9   C4   C8   H8   C8   N7
BOND N7   C5   C5   C6   C5   C4   C6   N6
BOND C6   N1   N6   H61  N6   H62  N1   C2
BOND N1   CM1  C2   H2   C2   N3   N3   C4
BOND CM1  H11  CM1  H12  CM1  H13
BOND P    O1P     P    O2P     P    O5'     O5'  C5'     C5'  H5''
BOND C5'  C4'     C4'  O4'     C4'  C3'     O4'  C1'
BOND C1'  N9      C1'  C2'     C2'  C3'     C3'  O3'     O3'  +P
BOND C2'  O2'     CM2  O2'     CM2  HM1     HM2  CM2     HM3  CM2
BOND C1'  H1'     C2'  H2''    C3'  H3'     C4'  H4'     C5'  H5'
IMPR C6   N1   N6   C5    N6    H62    H61    C6
!2OM-ribose
IC -O3' P    O5'   C5'    1.6001  101.45  -39.25  119.00  1.4401
IC -O3' O5'  *P    O1P    1.6001  101.45 -115.82  109.74  1.4802
IC -O3' O5'  *P    O2P    1.6001  101.45  115.90  109.80  1.4801
IC  P   O5'  C5'   C4'    1.5996  119.00 -151.39  110.04  1.5160
IC O5'  C5'  C4'   C3'    1.4401  108.83 -179.85  116.10  1.5284
IC C5'  C4'  C3'   O3'    1.5160  116.10   76.70  115.12  1.4212
IC C4'  C3'  O3'   +P     1.5284  111.92  159.13  119.05  1.6001
IC C3'  O3'  +P    +O5'   1.4212  119.05  -98.86  101.45  1.5996
IC O4'  C3'  *C4'  C5'    1.4572  104.06 -120.04  116.10  1.5160
IC C2'  C4'  *C3'  O3'    1.5284  100.16 -124.08  115.12  1.4212
IC C4'  C3'  C2'   C1'    1.5284  100.16   39.58  102.04  1.5251
IC C3'  C2'  C1'   N9     1.5284  101.97  144.39  113.71  1.4896
IC O4'  C1'  N9    C4     1.5251  113.71  -97.2   125.59  1.3783
IC C3'  C1'  *C2'  O2'    1.5312  102.03  117.61  107.13  1.4206
IC C1'  C2'  O2'   CM2    1.5393  107.13   90.00  107.00  1.4150
IC C2'  O2'  CM2   HM2    1.4206  107.00  180.00    0.0   0.0
IC HM2  O2'  *CM2  HM3    0.0       0.0   120.00    0.0   0.0
IC HM2  O2'  *CM2  HM1    0.0       0.0  -120.00    0.0   0.0
IC O4'  C2'  *C1'  H1'    0.0       0.0  -115.0     0.0   0.0
IC C1'  C3'  *C2'  H2''   0.0       0.0   115.0     0.0   0.0
IC C2'  C4'  *C3'  H3'    0.0       0.0   115.0     0.0   0.0
IC C3'  O4'  *C4'  H4'    0.0       0.0  -115.0     0.0   0.0
IC C4'  O5'  *C5'  H5'    0.0       0.0  -115.0     0.0   0.0
IC C4'  O5'  *C5'  H5''   0.0       0.0   115.0     0.0   0.0
IC C8   C4   *N9   C1' 	  1.3791  105.54 -179.95  126.56  1.4896
IC C4   N9   C8    N7  	  1.3872  105.90    0.03  113.38  1.3302
IC N7   N9   *C8   H8  	  1.3302  113.38  179.97  121.71  1.0945
IC N9   C8   N7    C5  	  1.3821  113.38   -0.03  104.21  1.3867
IC C4   N7   *C5   C6  	  1.3984  110.82 -179.97  132.12  1.3843
IC N7   C5   C6    N1  	  1.3867  132.12  179.99  120.17  1.3977
IC N1   C5   *C6   N6  	  1.3977  120.17  179.99  122.15  1.3707
IC C5   C6   N6    H61 	  1.3843  122.15  179.99  124.05  0.9969
IC H61  C6   *N6   H62 	  0.9969  124.05  180.00  118.16  1.0028
IC C5   C6   N1    C2  	  1.3843  120.17    0.01  118.32  1.4122
IC C2   C6   *N1   CM1 	  1.4122  118.32  179.95  122.34  1.4780
IC C6   N1   C2    N3  	  1.3977  118.32   -0.03  122.77  1.3632
IC N3   N1   *C2   H2  	  1.3632  122.77 -179.97  118.51  1.0975
IC C6   N1   CM1   H11 	  1.3977  122.34   60.36  111.18  1.1146
IC H11  N1   *CM1  H12 	  1.1146  111.18  119.63  112.55  1.1146
IC H11  N1   *CM1  H13 	  1.1146  111.18 -120.65  111.23  1.1136
DONO H61  N6
DONO H62  N6
ACCE N3
ACCE N7
ACCE O1P  P
ACCE O2P  P
ACCE O2'
ACCE O3'
ACCE O4'
ACCE O5'

RESI 6IA           -1.00 ! N6-isopentenyladenosine 
GROUP
ATOM N9     NG2R51 -0.01 !    H153      H161
ATOM C8     CG2R53  0.43 !      \      /
ATOM H8     HGR52   0.08 !  H152-C15  C16-H162
ATOM N7     NG2R50 -0.85 !       / \ / \
ATOM C5     CG2RC0  0.32 !    H151  C14 H163
ATOM C6     CG2R64  0.45 !         //
ATOM N6     NG311  -0.45 !    H13-C13
ATOM H6     HGPAM1  0.33 !          \
ATOM N1     NG2R62 -0.78 !      H121-C12   H6
ATOM C2     CG2R64  0.49 !           / \  /
ATOM H2     HGR62   0.14 !         H122 N6
ATOM N3     NG2R62 -0.86 !              |
ATOM C4     CG2RC0  0.52 !              C6
ATOM C12    CG321   0.01 !             // \
ATOM H121   HGA2    0.09 !            N1   C5--N7\\
ATOM H122   HGA2    0.09 !            |    ||     C8-H8
GROUP                    !            C2   C4--N9/
ATOM C13    CG2D1  -0.15 !           / \\ /      \
ATOM H13    HGA4    0.15 !         H2   N3        \
GROUP                    !                         \
ATOM C14    CG2D1   0.00 !                          \
ATOM C15    CG331  -0.27 !                           \
ATOM H151   HGA3    0.09 !       O1P    H5' H4'  O4'  \
ATOM H152   HGA3    0.09 !        |      |    \ /   \  \
ATOM H153   HGA3    0.09 !       -P-O5'-C5'---C4'    C1'
GROUP                    !        |      |     \     / \
ATOM C16    CG331  -0.27 !       O2P    H5''   C3'--C2' H1'
ATOM H161   HGA3    0.09 !                    / \   / \
ATOM H162   HGA3    0.09 !                  O3' H3' O2' H2''
ATOM H163   HGA3    0.09 !                   |       |
GROUP                    !                          H2'
ATOM P      P       1.50
ATOM O1P    ON3    -0.78
ATOM O2P    ON3    -0.78
ATOM O5'    ON2    -0.57
ATOM C5'    CN8B   -0.08
ATOM H5'    HN8     0.09
ATOM H5''   HN8     0.09
GROUP
ATOM C4'    CN7     0.16
ATOM H4'    HN7     0.09
ATOM O4'    ON6B   -0.50
ATOM C1'    CN7B    0.16
ATOM H1'    HN7     0.09
GROUP
ATOM C2'    CN7B    0.14
ATOM H2''   HN7     0.09
ATOM O2'    ON5    -0.66
ATOM H2'    HN5     0.43
GROUP
ATOM C3'    CN7     0.01
ATOM H3'    HN7     0.09
ATOM O3'    ON2    -0.57
BOND N9   C8     N9   C4      C8   N7      C8   H8
BOND N7   C5     C5   C6      C5   C4      C6   N6
BOND C6   N1     N6   C12     N6   H6      N1   C2
BOND C2   N3     C2   H2      N3   C4      C12  C13
BOND C12  H121   C12  H122    C13  C14     C13  H13
BOND C14  C15    C14  C16     C15  H151    C15  H152
BOND C15  H153   C16  H161    C16  H162    C16  H163
BOND P    O1P     P    O2P     P    O5'     O5'  C5'     C5'  H5''
BOND C5'  C4'     C4'  O4'     C4'  C3'     O4'  C1'
BOND C1'  N9      C1'  C2'     C2'  C3'     C3'  O3'     O3'  +P
BOND C2'  O2'     O2'  H2'
BOND C1'  H1'     C2'  H2''    C3'  H3'     C4'  H4'     C5'  H5'
IMPR C6   C5   N1   N6    ! N6   C6   C12   H6
!ribose
IC -O3' P    O5'   C5'    1.6001  101.45  -39.25  119.00  1.4401
IC -O3' O5'  *P    O1P    1.6001  101.45 -115.82  109.74  1.4802
IC -O3' O5'  *P    O2P    1.6001  101.45  115.90  109.80  1.4801
IC  P   O5'  C5'   C4'    1.5996  119.00 -151.39  110.04  1.5160
IC O5'  C5'  C4'   C3'    1.4401  108.83 -179.85  116.10  1.5284
IC C5'  C4'  C3'   O3'    1.5160  116.10   76.70  115.12  1.4212
IC C4'  C3'  O3'   +P     1.5284  111.92  159.13  119.05  1.6001
IC C3'  O3'  +P    +O5'   1.4212  119.05  -98.86  101.45  1.5996
IC O4'  C3'  *C4'  C5'    1.4572  104.06 -120.04  116.10  1.5160
IC C2'  C4'  *C3'  O3'    1.5284  100.16 -124.08  115.12  1.4212
IC C4'  C3'  C2'   C1'    1.5284  100.16   39.58  102.04  1.5251
IC C3'  C2'  C1'   N9     1.5284  101.97  144.39  113.71  1.4896
IC O4'  C1'  N9    C4     1.5251  113.71  -97.2   125.59  1.3783
IC C1'  C3'  *C2'  O2'    1.5284  102.04 -114.67  110.81  1.4212
IC H2'  O2'  C2'   C3'    0.9600  114.97  148.63  111.92  1.5284
IC O4'  C2'  *C1'  H1'    0.0       0.0  -115.0     0.0   0.0
IC C1'  C3'  *C2'  H2''   0.0       0.0   115.0     0.0   0.0
IC C2'  C4'  *C3'  H3'    0.0       0.0   115.0     0.0   0.0
IC C3'  O4'  *C4'  H4'    0.0       0.0  -115.0     0.0   0.0
IC C4'  O5'  *C5'  H5'    0.0       0.0  -115.0     0.0   0.0
IC C4'  O5'  *C5'  H5''   0.0       0.0   115.0     0.0   0.0
IC C8   C4   *N9   C1' 	  1.3791  105.54 -179.95  126.56  1.4896
IC C4   N9   C8    N7  	  1.3488  107.41    0.12  112.88  1.3252
IC N7   N9   *C8   H8  	  1.3252  112.88  179.79  122.68  1.0945
IC N9   C8   N7    C5  	  1.3734  112.88   -0.30  103.57  1.3989
IC C4   N7   *C5   C6  	  1.3955  110.29  179.29  133.05  1.4037
IC N7   C5   C6    N6  	  1.3989  133.05   -0.10  122.45  1.3768
IC N6   C5   *C6   N1  	  1.3768  122.45 -177.29  117.73  1.3785
IC C5   C6   N6    C12 	  1.4037  122.45  162.61  163.00  3.3322
IC C12  C6   *N6   H6  	  3.3322  163.00  176.69  115.17  1.0168
IC C5   C6   N1    C2  	  1.4037  117.73   -2.38  119.95  1.3644
IC C6   N1   C2    N3  	  1.3785  119.95    1.68  125.05  1.3610
IC N3   N1   *C2   H2  	  1.3610  125.05  179.00  117.44  1.0941
IC C6   N6   C12   C13 	  1.3768  163.00  166.36  143.14  1.5047
IC C13  N6   *C12  H121	  1.5047  143.14  120.00  109.50  1.1110
IC C13  N6   *C12  H122	  1.5047  143.14 -120.00  109.50  1.1110
IC N6   C12  C13   C14 	  3.3322  143.14  134.88   32.82  2.5294
IC C14  C12  *C13  H13 	  2.5294   32.82  180.00  116.00  1.1000
IC C12  C13  C14   C15 	  1.5047   32.82  180.00  123.50  1.5040
IC C15  C13  *C14  C16 	  1.5040  123.50  180.00  123.50  1.5040
IC C13  C14  C15   H151	  2.5294  123.50  180.00  111.50  1.1110
IC H151 C14  *C15  H152	  1.1110  111.50  120.00  111.50  1.1110
IC H151 C14  *C15  H153	  1.1110  111.50 -120.00  111.50  1.1110
IC C13  C14  C16   H161	  2.5294  123.50  180.00  111.50  1.1110
IC H161 C14  *C16  H162	  1.1110  111.50  120.00  111.50  1.1110
IC H161 C14  *C16  H163	  1.1110  111.50 -120.00  111.50  1.1110
DONO H2'  O2'
DONO H6   N6
ACCE N3
ACCE N7
ACCE N1
ACCE O1P  P
ACCE O2P  P
ACCE O2'
ACCE O3'
ACCE O4'
ACCE O5'

RESI HIA           -1.00 ! N6-(cis-hydroxyisopentenyl)adenosine
GROUP
ATOM N9     NG2R51 -0.01 !    H153      H161
ATOM C8     CG2R53  0.43 !      \      /
ATOM H8     HGR52   0.08 !  H152-C15  C16-H162
ATOM N7     NG2R50 -0.85 !      /  \ / \
ATOM C5     CG2RC0  0.32 !     H151 C14 O16-H16O
ATOM C6     CG2R64  0.45 !         //
ATOM N6     NG311  -0.45 !    H13-C13
ATOM H6     HGPAM1  0.33 !          \
ATOM N1     NG2R62 -0.78 !      H121-C12  H6
ATOM C2     CG2R64  0.49 !           / \  /
ATOM H2     HGR62   0.14 !         H122 N6
ATOM N3     NG2R62 -0.86 !              |
ATOM C4     CG2RC0  0.52 !              C6
ATOM C12    CG321   0.01 !             // \
ATOM H121   HGA2    0.09 !            N1   C5--N7\\
ATOM H122   HGA2    0.09 !            |    ||     C8-H8
GROUP                    !            C2   C4--N9/
ATOM C13    CG2D1  -0.15 !           / \\ /      \
ATOM H13    HGA4    0.15 !         H2   N3        \
GROUP                    !                         \
ATOM C14    CG2D1   0.00 !                          \
ATOM C15    CG331  -0.27 !                           \
ATOM H151   HGA3    0.09 !       O1P    H5' H4'  O4'  \
ATOM H152   HGA3    0.09 !        |      |    \ /   \  \
ATOM H153   HGA3    0.09 !       -P-O5'-C5'---C4'    C1'
GROUP                    !        |      |     \     / \
ATOM C16    CG321   0.05 !       O2P    H5''   C3'--C2' H1'
ATOM H161   HGA2    0.09 !                    / \   / \
ATOM H162   HGA2    0.09 !                  O3' H3' O2' H2''
ATOM O16    OG311  -0.65 !                   |       |
ATOM H16O   HGP1    0.42 !                          H2'
GROUP
ATOM P      P       1.50
ATOM O1P    ON3    -0.78
ATOM O2P    ON3    -0.78
ATOM O5'    ON2    -0.57
ATOM C5'    CN8B   -0.08
ATOM H5'    HN8     0.09
ATOM H5''   HN8     0.09
GROUP
ATOM C4'    CN7     0.16
ATOM H4'    HN7     0.09
ATOM O4'    ON6B   -0.50
ATOM C1'    CN7B    0.16
ATOM H1'    HN7     0.09
GROUP
ATOM C2'    CN7B    0.14
ATOM H2''   HN7     0.09
ATOM O2'    ON5    -0.66
ATOM H2'    HN5     0.43
GROUP
ATOM C3'    CN7     0.01
ATOM H3'    HN7     0.09
ATOM O3'    ON2    -0.57
BOND N9   C8     N9   C4      C8   N7      C8   H8
BOND N7   C5     C5   C6      C5   C4      C6   N6
BOND C6   N1     N6   C12     N6   H6      N1   C2
BOND C2   N3     C2   H2      N3   C4      C12  C13
BOND C12  H121   C12  H122    C13  C14     C13  H13
BOND C14  C15    C14  C16     C15  H151    C15  H152
BOND C15  H153   C16  O16     C16  H161    C16  H162
BOND O16  H16O
BOND P    O1P     P    O2P     P    O5'     O5'  C5'     C5'  H5''
BOND C5'  C4'     C4'  O4'     C4'  C3'     O4'  C1'
BOND C1'  N9      C1'  C2'     C2'  C3'     C3'  O3'     O3'  +P
BOND C2'  O2'     O2'  H2'
BOND C1'  H1'     C2'  H2''    C3'  H3'     C4'  H4'     C5'  H5'
IMPR C6   C5   N1   N6     ! N6   C6   C12   H6
!ribose
IC -O3' P    O5'   C5'    1.6001  101.45  -39.25  119.00  1.4401
IC -O3' O5'  *P    O1P    1.6001  101.45 -115.82  109.74  1.4802
IC -O3' O5'  *P    O2P    1.6001  101.45  115.90  109.80  1.4801
IC  P   O5'  C5'   C4'    1.5996  119.00 -151.39  110.04  1.5160
IC O5'  C5'  C4'   C3'    1.4401  108.83 -179.85  116.10  1.5284
IC C5'  C4'  C3'   O3'    1.5160  116.10   76.70  115.12  1.4212
[truncated: 749,914 more chars]
