# Supplementary material for: N-Glycans modulate tilting of HIV-1 envelope glycoprotein
Source: Nat Commun. 2026 Apr 15;17:5206. doi: 10.1038/s41467-026-71874-2 (PMC13254402; doi:10.1038/s41467-026-71874-2)
Supplement: Supplementary file 3 — Supplementary Data 1 [file 41467_2026_71874_MOESM3_ESM.zip › Structure_files/MD_input_files/CHARMM36m/toppar_all36_prot_retinol.str]

* Toppar stream file for retinol and retinal parameters
* A. Loccisano, A.M.W., J. Evanseck and A.D. MacKerell, Jr.
* April, 2005
* 

!use with c36 protein force fields
!top_all36_prot.rtf
!par_all36_prot.prm

read rtf card append
* retinal/retinol and related model compounds
*
32  1

AUTOGENERATE ANGLE DIHE

DECL -CA
DECL -C
DECL -O
DECL +N
DECL +HN
DECL +CA
!DEFA FIRS NTER LAST CTER
AUTO ANGLES DIHE

MASS  -1  CC1A      12.01100 C ! alkene conjugation
MASS  -1  CC1B      12.01100 C ! alkene conjugation
MASS  -1  CC2       12.01100 C ! alkene conjugation
MASS  -1  NS1       14.00700 N ! N for deprotonated Schiff's base
MASS  -1  NS2       14.00700 N ! N for protonated Schiff's base

RESI BTE2       0.00 ! 2-Butene, adm jr.
GROUP
ATOM C1  CT3  -0.27 !  H12 H13
ATOM H11 HA3   0.09 !    \ |
ATOM H12 HA3   0.09 ! H13-C1      H31
ATOM H13 HA3   0.09 !       \     /
GROUP               !        C2=C3
ATOM C2  CC1A -0.15 !       /     \
ATOM H21 HE1   0.15 !     H21      C4-H41
GROUP               !              | \
ATOM C3  CC1A -0.15 !            H43 H42
ATOM H31 HE1   0.15 !
GROUP
ATOM C4  CT3  -0.27
ATOM H41 HA3   0.09
ATOM H42 HA3   0.09
ATOM H43 HA3   0.09

BOND C1 H11  C1 H12  C1 H13 C1 C2   C2 H21
DOUBLE C2 C3
BOND C3 H31  C3 C4  C4 H41  C4 H42  C4 H43

IC C1    C2    C3    C4     0.0000    0.00  180.00    0.00   0.0000
IC H11   C2    *C1   H12    0.0000    0.00  120.00    0.00   0.0000
IC H11   C2    *C1   H13    0.0000    0.00 -120.00    0.00   0.0000
IC H11   C1    C2    C3     0.0000    0.00  180.00    0.00   0.0000
IC C3    C1    *C2   H21    0.0000    0.00  180.00    0.00   0.0000
IC C4    C2    *C3   H31    0.0000    0.00  180.00    0.00   0.0000
IC C2    C3    C4    H41    0.0000    0.00  180.00    0.00   0.0000
IC H41   C3    *C4   H42    0.0000    0.00  120.00    0.00   0.0000
IC H41   C3    *C4   H43    0.0000    0.00 -120.00    0.00   0.0000

PATC FIRS NONE LAST NONE

RESI HEP3       0.00 ! 1,3,5-heptatriene
!
GROUP                
ATOM C1   CC2  -0.42 !
ATOM H11  HE2   0.21 ! H11     H21
ATOM H12  HE2   0.21 !    \    /              
ATOM C2   CC1A -0.15 !    C1=C2      H41
ATOM H21  HE1   0.15 !    /    \     /
GROUP                ! H12      C3=C4      H61
ATOM C3   CC1B -0.15 !          /    \    /
ATOM H31  HE1   0.15 !        H31     C5=C6
ATOM C4   CC1B -0.15 !               /    \ 
ATOM H41  HE1   0.15 !             H51     H62
GROUP                !
ATOM C5   CC1A -0.15
ATOM H51  HE1   0.15
GROUP
ATOM C6   CC2  -0.42
ATOM H61  HE2   0.21
ATOM H62  HE2   0.21

BOND C1   C2   C2   C3   C3   C4    C4   C5   C5   C6
BOND C1   H11  C1   H12  C2   H21   C3   H31
BOND C4   H41  C5   H51  C6   H61   C6   H62

IC C1    C2    C3    C4     0.0000    0.00  180.00    0.00   0.0000
IC C2    C3    C4    C5     0.0000    0.00  180.00    0.00   0.0000
IC C3    C4    C5    C6     0.0000    0.00  180.00    0.00   0.0000
IC H11   C2    *C1   H12    0.0000    0.00  180.00    0.00   0.0000
IC H11   C1    C2    C3     0.0000    0.00  180.00    0.00   0.0000
IC C3    C1    *C2   H21    0.0000    0.00  180.00    0.00   0.0000
IC C4    C2    *C3   H31    0.0000    0.00  180.00    0.00   0.0000
IC C5    C3    *C4   H41    0.0000    0.00  180.00    0.00   0.0000
IC C6    C4    *C5   H51    0.0000    0.00  180.00    0.00   0.0000
IC C4    C5    C6    H61    0.0000    0.00  180.00    0.00   0.0000
IC H61   C5    *C6   H62    0.0000    0.00  180.00    0.00   0.0000

PATCH FIRST NONE LAST NONE

RESI 13DB       0.00 ! 1,3-dibutene
!
GROUP                
ATOM C1   CC2  -0.42 ! H11     H21
ATOM H11  HE2   0.21 !   \    /
ATOM H12  HE2   0.21 !    C1=C2      H41
GROUP                !   /    \     /
ATOM C2   CC1A -0.15 ! H12     C3=C4
ATOM H21  HE1   0.15 !        /     \
ATOM C3   CC1B -0.15 !       H31     H42
ATOM H31  HE1   0.15 !
GROUP                !
ATOM C4   CC2  -0.42 !
ATOM H41  HE2   0.21 !
ATOM H42  HE2   0.21 !

BOND C1   C2   C2   C3   C3   C4
BOND C1   H11  C1   H12  C2   H21   C3   H31
BOND C4   H41  C4   H42

IC  C1   C2   C3   C4   0.00 0.00  180.0 0.00 0.00
IC  C2   C3   C4   H41  0.00 0.00  180.0 0.00 0.00
IC  C3   C2   C1   H11  0.00 0.00  180.0 0.00 0.00
IC  C2   H11  *C1  H12  0.00 0.00  180.0 0.00 0.00
IC  C3   H41  *C4  H42  0.00 0.00  180.0 0.00 0.00
IC  C1   C3   *C2  H21  0.00 0.00  180.0 0.00 0.00
IC  C2   C4   *C3  H31  0.00 0.00  180.0 0.00 0.00
PATCH FIRST NONE LAST NONE

RESI 13DP       0.00 ! 1,3-dipentene
!
GROUP                
ATOM C1   CC2  -0.42 !
ATOM H11  HE2   0.21 ! H11     H21
ATOM H12  HE2   0.21 !    \    /              
ATOM C2   CC1A -0.15 !    C1=C2      H41
ATOM H21  HE1   0.15 !    /    \     /
GROUP                ! H12      C3=C4   H51                
ATOM C3   CC1B -0.15 !          /    \  /                             
ATOM H31  HE1   0.15 !        H31     C5-H52    
ATOM C4   CC1B -0.15 !                 \
ATOM H41  HE1   0.15 !                  H53
GROUP                !
ATOM C5   CT3  -0.27 !
ATOM H51  HA3   0.09 !
ATOM H52  HA3   0.09 !
ATOM H53  HA3   0.09 !

BOND C1   C2   C2   C3   C3   C4    C4   C5
BOND C1   H11  C1   H12  C2   H21   C3   H31
BOND C4   H41  C5   H51  C5   H52   C5   H53

IC  C1   C2   C3   C4   0.00 0.00  180.0 0.00 0.00
IC  C2   C3   C4   C5   0.00 0.00  180.0 0.00 0.00
IC  C3   C4   C5   H51  0.00 0.00  180.0 0.00 0.00
IC  C3   C2   C1   H11  0.00 0.00  180.0 0.00 0.00
IC  C2   H11  *C1  H12  0.00 0.00  180.0 0.00 0.00
IC  C1   C3   *C2  H21  0.00 0.00  180.0 0.00 0.00
IC  C2   C4   *C3  H31  0.00 0.00  180.0 0.00 0.00
IC  C3   C5   *C4  H41  0.00 0.00  180.0 0.00 0.00
IC  C4   H51  *C5  H52  0.00 0.00  120.0 0.00 0.00
IC  C4   H51  *C5  H53  0.00 0.00 -120.0 0.00 0.00
PATCH FIRST NONE LAST NONE

RESI DMB1       0.00 ! 2-methyl-1,3-butadiene
!
GROUP 
ATOM C1   CC2  -0.42 !
ATOM H11  HE2   0.21 !     H2M1 H2M2
ATOM H12  HE2   0.21 !        \  /
GROUP                ! H11     C2M-H2M3
ATOM C2   CC1A  0.00 !    \    /
ATOM C2M  CT3  -0.27 !    C1=C2      H41
ATOM H2M1 HA3   0.09 !    /    \    /
ATOM H2M2 HA3   0.09 ! H12     C3=C4
ATOM H2M3 HA3   0.09 !         /    \                      
GROUP                !       H31     H42  
ATOM C3   CC1B -0.15 !
ATOM H31  HE1   0.15 !
GROUP                !                                    
ATOM C4   CC2  -0.42 !
ATOM H41  HE2   0.21 !
ATOM H42  HE2   0.21 !

BOND C1   C2   C2   C3   C3   C4    C2   C2M
BOND C1   H11  C1   H12  C3   H31   C4   H41  C4   H42
BOND C2M  H2M1 C2M  H2M2 C2M  H2M3

IC  C1   C2   C3   C4   0.00 0.00  180.0 0.00 0.00
IC  C2   C3   C4   H41  0.00 0.00  180.0 0.00 0.00
IC  C3   C2   C1   H11  0.00 0.00  180.0 0.00 0.00
IC  C2   H11  *C1  H12  0.00 0.00  180.0 0.00 0.00
IC  C1   C3   *C2  C2M  0.00 0.00  180.0 0.00 0.00
IC  C2   C4   *C3  H31  0.00 0.00  180.0 0.00 0.00
IC  C3   H41  *C4  H42  0.00 0.00  180.0 0.00 0.00
IC  C1   C2   C2M  H2M1 0.00 0.00  180.0 0.00 0.00
IC  C2   H2M1 *C2M H2M2 0.00 0.00  120.0 0.00 0.00
IC  C2   H2M1 *C2M H2M3 0.00 0.00 -120.0 0.00 0.00
PATCH FIRST NONE LAST NONE

RESI DMP1       0.00 ! 4-methyl-1,3-pentadiene
!
GROUP 
ATOM C1   CC2  -0.42 !
ATOM H11  HE2   0.21 ! H11     H21 H4M1 H4M2
ATOM H12  HE2   0.21 !    \    /    \   /
GROUP                !    C1=C2      C4M-H4M3
ATOM C2   CC1A -0.15 !    /    \     /
ATOM H21  HE1   0.15 ! H12      C3=C4   H51
ATOM C3   CC1B -0.15 !         /     \  /
ATOM H31  HE1   0.15 !       H31      C5-H52
GROUP                !                 \
ATOM C4   CC1B  0.00 !                 H53
ATOM C4M  CT3  -0.27 !
ATOM H4M1 HA3   0.09 !
ATOM H4M2 HA3   0.09 !
ATOM H4M3 HA3   0.09 !
GROUP
ATOM C5   CT3  -0.27 !
ATOM H51  HA3   0.09 !
ATOM H52  HA3   0.09 !
ATOM H53  HA3   0.09 !

BOND C1   C2   C2   C3   C3   C4    C4   C5   C4   C4M
BOND C1   H11  C1   H12  C2   H21   C3   H31
BOND C4M  H4M1 C4M  H4M2 C4M  H4M3
BOND C5   H51  C5   H52  C5   H53

IC  C1   C2   C3   C4   0.00 0.00  180.0 0.00 0.00
IC  C2   C3   C4   C5   0.00 0.00  180.0 0.00 0.00
IC  C3   C4   C5   H51  0.00 0.00  180.0 0.00 0.00
IC  C3   C2   C1   H11  0.00 0.00  180.0 0.00 0.00
IC  C2   H11  *C1  H12  0.00 0.00  180.0 0.00 0.00
IC  C1   C3   *C2  H21  0.00 0.00  180.0 0.00 0.00
IC  C2   C4   *C3  H31  0.00 0.00  180.0 0.00 0.00
IC  C3   C5   *C4  C4M  0.00 0.00  180.0 0.00 0.00
IC  C3   C4   C4M  H4M1 0.00 0.00  180.0 0.00 0.00
IC  C4   H4M1 *C4M H4M2 0.00 0.00  120.0 0.00 0.00
IC  C4   H4M1 *C4M H4M3 0.00 0.00 -120.0 0.00 0.00
IC  C4   H51  *C5  H52  0.00 0.00  120.0 0.00 0.00
IC  C4   H51  *C5  H53  0.00 0.00 -120.0 0.00 0.00
PATCH FIRST NONE LAST NONE


RESI DMP2       0.00 ! 2-methyl-1,3-pentadiene 
!
GROUP                !     H2M1 H2M2
ATOM C1   CC2  -0.42 !        \  /
ATOM H11  HE2   0.21 ! H11     C2M-H2M3
ATOM H12  HE2   0.21 !    \    /
GROUP                !    C1=C2      H41
ATOM C2   CC1A  0.00 !    /    \     /
ATOM C2M  CT3  -0.27 ! H12      C3=C4   H51
ATOM H2M1 HA3   0.09 !          /    \  /
ATOM H2M2 HA3   0.09 !         H31    C5-H52
ATOM H2M3 HA3   0.09 !                 \
ATOM C3   CC1B -0.15 !                  H53
ATOM H31  HE1   0.15 !      
GROUP                !             
ATOM C4   CC1B -0.15 !
ATOM H41  HE1   0.15 !
ATOM C5   CT3  -0.27 !
ATOM H51  HA3   0.09 !
ATOM H52  HA3   0.09 !
ATOM H53  HA3   0.09 !

BOND C1   C2   C2   C3   C3   C4    C4   C5   C2  C2M
BOND C1   H11  C1   H12  C3   H31   C4   H41  
BOND C2M  H2M1 C2M  H2M2 C2M  H2M3
BOND C5   H51  C5   H52  C5   H53

IC  C1   C2   C3   C4   0.00 0.00  180.0 0.00 0.00
IC  C2   C3   C4   C5   0.00 0.00  180.0 0.00 0.00
IC  C3   C4   C5   H51  0.00 0.00  180.0 0.00 0.00
IC  C3   C2   C1   H11  0.00 0.00  180.0 0.00 0.00
IC  C2   H11  *C1  H12  0.00 0.00  180.0 0.00 0.00
IC  C1   C3   *C2  C2M  0.00 0.00  180.0 0.00 0.00
IC  C2   C4   *C3  H31  0.00 0.00  180.0 0.00 0.00
IC  C3   C5   *C4  H41  0.00 0.00  180.0 0.00 0.00
IC  C1   C2   C2M  H2M1 0.00 0.00  180.0 0.00 0.00
IC  C2   H2M1 *C2M H2M2 0.00 0.00  120.0 0.00 0.00
IC  C2   H2M1 *C2M H2M3 0.00 0.00 -120.0 0.00 0.00
IC  C4   H51  *C5  H52  0.00 0.00  120.0 0.00 0.00
IC  C4   H51  *C5  H53  0.00 0.00 -120.0 0.00 0.00
PATCH FIRST NONE LAST NONE

RESI CROT       0.00 ! 2-buteneamide,N,3-dimethyl (crotonamide)
                     ! numbering as in fennretinide
! note different atom types for N21 and C15: this is consistent
! with differences in NMA and acetamide
GROUP
ATOM C12  CT3  -0.27 ! 
ATOM H121 HA3   0.09 !       H202 H203
ATOM H122 HA3   0.09 !          \  /
ATOM H123 HA3   0.09 !     H201-C20
GROUP                !           |
ATOM C13  CC1A  0.00 !H121-C12--C13     O29
ATOM C14  CC1A -0.15 !    /  |    \\     ||
ATOM H141 HE1   0.15 !H122 H123    C14--C15
GROUP                !            /        \
ATOM C15  C     0.51 !         H141         N21-H211 (cis)
ATOM O29  O    -0.51 !                       |
GROUP                !                 H132-C16-H131
ATOM N21  NH1  -0.47 !                       |
ATOM H211 H     0.28 !                      H133
ATOM C16  CT3  -0.08
ATOM H131 HA3   0.09
ATOM H132 HA3   0.09
ATOM H133 HA3   0.09
GROUP                !
ATOM C20  CT3  -0.27 !
ATOM H201 HA3   0.09 !
ATOM H202 HA3   0.09 !
ATOM H203 HA3   0.09 !

BOND C12  C13   C13  C14   C14  C15  C15   N21  N21  C16  
BOND C13  C20   C15  O29   C14  H141 N21  H211  
BOND C16  H131  C16  H132  C16  H133
BOND C12  H121  C12  H122  C12  H123
BOND C20  H201  C20  H202  C20  H203

IC C12   C13   C14   C15    0.0000    0.00  180.00    0.00   0.0000
IC C13   C14   C15   N21    0.0000    0.00  180.00    0.00   0.0000
IC C14   C15   N21   C16    0.0000    0.00  180.00    0.00   0.0000
IC H121  C13   *C12  H122   0.0000    0.00  120.00    0.00   0.0000
IC H121  C13   *C12  H123   0.0000    0.00 -120.00    0.00   0.0000
IC H121  C12   C13   C14    0.0000    0.00  180.00    0.00   0.0000
IC C14   C12   *C13  C20    0.0000    0.00  180.00    0.00   0.0000
IC C15   C13   *C14  H141   0.0000    0.00  180.00    0.00   0.0000
IC N21   C14   *C15  O29    0.0000    0.00  180.00    0.00   0.0000
IC C16   C15   *N21  H211   0.0000    0.00  180.00    0.00   0.0000
IC C15   N21   C16   H131   0.0000    0.00  180.00    0.00   0.0000
IC H131  N21   *C16  H132   0.0000    0.00  120.00    0.00   0.0000
IC H131  N21   *C16  H133   0.0000    0.00 -120.00    0.00   0.0000
IC C12   C13   C20   H201   0.0000    0.00  180.00    0.00   0.0000
IC H201  C13   *C20  H202   0.0000    0.00  120.00    0.00   0.0000
IC H201  C13   *C20  H203   0.0000    0.00 -120.00    0.00   0.0000

PATCH FIRST NONE LAST NONE

RESI PACP       0.00 ! p-acetamide-phenol
                     ! numbering as in fennretinide
                     !
ATOM C14  CT3  -0.27 !           H142
ATOM H141 HA3   0.09 !            |
ATOM H142 HA3   0.09 !       H141-C14-H143
ATOM H143 HA3   0.09 !            |
GROUP                !            C15=O29
ATOM C15  C     0.52 !            |
ATOM O29  O    -0.52 !            N21-H211
GROUP                !            |
ATOM N21  NH1  -0.47 !           C22                    
ATOM H211 H     0.33 !          //  \
ATOM C22  CA    0.14 !   H231-C23   C27-H271
GROUP                !         |     ||
ATOM C23  CA   -0.115!   H241-C24   C26-H261
ATOM H231 HP    0.115!         \\   /
GROUP                !           C25
ATOM C24  CA   -0.115!            |
ATOM H241 HP    0.115!           O28
GROUP                !             \
ATOM C26  CA   -0.115!              H281
ATOM H261 HP    0.115
GROUP
ATOM C27  CA   -0.115
ATOM H271 HP    0.115
GROUP
ATOM C25  CA    0.11
ATOM O28  OH1  -0.54
ATOM H281 H     0.43

BOND C14  C15  C15  N21  N21  C22  C22  C23  C15  O29
BOND C23  C24  C24  C25  C25  C26  C26  C27  C27  C22
BOND C25  O28  O28  H281 N21  H211
BOND C14  H141 C14  H142 C14  H143
BOND C23  H231 C24  H241 C26  H261 C27  H271

IC C14   C15   N21   C22    0.0000    0.00  180.00    0.00   0.0000
IC C15   N21   C22   C27    0.0000    0.00    0.00    0.00   0.0000
IC N21   C22   C23   C24    0.0000    0.00  180.00    0.00   0.0000
IC C22   C23   C24   C25    0.0000    0.00    0.00    0.00   0.0000
IC C23   C24   C25   O28    0.0000    0.00  180.00    0.00   0.0000
IC H141  C15   *C14  H142   0.0000    0.00  120.00    0.00   0.0000
IC H141  C15   *C14  H143   0.0000    0.00 -120.00    0.00   0.0000
IC H141  C14   C15   N21    0.0000    0.00  180.00    0.00   0.0000
IC N21   C14   *C15  O29    0.0000    0.00  180.00    0.00   0.0000
IC C22   C15   *N21  H211   0.0000    0.00  180.00    0.00   0.0000
IC C27   N21   *C22  C23    0.0000    0.00  180.00    0.00   0.0000
IC C24   C22   *C23  H231   0.0000    0.00  180.00    0.00   0.0000
IC C25   C23   *C24  H241   0.0000    0.00  180.00    0.00   0.0000
IC O28   C24   *C25  C26    0.0000    0.00  180.00    0.00   0.0000
IC C27   C25   *C26  H261   0.0000    0.00  180.00    0.00   0.0000
IC C26   C22   *C27  H271   0.0000    0.00  180.00    0.00   0.0000
IC C24   C25   O28   H281   0.0000    0.00  180.00    0.00   0.0000

PATCH FIRST NONE LAST NONE

RESI MECH       0.00 ! 1,6,6-trimethyl-2-ethene-cyclhexene
                     ! using retinol numbering
GROUP
ATOM C1   CT    0.00 !H162 H163  H171 H172
ATOM C2   CT2  -0.18 !    \  |    |  /
ATOM H21  HA2   0.09 !H161-C16    C17-H173  H81
ATOM H22  HA2   0.09 !        \  /           |
ATOM C3   CT2  -0.18 !  H21    C1           C8-H82
ATOM H31  HA2   0.09 !     \  /  \         //
ATOM H32  HA2   0.09 !  H22-C2    C6------C7
ATOM C4   CT2  -0.18 !      |     ||        \
ATOM H41  HA2   0.09 !  H31-C3    C5   H181  H71
ATOM H42  HA2   0.09 !     /  \  /  \  /    
ATOM C5   CC1A  0.00 !  H32    C4    C18-H18
ATOM C6   CC1A  0.00 !        /  \     \    
GROUP                !      H41  H42   H183
ATOM C7   CC1B -0.15 ! 
ATOM H71  HE1   0.15 !
ATOM C8   CC2  -0.42 !
ATOM H81  HE2   0.21 !
ATOM H82  HE2   0.21 !
GROUP               !
ATOM C16  CT3  -0.27 !
ATOM H161 HA3   0.09 !
ATOM H162 HA3   0.09 !
ATOM H163 HA3   0.09 !
GROUP                !
ATOM C17  CT3  -0.27 !
ATOM H171 HA3   0.09 !
ATOM H172 HA3   0.09 !
ATOM H173 HA3   0.09 !
GROUP                !
ATOM C18  CT3  -0.27 !
ATOM H181 HA3   0.09 !
ATOM H182 HA3   0.09 !
ATOM H183 HA3   0.09 !

BOND C1   C2   C2   C3   C3   C4   C4   C5   C5   C6   C6   C1
BOND C6   C7   C7   C8   C1   C16  C1   C17  C5   C18
BOND C2   H21  C2   H22  C3   H31  C3   H32  C4   H41  C4   H42
BOND C16  H161 C16  H162 C16  H163 C17  H171 C17  H172 C17  H173
BOND C7   H71  C8   H81  C8   H82  C18  H181 C18  H182 C18  H183

!initial ring geometry is planar
IC  C1   C2   C3   C4   0.00 0.00   63.0 0.00 0.00
IC  C2   C3   C4   C5   0.00 0.00  -46.0 0.00 0.00
IC  C3   C4   C5   C6   0.00 0.00   15.0 0.00 0.00
IC  C1   C3   *C2  H21  0.00 0.00  120.0 0.00 0.00
IC  C1   C3   *C2  H22  0.00 0.00 -120.0 0.00 0.00
IC  C2   C4   *C3  H31  0.00 0.00  120.0 0.00 0.00
IC  C2   C4   *C3  H32  0.00 0.00 -120.0 0.00 0.00
IC  C3   C5   *C4  H41  0.00 0.00  120.0 0.00 0.00
IC  C3   C5   *C4  H42  0.00 0.00 -120.0 0.00 0.00
IC  C1   C5   *C6  C7   0.00 0.00  180.0 0.00 0.00
IC  C5   C6   C7   C8   0.00 0.00   60.0 0.00 0.00
IC  C6   C8   *C7  H71  0.00 0.00  180.0 0.00 0.00
IC  C6   C7   C8   H81  0.00 0.00  180.0 0.00 0.00
IC  C7   H81  *C8  H82  0.00 0.00  180.0 0.00 0.00
IC  C6   C2   *C1  C16  0.00 0.00  120.0 0.00 0.00
IC  C6   C2   *C1  C17  0.00 0.00 -120.0 0.00 0.00
IC  C2   C1   C16  H161 0.00 0.00  180.0 0.00 0.00
IC  C1   H161 *C16 H162 0.00 0.00  120.0 0.00 0.00
IC  C1   H161 *C16 H163 0.00 0.00 -120.0 0.00 0.00
IC  C2   C1   C17  H171 0.00 0.00  180.0 0.00 0.00
IC  C1   H171 *C17 H172 0.00 0.00  120.0 0.00 0.00
IC  C1   H171 *C17 H173 0.00 0.00 -120.0 0.00 0.00
IC  C4   C6   *C5  C18  0.00 0.00  180.0 0.00 0.00
IC  C4   C5   C18  H181 0.00 0.00  180.0 0.00 0.00
IC  C5   H181 *C18 H182 0.00 0.00  120.0 0.00 0.00
IC  C5   H181 *C18 H183 0.00 0.00 -120.0 0.00 0.00
PATCH FIRST NONE LAST NONE

RESI TMCH       0.00 ! 1,2,6,6-tetramethylcyclohexene
                     ! using retinol numbering
GROUP
ATOM C1   CT    0.00 !H162 H163  H171 H172
ATOM C2   CT2  -0.18 !    \  |    |  /
ATOM H21  HA2   0.09 !H161-C16    C17-H173
ATOM H22  HA2   0.09 !        \  /
ATOM C3   CT2  -0.18 !  H21    C1        H71 H72
ATOM H31  HA2   0.09 !     \  /  \        | /
ATOM H32  HA2   0.09 !  H22-C2    C6------C7-H73
ATOM C4   CT2  -0.18 !      |     ||
ATOM H41  HA2   0.09 !  H31-C3    C5   H181
ATOM H42  HA2   0.09 !     /  \  /  \  /
ATOM C5   CC1A  0.00 !  H32    C4    C18-H18
ATOM C6   CC1A  0.00 !        /  \     \
GROUP                !      H41  H42   H183
ATOM C7   CT3  -0.27 !
ATOM H71  HA3   0.09 !
ATOM H72  HA3   0.09 !
ATOM H73  HA3   0.09 !
GROUP                !
ATOM C16  CT3  -0.27 !
ATOM H161 HA3   0.09 !
ATOM H162 HA3   0.09 !
ATOM H163 HA3   0.09 !
GROUP                !
ATOM C17  CT3  -0.27 !
ATOM H171 HA3   0.09 !
ATOM H172 HA3   0.09 !
ATOM H173 HA3   0.09 !
GROUP                !
ATOM C18  CT3  -0.27 !
ATOM H181 HA3   0.09 !
ATOM H182 HA3   0.09 !
ATOM H183 HA3   0.09 !

BOND C1   C2   C2   C3   C3   C4   C4   C5   C5   C6   C6   C1
BOND C6   C7   C1   C16  C1   C17  C5   C18
BOND C2   H21  C2   H22  C3   H31  C3   H32  C4   H41  C4   H42
BOND C16  H161 C16  H162 C16  H163 C17  H171 C17  H172 C17  H173
BOND C7   H71  C7   H72  C7   H73  C18  H181 C18  H182 C18  H183

!initial geometry is planar
IC  C1   C2   C3   C4   0.00 0.00  -63.0 0.00 0.00
IC  C2   C3   C4   C5   0.00 0.00   46.0 0.00 0.00
IC  C3   C4   C5   C6   0.00 0.00  -13.0 0.00 0.00
IC  C1   C3   *C2  H21  0.00 0.00  120.0 0.00 0.00
IC  C1   C3   *C2  H22  0.00 0.00 -120.0 0.00 0.00
IC  C2   C4   *C3  H31  0.00 0.00  120.0 0.00 0.00
IC  C2   C4   *C3  H32  0.00 0.00 -120.0 0.00 0.00
IC  C3   C5   *C4  H41  0.00 0.00  120.0 0.00 0.00
IC  C3   C5   *C4  H42  0.00 0.00 -120.0 0.00 0.00
IC  C1   C5   *C6  C7   0.00 0.00  180.0 0.00 0.00
IC  C5   C6   C7   H71  0.00 0.00  180.0 0.00 0.00
IC  C6   H71  *C7  H72  0.00 0.00  120.0 0.00 0.00
IC  C6   H71  *C7  H73  0.00 0.00 -120.0 0.00 0.00
IC  C6   C2   *C1  C16  0.00 0.00  120.0 0.00 0.00
IC  C6   C2   *C1  C17  0.00 0.00 -120.0 0.00 0.00
IC  C2   C1   C16  H161 0.00 0.00  180.0 0.00 0.00
IC  C1   H161 *C16 H162 0.00 0.00  120.0 0.00 0.00
IC  C1   H161 *C16 H163 0.00 0.00 -120.0 0.00 0.00
IC  C2   C1   C17  H171 0.00 0.00  180.0 0.00 0.00
IC  C1   H171 *C17 H172 0.00 0.00  120.0 0.00 0.00
IC  C1   H171 *C17 H173 0.00 0.00 -120.0 0.00 0.00
IC  C4   C6   *C5  C18  0.00 0.00  180.0 0.00 0.00
IC  C4   C5   C18  H181 0.00 0.00  180.0 0.00 0.00
IC  C5   H181 *C18 H182 0.00 0.00  120.0 0.00 0.00
IC  C5   H181 *C18 H183 0.00 0.00 -120.0 0.00 0.00
PATCH FIRST NONE LAST NONE

RESI FRET       0.00 ! fennretinide, nomenclature consistent with retinol
!
!
!    
GROUP
ATOM C1   CT    0.00 
ATOM C2   CT2  -0.18
ATOM H21  HA2   0.09
ATOM H22  HA2   0.09
ATOM C3   CT2  -0.18
ATOM H31  HA2   0.09
ATOM H32  HA2   0.09
ATOM C4   CT2  -0.18
ATOM H41  HA2   0.09
ATOM H42  HA2   0.09
ATOM C5   CC1A  0.00 
ATOM C6   CC1A  0.00
GROUP
ATOM C7   CC1B -0.15
ATOM H71  HE1   0.15
ATOM C8   CC1B -0.15
ATOM H81  HE1   0.15
ATOM C9   CC1A  0.00
ATOM C10  CC1A -0.15
ATOM H101 HE1   0.15
GROUP
ATOM C11  CC1B -0.15 !H162 H163  H171 H172
ATOM H111 HE1   0.15 !    \  |    |  /
ATOM C12  CC1B -0.15 !H161-C16    C17-H173            H191 H192
ATOM H121 HE1   0.15 !        \  /                      \   /
ATOM C13  CC1A  0.00 !  H21    C1        H71    H81      C19
ATOM C14  CC1A -0.15 !     \  /  \        |      |       /  \
ATOM H141 HE1   0.15 !  H22-C2    C6------C7=====C8----C9    H193
GROUP                !      |     ||                   ||
ATOM C16  CT3  -0.27 !  H31-C3    C5   H181            C10-H101 
ATOM H161 HA3   0.09 !     /  \  /  \  /               |
ATOM H162 HA3   0.09 !  H32    C4    C18-H182          C11-H111
ATOM H163 HA3   0.09 !        /  \     \               ||
GROUP                !      H41  H42   H183            C12-H121 H201
ATOM C17  CT3  -0.27 !                                 |       /
ATOM H171 HA3   0.09 !                                 C13---C20-H202
ATOM H172 HA3   0.09 !                                 ||      \
ATOM H173 HA3   0.09 !                                 C14-H141 H203
GROUP                !                                 |
ATOM C18  CT3  -0.27 !                                 C15=O29
ATOM H181 HA3   0.09 !                                 |
ATOM H182 HA3   0.09 !                                 N21-H211
ATOM H183 HA3   0.09 !                                 |
GROUP                !                                C22 
ATOM C19  CT3  -0.27 !                               //  \
ATOM H191 HA3   0.09 !                        H231-C23   C27-H271
ATOM H192 HA3   0.09 !                              |     ||
ATOM H193 HA3   0.09 !                        H241-C24   C26-H261
GROUP                !                               \\  /
ATOM C20  CT3  -0.27 !                                C25
ATOM H201 HA3   0.09 !                                 |
ATOM H202 HA3   0.09 !                                O28
ATOM H203 HA3   0.09 !                                  \
GROUP                !                                   H281
ATOM C15  C     0.51 ! charges from CROT
ATOM O29  O    -0.51 !
GROUP
ATOM N21  NH1  -0.47 !
ATOM H211 H     0.33 ! charges from PACP
ATOM C22  CA    0.14 !
GROUP 
ATOM C23  CA   -0.115
ATOM H231 HP    0.115
GROUP
ATOM C24  CA   -0.115
ATOM H241 HP    0.115
GROUP
ATOM C26  CA   -0.115
ATOM H261 HP    0.115
GROUP
ATOM C27  CA   -0.115
ATOM H271 HP    0.115
GROUP
ATOM C25  CA    0.11
ATOM O28  OH1  -0.54
ATOM H281 H     0.43

BOND C1   C2   C2   C3   C3   C4   C4   C5   C5   C6   C6   C1
BOND C6   C7   C7   C8   C8   C9   C9   C10  C10  C11  C11  C12
BOND C12  C13  C13  C14  C14  C15  C15  N21  N21  C22  C22  C23
BOND C23  C24  C24  C25  C25  C26  C26  C27  C27  C22
BOND C1   C16  C1   C17  C5   C18  C9   C19  C13  C20  C15  O29
BOND C25  O28  O28  H281 N21  H211
BOND C2   H21  C2   H22  C3   H31  C3   H32  C4   H41  C4   H42
BOND C7   H71  C8   H81  C10  H101 C11  H111 C12  H121 C14  H141
BOND C16  H161 C16  H162 C16  H163 C17  H171 C17  H172 C17  H173
BOND C18  H181 C18  H182 C18  H183 C19  H191 C19  H192 C19  H193
BOND C20  H201 C20  H202 C20  H203
BOND C23  H231 C24  H241 C26  H261 C27  H271

IC C1    C2    C3    C4     0.0000    0.00    0.00    0.00   0.0000
IC C2    C3    C4    C5     0.0000    0.00    0.00    0.00   0.0000
IC C6    C1    C2    C3     0.0000    0.00    0.00    0.00   0.0000
IC C1    C6    C7    C8     0.0000    0.00  180.00    0.00   0.0000
IC C6    C7    C8    C9     0.0000    0.00  180.00    0.00   0.0000
IC C7    C8    C9    C10    0.0000    0.00  180.00    0.00   0.0000
IC C2    C6    *C1   C16    0.0000    0.00  120.00    0.00   0.0000
IC C2    C6    *C1   C17    0.0000    0.00 -120.00    0.00   0.0000
IC C3    C1    *C2   H21    0.0000    0.00  120.00    0.00   0.0000
IC C3    C1    *C2   H22    0.0000    0.00 -120.00    0.00   0.0000
IC C4    C2    *C3   H31    0.0000    0.00  120.00    0.00   0.0000
IC C4    C2    *C3   H32    0.0000    0.00 -120.00    0.00   0.0000
IC C5    C3    *C4   H41    0.0000    0.00  120.00    0.00   0.0000
IC C5    C3    *C4   H42    0.0000    0.00 -120.00    0.00   0.0000
IC C5    C1    *C6   C7     0.0000    0.00  180.00    0.00   0.0000
IC C8    C6    *C7   H71    0.0000    0.00  180.00    0.00   0.0000
IC C9    C7    *C8   H81    0.0000    0.00  180.00    0.00   0.0000
IC C10   C8    *C9   C19    0.0000    0.00  180.00    0.00   0.0000
IC C8    C9    C10   C11    0.0000    0.00  180.00    0.00   0.0000
IC C11   C9    *C10  H101   0.0000    0.00  180.00    0.00   0.0000
IC C9    C10   C11   C12    0.0000    0.00  180.00    0.00   0.0000
IC C12   C10   *C11  H111   0.0000    0.00  180.00    0.00   0.0000
IC C10   C11   C12   C13    0.0000    0.00  180.00    0.00   0.0000
IC C13   C11   *C12  H121   0.0000    0.00  180.00    0.00   0.0000
IC C11   C12   C13   C14    0.0000    0.00  180.00    0.00   0.0000
IC C14   C12   *C13  C20    0.0000    0.00  180.00    0.00   0.0000
IC C12   C13   C14   C15    0.0000    0.00  180.00    0.00   0.0000
IC C15   C13   *C14  H141   0.0000    0.00  180.00    0.00   0.0000
IC C6    C1    C16   H161   0.0000    0.00  180.00    0.00   0.0000
IC H161  C1    *C16  H162   0.0000    0.00  120.00    0.00   0.0000
IC H161  C1    *C16  H163   0.0000    0.00 -120.00    0.00   0.0000
IC C6    C1    C17   H171   0.0000    0.00  180.00    0.00   0.0000
IC H171  C1    *C17  H172   0.0000    0.00  120.00    0.00   0.0000
IC H171  C1    *C17  H173   0.0000    0.00 -120.00    0.00   0.0000
IC C6    C4    *C5   C18    0.0000    0.00  180.00    0.00   0.0000
IC C4    C5    C18   H181   0.0000    0.00  180.00    0.00   0.0000
IC H181  C5    *C18  H182   0.0000    0.00  120.00    0.00   0.0000
IC H181  C5    *C18  H183   0.0000    0.00 -120.00    0.00   0.0000
IC C8    C9    C19   H191   0.0000    0.00  180.00    0.00   0.0000
IC H191  C9    *C19  H192   0.0000    0.00  120.00    0.00   0.0000
IC H191  C9    *C19  H193   0.0000    0.00 -120.00    0.00   0.0000
IC C12   C13   C20   H201   0.0000    0.00  180.00    0.00   0.0000
IC H201  C13   *C20  H202   0.0000    0.00  120.00    0.00   0.0000
IC H201  C13   *C20  H203   0.0000    0.00 -120.00    0.00   0.0000
IC C13   C14   C15   N21    0.0000    0.00  180.00    0.00   0.0000
IC N21   C14   *C15  O29    0.0000    0.00  180.00    0.00   0.0000
IC C14   C15   N21   C22    0.0000    0.00  180.00    0.00   0.0000
IC C22   C15   *N21  H211   0.0000    0.00  180.00    0.00   0.0000
IC C15   N21   C22   C27    0.0000    0.00  180.00    0.00   0.0000
IC C27   N21   *C22  C23    0.0000    0.00  180.00    0.00   0.0000
IC N21   C22   C23   C24    0.0000    0.00  180.00    0.00   0.0000
IC C24   C22   *C23  H231   0.0000    0.00  180.00    0.00   0.0000
IC C22   C23   C24   C25    0.0000    0.00    0.00    0.00   0.0000
IC C25   C23   *C24  H241   0.0000    0.00  180.00    0.00   0.0000
IC C23   C24   C25   O28    0.0000    0.00  180.00    0.00   0.0000
IC O28   C24   *C25  C26    0.0000    0.00  180.00    0.00   0.0000
IC C27   C25   *C26  H261   0.0000    0.00  180.00    0.00   0.0000
IC C26   C22   *C27  H271   0.0000    0.00  180.00    0.00   0.0000
IC C24   C25   O28   H281   0.0000    0.00  180.00    0.00   0.0000

PATCH FIRST NONE LAST NONE

RESI RTOL       0.00 ! retinol, nomenclature from PDB
!
GROUP
ATOM C1   CT    0.00
ATOM C2   CT2  -0.18
ATOM H21  HA2   0.09
ATOM H22  HA2   0.09
GROUP
ATOM C3   CT2  -0.18
ATOM H31  HA2   0.09
ATOM H32  HA2   0.09
GROUP
ATOM C4   CT2  -0.18
ATOM H41  HA2   0.09
ATOM H42  HA2   0.09
ATOM C5   CC1A  0.00
ATOM C6   CC1A  0.00
GROUP
ATOM C7   CC1B -0.15
ATOM H71  HE1   0.15
ATOM C8   CC1B -0.15
ATOM H81  HE1   0.15
GROUP
ATOM C9   CC1A  0.00
ATOM C10  CC1A -0.15
ATOM H101 HE1   0.15
GROUP
ATOM C11  CC1B -0.15
ATOM H111 HE1   0.15
GROUP
ATOM C12  CC1B -0.15
ATOM H121 HE1   0.15
GROUP
ATOM C13  CC1A  0.00
ATOM C14  CC1A -0.15 !
ATOM H141 HE1   0.15 !H162 H163  H171 H172
GROUP                !    \  |    |  /
ATOM C15  CT2   0.05 !H161-C16    C17-H173            H191 H192
ATOM H151 HA2   0.09 !        \  /                      \   /
ATOM H152 HA2   0.09 !  H21    C1        H71    H81      C19
ATOM OR   OH1  -0.66 !     \  /  \        |      |       /  \
ATOM HR   H     0.43 !  H22-C2    C6------C7=====C8----C9    H193
GROUP                !      |     ||                   ||
ATOM C16  CT3  -0.27 !  H31-C3    C5   H181            C10-H101 
ATOM H161 HA3   0.09 !     /  \  /  \  /               |
ATOM H162 HA3   0.09 !  H32    C4    C18-H182          C11-H111
ATOM H163 HA3   0.09 !        /  \     \               ||
GROUP                !      H41  H42   H183            C12-H121 H201
ATOM C17  CT3  -0.27 !                                 |       /
ATOM H171 HA3   0.09 !                                 C13---C20-H202
ATOM H172 HA3   0.09 !                                 ||      \
ATOM H173 HA3   0.09 !                                 C14-H141 H203
GROUP                !                                 |
ATOM C18  CT3  -0.27 !                            H151-C15-H152
ATOM H181 HA3   0.09 !                                 |
ATOM H182 HA3   0.09 !                                 OR   
ATOM H183 HA3   0.09 !                                   \
GROUP                !                                    HR
ATOM C19  CT3  -0.27 !
ATOM H191 HA3   0.09 !
ATOM H192 HA3   0.09 !
ATOM H193 HA3   0.09 !
GROUP                !
ATOM C20  CT3  -0.27 !
ATOM H201 HA3   0.09 !
ATOM H202 HA3   0.09 !
ATOM H203 HA3   0.09 !

BOND C1   C2   C2   C3   C3   C4   C4   C5   C5   C6   C6   C1
BOND C6   C7   C7   C8   C8   C9   C9   C10  C10  C11  C11  C12
BOND C12  C13  C13  C14  C14  C15  C15  OR
BOND C1   C16  C1   C17  C5   C18  C9   C19  C13  C20
BOND C2   H21  C2   H22  C3   H31  C3   H32  C4   H41  C4   H42
BOND C7   H71  C8   H81  C10  H101 C11  H111 C12  H121 C14  H141
BOND C15  H151 C15  H152 OR   HR
BOND C16  H161 C16  H162 C16  H163 C17  H171 C17  H172 C17  H173
BOND C18  H181 C18  H182 C18  H183 C19  H191 C19  H192 C19  H193
BOND C20  H201 C20  H202 C20  H203

IC C1    C2    C3    C4     0.0000    0.00    0.00    0.00   0.0000
IC C6    C1    C2    C3     0.0000    0.00    0.00    0.00   0.0000
IC C2    C3    C4    C5     0.0000    0.00    0.00    0.00   0.0000
IC C1    C6    C7    C8     0.0000    0.00  180.00    0.00   0.0000
IC C6    C7    C8    C9     0.0000    0.00  180.00    0.00   0.0000
IC C7    C8    C9    C10    0.0000    0.00  180.00    0.00   0.0000
IC C2    C6    *C1   C16    0.0000    0.00  120.00    0.00   0.0000
IC C2    C6    *C1   C17    0.0000    0.00 -120.00    0.00   0.0000
IC C3    C1    *C2   H21    0.0000    0.00  120.00    0.00   0.0000
IC C3    C1    *C2   H22    0.0000    0.00 -120.00    0.00   0.0000
IC C4    C2    *C3   H31    0.0000    0.00  120.00    0.00   0.0000
IC C4    C2    *C3   H32    0.0000    0.00 -120.00    0.00   0.0000
IC C5    C3    *C4   H41    0.0000    0.00  120.00    0.00   0.0000
IC C5    C3    *C4   H42    0.0000    0.00 -120.00    0.00   0.0000
IC C5    C1    *C6   C7     0.0000    0.00  180.00    0.00   0.0000
IC C8    C6    *C7   H71    0.0000    0.00  180.00    0.00   0.0000
IC C9    C7    *C8   H81    0.0000    0.00  180.00    0.00   0.0000
IC C10   C8    *C9   C19    0.0000    0.00  180.00    0.00   0.0000
IC C8    C9    C10   C11    0.0000    0.00  180.00    0.00   0.0000
IC C11   C9    *C10  H101   0.0000    0.00  180.00    0.00   0.0000
IC C9    C10   C11   C12    0.0000    0.00  180.00    0.00   0.0000
IC C12   C10   *C11  H111   0.0000    0.00  180.00    0.00   0.0000
IC C10   C11   C12   C13    0.0000    0.00  180.00    0.00   0.0000
IC C13   C11   *C12  H121   0.0000    0.00  180.00    0.00   0.0000
IC C11   C12   C13   C14    0.0000    0.00  180.00    0.00   0.0000
IC C14   C12   *C13  C20    0.0000    0.00  180.00    0.00   0.0000
IC C12   C13   C14   C15    0.0000    0.00  180.00    0.00   0.0000
IC C15   C13   *C14  H141   0.0000    0.00  180.00    0.00   0.0000
IC C13   C14   C15   OR     0.0000    0.00  180.00    0.00   0.0000
IC OR    C14   *C15  H151   0.0000    0.00  120.00    0.00   0.0000
IC OR    C14   *C15  H152   0.0000    0.00 -120.00    0.00   0.0000
IC C14   C15   OR    HR     0.0000    0.00  180.00    0.00   0.0000
IC C6    C1    C16   H161   0.0000    0.00  180.00    0.00   0.0000
IC H161  C1    *C16  H162   0.0000    0.00  120.00    0.00   0.0000
IC H161  C1    *C16  H163   0.0000    0.00 -120.00    0.00   0.0000
IC C6    C1    C17   H171   0.0000    0.00  180.00    0.00   0.0000
IC H171  C1    *C17  H172   0.0000    0.00  120.00    0.00   0.0000
IC H171  C1    *C17  H173   0.0000    0.00 -120.00    0.00   0.0000
IC C6    C4    *C5   C18    0.0000    0.00  180.00    0.00   0.0000
IC C4    C5    C18   H181   0.0000    0.00  180.00    0.00   0.0000
IC H181  C5    *C18  H182   0.0000    0.00  120.00    0.00   0.0000
IC H181  C5    *C18  H183   0.0000    0.00 -120.00    0.00   0.0000
IC C8    C9    C19   H191   0.0000    0.00  180.00    0.00   0.0000
IC H191  C9    *C19  H192   0.0000    0.00  120.00    0.00   0.0000
IC H191  C9    *C19  H193   0.0000    0.00 -120.00    0.00   0.0000
IC C12   C13   C20   H201   0.0000    0.00  180.00    0.00   0.0000
IC H201  C13   *C20  H202   0.0000    0.00  120.00    0.00   0.0000
IC H201  C13   *C20  H203   0.0000    0.00 -120.00    0.00   0.0000

PATCH FIRST NONE LAST NONE

RESI RTAL       0.00 ! retinal, nomenclature from PDB based on retinol
!
GROUP
ATOM C1   CT    0.00
ATOM C2   CT2  -0.18
ATOM H21  HA2   0.09
ATOM H22  HA2   0.09
ATOM C3   CT2  -0.18
ATOM H31  HA2   0.09
ATOM H32  HA2   0.09
ATOM C4   CT2  -0.18
ATOM H41  HA2   0.09
ATOM H42  HA2   0.09
ATOM C5   CC1A  0.00
ATOM C6   CC1A  0.00
GROUP
ATOM C7   CC1B -0.15
ATOM H71  HE1   0.15
ATOM C8   CC1B -0.15
ATOM H81  HE1   0.15
ATOM C9   CC1A  0.00
ATOM C10  CC1A -0.15
ATOM H101 HE1   0.15
GROUP
ATOM C11  CC1B -0.15
ATOM H111 HE1   0.15
ATOM C12  CC1B -0.15
ATOM H121 HE1   0.15 !
ATOM C13  CC1A  0.00 !H162 H163  H171 H172
GROUP                !    \  |    |  /
ATOM C14  CC1A -0.01 !H161-C16    C17-H173            H191 H192
ATOM H141 HE1   0.15 !        \  /                      \   /
ATOM C15  CD    0.19 !  H21    C1        H71    H81      C19
ATOM O15  O    -0.43 !     \  /  \        |      |       /  \
ATOM H15  HR1   0.10 !  H22-C2    C6------C7=====C8----C9    H193
GROUP                !      |     ||                   ||
ATOM C16  CT3  -0.27 !  H31-C3    C5   H181            C10-H101 
ATOM H161 HA3   0.09 !     /  \  /  \  /               |
ATOM H162 HA3   0.09 !  H32    C4    C18-H182          C11-H111
ATOM H163 HA3   0.09 !        /  \     \               ||
GROUP                !      H41  H42   H183            C12-H121 H201
ATOM C17  CT3  -0.27 !                                 |       /
ATOM H171 HA3   0.09 !                                 C13---C20-H202
ATOM H172 HA3   0.09 !                                 ||      \
ATOM H173 HA3   0.09 !                                 C14-H141 H203
GROUP                !                                 |
ATOM C18  CT3  -0.27 !                                 C15
ATOM H181 HA3   0.09 !                                /  \\
ATOM H182 HA3   0.09 !                              H15   O15
ATOM H183 HA3   0.09 !
GROUP                !
ATOM C19  CT3  -0.27 !
ATOM H191 HA3   0.09 !
ATOM H192 HA3   0.09 !
ATOM H193 HA3   0.09 !
GROUP                !
ATOM C20  CT3  -0.27 !
ATOM H201 HA3   0.09 !
ATOM H202 HA3   0.09 !
ATOM H203 HA3   0.09 !

BOND C1   C2   C2   C3   C3   C4   C4   C5   C5   C6   C6   C1
BOND C6   C7   C7   C8   C8   C9   C9   C10  C10  C11  C11  C12
BOND C12  C13  C13  C14  C14  C15  C15  O15  C15  H15
BOND C1   C16  C1   C17  C5   C18  C9   C19  C13  C20
BOND C2   H21  C2   H22  C3   H31  C3   H32  C4   H41  C4   H42
BOND C7   H71  C8   H81  C10  H101 C11  H111 C12  H121 C14  H141
BOND C16  H161 C16  H162 C16  H163 C17  H171 C17  H172 C17  H173
BOND C18  H181 C18  H182 C18  H183 C19  H191 C19  H192 C19  H193
BOND C20  H201 C20  H202 C20  H203

IC C1    C2    C3    C4     0.0000    0.00    0.00    0.00   0.0000
IC C2    C3    C4    C5     0.0000    0.00    0.00    0.00   0.0000
IC C6    C1    C2    C3     0.0000    0.00    0.00    0.00   0.0000
IC C1    C6    C7    C8     0.0000    0.00  180.00    0.00   0.0000
IC C6    C7    C8    C9     0.0000    0.00  180.00    0.00   0.0000
IC C7    C8    C9    C10    0.0000    0.00  180.00    0.00   0.0000
IC C8    C9    C10   C11    0.0000    0.00  180.00    0.00   0.0000
IC C2    C6    *C1   C16    0.0000    0.00  120.00    0.00   0.0000
IC C2    C6    *C1   C17    0.0000    0.00 -120.00    0.00   0.0000
IC C3    C1    *C2   H21    0.0000    0.00  120.00    0.00   0.0000
IC C3    C1    *C2   H22    0.0000    0.00 -120.00    0.00   0.0000
IC C4    C2    *C3   H31    0.0000    0.00  120.00    0.00   0.0000
IC C4    C2    *C3   H32    0.0000    0.00 -120.00    0.00   0.0000
IC C5    C3    *C4   H41    0.0000    0.00  120.00    0.00   0.0000
IC C5    C3    *C4   H42    0.0000    0.00 -120.00    0.00   0.0000
IC C5    C1    *C6   C7     0.0000    0.00  180.00    0.00   0.0000
IC C8    C6    *C7   H71    0.0000    0.00  180.00    0.00   0.0000
IC C9    C7    *C8   H81    0.0000    0.00  180.00    0.00   0.0000
IC C10   C8    *C9   C19    0.0000    0.00  180.00    0.00   0.0000
IC C11   C9    *C10  H101   0.0000    0.00  180.00    0.00   0.0000
IC C9    C10   C11   C12    0.0000    0.00  180.00    0.00   0.0000
IC C12   C10   *C11  H111   0.0000    0.00  180.00    0.00   0.0000
IC C10   C11   C12   C13    0.0000    0.00  180.00    0.00   0.0000
IC C13   C11   *C12  H121   0.0000    0.00  180.00    0.00   0.0000
IC C11   C12   C13   C14    0.0000    0.00  180.00    0.00   0.0000
IC C14   C12   *C13  C20    0.0000    0.00  180.00    0.00   0.0000
IC C12   C13   C14   C15    0.0000    0.00  180.00    0.00   0.0000
IC C15   C13   *C14  H141   0.0000    0.00  180.00    0.00   0.0000
IC C13   C14   C15   O15    0.0000    0.00  180.00    0.00   0.0000
IC O15   C14   *C15  H15    0.0000    0.00  180.00    0.00   0.0000
IC C6    C1    C16   H161   0.0000    0.00  180.00    0.00   0.0000
IC H161  C1    *C16  H162   0.0000    0.00  120.00    0.00   0.0000
IC H161  C1    *C16  H163   0.0000    0.00 -120.00    0.00   0.0000
IC C6    C1    C17   H171   0.0000    0.00  180.00    0.00   0.0000
IC H171  C1    *C17  H172   0.0000    0.00  120.00    0.00   0.0000
IC H171  C1    *C17  H173   0.0000    0.00 -120.00    0.00   0.0000
IC C6    C4    *C5   C18    0.0000    0.00  180.00    0.00   0.0000
IC C4    C5    C18   H181   0.0000    0.00  180.00    0.00   0.0000
IC H181  C5    *C18  H182   0.0000    0.00  120.00    0.00   0.0000
IC H181  C5    *C18  H183   0.0000    0.00 -120.00    0.00   0.0000
IC C8    C9    C19   H191   0.0000    0.00  180.00    0.00   0.0000
IC H191  C9    *C19  H192   0.0000    0.00  120.00    0.00   0.0000
IC H191  C9    *C19  H193   0.0000    0.00 -120.00    0.00   0.0000
IC C12   C13   C20   H201   0.0000    0.00  180.00    0.00   0.0000
IC H201  C13   *C20  H202   0.0000    0.00  120.00    0.00   0.0000
IC H201  C13   *C20  H203   0.0000    0.00 -120.00    0.00   0.0000

PATCH FIRST NONE LAST NONE

RESI RTAC      -1.00 ! all-trans-retinoic acid, nomenclature from PDB
!
GROUP
ATOM C1   CT    0.00 
ATOM C16  CT3  -0.27
ATOM H161 HA3   0.09
ATOM H162 HA3   0.09
ATOM H163 HA3   0.09
ATOM C17  CT3  -0.27
ATOM H171 HA3   0.09
ATOM H172 HA3   0.09
ATOM H173 HA3   0.09
GROUP               
ATOM C2   CT2  -0.18
ATOM H21  HA2   0.09
ATOM H22  HA2   0.09
ATOM C3   CT2  -0.18
ATOM H31  HA2   0.09
ATOM H32  HA2   0.09
ATOM C4   CT2  -0.18
ATOM H41  HA2   0.09
ATOM H42  HA2   0.09
GROUP               
ATOM C5   CC1A  0.00  
ATOM C6   CC1A  0.00
GROUP
ATOM C18  CT3  -0.27
ATOM H181 HA3   0.09
ATOM H182 HA3   0.09
ATOM H183 HA3   0.09
GROUP
ATOM C7   CC1B -0.15
ATOM H71  HE1   0.15
ATOM C8   CC1B -0.15
ATOM H81  HE1   0.15
GROUP
ATOM C9   CC1A  0.00 
ATOM C19  CT3  -0.27 !H162 H163  H171 H172
ATOM H191 HA3   0.09 !    \  |    |  /
ATOM H192 HA3   0.09 !H161-C16    C17-H173            H191 H192
ATOM H193 HA3   0.09 !        \  /                      \   /
ATOM C10  CC1A -0.15 !  H21    C1        H71    H81      C19
ATOM H101 HE1   0.15 !     \  /  \        |      |       /  \
GROUP                !  H22-C2    C6------C7=====C8----C9    H193
ATOM C11  CC1B -0.15 !      |     ||                   ||
ATOM H111 HE1   0.15 !  H31-C3    C5   H181            C10-H101 
ATOM C12  CC1B -0.15 !     /  \  /  \  /               |
ATOM H121 HE1   0.15 !  H32    C4    C18-H182          C11-H111
GROUP                !        /  \     \               ||
ATOM C13  CC1A  0.00 !      H41  H42   H183            C12-H121 H201
ATOM C20  CT3  -0.27 !                                 |       /
ATOM H201 HA3   0.09 !                                 C13---C20-H202
ATOM H202 HA3   0.09 !                                 ||      \
ATOM H203 HA3   0.09 !                                 C14-H141 H203
GROUP                !                                 |
ATOM C14  CC1A -0.25 !                                 C15=O29
ATOM H141 HE1   0.15 !                                 |   (-)
ATOM C15  CC    0.62 !                                 O29B
ATOM O29  OC   -0.76 !
ATOM O29B OC   -0.76

BOND C1   C2   C2   C3   C3   C4   C4   C5   C5   C6   C6   C1
BOND C6   C7   C7   C8   C8   C9   C9   C10  C10  C11  C11  C12
BOND C12  C13  C13  C14  C14  C15  C15  O29  C15  O29B
BOND C1   C16  C1   C17  C5   C18  C9   C19  C13  C20
BOND C2   H21  C2   H22  C3   H31  C3   H32  C4   H41  C4   H42
BOND C7   H71  C8   H81  C10  H101 C11  H111 C12  H121 C14  H141
BOND C16  H161 C16  H162 C16  H163 C17  H171 C17  H172 C17  H173
BOND C18  H181 C18  H182 C18  H183 C19  H191 C19  H192 C19  H193
BOND C20  H201 C20  H202 C20  H203

IC C1    C2    C3    C4     0.0000    0.00    0.00    0.00   0.0000
IC C2    C3    C4    C5     0.0000    0.00    0.00    0.00   0.0000
IC C6    C1    C2    C3     0.0000    0.00    0.00    0.00   0.0000
IC C1    C6    C7    C8     0.0000    0.00  180.00    0.00   0.0000
IC C6    C7    C8    C9     0.0000    0.00  180.00    0.00   0.0000
IC C7    C8    C9    C10    0.0000    0.00  180.00    0.00   0.0000
IC C2    C6    *C1   C16    0.0000    0.00  120.00    0.00   0.0000
IC C2    C6    *C1   C17    0.0000    0.00 -120.00    0.00   0.0000
IC C6    C1    C16   H161   0.0000    0.00  180.00    0.00   0.0000
IC H161  C1    *C16  H162   0.0000    0.00  120.00    0.00   0.0000
IC H161  C1    *C16  H163   0.0000    0.00 -120.00    0.00   0.0000
IC C6    C1    C17   H171   0.0000    0.00  180.00    0.00   0.0000
IC H171  C1    *C17  H172   0.0000    0.00  120.00    0.00   0.0000
IC H171  C1    *C17  H173   0.0000    0.00 -120.00    0.00   0.0000
IC C3    C1    *C2   H21    0.0000    0.00  120.00    0.00   0.0000
IC C3    C1    *C2   H22    0.0000    0.00 -120.00    0.00   0.0000
IC C4    C2    *C3   H31    0.0000    0.00  120.00    0.00   0.0000
IC C4    C2    *C3   H32    0.0000    0.00 -120.00    0.00   0.0000
IC C5    C3    *C4   H41    0.0000    0.00  120.00    0.00   0.0000
IC C5    C3    *C4   H42    0.0000    0.00 -120.00    0.00   0.0000
IC C6    C4    *C5   C18    0.0000    0.00  180.00    0.00   0.0000
IC C4    C5    C18   H181   0.0000    0.00  180.00    0.00   0.0000
IC H181  C5    *C18  H182   0.0000    0.00  120.00    0.00   0.0000
IC H181  C5    *C18  H183   0.0000    0.00 -120.00    0.00   0.0000
IC C5    C1    *C6   C7     0.0000    0.00  180.00    0.00   0.0000
IC C8    C6    *C7   H71    0.0000    0.00  180.00    0.00   0.0000
IC C9    C7    *C8   H81    0.0000    0.00  180.00    0.00   0.0000
IC C10   C8    *C9   C19    0.0000    0.00  180.00    0.00   0.0000
IC C8    C9    C19   H191   0.0000    0.00  180.00    0.00   0.0000
IC H191  C9    *C19  H192   0.0000    0.00  120.00    0.00   0.0000
IC H191  C9    *C19  H193   0.0000    0.00 -120.00    0.00   0.0000
IC C8    C9    C10   C11    0.0000    0.00  180.00    0.00   0.0000
IC C11   C9    *C10  H101   0.0000    0.00  180.00    0.00   0.0000
IC C9    C10   C11   C12    0.0000    0.00  180.00    0.00   0.0000
IC C12   C10   *C11  H111   0.0000    0.00  180.00    0.00   0.0000
IC C10   C11   C12   C13    0.0000    0.00  180.00    0.00   0.0000
IC C13   C11   *C12  H121   0.0000    0.00  180.00    0.00   0.0000
IC C11   C12   C13   C14    0.0000    0.00  180.00    0.00   0.0000
IC C14   C12   *C13  C20    0.0000    0.00  180.00    0.00   0.0000
IC C12   C13   C20   H201   0.0000    0.00  180.00    0.00   0.0000
IC H201  C13   *C20  H202   0.0000    0.00  120.00    0.00   0.0000
IC H201  C13   *C20  H203   0.0000    0.00 -120.00    0.00   0.0000
IC C12   C13   C14   C15    0.0000    0.00  180.00    0.00   0.0000
IC C15   C13   *C14  H141   0.0000    0.00  180.00    0.00   0.0000
IC C13   C14   C15   O29    0.0000    0.00  180.00    0.00   0.0000
IC O29   C14   *C15  O29B   0.0000    0.00  180.00    0.00   0.0000

PATCH FIRST NONE LAST NONE

RESI PRAC      -1.00 ! 2-propenoic acid
!
GROUP
ATOM C1  CC2   -0.42 !
ATOM H11 HE2    0.21 !
ATOM H12 HE2    0.21 !  H11    OD1 
GROUP               !   \     ||
ATOM C2  CC1A  -0.25 !   C1    CG
ATOM H21 HE1    0.15 !   / \\ / \
ATOM CG  CC     0.62 ! H12  C2  OD2 (-)
ATOM OD1 OC    -0.76 !      |
ATOM OD2 OC    -0.76 !     H21
           
BOND C1  H11  C1  H12  C1  C2   C2   H21
BOND C2  CG   CG  OD1  CG  OD2

IC C1    C2    CG    OD1    0.0000    0.00  180.00    0.00   0.0000
IC OD1   C2    *CG   OD2    0.0000    0.00  180.00    0.00   0.0000
IC H11   C1    C2    CG     0.0000    0.00  180.00    0.00   0.0000
IC H11   C2    *C1   H12    0.0000    0.00  180.00    0.00   0.0000
IC CG    C1    *C2   H21    0.0000    0.00  180.00    0.00   0.0000

PATCH FIRST NONE LAST NONE 

RESI PROL       0.00 ! 3-propenol (1-hydroxy-2-propene)
!
GROUP
ATOM C1  CC2   -0.42 !
ATOM H11 HE2    0.21 !  H11    H31 
ATOM H12 HE2    0.21 !   \      |
ATOM C2  CC1A  -0.15 !   C1    C3-OR
ATOM H21 HE1    0.15 !   / \\ / |   \
GROUP               ! H12  C2 H32  HR
ATOM C3  CT2    0.05 !       |
ATOM H31 HA2    0.09 !      H21
ATOM H32 HA2    0.09
ATOM OR  OH1   -0.66
ATOM HR  H      0.43
BOND C1   C2   C2   C3   C3   OR   OR   HR
BOND H11  C1   H12  C1   H21  C2   H31  C3
BOND H32  C3   

IC C1    C2    C3    OR     0.0000    0.00    0.00    0.00   0.0000
IC C2    C3    OR    HR     0.0000    0.00   60.00    0.00   0.0000
IC H11   C1    C2    C3     0.0000    0.00  180.00    0.00   0.0000
IC H11   C2    *C1   H12    0.0000    0.00  180.00    0.00   0.0000
IC C3    C1    *C2   H21    0.0000    0.00  180.00    0.00   0.0000
IC OR    C2    *C3   H31    0.0000    0.00  120.00    0.00   0.0000
IC OR    C2    *C3   H32    0.0000    0.00 -120.00    0.00   0.0000

PATCH FIRST NONE LAST NONE

RESI PRAL       0.00 ! 1-propenal
GROUP
ATOM C1  CC2   -0.42 !
ATOM H11 HE2    0.21 !  H11    OD1 
ATOM H12 HE2    0.21 !   \     ||
ATOM C2  CC1A  -0.01 !   C1    CG
ATOM H21 HE1    0.15 !   / \\ / \
ATOM CG  CD     0.19 ! H12  C2   H
ATOM OD1 O     -0.43 !      |
ATOM H   HR1    0.10 !     H21

BOND C1  H11  C1  H12  C1  C2  C2  H21
BOND C2  CG   CG  OD1  CG  H
IMPR CG  C2   OD1 H

IC C1    C2    CG    OD1    0.0000    0.00  180.00    0.00   0.0000
IC H11   C1    C2    CG     0.0000    0.00  180.00    0.00   0.0000
IC H11   C2    *C1   H12    0.0000    0.00  180.00    0.00   0.0000
IC CG    C1    *C2   H21    0.0000    0.00  180.00    0.00   0.0000
IC OD1   C2    *CG   H      0.0000    0.00  180.00    0.00   0.0000

RESI SCH1       0.00 ! Schiff's base model compound 1, deprotonated
!                   ! new atom type NS1
GROUP
ATOM C1  CT3   -0.05 !   H11         H31
ATOM H11 HA3    0.09 !      \        /
ATOM H12 HA3    0.09 !  H12--C1-N2=C3    H41
ATOM H13 HA3    0.09 !      /        \  /
ATOM N2  NS1   -0.60 !   H13          C4--H42
ATOM C3  CC1B   0.23 !                  \
ATOM H31 HE1    0.15 !                   H43
GROUP               !
ATOM C4  CT3   -0.27 !
ATOM H41 HA3    0.09 !
ATOM H42 HA3    0.09
ATOM H43 HA3    0.09

BOND C1  H11  C1  H12  C1  H13  
BOND C1  N2   N2  C3   C3  H31
BOND C3  C4   C4  H41  C4  H42  C4  H43

IC C1    N2    C3    C4     0.0000    0.00  180.00    0.00   0.0000
IC N2    C3    C4    H41    0.0000    0.00  180.00    0.00   0.0000
IC C3    N2    C1    H11    0.0000    0.00    0.00    0.00   0.0000
IC H11   N2    *C1   H12    0.0000    0.00  120.00    0.00   0.0000
IC H11   N2    *C1   H13    0.0000    0.00 -120.00    0.00   0.0000
IC C4    N2    *C3   H31    0.0000    0.00  180.00    0.00   0.0000
IC H41   C3    *C4   H42    0.0000    0.00  120.00    0.00   0.0000
IC H41   C3    *C4   H43    0.0000    0.00 -120.00    0.00   0.0000

RESI SCH2       1.00 ! Schiff's base model compound 2, protonated
!                    ! new atom type, NS2
GROUP
ATOM C1  CT3    0.18 !   H11   H21    H31
ATOM H11 HA3    0.09 !      \   |    /
ATOM H12 HA3    0.09 !  H12--C1-N2=C3    H41
ATOM H13 HA3    0.09 !      /        \  /
ATOM N2  NS2   -0.40 !   H13          C4--H42
ATOM H21 HC     0.38 !                  \
ATOM C3  CC1B   0.37 !                   H43
ATOM H31 HR1    0.20 ! hydrogen with intermediate VDW radius
GROUP               !
ATOM C4  CT3   -0.27 !
ATOM H41 HA3    0.09 !
ATOM H42 HA3    0.09
ATOM H43 HA3    0.09

BOND C1  H11  C1  H12  C1  H13  
BOND C1  N2   N2  H21  N2  C3   C3  H31
BOND C3  C4   C4  H41  C4  H42  C4  H43

IC C1    N2    C3    C4     0.0000    0.00  180.00    0.00   0.0000
IC N2    C3    C4    H41    0.0000    0.00  180.00    0.00   0.0000
IC C1    C3    *N2   H21    0.0000    0.00  180.00    0.00   0.0000
IC C3    N2    C1    H11    0.0000    0.00    0.00    0.00   0.0000
IC H11   N2    *C1   H12    0.0000    0.00  120.00    0.00   0.0000
IC H11   N2    *C1   H13    0.0000    0.00 -120.00    0.00   0.0000
IC C4    N2    *C3   H31    0.0000    0.00  180.00    0.00   0.0000
IC H41   C3    *C4   H42    0.0000    0.00  120.00    0.00   0.0000
IC H41   C3    *C4   H43    0.0000    0.00 -120.00    0.00   0.0000

RESI SCH3       1.00 ! Schiff's base model compound 3, protonated
!                   ! new atom type, NS2
GROUP
ATOM C1  CT3    0.18 !   H11   H21    H31
ATOM H11 HA3    0.09 !      \   |    /
ATOM H12 HA3    0.09 !  H12--C1-N2=C3      H51
ATOM H13 HA3    0.09 !      /        \     /
ATOM N2  NS2   -0.40 !   H13          C4=C5
ATOM H21 HC     0.38 !               /     \
ATOM C3  CC1B   0.37 !             H41     H52
ATOM H31 HR1    0.20 ! hydrogen with intermediate VDW radius
GROUP               !
ATOM C4  CC1A  -0.15
ATOM H41 HE1    0.15
ATOM C5  CC2   -0.42
ATOM H51 HE2    0.21
ATOM H52 HE2    0.21

BOND C1  H11  C1  H12  C1  H13
BOND C1  N2   N2  H21  N2  C3   C3  H31
BOND C3  C4   C4  H41  
BOND C4  C5   C5  H51  C5  H52

IC C1    N2    C3    C4     0.0000    0.00  180.00    0.00   0.0000
IC N2    C3    C4    C5     0.0000    0.00  180.00    0.00   0.0000
IC H11   C1    N2    C3     0.0000    0.00  180.00    0.00   0.0000
IC H11   N2    *C1   H12    0.0000    0.00  120.00    0.00   0.0000
IC H11   N2    *C1   H13    0.0000    0.00 -120.00    0.00   0.0000
IC C3    C1    *N2   H21    0.0000    0.00  180.00    0.00   0.0000
IC C4    N2    *C3   H31    0.0000    0.00  180.00    0.00   0.0000
IC C5    C3    *C4   H41    0.0000    0.00  180.00    0.00   0.0000
IC C3    C4    C5    H51    0.0000    0.00  180.00    0.00   0.0000
IC H51   C4    *C5   H52    0.0000    0.00  180.00    0.00   0.0000

PRES SCK0       0.00 ! patch to link lysine with retinal to form a
                     ! deprotonated schiff's base
                     ! follow with AUTOgenerate ANGLes DIHEdrals command
! residue 1: lysine
! residue 2: retinal
!
DELETE ATOM 1HZ1
DELETE ATOM 1HZ2
DELETE ATOM 1HZ3
DELETE ATOM 2O15
GROUP                !  HE1 HE2
ATOM 1CE  CT2   0.04 !    \ /
ATOM 1HE1 HA2   0.09 !  --1CE1       2H15
ATOM 1HE2 HA2   0.09 !        \       /
ATOM 1NZ  NS1  -0.60 !        1NZ=2C15
ATOM 2C15 CC1B  0.23 !        /       \
ATOM 2H15 HE1   0.15 !     2HZ1        2C14==
GROUP                !                /
ATOM 2C14 CC1A -0.15 !             2HE14
ATOM 2H141 HE1  0.15

BOND 1NZ 2C15 

IC 1CD    1CE    1NZ    2C15    0.0000    0.00  180.00    0.00   0.0000
IC 1CE    1NZ    2C15   2C14    0.0000    0.00  180.00    0.00   0.0000
IC 1NZ    2C15   2C14   2C13    0.0000    0.00  180.00    0.00   0.0000
IC 2C14   1NZ    *2C15  2H15    0.0000    0.00  180.00    0.00   0.0000
IC 2C5    2C6    2C1    2C2     0.0000    0.00    0.00    0.00   0.0000 ! required to build retinal


PRES SCK1       1.00 ! patch to link lysine with retinal to form a
                     ! protonated schiff's base
                     ! follow with AUTOgenerate ANGLes DIHEdrals command
! residue 1: lysine
! residue 2: retinal
!
DELETE ATOM 1HZ2
DELETE ATOM 1HZ3
DELETE ATOM 2O15
GROUP                !  HE1 HE2
ATOM 1CE  CT2   0.27 !    \ /
ATOM 1HE1 HA2   0.09 !  --1CE1       2H15
ATOM 1HE2 HA2   0.09 !        \       /
ATOM 1NZ  NS2  -0.40 !        1NZ=2C15
ATOM HZ1  HC    0.38 !        /       \
ATOM 2C15 CC1B  0.37 !     2HZ1        2C14==
ATOM 2H15 HR1   0.20 !                /
GROUP                !             2HE14
ATOM 2C14 CC1A -0.15
ATOM 2H141 HE1  0.15

BOND 1NZ 2C15 

IC 1CD    1CE    1NZ    2C15    0.0000    0.00  180.00    0.00   0.0000
IC 1CE    1NZ    2C15   2C14    0.0000    0.00  180.00    0.00   0.0000
IC 1NZ    2C15   2C14   2C13    0.0000    0.00  180.00    0.00   0.0000
IC 2C15   1CE    *1NZ   1HZ1    0.0000    0.00  180.00    0.00   0.0000
IC 2C14   1NZ    *2C15  2H15    0.0000    0.00  180.00    0.00   0.0000
IC 2C5    2C6    2C1    2C2     0.0000    0.00    0.00    0.00   0.0000 ! required to build retinal

RESI LYR          1.00  ! PROTONATED SCHIFF BASE (modified Lysine with retinoic acid (RTAL))
                        !
GROUP                   !
ATOM N     NH1    -0.47 !
ATOM HN    H       0.31 !
ATOM CA    CT1     0.07 !
ATOM HA    HB1     0.09 !
GROUP                   !
ATOM C     C       0.51 !                  O   HA    H
ATOM O     O      -0.51 !                  ||  |     |
GROUP                   !                --C---CA----N--
ATOM CB    CT2    -0.18 !                      |
ATOM HB2   HA2     0.09 !                  HB3-CB-HB2
ATOM HB3   HA2     0.09 !                      |
GROUP                   !                      |
ATOM CG    CT2    -0.18 !                      |
ATOM HG2   HA2     0.09 !                  HG3-CG-HG2
ATOM HG3   HA2     0.09 !                      |
GROUP                   !                      |
ATOM CD    CT2    -0.18 !                      |
ATOM HD2   HA2     0.09 !                  HD3-CD-HD2
ATOM HD3   HA2     0.09 !                      |
GROUP                   !                      |
ATOM CE    CT2     0.27 !                      |
ATOM HE2   HA2     0.09 !                  HE3-CE-HE2
ATOM HE3   HA2     0.09 !                      |
ATOM NZ    NS2    -0.40 !                  HZ1-NZ+
ATOM HZ1   HC      0.38 !                       \\
ATOM C1    CC1B    0.37 !                        C1-H11
ATOM H11   HR1     0.20 !                        |
ATOM C2    CC1A   -0.15 !             H42        C2-HC2
ATOM HC2   HE1     0.15 !               |       //
ATOM C3    CC1A    0.00 !           H41-C4-----C3
ATOM C4    CT3    -0.27 !               |       |
ATOM H41   HA3     0.09 !              H43     C5-H5
ATOM H42   HA3     0.09 !                        \\
ATOM H43   HA3     0.09 !                     H6--C6
ATOM C5    CC1B   -0.15 !                         |
ATOM H5    HE1     0.15 !                 H82     C7-H7
ATOM C6    CC1B   -0.15 !                  |      //
ATOM H6    HE1     0.15 !             H81-C8----C80
GROUP                   !                  |     |
ATOM C7    CC1A   -0.15 !                H83     C9--H9
ATOM H7    HE1     0.15 !                        ||
ATOM C80   CC1A    0.00 !                        C10--H10
ATOM C8    CT3    -0.27 !                        |
ATOM H81   HA3     0.09 !                        |
ATOM H82   HA3     0.09 !                        |
ATOM H83   HA3     0.09 !                        |
GROUP                   !                        |
ATOM C9    CC1B   -0.15 !                        |
ATOM H9    HE1     0.15 !                        |
ATOM C10   CC1B   -0.15 !                        |
ATOM H10   HE1     0.15 !                        C11   H191  H192
GROUP                   !                      //   \    \ /
ATOM C11   CC1A    0.00 !          H132       //     \  C19-H193
GROUP                   !            |       //       \/
ATOM C12   CC1A    0.00 !      H131-C13 -- C12        C17 -- C18-H181
ATOM C13   CT3    -0.27 !            |      |          |    /  \
ATOM H131  HA3     0.09 !          H133     |          |  H183  H182
ATOM H132  HA3     0.09 !              H141-C14       C16-H161
ATOM H133  HA3     0.09 !                  /  \      / \
GROUP                   !              H142    \    /   H162
ATOM C14   CT2    -0.18 !                       \  /
ATOM H141  HA2     0.09 !                        C15
ATOM H142  HA2     0.09 !                       / \
ATOM C15   CT2    -0.18 !                    H151  H152
ATOM H151  HA2     0.09 !
ATOM H152  HA2     0.09 !
ATOM C16   CT2    -0.18 !
ATOM H161  HA2     0.09 !
ATOM H162  HA2     0.09 !
GROUP
ATOM C17   CT      0.00 !
ATOM C18   CT3    -0.27 !
ATOM H181  HA3     0.09 !
ATOM H182  HA3     0.09 !
ATOM H183  HA3     0.09 !
ATOM C19   CT3    -0.27 !
ATOM H191  HA3     0.09 !
ATOM H192  HA3     0.09 !
ATOM H193  HA3     0.09 !

BOND CB CA CG CB CD CG CE CD NZ CE
BOND N HN N CA C CA
BOND C +N CA HA CB HB2 CB HB3 CG HG2
BOND CG HG3 CD HD2 CD HD3 CE HE2 CE HE3
DOUBLE O C
BOND NZ HZ1  NZ C1
BOND C1  C2      C1  H11    C2  C3    C2  HC2
BOND C3  C4      C3  C5
BOND C4  H41     C4  H42    C4 H43
BOND C5  H5      C5  C6     C6 H6
BOND C6  C7      C7  H7
BOND C7  C80
BOND C80  C9     C80 C8
BOND C8  H81     C8  H82    C8 H83
BOND C9  C10     C9  H9
BOND C10 C11     C10 H10
BOND C11 C12     C11 C17
BOND C12 C13     C12 C14
BOND C13 H131    C13 H132   C13 H133
BOND C14 C15     C14 H141   C14 H142
BOND C15 C16     C15 H151   C15 H152
BOND C16 C17     C16 H161   C16 H162
BOND C17 C18     C17 C19
BOND C18 H181    C18 H182   C18 H183
BOND C19 H191    C19 H192   C19 H193
IMPR N -C CA HN C CA +N O
!IMPR C1 C2 NZ H11
CMAP -C  N  CA  C   N  CA  C  +N
DONOR HN N
DONOR HZ1 NZ
ACCEPTOR O C

IC  -C     CA     *N     HN         1.3482  123.57  180.00  115.11   0.9988
IC  -C     N      CA     C          1.3482  123.57  180.00  107.29   1.5187
IC  N      CA     C      +N         1.4504  107.29  180.00  117.27   1.3478
IC  +N     CA     *C     O          1.3478  117.27  180.00  120.79   1.2277
IC  CA     C      +N     +CA        1.5187  117.27  180.00  124.91   1.4487
IC  H      N      CA     CB         1.0324  112.92  142.43  101.17   1.5618
IC  CB     N      *CA    C          1.5618  101.17  117.80  107.69   1.5262
IC  CB     N      *CA    HA         1.5618  101.17 -122.25  112.37   1.0467
IC  N      CA     C      O          1.4066  107.69  169.60  118.27   1.2329
IC  N      CA     CB     CG         1.4066  101.17 -169.06  112.88   1.5547
IC  CG     CA     *CB    HB2        1.5547  112.88  126.21  108.43   1.0751
IC  CG     CA     *CB    HB3        1.5547  112.88 -130.02  106.34   1.0839
IC  CA     CB     CG     CD         1.5618  112.88  174.79  116.20   1.5139
IC  CD     CB     *CG    HG2        1.5139  116.20  120.63  108.82   1.1282
IC  CD     CB     *CG    HG3        1.5139  116.20 -132.72  108.50   1.1196
IC  CB     CG     CD     CE         1.5547  116.20  175.39  111.29   1.5392
IC  CE     CG     *CD    HD2        1.5392  111.29  125.53  102.68   1.1194
IC  CE     CG     *CD    HD3        1.5392  111.29 -125.66  112.29   1.1189
IC  CG     CD     CE     NZ         1.5139  111.29  174.26  105.61   1.4410
IC  NZ     CD     *CE    HE2        1.4410  105.61  123.94  110.33   1.1625
IC  NZ     CD     *CE    HE3        1.4410  105.61 -109.92  106.40   1.1132
IC  CD     CE     NZ     C1         1.5392  105.61 -173.60  119.52   1.3271
IC  C1     CE     *NZ    HZ1        1.3271  119.52 -174.42  120.20   1.0043
IC  CE     NZ     C1     C2         1.4410  119.52 -168.80  116.63   1.4576
IC  C2     NZ     *C1    H11        1.4576  116.63  171.69  119.09   1.1531
IC  NZ     C1     C2     C3         1.3271  116.63  177.00  124.67   1.3994
IC  C3     C1     *C2    HC2        1.3994  124.67 -169.17  113.77   1.1613
IC  C1     C2     C3     C5         1.4576  124.67 -177.59  121.54   1.4600
IC  C5     C2     *C3    C4         1.4600  121.54 -179.13  122.30   1.5138
IC  C2     C3     C4     H41        1.3994  122.30 -126.30  117.92   1.0593
IC  H41    C3     *C4    H42        1.0593  117.92  125.50  111.68   1.0843
IC  H41    C3     *C4    H43        1.0593  117.92 -122.89  110.24   1.0565
IC  C2     C3     C5     C6         1.3994  121.54 -144.41  126.13   1.3528
IC  C6     C3     *C5    H5         1.3528  126.13  178.20  115.08   1.0691
IC  C3     C5     C6     C7         1.4600  126.13 -170.38  129.81   1.4627
IC  C7     C5     *C6    H6         1.4627  129.81  160.66  117.13   1.1130
IC  C5     C6     C7     C80        1.3528  129.81  149.05  126.38   1.3715
IC  C80    C6     *C7    H7         1.3715  126.38 -178.79  116.07   1.0867
IC  C6     C7     C80    C9         1.4627  126.38 -175.24  124.63   1.4493
IC  C9     C7     *C80   C8         1.4493  124.63  174.01  123.87   1.5042
IC  C7     C80    C8     H81        1.3715  123.87 -134.94  108.15   1.1456
IC  H81    C80    *C8    H82        1.1456  108.15  115.44  112.77   1.1215
IC  H81    C80    *C8    H83        1.1456  108.15 -122.35  113.48   1.1120
IC  C7     C80    C9     C10        1.3715  124.63 -146.54  126.66   1.3362
IC  C10    C80    *C9    H9         1.3362  126.66  164.41  111.19   1.1266
IC  C80    C9     C10    C11        1.4493  126.66  157.81  124.53   1.4870
IC  C11    C9     *C10   H10        1.4870  124.53 -167.09  126.78   1.1319
IC  C9     C10    C11    C17        1.3362  124.53  137.85  113.43   1.5273
IC  C17    C10    *C11   C12        1.5273  113.43  166.46  122.35   1.3683
IC  C10    C11    C12    C14        1.4870  122.35 -179.02  118.60   1.5230
IC  C14    C11    *C12   C13        1.5230  118.60  179.88  123.69   1.5824
IC  C11    C12    C13    H131       1.3683  123.69 -153.00  111.62   1.0407
IC  H131   C12    *C13   H132       1.0407  111.62  105.56  116.94   1.0845
IC  H131   C12    *C13   H133       1.0407  111.62 -125.41  115.89   1.1306
IC  C11    C12    C14    C15        1.3683  118.60   23.14  115.46   1.5309
IC  C15    C12    *C14   H141       1.5309  115.46 -121.05  111.64   1.1634
IC  C15    C12    *C14   H142       1.5309  115.46  120.98  110.16   1.1143
IC  C12    C14    C15    C16        1.5230  115.46  -49.13  109.56   1.5340
IC  C16    C14    *C15   H151       1.5340  109.56  121.30  103.64   1.0652
IC  C16    C14    *C15   H152       1.5340  109.56 -121.68  117.50   1.1269
IC  C17    C15    *C16   H161       1.5627  106.90  119.01  111.98   1.1082
IC  C17    C15    *C16   H162       1.5627  106.90 -118.27  114.51   1.1242
IC  C16    C11    *C17   C18        1.5627  111.91  117.06  109.86   1.6036
IC  C16    C11    *C17   C19        1.5627  111.91 -125.37  107.71   1.5933
IC  C11    C17    C18    H181       1.5273  109.86 -164.48  105.21   1.0701
IC  H181   C17    *C18   H182       1.0701  105.21  113.55  119.15   1.0744
IC  H181   C17    *C18   H183       1.0701  105.21 -120.08  114.03   1.1066
IC  C11    C17    C19    H191       1.5273  107.71  157.89  106.35   1.1223
IC  H191   C17    *C19   H192       1.1223  106.35  112.92  110.92   1.1415
IC  H191   C17    *C19   H193       1.1223  106.35 -116.85  111.31   1.1313

end

read para card flex append
* retinal/retinol and related parameters
*

ATOMS
MASS  -1  CC1A      12.01100 ! alkene conjugation
MASS  -1  CC1B      12.01100 ! alkene conjugation
MASS  -1  CC2       12.01100 ! alkene conjugation
MASS  -1  NS1       14.00700 ! N for deprotonated Schiff's base
MASS  -1  NS2       14.00700 ! N for protonated Schiff's base

BONDS
!
!atom types  Kb          b0
!
!BTE2, 2-butene
HE1   CC1A  360.500     1.100
HE1   CC1B  360.500     1.100
HE2   CC2   365.000     1.100
CC1A  CC1A  440.000     1.340
CC1B  CC1B  440.000     1.340
!13DB, Butadiene
CC1A  CC2   500.000     1.342
CC1B  CC2   500.000     1.342
CC1A  CC1B  300.000     1.470
!13DP, 1,3-Pentadiene
CC1B  CT3   383.000     1.504
!MECH
CC1A  CT2   365.000     1.502
CC1A  CT    365.000     1.502
CC1A  CT3   383.000     1.504
!TMCH/MECH
CT   CT2    222.500     1.538   
CT   CT3    222.500     1.538
!PACP
CA    NH1   305.000     1.414
!PRAL
CC1A  CD    300.000     1.4798
!CD    HR1   330.000     1.110
!PRAC
CC1A  CC    440.000     1.489
!CROT
CC1A  C     440.000     1.489
!SCH1, Schiff's base model compound 1, deprotonated
CT3   NS1   310.000     1.440
NS1   CC1B  500.000     1.276
!SCH2, Schiff's base model compound 2, protonated
HR1   CC1B  360.500     1.100
CT3   NS2   300.000     1.453
NS2   CC1B  470.000     1.283
NS2   HC    455.000     1.000  
!SCK0, deprotonated Schiff's base, lysine retinal patch
CT2   NS1   310.000     1.440
!SCK1, , Schiff's base, lysine retinal patch
CT2   NS2   300.000     1.453

ANGLES
!
!atom types     Ktheta    Theta0   Kub     S0
!
!BTE2, 2-butene
CC1A CC1A CT3    48.00     123.50
HA2  CT2  CC1A   45.00     111.50
HA3  CT3  CC1A   42.00     111.50
HA3  CT3  CC1B   42.00     111.50
HE1  CC1A CC1A   42.00     119.00
HE1  CC1B CC1B   42.00     119.00
HE1  CC1A CT3    42.00     117.50
HE1  CC1B CT3    22.00     117.50
!13DB, 1,3-Butadiene
HE1  CC1A CC2    42.00     118.00
HE1  CC1B CC2    42.00     118.00
HE2  CC2  CC1A   45.00     120.50 
HE2  CC2  CC1B   45.00     120.50 
HE1  CC1B CC1A   42.00     118.00 
HE1  CC1A CC1B   42.00     118.00 
CC1B CC1A CC2    48.00     123.50 
CC1A CC1B CC2    48.00     123.50 
HE2  CC2  HE2    19.00     119.00 
!13DP, Pentadiene
CC1A CC1B CC1B   48.00     123.50 
CC1B CC1B CT3    48.00     123.50 
!MECH
CC1A CT   CT3    32.00     112.20 
CC1A CT   CT2    32.00     112.20 
CC1A CT2  CT2    32.00     112.20 
CC1A CC1A CC1B   48.00     123.50 
CC1A CC1A CT     48.00     123.50 
CC1A CC1A CT2    48.00     123.50 
CC1B CC1A CT     48.00     123.50 
CT2  CC1A CT3    48.00     123.50 
!DMB1, 2-methyl-1,3-butadiene
CC2  CC1A CT3    48.00     123.50
CC1B CC1A CT3    48.00     113.00
!DMP1, 4-methyl-1,3-pentadiene
CT3  CC1B CT3    47.00     113.00
!TMCH/MECH
CT2  CT   CT3    58.35     113.50   11.16   2.561
CT3  CT   CT3    58.35     113.50   11.16   2.561
CT   CT2  CT2    58.35     113.50   11.16   2.561
CT   CT2  HA2    26.50     110.10   22.53   2.179
CT   CT3  HA3    33.43     110.10   22.53   2.179
CT   CC1A CT3    48.00     123.50
!PACP
CA   NH1  C      50.00     120.00 
H    NH1  CA     34.00     117.00 
NH1  CA   CA     40.00     120.00   35.00   2.4162
!CROT
CT3  CC1A CT3    47.00     125.20
CC1A CC1A C      48.00     123.50
HE1  CC1A C      52.00     119.50
O    C    CC1A   80.00     122.50
NH1  C    CC1A   80.00     116.50 
! PROL
HE1  CC1A CT2    40.00     116.00 
OH1  CT2  CC1A   75.70     110.10 
CT2  CC1A CC2    28.00     126.00
!PRAL
CC2  CC1A CD     60.00     120.00
CC1A CC1A CD     60.00     120.00
HE1  CC1A CD     32.00     122.00 ! sum=242
CC1A CD   O      75.00     124.00
CC1A CD   HR1    15.00     115.00  
!PRAC
HE1  CC1A CC     52.00     119.50 !
CC2  CC1A CC     40.00     119.00   35.00   2.5267
CC1A CC   OC     40.00     118.00   50.00   2.3880
CC1A CC1A CC     48.00     123.50 !
!SCH1, Schiff's base model compound 1, deprotonated
CT3  NS1  CC1B   67.00     111.00
NS1  CC1B CT3    52.00     123.00 !sum=242.5
NS1  CC1B HE1    38.00     119.50 !
HA3  CT3  NS1    42.00     113.50
!SCH2, Schiff's base model compound 2, protonated
CT3  NS2  CC1B   67.00     123.60
CT3  NS2  HC     38.00     117.40
CC1B NS2  HC     38.00     118.80
NS2  CC1B CT3    40.00     125.60
NS2  CC1B HR1    38.00     114.00
CT3  CC1B HR1    42.00     120.40
HA3  CT3  NS2    42.00     110.10
!SCH3, Schiff's base model compound 3, protonated
NS2  CC1B CC1A   40.00     125.60
HR1  CC1B CC1A   42.00     120.40
!SCK0, deprotonated Schiff's base, lysine retinal patch
CT2  CT2  NS1    67.70     110.00 !from lysine
HA2  CT2  NS1    42.00     113.50
CT2  NS1  CC1B   67.00     111.00
NS1  CC1B CC1A   40.00     123.00
!SCK1, protonated Schiff's base, lysine retinal patch
CT2  NS2  CC1B   67.00     123.60
CT2  NS2  HC     38.00     117.40
CT2  CT2  NS2    67.70     110.00 !from lysine
HA2  CT2  NS2    42.00     110.10

DIHEDRALS
!
!atom types             Kchi    n   delta
!
!BTE2, 2-butene
HE1  CC1A CC1A HE1      5.2000  2   180.00
CT3  CC1A CC1A HE1      5.2000  2   180.00
CT3  CC1B CC1B HE1      5.2000  2   180.00
CC1A CC1A CT3  HA3      0.3000  3   180.00 !Feller, 2008
HE1  CC1A CT3  HA3      0.3000  3     0.00
HE1  CC1B CT3  HA3      0.3000  3     0.00
CT3  CC1A CC1A CT3     10.0000  2   180.00 !double bond
CT2  CC1A CC1A CT3     10.0000  2   180.00 !double bond
!13DB, 1,3-Butadiene
CC2  CC1A CC1B CC2      0.4000  1   180.00 ! 
CC2  CC1A CC1B CC2      0.4000  2   180.00 ! 
CC2  CC1A CC1B CC2      1.3000  3     0.00 !
CC2  CC1A CC1B HE1      1.0000  2   180.00 !
HE1  CC1A CC1B CC2      1.0000  2   180.00 !
HE1  CC1A CC1B CC1B     1.0000  2   180.00 !
HE2  CC2  CC1A CC1B     5.0000  2   180.00 !double bond
HE2  CC2  CC1B CC1A     5.0000  2   180.00 !double bond
HE1  CC1B CC1B CC1A     5.2000  2   180.00 !double bond
HE1  CC1B CC1A HE1      0.0000  2   180.00 !
!HEP3, 1,3,5-heptatriene
CC1A CC1A CC1B CC2      0.5000  1   180.00 ! 
CC1A CC1A CC1B CC2      2.0000  2     0.00 !
CC1A CC1A CC1B CC2      1.0000  3     0.00 !
CC1A CC1A CC1B CC1B     0.5000  1   180.00 !
CC1A CC1A CC1B CC1B     2.0000  2     0.00 !
CC1A CC1A CC1B CC1B     1.0000  3     0.00 !
CC1A CC1B CC1B CC1A     0.5600  1   180.00 !double bond
CC1A CC1B CC1B CC1A     7.0000  2   180.00 !double bond
CC1B CC1A CC1A CC1B     0.5600  1   180.00 !double bond
CC1B CC1A CC1A CC1B     7.0000  2   180.00 !double bond
HE1  CC1A CC2  HE2      5.2000  2   180.00 !double bond
HE1  CC1B CC2  HE2      5.2000  2   180.00 !double bond
HE1  CC1A CC1A CC1B     1.0000  2   180.00 !double bond
!13DP, 1,3-Pentadiene
CC1B CC1B CT3  HA3      0.3000  3     0.00
HE1  CC1B CC1B HE1      0.0000  2   180.00 !
CC1A CC1B CC1B CT3      0.5600  1   180.00 !double bond
CC1A CC1B CC1B CT3      7.0000  2   180.00 !double bond
CC2  CC1A CC1B CC1B     0.6000  1   180.00 ! also in DMB1, DMP1, DMP2
CC2  CC1A CC1B CC1B     0.5000  2   180.00 ! comprise values obtained
CC2  CC1A CC1B CC1B     1.0000  3     0.00 ! 
!DMB1, 2-methyl-1,3-butadiene
CC1B CC1A CT3  HA3      0.3000  3     0.00 !Feller, 2008
CT3  CC1A CC2  HE2      1.0000  2   180.00
CT3  CC1A CC1B HE1      1.0000  2   180.00
CT3  CC1A CC1B CC2      1.1000  1   180.00 !see DMP1
CT3  CC1A CC1B CC2      0.7000  2   180.00
!DMP1, 4-methyl-1,3-pentadiene, no additional terms versus 13DP
CT3  CC1B CT3  HA3      0.3000  3     0.00
!DMP2, 2-methyl-1,3-pentadiene
CT3  CC1A CC1B CC1B     1.1000  1   180.00 !see DMP1
CT3  CC1A CC1B CC1B     0.7000  2   180.00
CC2  CC1A CT3  HA3      0.3000  3     0.00
!TMCH
CT   CC1A CC1A CT2     10.0000  2   180.00 ! double bond
CT   CC1A CC1A CT3     10.0000  2   180.00 ! double bond
CC1A CC1A CT   CT2      0.5000  2     0.00 ! c2-c1-c6=c5
CC1A CC1A CT   CT2      0.3000  3     0.00 ! c2-c1-c6=c5
CC1A CC1A CT   CT3      0.5000  2     0.00 ! c16/c17-c1-c6=c5
CC1A CC1A CT   CT3      0.4000  3     0.00 ! c16/c17-c1-c6=c5
CC1A CC1A CT2  CT2      0.5000  2     0.00 ! c3-c4-c5=c6
CC1A CC1A CT2  CT2      0.3000  3     0.00 ! c3-c4-c5=c6
CT2  CT2  CC1A CT3      0.1900  3     0.00 ! c3-c4-c5-c18
CT2  CT   CC1A CT3      0.4000  3     0.00 ! c2-c1-c6-c7
CT3  CT   CC1A CT3      0.4000  3     0.00 ! c16/c17-c1-c6-c7
CC1A CT2  CT2  CT2      0.1900  3     0.00 !
CT2  CT2  CT   CC1A     0.2000  3     0.00 !
CT2  CT2  CT   CT3      0.2000  3     0.00 !
CT3  CC1A CT2  HA2      0.1900  3     0.00
CC1A CT   CT2  HA2      0.1900  3     0.00
CT3  CT   CT2  HA2      0.1900  3     0.00
CC1A CT2  CT2  HA2      0.1900  3     0.00
CT2  CC1A CT3  HA3      0.1600  3     0.00
CT   CC1A CT3  HA3      0.1600  3     0.00
CT2  CT   CT3  HA3      0.1600  3     0.00
CC1A CT   CT3  HA3      0.1600  3     0.00
CT3  CT   CT3  HA3      0.1600  3     0.00
!MECH 
CT   CC1A CC1B CC2      0.9000  1     0.00
CT   CC1A CC1B CC2      2.1000  2   180.00
CT   CC1A CC1B CC2      0.2200  3     0.00
CT   CC1A CC1B CC2      0.2500  5   180.00
CT   CC1A CC1B CC2      0.1000  6     0.00
CT   CC1A CC1B CC1B     0.9000  1     0.00
CT   CC1A CC1B CC1B     2.1000  2   180.00
CT   CC1A CC1B CC1B     0.2200  3     0.00
CT   CC1A CC1B CC1B     0.2500  5   180.00
CT   CC1A CC1B CC1B     0.1000  6     0.00
CC1B CC1A CT   CT2      0.3000  3     0.00
CC1B CC1A CT   CT3      0.3000  3     0.00
CC1B CC1A CC1A CT2      0.5600  1   180.00 ! double bond
CC1B CC1A CC1A CT2      7.0000  2   180.00 ! double bond
CC1B CC1A CC1A CT3      0.5600  1   180.00 ! double bond
CC1B CC1A CC1A CT3      7.0000  2   180.00 ! double bond
CT   CC1A CC1B HE1      1.0000  2   180.00
CC1A CC1A CC1B HE1      1.0000  2   180.00
!PACP
O    C    NH1  CA       2.5000  2   180.00 !
HP   CA   CA   NH1      4.2000  2   180.00 !
CA   CA   CA   NH1      3.1000  2   180.00 !
C    NH1  CA   CA       1.2000  2   180.00 !
C    NH1  CA   CA       1.0000  3   180.00 !
H    NH1  CA   CA       0.5000  2   180.00 !
CA   NH1  C    CT3      2.5000  2   180.00 !
!CROT
CT3  CC1A CT3  HA3      0.3000  3     0.00 !
CC1B CC1A CC1A C        0.5600  1   180.00 !double bond
CC1B CC1A CC1A C        7.0000  2   180.00 !double bond
O    C    CC1A CC1A     0.7000  1   180.00 !
O    C    CC1A CC1A     1.2000  2   180.00 !
O    C    CC1A CC1A     0.1000  3   180.00 !
O    C    CC1A CC1A     0.2000  4     0.00 !
NH1  C    CC1A CC1A     0.7000  1     0.00 !
NH1  C    CC1A CC1A     1.2000  2   180.00 !
NH1  C    CC1A CC1A     0.1000  3     0.00 !
NH1  C    CC1A CC1A     0.1500  4     0.00 !
HE1  CC1A C    NH1      0.3000  3   180.00 !
HE1  CC1A C    O        0.3000  3   180.00 !
CC1A C    NH1  H        2.5000  2   180.00
CC1A C    NH1  CT3      1.6000  1     0.00
CC1A C    NH1  CT3      2.5000  2   180.00 
CC1A C    NH1  CA       1.6000  1     0.00 !FRET
CC1A C    NH1  CA       2.5000  2   180.00 !FRET
C    CC1A CC1A CT3      0.5600  1   180.00 !double bond
C    CC1A CC1A CT3      7.0000  2   180.00 !double bond
!PROL 
CC2  CC1A CT2  OH1      1.9000  1   180.00
CC2  CC1A CT2  OH1      0.4000  2   180.00
CC2  CC1A CT2  OH1      0.6000  3   180.00
CC1A CC1A CT2  OH1      1.9000  1   180.00
CC1A CC1A CT2  OH1      0.4000  2   180.00
CC1A CC1A CT2  OH1      0.6000  3   180.00
CC1A CT2  OH1  H        1.3000  1     0.00
CC1A CT2  OH1  H        0.7000  2     0.00
CC1A CT2  OH1  H        0.5000  3     0.00
HE1  CC1A CT2  OH1      0.2000  3     0.00
HE1  CC1A CT2  HA2      0.2000  3     0.00
CC2  CC1A CT2  HA2      0.0300  3     0.00
CC1A CC1A CT2  HA2      0.0300  3     0.00
HE2  CC2  CC1A CT2      5.2000  2   180.00
!PRAL
CC2  CC1A CD   O        1.0000  2  180.00 !
CC1A CC1A CD   O        1.0000  2  180.00 !
CC2  CC1A CD   HR1      3.2000  2  180.00
CC1A CC1A CD   HR1      3.2000  2  180.00
HE1  CC1A CD   O        0.0000  2  180.00
HE1  CC1A CD   HR1      0.0000  2  180.00
HE2  CC2  CC1A CD       3.2000  2  180.00 
CT3  CC1A CC1A CD       0.5600  1  180.00 ! double bond
CT3  CC1A CC1A CD       0.5000  2  180.00 ! db
CC1B CC1A CC1A CD       0.5600  1  180.00 ! db
CC1B CC1A CC1A CD       7.0000  2  180.00 ! db
!PRAC
CC2  CC1A CC   OC       1.3000  2  180.00
CC1A CC1A CC   OC       1.3000  2  180.00
HE2  CC2  CC1A CC       4.2000  2  180.00
HE1  CC1A CC   OC       0.0000  2  180.00
CC1B CC1A CC1A CC       0.5600  1  180.00 !double bond
CC1B CC1A CC1A CC       7.0000  2  180.00 !double bond
CC   CC1A CC1A CT3      0.5600  1  180.00 !double bond, rtac
CC   CC1A CC1A CT3      7.0000  2  180.00 !double bond, rtac
!SCH1, Schiff's base model compound 1, deprotonated
CT3  NS1  CC1B HE1      8.5000  2   180.00
CT3  NS1  CC1B CT3     12.0000  2   180.00
NS1  CC1B CT3  HA3      0.1000  3   180.00
CC1B NS1  CT3  HA3      0.3500  3   180.00
!SCH2, Schiff's base model compound 2, protonated
CT3  NS2  CC1B HR1      8.5000  2   180.00
CT3  NS2  CC1B CT3      7.0000  2   180.00
NS2  CC1B CT3  HA3      0.1500  3   180.00
HR1  CC1B CT3  HA3      0.1500  3     0.00
CC1B NS2  CT3  HA3      0.1500  3   180.00
HA3  CT3  NS2  HC       0.1100  3     0.00
HC   NS2  CC1B HR1      5.0000  2   180.00
HC   NS2  CC1B CT3      5.0000  2   180.00
!SCH3, Schiff's base model compound 3, protonated
CT3  NS2  CC1B CC1A     7.0000  2   180.00
HC   NS2  CC1B CC1A     5.0000  2   180.00
NS2  CC1B CC1A HE1      1.0000  2   180.00
NS2  CC1B CC1A CC2      0.5000  1     0.00 !opt
NS2  CC1B CC1A CC2      2.2000  2   180.00 !opt
NS2  CC1B CC1A CC2      1.1000  3     0.00 !opt
NS2  CC1B CC1A CC2      0.6000  4     0.00 !opt
HR1  CC1B CC1A HE1      0.0000  2   180.00
HR1  CC1B CC1A CC2      1.0000  2   180.00
!SCK0, deprotonated Schiff's base, lysine retinal patch
CT2  CT2  NS1  CC1B     0.1000  3     0.00
CT2  NS1  CC1B CC1A    12.0000  2   180.00 !from CT3  NS1  CC1B CT3
CT2  NS1  CC1B HE1      8.5000  2   180.00 !from CT3  NS1  CC1B HE1
HA2  CT2  NS1  CC1B     0.1000  3     0.00
NS1  CC1B CC1A CC1A     0.5000  1     0.00 !from NS2  CC1B CC1A CC2
NS1  CC1B CC1A CC1A     2.2000  2   180.00 !N=C-C=C dihedral not explicitly optimized
NS1  CC1B CC1A CC1A     1.1000  3     0.00 !
NS1  CC1B CC1A CC1A     0.6000  4     0.00 !
NS1  CC1B CC1A HE1      1.0000  2   180.00
!SCK1, Schiff's base, lysine retinal patch
NS2  CC1B CC1A CC1A     0.5000  1     0.00 !from NS2  CC1B CC1A CC2
NS2  CC1B CC1A CC1A     2.2000  2   180.00 !
NS2  CC1B CC1A CC1A     1.1000  3     0.00 !
NS2  CC1B CC1A CC1A     0.6000  4     0.00 !
HR1  CC1B CC1A CC1A     1.0000  2   180.00
CT2  CT2  NS2  CC1B     0.1000  3     0.00
CT2  NS2  CC1B CC1A     7.0000  2   180.00
CT2  NS2  CC1B HR1      8.5000  2   180.00
HA2  CT2  NS2  CC1B     0.1000  3     0.00
CT2  CT2  NS2  HC       0.1000  3     0.00
HA2  CT2  NS2  HC       0.1000  3     0.00

IMPROPER
!atom types              Kpsi        psi0
!PRAL
CD   CC1A O   HR1      14.0000  0     0.00 ! 

NONBONDED nbxmod  5 atom cdiel fshift vatom vdistance vfswitch -
cutnb 14.0 ctofnb 12.0 ctonnb 10.0 eps 1.0 e14fac 1.0 wmin 1.5 
                !adm jr., 5/08/91, suggested cutoff scheme
!
!atom  ignored    epsilon      Rmin/2   ignored   eps,1-4       Rmin/2,1-4
!
!Butadiene 
CC1A   0.0   -0.0680     2.0900 !
CC1B   0.0   -0.0680     2.0900 !
CC2    0.0   -0.0640     2.0800 !
!SCH1, SCH2
NS1    0.000000  -0.200000     1.850000 !N for deprotonated Schiff's base
NS2    0.000000  -0.200000     1.850000 !N for protonated Schiff's base

end
