# Supplementary material for: N-Glycans modulate tilting of HIV-1 envelope glycoprotein
Source: Nat Commun. 2026 Apr 15;17:5206. doi: 10.1038/s41467-026-71874-2 (PMC13254402; doi:10.1038/s41467-026-71874-2)
Supplement: Supplementary file 3 — Supplementary Data 1 [file 41467_2026_71874_MOESM3_ESM.zip › Structure_files/MD_input_files/CHARMM36m/toppar_all36_nano_lig.str]

read rtf card append
* Topology for nano-ligand
*
36 1

AUTOGENERATE ANGLE DIHE

RESI TMAET            1.00 ! C5H14N tetramethylammonium ethyl analog
GROUP
ATOM C1   CG331    -0.27 !
ATOM H11  HGA3      0.09 !
ATOM H12  HGA3      0.09 !
ATOM H13  HGA3      0.09 !                 |
GROUP                    !             H41-C4 -
ATOM C2   CG324    -0.10 !                 |
ATOM H21  HGP5      0.25 !           -C3---N---C5-     (+)
ATOM H22  HGP5      0.25 !            |    |   |
ATOM N1    NG3P0    -0.60!                 C2
ATOM C3   CG334    -0.35 !                 |
ATOM H31  HGP5      0.25 !                -C1-
ATOM H32  HGP5      0.25 !                 |
ATOM H33  HGP5      0.25 !
ATOM C4   CG334    -0.35 !
ATOM H41  HGP5      0.25 !
ATOM H42  HGP5      0.25 !
ATOM H43  HGP5      0.25 !
ATOM C5   CG334    -0.35 !
ATOM H51  HGP5      0.25 !
ATOM H52  HGP5      0.25 !
ATOM H53  HGP5      0.25 !
BOND N1 C2 N1 C5 N1 C3 N1 C4
BOND C2 H21 C2 H22 C1 C2
BOND C5 H51 C5 H52 C5 H53
BOND C3 H31 C3 H32 C3 H33
BOND C4 H41 C4 H42 C4 H43
BOND C1 H11 C1 H12 C1 H13
! ab-initio HF/6-31G* structure
IC C4    N1     C2    C1     1.4967  107.80  180.00  115.98   1.5217
IC C1    C2    N1     C5     1.5217  115.98  -61.05  111.12   1.4950
IC C1    C2    N1     C3     1.5217  115.98   61.05  111.12   1.4950
IC C4    N1     C2    H21    1.4967  107.80   57.27  105.76   1.0809
IC C4    N1     C2    H22    1.4967  107.80  -57.27  105.76   1.0809
IC C2    N1     C5    H51    1.5176  111.12 -174.50  108.75   1.0795
IC C2    N1     C5    H52    1.5176  111.12   65.81  109.69   1.0773
IC C2    N1     C5    H53    1.5176  111.12  -54.79  109.07   1.0797
IC C2    N1     C3    H31    1.5176  111.12  174.50  108.75   1.0795
IC C2    N1     C3    H32    1.5176  111.12  -65.81  109.69   1.0773
IC C2    N1     C3    H33    1.5176  111.12   54.79  109.07   1.0797
IC C2    N1     C4    H41    1.5176  107.80  180.00  109.11   1.0793
IC C2    N1     C4    H42    1.5176  107.80   60.03  109.12   1.0793
IC C2    N1     C4    H43    1.5176  107.80  -60.03  109.12   1.0793
IC N1     C2    C1    H12    1.5176  115.98  180.00  107.05   1.0836
IC N1     C2    C1    H11    1.5176  115.98   62.29  112.91   1.0820
IC N1     C2    C1    H13    1.5176  115.98  -62.29  112.91   1.0820

RESI EAMTI            1.000 ! param penalty=  11.500 ; charge penalty=  11.215
GROUP                     !
ATOM   C1 CG331   -0.270  !
ATOM  H11 HGA3    0.090   !
ATOM  H12 HGA3    0.090   !
ATOM  H13 HGA3    0.090   !
GROUP
ATOM   C2 CG324   0.130   !
ATOM  H21 HGA2    0.090   !
ATOM  H23 HGA2    0.090   !
ATOM   N1 NG3P3   -0.30   !
ATOM  HN1 HGP2    0.330   !
ATOM  HN2 HGP2    0.330   !
ATOM  HN3 HGP2    0.330
BOND N1   HN3  N1  HN1  N1   HN2  N1  C2   C2  H21  C2  H23
BOND C2  C1   C1  H11  C1  H12  C1  H13
IC   C1     C2     N1     HN3     1.5280  110.00  180.00  109.50   1.0400
IC   HN3    C2     *N1    HN1     1.0400  109.50  120.00  109.50   1.0400
IC   HN3    C2     *N1    HN2     1.0400  109.50 -120.00  109.50   1.0400
IC    HN1     C2     *N1    HN2        1.0140  112.10  120.00  112.10   1.0140
IC    HN2     N1     C2     C1         1.0140  112.10  180.00  112.20   1.5280
IC    C1      N1     *C2    H21        1.5280  112.20  120.00  109.50   1.1110
IC    H21     N1     *C2    H23        1.1110  109.50  120.00  109.50   1.1110
IC    N1      C2     C1     H12        1.4740  112.20  180.00  110.10   1.1110
IC    H12     C2     *C1    H13        1.1110  110.10  120.00  110.10   1.1110
IC    H12     C2     *C1    H11        1.1110  110.10 -120.00  110.10   1.1110
IC    H11     C2     *C1    H13       1.1110  110.10 -120.00  110.10   1.1110


RESI EAMT            0.000 ! param penalty=  11.500 ; charge penalty=  11.215
GROUP                     !
ATOM   C1 CG331   -0.270  !
ATOM  H11 HGA3    0.090   !
ATOM  H12 HGA3    0.090   !
ATOM  H13 HGA3    0.090   !
GROUP
ATOM   C2 CG321    0.100   !
ATOM  H21 HGA2    0.090   !
ATOM  H23 HGA2    0.090   !
ATOM   N1 NG321   -0.860   !
ATOM  HN1 HGPAM2    0.290   !
ATOM  HN2 HGPAM2    0.290   !
BOND N1  HN1  N1   HN2  N1  C2   C2  H21  C2  H23
BOND C2  C1   C1  H11  C1  H12  C1  H13
IC    HN1     C2     *N1    HN2        1.0140  112.10  180.00  112.10   1.0140
IC    HN2     N1     C2     C1         1.0140  112.10  180.00  112.20   1.5280
IC    C1      N1     *C2    H21        1.5280  112.20  120.00  109.50   1.1110
IC    H21     N1     *C2    H23        1.1110  109.50  120.00  109.50   1.1110
IC    N1      C2     C1     H12        1.4740  112.20  180.00  110.10   1.1110
IC    H12     C2     *C1    H13        1.1110  110.10  120.00  110.10   1.1110
IC    H12     C2     *C1    H11        1.1110  110.10 -120.00  110.10   1.1110
IC    H11     C2     *C1    H13       1.1110  110.10 -120.00  110.10   1.1110

RESI THDLK          0.00 ! CH4S methanethiol, DZUNG NGUYEN
GROUP
ATOM S1  SG311     -0.23 !   H3     H4
ATOM HS1 HGP3      0.16 !
ATOM C1  CG321     -0.11 !     /    \
ATOM H11 HGA2       0.09 !     \
ATOM H12 HGA2       0.09 ! H2--CM--S
ATOM C2  CG331     -0.27 !     /    \
ATOM H21 HGA3       0.09 !   H1
ATOM H22 HGA3       0.09 !     \
ATOM H23 HGA3       0.09 ! H2--CM--S
BOND HS1 S1  S1  C1  C1 H11  C1 H12
BOND C1  C2  C2 H21  C2  H22   C2   H23
IC    HS1     S1      C1    C2      1.3250   95.00  180.00  114.50   1.5280
IC    C2      S1     *C1    H11     1.5280  114.50  120.00  111.30   1.1110
IC    H11     S1     *C1    H12     1.1110  111.30  120.00  111.30   1.1110
IC    S1      C1      C2    H22     1.8180  112.20  180.00  110.10   1.1110
IC    H22     C1     *C2    H23     1.1110  110.10  120.00  110.10   1.1110
IC    H22     C1     *C2    H21     1.1110  110.10 -120.00  110.10   1.1110
IC    H21     C1     *C2    H23     1.1110  110.10 -120.00  110.10   1.1110
PATC FIRS NONE LAST NONE

RESI THSLK          0.00 ! CH4S methanethiol, DZUNG NGUYEN
GROUP
ATOM H11 HGA3       0.09 !   H1
ATOM H12 HGA3       0.09 !     \
ATOM H13 HGA3       0.09 ! H2--CM--S
ATOM C1 CG331      -0.20 !     /    \
ATOM S1  SG311     -0.23 !   H3     H4
ATOM HS1 HGP3       0.16
BOND C1 H11  C1 H12  C1 H13
BOND C1 S1  S1 HS1
IC   H11   S1    *C1   H12    1.1110  110.10  120.00  110.10   1.1110
IC   H11   S1    *C1   H13    1.1110  110.10 -120.00  110.10   1.1110
IC   H12   C1    S1    HS1   1.1110  111.30  180.00   95.00   1.3250
IC   S1   H11    *C1   H12    1.8160  111.30  120.00  108.40   1.1110
IC   H12   H11    *C1   H13    1.1110  108.40 -120.00  108.40   1.1110
IC   H11   C1    S1    HS1   1.1110  111.30   60.00   95.00   1.3250
PATC FIRS NONE LAST NONE


END

read param card flex append
* synthetic polymer parameter
*
BONDS
ANGLES
CG301  CG321  CG324    58.35    110.50   11.16   2.56100 ! from CG311 CG321 CG324, PENALTY= 1.2
NG2S1  CG321  SG311    58.00    114.50  ! from CG321 CG321 SG311, penalty= 69
NG311  CG321  SG311    58.00    114.50  ! from CG321 CG321 SG311, penalty= 39
OG301  CG321  SG311    58.00    114.50  ! from CG321 CG321 SG311, penalty= 45
DIHEDRALS
CG311  CG321  CG324  HGP5       0.1950  3     0.00! from CG311 CG321 CG324 HGA2, penalty= 11
NG2S1  CG321  SG311  HGP3       0.2400  1     0.00! from CG321 CG321 SG311 HGP3, penalty= 69
NG2S1  CG321  SG311  HGP3       0.1500  2     0.00! from CG321 CG321 SG311 HGP3, penalty= 69
NG2S1  CG321  SG311  HGP3       0.2700  3     0.00! from CG321 CG321 SG311 HGP3, penalty= 69
CG301  CG321  CG321  SG311      0.1950  3     0.00! from CG311 CG321 CG321 SG311, penalty= 1.2
SG311  CG321  NG2S1  CG2O1      1.8000  1     0.00! from CG321 CG321 NG2S1 CG2O1, penalty= 113
NG311  CG321  SG311  HGP3       0.2400  1     0.00! from CG321 CG321 SG311 HGP3, penalty= 39
NG311  CG321  SG311  HGP3       0.1500  2     0.00! from CG321 CG321 SG311 HGP3, penalty= 39
NG311  CG321  SG311  HGP3       0.2700  3     0.00! from CG321 CG321 SG311 HGP3, penalty= 39
CG2O5  CG311  CG321  CG324      0.1950  3     0.00! from CG2O1 CG321 CG321 CG314, penalty= 7.6
CG301  CG321  CG324  HGA2       0.1950  3     0.00! from CG301 CG321 CG321 HGA2, penalty= 1
SG311  CG321  NG311  CG321      2.5000  1   180.00! from NG311 CG321 NG311 CG2R61, penalty= 183.5
SG311  CG321  NG311  CG321      1.5000  2     0.00! from NG311 CG321 NG311 CG2R61, penalty= 183.5
SG311  CG321  NG311  CG321      0.5000  3     0.00! from NG311 CG321 NG311 CG2R61, penalty= 183.5
OG301  CG321  CG321  SG311      0.8000  3     0.00! from SG311 CG321 CG324 NG3P2, penalty= 40
CG324  CG321  CG321  SG311      0.1950  3     0.00! from CG314 CG321 CG321 SG311, penalty= 0.6
CG301  CG321  CG324  HGP5       0.1950  3     0.00! from CG301 CG321 CG321 HGA2, penalty= 12
CG301  CG321  CG324  NG3P0      1.0000  3     0.00! from CG311 CG321 CG324 NG3P1, penalty= 2.4
CG2O1  CG311  CG321  CG324      0.1950  3     0.00! from CG2O1 CG321 CG321 CG314, penalty= 4.6
CG2R61 CG311  CG321  CG324      0.0400  3     0.00! from CG2R61 CG321 CG321 CG321, penalty= 21
OG301  CG321  SG311  HGP3       0.2400  1     0.00! from CG321 CG321 SG311 HGP3, penalty= 45
OG301  CG321  SG311  HGP3       0.1500  2     0.00! from CG321 CG321 SG311 HGP3, penalty= 45
OG301  CG321  SG311  HGP3       0.2700  3     0.00! from CG321 CG321 SG311 HGP3, penalty= 45
CG301  CG321  CG324  NG3P3      0.1950  3     0.00! from CG321 CG321 CG324 NG3P3, penalty= 1.8
CG311  CG321  CG324  NG3P0      1.0000  3     0.00! from CG311 CG321 CG324 NG3P1, penalty= 1.2
CG2O3  CG311  CG321  CG324      0.1950  3     0.00! from CG2O3 CG321 CG321 CG314, penalty= 4.6
CG2O2  CG301  CG321  CG324      0.1950  3     0.00! from CG2O1 CG321 CG321 CG314, penalty= 15.1
NG311  CG321  CG321  SG311      0.8000  3     0.00! from SG311 CG321 CG324 NG3P2, penalty= 37
CG2D1  CG321  CG321  CG324      0.1400  1   180.00! from CG2D1 CG321 CG321 CG321, penalty= 17
CG2D1  CG321  CG321  CG324      0.1700  2     0.00! from CG2D1 CG321 CG321 CG321, penalty= 17
CG2D1  CG321  CG321  CG324      0.0500  3   180.00! from CG2D1 CG321 CG321 CG321, penalty= 17
CG331  CG311  CG321  CG324      0.2000  3     0.00! from CG331 CG311 CG321 CG314, penalty= 0.6
CG2D1  CG321  CG321  SG311      0.2000  3     0.00! from CG2O1 CG311 CG321 SG311, penalty= 33
CG2O2  CG311  CG321  CG324      0.1950  3     0.00! from CG2O1 CG321 CG321 CG314, penalty= 7.1
SG311  CG321  NG2S1  HGP1       0.0000  1     0.00! from CG321 CG321 NG2S1 HGP1, penalty= 113
CG321  CG301  CG321  CG324      0.2000  3     0.00! from CG321 CG311 CG321 CG324, penalty= 8
SG311  CG321  OG301  CG321      0.5700  1     0.00! from CG321 CG321 OG301 CG321, penalty= 113
SG311  CG321  OG301  CG321      0.2900  2     0.00! from CG321 CG321 OG301 CG321, penalty= 113
SG311  CG321  OG301  CG321      0.4300  3     0.00! from CG321 CG321 OG301 CG321, penalty= 113
CG331  CG301  CG321  CG324      0.2000  3     0.00! from CG331 CG311 CG321 CG314, penalty= 8.6
CG1N1  CG311  CG321  CG324      0.2000  3     0.00! from NG2S1 CG311 CG321 CG324, penalty= 34
CG2O1  CG321  CG321  CG324      0.1950  3     0.00! from CG2O1 CG321 CG321 CG314, penalty= 0.6
SG311  CG321  NG311  HGPAM1     1.7000  2     0.00! from NG311 CG321 NG311 HGPAM1, penalty= 110
SG311  CG321  NG311  HGPAM1     0.3000  3     0.00! from NG311 CG321 NG311 HGPAM1, penalty= 110
IMPROPERS
END
RETURN
