# Supplementary material for: N-Glycans modulate tilting of HIV-1 envelope glycoprotein
Source: Nat Commun. 2026 Apr 15;17:5206. doi: 10.1038/s41467-026-71874-2 (PMC13254402; doi:10.1038/s41467-026-71874-2)
Supplement: Supplementary file 3 — Supplementary Data 1 [file 41467_2026_71874_MOESM3_ESM.zip › Structure_files/MD_input_files/CHARMM36m/toppar_all36_lipid_dag.str]

read rtf card append
* Topology for lipidA from DAG
*
36 1

AUTOGENERATE ANGLE DIHE

RESI DLGL        0.00 ! dilauroyl-glycerol
!
GROUP 
ATOM C1   CTL2   0.05 !
ATOM HA   HAL2   0.09 !            HA
ATOM HB   HAL2   0.09 !            |
ATOM O11  OHL   -0.65 !            |
ATOM HO1  HOL    0.42 !       HB---C1---O11--HO1
GROUP                 !            |
ATOM C2   CTL1   0.17 !       HS---C2--------------
ATOM HS   HAL1   0.09 !            | beta1        |
ATOM O21  OSL   -0.49 !       O22  O21          theta3
ATOM C21  CL     0.90 !        \\ /  beta2        |
ATOM O22  OBL   -0.63 !          C21              |
ATOM C22  CTL2  -0.22 !          |   beta3        |
ATOM H2R  HAL2   0.09 !   H2R---C22---H2S         |
ATOM H2S  HAL2   0.09 !          |                |
GROUP                 !          |    beta4       |
ATOM C3   CTL2   0.08 !          |                |
ATOM HX   HAL2   0.09 !          |           HX---C3---HY
ATOM HY   HAL2   0.09 !          |                |   gamma1
ATOM O31  OSL   -0.49 !          |           O32  O31
ATOM C31  CL     0.90 !          |            \\ /    gamma2
ATOM O32  OBL   -0.63 !          |              C31
ATOM C32  CTL2  -0.22 !          |              |     gamma3
ATOM H2X  HAL2   0.09 !          |        H2X---C32---H2Y
ATOM H2Y  HAL2   0.09 !          |              |
GROUP                 !          |              |      gamma4
ATOM C23  CTL2  -0.18 !          |              |
ATOM H3R  HAL2   0.09 !   H3R ---C23---H3S
ATOM H3S  HAL2   0.09 !          |              |
GROUP                 !
ATOM C24  CTL2  -0.18 !          |
ATOM H4R  HAL2   0.09 !   H4R ---C24---H4S      |
ATOM H4S  HAL2   0.09 !          |
GROUP                 !
ATOM C25  CTL2  -0.18 !          |              |
ATOM H5R  HAL2   0.09 !   H5R ---C25---H5S
ATOM H5S  HAL2   0.09 !          |              |
GROUP                 !
ATOM C26  CTL2  -0.18 !          |
ATOM H6R  HAL2   0.09 !   H6R ---C26---H6S      |
ATOM H6S  HAL2   0.09 !          |
GROUP                 !
ATOM C27  CTL2  -0.18 !          |              |
ATOM H7R  HAL2   0.09 !   H7R ---C27---H7S
ATOM H7S  HAL2   0.09 !          |              |
GROUP                 !
ATOM C28  CTL2  -0.18 !          |
ATOM H8R  HAL2   0.09 !   H8R ---C28---H8S      |
ATOM H8S  HAL2   0.09 !          |
GROUP                 !
ATOM C29  CTL2  -0.18 !          |              |
ATOM H9R  HAL2   0.09 !   H9R ---C29---H9S
ATOM H9S  HAL2   0.09 !          |              |
GROUP                 !
ATOM C210 CTL2  -0.18 !          |
ATOM H10R HAL2   0.09 !   H10R---C210--H10S     |
ATOM H10S HAL2   0.09 !          |
GROUP                 !
ATOM C211 CTL2  -0.18 !          |              |
ATOM H11R HAL2   0.09 !   H11R---C211--H11S
ATOM H11S HAL2   0.09 !          |              |
GROUP                 !
ATOM C212 CTL3  -0.27 !          |
ATOM H12R HAL3   0.09 !   H12R---C212--H12S     |
ATOM H12S HAL3   0.09 !          |
ATOM H12T HAL3   0.09 !         H12T            |
GROUP                 !
ATOM C33  CTL2  -0.18 !                         |
ATOM H3X  HAL2   0.09 !                  H3X ---C33---H3Y
ATOM H3Y  HAL2   0.09 !                         |
GROUP                 !
ATOM C34  CTL2  -0.18 !                         |
ATOM H4X  HAL2   0.09 !                  H4X ---C34---H4Y
ATOM H4Y  HAL2   0.09 !                         |
GROUP                 !
ATOM C35  CTL2  -0.18 !                         |
ATOM H5X  HAL2   0.09 !                  H5X ---C35---H5Y
ATOM H5Y  HAL2   0.09 !                         |
GROUP                 !
ATOM C36  CTL2  -0.18 !                         |
ATOM H6X  HAL2   0.09 !                  H6X ---C36---H6Y
ATOM H6Y  HAL2   0.09 !                         |
GROUP                 !
ATOM C37  CTL2  -0.18 !                         |
ATOM H7X  HAL2   0.09 !                  H7X ---C37---H7Y
ATOM H7Y  HAL2   0.09 !                         |
GROUP                 !
ATOM C38  CTL2  -0.18 !                         |
ATOM H8X  HAL2   0.09 !                  H8X ---C38---H8Y
ATOM H8Y  HAL2   0.09 !                         |
GROUP                 !
ATOM C39  CTL2  -0.18 !                         |
ATOM H9X  HAL2   0.09 !                  H9X ---C39---H9Y
ATOM H9Y  HAL2   0.09 !                         |
GROUP                 !
ATOM C310 CTL2  -0.18 !                         |
ATOM H10X HAL2   0.09 !                  H10X---C310--H10Y
ATOM H10Y HAL2   0.09 !                         |
GROUP                 !
ATOM C311 CTL2  -0.18 !                         |
ATOM H11X HAL2   0.09 !                  H11X---C311--H11Y
ATOM H11Y HAL2   0.09 !                         |
GROUP                 !
ATOM C312 CTL3  -0.27 !                         |
ATOM H12X HAL3   0.09 !                  H12X---C312--H12Y
ATOM H12Y HAL3   0.09 !                         |
ATOM H12Z HAL3   0.09 !                         H12Z
 
! Glycerol Backbone
BOND  C1   O11       O11  HO1
BOND  C1   HA        C1    HB       C1   C2        
BOND  C2   HS        C2    C3       C2   O21
BOND  C3   HX        C3    HY       C3   O31
! Chain #2
BOND  O21  C21
BOND  C21  C22
DOUBLE C21  O22
BOND  C22  H2R       C22  H2S       C22  C23
BOND  C23  H3R       C23  H3S       C23  C24
BOND  C24  H4R       C24  H4S       C24  C25
BOND  C25  H5R       C25  H5S       C25  C26
BOND  C26  H6R       C26  H6S       C26  C27
BOND  C27  H7R       C27  H7S       C27  C28
BOND  C28  H8R       C28  H8S       C28  C29
BOND  C29  H9R       C29  H9S       C29  C210
BOND  C210 H10R      C210 H10S      C210 C211
BOND  C211 H11R      C211 H11S      C211 C212
BOND  C212 H12R      C212 H12S      C212 H12T
! Chain #3
BOND  O31  C31
BOND  C31  C32
DOUBLE  C31  O32
BOND  C32  H2X       C32  H2Y       C32  C33
BOND  C33  H3X       C33  H3Y       C33  C34
BOND  C34  H4X       C34  H4Y       C34  C35
BOND  C35  H5X       C35  H5Y       C35  C36
BOND  C36  H6X       C36  H6Y       C36  C37
BOND  C37  H7X       C37  H7Y       C37  C38
BOND  C38  H8X       C38  H8Y       C38  C39
BOND  C39  H9X       C39  H9Y       C39  C310
BOND  C310 H10X      C310 H10Y      C310 C311
BOND  C311 H11X      C311 H11Y      C311 C312
BOND  C312 H12X      C312 H12Y      C312 H12Z

IMPR C21 O21 C22 O22    C31 O31 C32 O32

!IC table from IC generate, minimized geometry
IC HO1   O11   C1    C2     1.5807  116.98  177.37  111.07   1.5515
IC C2    O11   *C1   HA     1.5515  111.07 -119.84  110.91   1.1162
IC HA    O11   *C1   HB     1.1162  110.91 -120.43  110.17   1.1153
IC O11   C1    C2    C3     1.4333  111.07  176.43  111.27   1.5550
IC C3    C1    *C2   O21    1.5550  111.27  121.76  108.25   1.4404
IC C3    C1    *C2   HS     1.5550  111.27 -118.60  106.44   1.1164
IC C1    C2    O21   C21    1.5515  108.25  160.25  115.39   1.3128
IC C2    O21   C21   C22    1.4404  115.39 -175.42  109.02   1.5311
IC C22   O21   *C21  O22    1.5311  109.02 -179.90  126.22   1.2211
IC O21   C21   C22   C23    1.3128  109.02 -146.89  112.22   1.5455
IC C23   C21   *C22  H2R    1.5455  112.22 -121.45  107.29   1.1089
IC H2R   C21   *C22  H2S    1.1089  107.29 -117.05  108.56   1.1101
IC C1    C2    C3    O31    1.5515  111.27  -53.46  110.54   1.4449
IC O31   C2    *C3   HX     1.4449  110.54 -121.38  109.64   1.1117
IC HX    C2    *C3   HY     1.1117  109.64 -117.05  105.80   1.1178
IC C2    C3    O31   C31    1.5550  110.54  158.35  114.35   1.3256
IC C3    O31   C31   C32    1.4449  114.35 -176.09  109.65   1.5294
IC C32   O31   *C31  O32    1.5294  109.65  179.65  125.67   1.2169
IC O31   C31   C32   C33    1.3256  109.65  -72.37  112.57   1.5466
IC C33   C31   *C32  H2X    1.5466  112.57 -121.63  107.53   1.1091
IC H2X   C31   *C32  H2Y    1.1091  107.53 -117.09  107.69   1.1107
IC C21   C22   C23   C24    1.5311  112.22  179.54  112.51   1.5364
IC C24   C22   *C23  H3R    1.5364  112.51 -121.13  108.49   1.1130
IC H3R   C22   *C23  H3S    1.1130  108.49 -117.39  109.92   1.1139
IC C22   C23   C24   C25    1.5455  112.51 -179.22  113.65   1.5384
IC C25   C23   *C24  H4R    1.5384  113.65 -121.46  108.66   1.1134
IC H4R   C23   *C24  H4S    1.1134  108.66 -116.72  109.19   1.1125
IC C23   C24   C25   C26    1.5364  113.65   62.74  113.39   1.5362
IC C26   C24   *C25  H5R    1.5362  113.39 -121.74  108.99   1.1124
IC H5R   C24   *C25  H5S    1.1124  108.99 -117.06  108.76   1.1132
IC C24   C25   C26   C27    1.5384  113.39  177.89  113.04   1.5364
IC C27   C25   *C26  H6R    1.5364  113.04 -121.64  108.93   1.1132
IC H6R   C25   *C26  H6S    1.1132  108.93 -117.12  108.97   1.1105
IC C25   C26   C27   C28    1.5362  113.04  178.52  113.41   1.5398
IC C28   C26   *C27  H7R    1.5398  113.41 -123.32  110.02   1.1121
IC H7R   C26   *C27  H7S    1.1121  110.02 -116.54  107.46   1.1143
IC C26   C27   C28   C29    1.5364  113.41  -97.04  114.60   1.5421
IC C29   C27   *C28  H8R    1.5421  114.60 -118.72  107.58   1.1150
IC H8R   C27   *C28  H8S    1.1150  107.58 -116.06  109.94   1.1114
IC C27   C28   C29   C210   1.5398  114.60   65.36  115.76   1.5407
IC C210  C28   *C29  H9R    1.5407  115.76 -121.82  108.23   1.1136
IC H9R   C28   *C29  H9S    1.1136  108.23 -115.82  108.37   1.1128
IC C28   C29   C210  C211   1.5421  115.76   61.40  114.96   1.5394
IC C211  C29   *C21  H10R   6.2855   16.87   58.09   15.94   7.3741
IC H10R  C29   *C21  H10S   7.3741   15.94   37.59    9.67   6.0245
IC C29   C210  C211  C212   1.5407  114.96   61.78  114.52   1.5321
IC C212  C210  *C21  H11R   7.5634   19.79  -35.10   18.02   5.8397
IC H11R  C210  *C21  H11S   5.8397   18.02   61.72   17.11   5.6424
IC C210  C211  C212  H12R   1.5394  114.52  -64.52  110.83   1.1101
IC H12R  C211  *C21  H12S   8.2634    7.45  100.22    8.93   8.1609
IC H12R  C211  *C21  H12T   8.2634    7.45   47.68   15.45   7.4617
IC C31   C32   C33   C34    1.5294  112.57  -62.93  112.69   1.5345
IC C34   C32   *C33  H3X    1.5345  112.69 -120.38  108.62   1.1136
IC H3X   C32   *C33  H3Y    1.1136  108.62 -117.11  109.87   1.1139
IC C32   C33   C34   C35    1.5466  112.69 -175.81  113.30   1.5377
IC C35   C33   *C34  H4X    1.5377  113.30 -121.47  108.66   1.1126
IC H4X   C33   *C34  H4Y    1.1126  108.66 -116.84  109.49   1.1131
IC C33   C34   C35   C36    1.5345  113.30 -171.47  112.34   1.5367
IC C36   C34   *C35  H5X    1.5367  112.34 -120.86  108.21   1.1127
IC H5X   C34   *C35  H5Y    1.1127  108.21 -117.27  109.95   1.1122
IC C34   C35   C36   C37    1.5377  112.34   78.14  112.77   1.5375
IC C37   C35   *C36  H6X    1.5375  112.77 -120.98  108.02   1.1135
IC H6X   C35   *C36  H6Y    1.1135  108.02 -117.38  110.10   1.1132
IC C35   C36   C37   C38    1.5367  112.77 -156.33  112.62   1.5359
IC C38   C36   *C37  H7X    1.5359  112.62 -122.93  109.55   1.1121
IC H7X   C36   *C37  H7Y    1.1121  109.55 -116.93  108.87   1.1128
IC C36   C37   C38   C39    1.5375  112.62 -179.76  114.09   1.5399
IC C39   C37   *C38  H8X    1.5399  114.09 -121.35  108.41   1.1131
IC H8X   C37   *C38  H8Y    1.1131  108.41 -116.50  109.16   1.1129
IC C37   C38   C39   C310   1.5359  114.09  -54.04  115.37   1.5428
IC C310  C38   *C39  H9X    1.5428  115.37  121.48  108.41   1.1134
IC H9X   C38   *C39  H9Y    1.1134  108.41  115.94  108.45   1.1126
IC C38   C39   C310  C311   1.5399  115.37  -54.53  115.53   1.5405
IC C311  C39   *C31  H10X   5.4305   19.11  -39.82   17.59   7.1316
IC H10X  C39   *C31  H10Y   7.1316   17.59  -37.40   16.13   5.8102
IC C39   C310  C311  C312   1.5428  115.53  -59.09  114.74   1.5325
IC C312  C310  *C31  H11X   6.4402   23.45  -48.72   18.92   5.1916
IC H11X  C310  *C31  H11Y   5.1916   18.92   71.99   14.56   4.5649
IC C310  C311  C312  H12X   1.5405  114.74  -56.49  110.38   1.1108
IC H12X  C311  *C31  H12Y   7.3427    9.58   63.13   15.60   6.8602
IC H12X  C311  *C31  H12Z   7.3427    9.58   16.97   20.48   6.1636

RESI DMGL        0.00 ! dimyristoyl-glycerol
!
GROUP
ATOM C1   CTL2   0.05 !
ATOM HA   HAL2   0.09 !            HA
ATOM HB   HAL2   0.09 !            |
ATOM O11  OHL   -0.65 !            |
ATOM HO1  HOL    0.42 !       HB---C1---O11--HO1
GROUP                 !            |
ATOM C2   CTL1   0.17 !       HS---C2--------------
ATOM HS   HAL1   0.09 !            | beta1        |
ATOM O21  OSL   -0.49 !       O22  O21          theta3
ATOM C21  CL     0.90 !        \\ /  beta2        |
ATOM O22  OBL   -0.63 !          C21              |
ATOM C22  CTL2  -0.22 !          |   beta3        |
ATOM H2R  HAL2   0.09 !   H2R---C22---H2S         |
ATOM H2S  HAL2   0.09 !          |                |
GROUP                 !          |    beta4       |
ATOM C3   CTL2   0.08 !          |                |
ATOM HX   HAL2   0.09 !          |           HX---C3---HY
ATOM HY   HAL2   0.09 !          |                |   gamma1
ATOM O31  OSL   -0.49 !          |           O32  O31
ATOM C31  CL     0.90 !          |            \\ /    gamma2
ATOM O32  OBL   -0.63 !          |              C31
ATOM C32  CTL2  -0.22 !          |              |     gamma3
ATOM H2X  HAL2   0.09 !          |        H2X---C32---H2Y
ATOM H2Y  HAL2   0.09 !          |              |
GROUP                 !          |              |      gamma4
ATOM C23  CTL2  -0.18 !          |              |
ATOM H3R  HAL2   0.09 !   H3R ---C23---H3S
ATOM H3S  HAL2   0.09 !          |              |
GROUP                 !
ATOM C24  CTL2  -0.18 !          |
ATOM H4R  HAL2   0.09 !   H4R ---C24---H4S      |
ATOM H4S  HAL2   0.09 !          |
GROUP                 !
ATOM C25  CTL2  -0.18 !          |              |
ATOM H5R  HAL2   0.09 !   H5R ---C25---H5S
ATOM H5S  HAL2   0.09 !          |              |
GROUP                 !
ATOM C26  CTL2  -0.18 !          |
ATOM H6R  HAL2   0.09 !   H6R ---C26---H6S      |
ATOM H6S  HAL2   0.09 !          |
GROUP                 !
ATOM C27  CTL2  -0.18 !          |              |
ATOM H7R  HAL2   0.09 !   H7R ---C27---H7S
ATOM H7S  HAL2   0.09 !          |              |
GROUP                 !
ATOM C28  CTL2  -0.18 !          |
ATOM H8R  HAL2   0.09 !   H8R ---C28---H8S      |
ATOM H8S  HAL2   0.09 !          |
GROUP                 !
ATOM C29  CTL2  -0.18 !          |              |
ATOM H9R  HAL2   0.09 !   H9R ---C29---H9S
ATOM H9S  HAL2   0.09 !          |              |
GROUP                 !
ATOM C210 CTL2  -0.18 !          |
ATOM H10R HAL2   0.09 !   H10R---C210--H10S     |
ATOM H10S HAL2   0.09 !          |
GROUP                 !
ATOM C211 CTL2  -0.18 !          |              |
ATOM H11R HAL2   0.09 !   H11R---C211--H11S
ATOM H11S HAL2   0.09 !          |              |
GROUP                 !
ATOM C212 CTL2  -0.18 !          |
ATOM H12R HAL2   0.09 !   H12R---C212--H12S     |
ATOM H12S HAL2   0.09 !          |
GROUP                 !
ATOM C213 CTL2  -0.18 !          |              |
ATOM H13R HAL2   0.09 !   H13R---C213--H13S
ATOM H13S HAL2   0.09 !          |              |
GROUP                 !
ATOM C214 CTL3  -0.27 !          |
ATOM H14R HAL3   0.09 !   H14R---C214--H14S     |
ATOM H14S HAL3   0.09 !          |
ATOM H14T HAL3   0.09 !         H14T            |
GROUP                 !
ATOM C33  CTL2  -0.18 !                         |
ATOM H3X  HAL2   0.09 !                  H3X ---C33---H3Y
ATOM H3Y  HAL2   0.09 !                         |
GROUP                 !
ATOM C34  CTL2  -0.18 !                         |
ATOM H4X  HAL2   0.09 !                  H4X ---C34---H4Y
ATOM H4Y  HAL2   0.09 !                         |
GROUP                 !
ATOM C35  CTL2  -0.18 !                         |
ATOM H5X  HAL2   0.09 !                  H5X ---C35---H5Y
ATOM H5Y  HAL2   0.09 !                         |
GROUP                 !
ATOM C36  CTL2  -0.18 !                         |
ATOM H6X  HAL2   0.09 !                  H6X ---C36---H6Y
ATOM H6Y  HAL2   0.09 !                         |
GROUP                 !
ATOM C37  CTL2  -0.18 !                         |
ATOM H7X  HAL2   0.09 !                  H7X ---C37---H7Y
ATOM H7Y  HAL2   0.09 !                         |
GROUP                 !
ATOM C38  CTL2  -0.18 !                         |
ATOM H8X  HAL2   0.09 !                  H8X ---C38---H8Y
ATOM H8Y  HAL2   0.09 !                         |
GROUP                 !
ATOM C39  CTL2  -0.18 !                         |
ATOM H9X  HAL2   0.09 !                  H9X ---C39---H9Y
ATOM H9Y  HAL2   0.09 !                         |
GROUP                 !
ATOM C310 CTL2  -0.18 !                         |
ATOM H10X HAL2   0.09 !                  H10X---C310--H10Y
ATOM H10Y HAL2   0.09 !                         |
GROUP                 !
ATOM C311 CTL2  -0.18 !                         |
ATOM H11X HAL2   0.09 !                  H11X---C311--H11Y
ATOM H11Y HAL2   0.09 !                         |
GROUP                 !
ATOM C312 CTL2  -0.18 !                         |
ATOM H12X HAL2   0.09 !                  H12X---C312--H12Y
ATOM H12Y HAL2   0.09 !                         |
GROUP                 !
ATOM C313 CTL2  -0.18 !                         |
ATOM H13X HAL2   0.09 !                  H13X---C313--H13Y
ATOM H13Y HAL2   0.09 !                         |
GROUP                 !
ATOM C314 CTL3  -0.27 !                         |
ATOM H14X HAL3   0.09 !                  H14X---C314--H14Y
ATOM H14Y HAL3   0.09 !                         |
ATOM H14Z HAL3   0.09 !                         H14Z

! Glycerol Backbone
BOND  C1   O11       O11  HO1
BOND  C1   HA        C1    HB       C1   C2        
BOND  C2   HS        C2    C3       C2   O21
BOND  C3   HX        C3    HY       C3   O31
! Chain #2
BOND  O21  C21
BOND  C21  C22
DOUBLE C21  O22
BOND  C22  H2R       C22  H2S       C22  C23
BOND  C23  H3R       C23  H3S       C23  C24
BOND  C24  H4R       C24  H4S       C24  C25
BOND  C25  H5R       C25  H5S       C25  C26
BOND  C26  H6R       C26  H6S       C26  C27
BOND  C27  H7R       C27  H7S       C27  C28
BOND  C28  H8R       C28  H8S       C28  C29
BOND  C29  H9R       C29  H9S       C29  C210
BOND  C210 H10R      C210 H10S      C210 C211
BOND  C211 H11R      C211 H11S      C211 C212
BOND  C212 H12R      C212 H12S      C212 C213
BOND  C213 H13R      C213 H13S      C213 C214
BOND  C214 H14R      C214 H14S      C214 H14T
! Chain #3
BOND  O31  C31
BOND  C31  C32
DOUBLE  C31  O32
BOND  C32  H2X       C32  H2Y       C32  C33
BOND  C33  H3X       C33  H3Y       C33  C34
BOND  C34  H4X       C34  H4Y       C34  C35
BOND  C35  H5X       C35  H5Y       C35  C36
BOND  C36  H6X       C36  H6Y       C36  C37
BOND  C37  H7X       C37  H7Y       C37  C38
BOND  C38  H8X       C38  H8Y       C38  C39
BOND  C39  H9X       C39  H9Y       C39  C310
BOND  C310 H10X      C310 H10Y      C310 C311
BOND  C311 H11X      C311 H11Y      C311 C312
BOND  C312 H12X      C312 H12Y      C312 C313
BOND  C313 H13X      C313 H13Y      C313 C314
BOND  C314 H14X      C314 H14Y      C314 H14Z

IMPR C21 O21 C22 O22    C31 O31 C32 O32

!IC table from IC generate, minimized geometry
IC HO1   O11   C1    C2     1.5789  121.14   94.60  111.38   1.5535
IC C2    O11   *C1   HA     1.5535  111.38 -124.61  113.12   1.1163
IC HA    O11   *C1   HB     1.1163  113.12 -117.86  107.52   1.1125
IC O11   C1    C2    C3     1.4306  111.38   34.79  111.14   1.5566
IC C3    C1    *C2   O21    1.5566  111.14  119.87  110.44   1.4391
IC C3    C1    *C2   HS     1.5566  111.14 -117.42  108.74   1.1158
IC C1    C2    O21   C21    1.5535  110.44   72.92  116.07   1.3132
IC C2    O21   C21   C22    1.4391  116.07 -176.55  107.94   1.5301
IC C22   O21   *C21  O22    1.5301  107.94 -177.86  126.98   1.2166
IC O21   C21   C22   C23    1.3132  107.94  161.44  112.88   1.5461
IC C23   C21   *C22  H2R    1.5461  112.88 -121.42  107.99   1.1101
IC H2R   C21   *C22  H2S    1.1101  107.99 -116.61  107.35   1.1081
IC C1    C2    C3    O31    1.5535  111.14  178.34  111.61   1.4464
IC O31   C2    *C3   HX     1.4464  111.61 -125.67  108.73   1.1145
IC HX    C2    *C3   HY     1.1145  108.73 -115.18  107.65   1.1128
IC C2    C3    O31   C31    1.5566  111.61  -92.62  116.14   1.3219
IC C3    O31   C31   C32    1.4464  116.14  172.46  108.16   1.5293
IC C32   O31   *C31  O32    1.5293  108.16  179.61  127.04   1.2163
IC O31   C31   C32   C33    1.3219  108.16 -165.86  112.47   1.5442
IC C33   C31   *C32  H2X    1.5442  112.47 -121.22  107.28   1.1091
IC H2X   C31   *C32  H2Y    1.1091  107.28 -117.11  108.17   1.1093
IC C21   C22   C23   C24    1.5301  112.88 -179.46  112.01   1.5353
IC C24   C22   *C23  H3R    1.5353  112.01 -122.58  110.58   1.1132
IC H3R   C22   *C23  H3S    1.1132  110.58 -117.58  108.46   1.1152
IC C22   C23   C24   C25    1.5461  112.01  -76.56  113.48   1.5387
IC C25   C23   *C24  H4R    1.5387  113.48 -121.53  109.58   1.1132
IC H4R   C23   *C24  H4S    1.1132  109.58 -116.31  108.08   1.1132
IC C23   C24   C25   C26    1.5353  113.48  141.29  113.06   1.5362
IC C26   C24   *C25  H5R    1.5362  113.06 -121.25  110.07   1.1126
IC H5R   C24   *C25  H5S    1.1126  110.07 -116.77  108.36   1.1131
IC C24   C25   C26   C27    1.5387  113.06  -79.04  112.34   1.5366
IC C27   C25   *C26  H6R    1.5366  112.34 -120.02  109.21   1.1133
IC H6R   C25   *C26  H6S    1.1133  109.21 -117.63  109.27   1.1124
IC C25   C26   C27   C28    1.5362  112.34  173.35  112.96   1.5348
IC C28   C26   *C27  H7R    1.5348  112.96 -121.40  109.06   1.1128
IC H7R   C26   *C27  H7S    1.1128  109.06 -116.95  108.88   1.1129
IC C26   C27   C28   C29    1.5366  112.96  172.03  113.68   1.5380
IC C29   C27   *C28  H8R    1.5380  113.68 -121.52  109.14   1.1129
IC H8R   C27   *C28  H8S    1.1129  109.14 -117.01  108.49   1.1135
IC C27   C28   C29   C210   1.5348  113.68   53.19  113.73   1.5374
IC C210  C28   *C29  H9R    1.5374  113.73  121.72  108.40   1.1126
IC H9R   C28   *C29  H9S    1.1126  108.40  116.86  109.29   1.1131
IC C28   C29   C210  C211   1.5380  113.73  168.39  113.38   1.5380
IC C211  C29   *C21  H10R   7.3620   20.35  -50.22   17.35   6.2941
IC H10R  C29   *C21  H10S   6.2941   17.35   60.06   12.17   5.4122
IC C29   C210  C211  C212   1.5374  113.38 -102.08  113.97   1.5389
IC C212  C210  *C21  H11R   8.2919   13.68   44.45   18.11   6.9239
IC H11R  C210  *C21  H11S   6.9239   18.11   31.91   10.90   8.0810
IC C210  C211  C212  C213   1.5380  113.97   60.74  114.36   1.5347
IC C213  C211  *C21  H12R   9.1967   12.69   44.64   16.08   7.8088
IC H12R  C211  *C21  H12S   7.8088   16.08   29.26    9.70   9.0362
IC C211  C212  C213  C214   1.5389  114.36  178.80  113.09   1.5310
IC C214  C212  *C21  H13R  10.2849    9.96  -37.09   14.45   8.6808
IC H13R  C212  *C21  H13S   8.6808   14.45  -37.48   10.07   9.7760
IC C212  C213  C214  H14R   1.5347  113.09  179.23  110.64   1.1108
IC H14R  C213  *C21  H14S  10.9911    7.12   79.61    7.64  10.9245
IC H14R  C213  *C21  H14T  10.9911    7.12   38.17   12.33   9.9358
IC C31   C32   C33   C34    1.5293  112.47 -174.51  111.81   1.5321
IC C34   C32   *C33  H3X    1.5321  111.81 -121.75  109.76   1.1134
IC H3X   C32   *C33  H3Y    1.1134  109.76 -117.95  109.57   1.1147
IC C32   C33   C34   C35    1.5442  111.81 -179.26  112.87   1.5358
IC C35   C33   *C34  H4X    1.5358  112.87 -121.38  108.05   1.1123
IC H4X   C33   *C34  H4Y    1.1123  108.05 -116.78  109.64   1.1132
IC C33   C34   C35   C36    1.5321  112.87 -168.27  112.56   1.5361
IC C36   C34   *C35  H5X    1.5361  112.56 -121.53  108.31   1.1133
IC H5X   C34   *C35  H5Y    1.1133  108.31 -117.07  109.66   1.1128
IC C34   C35   C36   C37    1.5358  112.56   78.69  112.29   1.5364
IC C37   C35   *C36  H6X    1.5364  112.29 -122.01  108.94   1.1127
IC H6X   C35   *C36  H6Y    1.1127  108.94 -117.55  109.44   1.1131
IC C35   C36   C37   C38    1.5361  112.29 -168.17  113.36   1.5354
IC C38   C36   *C37  H7X    1.5354  113.36 -122.16  108.81   1.1128
IC H7X   C36   *C37  H7Y    1.1128  108.81 -116.52  109.03   1.1099
IC C36   C37   C38   C39    1.5364  113.36 -173.54  113.83   1.5407
IC C39   C37   *C38  H8X    1.5407  113.83 -123.68  109.70   1.1121
IC H8X   C37   *C38  H8Y    1.1121  109.70 -116.58  107.67   1.1145
IC C37   C38   C39   C310   1.5354  113.83  -73.53  116.32   1.5934
IC C310  C38   *C39  H9X    1.5934  116.32 -121.02  108.05   1.1150
IC H9X   C38   *C39  H9Y    1.1150  108.05 -114.19  108.91   1.1132
IC C38   C39   C310  C311   1.5407  116.32    6.13  130.96   1.5905
IC C311  C39   *C31  H10X   7.5249   17.78  -47.48    9.72   7.8180
IC H10X  C39   *C31  H10Y   7.8180    9.72   70.87   11.62   8.8894
IC C39   C310  C311  C312   1.5934  130.96  122.16  114.97   1.5461
IC C312  C310  *C31  H11X   7.0205   15.64   88.13    9.86   6.7847
IC H11X  C310  *C31  H11Y   6.7847    9.86  -34.46   14.77   8.1780
IC C310  C311  C312  C313   1.5905  114.97  -94.65  115.98   1.5419
IC C313  C311  *C31  H12X   5.7287   16.69   56.04   16.50   7.0228
IC H12X  C311  *C31  H12Y   7.0228   16.50  -43.96   16.17   7.8860
IC C311  C312  C313  C314   1.5461  115.98   87.01  115.71   1.5333
IC C314  C312  *C31  H13X   6.1529   21.53  -59.25    6.65   4.9479
IC H13X  C312  *C31  H13Y   4.9479    6.65  125.45   14.12   5.4998
IC C312  C313  C314  H14X   1.5419  115.71  -65.51  111.33   1.1087
IC H14X  C313  *C31  H14Y   6.5701   19.02   37.82   22.34   5.4586
IC H14X  C313  *C31  H14Z   6.5701   19.02   49.36   15.67   7.0597

RESI DPGL        0.00 ! dipalmitoyl-glycerol
!
GROUP
ATOM C1   CTL2   0.05 !
ATOM HA   HAL2   0.09 !            HA
ATOM HB   HAL2   0.09 !            |
ATOM O11  OHL   -0.65 !            |
ATOM HO1  HOL    0.42 !       HB---C1---O11--HO1
GROUP                 !            |
ATOM C2   CTL1   0.17 !       HS---C2--------------
ATOM HS   HAL1   0.09 !            | beta1        |
ATOM O21  OSL   -0.49 !       O22  O21          theta3
ATOM C21  CL     0.90 !        \\ /  beta2        |
ATOM O22  OBL   -0.63 !          C21              |
ATOM C22  CTL2  -0.22 !          |   beta3        |
ATOM H2R  HAL2   0.09 !   H2R---C22---H2S         |
ATOM H2S  HAL2   0.09 !          |                |
GROUP                 !          |    beta4       |
ATOM C3   CTL2   0.08 !          |                |
ATOM HX   HAL2   0.09 !          |           HX---C3---HY
ATOM HY   HAL2   0.09 !          |                |   gamma1
ATOM O31  OSL   -0.49 !          |           O32  O31
ATOM C31  CL     0.90 !          |            \\ /    gamma2
ATOM O32  OBL   -0.63 !          |              C31
ATOM C32  CTL2  -0.22 !          |              |     gamma3
ATOM H2X  HAL2   0.09 !          |        H2X---C32---H2Y
ATOM H2Y  HAL2   0.09 !          |              |
GROUP                 !          |              |      gamma4
ATOM C23  CTL2  -0.18 !          |              |
ATOM H3R  HAL2   0.09 !   H3R ---C23---H3S
ATOM H3S  HAL2   0.09 !          |              |
GROUP                 !
ATOM C24  CTL2  -0.18 !          |
ATOM H4R  HAL2   0.09 !   H4R ---C24---H4S      |
ATOM H4S  HAL2   0.09 !          |
GROUP                 !
ATOM C25  CTL2  -0.18 !          |              |
ATOM H5R  HAL2   0.09 !   H5R ---C25---H5S
ATOM H5S  HAL2   0.09 !          |              |
GROUP                 !
ATOM C26  CTL2  -0.18 !          |
ATOM H6R  HAL2   0.09 !   H6R ---C26---H6S      |
ATOM H6S  HAL2   0.09 !          |
GROUP                 !
ATOM C27  CTL2  -0.18 !          |              |
ATOM H7R  HAL2   0.09 !   H7R ---C27---H7S
ATOM H7S  HAL2   0.09 !          |              |
GROUP                 !
ATOM C28  CTL2  -0.18 !          |
ATOM H8R  HAL2   0.09 !   H8R ---C28---H8S      |
ATOM H8S  HAL2   0.09 !          |
GROUP                 !
ATOM C29  CTL2  -0.18 !          |              |
ATOM H9R  HAL2   0.09 !   H9R ---C29---H9S
ATOM H9S  HAL2   0.09 !          |              |
GROUP                 !
ATOM C210 CTL2  -0.18 !          |
ATOM H10R HAL2   0.09 !   H10R---C210--H10S     |
ATOM H10S HAL2   0.09 !          |
GROUP                 !
ATOM C211 CTL2  -0.18 !          |              |
ATOM H11R HAL2   0.09 !   H11R---C211--H11S
ATOM H11S HAL2   0.09 !          |              |
GROUP                 !
ATOM C212 CTL2  -0.18 !          |
ATOM H12R HAL2   0.09 !   H12R---C212--H12S     |
ATOM H12S HAL2   0.09 !          |
GROUP                 !
ATOM C213 CTL2  -0.18 !          |              |
ATOM H13R HAL2   0.09 !   H13R---C213--H13S
ATOM H13S HAL2   0.09 !          |              |
GROUP                 !
ATOM C214 CTL2  -0.18 !          |              |
ATOM H14R HAL2   0.09 !   H14R---C214--H14S
ATOM H14S HAL2   0.09 !          |              |
GROUP                 !
ATOM C215 CTL2  -0.18 !          |              |
ATOM H15R HAL2   0.09 !   H15R---C215--H15S
ATOM H15S HAL2   0.09 !          |              |
GROUP                 !
ATOM C216 CTL3  -0.27 !          |
ATOM H16R HAL3   0.09 !   H16R---C216--H16S     |
ATOM H16S HAL3   0.09 !          |
ATOM H16T HAL3   0.09 !         H16T            |
GROUP                 !
ATOM C33  CTL2  -0.18 !                         |
ATOM H3X  HAL2   0.09 !                  H3X ---C33---H3Y
ATOM H3Y  HAL2   0.09 !                         |
GROUP                 !
ATOM C34  CTL2  -0.18 !                         |
ATOM H4X  HAL2   0.09 !                  H4X ---C34---H4Y
ATOM H4Y  HAL2   0.09 !                         |
GROUP                 !
ATOM C35  CTL2  -0.18 !                         |
ATOM H5X  HAL2   0.09 !                  H5X ---C35---H5Y
ATOM H5Y  HAL2   0.09 !                         |
GROUP                 !
ATOM C36  CTL2  -0.18 !                         |
ATOM H6X  HAL2   0.09 !                  H6X ---C36---H6Y
ATOM H6Y  HAL2   0.09 !                         |
GROUP                 !
ATOM C37  CTL2  -0.18 !                         |
ATOM H7X  HAL2   0.09 !                  H7X ---C37---H7Y
ATOM H7Y  HAL2   0.09 !                         |
GROUP                 !
ATOM C38  CTL2  -0.18 !                         |
ATOM H8X  HAL2   0.09 !                  H8X ---C38---H8Y
ATOM H8Y  HAL2   0.09 !                         |
GROUP                 !
ATOM C39  CTL2  -0.18 !                         |
ATOM H9X  HAL2   0.09 !                  H9X ---C39---H9Y
ATOM H9Y  HAL2   0.09 !                         |
GROUP                 !
ATOM C310 CTL2  -0.18 !                         |
ATOM H10X HAL2   0.09 !                  H10X---C310--H10Y
ATOM H10Y HAL2   0.09 !                         |
GROUP                 !
ATOM C311 CTL2  -0.18 !                         |
ATOM H11X HAL2   0.09 !                  H11X---C311--H11Y
ATOM H11Y HAL2   0.09 !                         |
GROUP                 !
ATOM C312 CTL2  -0.18 !                         |
ATOM H12X HAL2   0.09 !                  H12X---C312--H12Y
ATOM H12Y HAL2   0.09 !                         |
GROUP                 !
ATOM C313 CTL2  -0.18 !                         |
ATOM H13X HAL2   0.09 !                  H13X---C313--H13Y
ATOM H13Y HAL2   0.09 !                         |
GROUP                 !
ATOM C314 CTL2  -0.18 !                         |
ATOM H14X HAL2   0.09 !                  H14X---C314--H14Y
ATOM H14Y HAL2   0.09 !                         |
GROUP                 !
ATOM C315 CTL2  -0.18 !                         |
ATOM H15X HAL2   0.09 !                  H15X---C315--H15Y
ATOM H15Y HAL2   0.09 !                         |
GROUP                 !
ATOM C316 CTL3  -0.27 !                         |
ATOM H16X HAL3   0.09 !                  H16X---C316--H16Y
ATOM H16Y HAL3   0.09 !                         |
ATOM H16Z HAL3   0.09 !                         H16Z

! Glycerol Backbone
BOND  C1   O11       O11  HO1
BOND  C1   HA        C1    HB       C1   C2        
BOND  C2   HS        C2    C3       C2   O21
BOND  C3   HX        C3    HY       C3   O31
! Chain #2
BOND  O21  C21
BOND  C21  C22
DOUBLE C21  O22
BOND  C22  H2R       C22  H2S       C22  C23
BOND  C23  H3R       C23  H3S       C23  C24
BOND  C24  H4R       C24  H4S       C24  C25
BOND  C25  H5R       C25  H5S       C25  C26
BOND  C26  H6R       C26  H6S       C26  C27
BOND  C27  H7R       C27  H7S       C27  C28
BOND  C28  H8R       C28  H8S       C28  C29
BOND  C29  H9R       C29  H9S       C29  C210
BOND  C210 H10R      C210 H10S      C210 C211
BOND  C211 H11R      C211 H11S      C211 C212
BOND  C212 H12R      C212 H12S      C212 C213
BOND  C213 H13R      C213 H13S      C213 C214
BOND  C214 H14R      C214 H14S      C214 C215
BOND  C215 H15R      C215 H15S      C215 C216
BOND  C216 H16R      C216 H16S      C216 H16T
! Chain #3
BOND  O31  C31
BOND  C31  C32
DOUBLE  C31  O32
BOND  C32  H2X       C32  H2Y       C32  C33
BOND  C33  H3X       C33  H3Y       C33  C34
BOND  C34  H4X       C34  H4Y       C34  C35
BOND  C35  H5X       C35  H5Y       C35  C36
BOND  C36  H6X       C36  H6Y       C36  C37
BOND  C37  H7X       C37  H7Y       C37  C38
BOND  C38  H8X       C38  H8Y       C38  C39
BOND  C39  H9X       C39  H9Y       C39  C310
BOND  C310 H10X      C310 H10Y      C310 C311
BOND  C311 H11X      C311 H11Y      C311 C312
BOND  C312 H12X      C312 H12Y      C312 C313
BOND  C313 H13X      C313 H13Y      C313 C314
BOND  C314 H14X      C314 H14Y      C314 C315
BOND  C315 H15X      C315 H15Y      C315 C316
BOND  C316 H16X      C316 H16Y      C316 H16Z

IMPR C21 O21 C22 O22    C31 O31 C32 O32

!IC table from IC generate, minimized geometry
IC HO1   O11   C1    C2     1.5816  118.23 -173.42  110.42   1.5524
IC C2    O11   *C1   HA     1.5524  110.42 -121.50  111.27   1.1146
IC HA    O11   *C1   HB     1.1146  111.27 -120.30  110.09   1.1174
IC O11   C1    C2    C3     1.4314  110.42   32.62  110.59   1.5581
IC C3    C1    *C2   O21    1.5581  110.59  120.14  109.54   1.4411
IC C3    C1    *C2   HS     1.5581  110.59 -117.28  108.89   1.1154
IC C1    C2    O21   C21    1.5524  109.54   71.21  114.13   1.3179
IC C2    O21   C21   C22    1.4411  114.13 -165.28  109.22   1.5267
IC C22   O21   *C21  O22    1.5267  109.22 -179.94  126.59   1.2185
IC O21   C21   C22   C23    1.3179  109.22   58.08  112.19   1.5464
IC C23   C21   *C22  H2R    1.5464  112.19 -121.68  108.09   1.1086
IC H2R   C21   *C22  H2S    1.1086  108.09 -117.42  107.19   1.1092
IC C1    C2    C3    O31    1.5524  110.59  168.87  113.51   1.4480
IC O31   C2    *C3   HX     1.4480  113.51 -119.34  106.36   1.1130
IC HX    C2    *C3   HY     1.1130  106.36 -114.69  109.13   1.1153
IC C2    C3    O31   C31    1.5581  113.51   77.85  114.96   1.3223
IC C3    O31   C31   C32    1.4480  114.96  179.20  108.72   1.5297
IC C32   O31   *C31  O32    1.5297  108.72 -179.17  126.48   1.2160
IC O31   C31   C32   C33    1.3223  108.72 -172.45  111.89   1.5463
IC C33   C31   *C32  H2X    1.5463  111.89  120.98  107.64   1.1092
IC H2X   C31   *C32  H2Y    1.1092  107.64  117.26  107.98   1.1084
IC C21   C22   C23   C24    1.5267  112.19  175.92  112.10   1.5352
IC C24   C22   *C23  H3R    1.5352  112.10 -121.22  110.20   1.1144
IC H3R   C22   *C23  H3S    1.1144  110.20 -117.09  109.01   1.1131
IC C22   C23   C24   C25    1.5464  112.10  169.42  113.73   1.5400
IC C25   C23   *C24  H4R    1.5400  113.73 -122.22  109.52   1.1125
IC H4R   C23   *C24  H4S    1.1125  109.52 -116.54  107.92   1.1137
IC C23   C24   C25   C26    1.5352  113.73 -105.46  113.19   1.5398
IC C26   C24   *C25  H5R    1.5398  113.19 -118.95  107.96   1.1143
IC H5R   C24   *C25  H5S    1.1143  107.96 -116.97  110.17   1.1121
IC C24   C25   C26   C27    1.5400  113.19   71.19  113.63   1.5373
IC C27   C25   *C26  H6R    1.5373  113.63 -122.19  107.57   1.1111
IC H6R   C25   *C26  H6S    1.1111  107.57 -116.44  109.54   1.1126
IC C25   C26   C27   C28    1.5398  113.63 -162.37  114.47   1.5405
IC C28   C26   *C27  H7R    1.5405  114.47 -122.52  108.53   1.1133
IC H7R   C26   *C27  H7S    1.1133  108.53 -115.83  109.51   1.1083
IC C26   C27   C28   C29    1.5373  114.47   65.65  114.87   1.5417
IC C29   C27   *C28  H8R    1.5417  114.87 -122.39  108.61   1.1125
IC H8R   C27   *C28  H8S    1.1125  108.61 -116.27  108.57   1.1124
IC C27   C28   C29   C210   1.5405  114.87   57.11  115.92   1.5430
IC C210  C28   *C29  H9R    1.5430  115.92  123.11  109.07   1.1124
IC H9R   C28   *C29  H9S    1.1124  109.07  115.74  108.00   1.1127
IC C28   C29   C210  C211   1.5417  115.92   78.72  114.95   1.5410
IC C211  C29   *C21  H10R   6.0413   22.61   59.73   18.34   6.0913
IC H10R  C29   *C21  H10S   6.0913   18.34  -12.50    7.26   4.6601
IC C29   C210  C211  C212   1.5430  114.95 -116.06  115.09   1.5417
IC C212  C210  *C21  H11R   5.1474   27.10   40.81   19.33   6.4028
IC H11R  C210  *C21  H11S   6.4028   19.33  -47.54   16.08   7.0023
IC C210  C211  C212  C213   1.5410  115.09   81.88  115.76   1.5376
IC C213  C211  *C21  H12R   5.3783   25.57   56.67   21.01   5.7167
IC H12R  C211  *C21  H12S   5.7167   21.01    1.43   11.63   4.1102
IC C211  C212  C213  C214   1.5417  115.76   62.94  113.89   1.5364
IC C214  C212  *C21  H13R   6.9012   18.22   21.04   24.57   4.9886
IC H13R  C212  *C21  H13S   4.9886   24.57  -50.12   24.50   5.1220
IC C212  C213  C214  C215   1.5376  113.89  176.97  112.59   1.5336
IC C215  C213  *C21  H14R   7.4931   12.95 -117.36    6.07   7.4528
IC H14R  C213  *C21  H14S   7.4528    6.07 -142.25    8.62   7.3321
IC C213  C214  C215  C216   1.5364  112.59 -179.50  113.24   1.5310
IC C216  C214  *C21  H15R   9.0163   10.48   19.44   17.53   7.1907
IC H15R  C214  *C21  H15S   7.1907   17.53  -48.83   17.21   7.3148
IC C214  C215  C216  H16R   1.5336  113.24 -179.96  110.42   1.1113
IC H16R  C215  *C21  H16S   9.5324    5.29 -140.37    6.28   9.4718
IC H16R  C215  *C21  H16T   9.5324    5.29  115.15    7.56   9.3749
IC C31   C32   C33   C34    1.5297  111.89  175.33  112.45   1.5336
IC C34   C32   *C33  H3X    1.5336  112.45  122.11  109.85   1.1138
IC H3X   C32   *C33  H3Y    1.1138  109.85  117.51  109.20   1.1151
IC C32   C33   C34   C35    1.5463  112.45 -176.15  112.80   1.5368
IC C35   C33   *C34  H4X    1.5368  112.80 -122.23  109.26   1.1118
IC H4X   C33   *C34  H4Y    1.1118  109.26 -117.24  108.46   1.1133
IC C33   C34   C35   C36    1.5336  112.80  172.61  113.83   1.5396
IC C36   C34   *C35  H5X    1.5396  113.83 -119.92  107.88   1.1145
IC H5X   C34   *C35  H5Y    1.1145  107.88 -116.73  109.60   1.1120
IC C34   C35   C36   C37    1.5368  113.83   69.29  114.47   1.5406
IC C37   C35   *C36  H6X    1.5406  114.47 -123.10  108.54   1.1122
IC H6X   C35   *C36  H6Y    1.1122  108.54 -115.84  108.55   1.1136
IC C35   C36   C37   C38    1.5396  114.47 -126.05  113.77   1.5406
IC C38   C36   *C37  H7X    1.5406  113.77 -120.41  108.14   1.1139
IC H7X   C36   *C37  H7Y    1.1139  108.14 -116.16  109.81   1.1106
IC C36   C37   C38   C39    1.5406  113.77   69.90  114.03   1.5380
IC C39   C37   *C38  H8X    1.5380  114.03 -121.39  108.10   1.1134
IC H8X   C37   *C38  H8Y    1.1134  108.10 -116.87  109.43   1.1126
IC C37   C38   C39   C310   1.5406  114.03   75.43  113.42   1.5362
IC C310  C38   *C39  H9X    1.5362  113.42  120.82  109.22   1.1130
IC H9X   C38   *C39  H9Y    1.1130  109.22  116.90  109.06   1.1105
IC C38   C39   C310  C311   1.5380  113.42 -162.61  114.37   1.5390
IC C311  C39   *C31  H10X   5.8375   21.27  -28.85   16.15   7.6495
IC H10X  C39   *C31  H10Y   7.6495   16.15  -32.50   18.11   6.2888
IC C39   C310  C311  C312   1.5362  114.37  -60.29  115.32   1.5386
IC C312  C310  *C31  H11X   6.6466   22.60  -54.13   18.78   6.0145
IC H11X  C310  *C31  H11Y   6.0145   18.78   47.30   11.65   4.7624
IC C310  C311  C312  C313   1.5390  115.32   92.00  113.74   1.5392
IC C313  C311  *C31  H12X   6.4082   23.72  -51.80   18.18   6.7026
IC H12X  C311  *C31  H12Y   6.7026   18.18   36.79    9.70   7.7005
IC C311  C312  C313  C314   1.5386  113.74  172.94  113.77   1.5392
IC C314  C312  *C31  H13X   7.5107   19.80   50.20   19.05   6.6388
IC H13X  C312  *C31  H13Y   6.6388   19.05  -40.41   16.81   5.4015
IC C312  C313  C314  C315   1.5392  113.77   96.33  114.54   1.5394
IC C315  C313  *C31  H14X   8.8064    7.46  -27.12   16.78   7.2510
IC H14X  C313  *C31  H14Y   7.2510   16.78  -49.46   13.25   7.8478
IC C313  C314  C315  C316   1.5392  114.54  -61.20  115.22   1.5318
IC C316  C314  *C31  H15X   9.5613   10.75  -63.75   12.84   8.7045
IC H15X  C314  *C31  H15Y   8.7045   12.84  -43.72    4.79   9.5540
IC C314  C315  C316  H16X   1.5394  115.22 -176.13  110.54   1.1109
IC H16X  C315  *C31  H16Y  10.5468    7.86    6.42   13.91   9.0878
IC H16X  C315  *C31  H16Z  10.5468    7.86   51.47   11.93   9.8230

RESI DSGL        0.00 ! distearoyl-glycerol
!
GROUP
ATOM C1   CTL2   0.05 !
ATOM HA   HAL2   0.09 !            HA
ATOM HB   HAL2   0.09 !            |
ATOM O11  OHL   -0.65 !            |
ATOM HO1  HOL    0.42 !       HB---C1---O11--HO1
GROUP                 !            |
ATOM C2   CTL1   0.17 !       HS---C2--------------
ATOM HS   HAL1   0.09 !            | beta1        |
ATOM O21  OSL   -0.49 !       O22  O21          theta3
ATOM C21  CL     0.90 !        \\ /  beta2        |
ATOM O22  OBL   -0.63 !          C21              |
ATOM C22  CTL2  -0.22 !          |   beta3        |
ATOM H2R  HAL2   0.09 !   H2R---C22---H2S         |
ATOM H2S  HAL2   0.09 !          |                |
GROUP                 !          |    beta4       |
ATOM C3   CTL2   0.08 !          |                |
ATOM HX   HAL2   0.09 !          |           HX---C3---HY
ATOM HY   HAL2   0.09 !          |                |   gamma1
ATOM O31  OSL   -0.49 !          |           O32  O31
ATOM C31  CL     0.90 !          |            \\ /    gamma2
ATOM O32  OBL   -0.63 !          |              C31
ATOM C32  CTL2  -0.22 !          |              |     gamma3
ATOM H2X  HAL2   0.09 !          |        H2X---C32---H2Y
ATOM H2Y  HAL2   0.09 !          |              |
GROUP                 !          |              |      gamma4
ATOM C23  CTL2  -0.18 !          |              |
ATOM H3R  HAL2   0.09 !   H3R ---C23---H3S
ATOM H3S  HAL2   0.09 !          |              |
GROUP                 !
ATOM C24  CTL2  -0.18 !          |
ATOM H4R  HAL2   0.09 !   H4R ---C24---H4S      |
ATOM H4S  HAL2   0.09 !          |
GROUP                 !
ATOM C25  CTL2  -0.18 !          |              |
ATOM H5R  HAL2   0.09 !   H5R ---C25---H5S
ATOM H5S  HAL2   0.09 !          |              |
GROUP                 !
ATOM C26  CTL2  -0.18 !          |
ATOM H6R  HAL2   0.09 !   H6R ---C26---H6S      |
ATOM H6S  HAL2   0.09 !          |
GROUP                 !
ATOM C27  CTL2  -0.18 !          |              |
ATOM H7R  HAL2   0.09 !   H7R ---C27---H7S
ATOM H7S  HAL2   0.09 !          |              |
GROUP                 !
ATOM C28  CTL2  -0.18 !          |
ATOM H8R  HAL2   0.09 !   H8R ---C28---H8S      |
ATOM H8S  HAL2   0.09 !          |
GROUP                 !
ATOM C29  CTL2  -0.18 !          |              |
ATOM H9R  HAL2   0.09 !   H9R ---C29---H9S
ATOM H9S  HAL2   0.09 !          |              |
GROUP                 !
ATOM C210 CTL2  -0.18 !          |
ATOM H10R HAL2   0.09 !   H10R---C210--H10S     |
ATOM H10S HAL2   0.09 !          |
GROUP                 !
ATOM C211 CTL2  -0.18 !          |              |
ATOM H11R HAL2   0.09 !   H11R---C211--H11S
ATOM H11S HAL2   0.09 !          |              |
GROUP                 !
ATOM C212 CTL2  -0.18 !          |
ATOM H12R HAL2   0.09 !   H12R---C212--H12S     |
ATOM H12S HAL2   0.09 !          |
GROUP                 !
ATOM C213 CTL2  -0.18 !          |              |
ATOM H13R HAL2   0.09 !   H13R---C213--H13S
ATOM H13S HAL2   0.09 !          |              |
GROUP                 !
ATOM C214 CTL2  -0.18 !          |              |
ATOM H14R HAL2   0.09 !   H14R---C214--H14S
ATOM H14S HAL2   0.09 !          |              |
GROUP                 !
ATOM C215 CTL2  -0.18 !          |              |
ATOM H15R HAL2   0.09 !   H15R---C215--H15S
ATOM H15S HAL2   0.09 !          |              |
GROUP                 !
ATOM C216 CTL2  -0.18 !          |              |
ATOM H16R HAL2   0.09 !   H16R---C216--H16S
ATOM H16S HAL2   0.09 !          |              |
GROUP                 !
ATOM C217 CTL2  -0.18 !          |              |
ATOM H17R HAL2   0.09 !   H17R---C217--H17S
ATOM H17S HAL2   0.09 !          |              |
GROUP                 !
ATOM C218 CTL3  -0.27 !          |
ATOM H18R HAL3   0.09 !   H18R---C218--H18S     |
ATOM H18S HAL3   0.09 !          |
ATOM H18T HAL3   0.09 !         H18T            |
GROUP                 !
ATOM C33  CTL2  -0.18 !                         |
ATOM H3X  HAL2   0.09 !                  H3X ---C33---H3Y
ATOM H3Y  HAL2   0.09 !                         |
GROUP                 !
ATOM C34  CTL2  -0.18 !                         |
ATOM H4X  HAL2   0.09 !                  H4X ---C34---H4Y
ATOM H4Y  HAL2   0.09 !                         |
GROUP                 !
ATOM C35  CTL2  -0.18 !                         |
ATOM H5X  HAL2   0.09 !                  H5X ---C35---H5Y
ATOM H5Y  HAL2   0.09 !                         |
GROUP                 !
ATOM C36  CTL2  -0.18 !                         |
ATOM H6X  HAL2   0.09 !                  H6X ---C36---H6Y
ATOM H6Y  HAL2   0.09 !                         |
GROUP                 !
ATOM C37  CTL2  -0.18 !                         |
ATOM H7X  HAL2   0.09 !                  H7X ---C37---H7Y
ATOM H7Y  HAL2   0.09 !                         |
GROUP                 !
ATOM C38  CTL2  -0.18 !                         |
ATOM H8X  HAL2   0.09 !                  H8X ---C38---H8Y
ATOM H8Y  HAL2   0.09 !                         |
GROUP                 !
ATOM C39  CTL2  -0.18 !                         |
ATOM H9X  HAL2   0.09 !                  H9X ---C39---H9Y
ATOM H9Y  HAL2   0.09 !                         |
GROUP                 !
ATOM C310 CTL2  -0.18 !                         |
ATOM H10X HAL2   0.09 !                  H10X---C310--H10Y
ATOM H10Y HAL2   0.09 !                         |
GROUP                 !
ATOM C311 CTL2  -0.18 !                         |
ATOM H11X HAL2   0.09 !                  H11X---C311--H11Y
ATOM H11Y HAL2   0.09 !                         |
GROUP                 !
ATOM C312 CTL2  -0.18 !                         |
ATOM H12X HAL2   0.09 !                  H12X---C312--H12Y
ATOM H12Y HAL2   0.09 !                         |
GROUP                 !
ATOM C313 CTL2  -0.18 !                         |
ATOM H13X HAL2   0.09 !                  H13X---C313--H13Y
ATOM H13Y HAL2   0.09 !                         |
GROUP                 !
ATOM C314 CTL2  -0.18 !                         |
ATOM H14X HAL2   0.09 !                  H14X---C314--H14Y
ATOM H14Y HAL2   0.09 !                         |
GROUP                 !
ATOM C315 CTL2  -0.18 !                         |
ATOM H15X HAL2   0.09 !                  H15X---C315--H15Y
ATOM H15Y HAL2   0.09 !                         |
GROUP                 !
ATOM C316 CTL2  -0.18 !                         |
ATOM H16X HAL2   0.09 !                  H16X---C316--H16Y
ATOM H16Y HAL2   0.09 !                         |
GROUP                 !
ATOM C317 CTL2  -0.18 !                         |
ATOM H17X HAL2   0.09 !                  H17X---C317--H17Y
ATOM H17Y HAL2   0.09 !                         |
GROUP                 !
ATOM C318 CTL3  -0.27 !                         |
ATOM H18X HAL3   0.09 !                  H18X---C318--H18Y
ATOM H18Y HAL3   0.09 !                         |
ATOM H18Z HAL3   0.09 !                         H18Z

! Glycerol Backbone
BOND  C1   O11       O11  HO1
BOND  C1   HA        C1    HB       C1   C2        
BOND  C2   HS        C2    C3       C2   O21
BOND  C3   HX        C3    HY       C3   O31
! Chain #2
BOND  O21  C21
BOND  C21  C22
DOUBLE C21  O22
BOND  C22  H2R       C22  H2S       C22  C23
BOND  C23  H3R       C23  H3S       C23  C24
BOND  C24  H4R       C24  H4S       C24  C25
BOND  C25  H5R       C25  H5S       C25  C26
BOND  C26  H6R       C26  H6S       C26  C27
BOND  C27  H7R       C27  H7S       C27  C28
BOND  C28  H8R       C28  H8S       C28  C29
BOND  C29  H9R       C29  H9S       C29  C210
BOND  C210 H10R      C210 H10S      C210 C211
BOND  C211 H11R      C211 H11S      C211 C212
BOND  C212 H12R      C212 H12S      C212 C213
BOND  C213 H13R      C213 H13S      C213 C214
BOND  C214 H14R      C214 H14S      C214 C215
BOND  C215 H15R      C215 H15S      C215 C216
BOND  C216 H16R      C216 H16S      C216 C217
BOND  C217 H17R      C217 H17S      C217 C218
BOND  C218 H18R      C218 H18S      C218 H18T
! Chain #3
BOND  O31  C31
BOND  C31  C32
DOUBLE  C31  O32
BOND  C32  H2X       C32  H2Y       C32  C33
BOND  C33  H3X       C33  H3Y       C33  C34
BOND  C34  H4X       C34  H4Y       C34  C35
BOND  C35  H5X       C35  H5Y       C35  C36
BOND  C36  H6X       C36  H6Y       C36  C37
BOND  C37  H7X       C37  H7Y       C37  C38
BOND  C38  H8X       C38  H8Y       C38  C39
BOND  C39  H9X       C39  H9Y       C39  C310
BOND  C310 H10X      C310 H10Y      C310 C311
BOND  C311 H11X      C311 H11Y      C311 C312
BOND  C312 H12X      C312 H12Y      C312 C313
BOND  C313 H13X      C313 H13Y      C313 C314
BOND  C314 H14X      C314 H14Y      C314 C315
BOND  C315 H15X      C315 H15Y      C315 C316
BOND  C316 H16X      C316 H16Y      C316 C317
BOND  C317 H17X      C317 H17Y      C317 C318
BOND  C318 H18X      C318 H18Y      C318 H18Z

IMPR C21 O21 C22 O22    C31 O31 C32 O32

!IC table from IC generate, minimized geometry
IC HO1   O11   C1    C2     1.5797  119.29 -163.52  110.54   1.5550
IC C2    O11   *C1   HA     1.5550  110.54 -121.71  110.85   1.1135
IC HA    O11   *C1   HB     1.1135  110.85 -120.19  110.56   1.1179
IC O11   C1    C2    C3     1.4309  110.54   30.10  110.38   1.5588
IC C3    C1    *C2   O21    1.5588  110.38  120.44  109.26   1.4433
IC C3    C1    *C2   HS     1.5588  110.38 -117.04  108.90   1.1156
IC C1    C2    O21   C21    1.5550  109.26   70.02  113.24   1.3201
IC C2    O21   C21   C22    1.4433  113.24 -160.90  109.65   1.5271
IC C22   O21   *C21  O22    1.5271  109.65  179.14  126.45   1.2176
IC O21   C21   C22   C23    1.3201  109.65   58.21  112.49   1.5469
IC C23   C21   *C22  H2R    1.5469  112.49 -122.89  108.71   1.1070
IC H2R   C21   *C22  H2S    1.1070  108.71 -117.07  106.43   1.1101
IC C1    C2    C3    O31    1.5550  110.38  173.23  114.24   1.4483
IC O31   C2    *C3   HX     1.4483  114.24 -119.90  106.40   1.1131
IC HX    C2    *C3   HY     1.1131  106.40 -114.40  108.90   1.1153
IC C2    C3    O31   C31    1.5588  114.24   79.01  114.95   1.3247
IC C3    O31   C31   C32    1.4483  114.95  171.52  108.44   1.5301
IC C32   O31   *C31  O32    1.5301  108.44 -177.69  126.56   1.2146
IC O31   C31   C32   C33    1.3247  108.44  176.71  113.03   1.5469
IC C33   C31   *C32  H2X    1.5469  113.03  120.38  106.81   1.1102
IC H2X   C31   *C32  H2Y    1.1102  106.81  116.90  108.49   1.1084
IC C21   C22   C23   C24    1.5271  112.49  164.67  111.95   1.5352
IC C24   C22   *C23  H3R    1.5352  111.95  122.59  109.31   1.1129
IC H3R   C22   *C23  H3S    1.1129  109.31  117.45  110.08   1.1159
IC C22   C23   C24   C25    1.5469  111.95  172.97  113.75   1.5391
IC C25   C23   *C24  H4R    1.5391  113.75 -122.90  109.75   1.1116
IC H4R   C23   *C24  H4S    1.1116  109.75 -116.47  107.71   1.1141
IC C23   C24   C25   C26    1.5352  113.75 -106.03  113.30   1.5384
IC C26   C24   *C25  H5R    1.5384  113.30 -119.17  108.03   1.1144
IC H5R   C24   *C25  H5S    1.1144  108.03 -116.83  110.12   1.1126
IC C24   C25   C26   C27    1.5391  113.30   72.13  113.44   1.5358
IC C27   C25   *C26  H6R    1.5358  113.44 -122.40  108.19   1.1118
IC H6R   C25   *C26  H6S    1.1118  108.19 -116.74  109.22   1.1131
IC C25   C26   C27   C28    1.5384  113.44 -170.55  113.87   1.5387
IC C28   C26   *C27  H7R    1.5387  113.87  122.06  109.68   1.1107
IC H7R   C26   *C27  H7S    1.1107  109.68  116.15  108.48   1.1137
IC C26   C27   C28   C29    1.5358  113.87   64.07  114.80   1.5443
IC C29   C27   *C28  H8R    1.5443  114.80 -122.62  109.09   1.1125
IC H8R   C27   *C28  H8S    1.1125  109.09 -116.13  108.08   1.1138
IC C27   C28   C29   C210   1.5387  114.80   48.45  116.66   1.5478
IC C210  C28   *C29  H9R    1.5478  116.66  123.25  108.70   1.1122
IC H9R   C28   *C29  H9S    1.1122  108.70  115.69  107.76   1.1136
IC C28   C29   C210  C211   1.5443  116.66   67.81  115.63   1.5897
IC C211  C29   *C21  H10R   6.2419   20.94   73.41    9.77   5.3549
IC H10R  C29   *C21  H10S   5.3549    9.77  -15.73   17.13   6.9218
IC C29   C210  C211  C212   1.5478  115.63 -121.19  128.44   1.5929
IC C212  C210  *C21  H11R   5.2086   26.76   38.87   16.82   5.9507
IC H11R  C210  *C21  H11S   5.9507   16.82  -76.03   16.59   5.9467
IC C210  C211  C212  C213   1.5897  128.44  116.88  115.59   1.5460
IC C213  C211  *C21  H12R   5.6140   25.18   58.38   20.70   5.5387
IC H12R  C211  *C21  H12S   5.5387   20.70  -23.71    8.19   4.1444
IC C211  C212  C213  C214   1.5929  115.59   59.27  116.27   1.5932
IC C214  C212  *C21  H13R   7.1806   16.87   12.79   24.10   5.1670
IC H13R  C212  *C21  H13S   5.1670   24.10  -47.73   23.38   5.4912
IC C212  C213  C214  C215   1.5460  116.27  -11.59  131.59   1.5907
IC C215  C213  *C21  H14R   8.3796    7.41   96.21    6.34   7.2569
IC H14R  C213  *C21  H14S   7.2569    6.34 -148.46   11.05   6.9654
IC C213  C214  C215  C216   1.5932  131.59 -120.65  114.14   1.5448
IC C216  C214  *C21  H15R   9.5243    8.30  -91.04    9.60   8.9278
IC H15R  C214  *C21  H15S   8.9278    9.60   45.04   15.22   8.1472
IC C214  C215  C216  C217   1.5907  114.14   85.86  115.64   1.5401
IC C217  C215  *C21  H16R   9.5729   14.90    4.74    3.69  10.4656
IC H16R  C215  *C21  H16S  10.4656    3.69   53.52   10.95   9.7008
IC C215  C216  C217  C218   1.5448  115.64   65.88  114.51   1.5325
IC C218  C216  *C21  H17R   9.8439   15.22   49.81   11.06  10.5025
IC H17R  C216  *C21  H17S  10.5025   11.06   -1.62   12.80   8.7371
IC C216  C217  C218  H18R   1.5401  114.51  176.03  110.41   1.1110
IC H18R  C217  *C21  H18S  10.1477   12.27  -48.04   10.43  10.7485
IC H18R  C217  *C21  H18T  10.1477   12.27  -39.05   13.08   9.0334
IC C31   C32   C33   C34    1.5301  113.03  167.20  111.36   1.5341
IC C34   C32   *C33  H3X    1.5341  111.36  121.73  109.34   1.1131
IC H3X   C32   *C33  H3Y    1.1131  109.34  118.01  110.38   1.1147
IC C32   C33   C34   C35    1.5469  111.36  171.01  114.15   1.5383
IC C35   C33   *C34  H4X    1.5383  114.15 -121.40  108.37   1.1115
IC H4X   C33   *C34  H4Y    1.1115  108.37 -116.15  108.73   1.1133
IC C33   C34   C35   C36    1.5341  114.15 -114.73  112.49   1.5380
IC C36   C34   *C35  H5X    1.5380  112.49 -119.62  108.26   1.1141
IC H5X   C34   *C35  H5Y    1.1141  108.26 -117.23  110.26   1.1120
IC C34   C35   C36   C37    1.5383  112.49   71.99  113.19   1.5373
IC C37   C35   *C36  H6X    1.5373  113.19 -121.94  107.90   1.1120
IC H6X   C35   *C36  H6Y    1.1120  107.90 -116.61  109.68   1.1127
IC C35   C36   C37   C38    1.5380  113.19 -162.68  113.80   1.5396
IC C38   C36   *C37  H7X    1.5396  113.80 -121.51  108.07   1.1136
IC H7X   C36   *C37  H7Y    1.1136  108.07 -115.90  109.83   1.1105
IC C36   C37   C38   C39    1.5373  113.80   70.35  114.82   1.5425
IC C39   C37   *C38  H8X    1.5425  114.82 -122.75  108.79   1.1126
IC H8X   C37   *C38  H8Y    1.1126  108.79 -116.58  108.25   1.1140
IC C37   C38   C39   C310   1.5396  114.82   60.49  113.57   1.5385
IC C310  C38   *C39  H9X    1.5385  113.57  120.45  108.34   1.1133
IC H9X   C38   *C39  H9Y    1.1133  108.34  116.82  109.63   1.1110
IC C38   C39   C310  C311   1.5425  113.57  173.52  114.38   1.5399
IC C311  C39   *C31  H10X   6.7016   21.46  -57.76   17.39   6.2598
IC H10X  C39   *C31  H10Y   6.2598   17.39   47.74    7.84   5.0407
IC C39   C310  C311  C312   1.5385  114.38   62.05  115.18   1.5396
IC C312  C310  *C31  H11X   6.9383   21.80  -51.47   20.06   6.2696
IC H11X  C310  *C31  H11Y   6.2696   20.06    6.02   11.84   7.7484
IC C310  C311  C312  C313   1.5399  115.18   50.74  113.69   1.5375
IC C313  C311  *C31  H12X   5.8370   22.37  -32.36   16.30   7.5029
IC H12X  C311  *C31  H12Y   7.5029   16.30   50.67   15.33   7.7267
IC C311  C312  C313  C314   1.5396  113.69  166.12  114.62   1.5387
IC C314  C312  *C31  H13X   6.5349   21.89  -32.48    8.99   4.9693
IC H13X  C312  *C31  H13Y   4.9693    8.99   90.03   15.83   5.6291
IC C312  C313  C314  C315   1.5375  114.62   51.45  115.05   1.5374
IC C315  C313  *C31  H14X   7.9249   13.01  -10.79   20.99   6.0127
IC H14X  C313  *C31  H14Y   6.0127   20.99  -43.36   17.72   6.8063
IC C313  C314  C315  C316   1.5387  115.05   59.49  113.96   1.5353
IC C316  C314  *C31  H15X   8.1062   16.13  -66.55    7.37   8.4746
IC H15X  C314  *C31  H15Y   8.4746    7.37  131.44    5.84   8.5742
IC C314  C315  C316  C317   1.5374  113.96  176.07  112.07   1.5340
IC C317  C315  *C31  H16X   9.6136   12.53  -19.17   15.89   7.6174
IC H16X  C315  *C31  H16Y   7.6174   15.89   49.91   15.88   7.8275
IC C315  C316  C317  C318   1.5353  112.07 -178.55  113.54   1.5302
IC C318  C316  *C31  H17X  10.1212   10.03  -94.87    6.43  10.0200
IC H17X  C316  *C31  H17Y  10.0200    6.43 -150.77    4.06  10.1726
IC C316  C317  C318  H18X   1.5340  113.54 -179.77  110.50   1.1113
IC H18X  C317  *C31  H18Y  11.2278    8.12  -19.71   12.88   9.7821
IC H18X  C317  *C31  H18Z  11.2278    8.12   28.91   12.69   9.9307

RESI DOGL         0.00 ! dioleoyl-glycerol
!
GROUP
ATOM C1   CTL2    0.05 !
ATOM HA   HAL2    0.09 !                 HA
ATOM HB   HAL2    0.09 !                 |
ATOM O11  OHL    -0.65 !                 |
ATOM HO1  HOL     0.42 !            HB---C1---O11--HO1
GROUP                  !                 |
ATOM C2   CTL1    0.17 !            HS---C2--------------
ATOM HS   HAL1    0.09 !                 | beta1        |
ATOM O21  OSL    -0.49 !            O22  O21          theta3
ATOM C21  CL      0.90 !             \\ /  beta2        |
ATOM O22  OBL    -0.63 !               C21              |
ATOM C22  CTL2   -0.22 !               |   beta3        |
ATOM H2R  HAL2    0.09 !        H2R---C22---H2S         |
ATOM H2S  HAL2    0.09 !               |                |
GROUP                  !               |    beta4       |
ATOM C3   CTL2    0.08 !               |                |
ATOM HX   HAL2    0.09 !               |           HX---C3---HY
ATOM HY   HAL2    0.09 !               |                |   gamma1
ATOM O31  OSL    -0.49 !               |           O32  O31
ATOM C31  CL      0.90 !               |            \\ /    gamma2
ATOM O32  OBL    -0.63 !               |              C31
ATOM C32  CTL2   -0.22 !               |              |     gamma3
ATOM H2X  HAL2    0.09 !               |        H2X---C32---H2Y
ATOM H2Y  HAL2    0.09 !               |              |
GROUP                  !               |              |      gamma4
ATOM C23  CTL2   -0.18 !               |              |
ATOM H3R  HAL2    0.09 !        H3R ---C23---H3S      |
ATOM H3S  HAL2    0.09 !               |              |
GROUP                  !               |              |
ATOM C24  CTL2   -0.18 !               |              |
ATOM H4R  HAL2    0.09 !        H4R ---C24---H4S      |
ATOM H4S  HAL2    0.09 !               |              |
GROUP                  !               |              |
ATOM C25  CTL2   -0.18 !               |              |
ATOM H5R  HAL2    0.09 !        H5R ---C25---H5S      |
ATOM H5S  HAL2    0.09 !               |              |
GROUP                  !               |              |
ATOM C26  CTL2   -0.18 !               |              |
ATOM H6R  HAL2    0.09 !        H6R ---C26---H6S      |
ATOM H6S  HAL2    0.09 !               |              |
GROUP                  !               |              |
ATOM C27  CTL2   -0.18 !               |              |
ATOM H7R  HAL2    0.09 !        H7R ---C27---H7S      |
ATOM H7S  HAL2    0.09 !               |              |
GROUP                  !               |              |
ATOM C28  CTL2   -0.18 !               |              |
ATOM H8R  HAL2    0.09 !        H8R ---C28---H8S      |
ATOM H8S  HAL2    0.09 !               |              |
GROUP                  !               |              |
ATOM C29  CEL1   -0.15 !               |              |
ATOM H9R  HEL1    0.15 !        H9R ---C29            |
GROUP                  !               ||  (CIS)      |
ATOM C210 CEL1   -0.15 !               ||             |
ATOM H10R HEL1    0.15 !        H10R---C210           |
GROUP                  !               |              |
ATOM C211 CTL2   -0.18 !               |              |
ATOM H11R HAL2    0.09 !        H11R---C211--H11S     |
ATOM H11S HAL2    0.09 !               |              |
GROUP                  !               |              |
ATOM C212 CTL2   -0.18 !               |              |
ATOM H12R HAL2    0.09 !        H12R---C212--H12S     |
ATOM H12S HAL2    0.09 !               |              |
GROUP                  !               |              |
ATOM C213 CTL2   -0.18 !               |              |
ATOM H13R HAL2    0.09 !        H13R---C213--H13S     |
ATOM H13S HAL2    0.09 !               |              |
GROUP                  !               |              |
ATOM C214 CTL2   -0.18 !               |              |
ATOM H14R HAL2    0.09 !        H14R---C214--H14S     |
ATOM H14S HAL2    0.09 !               |              |
GROUP                  !               |              |
ATOM C215 CTL2   -0.18 !               |              |
ATOM H15R HAL2    0.09 !        H15R---C215--H15S     |
ATOM H15S HAL2    0.09 !               |              |
GROUP                  !               |              |
ATOM C216 CTL2   -0.18 !               |              |
ATOM H16R HAL2    0.09 !        H16R---C216--H16S     |
ATOM H16S HAL2    0.09 !               |              |
GROUP                  !               |              |
ATOM C217 CTL2   -0.18 !               |              |
ATOM H17R HAL2    0.09 !        H17R---C217--H17S     |
ATOM H17S HAL2    0.09 !               |              |
GROUP                  !               |              |
ATOM C218 CTL3   -0.27 !               |              |
ATOM H18R HAL3    0.09 !        H18R---C218--H18S     |
ATOM H18S HAL3    0.09 !               |              |
ATOM H18T HAL3    0.09 !              H18T            |
GROUP                  !                              |
ATOM C33  CTL2   -0.18 !                              |
ATOM H3X  HAL2    0.09 !                       H3X ---C33---H3Y
ATOM H3Y  HAL2    0.09 !                              |
GROUP                  !                              |
ATOM C34  CTL2   -0.18 !                              |
ATOM H4X  HAL2    0.09 !                       H4X ---C34---H4Y
ATOM H4Y  HAL2    0.09 !                              |
GROUP                  !                              |
ATOM C35  CTL2   -0.18 !                              |
ATOM H5X  HAL2    0.09 !                       H5X ---C35---H5Y
ATOM H5Y  HAL2    0.09 !                              |
GROUP                  !                              |
ATOM C36  CTL2   -0.18 !                              |
ATOM H6X  HAL2    0.09 !                       H6X ---C36---H6Y
ATOM H6Y  HAL2    0.09 !                              |
GROUP                  !                              |
ATOM C37  CTL2   -0.18 !                              |
ATOM H7X  HAL2    0.09 !                       H7X ---C37---H7Y
ATOM H7Y  HAL2    0.09 !                              |
GROUP                  !                              |
ATOM C38  CTL2   -0.18 !                              |
ATOM H8X  HAL2    0.09 !                       H8X ---C38---H8Y
ATOM H8Y  HAL2    0.09 !                              |
GROUP                  !                              |
ATOM C39  CEL1   -0.15 !                              |
ATOM H9X  HEL1    0.15 !                       H9X ---C39
GROUP                  !                              ||
ATOM C310 CEL1   -0.15 !                              ||
ATOM H10X HEL1    0.15 !                       H10X---C310
GROUP                  !                              |
ATOM C311 CTL2   -0.18 !                              |
ATOM H11X HAL2    0.09 !                       H11X---C311--H11Y
ATOM H11Y HAL2    0.09 !                              |
GROUP                  !                              |
ATOM C312 CTL2   -0.18 !                              |
ATOM H12X HAL2    0.09 !                       H12X---C312--H12Y
ATOM H12Y HAL2    0.09 !                              |
GROUP                  !                              |
ATOM C313 CTL2   -0.18 !                              |
ATOM H13X HAL2    0.09 !                       H13X---C313--H13Y
ATOM H13Y HAL2    0.09 !                              |
GROUP                  !                              |
ATOM C314 CTL2   -0.18 !                              |
ATOM H14X HAL2    0.09 !                       H14X---C314--H14Y
ATOM H14Y HAL2    0.09 !                              |
GROUP                  !                              |
ATOM C315 CTL2   -0.18 !                              |
ATOM H15X HAL2    0.09 !                       H15X---C315--H15Y
ATOM H15Y HAL2    0.09 !                              |
GROUP                  !                              |
ATOM C316 CTL2   -0.18 !                              |
ATOM H16X HAL2    0.09 !                       H16X---C316--H16Y
ATOM H16Y HAL2    0.09 !                              |
GROUP                  !                              |
ATOM C317 CTL2   -0.18 !                              |
ATOM H17X HAL2    0.09 !                       H17X---C317--H17Y
ATOM H17Y HAL2    0.09 !                              |
GROUP                  !                              |
ATOM C318 CTL3   -0.27 !                              |
ATOM H18X HAL3    0.09 !                       H18X---C318--H18Y
ATOM H18Y HAL3    0.09 !                              |
ATOM H18Z HAL3    0.09 !                              H18Z
 
! Glycerol Backbone
BOND  C1   O11       O11  HO1
BOND  C1   HA        C1    HB       C1   C2        
BOND  C2   HS        C2    C3       C2   O21
BOND  C3   HX        C3    HY       C3   O31
! Chain from C2
BOND  O21  C21
BOND  C21  C22
DOUBLE  C21  O22
BOND  C22  H2R       C22  H2S       C22  C23
BOND  C23  H3R       C23  H3S       C23  C24
BOND  C24  H4R       C24  H4S       C24  C25
BOND  C25  H5R       C25  H5S       C25  C26
BOND  C26  H6R       C26  H6S       C26  C27
BOND  C27  H7R       C27  H7S       C27  C28
BOND  C28  H8R       C28  H8S       C28  C29
BOND  C29  H9R
DOUBLE  C29 C210
BOND  C210 H10R      C210 C211
BOND  C211 H11R      C211 H11S      C211 C212
BOND  C212 H12R      C212 H12S      C212 C213
BOND  C213 H13R      C213 H13S      C213 C214
BOND  C214 H14R      C214 H14S      C214 C215
BOND  C215 H15R      C215 H15S      C215 C216
BOND  C216 H16R      C216 H16S      C216 C217
BOND  C217 H17R      C217 H17S      C217 C218
BOND  C218 H18R      C218 H18S      C218 H18T
! Chain From C3
BOND  O31  C31
BOND  C31  C32
DOUBLE  C31  O32
BOND  C32  H2X       C32  H2Y       C32  C33
BOND  C33  H3X       C33  H3Y       C33  C34
BOND  C34  H4X       C34  H4Y       C34  C35
BOND  C35  H5X       C35  H5Y       C35  C36
BOND  C36  H6X       C36  H6Y       C36  C37
BOND  C37  H7X       C37  H7Y       C37  C38
BOND  C38  H8X       C38  H8Y       C38  C39
BOND  C39  H9X
DOUBLE C39 C310
BOND  C310 H10X      C310 C311
BOND  C311 H11X      C311 H11Y      C311 C312
BOND  C312 H12X      C312 H12Y      C312 C313
BOND  C313 H13X      C313 H13Y      C313 C314
BOND  C314 H14X      C314 H14Y      C314 C315
BOND  C315 H15X      C315 H15Y      C315 C316
BOND  C316 H16X      C316 H16Y      C316 C317
BOND  C317 H17X      C317 H17Y      C317 C318
BOND  C318 H18X      C318 H18Y      C318 H18Z

IMPR C21 O21 C22 O22    C31 O31 C32 O32

IC HO1    O11    C1     C2         1.5787  121.23 -118.39  111.55   1.5575
IC C2     O11    *C1    HA         1.5575  111.55 -120.41  108.18   1.1110
IC HA     O11    *C1    HB         1.1110  108.18 -118.59  113.07   1.1183
IC O11    C1     C2     C3         1.4324  111.55   53.40  111.33   1.5563
IC C3     C1     *C2    O21        1.5563  111.33  120.55  109.40   1.4416
IC C3     C1     *C2    HS         1.5563  111.33 -117.52  108.24   1.1150
IC C1     C2     O21    C21        1.5575  109.40   69.37  114.94   1.3195
IC C2     O21    C21    C22        1.4416  114.94 -160.31  109.54   1.5319
IC C22    O21    *C21   O22        1.5319  109.54  176.37  126.44   1.2150
IC O21    C21    C22    C23        1.3195  109.54 -119.57  113.41   1.5464
IC C23    C21    *C22   H2R        1.5464  113.41 -119.29  105.57   1.1109
IC H2R    C21    *C22   H2S        1.1109  105.57 -116.59  109.59   1.1088
IC C1     C2     C3     O31        1.5575  111.33 -164.59  113.02   1.4460
IC O31    C2     *C3    HX         1.4460  113.02 -127.61  109.11   1.1151
IC HX     C2     *C3    HY         1.1151  109.11 -114.61  107.22   1.1116
IC C2     C3     O31    C31        1.5563  113.02 -100.10  116.86   1.3192
IC C3     O31    C31    C32        1.4460  116.86 -168.86  107.89   1.5336
IC C32    O31    *C31   O32        1.5336  107.89  177.06  127.12   1.2154
IC O31    C31    C32    C33        1.3192  107.89 -165.38  112.39   1.5426
IC C33    C31    *C32   H2X        1.5426  112.39  122.05  108.50   1.1086
IC H2X    C31    *C32   H2Y        1.1086  108.50  117.11  107.05   1.1092
IC C21    C22    C23    C24        1.5289  112.21  175.76  112.39   1.5338
IC C24    C22    *C23   H3R        1.5338  112.39 -120.69  109.57   1.1147
IC H3R    C22    *C23   H3S        1.1147  109.57 -117.65  109.64   1.1142
IC C22    C23    C24    C25        1.5449  112.39 -179.39  112.35   1.5346
IC C25    C23    *C24   H4R        1.5346  112.35 -121.52  109.41   1.1131
IC H4R    C23    *C24   H4S        1.1131  109.41 -117.57  108.97   1.1134
IC C23    C24    C25    C26        1.5338  112.35  176.31  112.80   1.5344
IC C26    C24    *C25   H5R        1.5344  112.80 -121.01  108.95   1.1135
IC H5R    C24    *C25   H5S        1.1135  108.95 -117.24  109.16   1.1132
IC C24    C25    C26    C27        1.5346  112.80 -179.44  112.48   1.5356
IC C27    C25    *C26   H6R        1.5356  112.48 -121.49  109.32   1.1129
IC H6R    C25    *C26   H6S        1.1129  109.32 -117.47  108.94   1.1132
IC C25    C26    C27    C28        1.5344  112.48  176.92  112.46   1.5398
IC C28    C26    *C27   H7R        1.5398  112.46 -121.38  108.40   1.1139
IC H7R    C26    *C27   H7S        1.1139  108.40 -116.93  108.77   1.1139
IC C26    C27    C28    C29        1.5356  112.46 -178.53  111.43   1.5097
IC C29    C27    *C28   H8R        1.5097  111.43 -123.58  107.80   1.1132
IC H8R    C27    *C28   H8S        1.1132  107.80 -115.43  108.37   1.1128
IC C27    C28    C29    C210       1.5398  111.43 -126.96  126.62   1.3465
IC C210   C28    *C29   H9R        1.3465  126.62  178.41  114.65   1.1012
IC C28    C29    C210   C211       1.5097  126.62   -1.69  126.32   1.5088
IC C211   C29    *C210  H10R       1.5088  126.32 -179.55  118.79   1.1012
IC C29    C210   C211   C212       1.3465  126.32   93.02  112.15   1.5392
IC C212   C210   *C211  H11R       1.5392  112.15 -121.30  111.28   1.1133
IC H11R   C210   *C211  H11S       1.1133  111.28 -117.50  110.00   1.1126
IC C210   C211   C212   C213       1.5088  112.15 -178.81  112.29   1.5354
IC C213   C211   *C212  H12R       1.5354  112.29 -121.34  109.78   1.1133
IC H12R   C211   *C212  H12S       1.1133  109.78 -118.01  109.42   1.1144
IC C211   C212   C213   C214       1.5392  112.29  179.81  112.68   1.5345
IC C214   C212   *C213  H13R       1.5345  112.68 -121.26  109.04   1.1132
IC H13R   C212   *C213  H13S       1.1132  109.04 -117.39  109.10   1.1131
IC C212   C213   C214   C215       1.5354  112.68  179.80  112.59   1.5347
IC C215   C213   *C214  H14R       1.5347  112.59 -121.29  109.09   1.1132
IC H14R   C213   *C214  H14S       1.1132  109.09 -117.37  109.11   1.1133
IC C213   C214   C215   C216       1.5345  112.59 -179.58  112.63   1.5347
IC C216   C214   *C215  H15R       1.5347  112.63 -121.36  109.09   1.1132
IC H15R   C214   *C215  H15S       1.1132  109.09 -117.38  109.07   1.1132
IC C214   C215   C216   C217       1.5347  112.63  179.65  112.69   1.5339
IC C217   C215   *C216  H16R       1.5339  112.69 -121.27  109.11   1.1132
IC H16R   C215   *C216  H16S       1.1132  109.11 -117.36  109.14   1.1132
IC C215   C216   C217   C218       1.5347  112.69 -179.93  113.30   1.5309
IC C218   C216   *C217  H17R       1.5309  113.30 -121.70  108.75   1.1140
IC H17R   C216   *C217  H17S       1.1140  108.75 -116.65  108.73   1.1141
IC C216   C217   C218   H18R       1.5339  113.30  -59.98  110.46   1.1113
IC H18R   C217   *C218  H18S       1.1113  110.46  119.84  110.45   1.1114
IC H18R   C217   *C218  H18T       1.1113  110.46 -120.09  110.62   1.1112
IC C31    C32    C33    C34        1.5288  113.05  179.24  111.73   1.5343
IC C34    C32    *C33   H3X        1.5343  111.73 -120.85  109.62   1.1140
IC H3X    C32    *C33   H3Y        1.1140  109.62 -117.95  109.78   1.1144
IC C32    C33    C34    C35        1.5447  111.73 -176.74  112.91   1.5345
IC C35    C33    *C34   H4X        1.5345  112.91 -121.67  109.15   1.1134
IC H4X    C33    *C34   H4Y        1.1134  109.15 -117.32  108.98   1.1134
IC C33    C34    C35    C36        1.5343  112.91  178.63  112.42   1.5349
IC C36    C34    *C35   H5X        1.5349  112.42 -120.99  108.94   1.1133
IC H5X    C34    *C35   H5Y        1.1133  108.94 -117.41  109.31   1.1131
IC C34    C35    C36    C37        1.5345  112.42 -176.73  112.80   1.5356
IC C37    C35    *C36   H6X        1.5356  112.80 -121.69  109.16   1.1130
IC H6X    C35    *C36   H6Y        1.1130  109.16 -117.32  108.94   1.1133
IC C35    C36    C37    C38        1.5349  112.80  178.92  112.27   1.5402
IC C38    C36    *C37   H7X        1.5402  112.27 -121.37  108.23   1.1139
IC H7X    C36    *C37   H7Y        1.1139  108.23 -117.01  109.05   1.1137
IC C36    C37    C38    C39        1.5356  112.27 -174.92  111.69   1.5099
IC C39    C37    *C38   H8X        1.5099  111.69 -124.14  107.77   1.1124
IC H8X    C37    *C38   H8Y        1.1124  107.77 -115.13  108.30   1.1128
IC C37    C38    C39    C310       1.5402  111.69 -121.39  127.35   1.3470
IC C310   C38    *C39   H9X        1.3470  127.35  179.11  114.24   1.1012
IC C38    C39    C310   C311       1.5099  127.35   -0.69  127.25   1.5096
IC C311   C39    *C310  H10X       1.5096  127.25  179.82  118.43   1.1012
IC C39    C310   C311   C312       1.3470  127.25  106.03  111.65   1.5393
IC C312   C310   *C311  H11X       1.5393  111.65 -121.49  112.10   1.1123
IC H11X   C310   *C311  H11Y       1.1123  112.10 -117.95  109.83   1.1127
IC C310   C311   C312   C313       1.5096  111.65  179.63  112.41   1.5355
IC C313   C311   *C312  H12X       1.5355  112.41 -121.09  109.75   1.1135
IC H12X   C311   *C312  H12Y       1.1135  109.75 -118.07  109.46   1.1143
IC C311   C312   C313   C314       1.5393  112.41 -178.89  112.60   1.5347
IC C314   C312   *C313  H13X       1.5347  112.60 -121.37  109.10   1.1131
IC H13X   C312   *C313  H13Y       1.1131  109.10 -117.41  109.08   1.1131
IC C312   C313   C314   C315       1.5355  112.60  179.88  112.66   1.5347
IC C315   C313   *C314  H14X       1.5347  112.66 -121.27  109.06   1.1132
IC H14X   C313   *C314  H14Y       1.1132  109.06 -117.36  109.14   1.1133
IC C313   C314   C315   C316       1.5347  112.66 -179.12  112.61   1.5348
IC C316   C314   *C315  H15X       1.5348  112.61 -121.34  109.09   1.1132
IC H15X   C314   *C315  H15Y       1.1132  109.09 -117.41  109.09   1.1132
IC C314   C315   C316   C317       1.5347  112.61  179.83  112.71   1.5340
IC C317   C315   *C316  H16X       1.5340  112.71 -121.28  109.10   1.1132
IC H16X   C315   *C316  H16Y       1.1132  109.10 -117.35  109.13   1.1133
IC C315   C316   C317   C318       1.5348  112.71 -179.67  113.30   1.5309
IC C318   C316   *C317  H17X       1.5309  113.30 -121.68  108.77   1.1141
IC H17X   C316   *C317  H17Y       1.1141  108.77 -116.68  108.76   1.1141
IC C316   C317   C318   H18X       1.5340  113.30  -59.94  110.46   1.1113
IC H18X   C317   *C318  H18Y       1.1113  110.46  119.86  110.45   1.1113
IC H18X   C317   *C318  H18Z       1.1113  110.46 -120.06  110.61   1.1112

RESI POGL         0.00 ! palmitoy-oleoyl-glycerol
!
GROUP
ATOM C1   CTL2    0.05 !
ATOM HA   HAL2    0.09 !                 HA
ATOM HB   HAL2    0.09 !                 |
ATOM O11  OHL    -0.65 !                 |
ATOM HO1  HOL     0.42 !            HB---C1---O11--HO1
GROUP                  !                 |
ATOM C2   CTL1    0.17 !            HS---C2--------------
ATOM HS   HAL1    0.09 !                 | beta1        |
ATOM O21  OSL    -0.49 !            O22  O21          theta3
ATOM C21  CL      0.90 !             \\ /  beta2        |
ATOM O22  OBL    -0.63 !               C21              |
ATOM C22  CTL2   -0.22 !               |   beta3        |
ATOM H2R  HAL2    0.09 !        H2R---C22---H2S         |
ATOM H2S  HAL2    0.09 !               |                |
GROUP                  !               |    beta4       |
ATOM C3   CTL2    0.08 !               |                |
ATOM HX   HAL2    0.09 !               |           HX---C3---HY
ATOM HY   HAL2    0.09 !               |                |   gamma1
ATOM O31  OSL    -0.49 !               |           O32  O31
ATOM C31  CL      0.90 !               |            \\ /    gamma2
ATOM O32  OBL    -0.63 !               |              C31
ATOM C32  CTL2   -0.22 !               |              |     gamma3
ATOM H2X  HAL2    0.09 !               |        H2X---C32---H2Y
ATOM H2Y  HAL2    0.09 !               |              |
GROUP                  !               |              |      gamma4
ATOM C23  CTL2   -0.18 !               |              |
ATOM H3R  HAL2    0.09 !        H3R ---C23---H3S      |
ATOM H3S  HAL2    0.09 !               |              |
GROUP                  !               |              |
ATOM C24  CTL2   -0.18 !               |              |
ATOM H4R  HAL2    0.09 !        H4R ---C24---H4S      |
ATOM H4S  HAL2    0.09 !               |              |
GROUP                  !               |              |
ATOM C25  CTL2   -0.18 !               |              |
ATOM H5R  HAL2    0.09 !        H5R ---C25---H5S      |
ATOM H5S  HAL2    0.09 !               |              |
GROUP                  !               |              |
ATOM C26  CTL2   -0.18 !               |              |
ATOM H6R  HAL2    0.09 !        H6R ---C26---H6S      |
ATOM H6S  HAL2    0.09 !               |              |
GROUP                  !               |              |
ATOM C27  CTL2   -0.18 !               |              |
ATOM H7R  HAL2    0.09 !        H7R ---C27---H7S      |
ATOM H7S  HAL2    0.09 !               |              |
GROUP                  !               |              |
ATOM C28  CTL2   -0.18 !               |              |
ATOM H8R  HAL2    0.09 !        H8R ---C28---H8S      |
ATOM H8S  HAL2    0.09 !               |              |
GROUP                  !               |              |
ATOM C29  CEL1   -0.15 !               |              |
ATOM H91  HEL1    0.15 !        H91 ---C29            |
GROUP                  !               ||  (CIS)      |
ATOM C210 CEL1   -0.15 !               ||             |
ATOM H101 HEL1    0.15 !        H101---C210           |
GROUP                  !               |              |
ATOM C211 CTL2   -0.18 !               |              |
ATOM H11R HAL2    0.09 !        H11R---C211--H11S     |
ATOM H11S HAL2    0.09 !               |              |
GROUP                  !               |              |
ATOM C212 CTL2   -0.18 !               |              |
ATOM H12R HAL2    0.09 !        H12R---C212--H12S     |
ATOM H12S HAL2    0.09 !               |              |
GROUP                  !               |              |
ATOM C213 CTL2   -0.18 !               |              |
ATOM H13R HAL2    0.09 !        H13R---C213--H13S     |
ATOM H13S HAL2    0.09 !               |              |
GROUP                  !               |              |
ATOM C214 CTL2   -0.18 !               |              |
ATOM H14R HAL2    0.09 !        H14R---C214--H14S     |
ATOM H14S HAL2    0.09 !               |              |
GROUP                  !               |              |
ATOM C215 CTL2   -0.18 !               |              |
ATOM H15R HAL2    0.09 !        H15R---C215--H15S     |
ATOM H15S HAL2    0.09 !               |              |
GROUP                  !               |              |
ATOM C216 CTL2   -0.18 !               |              |
ATOM H16R HAL2    0.09 !        H16R---C216--H16S     |
ATOM H16S HAL2    0.09 !               |              |
GROUP                  !               |              |
ATOM C217 CTL2   -0.18 !               |              |
ATOM H17R HAL2    0.09 !        H17R---C217--H17S     |
ATOM H17S HAL2    0.09 !               |              |
GROUP                  !               |              |
ATOM C218 CTL3   -0.27 !               |              |
ATOM H18R HAL3    0.09 !        H18R---C218--H18S     |
ATOM H18S HAL3    0.09 !               |              |
ATOM H18T HAL3    0.09 !              H18T            |
GROUP                  !                              |
ATOM C33  CTL2   -0.18 !                              |
ATOM H3X  HAL2    0.09 !                       H3X ---C33---H3Y
ATOM H3Y  HAL2    0.09 !                              |
GROUP                  !                              |
ATOM C34  CTL2   -0.18 !                              |
ATOM H4X  HAL2    0.09 !                       H4X ---C34---H4Y
ATOM H4Y  HAL2    0.09 !                              |
GROUP                  !                              |
ATOM C35  CTL2   -0.18 !                              |
ATOM H5X  HAL2    0.09 !                       H5X ---C35---H5Y
ATOM H5Y  HAL2    0.09 !                              |
GROUP                  !                              |
ATOM C36  CTL2   -0.18 !                              |
ATOM H6X  HAL2    0.09 !                       H6X ---C36---H6Y
ATOM H6Y  HAL2    0.09 !                              |
GROUP                  !                              |
ATOM C37  CTL2   -0.18 !                              |
ATOM H7X  HAL2    0.09 !                       H7X ---C37---H7Y
ATOM H7Y  HAL2    0.09 !                              |
GROUP                  !                              |
ATOM C38  CTL2   -0.18 !                              |
ATOM H8X  HAL2    0.09 !                       H8X ---C38---H8Y
ATOM H8Y  HAL2    0.09 !                              |
GROUP                  !                              |
ATOM C39  CTL2   -0.18 !                              |
ATOM H9X  HAL2    0.09 !                       H9X ---C39---H9Y
ATOM H9Y  HAL2    0.09 !                              |
GROUP                  !                              |
ATOM C310 CTL2   -0.18 !                              |
ATOM H10X HAL2    0.09 !                       H10X---C310--H10Y
ATOM H10Y HAL2    0.09 !                              |
GROUP                  !                              |
ATOM C311 CTL2   -0.18 !                              |
ATOM H11X HAL2    0.09 !                       H11X---C311--H11Y
ATOM H11Y HAL2    0.09 !                              |
GROUP                  !                              |
ATOM C312 CTL2   -0.18 !                              |
ATOM H12X HAL2    0.09 !                       H12X---C312--H12Y
ATOM H12Y HAL2    0.09 !                              |
GROUP                  !                              |
ATOM C313 CTL2   -0.18 !                              |
ATOM H13X HAL2    0.09 !                       H13X---C313--H13Y
ATOM H13Y HAL2    0.09 !                              |
GROUP                  !                              |
ATOM C314 CTL2   -0.18 !                              |
ATOM H14X HAL2    0.09 !                       H14X---C314--H14Y
ATOM H14Y HAL2    0.09 !                              |
GROUP                  !                              |
ATOM C315 CTL2   -0.18 !                              |
ATOM H15X HAL2    0.09 !                       H15X---C315--H15Y
ATOM H15Y HAL2    0.09 !                              |
GROUP                  !                              |
ATOM C316 CTL3   -0.27 !                              |
ATOM H16X HAL3    0.09 !                       H16X---C316--H16Y
ATOM H16Y HAL3    0.09 !                              |
ATOM H16Z HAL3    0.09 !                              H16Z
 
! Glycerol Backbone
BOND  C1   O11       O11  HO1
BOND  C1   HA        C1    HB       C1   C2        
BOND  C2   HS        C2    C3       C2   O21
BOND  C3   HX        C3    HY       C3   O31
! Chain from C2
BOND  O21  C21
BOND  C21  C22
DOUBLE  C21  O22
BOND  C22  H2R       C22  H2S       C22  C23
BOND  C23  H3R       C23  H3S       C23  C24
BOND  C24  H4R       C24  H4S       C24  C25
BOND  C25  H5R       C25  H5S       C25  C26
BOND  C26  H6R       C26  H6S       C26  C27
BOND  C27  H7R       C27  H7S       C27  C28
BOND  C28  H8R       C28  H8S       C28  C29
BOND  C29  H91       
DOUBLE  C29 C210
BOND  C210 H101      C210 C211
BOND  C211 H11R      C211 H11S      C211 C212
BOND  C212 H12R      C212 H12S      C212 C213
BOND  C213 H13R      C213 H13S      C213 C214
BOND  C214 H14R      C214 H14S      C214 C215
BOND  C215 H15R      C215 H15S      C215 C216
BOND  C216 H16R      C216 H16S      C216 C217
BOND  C217 H17R      C217 H17S      C217 C218
BOND  C218 H18R      C218 H18S      C218 H18T
! Chain From C3
BOND  O31  C31
BOND  C31  C32
DOUBLE  C31  O32
BOND  C32  H2X       C32  H2Y       C32  C33
BOND  C33  H3X       C33  H3Y       C33  C34
BOND  C34  H4X       C34  H4Y       C34  C35
BOND  C35  H5X       C35  H5Y       C35  C36
BOND  C36  H6X       C36  H6Y       C36  C37
BOND  C37  H7X       C37  H7Y       C37  C38
BOND  C38  H8X       C38  H8Y       C38  C39
BOND  C39  H9X       C39  H9Y       C39  C310
BOND  C310 H10X      C310 H10Y      C310 C311
BOND  C311 H11X      C311 H11Y      C311 C312
BOND  C312 H12X      C312 H12Y      C312 C313
BOND  C313 H13X      C313 H13Y      C313 C314
BOND  C314 H14X      C314 H14Y      C314 C315
BOND  C315 H15X      C315 H15Y      C315 C316
BOND  C316 H16X      C316 H16Y      C316 H16Z

IMPR C21 O21 C22 O22    C31 O31 C32 O32

!IC table from IC generate, minimized geometry
IC HO1    O11    C1     C2         1.5790  120.92 -130.06  110.78   1.5478
IC C2     O11    *C1    HA         1.5478  110.78 -120.11  109.49   1.1119
IC HA     O11    *C1    HB         1.1119  109.49 -119.44  112.98   1.1188
IC O11    C1     C2     O21        1.4311  110.78  170.72  106.82   1.4423
IC O21    C1     *C2    C3         1.4423  106.82 -120.90  110.73   1.5605 !defines S chirality
IC C3     C1     *C2    HS         1.5605  110.73 -118.02  107.55   1.1160 !defines S chirality
IC C1     C2     O21    C21        1.5478  106.82  152.06  115.88   1.3149
IC C2     O21    C21    C22        1.4423  115.88  174.71  108.37   1.5300
IC C22    O21    *C21   O22        1.5300  108.37  179.81  126.94   1.2175
IC O21    C21    C22    C23        1.3149  108.37 -178.59  112.34   1.5450
IC C23    C21    *C22   H2R        1.5450  112.34 -121.58  107.75   1.1090
IC H2R    C21    *C22   H2S        1.1090  107.75 -117.05  107.65   1.1093
IC C1     C2     C3     O31        1.5478  110.73  171.60  113.11   1.4470
IC O31    C2     *C3    HX         1.4470  113.11  126.56  109.07   1.1156
IC HX     C2     *C3    HY         1.1156  109.07  114.23  106.54   1.1130
IC C2     C3     O31    C31        1.5605  113.11   86.70  115.13   1.3282
IC C3     O31    C31    C32        1.4470  115.13 -175.02  108.29   1.5304
IC C32    O31    *C31   O32        1.5304  108.29 -179.30  126.46   1.2152
IC O31    C31    C32    C33        1.3282  108.29  178.67  112.57   1.5449
IC C33    C31    *C32   H2X        1.5449  112.57 -120.87  107.35   1.1099
IC H2X    C31    *C32   H2Y        1.1099  107.35 -117.25  107.83   1.1084
IC C21    C22    C23    C24        1.5300  112.34  179.69  112.29   1.5338
IC C24    C22    *C23   H3R        1.5338  112.29 -121.16  109.58   1.1143
IC H3R    C22    *C23   H3S        1.1143  109.58 -117.64  109.55   1.1144
IC C22    C23    C24    C25        1.5450  112.29  179.90  112.52   1.5347
IC C25    C23    *C24   H4R        1.5347  112.52 -121.27  109.11   1.1133
IC H4R    C23    *C24   H4S        1.1133  109.11 -117.44  109.11   1.1133
IC C23    C24    C25    C26        1.5338  112.52  179.93  112.62   1.5345
IC C26    C24    *C25   H5R        1.5345  112.62 -121.39  109.04   1.1132
IC H5R    C24    *C25   H5S        1.1132  109.04 -117.27  109.05   1.1133
IC C24    C25    C26    C27        1.5347  112.62 -179.86  112.65   1.5355
IC C27    C25    *C26   H6R        1.5355  112.65 -121.31  109.06   1.1132
IC H6R    C25    *C26   H6S        1.1132  109.06 -117.35  109.04   1.1131
IC C25    C26    C27    C28        1.5345  112.65  179.79  112.33   1.5397
IC C28    C26    *C27   H7R        1.5397  112.33 -121.64  108.44   1.1137
IC H7R    C26    *C27   H7S        1.1137  108.44 -116.96  108.77   1.1140
IC C26    C27    C28    C29        1.5355  112.33 -177.65  111.53   1.5098
IC C29    C27    *C28   H8R        1.5098  111.53 -123.76  107.67   1.1128
IC H8R    C27    *C28   H8S        1.1128  107.67 -115.16  108.45   1.1128
IC C27    C28    C29    C210       1.5397  111.53 -118.93  126.95   1.3468
IC C210   C28    *C29   H91        1.3468  126.95  178.64  114.42   1.1012
IC C28    C29    C210   C211       1.5098  126.95   -1.06  126.70   1.5093
IC C211   C29    *C210  H101       1.5093  126.70  179.97  118.62   1.1011
IC C29    C210   C211   C212       1.3468  126.70   96.43  111.97   1.5393
IC C212   C210   *C211  H11R       1.5393  111.97 -121.33  111.63   1.1129
IC H11R   C210   *C211  H11S       1.1129  111.63 -117.66  109.97   1.1125
IC C210   C211   C212   C213       1.5093  111.97 -179.20  112.31   1.5355
IC C213   C211   *C212  H12R       1.5355  112.31 -121.28  109.77   1.1133
IC H12R   C211   *C212  H12S       1.1133  109.77 -118.03  109.44   1.1145
IC C211   C212   C213   C214       1.5393  112.31 -179.38  112.67   1.5346
IC C214   C212   *C213  H13R       1.5346  112.67 -121.30  109.02   1.1133
IC H13R   C212   *C213  H13S       1.1133  109.02 -117.38  109.09   1.1129
IC C212   C213   C214   C215       1.5355  112.67  179.76  112.66   1.5349
IC C215   C213   *C214  H14R       1.5349  112.66 -121.34  109.11   1.1131
IC H14R   C213   *C214  H14S       1.1131  109.11 -117.34  109.05   1.1134
IC C213   C214   C215   C216       1.5346  112.66 -179.43  112.59   1.5348
IC C216   C214   *C215  H15R       1.5348  112.59 -121.30  109.06   1.1133
IC H15R   C214   *C215  H15S       1.1133  109.06 -117.41  109.12   1.1130
IC C214   C215   C216   C217       1.5349  112.59 -179.92  112.76   1.5340
IC C217   C215   *C216  H16R       1.5340  112.76 -121.38  109.12   1.1131
IC H16R   C215   *C216  H16S       1.1131  109.12 -117.32  109.09   1.1134
IC C215   C216   C217   C218       1.5348  112.76 -179.79  113.22   1.5309
IC C218   C216   *C217  H17R       1.5309  113.22 -121.60  108.73   1.1142
IC H17R   C216   *C217  H17S       1.1142  108.73 -116.70  108.81   1.1140
IC C216   C217   C218   H18R       1.5340  113.22  -59.81  110.41   1.1115
IC H18R   C217   *C218  H18S       1.1115  110.41  119.81  110.47   1.1113
IC H18R   C217   *C218  H18T       1.1115  110.41 -120.04  110.64   1.1111
IC C31    C32    C33    C34        1.5304  112.57 -179.65  112.12   1.5339
IC C34    C32    *C33   H3X        1.5339  112.12 -121.49  109.73   1.1140
IC H3X    C32    *C33   H3Y        1.1140  109.73 -117.57  109.29   1.1149
IC C32    C33    C34    C35        1.5449  112.12  179.11  112.65   1.5346
IC C35    C33    *C34   H4X        1.5346  112.65 -121.15  108.95   1.1134
IC H4X    C33    *C34   H4Y        1.1134  108.95 -117.42  109.10   1.1130
IC C33    C34    C35    C36        1.5339  112.65  179.84  112.55   1.5345
IC C36    C34    *C35   H5X        1.5345  112.55 -121.46  109.09   1.1132
IC H5X    C34    *C35   H5Y        1.1132  109.09 -117.21  108.95   1.1134
IC C34    C35    C36    C37        1.5346  112.55  179.40  112.70   1.5345
IC C37    C35    *C36   H6X        1.5345  112.70 -121.28  108.98   1.1132
IC H6X    C35    *C36   H6Y        1.1132  108.98 -117.31  109.01   1.1131
IC C35    C36    C37    C38        1.5345  112.70  179.82  112.55   1.5346
IC C38    C36    *C37   H7X        1.5346  112.55 -121.38  109.08   1.1132
IC H7X    C36    *C37   H7Y        1.1132  109.08 -117.30  109.01   1.1133
IC C36    C37    C38    C39        1.5345  112.55  179.54  112.66   1.5345
IC C39    C37    *C38   H8X        1.5345  112.66 -121.30  109.03   1.1132
IC H8X    C37    *C38   H8Y        1.1132  109.03 -117.33  109.03   1.1132
IC C37    C38    C39    C310       1.5346  112.66  179.81  112.56   1.5345
IC C310   C38    *C39   H9X        1.5345  112.56 -121.34  109.08   1.1132
IC H9X    C38    *C39   H9Y        1.1132  109.08 -117.34  109.04   1.1133
IC C38    C39    C310   C311       1.5345  112.56  179.67  112.65   1.5345
IC C311   C39    *C310  H10X       1.5345  112.65 -121.31  109.06   1.1132
IC H10X   C39    *C310  H10Y       1.1132  109.06 -117.34  109.05   1.1132
IC C39    C310   C311   C312       1.5345  112.65  179.83  112.56   1.5345
IC C312   C310   *C311  H11X       1.5345  112.56 -121.33  109.09   1.1132
IC H11X   C310   *C311  H11Y       1.1132  109.09 -117.36  109.07   1.1132
IC C310   C311   C312   C313       1.5345  112.56  179.76  112.66   1.5345
IC C313   C311   *C312  H12X       1.5345  112.66 -121.31  109.07   1.1132
IC H12X   C311   *C312  H12Y       1.1132  109.07 -117.35  109.06   1.1132
IC C311   C312   C313   C314       1.5345  112.66  179.88  112.58   1.5347
IC C314   C312   *C313  H13X       1.5347  112.58 -121.32  109.09   1.1132
IC H13X   C312   *C313  H13Y       1.1132  109.09 -117.37  109.07   1.1132
IC C312   C313   C314   C315       1.5345  112.58  179.85  112.70   1.5339
IC C315   C313   *C314  H14X       1.5339  112.70 -121.32  109.10   1.1132
IC H14X   C313   *C314  H14Y       1.1132  109.10 -117.34  109.09   1.1132
IC C313   C314   C315   C316       1.5347  112.70  179.95  113.30   1.5309
IC C316   C314   *C315  H15X       1.5309  113.30 -121.68  108.74   1.1141
IC H15X   C314   *C315  H15Y       1.1141  108.74 -116.64  108.74   1.1141
IC C314   C315   C316   H16X       1.5339  113.30  -59.96  110.44   1.1113
IC H16X   C315   *C316  H16Y       1.1113  110.44  119.85  110.44   1.1113
IC H16X   C315   *C316  H16Z       1.1113  110.44 -120.07  110.60   1.1112

RESI DYGL         0.00 ! dipalmitoleic-glycerol
!
GROUP
ATOM C1   CTL2    0.05 !
ATOM HA   HAL2    0.09 !                 HA
ATOM HB   HAL2    0.09 !                 |
ATOM O11  OHL    -0.65 !                 |
ATOM HO1  HOL     0.42 !            HB---C1---O11--HO1
GROUP                  !                 |
ATOM C2   CTL1    0.17 !            HS---C2--------------
ATOM HS   HAL1    0.09 !                 | beta1        |
ATOM O21  OSL    -0.49 !            O22  O21          theta3
ATOM C21  CL      0.90 !             \\ /  beta2        |
ATOM O22  OBL    -0.63 !               C21              |
ATOM C22  CTL2   -0.22 !               |   beta3        |
ATOM H2R  HAL2    0.09 !        H2R---C22---H2S         |
ATOM H2S  HAL2    0.09 !               |                |
GROUP                  !               |    beta4       |
ATOM C3   CTL2    0.08 !               |                |
ATOM HX   HAL2    0.09 !               |           HX---C3---HY
ATOM HY   HAL2    0.09 !               |                |   gamma1
ATOM O31  OSL    -0.49 !               |           O32  O31
ATOM C31  CL      0.90 !               |            \\ /    gamma2
ATOM O32  OBL    -0.63 !               |              C31
ATOM C32  CTL2   -0.22 !               |              |     gamma3
ATOM H2X  HAL2    0.09 !               |        H2X---C32---H2Y
ATOM H2Y  HAL2    0.09 !               |              |
GROUP                  !               |              |      gamma4
ATOM C23  CTL2   -0.18 !               |              |
ATOM H3R  HAL2    0.09 !        H3R ---C23---H3S      |
ATOM H3S  HAL2    0.09 !               |              |
GROUP                  !               |              |
ATOM C24  CTL2   -0.18 !               |              |
ATOM H4R  HAL2    0.09 !        H4R ---C24---H4S      |
ATOM H4S  HAL2    0.09 !               |              |
GROUP                  !               |              |
ATOM C25  CTL2   -0.18 !               |              |
ATOM H5R  HAL2    0.09 !        H5R ---C25---H5S      |
ATOM H5S  HAL2    0.09 !               |              |
GROUP                  !               |              |
ATOM C26  CTL2   -0.18 !               |              |
ATOM H6R  HAL2    0.09 !        H6R ---C26---H6S      |
ATOM H6S  HAL2    0.09 !               |              |
GROUP                  !               |              |
ATOM C27  CTL2   -0.18 !               |              |
ATOM H7R  HAL2    0.09 !        H7R ---C27---H7S      |
ATOM H7S  HAL2    0.09 !               |              |
GROUP                  !               |              |
ATOM C28  CTL2   -0.18 !               |              |
ATOM H8R  HAL2    0.09 !        H8R ---C28---H8S      |
ATOM H8S  HAL2    0.09 !               |              |
GROUP                  !               |              |
ATOM C29  CEL1   -0.15 !               |              |
ATOM H9R  HEL1    0.15 !        H9R ---C29            |
GROUP                  !               ||  (CIS)      |
ATOM C210 CEL1   -0.15 !               ||             |
ATOM H10R HEL1    0.15 !        H10R---C210           |
GROUP                  !               |              |
ATOM C211 CTL2   -0.18 !               |              |
ATOM H11R HAL2    0.09 !        H11R---C211--H11S     |
ATOM H11S HAL2    0.09 !               |              |
GROUP                  !               |              |
ATOM C212 CTL2   -0.18 !               |              |
ATOM H12R HAL2    0.09 !        H12R---C212--H12S     |
ATOM H12S HAL2    0.09 !               |              |
GROUP                  !               |              |
ATOM C213 CTL2   -0.18 !               |              |
ATOM H13R HAL2    0.09 !        H13R---C213--H13S     |
ATOM H13S HAL2    0.09 !               |              |
GROUP                  !               |              |
ATOM C214 CTL2   -0.18 !               |              |
ATOM H14R HAL2    0.09 !        H14R---C214--H14S     |
ATOM H14S HAL2    0.09 !               |              |
GROUP                  !               |              |
ATOM C215 CTL2   -0.18 !               |              |
ATOM H15R HAL2    0.09 !        H15R---C215--H15S     |
ATOM H15S HAL2    0.09 !               |              |
GROUP                  !               |              |
ATOM C216 CTL3   -0.27 !               |              |
ATOM H16R HAL3    0.09 !        H16R---C216--H16S     |
ATOM H16S HAL3    0.09 !               |              |
ATOM H16T HAL3    0.09 !              H16T            |
GROUP                  !                              |
ATOM C33  CTL2   -0.18 !                              |
ATOM H3X  HAL2    0.09 !                       H3X ---C33---H3Y
ATOM H3Y  HAL2    0.09 !                              |
GROUP                  !                              |
ATOM C34  CTL2   -0.18 !                              |
ATOM H4X  HAL2    0.09 !                       H4X ---C34---H4Y
ATOM H4Y  HAL2    0.09 !                              |
GROUP                  !                              |
ATOM C35  CTL2   -0.18 !                              |
ATOM H5X  HAL2    0.09 !                       H5X ---C35---H5Y
ATOM H5Y  HAL2    0.09 !                              |
GROUP                  !                              |
ATOM C36  CTL2   -0.18 !                              |
ATOM H6X  HAL2    0.09 !                       H6X ---C36---H6Y
ATOM H6Y  HAL2    0.09 !                              |
GROUP                  !                              |
ATOM C37  CTL2   -0.18 !                              |
ATOM H7X  HAL2    0.09 !                       H7X ---C37---H7Y
ATOM H7Y  HAL2    0.09 !                              |
GROUP                  !                              |
ATOM C38  CTL2   -0.18 !                              |
ATOM H8X  HAL2    0.09 !                       H8X ---C38---H8Y
ATOM H8Y  HAL2    0.09 !                              |
GROUP                  !                              |
ATOM C39  CEL1   -0.15 !                              |
ATOM H9X  HEL1    0.15 !                       H9X ---C39
GROUP                  !                              ||
ATOM C310 CEL1   -0.15 !                              ||
ATOM H10X HEL1    0.15 !                       H10X---C310
GROUP                  !                              |
ATOM C311 CTL2   -0.18 !                              |
ATOM H11X HAL2    0.09 !                       H11X---C311--H11Y
ATOM H11Y HAL2    0.09 !                              |
GROUP                  !                              |
ATOM C312 CTL2   -0.18 !                              |
ATOM H12X HAL2    0.09 !                       H12X---C312--H12Y
ATOM H12Y HAL2    0.09 !                              |
GROUP                  !                              |
ATOM C313 CTL2   -0.18 !                              |
ATOM H13X HAL2    0.09 !                       H13X---C313--H13Y
ATOM H13Y HAL2    0.09 !                              |
GROUP                  !                              |
ATOM C314 CTL2   -0.18 !                              |
ATOM H14X HAL2    0.09 !                       H14X---C314--H14Y
ATOM H14Y HAL2    0.09 !                              |
GROUP                  !                              |
ATOM C315 CTL2   -0.18 !                              |
ATOM H15X HAL2    0.09 !                       H15X---C315--H15Y
ATOM H15Y HAL2    0.09 !                              |
GROUP                  !                              |
ATOM C316 CTL3   -0.27 !                              |
ATOM H16X HAL3    0.09 !                       H16X---C316--H16Y
ATOM H16Y HAL3    0.09 !                              |
ATOM H16Z HAL3    0.09 !                              H16Z

! Glycerol Backbone
BOND  C1   O11       O11  HO1
BOND  C1   HA        C1    HB       C1   C2
BOND  C2   HS        C2    C3       C2   O21
BOND  C3   HX        C3    HY       C3   O31
! Chain from C2
BOND  O21  C21
BOND  C21  C22
DOUBLE  C21  O22
BOND  C22  H2R       C22  H2S       C22  C23
BOND  C23  H3R       C23  H3S       C23  C24
BOND  C24  H4R       C24  H4S       C24  C25
BOND  C25  H5R       C25  H5S       C25  C26
BOND  C26  H6R       C26  H6S       C26  C27
BOND  C27  H7R       C27  H7S       C27  C28
BOND  C28  H8R       C28  H8S       C28  C29
BOND  C29  H9R
DOUBLE  C29 C210
BOND  C210 H10R      C210 C211
BOND  C211 H11R      C211 H11S      C211 C212
BOND  C212 H12R      C212 H12S      C212 C213
BOND  C213 H13R      C213 H13S      C213 C214
BOND  C214 H14R      C214 H14S      C214 C215
BOND  C215 H15R      C215 H15S      C215 C216
BOND  C216 H16R      C216 H16S      C216 H16T

! Chain From C3
BOND  O31  C31
BOND  C31  C32
DOUBLE  C31  O32
BOND  C32  H2X       C32  H2Y       C32  C33
BOND  C33  H3X       C33  H3Y       C33  C34
BOND  C34  H4X       C34  H4Y       C34  C35
BOND  C35  H5X       C35  H5Y       C35  C36
BOND  C36  H6X       C36  H6Y       C36  C37
BOND  C37  H7X       C37  H7Y       C37  C38
BOND  C38  H8X       C38  H8Y       C38  C39
BOND  C39  H9X
DOUBLE C39 C310
BOND  C310 H10X      C310 C311
BOND  C311 H11X      C311 H11Y      C311 C312
BOND  C312 H12X      C312 H12Y      C312 C313
BOND  C313 H13X      C313 H13Y      C313 C314
BOND  C314 H14X      C314 H14Y      C314 C315
BOND  C315 H15X      C315 H15Y      C315 C316
BOND  C316 H16X      C316 H16Y      C316 H16Z

IMPR C21 O21 C22 O22    C31 O31 C32 O32

!    I     J      K      L          R(IK)   T(IKJ)    PHI   T(JKL)   R(KL)
IC  HO1    O11    C1     C2         1.5781  118.26  168.12  110.80   1.5508
IC  C2     O11    *C1    HA         1.5508  110.80 -119.17  111.41   1.1170
IC  HA     O11    *C1    HB         1.1170  111.41 -120.80  110.01   1.1146
IC  O11    C1     C2     C3         1.4316  110.80  176.77  110.71   1.5573
IC  C3     C1     *C2    O21        1.5573  110.71  120.62  108.02   1.4410 !defines S chirality
IC  C3     C1     *C2    HS         1.5573  110.71 -118.37  106.71   1.1170 !defines S chirality
IC  C1     C2     O21    C21        1.5508  108.02  147.52  115.15   1.3177
IC  C2     O21    C21    C22        1.4410  115.15  179.16  108.63   1.5289
IC  C22    O21    *C21   O22        1.5289  108.63 -178.85  126.55   1.2187
IC  O21    C21    C22    C23        1.3177  108.63 -177.70  112.21   1.5449
IC  C23    C21    *C22   H2R        1.5449  112.21 -121.72  107.88   1.1092
IC  H2R    C21    *C22   H2S        1.1092  107.88 -117.16  107.60   1.1093
IC  C1     C2     C3     O31        1.5508  110.71  176.05  112.62   1.4438
IC  O31    C2     *C3    HX         1.4438  112.62 -118.51  106.65   1.1128
IC  HX     C2     *C3    HY         1.1128  106.65 -115.12  109.46   1.1145
IC  C2     C3     O31    C31        1.5573  112.62   87.12  115.04   1.3313
IC  C3     O31    C31    C32        1.4438  115.04 -172.98  108.55   1.5288
IC  C32    O31    *C31   O32        1.5288  108.55 -178.89  125.60   1.2170
IC  O31    C31    C32    C33        1.3313  108.55 -166.73  113.05   1.5447
IC  C33    C31    *C32   H2X        1.5447  113.05 -121.10  107.23   1.1103
IC  H2X    C31    *C32   H2Y        1.1103  107.23 -117.00  108.11   1.1090
IC  C21    C22    C23    C24        1.5289  112.21  175.76  112.39   1.5338
IC  C24    C22    *C23   H3R        1.5338  112.39 -120.69  109.57   1.1147
IC  H3R    C22    *C23   H3S        1.1147  109.57 -117.65  109.64   1.1142
IC  C22    C23    C24    C25        1.5449  112.39 -179.39  112.35   1.5346
IC  C25    C23    *C24   H4R        1.5346  112.35 -121.52  109.41   1.1131
IC  H4R    C23    *C24   H4S        1.1131  109.41 -117.57  108.97   1.1134
IC  C23    C24    C25    C26        1.5338  112.35  176.31  112.80   1.5344
IC  C26    C24    *C25   H5R        1.5344  112.80 -121.01  108.95   1.1135
IC  H5R    C24    *C25   H5S        1.1135  108.95 -117.24  109.16   1.1132
IC  C24    C25    C26    C27        1.5346  112.80 -179.44  112.48   1.5356
IC  C27    C25    *C26   H6R        1.5356  112.48 -121.49  109.32   1.1129
IC  H6R    C25    *C26   H6S        1.1129  109.32 -117.47  108.94   1.1132
IC  C25    C26    C27    C28        1.5344  112.48  176.92  112.46   1.5398
IC  C28    C26    *C27   H7R        1.5398  112.46 -121.38  108.40   1.1139
IC  H7R    C26    *C27   H7S        1.1139  108.40 -116.93  108.77   1.1139
IC  C26    C27    C28    C29        1.5356  112.46 -178.53  111.43   1.5097
IC  C29    C27    *C28   H8R        1.5097  111.43 -123.58  107.80   1.1132
IC  H8R    C27    *C28   H8S        1.1132  107.80 -115.43  108.37   1.1128
IC  C27    C28    C29    C210       1.5398  111.43 -126.96  126.62   1.3465
IC  C210   C28    *C29   H9R        1.3465  126.62  178.41  114.65   1.1012
IC  C28    C29    C210   C211       1.5097  126.62   -1.69  126.32   1.5088
IC  C211   C29    *C210  H10R       1.5088  126.32 -179.55  118.79   1.1012
IC  C29    C210   C211   C212       1.3465  126.32   93.02  112.15   1.5392
IC  C212   C210   *C211  H11R       1.5392  112.15 -121.30  111.28   1.1133
IC  H11R   C210   *C211  H11S       1.1133  111.28 -117.50  110.00   1.1126
IC  C210   C211   C212   C213       1.5088  112.15 -178.81  112.29   1.5354
IC  C213   C211   *C212  H12R       1.5354  112.29 -121.34  109.78   1.1133
IC  H12R   C211   *C212  H12S       1.1133  109.78 -118.01  109.42   1.1144
IC  C211   C212   C213   C214       1.5392  112.29  179.81  112.68   1.5345
IC  C214   C212   *C213  H13R       1.5345  112.68 -121.26  109.04   1.1132
IC  H13R   C212   *C213  H13S       1.1132  109.04 -117.39  109.10   1.1131
IC  C212   C213   C214   C215       1.5354  112.68  179.80  112.59   1.5347
IC  C215   C213   *C214  H14R       1.5347  112.59 -121.29  109.09   1.1132
IC  H14R   C213   *C214  H14S       1.1132  109.09 -117.37  109.11   1.1133
IC  C213   C214   C215   C216       1.5345  112.59 -179.58  112.63   1.5347
IC  C216   C214   *C215  H15R       1.5347  112.63 -121.36  109.09   1.1132
IC  H15R   C214   *C215  H15S       1.1132  109.09 -117.38  109.07   1.1132
IC  C214   C215   C216   H16R       1.5339  113.30  -59.98  110.46   1.1113
IC  H16R   C215   *C216  H16S       1.1113  110.46  119.84  110.45   1.1114
IC  H16R   C215   *C216  H16T       1.1113  110.46 -120.09  110.62   1.1112
IC  C31    C32    C33    C34        1.5288  113.05  179.24  111.73   1.5343
IC  C34    C32    *C33   H3X        1.5343  111.73 -120.85  109.62   1.1140
IC  H3X    C32    *C33   H3Y        1.1140  109.62 -117.95  109.78   1.1144
IC  C32    C33    C34    C35        1.5447  111.73 -176.74  112.91   1.5345
IC  C35    C33    *C34   H4X        1.5345  112.91 -121.67  109.15   1.1134
IC  H4X    C33    *C34   H4Y        1.1134  109.15 -117.32  108.98   1.1134
IC  C33    C34    C35    C36        1.5343  112.91  178.63  112.42   1.5349
IC  C36    C34    *C35   H5X        1.5349  112.42 -120.99  108.94   1.1133
IC  H5X    C34    *C35   H5Y        1.1133  108.94 -117.41  109.31   1.1131
IC  C34    C35    C36    C37        1.5345  112.42 -176.73  112.80   1.5356
IC  C37    C35    *C36   H6X        1.5356  112.80 -121.69  109.16   1.1130
IC  H6X    C35    *C36   H6Y        1.1130  109.16 -117.32  108.94   1.1133
IC  C35    C36    C37    C38        1.5349  112.80  178.92  112.27   1.5402
IC  C38    C36    *C37   H7X        1.5402  112.27 -121.37  108.23   1.1139
IC  H7X    C36    *C37   H7Y        1.1139  108.23 -117.01  109.05   1.1137
IC  C36    C37    C38    C39        1.5356  112.27 -174.92  111.69   1.5099
IC  C39    C37    *C38   H8X        1.5099  111.69 -124.14  107.77   1.1124
IC  H8X    C37    *C38   H8Y        1.1124  107.77 -115.13  108.30   1.1128
IC  C37    C38    C39    C310       1.5402  111.69 -121.39  127.35   1.3470
IC  C310   C38    *C39   H9X        1.3470  127.35  179.11  114.24   1.1012
IC  C38    C39    C310   C311       1.5099  127.35   -0.69  127.25   1.5096
IC  C311   C39    *C310  H10X       1.5096  127.25  179.82  118.43   1.1012
IC  C39    C310   C311   C312       1.3470  127.25  106.03  111.65   1.5393
IC  C312   C310   *C311  H11X       1.5393  111.65 -121.49  112.10   1.1123
IC  H11X   C310   *C311  H11Y       1.1123  112.10 -117.95  109.83   1.1127
IC  C310   C311   C312   C313       1.5096  111.65  179.63  112.41   1.5355
IC  C313   C311   *C312  H12X       1.5355  112.41 -121.09  109.75   1.1135
IC  H12X   C311   *C312  H12Y       1.1135  109.75 -118.07  109.46   1.1143
IC  C311   C312   C313   C314       1.5393  112.41 -178.89  112.60   1.5347
IC  C314   C312   *C313  H13X       1.5347  112.60 -121.37  109.10   1.1131
IC  H13X   C312   *C313  H13Y       1.1131  109.10 -117.41  109.08   1.1131
IC  C312   C313   C314   C315       1.5355  112.60  179.88  112.66   1.5347
IC  C315   C313   *C314  H14X       1.5347  112.66 -121.27  109.06   1.1132
IC  H14X   C313   *C314  H14Y       1.1132  109.06 -117.36  109.14   1.1133
IC  C313   C314   C315   C316       1.5347  112.66 -179.12  112.61   1.5348
IC  C316   C314   *C315  H15X       1.5348  112.61 -121.34  109.09   1.1132
IC  H15X   C314   *C315  H15Y       1.1132  109.09 -117.41  109.09   1.1132
IC  C314   C315   C316   H16X       1.5340  113.30  -59.94  110.46   1.1113
IC  H16X   C315   *C316  H16Y       1.1113  110.46  119.86  110.45   1.1113
IC  H16X   C315   *C316  H16Z       1.1113  110.46 -120.06  110.61   1.1112

RESI DGGL         0.00 ! digadoleic--glycerol
!
GROUP
ATOM C1   CTL2    0.05 !
ATOM HA   HAL2    0.09 !                 HA
ATOM HB   HAL2    0.09 !                 |
ATOM O11  OHL    -0.65 !                 |
ATOM HO1  HOL     0.42 !            HB---C1---O11--HO1
GROUP                  !                 |
ATOM C2   CTL1    0.17 !            HS---C2--------------
ATOM HS   HAL1    0.09 !                 | beta1        |
ATOM O21  OSL    -0.49 !            O22  O21          theta3
ATOM C21  CL      0.90 !             \\ /  beta2        |
ATOM O22  OBL    -0.63 !               C21              |
ATOM C22  CTL2   -0.22 !               |   beta3        |
ATOM H2R  HAL2    0.09 !        H2R---C22---H2S         |
ATOM H2S  HAL2    0.09 !               |                |
GROUP                  !               |    beta4       |
ATOM C3   CTL2    0.08 !               |                |
ATOM HX   HAL2    0.09 !               |           HX---C3---HY
ATOM HY   HAL2    0.09 !               |                |   gamma1
ATOM O31  OSL    -0.49 !               |           O32  O31
ATOM C31  CL      0.90 !               |            \\ /    gamma2
ATOM O32  OBL    -0.63 !               |              C31
ATOM C32  CTL2   -0.22 !               |              |     gamma3
ATOM H2X  HAL2    0.09 !               |        H2X---C32---H2Y
ATOM H2Y  HAL2    0.09 !               |              |
GROUP                  !               |              |      gamma4
ATOM C23  CTL2   -0.18 !               |              |
ATOM H3R  HAL2    0.09 !        H3R ---C23---H3S      |
ATOM H3S  HAL2    0.09 !               |              |
GROUP                  !               |              |
ATOM C24  CTL2   -0.18 !               |              |
ATOM H4R  HAL2    0.09 !        H4R ---C24---H4S      |
ATOM H4S  HAL2    0.09 !               |              |
GROUP                  !               |              |
ATOM C25  CTL2   -0.18 !               |              |
ATOM H5R  HAL2    0.09 !        H5R ---C25---H5S      |
ATOM H5S  HAL2    0.09 !               |              |
GROUP                  !               |              |
ATOM C26  CTL2   -0.18 !               |              |
ATOM H6R  HAL2    0.09 !        H6R ---C26---H6S      |
ATOM H6S  HAL2    0.09 !               |              |
GROUP                  !               |              |
ATOM C27  CTL2   -0.18 !               |              |
ATOM H7R  HAL2    0.09 !        H7R ---C27---H7S      |
ATOM H7S  HAL2    0.09 !               |              |
GROUP                  !               |              |
ATOM C28  CTL2   -0.18 !               |              |
ATOM H8R  HAL2    0.09 !        H8R ---C28---H8S      |
ATOM H8S  HAL2    0.09 !               |              |
GROUP                  !               |              |
ATOM C29  CTL2   -0.18 !               |              |
ATOM H9R  HAL2    0.09 !        H9R ---C29---H9S      |
ATOM H9S  HAL2    0.09 !               |              |
GROUP                  !               |              |
ATOM C210 CTL2   -0.18 !               |              |
ATOM H10R HAL2    0.09 !        H10R---C210--H10S     |
ATOM H10S HAL2    0.09 !               |              |
GROUP                  !               |              |
ATOM C211 CEL1   -0.15 !               |              |
ATOM H11R HEL1    0.15 !        H11R---C211           |
GROUP                  !               ||    (CIS)    |
ATOM C212 CEL1   -0.15 !               ||             |
ATOM H12R HEL1    0.15 !        H12R---C212           |
GROUP                  !               |              |
ATOM C213 CTL2   -0.18 !               |              |
ATOM H13R HAL2    0.09 !        H13R---C213--H13S     |
ATOM H13S HAL2    0.09 !               |              |
GROUP                  !               |              |
ATOM C214 CTL2   -0.18 !               |              |
ATOM H14R HAL2    0.09 !        H14R---C214--H14S     |
ATOM H14S HAL2    0.09 !               |              |
GROUP                  !               |              |
ATOM C215 CTL2   -0.18 !               |              |
ATOM H15R HAL2    0.09 !        H15R---C215--H15S     |
ATOM H15S HAL2    0.09 !               |              |
GROUP                  !               |          |
ATOM C216 CTL2   -0.18 !               |          |
ATOM H16R HAL2    0.09 !    H16R---C216--H16S     |
ATOM H16S HAL2    0.09 !               |          |
GROUP                  !               |          |
ATOM C217 CTL2   -0.18 !               |          |
ATOM H17R HAL2    0.09 !        H17R---C217--H17S     |
ATOM H17S HAL2    0.09 !               |          |
GROUP                  !               |              |
ATOM C218 CTL2   -0.18 !               |          |
ATOM H18R HAL2    0.09 !        H18R---C218--H18S     |
ATOM H18S HAL2    0.09 !               |              |
GROUP              !               |              |
ATOM C219 CTL2   -0.18 !               |              |
ATOM H19R HAL2    0.09 !        H19R---C219--H19S     |
ATOM H19S HAL2    0.09 !           |              |
GROUP                  !           |              |
ATOM C220 CTL3   -0.27 !               |              |
ATOM H20R HAL3    0.09 !        H20R---C220--H20S     |
ATOM H20S HAL3    0.09 !               |              |
ATOM H20T HAL3    0.09 !              H20T            |
GROUP                  !                              |
ATOM C33  CTL2   -0.18 !                              |
ATOM H3X  HAL2    0.09 !                       H3X ---C33---H3Y
ATOM H3Y  HAL2    0.09 !                              |
GROUP                  !                              |
ATOM C34  CTL2   -0.18 !                              |
ATOM H4X  HAL2    0.09 !                       H4X ---C34---H4Y
ATOM H4Y  HAL2    0.09 !                              |
GROUP                  !                              |
ATOM C35  CTL2   -0.18 !                              |
ATOM H5X  HAL2    0.09 !                       H5X ---C35---H5Y
ATOM H5Y  HAL2    0.09 !                              |
GROUP                  !                              |
ATOM C36  CTL2   -0.18 !                              |
ATOM H6X  HAL2    0.09 !                       H6X ---C36---H6Y
ATOM H6Y  HAL2    0.09 !                              |
GROUP                  !                              |
ATOM C37  CTL2   -0.18 !                              |
ATOM H7X  HAL2    0.09 !                       H7X ---C37---H7Y
ATOM H7Y  HAL2    0.09 !                              |
GROUP                  !                              |
ATOM C38  CTL2   -0.18 !                              |
ATOM H8X  HAL2    0.09 !                       H8X ---C38---H8Y
ATOM H8Y  HAL2    0.09 !                              |
GROUP                  !                              |
ATOM C39  CTL2   -0.18 !                              |
ATOM H9X  HAL2    0.09 !                       H9X ---C39---H9Y
ATOM H9Y  HAL2    0.09 !                              |
GROUP                  !                              |
ATOM C310 CTL2   -0.18 !                              |
ATOM H10X HAL2    0.09 !                       H10X---C310--H10Y
ATOM H10Y HAL2    0.09 !                              |
GROUP                  !                              |
ATOM C311 CEL1   -0.15 !                              |
ATOM H11X HEL1    0.15 !                       H11X---C311
GROUP                  !                              ||    (CIS)
ATOM C312 CEL1   -0.15 !                              ||
ATOM H12X HEL1    0.15 !                       H12X---C312
GROUP                  !                              |
ATOM C313 CTL2   -0.18 !                              |
ATOM H13X HAL2    0.09 !                       H13X---C313--H13Y
ATOM H13Y HAL2    0.09 !                              |
GROUP                  !                              |
ATOM C314 CTL2   -0.18 !                              |
ATOM H14X HAL2    0.09 !                       H14X---C314--H14Y
ATOM H14Y HAL2    0.09 !                              |
GROUP                  !                              |
ATOM C315 CTL2   -0.18 !                              |
ATOM H15X HAL2    0.09 !                       H15X---C315--H15Y
ATOM H15Y HAL2    0.09 !                              |
GROUP                  !                              |
ATOM C316 CTL2   -0.18 !                              |
ATOM H16X HAL2    0.09 !                       H16X---C316--H16Y
ATOM H16Y HAL2    0.09 !                              |
GROUP                  !                              |
ATOM C317 CTL2   -0.18 !                              |
ATOM H17X HAL2    0.09 !                       H17X---C317--H17Y
ATOM H17Y HAL2    0.09 !                              |
GROUP                  !                              |
ATOM C318 CTL2   -0.18 !                              |
ATOM H18X HAL2    0.09 !                       H18X---C318--H18Y
ATOM H18Y HAL2    0.09 !                              |
GROUP                  !                              |
ATOM C319 CTL2   -0.18 !                              |
ATOM H19X HAL2    0.09 !                       H19X---C319--H19Y
ATOM H19Y HAL2    0.09 !                              |
GROUP                  !                              |
ATOM C320 CTL3   -0.27 !                              |
ATOM H20X HAL3    0.09 !                       H20X---C320--H20Y
ATOM H20Y HAL3    0.09 !                              |
ATOM H20Z HAL3    0.09 !                              H20Z

! Glycerol Backbone
BOND  C1   O11       O11  HO1
BOND  C1   HA        C1    HB       C1   C2
BOND  C2   HS        C2    C3       C2   O21
BOND  C3   HX        C3    HY       C3   O31
! Chain from C2
BOND  O21  C21
BOND  C21  C22
DOUBLE  C21  O22
BOND  C22  H2R       C22  H2S       C22  C23
BOND  C23  H3R       C23  H3S       C23  C24
BOND  C24  H4R       C24  H4S       C24  C25
BOND  C25  H5R       C25  H5S       C25  C26
BOND  C26  H6R       C26  H6S       C26  C27
BOND  C27  H7R       C27  H7S       C27  C28
BOND  C28  H8R       C28  H8S       C28  C29
BOND  C29  H9R       C29  H9S       C29  C210
BOND  C210 H10R      C210 H10S      C210 C211
BOND  C211 H11R
DOUBLE  C211 C212
BOND  C212 H12R      C212 C213
BOND  C213 H13R      C213 H13S      C213 C214
BOND  C214 H14R      C214 H14S      C214 C215
BOND  C215 H15R      C215 H15S      C215 C216
BOND  C216 H16R      C216 H16S      C216 C217
BOND  C217 H17R      C217 H17S      C217 C218
BOND  C218 H18R      C218 H18S      C218 C219
BOND  C219 H19R      C219 H19S      C219 C220
BOND  C220 H20R      C220 H20S      C220 H20T

! Chain From C3
BOND  O31  C31
BOND  C31  C32
DOUBLE  C31  O32
BOND  C32  H2X       C32  H2Y       C32  C33
BOND  C33  H3X       C33  H3Y       C33  C34
BOND  C34  H4X       C34  H4Y       C34  C35
BOND  C35  H5X       C35  H5Y       C35  C36
BOND  C36  H6X       C36  H6Y       C36  C37
BOND  C37  H7X       C37  H7Y       C37  C38
BOND  C38  H8X       C38  H8Y       C38  C39
BOND  C39  H9X       C39  H9Y       C39  C310
BOND  C310 H10X      C310 H10Y      C310 C311
BOND  C311 H11X
DOUBLE  C311 C312
BOND  C312 H12X      C312 C313
BOND  C313 H13X      C313 H13Y      C313 C314
BOND  C314 H14X      C314 H14Y      C314 C315
BOND  C315 H15X      C315 H15Y      C315 C316
BOND  C316 H16X      C316 H16Y      C316 C317
BOND  C317 H17X      C317 H17Y      C317 C318
BOND  C318 H18X      C318 H18Y      C318 C319
BOND  C319 H19X      C319 H19Y      C319 C320
BOND  C320 H20X      C320 H20Y      C320 H20Z

IMPR C21 O21 C22 O22    C31 O31 C32 O32

!    I     J      K      L          R(IK)   T(IKJ)    PHI   T(JKL)   R(KL)
IC  HO1   O11    C1     C2         1.5781  118.26  168.12  110.80   1.5508
IC  C2     O11    *C1    HA         1.5508  110.80 -119.17  111.41   1.1170
IC  HA     O11    *C1    HB         1.1170  111.41 -120.80  110.01   1.1146
IC  O11    C1     C2     C3         1.4316  110.80  176.77  110.71   1.5573
IC  C3     C1     *C2    O21        1.5573  110.71  120.62  108.02   1.4410 !defines S chirality
IC  C3     C1     *C2    HS         1.5573  110.71 -118.37  106.71   1.1170 !defines S chirality
IC  C1     C2     O21    C21        1.5508  108.02  147.52  115.15   1.3177
IC  C2     O21    C21    C22        1.4410  115.15  179.16  108.63   1.5289
IC  C22    O21    *C21   O22        1.5289  108.63 -178.85  126.55   1.2187
IC  O21    C21    C22    C23        1.3177  108.63 -177.70  112.21   1.5449
IC  C23    C21    *C22   H2R        1.5449  112.21 -121.72  107.88   1.1092
IC  H2R    C21    *C22   H2S        1.1092  107.88 -117.16  107.60   1.1093
IC  C1     C2     C3     O31        1.5508  110.71  176.05  112.62   1.4438
IC  O31    C2     *C3    HX         1.4438  112.62 -118.51  106.65   1.1128
IC  HX     C2     *C3    HY         1.1128  106.65 -115.12  109.46   1.1145
IC  C2     C3     O31    C31        1.5573  112.62   87.12  115.04   1.3313
IC  C3     O31    C31    C32        1.4438  115.04 -172.98  108.55   1.5288
IC  C32    O31    *C31   O32        1.5288  108.55 -178.89  125.60   1.2170
IC  O31    C31    C32    C33        1.3313  108.55 -166.73  113.05   1.5447
IC  C33    C31    *C32   H2X        1.5447  113.05 -121.10  107.23   1.1103
IC  H2X    C31    *C32   H2Y        1.1103  107.23 -117.00  108.11   1.1090
IC  C21    C22    C23    C24        1.5289  112.21  175.76  112.39   1.5338
IC  C24    C22    *C23   H3R        1.5338  112.39 -120.69  109.57   1.1147
IC  H3R    C22    *C23   H3S        1.1147  109.57 -117.65  109.64   1.1142
IC  C22    C23    C24    C25        1.5449  112.39 -179.39  112.35   1.5346
IC  C25    C23    *C24   H4R        1.5346  112.35 -121.52  109.41   1.1131
IC  H4R    C23    *C24   H4S        1.1131  109.41 -117.57  108.97   1.1134
IC  C23    C24    C25    C26        1.5338  112.35  176.31  112.80   1.5344
IC  C26    C24    *C25   H5R        1.5344  112.80 -121.01  108.95   1.1135
IC  H5R    C24    *C25   H5S        1.1135  108.95 -117.24  109.16   1.1132
IC  C24    C25    C26    C27        1.5346  112.80 -179.44  112.48   1.5356
IC  C27    C25    *C26   H6R        1.5356  112.48 -121.49  109.32   1.1129
IC  H6R    C25    *C26   H6S        1.1129  109.32 -117.47  108.94   1.1132
IC  C25    C26    C27    C28        1.5344  112.48  176.92  112.46   1.5398
IC  C28    C26    *C27   H7R        1.5398  112.46 -121.38  108.40   1.1139
IC  H7R    C26    *C27   H7S        1.1139  108.40 -116.93  108.77   1.1139
IC  C26    C27    C28    C29        1.5356  112.46 -178.53  111.43   1.5097
IC  C29    C27    *C28   H8R        1.5097  111.43 -123.58  107.80   1.1132
IC  H8R    C27    *C28   H8S        1.1132  107.80 -115.43  108.37   1.1128
IC  C27    C28    C29    C210       1.5344  112.48  176.92  112.46   1.5398
IC  C210   C28    *C29   H9R        1.5398  112.46 -121.38  108.40   1.1139
IC  H9R    C28    *C29   H9S        1.1139  108.40 -116.93  108.77   1.1139
IC  C28    C29    C210   C211       1.5356  112.46 -178.53  111.43   1.5097
IC  C211   C29    *C210  H10R       1.5097  111.43 -123.58  107.80   1.1132
IC  H10R   C29    *C210  H10S       1.1132  107.80 -115.43  108.37   1.1128
IC  C29    C210   C211   C212       1.5398  111.43 -126.96  126.62   1.3465
IC  C212   C210   *C211  H11R       1.3465  126.62  178.41  114.65   1.1012
IC  C210   C211   C212   C213       1.5097  126.62   -1.69  126.32   1.5088
IC  C213   C211   *C212  H12R       1.5088  126.32 -179.55  118.79   1.1012
IC  C211   C212   C213   C214       1.3465  126.32   93.02  112.15   1.5392
IC  C214   C212   *C213  H13R       1.5392  112.15 -121.30  111.28   1.1133
IC  H13R   C212   *C213  H13S       1.1133  111.28 -117.50  110.00   1.1126
IC  C212   C213   C214   C215       1.5088  112.15 -178.81  112.29   1.5354
IC  C215   C213   *C214  H14R       1.5347  112.59 -121.29  109.09   1.1132
IC  H14R   C213   *C214  H14S       1.1132  109.09 -117.37  109.11   1.1133
IC  C213   C214   C215   C216       1.5345  112.59 -179.58  112.63   1.5347
IC  C216   C214   *C215  H15R       1.5347  112.63 -121.36  109.09   1.1132
IC  H15R   C214   *C215  H15S       1.1132  109.09 -117.38  109.07   1.1132
IC  C214   C215   C216   C217       1.5347  112.63  179.65  112.69   1.5339
IC  C217   C215   *C216  H16R       1.5339  112.69 -121.27  109.11   1.1132
IC  H16R   C215   *C216  H16S       1.1132  109.11 -117.36  109.14   1.1132
IC  C215   C216   C217   C218       1.5345  112.59 -179.58  112.63   1.5347
IC  C218   C216   *C217  H17R       1.5347  112.63 -121.36  109.09   1.1132
IC  H17R   C216   *C217  H17S       1.1132  109.09 -117.38  109.07   1.1132
IC  C216   C217   C218   C219       1.5347  112.63  179.65  112.69   1.5339
IC  C219   C217   *C218  H18R       1.5339  112.69 -121.27  109.11   1.1132
IC  H18R   C217   *C218  H18S       1.1132  109.11 -117.36  109.14   1.1132
IC  C217   C218   C219   C220       1.5347  112.69 -179.93  113.30   1.5309
IC  C220   C218   *C219  H19R       1.5309  113.30 -121.70  108.75   1.1140
IC  H19R   C218   *C219  H19S       1.1140  108.75 -116.65  108.73   1.1141
IC  C218   C219   C220   H20R       1.5339  113.30  -59.98  110.46   1.1113
IC  H20R   C219   *C220  H20S       1.1113  110.46  119.84  110.45   1.1114
IC  H20R   C219   *C220  H20T       1.1113  110.46 -120.09  110.62   1.1112
IC  C31    C32    C33    C34        1.5288  113.05  179.24  111.73   1.5343
IC  C34    C32    *C33   H3X        1.5343  111.73 -120.85  109.62   1.1140
IC  H3X    C32    *C33   H3Y        1.1140  109.62 -117.95  109.78   1.1144
IC  C32    C33    C34    C35        1.5447  111.73 -176.74  112.91   1.5345
IC  C35    C33    *C34   H4X        1.5345  112.91 -121.67  109.15   1.1134
IC  H4X    C33    *C34   H4Y        1.1134  109.15 -117.32  108.98   1.1134
IC  C33    C34    C35    C36        1.5343  112.91  178.63  112.42   1.5349
IC  C36    C34    *C35   H5X        1.5349  112.42 -120.99  108.94   1.1133
IC  H5X    C34    *C35   H5Y        1.1133  108.94 -117.41  109.31   1.1131
IC  C34    C35    C36    C37        1.5345  112.42 -176.73  112.80   1.5356
IC  C37    C35    *C36   H6X        1.5356  112.80 -121.69  109.16   1.1130
IC  H6X    C35    *C36   H6Y        1.1130  109.16 -117.32  108.94   1.1133
IC  C35    C36    C37    C38        1.5349  112.80  178.92  112.27   1.5402
IC  C38    C36    *C37   H7X        1.5402  112.27 -121.37  108.23   1.1139
IC  H7X    C36    *C37   H7Y        1.1139  108.23 -117.01  109.05   1.1137
IC  C36    C37    C38    C39        1.5345  112.42 -176.73  112.80   1.5356
IC  C39    C37    *C38   H8X        1.5356  112.80 -121.69  109.16   1.1130
IC  H8X    C37    *C38   H8Y        1.1130  109.16 -117.32  108.94   1.1133
IC  C37    C38    C39    C310       1.5349  112.80  178.92  112.27   1.5402
IC  C310   C38    *C39   H9X        1.5402  112.27 -121.37  108.23   1.1139
IC  H9X    C38    *C39   H9Y        1.1139  108.23 -117.01  109.05   1.1137
IC  C38    C39    C310   C311       1.5356  112.27 -174.92  111.69   1.5099
IC  C311   C39    *C310  H10X       1.5099  111.69 -124.14  107.77   1.1124
IC  H10X   C39    *C310  H10Y       1.1124  107.77 -115.13  108.30   1.1128
IC  C39    C310   C311   C312       1.5402  111.69 -121.39  127.35   1.3470
IC  C312   C310   *C311  H11X       1.3470  127.35  179.11  114.24   1.1012
IC  C310   C311   C312   C313       1.5099  127.35   -0.69  127.25   1.5096
IC  C313   C311   *C312  H12X       1.5096  127.25  179.82  118.43   1.1012
IC  C311   C312   C313   C314       1.3470  127.25  106.03  111.65   1.5393
IC  C314   C312   *C313  H13X       1.5393  111.65 -121.49  112.10   1.1123
IC  H13X   C312   *C313  H13Y       1.1123  112.10 -117.95  109.83   1.1127
IC  C312   C313   C314   C315       1.5096  111.65  179.63  112.41   1.5355
IC  C315   C313   *C314  H14X       1.5355  112.41 -121.09  109.75   1.1135
IC  H14X   C313   *C314  H14Y       1.1135  109.75 -118.07  109.46   1.1143
IC  C313   C314   C315   C316       1.5347  112.66 -179.12  112.61   1.5348
IC  C316   C314   *C315  H15X       1.5348  112.61 -121.34  109.09   1.1132
IC  H15X   C314   *C315  H15Y       1.1132  109.09 -117.41  109.09   1.1132
IC  C314   C315   C316   C317       1.5347  112.61  179.83  112.71   1.5340
IC  C317   C315   *C316  H16X       1.5340  112.71 -121.28  109.10   1.1132
IC  H16X   C315   *C316  H16Y       1.1132  109.10 -117.35  109.13   1.1133
IC  C315   C316   C317   C318       1.5347  112.66 -179.12  112.61   1.5348
IC  C318   C316   *C317  H17X       1.5348  112.61 -121.34  109.09   1.1132
IC  H17X   C316   *C317  H17Y       1.1132  109.09 -117.41  109.09   1.1132
IC  C316   C317   C318   C319       1.5347  112.61  179.83  112.71   1.5340
IC  C319   C317   *C318  H18X       1.5340  112.71 -121.28  109.10   1.1132
IC  H18X   C317   *C318  H18Y       1.1132  109.10 -117.35  109.13   1.1133
IC  C317   C318   C319   C320       1.5348  112.71 -179.67  113.30   1.5309
IC  C320   C318   *C319  H19X       1.5309  113.30 -121.68  108.77   1.1141
IC  H19X   C318   *C319  H19Y       1.1141  108.77 -116.68  108.76   1.1141
IC  C318   C319   C320   H20X       1.5340  113.30  -59.94  110.46   1.1113
IC  H20X   C319   *C320  H20Y       1.1113  110.46  119.86  110.45   1.1113
IC  H20X   C319   *C320  H20Z       1.1113  110.46 -120.06  110.61   1.1112

RESI DEGL         0.00 ! dierucic--glycerol
!
GROUP
ATOM C1   CTL2    0.05 !
ATOM HA   HAL2    0.09 !                 HA
ATOM HB   HAL2    0.09 !                 |
ATOM O11  OHL    -0.65 !                 |
ATOM HO1  HOL     0.42 !            HB---C1---O11--HO1
GROUP                  !                 |
ATOM C2   CTL1    0.17 !            HS---C2--------------
ATOM HS   HAL1    0.09 !                 | beta1        |
ATOM O21  OSL    -0.49 !            O22  O21          theta3
ATOM C21  CL      0.90 !             \\ /  beta2        |
ATOM O22  OBL    -0.63 !               C21              |
ATOM C22  CTL2   -0.22 !               |   beta3        |
ATOM H2R  HAL2    0.09 !        H2R---C22---H2S         |
ATOM H2S  HAL2    0.09 !               |                |
GROUP                  !               |    beta4       |
ATOM C3   CTL2    0.08 !               |                |
ATOM HX   HAL2    0.09 !               |           HX---C3---HY
ATOM HY   HAL2    0.09 !               |                |   gamma1
ATOM O31  OSL    -0.49 !               |           O32  O31
ATOM C31  CL      0.90 !               |            \\ /    gamma2
ATOM O32  OBL    -0.63 !               |              C31
ATOM C32  CTL2   -0.22 !               |              |     gamma3
ATOM H2X  HAL2    0.09 !               |        H2X---C32---H2Y
ATOM H2Y  HAL2    0.09 !               |              |
GROUP                  !               |              |      gamma4
ATOM C23  CTL2   -0.18 !               |              |
ATOM H3R  HAL2    0.09 !        H3R ---C23---H3S      |
ATOM H3S  HAL2    0.09 !               |              |
GROUP                  !               |              |
ATOM C24  CTL2   -0.18 !               |              |
ATOM H4R  HAL2    0.09 !        H4R ---C24---H4S      |
ATOM H4S  HAL2    0.09 !               |              |
GROUP                  !               |              |
ATOM C25  CTL2   -0.18 !               |              |
ATOM H5R  HAL2    0.09 !        H5R ---C25---H5S      |
ATOM H5S  HAL2    0.09 !               |              |
GROUP                  !               |              |
ATOM C26  CTL2   -0.18 !               |              |
ATOM H6R  HAL2    0.09 !        H6R ---C26---H6S      |
ATOM H6S  HAL2    0.09 !               |              |
GROUP                  !               |              |
ATOM C27  CTL2   -0.18 !               |              |
ATOM H7R  HAL2    0.09 !        H7R ---C27---H7S      |
ATOM H7S  HAL2    0.09 !               |              |
GROUP                  !               |              |
ATOM C28  CTL2   -0.18 !               |              |
ATOM H8R  HAL2    0.09 !        H8R ---C28---H8S      |
ATOM H8S  HAL2    0.09 !               |              |
GROUP                  !               |              |
ATOM C29  CTL2   -0.18 !               |              |
ATOM H9R  HAL2    0.09 !        H9R ---C29---H9S      |
ATOM H9S  HAL2    0.09 !               |              |
GROUP                  !               |              |
ATOM C210 CTL2   -0.18 !               |              |
ATOM H10R HAL2    0.09 !        H10R---C210--H10S     |
ATOM H10S HAL2    0.09 !               |              |
GROUP                  !               |              |
ATOM C211 CTL2   -0.18 !               |              |
ATOM H11R HAL2    0.09 !        H11R---C211--H11S     |
ATOM H11S HAL2    0.09 !               |              |
GROUP                  !               |              |
ATOM C212 CTL2   -0.18 !               |              |
ATOM H12R HAL2    0.09 !        H12R---C212--H12S     |
ATOM H12S HAL2    0.09 !               |              |
GROUP                  !               |              |
ATOM C213 CEL1   -0.15 !               |              |
ATOM H13R HEL1    0.15 !        H13R---C213           |
GROUP                  !               ||    (CIS)    |
ATOM C214 CEL1   -0.15 !               ||             |
ATOM H14R HEL1    0.15 !        H14R---C214           |
GROUP                  !               |              |
ATOM C215 CTL2   -0.18 !               |              |
ATOM H15R HAL2    0.09 !        H15R---C215--H15S     |
ATOM H15S HAL2    0.09 !               |              |
GROUP                  !               |          |
ATOM C216 CTL2   -0.18 !               |          |
ATOM H16R HAL2    0.09 !    H16R---C216--H16S     |
ATOM H16S HAL2    0.09 !               |          |
GROUP                  !               |          |
ATOM C217 CTL2   -0.18 !               |          |
ATOM H17R HAL2    0.09 !        H17R---C217--H17S     |
ATOM H17S HAL2    0.09 !               |          |
GROUP                  !               |              |
ATOM C218 CTL2   -0.18 !               |          |
ATOM H18R HAL2    0.09 !        H18R---C218--H18S     |
ATOM H18S HAL2    0.09 !               |              |
GROUP              !               |              |
ATOM C219 CTL2   -0.18 !               |              |
ATOM H19R HAL2    0.09 !        H19R---C219--H19S     |
ATOM H19S HAL2    0.09 !           |              |
GROUP                  !               |              |
ATOM C220 CTL2   -0.18 !               |              |
ATOM H20R HAL2    0.09 !        H20R---C220--H20S     |
ATOM H20S HAL2    0.09 !               |              |
GROUP                  !               |              |
ATOM C221 CTL2   -0.18 !               |              |
ATOM H21R HAL2    0.09 !        H21R---C221--H21S     |
ATOM H21S HAL2    0.09 !               |              |
GROUP                  !           |              |
ATOM C222 CTL3   -0.27 !               |              |
ATOM H22R HAL3    0.09 !        H22R---C222--H22S     |
ATOM H22S HAL3    0.09 !               |              |
ATOM H22T HAL3    0.09 !              H22T            |
GROUP                  !                              |
ATOM C33  CTL2   -0.18 !                              |
ATOM H3X  HAL2    0.09 !                       H3X ---C33---H3Y
ATOM H3Y  HAL2    0.09 !                              |
GROUP                  !                              |
ATOM C34  CTL2   -0.18 !                              |
ATOM H4X  HAL2    0.09 !                       H4X ---C34---H4Y
ATOM H4Y  HAL2    0.09 !                              |
GROUP                  !                              |
ATOM C35  CTL2   -0.18 !                              |
ATOM H5X  HAL2    0.09 !                       H5X ---C35---H5Y
ATOM H5Y  HAL2    0.09 !                              |
GROUP                  !                              |
ATOM C36  CTL2   -0.18 !                              |
ATOM H6X  HAL2    0.09 !                       H6X ---C36---H6Y
ATOM H6Y  HAL2    0.09 !                              |
GROUP                  !                              |
ATOM C37  CTL2   -0.18 !                              |
ATOM H7X  HAL2    0.09 !                       H7X ---C37---H7Y
ATOM H7Y  HAL2    0.09 !                              |
GROUP                  !                              |
ATOM C38  CTL2   -0.18 !                              |
ATOM H8X  HAL2    0.09 !                       H8X ---C38---H8Y
ATOM H8Y  HAL2    0.09 !                              |
GROUP                  !                              |
ATOM C39  CTL2   -0.18 !                              |
ATOM H9X  HAL2    0.09 !                       H9X ---C39---H9Y
ATOM H9Y  HAL2    0.09 !                              |
GROUP                  !                              |
ATOM C310 CTL2   -0.18 !                              |
ATOM H10X HAL2    0.09 !                       H10X---C310--H10Y
ATOM H10Y HAL2    0.09 !                              |
GROUP                  !                              |
ATOM C311 CTL2   -0.18 !                              |
ATOM H11X HAL2    0.09 !                       H11X---C311--H11Y
ATOM H11Y HAL2    0.09 !                              |
GROUP                  !                              |
ATOM C312 CTL2   -0.18 !                              |
ATOM H12X HAL2    0.09 !                       H12X---C312--H12Y
ATOM H12Y HAL2    0.09 !                              |
GROUP                  !                              |
ATOM C313 CEL1   -0.15 !                              |
ATOM H13X HEL1    0.15 !                       H13X---C313
GROUP                  !                              ||    (CIS)
ATOM C314 CEL1   -0.15 !                              ||
ATOM H14X HEL1    0.15 !                       H14X---C314
GROUP                  !                              |
ATOM C315 CTL2   -0.18 !                              |
ATOM H15X HAL2    0.09 !                       H15X---C315--H15Y
ATOM H15Y HAL2    0.09 !                              |
GROUP                  !                              |
ATOM C316 CTL2   -0.18 !                              |
ATOM H16X HAL2    0.09 !                       H16X---C316--H16Y
ATOM H16Y HAL2    0.09 !                              |
GROUP                  !                              |
ATOM C317 CTL2   -0.18 !                              |
ATOM H17X HAL2    0.09 !                       H17X---C317--H17Y
ATOM H17Y HAL2    0.09 !                              |
GROUP                  !                              |
ATOM C318 CTL2   -0.18 !                              |
ATOM H18X HAL2    0.09 !                       H18X---C318--H18Y
ATOM H18Y HAL2    0.09 !                              |
GROUP                  !                              |
ATOM C319 CTL2   -0.18 !                              |
ATOM H19X HAL2    0.09 !                       H19X---C319--H19Y
ATOM H19Y HAL2    0.09 !                              |
GROUP                  !                              |
ATOM C320 CTL2   -0.18 !                              |
ATOM H20X HAL2    0.09 !                       H20X---C320--H20Y
ATOM H20Y HAL2    0.09 !                              |
GROUP                  !                              |
ATOM C321 CTL2   -0.18 !                              |
ATOM H21X HAL2    0.09 !                       H21X---C321--H21Y
ATOM H21Y HAL2    0.09 !                              |
GROUP                  !                              |
ATOM C322 CTL3   -0.27 !                              |
ATOM H22X HAL3    0.09 !                       H22X---C322--H22Y
ATOM H22Y HAL3    0.09 !                              |
ATOM H22Z HAL3    0.09 !                              H22Z

! Glycerol Backbone
BOND  C1   O11       O11  HO1
BOND  C1   HA        C1    HB       C1   C2
BOND  C2   HS        C2    C3       C2   O21
BOND  C3   HX        C3    HY       C3   O31
! Chain from C2
BOND  O21  C21
BOND  C21  C22
DOUBLE  C21  O22
BOND  C22  H2R       C22  H2S       C22  C23
BOND  C23  H3R       C23  H3S       C23  C24
BOND  C24  H4R       C24  H4S       C24  C25
BOND  C25  H5R       C25  H5S       C25  C26
BOND  C26  H6R       C26  H6S       C26  C27
BOND  C27  H7R       C27  H7S       C27  C28
BOND  C28  H8R       C28  H8S       C28  C29
BOND  C29  H9R       C29  H9S       C29  C210
BOND  C210 H10R      C210 H10S      C210 C211
BOND  C211 H11R      C211 H11S      C211 C212
BOND  C212 H12R      C212 H12S      C212 C213
BOND  C213 H13R
DOUBLE  C213 C214
BOND  C214 H14R      C214 C215
BOND  C215 H15R      C215 H15S      C215 C216
BOND  C216 H16R      C216 H16S      C216 C217
BOND  C217 H17R      C217 H17S      C217 C218
BOND  C218 H18R      C218 H18S      C218 C219
BOND  C219 H19R      C219 H19S      C219 C220
BOND  C220 H20R      C220 H20S      C220 C221
BOND  C221 H21R      C221 H21S      C221 C222
BOND  C222 H22R      C222 H22S      C222 H22T

! Chain From C3
BOND  O31  C31
BOND  C31  C32
DOUBLE  C31  O32
BOND  C32  H2X       C32  H2Y       C32  C33
BOND  C33  H3X       C33  H3Y       C33  C34
BOND  C34  H4X       C34  H4Y       C34  C35
BOND  C35  H5X       C35  H5Y       C35  C36
BOND  C36  H6X       C36  H6Y       C36  C37
BOND  C37  H7X       C37  H7Y       C37  C38
BOND  C38  H8X       C38  H8Y       C38  C39
BOND  C39  H9X       C39  H9Y       C39  C310
BOND  C310 H10X      C310 H10Y      C310 C311
BOND  C311 H11X      C311 H11Y      C311 C312
BOND  C312 H12X      C312 H12Y      C312 C313
BOND  C313 H13X
DOUBLE  C313 C314
BOND  C314 H14X      C314 C315
BOND  C315 H15X      C315 H15Y      C315 C316
BOND  C316 H16X      C316 H16Y      C316 C317
BOND  C317 H17X      C317 H17Y      C317 C318
BOND  C318 H18X      C318 H18Y      C318 C319
BOND  C319 H19X      C319 H19Y      C319 C320
BOND  C320 H20X      C320 H20Y      C320 C321
BOND  C321 H21X      C321 H21Y      C321 C322
BOND  C322 H22X      C322 H22Y      C322 H22Z

IMPR C21 O21 C22 O22    C31 O31 C32 O32

!   I      J      K      L          R(IK)   T(IKJ)    PHI   T(JKL)   R(KL)
IC  HO1    O11    C1     C2         1.5781  118.26  168.12  110.80   1.5508
IC  C2     O11    *C1    HA         1.5508  110.80 -119.17  111.41   1.1170
IC  HA     O11    *C1    HB         1.1170  111.41 -120.80  110.01   1.1146
IC  O11    C1     C2     C3         1.4316  110.80  176.77  110.71   1.5573
IC  C3     C1     *C2    O21        1.5573  110.71  120.62  108.02   1.4410 !defines S chirality
IC  C3     C1     *C2    HS         1.5573  110.71 -118.37  106.71   1.1170 !defines S chirality
IC  C1     C2     O21    C21        1.5508  108.02  147.52  115.15   1.3177
IC  C2     O21    C21    C22        1.4410  115.15  179.16  108.63   1.5289
IC  C22    O21    *C21   O22        1.5289  108.63 -178.85  126.55   1.2187
IC  O21    C21    C22    C23        1.3177  108.63 -177.70  112.21   1.5449
IC  C23    C21    *C22   H2R        1.5449  112.21 -121.72  107.88   1.1092
IC  H2R    C21    *C22   H2S        1.1092  107.88 -117.16  107.60   1.1093
IC  C1     C2     C3     O31        1.5508  110.71  176.05  112.62   1.4438
IC  O31    C2     *C3    HX         1.4438  112.62 -118.51  106.65   1.1128
IC  HX     C2     *C3    HY         1.1128  106.65 -115.12  109.46   1.1145
IC  C2     C3     O31    C31        1.5573  112.62   87.12  115.04   1.3313
IC  C3     O31    C31    C32        1.4438  115.04 -172.98  108.55   1.5288
IC  C32    O31    *C31   O32        1.5288  108.55 -178.89  125.60   1.2170
IC  O31    C31    C32    C33        1.3313  108.55 -166.73  113.05   1.5447
IC  C33    C31    *C32   H2X        1.5447  113.05 -121.10  107.23   1.1103
IC  H2X    C31    *C32   H2Y        1.1103  107.23 -117.00  108.11   1.1090
IC  C21    C22    C23    C24        1.5289  112.21  175.76  112.39   1.5338
IC  C24    C22    *C23   H3R        1.5338  112.39 -120.69  109.57   1.1147
IC  H3R    C22    *C23   H3S        1.1147  109.57 -117.65  109.64   1.1142
IC  C22    C23    C24    C25        1.5449  112.39 -179.39  112.35   1.5346
IC  C25    C23    *C24   H4R        1.5346  112.35 -121.52  109.41   1.1131
IC  H4R    C23    *C24   H4S        1.1131  109.41 -117.57  108.97   1.1134
IC  C23    C24    C25    C26        1.5338  112.35  176.31  112.80   1.5344
IC  C26    C24    *C25   H5R        1.5344  112.80 -121.01  108.95   1.1135
IC  H5R    C24    *C25   H5S        1.1135  108.95 -117.24  109.16   1.1132
IC  C24    C25    C26    C27        1.5346  112.80 -179.44  112.48   1.5356
IC  C27    C25    *C26   H6R        1.5356  112.48 -121.49  109.32   1.1129
IC  H6R    C25    *C26   H6S        1.1129  109.32 -117.47  108.94   1.1132
IC  C25    C26    C27    C28        1.5344  112.48  176.92  112.46   1.5398
IC  C28    C26    *C27   H7R        1.5398  112.46 -121.38  108.40   1.1139
IC  H7R    C26    *C27   H7S        1.1139  108.40 -116.93  108.77   1.1139
IC  C26    C27    C28    C29        1.5345  112.59 -179.58  112.63   1.5347
IC  C29    C27    *C28   H8R        1.5347  112.63 -121.36  109.09   1.1132
IC  H8R    C27    *C28   H8S        1.1132  109.09 -117.38  109.07   1.1132
IC  C27    C28    C29    C210       1.5347  112.63  179.65  112.69   1.5339
IC  C210   C28    *C29   H9R        1.5398  112.46 -121.38  108.40   1.1139
IC  H9R    C28    *C29   H9S        1.1139  108.40 -116.93  108.77   1.1139
IC  C28    C29    C210   C211       1.5344  112.48  176.92  112.46   1.5398
IC  C211   C29    *C210  H10R       1.5398  112.46 -121.38  108.40   1.1139
IC  H10R   C29    *C210  H10S       1.1139  108.40 -116.93  108.77   1.1139
IC  C29    C210   C211   C212       1.5344  112.48  176.92  112.46   1.5398
IC  C212   C210   *C211  H11R       1.5398  112.46 -121.38  108.40   1.1139
IC  H11R   C210   *C211  H11S       1.1139  108.40 -116.93  108.77   1.1139
IC  C210   C211   C212   C213       1.5356  112.46 -178.53  111.43   1.5097
IC  C213   C211   *C212  H12R       1.5097  111.43 -123.58  107.80   1.1132
IC  H12R   C211   *C212  H12S       1.1132  107.80 -115.43  108.37   1.1128
IC  C211   C212   C213   C214       1.5398  111.43 -126.96  126.62   1.3465
IC  C214   C212   *C213  H13R       1.3465  126.62  178.41  114.65   1.1012
IC  C212   C213   C214   C215       1.5097  126.62   -1.69  126.32   1.5088
IC  C215   C213   *C214  H14R       1.5088  126.32 -179.55  118.79   1.1012
IC  C213   C214   C215   C216       1.3465  126.32   93.02  112.15   1.5392
IC  C216   C214   *C215  H15R       1.5392  112.15 -121.30  111.28   1.1133
IC  H15R   C214   *C215  H15S       1.1133  111.28 -117.50  110.00   1.1126
IC  C214   C215   C216   C217       1.5088  112.15 -178.81  112.29   1.5354
IC  C217   C215   *C216  H16R       1.5354  112.29 -121.34  109.78   1.1133
IC  H16R   C215   *C216  H16S       1.1132  109.11 -117.36  109.14   1.1132
IC  C215   C216   C217   C218       1.5347  112.69 -179.93  113.30   1.5309
IC  C218   C216   *C217  H17R       1.5309  113.30 -121.70  108.75   1.1140
IC  H17R   C216   *C217  H17S       1.1140  108.75 -116.65  108.73   1.1141
IC  C216   C217   C218   C219       1.5347  112.63  179.65  112.69   1.5339
IC  C219   C217   *C218  H18R       1.5339  112.69 -121.27  109.11   1.1132
IC  H18R   C217   *C218  H18S       1.1132  109.11 -117.36  109.14   1.1132
IC  C217   C218   C219   C220       1.5345  112.59 -179.58  112.63   1.5347
IC  C220   C218   *C219  H19R       1.5347  112.63 -121.36  109.09   1.1132
IC  H19R   C218   *C219  H19S       1.1132  109.09 -117.38  109.07   1.1132
IC  C218   C219   C220   C221       1.5347  112.63  179.65  112.69   1.5339
IC  C221   C219   *C220  H20R       1.5339  112.69 -121.27  109.11   1.1132
IC  H20R   C219   *C220  H20S       1.1132  109.11 -117.36  109.14   1.1132
IC  C219   C220   C221   C222       1.5347  112.69 -179.93  113.30   1.5309
IC  C222   C220   *C221  H21R       1.5309  113.30 -121.70  108.75   1.1140
IC  H21R   C220   *C221  H21S       1.1140  108.75 -116.65  108.73   1.1141
IC  C220   C221   C222   H22R       1.5339  113.30  -59.98  110.46   1.1113
IC  H22R   C221   *C222  H22S       1.1113  110.46  119.84  110.45   1.1114
IC  H22R   C221   *C222  H22T       1.1113  110.46 -120.09  110.62   1.1112
IC  C31    C32    C33    C34        1.5288  113.05  179.24  111.73   1.5343
IC  C34    C32    *C33   H3X        1.5343  111.73 -120.85  109.62   1.1140
IC  H3X    C32    *C33   H3Y        1.1140  109.62 -117.95  109.78   1.1144
IC  C32    C33    C34    C35        1.5447  111.73 -176.74  112.91   1.5345
IC  C35    C33    *C34   H4X        1.5345  112.91 -121.67  109.15   1.1134
IC  H4X    C33    *C34   H4Y        1.1134  109.15 -117.32  108.98   1.1134
IC  C33    C34    C35    C36        1.5343  112.91  178.63  112.42   1.5349
IC  C36    C34    *C35   H5X        1.5349  112.42 -120.99  108.94   1.1133
IC  H5X    C34    *C35   H5Y        1.1133  108.94 -117.41  109.31   1.1131
IC  C34    C35    C36    C37        1.5345  112.42 -176.73  112.80   1.5356
IC  C37    C35    *C36   H6X        1.5356  112.80 -121.69  109.16   1.1130
IC  H6X    C35    *C36   H6Y        1.1130  109.16 -117.32  108.94   1.1133
IC  C35    C36    C37    C38        1.5349  112.80  178.92  112.27   1.5402
IC  C38    C36    *C37   H7X        1.5402  112.27 -121.37  108.23   1.1139
IC  H7X    C36    *C37   H7Y        1.1139  108.23 -117.01  109.05   1.1137
IC  C36    C37    C38    C39        1.5447  111.73 -176.74  112.91   1.5345
IC  C39    C37    *C38   H8X        1.5345  112.91 -121.67  109.15   1.1134
IC  H8X    C37    *C38   H8Y        1.1134  109.15 -117.32  108.98   1.1134
IC  C37    C38    C39    C310       1.5343  112.91  178.63  112.42   1.5349
IC  C310   C38    *C39   H9X        1.5345  112.91 -121.67  109.15   1.1134
IC  H9X    C38    *C39   H9Y        1.1134  109.15 -117.32  108.98   1.1134
IC  C38    C39    C310   C311       1.5447  111.73 -176.74  112.91   1.5345
IC  C311   C39    *C310  H10X       1.5345  112.91 -121.67  109.15   1.1134
IC  H10X   C39    *C310  H10Y       1.1134  109.15 -117.32  108.98   1.1134
IC  C39    C310   C311   C312       1.5349  112.80  178.92  112.27   1.5402
IC  C312   C310   *C311  H11X       1.5402  112.27 -121.37  108.23   1.1139
IC  H11X   C310   *C311  H11Y       1.1139  108.23 -117.01  109.05   1.1137
IC  C310   C311   C312   C313       1.5356  112.27 -174.92  111.69   1.5099
IC  C313   C311   *C312  H12X       1.5099  111.69 -124.14  107.77   1.1124
IC  H12X   C311   *C312  H12Y       1.1124  107.77 -115.13  108.30   1.1128
IC  C311   C312   C313   C314       1.5402  111.69 -121.39  127.35   1.3470
IC  C314   C312   *C313  H13X       1.3470  127.35  179.11  114.24   1.1012
IC  C312   C313   C314   C315       1.5099  127.35   -0.69  127.25   1.5096
IC  C315   C313   *C314  H14X       1.5096  127.25  179.82  118.43   1.1012
IC  C313   C314   C315   C316       1.3470  127.25  106.03  111.65   1.5393
IC  C316   C314   *C315  H15X       1.5393  111.65 -121.49  112.10   1.1123
IC  H15X   C314   *C315  H15Y       1.1123  112.10 -117.95  109.83   1.1127
IC  C314   C315   C316   C317       1.5096  111.65  179.63  112.41   1.5355
IC  C317   C315   *C316  H16X       1.5355  112.41 -121.09  109.75   1.1135
IC  H16X   C315   *C316  H16Y       1.1135  109.75 -118.07  109.46   1.1143
IC  C315   C316   C317   C318       1.5348  112.71 -179.67  113.30   1.5309
IC  C318   C316   *C317  H17X       1.5309  113.30 -121.68  108.77   1.1141
IC  H17X   C316   *C317  H17Y       1.1141  108.77 -116.68  108.76   1.1141
IC  C316   C317   C318   C319       1.5347  112.61  179.83  112.71   1.5340
IC  C319   C317   *C318  H18X       1.5340  112.71 -121.28  109.10   1.1132
IC  H18X   C317   *C318  H18Y       1.1132  109.10 -117.35  109.13   1.1133
IC  C317   C318   C319   C320       1.5347  112.66 -179.12  112.61   1.5348
IC  C320   C318   *C319  H19X       1.5348  112.61 -121.34  109.09   1.1132
IC  H19X   C318   *C319  H19Y       1.1132  109.09 -117.41  109.09   1.1132
IC  C318   C319   C320   C321       1.5347  112.61  179.83  112.71   1.5340
IC  C321   C319   *C320  H20X       1.5340  112.71 -121.28  109.10   1.1132
IC  H20X   C319   *C320  H20Y       1.1132  109.10 -117.35  109.13   1.1133
IC  C319   C320   C321   C322       1.5348  112.71 -179.67  113.30   1.5309
IC  C322   C320   *C321  H21X       1.5309  113.30 -121.68  108.77   1.1141
IC  H21X   C320   *C321  H21Y       1.1141  108.77 -116.68  108.76   1.1141
IC  C320   C321   C322   H22X       1.5340  113.30  -59.94  110.46   1.1113
IC  H22X   C321   *C322  H22Y       1.1113  110.46  119.86  110.45   1.1113
IC  H22X   C321   *C322  H22Z       1.1113  110.46 -120.06  110.61   1.1112

RESI DNGL         0.00 ! dinervonic--glycerol
!
GROUP
ATOM C1   CTL2    0.05 !
ATOM HA   HAL2    0.09 !                 HA
ATOM HB   HAL2    0.09 !                 |
ATOM O11  OHL    -0.65 !                 |
ATOM HO1  HOL     0.42 !            HB---C1---O11--HO1
GROUP                  !                 |
ATOM C2   CTL1    0.17 !            HS---C2--------------
ATOM HS   HAL1    0.09 !                 | beta1        |
ATOM O21  OSL    -0.49 !            O22  O21          theta3
ATOM C21  CL      0.90 !             \\ /  beta2        |
ATOM O22  OBL    -0.63 !               C21              |
ATOM C22  CTL2   -0.22 !               |   beta3        |
ATOM H2R  HAL2    0.09 !        H2R---C22---H2S         |
ATOM H2S  HAL2    0.09 !               |                |
GROUP                  !               |    beta4       |
ATOM C3   CTL2    0.08 !               |                |
ATOM HX   HAL2    0.09 !               |           HX---C3---HY
ATOM HY   HAL2    0.09 !               |                |   gamma1
ATOM O31  OSL    -0.49 !               |           O32  O31
ATOM C31  CL      0.90 !               |            \\ /    gamma2
ATOM O32  OBL    -0.63 !               |              C31
ATOM C32  CTL2   -0.22 !               |              |     gamma3
ATOM H2X  HAL2    0.09 !               |        H2X---C32---H2Y
ATOM H2Y  HAL2    0.09 !               |              |
GROUP                  !               |              |      gamma4
ATOM C23  CTL2   -0.18 !               |              |
ATOM H3R  HAL2    0.09 !        H3R ---C23---H3S      |
ATOM H3S  HAL2    0.09 !               |              |
GROUP                  !               |              |
ATOM C24  CTL2   -0.18 !               |              |
ATOM H4R  HAL2    0.09 !        H4R ---C24---H4S      |
ATOM H4S  HAL2    0.09 !               |              |
GROUP                  !               |              |
ATOM C25  CTL2   -0.18 !               |              |
ATOM H5R  HAL2    0.09 !        H5R ---C25---H5S      |
ATOM H5S  HAL2    0.09 !               |              |
GROUP                  !               |              |
ATOM C26  CTL2   -0.18 !               |              |
ATOM H6R  HAL2    0.09 !        H6R ---C26---H6S      |
ATOM H6S  HAL2    0.09 !               |              |
GROUP                  !               |              |
ATOM C27  CTL2   -0.18 !               |              |
ATOM H7R  HAL2    0.09 !        H7R ---C27---H7S      |
ATOM H7S  HAL2    0.09 !               |              |
GROUP                  !               |              |
ATOM C28  CTL2   -0.18 !               |              |
ATOM H8R  HAL2    0.09 !        H8R ---C28---H8S      |
ATOM H8S  HAL2    0.09 !               |              |
GROUP                  !               |              |
ATOM C29  CTL2   -0.18 !               |              |
ATOM H9R  HAL2    0.09 !        H9R ---C29---H9S      |
ATOM H9S  HAL2    0.09 !               |              |
GROUP                  !               |              |
ATOM C210 CTL2   -0.18 !               |              |
ATOM H10R HAL2    0.09 !        H10R---C210--H10S     |
ATOM H10S HAL2    0.09 !               |              |
GROUP                  !               |              |
ATOM C211 CTL2   -0.18 !               |              |
ATOM H11R HAL2    0.09 !        H11R---C211--H11S     |
ATOM H11S HAL2    0.09 !               |              |
GROUP                  !               |              |
ATOM C212 CTL2   -0.18 !               |              |
ATOM H12R HAL2    0.09 !        H12R---C212--H12S     |
ATOM H12S HAL2    0.09 !               |              |
GROUP                  !               |              |
ATOM C213 CTL2   -0.18 !               |              |
ATOM H13R HAL2    0.09 !        H13R---C213--H13S     |
ATOM H13S HAL2    0.09 !               |              |
GROUP                  !               |              |
ATOM C214 CTL2   -0.18 !               |              |
ATOM H14R HAL2    0.09 !        H14R---C214--H14S     |
ATOM H14S HAL2    0.09 !               |              |
GROUP                  !               |              |
ATOM C215 CEL1   -0.15 !               |              |
ATOM H15R HEL1    0.15 !        H15R---C215           |
GROUP                  !               ||    (CIS)    |
ATOM C216 CEL1   -0.15 !               ||             |
ATOM H16R HEL1    0.15 !    H16R---C216           |
GROUP                  !               |          |
ATOM C217 CTL2   -0.18 !               |          |
ATOM H17R HAL2    0.09 !        H17R---C217--H17S     |
ATOM H17S HAL2    0.09 !               |          |
GROUP                  !               |              |
ATOM C218 CTL2   -0.18 !               |          |
ATOM H18R HAL2    0.09 !        H18R---C218--H18S     |
ATOM H18S HAL2    0.09 !               |              |
GROUP              !               |              |
ATOM C219 CTL2   -0.18 !               |              |
ATOM H19R HAL2    0.09 !        H19R---C219--H19S     |
ATOM H19S HAL2    0.09 !           |              |
GROUP                  !               |              |
ATOM C220 CTL2   -0.18 !               |              |
ATOM H20R HAL2    0.09 !        H20R---C220--H20S     |
ATOM H20S HAL2    0.09 !               |              |
GROUP                  !               |              |
ATOM C221 CTL2   -0.18 !               |              |
ATOM H21R HAL2    0.09 !        H21R---C221--H21S     |
ATOM H21S HAL2    0.09 !               |              |
GROUP                  !               |              |
ATOM C222 CTL2   -0.18 !               |              |
ATOM H22R HAL2    0.09 !        H22R---C222--H22S     |
ATOM H22S HAL2    0.09 !               |              |
GROUP                  !               |              |
ATOM C223 CTL2   -0.18 !               |              |
ATOM H23R HAL2    0.09 !        H23R---C223--H23S     |
ATOM H23S HAL2    0.09 !               |              |
GROUP                  !           |              |
ATOM C224 CTL3   -0.27 !               |              |
ATOM H24R HAL3    0.09 !        H24R---C224--H24S     |
ATOM H24S HAL3    0.09 !               |              |
ATOM H24T HAL3    0.09 !              H24T            |
GROUP                  !                              |
ATOM C33  CTL2   -0.18 !                              |
ATOM H3X  HAL2    0.09 !                       H3X ---C33---H3Y
ATOM H3Y  HAL2    0.09 !                              |
GROUP                  !                              |
ATOM C34  CTL2   -0.18 !                              |
ATOM H4X  HAL2    0.09 !                       H4X ---C34---H4Y
ATOM H4Y  HAL2    0.09 !                              |
GROUP                  !                              |
ATOM C35  CTL2   -0.18 !                              |
ATOM H5X  HAL2    0.09 !                       H5X ---C35---H5Y
ATOM H5Y  HAL2    0.09 !                              |
GROUP                  !                              |
ATOM C36  CTL2   -0.18 !                              |
ATOM H6X  HAL2    0.09 !                       H6X ---C36---H6Y
ATOM H6Y  HAL2    0.09 !                              |
GROUP                  !                              |
ATOM C37  CTL2   -0.18 !                              |
ATOM H7X  HAL2    0.09 !                       H7X ---C37---H7Y
ATOM H7Y  HAL2    0.09 !                              |
GROUP                  !                              |
ATOM C38  CTL2   -0.18 !                              |
ATOM H8X  HAL2    0.09 !                       H8X ---C38---H8Y
ATOM H8Y  HAL2    0.09 !                              |
GROUP                  !                              |
ATOM C39  CTL2   -0.18 !                              |
ATOM H9X  HAL2    0.09 !                       H9X ---C39---H9Y
ATOM H9Y  HAL2    0.09 !                              |
GROUP                  !                              |
ATOM C310 CTL2   -0.18 !                              |
ATOM H10X HAL2    0.09 !                       H10X---C310--H10Y
ATOM H10Y HAL2    0.09 !                              |
GROUP                  !                              |
ATOM C311 CTL2   -0.18 !                              |
ATOM H11X HAL2    0.09 !                       H11X---C311--H11Y
ATOM H11Y HAL2    0.09 !                              |
GROUP                  !                              |
ATOM C312 CTL2   -0.18 !                              |
ATOM H12X HAL2    0.09 !                       H12X---C312--H12Y
ATOM H12Y HAL2    0.09 !                              |
GROUP                  !                              |
ATOM C313 CTL2   -0.18 !                              |
ATOM H13X HAL2    0.09 !                       H13X---C313--H13Y
ATOM H13Y HAL2    0.09 !                              |
GROUP                  !                              |
ATOM C314 CTL2   -0.18 !                              |
ATOM H14X HAL2    0.09 !                       H14X---C314--H14Y
ATOM H14Y HAL2    0.09 !                              |
GROUP                  !                              |
ATOM C315 CEL1   -0.15 !                              |
ATOM H15X HEL1    0.15 !                       H15X---C315
GROUP                  !                              ||    (CIS)
ATOM C316 CEL1   -0.15 !                              ||
ATOM H16X HEL1    0.15 !                       H16X---C316
GROUP                  !                              |
ATOM C317 CTL2   -0.18 !                              |
ATOM H17X HAL2    0.09 !                       H17X---C317--H17Y
ATOM H17Y HAL2    0.09 !                              |
GROUP                  !                              |
ATOM C318 CTL2   -0.18 !                              |
ATOM H18X HAL2    0.09 !                       H18X---C318--H18Y
ATOM H18Y HAL2    0.09 !                              |
GROUP                  !                              |
ATOM C319 CTL2   -0.18 !                              |
ATOM H19X HAL2    0.09 !                       H19X---C319--H19Y
ATOM H19Y HAL2    0.09 !                              |
GROUP                  !                              |
ATOM C320 CTL2   -0.18 !                              |
ATOM H20X HAL2    0.09 !                       H20X---C320--H20Y
ATOM H20Y HAL2    0.09 !                              |
GROUP                  !                              |
ATOM C321 CTL2   -0.18 !                              |
ATOM H21X HAL2    0.09 !                       H21X---C321--H21Y
ATOM H21Y HAL2    0.09 !                              |
GROUP                  !                              |
ATOM C322 CTL2   -0.18 !                              |
ATOM H22X HAL2    0.09 !                       H22X---C322--H22Y
ATOM H22Y HAL2    0.09 !                              |
GROUP                  !                              |
ATOM C323 CTL2   -0.18 !                              |
ATOM H23X HAL2    0.09 !                       H23X---C323--H23Y
ATOM H23Y HAL2    0.09 !                              |
GROUP                  !                              |
ATOM C324 CTL3   -0.27 !                              |
ATOM H24X HAL3    0.09 !                       H24X---C324--H24Y
ATOM H24Y HAL3    0.09 !                              |
ATOM H24Z HAL3    0.09 !                              H24Z

! Glycerol Backbone
BOND  C1   O11       O11  HO1
BOND  C1   HA        C1    HB       C1   C2
BOND  C2   HS        C2    C3       C2   O21
BOND  C3   HX        C3    HY       C3   O31
! Chain from C2
BOND  O21  C21
BOND  C21  C22
DOUBLE  C21  O22
BOND  C22  H2R       C22  H2S       C22  C23
BOND  C23  H3R       C23  H3S       C23  C24
BOND  C24  H4R       C24  H4S       C24  C25
BOND  C25  H5R       C25  H5S       C25  C26
BOND  C26  H6R       C26  H6S       C26  C27
BOND  C27  H7R       C27  H7S       C27  C28
BOND  C28  H8R       C28  H8S       C28  C29
BOND  C29  H9R       C29  H9S       C29  C210
BOND  C210 H10R      C210 H10S      C210 C211
BOND  C211 H11R      C211 H11S      C211 C212
BOND  C212 H12R      C212 H12S      C212 C213
BOND  C213 H13R      C213 H13S      C213 C214
BOND  C214 H14R      C214 H14S      C214 C215
BOND  C215 H15R
DOUBLE  C215 C216
BOND  C216 H16R      C216 C217
BOND  C217 H17R      C217 H17S      C217 C218
BOND  C218 H18R      C218 H18S      C218 C219
BOND  C219 H19R      C219 H19S      C219 C220
BOND  C220 H20R      C220 H20S      C220 C221
BOND  C221 H21R      C221 H21S      C221 C222
BOND  C222 H22R      C222 H22S      C222 C223
BOND  C223 H23R      C223 H23S      C223 C224
BOND  C224 H24R      C224 H24S      C224 H24T

! Chain From C3
BOND  O31  C31
BOND  C31  C32
DOUBLE  C31  O32
BOND  C32  H2X       C32  H2Y       C32  C33
BOND  C33  H3X       C33  H3Y       C33  C34
BOND  C34  H4X       C34  H4Y       C34  C35
BOND  C35  H5X       C35  H5Y       C35  C36
BOND  C36  H6X       C36  H6Y       C36  C37
BOND  C37  H7X       C37  H7Y       C37  C38
BOND  C38  H8X       C38  H8Y       C38  C39
BOND  C39  H9X       C39  H9Y       C39  C310
BOND  C310 H10X      C310 H10Y      C310 C311
BOND  C311 H11X      C311 H11Y      C311 C312
BOND  C312 H12X      C312 H12Y      C312 C313
BOND  C313 H13X      C313 H13Y      C313 C314
BOND  C314 H14X      C314 H14Y      C314 C315
BOND  C315 H15X
DOUBLE  C315 C316
BOND  C316 H16X      C316 C317
BOND  C317 H17X      C317 H17Y      C317 C318
BOND  C318 H18X      C318 H18Y      C318 C319
BOND  C319 H19X      C319 H19Y      C319 C320
BOND  C320 H20X      C320 H20Y      C320 C321
BOND  C321 H21X      C321 H21Y      C321 C322
BOND  C322 H22X      C322 H22Y      C322 C323
BOND  C323 H23X      C323 H23Y      C323 C324
BOND  C324 H24X      C324 H24Y      C324 H24Z

IMPR C21 O21 C22 O22    C31 O31 C32 O32

!   I      J      K      L          R(IK)   T(IKJ)    PHI   T(JKL)   R(KL)
IC  HO1    O11    C1     C2         1.5781  118.26  168.12  110.80   1.5508
IC  C2     O11    *C1    HA         1.5508  110.80 -119.17  111.41   1.1170
IC  HA     O11    *C1    HB         1.1170  111.41 -120.80  110.01   1.1146
IC  O11    C1     C2     C3         1.4316  110.80  176.77  110.71   1.5573
IC  C3     C1     *C2    O21        1.5573  110.71  120.62  108.02   1.4410 !defines S chirality
IC  C3     C1     *C2    HS         1.5573  110.71 -118.37  106.71   1.1170 !defines S chirality
IC  C1     C2     O21    C21        1.5508  108.02  147.52  115.15   1.3177
IC  C2     O21    C21    C22        1.4410  115.15  179.16  108.63   1.5289
IC  C22    O21    *C21   O22        1.5289  108.63 -178.85  126.55   1.2187
IC  O21    C21    C22    C23        1.3177  108.63 -177.70  112.21   1.5449
IC  C23    C21    *C22   H2R        1.5449  112.21 -121.72  107.88   1.1092
IC  H2R    C21    *C22   H2S        1.1092  107.88 -117.16  107.60   1.1093
IC  C1     C2     C3     O31        1.5508  110.71  176.05  112.62   1.4438
IC  O31    C2     *C3    HX         1.4438  112.62 -118.51  106.65   1.1128
IC  HX     C2     *C3    HY         1.1128  106.65 -115.12  109.46   1.1145
IC  C2     C3     O31    C31        1.5573  112.62   87.12  115.04   1.3313
IC  C3     O31    C31    C32        1.4438  115.04 -172.98  108.55   1.5288
IC  C32    O31    *C31   O32        1.5288  108.55 -178.89  125.60   1.2170
IC  O31    C31    C32    C33        1.3313  108.55 -166.73  113.05   1.5447
IC  C33    C31    *C32   H2X        1.5447  113.05 -121.10  107.23   1.1103
IC  H2X    C31    *C32   H2Y        1.1103  107.23 -117.00  108.11   1.1090
IC  C21    C22    C23    C24        1.5289  112.21  175.76  112.39   1.5338
IC  C24    C22    *C23   H3R        1.5338  112.39 -120.69  109.57   1.1147
IC  H3R    C22    *C23   H3S        1.1147  109.57 -117.65  109.64   1.1142
IC  C22    C23    C24    C25        1.5449  112.39 -179.39  112.35   1.5346
IC  C25    C23    *C24   H4R        1.5346  112.35 -121.52  109.41   1.1131
IC  H4R    C23    *C24   H4S        1.1131  109.41 -117.57  108.97   1.1134
IC  C23    C24    C25    C26        1.5338  112.35  176.31  112.80   1.5344
IC  C26    C24    *C25   H5R        1.5344  112.80 -121.01  108.95   1.1135
IC  H5R    C24    *C25   H5S        1.1135  108.95 -117.24  109.16   1.1132
IC  C24    C25    C26    C27        1.5346  112.80 -179.44  112.48   1.5356
IC  C27    C25    *C26   H6R        1.5356  112.48 -121.49  109.32   1.1129
IC  H6R    C25    *C26   H6S        1.1129  109.32 -117.47  108.94   1.1132
IC  C25    C26    C27    C28        1.5344  112.48  176.92  112.46   1.5398
IC  C28    C26    *C27   H7R        1.5398  112.46 -121.38  108.40   1.1139
IC  H7R    C26    *C27   H7S        1.1139  108.40 -116.93  108.77   1.1139
IC  C26    C27    C28    C29        1.5345  112.59 -179.58  112.63   1.5347
IC  C29    C27    *C28   H8R        1.5347  112.63 -121.36  109.09   1.1132
IC  H8R    C27    *C28   H8S        1.1132  109.09 -117.38  109.07   1.1132
IC  C27    C28    C29    C210       1.5347  112.63  179.65  112.69   1.5339
IC  C210   C28    *C29   H9R        1.5339  112.69 -121.27  109.11   1.1132
IC  H9R    C28    *C29   H9S        1.1132  109.11 -117.36  109.14   1.1132
IC  C28    C29    C210   C211       1.5345  112.59 -179.58  112.63   1.5347
IC  C211   C29    *C210  H10R       1.5347  112.63 -121.36  109.09   1.1132
IC  H10R   C29    *C210  H10S       1.1132  109.09 -117.38  109.07   1.1132
IC  C29    C210   C211   C212       1.5345  112.59 -179.58  112.63   1.5347
IC  C212   C210   *C211  H11R       1.5347  112.63 -121.36  109.09   1.1132
IC  H11R   C210   *C211  H11S       1.1132  109.09 -117.38  109.07   1.1132
IC  C210   C211   C212   C213       1.5345  112.59 -179.58  112.63   1.5347
IC  C213   C211   *C212  H12R       1.5347  112.63 -121.36  109.09   1.1132
IC  H12R   C211   *C212  H12S       1.1132  109.09 -117.38  109.07   1.1132
IC  C211   C212   C213   C214       1.5344  112.48  176.92  112.46   1.5398
IC  C214   C212   *C213  H13R       1.5398  112.46 -121.38  108.40   1.1139
IC  H13R   C212   *C213  H13S       1.1139  108.40 -116.93  108.77   1.1139
IC  C212   C213   C214   C215       1.5356  112.46 -178.53  111.43   1.5097
IC  C215   C213   *C214  H14R       1.5097  111.43 -123.58  107.80   1.1132
IC  H14R   C213   *C214  H14S       1.1132  107.80 -115.43  108.37   1.1128
IC  C213   C214   C215   C216       1.5398  111.43 -126.96  126.62   1.3465
IC  C216   C214   *C215  H15R       1.3465  126.62  178.41  114.65   1.1012
IC  C214   C215   C216   C217       1.5097  126.62   -1.69  126.32   1.5088 !!!
IC  C217   C215   *C216  H16R       1.5088  126.32 -179.55  118.79   1.1012
IC  C215   C216   C217   C218       1.3465  126.32   93.02  112.15   1.5392
IC  C218   C216   *C217  H17R       1.5392  112.15 -121.30  111.28   1.1133
IC  H17R   C216   *C217  H17S       1.1133  111.28 -117.50  110.00   1.1126
IC  C216   C217   C218   C219       1.5088  112.15 -178.81  112.29   1.5354
IC  C219   C217   *C218  H18R       1.5354  112.29 -121.34  109.78   1.1133
IC  H18R   C217   *C218  H18S       1.1133  109.78 -118.01  109.42   1.1144
IC  C217   C218   C219   C220       1.5392  112.29  179.81  112.68   1.5345
IC  C220   C218   *C219  H19R       1.5345  112.68 -121.26  109.04   1.1132
IC  H19R   C218   *C219  H19S       1.1132  109.04 -117.39  109.10   1.1131
IC  C218   C219   C220   C221       1.5354  112.68  179.80  112.59   1.5347
IC  C221   C219   *C220  H20R       1.5347  112.59 -121.29  109.09   1.1132
IC  H20R   C219   *C220  H20S       1.1132  109.09 -117.37  109.11   1.1133
IC  C219   C220   C221   C222       1.5345  112.59 -179.58  112.63   1.5347
IC  C222   C220   *C221  H21R       1.5347  112.63 -121.36  109.09   1.1132
IC  H21R   C220   *C221  H21S       1.1132  109.09 -117.38  109.07   1.1132
IC  C220   C221   C222   C223       1.5347  112.63  179.65  112.69   1.5339
IC  C223   C221   *C222  H22R       1.5339  112.69 -121.27  109.11   1.1132
IC  H22R   C221   *C222  H22S       1.1132  109.11 -117.36  109.14   1.1132
IC  C221   C222   C223   C224       1.5347  112.69 -179.93  113.30   1.5309
IC  C224   C222   *C223  H23R       1.5309  113.30 -121.70  108.75   1.1140
IC  H23R   C222   *C223  H23S       1.1140  108.75 -116.65  108.73   1.1141
IC  C222   C223   C224   H24R       1.5339  113.30  -59.98  110.46   1.1113
IC  H24R   C223   *C224  H24S       1.1113  110.46  119.84  110.45   1.1114
IC  H24R   C223   *C224  H24T       1.1113  110.46 -120.09  110.62   1.1112
IC  C31    C32    C33    C34        1.5288  113.05  179.24  111.73   1.5343
IC  C34    C32    *C33   H3X        1.5343  111.73 -120.85  109.62   1.1140
IC  H3X    C32    *C33   H3Y        1.1140  109.62 -117.95  109.78   1.1144
IC  C32    C33    C34    C35        1.5447  111.73 -176.74  112.91   1.5345
IC  C35    C33    *C34   H4X        1.5345  112.91 -121.67  109.15   1.1134
IC  H4X    C33    *C34   H4Y        1.1134  109.15 -117.32  108.98   1.1134
IC  C33    C34    C35    C36        1.5343  112.91  178.63  112.42   1.5349
IC  C36    C34    *C35   H5X        1.5349  112.42 -120.99  108.94   1.1133
IC  H5X    C34    *C35   H5Y        1.1133  108.94 -117.41  109.31   1.1131
IC  C34    C35    C36    C37        1.5345  112.42 -176.73  112.80   1.5356
IC  C37    C35    *C36   H6X        1.5356  112.80 -121.69  109.16   1.1130
IC  H6X    C35    *C36   H6Y        1.1130  109.16 -117.32  108.94   1.1133
IC  C35    C36    C37    C38        1.5349  112.80  178.92  112.27   1.5402
IC  C38    C36    *C37   H7X        1.5402  112.27 -121.37  108.23   1.1139
IC  H7X    C36    *C37   H7Y        1.1139  108.23 -117.01  109.05   1.1137
IC  C36    C37    C38    C39        1.5349  112.80  178.92  112.27   1.5402
IC  C39    C37    *C38   H8X        1.5402  112.27 -121.37  108.23   1.1139
IC  H8X    C37    *C38   H8Y        1.1139  108.23 -117.01  109.05   1.1137
IC  C37    C38    C39    C310       1.5343  112.91  178.63  112.42   1.5349
IC  C310   C38    *C39   H9X        1.5349  112.42 -120.99  108.94   1.1133
IC  H9X    C38    *C39   H9Y        1.1133  108.94 -117.41  109.31   1.1131
IC  C38    C39    C310   C311       1.5345  112.42 -176.73  112.80   1.5356
IC  C311   C39    *C310  H10X       1.5356  112.80 -121.69  109.16   1.1130
IC  H10X   C39    *C310  H10Y       1.1130  109.16 -117.32  108.94   1.1133
IC  C39    C310   C311   C312       1.5349  112.80  178.92  112.27   1.5402
IC  C312   C310   *C311  H11X       1.5402  112.27 -121.37  108.23   1.1139
IC  H11X   C310   *C311  H11Y       1.1139  108.23 -117.01  109.05   1.1137
IC  C310   C311   C312   C313       1.5345  112.42 -176.73  112.80   1.5356
IC  C313   C311   *C312  H12X       1.5349  112.42 -120.99  108.94   1.1133
IC  H12X   C311   *C312  H12Y       1.1133  108.94 -117.41  109.31   1.1131
IC  C311   C312   C313   C314       1.5349  112.80  178.92  112.27   1.5402
IC  C314   C312   *C313  H13X       1.5402  112.27 -121.37  108.23   1.1139
IC  H13X   C312   *C313  H13Y       1.1139  108.23 -117.01  109.05   1.1137
IC  C312   C313   C314   C315       1.5356  112.27 -174.92  111.69   1.5099
IC  C315   C313   *C314  H14X       1.5099  111.69 -124.14  107.77   1.1124
IC  H14X   C313   *C314  H14Y       1.1124  107.77 -115.13  108.30   1.1128
IC  C313   C314   C315   C316       1.5402  111.69 -121.39  127.35   1.3470
IC  C316   C314   *C315  H15X       1.3470  127.35  179.11  114.24   1.1012
IC  C314   C315   C316   C317       1.5099  127.35   -0.69  127.25   1.5096
IC  C317   C315   *C316  H16X       1.5096  127.25  179.82  118.43   1.1012
IC  C315   C316   C317   C318       1.3470  127.25  106.03  111.65   1.5393
IC  C318   C316   *C317  H17X       1.5393  111.65 -121.49  112.10   1.1123
IC  H17X   C316   *C317  H17Y       1.1123  112.10 -117.95  109.83   1.1127
IC  C316   C317   C318   C319       1.5096  111.65  179.63  112.41   1.5355
IC  C319   C317   *C318  H18X       1.5355  112.41 -121.09  109.75   1.1135
IC  H18X   C317   *C318  H18Y       1.1135  109.75 -118.07  109.46   1.1143
IC  C317   C318   C319   C320       1.5393  112.41 -178.89  112.60   1.5347
IC  C320   C318   *C319  H19X       1.5347  112.60 -121.37  109.10   1.1131
IC  H19X   C318   *C319  H19Y       1.1131  109.10 -117.41  109.08   1.1131
IC  C318   C319   C320   C321       1.5355  112.60  179.88  112.66   1.5347
IC  C321   C319   *C320  H20X       1.5347  112.66 -121.27  109.06   1.1132
IC  H20X   C319   *C320  H20Y       1.1132  109.06 -117.36  109.14   1.1133
IC  C319   C320   C321   C322       1.5347  112.66 -179.12  112.61   1.5348
IC  C322   C320   *C321  H21X       1.5348  112.61 -121.34  109.09   1.1132
IC  H21X   C320   *C321  H21Y       1.1132  109.09 -117.41  109.09   1.1132
IC  C320   C321   C322   C323       1.5347  112.61  179.83  112.71   1.5340
IC  C323   C321   *C322  H22X       1.5340  112.71 -121.28  109.10   1.1132
IC  H22X   C321   *C322  H22Y       1.1132  109.10 -117.35  109.13   1.1133
IC  C321   C322   C323   C324       1.5348  112.71 -179.67  113.30   1.5309
IC  C324   C322   *C323  H23X       1.5309  113.30 -121.68  108.77   1.1141
IC  H23X   C322   *C323  H23Y       1.1141  108.77 -116.68  108.76   1.1141
IC  C322   C323   C324   H24X       1.5340  113.30  -59.94  110.46   1.1113
IC  H24X   C323   *C324  H24Y       1.1113  110.46  119.86  110.45   1.1113
IC  H24X   C323   *C324  H24Z       1.1113  110.46 -120.06  110.61   1.1112

RESI SAGL         0.00 ! stearoyl-arachidonyl--glycerol
!
GROUP
ATOM C1   CTL2    0.05 !
ATOM HA   HAL2    0.09 !                 HA
ATOM HB   HAL2    0.09 !                 |
ATOM O11  OHL    -0.65 !                 |
ATOM HO1  HOL     0.42 !            HB---C1---O11--HO1
GROUP                  !                 |
ATOM C2   CTL1    0.17 !            HS---C2--------------
ATOM HS   HAL1    0.09 !                 | beta1        |
ATOM O21  OSL    -0.49 !            O22  O21          theta3
ATOM C21  CL      0.90 !             \\ /  beta2        |
ATOM O22  OBL    -0.63 !               C21              |
ATOM C22  CTL2   -0.22 !               |   beta3        |
ATOM H2R  HAL2    0.09 !        H2R---C22---H2S         |
ATOM H2S  HAL2    0.09 !               |                |
GROUP                  !               |    beta4       |
ATOM C3   CTL2    0.08 !               |                |
ATOM HX   HAL2    0.09 !               |           HX---C3---HY
ATOM HY   HAL2    0.09 !               |                |   gamma1
ATOM O31  OSL    -0.49 !               |           O32  O31
ATOM C31  CL      0.90 !               |            \\ /    gamma2
ATOM O32  OBL    -0.63 !               |              C31
ATOM C32  CTL2   -0.22 !               |              |     gamma3
ATOM H2X  HAL2    0.09 !               |        H2X---C32---H2Y
ATOM H2Y  HAL2    0.09 !               |              |
GROUP                  !               |              |      gamma4
ATOM C23  CTL2   -0.18 !               |              |
ATOM H3R  HAL2    0.09 !        H3R ---C23---H3S      |
ATOM H3S  HAL2    0.09 !               |              |
GROUP                  !               |              |
ATOM C24  CTL2   -0.18 !               |              |
ATOM H4R  HAL2    0.09 !        H4R ---C24---H4S      |
ATOM H4S  HAL2    0.09 !               |              |
GROUP                  !               |              |
ATOM C25  CEL1   -0.15 !               |              |
ATOM H5R  HEL1    0.15 !        H5R ---C25            |
GROUP                  !               |!  (CIS)      |
ATOM C26  CEL1   -0.15 !               |!             |
ATOM H6R  HEL1    0.15 !        H6R ---C26            |
GROUP                  !               |              |
ATOM C27  CTL2   -0.18 !               |              |
ATOM H7R  HAL2    0.09 !        H7R ---C27---H7S      |
ATOM H7S  HAL2    0.09 !               |              |
GROUP                  !               |              |
ATOM C28  CEL1   -0.15 !               |              |
ATOM H8R  HEL1    0.15 !        H8R ---C28            |
GROUP                  !               |!  (CIS)      |
ATOM C29  CEL1   -0.15 !               |!             |
ATOM H9R  HEL1    0.15 !        H9R ---C29            |
GROUP                  !               |              |
ATOM C210 CTL2   -0.18 !               |              |
ATOM H10R HAL2    0.09 !        H10R---C210--H10S     |
ATOM H10S HAL2    0.09 !               |              |
GROUP                  !               |              |
ATOM C211 CEL1   -0.15 !               |              |
ATOM H11R HEL1    0.15 !        H11R---C211           |
GROUP                  !               |!  (CIS)      |
ATOM C212 CEL1   -0.15 !               |!             |
ATOM H12R HEL1    0.15 !        H12R---C212           |
GROUP                  !               |              |
ATOM C213 CTL2   -0.18 !               |              |
ATOM H13R HAL2    0.09 !        H13R---C213--H13S     |
ATOM H13S HAL2    0.09 !               |              |
GROUP                  !               |              |
ATOM C214 CEL1   -0.15 !               |              |
ATOM H14R HEL1    0.15 !        H14R---C214           |
GROUP                  !               |!  (CIS)      |
ATOM C215 CEL1   -0.15 !               |!             |
ATOM H15R HEL1    0.15 !        H15R---C215           |
GROUP                  !               |              |
ATOM C216 CTL2   -0.18 !               |              |
ATOM H16R HAL2    0.09 !        H16R---C216--H16S     |
ATOM H16S HAL2    0.09 !               |              |
GROUP                  !               |              |
ATOM C217 CTL2   -0.18 !               |              |
ATOM H17R HAL2    0.09 !        H17R---C217--H17S     |
ATOM H17S HAL2    0.09 !               |              |
GROUP                  !               |              |
ATOM C218 CTL2   -0.18 !               |              |
ATOM H18R HAL2    0.09 !        H18R---C218--H18S     |
ATOM H18S HAL2    0.09 !               |              |
GROUP                  !               |              |
ATOM C219 CTL2   -0.18 !               |              |
ATOM H19R HAL2    0.09 !        H19R---C219--H19S     |
ATOM H19S HAL2    0.09 !               |              |
GROUP                  !               |              |
ATOM C220 CTL3   -0.27 !               |              |
ATOM H20R HAL3    0.09 !        H20R---C220--H20S     |
ATOM H20S HAL3    0.09 !               |              |
ATOM H20T HAL3    0.09 !              H20T            |
GROUP                  !                              |
ATOM C33  CTL2   -0.18 !                              |
ATOM H3X  HAL2    0.09 !                       H3X ---C33---H3Y
ATOM H3Y  HAL2    0.09 !                              |
GROUP                  !                              |
ATOM C34  CTL2   -0.18 !                              |
ATOM H4X  HAL2    0.09 !                       H4X ---C34---H4Y
ATOM H4Y  HAL2    0.09 !                              |
GROUP                  !                              |
ATOM C35  CTL2   -0.18 !                              |
ATOM H5X  HAL2    0.09 !                       H5X ---C35---H5Y
ATOM H5Y  HAL2    0.09 !                              |
GROUP                  !                              |
ATOM C36  CTL2   -0.18 !                              |
ATOM H6X  HAL2    0.09 !                       H6X ---C36---H6Y
ATOM H6Y  HAL2    0.09 !                              |
GROUP                  !                              |
ATOM C37  CTL2   -0.18 !                              |
ATOM H7X  HAL2    0.09 !                       H7X ---C37---H7Y
ATOM H7Y  HAL2    0.09 !                              |
GROUP                  !                              |
ATOM C38  CTL2   -0.18 !                              |
ATOM H8X  HAL2    0.09 !                       H8X ---C38---H8Y
ATOM H8Y  HAL2    0.09 !                              |
GROUP                  !                              |
ATOM C39  CTL2   -0.18 !                              |
ATOM H9X  HAL2    0.09 !                       H9X ---C39---H9Y
ATOM H9Y  HAL2    0.09 !                              |
GROUP                  !                              |
ATOM C310 CTL2   -0.18 !                              |
ATOM H10X HAL2    0.09 !                       H10X---C310--H10Y
ATOM H10Y HAL2    0.09 !                              |
GROUP                  !                              |
ATOM C311 CTL2   -0.18 !                              |
ATOM H11X HAL2    0.09 !                       H11X---C311--H11Y
ATOM H11Y HAL2    0.09 !                              |
GROUP                  !                              |
ATOM C312 CTL2   -0.18 !                              |
ATOM H12X HAL2    0.09 !                       H12X---C312--H12Y
ATOM H12Y HAL2    0.09 !                              |
GROUP                  !                              |
ATOM C313 CTL2   -0.18 !                              |
ATOM H13X HAL2    0.09 !                       H13X---C313--H13Y
ATOM H13Y HAL2    0.09 !                              |
GROUP                  !                              |
ATOM C314 CTL2   -0.18 !                              |
ATOM H14X HAL2    0.09 !                       H14X---C314--H14Y
ATOM H14Y HAL2    0.09 !                              |
GROUP                  !                              |
ATOM C315 CTL2   -0.18 !                              |
ATOM H15X HAL2    0.09 !                       H15X---C315--H15Y
ATOM H15Y HAL2    0.09 !                              |
GROUP                  !                              |
ATOM C316 CTL2   -0.18 !                              |
ATOM H16X HAL2    0.09 !                       H16X---C316--H16Y
ATOM H16Y HAL2    0.09 !                              |
GROUP                  !                              |
ATOM C317 CTL2   -0.18 !                              |
ATOM H17X HAL2    0.09 !                       H17X---C317--H17Y
ATOM H17Y HAL2    0.09 !                              |
GROUP                  !                              |
ATOM C318 CTL3   -0.27 !                              |
ATOM H18X HAL3    0.09 !                       H18X---C318--H18Y
ATOM H18Y HAL3    0.09 !                              |
ATOM H18Z HAL3    0.09 !                              H18Z


! Glycerol Backbone
BOND  C1   O11       O11  HO1
BOND  C1   HA        C1    HB       C1   C2
BOND  C2   HS        C2    C3       C2   O21
BOND  C3   HX        C3    HY       C3   O31
! Chain from C2
BOND  O21  C21
BOND  C21  C22
DOUBLE  C21  O22
BOND  C22  H2R       C22  H2S       C22  C23
BOND  C23  H3R       C23  H3S       C23  C24
BOND  C24  H4R       C24  H4S       C24  C25
BOND  C25  H5R
DOUBLE  C25 C26
BOND  C26  H6R       C26  C27
BOND  C27  H7R       C27  H7S       C27  C28
BOND  C28  H8R
DOUBLE  C28 C29
BOND  C29  H9R       C29  C210
BOND  C210 H10R      C210 H10S      C210 C211
BOND  C211 H11R
DOUBLE  C211 C212
BOND  C212 H12R      C212 C213
BOND  C213 H13R      C213 H13S      C213 C214
BOND  C214 H14R
DOUBLE  C214 C215
BOND  C215 H15R      C215 C216
BOND  C216 H16R      C216 H16S      C216 C217
BOND  C217 H17R      C217 H17S      C217 C218
BOND  C218 H18R      C218 H18S      C218 C219
BOND  C219 H19R      C219 H19S      C219 C220
BOND  C220 H20R      C220 H20S      C220 H20T
! Chain From C3
BOND  O31  C31
BOND  C31  C32
DOUBLE  C31  O32
BOND  C32  H2X       C32  H2Y       C32  C33
BOND  C33  H3X       C33  H3Y       C33  C34
BOND  C34  H4X       C34  H4Y       C34  C35
BOND  C35  H5X       C35  H5Y       C35  C36
BOND  C36  H6X       C36  H6Y       C36  C37
BOND  C37  H7X       C37  H7Y       C37  C38
BOND  C38  H8X       C38  H8Y       C38  C39
BOND  C39  H9X       C39  H9Y       C39  C310
BOND  C310 H10X      C310 H10Y      C310 C311
BOND  C311 H11X      C311 H11Y      C311 C312
BOND  C312 H12X      C312 H12Y      C312 C313
BOND  C313 H13X      C313 H13Y      C313 C314
BOND  C314 H14X      C314 H14Y      C314 C315
BOND  C315 H15X      C315 H15Y      C315 C316
BOND  C316 H16X      C316 H16Y      C316 C317
BOND  C317 H17X      C317 H17Y      C317 C318
BOND  C318 H18X      C318 H18Y      C318 H18Z

IMPR C21 O21 C22 O22    C31 O31 C32 O32

!   I      J      K      L          R(IK)   T(IKJ)    PHI   T(JKL)   R(KL)
IC  HO1    O11    C1     C2         1.5807  116.98  177.37  111.07   1.5515
IC  C2     O11    *C1    HA         1.5517  111.45  117.99  107.86   1.1119
IC  HA     O11    *C1    HB         1.1119  107.86  116.85  112.59   1.1137
IC  O11    C1     C2     O21        1.4271  111.45 -175.58  109.40   1.4420
IC  O21    C1     *C2    C3         1.4420  109.40 -121.10  110.56   1.5561
IC  C3     C1     *C2    HS         1.5561  110.56 -116.88  109.10   1.1148
IC  C1     C2     O21    C21        1.5517  109.40   75.31  115.18   1.3240
IC  C2     O21    C21    C22        1.4420  115.18 -167.64  109.38   1.5349
IC  C22    O21    *C21   O22        1.5349  109.38  177.97  125.87   1.2208
IC  O21    C21    C22    C23        1.3240  109.38 -106.88  114.46   1.5510
IC  C23    C21    *C22   H2R        1.5510  114.46  120.85  107.59   1.1114
IC  H2R    C21    *C22   H2S        1.1114  107.59  115.88  108.08   1.1076
IC  C1     C2     C3     O31        1.5517  110.56 -174.46  111.33   1.4462
IC  O31    C2     *C3    HX         1.4462  111.33 -122.32  107.11   1.1154
IC  HX     C2     *C3    HY         1.1154  107.11 -116.45  107.97   1.1151
IC  C2     C3     O31    C31        1.5561  111.33 -170.38  113.09   1.3331
IC  C3     O31    C31    C32        1.4462  113.09 -178.75  108.33   1.5405
IC  C32    O31    *C31   O32        1.5405  108.33 -179.57  125.60   1.2151
IC  O31    C31    C32    C33        1.3331  108.33 -179.15  116.85   1.6060
IC  C33    C31    *C32   H2X        1.6060  116.85 -121.70  105.08   1.1113
IC  H2X    C31    *C32   H2Y        1.1113  105.08 -115.26  107.43   1.1071
IC  C21    C22    C23    C24        1.5329  113.78   68.00  112.27   1.5435
IC  C24    C22    *C23   H3R        1.5435  112.27 -122.24  109.63   1.1133
IC  C24    C22    *C23   H3S        1.5435  112.27  120.06  108.89   1.1154
IC  C22    C23    C24    C25        1.5483  112.27  180.00  115.67   1.5107
IC  C25    C23    *C24   H4R        1.5107  115.67 -121.06  107.11   1.1144
IC  C25    C23    *C24   H4S        1.5107  115.67  124.06  108.43   1.1128
IC  C23    C24    C25    C26        1.5435  115.67  180.00  125.97   1.3453
IC  C26    C24    *C25   H5R        1.3453  125.97 -176.85  115.39   1.1011
IC  C24    C25    C26    C27        1.5107  125.97    0.00  125.28   1.5097
IC  C27    C25    *C26   H6R        1.5097  125.28  178.19  119.65   1.1004
IC  C25    C26    C27    C28        1.3453  125.28  120.00  121.35   1.5192
IC  C28    C26    *C27   H7R        1.5192  121.35 -124.15  108.68   1.1135
IC  C28    C26    *C27   H7S        1.5192  121.35  123.34  106.97   1.1121
IC  C26    C27    C28    C29        1.5097  121.35  120.00  132.80   1.3549
IC  C29    C27    *C28   H8R        1.3549  132.80 -178.43  111.35   1.1010
IC  C27    C28    C29    C210       1.5192  132.80    0.00  130.38   1.5115
IC  C210   C28    *C29   H9R        1.5115  130.38  178.53  117.07   1.1014
IC  C28    C29    C210   C211       1.3549  130.38  120.00  111.80   1.5083
IC  C211   C29    *C210  H10R       1.5192  121.35 -124.15  108.68   1.1135
IC  C211   C29    *C210  H10S       1.5192  121.35  123.34  106.97   1.1128
IC  C29    C210   C211   C212       1.5115  111.80  120.00  124.32   1.3436
IC  C212   C210   *C211  H11R       1.3453  125.97 -176.85  115.39   1.1011
IC  C210   C211   C212   C213       1.5083  124.32    0.00  125.45   1.5067
IC  C213   C211   *C212  H12R       1.5097  125.28  178.19  119.65   1.1004
IC  C211   C212   C213   C214       1.3436  125.45  120.00  111.57   1.5090
IC  C214   C212   *C213  H13R       1.5192  121.35 -124.15  108.68   1.1135
IC  C214   C212   *C213  H13S       1.5192  121.35  123.34  106.97   1.1128
IC  C212   C213   C214   C215       1.5067  111.57  120.00  126.10   1.3471
IC  C215   C213   *C214  H14R       1.3453  125.97 -176.85  115.39   1.1011
IC  C213   C214   C215   C216       1.5090  126.10    0.00  125.86   1.5091
IC  C216   C214   *C215  H15R       1.5097  125.28  178.19  119.65   1.1004
IC  C214   C215   C216   C217       1.3471  125.86  180.00  113.25   1.5428
IC  C217   C215   *C216  H16R       1.5192  121.35 -124.15  108.68   1.1135
IC  C217   C215   *C216  H16S       1.5192  121.35  123.34  106.97   1.1128
IC  C215   C216   C217   C218       1.5091  113.25  180.00  115.19   1.5395
IC  C218   C216   *C217  H17R       1.5192  121.35 -124.15  108.68   1.1135
IC  C218   C216   *C217  H17S       1.5192  121.35  123.34  106.97   1.1128
IC  C216   C217   C218   C219       1.5428  115.19  180.00  113.95   1.5345
IC  C219   C217   *C218  H18R       1.5192  121.35 -124.15  108.68   1.1135
IC  C219   C217   *C218  H18S       1.5192  121.35  123.34  106.97   1.1128
IC  C217   C218   C219   C220       1.5395  113.95  180.00  112.95   1.5309
IC  C220   C218   *C219  H19R       1.5192  121.35 -124.15  108.68   1.1135
IC  C220   C218   *C219  H19S       1.5192  121.35  123.34  106.97   1.1128
IC  C218   C219   C220   H20T       1.5345  112.95  180.00  110.39   1.1115
IC  H20T   C219   *C220  H20R       1.5192  121.35 -124.15  108.68   1.1135
IC  H20T   C219   *C220  H20S       1.5192  121.35  123.34  106.97   1.1128
IC  C31    C32    C33    C34        1.5405  116.85  180.00  126.13   1.5951
IC  C34    C32    *C33   H3X        1.5410  113.36 -119.96  111.74   1.1148
IC  C34    C32    *C33   H3Y        1.5192  121.35  123.34  106.97   1.1128
IC  C32    C33    C34    C35        1.6060  126.13  180.00  113.36   1.5410
IC  C35    C33    *C34   H4X        1.5396  113.52 -123.43  110.53   1.1101
IC  C35    C33    *C34   H4Y        1.5192  121.35  123.34  106.97   1.1128
IC  C33    C34    C35    C36        1.5951  113.36  180.00  113.52   1.5396
IC  C36    C34    *C35   H5X        1.5396  113.52 -123.43  110.53   1.1101
IC  C36    C34    *C35   H5Y        1.5192  121.35  123.34  106.97   1.1128
IC  C34    C35    C36    C37        1.5410  113.52  180.00  114.47   1.5397
IC  C37    C35    *C36   H6X        1.5396  113.52 -123.43  110.53   1.1101
IC  C37    C35    *C36   H6Y        1.5192  121.35  123.34  106.97   1.1128
IC  C35    C36    C37    C38        1.5396  114.47  180.00  113.41   1.5386
IC  C38    C36    *C37   H7X        1.5396  113.52 -123.43  110.53   1.1101
IC  C38    C36    *C37   H7Y        1.5192  121.35  123.34  106.97   1.1128
IC  C36    C37    C38    C39        1.5397  113.41  180.00  113.71   1.5382
IC  C39    C37    *C38   H8X        1.5396  113.52 -123.43  110.53   1.1101
IC  C39    C37    *C38   H8Y        1.5192  121.35  123.34  106.97   1.1128
IC  C37    C38    C39    C310       1.5386  113.71  180.00  113.75   1.5392
IC  C310   C38    *C39   H9X        1.5396  113.52 -123.43  110.53   1.1101
IC  C310   C38    *C39   H9Y        1.5192  121.35  123.34  106.97   1.1128
IC  C38    C39    C310   C311       1.5382  113.75  180.00  114.19   1.5353
IC  C311   C39    *C310  H10X       1.5396  113.52 -123.43  110.53   1.1101
IC  C311   C39    *C310  H10Y       1.5192  121.35  123.34  106.97   1.1128
IC  C39    C310   C311   C312       1.5392  114.19  180.00  112.28   1.5347
IC  C312   C310   *C311  H11X       1.5396  113.52 -123.43  110.53   1.1101
IC  C312   C310   *C311  H11Y       1.5192  121.35  123.34  106.97   1.1128
IC  C310   C311   C312   C313       1.5353  112.28  180.00  113.98   1.5367
IC  C313   C311   *C312  H12X       1.5396  113.52 -123.43  110.53   1.1101
IC  C313   C311   *C312  H12Y       1.5192  121.35  123.34  106.97   1.1128
IC  C311   C312   C313   C314       1.5347  113.98  180.00  113.72   1.5377
IC  C314   C312   *C313  H13X       1.5396  113.52 -123.43  110.53   1.1101
IC  C314   C312   *C313  H13Y       1.5192  121.35  123.34  106.97   1.1128
IC  C312   C313   C314   C315       1.5367  113.72  180.00  113.85   1.5357
IC  C315   C313   *C314  H14X       1.5396  113.52 -123.43  110.53   1.1101
IC  C315   C313   *C314  H14Y       1.5192  121.35  123.34  106.97   1.1128
IC  C313   C314   C315   C316       1.5377  113.85  180.00  111.81   1.5374
IC  C316   C314   *C315  H15X       1.5396  113.52 -123.43  110.53   1.1101
IC  C316   C314   *C315  H15Y       1.5192  121.35  123.34  106.97   1.1128
IC  C314   C315   C316   C317       1.5357  111.81  180.00  114.29   1.5985
IC  C317   C315   *C316  H16X       1.5396  113.52 -123.43  110.53   1.1101
IC  C317   C315   *C316  H16Y       1.5192  121.35  123.34  106.97   1.1128
IC  C315   C316   C317   C318       1.5374  114.29  180.00  130.92   1.5745
IC  C318   C316   *C317  H17X       1.5396  113.52 -123.43  110.53   1.1101
IC  C318   C316   *C317  H17Y       1.5192  121.35  123.34  106.97   1.1128
IC  C316   C317   C318   H18X       1.5985  130.92  180.00  110.90   1.1113
IC  H18X   C317   *C318  H18Y       1.5396  113.52 -123.43  110.53   1.1101
IC  H18X   C317   *C318  H18Z       1.5192  121.35  123.34  106.97   1.1128

RESI SLGL         0.00 ! stearoyl-linoleoyl-glycerol
!
GROUP
ATOM C1   CTL2    0.05 !
ATOM HA   HAL2    0.09 !                 HA
ATOM HB   HAL2    0.09 !                 |
ATOM O11  OHL    -0.65 !                 |
ATOM HO1  HOL     0.42 !            HB---C1---O11--HO1
GROUP                  !                 |
ATOM C2   CTL1    0.17 !            HS---C2--------------
ATOM HS   HAL1    0.09 !                 | beta1        |
ATOM O21  OSL    -0.49 !            O22  O21          theta3
ATOM C21  CL      0.90 !             \\ /  beta2        |
ATOM O22  OBL    -0.63 !               C21              |
ATOM C22  CTL2   -0.22 !               |   beta3        |
ATOM H2R  HAL2    0.09 !        H2R---C22---H2S         |
ATOM H2S  HAL2    0.09 !               |                |
GROUP                  !               |    beta4       |
ATOM C3   CTL2    0.08 !               |                |
ATOM HX   HAL2    0.09 !               |           HX---C3---HY
ATOM HY   HAL2    0.09 !               |                |   gamma1
ATOM O31  OSL    -0.49 !               |           O32  O31
ATOM C31  CL      0.90 !               |            \\ /    gamma2
ATOM O32  OBL    -0.63 !               |              C31
ATOM C32  CTL2   -0.22 !               |              |     gamma3
ATOM H2X  HAL2    0.09 !               |        H2X---C32---H2Y
ATOM H2Y  HAL2    0.09 !               |              |
GROUP                  !               |              |      gamma4
ATOM C23  CTL2   -0.18 !               |              |
ATOM H3R  HAL2    0.09 !        H3R ---C23---H3S      |
ATOM H3S  HAL2    0.09 !               |              |
GROUP                  !               |              |
ATOM C24  CTL2   -0.18 !               |              |
ATOM H4R  HAL2    0.09 !        H4R ---C24---H4S      |
ATOM H4S  HAL2    0.09 !               |              |
GROUP                  !               |              |
ATOM C25  CTL2   -0.18 !               |              |
ATOM H5R  HAL2    0.09 !        H5R ---C25---H5S      |
ATOM H5S  HAL2    0.09 !               |          |
GROUP                  !               |              |
ATOM C26  CTL2   -0.18 !        H6R ---C26---H6S      |
ATOM H6R  HAL2    0.09 !               |              |
ATOM H6S  HAL2    0.09 !               |              |
GROUP                  !        H7R ---C27---H7S      |
ATOM C27  CTL2   -0.18 !               |              |
ATOM H7R  HAL2    0.09 !               |              |
ATOM H7S  HAL2    0.09 !               |              |
GROUP                  !        H8R ---C28---H8S      |
ATOM C28  CTL2   -0.18 !               |              |
ATOM H8R  HAL2    0.09 !               |              |
ATOM H8S  HAL2    0.09 !        H9R ---C29            |
GROUP                  !               ||             |
ATOM C29  CEL1   -0.15 !               ||             |
ATOM H9R  HEL1    0.15 !        H10R---C210           |
GROUP                  !               |              |
ATOM C210 CEL1   -0.15 !               |              |
ATOM H10R HEL1    0.15 !               |              |
GROUP                  !        H11R---C211---H11S    |
ATOM C211 CTL2   -0.18 !               |              |
ATOM H11R HAL2    0.09 !               |              |
ATOM H11S HAL2    0.09 !        H12R---C212---H12S    |
GROUP                  !               ||             |
ATOM C212 CEL1   -0.15 !               ||             |
ATOM H12R HEL1    0.15 !        H13R---C213---H13S    |
GROUP                  !               |              |
ATOM C213 CEL1   -0.15 !               |              |
ATOM H13R HEL1    0.15 !               |              |
GROUP                  !        H14R---C214---H14S    |
ATOM C214 CTL2   -0.18 !               |              |
ATOM H14R HAL2    0.09 !               |              |
ATOM H14S HAL2    0.09 !        H15R---C215---H15S    |
GROUP                  !               |              |
ATOM C215 CTL2   -0.18 !               |              |
ATOM H15R HAL2    0.09 !        H16R---C216--H16S     |
ATOM H15S HAL2    0.09 !               |              |
GROUP                  !               |              |
ATOM C216 CTL2   -0.18 !               |              |
ATOM H16R HAL2    0.09 !        H17R---C217--H17S     |
ATOM H16S HAL2    0.09 !               |              |
GROUP                  !               |              |
ATOM C217 CTL2   -0.18 !               |              |
ATOM H17R HAL2    0.09 !        H18R---C218--H18S     |
ATOM H17S HAL2    0.09 !               |              |
GROUP                  !               |              |
ATOM C218 CTL3   -0.27 !              H18T            |
ATOM H18R HAL3    0.09 !                          |
ATOM H18S HAL3    0.09 !                              |
ATOM H18T HAL3    0.09 !                              |
GROUP                  !                              |
ATOM C33  CTL2   -0.18 !                              |
ATOM H3X  HAL2    0.09 !                       H3X ---C33---H3Y
ATOM H3Y  HAL2    0.09 !                              |
GROUP                  !                              |
ATOM C34  CTL2   -0.18 !                              |
ATOM H4X  HAL2    0.09 !                       H4X ---C34---H4Y
ATOM H4Y  HAL2    0.09 !                              |
GROUP                  !                              |
ATOM C35  CTL2   -0.18 !                              |
ATOM H5X  HAL2    0.09 !                       H5X ---C35---H5Y
ATOM H5Y  HAL2    0.09 !                              |
GROUP                  !                              |
ATOM C36  CTL2   -0.18 !                              |
ATOM H6X  HAL2    0.09 !                       H6X ---C36---H6Y
ATOM H6Y  HAL2    0.09 !                              |
GROUP                  !                              |
ATOM C37  CTL2   -0.18 !                              |
ATOM H7X  HAL2    0.09 !                       H7X ---C37---H7Y
ATOM H7Y  HAL2    0.09 !                              |
GROUP                  !                              |
ATOM C38  CTL2   -0.18 !                              |
ATOM H8X  HAL2    0.09 !                       H8X ---C38---H8Y
ATOM H8Y  HAL2    0.09 !                              |
GROUP                  !                              |
ATOM C39  CTL2   -0.18 !                              |
ATOM H9X  HAL2    0.09 !                       H9X ---C39---H9Y
ATOM H9Y  HAL2    0.09 !                              |
GROUP                  !                              |
ATOM C310 CTL2   -0.18 !                              |
ATOM H10X HAL2    0.09 !                       H10X---C310--H10Y
ATOM H10Y HAL2    0.09 !                              |
GROUP                  !                              |
ATOM C311 CTL2   -0.18 !                              |
ATOM H11X HAL2    0.09 !                       H11X---C311--H11Y
ATOM H11Y HAL2    0.09 !                              |
GROUP                  !                              |
ATOM C312 CTL2   -0.18 !                              |
ATOM H12X HAL2    0.09 !                       H12X---C312--H12Y
ATOM H12Y HAL2    0.09 !                              |
GROUP                  !                              |
ATOM C313 CTL2   -0.18 !                              |
ATOM H13X HAL2    0.09 !                       H13X---C313--H13Y
ATOM H13Y HAL2    0.09 !                              |
GROUP                  !                              |
ATOM C314 CTL2   -0.18 !                              |
ATOM H14X HAL2    0.09 !                       H14X---C314--H14Y
ATOM H14Y HAL2    0.09 !                              |
GROUP                  !                              |
ATOM C315 CTL2   -0.18 !                              |
ATOM H15X HAL2    0.09 !                       H15X---C315--H15Y
ATOM H15Y HAL2    0.09 !                              |
GROUP                  !                              |
ATOM C316 CTL2   -0.18 !                              |
ATOM H16X HAL2    0.09 !                       H16X---C316--H16Y
ATOM H16Y HAL2    0.09 !                              |
GROUP                  !                              |
ATOM C317 CTL2   -0.18 !                              |
ATOM H17X HAL2    0.09 !                       H17X---C317--H17Y
ATOM H17Y HAL2    0.09 !                              |
GROUP                  !                              |
ATOM C318 CTL3   -0.27 !                              |
ATOM H18X HAL3    0.09 !                       H18X---C318--H18Y
ATOM H18Y HAL3    0.09 !                              |
ATOM H18Z HAL3    0.09 !                              H18Z

! Glycerol Backbone
BOND  C1   O11       O11  HO1
BOND  C1   HA        C1    HB       C1   C2
BOND  C2   HS        C2    C3       C2   O21
BOND  C3   HX        C3    HY       C3   O31
! Chain from C2
BOND  O21  C21
BOND  C21  C22
DOUBLE  C21  O22
BOND  C22  H2R       C22  H2S       C22  C23
BOND  C23  H3R       C23  H3S       C23  C24
BOND  C24  H4R       C24  H4S       C24  C25
BOND  C25  H5R       C25  H5S       C25  C26
BOND  C26  H6R       C26  H6S       C26  C27
BOND  C27  H7R       C27  H7S       C27  C28
BOND  C28  H8R       C28  H8S       C28  C29
BOND  C29  H9R
DOUBLE C29 C210
BOND  C210 H10R      C210 C211
BOND  C211 H11R      C211 H11S      C211 C212
BOND  C212 H12R
DOUBLE C212 C213
BOND  C213 H13R      C213 C214
BOND  C214 H14R      C214 H14S      C214 C215
BOND  C215 H15R      C215 H15S      C215 C216
BOND  C216 H16R      C216 H16S      C216 C217
BOND  C217 H17R      C217 H17S      C217 C218
BOND  C218 H18R      C218 H18S      C218 H18T
! Chain From C3
BOND  O31  C31
BOND  C31  C32
DOUBLE  C31  O32
BOND  C32  H2X       C32  H2Y       C32  C33
BOND  C33  H3X       C33  H3Y       C33  C34
BOND  C34  H4X       C34  H4Y       C34  C35
BOND  C35  H5X       C35  H5Y       C35  C36
BOND  C36  H6X       C36  H6Y       C36  C37
BOND  C37  H7X       C37  H7Y       C37  C38
BOND  C38  H8X       C38  H8Y       C38  C39
BOND  C39  H9X       C39  H9Y       C39  C310
BOND  C310 H10X      C310 H10Y      C310 C311
BOND  C311 H11X      C311 H11Y      C311 C312
BOND  C312 H12X      C312 H12Y      C312 C313
BOND  C313 H13X      C313 H13Y      C313 C314
BOND  C314 H14X      C314 H14Y      C314 C315
BOND  C315 H15X      C315 H15Y      C315 C316
BOND  C316 H16X      C316 H16Y      C316 C317
BOND  C317 H17X      C317 H17Y      C317 C318
BOND  C318 H18X      C318 H18Y      C318 H18Z

IMPR C21 O21 C22 O22    C31 O31 C32 O32

!   I      J      K      L          R(IK)   T(IKJ)    PHI   T(JKL)   R(KL)
IC  HO1    O11    C1     C2         1.5781  118.26  168.12  110.80   1.5508
IC  C2     O11    *C1    HA         1.5517  111.45  117.99  107.86   1.1119
IC  HA     O11    *C1    HB         1.1119  107.86  116.85  112.59   1.1137
IC  O11    C1     C2     O21        1.4271  111.45 -175.58  109.40   1.4420
IC  O21    C1     *C2    C3         1.4420  109.40 -121.10  110.56   1.5561
IC  C3     C1     *C2    HS         1.5561  110.56 -116.88  109.10   1.1148
IC  C1     C2     O21    C21        1.5517  109.40   75.31  115.18   1.3240
IC  C2     O21    C21    C22        1.4420  115.18 -167.64  109.38   1.5349
IC  C22    O21    *C21   O22        1.5349  109.38  177.97  125.87   1.2208
IC  O21    C21    C22    C23        1.3240  109.38 -106.88  114.46   1.5510
IC  C23    C21    *C22   H2R        1.5510  114.46  120.85  107.59   1.1114
IC  H2R    C21    *C22   H2S        1.1114  107.59  115.88  108.08   1.1076
IC  C1     C2     C3     O31        1.5517  110.56 -174.46  111.33   1.4462
IC  O31    C2     *C3    HX         1.4462  111.33 -122.32  107.11   1.1154
IC  HX     C2     *C3    HY         1.1154  107.11 -116.45  107.97   1.1151
IC  C2     C3     O31    C31        1.5561  111.33 -170.38  113.09   1.3331
IC  C3     O31    C31    C32        1.4462  113.09 -178.75  108.33   1.5405
IC  C32    O31    *C31   O32        1.5405  108.33 -179.57  125.60   1.2151
IC  O31    C31    C32    C33        1.3331  108.33 -179.15  116.85   1.6060
IC  C33    C31    *C32   H2X        1.6060  116.85 -121.70  105.08   1.1113
IC  H2X    C31    *C32   H2Y        1.1113  105.08 -115.26  107.43   1.1071
IC  C21    C22    C23    C24        1.5280  113.25   70.18  112.81   1.5346
IC  C24    C22    *C23   H3R        1.5346  112.81 -123.14  110.14   1.1142
IC  H3R    C22    *C23   H3S        1.1142  110.14 -116.66  107.70   1.1125
IC  C22    C23    C24    C25        1.5456  112.81  172.40  112.79   1.5353
IC  C25    C23    *C24   H4R        1.5353  112.79 -122.05  109.90   1.1116
IC  H4R    C23    *C24   H4S        1.1116  109.90 -117.14  108.37   1.1150
IC  C23    C24    C25    C26        1.5346  112.79  167.30  112.42   1.5358
IC  C26    C24    *C25   H5R        1.5358  112.42 -120.63  108.10   1.1132
IC  H5R    C24    *C25   H5S        1.1132  108.10 -117.30  109.47   1.1120
IC  C24    C25    C26    C27        1.5353  112.42  177.91  114.45   1.5409
IC  C27    C25    *C26   H6R        1.5409  114.45 -121.60  108.84   1.1121
IC  H6R    C25    *C26   H6S        1.1121  108.84 -116.16  108.48   1.1134
IC  C25    C26    C27    C28        1.5358  114.45   53.66  115.58   1.5440
IC  C28    C26    *C27   H7R        1.5440  115.58 -121.63  108.47   1.1138
IC  H7R    C26    *C27   H7S        1.1138  108.47 -116.24  108.32   1.1141
IC  C26    C27    C28    C29        1.5409  115.58   55.01  112.73   1.5097
IC  C29    C27    *C28   H8R        1.5097  112.73 -121.48  108.57   1.1114
IC  H8R    C27    *C28   H8S        1.1114  108.57 -114.55  107.55   1.1126
IC  C27    C28    C29    C210       1.5440  112.73  109.39  127.97   1.3474
IC  C210   C28    *C29   H9R        1.3474  127.97 -179.15  113.83   1.1025
IC  C28    C29    C210   C211       1.5097  127.97    0.64  127.89   1.5108
IC  C211   C29    *C210  H10R       1.5108  127.89  179.31  117.75   1.1014
IC  C29    C210   C211   C212       1.3474  127.89 -112.95  111.22   1.5114
IC  C212   C210   *C211  H11R       1.5114  111.22 -120.46  108.90   1.1119
IC  H11R   C210   *C211  H11S       1.1119  108.90 -115.57  110.84   1.1112
IC  C210   C211   C212   C213       1.5108  111.22  134.57  126.37   1.3465
IC  C213   C211   *C212  H12R       1.3465  126.37 -177.01  115.27   1.1018
IC  C211   C212   C213   C214       1.5114  126.37    3.15  126.32   1.5077
IC  C214   C212   *C213  H13R       1.5077  126.32  178.37  118.79   1.1003
IC  C212   C213   C214   C215       1.3465  126.32  -92.58  113.47   1.5417
IC  C215   C213   *C214  H14R       1.5417  113.47 -122.01  110.01   1.1123
IC  H14R   C213   *C214  H14S       1.1123  110.01 -116.77  110.38   1.1120
IC  C213   C214   C215   C216       1.5077  113.47  -63.55  113.58   1.5369
IC  C216   C214   *C215  H15R       1.5369  113.58 -120.33  108.08   1.1132
IC  H15R   C214   *C215  H15S       1.1132  108.08 -116.59  109.36   1.1132
IC  C214   C215   C216   C217       1.5417  113.58 -171.21  113.87   1.5374
IC  C217   C215   *C216  H16R       1.5374  113.87 -121.70  108.87   1.1122
IC  H16R   C215   *C216  H16S       1.1122  108.87 -117.00  108.72   1.1132
IC  C215   C216   C217   C218       1.5369  113.87  -61.57  114.41   1.5314
IC  C218   C216   *C217  H17R       1.5314  114.41 -121.26  108.12   1.1148
IC  H17R   C216   *C217  H17S       1.1148  108.12 -116.30  108.76   1.1136
IC  C216   C217   C218   H18R       1.5374  114.41   63.53  110.93   1.1107
IC  H18R   C217   *C218  H18S       1.1107  110.93 -119.76  110.34   1.1109
IC  H18R   C217   *C218  H18T       1.1107  110.93  120.37  110.77   1.1100
IC  C31    C32    C33    C34        1.5405  116.85  180.00  126.13   1.5951
IC  C34    C32    *C33   H3X        1.5410  113.36 -119.96  111.74   1.1148
IC  C34    C32    *C33   H3Y        1.5192  121.35  123.34  106.97   1.1128
IC  C32    C33    C34    C35        1.6060  126.13  180.00  113.36   1.5410
IC  C35    C33    *C34   H4X        1.5396  113.52 -123.43  110.53   1.1101
IC  C35    C33    *C34   H4Y        1.5192  121.35  123.34  106.97   1.1128
IC  C33    C34    C35    C36        1.5951  113.36  180.00  113.52   1.5396
IC  C36    C34    *C35   H5X        1.5396  113.52 -123.43  110.53   1.1101
IC  C36    C34    *C35   H5Y        1.5192  121.35  123.34  106.97   1.1128
IC  C34    C35    C36    C37        1.5410  113.52  180.00  114.47   1.5397
IC  C37    C35    *C36   H6X        1.5396  113.52 -123.43  110.53   1.1101
IC  C37    C35    *C36   H6Y        1.5192  121.35  123.34  106.97   1.1128
IC  C35    C36    C37    C38        1.5396  114.47  180.00  113.41   1.5386
IC  C38    C36    *C37   H7X        1.5396  113.52 -123.43  110.53   1.1101
IC  C38    C36    *C37   H7Y        1.5192  121.35  123.34  106.97   1.1128
IC  C36    C37    C38    C39        1.5397  113.41  180.00  113.71   1.5382
IC  C39    C37    *C38   H8X        1.5396  113.52 -123.43  110.53   1.1101
IC  C39    C37    *C38   H8Y        1.5192  121.35  123.34  106.97   1.1128
IC  C37    C38    C39    C310       1.5386  113.71  180.00  113.75   1.5392
IC  C310   C38    *C39   H9X        1.5396  113.52 -123.43  110.53   1.1101
IC  C310   C38    *C39   H9Y        1.5192  121.35  123.34  106.97   1.1128
IC  C38    C39    C310   C311       1.5382  113.75  180.00  114.19   1.5353
IC  C311   C39    *C310  H10X       1.5396  113.52 -123.43  110.53   1.1101
IC  C311   C39    *C310  H10Y       1.5192  121.35  123.34  106.97   1.1128
IC  C39    C310   C311   C312       1.5392  114.19  180.00  112.28   1.5347
IC  C312   C310   *C311  H11X       1.5396  113.52 -123.43  110.53   1.1101
IC  C312   C310   *C311  H11Y       1.5192  121.35  123.34  106.97   1.1128
IC  C310   C311   C312   C313       1.5353  112.28  180.00  113.98   1.5367
IC  C313   C311   *C312  H12X       1.5396  113.52 -123.43  110.53   1.1101
IC  C313   C311   *C312  H12Y       1.5192  121.35  123.34  106.97   1.1128
IC  C311   C312   C313   C314       1.5347  113.98  180.00  113.72   1.5377
IC  C314   C312   *C313  H13X       1.5396  113.52 -123.43  110.53   1.1101
IC  C314   C312   *C313  H13Y       1.5192  121.35  123.34  106.97   1.1128
IC  C312   C313   C314   C315       1.5367  113.72  180.00  113.85   1.5357
IC  C315   C313   *C314  H14X       1.5396  113.52 -123.43  110.53   1.1101
IC  C315   C313   *C314  H14Y       1.5192  121.35  123.34  106.97   1.1128
IC  C313   C314   C315   C316       1.5377  113.85  180.00  111.81   1.5374
IC  C316   C314   *C315  H15X       1.5396  113.52 -123.43  110.53   1.1101
IC  C316   C314   *C315  H15Y       1.5192  121.35  123.34  106.97   1.1128
IC  C314   C315   C316   C317       1.5357  111.81  180.00  114.29   1.5985
IC  C317   C315   *C316  H16X       1.5396  113.52 -123.43  110.53   1.1101
IC  C317   C315   *C316  H16Y       1.5192  121.35  123.34  106.97   1.1128
IC  C315   C316   C317   C318       1.5374  114.29  180.00  130.92   1.5745
IC  C318   C316   *C317  H17X       1.5396  113.52 -123.43  110.53   1.1101
IC  C318   C316   *C317  H17Y       1.5192  121.35  123.34  106.97   1.1128
IC  C316   C317   C318   H18X       1.5985  130.92  180.00  110.90   1.1113
IC  H18X   C317   *C318  H18Y       1.5396  113.52 -123.43  110.53   1.1101
IC  H18X   C317   *C318  H18Z       1.5192  121.35  123.34  106.97   1.1128
!
RESI PLGL         0.00 ! palmitoyl-linoleoyl-glycerol
!
GROUP
ATOM C1   CTL2    0.05 !
ATOM HA   HAL2    0.09 !                 HA
ATOM HB   HAL2    0.09 !                 |
ATOM O11  OHL    -0.65 !                 |
ATOM HO1  HOL     0.42 !            HB---C1---O11--HO1
GROUP                  !                 |
ATOM C2   CTL1    0.17 !            HS---C2--------------
ATOM HS   HAL1    0.09 !                 | beta1        |
ATOM O21  OSL    -0.49 !            O22  O21          theta3
ATOM C21  CL      0.90 !             \\ /  beta2        |
ATOM O22  OBL    -0.63 !               C21              |
ATOM C22  CTL2   -0.22 !               |   beta3        |
ATOM H2R  HAL2    0.09 !        H2R---C22---H2S         |
ATOM H2S  HAL2    0.09 !               |                |
GROUP                  !               |    beta4       |
ATOM C3   CTL2    0.08 !               |                |
ATOM HX   HAL2    0.09 !               |           HX---C3---HY
ATOM HY   HAL2    0.09 !               |                |   gamma1
ATOM O31  OSL    -0.49 !               |           O32  O31
ATOM C31  CL      0.90 !               |            \\ /    gamma2
ATOM O32  OBL    -0.63 !               |              C31
ATOM C32  CTL2   -0.22 !               |              |     gamma3
ATOM H2X  HAL2    0.09 !               |        H2X---C32---H2Y
ATOM H2Y  HAL2    0.09 !               |              |
GROUP                  !               |              |      gamma4
ATOM C23  CTL2   -0.18 !               |              |
ATOM H3R  HAL2    0.09 !        H3R ---C23---H3S      |
ATOM H3S  HAL2    0.09 !               |              |
GROUP                  !               |              |
ATOM C24  CTL2   -0.18 !               |              |
ATOM H4R  HAL2    0.09 !        H4R ---C24---H4S      |
ATOM H4S  HAL2    0.09 !               |              |
GROUP                  !               |              |
ATOM C25  CTL2   -0.18 !               |              |
ATOM H5R  HAL2    0.09 !        H5R ---C25---H5S      |
ATOM H5S  HAL2    0.09 !               |          |
GROUP                  !               |              |
ATOM C26  CTL2   -0.18 !        H6R ---C26---H6S      |
ATOM H6R  HAL2    0.09 !               |              |
ATOM H6S  HAL2    0.09 !               |              |
GROUP                  !        H7R ---C27---H7S      |
ATOM C27  CTL2   -0.18 !               |              |
ATOM H7R  HAL2    0.09 !               |              |
ATOM H7S  HAL2    0.09 !               |              |
GROUP                  !        H8R ---C28---H8S      |
ATOM C28  CTL2   -0.18 !               |              |
ATOM H8R  HAL2    0.09 !               |              |
ATOM H8S  HAL2    0.09 !        H9R ---C29            |
GROUP                  !               ||             |
ATOM C29  CEL1   -0.15 !               ||             |
ATOM H9R  HEL1    0.15 !        H10R---C210           |
GROUP                  !               |              |
ATOM C210 CEL1   -0.15 !               |              |
ATOM H10R HEL1    0.15 !               |              |
GROUP                  !        H11R---C211---H11S    |
ATOM C211 CTL2   -0.18 !               |              |
ATOM H11R HAL2    0.09 !               |              |
ATOM H11S HAL2    0.09 !        H12R---C212---H12S    |
GROUP                  !               ||             |
ATOM C212 CEL1   -0.15 !               ||             |
ATOM H12R HEL1    0.15 !        H13R---C213---H13S    |
GROUP                  !               |              |
ATOM C213 CEL1   -0.15 !               |              |
ATOM H13R HEL1    0.15 !               |              |
GROUP                  !        H14R---C214---H14S    |
ATOM C214 CTL2   -0.18 !               |              |
ATOM H14R HAL2    0.09 !               |              |
ATOM H14S HAL2    0.09 !        H15R---C215---H15S    |
GROUP                  !               |              |
ATOM C215 CTL2   -0.18 !               |              |
ATOM H15R HAL2    0.09 !        H16R---C216--H16S     |
ATOM H15S HAL2    0.09 !               |              |
GROUP                  !               |              |
ATOM C216 CTL2   -0.18 !               |              |
ATOM H16R HAL2    0.09 !        H17R---C217--H17S     |
ATOM H16S HAL2    0.09 !               |              |
GROUP                  !               |              |
ATOM C217 CTL2   -0.18 !               |              |
ATOM H17R HAL2    0.09 !        H18R---C218--H18S     |
ATOM H17S HAL2    0.09 !               |              |
GROUP                  !               |              |
ATOM C218 CTL3   -0.27 !              H18T            |
ATOM H18R HAL3    0.09 !                          |
ATOM H18S HAL3    0.09 !                              |
ATOM H18T HAL3    0.09 !                              |
GROUP                  !                              |
ATOM C33  CTL2   -0.18 !                              |
ATOM H3X  HAL2    0.09 !                       H3X ---C33---H3Y
ATOM H3Y  HAL2    0.09 !                              |
GROUP                  !                              |
ATOM C34  CTL2   -0.18 !                              |
ATOM H4X  HAL2    0.09 !                       H4X ---C34---H4Y
ATOM H4Y  HAL2    0.09 !                              |
GROUP                  !                              |
ATOM C35  CTL2   -0.18 !                              |
ATOM H5X  HAL2    0.09 !                       H5X ---C35---H5Y
ATOM H5Y  HAL2    0.09 !                              |
GROUP                  !                              |
ATOM C36  CTL2   -0.18 !                              |
ATOM H6X  HAL2    0.09 !                       H6X ---C36---H6Y
ATOM H6Y  HAL2    0.09 !                              |
GROUP                  !                              |
ATOM C37  CTL2   -0.18 !                              |
ATOM H7X  HAL2    0.09 !                       H7X ---C37---H7Y
ATOM H7Y  HAL2    0.09 !                              |
GROUP                  !                              |
ATOM C38  CTL2   -0.18 !                              |
ATOM H8X  HAL2    0.09 !                       H8X ---C38---H8Y
ATOM H8Y  HAL2    0.09 !                              |
GROUP                  !                              |
ATOM C39  CTL2   -0.18 !                              |
ATOM H9X  HAL2    0.09 !                       H9X ---C39---H9Y
ATOM H9Y  HAL2    0.09 !                              |
GROUP                  !                              |
ATOM C310 CTL2   -0.18 !                              |
ATOM H10X HAL2    0.09 !                       H10X---C310--H10Y
ATOM H10Y HAL2    0.09 !                              |
GROUP                  !                              |
ATOM C311 CTL2   -0.18 !                              |
ATOM H11X HAL2    0.09 !                       H11X---C311--H11Y
ATOM H11Y HAL2    0.09 !                              |
GROUP                  !                              |
ATOM C312 CTL2   -0.18 !                              |
ATOM H12X HAL2    0.09 !                       H12X---C312--H12Y
ATOM H12Y HAL2    0.09 !                              |
GROUP                  !                              |
ATOM C313 CTL2   -0.18 !                              |
ATOM H13X HAL2    0.09 !                       H13X---C313--H13Y
ATOM H13Y HAL2    0.09 !                              |
GROUP                  !                              |
ATOM C314 CTL2   -0.18 !                              |
ATOM H14X HAL2    0.09 !                       H14X---C314--H14Y
ATOM H14Y HAL2    0.09 !                              |
GROUP                  !                              |
ATOM C315 CTL2   -0.18 !                              |
ATOM H15X HAL2    0.09 !                       H15X---C315--H15Y
ATOM H15Y HAL2    0.09 !                              |
GROUP                  !                              |
ATOM C316 CTL3   -0.27 !                              |
ATOM H16X HAL3    0.09 !                       H16X---C316--H16Y
ATOM H16Y HAL3    0.09 !                              |
ATOM H16Z HAL3    0.09 !                              H16Z

! Glycerol Backbone
BOND  C1   O11       O11  HO1
BOND  C1   HA        C1    HB       C1   C2
BOND  C2   HS        C2    C3       C2   O21
BOND  C3   HX        C3    HY       C3   O31
! Chain from C2
BOND  O21  C21
BOND  C21  C22
DOUBLE  C21  O22
BOND  C22  H2R       C22  H2S       C22  C23
BOND  C23  H3R       C23  H3S       C23  C24
BOND  C24  H4R       C24  H4S       C24  C25
BOND  C25  H5R       C25  H5S       C25  C26
BOND  C26  H6R       C26  H6S       C26  C27
BOND  C27  H7R       C27  H7S       C27  C28
BOND  C28  H8R       C28  H8S       C28  C29
BOND  C29  H9R
DOUBLE C29 C210
BOND  C210 H10R      C210 C211
BOND  C211 H11R      C211 H11S      C211 C212
BOND  C212 H12R
DOUBLE C212 C213
BOND  C213 H13R      C213 C214
BOND  C214 H14R      C214 H14S      C214 C215
BOND  C215 H15R      C215 H15S      C215 C216
BOND  C216 H16R      C216 H16S      C216 C217
BOND  C217 H17R      C217 H17S      C217 C218
BOND  C218 H18R      C218 H18S      C218 H18T
! Chain From C3
BOND  O31  C31
BOND  C31  C32
DOUBLE  C31  O32
BOND  C32  H2X       C32  H2Y       C32  C33
BOND  C33  H3X       C33  H3Y       C33  C34
BOND  C34  H4X       C34  H4Y       C34  C35
BOND  C35  H5X       C35  H5Y       C35  C36
BOND  C36  H6X       C36  H6Y       C36  C37
BOND  C37  H7X       C37  H7Y       C37  C38
BOND  C38  H8X       C38  H8Y       C38  C39
BOND  C39  H9X       C39  H9Y       C39  C310
BOND  C310 H10X      C310 H10Y      C310 C311
BOND  C311 H11X      C311 H11Y      C311 C312
BOND  C312 H12X      C312 H12Y      C312 C313
BOND  C313 H13X      C313 H13Y      C313 C314
BOND  C314 H14X      C314 H14Y      C314 C315
BOND  C315 H15X      C315 H15Y      C315 C316
BOND  C316 H16X      C316 H16Y      C316 H16Z

IMPR C21 O21 C22 O22    C31 O31 C32 O32

!   I      J      K      L          R(IK)   T(IKJ)    PHI   T(JKL)   R(KL)
IC  HO1    O11    C1     C2         1.5759  121.96 -120.83  111.03   1.5486
IC  C2     O11    *C1    HA         1.5486  111.03 -118.56  108.65   1.1130
IC  HA     O11    *C1    HB         1.1130  108.65 -119.01  113.55   1.1171
IC  O11    C1     C2     O21        1.4290  111.03 -176.04  106.79   1.4418
IC  O21    C1     *C2    C3         1.4418  106.79 -121.29  111.26   1.5597 !defines S chirality
IC  C3     C1     *C2    HS         1.5597  111.26 -118.26  107.07   1.1169 !defines S chirality
IC  C1     C2     O21    C21        1.5517  109.40   75.31  115.18   1.3240
IC  C2     O21    C21    C22        1.4420  115.18 -167.64  109.38   1.5349
IC  C22    O21    *C21   O22        1.5349  109.38  177.97  125.87   1.2208
IC  O21    C21    C22    C23        1.3240  109.38 -106.88  114.46   1.5510
IC  C23    C21    *C22   H2R        1.5510  114.46  120.85  107.59   1.1114
IC  H2R    C21    *C22   H2S        1.1114  107.59  115.88  108.08   1.1076
IC  C1     C2     C3     O31        1.5486  111.26  173.79  112.94   1.4459
IC  O31    C2     *C3    HX         1.4459  112.94  126.42  109.02   1.1150
IC  HX     C2     *C3    HY         1.1150  109.02  114.46  106.69   1.1125
IC  C2     C3     O31    C31        1.5597  112.94   88.29  114.93   1.3313
IC  C3     O31    C31    C32        1.4459  114.93 -173.14  108.62   1.5287
IC  C32    O31    *C31   O32        1.5287  108.62 -178.86  125.93   1.2161
IC  O31    C31    C32    C33        1.3313  108.62 -179.25  112.61   1.5449
IC  C33    C31    *C32   H2X        1.5449  112.61 -120.75  107.37   1.1102
IC  H2X    C31    *C32   H2Y        1.1102  107.37 -117.25  108.05   1.1083
IC  C21    C22    C23    C24        1.5280  113.25   70.18  112.81   1.5346
IC  C24    C22    *C23   H3R        1.5346  112.81 -123.14  110.14   1.1142
IC  H3R    C22    *C23   H3S        1.1142  110.14 -116.66  107.70   1.1125
IC  C22    C23    C24    C25        1.5456  112.81  172.40  112.79   1.5353
IC  C25    C23    *C24   H4R        1.5353  112.79 -122.05  109.90   1.1116
IC  H4R    C23    *C24   H4S        1.1116  109.90 -117.14  108.37   1.1150
IC  C23    C24    C25    C26        1.5346  112.79  167.30  112.42   1.5358
IC  C26    C24    *C25   H5R        1.5358  112.42 -120.63  108.10   1.1132
IC  H5R    C24    *C25   H5S        1.1132  108.10 -117.30  109.47   1.1120
IC  C24    C25    C26    C27        1.5353  112.42  177.91  114.45   1.5409
IC  C27    C25    *C26   H6R        1.5409  114.45 -121.60  108.84   1.1121
IC  H6R    C25    *C26   H6S        1.1121  108.84 -116.16  108.48   1.1134
IC  C25    C26    C27    C28        1.5358  114.45   53.66  115.58   1.5440
IC  C28    C26    *C27   H7R        1.5440  115.58 -121.63  108.47   1.1138
IC  H7R    C26    *C27   H7S        1.1138  108.47 -116.24  108.32   1.1141
IC  C26    C27    C28    C29        1.5409  115.58   55.01  112.73   1.5097
IC  C29    C27    *C28   H8R        1.5097  112.73 -121.48  108.57   1.1114
IC  H8R    C27    *C28   H8S        1.1114  108.57 -114.55  107.55   1.1126
IC  C27    C28    C29    C210       1.5440  112.73  109.39  127.97   1.3474
IC  C210   C28    *C29   H9R        1.3474  127.97 -179.15  113.83   1.1025
IC  C28    C29    C210   C211       1.5097  127.97    0.64  127.89   1.5108
IC  C211   C29    *C210  H10R       1.5108  127.89  179.31  117.75   1.1014
IC  C29    C210   C211   C212       1.3474  127.89 -112.95  111.22   1.5114
IC  C212   C210   *C211  H11R       1.5114  111.22 -120.46  108.90   1.1119
IC  H11R   C210   *C211  H11S       1.1119  108.90 -115.57  110.84   1.1112
IC  C210   C211   C212   C213       1.5108  111.22  134.57  126.37   1.3465
IC  C213   C211   *C212  H12R       1.3465  126.37 -177.01  115.27   1.1018
IC  C211   C212   C213   C214       1.5114  126.37    3.15  126.32   1.5077
IC  C214   C212   *C213  H13R       1.5077  126.32  178.37  118.79   1.1003
IC  C212   C213   C214   C215       1.3465  126.32  -92.58  113.47   1.5417
IC  C215   C213   *C214  H14R       1.5417  113.47 -122.01  110.01   1.1123
IC  H14R   C213   *C214  H14S       1.1123  110.01 -116.77  110.38   1.1120
IC  C213   C214   C215   C216       1.5077  113.47  -63.55  113.58   1.5369
IC  C216   C214   *C215  H15R       1.5369  113.58 -120.33  108.08   1.1132
IC  H15R   C214   *C215  H15S       1.1132  108.08 -116.59  109.36   1.1132
IC  C214   C215   C216   C217       1.5417  113.58 -171.21  113.87   1.5374
IC  C217   C215   *C216  H16R       1.5374  113.87 -121.70  108.87   1.1122
IC  H16R   C215   *C216  H16S       1.1122  108.87 -117.00  108.72   1.1132
IC  C215   C216   C217   C218       1.5369  113.87  -61.57  114.41   1.5314
IC  C218   C216   *C217  H17R       1.5314  114.41 -121.26  108.12   1.1148
IC  H17R   C216   *C217  H17S       1.1148  108.12 -116.30  108.76   1.1136
IC  C216   C217   C218   H18R       1.5374  114.41   63.53  110.93   1.1107
IC  H18R   C217   *C218  H18S       1.1107  110.93 -119.76  110.34   1.1109
IC  H18R   C217   *C218  H18T       1.1107  110.93  120.37  110.77   1.1100
IC  C31    C32    C33    C34        1.5287  112.61 -178.86  112.01   1.5338
IC  C34    C32    *C33   H3X        1.5338  112.01 -121.48  109.83   1.1138
IC  H3X    C32    *C33   H3Y        1.1138  109.83 -117.75  109.42   1.1150
IC  C32    C33    C34    C35        1.5449  112.01  179.84  112.77   1.5347
IC  C35    C33    *C34   H4X        1.5347  112.77 -121.17  108.96   1.1136
IC  H4X    C33    *C34   H4Y        1.1136  108.96 -117.41  109.17   1.1130
IC  C33    C34    C35    C36        1.5338  112.77 -179.85  112.41   1.5346
IC  C36    C34    *C35   H5X        1.5346  112.41 -121.34  109.12   1.1131
IC  H5X    C34    *C35   H5Y        1.1131  109.12 -117.37  109.10   1.1134
IC  C34    C35    C36    C37        1.5347  112.41 -179.32  112.86   1.5347
IC  C37    C35    *C36   H6X        1.5347  112.86 -121.41  109.03   1.1133
IC  H6X    C35    *C36   H6Y        1.1133  109.03 -117.30  109.00   1.1132
IC  C35    C36    C37    C38        1.5346  112.86  179.55  112.41   1.5347
IC  C38    C36    *C37   H7X        1.5347  112.41 -121.18  109.06   1.1132
IC  H7X    C36    *C37   H7Y        1.1132  109.06 -117.42  109.19   1.1132
IC  C36    C37    C38    C39        1.5347  112.41 -178.88  112.84   1.5346
IC  C39    C37    *C38   H8X        1.5346  112.84 -121.50  109.09   1.1132
IC  H8X    C37    *C38   H8Y        1.1132  109.09 -117.30  108.97   1.1133
IC  C37    C38    C39    C310       1.5347  112.84  179.23  112.47   1.5348
IC  C310   C38    *C39   H9X        1.5348  112.47 -121.14  109.05   1.1132
IC  H9X    C38    *C39   H9Y        1.1132  109.05 -117.44  109.20   1.1131
IC  C38    C39    C310   C311       1.5346  112.47 -178.98  112.76   1.5346
IC  C311   C39    *C310  H10X       1.5346  112.76 -121.46  109.11   1.1132
IC  H10X   C39    *C310  H10Y       1.1132  109.11 -117.33  109.01   1.1133
IC  C39    C310   C311   C312       1.5348  112.76  179.33  112.56   1.5348
IC  C312   C310   *C311  H11X       1.5348  112.56 -121.19  109.07   1.1132
IC  H11X   C310   *C311  H11Y       1.1132  109.07 -117.41  109.15   1.1131
IC  C310   C311   C312   C313       1.5346  112.56 -179.57  112.68   1.5346
IC  C313   C311   *C312  H12X       1.5346  112.68 -121.37  109.11   1.1132
IC  H12X   C311   *C312  H12Y       1.1132  109.11 -117.37  109.06   1.1132
IC  C311   C312   C313   C314       1.5348  112.68  179.70  112.62   1.5348
IC  C314   C312   *C313  H13X       1.5348  112.62 -121.28  109.09   1.1132
IC  H13X   C312   *C313  H13Y       1.1132  109.09 -117.40  109.09   1.1132
IC  C312   C313   C314   C315       1.5346  112.62  179.93  112.69   1.5340
IC  C315   C313   *C314  H14X       1.5340  112.69 -121.31  109.12   1.1132
IC  H14X   C313   *C314  H14Y       1.1132  109.12 -117.38  109.12   1.1132
IC  C313   C314   C315   C316       1.5348  112.69  179.95  113.32   1.5309
IC  C316   C314   *C315  H15X       1.5309  113.32 -121.68  108.76   1.1141
IC  H15X   C314   *C315  H15Y       1.1141  108.76 -116.66  108.75   1.1141
IC  C314   C315   C316   H16X       1.5340  113.32  -60.01  110.46   1.1113
IC  H16X   C315   *C316  H16Y       1.1113  110.46  119.87  110.46   1.1113
IC  H16X   C315   *C316  H16Z       1.1113  110.46 -120.07  110.61   1.1113

RESI SDGL         0.00 ! stearoyl-docosahexaenoyl-glycerol
!
GROUP
ATOM C1   CTL2    0.05 !
ATOM HA   HAL2    0.09 !                 HA
ATOM HB   HAL2    0.09 !                 |
ATOM O11  OHL    -0.65 !                 |
ATOM HO1  HOL     0.42 !            HB---C1---O11--HO1
GROUP                  !                 |
ATOM C2   CTL1    0.17 !            HS---C2--------------
ATOM HS   HAL1    0.09 !                 | beta1        |
ATOM O21  OSL    -0.49 !            O22  O21          theta3
ATOM C21  CL      0.90 !             \\ /  beta2        |
ATOM O22  OBL    -0.63 !               C21              |
ATOM C22  CTL2   -0.22 !               |   beta3        |
ATOM H2R  HAL2    0.09 !        H2R---C22---H2S         |
ATOM H2S  HAL2    0.09 !               |                |
GROUP                  !               |    beta4       |
ATOM C3   CTL2    0.08 !               |                |
ATOM HX   HAL2    0.09 !               |           HX---C3---HY
ATOM HY   HAL2    0.09 !               |                |   gamma1
ATOM O31  OSL    -0.49 !               |           O32  O31
ATOM C31  CL      0.90 !               |            \\ /    gamma2
ATOM O32  OBL    -0.63 !               |              C31
ATOM C32  CTL2   -0.22 !               |              |     gamma3
ATOM H2X  HAL2    0.09 !               |        H2X---C32---H2Y
ATOM H2Y  HAL2    0.09 !               |              |
GROUP                  !               |              |      gamma4
ATOM C23  CTL2   -0.18 !               |              |
ATOM H3R  HAL2    0.09 !        H3R ---C23---H3S      |
ATOM H3S  HAL2    0.09 !               |              |
GROUP                  !               |              |
ATOM C24  CEL1   -0.15 !               |              |
ATOM H4R  HEL1    0.15 !        H4R ---C24            |
GROUP                  !               |!  (CIS)      |
ATOM C25  CEL1   -0.15 !               |!             |
ATOM H5R  HEL1    0.15 !        H4R ---C25            |
GROUP                  !               |              |
ATOM C26  CTL2   -0.18 !               |              |
ATOM H6R  HAL2    0.09 !        H6R ---C26---H6S      |
ATOM H6S  HAL2    0.09 !               |              |
GROUP                  !               |              |
ATOM C27  CEL1   -0.15 !               |              |
ATOM H7R  HEL1    0.15 !        H7R ---C27            |
GROUP                  !               |!  (CIS)      |
ATOM C28  CEL1   -0.15 !               |!             |
ATOM H8R  HEL1    0.15 !        H8R ---C28            |
GROUP                  !               |              |
ATOM C29  CTL2   -0.18 !               |              |
ATOM H9R  HAL2    0.09 !        H9R----C29---H9S      |
ATOM H9S  HAL2    0.09 !               |              |
GROUP                  !               |              |
ATOM C210 CEL1   -0.15 !               |              |
ATOM H10R HEL1    0.15 !        H10R---C210           |
GROUP                  !               |!  (CIS)      |
ATOM C211 CEL1   -0.15 !               |!             |
ATOM H11R HEL1    0.15 !        H11R---C211           |
GROUP                  !               |              |
ATOM C212 CTL2   -0.18 !               |              |
ATOM H12R HAL2    0.09 !        H12R---C212--H12S     |
ATOM H12S HAL2    0.09 !               |              |
GROUP                  !               |              |
ATOM C213 CEL1   -0.15 !               |              |
ATOM H13R HEL1    0.15 !        H13R---C213           |
GROUP                  !               |!  (CIS)      |
ATOM C214 CEL1   -0.15 !               |!             |
ATOM H14R HEL1    0.15 !        H14R---C214           |
GROUP                  !               |              |
ATOM C215 CTL2   -0.18 !               |              |
ATOM H15R HAL2    0.09 !        H15R---C215--H15S     |
ATOM H15S HAL2    0.09 !               |              |
GROUP                  !               |              |
ATOM C216 CEL1   -0.15 !               |              |
ATOM H16R HEL1    0.15 !        H16R---C216           |
GROUP                  !               |!  (CIS)      |
ATOM C217 CEL1   -0.15 !               |!             |
ATOM H17R HEL1    0.15 !        H17R---C217           |
GROUP                  !               |              |
ATOM C218 CTL2   -0.18 !               |              |
ATOM H18R HAL2    0.09 !        H18R---C218--H18S     |
ATOM H18S HAL2    0.09 !               |              |
GROUP                  !               |              |
ATOM C219 CEL1   -0.15 !               |              |
ATOM H19R HEL1    0.15 !        H19R---C219           |
GROUP                  !               |!  (CIS)      |
ATOM C220 CEL1   -0.15 !               |!             |
ATOM H20R HEL1    0.15 !        H20R---C220           |
GROUP                  !               |              |
ATOM C221 CTL2   -0.18 !               |              |
ATOM H21R HAL2    0.09 !        H21R---C221--H21S     |
ATOM H21S HAL2    0.09 !               |              |
GROUP                  !               |              |
ATOM C222 CTL3   -0.27 !               |              |
ATOM H22R HAL3    0.09 !        H22R---C222--H22S     |
ATOM H22S HAL3    0.09 !               |              |
ATOM H22T HAL3    0.09 !              H22T            |
GROUP                  !                              |
ATOM C33  CTL2   -0.18 !                              |
ATOM H3X  HAL2    0.09 !                       H3X ---C33---H3Y
ATOM H3Y  HAL2    0.09 !                              |
GROUP                  !                              |
ATOM C34  CTL2   -0.18 !                              |
ATOM H4X  HAL2    0.09 !                       H4X ---C34---H4Y
ATOM H4Y  HAL2    0.09 !                              |
GROUP                  !                              |
ATOM C35  CTL2   -0.18 !                              |
ATOM H5X  HAL2    0.09 !                       H5X ---C35---H5Y
ATOM H5Y  HAL2    0.09 !                              |
GROUP                  !                              |
ATOM C36  CTL2   -0.18 !                              |
ATOM H6X  HAL2    0.09 !                       H6X ---C36---H6Y
ATOM H6Y  HAL2    0.09 !                              |
GROUP                  !                              |
ATOM C37  CTL2   -0.18 !                              |
ATOM H7X  HAL2    0.09 !                       H7X ---C37---H7Y
ATOM H7Y  HAL2    0.09 !                              |
GROUP                  !                              |
ATOM C38  CTL2   -0.18 !                              |
ATOM H8X  HAL2    0.09 !                       H8X ---C38---H8Y
ATOM H8Y  HAL2    0.09 !                              |
GROUP                  !                              |
ATOM C39  CTL2   -0.18 !                              |
ATOM H9X  HAL2    0.09 !                       H9X ---C39---H9Y
ATOM H9Y  HAL2    0.09 !                              |
GROUP                  !                              |
ATOM C310 CTL2   -0.18 !                              |
ATOM H10X HAL2    0.09 !                       H10X---C310--H10Y
ATOM H10Y HAL2    0.09 !                              |
GROUP                  !                              |
ATOM C311 CTL2   -0.18 !                              |
ATOM H11X HAL2    0.09 !                       H11X---C311--H11Y
ATOM H11Y HAL2    0.09 !                              |
GROUP                  !                              |
ATOM C312 CTL2   -0.18 !                              |
ATOM H12X HAL2    0.09 !                       H12X---C312--H12Y
ATOM H12Y HAL2    0.09 !                              |
GROUP                  !                              |
ATOM C313 CTL2   -0.18 !                              |
ATOM H13X HAL2    0.09 !                       H13X---C313--H13Y
ATOM H13Y HAL2    0.09 !                              |
GROUP                  !                              |
ATOM C314 CTL2   -0.18 !                              |
ATOM H14X HAL2    0.09 !                       H14X---C314--H14Y
ATOM H14Y HAL2    0.09 !                              |
GROUP                  !                              |
ATOM C315 CTL2   -0.18 !                              |
ATOM H15X HAL2    0.09 !                       H15X---C315--H15Y
ATOM H15Y HAL2    0.09 !                              |
GROUP                  !                              |
ATOM C316 CTL2   -0.18 !                              |
ATOM H16X HAL2    0.09 !                       H16X---C316--H16Y
ATOM H16Y HAL2    0.09 !                              |
GROUP                  !                              |
ATOM C317 CTL2   -0.18 !                              |
ATOM H17X HAL2    0.09 !                       H17X---C317--H17Y
ATOM H17Y HAL2    0.09 !                              |
GROUP                  !                              |
ATOM C318 CTL3   -0.27 !                              |
ATOM H18X HAL3    0.09 !                       H18X---C318--H18Y
ATOM H18Y HAL3    0.09 !                              |
ATOM H18Z HAL3    0.09 !                              H18Z

! Glycerol Backbone
BOND  C1   O11       O11  HO1
BOND  C1   HA        C1    HB       C1   C2
BOND  C2   HS        C2    C3       C2   O21
BOND  C3   HX        C3    HY       C3   O31
! Chain from C2
BOND  O21  C21
BOND  C21  C22
DOUBLE  C21  O22
BOND  C22  H2R       C22  H2S       C22  C23
BOND  C23  H3R       C23  H3S       C23  C24
BOND  C24  H4R
DOUBLE  C24 C25
BOND  C25  H5R       C25  C26
BOND  C26  H6R       C26  H6S       C26  C27
BOND  C27  H7R
DOUBLE  C27 C28
BOND  C28  H8R       C28  C29
BOND  C29  H9R       C29  H9S       C29  C210
BOND  C210 H10R
DOUBLE  C210 C211
BOND  C211 H11R      C211 C212
BOND  C212 H12R      C212 H12S      C212 C213
BOND  C213 H13R
DOUBLE  C213 C214
BOND  C214 H14R      C214 C215
BOND  C215 H15R      C215 H15S      C215 C216
BOND  C216 H16R
DOUBLE  C216 C217
BOND  C217 H17R      C217 C218
BOND  C218 H18R      C218 H18S      C218 C219
BOND  C219 H19R
DOUBLE  C219 C220
BOND  C220 H20R      C220 C221
BOND  C221 H21R      C221 H21S      C221 C222
BOND  C222 H22R      C222 H22S      C222 H22T
! Chain From C3
BOND  O31  C31
BOND  C31  C32
DOUBLE  C31  O32
BOND  C32  H2X       C32  H2Y       C32  C33
BOND  C33  H3X       C33  H3Y       C33  C34
BOND  C34  H4X       C34  H4Y       C34  C35
BOND  C35  H5X       C35  H5Y       C35  C36
BOND  C36  H6X       C36  H6Y       C36  C37
BOND  C37  H7X       C37  H7Y       C37  C38
BOND  C38  H8X       C38  H8Y       C38  C39
BOND  C39  H9X       C39  H9Y       C39  C310
BOND  C310 H10X      C310 H10Y      C310 C311
BOND  C311 H11X      C311 H11Y      C311 C312
BOND  C312 H12X      C312 H12Y      C312 C313
BOND  C313 H13X      C313 H13Y      C313 C314
BOND  C314 H14X      C314 H14Y      C314 C315
BOND  C315 H15X      C315 H15Y      C315 C316
BOND  C316 H16X      C316 H16Y      C316 C317
BOND  C317 H17X      C317 H17Y      C317 C318
BOND  C318 H18X      C318 H18Y      C318 H18Z

IMPR C21 O21 C22 O22    C31 O31 C32 O32

!   I      J      K      L          R(IK)   T(IKJ)    PHI   T(JKL)   R(KL)
IC  HO1    O11    C1     C2         1.5781  122.31 -121.63  111.37   1.5551
IC  C2     O11    *C1    HA         1.5551  111.37 -121.22  112.98   1.1162
IC  C2     O11    *C1    HB         1.5529  119.27  122.46  108.90   1.0813
IC  O11    C1     C2     O21        1.4299  111.37  167.62  109.06   1.4416
IC  O21    C1     *C2    C3         1.4416  109.06 -120.10  112.09   1.5542
IC  C3     C1     *C2    HS         1.5542  112.09 -117.49  108.37   1.1164
IC  C1     C2     O21    C21        1.5551  109.06   75.28  114.44   1.3230
IC  C2     O21    C21    C22        1.4416  114.44 -169.77  110.64   1.5347
IC  C22    O21    *C21   O22        1.5347  110.64  178.85  126.03   1.2164
IC  O21    C21    C22    C23        1.3230  110.64    8.34  115.21   1.5530
IC  C23    C21    *C22   H2R        1.5530  115.21 -122.63  106.55   1.1097
IC  C23    C21    *C22   H2S        1.5529  119.27  122.46  108.90   1.0813
IC  C1     C2     C3     O31        1.5551  112.09 -164.18  111.18   1.4463
IC  O31    C2     *C3    HX         1.4463  111.18 -123.28  107.24   1.1146
IC  O31    C2     *C3    HY         1.5529  119.27  122.46  108.90   1.0813
IC  C2     C3     O31    C31        1.5542  111.18 -171.35  113.07   1.3278
IC  C3     O31    C31    C32        1.4463  113.07 -168.42  109.99   1.5299
IC  C32    O31    *C31   O32        1.5299  109.99  176.32  125.54   1.2191
IC  O31    C31    C32    C33        1.3278  109.99 -122.12  112.51   1.5448
IC  C33    C31    *C32   H2X        1.5448  112.51 -119.13  105.91   1.1108
IC  C33    C31    *C32   H2Y        1.5192  121.35  123.34  106.97   1.1128
IC  C21    C22    C23    C24        1.5347  115.21  180.00  110.44   1.5096
IC  C24    C22    *C23   H3R        1.5396  113.52 -123.43  110.53   1.1101
IC  C24    C22    *C23   H3S        1.5192  121.35  123.34  106.97   1.1128
IC  C22    C23    C24    C25        1.5530  110.44  180.00  127.08   1.3487
IC  C25    C23    *C24   H4R        1.3487  127.08  180.00  114.44   1.1010
IC  C23    C24    C25    C26        1.5096  127.08    0.00  127.17   1.5116 !cis db
IC  C26    C24    *C25   H5R        1.5116  127.17  179.68  118.27   1.1015
IC  C24    C25    C26    C27        1.3487  127.17  180.00  111.97   1.5099
IC  C27    C25    *C26   H6R        1.5396  113.52 -123.43  110.53   1.1101
IC  C27    C25    *C26   H6S        1.5192  121.35  123.34  106.97   1.1128
IC  C25    C26    C27    C28        1.5116  111.97  180.00  126.68   1.3492
IC  C28    C26    *C27   H7R        1.3492  126.68  178.47  114.82   1.1014
IC  C26    C27    C28    C29        1.5099  126.68    0.00  126.94   1.5099 !cis db
IC  C29    C27    *C28   H8R        1.5099  126.94 -177.42  118.69   1.1018
IC  C27    C28    C29    C210       1.3492  126.94  180.00  111.95   1.5084
IC  C210   C28    *C29   H9R        1.5396  113.52 -123.43  110.53   1.1101
IC  C210   C28    *C29   H9S        1.5192  121.35  123.34  106.97   1.1128
IC  C28    C29    C210   C211       1.5099  111.95  180.00  126.47   1.3485
IC  C211   C29    *C210  H10R       1.3453  125.97 -176.85  115.39   1.1011
IC  C29    C210   C211   C212       1.5084  126.47    0.00  127.07   1.5122 !cis db
IC  C212   C210   *C211  H11R       1.5097  125.28  178.19  119.65   1.1004
IC  C210   C211   C212   C213       1.3485  127.07  180.00  112.04   1.5115
IC  C213   C211   *C212  H12R       1.5396  113.52 -123.43  110.53   1.1101
IC  C213   C211   *C212  H12S       1.5192  121.35  123.34  106.97   1.1128
IC  C211   C212   C213   C214       1.5122  112.04  180.00  126.62   1.3479
IC  C214   C212   *C213  H13R       1.3453  125.97 -176.85  115.39   1.1011
IC  C212   C213   C214   C215       1.5115  126.62    0.00  127.02   1.5107 !cis db
IC  C215   C213   *C214  H14R       1.5097  125.28  178.19  119.65   1.1004
IC  C213   C214   C215   C216       1.3479  127.02  180.00  112.92   1.5093
IC  C216   C214   *C215  H15R       1.5396  113.52 -123.43  110.53   1.1101
IC  C216   C214   *C215  H15S       1.5192  121.35  123.34  106.97   1.1128
IC  C214   C215   C216   C217       1.5107  112.92  180.00  124.28   1.3467
IC  C217   C215   *C216  H16R       1.3453  125.97 -176.85  115.39   1.1011
IC  C215   C216   C217   C218       1.5093  124.28    0.00  126.43   1.5125 !cis db
IC  C218   C216   *C217  H17R       1.5097  125.28  178.19  119.65   1.1004
IC  C216   C217   C218   C219       1.3467  126.43  180.00  116.29   1.5121
IC  C219   C217   *C218  H18R       1.5396  113.52 -123.43  110.53   1.1101
IC  C219   C217   *C218  H18S       1.5192  121.35  123.34  106.97   1.1128
IC  C217   C218   C219   C220       1.5125  116.29  180.00  124.57   1.3458
IC  C220   C218   *C219  H19R       1.3453  125.97 -176.85  115.39   1.1011
IC  C218   C219   C220   C221       1.5121  124.57    0.00  126.91   1.5106 !cis db
IC  C221   C219   *C220  H20R       1.5097  125.28  178.19  119.65   1.1004
IC  C219   C220   C221   C222       1.3458  126.91    0.74  115.89   1.5382
IC  C222   C220   *C221  H21R       1.5396  113.52 -123.43  110.53   1.1101
IC  C222   C220   *C221  H21S       1.5192  121.35  123.34  106.97   1.1128
IC  C220   C221   C222   H22R       1.5106  115.89  -60.86  110.71   1.1115
IC  H22R   C221   *C222  H22S       1.5396  113.52 -123.43  110.53   1.1101
IC  H22R   C221   *C222  H22T       1.5192  121.35  123.34  106.97   1.1128
IC  C31    C32    C33    C34        1.5405  116.85  180.00  126.13   1.5951
IC  C34    C32    *C33   H3X        1.5410  113.36 -119.96  111.74   1.1148
IC  C34    C32    *C33   H3Y        1.5192  121.35  123.34  106.97   1.1128
IC  C32    C33    C34    C35        1.6060  126.13  180.00  113.36   1.5410
IC  C35    C33    *C34   H4X        1.5396  113.52 -123.43  110.53   1.1101
IC  C35    C33    *C34   H4Y        1.5192  121.35  123.34  106.97   1.1128
IC  C33    C34    C35    C36        1.5951  113.36  180.00  113.52   1.5396
IC  C36    C34    *C35   H5X        1.5396  113.52 -123.43  110.53   1.1101
IC  C36    C34    *C35   H5Y        1.5192  121.35  123.34  106.97   1.1128
IC  C34    C35    C36    C37        1.5410  113.52  180.00  114.47   1.5397
IC  C37    C35    *C36   H6X        1.5396  113.52 -123.43  110.53   1.1101
IC  C37    C35    *C36   H6Y        1.5192  121.35  123.34  106.97   1.1128
IC  C35    C36    C37    C38        1.5396  114.47  180.00  113.41   1.5386
IC  C38    C36    *C37   H7X        1.5396  113.52 -123.43  110.53   1.1101
IC  C38    C36    *C37   H7Y        1.5192  121.35  123.34  106.97   1.1128
IC  C36    C37    C38    C39        1.5397  113.41  180.00  113.71   1.5382
IC  C39    C37    *C38   H8X        1.5396  113.52 -123.43  110.53   1.1101
IC  C39    C37    *C38   H8Y        1.5192  121.35  123.34  106.97   1.1128
IC  C37    C38    C39    C310       1.5386  113.71  180.00  113.75   1.5392
IC  C310   C38    *C39   H9X        1.5396  113.52 -123.43  110.53   1.1101
IC  C310   C38    *C39   H9Y        1.5192  121.35  123.34  106.97   1.1128
IC  C38    C39    C310   C311       1.5382  113.75  180.00  114.19   1.5353
IC  C311   C39    *C310  H10X       1.5396  113.52 -123.43  110.53   1.1101
IC  C311   C39    *C310  H10Y       1.5192  121.35  123.34  106.97   1.1128
IC  C39    C310   C311   C312       1.5392  114.19  180.00  112.28   1.5347
IC  C312   C310   *C311  H11X       1.5396  113.52 -123.43  110.53   1.1101
IC  C312   C310   *C311  H11Y       1.5192  121.35  123.34  106.97   1.1128
IC  C310   C311   C312   C313       1.5353  112.28  180.00  113.98   1.5367
IC  C313   C311   *C312  H12X       1.5396  113.52 -123.43  110.53   1.1101
IC  C313   C311   *C312  H12Y       1.5192  121.35  123.34  106.97   1.1128
IC  C311   C312   C313   C314       1.5347  113.98  180.00  113.72   1.5377
IC  C314   C312   *C313  H13X       1.5396  113.52 -123.43  110.53   1.1101
IC  C314   C312   *C313  H13Y       1.5192  121.35  123.34  106.97   1.1128
IC  C312   C313   C314   C315       1.5367  113.72  180.00  113.85   1.5357
IC  C315   C313   *C314  H14X       1.5396  113.52 -123.43  110.53   1.1101
IC  C315   C313   *C314  H14Y       1.5192  121.35  123.34  106.97   1.1128
IC  C313   C314   C315   C316       1.5377  113.85  180.00  111.81   1.5374
IC  C316   C314   *C315  H15X       1.5396  113.52 -123.43  110.53   1.1101
IC  C316   C314   *C315  H15Y       1.5192  121.35  123.34  106.97   1.1128
IC  C314   C315   C316   C317       1.5357  111.81  180.00  114.29   1.5985
IC  C317   C315   *C316  H16X       1.5396  113.52 -123.43  110.53   1.1101
IC  C317   C315   *C316  H16Y       1.5192  121.35  123.34  106.97   1.1128
IC  C315   C316   C317   C318       1.5374  114.29  180.00  130.92   1.5745
IC  C318   C316   *C317  H17X       1.5396  113.52 -123.43  110.53   1.1101
IC  C318   C316   *C317  H17Y       1.5192  121.35  123.34  106.97   1.1128
IC  C316   C317   C318   H18X       1.5985  130.92  180.00  110.90   1.1113
IC  H18X   C317   *C318  H18Y       1.5396  113.52 -123.43  110.53   1.1101
IC  H18X   C317   *C318  H18Z       1.5192  121.35  123.34  106.97   1.1128

RESI SOGL         0.00 ! stearoyl-oleoyl-glycerol
!
GROUP
ATOM C1   CTL2    0.05 !
ATOM HA   HAL2    0.09 !                 HA
ATOM HB   HAL2    0.09 !                 |
ATOM O11  OHL    -0.65 !                 |
ATOM HO1  HOL     0.42 !            HB---C1---O11--HO1
GROUP                  !                 |
ATOM C2   CTL1    0.17 !            HS---C2--------------
ATOM HS   HAL1    0.09 !                 | beta1        |
ATOM O21  OSL    -0.49 !            O22  O21          theta3
ATOM C21  CL      0.90 !             \\ /  beta2        |
ATOM O22  OBL    -0.63 !               C21              |
ATOM C22  CTL2   -0.22 !               |   beta3        |
ATOM H2R  HAL2    0.09 !        H2R---C22---H2S         |
ATOM H2S  HAL2    0.09 !               |                |
GROUP                  !               |    beta4       |
ATOM C3   CTL2    0.08 !               |                |
ATOM HX   HAL2    0.09 !               |           HX---C3---HY
ATOM HY   HAL2    0.09 !               |                |   gamma1
ATOM O31  OSL    -0.49 !               |           O32  O31
ATOM C31  CL      0.90 !               |            \\ /    gamma2
ATOM O32  OBL    -0.63 !               |              C31
ATOM C32  CTL2   -0.22 !               |              |     gamma3
ATOM H2X  HAL2    0.09 !               |        H2X---C32---H2Y
ATOM H2Y  HAL2    0.09 !               |              |
GROUP                  !               |              |      gamma4
ATOM C23  CTL2   -0.18 !               |              |
ATOM H3R  HAL2    0.09 !        H3R ---C23---H3S      |
ATOM H3S  HAL2    0.09 !               |              |
GROUP                  !               |              |
ATOM C24  CTL2   -0.18 !               |              |
ATOM H4R  HAL2    0.09 !        H4R ---C24---H4S      |
ATOM H4S  HAL2    0.09 !               |              |
GROUP                  !               |              |
ATOM C25  CTL2   -0.18 !               |              |
ATOM H5R  HAL2    0.09 !        H5R ---C25---H5S      |
ATOM H5S  HAL2    0.09 !               |              |
GROUP                  !               |              |
ATOM C26  CTL2   -0.18 !               |              |
ATOM H6R  HAL2    0.09 !        H6R ---C26---H6S      |
ATOM H6S  HAL2    0.09 !               |              |
GROUP                  !               |              |
ATOM C27  CTL2   -0.18 !               |              |
ATOM H7R  HAL2    0.09 !        H7R ---C27---H7S      |
ATOM H7S  HAL2    0.09 !               |              |
GROUP                  !               |              |
ATOM C28  CTL2   -0.18 !               |              |
ATOM H8R  HAL2    0.09 !        H8R ---C28---H8S      |
ATOM H8S  HAL2    0.09 !               |              |
GROUP                  !               |              |
ATOM C29  CEL1   -0.15 !               |              |
ATOM H91  HEL1    0.15 !        H91 ---C29            |
GROUP                  !               ||  (CIS)      |
ATOM C210 CEL1   -0.15 !               ||             |
ATOM H101 HEL1    0.15 !        H101---C210           |
GROUP                  !               |              |
ATOM C211 CTL2   -0.18 !               |              |
ATOM H11R HAL2    0.09 !        H11R---C211--H11S     |
ATOM H11S HAL2    0.09 !               |              |
GROUP                  !               |              |
ATOM C212 CTL2   -0.18 !               |              |
ATOM H12R HAL2    0.09 !        H12R---C212--H12S     |
ATOM H12S HAL2    0.09 !               |              |
GROUP                  !               |              |
ATOM C213 CTL2   -0.18 !               |              |
ATOM H13R HAL2    0.09 !        H13R---C213--H13S     |
ATOM H13S HAL2    0.09 !               |              |
GROUP                  !               |              |
ATOM C214 CTL2   -0.18 !               |              |
ATOM H14R HAL2    0.09 !        H14R---C214--H14S     |
ATOM H14S HAL2    0.09 !               |              |
GROUP                  !               |              |
ATOM C215 CTL2   -0.18 !               |              |
ATOM H15R HAL2    0.09 !        H15R---C215--H15S     |
ATOM H15S HAL2    0.09 !               |              |
GROUP                  !               |              |
ATOM C216 CTL2   -0.18 !               |              |
ATOM H16R HAL2    0.09 !        H16R---C216--H16S     |
ATOM H16S HAL2    0.09 !               |              |
GROUP                  !               |              |
ATOM C217 CTL2   -0.18 !               |              |
ATOM H17R HAL2    0.09 !        H17R---C217--H17S     |
ATOM H17S HAL2    0.09 !               |              |
GROUP                  !               |              |
ATOM C218 CTL3   -0.27 !               |              |
ATOM H18R HAL3    0.09 !        H18R---C218--H18S     |
ATOM H18S HAL3    0.09 !               |              |
ATOM H18T HAL3    0.09 !              H18T            |
GROUP                  !                              |
ATOM C33  CTL2   -0.18 !                              |
ATOM H3X  HAL2    0.09 !                       H3X ---C33---H3Y
ATOM H3Y  HAL2    0.09 !                              |
GROUP                  !                              |
ATOM C34  CTL2   -0.18 !                              |
ATOM H4X  HAL2    0.09 !                       H4X ---C34---H4Y
ATOM H4Y  HAL2    0.09 !                              |
GROUP                  !                              |
ATOM C35  CTL2   -0.18 !                              |
ATOM H5X  HAL2    0.09 !                       H5X ---C35---H5Y
ATOM H5Y  HAL2    0.09 !                              |
GROUP                  !                              |
ATOM C36  CTL2   -0.18 !                              |
ATOM H6X  HAL2    0.09 !                       H6X ---C36---H6Y
ATOM H6Y  HAL2    0.09 !                              |
GROUP                  !                              |
ATOM C37  CTL2   -0.18 !                              |
ATOM H7X  HAL2    0.09 !                       H7X ---C37---H7Y
ATOM H7Y  HAL2    0.09 !                              |
GROUP                  !                              |
ATOM C38  CTL2   -0.18 !                              |
ATOM H8X  HAL2    0.09 !                       H8X ---C38---H8Y
ATOM H8Y  HAL2    0.09 !                              |
GROUP                  !                              |
ATOM C39  CTL2   -0.18 !                              |
ATOM H9X  HAL2    0.09 !                       H9X ---C39---H9Y
ATOM H9Y  HAL2    0.09 !                              |
GROUP                  !                              |
ATOM C310 CTL2   -0.18 !                              |
ATOM H10X HAL2    0.09 !                       H10X---C310--H10Y
ATOM H10Y HAL2    0.09 !                              |
GROUP                  !                              |
ATOM C311 CTL2   -0.18 !                              |
ATOM H11X HAL2    0.09 !                       H11X---C311--H11Y
ATOM H11Y HAL2    0.09 !                              |
GROUP                  !                              |
ATOM C312 CTL2   -0.18 !                              |
ATOM H12X HAL2    0.09 !                       H12X---C312--H12Y
ATOM H12Y HAL2    0.09 !                              |
GROUP                  !                              |
ATOM C313 CTL2   -0.18 !                              |
ATOM H13X HAL2    0.09 !                       H13X---C313--H13Y
ATOM H13Y HAL2    0.09 !                              |
GROUP                  !                              |
ATOM C314 CTL2   -0.18 !                              |
ATOM H14X HAL2    0.09 !                       H14X---C314--H14Y
ATOM H14Y HAL2    0.09 !                              |
GROUP                  !                              |
ATOM C315 CTL2   -0.18 !                              |
ATOM H15X HAL2    0.09 !                       H15X---C315--H15Y
ATOM H15Y HAL2    0.09 !                              |
GROUP                  !                              |
ATOM C316 CTL2   -0.18 !                              |
ATOM H16X HAL2    0.09 !                       H16X---C316--H16Y
ATOM H16Y HAL2    0.09 !                              |
GROUP                  !                              |
ATOM C317 CTL2   -0.18 !                              |
ATOM H17X HAL2    0.09 !                       H17X---C317--H17Y
ATOM H17Y HAL2    0.09 !                              |
GROUP                  !                              |
ATOM C318 CTL3   -0.27 !                              |
ATOM H18X HAL3    0.09 !                       H18X---C318--H18Y
ATOM H18Y HAL3    0.09 !                              |
ATOM H18Z HAL3    0.09 !                              H18Z

! Glycerol Backbone
BOND  C1   O11       O11  HO1
BOND  C1   HA        C1    HB       C1   C2
BOND  C2   HS        C2    C3       C2   O21
BOND  C3   HX        C3    HY       C3   O31
! Chain from C2
BOND  O21  C21
BOND  C21  C22
DOUBLE  C21  O22
BOND  C22  H2R       C22  H2S       C22  C23
BOND  C23  H3R       C23  H3S       C23  C24
BOND  C24  H4R       C24  H4S       C24  C25
BOND  C25  H5R       C25  H5S       C25  C26
BOND  C26  H6R       C26  H6S       C26  C27
BOND  C27  H7R       C27  H7S       C27  C28
BOND  C28  H8R       C28  H8S       C28  C29
BOND  C29  H91
DOUBLE  C29 C210
BOND  C210 H101      C210 C211
BOND  C211 H11R      C211 H11S      C211 C212
BOND  C212 H12R      C212 H12S      C212 C213
BOND  C213 H13R      C213 H13S      C213 C214
BOND  C214 H14R      C214 H14S      C214 C215
BOND  C215 H15R      C215 H15S      C215 C216
BOND  C216 H16R      C216 H16S      C216 C217
BOND  C217 H17R      C217 H17S      C217 C218
BOND  C218 H18R      C218 H18S      C218 H18T
! Chain From C3
BOND  O31  C31
BOND  C31  C32
DOUBLE  C31  O32
BOND  C32  H2X       C32  H2Y       C32  C33
BOND  C33  H3X       C33  H3Y       C33  C34
BOND  C34  H4X       C34  H4Y       C34  C35
BOND  C35  H5X       C35  H5Y       C35  C36
BOND  C36  H6X       C36  H6Y       C36  C37
BOND  C37  H7X       C37  H7Y       C37  C38
BOND  C38  H8X       C38  H8Y       C38  C39
BOND  C39  H9X       C39  H9Y       C39  C310
BOND  C310 H10X      C310 H10Y      C310 C311
BOND  C311 H11X      C311 H11Y      C311 C312
BOND  C312 H12X      C312 H12Y      C312 C313
BOND  C313 H13X      C313 H13Y      C313 C314
BOND  C314 H14X      C314 H14Y      C314 C315
BOND  C315 H15X      C315 H15Y      C315 C316
BOND  C316 H16X      C316 H16Y      C316 C317
BOND  C317 H17X      C317 H17Y      C317 C318
BOND  C318 H18X      C318 H18Y      C318 H18Z

IMPR C21 O21 C22 O22    C31 O31 C32 O32

!   I      J      K      L          R(IK)   T(IKJ)    PHI   T(JKL)   R(KL)
IC  HO1    O11    C1     C2         1.5781  122.31 -121.63  111.37   1.5551
IC  C2     O11    *C1    HA         1.5551  111.37 -121.22  112.98   1.1162
IC  C2     O11    *C1    HB         1.5529  119.27  122.46  108.90   1.0813
IC  O11    C1     C2     O21        1.4299  111.37  167.62  109.06   1.4416
IC  O21    C1     *C2    C3         1.4416  109.06 -120.10  112.09   1.5542
IC  C3     C1     *C2    HS         1.5542  112.09 -117.49  108.37   1.1164
IC  C1     C2     O21    C21        1.5551  109.06   75.28  114.44   1.3230
IC  C2     O21    C21    C22        1.4416  114.44 -169.77  110.64   1.5347
IC  C22    O21    *C21   O22        1.5347  110.64  178.85  126.03   1.2164
IC  O21    C21    C22    C23        1.3230  110.64    8.34  115.21   1.5530
IC  C23    C21    *C22   H2R        1.5530  115.21 -122.63  106.55   1.1097
IC  C23    C21    *C22   H2S        1.5529  119.27  122.46  108.90   1.0813
IC  C1     C2     C3     O31        1.5551  112.09 -164.18  111.18   1.4463
IC  O31    C2     *C3    HX         1.4463  111.18 -123.28  107.24   1.1146
IC  O31    C2     *C3    HY         1.5529  119.27  122.46  108.90   1.0813
IC  C2     C3     O31    C31        1.5542  111.18 -171.35  113.07   1.3278
IC  C3     O31    C31    C32        1.4463  113.07 -168.42  109.99   1.5299
IC  C32    O31    *C31   O32        1.5299  109.99  176.32  125.54   1.2191
IC  O31    C31    C32    C33        1.3278  109.99 -122.12  112.51   1.5448
IC  C33    C31    *C32   H2X        1.5448  112.51 -119.13  105.91   1.1108
IC  C33    C31    *C32   H2Y        1.5192  121.35  123.34  106.97   1.1128
IC  C21    C22    C23    C24        1.5285  113.04  -70.28  113.21   1.5360
IC  C24    C22    *C23   H3R        1.5360  113.21 -119.83  108.42   1.1148
IC  C24    C22    *C23   H3S        1.5396  113.52 -123.43  110.53   1.1101
IC  C22    C23    C24    C25        1.5450  113.21 -172.34  113.68   1.5399
IC  C25    C23    *C24   H4R        1.5399  113.68  120.91  108.91   1.1136
IC  C25    C23    *C24   H4S        1.5396  113.52 -123.43  110.53   1.1101
IC  C23    C24    C25    C26        1.5360  113.68  -56.95  113.57   1.5353
IC  C26    C24    *C25   H5R        1.5353  113.57  121.41  108.70   1.1129
IC  C26    C24    *C25   H5S        1.5396  113.52 -123.43  110.53   1.1101
IC  C24    C25    C26    C27        1.5399  113.57 -173.39  113.79   1.5375
IC  C27    C25    *C26   H6R        1.5375  113.79  122.09  109.21   1.1127
IC  C27    C25    *C26   H6S        1.5396  113.52 -123.43  110.53   1.1101
IC  C25    C26    C27    C28        1.5353  113.79  177.45  113.35   1.5458
IC  C28    C26    *C27   H7R        1.5458  113.35  119.87  108.07   1.1139
IC  C28    C26    *C27   H7S        1.5396  113.52 -123.43  110.53   1.1101
IC  C26    C27    C28    C29        1.5375  113.35   67.78  114.46   1.5115
IC  C29    C27    *C28   H8R        1.5115  114.46  121.34  107.89   1.1131
IC  C29    C27    *C28   H8S        1.5396  113.52 -123.43  110.53   1.1101
IC  C27    C28    C29    C210       1.5458  114.46  180.00  126.91   1.3502
IC  C210   C28    *C29   H91        1.3502  126.91 -178.81  114.69   1.1010
IC  C28    C29    C210   C211       1.5115  126.91    0.00  126.69   1.5092 !cis db
IC  C211   C29    *C210  H101       1.5099  126.94 -177.42  118.69   1.1018
IC  C29    C210   C211   C212       1.3502  126.69  180.00  111.86   1.5417
IC  C212   C210   *C211  H11R       1.5396  113.52 -123.43  110.53   1.1101
IC  C212   C210   *C211  H11S       1.5097  125.28  121.00  119.65   1.1004
IC  C210   C211   C212   C213       1.5092  111.86  180.00  113.99   1.5334
IC  C213   C211   *C212  H12R       1.5396  113.52 -123.43  110.53   1.1101
IC  C213   C211   *C212  H12S       1.5097  125.28  121.00  119.65   1.1004
IC  C211   C212   C213   C214       1.5417  113.99  180.00  111.46   1.5365
IC  C214   C212   *C213  H13R       1.5396  113.52 -123.43  110.53   1.1101
IC  C214   C212   *C213  H13S       1.5097  125.28  121.00  119.65   1.1004
IC  C212   C213   C214   C215       1.5334  111.46  180.00  114.22   1.5376
IC  C215   C213   *C214  H14R       1.5396  113.52 -123.43  110.53   1.1101
IC  C215   C213   *C214  H14S       1.5097  125.28  121.00  119.65   1.1004
IC  C213   C214   C215   C216       1.5365  114.22  180.00  114.97   1.5385
IC  C216   C214   *C215  H15R       1.5396  113.52 -123.43  110.53   1.1101
IC  C216   C214   *C215  H15S       1.5097  125.28  121.00  119.65   1.1004
IC  C214   C215   C216   C217       1.5376  114.97  180.00  113.95   1.5347
IC  C217   C215   *C216  H16R       1.5396  113.52 -123.43  110.53   1.1101
IC  C217   C215   *C216  H16S       1.5097  125.28  121.00  119.65   1.1004
IC  C215   C216   C217   C218       1.5385  113.95  180.00  113.05   1.5311
IC  C218   C216   *C217  H17R       1.5396  113.52 -123.43  110.53   1.1101
IC  C218   C216   *C217  H17S       1.5097  125.28  121.00  119.65   1.1004
IC  C216   C217   C218   H18R       1.5347  113.05  180.00  110.58   1.1110
IC  H18R   C217   *C218  H18S       1.5396  113.52 -123.43  110.53   1.1101
IC  H18R   C217   *C218  H18T       1.5097  125.28  121.00  119.65   1.1004
IC  C31    C32    C33    C34        1.5405  116.85  180.00  126.13   1.5951
IC  C34    C32    *C33   H3X        1.5410  113.36 -119.96  111.74   1.1148
IC  C34    C32    *C33   H3Y        1.5192  121.35  121.00  106.97   1.1128
IC  C32    C33    C34    C35        1.6060  126.13  180.00  113.36   1.5410
IC  C35    C33    *C34   H4X        1.5396  113.52 -123.43  110.53   1.1101
IC  C35    C33    *C34   H4Y        1.5192  121.35  121.00  106.97   1.1128
IC  C33    C34    C35    C36        1.5951  113.36  180.00  113.52   1.5396
IC  C36    C34    *C35   H5X        1.5396  113.52 -123.43  110.53   1.1101
IC  C36    C34    *C35   H5Y        1.5192  121.35  123.34  106.97   1.1128
IC  C34    C35    C36    C37        1.5410  113.52  180.00  114.47   1.5397
IC  C37    C35    *C36   H6X        1.5396  113.52 -123.43  110.53   1.1101
IC  C37    C35    *C36   H6Y        1.5192  121.35  123.34  106.97   1.1128
IC  C35    C36    C37    C38        1.5396  114.47  180.00  113.41   1.5386
IC  C38    C36    *C37   H7X        1.5396  113.52 -123.43  110.53   1.1101
IC  C38    C36    *C37   H7Y        1.5192  121.35  123.34  106.97   1.1128
IC  C36    C37    C38    C39        1.5397  113.41  180.00  113.71   1.5382
IC  C39    C37    *C38   H8X        1.5396  113.52 -123.43  110.53   1.1101
IC  C39    C37    *C38   H8Y        1.5192  121.35  123.34  106.97   1.1128
IC  C37    C38    C39    C310       1.5386  113.71  180.00  113.75   1.5392
IC  C310   C38    *C39   H9X        1.5396  113.52 -123.43  110.53   1.1101
IC  C310   C38    *C39   H9Y        1.5192  121.35  123.34  106.97   1.1128
IC  C38    C39    C310   C311       1.5382  113.75  180.00  114.19   1.5353
IC  C311   C39    *C310  H10X       1.5396  113.52 -123.43  110.53   1.1101
IC  C311   C39    *C310  H10Y       1.5192  121.35  123.34  106.97   1.1128
IC  C39    C310   C311   C312       1.5392  114.19  180.00  112.28   1.5347
IC  C312   C310   *C311  H11X       1.5396  113.52 -123.43  110.53   1.1101
IC  C312   C310   *C311  H11Y       1.5192  121.35  123.34  106.97   1.1128
IC  C310   C311   C312   C313       1.5353  112.28  180.00  113.98   1.5367
IC  C313   C311   *C312  H12X       1.5396  113.52 -123.43  110.53   1.1101
IC  C313   C311   *C312  H12Y       1.5192  121.35  123.34  106.97   1.1128
IC  C311   C312   C313   C314       1.5347  113.98  180.00  113.72   1.5377
IC  C314   C312   *C313  H13X       1.5396  113.52 -123.43  110.53   1.1101
IC  C314   C312   *C313  H13Y       1.5192  121.35  123.34  106.97   1.1128
IC  C312   C313   C314   C315       1.5367  113.72  180.00  113.85   1.5357
IC  C315   C313   *C314  H14X       1.5396  113.52 -123.43  110.53   1.1101
IC  C315   C313   *C314  H14Y       1.5192  121.35  123.34  106.97   1.1128
IC  C313   C314   C315   C316       1.5377  113.85  180.00  111.81   1.5374
IC  C316   C314   *C315  H15X       1.5396  113.52 -123.43  110.53   1.1101
IC  C316   C314   *C315  H15Y       1.5192  121.35  123.34  106.97   1.1128
IC  C314   C315   C316   C317       1.5357  111.81  180.00  114.29   1.5985
IC  C317   C315   *C316  H16X       1.5396  113.52 -123.43  110.53   1.1101
IC  C317   C315   *C316  H16Y       1.5192  121.35  123.34  106.97   1.1128
IC  C315   C316   C317   C318       1.5374  114.29  180.00  130.92   1.5745
IC  C318   C316   *C317  H17X       1.5396  113.52 -123.43  110.53   1.1101
IC  C318   C316   *C317  H17Y       1.5192  121.35  123.34  106.97   1.1128
IC  C316   C317   C318   H18X       1.5985  130.92  180.00  110.90   1.1113
IC  H18X   C317   *C318  H18Y       1.5396  113.52 -123.43  110.53   1.1101
IC  H18X   C317   *C318  H18Z       1.5192  121.35  123.34  106.97   1.1128

RESI DAGL         0.00 ! diarachidonyl-glycerol
!
GROUP
ATOM C1   CTL2    0.05 !
ATOM HA   HAL2    0.09 !                 HA
ATOM HB   HAL2    0.09 !                 |
ATOM O11  OHL    -0.65 !                 |
ATOM HO1  HOL     0.42 !            HB---C1---O11--HO1
GROUP                  !                 |
ATOM C2   CTL1    0.17 !            HS---C2--------------
ATOM HS   HAL1    0.09 !                 | beta1        |
ATOM O21  OSL    -0.49 !            O22  O21          theta3
ATOM C21  CL      0.90 !             \\ /  beta2        |
ATOM O22  OBL    -0.63 !               C21              |
ATOM C22  CTL2   -0.22 !               |   beta3        |
ATOM H2R  HAL2    0.09 !        H2R---C22---H2S         |
ATOM H2S  HAL2    0.09 !               |                |
GROUP                  !               |    beta4       |
ATOM C3   CTL2    0.08 !               |                |
ATOM HX   HAL2    0.09 !               |           HX---C3---HY
ATOM HY   HAL2    0.09 !               |                |   gamma1
ATOM O31  OSL    -0.49 !               |           O32  O31
ATOM C31  CL      0.90 !               |            \\ /    gamma2
ATOM O32  OBL    -0.63 !               |              C31
ATOM C32  CTL2   -0.22 !               |              |     gamma3
ATOM H2X  HAL2    0.09 !               |        H2X---C32---H2Y
ATOM H2Y  HAL2    0.09 !               |              |
GROUP                  !               |              |      gamma4
ATOM C23  CTL2   -0.18 !               |              !
ATOM H3R  HAL2    0.09 !         H3R---C23---H3S      !
ATOM H3S  HAL2    0.09 !               |              !
GROUP                  !               |              !
ATOM C24  CTL2   -0.18 !               |              !
ATOM H4R  HAL2    0.09 !         H4R---C24---H4S      !
ATOM H4S  HAL2    0.09 !               |              !
GROUP                  !               |              !
ATOM C25  CEL1   -0.15 !               |              !
ATOM H5R  HEL1    0.15 !         H5R---C25            !
GROUP                  !               ||             !
ATOM C26  CEL1   -0.15 !               ||             !
ATOM H6R  HEL1    0.15 !         H6R---C26            !
GROUP                  !               |              !
ATOM C27  CTL2   -0.18 !               |              !
ATOM H7R  HAL2    0.09 !         H7R---C27--H7S       !
ATOM H7S  HAL2    0.09 !               |              !
GROUP                  !               |              !
ATOM C28  CEL1   -0.15 !               |              !
ATOM H8R  HEL1    0.15 !         H8R---C28            !
GROUP                  !               ||             !
ATOM C29  CEL1   -0.15 !               ||             !
ATOM H9R  HEL1    0.15 !         H9R---C29            !
GROUP                  !               |              !
ATOM C210 CTL2   -0.18 !               |              !
ATOM H10R HAL2    0.09 !               |              !
ATOM H10S HAL2    0.09 !       H10R---C210--H10S      !
GROUP                  !               |              !
ATOM C211 CEL1   -0.15 !               |              !
ATOM H11R HEL1    0.15 !       H11R---C211            !
GROUP                  !               ||             !
ATOM C212 CEL1   -0.15 !               ||             !
ATOM H12R HEL1    0.15 !       H12R---C212            !
GROUP                  !               |              !
ATOM C213 CTL2   -0.18 !               |              !
ATOM H13R HAL2    0.09 !       H13R---C213---H13S     !
ATOM H13S HAL2    0.09 !               |              !
GROUP                  !               |              !
ATOM C214 CEL1   -0.15 !               |              !
ATOM H14R HEL1    0.15 !       H14R---C214            !
GROUP                  !               ||             !
ATOM C215 CEL1   -0.15 !               ||             !
ATOM H15R HEL1    0.15 !       H15R---C215            !
GROUP                  !               |              !
ATOM C216 CTL2   -0.18 !               |              !
ATOM H16R HAL2    0.09 !       H16R---C216--H16S      !
ATOM H16S HAL2    0.09 !               |              !
GROUP                  !               |              !
ATOM C217 CTL2   -0.18 !               |              !
ATOM H17R HAL2    0.09 !       H17R---C217--H17S      !
ATOM H17S HAL2    0.09 !               |              !
GROUP                  !               |              !
ATOM C218 CTL2   -0.18 !               |              !
ATOM H18R HAL2    0.09 !       H18R---C218--H18S      !
ATOM H18S HAL2    0.09 !               |              !
GROUP                  !               |              !
ATOM C219 CTL2   -0.18 !               |              !
ATOM H19R HAL2    0.09 !       H19R---C219--H19S      !
ATOM H19S HAL2    0.09 !               |              !
GROUP                  !               |              !
ATOM C220 CTL3   -0.27 !               |              !
ATOM H20R HAL3    0.09 !       H20R---C220--H20S      !
ATOM H20S HAL3    0.09 !               |              !
ATOM H20T HAL3    0.09 !              H20T            !
GROUP                  !                              |
ATOM C33  CTL2   -0.18 !                              |
ATOM H3X  HAL2    0.09 !                        H3X---C33---H3Y
ATOM H3Y  HAL2    0.09 !                              |
GROUP                  !                              |
ATOM C34  CTL2   -0.18 !                              |
ATOM H4X  HAL2    0.09 !                        H4X---C34---H4Y
ATOM H4Y  HAL2    0.09 !                              |
GROUP                  !                              |
ATOM C35  CEL1   -0.15 !                              |
ATOM H5X  HEL1    0.15 !                        H5X---C35
GROUP                  !                              ||
ATOM C36  CEL1   -0.15 !                              ||
ATOM H6X  HEL1    0.15 !                        H6X---C36
GROUP                  !                              |
ATOM C37  CTL2   -0.18 !                              |
ATOM H7X  HAL2    0.09 !                        H7X---C37---H7Y
ATOM H7Y  HAL2    0.09 !                              |
GROUP                  !                              |
ATOM C38  CEL1   -0.15 !                              |
ATOM H8X  HEL1    0.15 !                        H8X---C38
GROUP                  !                              ||
ATOM C39  CEL1   -0.15 !                              ||
ATOM H9X  HEL1    0.15 !                        H9X---C39
GROUP                  !                              |
ATOM C310 CTL2   -0.18 !                              |
ATOM H10X HAL2    0.09 !                              |
ATOM H10Y HAL2    0.09 !                       H10X---C310--H10Y
GROUP                  !                              |
ATOM C311 CEL1   -0.15 !                              |
ATOM H11X HEL1    0.15 !                       H11X---C311
GROUP                  !                              ||
ATOM C312 CEL1   -0.15 !                              ||
ATOM H12X HEL1    0.15 !                       H12X---C312
GROUP                  !                              |
ATOM C313 CTL2   -0.18 !                              |
ATOM H13X HAL2    0.09 !                       H13X---C313---H13Y
ATOM H13Y HAL2    0.09 !                              |
GROUP                  !                              |
ATOM C314 CEL1   -0.15 !                              |
ATOM H14X HEL1    0.15 !                       H14X---C314
GROUP                  !                              ||
ATOM C315 CEL1   -0.15 !                              ||
ATOM H15X HEL1    0.15 !                       H15X---C315
GROUP                  !                              |
ATOM C316 CTL2   -0.18 !                              |
ATOM H16X HAL2    0.09 !                       H16X---C316---H16Y
ATOM H16Y HAL2    0.09 !                              |
GROUP                  !                              |
ATOM C317 CTL2   -0.18 !                              |
ATOM H17X HAL2    0.09 !                       H17X---C317--H17Y
ATOM H17Y HAL2    0.09 !                              |
GROUP                  !                              |
ATOM C318 CTL2   -0.18 !                              |
ATOM H18X HAL2    0.09 !                       H18X---C318--H18Y
ATOM H18Y HAL2    0.09 !                              |
GROUP                  !                              |
ATOM C319 CTL2   -0.18 !                              |
ATOM H19X HAL2    0.09 !                       H19X---C319--H19Y
ATOM H19Y HAL2    0.09 !                              |
GROUP                  !                              |
ATOM C320 CTL3   -0.27 !                              |
ATOM H20X HAL3    0.09 !                       H20X---C320--H20Y
ATOM H20Y HAL3    0.09 !                              |
ATOM H20Z HAL3    0.09 !                              H20Z

! Glycerol Backbone
BOND  C1   O11       O11  HO1
BOND  C1   HA        C1    HB       C1   C2
BOND  C2   HS        C2    C3       C2   O21
BOND  C3   HX        C3    HY       C3   O31
! Chain from C2
BOND  C21  O21    C21  C22
DOUBLE C21  O22
BOND  C22  C23    C22  H2R     C22  H2S
BOND  C23  C24    C23  H3R     C23  H3S
BOND  C24  C25    C24  H4R     C24  H4S
DOUBLE C25  C26
BOND  C25  H5R
BOND  C26  C27    C26  H6R
BOND  C27  C28    C27  H7R     C27  H7S
DOUBLE C28  C29
BOND  C28  H8R
BOND  C29  C210   C29  H9R
BOND  C210 C211   C210 H10R    C210 H10S
DOUBLE C211 C212
BOND  C211 H11R
BOND  C212 C213   C212 H12R
BOND  C213 C214   C213 H13R    C213 H13S
DOUBLE C214 C215
BOND  C214 H14R
BOND  C215 C216   C215 H15R
BOND  C216 C217   C216 H16R    C216 H16S
BOND  C217 C218   C217 H17R    C217 H17S
BOND  C218 C219   C218 H18R    C218 H18S
BOND  C219 C220   C219 H19R    C219 H19S
BOND  C220 H20T   C220 H20R    C220 H20S
! Chain From C3
BOND  C31  O31    C31  C32
DOUBLE C31 O32
BOND  C32  C33    C32  H2X     C32  H2Y
BOND  C33  C34    C33  H3X     C33  H3Y
BOND  C34  C35    C34  H4X     C34  H4Y
DOUBLE C35 C36
BOND  C35  H5X
BOND  C36  C37    C36  H6X
BOND  C37  C38    C37  H7X     C37  H7Y
DOUBLE C38 C39
BOND  C38  H8X
BOND  C39  C310   C39  H9X
BOND  C310 C311   C310 H10X    C310 H10Y
DOUBLE C311 C312
BOND  C311 H11X
BOND  C312 C313   C312 H12X
BOND  C313 C314   C313 H13X    C313 H13Y
DOUBLE C314 C315
BOND  C314 H14X
BOND  C315 C316   C315 H15X
BOND  C316 C317   C316 H16X    C316 H16Y
BOND  C317 C318   C317 H17X    C317 H17Y
BOND  C318 C319   C318 H18X    C318 H18Y
BOND  C319 C320   C319 H19X    C319 H19Y
BOND  C320 H20Z   C320 H20X    C320 H20Y

IMPR C21 O21 C22 O22    C31 O31 C32 O32

!    I     J      K      L          R(IK)   T(IKJ)    PHI   T(JKL)   R(KL)
IC  HO1    O11    C1     C2         1.5769  121.47  146.27  110.07   1.5526
IC  C2     O11    *C1    HA         1.5526  110.07 -121.29  113.08   1.1166
IC  HA     O11    *C1    HB         1.1166  113.08 -120.24  108.73   1.1132
IC  O11    C1     C2     C3         1.4291  110.07   37.91  111.11   1.5544
IC  C3     C1     *C2    O21        1.5544  111.11  119.78  110.70   1.4395
IC  C3     C1     *C2    HS         1.5544  111.11 -117.46  108.81   1.1157
IC  C1     C2     O21    C21        1.5526  110.70   72.82  115.87   1.3174
IC  C2     O21    C21    C22        1.4395  115.87  179.18  109.41   1.5329
IC  C22    O21    *C21   O22        1.5329  109.41 -178.52  126.45   1.2180
IC  O21    C21    C22    C23        1.3174  109.41  180.00  113.78   1.5483
IC  C23    C21    *C22   H2R        1.5483  113.78 -121.17  107.02   1.1096
IC  C23    C21    *C22   H2S        1.5483  113.78  122.25  107.54   1.1088
IC  C1     C2     C3     O31        1.5526  111.11  179.84  110.78   1.4471
IC  O31    C2     *C3    HX         1.4471  110.78 -122.23  106.07   1.1170
IC  HX     C2     *C3    HY         1.1170  106.07 -116.50  109.11   1.1127
IC  C2     C3     O31    C31        1.5544  110.78 -158.57  113.91   1.3265
IC  C3     O31    C31    C32        1.4471  113.91  178.20  108.97   1.5287
IC  C32    O31    *C31   O32        1.5287  108.97  178.94  125.84   1.2167
IC  O31    C31    C32    C33        1.3265  108.97  180.00  111.97   1.5453
IC  C33    C31    *C32   H2X        1.5453  111.97 -120.94  107.50   1.1090
IC  C33    C31    *C32   H2Y        1.5453  111.97  121.71  108.29   1.1085
IC  C21    C22    C23    C24        1.5329  113.78  180.00  112.27   1.5435
IC  C24    C22    *C23   H3R        1.5435  112.27 -122.24  109.63   1.1133
IC  C24    C22    *C23   H3S        1.5435  112.27  120.06  108.89   1.1154
IC  C22    C23    C24    C25        1.5483  112.27  180.00  115.67   1.5107
IC  C25    C23    *C24   H4R        1.5107  115.67 -121.06  107.11   1.1144
IC  C25    C23    *C24   H4S        1.5107  115.67  124.06  108.43   1.1128
IC  C23    C24    C25    C26        1.5435  115.67  180.00  125.97   1.3453
IC  C26    C24    *C25   H5R        1.3453  125.97 -176.85  115.39   1.1011
IC  C24    C25    C26    C27        1.5107  125.97    0.00  125.28   1.5097 !cis db
IC  C27    C25    *C26   H6R        1.5097  125.28  178.19  119.65   1.1004
IC  C25    C26    C27    C28        1.3453  125.28  180.00  121.35   1.5192
IC  C28    C26    *C27   H7R        1.5192  121.35 -124.15  108.68   1.1135
IC  C28    C26    *C27   H7S        1.5192  121.35  123.34  106.97   1.1121
IC  C26    C27    C28    C29        1.5097  121.35  180.00  132.80   1.3549
IC  C29    C27    *C28   H8R        1.3549  132.80 -178.43  111.35   1.1010
IC  C27    C28    C29    C210       1.5192  132.80    0.00  130.38   1.5115 !cis db
IC  C210   C28    *C29   H9R        1.5115  130.38  178.53  117.07   1.1014
IC  C28    C29    C210   C211       1.3549  130.38  180.00  111.80   1.5083
IC  C211   C29    *C210  H10R       1.5192  121.35 -124.15  108.68   1.1135
IC  C211   C29    *C210  H10S       1.5192  121.35  123.34  106.97   1.1128
IC  C29    C210   C211   C212       1.5115  111.80  180.00  124.32   1.3436
IC  C212   C210   *C211  H11R       1.3453  125.97 -176.85  115.39   1.1011
IC  C210   C211   C212   C213       1.5083  124.32    0.00  125.45   1.5067 !cis db
IC  C213   C211   *C212  H12R       1.5097  125.28  178.19  119.65   1.1004
IC  C211   C212   C213   C214       1.3436  125.45  180.00  111.57   1.5090
IC  C214   C212   *C213  H13R       1.5192  121.35 -124.15  108.68   1.1135
IC  C214   C212   *C213  H13S       1.5192  121.35  123.34  106.97   1.1128
IC  C212   C213   C214   C215       1.5067  111.57  180.00  126.10   1.3471
IC  C215   C213   *C214  H14R       1.3453  125.97 -176.85  115.39   1.1011
IC  C213   C214   C215   C216       1.5090  126.10    0.00  125.86   1.5091 !cis db
IC  C216   C214   *C215  H15R       1.5097  125.28  178.19  119.65   1.1004
IC  C214   C215   C216   C217       1.3471  125.86  180.00  113.25   1.5428
IC  C217   C215   *C216  H16R       1.5192  121.35 -124.15  108.68   1.1135
IC  C217   C215   *C216  H16S       1.5192  121.35  123.34  106.97   1.1128
IC  C215   C216   C217   C218       1.5091  113.25  180.00  115.19   1.5395
IC  C218   C216   *C217  H17R       1.5192  121.35 -124.15  108.68   1.1135
IC  C218   C216   *C217  H17S       1.5192  121.35  123.34  106.97   1.1128
IC  C216   C217   C218   C219       1.5428  115.19  180.00  113.95   1.5345
IC  C219   C217   *C218  H18R       1.5192  121.35 -124.15  108.68   1.1135
IC  C219   C217   *C218  H18S       1.5192  121.35  123.34  106.97   1.1128
IC  C217   C218   C219   C220       1.5395  113.95  180.00  112.95   1.5309
IC  C220   C218   *C219  H19R       1.5192  121.35 -124.15  108.68   1.1135
IC  C220   C218   *C219  H19S       1.5192  121.35  123.34  106.97   1.1128
IC  C218   C219   C220   H20T       1.5345  112.95  180.00  110.39   1.1115
IC  H20T   C219   *C220  H20R       1.5192  121.35 -124.15  108.68   1.1135
IC  H20T   C219   *C220  H20S       1.5192  121.35  123.34  106.97   1.1128
IC  C31    C32    C33    C34        1.5287  111.97  180.00  112.58   1.5385
IC  C34    C32    *C33   H3X        1.5385  112.58 -122.10  109.10   1.1140
IC  C34    C32    *C33   H3Y        1.5385  112.58  121.05  109.26   1.1142
IC  C32    C33    C34    C35        1.5453  112.58  180.00  110.80   1.5074
IC  C35    C33    *C34   H4X        1.5074  110.80 -121.89  108.15   1.1141
IC  C35    C33    *C34   H4Y        1.5074  110.80  121.81  109.29   1.1125
IC  C33    C34    C35    C36        1.5385  110.80  180.00  124.10   1.3433
IC  C36    C34    *C35   H5X        1.3433  124.10  174.75  116.37   1.1008
IC  C34    C35    C36    C37        1.5074  124.10    0.00  125.00   1.5143 !cis db
IC  C37    C35    *C36   H6X        1.5143  125.00 -174.44  119.05   1.1017
IC  C35    C36    C37    C38        1.3433  125.00  180.00  117.59   1.5177
IC  C38    C36    *C37   H7X        1.5177  117.59 -122.41  107.65   1.1123
IC  C38    C36    *C37   H7Y        1.5177  117.59  123.72  109.79   1.1133
IC  C36    C37    C38    C39        1.5143  117.59  180.00  126.89   1.3482
IC  C39    C37    *C38   H8X        1.3482  126.89  179.60  114.90   1.1010
IC  C37    C38    C39    C310       1.5177  126.89    0.00  126.25   1.5108 !cis db
IC  C310   C38    *C39   H9X        1.5108  126.25 -179.63  118.76   1.1018
IC  C38    C39    C310   C311       1.3482  126.25  180.00  114.73   1.5131
IC  C311   C39    *C310  H10X       1.5177  117.59 -122.41  107.65   1.1123
IC  C311   C39    *C310  H10Y       1.5177  117.59  123.72  109.79   1.1133
IC  C39    C310   C311   C312       1.5108  114.73  180.00  127.49   1.3509
IC  C312   C310   *C311  H11X       1.3482  126.89  179.60  114.90   1.1010
IC  C310   C311   C312   C313       1.5131  127.49    0.00  126.92   1.5159 !cis db
IC  C313   C311   *C312  H12X       1.5108  126.25 -179.63  118.76   1.1018
IC  C311   C312   C313   C314       1.3509  126.92  180.00  118.29   1.5170
IC  C314   C312   *C313  H13X       1.5177  117.59 -122.41  107.65   1.1123
IC  C314   C312   *C313  H13Y       1.5177  117.59  123.72  109.79   1.1133
IC  C312   C313   C314   C315       1.5159  118.29  180.00  127.41   1.3481
IC  C315   C313   *C314  H14X       1.3509  126.92  180.00  118.29   1.5170
IC  C313   C314   C315   C316       1.5170  127.41    0.00  125.25   1.5075 !cis db
IC  C316   C314   *C315  H15X       1.5108  126.25 -179.63  118.76   1.1018
IC  C314   C315   C316   C317       1.3481  125.25  180.00  113.42   1.5450
IC  C317   C315   *C316  H16X       1.5177  117.59 -122.41  107.65   1.1123
IC  C317   C315   *C316  H16Y       1.5177  117.59  123.72  109.79   1.1133
IC  C315   C316   C317   C318       1.5075  113.42  180.00  116.08   1.5437
IC  C318   C316   *C317  H17X       1.5177  117.59 -122.41  107.65   1.1123
IC  C318   C316   *C317  H17Y       1.5177  117.59  123.72  109.79   1.1133
IC  C316   C317   C318   C319       1.5450  116.08  180.00  116.10   1.6007
IC  C319   C317   *C318  H18X       1.5177  117.59 -122.41  107.65   1.1123
IC  C319   C317   *C318  H18Y       1.5177  117.59  123.72  109.79   1.1133
IC  C317   C318   C319   C320       1.5437  116.10  180.00  132.00   1.5738
IC  C320   C318   *C319  H19X       1.5177  117.59 -122.41  107.65   1.1123
IC  C320   C318   *C319  H19Y       1.5177  117.59  123.72  109.79   1.1133
IC  C318   C319   C320   H20Z       1.6007  132.00 -119.54  110.70   1.1112
IC  H20Z   C319   *C320  H20X       1.5177  117.59 -122.41  107.65   1.1123
IC  H20Z   C319   *C320  H20Y       1.5177  117.59  123.72  109.79   1.1133

RESI DIGL         0.00 !
!
GROUP
ATOM C1   CTL2    0.05 !
ATOM HA   HAL2    0.09 !                 HA
ATOM HB   HAL2    0.09 !                 |
ATOM O11  OHL    -0.65 !                 |
ATOM HO1  HOL     0.42 !            HB---C1---O11--HO1
GROUP                  !                 |
ATOM C2   CTL1    0.17 !            HS---C2--------------
ATOM HS   HAL1    0.09 !                 | beta1        |
ATOM O21  OSL    -0.49 !            O22  O21          theta3
ATOM C21  CL      0.90 !             \\ /  beta2        |
ATOM O22  OBL    -0.63 !               C21              |
ATOM C22  CTL2   -0.22 !               |   beta3        |
ATOM H2R  HAL2    0.09 !        H2R---C22---H2S         |
ATOM H2S  HAL2    0.09 !               |                |
GROUP                  !               |    beta4       |
ATOM C3   CTL2    0.08 !               |                |
ATOM HX   HAL2    0.09 !               |           HX---C3---HY
ATOM HY   HAL2    0.09 !               |                |   gamma1
ATOM O31  OSL    -0.49 !               |           O32  O31
ATOM C31  CL      0.90 !               |            \\ /    gamma2
ATOM O32  OBL    -0.63 !               |              C31
ATOM C32  CTL2   -0.22 !               |              |     gamma3
ATOM H2X  HAL2    0.09 !               |        H2X---C32---H2Y
ATOM H2Y  HAL2    0.09 !               |              |
GROUP                  !               |              |      gamma4
ATOM C23  CTL2   -0.18 !               |              !
ATOM H3R  HAL2    0.09 !         H3R---C23---H3S      !
ATOM H3S  HAL2    0.09 !               |              !
GROUP                  !               |              !
ATOM C24  CTL2   -0.18 !               |              !
ATOM H4R  HAL2    0.09 !         H4R---C24---H4S      !
ATOM H4S  HAL2    0.09 !               |              !
GROUP                  !               |              |      gamma4
ATOM C25  CTL2   -0.18 !               |              !
ATOM H5R  HAL2    0.09 !         H5R---C25---H5S      !
ATOM H5S  HAL2    0.09 !               |              !
GROUP                  !               |              |      gamma4
ATOM C26  CTL2   -0.18 !               |              !
ATOM H6R  HAL2    0.09 !         H6R---C26---H6S      !
ATOM H6S  HAL2    0.09 !               |              !
GROUP                  !               |              |      gamma4
ATOM C27  CTL2   -0.18 !               |              !
ATOM H7R  HAL2    0.09 !         H7R---C27---H7S      !
ATOM H7S  HAL2    0.09 !               |              !
GROUP                  !               |              |      gamma4
ATOM C28  CTL2   -0.18 !               |              !
ATOM H8R  HAL2    0.09 !         H8R---C28---H8S      !
ATOM H8S  HAL2    0.09 !               |              !
GROUP                  !               |              !
ATOM C29  CEL1   -0.15 !               |              !
ATOM H9R  HEL1    0.15 !         H9R---C29            !
GROUP                  !               ||             !
ATOM C210 CEL1   -0.15 !               ||             !
ATOM H10R HEL1    0.15 !        H10R---C210           !
GROUP                  !               |              !
ATOM C211 CTL2   -0.18 !               |              !
ATOM H11R HAL2    0.09 !        H11R---C211--H11S     !
ATOM H11S HAL2    0.09 !               |              !
GROUP                  !               |              !
ATOM C212 CEL1   -0.15 !               |              !
ATOM H12R HEL1    0.15 !        H12R---C212           !
GROUP                  !               ||             !
ATOM C213 CEL1   -0.15 !               ||             !
ATOM H13R HEL1    0.15 !        H13R---C213           !
GROUP                  !               |              !
ATOM C214 CTL2   -0.18 !               |              !
ATOM H14R HAL2    0.09 !        H14R---C214--H14S     !
ATOM H14S HAL2    0.09 !               |              !
GROUP                  !               |              !
ATOM C215 CEL1   -0.15 !               |              !
ATOM H15R HEL1    0.15 !        H15R---C215           !
GROUP                  !               ||             !
ATOM C216 CEL1   -0.15 !               ||             !
ATOM H16R HEL1    0.15 !        H16R---C216           !
GROUP                  !               |              !
ATOM C217 CTL2   -0.18 !               |              !
ATOM H17R HAL2    0.09 !        H17R---C217--H17S     !
ATOM H17S HAL2    0.09 !               |              !
GROUP                  !               |              !
GROUP                  !               |              !
ATOM C218 CTL3   -0.27 !               |              !
ATOM H18R HAL3    0.09 !       H18R---C218--H18S      !
ATOM H18S HAL3    0.09 !               |              !
ATOM H18T HAL3    0.09 !              H18T            !
GROUP                  !                              |
ATOM C33  CTL2   -0.18 !                              |
ATOM H3X  HAL2    0.09 !                        H3X---C33---H3Y
ATOM H3Y  HAL2    0.09 !                              |
GROUP                  !                              |
ATOM C34  CTL2   -0.18 !                              |
ATOM H4X  HAL2    0.09 !                        H4X---C34---H4Y
ATOM H4Y  HAL2    0.09 !                              |
GROUP                  !                              |
ATOM C35  CTL2   -0.18 !                              |
ATOM H5X  HAL2    0.09 !                        H5X---C35---H5Y
ATOM H5Y  HAL2    0.09 !                              |
GROUP                  !                              |
ATOM C36  CTL2   -0.18 !                              |
ATOM H6X  HAL2    0.09 !                        H6X---C36---H6Y
ATOM H6Y  HAL2    0.09 !                              |
GROUP                  !                              |
ATOM C37  CTL2   -0.18 !                              |
ATOM H7X  HAL2    0.09 !                        H7X---C37---H7Y
ATOM H7Y  HAL2    0.09 !                              |
GROUP                  !                              |
ATOM C38  CTL2   -0.18 !                              |
ATOM H8X  HAL2    0.09 !                        H8X---C38---H8Y
ATOM H8Y  HAL2    0.09 !                              |
GROUP                  !                              |
ATOM C39  CEL1   -0.15 !                              |
ATOM H9X  HEL1    0.15 !                        H9X---C39
GROUP                  !                              ||
ATOM C310 CEL1   -0.15 !                              ||
ATOM H10X HEL1    0.15 !                       H10X---C310
GROUP                  !                              |
ATOM C311 CTL2   -0.18 !                              |
ATOM H11X HAL2    0.09 !                              |
ATOM H11Y HAL2    0.09 !                       H11X---C311--H11Y
GROUP                  !                              |
ATOM C312 CEL1   -0.15 !                              |
ATOM H12X HEL1    0.15 !                       H12X---C312
GROUP                  !                              ||
ATOM C313 CEL1   -0.15 !                              ||
ATOM H13X HEL1    0.15 !                       H13X---C313
GROUP                  !                              |
ATOM C314 CTL2   -0.18 !                              |
ATOM H14X HAL2    0.09 !                              |
ATOM H14Y HAL2    0.09 !                       H14X---C314--H14Y
GROUP                  !                              |
ATOM C315 CEL1   -0.15 !                              |
ATOM H15X HEL1    0.15 !                       H15X---C315
GROUP                  !                              ||
ATOM C316 CEL1   -0.15 !                              ||
ATOM H16X HEL1    0.15 !                       H16X---C316
GROUP                  !                              |
ATOM C317 CTL2   -0.18 !                              |
ATOM H17X HAL2    0.09 !                              |
ATOM H17Y HAL2    0.09 !                       H17X---C317--H17Y
GROUP                  !                              |
ATOM C318 CTL3   -0.27 !                              |
ATOM H18X HAL3    0.09 !                       H18X---C318--H18Y
ATOM H18Y HAL3    0.09 !                              |
ATOM H18Z HAL3    0.09 !                              H18Z

! Glycerol Backbone
BOND  C1   O11       O11  HO1
BOND  C1   HA        C1    HB       C1   C2
BOND  C2   HS        C2    C3       C2   O21
BOND  C3   HX        C3    HY       C3   O31
! Chain from C2
BOND  C21  O21    C21  C22
DOUBLE C21  O22
BOND  C22  C23    C22  H2R     C22  H2S
BOND  C23  C24    C23  H3R     C23  H3S
BOND  C24  C25    C24  H4R     C24  H4S
BOND  C25  C26    C25  H5R     C25  H5S
BOND  C26  C27    C26  H6R     C26  H6S
BOND  C27  C28    C27  H7R     C27  H7S
BOND  C28  C29    C28  H8R     C28  H8S
DOUBLE C29  C210
BOND  C29  H9R
BOND  C210  C211    C210  H10R
BOND  C211  C212    C211  H11R     C211  H11S
DOUBLE C212  C213
BOND  C212  H12R
BOND  C213  C214   C213  H13R
BOND  C214 C215   C214 H14R    C214 H14S
DOUBLE C215 C216
BOND  C215 H15R
BOND  C216 C217   C216 H16R
BOND  C217 C218   C217 H17R    C217 H17S
BOND  C218 H18T   C218 H18R    C218 H18S
! Chain From C3
BOND  C31  O31    C31  C32
DOUBLE C31 O32
BOND  C32  C33    C32  H2X     C32  H2Y
BOND  C33  C34    C33  H3X     C33  H3Y
BOND  C34  C35    C34  H4X     C34  H4Y
BOND  C35  C36    C35  H5X     C35  H5Y
BOND  C36  C37    C36  H6X     C36  H6Y
BOND  C37  C38    C37  H7X     C37  H7Y
BOND  C38  C39    C38  H8X     C38  H8Y
DOUBLE C39 C310
BOND  C39  H9X
BOND  C310  C311    C310  H10X
BOND  C311  C312    C311  H11X     C311  H11Y
DOUBLE C312 C313
BOND  C312  H12X
BOND  C313  C314    C313  H13X
BOND  C314  C315    C314  H14X     C314  H14Y
DOUBLE C315 C316
BOND  C315  H15X
BOND  C316  C317    C316  H16X
BOND  C317  C318    C317  H17X     C317  H17Y
BOND  C318 H18Z   C318 H18X    C318 H18Y

IMPR C21 O21 C22 O22    C31 O31 C32 O32

!IC table from IC generate, minimized geometry
IC HO1   O11   C1    C2     1.5807  116.98  177.37  111.07   1.5515
IC C2    O11   *C1   HA     1.5515  111.07 -119.84  110.91   1.1162
IC HA    O11   *C1   HB     1.1162  110.91 -120.43  110.17   1.1153
IC O11   C1    C2    C3     1.4333  111.07  176.43  111.27   1.5550
IC C3    C1    *C2   O21    1.5550  111.27  121.76  108.25   1.4404
IC C3    C1    *C2   HS     1.5550  111.27 -118.60  106.44   1.1164
IC C1    C2    O21   C21    1.5515  108.25  160.25  115.39   1.3128
IC C2    O21   C21   C22    1.4404  115.39 -175.42  109.02   1.5311
IC C22   O21   *C21  O22    1.5311  109.02 -179.90  126.22   1.2211
IC O21   C21   C22   C23    1.3128  109.02 -146.89  112.22   1.5455
IC C23   C21   *C22  H2R    1.5455  112.22 -121.45  107.29   1.1089
IC H2R   C21   *C22  H2S    1.1089  107.29 -117.05  108.56   1.1101
IC C1    C2    C3    O31    1.5515  111.27  -53.46  110.54   1.4449
IC O31   C2    *C3   HX     1.4449  110.54 -121.38  109.64   1.1117
IC HX    C2    *C3   HY     1.1117  109.64 -117.05  105.80   1.1178
IC C2    C3    O31   C31    1.5550  110.54  158.35  114.35   1.3256
IC C3    O31   C31   C32    1.4449  114.35 -176.09  109.65   1.5294
IC C32   O31   *C31  O32    1.5294  109.65  179.65  125.67   1.2169
IC O31   C31   C32   C33    1.3256  109.65  -72.37  112.57   1.5466
IC C33   C31   *C32  H2X    1.5466  112.57 -121.63  107.53   1.1091
IC H2X   C31   *C32  H2Y    1.1091  107.53 -117.09  107.69   1.1107
IC C21   C22   C23   C24    1.5311  112.22  179.54  112.51   1.5364
IC C24   C22   *C23  H3R    1.5364  112.51 -121.13  108.49   1.1130
IC H3R   C22   *C23  H3S    1.1130  108.49 -117.39  109.92   1.1139
IC C22   C23   C24   C25    1.5455  112.51 -179.22  113.65   1.5384
IC C25   C23   *C24  H4R    1.5384  113.65 -121.46  108.66   1.1134
IC H4R   C23   *C24  H4S    1.1134  108.66 -116.72  109.19   1.1125
IC C23   C24   C25   C26    1.5364  113.65   62.74  113.39   1.5362
IC C26   C24   *C25  H5R    1.5362  113.39 -121.74  108.99   1.1124
IC H5R   C24   *C25  H5S    1.1124  108.99 -117.06  108.76   1.1132
IC C24   C25   C26   C27    1.5384  113.39  177.89  113.04   1.5364
IC C27   C25   *C26  H6R    1.5364  113.04 -121.64  108.93   1.1132
IC H6R   C25   *C26  H6S    1.1132  108.93 -117.12  108.97   1.1105
IC C25   C26   C27   C28    1.5362  113.04  178.52  113.41   1.5398
IC C28   C26   *C27  H7R    1.5398  113.41 -123.32  110.02   1.1121
IC H7R   C26   *C27  H7S    1.1121  110.02 -116.54  107.46   1.1143
IC C26   C27   C28   C29    1.5364  113.41  -97.04  114.60   1.5421
IC C29   C27   *C28  H8R    1.5421  114.60 -118.72  107.58   1.1150
IC H8R   C27   *C28  H8S    1.1150  107.58 -116.06  109.94   1.1114
IC C27   C28   C29   C210   1.5435  115.67  180.00  125.97   1.3453
IC C210  C28   *C29  H9R    1.3453  125.97 -176.85  115.39   1.1011
IC C28   C29   C210  C211   1.5107  125.97    0.00  125.28   1.5097 !cis db
IC C211  C29   *C210 H10R   1.5097  125.28  178.19  119.65   1.1004
IC C29   C210  C211  C212   1.3453  125.28  180.00  121.35   1.5192
IC C212  C210  *C211 H11R   1.5192  121.35 -124.15  108.68   1.1135
IC C212  C210  *C211 H11S   1.5192  121.35  123.34  106.97   1.1121
IC C210  C211  C212  C213   1.5435  115.67  180.00  125.97   1.3453
IC C213  C211  *C212 H12R   1.3453  125.97 -176.85  115.39   1.1011
IC C211  C212  C213  C214   1.5107  125.97    0.00  125.28   1.5097 !cis db
IC C214  C212  *C213 H13R   1.5097  125.28  178.19  119.65   1.1004
IC C212  C213  C214  C215   1.3453  125.28  180.00  121.35   1.5192
IC C215  C213  *C214 H14R   1.5192  121.35 -124.15  108.68   1.1135
IC C215  C213  *C214 H14S   1.5192  121.35  123.34  106.97   1.1121
IC C213  C214  C215  C216   1.5435  115.67  180.00  125.97   1.3453
IC C216  C214  *C215 H15R   1.3453  125.97 -176.85  115.39   1.1011
IC C214  C215  C216  C217   1.5107  125.97    0.00  125.28   1.5097 !cis db
IC C217  C215  *C216 H16R   1.5097  125.28  178.19  119.65   1.1004
IC C215  C216  C217  C218   1.3453  125.28  180.00  121.35   1.5192
IC C218  C216  *C217 H17R   1.5192  121.35 -124.15  108.68   1.1135
IC C218  C216  *C217 H17S   1.5192  121.35  123.34  106.97   1.1121
IC C216  C217  C218  H18T   1.5345  112.95  180.00  110.39   1.1115
IC H18T  C217  *C218 H18R   1.5192  121.35 -124.15  108.68   1.1135
IC H18T  C217  *C218 H18S   1.5192  121.35  123.34  106.97   1.1128
IC C31   C32   C33   C34    1.5294  112.57  -62.93  112.69   1.5345
IC C34   C32   *C33  H3X    1.5345  112.69 -120.38  108.62   1.1136
IC H3X   C32   *C33  H3Y    1.1136  108.62 -117.11  109.87   1.1139
IC C32   C33   C34   C35    1.5466  112.69 -175.81  113.30   1.5377
IC C35   C33   *C34  H4X    1.5377  113.30 -121.47  108.66   1.1126
IC H4X   C33   *C34  H4Y    1.1126  108.66 -116.84  109.49   1.1131
IC C33   C34   C35   C36    1.5345  113.30 -171.47  112.34   1.5367
IC C36   C34   *C35  H5X    1.5367  112.34 -120.86  108.21   1.1127
IC H5X   C34   *C35  H5Y    1.1127  108.21 -117.27  109.95   1.1122
IC C34   C35   C36   C37    1.5377  112.34   78.14  112.77   1.5375
IC C37   C35   *C36  H6X    1.5375  112.77 -120.98  108.02   1.1135
IC H6X   C35   *C36  H6Y    1.1135  108.02 -117.38  110.10   1.1132
IC C35   C36   C37   C38    1.5367  112.77 -156.33  112.62   1.5359
IC C38   C36   *C37  H7X    1.5359  112.62 -122.93  109.55   1.1121
IC H7X   C36   *C37  H7Y    1.1121  109.55 -116.93  108.87   1.1128
IC C36   C37   C38   C39    1.5375  112.62 -179.76  114.09   1.5399
IC C39   C37   *C38  H8X    1.5399  114.09 -121.35  108.41   1.1131
IC H8X   C37   *C38  H8Y    1.1131  108.41 -116.50  109.16   1.1129
IC C37   C38   C39   C310   1.5435  115.67  180.00  125.97   1.3453
IC C310  C38   *C39  H9X    1.3453  125.97 -176.85  115.39   1.1011
IC C38   C39   C310  C311   1.5107  125.97    0.00  125.28   1.5097 !cis db
IC C311  C39   *C310 H10X   1.5097  125.28  178.19  119.65   1.1004
IC C39   C310  C311  C312   1.3453  125.28  180.00  121.35   1.5192
IC C312  C310  *C311 H11X   1.5192  121.35 -124.15  108.68   1.1135
IC C312  C310  *C311 H11Y   1.5192  121.35  123.34  106.97   1.1121
IC C310  C311  C312  C313   1.5435  115.67  180.00  125.97   1.3453
IC C313  C311  *C312 H12X   1.3453  125.97 -176.85  115.39   1.1011
IC C311  C312  C313  C314   1.5107  125.97    0.00  125.28   1.5097 !cis db
IC C314  C312  *C313 H13X   1.5097  125.28  178.19  119.65   1.1004
IC C312  C313  C314  C315   1.3453  125.28  180.00  121.35   1.5192
IC C315  C313  *C314 H14X   1.5192  121.35 -124.15  108.68   1.1135
IC C315  C313  *C314 H14Y   1.5192  121.35  123.34  106.97   1.1121
IC C313  C314  C315  C316   1.5435  115.67  180.00  125.97   1.3453
IC C316  C314  *C315 H15X   1.3453  125.97 -176.85  115.39   1.1011
IC C314  C315  C316  C317   1.5107  125.97    0.00  125.28   1.5097 !cis db
IC C317  C315  *C316 H16X   1.5097  125.28  178.19  119.65   1.1004
IC C315  C316  C317  C318   1.3453  125.28  180.00  121.35   1.5192
IC C318  C316  *C317 H17X   1.5192  121.35 -124.15  108.68   1.1135
IC C318  C316  *C317 H17Y   1.5192  121.35  123.34  106.97   1.1121
IC C316  C317  C318  H18Z   1.5345  112.95  180.00  110.39   1.1115
IC H18Z  C317  *C318 H18X   1.5192  121.35 -124.15  108.68   1.1135
IC H18Z  C317  *C318 H18Y   1.5192  121.35  123.34  106.97   1.1128

RESI TIGL         0.00 !
!
GROUP
ATOM C1   CTL2    0.05 !
ATOM HA   HAL2    0.09 !                 HA
ATOM HB   HAL2    0.09 !                 |
ATOM O11  OHL    -0.65 !                 |
ATOM HO1  HOL     0.42 !            HB---C1---O11--HO1
GROUP                  !                 |
ATOM C2   CTL1    0.17 !            HS---C2--------------
ATOM HS   HAL1    0.09 !                 | beta1        |
ATOM O21  OSL    -0.49 !            O22  O21          theta3
ATOM C21  CL      0.90 !             \\ /  beta2        |
ATOM O22  OBL    -0.63 !               C21              |
ATOM C22  CTL2   -0.22 !               |   beta3        |
ATOM H2R  HAL2    0.09 !        H2R---C22---H2S         |
ATOM H2S  HAL2    0.09 !               |                |
GROUP                  !               |    beta4       |
ATOM C3   CTL2    0.08 !               |                |
ATOM HX   HAL2    0.09 !               |           HX---C3---HY
ATOM HY   HAL2    0.09 !               |                |   gamma1
ATOM O31  OSL    -0.49 !               |           O32  O31
ATOM C31  CL      0.90 !               |            \\ /    gamma2
ATOM O32  OBL    -0.63 !               |              C31
ATOM C32  CTL2   -0.22 !               |              |     gamma3
ATOM H2X  HAL2    0.09 !               |        H2X---C32---H2Y
ATOM H2Y  HAL2    0.09 !               |              |
GROUP                  !               |              |      gamma4
ATOM C23  CTL2   -0.18 !               |              !
ATOM H3R  HAL2    0.09 !         H3R---C23---H3S      !
ATOM H3S  HAL2    0.09 !               |              !
GROUP                  !               |              !
ATOM C24  CTL2   -0.18 !               |              !
ATOM H4R  HAL2    0.09 !         H4R---C24---H4S      !
ATOM H4S  HAL2    0.09 !               |              !
GROUP                  !               |              |      gamma4
ATOM C25  CTL2   -0.18 !               |              !
ATOM H5R  HAL2    0.09 !         H5R---C25---H5S      !
ATOM H5S  HAL2    0.09 !               |              !
GROUP                  !               |              |      gamma4
ATOM C26  CTL2   -0.18 !               |              !
ATOM H6R  HAL2    0.09 !         H6R---C26---H6S      !
ATOM H6S  HAL2    0.09 !               |              !
GROUP                  !               |              !
ATOM C27  CEL1   -0.15 !               |              !
ATOM H7R  HEL1    0.15 !         H7R---C27            !
GROUP                  !               ||             !
ATOM C28 CEL1    -0.15 !               ||             !
ATOM H8R HEL1     0.15 !        H8R---C28           !
GROUP                  !               |              !
ATOM C29 CTL2    -0.18 !               |              !
ATOM H9R HAL2     0.09 !        H9R---C29--H9S     !
ATOM H9S HAL2     0.09 !               |              !
GROUP                  !               |              !
ATOM C210 CEL1   -0.15 !               |              !
ATOM H10R HEL1    0.15 !        H10R---C210           !
GROUP                  !               ||             !
ATOM C211 CEL1   -0.15 !               ||             !
ATOM H11R HEL1    0.15 !        H11R---C211           !
GROUP                  !               |              !
ATOM C212 CTL2   -0.18 !               |              !
ATOM H12R HAL2    0.09 !        H12R---C212--H12S     !
ATOM H12S HAL2    0.09 !               |              !
GROUP                  !               |              !
ATOM C213 CEL1   -0.15 !               |              !
ATOM H13R HEL1    0.15 !        H13R---C213           !
GROUP                  !               ||             !
ATOM C214 CEL1   -0.15 !               ||             !
ATOM H14R HEL1    0.15 !        H14R---C214           !
GROUP                  !               |              !
ATOM C215 CTL2   -0.18 !               |              !
ATOM H15R HAL2    0.09 !        H15R---C215--H15S     !
ATOM H15S HAL2    0.09 !               |              !
GROUP                  !               |              !
GROUP                  !               |              !
ATOM C216 CTL3   -0.27 !               |              !
ATOM H16R HAL3    0.09 !       H16R---C216--H16S      !
ATOM H16S HAL3    0.09 !               |              !
ATOM H16T HAL3    0.09 !              H16T            !
GROUP                  !                              |
ATOM C33  CTL2   -0.18 !                              |
ATOM H3X  HAL2    0.09 !                        H3X---C33---H3Y
ATOM H3Y  HAL2    0.09 !                              |
GROUP                  !                              |
ATOM C34  CTL2   -0.18 !                              |
ATOM H4X  HAL2    0.09 !                        H4X---C34---H4Y
ATOM H4Y  HAL2    0.09 !                              |
GROUP                  !                              |
ATOM C35  CTL2   -0.18 !                              |
ATOM H5X  HAL2    0.09 !                        H5X---C35---H5Y
ATOM H5Y  HAL2    0.09 !                              |
GROUP                  !                              |
ATOM C36  CTL2   -0.18 !                              |
ATOM H6X  HAL2    0.09 !                        H6X---C36---H6Y
ATOM H6Y  HAL2    0.09 !                              |
GROUP                  !                              |
ATOM C37  CTL2   -0.18 !                              |
ATOM H7X  HAL2    0.09 !                        H7X---C37---H7Y
ATOM H7Y  HAL2    0.09 !                              |
GROUP                  !                              |
ATOM C38  CTL2   -0.18 !                              |
ATOM H8X  HAL2    0.09 !                        H8X---C38---H8Y
ATOM H8Y  HAL2    0.09 !                              |
GROUP                  !                              |
ATOM C39  CEL1   -0.15 !                              |
ATOM H9X  HEL1    0.15 !                        H9X---C39
GROUP                  !                              ||
ATOM C310 CEL1   -0.15 !                              ||
ATOM H10X HEL1    0.15 !                       H10X---C310
GROUP                  !                              |
ATOM C311 CTL2   -0.18 !                              |
ATOM H11X HAL2    0.09 !                              |
ATOM H11Y HAL2    0.09 !                       H11X---C311--H11Y
GROUP                  !                              |
ATOM C312 CEL1   -0.15 !                              |
ATOM H12X HEL1    0.15 !                       H12X---C312
GROUP                  !                              ||
ATOM C313 CEL1   -0.15 !                              ||
ATOM H13X HEL1    0.15 !                       H13X---C313
GROUP                  !                              |
ATOM C314 CTL2   -0.18 !                              |
ATOM H14X HAL2    0.09 !                              |
ATOM H14Y HAL2    0.09 !                       H14X---C314--H14Y
GROUP                  !                              |
ATOM C315 CEL1   -0.15 !                              |
ATOM H15X HEL1    0.15 !                       H15X---C315
GROUP                  !                              ||
ATOM C316 CEL1   -0.15 !                              ||
ATOM H16X HEL1    0.15 !                       H16X---C316
GROUP                  !                              |
ATOM C317 CTL2   -0.18 !                              |
ATOM H17X HAL2    0.09 !                              |
ATOM H17Y HAL2    0.09 !                       H17X---C317--H17Y
GROUP                  !                              |
ATOM C318 CTL3   -0.27 !                              |
ATOM H18X HAL3    0.09 !                       H18X---C318--H18Y
ATOM H18Y HAL3    0.09 !                              |
ATOM H18Z HAL3    0.09 !                              H18Z

! Glycerol Backbone
BOND  C1   O11       O11  HO1
BOND  C1   HA        C1    HB       C1   C2
BOND  C2   HS        C2    C3       C2   O21
BOND  C3   HX        C3    HY       C3   O31
! Chain from C2
BOND  C21  O21    C21  C22
DOUBLE C21  O22
BOND  C22  C23    C22  H2R     C22  H2S
BOND  C23  C24    C23  H3R     C23  H3S
BOND  C24  C25    C24  H4R     C24  H4S
BOND  C25  C26    C25  H5R     C25  H5S
BOND  C26  C27    C26  H6R     C26  H6S
DOUBLE C27  C28
BOND  C27  H7R
BOND  C28  C29    C28  H8R
BOND  C29  C210    C29  H9R     C29  H9S
DOUBLE C210  C211
BOND  C210  H10R
BOND  C211  C212   C211  H11R
BOND  C212 C213   C212 H12R    C212 H12S
DOUBLE C213 C214
BOND  C213 H13R
BOND  C214 C215   C214 H14R
BOND  C215 C216   C215 H15R    C215 H15S
BOND  C216 H16T   C216 H16R    C216 H16S
! Chain From C3
BOND  C31  O31    C31  C32
DOUBLE C31 O32
BOND  C32  C33    C32  H2X     C32  H2Y
BOND  C33  C34    C33  H3X     C33  H3Y
BOND  C34  C35    C34  H4X     C34  H4Y
BOND  C35  C36    C35  H5X     C35  H5Y
BOND  C36  C37    C36  H6X     C36  H6Y
BOND  C37  C38    C37  H7X     C37  H7Y
BOND  C38  C39    C38  H8X     C38  H8Y
DOUBLE C39 C310
BOND  C39  H9X
BOND  C310  C311    C310  H10X
BOND  C311  C312    C311  H11X     C311  H11Y
DOUBLE C312 C313
BOND  C312  H12X
BOND  C313  C314    C313  H13X
BOND  C314  C315    C314  H14X     C314  H14Y
DOUBLE C315 C316
BOND  C315  H15X
BOND  C316  C317    C316  H16X
BOND  C317  C318    C317  H17X     C317  H17Y
BOND  C318 H18Z   C318 H18X    C318 H18Y

IMPR C21 O21 C22 O22    C31 O31 C32 O32

!IC table from IC generate, minimized geometry
IC HO1   O11   C1    C2     1.5807  116.98  177.37  111.07   1.5515
IC C2    O11   *C1   HA     1.5515  111.07 -119.84  110.91   1.1162
IC HA    O11   *C1   HB     1.1162  110.91 -120.43  110.17   1.1153
IC O11   C1    C2    C3     1.4333  111.07  176.43  111.27   1.5550
IC C3    C1    *C2   O21    1.5550  111.27  121.76  108.25   1.4404
IC C3    C1    *C2   HS     1.5550  111.27 -118.60  106.44   1.1164
IC C1    C2    O21   C21    1.5515  108.25  160.25  115.39   1.3128
IC C2    O21   C21   C22    1.4404  115.39 -175.42  109.02   1.5311
IC C22   O21   *C21  O22    1.5311  109.02 -179.90  126.22   1.2211
IC O21   C21   C22   C23    1.3128  109.02 -146.89  112.22   1.5455
IC C23   C21   *C22  H2R    1.5455  112.22 -121.45  107.29   1.1089
IC H2R   C21   *C22  H2S    1.1089  107.29 -117.05  108.56   1.1101
IC C1    C2    C3    O31    1.5515  111.27  -53.46  110.54   1.4449
IC O31   C2    *C3   HX     1.4449  110.54 -121.38  109.64   1.1117
IC HX    C2    *C3   HY     1.1117  109.64 -117.05  105.80   1.1178
IC C2    C3    O31   C31    1.5550  110.54  158.35  114.35   1.3256
IC C3    O31   C31   C32    1.4449  114.35 -176.09  109.65   1.5294
IC C32   O31   *C31  O32    1.5294  109.65  179.65  125.67   1.2169
IC O31   C31   C32   C33    1.3256  109.65  -72.37  112.57   1.5466
IC C33   C31   *C32  H2X    1.5466  112.57 -121.63  107.53   1.1091
IC H2X   C31   *C32  H2Y    1.1091  107.53 -117.09  107.69   1.1107
IC C21   C22   C23   C24    1.5311  112.22  179.54  112.51   1.5364
IC C24   C22   *C23  H3R    1.5364  112.51 -121.13  108.49   1.1130
IC H3R   C22   *C23  H3S    1.1130  108.49 -117.39  109.92   1.1139
IC C22   C23   C24   C25    1.5455  112.51 -179.22  113.65   1.5384
IC C25   C23   *C24  H4R    1.5384  113.65 -121.46  108.66   1.1134
IC H4R   C23   *C24  H4S    1.1134  108.66 -116.72  109.19   1.1125
IC C23   C24   C25   C26    1.5364  113.65   62.74  113.39   1.5362
IC C26   C24   *C25  H5R    1.5362  113.39 -121.74  108.99   1.1124
IC H5R   C24   *C25  H5S    1.1124  108.99 -117.06  108.76   1.1132
IC C24   C25   C26   C27    1.5364  113.41  -97.04  114.60   1.5421
IC C27   C25   *C26  H6R    1.5421  114.60 -118.72  107.58   1.1150
IC H6R   C25   *C26  H6S    1.1150  107.58 -116.06  109.94   1.1114
IC C25   C26   C27   C28    1.5435  115.67  180.00  125.97   1.3453
IC C28   C26   *C27  H7R    1.3453  125.97 -176.85  115.39   1.1011
IC C26   C27   C28   C29    1.5107  125.97    0.00  125.28   1.5097 !cis db
IC C29   C27   *C28  H8R    1.5097  125.28  178.19  119.65   1.1004
IC C27   C28   C29   C210   1.3453  125.28  180.00  121.35   1.5192
IC C210  C28   *C29  H9R    1.5192  121.35 -124.15  108.68   1.1135
IC C210  C28   *C29  H9S    1.5192  121.35  123.34  106.97   1.1121
IC C28   C29   C210  C211   1.5435  115.67  180.00  125.97   1.3453
IC C211  C29   *C210 H10R   1.3453  125.97 -176.85  115.39   1.1011
IC C29   C210  C211  C212   1.5107  125.97    0.00  125.28   1.5097 !cis db
IC C212  C210  *C211 H11R   1.5097  125.28  178.19  119.65   1.1004
IC C210  C211  C212  C213   1.3453  125.28  180.00  121.35   1.5192
IC C213  C211  *C212 H12R   1.5192  121.35 -124.15  108.68   1.1135
IC C213  C211  *C212 H12S   1.5192  121.35  123.34  106.97   1.1121
IC C211  C212  C213  C214   1.5435  115.67  180.00  125.97   1.3453
IC C214  C212  *C213 H13R   1.3453  125.97 -176.85  115.39   1.1011
IC C212  C213  C214  C215   1.5107  125.97    0.00  125.28   1.5097 !cis db
IC C215  C213  *C214 H14R   1.5097  125.28  178.19  119.65   1.1004
IC C213  C214  C215  C216   1.3453  125.28  180.00  121.35   1.5192
IC C216  C214  *C215 H15R   1.5192  121.35 -124.15  108.68   1.1135
IC C216  C214  *C215 H15S   1.5192  121.35  123.34  106.97   1.1121
IC C214  C215  C216  H16T   1.5345  112.95  180.00  110.39   1.1115
IC H16T  C215  *C216 H16R   1.5192  121.35 -124.15  108.68   1.1135
IC H16T  C215  *C216 H16S   1.5192  121.35  123.34  106.97   1.1128
IC C31   C32   C33   C34    1.5294  112.57  -62.93  112.69   1.5345
IC C34   C32   *C33  H3X    1.5345  112.69 -120.38  108.62   1.1136
IC H3X   C32   *C33  H3Y    1.1136  108.62 -117.11  109.87   1.1139
IC C32   C33   C34   C35    1.5466  112.69 -175.81  113.30   1.5377
IC C35   C33   *C34  H4X    1.5377  113.30 -121.47  108.66   1.1126
IC H4X   C33   *C34  H4Y    1.1126  108.66 -116.84  109.49   1.1131
IC C33   C34   C35   C36    1.5345  113.30 -171.47  112.34   1.5367
IC C36   C34   *C35  H5X    1.5367  112.34 -120.86  108.21   1.1127
IC H5X   C34   *C35  H5Y    1.1127  108.21 -117.27  109.95   1.1122
IC C34   C35   C36   C37    1.5377  112.34   78.14  112.77   1.5375
IC C37   C35   *C36  H6X    1.5375  112.77 -120.98  108.02   1.1135
IC H6X   C35   *C36  H6Y    1.1135  108.02 -117.38  110.10   1.1132
IC C35   C36   C37   C38    1.5367  112.77 -156.33  112.62   1.5359
IC C38   C36   *C37  H7X    1.5359  112.62 -122.93  109.55   1.1121
IC H7X   C36   *C37  H7Y    1.1121  109.55 -116.93  108.87   1.1128
IC C36   C37   C38   C39    1.5375  112.62 -179.76  114.09   1.5399
IC C39   C37   *C38  H8X    1.5399  114.09 -121.35  108.41   1.1131
IC H8X   C37   *C38  H8Y    1.1131  108.41 -116.50  109.16   1.1129
IC C37   C38   C39   C310   1.5435  115.67  180.00  125.97   1.3453
IC C310  C38   *C39  H9X    1.3453  125.97 -176.85  115.39   1.1011
IC C38   C39   C310  C311   1.5107  125.97    0.00  125.28   1.5097 !cis db
IC C311  C39   *C310 H10X   1.5097  125.28  178.19  119.65   1.1004
IC C39   C310  C311  C312   1.3453  125.28  180.00  121.35   1.5192
IC C312  C310  *C311 H11X   1.5192  121.35 -124.15  108.68   1.1135
IC C312  C310  *C311 H11Y   1.5192  121.35  123.34  106.97   1.1121
IC C310  C311  C312  C313   1.5435  115.67  180.00  125.97   1.3453
IC C313  C311  *C312 H12X   1.3453  125.97 -176.85  115.39   1.1011
IC C311  C312  C313  C314   1.5107  125.97    0.00  125.28   1.5097 !cis db
IC C314  C312  *C313 H13X   1.5097  125.28  178.19  119.65   1.1004
IC C312  C313  C314  C315   1.3453  125.28  180.00  121.35   1.5192
IC C315  C313  *C314 H14X   1.5192  121.35 -124.15  108.68   1.1135
IC C315  C313  *C314 H14Y   1.5192  121.35  123.34  106.97   1.1121
IC C313  C314  C315  C316   1.5435  115.67  180.00  125.97   1.3453
IC C316  C314  *C315 H15X   1.3453  125.97 -176.85  115.39   1.1011
IC C314  C315  C316  C317   1.5107  125.97    0.00  125.28   1.5097 !cis db
IC C317  C315  *C316 H16X   1.5097  125.28  178.19  119.65   1.1004
IC C315  C316  C317  C318   1.3453  125.28  180.00  121.35   1.5192
IC C318  C316  *C317 H17X   1.5192  121.35 -124.15  108.68   1.1135
IC C318  C316  *C317 H17Y   1.5192  121.35  123.34  106.97   1.1121
IC C316  C317  C318  H18Z   1.5345  112.95  180.00  110.39   1.1115
IC H18Z  C317  *C318 H18X   1.5192  121.35 -124.15  108.68   1.1135
IC H18Z  C317  *C318 H18Y   1.5192  121.35  123.34  106.97   1.1128

RESI DTGL         0.00 !
!
GROUP
ATOM C1   CTL2    0.05 !
ATOM HA   HAL2    0.09 !                 HA
ATOM HB   HAL2    0.09 !                 |
ATOM O11  OHL    -0.65 !                 |
ATOM HO1  HOL     0.42 !            HB---C1---O11--HO1
GROUP                  !                 |
ATOM C2   CTL1    0.17 !            HS---C2--------------
ATOM HS   HAL1    0.09 !                 | beta1        |
ATOM O21  OSL    -0.49 !            O22  O21          theta3
ATOM C21  CL      0.90 !             \\ /  beta2        |
ATOM O22  OBL    -0.63 !               C21              |
ATOM C22  CTL2   -0.22 !               |   beta3        |
ATOM H2R  HAL2    0.09 !        H2R---C22---H2S         |
ATOM H2S  HAL2    0.09 !               |                |
GROUP                  !               |    beta4       |
ATOM C3   CTL2    0.08 !               |                |
ATOM HX   HAL2    0.09 !               |           HX---C3---HY
ATOM HY   HAL2    0.09 !               |                |   gamma1
ATOM O31  OSL    -0.49 !               |           O32  O31
ATOM C31  CL      0.90 !               |            \\ /    gamma2
ATOM O32  OBL    -0.63 !               |              C31
ATOM C32  CTL2   -0.22 !               |              |     gamma3
ATOM H2X  HAL2    0.09 !               |        H2X---C32---H2Y
ATOM H2Y  HAL2    0.09 !               |              |
GROUP                  !               |              |      gamma4
ATOM C23  CTL2   -0.18 !               |              !
ATOM H3R  HAL2    0.09 !         H3R---C23---H3S      !
ATOM H3S  HAL2    0.09 !               |              !
GROUP                  !               |              !
ATOM C24  CTL2   -0.18 !               |              !
ATOM H4R  HAL2    0.09 !         H4R---C24---H4S      !
ATOM H4S  HAL2    0.09 !               |              !
GROUP                  !               |              |      gamma4
ATOM C25  CTL2   -0.18 !               |              !
ATOM H5R  HAL2    0.09 !         H5R---C25---H5S      !
ATOM H5S  HAL2    0.09 !               |              !
GROUP                  !               |              |      gamma4
ATOM C26  CTL2   -0.18 !               |              !
ATOM H6R  HAL2    0.09 !         H6R---C26---H6S      !
ATOM H6S  HAL2    0.09 !               |              !
GROUP                  !               |              !
ATOM C27  CEL1   -0.15 !               |              !
ATOM H7R  HEL1    0.15 !         H7R---C27            !
GROUP                  !               ||             !
ATOM C28 CEL1    -0.15 !               ||             !
ATOM H8R HEL1     0.15 !        H8R---C28             !
GROUP                  !               |              !
ATOM C29 CTL2    -0.18 !               |              !
ATOM H9R HAL2     0.09 !        H9R---C29--H9S        !
ATOM H9S HAL2     0.09 !               |              !
GROUP                  !               |              !
ATOM C210 CEL1   -0.15 !               |              !
ATOM H10R HEL1    0.15 !        H10R---C210           !
GROUP                  !               ||             !
ATOM C211 CEL1   -0.15 !               ||             !
ATOM H11R HEL1    0.15 !        H11R---C211           !
GROUP                  !               |              !
ATOM C212 CTL2   -0.18 !               |              !
ATOM H12R HAL2    0.09 !        H12R---C212--H12S     !
ATOM H12S HAL2    0.09 !               |              !
GROUP                  !               |              !
ATOM C213 CEL1   -0.15 !               |              !
ATOM H13R HEL1    0.15 !        H13R---C213           !
GROUP                  !               ||             !
ATOM C214 CEL1   -0.15 !               ||             !
ATOM H14R HEL1    0.15 !        H14R---C214           !
GROUP                  !               |              !
ATOM C215 CTL2   -0.18 !               |              !
ATOM H15R HAL2    0.09 !        H15R---C215--H15S     !
ATOM H15S HAL2    0.09 !               |              !
GROUP                  !               |              !
GROUP                  !               |              !
ATOM C216 CTL3   -0.27 !               |              !
ATOM H16R HAL3    0.09 !       H16R---C216--H16S      !
ATOM H16S HAL3    0.09 !               |              !
ATOM H16T HAL3    0.09 !              H16T            !
GROUP                  !                              |
ATOM C33  CTL2   -0.18 !                              |
ATOM H3X  HAL2    0.09 !                        H3X---C33---H3Y
ATOM H3Y  HAL2    0.09 !                              |
GROUP                  !                              |
ATOM C34  CTL2   -0.18 !                              |
ATOM H4X  HAL2    0.09 !                        H4X---C34---H4Y
ATOM H4Y  HAL2    0.09 !                              |
GROUP                  !                              |
ATOM C35  CTL2   -0.18 !                              |
ATOM H5X  HAL2    0.09 !                        H5X---C35---H5Y
ATOM H5Y  HAL2    0.09 !                              |
GROUP                  !                              |
ATOM C36  CTL2   -0.18 !                              |
ATOM H6X  HAL2    0.09 !                        H6X---C36---H6Y
ATOM H6Y  HAL2    0.09 !                              |
GROUP                  !                              |
ATOM C37  CEL1   -0.15 !                              |
ATOM H7X  HEL1    0.15 !                        H7X---C37
GROUP                  !                              ||
ATOM C38  CEL1   -0.15 !                              ||
ATOM H8X  HEL1    0.15 !                       H8X---C38
GROUP                  !                              |
ATOM C39  CTL2   -0.18 !                              |
ATOM H9X  HAL2    0.09 !                              |
ATOM H9Y  HAL2    0.09 !                       H9X---C39--H9Y
GROUP                  !                              |
ATOM C310 CEL1   -0.15 !                              |
ATOM H10X HEL1    0.15 !                       H10X---C310
GROUP                  !                              ||
ATOM C311 CEL1   -0.15 !                              ||
ATOM H11X HEL1    0.15 !                       H11X---C311
GROUP                  !                              |
ATOM C312 CTL2   -0.18 !                              |
ATOM H12X HAL2    0.09 !                              |
ATOM H12Y HAL2    0.09 !                       H12X---C312--H12Y
GROUP                  !                              |
ATOM C313 CEL1   -0.15 !                              |
ATOM H13X HEL1    0.15 !                       H13X---C313
GROUP                  !                              ||
ATOM C314 CEL1   -0.15 !                              ||
ATOM H14X HEL1    0.15 !                       H14X---C314
GROUP                  !                              |
ATOM C315 CTL2   -0.18 !                              |
ATOM H15X HAL2    0.09 !                              |
ATOM H15Y HAL2    0.09 !                       H15X---C315--H15Y
GROUP                  !                              |
ATOM C316 CTL3   -0.27 !                              |
ATOM H16X HAL3    0.09 !                       H16X---C316--H16Y
ATOM H16Y HAL3    0.09 !                              |
ATOM H16Z HAL3    0.09 !                              H16Z

! Glycerol Backbone
BOND  C1   O11       O11  HO1
BOND  C1   HA        C1    HB       C1   C2
BOND  C2   HS        C2    C3       C2   O21
BOND  C3   HX        C3    HY       C3   O31
! Chain from C2
BOND  C21  O21    C21  C22
DOUBLE C21  O22
BOND  C22  C23    C22  H2R     C22  H2S
BOND  C23  C24    C23  H3R     C23  H3S
BOND  C24  C25    C24  H4R     C24  H4S
BOND  C25  C26    C25  H5R     C25  H5S
BOND  C26  C27    C26  H6R     C26  H6S
DOUBLE C27  C28
BOND  C27  H7R
BOND  C28  C29    C28  H8R
BOND  C29  C210    C29  H9R     C29  H9S
DOUBLE C210  C211
BOND  C210  H10R
BOND  C211  C212   C211  H11R
BOND  C212 C213   C212 H12R    C212 H12S
DOUBLE C213 C214
BOND  C213 H13R
BOND  C214 C215   C214 H14R
BOND  C215 C216   C215 H15R    C215 H15S
BOND  C216 H16T   C216 H16R    C216 H16S
! Chain From C3
BOND  C31  O31    C31  C32
DOUBLE C31 O32
BOND  C32  C33    C32  H2X     C32  H2Y
BOND  C33  C34    C33  H3X     C33  H3Y
BOND  C34  C35    C34  H4X     C34  H4Y
BOND  C35  C36    C35  H5X     C35  H5Y
BOND  C36  C37    C36  H6X     C36  H6Y
DOUBLE C37 C38
BOND  C37  H7X
BOND  C38  C39    C38  H8X
BOND  C39  C310    C39  H9X     C39  H9Y
DOUBLE C310 C311
BOND  C310  H10X
BOND  C311  C312    C311  H11X
BOND  C312  C313    C312  H12X     C312  H12Y
DOUBLE C313 C314
BOND  C313  H13X
BOND  C314  C315    C314  H14X
BOND  C315  C316    C315  H15X     C315  H15Y
BOND  C316 H16Z   C316 H16X    C316 H16Y

IMPR C21 O21 C22 O22    C31 O31 C32 O32

!IC table from IC generate, minimized geometry
IC HO1   O11   C1    C2     1.5807  116.98  177.37  111.07   1.5515
IC C2    O11   *C1   HA     1.5515  111.07 -119.84  110.91   1.1162
IC HA    O11   *C1   HB     1.1162  110.91 -120.43  110.17   1.1153
IC O11   C1    C2    C3     1.4333  111.07  176.43  111.27   1.5550
IC C3    C1    *C2   O21    1.5550  111.27  121.76  108.25   1.4404
IC C3    C1    *C2   HS     1.5550  111.27 -118.60  106.44   1.1164
IC C1    C2    O21   C21    1.5515  108.25  160.25  115.39   1.3128
IC C2    O21   C21   C22    1.4404  115.39 -175.42  109.02   1.5311
IC C22   O21   *C21  O22    1.5311  109.02 -179.90  126.22   1.2211
IC O21   C21   C22   C23    1.3128  109.02 -146.89  112.22   1.5455
IC C23   C21   *C22  H2R    1.5455  112.22 -121.45  107.29   1.1089
IC H2R   C21   *C22  H2S    1.1089  107.29 -117.05  108.56   1.1101
IC C1    C2    C3    O31    1.5515  111.27  -53.46  110.54   1.4449
IC O31   C2    *C3   HX     1.4449  110.54 -121.38  109.64   1.1117
IC HX    C2    *C3   HY     1.1117  109.64 -117.05  105.80   1.1178
IC C2    C3    O31   C31    1.5550  110.54  158.35  114.35   1.3256
IC C3    O31   C31   C32    1.4449  114.35 -176.09  109.65   1.5294
IC C32   O31   *C31  O32    1.5294  109.65  179.65  125.67   1.2169
IC O31   C31   C32   C33    1.3256  109.65  -72.37  112.57   1.5466
IC C33   C31   *C32  H2X    1.5466  112.57 -121.63  107.53   1.1091
IC H2X   C31   *C32  H2Y    1.1091  107.53 -117.09  107.69   1.1107
IC C21   C22   C23   C24    1.5311  112.22  179.54  112.51   1.5364
IC C24   C22   *C23  H3R    1.5364  112.51 -121.13  108.49   1.1130
IC H3R   C22   *C23  H3S    1.1130  108.49 -117.39  109.92   1.1139
IC C22   C23   C24   C25    1.5455  112.51 -179.22  113.65   1.5384
IC C25   C23   *C24  H4R    1.5384  113.65 -121.46  108.66   1.1134
IC H4R   C23   *C24  H4S    1.1134  108.66 -116.72  109.19   1.1125
IC C23   C24   C25   C26    1.5364  113.65   62.74  113.39   1.5362
IC C26   C24   *C25  H5R    1.5362  113.39 -121.74  108.99   1.1124
IC H5R   C24   *C25  H5S    1.1124  108.99 -117.06  108.76   1.1132
IC C24   C25   C26   C27    1.5364  113.41  -97.04  114.60   1.5421
IC C27   C25   *C26  H6R    1.5421  114.60 -118.72  107.58   1.1150
IC H6R   C25   *C26  H6S    1.1150  107.58 -116.06  109.94   1.1114
IC C25   C26   C27   C28    1.5435  115.67  180.00  125.97   1.3453
IC C28   C26   *C27  H7R    1.3453  125.97 -176.85  115.39   1.1011
IC C26   C27   C28   C29    1.5107  125.97    0.00  125.28   1.5097 !cis db
IC C29   C27   *C28  H8R    1.5097  125.28  178.19  119.65   1.1004
IC C27   C28   C29   C210   1.3453  125.28  180.00  121.35   1.5192
IC C210  C28   *C29  H9R    1.5192  121.35 -124.15  108.68   1.1135
IC C210  C28   *C29  H9S    1.5192  121.35  123.34  106.97   1.1121
IC C28   C29   C210  C211   1.5435  115.67  180.00  125.97   1.3453
IC C211  C29   *C210 H10R   1.3453  125.97 -176.85  115.39   1.1011
IC C29   C210  C211  C212   1.5107  125.97    0.00  125.28   1.5097 !cis db
IC C212  C210  *C211 H11R   1.5097  125.28  178.19  119.65   1.1004
IC C210  C211  C212  C213   1.3453  125.28  180.00  121.35   1.5192
IC C213  C211  *C212 H12R   1.5192  121.35 -124.15  108.68   1.1135
IC C213  C211  *C212 H12S   1.5192  121.35  123.34  106.97   1.1121
IC C211  C212  C213  C214   1.5435  115.67  180.00  125.97   1.3453
IC C214  C212  *C213 H13R   1.3453  125.97 -176.85  115.39   1.1011
IC C212  C213  C214  C215   1.5107  125.97    0.00  125.28   1.5097 !cis db
IC C215  C213  *C214 H14R   1.5097  125.28  178.19  119.65   1.1004
IC C213  C214  C215  C216   1.3453  125.28  180.00  121.35   1.5192
IC C216  C214  *C215 H15R   1.5192  121.35 -124.15  108.68   1.1135
IC C216  C214  *C215 H15S   1.5192  121.35  123.34  106.97   1.1121
IC C214  C215  C216  H16T   1.5345  112.95  180.00  110.39   1.1115
IC H16T  C215  *C216 H16R   1.5192  121.35 -124.15  108.68   1.1135
IC H16T  C215  *C216 H16S   1.5192  121.35  123.34  106.97   1.1128
IC C31   C32   C33   C34    1.5294  112.57  -62.93  112.69   1.5345
IC C34   C32   *C33  H3X    1.5345  112.69 -120.38  108.62   1.1136
IC H3X   C32   *C33  H3Y    1.1136  108.62 -117.11  109.87   1.1139
IC C32   C33   C34   C35    1.5466  112.69 -175.81  113.30   1.5377
IC C35   C33   *C34  H4X    1.5377  113.30 -121.47  108.66   1.1126
IC H4X   C33   *C34  H4Y    1.1126  108.66 -116.84  109.49   1.1131
IC C33   C34   C35   C36    1.5345  113.30 -171.47  112.34   1.5367
IC C36   C34   *C35  H5X    1.5367  112.34 -120.86  108.21   1.1127
IC H5X   C34   *C35  H5Y    1.1127  108.21 -117.27  109.95   1.1122
IC C34   C35   C36   C37    1.5375  112.62 -179.76  114.09   1.5399
IC C37   C35   *C36  H6X    1.5399  114.09 -121.35  108.41   1.1131
IC H7X   C35   *C36  H6Y    1.1131  108.41 -116.50  109.16   1.1129
IC C35   C36   C37   C38    1.5435  115.67  180.00  125.97   1.3453
IC C38   C36   *C37  H7X    1.3453  125.97 -176.85  115.39   1.1011
IC C36   C37   C38   C39    1.5107  125.97    0.00  125.28   1.5097 !cis db
IC C39   C37   *C38  H8X    1.5097  125.28  178.19  119.65   1.1004
IC C37   C38   C39   C310   1.3453  125.28  180.00  121.35   1.5192
IC C310  C38   *C39  H9X    1.5192  121.35 -124.15  108.68   1.1135
IC C310  C38   *C39  H9Y    1.5192  121.35  123.34  106.97   1.1121
IC C38   C39   C310  C311   1.5435  115.67  180.00  125.97   1.3453
IC C311  C39   *C310 H10X   1.3453  125.97 -176.85  115.39   1.1011
IC C39   C310  C311  C312   1.5107  125.97    0.00  125.28   1.5097 !cis db
IC C312  C310  *C311 H11X   1.5097  125.28  178.19  119.65   1.1004
IC C310  C311  C312  C313   1.3453  125.28  180.00  121.35   1.5192
IC C313  C311  *C312 H12X   1.5192  121.35 -124.15  108.68   1.1135
IC C313  C311  *C312 H12Y   1.5192  121.35  123.34  106.97   1.1121
IC C311  C312  C313  C314   1.5435  115.67  180.00  125.97   1.3453
IC C314  C312  *C313 H13X   1.3453  125.97 -176.85  115.39   1.1011
IC C312  C313  C314  C315   1.5107  125.97    0.00  125.28   1.5097 !cis db
IC C315  C313  *C314 H14X   1.5097  125.28  178.19  119.65   1.1004
IC C313  C314  C315  C316   1.3453  125.28  180.00  121.35   1.5192
IC C316  C314  *C315 H15X   1.5192  121.35 -124.15  108.68   1.1135
IC C316  C314  *C315 H15Y   1.5192  121.35  123.34  106.97   1.1121
IC C314  C315  C316  H16Z   1.5345  112.95  180.00  110.39   1.1115
IC H16Z  C315  *C316 H16X   1.5192  121.35 -124.15  108.68   1.1135
IC H16Z  C315  *C316 H16Y   1.5192  121.35  123.34  106.97   1.1128

RESI LLGL         0.00 ! linoleoyl-linolenoyl-glycerol
!
GROUP
ATOM C1   CTL2    0.05 !
ATOM HA   HAL2    0.09 !                 HA
ATOM HB   HAL2    0.09 !                 |
ATOM O11  OHL    -0.65 !                 |
ATOM HO1  HOL     0.42 !            HB---C1---O11--HO1
GROUP                  !                 |
ATOM C2   CTL1    0.17 !            HS---C2--------------
ATOM HS   HAL1    0.09 !                 | beta1        |
ATOM O21  OSL    -0.49 !            O22  O21          theta3
ATOM C21  CL      0.90 !             \\ /  beta2        |
ATOM O22  OBL    -0.63 !               C21              |
ATOM C22  CTL2   -0.22 !               |   beta3        |
ATOM H2R  HAL2    0.09 !        H2R---C22---H2S         |
ATOM H2S  HAL2    0.09 !               |                |
GROUP                  !               |    beta4       |
ATOM C3   CTL2    0.08 !               |                |
ATOM HX   HAL2    0.09 !               |           HX---C3---HY
ATOM HY   HAL2    0.09 !               |                |   gamma1
ATOM O31  OSL    -0.49 !               |           O32  O31
ATOM C31  CL      0.90 !               |            \\ /    gamma2
ATOM O32  OBL    -0.63 !               |              C31
ATOM C32  CTL2   -0.22 !               |              |     gamma3
ATOM H2X  HAL2    0.09 !               |        H2X---C32---H2Y
ATOM H2Y  HAL2    0.09 !               |              |
GROUP                  !               |              |      gamma4
ATOM C23  CTL2   -0.18 !               |              |
ATOM H3R  HAL2    0.09 !        H3R ---C23---H3S      |
ATOM H3S  HAL2    0.09 !               |              |
GROUP                  !               |              |
ATOM C24  CTL2   -0.18 !               |              |
ATOM H4R  HAL2    0.09 !        H4R ---C24---H4S      |
ATOM H4S  HAL2    0.09 !               |              |
GROUP                  !               |              |
ATOM C25  CTL2   -0.18 !               |              |
ATOM H5R  HAL2    0.09 !        H5R ---C25---H5S      |
ATOM H5S  HAL2    0.09 !               |              |
GROUP                  !               |              |
ATOM C26  CTL2   -0.18 !        H6R ---C26---H6S      |
ATOM H6R  HAL2    0.09 !               |              |
ATOM H6S  HAL2    0.09 !               |              |
GROUP                  !        H7R ---C27---H7S      |
ATOM C27  CTL2   -0.18 !               |              |
ATOM H7R  HAL2    0.09 !               |              |
ATOM H7S  HAL2    0.09 !               |              |
GROUP                  !        H8R ---C28---H8S      |
ATOM C28  CTL2   -0.18 !               |              |
ATOM H8R  HAL2    0.09 !               |              |
ATOM H8S  HAL2    0.09 !        H9R ---C29            |
GROUP                  !               || (CIS)       |
ATOM C29  CEL1   -0.15 !               ||             |
ATOM H9R  HEL1    0.15 !        H10R---C210           |
GROUP                  !               |              |
ATOM C210 CEL1   -0.15 !               |              |
ATOM H10R HEL1    0.15 !               |              |
GROUP                  !        H11R---C211---H11S    |
ATOM C211 CTL2   -0.18 !               |              |
ATOM H11R HAL2    0.09 !               |              |
ATOM H11S HAL2    0.09 !        H12R---C212           |
GROUP                  !               || (CIS)       |
ATOM C212 CEL1   -0.15 !               ||             |
ATOM H12R HEL1    0.15 !        H13R---C213           |
GROUP                  !               |              |
ATOM C213 CEL1   -0.15 !               |              |
ATOM H13R HEL1    0.15 !               |              |
GROUP                  !        H14R---C214---H14S    |
ATOM C214 CTL2   -0.18 !               |              |
ATOM H14R HAL2    0.09 !               |              |
ATOM H14S HAL2    0.09 !        H15R---C215           |
GROUP                  !               || (CIS)       |
ATOM C215 CEL1   -0.15 !               ||             |
ATOM H15R HEL1    0.15 !        H16R---C216           |
GROUP                  !               |              |
ATOM C216 CEL1   -0.15 !               |              |
ATOM H16R HEL1    0.15 !        H17R---C217--H17S     |
GROUP                  !               |              |
ATOM C217 CTL2   -0.18 !               |              |
ATOM H17R HAL2    0.09 !        H18R---C218--H18S     |
ATOM H17S HAL2    0.09 !               |              |
GROUP                  !               |              |
ATOM C218 CTL3   -0.27 !              H18T            |
ATOM H18R HAL3    0.09 !                              |
ATOM H18S HAL3    0.09 !                              |
ATOM H18T HAL3    0.09 !                              |
GROUP                  !                              |
ATOM C33  CTL2   -0.18 !                              |
ATOM H3X  HAL2    0.09 !                       H3X ---C33---H3Y
ATOM H3Y  HAL2    0.09 !                              |
GROUP                  !                              |
ATOM C34  CTL2   -0.18 !                              |
ATOM H4X  HAL2    0.09 !                       H4X ---C34---H4Y
ATOM H4Y  HAL2    0.09 !                              |
GROUP                  !                              |
ATOM C35  CTL2   -0.18 !                              |
ATOM H5X  HAL2    0.09 !                       H5X ---C35---H5Y
ATOM H5Y  HAL2    0.09 !                              |
GROUP                  !                              |
ATOM C36  CTL2   -0.18 !                              |
ATOM H6X  HAL2    0.09 !                       H6X ---C36---H6Y
ATOM H6Y  HAL2    0.09 !                              |
GROUP                  !                              |
ATOM C37  CTL2   -0.18 !                              |
ATOM H7X  HAL2    0.09 !                       H7X ---C37---H7Y
ATOM H7Y  HAL2    0.09 !                              |
GROUP                  !                              |
ATOM C38  CTL2   -0.18 !                              |
ATOM H8X  HAL2    0.09 !                       H8X ---C38---H8Y
ATOM H8Y  HAL2    0.09 !                              |
GROUP                  !                              |
ATOM C39  CEL1   -0.15 !                              |
ATOM H9X  HEL1    0.15 !                       H9X ---C39
GROUP                  !                              || (CIS)
ATOM C310 CEL1   -0.15 !                              ||
ATOM H10X HEL1    0.15 !                       H10X---C310
GROUP                  !                              |
ATOM C311 CTL2   -0.18 !                              |
ATOM H11X HAL2    0.09 !                       H11X---C311--H11Y
ATOM H11Y HAL2    0.09 !                              |
GROUP                  !                              |
ATOM C312 CEL1   -0.15 !                              |
ATOM H12X HEL1    0.15 !                       H12X---C312
GROUP                  !                              || (CIS)
ATOM C313 CEL1   -0.15 !                              ||
ATOM H13X HEL1    0.15 !                       H13X---C313
GROUP                  !                              |
ATOM C314 CTL2   -0.18 !                              |
ATOM H14X HAL2    0.09 !                       H14X---C314--H14Y
ATOM H14Y HAL2    0.09 !                              |
GROUP                  !                              |
ATOM C315 CTL2   -0.18 !                              |
ATOM H15X HAL2    0.09 !                       H15X---C315--H15Y
ATOM H15Y HAL2    0.09 !                              |
GROUP                  !                              |
ATOM C316 CTL2   -0.18 !                              |
ATOM H16X HAL2    0.09 !                       H16X---C316--H16Y
ATOM H16Y HAL2    0.09 !                              |
GROUP                  !                              |
ATOM C317 CTL2   -0.18 !                              |
ATOM H17X HAL2    0.09 !                       H17X---C317--H17Y
ATOM H17Y HAL2    0.09 !                              |
GROUP                  !                              |
ATOM C318 CTL3   -0.27 !                              |
ATOM H18X HAL3    0.09 !                       H18X---C318--H18Y
ATOM H18Y HAL3    0.09 !                              |
ATOM H18Z HAL3    0.09 !                              H18Z

! Glycerol Backbone
BOND  C1   O11       O11  HO1
BOND  C1   HA        C1    HB       C1   C2
BOND  C2   HS        C2    C3       C2   O21
BOND  C3   HX        C3    HY       C3   O31
! Chain from C2
BOND  O21  C21
BOND  C21  C22
DOUBLE  C21  O22
BOND  C22  H2R       C22  H2S       C22  C23
BOND  C23  H3R       C23  H3S       C23  C24
BOND  C24  H4R       C24  H4S       C24  C25
BOND  C25  H5R       C25  H5S       C25  C26
BOND  C26  H6R       C26  H6S       C26  C27
BOND  C27  H7R       C27  H7S       C27  C28
BOND  C28  H8R       C28  H8S       C28  C29
BOND  C29  H9R
DOUBLE C29 C210
BOND  C210 H10R      C210 C211
BOND  C211 H11R      C211 H11S      C211 C212
BOND  C212 H12R
DOUBLE C212 C213
BOND  C213 H13R      C213 C214
BOND  C214 H14R      C214 H14S      C214 C215
BOND  C215 H15R
DOUBLE C215 C216
BOND  C216 H16R      C216 C217
BOND  C217 H17R      C217 H17S      C217 C218
BOND  C218 H18R      C218 H18S      C218 H18T
! Chain From C3
BOND  O31  C31
BOND  C31  C32
DOUBLE  C31  O32
BOND  C32  H2X       C32  H2Y       C32  C33
BOND  C33  H3X       C33  H3Y       C33  C34
BOND  C34  H4X       C34  H4Y       C34  C35
BOND  C35  H5X       C35  H5Y       C35  C36
BOND  C36  H6X       C36  H6Y       C36  C37
BOND  C37  H7X       C37  H7Y       C37  C38
BOND  C38  H8X       C38  H8Y       C38  C39
BOND  C39  H9X
DOUBLE C39  C310
BOND  C310 H10X      C310 C311
BOND  C311 H11X      C311 H11Y      C311 C312
BOND  C312 H12X
DOUBLE C312 C313
BOND  C313 H13X      C313 C314
BOND  C314 H14X      C314 H14Y      C314 C315
BOND  C315 H15X      C315 H15Y      C315 C316
BOND  C316 H16X      C316 H16Y      C316 C317
BOND  C317 H17X      C317 H17Y      C317 C318
BOND  C318 H18X      C318 H18Y      C318 H18Z

IMPR C21 O21 C22 O22    C31 O31 C32 O32

! IC table from CHARMM ic generate
!  I     J     K     L      R(IK)   T(IKJ)  PHI     T(JKL)   R(KL)
IC HO1   O11   C1    C2     1.5562  116.86 -172.13  108.45   1.5137
IC C2    O11   *C1   HA     1.5137  108.45  124.88  112.36   1.1110
IC HA    O11   *C1   HB     1.1110  112.36  115.75  114.86   1.1110
IC O11   C1    C2    C3     1.4556  108.45 -178.08  112.58   1.5590
IC C3    C1    *C2   O21    1.5590  112.58  126.51  109.12   1.4555
IC C3    C1    *C2   HS     1.5590  112.58 -123.50   98.73   1.1110
IC C1    C2    O21   C21    1.5137  109.12  153.15  117.67   1.2790
IC C2    O21   C21   C22    1.4555  117.67  164.12  108.21   1.5255
IC C22   O21   *C21  O22    1.5255  108.21 -177.42  128.12   1.1738
IC O21   C21   C22   C23    1.2790  108.21  -65.72  110.18   1.5975
IC C23   C21   *C22  H2R    1.5975  110.18  108.33  109.47   1.1110
IC H2R   C21   *C22  H2S    1.1110  109.47  127.96  112.37   1.1110
IC C1    C2    C3    O31    1.5137  112.58 -171.55  116.44   1.4302
IC O31   C2    *C3   HX     1.4302  116.44 -122.72  106.44   1.1110
IC HX    C2    *C3   HY     1.1110  106.44 -110.52  107.35   1.1110
IC C2    C3    O31   C31    1.5590  116.44   88.67  117.02   1.2993
IC C3    O31   C31   C32    1.4302  117.02  173.32  111.61   1.5724
IC C32   O31   *C31  O32    1.5724  111.61 -173.37  128.55   1.2124
IC O31   C31   C32   C33    1.2993  111.61   97.66  114.22   1.5423
IC C33   C31   *C32  H2X    1.5423  114.22 -130.93  107.36   1.1110
IC H2X   C31   *C32  H2Y    1.1110  107.36 -117.27  104.80   1.1110
IC C21   C22   C23   C24    1.5255  110.18  -84.24  109.50   1.5306
IC C24   C22   *C23  H3R    1.5306  109.50 -125.39  110.06   1.1110
IC H3R   C22   *C23  H3S    1.1110  110.06 -122.00  110.52   1.1110
IC C22   C23   C24   C25    1.5975  109.50  179.15  115.94   1.5151
IC C25   C23   *C24  H4R    1.5151  115.94 -126.70  118.62   1.1110
IC H4R   C23   *C24  H4S    1.1110  118.62 -112.10  106.92   1.1110
IC C23   C24   C25   C26    1.5306  115.94  152.98  107.72   1.5662
IC C26   C24   *C25  H5R    1.5662  107.72 -121.67  110.82   1.1110
IC H5R   C24   *C25  H5S    1.1110  110.82 -118.66  106.67   1.1110
IC C24   C25   C26   C27    1.5151  107.72  176.29  116.44   1.4831
IC C27   C25   *C26  H6R    1.4831  116.44 -123.31  105.78   1.1110
IC H6R   C25   *C26  H6S    1.1110  105.78 -115.31  106.07   1.1110
IC C25   C26   C27   C28    1.5662  116.44 -172.80  114.80   1.5737
IC C28   C26   *C27  H7R    1.5737  114.80 -119.73  106.18   1.1110
IC H7R   C26   *C27  H7S    1.1110  106.18 -110.38  105.90   1.1110
IC C26   C27   C28   C29    1.4831  114.80 -167.99  114.77   1.4816
IC C29   C27   *C28  H8R    1.4816  114.77 -130.10  106.39   1.1110
IC H8R   C27   *C28  H8S    1.1110  106.39 -112.89  104.78   1.1110
IC C27   C28   C29   C210   1.5737  114.77 -156.35  116.73   1.4015
IC C210  C28   *C29  H9R    1.4015  116.73 -172.69  121.85   1.1000
IC C28   C29   C210  C211   1.4816  116.73    1.13  131.32   1.5162
IC C211  C29   *C210 H10R   1.5162  131.32  177.76  121.03   1.1000
IC C29   C210  C211  C212   1.4015  131.32  107.37  119.01   1.5221
IC C212  C210  *C211 H11R   1.5221  119.01 -127.72  107.10   1.1110
IC H11R  C210  *C211 H11S   1.1110  107.10 -105.24  112.78   1.1110
IC C210  C211  C212  C213   1.5162  119.01   97.29  126.04   1.3983
IC C213  C211  *C212 H12R   1.3983  126.04 -176.24  116.52   1.1000
IC C211  C212  C213  C214   1.5221  126.04   -2.74  130.37   1.5353
IC C214  C212  *C213 H13R   1.5353  130.37 -177.50  114.39   1.1000
IC C212  C213  C214  C215   1.3983  130.37  -64.88  114.36   1.4857
IC C215  C213  *C214 H14R   1.4857  114.36 -125.18  111.96   1.1110
IC H14R  C213  *C214 H14S   1.1110  111.96 -113.07  105.63   1.1110
IC C213  C214  C215  C216   1.5353  114.36  145.80  127.63   1.3584
IC C216  C214  *C215 H15R   1.3584  127.63  174.56  110.14   1.1000
IC C214  C215  C216  C217   1.4857  127.63    2.57  126.22   1.5102
IC C217  C215  *C216 H16R   1.5102  126.22  173.07  118.28   1.1000
IC C215  C216  C217  C218   1.3584  126.22 -104.15  109.63   1.5609
IC C218  C216  *C217 H17R   1.5609  109.63 -124.26  114.69   1.1110
IC H17R  C216  *C217 H17S   1.1110  114.69 -114.66  113.31   1.1110
IC C216  C217  C218  H18R   1.5102  109.63 -179.14  106.10   1.1110
IC H18R  C217  *C218 H18S   1.1110  106.10 -119.62  109.47   1.1110
IC H18R  C217  *C218 H18T   1.1110  106.10  113.22  110.93   1.1110
IC C31   C32   C33   C34    1.5724  114.22  174.69  114.04   1.4878
IC C34   C32   *C33  H3X    1.4878  114.04 -119.80  103.43   1.1110
IC H3X   C32   *C33  H3Y    1.1110  103.43 -108.14  109.71   1.1110
IC C32   C33   C34   C35    1.5423  114.04   73.87  112.65   1.5765
IC C35   C33   *C34  H4X    1.5765  112.65 -129.32  105.93   1.1110
IC H4X   C33   *C34  H4Y    1.1110  105.93 -106.78  113.41   1.1110
IC C33   C34   C35   C36    1.4878  112.65  171.59  109.78   1.5223
IC C36   C34   *C35  H5X    1.5223  109.78 -130.93  107.41   1.1110
IC H5X   C34   *C35  H5Y    1.1110  107.41 -107.89  103.08   1.1110
IC C34   C35   C36   C37    1.5765  109.78  171.06  112.53   1.5220
IC C37   C35   *C36  H6X    1.5220  112.53 -115.67  104.85   1.1110
IC H6X   C35   *C36  H6Y    1.1110  104.85 -116.22  103.09   1.1110
IC C35   C36   C37   C38    1.5223  112.53  167.54  110.32   1.6031
IC C38   C36   *C37  H7X    1.6031  110.32 -111.21  113.13   1.1110
IC H7X   C36   *C37  H7Y    1.1110  113.13 -116.48  112.94   1.1110
IC C36   C37   C38   C39    1.5220  110.32   70.54  117.81   1.5207
IC C39   C37   *C38  H8X    1.5207  117.81 -122.19  110.54   1.1110
IC H8X   C37   *C38  H8Y    1.1110  110.54 -115.37  101.42   1.1110
IC C37   C38   C39   C310   1.6031  117.81  129.44  126.09   1.2798
IC C310  C38   *C39  H9X    1.2798  126.09  163.89  114.55   1.1000
IC C38   C39   C310  C311   1.5207  126.09   -8.96  131.14   1.4903
IC C311  C39   *C310 H10X   1.4903  131.14 -174.78  117.68   1.1000
IC C39   C310  C311  C312   1.2798  131.14  113.73  111.62   1.4987
IC C312  C310  *C311 H11X   1.4987  111.62 -120.48  112.01   1.1110
IC H11X  C310  *C311 H11Y   1.1110  112.01 -118.76  107.52   1.1110
IC C310  C311  C312  C313   1.4903  111.62  114.58  125.17   1.3541
IC C313  C311  *C312 H12X   1.3541  125.17  175.38  113.72   1.1000
IC C311  C312  C313  C314   1.4987  125.17    1.82  129.60   1.5767
IC C314  C312  *C313 H13X   1.5767  129.60 -178.82  111.43   1.1000
IC C312  C313  C314  C315   1.3541  129.60  117.97  107.23   1.5999
IC C315  C313  *C314 H14X   1.5999  107.23 -116.57  110.29   1.1110
IC H14X  C313  *C314 H14Y   1.1110  110.29 -124.49  115.25   1.1110
IC C313  C314  C315  C316   1.5767  107.23 -169.08  112.60   1.5562
IC C316  C314  *C315 H15X   1.5562  112.60 -131.82  110.84   1.1110
IC H15X  C314  *C315 H15Y   1.1110  110.84 -109.24  102.19   1.1110
IC C314  C315  C316  C317   1.5999  112.60  169.15  116.78   1.5608
IC C317  C315  *C316 H16X   1.5608  116.78 -111.61   94.10   1.1110
IC H16X  C315  *C316 H16Y   1.1110   94.10 -113.47  109.50   1.1110
IC C315  C316  C317  C318   1.5562  116.78  -29.33  115.34   1.5563
IC C318  C316  *C317 H17X   1.5563  115.34 -121.92  105.89   1.1110
IC H17X  C316  *C317 H17Y   1.1110  105.89 -116.01  106.23   1.1110
IC C316  C317  C318  H18X   1.5608  115.34  -66.42  113.07   1.1110
IC H18X  C317  *C318 H18Y   1.1110  113.07 -108.17  110.61   1.1110
IC H18X  C317  *C318 H18Z   1.1110  113.07  131.53  106.03   1.1110

END
