# Supplementary material for: N-Glycans modulate tilting of HIV-1 envelope glycoprotein
Source: Nat Commun. 2026 Apr 15;17:5206. doi: 10.1038/s41467-026-71874-2 (PMC13254402; doi:10.1038/s41467-026-71874-2)
Supplement: Supplementary file 3 — Supplementary Data 1 [file 41467_2026_71874_MOESM3_ESM.zip › Structure_files/MD_input_files/CHARMM36m/toppar_all36_polymer_solvent.str]

read rtf card append
* Topology for synthetic_polymer
*
36 1

AUTOGENERATE ANGLE DIHE

RESI TCBS            0.000 ! param penalty= 130.000 ; charge penalty=   0.000
GROUP            ! CHARGE   CH_PENALTY
ATOM C1     CG2R61  0.098 !    0.000
ATOM CL1    CLGR1  -0.146 !    0.000
ATOM C2     CG2R61  0.096 !    0.000
ATOM CL2    CLGR1  -0.146 !    0.000
ATOM C3     CG2R61 -0.115 !    0.000
ATOM H31    HGR62   0.151 !    0.000
ATOM C4     CG2R61  0.044 !    0.000
ATOM CL4    CLGR1  -0.146 !    0.000
ATOM C5     CG2R61 -0.049 !    0.000
ATOM H51    HGR62   0.165 !    0.000
ATOM C6     CG2R61 -0.117 !    0.000
ATOM H61    HGR62   0.165 !    0.000
BOND C1   C2   C2   C3   C3   C4   C4   C5  
BOND C5   C6   C6   C1   C1   CL1  C2   CL2 
BOND C4   CL4  C5   H51  C3   H31  C6   H61  
IC C2   C6    *C1   CL1        1.3750  120.00  180.00  120.00   1.7400
IC C6   C1    C2    C3         1.3750  120.00    0.00  120.00   1.3750
IC C3   C1    *C2   CL2        1.3750  120.00  180.00  120.00   1.7400
IC C1   C2    C3    C4         1.3750  120.00    0.00  120.00   1.3750
IC C4   C2    *C3   H31        1.3750  120.00  180.00  120.00   1.0800
IC C2   C3    C4    CL4        1.3750  120.00  180.00  120.00   1.7400
IC CL4  C3    *C4   C5         1.7400  120.00  180.00  120.00   1.3750
IC C6   C4    *C5   H51        1.3750  120.00  180.00  120.00   1.0800
IC C5   C1    *C6   H61        1.3750  120.00  180.00  120.00   1.0800
PATC first none last none

RESI PPOL          0.00  
GROUP
ATOM  C1   CG331  -0.27
ATOM  H11  HGA3    0.09
ATOM  H12  HGA3    0.09
ATOM  H13  HGA3    0.09
GROUP
ATOM  C2   CG321  -0.18
ATOM  H21  HGA2    0.09
ATOM  H22  HGA2    0.09
GROUP
ATOM  C3   CG321  -0.18
ATOM  H31  HGA2    0.09
ATOM  H32  HGA2    0.09
GROUP
ATOM  C4   CG321   0.05
ATOM  H41  HGA2    0.09
ATOM  H42  HGA2    0.09
ATOM   O1  OG311  -0.65
ATOM  HO1  HGP1    0.42
BOND  C1   C2     C2   C3     C3   C4
BOND  C1   H11    C1   H12    C1   H13    C2   H21    C2   H22
BOND  C3   H31    C3   H32    C4   H41    C4   H42    C4   O1
BOND  O1   HO1
IC   H11     C2    *C1   H12        1.1113  110.51  120.01  110.55   1.1114
IC   H11     C2    *C1   H13        1.1113  110.51 -120.01  110.55   1.1114
IC   H11     C1    C2    C3         1.1113  110.51  180.00  113.70   1.5370
IC   C3      C1    *C2   H21        1.5370  113.70  121.46  109.01   1.1141
IC   C3      C1    *C2   H22        1.5370  113.70 -121.46  109.01   1.1141
IC   C1      C2    C3    C4         1.5309  113.70  180.00  112.92   1.5329
IC   C4      C2    *C3   H31        1.5329  112.92  121.39  109.19   1.1132
IC   C4      C2    *C3   H32        1.5329  112.92 -121.39  109.19   1.1132
IC   C2      C3    C4    O1         1.5370  112.92  180.00  109.35   1.4225
IC   O1      C3    *C4   H41        1.4225  109.35  120.32  109.61   1.1137
IC   O1      C3    *C4   H42        1.4225  109.35 -120.32  109.61   1.1137
IC   C3      C4    O1    HO1        1.5329  109.35  180.00  107.60   0.9612
PATC first none last none

RESI OCTO          0.00  ! C8H18 OCTANOL
GROUP
ATOM  C1   CG331  -0.27
ATOM  H11  HGA3    0.09
ATOM  H12  HGA3    0.09
ATOM  H13  HGA3    0.09
GROUP
ATOM  C2   CG321  -0.18
ATOM  H21  HGA2    0.09
ATOM  H22  HGA2    0.09
GROUP
ATOM  C3   CG321  -0.18
ATOM  H31  HGA2    0.09
ATOM  H32  HGA2    0.09
GROUP
ATOM  C4   CG321  -0.18
ATOM  H41  HGA2    0.09
ATOM  H42  HGA2    0.09
GROUP
ATOM  C5   CG321  -0.18
ATOM  H51  HGA2    0.09
ATOM  H52  HGA2    0.09
GROUP
ATOM  C6   CG321  -0.18
ATOM  H61  HGA2    0.09
ATOM  H62  HGA2    0.09
GROUP
ATOM  C7   CG321  -0.18
ATOM  H71  HGA2    0.09
ATOM  H72  HGA2    0.09
GROUP
ATOM  C8   CG321   0.05
ATOM  H81  HGA2    0.09
ATOM  H82  HGA2    0.09
ATOM   O1  OG311  -0.65
ATOM  HO1  HGP1    0.42
BOND  C1   C2     C2   C3     C3   C4     C4   C5
BOND  C5   C6     C6   C7     C7   C8    
BOND  C1   H11    C1   H12    C1   H13    C2   H21    C2   H22
BOND  C3   H31    C3   H32    C4   H41    C4   H42    C5   H51
BOND  C5   H52    C6   H61    C6   H62    C7   H71    C7   H72
BOND  C8   H81    C8   H82    C8   O1     O1   HO1 
IC  H11    C2      *C1    H12        1.1116  110.52  119.99  110.54   1.1112
IC  H11    C2      *C1    H13        1.1116  110.52 -119.99  110.54   1.1112
IC  H11    C1      C2     C3         1.1116  110.52  180.00  113.68   1.5348
IC  C3     C1      *C2    H21        1.5348  113.68  121.48  109.11   1.1142
IC  C3     C1      *C2    H22        1.5348  113.68 -121.48  109.11   1.1142
IC  C1     C2      C3     C4         1.5313  113.68  180.00  112.61   1.5364
IC  C4     C2      *C3    H31        1.5364  112.61  121.33  109.09   1.1131
IC  C4     C2      *C3    H32        1.5364  112.61 -121.33  109.09   1.1131
IC  C2     C3      C4     C5         1.5348  112.61  180.00  112.88   1.5354
IC  C5     C3      *C4    H41        1.5354  112.88  121.35  109.02   1.1131
IC  C5     C3      *C4    H42        1.5354  112.88 -121.35  109.02   1.1131
IC  C3     C4      C5     C6         1.5364  112.88  180.00  112.80   1.5360
IC  C6     C4      *C5    H51        1.5360  112.80  121.31  109.07   1.1131
IC  C6     C4      *C5    H52        1.5360  112.80 -121.31  109.07   1.1131
IC  C4     C5      C6     C7         1.5354  112.80 -180.00  112.70   1.5349
IC  C7     C5      *C6    H61        1.5349  112.70  121.30  109.14   1.1131
IC  C7     C5      *C6    H62        1.5349  112.70 -121.30  109.14   1.1131
IC  C5     C6      C7     C8         1.5360  112.70 -180.00  113.54   1.5312
IC  C8     C6      *C7    H71        1.5312  113.54  121.69  108.72   1.1141
IC  C8     C6      *C7    H72        1.5312  113.54 -121.69  108.72   1.1141
IC  C6     C7      C8     H81        1.5349  113.54  180.00  110.56   1.1114
IC  H81    C7      *C8    H82        1.1114  110.56  120.02  110.51   1.1113
IC   C6      C7    C8    O1         1.5370  112.92  180.00  109.35   1.4225
IC   O1      C7    *C8   H41        1.4225  109.35  120.32  109.61   1.1137
IC   O1      C7    *C8   H42        1.4225  109.35 -120.32  109.61   1.1137
IC   C7      C8    O1    HO1        1.5329  109.35  180.00  107.60   0.9612
PATC first none last none


RESI OCTN          0.00  ! C8H18 OCTANE
GROUP
ATOM  C1   CG331  -0.27
ATOM  H11  HGA3    0.09
ATOM  H12  HGA3    0.09
ATOM  H13  HGA3    0.09
GROUP
ATOM  C2   CG321  -0.18
ATOM  H21  HGA2    0.09
ATOM  H22  HGA2    0.09
GROUP
ATOM  C3   CG321  -0.18
ATOM  H31  HGA2    0.09
ATOM  H32  HGA2    0.09
GROUP
ATOM  C4   CG321  -0.18
ATOM  H41  HGA2    0.09
ATOM  H42  HGA2    0.09
GROUP
ATOM  C5   CG321  -0.18
ATOM  H51  HGA2    0.09
ATOM  H52  HGA2    0.09
GROUP
ATOM  C6   CG321  -0.18
ATOM  H61  HGA2    0.09
ATOM  H62  HGA2    0.09
GROUP
ATOM  C7   CG321  -0.18
ATOM  H71  HGA2    0.09
ATOM  H72  HGA2    0.09
GROUP
ATOM  C8   CG331  -0.27
ATOM  H81  HGA3    0.09
ATOM  H82  HGA3    0.09
ATOM  H83  HGA3    0.09
BOND  C1   C2     C2   C3     C3   C4     C4   C5
BOND  C5   C6     C6   C7     C7   C8    
BOND  C1   H11    C1   H12    C1   H13    C2   H21    C2   H22
BOND  C3   H31    C3   H32    C4   H41    C4   H42    C5   H51
BOND  C5   H52    C6   H61    C6   H62    C7   H71    C7   H72
BOND  C8   H81    C8   H82    C8   H83
IC  H11    C2      *C1    H12        1.1116  110.52  119.99  110.54   1.1112
IC  H11    C2      *C1    H13        1.1116  110.52 -119.99  110.54   1.1112
IC  H11    C1      C2     C3         1.1116  110.52  180.00  113.68   1.5348
IC  C3     C1      *C2    H21        1.5348  113.68  121.48  109.11   1.1142
IC  C3     C1      *C2    H22        1.5348  113.68 -121.48  109.11   1.1142
IC  C1     C2      C3     C4         1.5313  113.68  180.00  112.61   1.5364
IC  C4     C2      *C3    H31        1.5364  112.61  121.33  109.09   1.1131
IC  C4     C2      *C3    H32        1.5364  112.61 -121.33  109.09   1.1131
IC  C2     C3      C4     C5         1.5348  112.61  180.00  112.88   1.5354
IC  C5     C3      *C4    H41        1.5354  112.88  121.35  109.02   1.1131
IC  C5     C3      *C4    H42        1.5354  112.88 -121.35  109.02   1.1131
IC  C3     C4      C5     C6         1.5364  112.88  180.00  112.80   1.5360
IC  C6     C4      *C5    H51        1.5360  112.80  121.31  109.07   1.1131
IC  C6     C4      *C5    H52        1.5360  112.80 -121.31  109.07   1.1131
IC  C4     C5      C6     C7         1.5354  112.80 -180.00  112.70   1.5349
IC  C7     C5      *C6    H61        1.5349  112.70  121.30  109.14   1.1131
IC  C7     C5      *C6    H62        1.5349  112.70 -121.30  109.14   1.1131
IC  C5     C6      C7     C8         1.5360  112.70 -180.00  113.54   1.5312
IC  C8     C6      *C7    H71        1.5312  113.54  121.69  108.72   1.1141
IC  C8     C6      *C7    H72        1.5312  113.54 -121.69  108.72   1.1141
IC  C6     C7      C8     H81        1.5349  113.54  180.00  110.56   1.1114
IC  H81    C7      *C8    H82        1.1114  110.56  120.02  110.51   1.1113
IC  H81    C7      *C8    H83        1.1114  110.56 -120.02  110.51   1.1113
PATC first none last none

RESI CYHE            0.000 ! param penalty=   0.000 ; charge penalty=   0.000
GROUP            ! CHARGE   CH_PENALTY
ATOM C1     CG321  -0.180 !    0.000
ATOM H11     HGA2    0.090 !    0.000
ATOM H12     HGA2    0.090 !    0.000
ATOM C2     CG321  -0.180 !    0.000
ATOM H21     HGA2    0.090 !    0.000
ATOM H22     HGA2    0.090 !    0.000
ATOM C3     CG321  -0.180 !    0.000
ATOM H31     HGA2    0.090 !    0.000
ATOM H32     HGA2    0.090 !    0.000
ATOM C4     CG321  -0.180 !    0.000
ATOM H41     HGA2    0.090 !    0.000
ATOM H42     HGA2    0.090 !    0.000
ATOM C5     CG321  -0.180 !    0.000
ATOM H51     HGA2    0.090 !    0.000
ATOM H52    HGA2    0.090 !    0.000
ATOM C6     CG321  -0.180 !    0.000
ATOM H61    HGA2    0.090 !    0.000
ATOM H62    HGA2    0.090 !    0.000
BOND C1   C2  C1   C6  C2   C3  C3   C4  
BOND C4   C5  C5   C6  C1  H11  C1  H12  
BOND C2  H21  C2  H22  C3  H31  C3  H32  
BOND C4  H41  C4  H42  C5  H51  C5  H52 
BOND C6  H61  C6  H62
IC  C2     C6  *C1   H11    1.5384  113.31  121.43  110.04   1.1126
IC  C2     C6  *C1   H12    1.5384  113.31 -121.57  107.97   1.1136
IC  C6     C1  C2    C3     1.5405  113.31  -30.17  112.10   1.5323
IC  C3     C1  *C2   H21    1.5323  112.10  119.35  108.94   1.1139
IC  C3     C1  *C2   H22    1.5323  112.10 -123.07  109.59   1.1121
IC  C1     C2  C3    C4     1.5384  112.10   60.99  112.08   1.5384
IC  C4     C2  *C3   H31    1.5384  112.08  122.54  110.49   1.1121
IC  C4     C2  *C3   H32    1.5384  112.08 -119.96  107.92   1.1138
IC  C2     C3  C4    C5     1.5323  112.08  -30.60  113.31   1.5405
IC  C5     C3  *C4   H41    1.5405  113.31  120.63  109.57   1.1136
IC  C5     C3  *C4   H42    1.5405  113.31 -122.41  108.33   1.1126
IC  C6     C4  *C5   H51    1.5343  112.93  119.66  108.74   1.1138
IC  C6     C4  *C5   H52    1.5343  112.93 -123.11  109.40   1.1124
IC  C5     C1  *C6   H61    1.5343  112.93  119.65  108.73   1.1139
IC  C5     C1  *C6   H62    1.5343  112.93 -123.12  109.41   1.1124
PATC first none last none

RESI ACTN           0.000 ! C2H3N acetonitrile, kevo
GROUP
ATOM C1   CG331   -0.17
ATOM H11  HGA3     0.09
ATOM H12  HGA3     0.09
ATOM H13  HGA3     0.09
ATOM C2   CG1N1    0.36
ATOM N3   NG1T1   -0.46
BOND C1  C2  C2  N3
BOND C1  H11 C1  H12 C1  H13
IC   N3   C2   C1   H11  0.0000  179.90    0.00    0.00   0.0000
IC   C2   H11  *C1  H12  0.0000    0.00  120.00    0.00   0.0000
IC   C2   H11  *C1  H13  0.0000    0.00  240.00    0.00   0.0000
PATC first none last none

RESI ACTO           0.0000 ! C3H6O Acetone
GROUP
ATOM O1  OG2D3   -0.48
ATOM C1  CG2O5    0.40
ATOM C2  CG331   -0.23 !             O1
ATOM C3  CG331   -0.23 !             ||
ATOM H21 HGA3     0.09 !             C1
ATOM H22 HGA3     0.09 !            /  \
ATOM H23 HGA3     0.09 !     H21--C2    C3--H31
ATOM H31 HGA3     0.09 !         / |    | \
ATOM H32 HGA3     0.09 !      H22 H32  H33 H32
ATOM H33 HGA3     0.09
BOND    C1 C2   C1 C3
BOND    C2 H21  C2 H22   C2 H23
BOND    C3 H31  C3 H32   C3 H33
DOUBLE  O1 C1
IMPR    C1 C2 C3 O1
ACCE    O1
IC C2   C1   C3  H31        1.5366  110.58  135.22  109.51   1.1328
IC O1   C1   C3  H31        1.2237  122.95  -42.47  109.51   1.1328
IC O1   C1   C3  H32        1.2237  122.95   77.28  104.63   1.1325
IC O1   C1   C3  H33        1.2237  122.95 -161.85  105.76   1.0732
IC C3   C1   C2  H21        1.5233  110.58 -153.74  111.52   1.1204
IC O1   C1   C2  H21        1.2237  126.42   23.85  111.52   1.1204
IC O1   C1   C2  H22        1.2237  126.42  148.26  114.11   1.1296
IC O1   C1   C2  H23        1.2237  126.42  -90.21  101.67   1.1375
PATC first none last none

RESI HEXS           0.00 ! C6H14 hexane
GROUP
ATOM  C1  CG331    -0.27 !    H2
ATOM  H11 HGA3      0.09 !     |
ATOM  H12 HGA3      0.09 ! H1-C1-H3
ATOM  H13 HGA3      0.09 !     |
GROUP                    !     |
ATOM  C2  CG321    -0.18 ! H4-C2-H5
ATOM  H21 HGA2      0.09 !     |
ATOM  H22 HGA2      0.09 !     |
GROUP                    !     |
ATOM  C3  CG321    -0.18 ! H6-C3-H7
ATOM  H31 HGA2      0.09 !     |
ATOM  H32 HGA2      0.09 !     |
GROUP                    !     |
ATOM  C4  CG321    -0.18 ! H8-C4-H10
ATOM  H41 HGA2      0.09 !     |
ATOM  H42 HGA2      0.09 !     |
GROUP                    !     |
ATOM  C5  CG321    -0.18 ! H51-C5-H152
ATOM  H51 HGA2      0.09 !     |
ATOM  H52 HGA2      0.09 !     |
GROUP                    !     |
ATOM  C6  CG331    -0.27 ! H61-C4-H62
ATOM  H61 HGA3      0.09 !     |
ATOM  H62 HGA3      0.09 !    H63
ATOM  H63 HGA3      0.09
BOND H11 C1  H12 C1  H13 C1  C1 C2
BOND H21 C2  H22 C2  C2  C3
BOND H31 C3  H32 C3  C3  C4
BOND H41 C4  H42 C4  C4  C5
BOND H51 C5  H52 C5  C5  C6
BOND H61 C6  H62 C6  C6  H63
IC  C1     C2    C3    C4         1.5382  118.06  163.29  112.76   1.5529
IC  C2     C3    C4    C5         1.5391  112.76  173.65  111.32   1.5416
IC  C3     C4    C5    C6         1.5529  111.32 -166.88  119.14   1.5397
IC  C3     C2    C1    H11        1.5391  118.06  111.96  111.30   1.1131
IC  H11    C2    *C1   H12        1.1131  111.30  117.95  109.39   1.1137
IC  H11    C2    *C1   H13        1.1131  111.30 -122.15  112.62   1.1096
IC  C1     C3    *C2   H21        1.5382  118.06  124.21  108.35   1.1166
IC  C1     C3    *C2   H22        1.5382  118.06 -120.86  106.62   1.1142
IC  C2     C4    *C3   H31        1.5391  112.76  122.29  108.51   1.1102
IC  C2     C4    *C3   H32        1.5391  112.76 -121.26  108.59   1.1156
IC  C3     C5    *C4   H41        1.5529  111.32  119.89  109.44   1.1098
IC  C3     C5    *C4   H42        1.5529  111.32 -121.56  110.92   1.1136
IC  C4     C6    *C5   H51        1.5416  119.14  125.15  108.80   1.1185
IC  C4     C6    *C5   H52        1.5416  119.14 -119.41  106.74   1.1090
IC  C4     C5    C6    H61        1.5416  119.14 -102.72  111.71   1.1148
IC  H61    C5    *C6   H62        1.1148  111.71  122.72  112.65   1.1104
IC  H61    C5    *C6   H63        1.1148  111.71 -117.80  108.81   1.1102
PATC first none last none

RESI DIBPL           0.000 ! 
GROUP            ! CHARGE   
ATOM C1     CG2R61 -0.115 ! 
ATOM H11    HGR61   0.115 ! 
ATOM C2     CG2R61 -0.110 ! 
ATOM H21    HGR61   0.115 ! 
ATOM C3     CG2R61  0.087 ! 
ATOM C4     CG2R61  0.087 ! 
ATOM C5     CG2R61 -0.110 ! 
ATOM H51    HGR61   0.115 ! 
ATOM C6     CG2R61 -0.115 ! 
ATOM H61    HGR61   0.115 ! 
ATOM C7     CG2O2   0.468 ! 
ATOM O1     OG2D1  -0.493 ! 
ATOM O2     OG302  -0.306 ! 
ATOM C8     CG321   0.055 ! 
ATOM H81    HGA2    0.090 ! 
ATOM H82    HGA2    0.090 ! 
ATOM C9     CG311  -0.084 ! 
ATOM H91    HGA1    0.090 ! 
ATOM C10    CG331  -0.271 ! 
ATOM H101   HGA3    0.090 ! 
ATOM H102   HGA3    0.090 ! 
ATOM H103   HGA3    0.090 ! 
ATOM C11    CG331  -0.271 ! 
ATOM H111   HGA3    0.090 ! 
ATOM H112   HGA3    0.090 ! 
ATOM H113   HGA3    0.090 ! 
ATOM C12    CG2O2   0.468 ! 
ATOM O3     OG2D1  -0.493 ! 
ATOM O4     OG302  -0.306 ! 
ATOM C13    CG321   0.055 ! 
ATOM H131   HGA2    0.090 ! 
ATOM H132   HGA2    0.090 ! 
ATOM C14    CG311  -0.084 ! 
ATOM H141   HGA1    0.090 ! 
ATOM C15    CG331  -0.271 ! 
ATOM H151   HGA3    0.090 ! 
ATOM H152   HGA3    0.090 ! 
ATOM H153   HGA3    0.090 ! 
ATOM C16    CG331  -0.271 ! 
ATOM H161   HGA3    0.090 ! 
ATOM H162   HGA3    0.090 ! 
ATOM H163   HGA3    0.090 ! 
BOND C1   C2   C2   C3   C3   C4   C4   C5  
BOND C5   C6   C6   C1   C3   C7   C8   C9  
BOND C9   C10  C9   C11  C7   O1   C7   O2  
BOND O2   C8   C4   C12  C13  C14  C14  C15 
BOND C14  C16  C12  O3   C12  O4   O4   C13 
BOND C1   H11   C2   H21   C5   H51   C6   H61  
BOND C8   H81   C8   H82   C9   H91   C10  H101  
BOND C10  H102   C10  H103  C11  H111  C11  H112 
BOND C11  H113  C13  H131  C13  H132  C14  H141 
BOND C15  H151  C15  H152  C15  H153  C16  H161
BOND C16  H162  C16  H163 
IMPR C7     C3     O1     O2    
IMPR C12    C4     O3     O4    
IC    C2     C6      *C1      H11        1.3750  120.00  180.00  120.00   1.0800
IC    C6     C1      C2       C3         1.3750  120.00    0.00  120.00   1.3750
IC    C3     C1      *C2      H21        1.3750  120.00  180.00  120.00   1.0800
IC    C1     C2      C3       C4         1.3750  120.00    0.00  120.00   1.3750
IC    C4     C2      *C3      C7         1.3750  120.00  180.00  120.00   1.4800
IC    C2     C3      C4       C12        1.3750  120.00  180.00  120.00   1.4800
IC    C12    C3      *C4      C5         1.4800  120.00  180.00  120.00   1.3750
IC    C6     C4      *C5      H51        1.3750  120.00  180.00  120.00   1.0800
IC    C5     C1      *C6      H61        1.3750  120.00  180.00  120.00   1.0800
IC    C2     C3      C7       O2         1.3750  120.00   90.00  111.00   1.3340
IC    O2     C3      *C7      O1         1.3340  111.00  180.00  123.10   1.2200
IC    C3     C7      O2       C8         1.4800  111.00  180.00  109.60   1.4400
IC    C7     O2      C8       C9         1.3340  109.60  180.00  110.10   1.5380
IC    C9     O2      *C8      H81        1.5380  110.10  120.00  109.50   1.1110
IC    C9     O2      *C8      H82        1.5380  110.10 -120.00  109.50   1.1110
IC    O2     C8      C9       C10        1.4400  110.10  180.00  114.00   1.5380
IC    C10    C8      *C9      C11        1.5380  114.00  120.00  114.00   1.5380
IC    C10    C8      *C9      H91        1.5380  114.00 -120.00  110.10   1.1110
IC    C8     C9      C10      H101       1.5380  114.00  180.00  110.10   1.1110
IC    H101   C9      *C10     H102       1.1110  110.10  120.00  110.10   1.1110
IC    H101   C9      *C10     H103       1.1110  110.10 -120.00  110.10   1.1110
IC    C8     C9      C11      H111       1.5380  114.00  180.00  110.10   1.1110
IC    H111   C9      *C11     H112       1.1110  110.10  120.00  110.10   1.1110
IC    H111   C9      *C11     H113       1.1110  110.10 -120.00  110.10   1.1110
IC    C3     C4      C12      O4         1.3750  120.00   90.00  111.00   1.3340
IC    O4     C4      *C12     O3         1.3340  111.00  180.00  123.10   1.2200
IC    C4     C12     O4       C13        1.4800  111.00  180.00  109.60   1.4400
IC    C12    O4      C13      C14        1.3340  109.60  180.00  110.10   1.5380
IC    C14    O4      *C13     H131       1.5380  110.10  120.00  109.50   1.1110
IC    C14    O4      *C13     H132       1.5380  110.10 -120.00  109.50   1.1110
IC    O4     C13     C14      C15        1.4400  110.10  180.00  114.00   1.5380
IC    C15    C13     *C14     C16        1.5380  114.00  120.00  114.00   1.5380
IC    C15    C13     *C14     H141       1.5380  114.00 -120.00  110.10   1.1110
IC    C13    C14     C15      H151       1.5380  114.00  180.00  110.10   1.1110
IC    H151   C14     *C15     H152       1.1110  110.10  120.00  110.10   1.1110
IC    H151   C14     *C15     H153       1.1110  110.10 -120.00  110.10   1.1110
IC    C13    C14     C16      H161       1.5380  114.00  180.00  110.10   1.1110
IC    H161   C14     *C16     H162       1.1110  110.10  120.00  110.10   1.1110
IC    H161   C14     *C16     H163       1.1110  110.10 -120.00  110.10   1.1110

END
read param card flex append
* synthetic polymer parameter
*
BONDS

ANGLES

DIHEDRALS
CG2O2  CG2R61 CG2R61 CG2O2      3.1000  2   180.00 ! DIBPL , from CG2O2 CG261 CG2R61 CG2R61, PENALTY= 45

IMPROPERS

END

RETURN
