# Supplementary material for: N-Glycans modulate tilting of HIV-1 envelope glycoprotein
Source: Nat Commun. 2026 Apr 15;17:5206. doi: 10.1038/s41467-026-71874-2 (PMC13254402; doi:10.1038/s41467-026-71874-2)
Supplement: Supplementary file 3 — Supplementary Data 1 [file 41467_2026_71874_MOESM3_ESM.zip › Structure_files/MD_input_files/CHARMM36m/toppar_all36_synthetic_polymer.str]

read rtf card append
* Topology for synthetic_polymer
*
36 1

AUTOGENERATE ANGLE DIHE

!!!!!!!!!!!!!!!!!!!!!!!!!!!!!!!!!!!!!!!!!!!!!!!!!!!!!!!!!!!!!!!!!!!!!!!!!!!!!!
!!!!!!!!!!!!!!!!!!!!!!!!!!!!!!!!!!!!AMINE!!!!!!!!!!!!!!!!!!!!!!!!!!!!!!!!!!!!
!!!!!!!!!!!!!!!!!!!!!!!!!!!!!!!!!!!!!!!!!!!!!!!!!!!!!!!!!!!!!!!!!!!!!!!!!!!!!!

!POLY(ALLYLAMINE)
RESI AAMR            0.000  !
GROUP
ATOM C1     CG331   -0.270 !
ATOM H11     HGA3    0.090 !
ATOM H12     HGA3    0.090 !
ATOM H13     HGA3    0.090 !
GROUP
ATOM C2     CG321   -0.180 !
ATOM H21     HGA2    0.090 !
ATOM H22     HGA2    0.090 !
GROUP
ATOM C3     CG321    0.070 ! 
ATOM H31     HGA2    0.090 ! 
ATOM H32     HGA2    0.090 ! 
ATOM N1      NG321  -0.880 ! 
ATOM HN1     HGPAM2  0.315 ! 
ATOM HN2     HGPAM2  0.315 ! 
BOND  C1   H11   C1  H12   C1   H13    C1   C2
BOND  C2   H21   C2  H22   C2   C3     C3  H31
BOND  C3   H32   C3   N1   N1   HN1    N1   HN2
IC   H11      C2      *C1     H12        1.1110  110.10  120.00  110.10   1.1110
IC   H11      C2      *C1     H13        1.1110  110.10 -120.00  110.10   1.1110
IC   H11      C1      C2      C3         1.1110  110.10  180.00  115.00   1.5300
IC   C3       C1      *C2     H21        1.5300  115.00  120.00  110.10   1.1110
IC   C3       C1      *C2     H22        1.1110  110.10 -120.00  110.10   1.1110
IC   C1       C2      C3      N1         1.5280  115.00  -60.00  112.20   1.4740
IC   N1       C2      *C3     H31        1.4740  112.20  120.00  110.10   1.1110
IC   N1       C2      *C3     H32        1.1110  110.10 -120.00  110.10   1.1110
IC   C2       C3      N1      HN1        1.5300  112.20  180.00  112.10   1.0140
IC   HN1      C3      *N1     HN2        1.0140  112.10  180.00  112.10   1.0140

!POLY(ALLYLAMINE)
RESI AAMS            0.000  !
GROUP
ATOM C1     CG331   -0.270 ! 
ATOM H11     HGA3    0.090 ! 
ATOM H12     HGA3    0.090 ! 
ATOM H13     HGA3    0.090 ! 
GROUP
ATOM C2     CG321   -0.180 ! 
ATOM H21     HGA2    0.090 ! 
ATOM H22     HGA2    0.090 ! 
GROUP
ATOM C3     CG321    0.070 ! 
ATOM H31     HGA2    0.090 ! 
ATOM H32     HGA2    0.090 ! 
ATOM N1      NG321  -0.880 ! 
ATOM HN1     HGPAM2  0.315 ! 
ATOM HN2     HGPAM2  0.315 ! 
BOND  C1   H11   C1  H12   C1   H13    C1   C2
BOND  C2   H21   C2  H22   C2   C3     C3  H31
BOND  C3   H32   C3   N1   N1   HN1    N1   HN2
IC   H11      C2      *C1     H12        1.1110  110.10  120.00  110.10   1.1110
IC   H11      C2      *C1     H13        1.1110  110.10 -120.00  110.10   1.1110
IC   H13      C1      C2      C3         1.1110  110.10  180.00  115.00   1.5300
IC   C3       C1      *C2     H21        1.5300  115.00 -120.00  110.10   1.1110
IC   C3       C1      *C2     H22        1.1110  110.10  120.00  110.10   1.1110
IC   C1       C2      C3      N1         1.5280  115.00  60.00  112.20   1.4740
IC   N1       C2      *C3     H31        1.4740  112.20  120.00  110.10   1.1110
IC   N1       C2      *C3     H32        1.1110  110.10 -120.00  110.10   1.1110
IC   C2       C3      N1      HN1        1.5300  112.20  180.00  112.10   1.0140
IC   HN1      C3      *N1     HN2        1.0140  112.10  180.00  112.10   1.0140


RESI AAMIR            1.000 ! EAMM       HN3
GROUP            ! CHARGE  !              |
ATOM C1     CG331   -0.270 !         HN2- N1 - HN1
ATOM H11     HGA3    0.090 !              |
ATOM H12     HGA3    0.090 !     H13 H31- C3 - H32
ATOM H13     HGA3    0.090 !        \     |
GROUP                      !   H12 - C1 - C2 - H22
ATOM C2     CG321   -0.180 !         |    |
ATOM H21     HGA2    0.090 !        H11  H21
ATOM H22     HGA2    0.090 !
GROUP
ATOM C3     CG324    0.130 !
ATOM H31     HGA2    0.090 !
ATOM H32     HGA2    0.090 !
ATOM N1     NG3P3   -0.300 !
ATOM HN1     HGP2    0.330 !
ATOM HN2     HGP2    0.330 !
ATOM HN3     HGP2    0.330 !
BOND  C1   H11   C1  H12   C1   H13    C1   C2
BOND  C2   H21   C2  H22   C2   C3     C3  H31
BOND  C3   H32   C3   N1   N1   HN1    N1   HN2
BOND  N1   HN3
IC    H11      C2       *C1     H12        1.1110  110.10  120.00  110.10   1.1110
IC    H11      C2       *C1     H13        1.1110  110.10 -120.00  110.10   1.1110
IC    H11      C1       C2      C3         1.1110  110.10  180.00  110.50   1.5300
IC    C3       C1       *C2     H21        1.5300  110.50  120.00  110.10   1.1110
IC    C3       C1       *C2     H22        1.1110  110.10 -120.00  110.10   1.1110
IC    C1       C2       C3      N1         1.5280  110.50  -60.00  110.00   1.4900
IC    N1       C2       *C3     H31        1.4900  110.00  120.00  111.80   1.1000
IC    N1       C2       *C3     H32        1.1000  111.80 -120.00  111.80   1.1000
IC    C2       C3       N1      HN1        1.5300  110.00  180.00  109.50   1.0400
IC    HN1      C3       *N1     HN2        1.0400  109.50  120.00  109.50   1.0400
IC    HN1      C3       *N1     HN3        1.0400  109.50 -120.00  109.50   1.0400

RESI AAMIS            1.000 ! 
GROUP            ! CHARGE   
ATOM C1     CG331   -0.270  !
ATOM H11     HGA3    0.090  !
ATOM H12     HGA3    0.090  !
ATOM H13     HGA3    0.090  !
GROUP
ATOM C2     CG321   -0.180  !
ATOM H21     HGA2    0.090  !
ATOM H22     HGA2    0.090  !
GROUP
ATOM C3     CG324    0.130  !
ATOM H31     HGA2    0.090  !
ATOM H32     HGA2    0.090  !
ATOM N1     NG3P3   -0.300  !
ATOM HN1     HGP2    0.330  !
ATOM HN2     HGP2    0.330  !
ATOM HN3     HGP2    0.330  !
BOND  C1   H11   C1  H12   C1   H13    C1   C2
BOND  C2   H21   C2  H22   C2   C3     C3  H31
BOND  C3   H32   C3   N1   N1   HN1    N1   HN2
BOND  N1   HN3
IC    H11      C2       *C1     H12        1.1110  110.10  120.00  110.10   1.1110
IC    H11      C2       *C1     H13        1.1110  110.10 -120.00  110.10   1.1110
IC    H13      C1       C2      C3         1.1110  110.10  180.00  110.50   1.5300
IC    C3       C1       *C2     H21        1.5300  110.50 -120.00  110.10   1.1110
IC    C3       C1       *C2     H22        1.1110  110.10  120.00  110.10   1.1110
IC    C1       C2       C3      N1         1.5280  110.50   60.00  110.00   1.4900
IC    N1       C2       *C3     H31        1.4900  110.00  120.00  111.80   1.1000
IC    N1       C2       *C3     H32        1.1000  111.80 -120.00  111.80   1.1000
IC    C2       C3       N1      HN1        1.5300  110.00  180.00  109.50   1.0400
IC    HN1      C3       *N1     HN2        1.0400  109.50  120.00  109.50   1.0400
IC    HN1      C3       *N1     HN3        1.0400  109.50 -120.00  109.50   1.0400


!!!!!!!!!!!!!!!!!!!!!!!!!!!!!!!!!!!!!!!!!!!!!!!!!!!!!!!!!!!!!!!!!!!!!!!!!!!!!!
!!!!!!!!!!!!!!!!!!!!!!!!ACRYLAMIDE!!!!!!!!!!!!!!!!!!!!!!!!!!!!!!!!!!!!!!!!!!!!
!!!!!!!!!!!!!!!!!!!!!!!!!!!!!!!!!!!!!!!!!!!!!!!!!!!!!!!!!!!!!!!!!!!!!!!!!!!!!!
!!!!!!!!!!!!!!!!!!!!!!!!!!!!!!!!!!!!!!!!!!!!!!!!!!!!!!!!!!!!!!!!!!!!!!!!!!!!!!


!POLY(N-SEC-BUTYLACRYLAMIDE)
RESI NSBAS         0.000  !
GROUP                     !
ATOM   C1 CG331  -0.270   !
ATOM  H11 HGA3    0.090   !
ATOM  H12 HGA3    0.090   !
ATOM  H13 HGA3    0.090   !             H53   H41  H62  H73
GROUP                     !             |     |    |    |
ATOM   C2 CG321  -0.180   !       H52 - C5  - C4 - C6 - C7 - H72
ATOM  H21 HGA2    0.090   !             |     |    |    |
ATOM  H22 HGA2    0.090   !             H51   |    H61  H71
ATOM   C3 CG2O1   0.510   !                   |
ATOM   O1 OG2D1  -0.510   !                   N1 - HN1
ATOM   N1 NG2S1  -0.310   !                   |
ATOM  HN1 HGP1    0.310   !              H13  C3 = O1
ATOM   C4 CG311  -0.090   !              |    |
ATOM  H41 HGA1    0.090   !        H12 - C1 - C2 - H22
GROUP                     !              |    |
ATOM   C5 CG331  -0.270   !             H11  H21
ATOM  H51 HGA3    0.090   !
ATOM  H52 HGA3    0.090   !
ATOM  H53 HGA3    0.090   !
GROUP                     !
ATOM   C6 CG321  -0.180   !
ATOM  H61 HGA2    0.090   !
ATOM  H62 HGA2    0.090   !
GROUP
ATOM   C7 CG331  -0.270   !
ATOM  H71 HGA3    0.090   !
ATOM  H72 HGA3    0.090   !
ATOM  H73 HGA3    0.090   !
BOND C1   C2    C2   C3    C3   O1    C3   N1
BOND N1   C4    C4   C5    C4   C6    C6   C7
BOND C1  H11    C1  H12    C1  H13    C2  H21
BOND C2  H22    N1  HN1    C4  H41    C5  H51
BOND C5  H52    C5  H53    C6  H61    C6  H62
BOND C7  H71    C7  H72    C7  H73
IMPR C3   C2    N1   O1
DOUBLE C3 O1
IC   H11  C2   *C1   H12    1.1110  110.10  120.00  110.10   1.1110
IC   H11  C2   *C1   H13    1.1110  110.10 -120.00  110.10   1.1110
IC   H11  C1   C2    C3     1.1110  110.10  180.00  108.00   1.4900
IC   C3   C1   *C2   H21    1.4900  108.00  120.00  110.10   1.1110
IC   C3   C1   *C2   H22    1.4900  108.00 -120.00  110.10   1.1110
IC   C1   C2   C3    N1     1.5280  108.00  -90.00  116.50   1.3450
IC   N1   C2   *C3   O1     1.3450  116.50  180.00  121.00   1.2300
IC   C2   C3   N1    C4     1.4900  116.50  180.00  120.00   1.4300
IC   C4   C3   *N1   HN1    1.4300  120.00  180.00  123.00   0.9970
IC   C3   N1   C4    C6     1.3450  120.00  180.00  113.50   1.5380
IC   C6   N1   *C4   C5     1.5380  113.50  120.00  113.50   1.5380
IC   C5   N1   *C4   H41    1.5380  113.50  120.00  108.00   1.1110
IC   N1   C4   C5    H51    1.4300  113.50  180.00  110.10   1.1110
IC   H51  C4   *C5   H52    1.1110  110.10  120.00  110.10   1.1110
IC   H51  C4   *C5   H53    1.1110  110.10 -120.00  110.10   1.1110
IC   N1   C4   C6    C7     1.4300  113.50  180.00  113.50   1.5280
IC   C7   C4   *C6   H61    1.5280  113.50  120.00  110.10   1.1110
IC   C7   C4   *C6   H62    1.5280  113.50 -120.00  110.10   1.1110
IC   C4   C6   C7    H71    1.5380  113.50  180.00  110.10   1.1110
IC   H71  C6   *C7   H72    1.1110  110.10  120.00  110.10   1.1110
IC   H71  C6   *C7   H73    1.1110  110.10 -120.00  110.10   1.1110

!POLY(N-SEC-BUTYLACRYLAMIDE)
RESI NSBAR         0.000  !
GROUP                     !
ATOM   C1 CG331  -0.270   !
ATOM  H11 HGA3    0.090   !
ATOM  H12 HGA3    0.090   !
ATOM  H13 HGA3    0.090   !                  H13  H21
GROUP                     !                  |    |
ATOM   C2 CG321  -0.180   !            H12 - C1 - C2 - H22
ATOM  H21 HGA2    0.090   !                  |    |
ATOM  H22 HGA2    0.090   !                  H11  C3 = O1
ATOM   C3 CG2O1   0.510   !                       |
ATOM   O1 OG2D1  -0.510   !                       N1 - HN1
ATOM   N1 NG2S1  -0.310   !                 H53   |    H61  H71
ATOM  HN1 HGP1    0.310   !                 |     |    |    |
ATOM   C4 CG311  -0.090   !       H52 - C5  - C4 - C6 - C7 - C72
ATOM  H41 HGA1    0.090   !                 |     |    |    |
GROUP                                        H51   H41  H62  H73
ATOM   C5 CG331  -0.270   !
ATOM  H51 HGA3    0.090   !
ATOM  H52 HGA3    0.090   !
ATOM  H53 HGA3    0.090   !
GROUP                     !
ATOM   C6 CG321  -0.180   !
ATOM  H61 HGA2    0.090   !
ATOM  H62 HGA2    0.090   !
GROUP
ATOM   C7 CG331  -0.270   !
ATOM  H71 HGA3    0.090   !
ATOM  H72 HGA3    0.090   !
ATOM  H73 HGA3    0.090   !
BOND C1   C2    C2   C3    C3   O1    C3   N1
BOND N1   C4    C4   C5    C4   C6    C6   C7
BOND C1   H11   C1   H12   C1   H13   C2   H21
BOND C2   H22   N1   HN1   C4   H41   C5   H51
BOND C5   H52   C5   H53   C6   H61   C6   H62
BOND C7   H71   C7   H72   C7   H73
IMPR C3   C2    N1   O1
DOUBLE C3 O1

IC   H11  C2   *C1   H12    1.1110  110.10  120.00  110.10   1.1110
IC   H11  C2   *C1   H13    1.1110  110.10 -120.00  110.10   1.1110
IC   H13  C1   C2    C3     1.1110  110.10  180.00  108.00   1.4900
IC   C3   C1   *C2   H21    1.4900  108.00 -120.00  110.10   1.1110
IC   C3   C1   *C2   H22    1.4900  108.00  120.00  110.10   1.1110
IC   C1   C2   C3    N1     1.5280  108.00   90.00  116.50   1.3450
IC   N1   C2   *C3   O1     1.3450  116.50  180.00  121.00   1.2300
IC   C2   C3   N1    C4     1.4900  116.50  180.00  120.00   1.4300
IC   C4   C3   *N1   HN1    1.4300  120.00  180.00  123.00   0.9970
IC   C3   N1   C4    C6     1.3450  120.00  180.00  113.50   1.5380
IC   C6   N1   *C4   C5     1.5380  113.50  120.00  113.50   1.5380
IC   C5   N1   *C4   H41    1.5380  113.50  120.00  108.00   1.1110
IC   N1   C4   C5    H51    1.4300  113.50  180.00  110.10   1.1110
IC   H51  C4   *C5   H52    1.1110  110.10  120.00  110.10   1.1110
IC   H51  C4   *C5   H53    1.1110  110.10 -120.00  110.10   1.1110
IC   N1   C4   C6    C7     1.4300  113.50  180.00  113.50   1.5280
IC   C7   C4   *C6   H61    1.5280  113.50  120.00  110.10   1.1110
IC   C7   C4   *C6   H62    1.5280  113.50 -120.00  110.10   1.1110
IC   C4   C6   C7    H71    1.5380  113.50  180.00  110.10   1.1110
IC   H71  C6   *C7   H72    1.1110  110.10  120.00  110.10   1.1110
IC   H71  C6   *C7   H73    1.1110  110.10 -120.00  110.10   1.1110


!POLY(N-ISOPROPYLACRYLAMIDE)
RESI NIPAMS           0.000 ! param penalty=   0.900 ; charge penalty=   0.663
GROUP            ! CHARGE   CH_PENALTY
ATOM   C1 CG331  -0.270  !    0.436
ATOM  H11 HGA3    0.090   !    0.000
ATOM  H12 HGA3    0.090   !    0.000
ATOM  H13 HGA3    0.090   !    0.000
GROUP                     !
ATOM   C2 CG321  -0.180   !    0.442           H52  H41  H63
ATOM  H21 HGA2    0.090   !    0.000            |    |    |
ATOM  H22 HGA2    0.090   !    0.000      H51 - C5 - C4 - C6 - H62
ATOM   C3 CG2O1   0.510   !    0.285            |    |     \
ATOM   O1 OG2D1  -0.510   !    0.000           H53   N1-HN1 H61
ATOM   N1 NG2S1  -0.310   !    0.045                 |
ATOM  HN1 HGP1    0.310   !    0.000       H13       C3 = O1
ATOM   C4 CG311  -0.090   !    0.000        |        |
ATOM  H41 HGA1    0.090   !    0.000  H12 - C1 - - - C2 - H22
GROUP                                       |        |
ATOM   C5 CG331  -0.270   !    0.000       H11      H21
ATOM  H51 HGA3    0.090   !    0.000
ATOM  H52 HGA3    0.090   !    0.000
ATOM  H53 HGA3    0.090   !    0.000
GROUP
ATOM   C6 CG331  -0.270   !    0.000
ATOM  H61 HGA3    0.090   !    0.000
ATOM  H62 HGA3    0.090   !    0.000
ATOM  H63 HGA3    0.090   !    0.000
BOND C1   C2   C2   C3    C3   O1    C3   N1
BOND N1   C4   C4   C5    C4   C6    C1   H11
BOND C1  H12   C1  H13    C2  H21    C2   H22
BOND N1  HN1   C4  H41    C5  H51    C5   H52
BOND C5  H53   C6  H61    C6  H62    C6   H63
IMPR C3     C2     N1     O1
DOUBLE C3 O1
IC    H11    C2   *C1   H12        1.1110  110.10  120.00  110.10   1.1110
IC    H11    C2   *C1   H13        1.1110  110.10 -120.00  110.10   1.1110
IC    H11    C1   C2    C3         1.1110  110.10  180.00  108.00   1.4900
IC    C3     C1   *C2   H21        1.4900  108.00  120.00  110.10   1.1110
IC    C3     C1   *C2   H22        1.4900  108.00 -120.00  110.10   1.1110
IC    C1     C2   C3    N1         1.5280  108.00  -90.00  116.50   1.3450
IC    N1     C2   *C3   O1         1.3450  116.50  180.00  121.00   1.2300
IC    C2     C3   N1    C4         1.4900  116.50  180.00  120.00   1.4300
IC    C4     C3   *N1   HN1        1.4300  120.00  180.00  123.00   0.9970
IC    C3     N1   C4    C5         1.3450  120.00   30.00  113.50   1.5380
IC    C5     N1   *C4   C6         1.5380  113.50  120.00  113.50   1.5380
IC    C5     N1   *C4   H41        1.5380  113.50 -120.00  108.00   1.1110
IC    N1     C4   C5    H51        1.4300  113.50  180.00  110.10   1.1110
IC    H51    C4   *C5   H52        1.1110  110.10  120.00  110.10   1.1110
IC    H51    C4   *C5   H53        1.1110  110.10 -120.00  110.10   1.1110
IC    N1     C4   C6    H61        1.4300  113.50  180.00  110.10   1.1110
IC    H61    C4   *C6   H62        1.1110  110.10  120.00  110.10   1.1110
IC    H61    C4   *C6   H63        1.1110  110.10 -120.00  110.10   1.1110


!POLY(N-ISOPROPYLACRYLAMIDE)
RESI NIPAMR             0.000 ! param penalty=   0.900 ; charge penalty=   0.663
GROUP            ! CHARGE   CH_PENALTY
ATOM   C1 CG331  -0.270   !    0.436
ATOM  H11 HGA3    0.090   !    0.000
ATOM  H12 HGA3    0.090   !    0.000
ATOM  H13 HGA3    0.090   !    0.000
GROUP
ATOM   C2 CG321  -0.180   !    0.442
ATOM  H21 HGA2    0.090   !    0.000
ATOM  H22 HGA2    0.090   !    0.000          H13       H21
ATOM   C3 CG2O1   0.510   !    0.285           |        |
ATOM   O1 OG2D1  -0.510   !    0.000     H12 - C1 - - - C2 - H22
ATOM   N1 NG2S1  -0.310   !    0.045           |        |
ATOM  HN1 HGP1    0.310   !    0.000          H11       C3 = O1
ATOM   C4 CG311  -0.090   !    0.000                    |
ATOM  H41 HGA1    0.090   !    0.000              H52   N1-HN1 H63
GROUP                                              |    |     /
ATOM   C5 CG331  -0.270   !    0.000         H51 - C5 - C4 - C6 - H62
ATOM  H51 HGA3    0.090   !    0.000               |    |    |
ATOM  H52 HGA3    0.090   !    0.000              H53  H41  H61
ATOM  H53 HGA3    0.090   !    0.000
GROUP
ATOM   C6 CG331  -0.270   !    0.000
ATOM  H61 HGA3    0.090   !    0.000
ATOM  H62 HGA3    0.090   !    0.000
ATOM  H63 HGA3    0.090   !    0.000
BOND C1   C2   C2   C3   C3   O1   C3   N1
BOND N1   C4   C4   C5   C4   C6   C1  H11
BOND C1  H12   C1  H13   C2  H21   C2  H22
BOND N1  HN1   C4  H41   C5  H51   C5  H52
BOND C5  H53   C6  H61   C6  H62   C6  H63
IMPR C3     C2     N1     O1
DOUBLE C3 O1
IC    H11    C2   *C1   H12        1.1110  110.10  120.00  110.10   1.1110
IC    H11    C2   *C1   H13        1.1110  110.10 -120.00  110.10   1.1110
IC    H13    C1   C2    C3         1.1110  110.10  180.00  108.00   1.4900
IC    C3     C1   *C2   H21        1.4900  108.00 -120.00  110.10   1.1110
IC    C3     C1   *C2   H22        1.4900  108.00  120.00  110.10   1.1110
IC    C1     C2   C3    N1         1.5280  108.00   90.00  116.50   1.3450
IC    N1     C2   *C3   O1         1.3450  116.50  180.00  121.00   1.2300
IC    C2     C3   N1    C4         1.4900  116.50  180.00  120.00   1.4300
IC    C4     C3   *N1   HN1        1.4300  120.00  180.00  123.00   0.9970
IC    C3     N1   C4    C5         1.3450  120.00   30.00  113.50   1.5380
IC    C5     N1   *C4   C6         1.5380  113.50  120.00  113.50   1.5380
IC    C5     N1   *C4   H41        1.5380  113.50 -120.00  108.00   1.1110
IC    N1     C4   C5    H51        1.4300  113.50  180.00  110.10   1.1110
IC    H51    C4   *C5   H52        1.1110  110.10  120.00  110.10   1.1110
IC    H51    C4   *C5   H53        1.1110  110.10 -120.00  110.10   1.1110
IC    N1     C4   C6    H61        1.4300  113.50  180.00  110.10   1.1110
IC    H61    C4   *C6   H62        1.1110  110.10  120.00  110.10   1.1110
IC    H61    C4   *C6   H63        1.1110  110.10 -120.00  110.10   1.1110


RESI NTBAS          0.000  !
GROUP                      !                      H42
ATOM   C1 CG331  -0.270    !                      |
ATOM  H11 HGA3    0.090    !                H41 - C4 - H43
ATOM  H12 HGA3    0.090    !                      |
ATOM  H13 HGA3    0.090    !                      N1 - HN1
GROUP                      !                      |
ATOM   C2 CG321  -0.180    !                 H13  C3 = O1
ATOM  H21 HGA2    0.090    !                 |    |
ATOM  H22 HGA2    0.090    !          H12 - C1 -  C2 - H22
ATOM   C3 CG2O1   0.510    !                 |    |
ATOM   O1 OG2D1  -0.510    !                 H11  H21
ATOM   N1 NG2S1  -0.470    !
ATOM  HN1 HGP1    0.310    !
ATOM   C4 CG331  -0.110    !
ATOM  H41 HGA3    0.090    !
ATOM  H42 HGA3    0.090    !
ATOM  H43 HGA3    0.090    !
BOND C1   C2   C2   C3   C3   O1   C3   N1
BOND N1   C4   N1   HN1  C2   H21  C2   H22
BOND C1   H11  C1   H12  C1   H13  C4   H41
BOND C4   H42  C4   H43
IMPR C3   C2   N1   O1
DOUBLE C3 O1

IC  H11   C2   *C1   H12    1.1110  110.10  120.00  110.10   1.1110
IC  H11   C2   *C1   H13    1.1110  110.10 -120.00  110.10   1.1110
IC  H11   C1   C2    C3     1.1110  110.10  180.00  108.00   1.4900
IC  C3    C1   *C2   H21    1.4900  108.00  120.00  110.10   1.1110
IC  C3    C1   *C2   H22    1.4900  108.00 -120.00  110.10   1.1110
IC  C1    C2   C3    N1     1.5280  108.00  -90.00  116.50   1.3450
IC  N1    C2   *C3   O1     1.3450  116.50  180.00  121.00   1.2300
IC  C2    C3   N1    C4     1.4900  116.50  180.00  120.00   1.4300
IC  C4    C3   *N1   HN1    1.4300  120.00  180.00  123.00   0.9970
IC  C3    N1   C4    H41    1.3450  120.00  180.00  109.50   1.1110
IC  H41   N1   *C4   H42    1.1110  109.50  120.00  109.50   1.1110
IC  H41   N1   *C4   H43    1.1110  109.50 -120.00  109.50   1.1110

!POLY(N-TER-BUTYLACRYLAMIDE)
RESI NTBAR          0.000  !
GROUP                      !
ATOM   C1 CG331  -0.270    !
ATOM  H11 HGA3    0.090    !             H13  H23
ATOM  H12 HGA3    0.090    !             |    |
ATOM  H13 HGA3    0.090    !      H12 - C1 -  C2 - H22
GROUP                      !             |    |
ATOM   C2 CG321  -0.180    !             H11  C3 = O1
ATOM  H21 HGA2    0.090    !                  |
ATOM  H22 HGA2    0.090    !                  N1 - NH1
ATOM   C3 CG2O1   0.510    !                  |
ATOM   O1 OG2D1  -0.510    !            H41 - C4 - C43
ATOM   N1 NG2S1  -0.470    !                  |
ATOM  HN1 HGP1    0.310    !                 C42
ATOM   C4 CG331  -0.110    !
ATOM  H41 HGA3    0.090    !
ATOM  H42 HGA3    0.090    !
ATOM  H43 HGA3    0.090    !
BOND C1   C2   C2   C3   C3   O1   C3   N1
BOND N1   C4   N1   HN1  C2   H21  C2   H22
BOND C1   H11  C1   H12  C1   H13  C4   H41
BOND C4   H42  C4   H43
IMPR C3   C2   N1   O1
DOUBLE C3 O1

IC  H11   C2   *C1   H12    1.1110  110.10  120.00  110.10   1.1110
IC  H11   C2   *C1   H13    1.1110  110.10 -120.00  110.10   1.1110
IC  H13   C1   C2    C3     1.1110  110.10  180.00  108.00   1.4900
IC  C3    C1   *C2   H21    1.4900  108.00 -120.00  110.10   1.1110
IC  C3    C1   *C2   H22    1.4900  108.00  120.00  110.10   1.1110
IC  C1    C2   C3    N1     1.5280  108.00   90.00  116.50   1.3450
IC  N1    C2   *C3   O1     1.3450  116.50  180.00  121.00   1.2300
IC  C2    C3   N1    C4     1.4900  116.50  180.00  120.00   1.4300
IC  C4    C3   *N1   HN1    1.4300  120.00  180.00  123.00   0.9970
IC  C3    N1   C4    H41    1.3450  120.00  180.00  109.50   1.1110
IC  H41   N1   *C4   H42    1.1110  109.50  120.00  109.50   1.1110
IC  H41   N1   *C4   H43    1.1110  109.50 -120.00  109.50   1.1110


!POLY(ACRYLAMIDE)
RESI AAMDS           0.000 !
GROUP                      !
ATOM   C1 CG331  -0.270    !
ATOM  H11 HGA3    0.090    !
ATOM  H12 HGA3    0.090    !
ATOM  H13 HGA3    0.090    !           HN1 - N1 - HN2
GROUP                      !                 |
ATOM   C2 CG321  -0.180    !          H13    C3 = O1
ATOM  H21 HGA2    0.090    !          |      |
ATOM  H22 HGA2    0.090    !    H12 - C1 - - C2 - H22
GROUP                                 |      |
ATOM   C3 CG2O1   0.550    !         H11    H21
ATOM   O1 OG2D1  -0.550    !
GROUP
ATOM   N1 NG2S2  -0.620    !
ATOM  HN1 HGP1    0.310    !
ATOM  HN2 HGP1    0.310    !
BOND C1   C2   C2   C3   C3   N1   C3   O1
BOND C1   H11  C1   H12  C1   H13  C2   H21
BOND C2   H22  N1   HN1  N1   HN2
IMPR C3   C2   N1   O1
DOUBLE C3 O1
IC   H11  C2   *C1   H12   1.1110  110.10  120.00  110.10   1.1110
IC   H11  C2   *C1   H13   1.1110  110.10 -120.00  110.10   1.1110
IC   H11  C1   C2    C3    1.1110  110.10  180.00  108.00   1.4900
IC   C3   C1   *C2   H21   1.4900  108.00  120.00  110.10   1.1110
IC   C3   C1   *C2   H22   1.4900  108.00 -120.00  110.10   1.1110
IC   C1   C2   C3    N1    1.5280  108.00  -90.00  116.50   1.3600
IC   N1   C2   *C3   O1    1.3600  116.50  180.00  121.00   1.2300
IC   C2   C3   N1    HN1   1.4900  116.50  180.00  120.00   1.0000
IC   HN1  C3   *N1   HN2   1.0000  120.00  180.00  120.00   1.0000

RESI AAMDR           0.000 !
GROUP                      !
ATOM   C1 CG331  -0.270    !
ATOM  H11 HGA3    0.090    !            H13    H21
ATOM  H12 HGA3    0.090    !            |      |
ATOM  H13 HGA3    0.090    !      H12 - C1 - - C2 - H22
GROUP                      !            |      |
ATOM   C2 CG321  -0.180    !            H11    C3 = O1
ATOM  H21 HGA2    0.090    !                   |
ATOM  H22 HGA2    0.090    !             H31 - N1 - H32
GROUP
ATOM   C3 CG2O1   0.550    !
ATOM   O1 OG2D1  -0.550    !
GROUP
ATOM   N1 NG2S2  -0.620    !
ATOM  HN1 HGP1    0.310    !
ATOM  HN2 HGP1    0.310    !
BOND C1   C2   C2   C3   C3   N1   C3   O1
BOND C1   H11  C1   H12  C1   H13  C2   H21
BOND C2   H22  N1   HN1  N1   HN2
IMPR C3   C2   N1   O1
DOUBLE C3 O1
IC   H11   C2  *C1   H12   1.1110  110.10  120.00  110.10   1.1110
IC   H11   C2  *C1   H13   1.1110  110.10 -120.00  110.10   1.1110
IC   H13   C1  C2    C3    1.1110  110.10  180.00  108.00   1.4900
IC   C3    C1  *C2   H21   1.4900  108.00 -120.00  110.10   1.1110
IC   C3    C1  *C2   H22   1.4900  108.00  120.00  110.10   1.1110
IC   C1    C2  C3    N1    1.5280  108.00   90.00  116.50   1.3600
IC   N1    C2  *C3   O1    1.3600  116.50  180.00  121.00   1.2300
IC   C2    C3  N1    HN1   1.4900  116.50  180.00  120.00   1.0000
IC   HN1   C3  *N1   HN2   1.0000  120.00  180.00  120.00   1.0000

RESI MACS             0.000 ! param penalty=   0.500 ; charge penalty=   0.025
GROUP            ! CHARGE   CH_PENALTY
ATOM   C1 CG331  -0.270   !    0.000
ATOM  H11 HGA3    0.090   !    0.000
ATOM  H12 HGA3    0.090   !    0.000                   H43
ATOM  H13 HGA3    0.090   !    0.000                    |
GROUP                                             H41 - C4 - H42
ATOM   C2 CG321  -0.220   !    0.000                    |
ATOM  H21 HGA2    0.090   !    0.000                    O2
ATOM  H22 HGA2    0.090   !    0.000                    |
ATOM   C3 CG2O2   0.900   !    0.000          H13       C3 = O1
ATOM   O1 OG2D1  -0.630   !    0.000           |        |
ATOM   O2 OG302  -0.490   !    0.025     H12 - C1 - - - C2 - H22
ATOM   C4 CG331  -0.010   !    0.025           |        |
ATOM  H41 HGA3    0.090   !    0.000          H11      H21
ATOM  H42 HGA3    0.090   !    0.000
ATOM  H43 HGA3    0.090   !    0.000
BOND C1   C2   C2   C3   C3   O1   C3   O2   O2   C4
BOND C1  H11   C1  H12   C1  H13   C2  H21   C2  H22
BOND C4  H41   C4  H42   C4  H43
IMPR C3     C2     O1     O2
DOUBLE C3 O1
IC H11   C2    *C1    H12        1.1110  110.10  120.00  110.10   1.1110
IC H11   C2    *C1    H13        1.1110  110.10 -120.00  110.10   1.1110
IC H11   C1    C2     C3         1.1110  110.10  180.00  108.00   1.5220
IC C3    C1    *C2    H21        1.5220  108.00  120.00  110.10   1.1110
IC C3    C1    *C2    H22        1.5220  108.00 -120.00  110.10   1.1110
IC C1    C2    C3     O2         1.5280  108.00  -90.00  109.00   1.3340
IC O2    C2    *C3    O1         1.3340  109.00  180.00  125.00   1.2200
IC C2    C3    O2     C4         1.5220  109.00  180.00  109.60   1.4400
IC C3    O2    C4     H43        1.3340  109.60  180.00  110.10   1.1110
IC H41   O2    *C4    H42        1.1110  110.10  120.00  110.10   1.1110
IC H41   O2    *C4    H43        1.1110  110.10 -120.00  110.10   1.1110


!POLYMETHYLACRYLATE
RESI MACR             0.000 ! param penalty=   0.500 ; charge penalty=   0.025
GROUP            ! CHARGE   CH_PENALTY
ATOM   C1 CG331  -0.270   !    0.000
ATOM  H11 HGA3    0.090   !    0.000            H13      H21
ATOM  H12 HGA3    0.090   !    0.000             |        |
ATOM  H13 HGA3    0.090   !    0.000       H12 - C1 - - - C2 - H22
GROUP                                            |        |
ATOM   C2 CG321  -0.220   !    0.000            H11       C3 = O1
ATOM  H21 HGA2    0.090   !    0.000                      |
ATOM  H22 HGA2    0.090   !    0.000                      O2
ATOM   C3 CG2O2   0.900   !    0.000                      |
ATOM   O1 OG2D1  -0.630   !    0.000                H41 - C4 - H42
ATOM   O2 OG302  -0.490   !    0.025                      |
ATOM   C4 CG331  -0.010   !    0.025                     H43
ATOM  H41 HGA3    0.090   !    0.000
ATOM  H42 HGA3    0.090   !    0.000
ATOM  H43 HGA3    0.090   !    0.000
BOND C1   C2   C2   C3   C3   O1   C3   O2   O2   C4
BOND C1  H11   C1  H12   C1  H13   C2  H21   C2  H22
BOND C4  H41   C4  H42   C4  H43
IMPR C3     C2     O1     O2
DOUBLE C3 O1
IC H11   C2    *C1    H12        1.1110  110.10  120.00  110.10   1.1110
IC H11   C2    *C1    H13        1.1110  110.10 -120.00  110.10   1.1110
IC H13   C1    C2     C3         1.1110  110.10  180.00  108.00   1.5220
IC C3    C1    *C2    H22        1.5220  108.00  120.00  110.10   1.1110
IC C3    C1    *C2    H21        1.5220  108.00 -120.00  110.10   1.1110
IC C1    C2    C3     O2         1.5280  108.00   90.00  109.00   1.3340
IC O2    C2    *C3    O1         1.3340  109.00  180.00  125.00   1.2200
IC C2    C3    O2     C4         1.5220  109.00  180.00  109.60   1.4400
IC C3    O2    C4     H43        1.3340  109.60  180.00  110.10   1.1110
IC H41   O2    *C4    H42        1.1110  110.10  120.00  110.10   1.1110
IC H41   O2    *C4    H43        1.1110  110.10 -120.00  110.10   1.1110

!POLYPROPYLACRYLATE
RESI PACS             0.000 ! param penalty=   0.500 ; charge penalty=   0.025
GROUP            ! CHARGE   CH_PENALTY
ATOM   C1 CG331  -0.270   !    0.000
ATOM  H11 HGA3    0.090   !    0.000
ATOM  H12 HGA3    0.090   !    0.000
ATOM  H13 HGA3    0.090   !    0.000                   H63
GROUP                                                   |
ATOM   C2 CG321  -0.220   !    0.000              H61 - C6 - H62
ATOM  H21 HGA2    0.090   !    0.000                    |
ATOM  H22 HGA2    0.090   !    0.000              H51 - C5 - H52
ATOM   C3 CG2O2   0.900   !    0.000                    |
ATOM   O1 OG2D1  -0.630   !    0.000              H41 - C4 - H42
ATOM   O2 OG302  -0.490   !    0.025                    |
ATOM   C4 CG321   0.080   !    0.025                    O2
ATOM  H41 HGA2    0.090   !    0.000                    |
ATOM  H42 HGA2    0.090   !    0.000          H13       C3 = O1
GROUP                                          |        |
ATOM   C5 CG321  -0.180   !    0.025     H12 - C1 - - - C2 - H2
ATOM  H51 HGA2    0.090   !    0.000           |        |
ATOM  H52 HGA2    0.090   !    0.000          H11      H21
GROUP
ATOM   C6 CG331  -0.270   !    0.025
ATOM  H61 HGA3    0.090   !    0.000
ATOM  H62 HGA3    0.090   !    0.000
ATOM  H63 HGA3    0.090   !    0.000
BOND C1   C2   C2   C3   C3   O1   C3   O2   O2   C4
BOND C4   C5   C5   C6   C1  H11   C1  H12   C1  H13
BOND C2   H21  C2  H22   C4  H41   C4  H42   C5  H51
BOND C5   H52  C6  H61   C6  H62   C6  H63
IMPR C3     C2     O1     O2
DOUBLE C3 O1
IC H11   C2    *C1    H12        1.1110  110.10  120.00  110.10   1.1110
IC H11   C2    *C1    H13        1.1110  110.10 -120.00  110.10   1.1110
IC H11   C1    C2     C3         1.1110  110.10  180.00  108.00   1.5220
IC C3    C1    *C2    H21        1.5220  108.00  120.00  110.10   1.1110
IC C3    C1    *C2    H22        1.5220  108.00 -120.00  110.10   1.1110
IC C1    C2    C3     O2         1.5280  108.00  -90.00  109.00   1.3340
IC O2    C2    *C3    O1         1.3340  109.00  180.00  125.00   1.2200
IC C2    C3    O2     C4         1.5220  109.00  180.00  109.60   1.4400
IC C3    O2    C4     C5         1.3340  109.60  180.00  110.10   1.5300
IC C5    O2    *C4    H41        1.5300  110.10  120.00  109.50   1.1110
IC C5    O2    *C4    H42        1.5300  110.10 -120.00  109.50   1.1110
IC O2    C4    C5     C6         1.4400  110.10  180.00  115.00   1.5280
IC C6    C4    *C5    H51        1.5280  115.00  120.00  110.10   1.1110
IC C6    C4    *C5    H52        1.5280  115.00 -120.00  110.10   1.1110
IC C4    C5    C6     H61        1.5300  115.00  180.00  110.10   1.1110
IC H61   C5    *C6    H62        1.1110  110.10  120.00  110.10   1.1110
IC H61   C5    *C6    H63        1.1110  110.10 -120.00  110.10   1.1110


!POLYPROPYLACRYLATE
RESI PACR             0.000 ! param penalty=   0.500 ; charge penalty=   0.025
GROUP
ATOM   C1 CG331  -0.270   !    0.000
ATOM  H11 HGA3    0.090   !    0.000
ATOM  H12 HGA3    0.090   !    0.000
ATOM  H13 HGA3    0.090   !    0.000           H13      H21
GROUP                                           |        |
ATOM   C2 CG321  -0.220   !    0.000      H12 - C1 - - - C2 - H22
ATOM  H21 HGA2    0.090   !    0.000            |        |
ATOM  H22 HGA2    0.090   !    0.000           H11       C3 = O1
ATOM   C3 CG2O2   0.900   !    0.000                     |
ATOM   O1 OG2D1  -0.630   !    0.000                     O2
ATOM   O2 OG302  -0.490   !    0.025                     |
ATOM   C4 CG321   0.080   !    0.025               H41 - C4 - H42
ATOM  H41 HGA2    0.090   !    0.000                     |
ATOM  H42 HGA2    0.090   !    0.000               H51 - C5 - H52
GROUP                                                    |
ATOM   C5 CG321  -0.180   !    0.025               H61 - C6 - H62
ATOM  H51 HGA2    0.090   !    0.000                     |
ATOM  H52 HGA2    0.090   !    0.000                    H63
GROUP
ATOM   C6 CG331  -0.270   !    0.025
ATOM  H61 HGA3    0.090   !    0.000
ATOM  H62 HGA3    0.090   !    0.000
ATOM  H63 HGA3    0.090   !    0.000
BOND C1   C2   C2   C3   C3   O1   C3   O2   O2   C4
BOND C4   C5   C5   C6   C1  H11   C1  H12   C1  H13
BOND C2   H21  C2  H22   C4  H41   C4  H42   C5  H51
BOND C5   H52  C6  H61   C6  H62   C6  H63
IMPR C3     C2     O1     O2
DOUBLE C3 O1
IC H11   C2    *C1    H12        1.1110  110.10  120.00  110.10   1.1110
IC H11   C2    *C1    H13        1.1110  110.10 -120.00  110.10   1.1110
IC H13   C1    C2     C3         1.1110  110.10  180.00  108.00   1.5220
IC C3    C1    *C2    H21        1.5220  108.00 -120.00  110.10   1.1110
IC C3    C1    *C2    H22        1.5220  108.00  120.00  110.10   1.1110
IC C1    C2    C3     O2         1.5280  108.00   90.00  109.00   1.3340
IC O2    C2    *C3    O1         1.3340  109.00  180.00  125.00   1.2200
IC C2    C3    O2     C4         1.5220  109.00  180.00  109.60   1.4400
IC C3    O2    C4     C5         1.3340  109.60  180.00  110.10   1.5300
IC C5    O2    *C4    H41        1.5300  110.10  120.00  109.50   1.1110
IC C5    O2    *C4    H42        1.5300  110.10 -120.00  109.50   1.1110
IC O2    C4    C5     C6         1.4400  110.10  180.00  115.00   1.5280
IC C6    C4    *C5    H51        1.5280  115.00  120.00  110.10   1.1110
IC C6    C4    *C5    H52        1.5280  115.00 -120.00  110.10   1.1110
IC C4    C5    C6     H61        1.5300  115.00  180.00  110.10   1.1110
IC H61   C5    *C6    H62        1.1110  110.10  120.00  110.10   1.1110
IC H61   C5    *C6    H63        1.1110  110.10 -120.00  110.10   1.1110

!POLYACRYLICACID
RESI AACS             0.000 ! param penalty=   1.500 ; charge penalty=   1.739
GROUP            ! CHARGE   CH_PENALTY
ATOM   C1 CG331  -0.270   !    0.275
ATOM  H11 HGA3    0.090   !    0.000                     H3
ATOM  H12 HGA3    0.090   !    0.000                    /
ATOM  H13 HGA3    0.090   !    0.000                   O2
GROUP                     !                            |
ATOM   C2 CG321  -0.220   !    0.275         H13       C3=O1
ATOM  H21 HGA2    0.090   !    0.000          |        |
ATOM  H22 HGA2    0.090   !    0.000    H12 - C1 - - - C2 - H22
ATOM   C3 CG2O2   0.790   !    1.739          |        |
ATOM   O1 OG2D1  -0.550   !    0.000         H11      H21
ATOM   O2 OG311  -0.620   !    1.739
ATOM   H3 HGP1    0.420   !    0.000
BOND C1   C2   C2   C3   C3   O1   C3   O2
BOND C1  H11   C1  H12   C1  H13   C2  H21
BOND C2  H22   O2   H3
IMPR C3     C2     O1     O2
DOUBLE C3 O1
IC H11    C2    *C1    H12        1.1110  110.10  120.00  110.10   1.1110
IC H11    C2    *C1    H13        1.1110  110.10 -120.00  110.10   1.1110
IC H11    C1    C2     C3         1.1110  110.10  180.00  108.00   1.5220
IC C3     C1    *C2    H21        1.5220  108.00  120.00  110.10   1.1110
IC C3     C1    *C2    H22        1.5220  108.00 -120.00  110.10   1.1110
IC C1     C2    C3     O2         1.5280  108.00  -90.00  110.50   1.4000
IC O2     C2    *C3    O1         1.4000  110.50  180.00  125.00   1.2200
IC C2     C3    O2     H3         1.5220  110.50  180.00  115.00   0.9600

!POLYACRYLICACID
RESI AACR             0.000 ! param penalty=   1.500 ; charge penalty=   1.739
GROUP            ! CHARGE
ATOM   C1 CG331  -0.270   !
ATOM  H11 HGA3    0.090   !
ATOM  H12 HGA3    0.090   !      H13      H21
ATOM  H13 HGA3    0.090   !       |        |
GROUP                     ! H12 - C1 - - - C2 - H22
ATOM   C2 CG321  -0.220   !       |        |
ATOM  H21 HGA2    0.090   !      H11       C3 = O1
ATOM  H22 HGA2    0.090   !                |
ATOM   C3 CG2O2   0.790   !                O2
ATOM   O1 OG2D1  -0.550   !                 \
ATOM   O2 OG311  -0.620   !                  H3
ATOM   H3 HGP1    0.420   !
BOND C1   C2   C2   C3   C3   O1   C3   O2
BOND C1  H11   C1  H12   C1  H13   C2  H21
BOND C2  H22   O2   H3
IMPR C3     C2     O1     O2
DOUBLE C3 O1
IC H11    C2    *C1    H12        1.1110  110.10  120.00  110.10   1.1110
IC H11    C2    *C1    H13        1.1110  110.10 -120.00  110.10   1.1110
IC H13    C1    C2     C3         1.1110  110.10  180.00  108.00   1.5220
IC C3     C1    *C2    H21        1.5220  108.00 -120.00  110.10   1.1110
IC C3     C1    *C2    H22        1.5220  108.00  120.00  110.10   1.1110
IC C1     C2    C3     O2         1.5280  108.00   90.00  110.50   1.4000
IC O2     C2    *C3    O1         1.4000  110.50  180.00  125.00   1.2200
IC C2     C3    O2     H3         1.5220  110.50  180.00  115.00   0.9600

RESI  AACIS -1.000000
GROUP
ATOM C1   CG331  -0.270 !
ATOM H11  HGA3    0.090 !
ATOM H12  HGA3    0.090 !                 O2
ATOM H13  HGA3    0.090 !                 |
GROUP                   !        H13      C3=O1
ATOM C2   CG321  -0.280 !        |        |
ATOM H21  HGA2    0.090 !  H12 - C1 - - - C2 - H22
ATOM H22  HGA2    0.090 !         |       |
ATOM C3   CG2O3   0.620 !         H11     H21
ATOM O1   OG2D2  -0.760 !
ATOM O2   OG2D2  -0.760 !
BOND C2   C1  C3   C2  C3   O2
BOND C1   H11 C1   H12  C1   H13  C2   H21
BOND C2   H22
DOUBLE C3 O1
IMPR C3   O1   O2 C2
IC    H11    C2     *C1    H12    1.1110  110.10  120.00  110.10   1.1110
IC    H11    C2     *C1    H13    1.1110  110.10 -120.00  110.10   1.1110
IC    H11    C1     C2     C3     1.1110  110.10  180.00  108.00   1.5220
IC    C3     C1     *C2    H21    1.5220  108.00  120.00  110.10   1.1110
IC    C3     C1     *C2    H22    1.5220  108.00 -120.00  110.10   1.1110
IC    C1     C2     C3     O1     1.5280  108.00   90.00  116.00   1.2600
IC    O1     C2     *C3    O2     1.2600  116.00  180.00  116.00   1.2600
PATCH FIRST NONE LAST NONE

RESI  AACIR -1.000000
GROUP
ATOM C1   CG331  -0.270 !
ATOM H11  HGA3    0.090 !
ATOM H12  HGA3    0.090 !       H13      H21
ATOM H13  HGA3    0.090 !        |        |
GROUP                   !  H12 - C1 - - - C2 - H22
ATOM C2   CG321  -0.280 !         |       |
ATOM H21  HGA2    0.090 !       H11       C3 = O1
ATOM H22  HGA2    0.090 !                 |
ATOM C3   CG2O3   0.620 !                 O2
ATOM O1   OG2D2  -0.760 !
ATOM O2   OG2D2  -0.760 !
BOND C2   C1  C3   C2  C3   O2
BOND C1   H11 C1   H12  C1   H13  C2   H21
BOND C2   H22
DOUBLE C3 O1
IMPR C3   O1   O2  C2
IC    H11    C2     *C1    H12    1.1110  110.10  120.00  110.10   1.1110
IC    H11    C2     *C1    H13    1.1110  110.10 -120.00  110.10   1.1110
IC    H13    C1     C2     C3     1.1110  110.10  180.00  108.00   1.5220
IC    C3     C1     *C2    H21    1.5220  108.00 -120.00  110.10   1.1110
IC    C3     C1     *C2    H22    1.5220  108.00  120.00  110.10   1.1110
IC    C1     C2     C3     O1     1.5280  108.00   90.00  116.00   1.2600
IC    O1     C2     *C3    O2     1.2600  116.00  180.00  116.00   1.2600
PATCH FIRST NONE LAST NONE

RESI ETHY              0.000 ! param penalty=   0.000 ; charge penalty=   0.000
GROUP            ! CHARGE   CH_PENALTY
ATOM   C1 CG331  -0.270   !    0.000           H13   H23
ATOM  H11 HGA3    0.090   !    0.000            |     |
ATOM  H12 HGA3    0.090   !    0.000      H12 - C1 - C2 - H22
ATOM  H13 HGA3    0.090   !    0.000            |     |
GROUP                     !                    H11   H21
ATOM   C2 CG331  -0.270   !    0.000
ATOM  H22 HGA3    0.090   !    0.000
ATOM  H21 HGA3    0.090   !    0.000
ATOM  H23 HGA3    0.090   !    0.000
BOND C1   C2   C1   H11   C1   H12   C1   H13   C2   H21   C2   H22   C2   H23
IC H11    C2   *C1   H12        1.1110  110.10  120.00  110.10   1.1110
IC H11    C2   *C1   H13        1.1110  110.10 -120.00  110.10   1.1110
IC H11    C1    C2   H23        1.1110  110.10  180.00  110.10   1.1110
IC C2     H12   *C1   H13       1.5280  110.10 -120.00  110.10   1.1110
IC H12    C1   C2    H22        1.1110  110.10  180.00  110.10   1.1110
IC H22    C1   *C2   H23        1.1110  110.10  120.00  110.10   1.1110
IC H22    C1   *C2   H21        1.1110  110.10 -120.00  110.10   1.1110
PATC first none last none

RESI PROS             0.000 ! param penalty=   0.000 ; charge penalty=   0.000
GROUP            ! CHARGE   CH_PENALTY
ATOM   C1 CG331  -0.270   !    0.000
ATOM  H11 HGA3    0.090   !    0.000
ATOM  H12 HGA3    0.090   !    0.000                  H23
ATOM  H13 HGA3    0.090   !    0.000                   |
GROUP                     !                  H13   H31-C3-H33
ATOM   C2 CG321  -0.180   !    0.000          |        |
ATOM  H21 HGA2    0.090   !    0.000    H12 - C1 - - - C2 - H22
ATOM  H22 HGA2    0.090   !    0.000          |        |
GROUP                     !                  H11      H21
ATOM   C3 CG331  -0.270   !    0.000
ATOM  H31 HGA3    0.090   !    0.000
ATOM  H32 HGA3    0.090   !    0.000
ATOM  H33 HGA3    0.090   !    0.000
BOND C1   C2   C2   C3   C1  H11   C1  H12
BOND C1  H13   C2  H21   C2  H22   C3  H31
BOND C3  H32   C3  H33
PATC first none last none
IC H11    C2   *C1   H12        1.1110  110.10  120.00  110.10   1.1110
IC H11    C2   *C1   H13        1.1110  110.10 -120.00  110.10   1.1110
IC H11    C1   C2    C3         1.1110  110.10  180.00  114.00   1.5280
IC C3     C1   *C2   H21        1.5280  114.00 -120.00  110.10   1.1110
IC C3     C1   *C2   H22        1.5280  114.00  120.00  110.10   1.1110
IC C1     C2   C3    H31        1.5280  114.00  180.00  110.10   1.1110
IC H31    C2   *C3   H32        1.1110  110.10  120.00  110.10   1.1110
IC H31    C2   *C3   H33        1.1110  110.10 -120.00  110.10   1.1110

!POLYPROPYLENE
RESI PROR             0.000 ! param penalty=   0.000 ; charge penalty=   0.000
GROUP            ! CHARGE   CH_PENALTY
ATOM   C1 CG331  -0.270   !    0.000
ATOM  H11 HGA3    0.090   !    0.000
ATOM  H12 HGA3    0.090   !    0.000
ATOM  H13 HGA3    0.090   !    0.000        H13      H21
GROUP                     !                  |        |
ATOM   C2 CG321  -0.180   !    0.000   H12 - C1 - - - C2 - H22
ATOM  H21 HGA2    0.090   !    0.000         |        |
ATOM  H22 HGA2    0.090   !    0.000        H11 H31 - C3 - H33
GROUP                     !                           |
ATOM   C3 CG331  -0.270   !    0.000                 H32
ATOM  H31 HGA3    0.090   !    0.000
ATOM  H32 HGA3    0.090   !    0.000
ATOM  H33 HGA3    0.090   !    0.000
BOND C1   C2   C2   C3   C1  H11   C1  H12
BOND C1  H13   C2  H21   C2  H22   C3  H31
BOND C3  H32   C3  H33
PATC first none last none
IC H11    C2   *C1   H12        1.1110  110.10  120.00  110.10   1.1110
IC H11    C2   *C1   H13        1.1110  110.10 -120.00  110.10   1.1110
IC H13    C1   C2    C3         1.1110  110.10  180.00  114.00   1.5280
IC C3     C1   *C2   H21        1.5280  114.00 -120.00  110.10   1.1110
IC C3     C1   *C2   H22        1.5280  114.00  120.00  110.10   1.1110
IC C1     C2   C3    H31        1.5280  114.00  180.00  110.10   1.1110
IC H31    C2   *C3   H32        1.1110  110.10  120.00  110.10   1.1110
IC H31    C2   *C3   H33        1.1110  110.10 -120.00  110.10   1.1110


!POLY(1-BUTENE)
RESI 1BUTS             0.000 ! param penalty=   0.000 ; charge penalty=   0.000
GROUP            ! CHARGE   CH_PENALTY
ATOM   C1 CG331  -0.270   !    0.000
ATOM  H11 HGA3    0.090   !    0.000
ATOM  H12 HGA3    0.090   !    0.000
ATOM  H13 HGA3    0.090   !    0.000
GROUP                     !                           H43
ATOM   C2 CG321  -0.180   !    0.000                   |
ATOM  H21 HGA2    0.090   !    0.000               H41-C4-H42
ATOM  H22 HGA2    0.090   !    0.000                   |
GROUP                     !                  H13   H31-C3-H32
ATOM   C3 CG321  -0.180   !    0.000          |        |
ATOM  H31 HGA2    0.090   !    0.000    H12 - C1 - - - C2 - H22
ATOM  H32 HGA2    0.090   !    0.000          |        |
GROUP                     !                  H11      H21
ATOM   C4 CG331  -0.270   !    0.000
ATOM  H41 HGA3    0.090   !    0.000
ATOM  H42 HGA3    0.090   !    0.000
ATOM  H43 HGA3    0.090   !    0.000
BOND C1   C2   C2   C3   C3   C4   C1  H11
BOND C1  H12   C1  H13   C2  H21   C2  H22
BOND C3  H31   C3  H32   C4  H41   C4  H42
BOND C4  H43
IC   H11   C2   *C1  H12        1.1110  110.10  120.00  110.10   1.1110
IC   H11   C2   *C1  H13        1.1110  110.10 -120.00  110.10   1.1110
IC   H11   C1   C2   C3         1.1110  110.10  180.00  115.00   1.5300
IC   C3    C1   *C2  H21        1.5300  115.00  120.00  110.10   1.1110
IC   C3    C1   *C2  H22        1.5300  115.00 -120.00  110.10   1.1110
IC   C1    C2   C3   C4         1.5280  115.00  -60.00  115.00   1.5280
IC   C4    C2   *C3  H31        1.5280  115.00  120.00  110.10   1.1110
IC   C4    C2   *C3  H32        1.5280  115.00 -120.00  110.10   1.1110
IC   C2    C3   C4   H41        1.5300  115.00  180.00  110.10   1.1110
IC   H41   C3   *C4  H42        1.1110  110.10  120.00  110.10   1.1110
IC   H41   C3   *C4  H43        1.1110  110.10 -120.00  110.10   1.1110
IC   H21   C2    C1  H13        1.1110  110.10  180.00  110.10   1.1110
PATC first none last none


!POLY(1-BUTENE)
RESI 1BUTR             0.000 ! param penalty=   0.000 ; charge penalty=   0.000
GROUP            ! CHARGE   CH_PENALTY
ATOM   C1 CG331  -0.270   !    0.000
ATOM  H11 HGA3    0.090   !    0.000          H13      H21
ATOM  H12 HGA3    0.090   !    0.000           |        |
ATOM  H13 HGA3    0.090   !    0.000     H12 - C1 - - - C2 - H22
GROUP                     !                    |        |
ATOM   C2 CG321  -0.180   !    0.000          H11   H31-C3-H32
ATOM  H21 HGA2    0.090   !    0.000                    |
ATOM  H22 HGA2    0.090   !    0.000                H41-C4-H42
GROUP                     !                             |
ATOM   C3 CG321  -0.180   !    0.000                   H43
ATOM  H31 HGA2    0.090   !    0.000
ATOM  H32 HGA2    0.090   !    0.000
GROUP                     !
ATOM   C4 CG331  -0.270   !    0.000
ATOM  H41 HGA3    0.090   !    0.000
ATOM  H42 HGA3    0.090   !    0.000
ATOM  H43 HGA3    0.090   !    0.000
BOND C1   C2   C2   C3   C3   C4   C1  H11
BOND C1  H12   C1  H13   C2  H21   C2  H22
BOND C3  H31   C3  H32   C4  H41   C4  H42
BOND C4  H43
IC   H11   C2   *C1  H12        1.1110  110.10  120.00  110.10   1.1110
IC   H11   C2   *C1  H13        1.1110  110.10 -120.00  110.10   1.1110
IC   H13   C1   C2   C3         1.1110  110.10  180.00  115.00   1.5300
IC   C3    C1   *C2  H22        1.5300  115.00  120.00  110.10   1.1110
IC   C3    C1   *C2  H21        1.5300  115.00 -120.00  110.10   1.1110
IC   C1    C2   C3   C4         1.5280  115.00   60.00  115.00   1.5280
IC   C4    C2   *C3  H31        1.5280  115.00  120.00  110.10   1.1110
IC   C4    C2   *C3  H32        1.5280  115.00 -120.00  110.10   1.1110
IC   C2    C3   C4   H41        1.5300  115.00  180.00  110.10   1.1110
IC   H41   C3   *C4  H42        1.1110  110.10  120.00  110.10   1.1110
IC   H41   C3   *C4  H43        1.1110  110.10 -120.00  110.10   1.1110
IC   H21   C2    C1  H11        1.1110  110.10  180.00  110.10   1.1110
PATC first none last none


RESI PIBUT           0.000 ! param penalty=   0.000 ; charge penalty=   0.000
GROUP            ! CHARGE
ATOM   C1 CG331  -0.270   !
ATOM  H11 HGA3    0.090   !
ATOM  H12 HGA3    0.090   !
ATOM  H13 HGA3    0.090   !
GROUP                     !               H32
ATOM   C2 CG311  -0.090   !                |
ATOM  H21 HGA1    0.090   !      H13   H31-C3-H33
GROUP                     !       |        |
ATOM   C3 CG331  -0.270   ! H12 - C1 - - - C2 - H21
ATOM  H31 HGA3    0.090   !       |        |
ATOM  H32 HGA3    0.090   !      H11   H41-C4-H43
ATOM  H33 HGA3    0.090   !                |
GROUP                     !               H42
ATOM   C4 CG331  -0.270   !
ATOM  H41 HGA3    0.090   !
ATOM  H42 HGA3    0.090   !
ATOM  H43 HGA3    0.090   !
BOND C1   C2   C2   C3   C2   C4   C1  H11
BOND C1  H12   C1  H13   C2  H21   C3  H31
BOND C3  H32   C3  H33   C4  H41   C4  H42
BOND C4  H43
IC H11    C2     *C1    H12        1.1110  110.10  120.00  110.10   1.1110
IC H11    C2     *C1    H13        1.1110  110.10 -120.00  110.10   1.1110
IC H11    C1     C2     C3         1.1110  110.10  180.00  114.00   1.5380
IC C3     C1     *C2    C4         1.5380  114.00  120.00  114.00   1.5380
IC C3     C1     *C2    H21        1.5380  114.00 -120.00  110.10   1.1110
IC C1     C2     C3     H31        1.5380  114.00  180.00  110.10   1.1110
IC H31    C2     *C3    H32        1.1110  110.10  120.00  110.10   1.1110
IC H31    C2     *C3    H33        1.1110  110.10 -120.00  110.10   1.1110
IC C1     C2     C4     H41        1.5380  114.00  180.00  110.10   1.1110
IC H41    C2     *C4    H42        1.1110  110.10  120.00  110.10   1.1110
IC H41    C2     *C4    H43        1.1110  110.10 -120.00  110.10   1.1110
PATC first none last none

RESI AMIDU              0.000 !
GROUP            ! CHARGE   CH_PENALTY
ATOM   N1 NG2S2  -0.620   !    0.000
ATOM  H11 HGP1    0.310   !    0.000             O1  HE3
ATOM  H12 HGP1    0.310   !    0.000             ||   |
ATOM   C1 CG2O1   0.550   !    0.000  H12 - N1 - C1 - CE - HE2
ATOM   O1 OG2D1  -0.550   !    0.000        |         |
GROUP                     !                 H11       HE1
ATOM   CE CG331  -0.270   !    0.000
ATOM  HE1 HGA3    0.090   !    0.000
ATOM  HE2 HGA3    0.090   !    0.000
ATOM  HE3 HGA3    0.090   !    0.000
BOND N1   C1   C1   CE   C1   O1   N1  H11
BOND N1  H12   CE  HE1   CE  HE2   CE  HE3
IMPR C1   CE    N1     O1
DOUBLE C1 O1
IC   H11    C1    *N1    H12        0.0000    0.00  180.00    0.00   0.0000
IC   H11    N1    C1     O1         0.0000    0.00  180.00    0.00   0.0000
IC   O1     N1    *C1    CE         0.0000    0.00  180.00    0.00   0.0000
IC   N1     C1    CE     HE2        0.0000    0.00  180.00    0.00   0.0000
IC   N1     C1    CE     HE1        0.0000    0.00   60.00    0.00   0.0000
IC   N1     C1    CE     HE3        0.0000    0.00  -60.00    0.00   0.0000
IC   HE2    C1    *CE    HE3        0.0000    0.00  120.00    0.00   0.0000
IC   HE2    C1    *CE    HE1        0.0000    0.00 -120.00    0.00   0.0000
IC   HE1      C1      *CE      HE3        1.1110  110.10 -120.00  110.10   1.1110

RESI AMIDI              0.000 !
GROUP            ! CHARGE   CH_PENALTY
ATOM   N1 NG2S2  -0.620   !    0.000
ATOM  H11 HGP1    0.310   !    0.000        HE3   O1
ATOM  H12 HGP1    0.310   !    0.000         |    ||
ATOM   C1 CG2O1   0.550   !    0.000   HE2 - CE - C1 - N1 - H12
ATOM   O1 OG2D1  -0.550   !    0.000         |         |
GROUP                     !                 HE1       H11
ATOM   CE CG331  -0.270   !    0.000
ATOM  HE1 HGA3    0.090   !    0.000
ATOM  HE2 HGA3    0.090   !    0.000
ATOM  HE3 HGA3    0.090   !    0.000
BOND N1   C1   C1   CE   C1   O1   N1  H11
BOND N1  H12   CE  HE1   CE  HE2   CE  HE3
IMPR C1   CE    N1     O1
DOUBLE C1 O1
IC   HE1    C1    *CE    HE2        0.0000    0.00  120.00    0.00   0.0000
IC   HE1    C1    *CE    HE3        0.0000    0.00 -120.00    0.00   0.0000
IC   HE2    CE     C1    O1         0.0000    0.00    0.00    0.00   0.0000
IC   HE3    CE     C1    N1         0.0000    0.00  -60.00    0.00   0.0000
IC   O1     CE     *C1   N1         0.0000    0.00  180.00    0.00   0.0000
IC   CE     C1     N1    H11        0.0000    0.00    0.00    0.00   0.0000
IC   CE     C1     N1    H12        0.0000    0.00  180.00    0.00   0.0000

RESI NYL3              0.000 !
GROUP            ! CHARGE   CH_PENALTY
ATOM   N1 NG2S2  -0.620    !    0.000
ATOM  H11 HGP1    0.310    !    0.000             O1  H23  HE3
ATOM  H12 HGP1    0.310    !    0.000             ||   |    |
ATOM   C1 CG2O1   0.550    !    0.000  H12 - N1 - C1 - C2 - CE - HE2
ATOM   O1 OG2D1  -0.550    !    0.000        |         |    |
GROUP                      !                H11       H21  HE1
ATOM   C2 CG321  -0.180    !    0.000
ATOM  H21 HGA2    0.090    !    0.000
ATOM  H23 HGA2    0.090    !    0.000
GROUP
ATOM   CE CG331  -0.270    !    0.000
ATOM  HE1 HGA3    0.090    !    0.000
ATOM  HE2 HGA3    0.090    !    0.000
ATOM  HE3 HGA3    0.090    !    0.000
BOND N1   C1   C1   C2   C1   O1   N1  H11
BOND N1  H12   C2  H21   C2  H23   C2  CE
BOND CE  HE1   CE  HE2   CE  HE3
IMPR C1   C2    N1     O1
DOUBLE C1 O1
IC   H12    C1    *N1    H11        1.0000  120.00  180.00  120.00   1.0000
IC   H12    N1    C1     C2         1.0000  120.00  180.00  116.50   1.4900
IC   C2     N1    *C1    O1         1.4900  116.50  180.00  122.50   1.2300
IC   N1     C1    C2     CE         1.3600  116.50  180.00  108.00   1.5280
IC   CE     C1    *C2    H21        1.5280  108.00  120.00  109.50   1.1110
IC   H21    C1    *C2    H23        1.1110  109.50  120.00  109.50   1.1110
IC   C1     C2    CE     HE2        1.4900  108.00  180.00  110.10   1.1110
IC   HE2    C2    *CE    HE3        1.1110  110.10  120.00  110.10   1.1110
IC   HE2    C2    *CE    HE1        1.1110  110.10 -120.00  110.10   1.1110
IC   HE1      C2      *CE      HE3        1.1110  110.10 -120.00  110.10   1.1110

RESI NYL6              0.000 !
GROUP            ! CHARGE   CH_PENALTY
ATOM   N1 NG2S2  -0.620    !    0.000
ATOM  H11 HGP1    0.310    !    0.000             O1  H23  H33  H43   H53  HE3
ATOM  H12 HGP1    0.310    !    0.000             ||   |    |    |    |    |
ATOM   C1 CG2O1   0.550    !    0.000  H12 - N1 - C1 - C2 - C3 - C4 - C5 - CE - HE2
ATOM   O1 OG2D1  -0.550    !    0.000        |         |    |    |    |    |
GROUP                      !                H11       H21  H31   H41  H51  HE1
ATOM   C2 CG321  -0.180    !    0.000
ATOM  H21 HGA2    0.090    !    0.000
ATOM  H23 HGA2    0.090    !    0.000
GROUP
ATOM   C3 CG321  -0.180    !    0.000
ATOM  H31 HGA2    0.090    !    0.000
ATOM  H33 HGA2    0.090    !    0.000
GROUP
ATOM   C4 CG321  -0.180    !    0.000
ATOM  H41 HGA2    0.090    !    0.000
ATOM  H43 HGA2    0.090    !    0.000
GROUP
ATOM   C5 CG321  -0.180    !    0.000
ATOM  H51 HGA2    0.090    !    0.000
ATOM  H53 HGA2    0.090    !    0.000
GROUP
ATOM   CE CG331  -0.270    !    0.000
ATOM  HE1 HGA3    0.090    !    0.000
ATOM  HE2 HGA3    0.090    !    0.000
ATOM  HE3 HGA3    0.090    !    0.000
BOND N1   C1   C1   C2   C1   O1   N1  H11
BOND N1  H12   C2  H21   C2  H23   C2   C3
BOND C3   C4   C4   C5   C5   CE   C3  H31
BOND C3  H33   C4  H41   C4  H43   C5  H51
BOND C5  H53   CE  HE1   CE  HE2   CE  HE3
IMPR C1   C2    N1     O1
DOUBLE C1 O1
IC   H12    C1    *N1    H11     1.0000  120.00  180.00  120.00   1.0000
IC   H12    N1    C1     C2      1.0000  120.00  180.00  116.50   1.4900
IC   C2     N1    *C1    O1      1.4900  116.50  180.00  122.50   1.2300
IC   N1     C1    C2     C3      1.3600  116.50  180.00  108.00   1.5300
IC   C3     C1    *C2    H21     1.5300  108.00  120.00  109.50   1.1110
IC   H21    C1    *C2    H23     1.1110  109.50  120.00  109.50   1.1110
IC   C1     C2    C3     C4      1.4900  108.00  180.00  113.60   1.5300
IC   C4     C2    *C3    H33     1.5300  113.60  120.00  110.10   1.1110
IC   C4     C2    *C3    H31     1.5300  113.60 -120.00  110.10   1.1110
IC   C2     C3    C4     C5      1.5300  113.60  180.00  113.60   1.5300
IC   C5     C3    *C4    H41     1.5300  113.60  120.00  110.10   1.1110
IC   C5     C3    *C4    H43     1.5300  113.60 -120.00  110.10   1.1110
IC   C3     C4    C5     CE      1.5300  113.60  180.00  115.00   1.5280
IC   CE     C4    *C5    H53     1.5280  115.00  120.00  110.10   1.1110
IC   CE     C4    *C5    H51     1.5280  115.00 -120.00  110.10   1.1110
IC   C4     C5    CE     HE2     1.5300  115.00  180.00  110.10   1.1110
IC   HE2    C5    *CE    HE1     1.1110  110.10  120.00  110.10   1.1110
IC   HE2    C5    *CE    HE3     1.1110  110.10 -120.00  110.10   1.1110
IC   HE1      C5      *CE      HE3        1.1110  110.10 -120.00  110.10   1.1110

RESI 13BDT          0.00 !
GROUP
ATOM   C1 CG331  -0.270   !
ATOM  H11 HGA3    0.090   !
ATOM  H12 HGA3    0.090   !
ATOM  H13 HGA3    0.090   !            H13
GROUP                     !            /
ATOM   C2 CG2D1  -0.150   !     H12 - C1          H31
ATOM  H21 HGA4    0.150   !          /   \       /
GROUP                     !       H11    C2 =  C3    H43
ATOM   C3 CG2D1  -0.150   !              /       \  /
ATOM  H31 HGA4    0.150   !            H21        C4 - H42
GROUP                     !                       /
ATOM   C4 CG331  -0.270   !                    H41
ATOM  H41 HGA3    0.090   !
ATOM  H42 HGA3    0.090   !
ATOM  H43 HGA3    0.090   !
BOND C1 H11  C1 H12  C1 H13 C1 C2  C2  H21
DOUBLE C2 C3
BOND C3 H31 C3 C4 C4 H41  C4 H42  C4 H43
IC   H11   C2   *C1   H12   1.1110  111.50  120.00  111.50   1.1110
IC   H11   C2   *C1   H13   1.1110  111.50 -120.00  111.50   1.1110
IC   H11   C1   C2    C3    1.1110  111.50  60.00  123.50   1.3400
IC   H12   C1   C2    C3    1.1110  111.50  180.00  123.50   1.3400
IC   C3     C1    *C2   H21    1.3400  123.50  180.00  117.00   1.1000
IC   C1     C2    C3    C4     1.5040  123.50  180.00  123.50   1.5040
IC   C4     C2    *C3   H31    1.5040  123.50  180.00  119.50   1.1000
IC   C2     C3     C4   H41    1.3400  123.50   60.00  111.50   1.1110
IC   H43    C3    *C4   H41    1.1110  111.50  120.00  111.50   1.1110
IC   H43    C3    *C4   H42    1.1110  111.50 -120.00  111.50   1.1110


RESI 13BDC          0.00 !
GROUP
ATOM   C1 CG331  -0.270   !
ATOM  H11 HGA3    0.090   !
ATOM  H12 HGA3    0.090   !
ATOM  H13 HGA3    0.090   !            H13     H41
GROUP                     !            /         \
ATOM   C2 CG2D1  -0.150   !     H12 - C1          C4 - H42
ATOM  H21 HGA4    0.150   !          /   \       / \
GROUP                     !         H11    C2 =  C3   H43
ATOM   C3 CG2D1  -0.150   !              /       \
ATOM  H31 HGA4    0.150   !            H21       H31
GROUP                     !
ATOM   C4 CG331  -0.270   !
ATOM  H41 HGA3    0.090   !
ATOM  H42 HGA3    0.090   !
ATOM  H43 HGA3    0.090   !
BOND C1 H11  C1 H12  C1 H13 C1 C2  C2  H21
DOUBLE C2 C3
BOND C3 H31 C3 C4 C4 H41  C4 H42  C4 H43
IC   H11   C2   *C1   H12   1.1110  111.50  120.00  111.50   1.1110
IC   H11   C2   *C1   H13   1.1110  111.50 -120.00  111.50   1.1110
IC   H12   C1   C2    C3    1.1110  111.50  180.00  123.50   1.3400
IC   H11    C1    C2    C3     1.1110  111.50   60.00  123.50   1.3400
IC   C3     C1    *C2   H21    1.3400  123.50  180.00  117.00   1.1000
IC   C1     C2     C3   C4     1.5040  123.50    0.00  123.50   1.5040
IC   C4     C2    *C3   H31    1.5040  123.50  180.00  119.50   1.1000
IC   C2     C3     C4   H43    1.3400  123.50   60.00  111.50   1.1110
IC   H43    C3    *C4   H41    1.1110  111.50 -120.00  111.50   1.1110
IC   H43    C3    *C4   H42    1.1110  111.50  120.00  111.50   1.1110

!POLYISOPRENE
RESI 14IPT          0.00 !
GROUP
ATOM   C1 CG331  -0.270   !
ATOM  H11 HGA3    0.090   !
ATOM  H12 HGA3    0.090   !              H13
ATOM  H13 HGA3    0.090   !             /
GROUP                     !    H12 -  C1         H31
ATOM   C2 CG2D1   0.000   !         /   \       /
GROUP                     !       H11    C2 =  C3    H43
ATOM   C3 CG2D1  -0.150   !              /       \  /
ATOM  H31 HGA4    0.150   !      H51 - C5        C4 - H42
GROUP                     !           /  \       /
ATOM   C4 CG331   -0.270  !         H52  H53    H41
ATOM  H41 HGA3    0.090   !
ATOM  H42 HGA3    0.090   !
ATOM  H43 HGA3    0.090   !
GROUP
ATOM   C5 CG331  -0.270   !
ATOM  H51 HGA3    0.090   !
ATOM  H52 HGA3    0.090   !
ATOM  H53 HGA3    0.090   !
BOND C1 H11  C1 H12  C1 H13 C1 C2
DOUBLE C2 C3
BOND C3 H31  C3  C4  C4  H41  C4 H42  C4 H43
BOND C2  C5  C5 H51  C5  H52  C5 H53
IC   H11   C2   *C1   H12   1.1110  111.50  120.00  111.50   1.1110
IC   H11   C2   *C1   H13   1.1110  111.50 -120.00  111.50   1.1110
IC   H12   C1   C2    C3    1.1110  111.50  180.00  123.50   1.3400
IC   C3    C1   *C2   C5    1.3400  123.50  180.00  123.50   1.5040
IC   C1    C2   C3    C4    1.5040  123.50  180.00  123.50   1.5040
IC   C4    C2   *C3   H31   1.5040  123.50  180.00  119.50   1.1000
IC   C2    C3   C4    H41   1.3400  123.50   60.00  111.50   1.1110
IC   H41   C3   *C4   H42   1.1110  111.50  120.00  111.50   1.1110
IC   H41   C3   *C4   H43   1.1110  111.50 -120.00  111.50   1.1110
IC   C1    C2   C5    H51   1.5040  123.50  180.00  111.50   1.1110
IC   H51   C2   *C5   H52   1.1110  111.50  120.00  111.50   1.1110
IC   H51   C2   *C5   H53   1.1110  111.50 -120.00  111.50   1.1110


RESI 14IPC       0.00 !
GROUP
ATOM   C1 CG331  -0.270   !
ATOM  H11 HGA3    0.090   !
ATOM  H12 HGA3    0.090   !              H13  H41
ATOM  H13 HGA3    0.090   !             /       \
GROUP                     !    H12 -  C1         C4 - H42
ATOM   C2 CG2D1   0.000   !         /   \       /  \
GROUP                     !       H11    C2 =  C3   H43
ATOM   C3 CG2D1  -0.150   !              /       \
ATOM  H31 HGA4    0.150   !      H51 - C5         H31
GROUP                     !           /  \
ATOM   C4 CG331  -0.270   !         H52  H53
ATOM  H41 HGA3    0.090   !
ATOM  H42 HGA3    0.090   !
ATOM  H43 HGA3    0.090   !
GROUP
ATOM   C5 CG331  -0.270   !
ATOM  H51 HGA3    0.090   !
ATOM  H52 HGA3    0.090   !
ATOM  H53 HGA3    0.090   !
BOND C1 H11  C1 H12  C1 H13 C1 C2
DOUBLE C2 C3
BOND C3 H31  C3  C4  C4  H41  C4 H42  C4 H43
BOND C2  C5  C5 H51  C5  H52  C5 H53
IC   H11   C2   *C1   H12   1.1110  111.50  120.00  111.50   1.1110
IC   H11   C2   *C1   H13   1.1110  111.50 -120.00  111.50   1.1110
IC   H11   C1   C2    C3    1.1110  111.50   60.00  123.50   1.3400
IC   H12   C1   C2    C3    1.1110  111.50  180.00  123.50   1.3400
IC   C3    C1   *C2   C5    1.3400  123.50  180.00  123.50   1.5040
IC   C1    C2   C3    C4    1.5040  123.50    0.00  123.50   1.5040
IC   C4    C2   *C3   H31   1.5040  123.50  180.00  119.50   1.1000
IC   C2    C3   C4    H41   1.3400  123.50   60.00  111.50   1.1110
IC   H41   C3   *C4   H43   1.1110  111.50 -120.00  111.50   1.1110
IC   H41   C3   *C4   H42   1.1110  111.50  120.00  111.50   1.1110
IC   C1    C2   C5    H51   1.5040  123.50  180.00  111.50   1.1110
IC   H51   C2   *C5   H52   1.1110  111.50  120.00  111.50   1.1110
IC   H51   C2   *C5   H53   1.1110  111.50 -120.00  111.50   1.1110


RESI ETHOX            0.00 !
GROUP
ATOM   O1 OG311  -0.650   !
ATOM  HO1 HGP1    0.420   !
ATOM   C1 CG321   0.050   !                 H13    H23
ATOM  H11 HGA2    0.090   !                  |      |
ATOM  H13 HGA2    0.090   !       HO1 - O1 - C1 - - C2 - H22
GROUP                                        |      |
ATOM   C2 CG331  -0.270   !                 H11    H21
ATOM  H21 HGA3    0.090   !
ATOM  H22 HGA3    0.090   !
ATOM  H23 HGA3    0.090   !
BOND HO1  O1   O1   C1   C1   C2   C1 H11  C1  H13
BOND C2  H21  C2  H22  C2  H23
IC   HO1      O1      C1       C2         0.9600  106.00  180.00  110.10   1.5280
IC   C2       O1      *C1      H11        1.5280  110.10  120.00  108.89   1.1110
IC   C2       O1      *C1      H13        1.5280  110.10 -120.00  108.89   1.1110
IC   O1       C1      C2       H22        1.4200  110.10  180.00  110.10   1.1110
IC   H22      C1      *C2      H23        1.1110  110.10  120.00  110.10   1.1110
IC   H22      C1      *C2      H21        1.1110  110.10 -120.00  110.10   1.1110
IC   H21      C1      *C2      H23        1.1110  110.10 -120.00  110.10   1.1110

RESI ETHOXI            0.00 !
GROUP
ATOM   C1 CG331  -0.270   !               H13    H23           
ATOM  H11 HGA3    0.090   !               |      |             
ATOM  H12 HGA3    0.090   !       H12 - - C1 - - C2 - O1 - HO1 
ATOM  H13 HGA3    0.090   !               |      |             
GROUP                     !               H11    H21           
ATOM   O1 OG311  -0.650   !
ATOM  HO1 HGP1    0.420   !
ATOM   C2 CG321   0.050   ! 
ATOM  H21 HGA2    0.090   ! 
ATOM  H23 HGA2    0.090   ! 
BOND HO1  O1   O1   C2   C1   C2   C1 H11  C1  H13
BOND C1  H12  C2  H21  C2  H23
IC   HO1      O1      C2       C1         0.9600  106.00  180.00  110.10   1.5280
IC   C1       O1      *C2      H21        1.5280  110.10  120.00  108.89   1.1110
IC   C1       O1      *C2      H23        1.5280  110.10 -120.00  108.89   1.1110
IC   O1       C2      C1       H12        1.4200  110.10  180.00  110.10   1.1110
IC   H13      C1      C2       O1         1.1110  110.10  -60.00  110.10   1.4200
IC   H12      C2      *C1      H13        1.1110  110.10  120.00  110.10   1.1110
IC   H12      C2      *C1      H11        1.1110  110.10 -120.00  110.10   1.1110
IC   H11      C2      *C1      H13        1.1110  110.10 -120.00  110.10   1.1110

RESI PROXS            0.00 !
GROUP
ATOM   O1 OG311  -0.650   !                        H32
ATOM  HO1 HGP1    0.420   !                         |
ATOM   C1 CG321   0.050   !                 H13 H31-C3-H33
ATOM  H11 HGA2    0.090   !                  |      |
ATOM  H13 HGA2    0.090   !       HO1 - O1 - C1 - - C2 - H22
GROUP                                        |      |
ATOM   C2 CG321  -0.180   !                 H11    H21
ATOM  H21 HGA2    0.090   !
ATOM  H22 HGA2    0.090   !
GROUP
ATOM   C3 CG331  -0.270   !
ATOM  H31 HGA3    0.090   !
ATOM  H32 HGA3    0.090   !
ATOM  H33 HGA3    0.090   !
BOND HO1  O1   O1   C1   C1   C2   C2  C3
BOND C3  H31   C3  H32   C3  H33  C1 H11
BOND C1  H13   C2  H21  C2  H22
IC   HO1    O1     C1     C2         0.9600  106.00  180.00  110.10   1.5300
IC   C2     O1     *C1    H11        1.5300  110.10  120.00  108.89   1.1110
IC   C2     O1     *C1    H13        1.5300  110.10 -120.00  108.89   1.1110
IC   O1     C1     C2     C3         1.4200  110.10  -60.00  115.00   1.5280
IC   C3     C1     *C2    H21        1.5280  115.00  120.00  110.10   1.1110
IC   C3     C1     *C2    H22        1.5280  115.00 -120.00  110.10   1.1110
IC   C1     C2     C3     H31        1.5300  115.00  180.00  110.10   1.1110
IC   H31    C2     *C3    H32        1.1110  110.10  120.00  110.10   1.1110
IC   H31    C2     *C3    H33        1.1110  110.10 -120.00  110.10   1.1110

!POLYPROPYLENEOXIDE
RESI PROXR            0.00 !
GROUP
ATOM   O1 OG311  -0.650   !
ATOM  HO1 HGP1    0.420   !
ATOM   C1 CG321   0.050   !                 H13    H21
ATOM  H11 HGA2    0.090   !                  |      |
ATOM  H13 HGA2    0.090   !       HO1 - O1 - C1 - - C2 - H22
GROUP                                        |      |
ATOM   C2 CG321  -0.180   !                 H11 H31-C3-H33
ATOM  H21 HGA2    0.090   !                         |
ATOM  H22 HGA2    0.090   !                        H32
GROUP
ATOM   C3 CG331  -0.270   !
ATOM  H31 HGA3    0.090   !
ATOM  H32 HGA3    0.090   !
ATOM  H33 HGA3    0.090   !
BOND HO1  O1   O1   C1   C1   C2   C2  C3
BOND C3  H31   C3  H32   C3  H33  C1 H11
BOND C1  H13   C2  H21  C2  H22
IC   HO1    O1     C1     C2         0.9600  106.00  180.00  110.10   1.5300
IC   C2     O1     *C1    H11        1.5300  110.10  120.00  108.89   1.1110
IC   C2     O1     *C1    H13        1.5300  110.10 -120.00  108.89   1.1110
IC   O1     C1     C2     C3         1.4200  110.10   60.00  115.00   1.5280
IC   C3     C1     *C2    H22        1.5280  115.00  120.00  110.10   1.1110
IC   C3     C1     *C2    H21        1.5280  115.00 -120.00  110.10   1.1110
IC   C1     C2     C3     H31        1.5300  115.00  180.00  110.10   1.1110
IC   H31    C2     *C3    H32        1.1110  110.10  120.00  110.10   1.1110
IC   H31    C2     *C3    H33        1.1110  110.10 -120.00  110.10   1.1110

RESI PROXIR            0.00 !
GROUP
GROUP                     !
ATOM   C1 CG321  -0.180   !          H32
ATOM  H11 HGA2    0.090   !          |      
ATOM  H12 HGA2    0.090   !      H31-C3-H33  H23
ATOM   O1 OG311  -0.650   !          |      /              
ATOM  HO1 HGP1    0.420   !   H12 -- C1 -- C2 -- O1 -- HO1 
ATOM   C2 CG321   0.050   !          |     |               
ATOM  H21 HGA2    0.090   !          H11   H21             
ATOM  H23 HGA2    0.090   ! 
GROUP
ATOM   C3 CG331  -0.270   !
ATOM  H31 HGA3    0.090   !
ATOM  H32 HGA3    0.090   !
ATOM  H33 HGA3    0.090   !
BOND HO1  O1   O1   C2   C1   C2   C1  C3
BOND C3  H31   C3  H32   C3  H33  C1 H11
BOND C1  H12   C2  H21  C2  H23
IC   HO1    O1     C2     C1         0.9600  106.00  180.00  110.10   1.5300
IC   C1     O1     *C2    H21        1.5300  110.10  120.00  108.89   1.1110
IC   C1     O1     *C2    H23        1.5300  110.10 -120.00  108.89   1.1110
IC   O1     C2     C1     C3         1.4200  110.10  -60.00  115.00   1.5280
IC   C3     C2     *C1    H11        1.5280  115.00  120.00  110.10   1.1110
IC   C3     C2     *C1    H12        1.5280  115.00 -120.00  110.10   1.1110
IC   C2     C1     C3     H31        1.5300  115.00  180.00  110.10   1.1110
IC   H31    C1     *C3    H32        1.1110  110.10  120.00  110.10   1.1110
IC   H31    C1     *C3    H33        1.1110  110.10 -120.00  110.10   1.1110

!POLYPROPYLENEOXIDE
RESI PROXIS          0.00 !
GROUP                     !
ATOM   C1 CG321  -0.180   !            H11     H23
ATOM  H11 HGA2    0.090   !            |      /
ATOM  H12 HGA2    0.090   !     H12 -- C1 -- C2 -- O1 -- HO1
GROUP                     !            |     |
ATOM   C3 CG331  -0.270   !            C3    H21
ATOM  H31 HGA3    0.090   !          / | \
ATOM  H32 HGA3    0.090   !        H31 H32 H33
ATOM  H33 HGA3    0.090   !
GROUP
ATOM   O1 OG311  -0.650   !        
ATOM  HO1 HGP1    0.420   !         
ATOM   C2 CG321   0.050   !
ATOM  H21 HGA2    0.090   !
ATOM  H23 HGA2    0.090   !
BOND HO1  O1   O1   C2   C1   C2   C1  C3
BOND C3  H31   C3  H32   C3  H33  C1 H12
BOND C1  H11   C2  H21  C2  H23
IC   HO1    O1     C2     C1         0.9600  106.00  180.00  110.10   1.5300
IC   C1     O1     *C2    H21        1.5300  110.10  120.00  108.89   1.1110
IC   C1     O1     *C2    H23        1.5300  110.10 -120.00  108.89   1.1110
IC   O1     C2     C1     C3         1.4200  110.10   60.00  115.00   1.5280
IC   C3     C2     *C1    H12        1.5280  115.00  120.00  110.10   1.1110
IC   C3     C2     *C1    H11        1.5280  115.00 -120.00  110.10   1.1110
IC   C2     C1     C3     H31        1.5300  115.00  180.00  110.10   1.1110
IC   H31    C1     *C3    H32        1.1110  110.10  120.00  110.10   1.1110
IC   H31    C1     *C3    H33        1.1110  110.10 -120.00  110.10   1.1110

RESI EIMIN            0.000 ! param penalty=  11.500 ; charge penalty=  11.215
GROUP                     !
ATOM   N1 NG321   -0.860  !
ATOM  HN1 HGPAM2   0.290  !
ATOM  HN2 HGPAM2   0.290  !
ATOM   C1 CG321    0.100  !              H13    H23
ATOM  H11 HGA2     0.090  !               |      |
ATOM  H13 HGA2     0.090  !    HN2 - N1 - C1 - - C2 - H22
GROUP                     !          |    |      |
ATOM   C2 CG331   -0.270  !          HN1 H11     H21
ATOM  H21 HGA3     0.090  !
ATOM  H22 HGA3     0.090  !
ATOM  H23 HGA3     0.090  !
BOND N1  HN1  N1   HN2  N1  C1   C1  H11  C1  H13
BOND C1  C2   C2  H21  C2  H22  C2  H23
IC    HN1     C1     *N1    HN2        1.0140  112.10  180.00  112.10   1.0140
IC    HN2     N1     C1     C2         1.0140  112.10  180.00  112.20   1.5280
IC    C2      N1     *C1    H11        1.5280  112.20  120.00  109.50   1.1110
IC    H11     N1     *C1    H13        1.1110  109.50  120.00  109.50   1.1110
IC    N1      C1     C2     H22        1.4740  112.20  180.00  110.10   1.1110
IC    H22     C1     *C2    H23        1.1110  110.10  120.00  110.10   1.1110
IC    H22     C1     *C2    H21        1.1110  110.10 -120.00  110.10   1.1110
IC    H21     C1     *C2    H23       1.1110  110.10 -120.00  110.10   1.1110

RESI EIMINI           0.000 ! param penalty=  11.500 ; charge penalty=  11.215
GROUP                       !
ATOM   C1 CG331  -0.270     !
ATOM  H11 HGA3    0.090     !
ATOM  H12 HGA3    0.090     !       
ATOM  H13 HGA3    0.090     !       H13     H23
GROUP                       !        |      |
ATOM   C2 CG321   0.100     !  H12 - C1 - - C2 - N2 - HN2
ATOM  H21 HGA2    0.090     !        |      |     |
ATOM  H23 HGA2    0.090     !       H11     H21   HN1
ATOM   N2 NG321  -0.860     !
ATOM  HN1 HGPAM2  0.290     !
ATOM  HN2 HGPAM2  0.290     !

BOND C1 H11 C1 H12 C1 H13 C1 C2 C2 H21 C2 H23 C2 N2
BOND N2 HN1 N2 HN2
IC    H11     C2     *C1    H12        1.1110  110.10  120.00  110.10   1.1110
IC    H11     C2     *C1    H13        1.1110  110.10 -120.00  110.10   1.1110
IC    H11     C1      C2    H23        1.1110  110.10  180.00  112.20   1.4740
IC    H12     C1      C2    N2         1.1110  110.10  180.00  112.20   1.4740
IC    H12     C1      C2    H21        1.1110  110.10   60.00  108.07   1.1110
IC    H21     C1     *C2    H23        1.1110  108.07 -120.00  108.07   1.1110
IC    H23     C1     *C2    N2         1.1110  108.07 -120.00  112.20   1.4740
IC     C1     C2      N2    HN1        1.5280  112.20    0.00  112.10   1.0140
IC     C1     C2      N2    HN2        1.5280  112.20  180.00  112.10   1.0140

RESI DMITC          0.000 ! param penalty=  43.000 ; charge penalty=   7.943
GROUP            ! CHARGE
ATOM   C1 CG331   -0.270  !
ATOM  H11 HGA3     0.090  !              H52         H62
ATOM  H12 HGA3     0.090  !               |           |
ATOM  H13 HGA3     0.090  !           H51-C5-H53 H61-C6-H63
GROUP                     !                 \      /
ATOM   C2 CG311   -0.170  !                 O2    O4
ATOM  H22 HGA1     0.090  !                  |    |
ATOM   C3 CG2O2    0.900  !           H13 O1=C3   C4=O3
ATOM   O1 OG2D1   -0.630  !            |       \  /
ATOM   O2 OG302   -0.490  !      H12 - C1 - - - C2 - - H22
ATOM   C4 CG2O2    0.900  !            |
ATOM   O3 OG2D1   -0.630  !           H11
ATOM   O4 OG302   -0.490  !
ATOM   C5 CG331   -0.010  !
ATOM  H51 HGA3     0.090  !
ATOM  H52 HGA3     0.090  !
ATOM  H53 HGA3     0.090  !
ATOM   C6 CG331   -0.010  !
ATOM  H61 HGA3     0.090  !
ATOM  H62 HGA3     0.090  !
ATOM  H63 HGA3     0.090  !
BOND C1   C2   C2   C3   C2   C4   C4   O1
BOND C4   O2   O2   C5   C3   O3   C3   O4
BOND O4   C6   C1  H11   C1  H12   C1  H13
BOND C2  H22   C5  H51   C5  H52   C5  H53
BOND C6  H61   C6  H62   C6  H63
DOUBLE O1 C4
DOUBLE O3 C3
IMPR C3     C2     O3     O4
IMPR C4     C2     O1     O2
IC   H11   C2    *C1    H12    1.1110  110.10  120.00  110.10   1.1110
IC   H11   C2    *C1    H13    1.1110  110.10 -120.00  110.10   1.1110
IC   H11   C1    C2     C4     1.1110  110.10  180.00  108.00   1.5220
IC   C4    C1    *C2    C3     1.5220  108.00  120.00  108.00   1.5220
IC   C3    C1    *C2    H22    1.5220  108.00  120.00  110.10   1.1110
IC   C1    C2    C4     O2     1.5380  108.00  -90.00  109.00   1.3340
IC   O2    C2    *C4    O1     1.3340  109.00  180.00  125.00   1.2200
IC   C2    C4    O2     C5     1.5220  109.00  180.00  109.60   1.4300
IC   C4    O2    C5     H51    1.3340  109.60  180.00  109.50   1.1110
IC   H51   O2    *C5    H52    1.1110  109.50  120.00  109.50   1.1110
IC   H51   O2    *C5    H53    1.1110  109.50 -120.00  109.50   1.1110
IC   C1    C2    C3     O4     1.5380  108.00   90.00  109.00   1.3340
IC   O4    C2    *C3    O3     1.3340  109.00  180.00  125.00   1.2200
IC   C2    C3    O4     C6     1.5220  109.00  180.00  109.60   1.4300
IC   C3    O4    C6     H61    1.3340  109.60  180.00  109.50   1.1110
IC   H61   O4    *C6    H62    1.1110  109.50  120.00  109.50   1.1110
IC   H61   O4    *C6    H63    1.1110  109.50 -120.00  109.50   1.1110

RESI ETKTS          0.00 !
GROUP
ATOM   C1 CG331  -0.270   !
ATOM  H11 HGA3    0.090   !
ATOM  H12 HGA3    0.090   !
ATOM  H13 HGA3    0.090   !                H42
GROUP                                     |
ATOM   C2 CG321  -0.140   !             H41-C4-H43 O1
ATOM  H21 HGA2    0.090   !                  \   //
ATOM  H22 HGA2    0.090   !            H13     C3
ATOM   O1 OG2D3  -0.480   !             |      |
ATOM   C3 CG2O5   0.400   !       H12 - C1 - - C2 - H22
ATOM   C4 CG331  -0.230   !             |      |
ATOM  H41 HGA3    0.090   !            H11     H21
ATOM  H42 HGA3    0.090   !
ATOM  H43 HGA3    0.090   !
BOND    C1 C2   C2 C3    C3 C4  C3 O1
BOND    C1 H11  C1 H12   C1 H13 C2 H21
BOND    C2 H22  C4 H41  C4 H42   C4 H43
DOUBLE C3 O1
IC   H11   C2    *C1    H12        1.1110  110.10  120.00  110.10   1.1110
IC   H11   C2    *C1    H13        1.1110  110.10 -120.00  110.10   1.1110
IC   H11   C1    C2     C3         1.1110  110.10  180.00  111.50   1.5000
IC   C3    C1    *C2    H21        1.5000  111.50  120.00  110.10   1.1110
IC   C3    C1    *C2    H22        1.5000  111.50 -120.00  110.10   1.1110
IC   C1    C2    C3     O1         1.5280  111.50   90.00  122.20   1.2300
IC   O1    C2    *C3    C4         1.2300  122.20  180.00  115.60   1.5000
IC   C2    C3    C4     H41        1.5000  115.60  180.00  109.50   1.1110
IC   H41   C3    *C4    H42        1.1110  109.50  120.00  109.50   1.1110
IC   H41   C3    *C4    H43        1.1110  109.50 -120.00  109.50   1.1110

RESI ETKTR          0.00  !
GROUP
ATOM   C1 CG331  -0.270   !
ATOM  H11 HGA3    0.090   !
ATOM  H12 HGA3    0.090   !             H13    H21
ATOM  H13 HGA3    0.090   !              |      |
GROUP                            H12 - C1 - - C2 - H22
ATOM   C2 CG321  -0.140   !              |      |
ATOM  H21 HGA2    0.090   !             H11     C3
ATOM  H22 HGA2    0.090   !                   //   \
ATOM   O1 OG2D3  -0.480   !                  O1 H41-C4-H43
ATOM   C3 CG2O5   0.400   !                         |
ATOM   C4 CG331  -0.230   !                         H41
ATOM  H41 HGA3    0.090   !
ATOM  H42 HGA3    0.090   !
ATOM  H43 HGA3    0.090   !
BOND    C1 C2   C2 C3    C3 C4  C3 O1
BOND    C1 H11  C1 H12   C1 H13 C2 H21
BOND    C2 H22  C4 H41  C4 H42   C4 H43
DOUBLE C3 O1
IC   H11   C2    *C1    H12        1.1110  110.10  120.00  110.10   1.1110
IC   H11   C2    *C1    H13        1.1110  110.10 -120.00  110.10   1.1110
IC   H13   C1    C2     C3         1.1110  110.10  180.00  111.50   1.5000
IC   C3    C1    *C2    H21        1.5000  111.50 -120.00  110.10   1.1110
IC   C3    C1    *C2    H22        1.5000  111.50  120.00  110.10   1.1110
IC   C1    C2    C3     O1         1.5280  111.50  -90.00  122.20   1.2300
IC   O1    C2    *C3    C4         1.2300  122.20  180.00  115.60   1.5000
IC   C2    C3    C4     H41        1.5000  115.60  180.00  109.50   1.1110
IC   H41   C3    *C4    H42        1.1110  109.50  120.00  109.50   1.1110
IC   H41   C3    *C4    H43        1.1110  109.50 -120.00  109.50   1.1110


!POLYMETHACRYLIC ACID
RESI MAAIS            -1.000 ! param penalty=   2.500 ; charge penalty=   6.733
GROUP            ! CHARGE
ATOM   C1 CG331   -0.270  !
ATOM  H11 HGA3     0.090  !                 H42
ATOM  H12 HGA3     0.090  !                 |
ATOM  H13 HGA3     0.090  !       H13  H41- C4 - H43
GROUP                     !        |        |
ATOM   C2 CG311   -0.126  !  H12 - C1 - - - C2 - H22
ATOM  H22 HGA1     0.090  !        |        |
ATOM   C3 CG2O3    0.556  !       H11       C3 = O1
ATOM   O2 OG2D2   -0.760  !                 |
ATOM   O1 OG2D2   -0.760  !                 O2
GROUP                     !                
ATOM   C4 CG331   -0.270  !
ATOM  H41 HGA3     0.090  !
ATOM  H42 HGA3     0.090  !
ATOM  H43 HGA3     0.090  !
BOND C1   C2   C2   C3   C2   C4   C3   O2
BOND C3   O1   C2  H22   C1  H11   C1  H12   
BOND C1  H13   C4  H41   C4  H42   C4  H43
IMPR C3    O1     O2   C2
DOUBLE C3 O1
IC H11   C2    *C1    H12        1.1110  110.10  120.00  110.10   1.1110
IC H11   C2    *C1    H13        1.1110  110.10 -120.00  110.10   1.1110
IC H13   C1    C2     C3         1.1110  110.10  180.00  108.00   1.5220
IC C3    C1    *C2    C4         1.5220  108.00  120.00  114.00   1.5380
IC C3    C1    *C2    H22        1.5220  108.00 -120.00  110.10   1.1110
IC C1    C2    C3     O2         1.5380  108.00  -90.00  109.00   1.3340
IC O2    C2    *C3    O1         1.3340  109.00  180.00  125.00   1.2200
IC C1    C2    C4     H41        1.5380  114.00  180.00  110.10   1.1110
IC H41   C2    *C4    H42        1.1110  110.10  120.00  110.10   1.1110
IC H41   C2    *C4    H43        1.1110  110.10 -120.00  110.10   1.1110

!POLYMETHACRYLIC ACID
RESI MAAIR            -1.000 ! param penalty=   2.500 ; charge penalty=   6.733
GROUP            ! CHARGE
ATOM   C1 CG331   -0.270  !
ATOM  H11 HGA3     0.090  !                 H42
ATOM  H12 HGA3     0.090  !                 |
ATOM  H13 HGA3     0.090  !       H13  H41- C4 - H43
GROUP                     !        |        |
ATOM   C2 CG311   -0.126  !  H12 - C1 - - - C2 - H22
ATOM  H22 HGA1     0.090  !        |        |
ATOM   C3 CG2O3    0.556  !       H11       C3 = O1
ATOM   O2 OG2D2   -0.760  !                 |
ATOM   O1 OG2D2   -0.760  !                 O2
GROUP                     !                
ATOM   C4 CG331   -0.270  !
ATOM  H41 HGA3     0.090  !
ATOM  H42 HGA3     0.090  !
ATOM  H43 HGA3     0.090  !
BOND C1   C2   C2   C3   C2   C4   C3   O2
BOND C3   O1   C2  H22   C1  H11   
BOND C1  H12   C1  H13   C4  H41   C4  H42  
BOND C4  H43
IMPR C3    O1     O2  C2
DOUBLE C3 O1
IC H11   C2    *C1    H12        1.1110  110.10  120.00  110.10   1.1110
IC H11   C2    *C1    H13        1.1110  110.10 -120.00  110.10   1.1110
IC H13   C1    C2     C3         1.1110  110.10  180.00  108.00   1.5220
IC C3    C1    *C2    C4         1.5220  108.00 -120.00  114.00   1.5380
IC C3    C1    *C2    H22        1.5220  108.00  120.00  110.10   1.1110
IC C1    C2    C3     O2         1.5380  108.00   90.00  109.00   1.3340
IC O2    C2    *C3    O1         1.3340  109.00  180.00  125.00   1.2200
IC C1    C2    C4     H41        1.5380  114.00  180.00  110.10   1.1110
IC H41   C2    *C4    H42        1.1110  110.10  120.00  110.10   1.1110
IC H41   C2    *C4    H43        1.1110  110.10 -120.00  110.10   1.1110


!POLYMETHACRYLIC ACID
RESI MAAS            0.000 ! param penalty=   2.500 ; charge penalty=   6.733
GROUP            ! CHARGE
ATOM   C1 CG331   -0.270  !
ATOM  H11 HGA3     0.090  !                 H42
ATOM  H12 HGA3     0.090  !                 |
ATOM  H13 HGA3     0.090  !       H13  H41- C4 - H43
GROUP                     !        |        |
ATOM   C2 CG311   -0.074  !  H12 - C1 - - - C2 - H22
ATOM  H22 HGA1     0.090  !        |        |
ATOM   C3 CG2O2    0.725  !       H11       C3 = O1
ATOM   O2 OG311   -0.607  !                 |
ATOM   O1 OG2D1   -0.564  !                 O2
ATOM  HO1 HGP1     0.430  !                 |
GROUP                     !                HO1
ATOM   C4 CG331   -0.270  !
ATOM  H41 HGA3     0.090  !
ATOM  H42 HGA3     0.090  !
ATOM  H43 HGA3     0.090  !
BOND C1   C2   C2   C3   C2   C4   C3   O2
BOND C3   O1   O2  HO1   C2  H22   C1  H11   
BOND C1  H12   C1  H13   C4  H41   C4  H42  
BOND C4  H43
IMPR C3     C2     O1     O2
DOUBLE C3 O1
IC H11   C2    *C1    H12        1.1110  110.10  120.00  110.10   1.1110
IC H11   C2    *C1    H13        1.1110  110.10 -120.00  110.10   1.1110
IC H13   C1    C2     C3         1.1110  110.10  180.00  108.00   1.5220
IC C3    C1    *C2    C4         1.5220  108.00  120.00  114.00   1.5380
IC C3    C1    *C2    H22        1.5220  108.00 -120.00  110.10   1.1110
IC C1    C2    C3     O2         1.5380  108.00  -90.00  109.00   1.3340
IC O2    C2    *C3    O1         1.3340  109.00  180.00  125.00   1.2200
IC C2    C3    O2     HO1         1.5220  109.00  180.00  109.60   1.4300
IC C1    C2    C4     H41        1.5380  114.00  180.00  110.10   1.1110
IC H41   C2    *C4    H42        1.1110  110.10  120.00  110.10   1.1110
IC H41   C2    *C4    H43        1.1110  110.10 -120.00  110.10   1.1110

!POLYMETHACRYLIC ACID
RESI MAAR            0.000 ! param penalty=   2.500 ; charge penalty=   6.733
GROUP            ! CHARGE
ATOM   C1 CG331   -0.270  !
ATOM  H11 HGA3     0.090  !                 H42
ATOM  H12 HGA3     0.090  !                 |
ATOM  H13 HGA3     0.090  !       H13  H41- C4 - H43
GROUP                     !        |        |
ATOM   C2 CG311   -0.074  !  H12 - C1 - - - C2 - H22
ATOM  H22 HGA1     0.090  !        |        |
ATOM   C3 CG2O2    0.725  !       H11       C3 = O1
ATOM   O2 OG311   -0.607  !                 |
ATOM   O1 OG2D1   -0.564  !                 O2
ATOM  HO1 HGP1     0.430  !                 |
GROUP                     !                HO1
ATOM   C4 CG331   -0.270  !
ATOM  H41 HGA3     0.090  !
ATOM  H42 HGA3     0.090  !
ATOM  H43 HGA3     0.090  !
BOND C1   C2   C2   C3   C2   C4   C3   O2
BOND C3   O1   O2  HO1   C2  H22   C1  H11   
BOND C1  H12   C1  H13   C4  H41   C4  H42  
BOND C4  H43
IMPR C3     C2     O1     O2
DOUBLE C3 O1
IC H11   C2    *C1    H12        1.1110  110.10  120.00  110.10   1.1110
IC H11   C2    *C1    H13        1.1110  110.10 -120.00  110.10   1.1110
IC H13   C1    C2     C3         1.1110  110.10  180.00  108.00   1.5220
IC C3    C1    *C2    C4         1.5220  108.00 -120.00  114.00   1.5380
IC C3    C1    *C2    H22        1.5220  108.00  120.00  110.10   1.1110
IC C1    C2    C3     O2         1.5380  108.00   90.00  109.00   1.3340
IC O2    C2    *C3    O1         1.3340  109.00  180.00  125.00   1.2200
IC C2    C3    O2     HO1         1.5220  109.00  180.00  109.60   1.4300
IC C1    C2    C4     H41        1.5380  114.00  180.00  110.10   1.1110
IC H41   C2    *C4    H42        1.1110  110.10  120.00  110.10   1.1110
IC H41   C2    *C4    H43        1.1110  110.10 -120.00  110.10   1.1110


RESI MMAS            0.000 ! param penalty=   2.500 ; charge penalty=   6.733
GROUP            ! CHARGE
ATOM   C1 CG331  -0.270   !
ATOM  H11 HGA3    0.090   !                  H42
ATOM  H12 HGA3    0.090   !                   |
ATOM  H13 HGA3    0.090   !              H41- C4 -H43
GROUP                     !                   |
ATOM   C2 CG311  -0.130   !                   O2
ATOM  H22 HGA1    0.090   !                   |
ATOM   C3 CG2O2   0.900   !         H13       C3 = O1
ATOM   O2 OG302  -0.490   !          |        |
ATOM   O1 OG2D1  -0.630   !    H12 - C1 - - - C2 - H22
ATOM   C4 CG331  -0.010   !          |        |
ATOM  H41 HGA3    0.090   !         H11  H51- C5 -H53
ATOM  H42 HGA3    0.090   !                   |
ATOM  H43 HGA3    0.090   !                  H52
GROUP                     !
ATOM   C5 CG331  -0.270   !
ATOM  H51 HGA3    0.090   !
ATOM  H52 HGA3    0.090   !
ATOM  H53 HGA3    0.090   !

BOND C1   C2   C2   C3   C2   C5   C3   O2
BOND C3   O1   O2   C4   C4  H41   C4  H42
BOND C4  H43   C2  H22   C5  H51   C5  H52
BOND C5  H53   C1  H11   C1  H12   C1  H13
IMPR C3     C2     O1     O2
DOUBLE C3 O1
IC H11   C2    *C1    H12        1.1110  110.10  120.00  110.10   1.1110
IC H11   C2    *C1    H13        1.1110  110.10 -120.00  110.10   1.1110
IC H11   C1    C2     C3         1.1110  110.10  180.00  108.00   1.5220
IC C3    C1    *C2    C5         1.5220  108.00  120.00  114.00   1.5380
IC C3    C1    *C2    H22        1.5220  108.00 -120.00  110.10   1.1110
IC C1    C2    C3     O2         1.5380  108.00  -90.00  109.00   1.3340
IC O2    C2    *C3    O1         1.3340  109.00  180.00  125.00   1.2200
IC C2    C3    O2     C4         1.5220  109.00  180.00  109.60   1.4300
IC C3    O2    C4     H41        1.3340  109.60  180.00  109.50   1.1110
IC H41   O2    *C4    H42        1.1110  109.50  120.00  109.50   1.1110
IC H41   O2    *C4    H43        1.1110  109.50 -120.00  109.50   1.1110
IC C1    C2    C5     H51        1.5380  114.00  180.00  110.10   1.1110
IC H51   C2    *C5    H52        1.1110  110.10  120.00  110.10   1.1110
IC H51   C2    *C5    H53        1.1110  110.10 -120.00  110.10   1.1110


!POLYMETHYLMETACRYLATE
RESI MMAR            0.000 ! param penalty=   2.500 ; charge penalty=   6.733
GROUP            ! CHARGE
ATOM   C1 CG331   -0.270  !
ATOM  H11 HGA3     0.090  !                 H52
ATOM  H12 HGA3     0.090  !                 |
ATOM  H13 HGA3     0.090  !       H13  H51- C5 - H53
GROUP                     !        |        |
ATOM   C2 CG311   -0.130  !  H12 - C1 - - - C2 - H22
ATOM  H22 HGA1     0.090  !        |        |
ATOM   C3 CG2O2    0.900  !       H11       C3 = O1
ATOM   O2 OG302   -0.490  !                 |
ATOM   O1 OG2D1   -0.630  !                 O2
ATOM   C4 CG331   -0.010  !                 |
ATOM  H41 HGA3     0.090  !           H41 - C4 - H43
ATOM  H42 HGA3     0.090  !                 |
ATOM  H43 HGA3     0.090  !                H42
GROUP                     !
ATOM   C5 CG331   -0.270  !
ATOM  H51 HGA3     0.090  !
ATOM  H52 HGA3     0.090  !
ATOM  H53 HGA3     0.090  !
BOND C1   C2   C2   C3   C2   C5   C3   O2
BOND C3   O1   O2   C4   C4  H41   C4  H42
BOND C4  H43   C2  H22   C5  H51   C5  H52
BOND C5  H53   C1  H11   C1  H12   C1  H13
IMPR C3     C2     O1     O2
DOUBLE C3 O1
IC H11   C2    *C1    H12        1.1110  110.10  120.00  110.10   1.1110
IC H11   C2    *C1    H13        1.1110  110.10 -120.00  110.10   1.1110
IC H13   C1    C2     C3         1.1110  110.10  180.00  108.00   1.5220
IC C3    C1    *C2    C5         1.5220  108.00 -120.00  114.00   1.5380
IC C3    C1    *C2    H22        1.5220  108.00  120.00  110.10   1.1110
IC C1    C2    C3     O2         1.5380  108.00   90.00  109.00   1.3340
IC O2    C2    *C3    O1         1.3340  109.00  180.00  125.00   1.2200
IC C2    C3    O2     C4         1.5220  109.00  180.00  109.60   1.4300
IC C3    O2    C4     H41        1.3340  109.60  180.00  109.50   1.1110
IC H41   O2    *C4    H42        1.1110  109.50  120.00  109.50   1.1110
IC H41   O2    *C4    H43        1.1110  109.50 -120.00  109.50   1.1110
IC C1    C2    C5     H51        1.5380  114.00  180.00  110.10   1.1110
IC H51   C2    *C5    H52        1.1110  110.10  120.00  110.10   1.1110
IC H51   C2    *C5    H53        1.1110  110.10 -120.00  110.10   1.1110


!POLYPROPYLMETACRYLATE
RESI PMAS           0.000 ! param penalty=   2.500 ; charge penalty=   6.733
GROUP            ! CHARGE
ATOM   C1 CG331  -0.270   !
ATOM  H11 HGA3    0.090   !                  H42
ATOM  H12 HGA3    0.090   !                   |
ATOM  H13 HGA3    0.090   !              H41- C4 -H43
GROUP                     !                   |
ATOM   C2 CG311  -0.130   !                   O2
ATOM  H22 HGA1    0.090   !                   |
ATOM   C3 CG2O2   0.900   !         H13       C3 = O1
ATOM   O2 OG302  -0.490   !          |        |
ATOM   O1 OG2D1  -0.630   !    H12 - C1 - - - C2 - H22
ATOM   C4 CG331  -0.010   !          |        |
ATOM  H41 HGA3    0.090   !         H11  H51- C5 -H52
ATOM  H42 HGA3    0.090   !                   |
ATOM  H43 HGA3    0.090   !              H61- C6 -H62
GROUP                     !                   |
ATOM   C5 CG321  -0.180   !              H71- C7 -H73
ATOM  H51 HGA2    0.090   !                   |
ATOM  H52 HGA2    0.090   !                   H72
GROUP                     !
ATOM   C6 CG321  -0.180   !
ATOM  H61 HGA2    0.090   !
ATOM  H62 HGA2    0.090   !
GROUP                     !
ATOM   C7 CG331  -0.270   !
ATOM  H71 HGA3    0.090   !
ATOM  H72 HGA3    0.090   !
ATOM  H73 HGA3    0.090   !
BOND C1   C2   C2   C3   C2   C5   C3   O2
BOND C3   O1   O2   C4   C5   C6   C4  H41
BOND C4  H42   C4  H43   C2  H22   C5  H51
BOND C5  H52   C1  H11   C1  H12   C1  H13
BOND C6  H61   C6  H62   C6   C7   C7  H71
BOND C7  H72   C7  H73
IMPR C3     C2     O1     O2
DOUBLE C3 O1
IC  H11   C2    *C1    H12        1.1110  110.10  120.00  110.10   1.1110
IC  H11   C2    *C1    H13        1.1110  110.10 -120.00  110.10   1.1110
IC  H11   C1    C2     C3         1.1110  110.10  180.00  108.00   1.5220
IC  C5    C1    *C2    C3         1.5220  108.00 -120.00  114.00   1.5380
IC  C5    C1    *C2    H22        1.5220  108.00  120.00  110.10   1.1110
IC  C1    C2    C3     O2         1.5380  108.00  -90.00  109.00   1.3340
IC  O2    C2    *C3    O1         1.3340  109.00  180.00  125.00   1.2200
IC  C2    C3    O2     C4         1.5220  109.00  180.00  109.60   1.4300
IC  C3    O2    C4     H41        1.3340  109.60  180.00  109.50   1.1110
IC  H41   O2    *C4    H42        1.1110  109.50  120.00  109.50   1.1110
IC  H41   O2    *C4    H43        1.1110  109.50 -120.00  109.50   1.1110
IC  C1    C2    C5     C6         1.5380  114.00   60.00  113.50   1.5300
IC  C6    C2    *C5    H51        1.5300  113.50  120.00  110.10   1.1110
IC  H51   C2    *C5    H52        1.1110  110.10  120.00  110.10   1.1110
IC  C2    C5    C6     C7         1.5380  113.50  180.00  115.00   1.5280
IC  C7    C5    *C6    H61        1.5280  115.00  120.00  110.10   1.1110
IC  H61   C5    *C6    H62        1.1110  110.10  120.00  110.10   1.1110
IC  C5    C6    C7     H71        1.5300  115.00  180.00  110.10   1.1110
IC  H71   C6    *C7    H72        1.1110  110.10  120.00  110.10   1.1110
IC  H71   C6    *C7    H73        1.1110  110.10 -120.00  110.10   1.1110

!POLYPROPYLACRYLATE
RESI PMAR            0.000 ! param penalty=   2.500 ; charge penalty=   6.733
GROUP            ! CHARGE
ATOM   C1 CG331  -0.270   !
ATOM  H11 HGA3    0.090   !                  H72
ATOM  H12 HGA3    0.090   !                   |
ATOM  H13 HGA3    0.090   !              H71- C7 -H73
GROUP                     !                   |
ATOM   C2 CG311  -0.130   !              H61- C6 - H62
ATOM  H22 HGA1    0.090   !                   |
ATOM   C3 CG2O2   0.900   !         H13  H51- C5 - H52
ATOM   O2 OG302  -0.490   !          |        |
ATOM   O1 OG2D1  -0.630   !    H12 - C1 - - - C2 - H22
ATOM   C4 CG331  -0.010   !          |        |
ATOM  H41 HGA3    0.090   !         H11       C3 = O1
ATOM  H42 HGA3    0.090   !                   |
ATOM  H43 HGA3    0.090   !                   O2
GROUP                     !                   |
ATOM   C5 CG321  -0.180   !              H41- C4 -H43
ATOM  H51 HGA2    0.090   !                   |
ATOM  H52 HGA2    0.090   !                   H42
GROUP                     !
ATOM   C6 CG321  -0.180   !
ATOM  H61 HGA2    0.090   !
ATOM  H62 HGA2    0.090   !
GROUP                     !
ATOM   C7 CG331  -0.270   !
ATOM  H71 HGA3    0.090   !
ATOM  H72 HGA3    0.090   !
ATOM  H73 HGA3    0.090   !
BOND C1   C2   C2   C3   C2   C5   C3   O2
BOND C3   O1   O2   C4   C5   C6   C4  H41
BOND C4  H42   C4  H43   C2  H22   C5  H51
BOND C5  H52   C1  H11   C1  H12   C1  H13
BOND C6  H61   C6  H62   C6   C7   C7  H71
BOND C7  H72   C7  H73
IMPR C3     C2     O1     O2
DOUBLE C3 O1
IC  H11   C2    *C1    H12        1.1110  110.10  120.00  110.10   1.1110
IC  H11   C2    *C1    H13        1.1110  110.10 -120.00  110.10   1.1110
IC  H13   C1    C2     C3         1.1110  110.10  180.00  108.00   1.5220
IC  C3    C1    *C2    C5         1.5220  108.00 -120.00  114.00   1.5380
IC  C3    C1    *C2    H22        1.5220  108.00  120.00  110.10   1.1110
IC  C1    C2    C3     O2         1.5380  108.00   90.00  109.00   1.3340
IC  O2    C2    *C3    O1         1.3340  109.00  180.00  125.00   1.2200
IC  C2    C3    O2     C4         1.5220  109.00  180.00  109.60   1.4300
IC  C3    O2    C4     H41        1.3340  109.60  180.00  109.50   1.1110
IC  H41   O2    *C4    H42        1.1110  109.50  120.00  109.50   1.1110
IC  H41   O2    *C4    H43        1.1110  109.50 -120.00  109.50   1.1110
IC  C1    C2    C5     C6         1.5380  114.00  120.00  113.50   1.5300
IC  C6    C2    *C5    H51        1.5300  113.50  120.00  110.10   1.1110
IC  H51   C2    *C5    H52        1.1110  110.10  120.00  110.10   1.1110
IC  C2    C5    C6     C7         1.5380  113.50  180.00  115.00   1.5280
IC  C7    C5    *C6    H61        1.5280  115.00  120.00  110.10   1.1110
IC  H61   C5    *C6    H62        1.1110  110.10  120.00  110.10   1.1110
IC  C5    C6    C7     H71        1.5300  115.00  180.00  110.10   1.1110
IC  H71   C6    *C7    H72        1.1110  110.10  120.00  110.10   1.1110
IC  H71   C6    *C7    H73        1.1110  110.10 -120.00  110.10   1.1110


RESI ACNS           0.000 ! param penalty=  34.000 ; charge penalty=  33.019
GROUP            ! CHARGE   CH_PENALTY
ATOM   C1 CG331  -0.270   !   12.422
ATOM  H11 HGA3    0.090   !    1.700                   N1
ATOM  H12 HGA3    0.090   !    1.700                  |||
ATOM  H13 HGA3    0.090   !    1.700         H13       C3
GROUP                     !                   |        |
ATOM   C2 CG321  -0.080   !   33.019    H12 - C1 - - - C2 - H22
ATOM  H21 HGA2    0.090   !    0.450          |        |
ATOM  H22 HGA2    0.090   !    0.450         H11      H21
ATOM   C3 CG1N1   0.360   !   32.914
ATOM   N1 NG1T1  -0.460   !    0.319
BOND C1   C2   C2   C3   C3   N1  C1   H11
BOND C1  H12   C1  H13   C2  H21  C2   H22
TRIPLE C3 N1
IC H11   C2    *C1    H12     1.1110  110.10  120.00  110.10   1.1110
IC H11   C2    *C1    H13     1.1110  110.10 -120.00  110.10   1.1110
IC H11   C1    C2     C3      1.1110  110.10  180.00  120.00   1.4700
IC C3    C1    *C2    H21     1.4700  120.00  120.00  110.10   1.1110
IC C3    C1    *C2    H22     1.4700  120.00 -120.00  110.10   1.1110
IC C1    C2    C3     N1      1.5280  120.00  180.00  180.00   1.1800

!POLYACRYLONITRILE
RESI ACNR            0.000 ! param penalty=  34.000 ; charge penalty=  33.019
GROUP            ! CHARGE   CH_PENALTY
ATOM   C1 CG331   -0.270  !   12.422
ATOM  H11 HGA3    0.090   !    1.700        H13      H21
ATOM  H12 HGA3    0.090   !    1.700         |        |
ATOM  H13 HGA3    0.090   !    1.700   H12 - C1 - - - C2 - H22
GROUP                     !                  |        |
ATOM   C2 CG321   -0.080  !   33.019        H11       C3
ATOM  H22 HGA2    0.090   !    0.450                 |||
ATOM  H21 HGA2    0.090   !    0.450                  N1
ATOM   C3 CG1N1    0.360  !   32.914
ATOM   N1 NG1T1   -0.460  !    0.319
BOND C1   C2   C2   C3   C3   N1  C1   H11
BOND C1  H12   C1  H13   C2  H22  C2   H21
TRIPLE C3 N1
IC H11   C2    *C1    H12     1.1110  110.10  120.00  110.10   1.1110
IC H11   C2    *C1    H13     1.1110  110.10 -120.00  110.10   1.1110
IC H13   C1    C2     C3      1.1110  110.10  180.00  120.00   1.4700
IC C3    C1    *C2    H22     1.4700  120.00  120.00  110.10   1.1110
IC C3    C1    *C2    H21     1.4700  120.00 -120.00  110.10   1.1110
IC C1    C2    C3     N1      1.5280  120.00  180.00  180.00   1.1800

RESI STYRS             0.000 ! param penalty=   0.000 ; charge penalty=   0.000
GROUP            ! CHARGE   CH_PENALTY
ATOM   C1 CG331   -0.270    !
ATOM  H11 HGA3     0.090    !                 H51       H61
ATOM  H12 HGA3     0.090    !                   \       /
ATOM  H13 HGA3     0.090    !                   C5- -C6
GROUP                       !                  /       \
ATOM   C2 CG321   -0.180    !           H41 - C4       C7 - H71
ATOM  H21 HGA2     0.090    !                  \       /
ATOM  H22 HGA2     0.090    !                   C3- -C8
GROUP                       !         H13      /       \
ATOM   C3 CG2R61   0.000    !          |      /         H81
ATOM   C4 CG2R61  -0.115    !     H12- C1 - - C2 - H22
ATOM  H41 HGR61    0.115    !          |      |
GROUP                       !         H11    H21
ATOM   C5 CG2R61  -0.115    !
ATOM  H51 HGR61    0.115    !
GROUP                       !
ATOM   C6 CG2R61  -0.115    !
ATOM  H61 HGR61    0.115    !
GROUP                       !
ATOM   C7 CG2R61  -0.115    !
ATOM  H71 HGR61    0.115    !
GROUP                       !
ATOM   C8 CG2R61  -0.115    !
ATOM  H81 HGR61    0.115    !
BOND C1   C2   C2   C3   C3   C4   C3   C8
BOND C4   C5   C5   C6   C6   C7   C7   C8
BOND C1   H11   C1   H12   C1   H13   C2   H21
BOND C2   H22   C4   H41   C5   H51   C6   H61
BOND C7   H71   C8   H81
IC  H11   C2    *C1   H12        1.1110  110.10  120.00  110.10   1.1110
IC  H11   C2    *C1   H13        1.1110  110.10 -120.00  110.10   1.1110
IC  H11   C1    C2    C3         1.1110  110.10  180.00  107.50   1.4900
IC  C3    C1    *C2   H21        1.4900  107.50  120.00  110.10   1.1110
IC  C3    C1    *C2   H22        1.4900  107.50 -120.00  110.10   1.1110
IC  C1    C2    C3    C8         1.5280  107.50  -90.00  120.00   1.3750
IC  C8    C2    *C3   C4         1.3750  120.00  180.00  120.00   1.3750
IC  C2    C3    C4    C5         1.4900  120.00  180.00  120.00   1.3750
IC  C5    C3    *C4   H41        1.3750  120.00  180.00  120.00   1.0800
IC  C3    C4    C5    C6         1.3750  120.00    0.00  120.00   1.3750
IC  C6    C4    *C5   H51        1.3750  120.00  180.00  120.00   1.0800
IC  C4    C5    C6    C7         1.3750  120.00    0.00  120.00   1.3750
IC  C7    C5    *C6   H61        1.3750  120.00  180.00  120.00   1.0800
IC  C8    C6    *C7   H71        1.3750  120.00  180.00  120.00   1.0800
IC  C7    C3    *C8   H81        1.3750  120.00  180.00  120.00   1.0800


RESI STYRR             0.000 ! param penalty=   0.000 ; charge penalty=   0.000
GROUP            ! CHARGE   CH_PENALTY
ATOM   C1 CG331   -0.270   !
ATOM  H11 HGA3     0.090   !
ATOM  H12 HGA3     0.090   !
ATOM  H13 HGA3     0.090   !          H13   H21
GROUP                      !          |     |
ATOM   C2 CG321   -0.180   !    H12 - C1- - C2 - H22
ATOM  H21 HGA2     0.090   !          |      \       H81
ATOM  H22 HGA2     0.090   !        H11       \      /
GROUP                      !                  C3- -C8
ATOM   C3 CG2R61   0.000   !                 /       \
ATOM   C4 CG2R61  -0.115   !          H41 - C4       C7 - H71
ATOM  H41 HGR61    0.115   !                 \       /
GROUP                      !                  C5- -C6
ATOM   C5 CG2R61  -0.115   !                 /      \
ATOM  H51 HGR61    0.115   !               H51      H61
GROUP                      !
ATOM   C6 CG2R61  -0.115   !
ATOM  H61 HGR61    0.115   !
GROUP                      !
ATOM   C7 CG2R61  -0.115   !
ATOM  H71 HGR61    0.115   !
GROUP                      !
ATOM   C8 CG2R61  -0.115   !
ATOM  H81 HGR61    0.115   !
BOND C1   C2   C2   C3   C3   C4   C3   C8
BOND C4   C5   C5   C6   C6   C7   C7   C8
BOND C1   H11   C1   H12   C1   H13   C2   H21
BOND C2   H22   C4   H41   C5   H51   C6   H61
BOND C7   H71   C8   H81
IC  H11   C2    *C1   H12        1.1110  110.10  120.00  110.10   1.1110
IC  H11   C2    *C1   H13        1.1110  110.10 -120.00  110.10   1.1110
IC  H13   C1    C2    C3         1.1110  110.10  180.00  107.50   1.4900
IC  C3    C1    *C2   H21        1.4900  107.50 -120.00  110.10   1.1110
IC  C3    C1    *C2   H22        1.4900  107.50  120.00  110.10   1.1110
IC  C1    C2    C3    C8         1.5280  107.50   90.00  120.00   1.3750
IC  C8    C2    *C3   C4         1.3750  120.00  180.00  120.00   1.3750
IC  C2    C3    C4    C5         1.4900  120.00  180.00  120.00   1.3750
IC  C5    C3    *C4   H41        1.3750  120.00  180.00  120.00   1.0800
IC  C3    C4    C5    C6         1.3750  120.00    0.00  120.00   1.3750
IC  C6    C4    *C5   H51        1.3750  120.00  180.00  120.00   1.0800
IC  C4    C5    C6    C7         1.3750  120.00    0.00  120.00   1.3750
IC  C7    C5    *C6   H61        1.3750  120.00  180.00  120.00   1.0800
IC  C8    C6    *C7   H71        1.3750  120.00  180.00  120.00   1.0800
IC  C7    C3    *C8   H81        1.3750  120.00  180.00  120.00   1.0800

!!!!!!!!!!!!!!!!!!!!!!!!!!!!!!!!!!!!!!!!!!!!!!!!!!!!!!!!!!!!!!!!!!!!!!!!!!!!!!!!!!!
!!!!!!!!!!!!!!!!!!!!!!!!!!!!!!!!!!VINYLALCOHOL!!!!!!!!!!!!!!!!!!!!!!!!!!!!!!!!!!!!!
!!!!!!!!!!!!!!!!!!!!!!!!!!!!!!!!!!!!!!!!!!!!!!!!!!!!!!!!!!!!!!!!!!!!!!!!!!!!!!!!!!!
!POLYVINYLALCOHOL
RESI VIALS            0.000 !    VINYL ALCOHOL
GROUP                     !
ATOM   C1 CG331  -0.270   !
ATOM  H11 HGA3    0.090   !                 H31
ATOM  H12 HGA3    0.090   !                /
ATOM  H13 HGA3    0.090   !       H31     O1
GROUP                     !        |      |
ATOM   C2 CG321   0.050   !  H12 - C1 - - C2 - H22
ATOM  H21 HGA2    0.090   !        |      |
ATOM  H22 HGA2    0.090   !       H11    H21
ATOM   O1 OG311  -0.650   !
ATOM  H31 HGP1    0.420   !
BOND C1   C2   C2   O1   C1  H11  C1  H12
BOND C1  H13   C2  H21   C2  H22  O1  H31
IC   C1    C2     O1    H31    1.5280  110.10  180.00  106.00   0.9600
IC   H11   C1     C2    O1     1.1110  110.10  180.00  110.10   1.4200
IC   H11   C2     *C1   H12    1.1110  110.10  120.00  110.10   1.1110
IC   H11   C2     *C1   H13    1.1110  110.10 -120.00  110.10   1.1110
IC   O1    C1     *C2   H21    1.4200  110.10  120.00  110.10   1.1110
IC   O1    C1     *C2   H22    1.4200  110.10 -120.00  110.10   1.1110


RESI VIALR          0.000 !    VINYL ALCOHOL
GROUP                     !
ATOM   C1 CG331  -0.270   !        H31    H21
ATOM  H11 HGA3    0.090   !         |      |
ATOM  H12 HGA3    0.090   !   H12 - C1 - - C2 - H22
ATOM  H13 HGA3    0.090   !         |      |
GROUP                     !        H11     O1
ATOM   C2 CG321   0.050   !                 \
ATOM  H21 HGA2    0.090   !                  H31
ATOM  H22 HGA2    0.090   !
ATOM   O1 OG311  -0.650   !
ATOM  H31 HGP1    0.420   !
BOND C1   C2   C2   O1   C1  H11  C1  H12
BOND C1  H13   C2  H21   C2  H22  O1  H31
IC   C1    C2     O1    H31    1.5280  110.10  180.00  106.00   0.9600
IC   H13   C1     C2    O1     1.1110  110.10  180.00  110.10   1.4200
IC   H11   C2     *C1   H12    1.1110  110.10  120.00  110.10   1.1110
IC   H11   C2     *C1   H13    1.1110  110.10 -120.00  110.10   1.1110
IC   O1    C1     *C2   H21    1.4200  110.10 -120.00  110.10   1.1110
IC   O1    C1     *C2   H22    1.4200  110.10  120.00  110.10   1.1110

RESI  VIPS   -0.000000
GROUP
ATOM C1   CG331  -0.270!
ATOM H11  HGA3    0.090!
ATOM H12  HGA3    0.090!          H51 H52  H41
ATOM H13  HGA3    0.090!            \ /    /
GROUP                  !
ATOM C2   CG321   0.030!         H62 C5--C4 - H42
ATOM H21  HGA2    0.090!           \ /     \
ATOM H22  HGA2    0.090!        H61-C6     C3 = O1
ATOM N1   NG2R53 -0.530!              \   /
ATOM C3   CG2R53  0.430!                N1
ATOM O1   OG2D1  -0.490!                |
ATOM C4   CG3C52  0.030!   H12 - C1 - - C2 - H22
ATOM H41  HGA2    0.090!                |
ATOM H42  HGA2    0.090!               H21
ATOM C6   CG3C52 -0.010!
ATOM H61  HGA2    0.090!
ATOM H62  HGA2    0.090!
GROUP                  !
ATOM C5   CG3C52 -0.180!
ATOM H51  HGA2    0.090!
ATOM H52  HGA2    0.090!
BOND C1   C2  C2   N1  N1   C3  C6   N1
BOND C3   C4  C4   C5  C5   C6  C3   O1
BOND C1  H11  C1  H12  C1  H13  C2  H21
BOND C2  H22  C4  H41  C4  H42  C5  H51
BOND C5  H52  C6  H61  C6   H62
DOUBLE C3  O1
PATCH FIRST NONE LAST NONE
IC   H11    C2    *C1    H12     1.1110  110.10  120.00  110.10   1.1110
IC   H11    C2    *C1    H13     1.1110  110.10 -120.00  110.10   1.1110
IC   H11    C1    C2     N1      1.1110  110.10  180.00  120.00   1.4300
IC   N1     C1    *C2    H21     1.4300  120.00  120.00  110.10   1.1110
IC   N1     C1    *C2    H22     1.4300  120.00 -120.00  110.10   1.1110
IC   C1     C2    N1     C3      1.5280  120.00   90.00  120.00   1.3800
IC   C3     C2    *N1    C6      1.3800  120.00  180.00  116.00   1.4500
IC   C2     N1    C3     C4      1.4300  120.00  180.00  105.50   1.5300
IC   C4     N1    *C3    O1      1.5300  105.50  180.00  127.80   1.2350
IC   N1     C3    C4     C5      1.3800  105.50   0.00  106.50   1.5300
IC   C5     C3    *C4    H41     1.5300  106.50  120.00  111.00   1.1000
IC   C5     C3    *C4    H42     1.5300  106.50 -120.00  111.00   1.1000
IC   C6     C4    *C5    H51     1.5300  109.50  120.00  111.40   1.1000
IC   C6     C4    *C5    H52     1.5300  109.50 -120.00  111.40   1.1000
IC   C5     N1    *C6    H61     1.5300  104.50  120.00  111.00   1.1000
IC   C5     N1    *C6    H62     1.5300  104.50 -120.00  111.00   1.1000


RESI  VIPR   -0.000000
GROUP
ATOM C1   CG331  -0.270!
ATOM H11  HGA3    0.090!
ATOM H12  HGA3    0.090!
ATOM H13  HGA3    0.090!
GROUP                  !
ATOM C2   CG321   0.030!
ATOM H21  HGA2    0.090!
ATOM H22  HGA2    0.090!
ATOM N1   NG2R53 -0.530!
ATOM C3   CG2R53  0.430!
ATOM O1   OG2D1  -0.490!
ATOM C4   CG3C52  0.030!
ATOM H41  HGA2    0.090!
ATOM H42  HGA2    0.090!
ATOM C6   CG3C52 -0.010!
ATOM H61  HGA2    0.090!
ATOM H62  HGA2    0.090!
GROUP                  !
ATOM C5   CG3C52 -0.180!
ATOM H51  HGA2    0.090!
ATOM H52  HGA2    0.090!
BOND C1   C2  C2   N1  N1   C3  C6   N1
BOND C3   C4  C4   C5  C5   C6  C3   O1
BOND C1  H11  C1  H12  C1  H13  C2  H21
BOND C2  H22  C4  H41  C4  H42  C5  H51
BOND C5  H52  C6  H61  C6   H62
DOUBLE C3  O1
PATCH FIRST NONE LAST NONE
IC   H11    C2    *C1    H12     1.1110  110.10  120.00  110.10   1.1110
IC   H11    C2    *C1    H13     1.1110  110.10 -120.00  110.10   1.1110
IC   H13    C1    C2     N1      1.1110  110.10  180.00  120.00   1.4300
IC   N1     C1    *C2    H21     1.4300  120.00 -120.00  110.10   1.1110
IC   N1     C1    *C2    H22     1.4300  120.00  120.00  110.10   1.1110
IC   C1     C2    N1     C3      1.5280  120.00  -90.00  120.00   1.3800
IC   C3     C2    *N1    C6      1.3800  120.00  180.00  116.00   1.4500
IC   C2     N1    C3     C4      1.4300  120.00  180.00  105.50   1.5300
IC   C4     N1    *C3    O1      1.5300  105.50  180.00  127.80   1.2350
IC   N1     C3    C4     C5      1.3800  105.50   0.00  106.50   1.5300
IC   C5     C3    *C4    H41     1.5300  106.50  120.00  111.00   1.1000
IC   C5     C3    *C4    H42     1.5300  106.50 -120.00  111.00   1.1000
IC   C6     C4    *C5    H51     1.5300  109.50  120.00  111.40   1.1000
IC   C6     C4    *C5    H52     1.5300  109.50 -120.00  111.40   1.1000
IC   C5     N1    *C6    H61     1.5300  104.50  120.00  111.00   1.1000
IC   C5     N1    *C6    H62     1.5300  104.50 -120.00  111.00   1.1000


RESI  PETL        0.000
GROUP
ATOM H11   HGP1     0.420
ATOM O1   OG311    -0.590
ATOM C1   CG2O2     0.710
ATOM O2   OG2D1    -0.630
ATOM C2   CG2R61    0.090
GROUP
ATOM C3   CG2R61   -0.115
ATOM H31   HGR61    0.115
GROUP
ATOM C4   CG2R61   -0.115
ATOM H41   HGR61    0.115
GROUP
ATOM C5   CG2R61   -0.115
ATOM H51   HGR61    0.115
GROUP
ATOM C6   CG2R61   -0.115
ATOM H61   HGR61    0.115
GROUP
ATOM C7   CG2R61    0.090
ATOM C8   CG2O2     0.770
ATOM O3   OG302    -0.490
ATOM O4   OG2D1    -0.630
ATOM C9   CG321     0.080
ATOM H91   HGA2     0.090
ATOM H92   HGA2     0.090
GROUP
ATOM C10  CG331    -0.270
ATOM HX1  HGA3     0.090
ATOM HX2  HGA3     0.090
ATOM HX3  HGA3     0.090
BOND C1   O1 C1   O2 C1   C2  C4   C2
BOND C2   C5  C3   C4  C3   C7  C5   C6
BOND C6   C7  C8   C7  C8   O3  C8   O4
BOND C9   O3  C9   C10  H11   O1  C3   H31
BOND C4   H41  C5   H51  C6   H61  C9   H91
BOND C9   H92  C10  HX1  C10  HX2 C10  HX3
IMPR C1   C2   O2   O1
IMPR C8   C7   O4   O3
DOUBLE C1 O2
DOUBLE C8 O4
PATCH FIRST NONE LAST NONE
IC    H11      O1      C1      C2         0.9600  115.00  180.00  113.90   1.4800
IC    C2       O1      *C1     O2         1.4800  113.90  180.00  123.00   1.2200
IC    O1       C1      C2      C5         1.4000  113.90  180.00  120.00   1.3750
IC    C5       C1      *C2     C4         1.3750  120.00  180.00  120.00   1.3750
IC    C1       C2      C4      C3         1.4800  120.00  180.00  120.00   1.3750
IC    C3       C2      *C4     H41        1.3750  120.00  180.00  120.00   1.0800
IC    C2       C4      C3      C7         1.3750  120.00    0.00  120.00   1.3750
IC    C7       C4      *C3     H31        1.3750  120.00  180.00  120.00   1.0800
IC    C1       C2      C5      C6         1.4800  120.00  180.00  120.00   1.3750
IC    C6       C2      *C5     H51        1.3750  120.00  180.00  120.00   1.0800
IC    C7       C5      *C6     H61        1.3750  120.00  180.00  120.00   1.0800
IC    C6       C3      *C7     C8         1.3750  120.00  180.00  120.00   1.4800
IC    C3       C7      C8      O3         1.3750  120.00  180.00  111.00   1.3340
IC    O3       C7      *C8     O4         1.3340  111.00  180.00  123.10   1.2200
IC    C7       C8      O3      C9         1.4800  111.00  180.00  109.60   1.4400
IC    C8       O3      C9      C10        1.3340  109.60  180.00  110.10   1.5280
IC    C10      O3      *C9     H91        1.5280  110.10  120.00  109.50   1.1110
IC    C10      O3      *C9     H92        1.5280  110.10 -120.00  109.50   1.1110
IC    O3      C9       C10    HX1         1.4400  110.10   60.00  110.10   1.1110
IC    HX1     C9      *C10    HX2         1.1110  110.10 -120.00  110.10   1.1110
IC    HX1     C9      *C10    HX3         1.1110  110.10  120.00  110.10   1.1110


RESI  PEFA  0.000
GROUP
ATOM O1    OG311    -0.590
ATOM H11    HGP1     0.420
ATOM C1    CG2O2     0.830
ATOM O2    OG2D1    -0.630
ATOM C2   CG2R51     0.210
ATOM O3   OG2R50    -0.280
ATOM C3   CG2R51    -0.250
ATOM H31   HGR51     0.150
ATOM C4   CG2R51    -0.250
ATOM H41   HGR51     0.150
ATOM C5   CG2R51     0.210
ATOM C6    CG2O2     0.890
ATOM O4    OG2D1    -0.630
ATOM O5    OG302    -0.490
ATOM C7    CG321     0.080
ATOM H71    HGA2     0.090
ATOM H72    HGA2     0.090
GROUP
ATOM C8    CG331    -0.270
ATOM H81    HGA3     0.090
ATOM H82    HGA3     0.090
ATOM H83    HGA3     0.090
BOND C1   O1  H11  O1  C1   O2  C1   C2
BOND C2   O3  C2   C3  C5   O3  C3   C4
BOND C3   H31 C4   C5  C4   H41 C6   C5
BOND C6   O4  C6   O5  C7   O5  C7   C8
BOND C7   H71 C7   H72 C8   H81 C8   H82
BOND C8   H83
IMPR C1    C2    O2    O1
IMPR C6    C5    O4    O5
DOUBLE C1  O2
DOUBLE C6  O4
PATCH FIRST NONE LAST NONE
IC    H11     O1     C1      C2         0.9600  115.00  180.00  113.90   1.4800
IC    C2      O1     *C1     O2         1.4800  113.90  180.00  123.00   1.2200
IC    O1      C1     C2      O3         1.4000  113.90  180.00  124.00   1.3710
IC    O3      C1     *C2     C3         1.3710  124.00  180.00  130.00   1.3600
IC    C1      C2     C3      C4         1.4800  130.00  180.00  107.20   1.3600
IC    C4      C2     *C3     H31        1.3600  107.20  180.00  126.40   1.0800
IC    C2      C3     C4      C5         1.3600  107.20    0.00  107.20   1.3600
IC    C5      C3     *C4     H41        1.3600  107.20  180.00  126.40   1.0800
IC    O3      C4     *C5     C6         1.3710  111.70  180.00  130.00   1.4800
IC    C4      C5     C6      O5         1.3600  130.00    0.00  111.00   1.3340
IC    O5      C5     *C6     O4         1.3340  111.00  180.00  123.10   1.2200
IC    C5      C6     O5      C7         1.4800  111.00  180.00  109.60   1.4400
IC    C6      O5     C7      C8         1.3340  109.60  180.00  110.10   1.5280
IC    C8      O5     *C7     H71        1.5280  110.10  120.00  109.50   1.1110
IC    C8      O5     *C7     H72        1.5280  110.10 -120.00  109.50   1.1110
IC    O5      C7     C8      H81        1.4400  110.10   60.00  110.10   1.1110
IC    H81     C7     *C8     H82        1.1110  110.10 -120.00  110.10   1.1110
IC    H81     C7     *C8     H83        1.1110  110.10  120.00  110.10   1.1110

RESI KETN            0.000 ! param penalty=   0.000 ; charge penalty=   0.000
GROUP                      ! CHARGE   CH_PENALTY
ATOM C1     CG331   -0.270 !    0.000
ATOM H11     HGA3    0.090 !    0.000
ATOM H12     HGA3    0.090 !    0.000           H13    H22   O1
ATOM H13     HGA3    0.090 !    0.000            |     |     ||
GROUP                      !              H12 -- C1 -- C2 -- C3 -- H31
ATOM C2     CG321   -0.070 !    0.000            |     |      
ATOM H21     HGA2    0.090 !    0.000           H11    H21
ATOM H22     HGA2    0.090 !    0.000
ATOM C3     CG2O4    0.200 !    0.000
ATOM O1      OG2D1  -0.400 !    0.000
ATOM H31     HGR52   0.090 !    0.000
BOND C1   C2   C2   C3   C3   O1    C3   H31
BOND C2   H21   C2   H22   C1   H11   C1   H12
BOND H13   C1
DOUBLE C3   O1
IMPR C3     C2     O1      H31
IC   H13      C2       *C1      H11        1.1110  110.10  -120.00  110.10   1.1110
IC   H12      C2       *C1      H13        1.1110  110.10 -120.00  110.10   1.1110
IC   H12      C1       C2       C3         1.1110  110.10  180.00  113.80   1.5000
IC   H11      C1       C2       C3         1.1110  110.10  -60.00  113.80   1.5000
IC   C3       C1       *C2      H21        1.5000  113.80  120.00  110.10   1.1110
IC   C3       C1       *C2      H22        1.5000  113.80 -120.00  110.10   1.1110
IC   C1       C2       C3       O1          1.5280  113.80    0.00  126.00   1.2150
IC   O1        C2       *C3      H31        1.2150  126.00  180.00  116.00   1.1100

RESI KETNI           0.000 ! param penalty=   0.000 ; charge penalty=   0.000
GROUP
ATOM C1      CG2O4   0.200 !    0.000
ATOM O1      OG2D1  -0.400 !    0.000            O1    H22   H13
ATOM H11     HGR52   0.090 !    0.000            ||    |     | 
ATOM C2     CG321   -0.070 !    0.000     H11 -- C1 -- C2 -- C3 -- H31
ATOM H21     HGA2    0.090 !    0.000                  |     |
ATOM H22     HGA2    0.090 !    0.000                  H21   H11
GROUP  
ATOM C3     CG331   -0.270 !    0.000
ATOM H31     HGA3    0.090 !    0.000
ATOM H32     HGA3    0.090 !    0.000
ATOM H33     HGA3    0.090 !    0.000
BOND C3   C2   C2   C1   C1   O1    C1   H11
BOND C2   H21   C2   H22   C3   H31   C3   H32
BOND H33   C3
DOUBLE C1   O1
IMPR C1     C2     O1      H11
IC    O1       C2      *C1      H11        1.2150  126.00  180.00  116.00   1.1100
IC    O1       C1      C2       C3         1.2150  126.00  180.00  113.80   1.5280
IC    C3       C1      *C2      H21        1.5280  113.80  120.00  109.50   1.1110
IC    C3       C1      *C2      H22        1.5280  113.80 -120.00  109.50   1.1110
IC    C1       C2      C3       H32        1.5000  113.80  180.00  110.10   1.1110
IC    C1       C2      C3       H31        1.5000  113.80  -60.00  110.10   1.1110
IC    H32      C2      *C3      H31        1.1110  110.10  120.00  110.10   1.1110
IC    H32      C2      *C3      H33        1.1110  110.10 -120.00  110.10   1.1110
IC    H31      C2      *C3      H33        1.1110  110.10  120.00  110.10   1.1110


!!!!!!!!!!!!!!!!!!!!!!!!!!!!!!!!!!!!!!!!!!!!!!!!!!!!!!!!!!!!!!!!!!!!!!!!!!!!!!!
!!!!!!!!!!!!!!!!!!!!!!!!!!!!!!!HALOOLEFINS!!!!!!!!!!!!!!!!!!!!!!!!!!!!!!!!!!!!!
!!!!!!!!!!!!!!!!!!!!!!!!!!!!!!!!!!!!!!!!!!!!!!!!!!!!!!!!!!!!!!!!!!!!!!!!!!!!!!!
!POLYVYNYLCHLORIDE
RESI VICR           0.000  !  VINYL FLUORIDE
GROUP                      !
ATOM C1      CG331  -0.270 !           H13  H21
ATOM H11     HGA3    0.090 !           |    |
ATOM H12     HGA3    0.090 !     H12 - C1 - C2 - H22
ATOM H13     HGA3    0.090 !           |    |
GROUP                      !           H11  CL23
ATOM C2      CG321  -0.240 !
ATOM H22     HGA2    0.140 !
ATOM H21     HGA2    0.140 !
ATOM CL23    CLGA1   -0.040 !
BOND C1   C2   C1   H11  C1   H12   C1   H13
BOND C2   H21  C2   CL23  C2   H22
IC H11    C2   *C1   H12        1.1110  110.10  120.00  110.10   1.1110
IC H11    C2   *C1   H13        1.1110  110.10 -120.00  110.10   1.1110
IC H13    C1    C2   CL23        1.1110  110.10  180.00  110.10   1.3530
IC C2     H12   *C1   H13       1.5280  110.10 -120.00  110.10   1.1110
IC H12    C1   C2    H22        1.1110  110.10  180.00  110.10   1.1110
IC H22    C1   *C2   CL23        1.1110  110.10 -120.00  110.10   1.3530
IC H22    C1   *C2   H21        1.1110  110.10  120.00  110.10   1.1110
IC H11    C1    C2   H21        1.1110  110.10  180.00  110.10   1.1110

!POLYVYNYLFLUORIDE
RESI VICS           0.000  !  VINYL FLUORIDE
GROUP                      !
ATOM C1      CG331  -0.270 !           H13  CL23
ATOM H11     HGA3    0.090 !           |    |
ATOM H12     HGA3    0.090 !     H12 - C1 - C2 - H22
ATOM H13     HGA3    0.090 !           |    |
ATOM C2      CG321  -0.240 !           H11  H21
ATOM H22     HGA2    0.140 !
ATOM H21     HGA2    0.140 !
ATOM CL23    CLGA1   -0.040 !
BOND C1   C2   C1   H11  C1   H12   C1   H13
BOND C2   H21  C2   CL23  C2   H22
IC H11    C2   *C1   H12        1.1110  110.10  120.00  110.10   1.1110
IC H11    C2   *C1   H13        1.1110  110.10 -120.00  110.10   1.1110
IC H11    C1    C2   CL23        1.1110  110.10  180.00  110.10   1.3530
IC C2     H12   *C1   H13       1.5280  110.10 -120.00  110.10   1.1110
IC H12    C1   C2    H22        1.1110  110.10  180.00  110.10   1.1110
IC H22    C1   *C2   H21        1.1110  110.10 -120.00  110.10   1.1110
IC H22    C1   *C2   CL23        1.1110  110.10  120.00  110.10   1.3530
IC H11    C1    C2   CL23        1.1110  110.10  180.00  110.10   1.3530

!POLYVYNYLFLUORIDE
RESI VIFR           0.000  !  VINYL FLUORIDE
GROUP                      !
ATOM C1      CG331  -0.210 !           H13  H21
ATOM H11     HGA3    0.090 !           |    |
ATOM H12     HGA3    0.090 !     H12 - C1 - C2 - H22
ATOM H13     HGA3    0.090 !           |    |
ATOM C2      CG322  -0.060 !           H11  F23
ATOM H22     HGA6    0.110 !
ATOM H21     HGA6    0.110 !
ATOM F23     FGA1   -0.220 !
BOND C1   C2   C1   H11  C1   H12   C1   H13
BOND C2   H21  C2   F23  C2   H22
IC H11    C2   *C1   H12        1.1110  110.10  120.00  110.10   1.1110
IC H11    C2   *C1   H13        1.1110  110.10 -120.00  110.10   1.1110
IC H13    C1    C2   F23        1.1110  110.10  180.00  110.10   1.3530
IC C2     H12   *C1   H13       1.5280  110.10 -120.00  110.10   1.1110
IC H12    C1   C2    H22        1.1110  110.10  180.00  110.10   1.1110
IC H22    C1   *C2   F23        1.1110  110.10 -120.00  110.10   1.3530
IC H22    C1   *C2   H21        1.1110  110.10  120.00  110.10   1.1110
IC H11    C1    C2   H21        1.1110  110.10  180.00  110.10   1.1110

!POLYVYNYLFLUORIDE
RESI VIFS           0.000  !  VINYL FLUORIDE
GROUP                      !
ATOM C1      CG331  -0.210 !           H13  F23
ATOM H11     HGA3    0.090 !           |    |
ATOM H12     HGA3    0.090 !     H12 - C1 - C2 - H22
ATOM H13     HGA3    0.090 !           |    |
ATOM C2      CG322  -0.060 !           H11  H21
ATOM H22     HGA6    0.110 !
ATOM H21     HGA6    0.110 !
ATOM F23     FGA1   -0.220 !
BOND C1   C2   C1   H11  C1   H12   C1   H13
BOND C2   H21  C2   F23  C2   H22
IC H11    C2   *C1   H12        1.1110  110.10  120.00  110.10   1.1110
IC H11    C2   *C1   H13        1.1110  110.10 -120.00  110.10   1.1110
IC H11    C1    C2   F23        1.1110  110.10  180.00  110.10   1.3530
IC C2     H12   *C1   H13       1.5280  110.10 -120.00  110.10   1.1110
IC H12    C1   C2    H22        1.1110  110.10  180.00  110.10   1.1110
IC H22    C1   *C2   H21        1.1110  110.10 -120.00  110.10   1.1110
IC H22    C1   *C2   F23        1.1110  110.10  120.00  110.10   1.3530
IC H11    C1    C2   F23        1.1110  110.10  180.00  110.10   1.3530

!POLYTETRAFLUOROETHYLENE
RESI TEFET            0.00 !    POLYTETRAFLUOROETHYLENE
GROUP                     !
ATOM C1      CG312   0.28 !             F13  F23
ATOM H12     HGA7    0.10 !             |    |
ATOM F11     FGA2   -0.19 !       H12 - C1 - C2 - H22
ATOM F13     FGA2   -0.19 !             |    |
ATOM C2      CG312   0.28 !             F11  F21
ATOM H22     HGA7    0.10 !
ATOM F21     FGA2   -0.19 !
ATOM F23     FGA2   -0.19 !
BOND C1   C2   C1   H12    C1   F11  C1   F13
BOND C2   H22  C2   F21    C2   F23
IC F11    C2   *C1   H12        1.3530  112.10  120.00  110.10   1.1110
IC F11    C2   *C1   F13        1.3530  112.10 -120.00  112.10   1.3530
IC F11    C1    C2   F23        1.3530  112.10  180.00  112.10   1.3530
IC C2     H12  *C1   F13        1.5280  110.10 -120.00  110.10   1.3530
IC H12    C1   C2    H22        1.1110  110.10  180.00  110.10   1.1110
IC H22    C1  *C2    F23        1.1110  110.10  120.00  110.10   1.3530
IC H22    C1  *C2    F21        1.1110  110.10 -120.00  110.10   1.3530

RESI LACTR            0.000 
GROUP            ! CHARGE   CH_PENALTY
ATOM HO1    HGP1    0.430 
ATOM O1     OG311  -0.630 
ATOM C1     CG2O2   0.810 
ATOM O2     OG2D1  -0.590 
ATOM C2     CG321  -0.200 
ATOM H21    HGA2    0.090 
ATOM H22    HGA2    0.090 
GROUP
ATOM C3     CG331  -0.270 
ATOM H31    HGA3    0.090 
ATOM H32    HGA3    0.090 
ATOM H33    HGA3    0.090 
BOND C1   C2   C2   C3   C1   O2    O1   C1  
BOND O1   HO1  C2   H21  C2   H22   C3   H31  
BOND C3   H32  C3   H33  
IMPR C1     C2     O2     O1    
DOUB C1     O2
IC   HO1     O1      C1      C2      0.9600  115.00  180.00  110.50   1.5220
IC   C2      O1      *C1     O2      1.5220  110.50  180.00  123.00   1.2200
IC   O1      C1      C2      C3      1.4000  110.50   60.00  108.00   1.5280
IC   C3      C1      *C2     H22     1.5280  108.00  120.00  109.50   1.1110
IC   C3      C1      *C2     H21     1.5280  108.00 -120.00  109.50   1.1110
IC   C1      C2      C3      H31     1.5220  108.00  180.00  110.10   1.1110
IC   H31     C2      *C3     H32     1.1110  110.10  120.00  110.10   1.1110
IC   H31     C2      *C3     H33     1.1110  110.10 -120.00  110.10   1.1110

RESI LACTS            0.000 
GROUP            ! CHARGE   CH_PENALTY
ATOM HO1    HGP1    0.430 
ATOM O1     OG311  -0.630 
ATOM C1     CG2O2   0.810 
ATOM O2     OG2D1  -0.590 
ATOM C2     CG321  -0.200 
ATOM H21    HGA2    0.090 
ATOM H22    HGA2    0.090 
GROUP
ATOM C3     CG331  -0.270 
ATOM H31    HGA3    0.090 
ATOM H32    HGA3    0.090 
ATOM H33    HGA3    0.090 
BOND C1   C2   C2   C3   C1   O2    O1   C1  
BOND O1   HO1  C2   H21  C2   H22   C3   H31  
BOND C3   H32  C3   H33  
IMPR C1     C2     O2     O1    
DOUB C1     O2
IC   HO1     O1      C1      C2      0.9600  115.00  180.00  110.50   1.5220
IC   C2      O1      *C1     O2      1.5220  110.50  180.00  123.00   1.2200
IC   O1      C1      C2      C3      1.4000  110.50  -60.00  108.00   1.5280
IC   C3      C1      *C2     H21     1.5280  108.00  120.00  109.50   1.1110
IC   C3      C1      *C2     H22     1.5280  108.00 -120.00  109.50   1.1110
IC   C1      C2      C3      H31     1.5220  108.00  180.00  110.10   1.1110
IC   H31     C2      *C3     H32     1.1110  110.10  120.00  110.10   1.1110
IC   H31     C2      *C3     H33     1.1110  110.10 -120.00  110.10   1.1110

RESI HDBTR            0.000 ! 
GROUP                     ! 
ATOM HO1    HGP1    0.430 ! 
ATOM O1     OG311  -0.630 ! 
ATOM C1     CG2O2   0.810 ! 
ATOM O2     OG2D1  -0.590 ! 
ATOM C2     CG321  -0.200 ! 
ATOM H21    HGA2    0.090 ! 
ATOM H23    HGA2    0.090 ! 
GROUP
ATOM C3     CG321  -0.180 ! 
ATOM H31    HGA2    0.090 ! 
ATOM H32    HGA2    0.090 ! 
GROUP
ATOM C4     CG331  -0.270 ! 
ATOM H41    HGA3    0.090 ! 
ATOM H42    HGA3    0.090 ! 
ATOM H43    HGA3    0.090 ! 
BOND C1   C2    C2   C3    C3   C4    O1   C1  
BOND C1   O2    C2   H21   C2   H23   C4   H41  
BOND C4   H42   C4   H43   C3   H31   C3   H32  
BOND O1   HO1  
IMPR C1     C2     O2     O1   
DOUBLE C1  O2
IC   HO1     O1      C1      C2      0.9600  115.00  180.00  110.50   1.5220
IC   C2      O1      *C1     O2      1.5220  110.50  180.00  123.00   1.2200
IC   O1      C1      C2      C3      1.4000  110.50  180.00  108.00   1.5300
IC   C3      C1      *C2     H21     1.5300  108.00  120.00  109.50   1.1110
IC   C3      C1      *C2     H23     1.5300  108.00 -120.00  109.50   1.1110
IC   C1      C2      C3      C4      1.5220  108.00   60.00  115.00   1.5280
IC   C4      C2      *C3     H32     1.5280  115.00  120.00  110.10   1.1110
IC   C4      C2      *C3     H31     1.5280  115.00 -120.00  110.10   1.1110
IC   C2      C3      C4      H41     1.5300  115.00  180.00  110.10   1.1110
IC   H41     C3      *C4     H42     1.1110  110.10  120.00  110.10   1.1110
IC   H41     C3      *C4     H43     1.1110  110.10 -120.00  110.10   1.1110

RESI HDBTS            0.000 ! 
GROUP                     ! 
ATOM HO1    HGP1    0.430 ! 
ATOM O1     OG311  -0.630 ! 
ATOM C1     CG2O2   0.810 ! 
ATOM O2     OG2D1  -0.590 ! 
ATOM C2     CG321  -0.200 ! 
ATOM H21    HGA2    0.090 ! 
ATOM H23    HGA2    0.090 ! 
GROUP
ATOM C3     CG321  -0.180 ! 
ATOM H31    HGA2    0.090 ! 
ATOM H32    HGA2    0.090 ! 
GROUP
ATOM C4     CG331  -0.270 ! 
ATOM H41    HGA3    0.090 ! 
ATOM H42    HGA3    0.090 ! 
ATOM H43    HGA3    0.090 ! 
BOND C1   C2    C2   C3    C3   C4    O1   C1  
BOND C1   O2    C2   H21   C2   H23   C4   H41  
BOND C4   H42   C4   H43   C3   H31   C3   H32  
BOND O1   HO1  
IMPR C1     C2     O2     O1   
DOUBLE C1  O2
IC   HO1     O1      C1      C2      0.9600  115.00  180.00  110.50   1.5220
IC   C2      O1      *C1     O2      1.5220  110.50  180.00  123.00   1.2200
IC   O1      C1      C2      C3      1.4000  110.50  180.00  108.00   1.5300
IC   C3      C1      *C2     H21     1.5300  108.00  120.00  109.50   1.1110
IC   C3      C1      *C2     H23     1.5300  108.00 -120.00  109.50   1.1110
IC   C1      C2      C3      C4      1.5220  108.00  -60.00  115.00   1.5280
IC   C4      C2      *C3     H31     1.5280  115.00  120.00  110.10   1.1110
IC   C4      C2      *C3     H32     1.5280  115.00 -120.00  110.10   1.1110
IC   C2      C3      C4      H41     1.5300  115.00  180.00  110.10   1.1110
IC   H41     C3      *C4     H42     1.1110  110.10  120.00  110.10   1.1110
IC   H41     C3      *C4     H43     1.1110  110.10 -120.00  110.10   1.1110


END

read param card flex append
* synthetic polymer parameter
*
BONDS
CG301  NG2S1   320.00     1.4300 ! 
CG1N1  CG311   400.00     1.4700 ! 
CG2O2  CG301   200.00     1.5220 ! from CG2O2 CG311, penalty= 8
CG2O2  CG2R51  254.00     1.4800 ! from CG2O2 CG2R61, penalty= 45
CG301  NG311   263.00     1.4740 ! from CG321 NG311, penalty= 12
CG311  NG311   263.00     1.4740 ! 
CG2O5  CG301   330.00     1.5000 ! from CG2O5 CG311, PENALTY= 8
! new add
CG312  CG312   198.00     1.5200 ! from CG312 CG331, PENALTY= 61
! maa

ANGLES
CG311  CG321  NG321       60.00    120.00 ! lig , from CG321 CG321 NG321, penalty= 0.6
CG311  CG1N1  NG1T1       21.20    180.00 ! from CG331 CG1N1 NG1T1, penalty= 1.5
CG2O1  CG311  NG311       43.70    110.00 ! 
CG2O2  CG301  OG301       45.00    109.00 ! from CG2O3 CG301 OG301, penalty= 12.5
NG2R53 CG311  OG302       70.00    113.50 ! from CG321 CG311 NG2R53, penalty= 45
CG2O5  CG311  CG321       52.00    108.00 ! 
NG2R53 CG311  OG301       70.00    113.50 ! from CG321 CG311 NG2R53, penalty= 45
CG331  CG311  NG2R53      70.00    113.50 ! 
CG331  CG301  NG311       43.70    112.20 ! 
OG301  CG311  OG311       45.00    116.50 ! 
CG2O5  CG311  CG331       52.00    108.00 ! 
CG2D1  CG321  CG301       32.00    112.20 ! 
CG1N1  CG311  HGA1        50.00    110.50 ! from CG1N1 CG331 HGA3, penalty= 11
CG1N1  CG321  CG321       70.00    113.50 ! from CG321 CG321 NG2S1, penalty= 34
CG331  CG301  NG2S1       70.00    113.50 ! from CG331 CG311 NG2S1, penalty= 8
CG1N1  CG311  CG321       70.00    113.50 ! from CG321 CG311 NG2S1, penalty= 34
CG2O2  CG301  NG2S1       50.00    107.00 ! 
CG311  NG2R53 CG3C52      38.00    116.00 ! 
CG2O2  CG301  CG331       52.00    108.00 ! from CG2O2 CG311 CG321, penalty= 8.9
CG2O3  CG311  NG311       43.70    110.00 ! 
CG2R61 CG311  OG302       75.70    110.10 ! from CG2R61 CG321 OG302, penalty= 4
CG1N1  CG311  NG2S1       70.00    113.50 ! 
CG301  NG2S1  HGP1        35.00    117.00 ! 
NG311  CG311  OG311       90.00    113.00 ! 
CG2O1  CG311  OG301       45.00    109.00 ! from CG2O3 CG311 OG301, penalty= 13.5
CG2R61 CG311  OG301       75.70    110.10 ! from CG2R61 CG321 OG302, penalty= 4.5
CG311  CG321  OG301       75.70    110.10 ! from CG311 CG321 OG302, penalty= 0.5
CG2O5  CG311  NG311       43.70    110.00 ! 
CG301  OG301  CG321       95.00    109.70 ! 
CG2O5  CG311  OG301       45.00    109.00 ! from CG2O3 CG311 OG301, penalty= 12
CG1N1  CG311  NG311       90.00    113.00 ! from NG311 CG321 NG311, penalty= 48
CG2O5  CG311  OG302       45.00    109.00 ! from CG2O3 CG311 OG301, penalty= 12.5
CG2O2  CG311  OG302       45.00    109.00 ! from CG2O3 CG311 OG301, penalty= 13
CG321  NG2R53 CG3C52      38.00    116.00 ! 
NG2S1  CG311  OG311       70.00    113.50 ! 
NG2R53 CG311  NG2S1       53.00    115.20 ! 
CG2O1  CG321  OG301       45.00    109.00 ! 
CG2O2  CG301  NG311       43.70    110.00 ! 
CG2R51 CG2O2  OG2D1       70.00    123.10   20.00   2.44200 ! from CG2R61 CG2O2 OG2D1, penalty= 8.5
CG2O1  NG2S1  CG301       50.00    120.00 ! from CG2O1 NG2S1 CG311, penalty= 1.2
CG301  NG311  HGPAM1      35.00    111.00 ! from CG321 NG311 HGPAM1, penalty= 1.8
CG2D1  CG321  NG2S1       53.00    115.20 ! from CG2R61 CG321 NG2S1, penalty= 21
CG1N1  CG311  CG331       70.00    113.50 ! from CG331 CG311 NG2S1, penalty= 34
CG2D1  CG321  OG301       20.00     99.00 ! from CG2DC1 CG321 OG3R60, penalty= 7.7
CG2O2  CG301  CG2O2       51.80    107.50 ! 
CG2O2  CG2R51 OG2R50      35.00    124.00 ! from CG2O1 CG2R51 NG2R51, penalty= 47.5
CG2O2  CG311  CG2O2       51.80    107.50 ! 
CG311  CG2O5  CG331       35.00    115.60 ! 
CG321  CG301  NG2S1       70.00    113.50 ! 
NG2R53 CG311  NG311       70.00    113.50 ! from CG321 CG311 NG2R53, penalty= 39
CG2O1  CG321  NG311       43.70    110.00 ! 
CG311  NG311  HGPAM1      35.00    111.00 ! from CG321 NG311 HGPAM1, penalty= 0.6
CG2R61 CG311  NG2S1       53.00    115.20 ! 
CG1N1  CG311  OG301      115.00    109.70 ! from CG321 CG311 OG302, penalty= 47.5
CG2O1  CG321  OG302       45.00    109.00 ! from CG2O3 CG311 OG301, penalty= 18
CG2O2  CG311  NG311       43.70    110.00 ! 
CG2D1  CG321  OG302       20.00     99.00 ! from CG2DC1 CG321 OG3R60, penalty= 7.7
CG1N1  CG311  OG302      115.00    109.70 ! from CG321 CG311 OG302, penalty= 47
CG301  NG311  CG321       40.50    109.60 ! from CG321 NG311 CG321, penalty= 1.8
CG2O1  CG321  CG301       52.00    108.00 ! from CG2O1 CG321 CG311, PENALTY= 1.2
CG2O2  CG301  CG321       52.00    108.00 ! from CG2O2 CG311 CG321, penalty= 8
CG2O2  CG311  OG301       45.00    109.00 ! from CG2O3 CG311 OG301, penalty= 12.5
CG2R51 CG2O2  OG311       40.00    113.90   30.00   2.37000 ! from CG2R61 CG2O2 OG311, penalty= 8.5
CG2O5  CG311  NG2S1       50.00    107.00 ! from CG2O2 CG311 NG2S1, penalty= 2
CG301  CG2O2  OG302       55.00    109.00   20.00   2.32600 ! 
CG321  CG321  NG2R53      70.00    113.50 ! from CG321 CG321 NG2S1, penalty= 1
CG2O2  CG2R51 CG2R51      35.00    130.00 ! from CG2O1 CG2R51 CG2R51, penalty= 2.5
CG321  CG301  OG302       45.50    114.50 ! from CG321 CG301 OG301, penalty= 0.5
OG302  CG311  OG311       45.00    116.50 ! from OG301 CG301 OG311, penalty= 8.5
CG301  CG2O2  OG2D1       70.00    125.00   20.00   2.44200 ! 
NG311  CG311  HGA1        32.40    109.50   50.00   2.13000 ! 
CG331  CG321  NG321       43.70    112.20 ! 
CG2O2  CG301  OG302       45.00    109.00 ! from CG2O3 CG301 OG301, penalty= 13
CG2R51 CG2O2  OG302       50.00    111.00   20.00   2.36000 ! from CG2R61 CG2O2 OG302, penalty= 8.5
CG2O1  CG311  OG302       45.00    109.00 ! from CG2O3 CG311 OG301, penalty= 14
CG331  CG311  NG311       43.70    112.20 ! from CG331 CG321 NG311, penalty= 4
CG2R61 CG311  NG311       57.00    107.00 ! from CG2R51 CG321 NG301, penalty= 13.6
CG1N1  CG321  CG331       70.00    120.00 ! 
CG311  NG311  CG321       40.50    109.60 ! from CG321 NG311 CG321, penalty= 0.6
CG321  CG301  NG311       43.70    110.00 ! from CG321 CG321 NG311, penalty= 12
CG321  CG311  NG311       43.70    110.00 ! from CG321 CG321 NG311, penalty= 4
CG1N1  CG311  CG2O5       50.00    107.00 ! from CG2O2 CG311 NG2S1, PENALTY= 36
CG311  CG2O5  CG321       35.00    115.60 ! from CG321 CG2O5 CG321, PENALTY= 0.6
CG2O5  CG301  CG331       52.00    108.00 ! from CG2O2 CG311 CG321, PENALTY= 10.9
CG301  CG2O5  OG2D3       95.00    121.50 ! from CG311 CG2O5 OG2D3, PENALTY= 1.2
CG301  CG2O5  CG321       35.00    115.60 ! from CG321 CG2O5 CG321, PENALTY= 1.8
CG2O2  CG301  CG2O5       51.80    107.50 ! from CG2O3 CG311 CG2R61, PENALTY= 45
CG2O5  CG2O5  CG321       20.00    116.50 ! from CG2R61 CG2O5 CG321, PENALTY= 25
CG2D1  CG321  CG2O5       30.00    114.00 ! from CG2D1 CG321 CG2D1, PENALTY= 28
CG2O1  NG2S1  CG2O1       50.00    120.00 ! from CG2O1 NG2S1 CG2R61, PENALTY= 25
CG2O1  CG321  CG2O5       51.80    107.50 ! from CG2O3 CG311 CG2R61, PENALTY= 41
CG2O5  CG321  CG311       60.00    113.80 ! from CG2O5 CG321 CG321, PENALTY= 0.6
CG2O2  OG302  CG2O2      185.00    120.00 ! from CG2R61 OG301 CG2R61, PENALTY= 55
CG2O4  CG321  CG321       60.00    113.80 ! from CG2O5 CG321 CG321, penalty= 0.5
CG2O5  CG311  CG2O5       51.80    107.50 ! from CG2O3 CG311 CG2R61, penalty= 37
CG2O5  CG301  CG321       52.00    108.00 ! from CG2O2 CG311 CG321, penalty= 10
CG2O5  CG311  CG2R61      51.80    107.50 ! from CG2O3 CG311 CG2R61, penalty= 12
CG2O3  CG311  CG2O5       51.80    107.50 ! from CG2O3 CG311 CG2R61, penalty= 25
CG2O1  CG311  CG2O5       51.80    107.50 ! from CG2O3 CG311 CG2R61, penalty= 37
CG2O5  CG311  NG2R53      50.00    107.00 ! from CG2O2 CG311 NG2R53, penalty= 2
CG2O2  CG311  CG2O5       51.80    107.50 ! from CG2O3 CG311 CG2R61, penalty= 37
CG311  CG321  NG311       43.70    110.00 ! from CG321 CG321 NG311, PENALTY= 0.6
CG2O1  CG321  OG311      112.00    111.00 ! from CG2O5 CG311 OG311, PENALTY= 7
CG301  CG321  NG311       43.70    110.00 ! from CG321 CG321 NG311, PENALTY= 1.8
CG2O2  CG301  CG311       52.00    108.00 ! from CG2O2 CG311 CG321, PENALTY= 8.6
CG1N1  CG311  CG311       70.00    113.50 ! from CG311 CG311 NG2S1, penalty= 34
CG1N1  CG311  OG311       75.70    110.10 ! from CG2D1 CG321 OG311, penalty= 41
CG321  CG301  OG311       75.70    110.10 ! from CG331 CG301 OG311, penalty= 0.9
CG2O2  CG301  OG311      112.00    111.00 ! from CG2O5 CG311 OG311, penalty= 10
NG2R53 CG311  OG311       70.00    113.50 ! from CG321 CG311 NG2R53, penalty= 45
CG2O5  CG311  CG311       52.00    108.00 ! from CG2O2 CG311 CG321, penalty= 2.6
CG311  CG311  NG2R53      70.00    113.50 ! from CG321 CG311 NG2R53, penalty= 0.6
CG2R61 CG311  CG311       51.80    107.50 ! from CG2R61 CG311 CG321, penalty= 0.6
CG301  CG321  OG311       75.70    110.10 ! from CG311 CG321 OG311, PENALTY= 1.2
CG321   CG321   CLGA1     32.00    112.20
CG321  CG311  CLGA1       88.00    111.20 ! from CG331 CG311 CLGA1, PENALTY= 0.9
CG321  CG322  CG331       44.00    112.00   30.00   2.36900 ! from CG331 CG322 FGA1, PENALTY= 51.5
CG322  CG321  CG322       58.35    113.60   11.16   2.56100 ! from CG321 CG321 CG321, PENALTY= 24
CG321  CG322  CG321       44.00    112.00   30.00   2.36900 ! from CG331 CG322 FGA1, PENALTY= 52.4
CG312  CG312  HGA7        32.00    112.00    3.00   2.16800 ! from CG331 CG312 HGA7, PENALTY= 12.9
CG312  CG312  FGA2        50.00    112.00   30.00   2.35700 ! from CG331 CG312 FGA2, PENALTY= 12.9
CG312  CG312  CG312       50.00    112.00   30.00   2.35700 ! from CG331 CG312 FGA2, PENALTY= 61.1
CG2O3  CG301  CG321    52.00    108.00 ! lig , from CG2O3 CG301 CG331, PENALTY= 0.9
CG301  CG2O2  OG311       55.00    110.50  !  from  CG311  CG2O2  OG311,  penalty=  1.2
CG2O3  CG301  NG2S1       50.00    107.00  !  from  CG2O3  CG311  NG2S1,  penalty=  8
CG2O3  CG301  NG311       43.70    110.00  !  from  CG2O2  CG321  NG321,  penalty=  19.7
CG2O3  CG301  CG311       52.00    108.00  !  from  CG2O3  CG301  CG331,  penalty=  1.5
CG2O3  CG301  CG2O5       51.80    107.50  !  from  CG2O3  CG311  CG2R61,  penalty=  33
CG2O3  CG301  OG302       45.00    109.00  !  from  CG2O3  CG301  OG301,  penalty=  0.5
CG324  CG311  NG311    43.70    112.20 ! from CG331 CG321 NG311, penalty= 21.9
CG311  CG311  CG324    58.35    110.50   11.16   2.56100 ! from CG321 CG311 CG324, penalty= 0.6
CG324  CG311  OG302    75.70    110.10 ! from CG324 CG321 OG302, penalty= 4
CG301  CG321  OG301    75.70    110.10 ! from CG311 CG321 OG302, penalty= 1.7
CG2O5  CG311  CG324    52.00    108.00 ! from CG2O2 CG321 CG314, penalty= 6.6
CG2O5  CG321  CG301    60.00    113.80 ! from CG2O5 CG321 CG321, penalty= 1.8
CG301  CG321  NG2S1    70.00    113.50 ! from CG311 CG321 NG2S1, penalty= 1.2


DIHEDRALS
CG324  CG311  CG321  CG311      0.1950  3     0.00 ! lig , from CG324 CG311 CG321 CG321, penalty= 0.6
CG331  CG311  CG324  NG3P3      0.1950  3     0.00 ! lig , from CG321 CG311 CG324 NG3P3, penalty= 0.9
CG321  CG311  CG321  NG321      0.2000  3     0.00 ! lig , from CG311 CG311 CG321 NG301, penalty= 2.4
CG331  CG311  CG321  NG321      0.2000  3     0.00 ! lig , from CG311 CG311 CG321 NG301, penalty= 3.3
HGA1   CG311  CG321  NG321      0.1800  3     0.00 ! lig , from HGA1 CG311 CG321 NG301, penalty= 1.8
CG311  CG321  NG321  HGPAM2     0.8000  3     0.00 ! lig , from CG321 CG321 NG321 HGPAM2, penalty= 0.6
CG331  CG2O5  CG311  NG311      0.0300  6     0.00 ! from CG321 CG2O5 CG321 CG321, penalty= 43.9
CG331  CG2O5  CG311  NG311      0.1800  2   180.00 ! from CG321 CG2O5 CG321 CG321, penalty= 43.9
CG331  CG2O5  CG311  NG311      0.0650  3     0.00 ! from CG321 CG2O5 CG321 CG321, penalty= 43.9
CG331  CG2O5  CG311  NG311      0.7500  1     0.00 ! from CG321 CG2O5 CG321 CG321, penalty= 43.9
CG2O1  CG321  CG321  CG331      0.1950  3     0.00 ! from CG2O1 CG321 CG321 CG311, penalty= 1.5
CG2R61 CG2O2  OG302  CG311      0.0500  6   180.00 ! from CG2R61 CG2O2 OG302 CG331, penalty= 1.5
CG2R61 CG2O2  OG302  CG311      1.5000  2   180.00 ! from CG2R61 CG2O2 OG302 CG331, penalty= 1.5
CG2R61 CG2O2  OG302  CG311      1.2500  1   180.00 ! from CG2R61 CG2O2 OG302 CG331, penalty= 1.5
CG331  CG321  NG311  CG311      0.5000  3     0.00 ! from NG311 CG321 NG311 CG2R61, penalty= 113
CG331  CG321  NG311  CG311      1.5000  2     0.00 ! from NG311 CG321 NG311 CG2R61, penalty= 113
CG331  CG321  NG311  CG311      2.5000  1   180.00 ! from NG311 CG321 NG311 CG2R61, penalty= 113
CG2O5  CG311  NG2S1  CG2O1      0.2000  1   180.00 ! 
CG3C52 CG2R53 NG2R53 CG311      0.4000  2   180.00 ! from CG3C52 CG2R53 NG2R53 CG3C52, penalty= 31
CG311  CG321  CG321  CG331      0.0813  3   180.00 ! from CG321 CG321 CG321 CG331, penalty= 0.6
CG311  CG321  CG321  CG331      0.1505  2     0.00 ! from CG321 CG321 CG321 CG331, penalty= 0.6
CG311  CG321  CG321  CG331      0.1082  4     0.00 ! from CG321 CG321 CG321 CG331, penalty= 0.6
CG311  CG321  CG321  CG331      0.2039  5     0.00 ! from CG321 CG321 CG321 CG331, penalty= 0.6
CG2O2  CG311  CG321  CG2D1      0.2000  3     0.00 ! 
CG2O1  CG321  OG301  CG321      0.2000  3     0.00 ! 
CG2R61 CG311  NG2S1  CG2O1      0.6190  4     0.00 ! from CG2R61 CG321 NG2S1 CG2O1, penalty= 4
CG2R61 CG311  NG2S1  CG2O1      0.2980  2     0.00 ! from CG2R61 CG321 NG2S1 CG2O1, penalty= 4
CG2R61 CG311  NG2S1  CG2O1      0.0760  3   180.00 ! from CG2R61 CG321 NG2S1 CG2O1, penalty= 4
CG2R61 CG311  NG2S1  CG2O1      0.0150  1     0.00 ! from CG2R61 CG321 NG2S1 CG2O1, penalty= 4
CG2R61 CG311  NG2S1  CG2O1      0.1480  6     0.00 ! from CG2R61 CG321 NG2S1 CG2O1, penalty= 4
HGA1   CG311  NG311  HGPAM1     0.0500  3     0.00 ! 
CG331  CG2O5  CG311  NG2S1      0.0000  1     0.00 ! from OG302 CG2O2 CG311 NG2S1, penalty= 56
CG331  CG2O5  CG311  OG301      0.0300  6     0.00 ! from CG321 CG2O5 CG321 CG321, penalty= 49.9
CG331  CG2O5  CG311  OG301      0.1800  2   180.00 ! from CG321 CG2O5 CG321 CG321, penalty= 49.9
CG331  CG2O5  CG311  OG301      0.7500  1     0.00 ! from CG321 CG2O5 CG321 CG321, penalty= 49.9
CG331  CG2O5  CG311  OG301      0.0650  3     0.00 ! from CG321 CG2O5 CG321 CG321, penalty= 49.9
CG2R61 CG321  CG321  CG301      0.0400  3     0.00 ! from CG2R61 CG321 CG321 CG321, penalty= 1.8
NG2S2  CG2O1  CG321  NG311      0.4000  1     0.00 ! 
HGA4   CG2D1  CG321  NG2S1      0.0000  3     0.00 ! 
CG321  CG311  OG301  CG321      0.4900  3     0.00 ! from CG331 CG311 OG301 CG331, penalty= 1.8
CG321  CG311  OG301  CG321      0.4000  1     0.00 ! from CG331 CG311 OG301 CG331, penalty= 1.8
OG2D3  CG2O5  CG311  NG311      0.0000  6   180.00 ! 
CG331  CG2O1  NG2S1  CG301      1.6000  1     0.00 ! from CG331 CG2O1 NG2S1 CG311, penalty= 1.2
CG331  CG2O1  NG2S1  CG301      2.5000  2   180.00 ! from CG331 CG2O1 NG2S1 CG311, penalty= 1.2
OG2D1  CG2O1  NG2S1  CG301      2.5000  2   180.00 ! from OG2D1 CG2O1 NG2S1 CG311, penalty= 1.2
NG2S1  CG311  CG321  CG331      0.2000  3     0.00 ! 
HGA2   CG321  NG311  CG301      0.0000  3   180.00 ! from HGA2 CG321 NG311 CG2R61, penalty= 73.5
CG2R61 CG311  OG301  CG321      0.2000  3     0.00 ! from CG2O3 CG311 OG301 CG331, penalty= 34.9
CG2D1  CG2D1  CG321  OG302      0.6000  3   180.00 ! from CG2D2 CG2D1 CG321 OG311, penalty= 18.5
CG2D1  CG2D1  CG321  OG302      1.9000  1   180.00 ! from CG2D2 CG2D1 CG321 OG311, penalty= 18.5
CG2D1  CG2D1  CG321  OG302      0.4000  2   180.00 ! from CG2D2 CG2D1 CG321 OG311, penalty= 18.5
OG302  CG311  CG321  OG301      0.2000  3     0.00 ! from OG302 CG311 CG321 OG302, penalty= 0.5
CG2O5  CG311  OG301  CG321      0.2000  3     0.00 ! 
CG331  CG301  NG311  CG321      2.5000  1   180.00 ! from NG311 CG321 NG311 CG2R61, penalty= 125
CG331  CG301  NG311  CG321      1.5000  2     0.00 ! from NG311 CG321 NG311 CG2R61, penalty= 125
CG331  CG301  NG311  CG321      0.5000  3     0.00 ! from NG311 CG321 NG311 CG2R61, penalty= 125
NG2S1  CG2O1  CG321  NG311      0.4000  1     0.00 ! from NG2S1 CG2O1 CG324 NG3P3, penalty= 37.9
CG1N1  CG311  CG321  CG311      0.2000  3     0.00 ! from NG2S1 CG311 CG321 CG311, penalty= 34
CG331  CG311  NG2R53 CG2R53     0.0000  1     0.00 ! from CG321 CG311 NG2R53 CG2R53, penalty= 0.9
OG311  CG311  CG321  CG301      2.0000  3   180.00 ! from OG311 CG311 CG321 CG311, penalty= 1.2
OG311  CG311  CG321  CG301      0.4000  5     0.00 ! from OG311 CG311 CG321 CG311, penalty= 1.2
OG311  CG311  CG321  CG301      0.8000  6     0.00 ! from OG311 CG311 CG321 CG311, penalty= 1.2
CG331  CG311  CG321  CG2D1      0.2000  3     0.00 ! 
OG311  CG311  NG311  CG321      1.5000  2     0.00 ! from NG311 CG321 NG311 CG2R61, penalty= 110.5
OG311  CG311  NG311  CG321      0.5000  3     0.00 ! from NG311 CG321 NG311 CG2R61, penalty= 110.5
OG311  CG311  NG311  CG321      2.5000  1   180.00 ! from NG311 CG321 NG311 CG2R61, penalty= 110.5
NG2S1  CG301  CG321  CG331      0.2000  3     0.00 ! from NG2S1 CG311 CG321 CG321, penalty= 8.9
CG321  CG301  CG321  CG301      0.2000  3     0.00 ! 
OG301  CG311  CG321  CG331      0.3900  2     0.00 ! from CG331 CG321 CG321 OG301, penalty= 4
OG301  CG311  CG321  CG331      0.1600  1   180.00 ! from CG331 CG321 CG321 OG301, penalty= 4
CG321  CG311  NG311  CG321      1.5000  2     0.00 ! from NG311 CG321 NG311 CG2R61, penalty= 117
CG321  CG311  NG311  CG321      2.5000  1   180.00 ! from NG311 CG321 NG311 CG2R61, penalty= 117
CG321  CG311  NG311  CG321      0.5000  3     0.00 ! from NG311 CG321 NG311 CG2R61, penalty= 117
NG2S2  CG2O1  CG311  OG301      0.6000  1     0.00 ! from NG2S2 CG2O1 CG314 NG3P3, penalty= 40.9
CG321  CG321  NG311  CG301      2.5000  1   180.00 ! from NG311 CG321 NG311 CG2R61, penalty= 113
CG321  CG321  NG311  CG301      0.5000  3     0.00 ! from NG311 CG321 NG311 CG2R61, penalty= 113
CG321  CG321  NG311  CG301      1.5000  2     0.00 ! from NG311 CG321 NG311 CG2R61, penalty= 113
NG2S1  CG311  NG2R53 CG3C52     0.0000  1   180.00 ! 
NG2R53 CG311  NG311  CG321      2.5000  1   180.00 ! from NG311 CG321 NG311 CG2R61, penalty= 143.5
NG2R53 CG311  NG311  CG321      0.5000  3     0.00 ! from NG311 CG321 NG311 CG2R61, penalty= 143.5
NG2R53 CG311  NG311  CG321      1.5000  2     0.00 ! from NG311 CG321 NG311 CG2R61, penalty= 143.5
CG2O3  CG311  NG311  CG321      2.5000  1   180.00 ! from NG311 CG321 NG311 CG2R61, penalty= 149.5
CG2O3  CG311  NG311  CG321      0.5000  3     0.00 ! from NG311 CG321 NG311 CG2R61, penalty= 149.5
CG2O3  CG311  NG311  CG321      1.5000  2     0.00 ! from NG311 CG321 NG311 CG2R61, penalty= 149.5
CG321  CG321  CG321  NG2R53     0.2000  3     0.00 ! from CG321 CG321 CG321 NG2S1, penalty= 1
CG331  CG311  NG311  CG321      1.5000  2     0.00 ! from NG311 CG321 NG311 CG2R61, penalty= 117
CG331  CG311  NG311  CG321      0.5000  3     0.00 ! from NG311 CG321 NG311 CG2R61, penalty= 117
CG331  CG311  NG311  CG321      2.5000  1   180.00 ! from NG311 CG321 NG311 CG2R61, penalty= 117
CG2O2  CG301  NG311  CG321      1.5000  2     0.00 ! from NG311 CG321 NG311 CG2R61, penalty= 153.5
CG2O2  CG301  NG311  CG321      0.5000  3     0.00 ! from NG311 CG321 NG311 CG2R61, penalty= 153.5
CG2O2  CG301  NG311  CG321      2.5000  1   180.00 ! from NG311 CG321 NG311 CG2R61, penalty= 153.5
NG321  CG321  CG321  OG301      1.2400  2     0.00 ! from OG301 CG321 CG321 OG301, penalty= 33
NG321  CG321  CG321  OG301      0.2500  1   180.00 ! from OG301 CG321 CG321 OG301, penalty= 33
HGA4   CG2D1  CG321  OG302      0.2000  3     0.00 ! from HGA4 CG2D1 CG321 OG311, penalty= 15
CG2O1  CG311  NG311  CG321      2.5000  1   180.00 ! from NG311 CG321 NG311 CG2R61, penalty= 145.5
CG2O1  CG311  NG311  CG321      0.5000  3     0.00 ! from NG311 CG321 NG311 CG2R61, penalty= 145.5
CG2O1  CG311  NG311  CG321      1.5000  2     0.00 ! from NG311 CG321 NG311 CG2R61, penalty= 145.5
CG331  CG301  OG301  CG321      0.4000  1     0.00 ! from CG331 CG301 OG301 CG331, penalty= 0.9
CG331  CG301  OG301  CG321      0.4900  3     0.00 ! from CG331 CG301 OG301 CG331, penalty= 0.9
OG302  CG2O2  CG2R51 OG2R50     0.8500  2   180.00 ! from OG302 CG2O2 CG2R61 CG2R61, penalty= 143
CG2O5  CG311  NG311  CG321      2.5000  1   180.00 ! from NG311 CG321 NG311 CG2R61, penalty= 145.5
CG2O5  CG311  NG311  CG321      0.5000  3     0.00 ! from NG311 CG321 NG311 CG2R61, penalty= 145.5
CG2O5  CG311  NG311  CG321      1.5000  2     0.00 ! from NG311 CG321 NG311 CG2R61, penalty= 145.5
CG1N1  CG321  CG321  CG311      0.2000  3     0.00 ! from CG321 CG321 CG321 NG2S1, penalty= 34.6
CG321  CG321  CG321  NG321      0.3900  2     0.00 ! from CG321 CG321 CG321 OG301, penalty= 33
CG321  CG321  CG321  NG321      0.1600  1   180.00 ! from CG321 CG321 CG321 OG301, penalty= 33
CG321  CG301  NG311  HGPAM1     0.1000  3     0.00 ! from CG331 CG321 NG311 HGP1, penalty= 14.4
CG321  CG301  CG321  CG331      0.2000  3     0.00 ! from CG321 CG301 CG321 CG321, penalty= 0.9
CG311  CG2O5  CG331  HGA3       0.1000  3     0.00 ! 
OG302  CG321  CG321  OG302      1.2400  2     0.00 ! from OG301 CG321 CG321 OG301, penalty= 1
OG302  CG321  CG321  OG302      0.2500  1   180.00 ! from OG301 CG321 CG321 OG301, penalty= 1
CG331  CG321  NG311  CG321      0.5000  3     0.00 ! from NG311 CG321 NG311 CG2R61, penalty= 113
CG331  CG321  NG311  CG321      2.5000  1   180.00 ! from NG311 CG321 NG311 CG2R61, penalty= 113
CG331  CG321  NG311  CG321      1.5000  2     0.00 ! from NG311 CG321 NG311 CG2R61, penalty= 113
CG2R61 CG2O2  OG302  CG321      1.5000  2   180.00 ! from CG2R61 CG2O2 OG302 CG331, penalty= 0.9
CG2R61 CG2O2  OG302  CG321      0.0500  6   180.00 ! from CG2R61 CG2O2 OG302 CG331, penalty= 0.9
CG2R61 CG2O2  OG302  CG321      1.2500  1   180.00 ! from CG2R61 CG2O2 OG302 CG331, penalty= 0.9
CG2O5  CG321  CG321  CG301      0.0900  6   180.00 ! from CG2O5 CG321 CG321 CG321, penalty= 1.8
CG2O5  CG321  CG321  CG301      0.3900  2     0.00 ! from CG2O5 CG321 CG321 CG321, penalty= 1.8
CG2O5  CG321  CG321  CG301      0.2100  1   180.00 ! from CG2O5 CG321 CG321 CG321, penalty= 1.8
CG2O5  CG321  CG321  CG301      0.3500  3   180.00 ! from CG2O5 CG321 CG321 CG321, penalty= 1.8
CG2O5  CG321  CG321  CG301      0.1100  4     0.00 ! from CG2O5 CG321 CG321 CG321, penalty= 1.8
CG311  CG321  OG301  CG311      0.5700  1     0.00 ! from CG321 CG321 OG301 CG321, penalty= 1.2
CG311  CG321  OG301  CG311      0.2900  2     0.00 ! from CG321 CG321 OG301 CG321, penalty= 1.2
CG311  CG321  OG301  CG311      0.4300  3     0.00 ! from CG321 CG321 OG301 CG321, penalty= 1.2
CG2O2  CG301  OG301  CG321      0.2000  3     0.00 ! from CG2O3 CG301 OG301 CG331, penalty= 13.4
NG2R53 CG311  CG321  CG321      0.2000  3     0.00 ! from NG2S1 CG311 CG321 CG321, penalty= 1
CG2O2  CG311  NG311  HGPAM1     0.1600  3     0.00 ! 
OG302  CG2O2  CG301  OG301      0.0500  6   180.00 ! 
CG331  CG321  OG301  CG301      0.4900  3     0.00 ! from CG331 CG321 OG301 CG321, penalty= 1.8
CG331  CG321  OG301  CG301      0.4000  1     0.00 ! from CG331 CG321 OG301 CG321, penalty= 1.8
CG2O2  CG301  NG311  HGPAM1     0.1600  3     0.00 ! 
CG2O1  CG311  NG311  HGPAM1     0.1600  3     0.00 ! 
NG311  CG301  CG321  CG311      0.8000  3     0.00 ! from OG301 CG301 CG321 CG331, penalty= 34.5
OG311  CG311  OG301  CG321      0.8900  2     0.00 ! from OG311 CG301 OG301 CG331, penalty= 8.9
OG311  CG311  OG301  CG321      0.4100  1   180.00 ! from OG311 CG301 OG301 CG331, penalty= 8.9
OG311  CG311  OG301  CG321      0.0500  3     0.00 ! from OG311 CG301 OG301 CG331, penalty= 8.9
CG331  CG321  NG311  CG301      0.5000  3     0.00 ! from NG311 CG321 NG311 CG2R61, penalty= 113
CG331  CG321  NG311  CG301      1.5000  2     0.00 ! from NG311 CG321 NG311 CG2R61, penalty= 113
CG331  CG321  NG311  CG301      2.5000  1   180.00 ! from NG311 CG321 NG311 CG2R61, penalty= 113
CG2R51 CG2O2  OG302  CG311      1.5000  2   180.00 ! from CG2R61 CG2O2 OG302 CG331, penalty= 10
CG2R51 CG2O2  OG302  CG311      0.0500  6   180.00 ! from CG2R61 CG2O2 OG302 CG331, penalty= 10
CG2R51 CG2O2  OG302  CG311      1.2500  1   180.00 ! from CG2R61 CG2O2 OG302 CG331, penalty= 10
CG311  CG321  CG321  OG301      0.3900  2     0.00 ! from CG321 CG321 CG321 OG301, penalty= 0.6
CG311  CG321  CG321  OG301      0.1600  1   180.00 ! from CG321 CG321 CG321 OG301, penalty= 0.6
CG311  CG321  OG301  CG321      0.2900  2     0.00 ! from CG321 CG321 OG301 CG321, penalty= 0.6
CG311  CG321  OG301  CG321      0.5700  1     0.00 ! from CG321 CG321 OG301 CG321, penalty= 0.6
CG311  CG321  OG301  CG321      0.4300  3     0.00 ! from CG321 CG321 OG301 CG321, penalty= 0.6
CG2D1  CG2D1  CG321  CG301      0.5000  1   180.00 ! from CG2D1 CG2D1 CG321 CG311, penalty= 1.2
CG2D1  CG2D1  CG321  CG301      1.3000  3   180.00 ! from CG2D1 CG2D1 CG321 CG311, penalty= 1.2
OG301  CG311  CG321  OG301      0.2000  3     0.00 ! 
CG331  CG2O5  CG311  CG321      0.7500  1     0.00 ! from CG331 CG2O5 CG321 CG331, penalty= 4.9
CG331  CG2O5  CG311  CG321      0.0300  6     0.00 ! from CG331 CG2O5 CG321 CG331, penalty= 4.9
CG331  CG2O5  CG311  CG321      0.0650  3     0.00 ! from CG331 CG2O5 CG321 CG331, penalty= 4.9
CG331  CG2O5  CG311  CG321      0.1800  2   180.00 ! from CG331 CG2O5 CG321 CG331, penalty= 4.9
HGA2   CG321  OG301  CG301      0.2840  3     0.00 ! from HGA2 CG321 OG301 CG321, penalty= 1.8
CG311  CG321  OG301  CG301      0.5700  1     0.00 ! from CG321 CG321 OG301 CG321, penalty= 2.4
CG311  CG321  OG301  CG301      0.4300  3     0.00 ! from CG321 CG321 OG301 CG321, penalty= 2.4
CG311  CG321  OG301  CG301      0.2900  2     0.00 ! from CG321 CG321 OG301 CG321, penalty= 2.4
CG1N1  CG311  CG321  CG331      0.2000  3     0.00 ! from NG2S1 CG311 CG321 CG321, penalty= 34.9
CG2O1  CG321  CG321  CG301      0.1950  3     0.00 ! from CG2O1 CG321 CG321 CG311, penalty= 1.2
CG321  CG321  OG301  CG301      0.5700  1     0.00 ! from CG321 CG321 OG301 CG321, penalty= 1.8
CG321  CG321  OG301  CG301      0.4300  3     0.00 ! from CG321 CG321 OG301 CG321, penalty= 1.8
CG321  CG321  OG301  CG301      0.2900  2     0.00 ! from CG321 CG321 OG301 CG321, penalty= 1.8
CG321  CG321  NG311  CG321      0.5000  3     0.00 ! from NG311 CG321 NG311 CG2R61, penalty= 113
CG321  CG321  NG311  CG321      2.5000  1   180.00 ! from NG311 CG321 NG311 CG2R61, penalty= 113
CG321  CG321  NG311  CG321      1.5000  2     0.00 ! from NG311 CG321 NG311 CG2R61, penalty= 113
OG2D1  CG2O2  CG301  NG2S1      0.0000  1     0.00 ! from OG2D1 CG2O2 CG311 NG2S1, penalty= 8
CG331  CG321  NG311  CG331      1.5000  2     0.00 ! from NG311 CG321 NG311 CG2R61, penalty= 113
CG331  CG321  NG311  CG331      2.5000  1   180.00 ! from NG311 CG321 NG311 CG2R61, penalty= 113
CG331  CG321  NG311  CG331      0.5000  3     0.00 ! from NG311 CG321 NG311 CG2R61, penalty= 113
HGA1   CG311  OG301  CG321      0.2840  3     0.00 ! from HGA1 CG311 OG301 CG331, penalty= 0.9
NG311  CG301  CG321  HGA2       0.1600  3     0.00 ! from NG311 CG321 CG331 HGA3, penalty= 18
CG311  CG321  CG321  NG2R53     0.2000  3     0.00 ! 
CG2O3  CG321  CG321  CG331      0.0645  2     0.00 ! from CG2O3 CG321 CG321 CG321, penalty= 0.9
CG2O3  CG321  CG321  CG331      0.0946  4     0.00 ! from CG2O3 CG321 CG321 CG321, penalty= 0.9
CG2O3  CG321  CG321  CG331      0.1497  3   180.00 ! from CG2O3 CG321 CG321 CG321, penalty= 0.9
CG2O3  CG321  CG321  CG331      0.1125  5     0.00 ! from CG2O3 CG321 CG321 CG321, penalty= 0.9
CG1N1  CG311  NG2S1  CG2O1      1.8000  1     0.00 ! 
CG2O1  CG321  CG321  OG301      0.2000  3     0.00 ! 
OG2D2  CG2O3  CG311  NG311      0.5500  2   180.00 ! 
OG2D1  CG2O2  CG311  NG311      0.0000  6   180.00 ! 
OG311  CG311  NG2S1  CG2O1      1.8000  1     0.00 !
CG2O2  CG311  NG311  CG321      2.5000  1   180.00 ! from NG311 CG321 NG311 CG2R61, penalty= 145.5
CG2O2  CG311  NG311  CG321      1.5000  2     0.00 ! from NG311 CG321 NG311 CG2R61, penalty= 145.5
CG2O2  CG311  NG311  CG321      0.5000  3     0.00 ! from NG311 CG321 NG311 CG2R61, penalty= 145.5
NG311  CG311  CG321  HGA2       0.1600  3     0.00 ! from NG311 CG321 CG331 HGA3, penalty= 10
CG331  CG311  CG321  CG301      0.2000  3     0.00 ! from CG331 CG311 CG321 CG311, penalty= 1.2
OG311  CG311  NG311  HGPAM1     1.7000  2     0.00 ! from NG311 CG321 NG311 HGPAM1, penalty= 37
OG311  CG311  NG311  HGPAM1     0.3000  3     0.00 ! from NG311 CG321 NG311 HGPAM1, penalty= 37
CG331  CG2O5  CG311  CG331      0.1800  2   180.00 ! from CG331 CG2O5 CG321 CG331, penalty= 4
CG331  CG2O5  CG311  CG331      0.7500  1     0.00 ! from CG331 CG2O5 CG321 CG331, penalty= 4
CG331  CG2O5  CG311  CG331      0.0300  6     0.00 ! from CG331 CG2O5 CG321 CG331, penalty= 4
CG331  CG2O5  CG311  CG331      0.0650  3     0.00 ! from CG331 CG2O5 CG321 CG331, penalty= 4
NG2S1  CG321  CG321  NG321      0.2000  3     0.00 ! 
OG2D1  CG2O1  CG311  OG301      0.5500  2   180.00 ! from OG2D2 CG2O3 CG311 OG301, penalty= 31
CG2O5  CG321  CG321  CG311      0.1100  4     0.00 ! from CG2O5 CG321 CG321 CG321, penalty= 0.6
CG2O5  CG321  CG321  CG311      0.2100  1   180.00 ! from CG2O5 CG321 CG321 CG321, penalty= 0.6
CG2O5  CG321  CG321  CG311      0.3900  2     0.00 ! from CG2O5 CG321 CG321 CG321, penalty= 0.6
CG2O5  CG321  CG321  CG311      0.3500  3   180.00 ! from CG2O5 CG321 CG321 CG321, penalty= 0.6
CG2O5  CG321  CG321  CG311      0.0900  6   180.00 ! from CG2O5 CG321 CG321 CG321, penalty= 0.6
OG2D1  CG2O1  CG321  OG302      0.5500  2   180.00 ! from OG2D2 CG2O3 CG311 OG301, penalty= 35.5
OG301  CG311  OG311  HGP1       1.5500  1     0.00 ! from OG301 CG301 OG311 HGP1, penalty= 8
OG301  CG311  OG311  HGP1       1.1700  2     0.00 ! from OG301 CG301 OG311 HGP1, penalty= 8
OG301  CG311  OG311  HGP1       1.0700  3     0.00 ! from OG301 CG301 OG311 HGP1, penalty= 8
CG1N1  CG311  CG321  CG321      0.2000  3     0.00 ! 
CG2R61 CG311  NG311  CG321      2.5000  1   180.00 ! from NG311 CG321 NG311 CG2R61, penalty= 145.5
CG2R61 CG311  NG311  CG321      1.5000  2     0.00 ! from NG311 CG321 NG311 CG2R61, penalty= 145.5
CG2R61 CG311  NG311  CG321      0.5000  3     0.00 ! from NG311 CG321 NG311 CG2R61, penalty= 145.5
OG2D1  CG2O2  CG2R51 OG2R50     1.0250  2   180.00 ! from OG2D1 CG2O2 CG2R61 CG2R61, penalty= 143
OG301  CG311  CG321  CG311      0.3900  2     0.00 ! from CG321 CG321 CG321 OG301, penalty= 4.6
OG301  CG311  CG321  CG311      0.1600  1   180.00 ! from CG321 CG321 CG321 OG301, penalty= 4.6
CG331  CG301  NG2S1  HGP1       0.0000  1     0.00 ! from CG331 CG311 NG2S1 HGP1, penalty= 8
OG2D1  CG2O2  CG311  CG2O2      0.0000  1     0.00 ! 
CG301  CG321  CG321  OG301      0.1600  1   180.00 ! from CG321 CG321 CG321 OG301, penalty= 1.8
CG301  CG321  CG321  OG301      0.3900  2     0.00 ! from CG321 CG321 CG321 OG301, penalty= 1.8
OG2D3  CG2O5  CG311  CG331      0.1800  2   180.00 ! from OG2D3 CG2O5 CG321 CG331, penalty= 4
OG2D3  CG2O5  CG311  CG331      0.7500  1   180.00 ! from OG2D3 CG2O5 CG321 CG331, penalty= 4
OG2D3  CG2O5  CG311  CG331      0.0650  3   180.00 ! from OG2D3 CG2O5 CG321 CG331, penalty= 4
OG2D3  CG2O5  CG311  CG331      0.0300  6     0.00 ! from OG2D3 CG2O5 CG321 CG331, penalty= 4
NG2S2  CG2O1  CG311  OG302      0.6000  1     0.00 ! from NG2S2 CG2O1 CG314 NG3P3, penalty= 40.9
CG301  CG2O2  OG302  CG331      2.0500  2   180.00 ! 
NG311  CG321  CG321  NG321      0.2500  1   180.00 ! from OG301 CG321 CG321 OG301, penalty= 66
NG311  CG321  CG321  NG321      1.2400  2     0.00 ! from OG301 CG321 CG321 OG301, penalty= 66
CG2O1  CG321  CG321  NG311      0.1950  3     0.00 ! from CG2O1 CG321 CG321 CG311, penalty= 39.6
NG311  CG321  CG321  OG311      0.7000  1   180.00 ! 
OG301  CG301  CG321  CG321      0.8000  3     0.00 ! 
NG2R53 CG311  NG2S1  CG2O1      0.6190  4     0.00 ! from CG2R61 CG321 NG2S1 CG2O1, penalty= 51
NG2R53 CG311  NG2S1  CG2O1      0.2980  2     0.00 ! from CG2R61 CG321 NG2S1 CG2O1, penalty= 51
NG2R53 CG311  NG2S1  CG2O1      0.0150  1     0.00 ! from CG2R61 CG321 NG2S1 CG2O1, penalty= 51
NG2R53 CG311  NG2S1  CG2O1      0.0760  3   180.00 ! from CG2R61 CG321 NG2S1 CG2O1, penalty= 51
NG2R53 CG311  NG2S1  CG2O1      0.1480  6     0.00 ! from CG2R61 CG321 NG2S1 CG2O1, penalty= 51
NG311  CG301  CG321  CG301      0.8000  3     0.00 ! from OG301 CG301 CG321 CG331, penalty= 35.7
CG2O2  CG2R51 OG2R50 CG2R51     7.5000  2   180.00 ! from CG2R51 CG2R51 OG2R50 CG2R51, penalty= 66.5
OG302  CG2O2  CG311  NG311      0.0000  6   180.00 ! from OG311 CG2O2 CG321 NG321, penalty= 20.2
OG302  CG321  CG321  OG311      0.2000  3     0.00 ! from OG311 CG311 CG321 OG303, penalty= 5
CG2O1  CG321  NG311  CG321      0.5000  3     0.00 ! from NG311 CG321 NG311 CG2R61, penalty= 141.5
CG2O1  CG321  NG311  CG321      2.5000  1   180.00 ! from NG311 CG321 NG311 CG2R61, penalty= 141.5
CG2O1  CG321  NG311  CG321      1.5000  2     0.00 ! from NG311 CG321 NG311 CG2R61, penalty= 141.5
CG2R61 CG321  CG321  CG311      0.0400  3     0.00 ! 
OG302  CG301  CG321  HGA2       0.1600  3     0.00 ! from OG301 CG301 CG321 HGA2, penalty= 0.5
CG321  CG321  OG301  CG311      0.5700  1     0.00 ! from CG321 CG321 OG301 CG321, penalty= 0.6
CG321  CG321  OG301  CG311      0.2900  2     0.00 ! from CG321 CG321 OG301 CG321, penalty= 0.6
CG321  CG321  OG301  CG311      0.4300  3     0.00 ! from CG321 CG321 OG301 CG321, penalty= 0.6
OG302  CG2O2  CG301  CG331      0.0500  6   180.00 ! 
HGA1   CG311  CG321  OG301      0.1950  3     0.00 ! from HGA1 CG311 CG321 OG302, penalty= 0.5
CG2D1  CG2D1  CG321  NG2S1      0.1000  2     0.00 ! from CG2D1 CG2D1 CG321 CG2D1, penalty= 41
CG2D1  CG2D1  CG321  NG2S1      0.3000  3   180.00 ! from CG2D1 CG2D1 CG321 CG2D1, penalty= 41
CG2D1  CG2D1  CG321  NG2S1      0.2000  4     0.00 ! from CG2D1 CG2D1 CG321 CG2D1, penalty= 41
CG2D1  CG2D1  CG321  NG2S1      1.0000  1   180.00 ! from CG2D1 CG2D1 CG321 CG2D1, penalty= 41
CG1N1  CG321  CG321  CG321      0.2000  3     0.00 ! 
CG2D1  CG2D1  CG321  OG301      0.4000  2   180.00 ! from CG2D2 CG2D1 CG321 OG311, penalty= 18.5
CG2D1  CG2D1  CG321  OG301      0.6000  3   180.00 ! from CG2D2 CG2D1 CG321 OG311, penalty= 18.5
CG2D1  CG2D1  CG321  OG301      1.9000  1   180.00 ! from CG2D2 CG2D1 CG321 OG311, penalty= 18.5
OG301  CG321  CG321  OG302      1.2400  2     0.00 ! from OG301 CG321 CG321 OG301, penalty= 0.5
OG301  CG321  CG321  OG302      0.2500  1   180.00 ! from OG301 CG321 CG321 OG301, penalty= 0.5
CG2O5  CG311  CG321  CG331      0.2000  3     0.00 ! 
HGA2   CG3C52 NG2R53 CG321      0.0000  3     0.00 ! 
CG2O5  CG311  NG2S1  HGP1       0.0000  1     0.00 ! from CG2O2 CG311 NG2S1 HGP1, penalty= 2
NG311  CG311  CG321  CG311      0.1950  3     0.00 ! from NG3P2 CG314 CG321 CG321, penalty= 37.6
CG2R61 CG311  NG311  HGPAM1     0.1600  3     0.00 ! 
OG302  CG2O2  CG301  OG302      0.0500  6   180.00 ! from OG302 CG2O2 CG311 CG321, penalty= 53
CG1N1  CG311  OG301  CG321      0.4900  3     0.00 ! from CG331 CG311 OG301 CG331, penalty= 48.8
CG1N1  CG311  OG301  CG321      0.4000  1     0.00 ! from CG331 CG311 OG301 CG331, penalty= 48.8
NG2S1  CG301  CG321  CG301      0.2000  3     0.00 ! 
CG331  CG2O5  CG311  HGA1       0.1000  3     0.00 ! from CG331 CG2O5 CG321 HGA2, penalty= 4
OG2D1  CG2O2  CG301  CG321      0.0500  6   180.00 ! 
HGA2   CG321  NG311  CG311      0.0000  3   180.00 ! from HGA2 CG321 NG311 CG2R61, penalty= 73.5
OG2D1  CG2O1  CG321  NG311      0.0000  1     0.00 ! from OG2D1 CG2O1 CG324 NG3P3, penalty= 37.9
CG321  CG301  OG301  CG321      1.1500  1     0.00 ! from CG321 CG301 OG301 CG331, penalty= 0.9
CG321  CG301  OG301  CG321      0.4900  3     0.00 ! from CG321 CG301 OG301 CG331, penalty= 0.9
CG321  CG301  OG301  CG321      0.2300  2   180.00 ! from CG321 CG301 OG301 CG331, penalty= 0.9
OG302  CG2O2  CG301  CG2O2      0.0000  1     0.00 ! from OG302 CG2O2 CG311 NG2S1, penalty= 51
CG2R51 CG2O2  OG302  CG301      1.2500  1   180.00 ! from CG2R61 CG2O2 OG302 CG331, penalty= 11.2
CG2R51 CG2O2  OG302  CG301      1.5000  2   180.00 ! from CG2R61 CG2O2 OG302 CG331, penalty= 11.2
CG2R51 CG2O2  OG302  CG301      0.0500  6   180.00 ! from CG2R61 CG2O2 OG302 CG331, penalty= 11.2
CG331  CG321  CG321  NG321      0.3900  2     0.00 ! from CG331 CG321 CG321 OG301, penalty= 33
CG331  CG321  CG321  NG321      0.1600  1   180.00 ! from CG331 CG321 CG321 OG301, penalty= 33
CG2O1  CG311  OG301  CG321      0.2000  3     0.00 ! 
CG1N1  CG311  NG2S1  HGP1       0.0000  1     0.00 ! 
CG321  CG2O1  NG2S1  CG301      1.6000  1     0.00 ! from CG321 CG2O1 NG2S1 CG311, penalty= 1.2
CG321  CG2O1  NG2S1  CG301      2.5000  2   180.00 ! from CG321 CG2O1 NG2S1 CG311, penalty= 1.2
CG321  CG301  NG311  CG321      1.5000  2     0.00 ! from NG311 CG321 NG311 CG2R61, penalty= 125
CG321  CG301  NG311  CG321      0.5000  3     0.00 ! from NG311 CG321 NG311 CG2R61, penalty= 125
CG321  CG301  NG311  CG321      2.5000  1   180.00 ! from NG311 CG321 NG311 CG2R61, penalty= 125
OG302  CG2O2  CG301  CG321      0.0500  6   180.00 ! 
CG2R61 CG2R61 CG311  NG2S1      0.0130  6   180.00 ! from CG2R61 CG2R61 CG321 NG2S1, penalty= 4
CG2R61 CG2R61 CG311  NG2S1      0.1190  2     0.00 ! from CG2R61 CG2R61 CG321 NG2S1, penalty= 4
CG2R61 CG2R61 CG311  NG2S1      0.1320  4   180.00 ! from CG2R61 CG2R61 CG321 NG2S1, penalty= 4
CG2O2  CG301  NG2S1  CG2O1      0.2000  1   180.00 ! 
CG311  CG321  CG321  NG311      0.3900  2     0.00 ! from CG321 CG321 CG321 OG301, penalty= 33.6
CG311  CG321  CG321  NG311      0.1600  1   180.00 ! from CG321 CG321 CG321 OG301, penalty= 33.6
CG321  CG301  OG302  CG2O2      0.0000  3     0.00 ! from CG331 CG301 OG302 CG2O2, penalty= 0.9
CG2D1  CG321  NG2S1  CG2O1      0.0150  1     0.00 ! from CG2R61 CG321 NG2S1 CG2O1, penalty= 21
CG2D1  CG321  NG2S1  CG2O1      0.2980  2     0.00 ! from CG2R61 CG321 NG2S1 CG2O1, penalty= 21
CG2D1  CG321  NG2S1  CG2O1      0.0760  3   180.00 ! from CG2R61 CG321 NG2S1 CG2O1, penalty= 21
CG2D1  CG321  NG2S1  CG2O1      0.1480  6     0.00 ! from CG2R61 CG321 NG2S1 CG2O1, penalty= 21
CG2D1  CG321  NG2S1  CG2O1      0.6190  4     0.00 ! from CG2R61 CG321 NG2S1 CG2O1, penalty= 21
CG321  CG321  NG2R53 CG3C52     0.0000  1     0.00 ! from CG321 CG311 NG2R53 CG2R53, penalty= 102
OG311  CG2O2  CG311  OG301      0.0000  6   180.00 ! from OG311 CG2O2 CG321 NG321, penalty= 38.2
CG301  CG321  CG321  NG311      0.3900  2     0.00 ! from CG321 CG321 CG321 OG301, penalty= 34.8
CG301  CG321  CG321  NG311      0.1600  1   180.00 ! from CG321 CG321 CG321 OG301, penalty= 34.8
CG1N1  CG311  CG321  CG301      0.2000  3     0.00 ! from NG2S1 CG311 CG321 CG311, penalty= 35.2
CG331  CG321  OG301  CG311      0.4000  1     0.00 ! from CG331 CG321 OG301 CG321, penalty= 0.6
CG331  CG321  OG301  CG311      0.4900  3     0.00 ! from CG331 CG321 OG301 CG321, penalty= 0.6
CG331  CG2D1  CG321  CG301      0.1900  3     0.00 ! 
NG311  CG311  NG2R53 CG2R53     0.0000  1     0.00 ! from CG321 CG311 NG2R53 CG2R53, penalty= 39
NG2S1  CG311  NG2R53 CG2R53     0.0000  1   180.00 ! 
CG311  CG321  CG321  OG311      0.1950  3     0.00 ! from CG321 CG321 CG321 OG311, penalty= 0.6
OG2D1  CG2O2  CG301  NG311      0.0000  6   180.00 ! 
CG321  CG301  NG2S1  HGP1       0.0000  1     0.00 ! 
CG2O2  CG301  CG321  HGA2       0.2000  3     0.00 ! from CG2O2 CG311 CG321 HGA2, penalty= 8
CG331  CG311  CG321  OG301      0.2000  3     0.00 ! 
NG311  CG321  CG321  OG301      0.2500  1   180.00 ! from OG301 CG321 CG321 OG301, penalty= 33
NG311  CG321  CG321  OG301      1.2400  2     0.00 ! from OG301 CG321 CG321 OG301, penalty= 33
OG301  CG311  CG321  CG301      0.3900  2     0.00 ! from CG321 CG321 CG321 OG301, penalty= 5.8
OG301  CG311  CG321  CG301      0.1600  1   180.00 ! from CG321 CG321 CG321 OG301, penalty= 5.8
OG311  CG2O2  CG311  NG311      0.0000  6   180.00 ! from OG311 CG2O2 CG321 NG321, penalty= 5.2
CG2D1  CG321  NG2S1  HGP1       0.0000  1     0.00 ! 
CG2O2  CG321  CG321  CG301      0.1950  3     0.00 ! from CG2O2 CG321 CG321 CG311, penalty= 1.2
CG2O2  CG311  CG321  CG311      0.2000  3     0.00 ! 
CG2O2  CG2R51 CG2R51 HGR51      1.0000  2   180.00 ! from CG2R51 CG2R51 CG2R51 HGR51, penalty= 66.5
CG331  CG301  NG311  HGPAM1     0.1000  3     0.00 ! from CG331 CG321 NG311 HGP1, penalty= 13.5
NG2R53 CG321  CG321  HGA2       0.1950  3     0.00 ! from NG2S1 CG321 CG321 HGA2, penalty= 1
NG2S1  CG301  CG331  HGA3       0.2000  3     0.00 ! from NG2S1 CG311 CG331 HGA3, penalty= 8
CG331  CG311  CG321  OG311      0.2000  3   180.00 ! from CG321 CG311 CG321 OG311, penalty= 0.9
NG311  CG311  CG321  CG301      0.1950  3     0.00 ! from NG3P2 CG314 CG321 CG321, penalty= 38.8
OG311  CG311  OG302  CG2O2      0.7000  1   180.00 ! from CG321 CG311 OG302 CG2O2, penalty= 45
CG331  CG311  NG2R53 CG3C52     0.0000  1     0.00 ! from CG321 CG311 NG2R53 CG2R53, penalty= 98.9
CG2O5  CG311  CG321  HGA2       0.2000  3     0.00 ! 
CG321  CG301  CG321  CG2D1      0.2000  3     0.00 ! 
NG321  CG321  CG321  OG302      1.2400  2     0.00 ! from OG301 CG321 CG321 OG301, penalty= 33.5
NG321  CG321  CG321  OG302      0.2500  1   180.00 ! from OG301 CG321 CG321 OG301, penalty= 33.5
OG2D1  CG2O2  CG301  CG2O2      0.0000  1     0.00 ! 
OG302  CG311  OG311  HGP1       1.1700  2     0.00 ! from OG301 CG301 OG311 HGP1, penalty= 8.5
OG302  CG311  OG311  HGP1       1.5500  1     0.00 ! from OG301 CG301 OG311 HGP1, penalty= 8.5
OG302  CG311  OG311  HGP1       1.0700  3     0.00 ! from OG301 CG301 OG311 HGP1, penalty= 8.5
NG311  CG301  CG321  CG321      0.8000  3     0.00 ! from OG301 CG301 CG321 CG331, penalty= 33.9
NG2R53 CG311  CG321  CG311      0.2000  3     0.00 ! from NG2S1 CG311 CG321 CG311, penalty= 1
NG2S1  CG311  CG321  CG301      0.2000  3     0.00 ! from NG2S1 CG311 CG321 CG311, penalty= 1.2
CG1N1  CG321  CG321  CG301      0.2000  3     0.00 ! 
CG2O3  CG311  CG321  CG2D1      0.2000  3     0.00 ! 
OG311  CG2O2  CG311  CG331      0.0500  6   180.00 ! 
HGA1   CG311  NG311  CG321      0.0000  3   180.00 ! from HGA2 CG321 NG311 CG2R61, penalty= 77.5
NG2S1  CG301  CG321  CG311      0.2000  3     0.00 ! from NG2S1 CG311 CG321 CG311, penalty= 8
CG2D1  CG321  CG321  CG301      0.1400  1   180.00 ! from CG2D1 CG321 CG321 CG321, penalty= 1.8
CG2D1  CG321  CG321  CG301      0.0500  3   180.00 ! from CG2D1 CG321 CG321 CG321, penalty= 1.8
CG2D1  CG321  CG321  CG301      0.1700  2     0.00 ! from CG2D1 CG321 CG321 CG321, penalty= 1.8
CG1N1  CG311  CG321  HGA2       0.2000  3     0.00 ! from NG2S1 CG311 CG321 HGA2, penalty= 34
OG2D3  CG2O5  CG311  OG301      0.0000  2     0.00 ! from OG2D3 CG2O5 CG311 OG311, penalty= 15
NG2S1  CG2O1  CG311  NG311      0.6000  1     0.00 ! from NG2S1 CG2O1 CG314 NG3P3, penalty= 37.9
CG2O3  CG311  NG311  HGPAM1     0.1600  3     0.00 ! 
CG2O2  CG301  CG321  CG321      0.2000  3     0.00 ! from CG2O2 CG311 CG321 CG321, penalty= 8
NG2S1  CG2O1  CG311  OG301      0.6000  1     0.00 ! from NG2S1 CG2O1 CG314 NG3P3, penalty= 40.9
CG301  CG321  CG321  CG331      0.1950  3     0.00 ! 
OG2D3  CG2O5  CG311  CG321      0.7500  1   180.00 ! from OG2D3 CG2O5 CG321 CG321, penalty= 4
OG2D3  CG2O5  CG311  CG321      0.0300  6     0.00 ! from OG2D3 CG2O5 CG321 CG321, penalty= 4
OG2D3  CG2O5  CG311  CG321      0.1800  2   180.00 ! from OG2D3 CG2O5 CG321 CG321, penalty= 4
OG2D3  CG2O5  CG311  CG321      0.0650  3   180.00 ! from OG2D3 CG2O5 CG321 CG321, penalty= 4
NG2R53 CG311  CG321  CG331      0.2000  3     0.00 ! 
OG301  CG311  CG321  OG311      0.2000  3     0.00 ! 
CG2O2  CG301  CG321  CG311      0.2000  3     0.00 ! from CG2O2 CG311 CG321 CG321, penalty= 8.6
CG2O2  CG301  CG321  CG301      0.2000  3     0.00 ! 
CG2O3  CG311  CG321  CG301      0.2000  3     0.00 ! from CG2O3 CG311 CG321 CG311, penalty= 1.2
NG2S1  CG321  CG321  OG302      0.2000  3     0.00 ! from NG2S1 CG311 CG321 OG311, penalty= 19
CG321  CG321  NG311  CG311      2.5000  1   180.00 ! from NG311 CG321 NG311 CG2R61, penalty= 113
CG321  CG321  NG311  CG311      1.5000  2     0.00 ! from NG311 CG321 NG311 CG2R61, penalty= 113
CG321  CG321  NG311  CG311      0.5000  3     0.00 ! from NG311 CG321 NG311 CG2R61, penalty= 113
CG2R61 CG311  CG321  CG311      0.0400  3     0.00 ! from CG2R61 CG321 CG321 CG321, penalty= 4.6
CG311  CG321  CG321  NG2S1      0.2000  3     0.00 ! 
OG302  CG2O2  CG301  NG311      0.0000  6   180.00 ! 
NG311  CG311  OG311  HGP1       0.3000  3     0.00 ! from CG321 CG311 OG311 HGP1, penalty= 39
NG311  CG311  OG311  HGP1       0.3000  1     0.00 ! from CG321 CG311 OG311 HGP1, penalty= 39
CG2O5  CG311  CG321  CG301      0.2000  3     0.00 ! from CG2O2 CG311 CG321 CG321, penalty= 3.8
CG2O1  CG321  NG311  HGPAM1     0.1600  3     0.00 ! from CG2O2 CG321 NG321 HGPAM2, penalty= 12
NG2S1  CG321  CG321  OG311      0.2000  3     0.00 ! from NG2S1 CG311 CG321 OG311, penalty= 4
NG2S1  CG301  CG321  CG321      0.2000  3     0.00 ! from NG2S1 CG311 CG321 CG321, penalty= 8
CG2O5  CG311  CG321  CG321      0.2000  3     0.00 ! 
CG2D1  CG321  OG301  CG321      0.2000  3     0.00 ! from CG2O3 CG311 OG301 CG331, penalty= 37.9
CG2O5  CG311  CG321  CG2D1      0.2000  3     0.00 ! from CG2D1 CG321 CG321 CG2O3, penalty= 16
OG2D1  CG2O1  CG321  OG301      0.5500  2   180.00 ! from OG2D2 CG2O3 CG311 OG301, penalty= 35
NG311  CG311  CG321  OG311      0.2000  3     0.00 ! from NG3P3 CG314 CG321 OG311, penalty= 37.9
CG1N1  CG311  NG311  CG321      2.5000  1   180.00 ! from NG311 CG321 NG311 CG2R61, penalty= 121.5
CG1N1  CG311  NG311  CG321      1.5000  2     0.00 ! from NG311 CG321 NG311 CG2R61, penalty= 121.5
CG1N1  CG311  NG311  CG321      0.5000  3     0.00 ! from NG311 CG321 NG311 CG2R61, penalty= 121.5
NG311  CG311  CG321  CG321      0.1950  3     0.00 ! from NG3P2 CG314 CG321 CG321, penalty= 37
CG321  CG311  CG321  OG301      0.2000  3   180.00 ! from CG321 CG311 CG321 OG302, penalty= 0.5
OG2D1  CG2O1  CG311  NG311      0.0000  1     0.00 ! from OG2D1 CG2O1 CG314 NG3P3, penalty= 37.9
CG2R61 CG2O2  OG302  CG301      0.0500  6   180.00 ! from CG2R61 CG2O2 OG302 CG331, penalty= 2.7
CG2R61 CG2O2  OG302  CG301      1.2500  1   180.00 ! from CG2R61 CG2O2 OG302 CG331, penalty= 2.7
CG2R61 CG2O2  OG302  CG301      1.5000  2   180.00 ! from CG2R61 CG2O2 OG302 CG331, penalty= 2.7
CG1N1  CG311  NG311  HGPAM1     1.7000  2     0.00 ! from NG311 CG321 NG311 HGPAM1, penalty= 48
CG1N1  CG311  NG311  HGPAM1     0.3000  3     0.00 ! from NG311 CG321 NG311 HGPAM1, penalty= 48
OG2D3  CG2O5  CG311  NG2S1      0.0000  1     0.00 ! from OG2D1 CG2O2 CG311 NG2S1, penalty= 10.5
CG301  CG321  CG321  NG2S1      0.2000  3     0.00 ! 
OG302  CG2O2  CG311  OG301      0.0500  6   180.00 ! 
CG331  CG321  NG311  HGPAM1     0.1000  3     0.00 ! from CG331 CG321 NG311 HGP1, penalty= 1.5
CG2R61 CG311  CG321  CG321      0.0400  3     0.00 ! from CG2R61 CG321 CG321 CG321, penalty= 4
CG2O1  CG311  CG321  CG331      0.2000  3     0.00 ! from CG2O1 CG311 CG321 CG321, penalty= 0.9
NG2S1  CG2O1  CG321  OG302      0.4000  1     0.00 ! from NG2S1 CG2O1 CG324 NG3P3, penalty= 40.9
OG311  CG2O2  CG321  CG321      0.0000  6   180.00 ! 
CG2R61 CG311  NG2S1  HGP1       0.0000  1     0.00 ! 
CG331  CG311  OG301  CG321      0.4000  1     0.00 ! from CG331 CG311 OG301 CG331, penalty= 0.9
CG331  CG311  OG301  CG321      0.4900  3     0.00 ! from CG331 CG311 OG301 CG331, penalty= 0.9
CG321  CG311  NG311  HGPAM1     0.1000  3     0.00 ! from CG331 CG321 NG311 HGP1, penalty= 6.4
CG331  CG321  CG321  OG302      0.1600  1   180.00 ! from CG331 CG321 CG321 OG301, penalty= 0.5
CG331  CG321  CG321  OG302      0.3900  2     0.00 ! from CG331 CG321 CG321 OG301, penalty= 0.5
CG331  CG311  NG311  HGPAM1     0.1000  3     0.00 ! from CG331 CG321 NG311 HGP1, penalty= 5.5
NG2R53 CG311  CG321  CG301      0.2000  3     0.00 ! 
CG2R51 CG2O2  OG302  CG321      1.2500  1   180.00 ! from CG2R61 CG2O2 OG302 CG331, penalty= 9.4
CG2R51 CG2O2  OG302  CG321      1.5000  2   180.00 ! from CG2R61 CG2O2 OG302 CG331, penalty= 9.4
CG2R51 CG2O2  OG302  CG321      0.0500  6   180.00 ! from CG2R61 CG2O2 OG302 CG331, penalty= 9.4
NG2R53 CG311  NG2S1  HGP1       0.0000  1     0.00 ! from CG2R61 CG321 NG2S1 HGP1, penalty= 51
CG2O3  CG321  CG321  CG301      0.1950  3     0.00 ! 
HGA2   CG3C52 NG2R53 CG311      0.0000  3     0.00 ! from HGA2 CG3C52 NG2R53 CG2R53, penalty= 118
OG301  CG321  CG321  OG311      0.2500  1   180.00 ! from OG301 CG321 CG321 OG301, penalty= 5
OG301  CG321  CG321  OG311      1.2400  2     0.00 ! from OG301 CG321 CG321 OG301, penalty= 5
OG2D1  CG2O2  CG2R51 CG2R51     1.0250  2   180.00 ! from OG2D1 CG2O2 CG2R61 CG2R61, penalty= 93.5
OG301  CG301  CG321  CG311      0.8000  3     0.00 ! 
OG302  CG2O2  CG301  NG2S1      0.0000  1     0.00 ! from OG302 CG2O2 CG311 NG2S1, penalty= 8
CG2O1  CG321  OG302  CG2O2      0.0000  3     0.00 ! from CG2R61 CG321 OG302 CG2O2, penalty= 25
CG2O5  CG311  NG311  HGPAM1     0.1600  3     0.00 ! 
CG2O1  CG311  OG302  CG2O2      0.0000  3     0.00 ! from CG2R61 CG321 OG302 CG2O2, penalty= 29
HGA2   CG321  NG2R53 CG3C52     0.4200  3     0.00 ! 
CG2O2  CG301  CG321  CG2D1      0.2000  3     0.00 ! from CG2D1 CG321 CG321 CG2O3, penalty= 24.5
OG2D1  CG2O2  CG311  OG301      0.0000  2     0.00 ! 
HGA4   CG2D1  CG321  CG301      0.0000  3     0.00 ! 
OG302  CG311  CG321  CG321      0.1950  3     0.00 ! from CG321 CG321 CG321 OG302, penalty= 4
NG311  CG301  CG331  HGA3       0.1600  3     0.00 ! from NG311 CG321 CG331 HGA3, penalty= 12
CG3C52 CG3C52 NG2R53 CG321      2.3100  3   180.00 ! from CG3C52 CG3C52 NG2R53 CG2R53, penalty= 118
OG2D1  CG2O2  CG311  OG302      0.0000  2     0.00 ! from OG2D3 CG2O5 CG311 OG311, penalty= 25.5
OG2D1  CG2O2  CG301  OG301      0.0000  2     0.00 ! from OG2D3 CG2O5 CG311 OG311, penalty= 33.5
OG302  CG311  CG321  CG331      0.3900  2     0.00 ! from CG331 CG321 CG321 OG301, penalty= 4.5
OG302  CG311  CG321  CG331      0.1600  1   180.00 ! from CG331 CG321 CG321 OG301, penalty= 4.5
CG2O2  CG311  OG302  CG2O2      0.0000  3     0.00 ! from CG2R61 CG321 OG302 CG2O2, penalty= 29
HGA1   CG311  NG2R53 CG3C52     0.4200  3     0.00 ! 
NG311  CG311  CG321  OG301      0.2000  3     0.00 ! from OG302 CG311 CG321 OG302, penalty= 34
NG311  CG311  CG321  CG331      0.3900  2     0.00 ! from CG331 CG321 CG321 OG301, penalty= 37
NG311  CG311  CG321  CG331      0.1600  1   180.00 ! from CG331 CG321 CG321 OG301, penalty= 37
NG2S1  CG311  OG311  HGP1       0.1400  3     0.00 ! from CG2D1 CG321 OG311 HGP1, penalty= 45
NG2S1  CG311  OG311  HGP1       1.3000  1     0.00 ! from CG2D1 CG321 OG311 HGP1, penalty= 45
NG2S1  CG311  OG311  HGP1       0.7000  2     0.00 ! from CG2D1 CG321 OG311 HGP1, penalty= 45
NG2R53 CG311  CG331  HGA3       0.2000  3     0.00 ! from NG2S1 CG311 CG331 HGA3, penalty= 1
CG2R51 CG2O2  OG311  HGP1       2.7000  2   180.00 ! from CG2R61 CG2O2 OG311 HGP1, penalty= 8.5
CG2R51 CG2O2  OG311  HGP1       0.0500  3   180.00 ! from CG2R61 CG2O2 OG311 HGP1, penalty= 8.5
CG2R51 CG2O2  OG311  HGP1       0.2500  6   180.00 ! from CG2R61 CG2O2 OG311 HGP1, penalty= 8.5
CG2R51 CG2O2  OG311  HGP1       0.9750  1   180.00 ! from CG2R61 CG2O2 OG311 HGP1, penalty= 8.5
CG2R61 CG311  OG302  CG2O2      0.0000  3     0.00 ! from CG2R61 CG321 OG302 CG2O2, penalty= 4
CG331  CG321  NG321  HGPAM2     0.1000  3     0.00 ! 
CG1N1  CG311  CG331  HGA3       0.2000  3     0.00 ! from NG2S1 CG311 CG331 HGA3, penalty= 34
NG311  CG311  CG331  HGA3       0.1600  3     0.00 ! from NG311 CG321 CG331 HGA3, penalty= 4
CG331  CG2D1  CG321  CG311      0.1900  3     0.00 ! from CG331 CG2D1 CG321 CG321, penalty= 0.6
CG331  CG321  CG321  NG2R53     0.2000  3     0.00 ! 
CG1N1  CG311  OG302  CG2O2      0.7000  1   180.00 ! from CG321 CG311 OG302 CG2O2, penalty= 47
CG321  CG321  NG2R53 CG2R53     0.0000  1     0.00 ! 
NG2S2  CG2O1  CG321  OG302      0.4000  1     0.00 ! from NG2S2 CG2O1 CG324 NG3P3, penalty= 40.9
CG2O3  CG311  OG301  CG321      0.2000  3     0.00 ! 
OG302  CG301  CG321  CG301      0.8000  3     0.00 ! from OG301 CG301 CG321 CG331, penalty= 3.2
OG302  CG311  CG321  CG301      0.1950  3     0.00 ! from CG321 CG321 CG321 OG302, penalty= 5.8
CG2R61 CG311  CG321  CG2D1      0.0400  3     0.00 ! 
CG331  CG301  NG2S1  CG2O1      1.8000  1     0.00 ! from CG331 CG311 NG2S1 CG2O1, penalty= 8
CG2R61 CG2R61 CG311  NG311      0.0000  2     0.00 ! 
NG321  CG321  CG331  HGA3       0.1600  3     0.00 ! 
CG2O2  CG301  OG302  CG2O2      0.0000  3     0.00 ! from CG2R61 CG321 OG302 CG2O2, penalty= 37
CG2R61 CG311  CG321  CG331      0.0400  3     0.00 ! 
CG2R61 CG2R61 CG311  OG301      0.0000  2     0.00 ! 
NG2S1  CG2O1  CG321  OG301      0.4000  1     0.00 ! 
CG2O5  CG311  OG302  CG2O2      0.0000  3     0.00 ! from CG2R61 CG321 OG302 CG2O2, penalty= 29
OG311  CG311  NG2S1  HGP1       0.0000  1     0.00 ! from CG321 CG311 NG2S1 HGP1, penalty= 45
NG311  CG321  CG321  OG302      0.2500  1   180.00 ! from OG301 CG321 CG321 OG301, penalty= 33.5
NG311  CG321  CG321  OG302      1.2400  2     0.00 ! from OG301 CG321 CG321 OG301, penalty= 33.5
NG2R53 CG311  CG321  CG2D1      0.2000  3     0.00 ! from NG2S1 CG311 CG321 CG2R61, penalty= 22
CG301  CG321  CG321  NG2R53     0.2000  3     0.00 ! 
CG301  CG321  CG321  OG302      0.1950  3     0.00 ! from CG321 CG321 CG321 OG302, penalty= 1.8
OG311  CG2O2  CG311  OG302      0.0000  6   180.00 ! from OG311 CG2O2 CG321 NG321, penalty= 38.2
CG331  CG2O5  CG311  OG302      0.0300  6     0.00 ! from CG321 CG2O5 CG321 CG321, penalty= 49.9
CG331  CG2O5  CG311  OG302      0.1800  2   180.00 ! from CG321 CG2O5 CG321 CG321, penalty= 49.9
CG331  CG2O5  CG311  OG302      0.7500  1     0.00 ! from CG321 CG2O5 CG321 CG321, penalty= 49.9
CG331  CG2O5  CG311  OG302      0.0650  3     0.00 ! from CG321 CG2O5 CG321 CG321, penalty= 49.9
CG2O2  CG301  NG2S1  HGP1       0.0000  1     0.00 ! from CG2O2 CG311 NG2S1 HGP1, penalty= 8
OG302  CG2O2  CG311  OG302      0.0500  6   180.00 ! from OG302 CG2O2 CG311 CG321, penalty= 45
HGA2   CG321  OG301  CG311      0.2840  3     0.00 ! from HGA2 CG321 OG301 CG321, penalty= 0.6
OG2D1  CG2O2  CG301  CG331      0.0500  6   180.00 ! from OG2D1 CG2O2 CG311 CG321, penalty= 8.9
CG2O5  CG311  CG331  HGA3       0.2000  3     0.00 ! from CG2O1 CG311 CG331 HGA3, penalty= 3
CG2R61 CG321  CG321  CG331      0.0400  3     0.00 ! 
CG331  CG301  CG321  CG2D1      0.2000  3     0.00 ! from CG321 CG311 CG321 CG2D1, penalty= 8.9
CG2D1  CG321  CG321  CG2O1      0.2000  3     0.00 ! 
CG2O2  CG301  CG331  HGA3       0.2000  3     0.00 ! 
CG2R51 CG2O2  OG302  CG331      1.2500  1   180.00 ! from CG2R61 CG2O2 OG302 CG331, penalty= 8.5
CG2R51 CG2O2  OG302  CG331      0.0500  6   180.00 ! from CG2R61 CG2O2 OG302 CG331, penalty= 8.5
CG2R51 CG2O2  OG302  CG331      1.5000  2   180.00 ! from CG2R61 CG2O2 OG302 CG331, penalty= 8.5
OG302  CG301  CG321  CG331      0.8000  3     0.00 ! from OG301 CG301 CG321 CG331, penalty= 0.5
NG311  CG301  CG321  CG331      0.8000  3     0.00 ! from OG301 CG301 CG321 CG331, penalty= 33
OG302  CG301  CG321  CG321      0.8000  3     0.00 ! from OG301 CG301 CG321 CG331, penalty= 1.4
NG2S1  CG321  CG321  OG301      0.2000  3     0.00 ! 
CG321  CG311  NG2R53 CG3C52     0.0000  1     0.00 ! from CG321 CG311 NG2R53 CG2R53, penalty= 98
CG2O1  CG321  CG321  OG302      0.2000  3     0.00 ! from CG2O1 CG311 CG321 OG311, penalty= 19
CG2R61 CG311  CG321  CG301      0.0400  3     0.00 ! 
CG3C52 CG3C52 NG2R53 CG311      2.3100  3   180.00 ! 
CG1N1  CG321  CG321  HGA2       0.1950  3     0.00 ! from NG2S1 CG321 CG321 HGA2, penalty= 34
CG2D1  CG321  OG302  CG2O2      0.0000  3     0.00 ! from CG2R61 CG321 OG302 CG2O2, penalty= 21
NG2R53 CG311  OG301  CG321      0.2000  3     0.00 ! from CG2O3 CG311 OG301 CG331, penalty= 59.9
CG2O2  CG2R51 CG2R51 CG2R51    15.0000  2   180.00 ! from CG2R51 CG2R51 CG2R51 CG2R51, penalty= 66.5
OG302  CG311  NG2R53 CG2R53     0.0000  1     0.00 ! from CG321 CG311 NG2R53 CG2R53, penalty= 45
NG2S2  CG2O1  CG321  OG301      0.4000  1     0.00 ! from NG2S2 CG2O1 CG324 NG3P3, penalty= 40.9
CG2O2  CG311  OG301  CG321      0.2000  3     0.00 ! 
OG302  CG301  CG321  CG311      0.8000  3     0.00 ! from OG301 CG301 CG321 CG331, penalty= 2
OG301  CG311  NG2R53 CG2R53     0.0000  1     0.00 ! 
OG311  CG2O2  CG2R51 CG2R51     1.0250  2   180.00 ! from OG311 CG2O2 CG2R61 CG2R61, penalty= 93.5
CG331  CG301  CG321  CG311      0.2000  3     0.00 ! 
CG1N1  CG321  CG321  CG331      0.2000  3     0.00 ! 
CG331  CG2D1  CG321  CG331      0.1900  3     0.00 ! from CG331 CG2D1 CG321 CG321, penalty= 0.9
NG311  CG311  NG2R53 CG3C52     0.0000  1     0.00 ! from CG321 CG311 NG2R53 CG2R53, penalty= 137
OG2D3  CG2O5  CG311  OG302      0.0000  2     0.00 ! from OG2D3 CG2O5 CG311 OG311, penalty= 15
CG2O2  CG311  CG321  CG301      0.2000  3     0.00 ! from CG2O2 CG311 CG321 CG321, penalty= 1.8
CG301  CG321  CG321  OG311      0.1950  3     0.00 ! 
OG302  CG311  CG321  OG311      0.2000  3     0.00 ! from OG302 CG311 CG321 OG302, penalty= 5.5
NG2S1  CG311  CG321  OG301      0.2000  3     0.00 ! 
NG2S1  CG301  CG321  HGA2       0.2000  3     0.00 ! 
CG2R61 CG2R61 CG311  OG302      0.0000  2     0.00 ! from CG2R61 CG2R61 CG321 OG302, penalty= 4
NG2R53 CG311  OG302  CG2O2      0.0000  3     0.00 ! from CG2R61 CG321 OG302 CG2O2, penalty= 51
CG1N1  CG311  CG321  CG2D1      0.2000  3     0.00 ! 
CG331  CG321  NG2R53 CG3C52     0.0000  1     0.00 ! 
OG311  CG2O2  CG2R51 OG2R50     1.0250  2   180.00 ! from OG311 CG2O2 CG2R61 CG2R61, penalty= 143
CG2O5  CG311  CG321  CG311      0.2000  3     0.00 ! 
NG2S1  CG321  CG321  NG311      0.2000  3     0.00 ! from CG321 CG321 CG321 NG2S1, penalty= 39
CG1N1  CG321  CG331  HGA3       0.1950  3     0.00 ! 
OG301  CG311  NG2R53 CG3C52     0.0000  1     0.00 ! 
OG311  CG2O2  CG321  CG331      0.0000  6   180.00 ! 
OG302  CG2O2  CG2R51 CG2R51     0.8500  2   180.00 ! from OG302 CG2O2 CG2R61 CG2R61, penalty= 93.5
NG2S2  CG2O1  CG311  NG311      0.6000  1     0.00 ! from NG2S2 CG2O1 CG314 NG3P3, penalty= 37.9
CG2O1  CG311  CG321  CG301      0.2000  3     0.00 ! from CG2O1 CG311 CG321 CG311, penalty= 1.2
OG2D1  CG2O1  CG311  OG302      0.5500  2   180.00 ! from OG2D2 CG2O3 CG311 OG301, penalty= 31.5
HGA4   CG2D1  CG321  OG301      0.2000  3     0.00 ! 
OG302  CG311  NG2R53 CG3C52     0.0000  1     0.00 ! from CG321 CG311 NG2R53 CG2R53, penalty= 143
OG302  CG2O2  CG311  CG2O2      0.0000  1     0.00 ! from OG302 CG2O2 CG311 NG2S1, penalty= 43
CG2O1  CG311  CG321  CG2D1      0.2000  3     0.00 ! from CG2D1 CG321 CG321 CG2O3, penalty= 17.5
NG2S1  CG2O1  CG311  OG302      0.6000  1     0.00 ! from NG2S1 CG2O1 CG314 NG3P3, penalty= 40.9
CG321  CG301  NG2S1  CG2O1      1.8000  1     0.00 ! from CG321 CG311 NG2S1 CG2O1, penalty= 8
CG2O2  CG301  CG321  CG331      0.2000  3     0.00 ! from CG2O2 CG311 CG321 CG321, penalty= 8.9
CG311  CG321  CG321  OG302      0.1950  3     0.00 ! from CG321 CG321 CG321 OG302, penalty= 0.6
NG2R53 CG311  NG311  HGPAM1     0.1600  3     0.00 ! from CG2O2 CG321 NG321 HGPAM2, penalty= 68
OG302  CG311  CG321  CG311      0.1950  3     0.00 ! from CG321 CG321 CG321 OG302, penalty= 4.6
OG2D1  CG2O2  CG301  OG302      0.0000  2     0.00 ! from OG2D3 CG2O5 CG311 OG311, penalty= 33.5
OG301  CG301  CG321  CG301      0.8000  3     0.00 ! from OG301 CG301 CG321 CG331, penalty= 2.7
CG321  CG2O5  CG311  CG331      0.7500  1     0.00 ! from CG321 CG2O5 CG321 CG321, PENALTY= 4.9
CG321  CG2O5  CG311  CG331      0.1800  2   180.00 ! from CG321 CG2O5 CG321 CG321, PENALTY= 4.9
CG321  CG2O5  CG311  CG331      0.0650  3     0.00 ! from CG321 CG2O5 CG321 CG321, PENALTY= 4.9
CG321  CG2O5  CG311  CG331      0.0300  6     0.00 ! from CG321 CG2O5 CG321 CG321, PENALTY= 4.9
CG311  CG2O5  CG321  HGA2       0.1000  3     0.00 ! from CG321 CG2O5 CG321 HGA2, PENALTY= 0.6
CG311  CG2O5  CG321  CG331      0.7500  1     0.00 ! from CG321 CG2O5 CG321 CG321, PENALTY= 1.5
CG311  CG2O5  CG321  CG331      0.1800  2   180.00 ! from CG321 CG2O5 CG321 CG321, PENALTY= 1.5
CG311  CG2O5  CG321  CG331      0.0650  3     0.00 ! from CG321 CG2O5 CG321 CG321, PENALTY= 1.5
CG311  CG2O5  CG321  CG331      0.0300  6     0.00 ! from CG321 CG2O5 CG321 CG321, PENALTY= 1.5
CG321  CG2O5  CG311  HGA1       0.1000  3     0.00 ! from CG321 CG2O5 CG321 HGA2, PENALTY= 4
OG2D3  CG2O5  CG311  CG1N1      0.0000  1     0.00 ! from OG2D1 CG2O2 CG311 NG2S1, PENALTY= 44.5
CG321  CG2O5  CG311  CG1N1      0.7500  1     0.00 ! from CG321 CG2O5 CG321 CG321, PENALTY= 51
CG321  CG2O5  CG311  CG1N1      0.1800  2   180.00 ! from CG321 CG2O5 CG321 CG321, PENALTY= 51
CG321  CG2O5  CG311  CG1N1      0.0650  3     0.00 ! from CG321 CG2O5 CG321 CG321, PENALTY= 51
CG321  CG2O5  CG311  CG1N1      0.0300  6     0.00 ! from CG321 CG2O5 CG321 CG321, PENALTY= 51
CG321  CG2O5  CG321  CG331      0.7500  1     0.00 ! from CG321 CG2O5 CG321 CG321, PENALTY= 0.9
CG321  CG2O5  CG321  CG331      0.1800  2   180.00 ! from CG321 CG2O5 CG321 CG321, PENALTY= 0.9
CG321  CG2O5  CG321  CG331      0.0650  3     0.00 ! from CG321 CG2O5 CG321 CG321, PENALTY= 0.9
CG321  CG2O5  CG321  CG331      0.0300  6     0.00 ! from CG321 CG2O5 CG321 CG321, PENALTY= 0.9
CG2O5  CG321  CG321  CG2R61     0.0400  3     0.00 ! from CG2O1 CG311 CG321 CG2R61, PENALTY= 7
CG321  CG2O5  CG321  CG2D1      0.7500  1     0.00 ! from CG321 CG2O5 CG321 CG321, PENALTY= 70
CG321  CG2O5  CG321  CG2D1      0.1800  2   180.00 ! from CG321 CG2O5 CG321 CG321, PENALTY= 70
CG321  CG2O5  CG321  CG2D1      0.0650  3     0.00 ! from CG321 CG2O5 CG321 CG321, PENALTY= 70
CG321  CG2O5  CG321  CG2D1      0.0300  6     0.00 ! from CG321 CG2O5 CG321 CG321, PENALTY= 70
HGA4   CG2D1  CG321  CG2O5      0.0000  3     0.00 ! from HGA4 CG2D1 CG321 CG2D1, PENALTY= 28
CG2D1  CG2D1  CG321  CG2O5      1.0000  1   180.00 ! from CG2D1 CG2D1 CG321 CG2D1, PENALTY= 28
CG2D1  CG2D1  CG321  CG2O5      0.1000  2     0.00 ! from CG2D1 CG2D1 CG321 CG2D1, PENALTY= 28
CG2D1  CG2D1  CG321  CG2O5      0.3000  3   180.00 ! from CG2D1 CG2D1 CG321 CG2D1, PENALTY= 28
CG2D1  CG2D1  CG321  CG2O5      0.2000  4     0.00 ! from CG2D1 CG2D1 CG321 CG2D1, PENALTY= 28
OG2D3  CG2O5  CG321  CG2D1      0.0000  1     0.00 ! from OG2D1 CG2O2 CG311 NG2S1, PENALTY= 56.5
OG2D1  CG2O1  NG2S1  CG2O1      2.5000  2   180.00 ! from OG2D1 CG2O1 NG2S1 CG2R61, PENALTY= 25
CG321  CG2O1  NG2S1  CG2O1      1.6000  1     0.00 ! from CG321 CG2O1 NG2S1 CG2R61, PENALTY= 25
CG321  CG2O1  NG2S1  CG2O1      2.5000  2   180.00 ! from CG321 CG2O1 NG2S1 CG2R61, PENALTY= 25
CG331  CG2O1  NG2S1  CG2O1      1.6000  1     0.00 ! from CG331 CG2O1 NG2S1 CG2R61, PENALTY= 25
CG331  CG2O1  NG2S1  CG2O1      2.5000  2   180.00 ! from CG331 CG2O1 NG2S1 CG2R61, PENALTY= 25
CG321  CG2O5  CG321  CG2O1      0.7500  1     0.00 ! from CG321 CG2O5 CG321 CG321, PENALTY= 71
CG321  CG2O5  CG321  CG2O1      0.1800  2   180.00 ! from CG321 CG2O5 CG321 CG321, PENALTY= 71
CG321  CG2O5  CG321  CG2O1      0.0650  3     0.00 ! from CG321 CG2O5 CG321 CG321, PENALTY= 71
CG321  CG2O5  CG321  CG2O1      0.0300  6     0.00 ! from CG321 CG2O5 CG321 CG321, PENALTY= 71
OG2D1  CG2O1  CG321  CG2O5      0.0000  1     0.00 ! from OG2D1 CG2O1 CG321 NG2S1, PENALTY= 43
NG2S2  CG2O1  CG321  CG2O5      0.6000  1     0.00 ! from NG2S2 CG2O1 CG321 NG2S1, PENALTY= 43
OG2D3  CG2O5  CG321  CG2O1      0.0000  1     0.00 ! from OG2D1 CG2O2 CG311 NG2S1, PENALTY= 57.5
CG2O4  CG321  CG321  NG311      0.3500  3   180.00 ! from CG2O5 CG321 CG321 CG321, penalty= 39.5
CG2O4  CG321  CG321  NG311      0.0900  6   180.00 ! from CG2O5 CG321 CG321 CG321, penalty= 39.5
CG2O4  CG321  CG321  NG311      0.2100  1   180.00 ! from CG2O5 CG321 CG321 CG321, penalty= 39.5
CG2O4  CG321  CG321  NG311      0.3900  2     0.00 ! from CG2O5 CG321 CG321 CG321, penalty= 39.5
CG2O4  CG321  CG321  NG311      0.1100  4     0.00 ! from CG2O5 CG321 CG321 CG321, penalty= 39.5
CG321  CG2O5  CG311  CG2O3      0.7500  1     0.00 ! from CG321 CG2O5 CG321 CG321, penalty= 79
CG321  CG2O5  CG311  CG2O3      0.0650  3     0.00 ! from CG321 CG2O5 CG321 CG321, penalty= 79
CG321  CG2O5  CG311  CG2O3      0.0300  6     0.00 ! from CG321 CG2O5 CG321 CG321, penalty= 79
CG321  CG2O5  CG311  CG2O3      0.1800  2   180.00 ! from CG321 CG2O5 CG321 CG321, penalty= 79
OG2D1  CG2O4  CG321  CG321      0.1000  4   180.00 ! from OG2D1 CG2O4 CG321 CG331, penalty= 0.9
OG2D1  CG2O4  CG321  CG321      0.4000  2   180.00 ! from OG2D1 CG2O4 CG321 CG331, penalty= 0.9
OG2D1  CG2O4  CG321  CG321      1.0500  1   180.00 ! from OG2D1 CG2O4 CG321 CG331, penalty= 0.9
OG2D1  CG2O4  CG321  CG321      0.6000  3   180.00 ! from OG2D1 CG2O4 CG321 CG331, penalty= 0.9
OG2D3  CG2O5  CG301  CG2O2      0.0000  1     0.00 ! from OG2D1 CG2O2 CG311 NG2S1, penalty= 61.5
CG321  CG2O5  CG311  CG2O5      0.1800  2   180.00 ! from CG321 CG2O5 CG321 CG321, penalty= 75
CG321  CG2O5  CG311  CG2O5      0.0650  3     0.00 ! from CG321 CG2O5 CG321 CG321, penalty= 75
CG321  CG2O5  CG311  CG2O5      0.0300  6     0.00 ! from CG321 CG2O5 CG321 CG321, penalty= 75
CG321  CG2O5  CG311  CG2O5      0.7500  1     0.00 ! from CG321 CG2O5 CG321 CG321, penalty= 75
CG321  CG2O5  CG301  CG321      0.0300  6     0.00 ! from CG321 CG2O5 CG321 CG321, penalty= 12
CG321  CG2O5  CG301  CG321      0.7500  1     0.00 ! from CG321 CG2O5 CG321 CG321, penalty= 12
CG321  CG2O5  CG301  CG321      0.0650  3     0.00 ! from CG321 CG2O5 CG321 CG321, penalty= 12
CG321  CG2O5  CG301  CG321      0.1800  2   180.00 ! from CG321 CG2O5 CG321 CG321, penalty= 12
CG321  CG311  CG321  CG2O5      0.2100  1   180.00 ! from CG2O5 CG321 CG321 CG321, penalty= 4
CG321  CG311  CG321  CG2O5      0.3500  3   180.00 ! from CG2O5 CG321 CG321 CG321, penalty= 4
CG321  CG311  CG321  CG2O5      0.0900  6   180.00 ! from CG2O5 CG321 CG321 CG321, penalty= 4
CG321  CG311  CG321  CG2O5      0.1100  4     0.00 ! from CG2O5 CG321 CG321 CG321, penalty= 4
CG321  CG311  CG321  CG2O5      0.3900  2     0.00 ! from CG2O5 CG321 CG321 CG321, penalty= 4
NG2R53 CG311  CG321  CG2O1      0.2000  3     0.00 ! from NG2S1 CG311 CG321 CG2O1, penalty= 1
CG2O5  CG321  CG321  OG311      0.2000  3     0.00 ! from CG2O1 CG311 CG321 OG311, penalty= 7
CG2O4  CG321  CG321  NG2S1      0.2000  3     0.00 ! from NG2S1 CG311 CG321 CG2O1, penalty= 7
CG2O5  CG311  CG321  NG2S1      0.2000  3     0.00 ! from NG2S1 CG311 CG321 CG2O1, penalty= 11
CG321  CG2O5  CG301  CG331      0.7500  1     0.00 ! from CG321 CG2O5 CG321 CG321, penalty= 12.9
CG321  CG2O5  CG301  CG331      0.0300  6     0.00 ! from CG321 CG2O5 CG321 CG321, penalty= 12.9
CG321  CG2O5  CG301  CG331      0.0650  3     0.00 ! from CG321 CG2O5 CG321 CG321, penalty= 12.9
CG321  CG2O5  CG301  CG331      0.1800  2   180.00 ! from CG321 CG2O5 CG321 CG321, penalty= 12.9
CG2O2  CG301  CG321  CG2O1      0.2000  3     0.00 ! from CG2O2 CG311 CG321 CG2O2, penalty= 9.5
CG331  CG311  CG321  CG2O5      0.2100  1   180.00 ! from CG2O5 CG321 CG321 CG321, penalty= 4.9
CG331  CG311  CG321  CG2O5      0.3500  3   180.00 ! from CG2O5 CG321 CG321 CG321, penalty= 4.9
CG331  CG311  CG321  CG2O5      0.0900  6   180.00 ! from CG2O5 CG321 CG321 CG321, penalty= 4.9
CG331  CG311  CG321  CG2O5      0.1100  4     0.00 ! from CG2O5 CG321 CG321 CG321, penalty= 4.9
CG331  CG311  CG321  CG2O5      0.3900  2     0.00 ! from CG2O5 CG321 CG321 CG321, penalty= 4.9
CG2O5  CG2O5  CG321  CG331      0.4000  1     0.00 ! from CG2R61 CG2O5 CG321 CG331, penalty= 25
CG2O5  CG2O5  CG321  CG331      0.1000  6   180.00 ! from CG2R61 CG2O5 CG321 CG331, penalty= 25
CG2O5  CG2O5  CG321  CG331      0.1700  2   180.00 ! from CG2R61 CG2O5 CG321 CG331, penalty= 25
CG2O5  CG2O5  CG321  CG331      0.1300  3   180.00 ! from CG2R61 CG2O5 CG321 CG331, penalty= 25
CG1N1  CG321  CG321  CG2O5      0.2000  3     0.00 ! from NG2S1 CG311 CG321 CG2O1, penalty= 41
CG2O5  CG321  CG321  NG2R53     0.2000  3     0.00 ! from NG2R53 CG311 CG321 CG2O2, penalty= 6
CG2O4  CG321  CG321  CG301      0.1100  4     0.00 ! from CG2O5 CG321 CG321 CG321, penalty= 2.3
CG2O4  CG321  CG321  CG301      0.3900  2     0.00 ! from CG2O5 CG321 CG321 CG321, penalty= 2.3
CG2O4  CG321  CG321  CG301      0.0900  6   180.00 ! from CG2O5 CG321 CG321 CG321, penalty= 2.3
CG2O4  CG321  CG321  CG301      0.2100  1   180.00 ! from CG2O5 CG321 CG321 CG321, penalty= 2.3
CG2O4  CG321  CG321  CG301      0.3500  3   180.00 ! from CG2O5 CG321 CG321 CG321, penalty= 2.3
CG2O5  CG301  CG321  CG321      0.2000  3     0.00 ! from CG2O2 CG311 CG321 CG321, penalty= 10
CG301  CG2O5  CG321  CG331      0.7500  1     0.00 ! from CG321 CG2O5 CG321 CG321, penalty= 2.7
CG301  CG2O5  CG321  CG331      0.0300  6     0.00 ! from CG321 CG2O5 CG321 CG321, penalty= 2.7
CG301  CG2O5  CG321  CG331      0.1800  2   180.00 ! from CG321 CG2O5 CG321 CG321, penalty= 2.7
CG301  CG2O5  CG321  CG331      0.0650  3     0.00 ! from CG321 CG2O5 CG321 CG321, penalty= 2.7
CG2O5  CG321  CG321  NG321      0.3500  3   180.00 ! from CG2O5 CG321 CG321 CG321, penalty= 39
CG2O5  CG321  CG321  NG321      0.2100  1   180.00 ! from CG2O5 CG321 CG321 CG321, penalty= 39
CG2O5  CG321  CG321  NG321      0.1100  4     0.00 ! from CG2O5 CG321 CG321 CG321, penalty= 39
CG2O5  CG321  CG321  NG321      0.3900  2     0.00 ! from CG2O5 CG321 CG321 CG321, penalty= 39
CG2O5  CG321  CG321  NG321      0.0900  6   180.00 ! from CG2O5 CG321 CG321 CG321, penalty= 39
CG321  CG2O5  CG321  CG311      0.1800  2   180.00 ! from CG321 CG2O5 CG321 CG321, penalty= 0.6
CG321  CG2O5  CG321  CG311      0.0300  6     0.00 ! from CG321 CG2O5 CG321 CG321, penalty= 0.6
CG321  CG2O5  CG321  CG311      0.0650  3     0.00 ! from CG321 CG2O5 CG321 CG321, penalty= 0.6
CG321  CG2O5  CG321  CG311      0.7500  1     0.00 ! from CG321 CG2O5 CG321 CG321, penalty= 0.6
OG2D1  CG2O2  OG302  CG2O2      0.9650  1   180.00 ! from OG2D1 CG2O2 OG302 CG321, penalty= 71
OG2D1  CG2O2  OG302  CG2O2      3.8500  2   180.00 ! from OG2D1 CG2O2 OG302 CG321, penalty= 71
CG2R61 CG311  CG321  CG2O1      0.0400  3     0.00 ! from CG2O1 CG311 CG321 CG2R61, penalty= 8
CG2R51 CG2O2  OG302  CG2O2      1.2500  1   180.00 ! from CG2R61 CG2O2 OG302 CG331, penalty= 80.4
CG2R51 CG2O2  OG302  CG2O2      1.5000  2   180.00 ! from CG2R61 CG2O2 OG302 CG331, penalty= 80.4
CG2R51 CG2O2  OG302  CG2O2      0.0500  6   180.00 ! from CG2R61 CG2O2 OG302 CG331, penalty= 80.4
CG2R61 CG311  CG321  NG2S1      0.1900  3     0.00 ! from CG2R61 CG321 CG321 NG2S1, penalty= 4
OG2D3  CG2O5  CG301  CG331      0.0300  6     0.00 ! from OG2D3 CG2O5 CG321 CG331, penalty= 12
OG2D3  CG2O5  CG301  CG331      0.0650  3   180.00 ! from OG2D3 CG2O5 CG321 CG331, penalty= 12
OG2D3  CG2O5  CG301  CG331      0.7500  1   180.00 ! from OG2D3 CG2O5 CG321 CG331, penalty= 12
OG2D3  CG2O5  CG301  CG331      0.1800  2   180.00 ! from OG2D3 CG2O5 CG321 CG331, penalty= 12
CG331  CG2O5  CG311  CG2O5      0.7500  1     0.00 ! from CG321 CG2O5 CG321 CG321, penalty= 75.9
CG331  CG2O5  CG311  CG2O5      0.0650  3     0.00 ! from CG321 CG2O5 CG321 CG321, penalty= 75.9
CG331  CG2O5  CG311  CG2O5      0.0300  6     0.00 ! from CG321 CG2O5 CG321 CG321, penalty= 75.9
CG331  CG2O5  CG311  CG2O5      0.1800  2   180.00 ! from CG321 CG2O5 CG321 CG321, penalty= 75.9
CG2O4  CG321  CG321  CG311      0.3900  2     0.00 ! from CG2O5 CG321 CG321 CG321, penalty= 1.1
CG2O4  CG321  CG321  CG311      0.0900  6   180.00 ! from CG2O5 CG321 CG321 CG321, penalty= 1.1
CG2O4  CG321  CG321  CG311      0.1100  4     0.00 ! from CG2O5 CG321 CG321 CG321, penalty= 1.1
CG2O4  CG321  CG321  CG311      0.2100  1   180.00 ! from CG2O5 CG321 CG321 CG321, penalty= 1.1
CG2O4  CG321  CG321  CG311      0.3500  3   180.00 ! from CG2O5 CG321 CG321 CG321, penalty= 1.1
CG321  CG2O5  CG311  CG2O1      0.0650  3     0.00 ! from CG321 CG2O5 CG321 CG321, penalty= 75
CG321  CG2O5  CG311  CG2O1      0.7500  1     0.00 ! from CG321 CG2O5 CG321 CG321, penalty= 75
CG321  CG2O5  CG311  CG2O1      0.0300  6     0.00 ! from CG321 CG2O5 CG321 CG321, penalty= 75
CG321  CG2O5  CG311  CG2O1      0.1800  2   180.00 ! from CG321 CG2O5 CG321 CG321, penalty= 75
CG1N1  CG311  CG321  NG2S1      0.2000  3     0.00 ! from CG321 CG311 CG321 NG2S1, penalty= 47
CG321  CG2O5  CG311  CG2R61     0.0300  6     0.00 ! from CG321 CG2O5 CG321 CG321, penalty= 75
CG321  CG2O5  CG311  CG2R61     0.1800  2   180.00 ! from CG321 CG2O5 CG321 CG321, penalty= 75
CG321  CG2O5  CG311  CG2R61     0.0650  3     0.00 ! from CG321 CG2O5 CG321 CG321, penalty= 75
CG321  CG2O5  CG311  CG2R61     0.7500  1     0.00 ! from CG321 CG2O5 CG321 CG321, penalty= 75
CG321  CG2O5  CG311  CG2O2      0.0650  3     0.00 ! from CG321 CG2O5 CG321 CG321, penalty= 75
CG321  CG2O5  CG311  CG2O2      0.7500  1     0.00 ! from CG321 CG2O5 CG321 CG321, penalty= 75
CG321  CG2O5  CG311  CG2O2      0.0300  6     0.00 ! from CG321 CG2O5 CG321 CG321, penalty= 75
CG321  CG2O5  CG311  CG2O2      0.1800  2   180.00 ! from CG321 CG2O5 CG321 CG321, penalty= 75
CG2O5  CG311  NG2R53 CG3C52     0.0000  1   180.00 ! from CG2O2 CG311 NG2R53 CG2R53, penalty= 100
CG2O4  CG321  CG321  CG321      0.2100  1   180.00 ! from CG2O5 CG321 CG321 CG321, penalty= 0.5
CG2O4  CG321  CG321  CG321      0.3500  3   180.00 ! from CG2O5 CG321 CG321 CG321, penalty= 0.5
CG2O4  CG321  CG321  CG321      0.0900  6   180.00 ! from CG2O5 CG321 CG321 CG321, penalty= 0.5
CG2O4  CG321  CG321  CG321      0.3900  2     0.00 ! from CG2O5 CG321 CG321 CG321, penalty= 0.5
CG2O4  CG321  CG321  CG321      0.1100  4     0.00 ! from CG2O5 CG321 CG321 CG321, penalty= 0.5
CG331  CG2D1  CG321  NG2S1      0.1900  3     0.00 ! from CG331 CG2D1 CG321 CG321, penalty= 69
CG2O5  CG311  CG321  OG311      0.2000  3     0.00 ! from CG2O1 CG311 CG321 OG311, penalty= 3
CG321  CG2O5  CG311  NG2R53     0.0000  1     0.00 ! from OG302 CG2O2 CG311 NG2R53, penalty= 56
CG2O5  CG311  CG321  CG2O1      0.2000  3     0.00 ! from CG2O1 CG311 CG321 CG2O1, penalty= 3
OG2D1  CG2O1  CG321  CG301      0.0500  6   180.00 ! from OG2D1 CG2O1 CG321 CG311, penalty= 1.2
CG2O5  CG301  CG321  HGA2       0.2000  3     0.00 ! from CG2O2 CG311 CG321 HGA2, penalty= 10
OG2D3  CG2O5  CG311  CG2O5      0.0000  1     0.00 ! from OG2D1 CG2O2 CG311 NG2S1, penalty= 53.5
OG2D3  CG2O5  CG301  CG321      0.7500  1   180.00 ! from OG2D3 CG2O5 CG321 CG321, penalty= 12
OG2D3  CG2O5  CG301  CG321      0.1800  2   180.00 ! from OG2D3 CG2O5 CG321 CG321, penalty= 12
OG2D3  CG2O5  CG301  CG321      0.0300  6     0.00 ! from OG2D3 CG2O5 CG321 CG321, penalty= 12
OG2D3  CG2O5  CG301  CG321      0.0650  3   180.00 ! from OG2D3 CG2O5 CG321 CG321, penalty= 12
CG301  CG2O5  CG321  HGA2       0.1000  3     0.00 ! from CG321 CG2O5 CG321 HGA2, penalty= 1.8
CG2O3  CG311  CG321  NG2S1      0.2000  3     0.00 ! from NG2S1 CG311 CG321 CG2O3, penalty= 8
CG2O4  CG321  CG321  OG302      0.2000  3     0.00 ! from CG2O1 CG311 CG321 OG311, penalty= 22
OG302  CG311  CG321  NG2S1      0.2000  3     0.00 ! from NG2S1 CG311 CG311 OG311, penalty= 19
OG301  CG311  CG321  NG2S1      0.2000  3     0.00 ! from NG2S1 CG311 CG311 OG311, penalty= 19
CG2O4  CG321  CG321  CG331      0.3900  2     0.00 ! from CG2O5 CG321 CG321 CG321, penalty= 1.4
CG2O4  CG321  CG321  CG331      0.0900  6   180.00 ! from CG2O5 CG321 CG321 CG321, penalty= 1.4
CG2O4  CG321  CG321  CG331      0.1100  4     0.00 ! from CG2O5 CG321 CG321 CG321, penalty= 1.4
CG2O4  CG321  CG321  CG331      0.2100  1   180.00 ! from CG2O5 CG321 CG321 CG321, penalty= 1.4
CG2O4  CG321  CG321  CG331      0.3500  3   180.00 ! from CG2O5 CG321 CG321 CG321, penalty= 1.4
CG2O4  CG321  CG321  HGA2       0.1950  3     0.00 ! from CG2O5 CG321 CG321 HGA2, penalty= 0.5
OG2D3  CG2O5  CG311  CG2O1      0.0000  1     0.00 ! from OG2D1 CG2O2 CG311 NG2S1, penalty= 53.5
CG2O4  CG321  CG321  CG2O5      0.2000  3     0.00 ! from CG2O1 CG321 CG321 CG2O1, penalty= 6
CG331  CG311  CG321  NG2S1      0.2000  3     0.00 ! from CG321 CG311 CG321 NG2S1, penalty= 0.9
NG2S2  CG2O1  CG321  CG301      0.0500  6   180.00 ! from NG2S2 CG2O1 CG321 CG311, penalty= 1.2
OG311  CG311  CG321  NG2S1      0.2000  3     0.00 ! from NG2S1 CG311 CG311 OG311, penalty= 4
CG321  CG2O5  CG311  OG311      0.0300  6     0.00 ! from CG321 CG2O5 CG321 CG321, penalty= 49
CG321  CG2O5  CG311  OG311      0.1800  2   180.00 ! from CG321 CG2O5 CG321 CG321, penalty= 49
CG321  CG2O5  CG311  OG311      0.7500  1     0.00 ! from CG321 CG2O5 CG321 CG321, penalty= 49
CG321  CG2O5  CG311  OG311      0.0650  3     0.00 ! from CG321 CG2O5 CG321 CG321, penalty= 49
CG2O2  CG311  CG321  NG2S1      0.2000  3     0.00 ! from NG2S1 CG311 CG321 CG2O1, penalty= 10.5
OG2D3  CG2O5  CG321  CG311      0.7500  1   180.00 ! from OG2D3 CG2O5 CG321 CG321, penalty= 0.6
OG2D3  CG2O5  CG321  CG311      0.0650  3   180.00 ! from OG2D3 CG2O5 CG321 CG321, penalty= 0.6
OG2D3  CG2O5  CG321  CG311      0.1800  2   180.00 ! from OG2D3 CG2O5 CG321 CG321, penalty= 0.6
OG2D3  CG2O5  CG321  CG311      0.0300  6     0.00 ! from OG2D3 CG2O5 CG321 CG321, penalty= 0.6
CG321  CG2O5  CG301  CG2O2      0.0650  3     0.00 ! from CG321 CG2O5 CG321 CG321, penalty= 83
CG321  CG2O5  CG301  CG2O2      0.7500  1     0.00 ! from CG321 CG2O5 CG321 CG321, penalty= 83
CG321  CG2O5  CG301  CG2O2      0.1800  2   180.00 ! from CG321 CG2O5 CG321 CG321, penalty= 83
CG321  CG2O5  CG301  CG2O2      0.0300  6     0.00 ! from CG321 CG2O5 CG321 CG321, penalty= 83
OG2D3  CG2O5  CG311  NG2R53     0.0000  1     0.00 ! from OG2D1 CG2O2 CG311 NG2R53, penalty= 10.5
CG2O2  CG311  CG321  CG2O1      0.2000  3     0.00 ! from CG2O2 CG311 CG321 CG2O2, penalty= 1.5
CG321  CG301  CG321  CG2O1      0.2000  3     0.00 ! from CG2O1 CG311 CG311 CG321, penalty= 12
CG2O5  CG321  CG321  NG2S1      0.2000  3     0.00 ! from NG2S1 CG311 CG321 CG2O1, penalty= 7
OG2D3  CG2O5  CG311  CG2O3      0.0000  1     0.00 ! from OG2D1 CG2O2 CG311 NG2S1, penalty= 57.5
OG2D1  CG2O2  CG311  CG2O5      0.0000  1     0.00 ! from OG2D1 CG2O2 CG311 NG2S1, penalty= 43
NG2R53 CG321  CG321  NG2S1      0.1900  3     0.00 ! from CG2R61 CG321 CG321 NG2S1, penalty= 47
CG321  CG2O5  CG311  CG321      0.0650  3     0.00 ! from CG321 CG2O5 CG321 CG321, penalty= 4
CG321  CG2O5  CG311  CG321      0.7500  1     0.00 ! from CG321 CG2O5 CG321 CG321, penalty= 4
CG321  CG2O5  CG311  CG321      0.0300  6     0.00 ! from CG321 CG2O5 CG321 CG321, penalty= 4
CG321  CG2O5  CG311  CG321      0.1800  2   180.00 ! from CG321 CG2O5 CG321 CG321, penalty= 4
CG331  CG2D1  CG321  CG2O5      0.1900  3     0.00 ! from CG331 CG2D1 CG321 CG321, penalty= 71
OG2D3  CG2O5  CG311  CG2R61     0.0000  1     0.00 ! from OG2D1 CG2O2 CG311 NG2S1, penalty= 53.5
CG2O5  CG2O5  CG321  HGA2       0.1000  3     0.00 ! from CG2R61 CG2O5 CG321 HGA2, penalty= 25
CG321  CG2O5  CG2O5  CG321      1.4000  2   180.00 ! from CG2DC3 CG2DC1 CG2O5 CG331, penalty= 290.9
CG2O5  CG321  CG321  OG302      0.2000  3     0.00 ! from CG2O1 CG311 CG321 OG311, penalty= 22
CG2O5  CG301  CG331  HGA3       0.2000  3     0.00 ! from CG2O1 CG311 CG331 HGA3, penalty= 11
NG311  CG311  CG321  NG2S1      0.1950  3     0.00 ! from NG3P2 CG314 CG321 NG2S1, penalty= 37
CG2O2  CG321  CG321  CG2O5      0.2000  3     0.00 ! from CG2O1 CG321 CG321 CG2O1, penalty= 5.5
CG2O1  CG311  CG321  NG2S1      0.2000  3     0.00 ! from NG2S1 CG311 CG321 CG2O1, penalty= 8
OG2D2  CG2O3  CG311  CG2O5      0.0000  1     0.00 ! from OG2D2 CG2O3 CG311 CG2R61, penalty= 25
CG1N1  CG321  CG321  NG2S1      0.1900  3     0.00 ! from CG2R61 CG321 CG321 NG2S1, penalty= 43
HGA1   CG311  CG321  CG2O5      0.2000  3     0.00 ! from HGA1 CG311 CG321 CG2O2, penalty= 2
CG2O3  CG321  CG321  CG2O5      0.2000  3     0.00 ! from CG2O1 CG311 CG321 CG2O3, penalty= 7
OG302  CG2O2  CG311  CG2O5      0.0000  1     0.00 ! from OG302 CG2O2 CG311 NG2S1, penalty= 43
NG2S1  CG2O1  CG321  CG301      0.0000  1     0.00 ! from NG2S1 CG2O1 CG321 CG321, penalty= 1.8
CG321  CG2O2  OG302  CG2O2      2.0500  2   180.00 ! from CG321 CG2O2 OG302 CG321, penalty= 71
CG2O1  CG321  CG321  CG2O5      0.2000  3     0.00 ! from CG2O1 CG321 CG321 CG2O1, penalty= 3
CG2O5  CG321  CG321  CG2O5      0.2000  3     0.00 ! from CG2O1 CG321 CG321 CG2O1, penalty= 6
NG2S2  CG2O1  CG311  CG2O5      0.6000  1     0.00 ! from NG2S2 CG2O1 CG311 NG2S1, penalty= 43
OG2D3  CG2O5  CG311  CG2O2      0.0000  1     0.00 ! from OG2D1 CG2O2 CG311 NG2S1, penalty= 53.5
CG2R61 CG2R61 CG311  CG2O5      0.2300  2   180.00 ! from CG2R61 CG2R61 CG311 CG2O3, penalty= 12
OG302  CG2O2  CG301  CG2O5      0.0000  1     0.00 ! from OG302 CG2O2 CG311 NG2S1, penalty= 51
CG2R61 CG2O2  OG302  CG2O2      1.2500  1   180.00 ! from CG2R61 CG2O2 OG302 CG331, penalty= 71.9
CG2R61 CG2O2  OG302  CG2O2      1.5000  2   180.00 ! from CG2R61 CG2O2 OG302 CG331, penalty= 71.9
CG2R61 CG2O2  OG302  CG2O2      0.0500  6   180.00 ! from CG2R61 CG2O2 OG302 CG331, penalty= 71.9
OG311  CG2O2  CG311  CG2O5      0.0000  1     0.00 ! from OG311 CG2O2 CG311 NG2R53, penalty= 46
CG2O4  CG321  CG321  OG301      0.2000  3     0.00 ! from CG2O1 CG311 CG321 OG311, penalty= 22
CG2O2  CG311  CG321  CG2O5      0.2000  3     0.00 ! from CG2O2 CG311 CG321 CG2O2, penalty= 2
CG1N1  CG311  CG321  CG2O1      0.2000  3     0.00 ! from NG2S1 CG311 CG321 CG2O1, penalty= 34
CG2O3  CG321  CG321  NG2S1      0.2000  3     0.00 ! from NG2S1 CG311 CG321 CG2O3, penalty= 4
CG321  CG2O5  CG2O5  OG2D3      1.4000  2   180.00 ! from CG2DC3 CG2DC1 CG2O5 CG331, penalty= 275.4
NG2S1  CG311  CG321  NG2S1      0.2000  3     0.00 ! from NG2S1 CG311 CG321 CG2R61, penalty= 47
CG331  CG301  CG321  CG2O1      0.2000  3     0.00 ! from CG2O1 CG311 CG311 CG331, penalty= 12
CG2O5  CG311  NG2R53 CG2R53     0.0000  1   180.00 ! from CG2O2 CG311 NG2R53 CG2R53, penalty= 2
NG2R53 CG311  CG321  NG2S1      0.2000  3     0.00 ! from NG2S1 CG311 CG321 CG2R61, penalty= 48
NG2S1  CG321  CG321  NG2S1      0.1900  3     0.00 ! from CG2R61 CG321 CG321 NG2S1, penalty= 47
NG2S1  CG2O1  CG311  CG2O5      0.6000  1     0.00 ! from NG2S1 CG2O1 CG311 NG2S1, penalty= 43
HGR52  CG2O4  CG321  CG321      0.0000  3   180.00 ! from HGR52 CG2O4 CG321 CG331, penalty= 0.9
OG2D1  CG2O2  CG301  CG2O5      0.0000  1     0.00 ! from OG2D1 CG2O2 CG311 NG2S1, penalty= 51
OG2D1  CG2O1  CG311  CG2O5      0.0000  1     0.00 ! from OG2D1 CG2O1 CG311 NG2S1, penalty= 43
CG2O2  CG321  CG321  NG2S1      0.2000  3     0.00 ! from NG2S1 CG311 CG321 CG2O1, penalty= 6.5
NG2S1  CG311  CG321  OG302      0.2000  3     0.00 ! from NG2S1 CG311 CG321 OG311, penalty= 15
CG2O5  CG311  CG321  OG301      0.2000  3     0.00 ! from CG2O1 CG311 CG321 OG311, penalty= 18
CG2O5  CG321  CG321  NG311      0.3500  3   180.00 ! from CG2O5 CG321 CG321 CG321, penalty= 39
CG2O5  CG321  CG321  NG311      0.0900  6   180.00 ! from CG2O5 CG321 CG321 CG321, penalty= 39
CG2O5  CG321  CG321  NG311      0.3900  2     0.00 ! from CG2O5 CG321 CG321 CG321, penalty= 39
CG2O5  CG321  CG321  NG311      0.2100  1   180.00 ! from CG2O5 CG321 CG321 CG321, penalty= 39
CG2O5  CG321  CG321  NG311      0.1100  4     0.00 ! from CG2O5 CG321 CG321 CG321, penalty= 39
CG1N1  CG311  CG321  CG2O5      0.2000  3     0.00 ! from NG2S1 CG311 CG321 CG2O1, penalty= 37
OG301  CG311  CG321  CG2O5      0.2000  3     0.00 ! from CG2O1 CG311 CG311 OG311, penalty= 22
CG2O5  CG311  CG321  CG2O5      0.2000  3     0.00 ! from CG2O2 CG311 CG321 CG2O2, penalty= 4
CG2O3  CG311  CG321  CG2O5      0.2000  3     0.00 ! from CG2O3 CG311 CG321 CG2O1, penalty= 3
CG301  CG2O5  CG321  CG321      0.0300  6     0.00 ! from CG321 CG2O5 CG321 CG321, penalty= 1.8
CG301  CG2O5  CG321  CG321      0.1800  2   180.00 ! from CG321 CG2O5 CG321 CG321, penalty= 1.8
CG301  CG2O5  CG321  CG321      0.0650  3     0.00 ! from CG321 CG2O5 CG321 CG321, penalty= 1.8
CG301  CG2O5  CG321  CG321      0.7500  1     0.00 ! from CG321 CG2O5 CG321 CG321, penalty= 1.8
CG311  CG2O5  CG321  CG321      0.0650  3     0.00 ! from CG321 CG2O5 CG321 CG321, penalty= 0.6
CG311  CG2O5  CG321  CG321      0.1800  2   180.00 ! from CG321 CG2O5 CG321 CG321, penalty= 0.6
CG311  CG2O5  CG321  CG321      0.7500  1     0.00 ! from CG321 CG2O5 CG321 CG321, penalty= 0.6
CG311  CG2O5  CG321  CG321      0.0300  6     0.00 ! from CG321 CG2O5 CG321 CG321, penalty= 0.6
CG2O1  CG311  CG321  CG2O5      0.2000  3     0.00 ! from CG2O1 CG311 CG321 CG2O1, penalty= 3
NG2R53 CG311  CG321  CG2O5      0.2000  3     0.00 ! from NG2R53 CG311 CG321 CG2O2, penalty= 2
CG2O5  CG301  CG321  CG301      0.2000  3     0.00 ! from CG2O2 CG311 CG321 CG321, penalty= 11.8
CG2O5  CG311  CG321  OG302      0.2000  3     0.00 ! from CG2O1 CG311 CG321 OG311, penalty= 18
NG311  CG311  CG321  OG302      0.2000  3     0.00 ! from OG302 CG311 CG321 OG302, penalty= 33.5
NG2S1  CG311  CG321  CG2O5      0.2000  3     0.00 ! from NG2S1 CG311 CG321 CG2O1, penalty= 3
CG2O5  CG2O5  CG321  CG321      0.1700  2   180.00 ! from CG2R61 CG2O5 CG321 CG331, penalty= 25.9
CG2O5  CG2O5  CG321  CG321      0.1000  6   180.00 ! from CG2R61 CG2O5 CG321 CG331, penalty= 25.9
CG2O5  CG2O5  CG321  CG321      0.4000  1     0.00 ! from CG2R61 CG2O5 CG321 CG331, penalty= 25.9
CG2O5  CG2O5  CG321  CG321      0.1300  3   180.00 ! from CG2R61 CG2O5 CG321 CG331, penalty= 25.9
OG301  CG311  CG321  OG302      0.2000  3     0.00 ! from OG302 CG311 CG321 OG302, penalty= 0.5
CG2O5  CG301  CG321  CG311      0.2000  3     0.00 ! from CG2O2 CG311 CG321 CG321, penalty= 10.6
NG311  CG311  CG321  CG2O5      0.2000  3     0.00 ! from NG3P3 CG314 CG321 CG2O1, penalty= 40.9
CG2O5  CG321  CG321  OG301      0.2000  3     0.00 ! from CG2O1 CG311 CG321 OG311, penalty= 22
CG2R61 CG311  CG321  CG2O5      0.0400  3     0.00 ! from CG2O1 CG311 CG321 CG2R61, penalty= 11
OG302  CG311  CG321  CG2O5      0.2000  3     0.00 ! from CG2O1 CG311 CG311 OG311, penalty= 22
NG2S1  CG2O1  CG321  CG2O5      0.6000  1     0.00 ! from NG2S1 CG2O1 CG321 NG2S1, penalty= 43
OG311  CG311  CG321  CG2O5      0.2000  3     0.00 ! from CG2O1 CG311 CG311 OG311, penalty= 7
CG2O3  CG321  CG321  NG311      0.0645  2     0.00 ! from CG2O3 CG321 CG321 CG321, penalty= 39
CG2O3  CG321  CG321  NG311      0.1497  3   180.00 ! from CG2O3 CG321 CG321 CG321, penalty= 39
CG2O3  CG321  CG321  NG311      0.0946  4     0.00 ! from CG2O3 CG321 CG321 CG321, penalty= 39
CG2O3  CG321  CG321  NG311      0.1125  5     0.00 ! from CG2O3 CG321 CG321 CG321, penalty= 39
CG2O2  CG321  CG321  NG311      0.3500  3   180.00 ! from CG2O2 CG321 CG321 CG321, penalty= 39
CG2O2  CG321  CG321  NG311      0.1100  4     0.00 ! from CG2O2 CG321 CG321 CG321, penalty= 39
CG2O2  CG321  CG321  NG311      0.0900  6   180.00 ! from CG2O2 CG321 CG321 CG321, penalty= 39
CG2O2  CG321  CG321  NG311      0.2100  1   180.00 ! from CG2O2 CG321 CG321 CG321, penalty= 39
CG2O2  CG321  CG321  NG311      0.3900  2     0.00 ! from CG2O2 CG321 CG321 CG321, penalty= 39
CG311  CG321  NG311  CG321      2.5000  1   180.00 ! from NG311 CG321 NG311 CG2R61, penalty= 113
CG311  CG321  NG311  CG321      0.5000  3     0.00 ! from NG311 CG321 NG311 CG2R61, penalty= 113
CG311  CG321  NG311  CG321      1.5000  2     0.00 ! from NG311 CG321 NG311 CG2R61, penalty= 113
NG2R53 CG321  CG321  NG311      0.2000  3     0.00 ! from CG321 CG321 CG321 NG2S1, penalty= 40
HGA1   CG311  CG321  NG311      0.1600  3     0.00 ! from NG311 CG321 CG331 HGA3, penalty= 11
CG311  CG321  NG311  HGPAM1     0.1000  3     0.00 ! from CG331 CG321 NG311 HGP1, penalty= 3
CG2R61 CG321  CG321  NG311      0.0400  3     0.00 ! from CG2R61 CG321 CG321 CG321, penalty= 39
CG331  CG311  CG321  NG311      0.2000  3     0.00 ! from CG331 CG311 CG321 OG302, penalty= 33.5
CG2O2  CG311  CG321  NG311      0.2000  3     0.00 ! from CG2O2 CG311 CG321 CG321, penalty= 39
CG2O2  CG301  CG321  NG311      0.2000  3     0.00 ! from CG2O2 CG311 CG321 CG321, penalty= 39
CG311  CG321  CG321  NG321      0.3900  2     0.00 ! from CG321 CG321 CG321 OG301, penalty= 33.6
CG311  CG321  CG321  NG321      0.1600  1   180.00 ! from CG321 CG321 CG321 OG301, penalty= 33.6
CG1N1  CG321  CG321  NG311      0.2000  3     0.00 ! from CG321 CG321 CG321 NG2S1, penalty= 73
CG301  CG321  CG321  NG321      0.1600  1   180.00 ! from CG321 CG321 CG321 OG301, penalty= 34.8
CG301  CG321  CG321  NG321      0.3900  2     0.00 ! from CG321 CG321 CG321 OG301, penalty= 34.8
CG321  CG311  CG321  NG311      0.2000  3   180.00 ! from CG321 CG311 CG321 OG302, penalty= 33.5
CG331  CG2D1  CG321  NG311      0.1900  3     0.00 ! from CG331 CG2D1 CG321 CG321, penalty= 39
CG2O1  CG311  CG321  NG311      0.2000  3     0.00 ! from CG2O1 CG311 CG321 OG311, penalty= 38
CG1N1  CG311  CG321  NG311      0.1950  3     0.00 ! from NG2S1 CG311 CG324 NG3P2, penalty= 71
CG301  CG321  NG311  HGPAM1     0.3000  3     0.00 ! from CG321 CG321 NG311 HGPAM1, PENALTY= 1.8
CG301  CG321  NG311  CG321      1.4200  1   180.00 ! from CG321 CG321 NG301 CG321, PENALTY= 6.8
CG301  CG321  NG311  CG321      0.8200  2     0.00 ! from CG321 CG321 NG301 CG321, PENALTY= 6.8
CG301  CG321  NG311  CG321      1.0200  3     0.00 ! from CG321 CG321 NG301 CG321, PENALTY= 6.8
CG321  CG301  CG321  NG311      0.1600  1   180.00 ! from CG321 CG321 CG321 NG301, PENALTY= 13.5
CG321  CG301  CG321  NG311      0.3900  2     0.00 ! from CG321 CG321 CG321 NG301, PENALTY= 13.5
NG2R53 CG311  CG321  NG311      0.1950  3     0.00 ! from NG2S1 CG311 CG324 NG3P2, PENALTY= 38
OG311  CG311  CG321  NG311      0.2000  3     0.00 ! from OG311 CG311 CG321 OG303, PENALTY= 34.5
CG2R61 CG311  CG321  NG311      0.0400  3     0.00 ! from CG2R51 CG321 CG321 NG301, PENALTY= 13.6
CG331  CG301  CG321  NG311      0.1600  1   180.00 ! from CG321 CG321 CG321 NG301, PENALTY= 13.5
CG331  CG301  CG321  NG311      0.3900  2     0.00 ! from CG321 CG321 CG321 NG301, PENALTY= 13.5
CG2O5  CG311  CG321  NG311      0.2000  3     0.00 ! from CG2O1 CG311 CG321 OG311, penalty= 41
CG1N1  CG321  CG321  OG301      0.1600  1   180.00 ! from CG321 CG321 CG321 OG301, penalty= 47
CG1N1  CG321  CG321  OG301      0.3900  2     0.00 ! from CG321 CG321 CG321 OG301, penalty= 47
CG301  CG311  CG321  OG311      0.2000  3   180.00 ! from CG321 CG311 CG321 OG311, penalty= 1.8
CG331  CG2O5  CG311  CG311      0.7500  1     0.00 ! from CG331 CG2O5 CG321 CG331, penalty= 5.5
CG331  CG2O5  CG311  CG311      0.0650  3     0.00 ! from CG331 CG2O5 CG321 CG331, penalty= 5.5
CG331  CG2O5  CG311  CG311      0.0300  6     0.00 ! from CG331 CG2O5 CG321 CG331, penalty= 5.5
CG331  CG2O5  CG311  CG311      0.1800  2   180.00 ! from CG331 CG2O5 CG321 CG331, penalty= 5.5
OG311  CG311  CG321  OG301      0.2000  3     0.00 ! from OG311 CG311 CG321 OG303, penalty= 1.5
CG2O1  CG321  OG311  HGP1       0.3500  1     0.00 ! from CG2O5 CG311 OG311 HGP1, penalty= 7
CG2O1  CG321  OG311  HGP1       0.0100  3   180.00 ! from CG2O5 CG311 OG311 HGP1, penalty= 7
CG2O1  CG321  OG311  HGP1       0.3700  2     0.00 ! from CG2O5 CG311 OG311 HGP1, penalty= 7
CG2O2  CG311  CG321  OG311      0.2000  3     0.00 ! from CG2O1 CG311 CG321 OG311, penalty= 2.5
CG2O2  CG311  CG321  OG301      0.2000  3     0.00 ! from CG2O1 CG311 CG321 OG311, penalty= 17.5
OG311  CG321  CG321  OG311      0.2000  3     0.00 ! from OG311 CG311 CG321 OG311, penalty= 4
CG2O1  CG321  CG321  OG311      0.2000  3     0.00 ! from CG2O1 CG311 CG321 OG311, penalty= 4
CG321  CG301  CG311  CG331      0.2000  3     0.00 ! from CG321 CG301 CG311 CG321, penalty= 0.9
OG2D3  CG2O5  CG311  CG311      0.0650  3   180.00 ! from OG2D3 CG2O5 CG321 CG321, penalty= 4.6
OG2D3  CG2O5  CG311  CG311      0.1800  2   180.00 ! from OG2D3 CG2O5 CG321 CG321, penalty= 4.6
OG2D3  CG2O5  CG311  CG311      0.7500  1   180.00 ! from OG2D3 CG2O5 CG321 CG321, penalty= 4.6
OG2D3  CG2O5  CG311  CG311      0.0300  6     0.00 ! from OG2D3 CG2O5 CG321 CG321, penalty= 4.6
CG301  CG311  CG321  OG301      0.2000  3   180.00 ! from CG321 CG311 CG321 OG302, penalty= 2.3
CG331  CG2O5  CG311  OG311      0.0650  3     0.00 ! from CG321 CG2O5 CG321 CG321, penalty= 49.9
CG331  CG2O5  CG311  OG311      0.1800  2   180.00 ! from CG321 CG2O5 CG321 CG321, penalty= 49.9
CG331  CG2O5  CG311  OG311      0.0300  6     0.00 ! from CG321 CG2O5 CG321 CG321, penalty= 49.9
CG331  CG2O5  CG311  OG311      0.7500  1     0.00 ! from CG321 CG2O5 CG321 CG321, penalty= 49.9
OG311  CG311  NG2R53 CG3C52     0.0000  1     0.00 ! from CG321 CG311 NG2R53 CG2R53, penalty= 143
CG2O3  CG311  CG321  OG301      0.2000  3     0.00 ! from CG2O3 CG311 CG321 OG311, penalty= 15
NG2R53 CG311  OG311  HGP1       1.3000  1     0.00 ! from CG2D1 CG321 OG311 HGP1, penalty= 45
NG2R53 CG311  OG311  HGP1       0.7000  2     0.00 ! from CG2D1 CG321 OG311 HGP1, penalty= 45
NG2R53 CG311  OG311  HGP1       0.1400  3     0.00 ! from CG2D1 CG321 OG311 HGP1, penalty= 45
CG1N1  CG311  CG321  OG301      0.2000  3   180.00 ! from CG321 CG311 CG321 OG302, penalty= 47.5
CG2R61 CG311  CG321  OG301      0.2000  3     0.00 ! from CG2O1 CG311 CG321 OG311, penalty= 45
CG1N1  CG311  OG311  HGP1       0.7000  2     0.00 ! from CG2D1 CG321 OG311 HGP1, penalty= 41
CG1N1  CG311  OG311  HGP1       1.3000  1     0.00 ! from CG2D1 CG321 OG311 HGP1, penalty= 41
CG1N1  CG311  OG311  HGP1       0.1400  3     0.00 ! from CG2D1 CG321 OG311 HGP1, penalty= 41
NG2R53 CG321  CG321  OG311      0.2000  3     0.00 ! from NG2S1 CG311 CG321 OG311, penalty= 5
CG311  CG311  CG321  CG2O5      0.2100  1   180.00 ! from CG2O5 CG321 CG321 CG321, penalty= 4.6
CG311  CG311  CG321  CG2O5      0.3500  3   180.00 ! from CG2O5 CG321 CG321 CG321, penalty= 4.6
CG311  CG311  CG321  CG2O5      0.1100  4     0.00 ! from CG2O5 CG321 CG321 CG321, penalty= 4.6
CG311  CG311  CG321  CG2O5      0.0900  6   180.00 ! from CG2O5 CG321 CG321 CG321, penalty= 4.6
CG311  CG311  CG321  CG2O5      0.3900  2     0.00 ! from CG2O5 CG321 CG321 CG321, penalty= 4.6
NG2S2  CG2O1  CG321  OG311      0.4000  1     0.00 ! from NG2S2 CG2O1 CG324 NG3P3, penalty= 40.9
NG2R53 CG311  CG321  OG301      0.2000  3     0.00 ! from NG2S1 CG311 CG321 OG311, penalty= 16
OG2D1  CG2O2  CG301  OG311      0.0000  2     0.00 ! from OG2D3 CG2O5 CG311 OG311, penalty= 18.5
CG331  CG311  CG311  NG2R53     0.2000  3     0.00 ! from CG331 CG311 CG311 NG2S1, penalty= 1
NG2R53 CG311  CG311  HGA1       0.2000  3     0.00 ! from NG2S1 CG311 CG311 HGA1, penalty= 1
CG321  CG311  CG311  NG2R53     0.2000  3     0.00 ! from CG321 CG311 CG311 NG2S1, penalty= 1
CG321  CG301  OG311  HGP1       0.2400  3     0.00 ! from CG331 CG301 OG311 HGP1, penalty= 0.9
CG321  CG301  OG311  HGP1       1.1300  1     0.00 ! from CG331 CG301 OG311 HGP1, penalty= 0.9
CG321  CG301  OG311  HGP1       0.1400  2     0.00 ! from CG331 CG301 OG311 HGP1, penalty= 0.9
CG1N1  CG311  CG311  CG331      0.2000  3     0.00 ! from CG331 CG311 CG311 NG2S1, penalty= 34
CG2O2  CG301  OG311  HGP1       0.3500  1     0.00 ! from CG2O5 CG311 OG311 HGP1, penalty= 10
CG2O2  CG301  OG311  HGP1       0.3700  2     0.00 ! from CG2O5 CG311 OG311 HGP1, penalty= 10
CG2O2  CG301  OG311  HGP1       0.0100  3   180.00 ! from CG2O5 CG311 OG311 HGP1, penalty= 10
OG311  CG301  CG321  HGA2       0.1600  3     0.00 ! from OG301 CG301 CG321 HGA2, penalty= 5
OG311  CG301  CG321  CG321      0.8000  3     0.00 ! from OG301 CG301 CG321 CG331, penalty= 5.9
CG2O2  CG321  CG321  OG311      0.2000  3     0.00 ! from CG2O1 CG311 CG321 OG311, penalty= 6.5
CG2O4  CG321  CG321  OG311      0.2000  3     0.00 ! from CG2O1 CG311 CG321 OG311, penalty= 7
NG2R53 CG321  CG321  OG301      0.2000  3     0.00 ! from NG2S1 CG311 CG321 OG311, penalty= 20
CG2R61 CG311  CG311  CG321      0.0400  3     0.00 ! from CG331 CG311 CG321 CG2R61, penalty= 4.9
CG311  CG311  CG321  OG301      0.2000  3   180.00 ! from CG321 CG311 CG321 OG302, penalty= 1.1
CG2R61 CG321  CG321  OG301      0.2000  3     0.00 ! from OG311 CG311 CG321 CG2D1, penalty= 41
CG2O5  CG311  CG311  CG321      0.2000  3     0.00 ! from CG2O1 CG311 CG311 CG321, penalty= 3
CG311  CG311  NG2R53 CG2R53     0.0000  1     0.00 ! from CG321 CG311 NG2R53 CG2R53, penalty= 0.6
CG2O3  CG321  CG321  OG301      0.2000  3     0.00 ! from CG2O3 CG311 CG321 OG311, penalty= 19
CG2R61 CG321  CG321  OG311      0.2000  3     0.00 ! from OG311 CG311 CG321 CG2D1, penalty= 26
CG2O5  CG311  CG311  CG331      0.2000  3     0.00 ! from CG2O1 CG311 CG311 CG331, penalty= 3
CG2O5  CG311  CG311  HGA1       0.2000  3     0.00 ! from CG2O1 CG311 CG311 HGA1, penalty= 3
OG302  CG2O2  CG301  OG311      0.0500  6   180.00 ! from OG302 CG2O2 CG311 CG321, penalty= 53
OG2D1  CG2O2  CG301  CG311      0.0500  6   180.00 ! from OG2D1 CG2O2 CG311 CG321, penalty= 8.6
CG1N1  CG311  CG311  CG321      0.2000  3     0.00 ! from CG321 CG311 CG311 NG2S1, penalty= 34
CG2R61 CG311  CG311  CG331      0.0400  3     0.00 ! from CG331 CG311 CG321 CG2R61, penalty= 4
CG2O1  CG311  CG321  OG301      0.2000  3     0.00 ! from CG2O1 CG311 CG321 OG311, penalty= 15
CG2O2  CG301  CG311  HGA1       0.2000  3     0.00 ! from CG2O1 CG311 CG311 HGA1, penalty= 10.5
CG331  CG2D1  CG321  OG301      0.1900  3     0.00 ! from CG331 CG2D1 CG321 CG321, penalty= 45
CG2R61 CG2R61 CG311  CG311      0.2300  2   180.00 ! from CG2R61 CG2R61 CG311 CG321, penalty= 0.6
CG2R61 CG311  CG311  HGA1       0.0000  3     0.00 ! from CG2R61 CG311 CG321 HGA2, penalty= 4
OG311  CG311  NG2R53 CG2R53     0.0000  1     0.00 ! from CG321 CG311 NG2R53 CG2R53, penalty= 45
CG1N1  CG321  CG321  OG311      0.2000  3     0.00 ! from NG2S1 CG311 CG321 OG311, penalty= 38
CG1N1  CG311  CG311  HGA1       0.2000  3     0.00 ! from NG2S1 CG311 CG311 HGA1, penalty= 34
CG2O2  CG321  CG321  OG301      0.2000  3     0.00 ! from CG2O1 CG311 CG321 OG311, penalty= 21.5
OG2D1  CG2O1  CG321  OG311      0.5500  2   180.00 ! from OG2D2 CG2O3 CG311 OG301, penalty= 40
CG2O3  CG321  CG321  OG311      0.2000  3     0.00 ! from CG2O3 CG311 CG321 OG311, penalty= 4
NG321  CG321  CG321  OG311      0.7000  1   180.00 ! from OG311 CG321 CG324 NG3P3, penalty= 37.9
CG311  CG311  NG2R53 CG3C52     0.0000  1     0.00 ! from CG321 CG311 NG2R53 CG2R53, penalty= 98.6
OG302  CG2O2  CG301  CG311      0.0500  6   180.00 ! from OG302 CG2O2 CG311 CG321, penalty= 8.6
CG2O3  CG311  CG321  NG311      0.2000  3     0.00 ! from CG2O3 CG311 CG321 OG311, penalty= 38
CG2O2  CG301  CG311  CG321      0.2000  3     0.00 ! from CG2O1 CG311 CG311 CG321, penalty= 10.5
CG2O2  CG301  CG311  CG331      0.2000  3     0.00 ! from CG2O1 CG311 CG311 CG331, penalty= 10.5
CG301  CG321  OG311  HGP1       1.1300  1     0.00 ! from CG311 CG321 OG311 HGP1, PENALTY= 1.2
CG301  CG321  OG311  HGP1       0.1400  2     0.00 ! from CG311 CG321 OG311 HGP1, PENALTY= 1.2
CG301  CG321  OG311  HGP1       0.2400  3     0.00 ! from CG311 CG321 OG311 HGP1, PENALTY= 1.2
CG331  CG301  CG321  OG311      0.2000  3   180.00 ! from CG321 CG311 CG321 OG311, PENALTY= 8.9
CG321  CG301  CG321  OG311      0.2000  3   180.00 ! from CG321 CG311 CG321 OG311, PENALTY= 8
NG2S1  CG2O1  CG321  OG311      0.4000  1     0.00 ! from NG2S1 CG2O1 CG324 NG3P3, PENALTY= 40.9
CG2O2  CG301  CG321  OG311      0.2000  3     0.00 ! from CG2O1 CG311 CG321 OG311, PENALTY= 10.5
CG1N1  CG311  CG321  OG311      0.2000  3     0.00 ! from NG2S1 CG311 CG321 OG311, PENALTY= 34
CG2R61 CG311  CG321  OG311      0.2000  3     0.00 ! from CG2O1 CG311 CG321 OG311, PENALTY= 30
NG2R53 CG311  CG321  OG311      0.2000  3     0.00 ! from NG2S1 CG311 CG321 OG311, PENALTY= 1
OG311  CG301  CG321  CG301      0.8000  3     0.00 ! from OG301 CG301 CG321 CG331, PENALTY= 7.7
CG321  CG321  NG311  CG331      1.4200  1   180.00 ! from CG321 CG321 NG301 CG321, PENALTY= 5.9
CG321  CG321  NG311  CG331      0.8200  2     0.00 ! from CG321 CG321 NG301 CG321, PENALTY= 5.9
CG321  CG321  NG311  CG331      1.0200  3     0.00 ! from CG321 CG321 NG301 CG321, PENALTY= 5.9
CG311  CG321  OG301  CG331      0.5700  1     0.00 ! from CG321 CG321 OG301 CG331, PENALTY= 0.6
CG311  CG321  OG301  CG331      0.2900  2     0.00 ! from CG321 CG321 OG301 CG331, PENALTY= 0.6
CG311  CG321  OG301  CG331      0.4300  3     0.00 ! from CG321 CG321 OG301 CG331, PENALTY= 0.6
CG331  CG311  CG321  CG2O2      0.2100  1   180.00 ! 
CG331  CG311  CG321  CG2O2      0.3900  2     0.00 ! 
CG331  CG311  CG321  CG2O2      0.3500  3   180.00 ! 
CG331  CG311  CG321  CG2O2      0.1100  4     0.00 ! 
CG331  CG311  CG321  CG2O2      0.0900  6   180.00 ! 
OG302  CG311  CG321  CG2O2      0.2000  3     0.00 ! 
OG302  CG2O2  CG321  CG311      0.5300  2   180.00 !
CG321  CG321  CG311  CLGA1      0.2000  3     0.00 !
CG311  CG321  CG321  CLGA1      0.1950  3     0.00 !
CG322  CG321  CG322  CG331      0.1505  2     0.00 ! from CG321 CG321 CG321 CG331, PENALTY= 67
CG322  CG321  CG322  CG331      0.0813  3   180.00 ! from CG321 CG321 CG321 CG331, PENALTY= 67
CG322  CG321  CG322  CG331      0.1082  4     0.00 ! from CG321 CG321 CG321 CG331, PENALTY= 67
CG322  CG321  CG322  CG331      0.2039  5     0.00 ! from CG321 CG321 CG321 CG331, PENALTY= 67
CG322  CG321  CG322  CG321      0.0645  2     0.00 ! from CG321 CG321 CG321 CG321, PENALTY= 67
CG322  CG321  CG322  CG321      0.1497  3   180.00 ! from CG321 CG321 CG321 CG321, PENALTY= 67
CG322  CG321  CG322  CG321      0.0946  4     0.00 ! from CG321 CG321 CG321 CG321, PENALTY= 67
CG322  CG321  CG322  CG321      0.1125  5     0.00 ! from CG321 CG321 CG321 CG321, PENALTY= 67
CG312  CG312  CG312  CG312      0.0645  2     0.00 ! from CG321 CG321 CG321 CG321, PENALTY= 134
CG312  CG312  CG312  CG312      0.1497  3   180.00 ! from CG321 CG321 CG321 CG321, PENALTY= 134
CG312  CG312  CG312  CG312      0.0946  4     0.00 ! from CG321 CG321 CG321 CG321, PENALTY= 134
CG312  CG312  CG312  CG312      0.1125  5     0.00 ! from CG321 CG321 CG321 CG321, PENALTY= 134
CG321  CG322  CG331  HGA3       0.1850  3     0.00 ! from FGA1 CG322 CG331 HGA3, PENALTY= 51.5
CG322  CG321  CG322  HGA6       0.1950  3     0.00 ! from CG321 CG321 CG321 HGA2, PENALTY= 72.1
CG322  CG321  CG322  FGA1       0.2500  3     0.00 ! from FGA3 CG302 CG321 OG311, PENALTY= 57.3
HGA2   CG321  CG322  CG331      0.1800  3     0.00 ! from CG331 CG321 CG321 HGA2, PENALTY= 55
HGA2   CG321  CG322  CG321      0.1950  3     0.00 ! from CG321 CG321 CG321 HGA2, PENALTY= 55
CG312  CG312  CG312  FGA2       0.2500  3     0.00 ! from FGA3 CG302 CG321 OG311, PENALTY= 108.2
FGA2   CG312  CG312  HGA7       0.1580  3     0.00 ! from FGA3 CG302 CG321 HGA2, PENALTY= 66.3
CG312  CG312  CG312  HGA7       0.1580  3     0.00 ! from FGA3 CG302 CG321 HGA2, PENALTY= 114.4
FGA2   CG312  CG312  FGA2       0.2500  3     0.00 ! from FGA3 CG302 CG321 OG311, PENALTY= 91.2
CLGA1  CG311  CG321  CG311      0.1950  3     0.00 ! from CG311 CG321 CG321 SG311, PENALTY= 24
CLGA1  CG321  CG321  HGA2       0.3000  3     0.00 ! from CLGA1 CG321 CG331 HGA3, PENALTY= 6
CLGA1  CG311  CG321  HGA2       0.2500  3     0.00 ! from CLGA1 CG311 CG331 HGA3, PENALTY= 6
CG311  CG2O2  OG302  CG311      2.0500  2   180.00 ! from CG311 CG2O2 OG302 CG321, PENALTY= 0.6
CG2O3  CG301  CG321  CG301      0.2000  3     0.00 ! lig , from CG2O3 CG311 CG321 CG311, PENALTY= 9.2
CG2O3  CG301  CG321  HGA2       0.2000  3     0.00 ! lig , from CG2O3 CG301 CG331 HGA3, PENALTY= 6
OG2D2  CG2O3  CG301  CG321      0.0500  6   180.00 ! lig , from OG2D2 CG2O3 CG301 CG331, PENALTY= 0.9
CG2O3  CG301  CG321  CG311      0.2000  3     0.00 ! lig , from CG2O3 CG311 CG321 CG321, PENALTY= 8.9
CG2O3  CG301  CG311  CG321   0.2000  3  0.00    !  from  CG2O3  CG311  CG311  CG321,  penalty=  8
CG2O3  CG301  CG311  CG331   0.2000  3  0.00    !  from  CG2O3  CG311  CG311  CG331,  penalty=  8
CG2O3  CG301  CG311  HGA1    0.2000  3  0.00    !  from  CG2O3  CG311  CG311  HGA1,  penalty=  8
CG2O3  CG301  CG321  CG2D1   0.2000  3  0.00    !  from  CG2D1  CG321  CG321  CG2O3,  penalty=  12
CG2O3  CG301  CG321  CG2O1   0.2000  3  0.00    !  from  CG2O3  CG311  CG321  CG2O1,  penalty=  8
CG2O3  CG301  CG321  CG321   0.2000  3  0.00    !  from  CG2O3  CG311  CG321  CG321,  penalty=  8
CG2O3  CG301  CG321  CG331   0.2000  3  0.00    !  from  CG2O3  CG311  CG321  CG321,  penalty=  8.9
CG2O3  CG301  NG2S1  CG2O1   0.2000  1  180.00  !  from  CG2O3  CG311  NG2S1  CG2O1,  penalty=  8
CG2O3  CG301  NG2S1  HGP1    0.0000  1  0.00    !  from  CG2O3  CG311  NG2S1  HGP1,  penalty=  8
CG2O3  CG301  NG311  CG321   2.5000  1  180.00  !  from  NG311  CG321  NG311  CG2R61,  penalty=  157.5
CG2O3  CG301  NG311  CG321   1.5000  2  0.00    !  from  NG311  CG321  NG311  CG2R61,  penalty=  157.5
CG2O3  CG301  NG311  CG321   0.5000  3  0.00    !  from  NG311  CG321  NG311  CG2R61,  penalty=  157.5
CG2O3  CG301  NG311  HGPAM1  0.1600  3  0.00    !  from  CG2O2  CG321  NG321  HGPAM2,  penalty=  29
CG2O3  CG301  OG301  CG321   0.2000  3  0.00    !  from  CG2O3  CG301  OG301  CG331,  penalty=  0.9
CG2O3  CG301  OG302  CG2O2   0.0000  3  0.00    !  from  CG2R61  CG321  OG302  CG2O2,  penalty=  41
CG301  CG2O2  OG311  HGP1    2.0500  2  180.00  !  from  CG311  CG2O2  OG311  HGP1,  penalty=  1.2
CG321  CG2O5  CG301  CG2O3   0.7500  1  0.00    !  from  CG321  CG2O5  CG321  CG321,  penalty=  87
CG321  CG2O5  CG301  CG2O3   0.1800  2  180.00  !  from  CG321  CG2O5  CG321  CG321,  penalty=  87
CG321  CG2O5  CG301  CG2O3   0.0650  3  0.00    !  from  CG321  CG2O5  CG321  CG321,  penalty=  87
CG321  CG2O5  CG301  CG2O3   0.0300  6  0.00    !  from  CG321  CG2O5  CG321  CG321,  penalty=  87
OG2D2  CG2O3  CG301  CG2O5   0.0000  1  0.00    !  from  OG2D2  CG2O3  CG311  CG2R61,  penalty=  33
OG2D2  CG2O3  CG301  CG311   0.0500  6  180.00  !  from  OG2D2  CG2O3  CG301  CG331,  penalty=  1.5
OG2D2  CG2O3  CG301  NG2S1   0.0000  6  180.00  !  from  OG2D2  CG2O3  CG311  NG2S1,  penalty=  8
OG2D2  CG2O3  CG301  NG311   0.5500  2  180.00  !  from  OG2D2  CG2O3  CG301  OG301,  penalty=  33
OG2D2  CG2O3  CG301  OG302   0.5500  2  180.00  !  from  OG2D2  CG2O3  CG301  OG301,  penalty=  0.5
OG2D3  CG2O5  CG301  CG2O3   0.0000  1  0.00    !  from  OG2D1  CG2O2  CG311  NG2S1,  penalty=  65.5
OG311  CG2O2  CG301  CG2O5   0.0000  1  0.00    !  from  OG311  CG2O2  CG311  NG2R53,  penalty=  54
OG311  CG2O2  CG301  CG311   0.0500  6  180.00  !  from  OG311  CG2O2  CG311  CG321,  penalty=  8.6
OG311  CG2O2  CG301  CG321   0.0500  6  180.00  !  from  OG311  CG2O2  CG311  CG321,  penalty=  8
OG311  CG2O2  CG301  CG331   0.0500  6  180.00  !  from  OG311  CG2O2  CG311  CG321,  penalty=  8.9
OG311  CG2O2  CG301  NG2S1   0.0000  1  0.00    !  from  OG311  CG2O2  CG311  NG2R53,  penalty=  11
OG311  CG2O2  CG301  NG311   0.0000  6  180.00  !  from  OG311  CG2O2  CG321  NG321,  penalty=  13.2
OG311  CG2O2  CG301  OG301   0.0000  6  180.00  !  from  OG311  CG2O2  CG321  NG321,  penalty=  46.2
OG311  CG2O2  CG301  OG302   0.0000  6  180.00  !  from  OG311  CG2O2  CG321  NG321,  penalty=  46.2
OG311  CG2O2  CG301  OG311   0.0000  6  180.00  !  from  OG311  CG2O2  CG321  NG321,  penalty=  46.2
NG2S1  CG311  CG324  NG3P3      0.1950  3     0.00 ! from NG2S1 CG311 CG324 NG3P2, penalty= 0.9
CG301  CG321  CG321  CG324      0.1950  3     0.00 ! from CG311 CG321 CG321 CG324, penalty= 1.2
CG324  CG321  CG321  OG301      0.1600  1   180.00 ! from CG321 CG321 CG321 OG301, penalty= 17
CG324  CG321  CG321  OG301      0.3900  2     0.00 ! from CG321 CG321 CG321 OG301, penalty= 17
NG311  CG311  CG324  NG3P3      0.7000  1   180.00 ! from OG303 CG321 CG324 NG3P3, penalty= 38.5
NG311  CG311  CG324  HGA2       0.1600  3     0.00 ! from NG311 CG321 CG331 HGA3, penalty= 11
CG324  CG311  NG311  CG321      2.5000  1   180.00 ! from NG311 CG321 NG311 CG2R61, penalty= 113.5
CG324  CG311  NG311  CG321      1.5000  2     0.00 ! from NG311 CG321 NG311 CG2R61, penalty= 113.5
CG324  CG311  NG311  CG321      0.5000  3     0.00 ! from NG311 CG321 NG311 CG2R61, penalty= 113.5
CG324  CG311  NG311  HGPAM1     0.1000  3     0.00 ! from CG331 CG321 NG311 HGP1, penalty= 23.4
NG2S1  CG311  CG321  NG321      0.1950  3     0.00 ! from NG2S1 CG311 CG324 NG3P2, penalty= 37
OG301  CG311  CG324  NG3P3      0.7000  1   180.00 ! from OG303 CG321 CG324 NG3P3, penalty= 5.5
CG324  CG311  OG301  CG321      0.4000  1     0.00 ! from CG331 CG311 OG301 CG331, penalty= 18.8
CG324  CG311  OG301  CG321      0.4900  3     0.00 ! from CG331 CG311 OG301 CG331, penalty= 18.8
OG301  CG311  CG321  NG321      0.2000  3     0.00 ! from OG302 CG311 CG321 OG302, penalty= 34
CG311  CG311  CG321  NG321      0.2000  3   180.00 ! from CG321 CG311 CG321 OG302, penalty= 34.1
OG302  CG311  CG321  NG321      0.2000  3     0.00 ! from OG302 CG311 CG321 OG302, penalty= 33.5
CG321  CG311  CG311  CG324      0.2000  3     0.00 ! from CG321 CG311 CG321 CG324, penalty= 4
CG324  CG311  CG311  CG331      0.2000  3     0.00 ! from CG314 CG311 CG321 CG331, penalty= 4.6
CG324  CG311  CG311  HGA1       0.1950  3     0.00 ! from CG324 CG311 CG321 HGA2, penalty= 4
CG311  CG311  CG324  NG3P3      0.1950  3     0.00 ! from CG321 CG311 CG324 NG3P2, penalty= 1.5
CG311  CG311  CG324  HGA2       0.1950  3     0.00 ! from CG321 CG311 CG324 HGA2, penalty= 0.6
CG324  CG311  CG321  CG2D1      0.2000  3     0.00 ! from CG321 CG311 CG321 CG2D1, penalty= 17
CG324  CG311  CG321  CG301      0.1950  3     0.00 ! from CG324 CG311 CG321 CG321, penalty= 1.8
CG324  CG311  CG321  CG2O1      0.1950  3     0.00 ! from CG2O1 CG321 CG321 CG314, penalty= 4.6
NG311  CG311  CG321  NG321      0.2000  3     0.00 ! from OG302 CG311 CG321 OG302, penalty= 67
CG2O5  CG311  CG321  NG321      0.2000  3     0.00 ! from CG2O1 CG311 CG321 OG311, penalty= 41
OG302  CG311  CG324  NG3P3      0.7000  1   180.00 ! from OG303 CG321 CG324 NG3P3, penalty= 5
OG302  CG311  CG324  HGA2       0.1950  3     0.00 ! from OG302 CG311 CG321 HGA2, penalty= 1
CG324  CG311  OG302  CG2O2      0.0000  3     0.00 ! from CG324 CG321 OG302 CG2O2, penalty= 4
CG324  CG321  CG321  NG311      0.1950  3     0.00 ! from CG321 CG321 CG321 CG324, penalty= 39
CG2O5  CG321  CG321  CG324      0.1950  3     0.00 ! from CG2O1 CG321 CG321 CG314, penalty= 3.6
CG2O2  CG301  CG321  OG301      0.2000  3     0.00 ! from CG2O1 CG311 CG321 OG311, penalty= 25.5
CG321  CG301  CG321  OG301      0.2000  3   180.00 ! from CG321 CG311 CG321 OG302, penalty= 8.5
CG331  CG301  CG321  OG301      0.2000  3     0.00 ! from CG331 CG311 CG321 OG302, penalty= 8.5
CG301  CG321  OG301  CG321      0.5700  1     0.00 ! from CG321 CG321 OG301 CG321, penalty= 1.8
CG301  CG321  OG301  CG321      0.2900  2     0.00 ! from CG321 CG321 OG301 CG321, penalty= 1.8
CG301  CG321  OG301  CG321      0.4300  3     0.00 ! from CG321 CG321 OG301 CG321, penalty= 1.8
CG321  CG2O5  CG311  CG324      0.7500  1     0.00 ! from CG321 CG2O5 CG321 CG321, penalty= 21
CG321  CG2O5  CG311  CG324      0.1800  2   180.00 ! from CG321 CG2O5 CG321 CG321, penalty= 21
CG321  CG2O5  CG311  CG324      0.0650  3     0.00 ! from CG321 CG2O5 CG321 CG321, penalty= 21
CG321  CG2O5  CG311  CG324      0.0300  6     0.00 ! from CG321 CG2O5 CG321 CG321, penalty= 21
OG2D3  CG2O5  CG311  CG324      0.7500  1   180.00 ! from OG2D3 CG2O5 CG321 CG321, penalty= 21
OG2D3  CG2O5  CG311  CG324      0.1800  2   180.00 ! from OG2D3 CG2O5 CG321 CG321, penalty= 21
OG2D3  CG2O5  CG311  CG324      0.0650  3   180.00 ! from OG2D3 CG2O5 CG321 CG321, penalty= 21
OG2D3  CG2O5  CG311  CG324      0.0300  6     0.00 ! from OG2D3 CG2O5 CG321 CG321, penalty= 21
CG2O5  CG311  CG324  NG3P3      0.2000  3     0.00 ! from NG3P3 CG314 CG321 CG2O1, penalty= 11
CG2O5  CG311  CG324  HGA2       0.2000  3     0.00 ! from CG2O2 CG311 CG321 HGA2, penalty= 3
CG324  CG321  CG321  NG2S1      0.2000  3     0.00 ! from NG2S1 CG311 CG321 CG324, penalty= 4
CG321  CG2O5  CG321  CG301      0.7500  1     0.00 ! from CG321 CG2O5 CG321 CG321, penalty= 1.8
CG321  CG2O5  CG321  CG301      0.1800  2   180.00 ! from CG321 CG2O5 CG321 CG321, penalty= 1.8
CG321  CG2O5  CG321  CG301      0.0650  3     0.00 ! from CG321 CG2O5 CG321 CG321, penalty= 1.8
CG321  CG2O5  CG321  CG301      0.0300  6     0.00 ! from CG321 CG2O5 CG321 CG321, penalty= 1.8
OG2D3  CG2O5  CG321  CG301      0.7500  1   180.00 ! from OG2D3 CG2O5 CG321 CG321, penalty= 1.8
OG2D3  CG2O5  CG321  CG301      0.1800  2   180.00 ! from OG2D3 CG2O5 CG321 CG321, penalty= 1.8
OG2D3  CG2O5  CG321  CG301      0.0650  3   180.00 ! from OG2D3 CG2O5 CG321 CG321, penalty= 1.8
OG2D3  CG2O5  CG321  CG301      0.0300  6     0.00 ! from OG2D3 CG2O5 CG321 CG321, penalty= 1.8
CG2O2  CG301  CG321  CG2O5      0.2000  3     0.00 ! from CG2O2 CG311 CG321 CG2O2, penalty= 10
CG321  CG301  CG321  CG2O5      0.2100  1   180.00 ! from CG2O5 CG321 CG321 CG321, penalty= 12
CG321  CG301  CG321  CG2O5      0.3900  2     0.00 ! from CG2O5 CG321 CG321 CG321, penalty= 12
CG321  CG301  CG321  CG2O5      0.3500  3   180.00 ! from CG2O5 CG321 CG321 CG321, penalty= 12
CG321  CG301  CG321  CG2O5      0.1100  4     0.00 ! from CG2O5 CG321 CG321 CG321, penalty= 12
CG321  CG301  CG321  CG2O5      0.0900  6   180.00 ! from CG2O5 CG321 CG321 CG321, penalty= 12
CG311  CG311  CG321  CG301      0.2000  3     0.00 ! from CG311 CG311 CG321 CG311, penalty= 1.2
CG311  CG311  CG321  NG2S1      0.2000  3     0.00 ! from CG321 CG311 CG321 NG2S1, penalty= 0.6
CG311  CG301  CG321  CG311      0.2000  3     0.00 ! from CG311 CG301 CG321 CG321, penalty= 0.6
OG301  CG311  CG321  NG311      0.2000  3     0.00 ! from OG302 CG311 CG321 OG302, penalty= 34
CG2O2  CG301  CG321  NG2S1      0.2000  3     0.00 ! from NG2S1 CG311 CG321 CG2O1, penalty= 18.5
CG321  CG301  CG321  NG2S1      0.2000  3     0.00 ! from CG321 CG311 CG321 NG2S1, penalty= 8
CG301  CG321  NG2S1  CG2O1      1.8000  1     0.00 ! from CG311 CG321 NG2S1 CG2O1, penalty= 1.2
CG301  CG321  NG2S1  HGP1       0.0000  1     0.00 ! from CG311 CG321 NG2S1 HGP1, penalty= 1.2
CG331  CG301  CG321  NG2S1      0.2000  3     0.00 ! from CG321 CG311 CG321 NG2S1, penalty= 8.9
NG2S1  CG311  CG321  NG311      0.1950  3     0.00 ! from NG2S1 CG311 CG324 NG3P2, penalty= 37
CG331  CG301  CG321  CG2O5      0.2100  1   180.00 ! from CG2O5 CG321 CG321 CG321, penalty= 12.9
CG331  CG301  CG321  CG2O5      0.3900  2     0.00 ! from CG2O5 CG321 CG321 CG321, penalty= 12.9
CG331  CG301  CG321  CG2O5      0.3500  3   180.00 ! from CG2O5 CG321 CG321 CG321, penalty= 12.9
CG331  CG301  CG321  CG2O5      0.1100  4     0.00 ! from CG2O5 CG321 CG321 CG321, penalty= 12.9
CG331  CG301  CG321  CG2O5      0.0900  6   180.00 ! from CG2O5 CG321 CG321 CG321, penalty= 12.9
CG311  CG311  CG321  NG311      0.2000  3   180.00 ! from CG321 CG311 CG321 OG302, penalty= 34.1
CG324  CG311  CG321  CG331      0.2000  3     0.00 ! from CG314 CG311 CG321 CG331, penalty= 0.6
CG311  CG311  CG321  OG302      0.2000  3   180.00 ! from CG321 CG311 CG321 OG302, penalty= 0.6
CG324  CG321  CG321  OG311      0.1950  3     0.00 ! from CG321 CG321 CG321 OG311, penalty= 17
OG302  CG311  CG321  NG311      0.2000  3     0.00 ! from OG302 CG311 CG321 OG302, penalty= 33.5
NG311  CG311  CG321  NG311      0.2000  3     0.00 ! from OG302 CG311 CG321 OG302, penalty= 67
OG311  CG311  CG321  NG321      0.2000  3     0.00 ! from OG311 CG311 CG321 OG303, penalty= 34.5

IMPROPERS
CG2O2  CG2R51 OG2D1  OG311     53.0000  0     0.00 ! from CG2O2 CG2R61 OG2D1 OG311, penalty= 4.5
CG2O5  CG311  CG331  OG2D3     70.0000  0     0.00 ! from CG2O5 CG321 CG331 OG2D3, penalty= 0.4
CG2O2  CG2R51 OG2D1  OG302     72.0000  0     0.00 ! from CG2O2 CG2R61 OG2D1 OG302, penalty= 4.5
CG2O2  CG301  OG2D1  OG302     62.0000  0     0.00 ! 
CG2O5  CG2O5  CG321  OG2D3     88.0000  0     0.00 ! from CG2O5 CG2DC1 CG331 OG2D3, penalty= 18.6
CG2O5  CG301  CG321  OG2D3     70.0000  0     0.00 ! from CG2O5 CG321 CG321 OG2D3, penalty= 1.2
CG2O5  CG311  CG321  OG2D3     70.0000  0     0.00 ! from CG2O5 CG321 CG321 OG2D3, penalty= 0.4
! maa
CG2O2  CG301  OG2D1  OG311     65.0000  0     0.00 ! from  CG2O2  CG311  OG2D1  OG311,  penalty=  0.8

END
RETURN
