# Supplementary material for: N-Glycans modulate tilting of HIV-1 envelope glycoprotein
Source: Nat Commun. 2026 Apr 15;17:5206. doi: 10.1038/s41467-026-71874-2 (PMC13254402; doi:10.1038/s41467-026-71874-2)
Supplement: Supplementary file 3 — Supplementary Data 1 [file 41467_2026_71874_MOESM3_ESM.zip › Structure_files/MD_input_files/CHARMM36m/toppar_all36_prot_modify_res.str]

* Toppar file for various modified residues and patches, including
* patches to covalently link residues to ions to work with the 
* additive C36 protein force field
* requires CGenFF parameter file
*

!Acetyllysine (ALY)
!Norleucine (NLE) and
! residues and patches for Zn-protein interactions modeled using
! bond and angles between the protein and Zn.

!non-standard amino acids: 2021
!Croitoru, A., Park, S.-J., Kumar, A., Lee, J., Im, Wonpil; MacKerell,
!A.D., Jr., and Aleksandrov, A. Additive CHARMM36 Force Field for
!Nonstandard Amino Acids, Journal of Chemical Theory and Computation,
!17:3554-3570, doi: 10.1021/acs.jctc.1c00254.

read rtf card append
* Toppar file protein modifications
*
36  1

AUTOGENERATE ANGLE DIHE

DECL -CA  
DECL -C  
DECL -O  
DECL +N  
DECL +HN  
DECL +CA  
DEFA FIRS NTER LAST CTER   
AUTO ANGLES DIHE

RESI ALY          0.00 !acetylated Lysine
GROUP   
ATOM N    NH1    -0.47 !     |                   
ATOM HN   H       0.31 !  HN-N                   
ATOM CA   CT1     0.07 !     |   HB1 HG1 HD1 HE1    HZ1
ATOM HA   HB1     0.09 !     |   |   |   |   |     /   
GROUP                  !  HA-CA--CB--CG--CD--CE--NZ   CT-(HT1,HT2,HT3)
ATOM CB   CT2    -0.18 !     |   |   |   |   |     \  /
ATOM HB1  HA2     0.09 !     |   HB2 HG2 HD2 HE2    CH
ATOM HB2  HA2     0.09 !   O=C                      ||
GROUP                  !     |                      OT
ATOM CG   CT2    -0.18
ATOM HG1  HA2     0.09
ATOM HG2  HA2     0.09
GROUP   
ATOM CD   CT2    -0.18
ATOM HD1  HA2     0.09
ATOM HD2  HA2     0.09
GROUP   
ATOM CE   CT2    -0.02
ATOM HE1  HA2     0.09
ATOM HE2  HA2     0.09
ATOM NZ   NH1    -0.47
ATOM HZ1  H       0.31
GROUP
ATOM CH   C       0.51
ATOM OH   O      -0.51
GROUP
ATOM CH3  CT3    -0.27
ATOM HH31 HA3     0.09
ATOM HH32 HA3     0.09
ATOM HH33 HA3     0.09
GROUP   
ATOM C    C       0.51
ATOM O    O      -0.51

BOND CB CA   CG CB   CD CG   CE CD   NZ CE   
BOND N  HN   N  CA    C  CA   
BOND C  +N   CA HA   CB HB1  CB HB2  CG HG1   
BOND CG HG2  CD HD1  CD HD2  CE HE1  CE HE2 
DOUB O  C   
BOND NZ  HZ1  NZ  CH   CH  OH   CH CH3
BOND CH3 HH31 CH3 HH32 CH3 HH33

IMPR N -C CA HN  C CA +N O   
IMPR NZ CH CE HZ1  CH CH3 NZ OH

CMAP -C  N  CA  C   N  CA  C  +N
DONOR HN N   
DONOR HZ1 NZ   
ACCEPTOR O C   
IC -C   CA   *N   HN    1.3482 123.5700  180.0000 115.1100  0.9988
IC -C   N    CA   C     1.3482 123.5700  180.0000 107.2900  1.5187
IC N    CA   C    +N    1.4504 107.2900  180.0000 117.2700  1.3478
IC +N   CA   *C   O     1.3478 117.2700  180.0000 120.7900  1.2277
IC CA   C    +N   +CA   1.5187 117.2700  180.0000 124.9100  1.4487
IC N    C    *CA  CB    1.4504 107.2900  122.2300 111.3600  1.5568
IC N    C    *CA  HA    1.4504 107.2900 -116.8800 107.3600  1.0833
IC N    CA   CB   CG    1.4504 111.4700  180.0000 115.7600  1.5435
IC CG   CA   *CB  HB1   1.5435 115.7600  120.9000 107.1100  1.1146
IC CG   CA   *CB  HB2   1.5435 115.7600 -124.4800 108.9900  1.1131
IC CA   CB   CG   CD    1.5568 115.7600  180.0000 113.2800  1.5397
IC CD   CB   *CG  HG1   1.5397 113.2800  120.7400 109.1000  1.1138
IC CD   CB   *CG  HG2   1.5397 113.2800 -122.3400 108.9900  1.1143
IC CB   CG   CD   CE    1.5435 113.2800  180.0000 112.3300  1.5350
IC CE   CG   *CD  HD1   1.5350 112.3300  122.2500 108.4100  1.1141
IC CE   CG   *CD  HD2   1.5350 112.3300 -121.5900 108.1300  1.1146
IC CG   CD   CE   NZ    1.5397 112.3300  180.0000 110.4600  1.4604
IC NZ   CD   *CE  HE1   1.4604 110.4600  119.9100 110.5100  1.1128
IC NZ   CD   *CE  HE2   1.4604 110.4600 -120.0200 110.5700  1.1123
IC CD   CE   NZ   HZ1   1.5350 110.4600  179.9200 110.0200  1.0404
IC HZ1  CE   *NZ  CH    1.0404 110.0200  180.0000 109.5000  1.35
IC CE   NZ   CH   CH3   0.0000   0.0000  180.0000   0.0000  0.0000
IC CH3  NZ   *CH  OH    0.0000   0.0000  180.0000   0.0000  0.0000
IC NZ   CH   CH3  HH31  0.0000   0.0000  180.0000   0.0000  0.0000
IC HH31 CH   *CH3 HH32  0.0000   0.0000  120.0000   0.0000  0.0000
IC HH31 CH   *CH3 HH33  0.0000   0.0000 -120.0000   0.0000  0.0000

RESI DORN         1.00 ! "(delta)ornithine" (chemical name formally incorrect)
                       ! based on LYS with atoms mass-renamed, kevo
GROUP     ! Copy-pasted from NTER
ATOM NT   NH3    -0.30
ATOM HT1  HC      0.33
ATOM HT2  HC      0.33 !    HT2
ATOM HT3  HC      0.33 !     |
ATOM CD   CT1     0.21 ! HT1-NT-HT3
ATOM HD   HB1     0.10 !     |
GROUP                  !     |   HG1 HB1 HA1 H
ATOM CG   CT2    -0.18 !     |   |   |   |   |
ATOM HG1  HA2     0.09 !  HD-CD--CG--CB--CA--N--
ATOM HG2  HA2     0.09 !     |   |   |   |
GROUP                  !     |   HG2 HB2 HA2
ATOM CB   CT2    -0.18 !   O=C
ATOM HB1  HA2     0.09 !     |
ATOM HB2  HA2     0.09
GROUP     ! Copy-pasted from GLY
ATOM CA   CT2    -0.02
ATOM HA1  HA2     0.09 ! Changed HB2 to HA2 because it's not backbone. LJ is different but
ATOM HA2  HA2     0.09 ! default charge is 0.09 in both cases; it's probably an improvement.
ATOM N    NH1    -0.47
ATOM HN   H       0.31
GROUP
ATOM C    C       0.51
ATOM O    O      -0.51

BOND CG CD   CB CG   CA CB   N  CA
BOND N  HN   NT CD   C  CD
BOND C  +N   CD HD   CG HG1  CG HG2  CB HB1
BOND CB HB2  CA HA1  CA HA2
DOUBLE   O  C
BOND NT HT1  NT HT2  NT HT3
IMPR N -C CA HN  C CD +N O
DONOR HN N
DONOR HT1 NT
DONOR HT2 NT
DONOR HT3 NT
ACCEPTOR O C
IC HT1  NT   CD   C     0.0000   0.0000  180.0000   0.0000  0.0000
IC HT1  CD   *NT  HT2   1.0404 110.0200  120.2700 109.5000  1.0402
IC HT1  CD   *NT  HT3   1.0404 110.0200 -120.1300 109.4000  1.0401
IC NT   CD   C    +N    1.4504 107.2900  180.0000 117.2700  1.3478
IC +N   CD   *C   O     1.3478 117.2700  180.0000 120.7900  1.2277
IC CD   C    +N   +CA   1.5187 117.2700  180.0000 124.9100  1.4487
IC C    NT   *CD  CG    0.0000   0.0000 -120.0000   0.0000  0.0000
IC C    NT   *CD  HD    0.0000   0.0000  120.0000   0.0000  0.0000
IC NT   CD   CG   CB    1.4504 111.4700  180.0000 115.7600  1.5435
IC CB   CD   *CG  HG1   1.5435 115.7600  120.9000 107.1100  1.1146
IC CB   CD   *CG  HG2   1.5435 115.7600 -124.4800 108.9900  1.1131
IC CD   CG   CB   CA    1.5568 115.7600  180.0000 113.2800  1.5397
IC CA   CG   *CB  HB1   1.5397 113.2800  120.7400 109.1000  1.1138
IC CA   CG   *CB  HB2   1.5397 113.2800 -122.3400 108.9900  1.1143
IC CG   CB   CA   N     1.5435 113.2800  180.0000 112.3300  1.5350
IC N    CB   *CA  HA1   1.5350 112.3300  122.2500 108.4100  1.1141
IC N    CB   *CA  HA2   1.5350 112.3300 -121.5900 108.1300  1.1146
IC -C   CA   *N   HN    1.3482 123.5700  180.0000 115.1100  0.9988
IC -C   N    CA   CB    0.0000   0.0000  180.0000   0.0000  0.0000

RESI NLE          0.00 !Nor-leucine
GROUP   
ATOM N    NH1    -0.47 !     |                   
ATOM HN   H       0.31 !  HN-N                   
ATOM CA   CT1     0.07 !     |   HB1 HG1 HD1 HE1
ATOM HA   HB1     0.09 !     |   |   |   |   |   
GROUP                  !  HA-CA--CB--CG--CD--CE--HE3
ATOM CB   CT2    -0.18 !     |   |   |   |   |   
ATOM HB1  HA2     0.09 !     |   HB2 HG2 HD2 HE2 
ATOM HB2  HA2     0.09 !   O=C                   
GROUP                  !     |                   
ATOM CG   CT2    -0.18
ATOM HG1  HA2     0.09
ATOM HG2  HA2     0.09
GROUP   
ATOM CD   CT2    -0.18
ATOM HD1  HA2     0.09
ATOM HD2  HA2     0.09
GROUP   
ATOM CE   CT3    -0.27
ATOM HE1  HA3     0.09
ATOM HE2  HA3     0.09
ATOM HE3  HA3     0.09
GROUP   
ATOM C    C       0.51
ATOM O    O      -0.51

BOND CB CA   CG CB   CD CG   CE CD
BOND N  HN   N  CA    C  CA   
BOND C  +N   CA HA   CB HB1  CB HB2  CG HG1   
BOND CG HG2  CD HD1  CD HD2  CE HE1  CE HE2 CE HE3
DOUBLE   O  C   

IMPR N -C CA HN  C CA +N O   

CMAP -C  N  CA  C   N  CA  C  +N
ACCEPTOR O C   
IC -C   CA   *N   HN    1.3482 123.5700  180.0000 115.1100  0.9988
IC -C   N    CA   C     1.3482 123.5700  180.0000 107.2900  1.5187
IC N    CA   C    +N    1.4504 107.2900  180.0000 117.2700  1.3478
IC +N   CA   *C   O     1.3478 117.2700  180.0000 120.7900  1.2277
IC CA   C    +N   +CA   1.5187 117.2700  180.0000 124.9100  1.4487
IC N    C    *CA  CB    1.4504 107.2900  122.2300 111.3600  1.5568
IC N    C    *CA  HA    1.4504 107.2900 -116.8800 107.3600  1.0833
IC N    CA   CB   CG    1.4504 111.4700  180.0000 115.7600  1.5435
IC CG   CA   *CB  HB1   1.5435 115.7600  120.9000 107.1100  1.1146
IC CG   CA   *CB  HB2   1.5435 115.7600 -124.4800 108.9900  1.1131
IC CA   CB   CG   CD    1.5568 115.7600  180.0000 113.2800  1.5397
IC CD   CB   *CG  HG1   1.5397 113.2800  120.7400 109.1000  1.1138
IC CD   CB   *CG  HG2   1.5397 113.2800 -122.3400 108.9900  1.1143
IC CB   CG   CD   CE    1.5435 113.2800  180.0000 112.3300  1.5350
IC CE   CG   *CD  HD1   1.5350 112.3300  122.2500 108.4100  1.1141
IC CE   CG   *CD  HD2   1.5350 112.3300 -121.5900 108.1300  1.1146
IC CG   CD   CE   HE1   1.5397 112.3300  180.0000 110.4600  1.11
IC HE1  CD   *CE  HE2   1.4604 110.4600  119.9100 110.5100  1.1128
IC HE1  CD   *CE  HE3   1.4604 110.4600 -120.0200 110.5700  1.1123

PRES KAC         0.00 ! patch for Lys (K) acetylation, kevo
DELETE ATOM HZ2       ! follow with AUTOgenerate ANGLes DIHEdrals command
DELETE ATOM HZ3
GROUP
ATOM CE   CT2    -0.02 ! Transfered from NMA by summing
ATOM HE1  HA2     0.09 ! deleted hydrogen charge into parent.
ATOM HE2  HA2     0.09 ! Apply standard charges to now-nonpolar hydrogens.
ATOM NZ   NH1    -0.47 ! From NMA
ATOM HZ1  H       0.31
GROUP
ATOM CH   C       0.51 ! from NMA / patch ACE
ATOM OH   O      -0.51
GROUP
ATOM CH3  CT3    -0.27 ! standard CH3 as found in NMA / patch ACE
ATOM HH31 HA3     0.09
ATOM HH32 HA3     0.09
ATOM HH33 HA3     0.09

BOND NZ   CH    CH   OH    CH   CH3
BOND CH3  HH31  CH3  HH32  CH3  HH33
IMPR NZ   CH   CE   HZ1
IMPR CH   CH3  NZ   OH
IC CD    CE    NZ    CH      0.0000    0.00  180.00    0.00  0.0000
IC CE    CH    *NZ   HZ1     0.0000    0.00  180.00    0.00  0.0000
IC CE    NZ    CH    CH3     0.0000    0.00  180.00    0.00  0.0000
IC NZ    CH3   *CH   OH      0.0000    0.00  180.00    0.00  0.0000
IC NZ    CH    CH3   HH31    0.0000    0.00  180.00    0.00  0.0000
IC HH31  CH    *CH3  HH32    0.0000    0.00  120.00    0.00  0.0000
IC HH32  CH    *CH3  HH33    0.0000    0.00 -120.00    0.00  0.0000

PRES DKAM       -0.18 ! Patch to create AMide bond between Asp (D) and Lys (K), kevo
DELETE ATOM 1OD2      ! follow with AUTOgenerate ANGLes DIHEdrals command
DELETE ATOM 2HZ2
DELETE ATOM 2HZ3
ATOM 1CB   CT2   -0.18 ! Neutralize CB. This causes total -0.18 charge above.
GROUP
ATOM 1CG   C      0.51 ! from NMA
ATOM 1OD1  O     -0.51
GROUP
ATOM 2NZ   NH1   -0.47 ! From NMA
ATOM 2HZ1  H      0.31
ATOM 2CE   CT2   -0.02 ! Transfered from NMA by summing
ATOM 2HE1  HA2    0.09 ! deleted hydrogen charge into parent.
ATOM 2HE2  HA2    0.09 ! Apply standard charges to now-nonpolar hydrogens.

BOND 1CG   2NZ
IMPR 2NZ   1CG   2CE   2HZ1
IMPR 1CG   1CB   2NZ   1OD1
IC 1CA    1CB    1CG    2NZ      0.0000    0.00  180.00    0.00  0.0000
IC 1CB    2NZ    *1CG   1OD1     0.0000    0.00  180.00    0.00  0.0000
IC 2CD    2CE    2NZ    1CG      0.0000    0.00  180.00    0.00  0.0000
IC 2CE    1CG    *2NZ   2HZ1     0.0000    0.00  180.00    0.00  0.0000
IC 1CB    1CG    2NZ    2CE      0.0000    0.00  180.00    0.00  0.0000


! 2-Aminoisobutyric acid (AIB), compatible with CHARMM36
! by Kenno Vanommeslaeghe (kevo)
! IMPORTANT: depends on stream/toppar_all36_prot_retinol.str

RESI AIBD         0.00 ! 2-Aminoisobutyric acid (AIB) dipeptide, kevo
GROUP
ATOM C1   CT3    -0.27
ATOM H11  HA3     0.09
ATOM H12  HA3     0.09
ATOM H13  HA3     0.09
GROUP
ATOM C2   C       0.51
ATOM O2   O      -0.51
GROUP
ATOM N3   NH1    -0.47
ATOM H3   H       0.31
ATOM C4   CT      0.16
GROUP
ATOM C41  CT3    -0.27
ATOM H411 HA3     0.09
ATOM H412 HA3     0.09
ATOM H413 HA3     0.09
GROUP
ATOM C42  CT3    -0.27 !  H12    H11          H71    H72
ATOM H421 HA3     0.09 !     \  /                \  /
ATOM H422 HA3     0.09 ! H13--C1      H3 O5       C7--H73
ATOM H423 HA3     0.09 !        \     /   \\     /
GROUP                  !         C2--N3    C5--N6
ATOM C5   C       0.51 !        //     \  /     \
ATOM O5   O      -0.51 !       O2       C4       H6
GROUP                  !               /  \
ATOM N6   NH1    -0.47 !      H411--C41    C42--H421
ATOM H6   H       0.31 !           / |      | \
ATOM C7   CT3    -0.11 !       H412 H413  H423 H422
ATOM H71  HA3     0.09
ATOM H72  HA3     0.09
ATOM H73  HA3     0.09

BOND C1  C2   C1  H11  C1  H12  C1  H13  C2  N3   C2  O2
BOND N3  C4   N3  H3   C4  C5   C4  C41  C4  C42  C5  O5
BOND C41 H411 C41 H412 C41 H413 C42 H421 C42 H422 C42 H423
BOND C5  N6   N6  C7   N6  H6   C7  H71  C7  H72  C7  H73
IMPR C2  C1  N3  O2   N3  C2  C4  H3
IMPR C5  C4  N6  O5   N6  C5  C7  H6
CMAP C2  N3  C4  C5   N3  C4  C5  N6
IC    N3   C4   C5   N6   0.0000    0.00   70.00    0.00   0.0000 ! Psi !
IC    C5   C4   N3   C2   0.0000    0.00 -130.00    0.00   0.0000 ! Phi !
IC    C4   N3   C2   C1   0.0000    0.00  180.00    0.00   0.0000 ! Omega(N)
IC    C4   C5   N6   C7   0.0000    0.00  180.00    0.00   0.0000 ! Omega(C)
IC    N3   C5   *C4  C41  0.0000    0.00  120.00    0.00   0.0000
IC    N3   C5   *C4  C42  0.0000    0.00 -120.00    0.00   0.0000
IC    C1   N3   *C2  O2   0.0000    0.00  180.00    0.00   0.0000
IC    C4   N6   *C5  O5   0.0000    0.00  180.00    0.00   0.0000
IC    C2   C4   *N3  H3   0.0000    0.00  180.00    0.00   0.0000
IC    C5   C7   *N6  H6   0.0000    0.00  180.00    0.00   0.0000
IC    N3   C2   C1   H13  0.0000    0.00  180.00    0.00   0.0000
IC    C2   H13  *C1  H11  0.0000    0.00  120.00    0.00   0.0000
IC    C2   H13  *C1  H12  0.0000    0.00 -120.00    0.00   0.0000
IC    C5   N6   C7   H73  0.0000    0.00    0.00    0.00   0.0000
IC    N6   H73  *C7  H71  0.0000    0.00  120.00    0.00   0.0000
IC    N6   H73  *C7  H72  0.0000    0.00 -120.00    0.00   0.0000
IC    N3   C4   C41  H413 0.0000    0.00  180.00    0.00   0.0000
IC    C4   H413 *C41 H411 0.0000    0.00  120.00    0.00   0.0000
IC    C4   H413 *C41 H412 0.0000    0.00 -120.00    0.00   0.0000
IC    N3   C4   C42  H423 0.0000    0.00  180.00    0.00   0.0000
IC    C4   H423 *C42 H421 0.0000    0.00  120.00    0.00   0.0000
IC    C4   H423 *C42 H422 0.0000    0.00 -120.00    0.00   0.0000

RESI AIB          0.00 ! 2-Aminoisobutyric acid (AIB), alpha-methy amino acid, kevo
GROUP
ATOM N    NH1    -0.47
ATOM HN   H       0.31
ATOM CA   CT      0.16
GROUP
ATOM CB1  CT3    -0.27 !         HN  O
ATOM HB11 HA3     0.09 !         |   \\
ATOM HB12 HA3     0.09 !       _-N    C--
ATOM HB13 HA3     0.09 !          \  /
GROUP                  !           CA
ATOM CB2  CT3    -0.27 !          /  \
ATOM HB21 HA3     0.09 ! HB11--CB1    CB2--HB21
ATOM HB22 HA3     0.09 !      / |      | \
ATOM HB23 HA3     0.09 !  HB12 HB13  HB23 HB22
GROUP
ATOM C    C       0.51
ATOM O    O      -0.51
BOND N   HN   N   CA   CA  C    C   +N
BOND CA  CB1  CB1 HB11 CB1 HB12 CB1 HB13
BOND CA  CB2  CB2 HB21 CB2 HB22 CB2 HB23
DOUBLE C O
IMPR N -C CA HN  C CA +N O
CMAP -C  N  CA  C   N  CA  C  +N
DONOR HN N
ACCEPTOR O C
IC -C   CA   *N   HN    1.3551 126.4900  180.0000 115.4200  0.9996
IC -C   N    CA   C     1.3551 126.4900  180.0000 114.4400  1.5390
IC N    CA   C    +N    1.4592 114.4400  180.0000 116.8400  1.3558
IC +N   CA   *C   O     1.3558 116.8400  180.0000 122.5200  1.2297
IC CA   C    +N   +CA   1.5390 116.8400  180.0000 126.7700  1.4613
IC N    C    *CA  CB1   1.4592 114.4400  123.2300 111.0900  1.5461
IC N    C    *CA  CB2   1.4592 114.4400 -123.2300 111.0900  1.5461
IC C    CA   CB1  HB11  1.5390 111.0900  177.2500 109.6000  1.1109
IC HB11 CA   *CB1 HB12  1.1109 109.6000  119.1300 111.0500  1.1119
IC HB11 CA   *CB1 HB13  1.1109 109.6000 -119.5800 111.6100  1.1114
IC C    CA   CB2  HB21  1.5390 111.0900  177.2500 109.6000  1.1109
IC HB21 CA   *CB2 HB22  1.1109 109.6000  119.1300 111.0500  1.1119
IC HB21 CA   *CB2 HB23  1.1109 109.6000 -119.5800 111.6100  1.1114
!PATCH FIRST QCNT LAST CTER

RESI ASPM        -1.00  ! alpha-methyl amino acid, asparate
GROUP
ATOM N    NH1    -0.47  !     |   HB1
ATOM HN   H       0.31  !     |   |
ATOM CA   CT      0.16  !  HN-N   CB1--HB2      
GROUP                   !     |  /|
ATOM CB1  CT3    -0.27  !     | / HB3                            
ATOM HB1  HA3     0.09  !     CA     
ATOM HB2  HA3     0.09  !     | \ HB4    OD1
ATOM HB3  HA3     0.09  !     |  \|     // 
GROUP                   !   O=C   CB2--C     
ATOM CB2  CT2A   -0.28  !     |   |     \ 
ATOM HB4  HA2     0.09  !     |   HB5   OD2(-)
ATOM HB5  HA2     0.09
ATOM CG   CC      0.62
ATOM OD1  OC     -0.76
ATOM OD2  OC     -0.76
GROUP
ATOM C    C       0.51
ATOM O    O      -0.51
BOND CB2 CA  CG CB2  OD2 CG  CB2 HB4  CB2 HB5
BOND N  HN  N  CA   C   CA  C +N
BOND CA CB1  CB1 HB1  CB1 HB2 CB1 HB3
DOUBLE  O   C   CG  OD1
IMPR N   -C CA  HN  C CA +N O
IMPR CG  CB2 OD2 OD1
CMAP -C  N  CA  C   N  CA  C  +N
DONOR HN N
ACCEPTOR OD1 CG
ACCEPTOR OD2 CG
ACCEPTOR O C
IC -C   CA   *N   HN    1.3465 125.3100  180.0000 112.9400  0.9966
IC -C   N    CA   C     1.3465 125.3100  180.0000 105.6300  1.5315
IC N    CA   C    +N    1.4490 105.6300  180.0000 117.0600  1.3478
IC +N   CA   *C   O     1.3478 117.0600  180.0000 120.7100  1.2330
IC CA   C    +N   +CA   1.5315 117.0600  180.0000 125.3900  1.4484
IC N    C    *CA  CB2   1.4490 105.6300  122.3300 114.1000  1.5619
IC N    C    *CA  CB1   1.4490 105.6300 -116.4000 106.7700  1.0841
IC C    CA   CB1  HB1   1.4504 111.4700  120.0000 108.9900  1.1135
IC HB1  CA   *CB1 HB2   1.5435 115.7600  120.4800 107.1100  1.1146 
IC HB1  CA   *CB1 HB3   1.5435 115.7600 -124.4800 108.9900  1.1131 
IC N    CA   CB2  CG    1.4490 111.1000  180.0000 112.6000  1.5218
IC CG   CA   *CB2 HB4   1.5218 112.6000  119.2200 109.2300  1.1086
IC CG   CA   *CB2 HB5   1.5218 112.6000 -121.6100 110.6400  1.1080
IC CA   CB2  CG   OD1   1.5619 112.6000  180.0000 117.9900  1.2565
IC OD1  CB2  *CG  OD2   1.2565 117.9900 -170.2300 117.7000  1.2541

RESI LEM          0.00  ! alpha-methyl amino acid, leucine
GROUP
ATOM N    NH1    -0.47  !     |   HB1 
ATOM HN   H       0.31  !     |   |
ATOM CA   CT      0.16  !  HN-N   CB1--HB2
GROUP                   !     |  /|      
ATOM CB1  CT3    -0.27  !     | / HB3   HD11 HD12
ATOM HB1  HA3     0.09  !     CA         |  /
ATOM HB2  HA3     0.09  !     | \ HB4    CD1--HD13
ATOM HB3  HA3     0.09  !     |  \|     /
GROUP                   !    O=C  CB2--CG-HG    
ATOM CB2  CT2    -0.18  !     |   |     \      
ATOM HB4  HA2     0.09  !     |   HB5    CD2--HD23    
ATOM HB5  HA2     0.09  !                |  \
GROUP                   !              HD21  HD22
ATOM CG  CT1     -0.09
ATOM HG  HA1      0.09
GROUP
ATOM CD1  CT3    -0.27
ATOM HD11 HA3     0.09                       
ATOM HD12 HA3     0.09
ATOM HD13 HA3     0.09
GROUP
ATOM CD2  CT3    -0.27
ATOM HD21 HA3     0.09
ATOM HD22 HA3     0.09
ATOM HD23 HA3     0.09
GROUP
ATOM C    C       0.51
ATOM O    O      -0.51
BOND CB1 CA   CG  CB2  CD1 CG   CD2 CG
BOND N   HN   N   CA    C   CA   C +N
BOND CA  CB2  CB2 HB4  CB2 HB5  CG  HG   CD1 HD11 CB1 HB1 CB1 HB2 CB1 HB3
BOND CD1 HD12 CD1 HD13 CD2 HD21 CD2 HD22 CD2 HD23 
DOUBLE   O   C
IMPR N -C CA HN  C CA +N O
CMAP -C  N  CA  C   N  CA  C  +N
DONOR HN N
ACCEPTOR O C
IC -C   CA   *N   HN    1.3474 124.3100  180.0000 114.2600  0.9979
IC -C   N    CA   C     1.3474 124.3100  180.0000 106.0500  1.5184
IC N    CA   C    +N    1.4508 106.0500  180.0000 117.9300  1.3463
IC +N   CA   *C   O     1.3463 117.9300  180.0000 120.5600  1.2299
IC CA   C    +N   +CA   1.5184 117.9300  180.0000 124.2600  1.4467
IC N    C    *CA  CB1   1.4508 106.0500 -121.5200 112.1200  1.5543
IC N    C    *CA  CB2   1.4508 106.0500  116.5000 107.5700  1.0824
IC N    CA   CB2  CG    1.4508 111.1900  180.0000 117.4600  1.5472
IC CG   CA   *CB2 HB4   1.5472 117.4600  120.9800 107.1700  1.1145
IC CG   CA   *CB2 HB5   1.5472 117.4600 -124.6700 108.9800  1.1126 
IC C    CA   CB1  HB1   1.5390 111.0900  177.2500 109.6000  1.1109
IC HB1  CA   *CB1 HB2   1.1109 109.6000  119.1300 111.0500  1.1119
IC HB1  CA   *CB1 HB3   1.1109 109.6000 -119.5800 111.6100  1.1114
IC CA   CB2  CG   CD1   1.5543 117.4600  180.0000 110.4800  1.5361
IC CD1  CB2  *CG  CD2   1.5361 110.4800  120.0000 112.5700  1.5360
IC CD1  CD2  *CG  HG    1.5361 110.2600  120.0000 108.0200  1.1168
IC CB2  CG   CD1  HD11  1.5472 110.4800  177.3300 110.5400  1.1111
IC HD11 CG   *CD1 HD12  1.1111 110.5400  119.9600 110.6200  1.1112
IC HD11 CG   *CD1 HD13  1.1111 110.5400 -119.8500 110.6900  1.1108
IC CB2  CG   CD2  HD21  1.5472 112.5700  178.9600 110.3200  1.1116
IC HD21 CG   *CD2 HD22  1.1116 110.3200  119.7100 111.6900  1.1086
IC HD21 CG   *CD2 HD23  1.1116 110.3200 -119.6100 110.4900  1.1115

RESI LYM          1.00  !  alpha-methyl amino acid, lysine
GROUP                   !     |      HB1
ATOM N    NH1    -0.47  !     |     /
ATOM HN   H       0.31  !     N   CB1--HB2
ATOM CA   CT      0.16  !     |  / \
GROUP                   !     | /   HB3
ATOM CB1  CT3    -0.27  !     CA   
ATOM HB1  HA3     0.09  !     | \  HB4 HG1 HD1 HE1    HZ1
ATOM HB2  HA3     0.09  !     |  \ |   |   |   |     /
ATOM HB3  HA3     0.09  !   O=C   CB2--CG--CD--CE--NZ--HZ2
GROUP                   !     |    |   |   |   |     \
ATOM CB2  CT2    -0.18  !     |    HB5 HG2 HD2 HE2    HZ3
ATOM HB4  HA2     0.09
ATOM HB5  HA2     0.09
GROUP
ATOM CG   CT2    -0.18
ATOM HG1  HA2     0.09
ATOM HG2  HA2     0.09
GROUP
ATOM CD   CT2    -0.18
ATOM HD1  HA2     0.09
ATOM HD2  HA2     0.09
GROUP
ATOM CE   CT2     0.21
ATOM HE1  HA2     0.05
ATOM HE2  HA2     0.05
ATOM NZ   NH3    -0.30
ATOM HZ1  HC      0.33
ATOM HZ2  HC      0.33
ATOM HZ3  HC      0.33
GROUP
ATOM C    C       0.51
ATOM O    O      -0.51 
BOND CB2 CA  CG CB2 CD CG    CE CD   NZ CE
BOND N  HN   N  CA   C  CA
BOND C  +N   CA CB1  CB1 HB1 CB1 HB2 CB1 HB3 CB2 HB4 CB2 HB5 CG HG1 
BOND CG HG2  CD HD1  CD HD2  CE HE1  CE HE2  
DOUBLE   O  C
BOND NZ HZ1  NZ HZ2  NZ HZ3
IMPR N -C CA HN  C CA +N O
CMAP -C  N  CA  C   N  CA  C  +N
DONOR HN N
DONOR HZ1 NZ
DONOR HZ2 NZ
DONOR HZ3 NZ
ACCEPTOR O C
IC -C   CA   *N   HN    1.3482 123.5700  180.0000 115.1100  0.9988
IC -C   N    CA   C     1.3482 123.5700  180.0000 107.2900  1.5187
IC N    CA   C    +N    1.4504 107.2900  180.0000 117.2700  1.3478
IC +N   CA   *C   O     1.3478 117.2700  180.0000 120.7900  1.2277
IC CA   C    +N   +CA   1.5187 117.2700  180.0000 124.9100  1.4487
IC N    C    *CA  CB1   1.4504 107.2900 -122.2300 111.3600  1.5568
IC N    C    *CA  CB2   1.4504 107.2900  116.8800 107.3600  1.0833
IC N    CA   CB2  CG    1.4504 111.4700  180.0000 115.7600  1.5435
IC CG   CA   *CB2 HB4   1.5435 115.7600  120.9000 107.1100  1.1146
IC CG   CA   *CB2 HB5   1.5435 115.7600 -124.4800 108.9900  1.1131
IC C    CA   CB1  HB1   1.4504 111.4700  180.0000 108.9900  1.1135
IC CB2  CA   *CB1 HB2   1.5435 115.7600  120.4800 107.1100  1.1146 
IC CB2  CA   *CB1 HB3   1.5435 115.7600 -124.4800 108.9900  1.1131 
IC CA   CB2  CG   CD    1.5568 115.7600  180.0000 113.2800  1.5397
IC CD   CB2  *CG  HG1   1.5397 113.2800  120.7400 109.1000  1.1138
IC CD   CB2  *CG  HG2   1.5397 113.2800 -122.3400 108.9900  1.1143
IC CB2  CG   CD   CE    1.5435 113.2800  180.0000 112.3300  1.5350
IC CE   CG   *CD  HD1   1.5350 112.3300  122.2500 108.4100  1.1141
IC CE   CG   *CD  HD2   1.5350 112.3300 -121.5900 108.1300  1.1146
IC CG   CD   CE   NZ    1.5397 112.3300  180.0000 110.4600  1.4604
IC NZ   CD   *CE  HE1   1.4604 110.4600  119.9100 110.5100  1.1128
IC NZ   CD   *CE  HE2   1.4604 110.4600 -120.0200 110.5700  1.1123
IC CD   CE   NZ   HZ1   1.5350 110.4600  179.9200 110.0200  1.0404
IC HZ1  CE   *NZ  HZ2   1.0404 110.0200  120.2700 109.5000  1.0402
IC HZ1  CE   *NZ  HZ3   1.0404 110.0200 -120.1300 109.4000  1.0401

PRES QCNT         1.00 ! Quaternary C N-terminus (AIB,...), kevo
GROUP                  ! use in generate statement
ATOM N    NH3    -0.30 !   R     HT1
ATOM HT1  HC      0.33 !   | (+)/
ATOM HT2  HC      0.33 ! --CA--N--HT2
ATOM HT3  HC      0.33 !   |    \
ATOM CA   CT      0.31 !   R'    HT3
DELETE ATOM HN   
BOND HT1 N HT2 N HT3 N   
DONOR HT1 N   
DONOR HT2 N   
DONOR HT3 N   
IC HT1  N    CA   C     0.0000  0.0000  180.0000  0.0000  0.0000
IC HT2  CA   *N   HT1   0.0000  0.0000  120.0000  0.0000  0.0000
IC HT3  CA   *N   HT2   0.0000  0.0000  120.0000  0.0000  0.0000

PRES K7CS         0.32 ! K (lysine) to 7-Carbon Staple
DELETE ATOM 1HA        ! ^             ^ ^      ^
DELETE ATOM 1NZ
!DELETE ATOM 1HZ1 ! CHARMM doesn't like creating atoms with the same
!DELETE ATOM 1HZ2 ! name as deleted ones, so we transmute them instead.
DELETE ATOM 1HZ3
DELETE ATOM 2HA
DELETE ATOM 2NZ
!DELETE ATOM 2HZ1
!DELETE ATOM 2HZ2
DELETE ATOM 2HZ3
ATOM 1CA   CT     0.16 ! sum deleted hydrogen charge into parent. This
ATOM 2CA   CT     0.16 ! is the source of the total +0.32 charge above.
GROUP
ATOM 1CB'  CT3   -0.27
ATOM 1HB1' HA3    0.09
ATOM 1HB2' HA3    0.09
ATOM 1HB3' HA3    0.09
GROUP                  ! adjusts charges
ATOM 1CE   CT2   -0.18
ATOM 1HE1  HA2    0.09
ATOM 1HE2  HA2    0.09
GROUP
ATOM 1CZ   CT2   -0.18
ATOM 1HZ1  HA2    0.09
ATOM 1HZ2  HA2    0.09
GROUP
ATOM 1CH   CC1A  -0.15
ATOM 1HH   HE1    0.15
GROUP
ATOM 2CB'  CT3   -0.27
ATOM 2HB1' HA3    0.09
ATOM 2HB2' HA3    0.09
ATOM 2HB3' HA3    0.09
GROUP                  ! adjusts charges
ATOM 2CE   CT2   -0.18
ATOM 2HE1  HA2    0.09
ATOM 2HE2  HA2    0.09
GROUP
ATOM 2CZ   CT2   -0.18
ATOM 2HZ1  HA2    0.09
ATOM 2HZ2  HA2    0.09
GROUP
ATOM 2CH   CC1A  -0.15
ATOM 2HH   HE1    0.15

BOND 1CA   1CB'   1CB'  1HB1'  1CB'  1HB2'  1CB'  1HB3'
BOND 1CE   1CZ    1CZ   1HZ1   1CZ   1HZ2   1CZ   1CH    1CH   1HH
BOND 2CA   2CB'   2CB'  2HB1'  2CB'  2HB2'  2CB'  2HB3'
BOND 2CE   2CZ    2CZ   2HZ1   2CZ   2HZ2   2CZ   2CH    2CH   2HH
BOND 1CH   2CH
IC 1N     1C     *1CA   1CB'     0.0000    0.00 -120.00    0.00  0.0000 ! do not change
IC 1N     1CA    1CB'   1HB3'    0.0000    0.00  180.00    0.00  0.0000
IC 1CA    1HB3'  *1CB'  1HB1'    0.0000    0.00  120.00    0.00  0.0000
IC 1CA    1HB3'  *1CB'  1HB2'    0.0000    0.00 -120.00    0.00  0.0000
IC 1CG    1CD    1CE    1CZ      0.0000    0.00  180.00    0.00  0.0000
IC 1CD    1CZ    *1CE   1HE1     0.0000    0.00  120.00    0.00  0.0000
IC 1CD    1CZ    *1CE   1HE2     0.0000    0.00 -120.00    0.00  0.0000
IC 1CD    1CE    1CZ    1CH      0.0000    0.00  180.00    0.00  0.0000
IC 1CE    1CH    *1CZ   1HZ1     0.0000    0.00  120.00    0.00  0.0000
IC 1CE    1CH    *1CZ   1HZ2     0.0000    0.00 -120.00    0.00  0.0000
IC 1CE    1CZ    1CH    2CH      0.0000    0.00  180.00    0.00  0.0000
IC 1CZ    2CH    *1CH   1HH      0.0000    0.00  180.00    0.00  0.0000
IC 2N     2C     *2CA   2CB'     0.0000    0.00 -120.00    0.00  0.0000 ! do not change
IC 2N     2CA    2CB'   2HB3'    0.0000    0.00  180.00    0.00  0.0000
IC 2CA    2HB3'  *2CB'  2HB1'    0.0000    0.00  120.00    0.00  0.0000
IC 2CA    2HB3'  *2CB'  2HB2'    0.0000    0.00 -120.00    0.00  0.0000
IC 2CG    2CD    2CE    2CZ      0.0000    0.00  180.00    0.00  0.0000
IC 2CD    2CZ    *2CE   2HE1     0.0000    0.00  120.00    0.00  0.0000
IC 2CD    2CZ    *2CE   2HE2     0.0000    0.00 -120.00    0.00  0.0000
IC 2CD    2CE    2CZ    2CH      0.0000    0.00  180.00    0.00  0.0000
IC 2CE    2CH    *2CZ   2HZ1     0.0000    0.00  120.00    0.00  0.0000
IC 2CE    2CH    *2CZ   2HZ2     0.0000    0.00 -120.00    0.00  0.0000
IC 2CE    2CZ    2CH    1CH      0.0000    0.00  180.00    0.00  0.0000
IC 2CZ    1CH    *2CH   2HH      0.0000    0.00  180.00    0.00  0.0000
IC 1CZ    1CH    2CH    2CZ      0.0000    0.00  180.00    0.00  0.0000 ! trans

!toppar_nmgly
! N-Methylated Glycine, compatible with CHARMM36
! Kenno Vanommeslaeghe (kevo) based on DMA by Wenbo Yu (xxwy)

RESI NMGLYD       0.00 ! N-methylglycine dipeptide, kevo
GROUP
ATOM C1   CT3    -0.19
ATOM H11  HA3     0.09
ATOM H12  HA3     0.09
ATOM H13  HA3     0.09
ATOM C2   C       0.43
ATOM O2   O      -0.52
ATOM N3   N      -0.35
ATOM C3   CT3    -0.09 !         H32  H33
ATOM H31  HA3     0.09 !           \  /
ATOM H32  HA3     0.09 !   H11 H31--C3    O5    H71
ATOM H33  HA3     0.09 !     \      |     ||    |
ATOM C4   CT2     0.08 ! H12--C1    N3    C5    C7--H72
ATOM H41  HB2     0.09 !     /  \  /  \  /  \  /  \
ATOM H42  HB2     0.09 !   H13   C2    C4    N6    H73
ATOM C5   C       0.43 !         ||   /  \   |
ATOM O5   O      -0.52 !         O2 H41  H42 C6--H63
ATOM N6   N      -0.35 !                    /  \
ATOM C6   CT3    -0.09 !                  H61  H62
ATOM H61  HA3     0.09
ATOM H62  HA3     0.09
ATOM H63  HA3     0.09
ATOM C7   CT3    -0.09
ATOM H71  HA3     0.09
ATOM H72  HA3     0.09
ATOM H73  HA3     0.09

BOND C1  C2   C1  H11  C1  H12  C1  H13  C2  N3   C2  O2
BOND N3  C4   N3  C3   C3  H31  C3  H32  C3  H33  C4  C5
BOND C4  H41  C4  H42  C5  O5   C5  N6   N6  C7   N6  C6
BOND C6  H61  C6  H62  C6  H63  C7  H71  C7  H72  C7  H73
IMPR C2  C1  N3  O2
IMPR C5  C4  N6  O5
CMAP C2  N3  C4  C5   N3  C4  C5  N6
IC    N3   C4   C5   N6   0.0000    0.00   70.00    0.00   0.0000 ! Psi !
IC    C5   C4   N3   C2   0.0000    0.00 -130.00    0.00   0.0000 ! Phi !
IC    C4   N3   C2   C1   0.0000    0.00  180.00    0.00   0.0000 ! Omega(N)
IC    C4   C5   N6   C7   0.0000    0.00  180.00    0.00   0.0000 ! Omega(C)
IC    C2   C4   *N3  C3   0.0000    0.00  180.00    0.00   0.0000 ! OOP(left)
IC    C5   C7   *N6  C6   0.0000    0.00  180.00    0.00   0.0000 ! OOP(right)
IC    N3   C2   C1   H13  0.0000    0.00  180.00    0.00   0.0000
IC    C2   H13  *C1  H11  0.0000    0.00  120.00    0.00   0.0000
IC    C2   H13  *C1  H12  0.0000    0.00 -120.00    0.00   0.0000
IC    C1   N3   *C2  O2   0.0000    0.00  180.00    0.00   0.0000
IC    C4   N3   C3   H33  0.0000    0.00  -90.00    0.00   0.0000
IC    N3   H33  *C3  H31  0.0000    0.00  120.00    0.00   0.0000
IC    N3   H33  *C3  H32  0.0000    0.00 -120.00    0.00   0.0000
IC    N3   C5   *C4  H41  0.0000    0.00  120.00    0.00   0.0000
IC    N3   C5   *C4  H42  0.0000    0.00 -120.00    0.00   0.0000
IC    C4   N6   *C5  O5   0.0000    0.00  180.00    0.00   0.0000
IC    C5   N6   C6   H63  0.0000    0.00   90.00    0.00   0.0000 ! 104.2
IC    N6   H63  *C6  H61  0.0000    0.00  120.00    0.00   0.0000
IC    N6   H63  *C6  H62  0.0000    0.00 -120.00    0.00   0.0000
IC    C5   N6   C7   H73  0.0000    0.00    0.00    0.00   0.0000 !  13.5
IC    N6   H73  *C7  H71  0.0000    0.00  120.00    0.00   0.0000
IC    N6   H73  *C7  H72  0.0000    0.00 -120.00    0.00   0.0000

RESI MGY          0.00 ! N-methylglycine, kevo
                       ! Currently only of utility for polyglycine with 
                       ! AMGY and DMCT termini
GROUP
ATOM N    N      -0.35 !   HN2  HN3
ATOM CN   CT3    -0.09 !     \  /
ATOM HN1  HA3     0.09 ! HN1--CN   O
ATOM HN2  HA3     0.09 !      |    ||
ATOM HN3  HA3     0.09 !      N    C
ATOM CA   CT2     0.08 !     / \  / \
ATOM HA1  HB2     0.09 !        CA
ATOM HA2  HB2     0.09 !       /  \
ATOM C    C       0.43 !     HA1  HA2
ATOM O    O      -0.52

BOND -C  N    N   CN   CN  HN1  CN  HN2  CN  HN3
BOND N   CA   CA  C    CA  HA1  CA  HA2  C   +N
DOUBLE C O
IMPR C   CA  +N  O
CMAP -C  N   CA  C    N   CA  C   +N
ACCEPTOR O C
IC    N    CA   C    +N   0.0000    0.00   70.00    0.00   0.0000 ! Psi !
IC    C    CA   N    -C   0.0000    0.00 -130.00    0.00   0.0000 ! Phi !
IC    CA   C    +N   +CA  0.0000    0.00  180.00    0.00   0.0000 ! Omega(C)
IC    -C   CA   *N   CN   0.0000    0.00  180.00    0.00   0.0000 ! OOP(left)
IC    CA   N    CN   HN3  0.0000    0.00  -90.00    0.00   0.0000
IC    N    HN3  *CN  HN1  0.0000    0.00  120.00    0.00   0.0000
IC    N    HN3  *CN  HN2  0.0000    0.00 -120.00    0.00   0.0000
IC    N    C    *CA  HA1  0.0000    0.00  120.00    0.00   0.0000
IC    N    C    *CA  HA2  0.0000    0.00 -120.00    0.00   0.0000
IC    CA   +N   *C   O    0.0000    0.00  180.00    0.00   0.0000
PATCH FIRST AMGY LAST DMCT

PRES AMGY        -0.01 ! acetylated N-terminus for N-methylglycine, kevo
ATOM CAY  CT3    -0.19 ! do NOT use to create dipeptides; see NMGLYD
ATOM HY1  HA3     0.09 !      HY1
ATOM HY2  HA3     0.09 !       |     /
ATOM HY3  HA3     0.09 ! HY2--CAY--CY
ATOM CY   C       0.43 !       |    \\
ATOM OY   O      -0.52 !      HY3    OY

BOND CAY CY   CAY HY1  CAY HY2  CAY HY3  CY  N
DOUBLE CY OY
IMPR CY  CAY N   OY
CMAP CY  N   CA  C    N   CA  C   +N
ACCEPTOR OY CY
IC    C    CA   N    CY   0.0000    0.00 -130.00    0.00   0.0000 ! Phi !
IC    CA   N    CY   CAY  0.0000    0.00  180.00    0.00   0.0000 ! Omega(N)
IC    CY   CA   *N   CN   0.0000    0.00  180.00    0.00   0.0000 ! OOP(left)
IC    N    CY   CAY  HY3  0.0000    0.00  180.00    0.00   0.0000
IC    CY   HY3  *CAY HY1  0.0000    0.00  120.00    0.00   0.0000
IC    CY   HY3  *CAY HY2  0.0000    0.00 -120.00    0.00   0.0000
IC    CAY  N    *CY  OY   0.0000    0.00  180.00    0.00   0.0000

PRES DMCT         0.01 ! dimethylamine C-terminus for N-methylglycine, kevo
ATOM NT   N      -0.35 !       HT1
ATOM CNT  CT3    -0.09 !       |
ATOM H91  HA3     0.09 !       CAT--HT2
ATOM H92  HA3     0.09 !   \  /  \
ATOM H93  HA3     0.09 !    NT    HT3
ATOM CAT  CT3    -0.09 !    |
ATOM HT1  HA3     0.09 !    CNT--H93
ATOM HT2  HA3     0.09 !   /  \
ATOM HT3  HA3     0.09 ! H91  H92

BOND C   NT   NT  CAT  CAT HT1  CAT HT2  CAT HT3
BOND NT  CNT  CNT H91  CNT H92  CNT H93
IMPR C   CA  NT  O 
CMAP -C  N   CA  C    N   CA  C   NT
IC    N    CA   C    NT   0.0000    0.00   70.00    0.00   0.0000 ! Psi !
IC    CA   C    NT   CAT  0.0000    0.00  180.00    0.00   0.0000 ! Omega(C)
IC    C    CAT  *NT  CNT  0.0000    0.00  180.00    0.00   0.0000 ! OOP(right)
IC    CA   NT   *C   O    0.0000    0.00  180.00    0.00   0.0000
IC    C    NT   CNT  H93  0.0000    0.00   90.00    0.00   0.0000 ! 104.2
IC    NT   H93  *CNT H91  0.0000    0.00  120.00    0.00   0.0000
IC    NT   H93  *CNT H92  0.0000    0.00 -120.00    0.00   0.0000
IC    C    NT   CAT  HT3  0.0000    0.00    0.00    0.00   0.0000 !  13.5
IC    NT   HT3  *CAT HT1  0.0000    0.00  120.00    0.00   0.0000
IC    NT   HT3  *CAT HT2  0.0000    0.00 -120.00    0.00   0.0000

! Link lysine and histidine (HSE) with a triazole staple
!
! follow with AUTOgenerate ANGLes DIHEdrals command
PRES KHTZ        -0.10 ! K (lysine) to HSE (histidine) TriaZole staple, kevo
DELETE ATOM 1NZ        ! previous line: HSE CB-H2 has a +0.10 charge...
DELETE ATOM 1HZ1
DELETE ATOM 1HZ2
DELETE ATOM 1HZ3
DELETE ATOM 2CE1
DELETE ATOM 2HE1
DELETE ATOM 2HE2
DELETE IMPR 2CD2 2CG  2NE2 2HD2
DELETE IMPR 2CD2 2NE2 2CG  2HD2
ATOM 1CE   CT2      0.11 ! net charge from TRZ3 H5
ATOM 1HE1  HA2      0.09
ATOM 1HE2  HA2      0.09
! transmute prot indole to TRZ3 from CGenFF
ATOM 2CG   CG2R51   0.26 ! TRZ3 C2 slightly polar ==> sum H into parent, then substact HSE CB-H2
ATOM 2ND1  NG2R50  -0.41 ! TRZ3 N3
ATOM 2CD2  CG2R51  -0.35 ! TRZ3 C1
ATOM 2HD2  HGR52    0.20 ! TRZ3 H1
ATOM 2NE1  NG2R50  -0.37 ! TRZ3 N4
ATOM 2NE2  NG2R51   0.28 ! TRZ3 N5 polar ==> sum H into substituent

! establish link and repair damage done by deleting 2CE1
BOND 1CE   2NE2   2NE2  2NE1   2NE1  2ND1
! no new impropers because the ring is CGenFF
IC 1CG    1CD    1CE    2NE2     0.0000    0.00  180.00    0.00  0.0000
IC 1CD    2NE2   *1CE   1HE1     0.0000    0.00  120.00    0.00  0.0000
IC 1CD    2NE2   *1CE   1HE2     0.0000    0.00 -120.00    0.00  0.0000
IC 2CB    2CG    2ND1   2NE1     0.0000    0.00  180.00    0.00  0.0000
IC 2CD2   2NE1   *2NE2  1CE      0.0000    0.00  180.00    0.00  0.0000
IC 1CD    1CE     2NE2  2CD2     0.0000    0.00   90.00    0.00  0.0000

!Patches to create covalent bonds to from Cys or His to Zn2+
!Zn-Cys and Zn-His equilibrium parameters based on PDB survey by Lei Fang, 2015
!of 180+ structures in the PDB.
!FCs are estimates to allow for flexibility of the artificial bonds/angles

PRES CSN         -1.00 ! patch for anionic Cys: identical to patch CYSD in top_all36_prot.rtf
                       ! use in a patch statement
                       ! Doesn't require AUTOgenerate
!delete atom and reassign charges
DELETE ATOM HG1
GROUP
ATOM CB   CS     -0.38
ATOM HB1  HA2     0.09
ATOM HB2  HA2     0.09
ATOM SG   SS     -0.80

!S-Zn distances in SIRT3 xtal: 2.37, 2.32, 2.31, 2.21
PRES ZN_C         0.00 ! patch to covalently link anionic Cys to Zn
                       ! Patch is 1-Cys and 2-Zn
! Use AUTOgenerate ANGLes DIHEdrals after invoking the patch to create 
! the angles and dihedrals.  The angle and dihedral parameter force constants
! are set below.  Currently, there are angles parameters being used, but the
! diherdral force constants are set to zero.
BOND 1SG 2ZN

PRES ZNHD         0.00 ! patch to covalently link HSD to Zn
                       ! Patch is 1-HSD and 2-Zn
BOND 1NE2 2ZN

PRES ZNHE         0.00 ! patch to covalently link HSE to Zn
                       ! Patch is 1-Hse and 2-Zn
BOND 1ND1 2ZN

!Following is an example to create covalent bonds between 4 Cys residues and
!a Zn ion.  The Cys residues are initially converted to the anionic ionization
!state and then the bonds to the zn are created followed by autogenerate

!Need to patch Cys 256, 259, 280, 283 to make them anionic
!as required to be ligands of the Zn+2
!patch csn proa 256 setup warn
!patch csn proa 259 setup warn
!patch csn proa 280 setup warn
!patch csn proa 283 setup warn

!Patch to create covalent bond between Cys residues and Zn
!patch zn_c proa 256 hetc 405 setup warn
!patch zn_c proa 259 hetc 405 setup warn
!patch zn_c proa 280 hetc 405 setup warn
!patch zn_c proa 283 hetc 405 setup warn

!Patch to create covalent bond between Hse residues and Zn
!patch znhe proa 179 heta 301 setup warn

!Following is important
!autogenerate angles dihedrals

RESI HYP           0.00 ! hydroxyproline
!
!Note: there is a conflict with parameters containing the CP2/OH1 atom types
!in carb/toppar_all36_carb_imlab.str
!
!Domene, C., Jorgensen, C., Vanommeslaeghe, K., Schofield, C.,
!MacKerell, A.D., Jr., “Quantifying the binding interaction between the
!hypoxia-inducible transcription factor and the von Hippel Lindau
!suppressor,” Journal of Chemical Theory and Computation, In Press,
!2015, DOI: 10.1021/acs.jctc.5b00411
!
GROUP                   !       HD1 HD2
ATOM N     N     -0.29  !     |   \ /
ATOM CD    CP3    0.00  !     N---CD   HG
ATOM HD1   HA2    0.09  !     |    \   /
ATOM HD2   HA2    0.09  !     |     CG
ATOM CA    CP1    0.02  !     |    /  \
ATOM HA    HB1    0.09  !  HA-CA--CB  OE-HE
GROUP                   !     |   / \
ATOM CB    CP2   -0.18  !     | HB1 HB2
ATOM HB1   HA2    0.09  !   0=C
ATOM HB2   HA2    0.09  !     |
GROUP
ATOM CG    CP2    0.14  !note use of CP2
ATOM HG    HA1    0.09
ATOM OE    OH1   -0.66
ATOM HE    H      0.43
GROUP
ATOM C     C      0.51
ATOM O     O     -0.51
BOND C  CA  C   +N
BOND N  CA
BOND CA CB
BOND CG CB
BOND CG CD
BOND CD N
BOND HA CA
BOND CG HG
BOND CG OE
BOND OE HE
BOND CD HD1
BOND CD HD2
BOND CB HB1
BOND CB HB2
DOUBLE   O  C
IMPR N -C CA CD
IMPR C CA +N O
CMAP -C  N  CA  C   N  CA  C  +N
ACCEPTOR O C
IC -C   CA   *N   CD    1.3366 122.9400  178.5100 112.7500  1.4624
IC -C   N    CA   C     1.3366 122.9400  -76.1200 110.8600  1.5399
IC N    CA   C    +N    1.4585 110.8600  180.0000 114.7500  1.3569
IC +N   CA   *C   O     1.3569 114.7500  177.1500 120.4600  1.2316
IC CA   C    +N   +CA   1.5399 116.1200  180.0000 124.8900  1.4517
IC N    C    *CA  CB    1.4585 110.8600  113.7400 111.7400  1.5399
IC N    C    *CA  HA    1.4585 110.8600 -122.4000 109.0900  1.0837
IC N    CA   CB   CG    1.4585 102.5600   31.6100 104.3900  1.5322
IC CA   CG   *CB  HB1   0.00     0.00    120.00     0.00    0.00
IC CA   CG   *CB  HB2   0.00     0.00    240.00     0.00    0.00
IC CA   CB   CG   CD    1.5399 104.3900  -34.5900 103.2100  1.5317
IC CA   CB   CG   HG    1.5399 104.3900 -156.7200 112.9500  1.1077
IC CA   CB   CG   OE    1.5399 104.3900   81.2600 109.2200  1.1143
IC CB   CG   OE   HE    0.00     0.00    240.00     0.00    0.00
IC CB   CG   CD   HD1   1.5322 103.2100  -93.5500 110.0300  1.1137
IC CB   CG   CD   HD2   1.5322 103.2100  144.5200 110.0000  1.1144
PATCHING FIRS PROP

RESI HIC          0.00  ! neutral methylated His, methyl on NE2
! charges from CGenFF 2.1.0 based on dimethylimidazole
GROUP   
ATOM N    NH1    -0.47  !     |                 HE1
ATOM HN   H       0.31  !  HN-N             __  /
ATOM CA   CT1     0.07  !     |   HB1    ND1--CE1
ATOM HA   HB1     0.09  !     |   |     /      |
GROUP                   !  HA-CA--CB--CG       |
ATOM CB   CT2    -0.08  !     |   |     \\     |
ATOM HB1  HA2     0.09  !     |   HB2    CD2--NE2
ATOM HB2  HA2     0.09  !   O=C           |     \
ATOM ND1  NR2    -0.70  !     |          HD2    CZ--HZ3
ATOM CG   CPH1    0.22  !                      /  \
ATOM CE1  CPH2    0.25  !                    HZ1 HZ2
ATOM HE1  HR1     0.13
GROUP                   !original CGenFF charges: adjusted for group
ATOM NE2  NR1     0.02  ! 0.021
ATOM CZ   CT3    -0.23  !-0.226
ATOM HZ1  HA3     0.09
ATOM HZ2  HA3     0.09
ATOM HZ3  HA3     0.09
ATOM CD2  CPH1   -0.15  !-0.150
ATOM HD2  HR3     0.09  ! 0.099
GROUP   
ATOM C    C       0.51
ATOM O    O      -0.51
BOND CB  CA   CG  CB   ND1 CG     
BOND NE2 CD2  N   HN   N   CA      
BOND C   CA   C   +N   NE2 CE1  CA  HA   CB HB1   
BOND CB  HB2  NE2 CZ   CD2 HD2  CE1 HE1 
BOND CZ  HZ1  CZ  HZ2  CZ  HZ3
DOUBLE   O   C   CD2 CG   CE1 ND1
!IMPR NE2 CD2 CE1 HE2  CD2 CG  NE2 HD2  CE1 ND1 NE2 HE1   
!IMPR NE2 CE1 CD2 HE2  CD2 NE2 CG  HD2  CE1 NE2 ND1 HE1   
IMPR CD2 CG  NE2 HD2  CE1 ND1 NE2 HE1   
IMPR CD2 NE2 CG  HD2  CE1 NE2 ND1 HE1   
IMPR N   -C  CA  HN   C   CA  +N  O   
CMAP -C  N  CA  C   N  CA  C  +N
DONOR HN N   
!DONOR HE2 NE2   
ACCEPTOR ND1   
ACCEPTOR O C   
IC -C   CA   *N   HN    1.3472 124.1600  180.0000 114.3600  0.9991
IC -C   N    CA   C     1.3472 124.1600  180.0000 106.4300  1.5166
IC N    CA   C    +N    1.4532 106.4300  180.0000 116.9700  1.3446
IC +N   CA   *C   O     1.3446 116.9700  180.0000 120.6800  1.2290
IC CA   C    +N   +CA   1.5166 116.9700  180.0000 124.9500  1.4505
IC N    C    *CA  CB    1.4532 106.4300  123.5200 111.6700  1.5578
IC N    C    *CA  HA    1.4532 106.4300 -116.4900 107.0800  1.0833
IC N    CA   CB   CG    1.4532 112.8200  180.0000 116.9400  1.5109
IC CG   CA   *CB  HB1   1.5109 116.9400  119.8000 107.9100  1.1114
IC CG   CA   *CB  HB2   1.5109 116.9400 -124.0400 109.5000  1.1101
IC CA   CB   CG   ND1   1.5578 116.9400   90.0000 120.1700  1.3859
IC ND1  CB   *CG  CD2   1.3859 120.1700 -178.2600 129.7100  1.3596
IC CB   CG   ND1  CE1   1.5109 120.1700 -179.2000 105.2000  1.3170
IC CB   CG   CD2  NE2   1.5109 129.7100  178.6600 105.8000  1.3782
IC NE2  ND1  *CE1 HE1   1.3539 111.7600  179.6900 124.5800  1.0929
IC CE1  CD2  *NE2 CZ    1.3587 106.7200 -176.9400 126.3100  1.4597
IC NE2  CG   *CD2 HD2   1.3782 105.8000 -179.3500 129.8900  1.0800
IC CD2  NE2  CZ   HZ1   1.3738 126.3100 -126.8400 111.2400  1.1093
IC HZ1  NE2  *CZ  HZ2   1.1093 111.2400  121.7400 110.8500  1.1100
IC HZ1  NE2  *CZ  HZ3   1.1093 111.2400 -119.8700 108.7600  1.1140

PRES MHSE         0.00  ! patch to create neutral methylhistidine
                        ! Apply to residue HSE
DELETE ATOM HE2
GROUP                   !original CGenFF charges: adjusted for group
ATOM NE2  NR1     0.02  ! 0.021
ATOM CZ   CT3    -0.23  !-0.226
ATOM HZ1  HA3     0.09
ATOM HZ2  HA3     0.09
ATOM HZ3  HA3     0.09
ATOM CD2  CPH1   -0.15  !-0.150
ATOM HD2  HR3     0.09  ! 0.099
BOND NE2 CZ  CZ  HZ1  CZ  HZ2  CZ  HZ3
IC CE1  CD2  *NE2 CZ    1.3587 106.7200 -176.9400 126.3100  1.4597
IC CD2  NE2  CZ   HZ1   1.3738 126.3100 -126.8400 111.2400  1.1093
IC HZ1  NE2  *CZ  HZ2   1.1093 111.2400  121.7400 110.8500  1.1100
IC HZ1  NE2  *CZ  HZ3   1.1093 111.2400 -119.8700 108.7600  1.1140

PRES MHSD         0.00  ! patch to create neutral methylhistidine with methyl on NE2 atom: NOTE
                        ! Apply to residue HSD
                        ! Change atom types charges of full imidazole ring
DELETE ATOM HD1
GROUP                   
ATOM CB   CT2    -0.08  
ATOM HB1  HA2     0.09  
ATOM HB2  HA2     0.09  
ATOM ND1  NR2    -0.70  
ATOM CG   CPH1    0.22  
ATOM CE1  CPH2    0.25  
ATOM HE1  HR1     0.13
GROUP                   !original CGenFF charges: adjusted for group
ATOM NE2  NR1     0.02  ! 0.021
ATOM CZ   CT3    -0.23  !-0.226
ATOM HZ1  HA3     0.09
ATOM HZ2  HA3     0.09
ATOM HZ3  HA3     0.09
ATOM CD2  CPH1   -0.15  !-0.150
ATOM HD2  HR3     0.09  ! 0.099
BOND NE2 CZ  CZ  HZ1  CZ  HZ2  CZ  HZ3
IC CE1  CD2  *NE2 CZ    1.3587 106.7200 -176.9400 126.3100  1.4597
IC CD2  NE2  CZ   HZ1   1.3738 126.3100 -126.8400 111.2400  1.1093
IC HZ1  NE2  *CZ  HZ2   1.1093 111.2400  121.7400 110.8500  1.1100
IC HZ1  NE2  *CZ  HZ3   1.1093 111.2400 -119.8700 108.7600  1.1140

RESI HICP         1.00  ! Protonated methylated His
! charges from CGenFF 2.1.0 based on protonated dimethylimidazole
GROUP   
ATOM N    NH1    -0.47  !     |          HD1    HE1
ATOM HN   H       0.31  !  HN-N           |     /
ATOM CA   CT1     0.07  !     |   HB1    ND1--CE1
ATOM HA   HB1     0.09  !     |   |      /      ||
!GROUP                   !  HA-CA--CB--CG       ||
!ATOM CB   CT2A   -0.05  !     |   |     \\     ||
!ATOM HB1  HA2     0.09  !     |   HB2    CD2--NE2(+)
!ATOM HB2  HA2     0.09  !   O=C           |     \
!ATOM CD2  CPH1    0.19  !     |          HD2    CZ--HZ3
!ATOM HD2  HR1     0.13  !                      /  \
!ATOM CG   CPH1    0.19  !                     HZ1 HZ2
GROUP                   !original CGenFF charges: adjusted for group
ATOM CB   CT2A   -0.05  !-0.212
ATOM HB1  HA2     0.09  !      
ATOM HB2  HA2     0.09  !      
ATOM CD2  CPH1    0.19  ! 0.206
ATOM HD2  HR1     0.13  ! 0.116
ATOM CG   CPH1    0.19  ! 0.260
ATOM NE2  NR3    -0.50  !-0.499
ATOM CZ   CT3     0.16  ! 0.162
ATOM HZ1  HA3     0.09  
ATOM HZ2  HA3     0.09
ATOM HZ3  HA3     0.09
ATOM ND1  NR3    -0.51  !-0.505
ATOM HD1  H       0.44  ! 0.440
ATOM CE1  CPH2    0.32  ! 0.335
ATOM HE1  HR2     0.18  ! 0.157
GROUP   
ATOM C    C       0.51
ATOM O    O      -0.51
BOND CB  CA   CG  CB   ND1 CG   CE1 ND1   
BOND NE2 CD2  N   HN   N   CA   
BOND C   CA   C   +N  CA  HA  CB HB1   
BOND CB  HB2  ND1 HD1 NE2 CZ  CD2 HD2 CE1 HE1
BOND CZ  HZ1  CZ  HZ2  CZ  HZ3
DOUBLE  O   C   CD2 CG     NE2 CE1
IMPR ND1 CG  CE1 HD1  ND1 CE1 CG  HD1
!IMPR NE2 CD2 CE1 HE2  NE2 CE1 CD2 HE2   
IMPR N   -C  CA  HN   C   CA  +N  O   
CMAP -C  N  CA  C   N  CA  C  +N
DONOR HN N   
DONOR HD1 ND1   
!DONOR HE2 NE2   
ACCEPTOR O C   
IC -C   CA   *N   HN    1.3489 123.9300  180.0000 118.8000  1.0041
IC -C   N    CA   C     1.3489 123.9300  180.0000 112.0300  1.5225
IC N    CA   C    +N    1.4548 112.0300  180.0000 116.4900  1.3464
IC +N   CA   *C   O     1.3464 116.4900  180.0000 121.2000  1.2284
IC CA   C    +N   +CA   1.5225 116.4900  180.0000 124.2400  1.4521
IC N    C    *CA  CB    1.4548 112.0300  125.1300 109.3800  1.5533
IC N    C    *CA  HA    1.4548 112.0300 -119.2000 106.7200  1.0832
IC N    CA   CB   CG    1.4548 112.2500  180.0000 114.1800  1.5168
IC CG   CA   *CB  HB1   1.5168 114.1800  122.5000 108.9900  1.1116
IC CG   CA   *CB  HB2   1.5168 114.1800 -121.5100 108.9700  1.1132
IC CA   CB   CG   ND1   1.5533 114.1800   90.0000 122.9400  1.3718
IC ND1  CB   *CG  CD2   1.3718 122.9400 -165.2600 128.9300  1.3549
IC CB   CG   ND1  CE1   1.5168 122.9400 -167.6200 108.9000  1.3262
IC CB   CG   CD2  NE2   1.5168 128.9300  167.1300 106.9300  1.3727
IC NE2  ND1  *CE1 HE1   1.3256 108.5000  178.3900 125.7600  1.0799
IC CE1  CD2  *NE2 CZ    1.3222 108.8200 -171.2800 123.9900  1.4663
IC CE1  CG   *ND1 HD1   1.3262 108.9000  171.4900 126.0900  1.0018
IC NE2  CG   *CD2 HD2   1.3727 106.9300 -174.4900 128.4100  1.0867
IC CD2  NE2  CZ   HZ1   1.3708 123.9900 -131.1700 112.2000  1.1108
IC HZ1  NE2  *CZ  HZ2   1.1108 112.2000  121.3100 110.7300  1.1134
IC HZ1  NE2  *CZ  HZ3   1.1108 112.2000 -121.2800 110.0400  1.1137

!renamed from MHSP, 2021_6_10 due to overlap with non-standard AAs
PRES HSPM         1.00  ! patch to create protonated methylhistidine
                        ! Apply to residue HSP
DELETE ATOM HE2
GROUP                   !original CGenFF charges: adjusted for group
ATOM CB   CT2A   -0.05  !-0.212
ATOM HB1  HA2     0.09  !      
ATOM HB2  HA2     0.09  !      
ATOM CD2  CPH1    0.19  ! 0.206
ATOM HD2  HR1     0.13  ! 0.116
ATOM CG   CPH1    0.19  ! 0.260
ATOM NE2  NR3    -0.50  !-0.499
ATOM CZ   CT3     0.16  ! 0.162
ATOM HZ1  HA3     0.09  
ATOM HZ2  HA3     0.09
ATOM HZ3  HA3     0.09
ATOM ND1  NR3    -0.51  !-0.505
ATOM HD1  H       0.44  ! 0.440
ATOM CE1  CPH2    0.32  ! 0.335
ATOM HE1  HR2     0.18  ! 0.157
BOND NE2 CZ  CZ  HZ1  CZ  HZ2  CZ  HZ3
IC CE1  CD2  *NE2 CZ    1.3222  108.82 -171.28  123.99   1.4663
IC CD2  NE2  CZ   HZ1   1.3708  123.99 -131.17  112.20   1.1108
IC HZ1  NE2  *CZ  HZ2   1.1108  112.20  121.31  110.73   1.1134
IC HZ1  NE2  *CZ  HZ3   1.1108  112.20 -121.28  110.04   1.1137

RESI NAPH         0.00  !residue with naphthalene sidechain. based on PHE, adm, 2020/6
GROUP   
ATOM N    NH1    -0.47  !     |        HD1  HE1    
ATOM HN   H       0.31  !  HN-N         |    |   
ATOM CA   CT1     0.07  !     |   HB1  CD1--CE1       HH
ATOM HA   HB1     0.09  !     |   |    //     \\     /
GROUP                   !  HA-CA--CB--CG      CZ---CH
ATOM CB   CT2    -0.18  !     |   |    \  __  /      \\ 
ATOM HB1  HA2     0.09  !     |   HB2  CD2--CE2      CTH-HTH
ATOM HB2  HA2     0.09  !   O=C         |     \  __  /
GROUP                   !     |        HD2    CZ1--CH1
ATOM CG   CA      0.00  !                     /      \
GROUP                   !                   HZ1      HH1
ATOM CD1  CA     -0.115
ATOM HD1  HP      0.115
GROUP   
ATOM CE1  CA     -0.115
ATOM HE1  HP      0.115
GROUP
ATOM CZ   CA      0.000
GROUP
ATOM CD2  CA     -0.115
ATOM HD2  HP      0.115
GROUP
ATOM CE2  CA      0.000
GROUP
ATOM CH   CA     -0.115
ATOM HH   HP      0.115
GROUP
ATOM CTH  CA     -0.115
ATOM HTH  HP      0.115
GROUP
ATOM CZ1  CA     -0.115
ATOM HZ1  HP      0.115
GROUP
ATOM CH1  CA     -0.115
ATOM HH1  HP      0.115
GROUP   
ATOM C    C       0.51
ATOM O    O      -0.51
BOND CB  CA   CG CB   CD2 CG   CE1 CD1   
BOND CZ  CE2  N   HN   
BOND N   CA    C   CA   C   +N   CA  HA   
BOND CB  HB1  CB HB2  CD1 HD1  CD2 HD2  CE1 HE1  
DOUBLE   O  C    CD1 CG  CZ CE1   CE2 CD2
BOND CE2 CZ1  CZ  CH
BOND CH  CTH  CTH CH1  CH1 CZ1
BOND CH  HH   CTH HTH  CH1 HH1 CZ1 HZ1 
IMPR N -C CA HN  C CA +N O   
CMAP -C  N  CA  C   N  CA  C  +N
DONOR HN N   
ACCEPTOR O C   
IC -C   CA   *N   HN    1.3476 123.8900  180.0000 114.4700  0.9987
IC -C   N    CA   C     1.3476 123.8900  180.0000 106.3800  1.5229
IC N    CA   C    +N    1.4504 106.3800  180.0000 117.6500  1.3483
IC +N   CA   *C   O     1.3483 117.6500  180.0000 120.4900  1.2287
IC CA   C    +N   +CA   1.5229 117.6500  180.0000 124.1000  1.4523
IC N    C    *CA  CB    1.4504 106.3800  122.4900 112.4500  1.5594
IC N    C    *CA  HA    1.4504 106.3800 -115.6300 107.0500  1.0832
IC N    CA   CB   CG    1.4504 111.6300  180.0000 112.7600  1.5109
IC CG   CA   *CB  HB1   1.5109 112.7600  118.2700 109.1000  1.1119
IC CG   CA   *CB  HB2   1.5109 112.7600 -123.8300 111.1100  1.1113
IC CA   CB   CG   CD1   1.5594 112.7600   90.0000 120.3200  1.4059
IC CD1  CB   *CG  CD2   1.4059 120.3200 -177.9600 120.7600  1.4062
IC CB   CG   CD1  CE1   1.5109 120.3200 -177.3700 120.6300  1.4006
IC CE1  CG   *CD1 HD1   1.4006 120.6300  179.7000 119.6500  1.0814
IC CB   CG   CD2  CE2   1.5109 120.7600  177.2000 120.6200  1.4002
IC CE2  CG   *CD2 HD2   1.4002 120.6200 -178.6900 119.9900  1.0811
IC CG   CD1  CE1  CZ    1.4059 120.6300   -0.1200 119.9300  1.4004
IC CZ   CD1  *CE1 HE1   1.4004 119.9300 -179.6900 120.0100  1.0808
IC CZ   CD2  *CE2 CZ1   1.4000 119.9600 -179.9300 119.8700  1.2200 !new ICs are approximate
IC CE1  CE2  *CZ  CH    1.4004 119.9800  179.5100 119.9700  1.2200
IC CE1  CZ   CH   CTH   1.2200 119.9800  179.5100 119.9700  1.2200
IC CD2  CE2  CZ1  CH1   1.2200 119.9800  179.5100 119.9700  1.2200
IC CZ   CTH  *CH  HH    1.4004 119.9300 -179.6900 120.0100  1.0808
IC CH   CH1  *CTH HTH   1.4004 119.9300 -179.6900 120.0100  1.0808
IC CTH  CZ1  *CH1 HH1   1.4004 119.9300 -179.6900 120.0100  1.0808
IC CH1  CE2  *CZ1 HZ1   1.4004 119.9300 -179.6900 120.0100  1.0808

! Stapling patches
! 1. Metathesis

PRES NSTP         0.91 ! standard N-terminus for stapling peptide
GROUP                  ! use in generate statement
ATOM N    NH3    -0.30 !         HT1
ATOM HT1  HC      0.33 !     (+)/
ATOM HT2  HC      0.33 ! --CA--N--HT2
ATOM HT3  HC      0.33 !   |    \
ATOM CA   CT1     0.22 !   HA    HT3
DELETE ATOM HN
BOND HT1 N HT2 N HT3 N
DONOR HT1 N
DONOR HT2 N
DONOR HT3 N
IC HT1     N      CA     C          1.0400  109.50  180.00  110.00   1.4900
IC HT2     CA     *N     HT1        1.0400  109.50  120.00  109.50   1.0400
IC HT3     CA     *N     HT2        1.0400  109.50  120.00  109.50   1.0400

PRES META3        0.18  ! Metathesis between two (S)-propylalanine
GROUP                   !            :
ATOM CX1  CT3    -0.18  !         HN-N
ATOM HX11 HA3     0.09  !     HX12   :   HB1 HM1   HM2 HB1       2HX22
ATOM HX12 HA3     0.09  !      \     :   |   |     |   |    :   /
ATOM HX13 HA3     0.09  ! HX11--CX1--CA--CB--CM1==CM2--1CB--2CA--2CX2--2HX21
ATOM 1CB  CT2    -0.18  !      /     :   |             |    :   \
ATOM 1HB1 HA2     0.09  !     HX13   :   HB2           HB2       2HX23
ATOM 1HB2 HA2     0.09  !          O=C
GROUP                   !            :
ATOM CM1  CE1    -0.15
ATOM HM1  HE1     0.15
ATOM CM2  CE1    -0.15
ATOM HM2  HE1     0.15
GROUP
ATOM 2CB  CT2    -0.18
ATOM 2HB1 HA2     0.09
ATOM 2HB2 HA2     0.09
GROUP
ATOM CX2  CT3    -0.18
ATOM HX21 HA3     0.09
ATOM HX22 HA3     0.09
ATOM HX23 HA3     0.09
DELETE ATOM 1HA
DELETE ATOM 2HA
DELETE ATOM 1HB3
DELETE ATOM 2HB3
BOND   1CA  CX1  CX1  HX11  CX1  HX12  CX1  HX13
BOND   2CA  CX2  CX2  HX21  CX2  HX22  CX2  HX23
BOND   1CB  CM1  CM1  HM1   CM2  HM2
BOND   CM2  2CB
DOUBLE CM1  CM2
IC  1N       1C      *1CA     CX1        1.4592  114.44 -123.23  111.09   1.5461
IC  1C       1CA     CX1      HX11       1.5390  111.09  177.25  109.60   1.1109
IC  HX11     1CA     *CX1     HX12       1.1109  109.60  119.13  111.05   1.1119
IC  HX12     1CA     *CX1     HX13       1.1109  109.60 -119.58  111.61   1.1114
IC  1N       1CA     1CB      CM1        1.4504  111.47  180.00  115.76   1.5435
IC  1CA      1CB     CM1      CM2        1.5115  126.91    0.00  126.69   1.5092
IC  CM2      1CB     *CM1     HM1        1.3502  126.91 -178.81  114.69   1.1010
IC  CM1      2CB     *CM2     HM2        1.5099  126.94 -177.42  118.69   1.1018
IC  CM1      CM2     2CB      2CA        0.0000    0.00  180.00    0.00   0.0000
IC  2N       2C      *2CA     CX2        1.4592  114.44 -123.23  111.09   1.5461
IC  2C       2CA     CX2      HX21       1.5390  111.09  177.25  109.60   1.1109
IC  HX21     2CA     *CX2     HX22       1.1109  109.60  119.13  111.05   1.1119
IC  HX22     2CA     *CX2     HX23       1.1109  109.60 -119.58  111.61   1.1114
IC  2N       2CA     2CB      CM2        1.4504  111.47  180.00  115.76   1.5435

PRES META4        0.18  ! Metathesis between two (S)-butylalanine
GROUP                   !            :
ATOM CX1  CT3    -0.18  !         HN-N
ATOM HX11 HA3     0.09  !     HX12   :   HB1 HG1 HM1   HM2 HI1  HB1  :    2HX22
ATOM HX12 HA3     0.09  !      \     :   |    |  |     |   |    |    :   /
ATOM HX13 HA3     0.09  ! HX11--CX1-CA--1CB--CG--CM1==CM2--CI--2CB--2CA--2CX2--2HX21
ATOM 1CB  CT2    -0.18  !      /     :   |    |            |    |    :   \
ATOM 1HB1 HA2     0.09  !     HX13   :   HB2 HG2           HI2  HB2  :    2HX23
ATOM 1HB2 HA2     0.09  !          O=C
GROUP                   !            :
ATOM CG   CT2    -0.18  !
ATOM HG1  HA2     0.09
ATOM HG2  HA2     0.09
GROUP
ATOM CM1  CE1    -0.15
ATOM HM1  HE1     0.15
ATOM CM2  CE1    -0.15
ATOM HM2  HE1     0.15
GROUP
ATOM CI   CT2    -0.18
ATOM HI1  HA2     0.09
ATOM HI2  HA2     0.09
GROUP
ATOM 2CB  CT2    -0.18
ATOM 2HB1 HA2     0.09
ATOM 2HB2 HA2     0.09
GROUP
ATOM CX2  CT3    -0.18
ATOM HX21 HA3     0.09
ATOM HX22 HA3     0.09
ATOM HX23 HA3     0.09
DELETE ATOM 1HA
DELETE ATOM 2HA
DELETE ATOM 1HB3
DELETE ATOM 2HB3
BOND   1CA  CX1  CX1  HX11  CX1  HX12  CX1  HX13
BOND   2CA  CX2  CX2  HX21  CX2  HX22  CX2  HX23
BOND   1CB  CG   CG   HG1   CG   HG2
BOND   CG   CM1  CM1  HM1   CM2  HM2
BOND   CM2  CI   CI   HI1   CI   HI2
BOND   2CB  CI
DOUBLE CM1  CM2
IC 1N       1C      *1CA     CX1        1.4592  114.44 -123.23  111.09   1.5461
IC 1C       1CA     CX1      HX11       1.5390  111.09  177.25  109.60   1.1109
IC HX11     1CA     *CX1     HX12       1.1109  109.60  119.13  111.05   1.1119
IC HX12     1CA     *CX1     HX13       1.1109  109.60 -119.58  111.61   1.1114
IC 1N       1CA     1CB      CG         1.4504  111.47  180.00  115.76   1.5435
IC 1CA      1CB     CG       CM1        1.5568  115.76  180.00  113.28   1.5397
IC CM1      1CB     *CG      HG1        1.5397  113.28  120.74  109.10   1.1138
IC CM1      1CB     *CG      HG2        1.5397  113.28 -122.34  108.99   1.1143
IC 1CB      CG      CM1      CM2        1.5115  126.91    0.00  126.69   1.5092
IC CM2      CG      *CM1     HM1        1.3502  126.91 -178.81  114.69   1.1010
IC CG       CM1     CM2      CI         0.0000    0.00  180.00    0.00   0.0000
IC CM1      CI      *CM2     HM2        1.5099  126.94 -177.42  118.69   1.1018
IC 2N       2C      *2CA     CX2        1.4592  114.44 -123.23  111.09   1.5461
IC 2C       2CA     CX2      HX21       1.5390  111.09  177.25  109.60   1.1109
IC HX21     2CA     *CX2     HX22       1.1109  109.60  119.13  111.05   1.1119
IC HX22     2CA     *CX2     HX23       1.1109  109.60 -119.58  111.61   1.1114
IC 2N       2CA     2CB      CI         1.4504  111.47  180.00  115.76   1.5435
IC CM2      2CB     *CI      HI1        1.5397  113.28  120.74  109.10   1.1138
IC CM2      2CB     *CI      HI2        1.5397  113.28 -122.34  108.99   1.1143

PRES META5        0.18  ! Metathesis between two (S)-pentenylalanine
GROUP                   !            :
ATOM CX1  CT3    -0.18  !         HN-N
ATOM HX11 HA3     0.09  !     HX12   :   HB1 HG1 HD1 HM1   HM2 HH1 HI1  HB1       2HX22
ATOM HX12 HA3     0.09  !      \     :   |    |   |   |     |   |   |   |    :   /
ATOM HX13 HA3     0.09  ! HX11--CX1--CA--CB--CG--CD--CM1==CM2--CH--CI--2CB--2CA--2CX2--2HX21
ATOM 1CB  CT2    -0.18  !      /     :   |    |   |             |   |   |    :   \
ATOM 1HB1 HA2     0.09  !     HX13   :   HB2 HG2 HD2           HH2 HI2  HB2       2HX23
ATOM 1HB2 HA2     0.09  !          O=C
GROUP                   !            :
ATOM CG   CT2    -0.18  !
ATOM HG1  HA2     0.09
ATOM HG2  HA2     0.09
GROUP
ATOM CD   CT2    -0.18
ATOM HD1  HA2     0.09
ATOM HD2  HA2     0.09
GROUP
ATOM CM1  CE1    -0.15
ATOM HM1  HE1     0.15
ATOM CM2  CE1    -0.15
ATOM HM2  HE1     0.15
GROUP
ATOM CH   CT2    -0.18
ATOM HH1  HA2     0.09
ATOM HH2  HA2     0.09
GROUP
ATOM CI   CT2    -0.18
ATOM HI1  HA2     0.09
ATOM HI2  HA2     0.09
GROUP
ATOM 2CB  CT2    -0.18
ATOM 2HB1 HA2     0.09
ATOM 2HB2 HA2     0.09
GROUP
ATOM CX2  CT3    -0.18
ATOM HX21 HA3     0.09
ATOM HX22 HA3     0.09
ATOM HX23 HA3     0.09
DELETE ATOM 1HA
DELETE ATOM 2HA
DELETE ATOM 1HB3
DELETE ATOM 2HB3
BOND   1CA  CX1  CX1  HX11  CX1  HX12  CX1  HX13
BOND   2CA  CX2  CX2  HX21  CX2  HX22  CX2  HX23
BOND   1CB  CG   CG   HG1   CG   HG2
BOND   CG   CD   CD   HD1   CD   HD2
BOND   CD   CM1  CM1  HM1   CM2  HM2
BOND   CM2  CH   CH   HH1   CH   HH2
BOND   CH   CI   CI   HI1   CI   HI2
BOND   2CB  CI
DOUBLE CM1  CM2
IC 1N        1C      1CA      1CB        1.4592  114.44   123.23  111.09  1.5461
IC 1C        1CA     1CB      1HB1       1.5390  111.09   177.25  109.60  1.1109
IC 1HB1      1CA     1CB      1HB2       1.1109  109.60   119.13  111.05  1.1119
IC 1C        1N      1CA      1CB        1.4900  107.00   120.00  113.50  1.5380
IC 1CB       1N      1CA      1CX1       1.5380  113.50  -120.00  113.50  1.5380
IC 1N        1CA     1CB      CG         1.4300  113.50   180.00  113.50  1.5300
IC CG        1CA     1CB      1HB1       1.5300  113.50   120.00  110.10  1.1110
IC 1HB1      1CA     1CB      1HB2       1.1110  110.10  -120.00  110.10  1.1110
IC 1CA       1CB     CG       CD         1.5380  113.50   180.00  113.60  1.5300
IC CD        1CB     CG       HG1        1.5300  113.60   120.00  110.10  1.1110
IC HG1       1CB     CG       HG2        1.1110  110.10  -120.00  110.10  1.1110
IC 1CB       CG      CD       CM1        1.5300  113.60   180.00  112.20  1.5020
IC CM1       CG      CD       HD1        1.5020  112.20   120.00  110.10  1.1110
IC HD1       CG      CD       HD2        1.1110  110.10  -120.00  110.10  1.1110
IC CG        CD      CM1      CM2        1.5300  112.20   180.00  123.50  1.3400
IC CM2       CD      CM1      HM1        1.3400  123.50   180.00  116.00  1.1000
IC CD        CM1     CM2      CH         1.5020  123.50   180.00  123.50  1.5020
IC CH        CM1     CM2      HM2        1.5020  123.50   180.00  119.50  1.1000
IC CM1       CM2     CH       CI         1.3400  123.50   180.00  112.20  1.5300
IC CI        CM2     CH       HH1        1.5300  112.20   120.00  111.50  1.1110
IC HH1       CM2     CH       HH2        1.1110  111.50  -120.00  111.50  1.1110
IC CM2       CH      CI       2CB        1.5020  112.20   180.00  113.60  1.5300
IC 2CB       CH      CI       HI1        1.5300  113.60   120.00  110.10  1.1110
IC HI1       CH      CI       HI2        1.1110  110.10  -120.00  110.10  1.1110
IC 1N        1CA     1CX1     1HX11      1.4300  113.50   180.00  110.10  1.1110
IC 1HX11     1CA     1CX1     1HX12      1.1110  110.10   120.00  110.10  1.1110
IC 1HX11     1CA     1CX1     1HX13      1.1110  110.10  -120.00  110.10  1.1110
IC 2CB       2N      2CA      CX2        1.5380  113.50  -120.00  113.50  1.5380
IC 2N        2CA     CX2      HX21       1.4300  113.50   180.00  110.10  1.1110
IC HX21      2CA     CX2      HX22       1.1110  110.10   120.00  110.10  1.1110
IC HX21      2CA     CX2      HX23       1.1110  110.10  -120.00  110.10  1.1110
IC 2CA       CI      2CB      2HB1       1.5380  113.50   120.00  110.10  1.1110
IC 2CA       CI      2CB      2HB2       1.5380  113.50  -120.00  110.10  1.1110

PRES META6        0.18  ! Metathesis between two (S)-hexylalanine
GROUP                   !            :
ATOM CX1  CT3    -0.18  !         HN-N
ATOM HX11 HA3     0.09  !     HX12   :   HB1 HG1 HD1 HE1 HM1   HM2 HH1 HI1  HJ1 HB1         2HX22
ATOM HX12 HA3     0.09  !      \     :   |    |   |  |   |     |   |   |    |   |     :     /
ATOM HX13 HA3     0.09  ! HX11--CX1--CA--CB--CG--CD--CE--CM1==CM2--CH--CI--CJ--1CB--2CA--2CX2--2HX21
ATOM 1CB  CT2    -0.18  !      /     :   |    |   |  |             |   |    |   |     :     \
ATOM 1HB1 HA2     0.09  !     HX13   :   HB2 HG2 HD2 HE2           HH2 HI2  HJ2 HB2          2HX23
ATOM 1HB2 HA2     0.09  !          O=C
GROUP                   !            :
ATOM CG   CT2    -0.18  !
ATOM HG1  HA2     0.09
ATOM HG2  HA2     0.09
GROUP
ATOM CD   CT2    -0.18
ATOM HD1  HA2     0.09
ATOM HD2  HA2     0.09
GROUP
ATOM CE   CT2    -0.18
ATOM HE1  HA2     0.09
ATOM HE2  HA2     0.09
GROUP
ATOM CM1  CE1    -0.15
ATOM HM1  HE1     0.15
ATOM CM2  CE1    -0.15
ATOM HM2  HE1     0.15
GROUP
ATOM CH   CT2    -0.18
ATOM HH1  HA2     0.09
ATOM HH2  HA2     0.09
GROUP
ATOM CI   CT2    -0.18
ATOM HI1  HA2     0.09
ATOM HI2  HA2     0.09
GROUP
ATOM CJ   CT2    -0.18
ATOM HJ1  HA2     0.09
ATOM HJ2  HA2     0.09
GROUP
ATOM 2CB  CT2    -0.18
ATOM 2HB1 HA2     0.09
ATOM 2HB2 HA2     0.09
GROUP
ATOM CX2  CT3    -0.18
ATOM HX21 HA3     0.09
ATOM HX22 HA3     0.09
ATOM HX23 HA3     0.09
DELETE ATOM 1HA
DELETE ATOM 2HA
DELETE ATOM 1HB3
DELETE ATOM 2HB3
BOND   1CA  CX1  CX1  HX11  CX1  HX12  CX1  HX13
BOND   2CA  CX2  CX2  HX21  CX2  HX22  CX2  HX23
BOND   1CB  CG   CG   HG1   CG   HG2
BOND   CG   CD   CD   HD1   CD   HD2
BOND   CD   CE   CE   HE1   CE   HE2
BOND   CE   CM1  CM1  HM1   CM2  HM2
BOND   CM2  CH   CH   HH1   CH   HH2
BOND   CH   CI   CI   HI1   CI   HI2
BOND   CI   CJ   CJ   HJ1   CJ   HJ2
BOND   2CB  CJ
DOUBLE CM1  CM2
IC 1N       1C      *1CA     CX1        1.4592  114.44 -123.23  111.09   1.5461
IC 1C       1CA     CX1      HX11       1.5390  111.09  177.25  109.60   1.1109
IC HX11     1CA     *CX1     HX12       1.1109  109.60  119.13  111.05   1.1119
IC HX12     1CA     *CX1     HX13       1.1109  109.60 -119.58  111.61   1.1114
IC 1N       1CA     1CB      CG         1.4504  111.47  180.00  115.76   1.5435
IC 1CA      1CB     CG       CD         1.5568  115.76  180.00  113.28   1.5397
IC CD       1CB     *CG      HG1        1.5397  113.28  120.74  109.10   1.1138
IC CD       1CB     *CG      HG2        1.5397  113.28 -122.34  108.99   1.1143
IC 1CB      CG      CD       CE         1.5458  114.46  180.00  126.91   1.3502
IC CE       CG      *CD      HD1        1.5350  112.33  122.25  108.41   1.1141
IC CE       CG      *CD      HD2        1.5350  112.33 -121.59  108.13   1.1146
IC CG       CD      CE       CM1        1.5458  114.46  180.00  126.91   1.3502
IC CM1      CD      *CE      HE1        1.5350  112.33  122.25  108.41   1.1141
IC CM1      CD      *CE      HE2        1.5350  112.33 -121.59  108.13   1.1146
IC CD       CE      CM1      CM2        1.5115  126.91    0.00  126.69   1.5092
IC CM2      CE      *CM1     HM1        1.3502  126.91 -178.81  114.69   1.1010
IC CE       CM1     CM2      CH         0.0000    0.00  180.00    0.00   0.0000
IC CM1      CH      *CM2     HM2        1.5099  126.94 -177.42  118.69   1.1018
IC 2N       2C      *2CA     CX2        1.4592  114.44 -123.23  111.09   1.5461
IC 2C       2CA     CX2      HX21       1.5390  111.09  177.25  109.60   1.1109
IC HX21     2CA     *CX2     HX22       1.1109  109.60  119.13  111.05   1.1119
IC HX22     2CA     *CX2     HX23       1.1109  109.60 -119.58  111.61   1.1114
IC 2N       2CA     2CB      CJ         1.4504  111.47  180.00  115.76   1.5435
IC 2CA      2CB     CJ       CI         1.5458  114.46  180.00  126.91   1.3502
IC CI       2CB     *CJ      HJ1        1.5397  113.28  120.74  109.10   1.1138
IC CI       2CB     *CJ      HJ2        1.5397  113.28 -122.34  108.99   1.1143
IC 2CB      CJ      CI       CH         1.5458  114.46  180.00  126.91   1.3502
IC CJ       CH      *CI      HI1        1.5350  112.33  122.25  108.41   1.1141
IC CJ       CH      *CI      HI2        1.5350  112.33 -121.59  108.13   1.1146
IC CM2      CI      *CH      HH1        1.5350  112.33  122.25  108.41   1.1141
IC CM2      CI      *CH      HH2        1.5350  112.33 -121.59  108.13   1.1146

PRES META7        0.18  ! Metathesis between two (S)-hexylalanine
GROUP                   !            :
ATOM CX1  CT3    -0.18  !         HN-N
ATOM HX11 HA3     0.09  !     HX12   :   HB1 HG1 HD1 HE1 HF1 HM1  HM2  HH1 HI1 HJ1 HK1  HB1         2HX22
ATOM HX12 HA3     0.09  !      \     :   |    |   |  |   |   |    |    |   |   |   |    |     :     /
ATOM HX13 HA3     0.09  ! HX11--CX1--CA--CB--CG--CD--CE--CF--CM1==CM2--CH--CI--CJ--CK--1CB--2CA--2CX2--2HX21
ATOM 1CB  CT2    -0.18  !      /     :   |    |   |  |   |             |   |   |   |    |     :     \
ATOM 1HB1 HA2     0.09  !     HX13   :   HB2 HG2 HD2 HE2 HF1           HH2 HI2 HJ2 HK2  HB2          2HX23
ATOM 1HB2 HA2     0.09  !          O=C
GROUP                   !            :
ATOM CG   CT2    -0.18  !
ATOM HG1  HA2     0.09
ATOM HG2  HA2     0.09
GROUP
ATOM CD   CT2    -0.18
ATOM HD1  HA2     0.09
ATOM HD2  HA2     0.09
GROUP
ATOM CE   CT2    -0.18
ATOM HE1  HA2     0.09
ATOM HE2  HA2     0.09
GROUP
ATOM CF   CT2    -0.18
ATOM HF1  HA2     0.09
ATOM HF2  HA2     0.09
GROUP
ATOM CM1  CE1    -0.15
ATOM HM1  HE1     0.15
ATOM CM2  CE1    -0.15
ATOM HM2  HE1     0.15
GROUP
ATOM CH   CT2    -0.18
ATOM HH1  HA2     0.09
ATOM HH2  HA2     0.09
GROUP
ATOM CI   CT2    -0.18
ATOM HI1  HA2     0.09
ATOM HI2  HA2     0.09
GROUP
ATOM CJ   CT2    -0.18
ATOM HJ1  HA2     0.09
ATOM HJ2  HA2     0.09
GROUP
ATOM CK   CT2    -0.18
ATOM HK1  HA2     0.09
ATOM HK2  HA2     0.09
GROUP
ATOM 2CB  CT2    -0.18
ATOM 2HB1 HA2     0.09
ATOM 2HB2 HA2     0.09
GROUP
ATOM CX2  CT3    -0.18
ATOM HX21 HA3     0.09
ATOM HX22 HA3     0.09
ATOM HX23 HA3     0.09
DELETE ATOM 1HA
DELETE ATOM 2HA
DELETE ATOM 1HB3
DELETE ATOM 2HB3
BOND   1CA  CX1  CX1  HX11  CX1  HX12  CX1  HX13
BOND   2CA  CX2  CX2  HX21  CX2  HX22  CX2  HX23
BOND   1CB  CG   CG   HG1   CG   HG2
BOND   CG   CD   CD   HD1   CD   HD2
BOND   CD   CE   CE   HE1   CE   HE2
BOND   CE   CF   CF   HF1   CF   HF2
BOND   CF   CM1  CM1  HM1   CM2  HM2
BOND   CM2  CH   CH   HH1   CH   HH2
BOND   CH   CI   CI   HI1   CI   HI2
BOND   CI   CJ   CJ   HJ1   CJ   HJ2
BOND   CJ   CK   CK   HK1   CK   HK2
BOND   2CB  CK
DOUBLE CM1  CM2
IC 1N      1C      1CA     1CB        1.4592  114.44  123.23  111.09   1.5461
IC 1C      1CA     1CB     1HB1       1.5390  111.09  177.25  109.60   1.1109
IC 1HB1    1CA     1CB     1HB2       1.1110  110.10 -120.00  110.10   1.1110
IC 1N      1C      1CA     CX1        1.4592  114.44 -123.23  111.09   1.5461
IC 1C      1CA     CX1     HX11       1.5390  111.09  177.25  109.60   1.1109
IC HX11    1CA     CX1     HX12       1.1110  110.10  120.00  110.10   1.1110
IC HX12    1CA     CX1     HX13       1.1109  109.60 -119.58  111.61   1.1114
IC 1N      1CA     1CB     CG         1.4300  113.50  180.00  113.50   1.5300
IC 1CA     1CB     CG      CD         1.5380  113.50  180.00  113.60   1.5300
IC CD      1CB     CG      HG1        1.5300  113.60  120.00  110.10   1.1110
IC CD      1CB     CG      HG2        1.5397  113.28 -122.34  108.99   1.1143
IC 1CB     CG      CD      CE         1.5300  113.60  180.00  113.60   1.5300
IC CE      CG      CD      HD1        1.5300  113.60  120.00  110.10   1.1110
IC CE      CG      CD      HD2        1.5350  112.33 -121.59  108.13   1.1146
IC CG      CD      CE      CF         1.5300  113.60  180.00  113.60   1.5300
IC CF      CD      CE      HE1        1.5300  113.60  120.00  110.10   1.1110
IC CF      CD      CE      HE2        1.5350  112.33 -121.59  108.13   1.1146
IC CD      CE      CF      CM1        1.5300  113.60  180.00  112.20   1.5020
IC CM1     CE      CF      HF1        1.5020  112.20  120.00  110.10   1.1110
IC CM1     CF      CF      HF2        1.5350  112.33 -121.59  108.13   1.1146
IC CE      CF      CM1     CM2        1.5300  112.20  180.00  123.50   1.3400
IC CM2     CF      CM1     HM1        1.3400  123.50  180.00  116.00   1.1000
IC CF      CM1     CM2     CH         1.5020  123.50  180.00  123.50   1.5020
IC CM1     CH      CM2     HM2        1.5099  126.94 -177.42  118.69   1.1018
IC 2N      2C      2CA     CX2        1.4592  114.44 -123.23  111.09   1.5461
IC 2C      2CA     CX2     HX21       1.5390  111.09  177.25  109.60   1.1109
IC HX21    2CA     CX2     HX22       1.1110  110.10  120.00  110.10   1.1110
IC HX22    2CA     CX2     HX23       1.1109  109.60 -119.58  111.61   1.1114
IC 2N      2CA     2CB     CK         1.4504  111.47  180.00  115.76   1.5435
IC 2CA     2CB     CK      CJ         1.5458  114.46  180.00  126.91   1.3502
IC CI      2CB     CK      HK1        1.5397  113.28  120.74  109.10   1.1138
IC CI      2CB     CK      HK2        1.5397  113.28 -122.34  108.99   1.1143
IC 2CB     CK      CJ      CI         1.5458  114.46  180.00  126.91   1.3502
IC CK      CI      CJ      HJ1        1.5300  113.60  120.00  110.10   1.1110
IC CK      CI      CJ      HJ2        1.5350  112.33 -121.59  108.13   1.1146
IC CK      CJ      CI      CH         1.5458  114.46  180.00  126.91   1.3502
IC CJ      CH      CI      HI1        1.5300  113.60  120.00  110.10   1.1110
IC CM2     CI      CH      HH1        1.5350  112.33  122.25  108.41   1.1141
IC CM2     CI      CH      HH2        1.5350  112.33 -121.59  108.13   1.1146
IC 1C      1N      1CA     1CB        1.4900  107.00  120.00  113.50   1.5380
IC 1CB     1N      1CA     CX1        1.5380  113.50 -120.00  113.50   1.5380
IC CG      1CA     1CB     1HB1       1.5300  113.50  120.00  110.10   1.1110
IC HG1     1CB     CG      HG2        1.1110  110.10 -120.00  110.10   1.1110
IC HD1     CG      CD      HD2        1.1110  110.10 -120.00  110.10   1.1110
IC HE1     CD      CE      HE2        1.1110  110.10 -120.00  110.10   1.1110
IC HF1     CE      CF      HF2        1.1110  110.10 -120.00  110.10   1.1110
IC CH      CM1     CM2     HM2        1.5020  123.50  180.00  119.50   1.1000
IC CM1     CM2     CH      CI         1.3400  123.50  180.00  112.20   1.5300
IC CI      CM2     CH      HH1        1.5300  112.20  120.00  111.50   1.1110
IC HH1     CM2     CH      HH2        1.1110  111.50 -120.00  111.50   1.1110
IC CM2     CH      CI      CJ         1.5020  112.20  180.00  113.60   1.5300
IC HI1     CH      CI      HI2        1.1110  110.10 -120.00  110.10   1.1110
IC CH      CI      CJ      CK         1.5300  113.60  180.00  113.60   1.5300
IC HJ1     CI      CJ      HJ2        1.1110  110.10 -120.00  110.10   1.1110
IC CI      CJ      CK      2CB        1.5300  113.60  180.00  113.60   1.5300
IC 2CB     CJ      CK      HK1        1.5300  113.60  120.00  110.10   1.1110
IC HK1     CJ      CK      HK2        1.1110  110.10 -120.00  110.10   1.1110
IC 1N      1CA     CX1     HX11       1.4300  113.50  180.00  110.10   1.1110
IC HX11    1CA     CX1     HX13       1.1110  110.10 -120.00  110.10   1.1110
IC 2CB     2N      2CA     CX2        1.5380  113.50 -120.00  113.50   1.5380
IC 2N      2CA     CX2     HX21       1.4300  113.50  180.00  110.10   1.1110
IC HX21    2CA     CX2     HX23       1.1110  110.10 -120.00  110.10   1.1110
IC 2CA     CK      2CB     2HB1       1.5380  113.50  120.00  110.10   1.1110
IC 2CA     CK      2CB     2HB2       1.5380  113.50 -120.00  110.10   1.1110

! (R) forms

PRES RMETA3        0.18  ! Metathesis between two (R)-propylalanine
GROUP                   !     :
ATOM CB1  CT2    -0.09  !  HN-N
ATOM HB11 HA2     0.09  !     :   HB1 HM1   HM2 HB1
ATOM HB12 HA2     0.09  !     :   |   |     |   |    :
GROUP                   ! H3C-CA--CB--CM1==CM2--1CB--2CA-
ATOM CM1  CE1    -0.15  !     :   |             |    :
ATOM HM1  HE1     0.15  !     :   HB2           HB2
ATOM CM2  CE1    -0.15  !   O=C
ATOM HM2  HE1     0.15  !     :
GROUP
ATOM CB2  CT2    -0.09
ATOM HB21 HA2     0.09
ATOM HB22 HA2     0.09
DELETE ATOM 1HA
DELETE ATOM 2HA
BOND   1CA  CB1  CB1  HB11  CB1  HB12
BOND   2CA  CB2  CB2  HB21  CB2  HB22
BOND   CB1  CM1  CM1  HM1   CM2  HM2  CM2  CB2
DOUBLE CM1  CM2
IC 1N       1C      *1CA     CB1        1.4592  114.44 -123.23  111.09   1.5461
IC 1C       1CA     CB1      CM1        1.4504  111.47  180.00  115.76   1.5435
IC CM1      1CA     *CB1     HB11       1.5397  113.28  120.74  109.10   1.1138
IC CM1      1CA     *CB1     HB12       1.5397  113.28 -122.34  108.99   1.1143
IC 1CA      CB1     CM1      CM2        1.5115  126.91    0.00  126.69   1.5092
IC CM2      CB1     *CM1     HM1        1.3502  126.91 -178.81  114.69   1.1010
IC CM1      CB2     *CM2     HM2        1.5099  126.94 -177.42  118.69   1.1018
IC CM1      CM2     CB2      2CA        0.0000    0.00  180.00    0.00   0.0000
IC 2N       2C      *2CA     CB2        1.4592  114.44 -123.23  111.09   1.5461
IC 2C       2CA     CB2      HB21       1.5390  111.09  177.25  109.60   1.1109
IC HB21     2CA     *CB2     HB22       1.1109  109.60  119.13  111.05   1.1119
IC 2N       2CA     CB2      CM2        1.4504  111.47  180.00  115.76   1.5435

PRES RMETA4        0.18 ! Metathesis between two (R)-butylalanine
GROUP                   !            :
ATOM CB1  CT2    -0.09  !         HN-N
ATOM HB11 HA2     0.09  !     HX12   :   HB1 HG1 HM1   HM2 HI1  HB1       2HX22
ATOM HB12 HA2     0.09  !      \     :   |    |  |     |   |    |    :   /
GROUP                   ! HX11--CX1--CA--CB--CG--CM1==CM2--CI--1CB--2CA--2CX2--2HX21
ATOM CG   CT2    -0.18  !      /     :   |    |            |    |    :   \
ATOM HG1  HA2     0.09  !     HX13   :   HB2 HG2           HI2  HB2       2HX23
ATOM HG2  HA2     0.09  !          O=C
GROUP                   !            :
ATOM CM1  CE1    -0.15  !
ATOM HM1  HE1     0.15
ATOM CM2  CE1    -0.15
ATOM HM2  HE1     0.15
GROUP
ATOM CI   CT2    -0.18
ATOM HI1  HA2     0.09
ATOM HI2  HA2     0.09
GROUP
ATOM CB2  CT2    -0.09
ATOM HB21 HA2     0.09
ATOM HB22 HA2     0.09
DELETE ATOM 1HA
DELETE ATOM 2HA
BOND   1CA  CB1  CB1  HB11  CB1  HB12
BOND   CB1  CG   CG   HG1   CG   HG2
BOND   CG   CM1  CM1  HM1   CM2  HM2
BOND   CM2  CI   CI   HI1   CI   HI2
BOND   CI   CB2  CB2  2CA   CB2  HB21  CB2 HB22
DOUBLE CM1  CM2
IC 1N      1C      *1CA     CB1        1.4592  114.44 -123.23  111.09   1.5461
IC 1C      1CA     CB1      CG         1.4504  111.47  180.00  115.76   1.5435
IC CG      1CA     *CB1     HB11       1.5397  113.28  120.74  109.10   1.1138
IC CG      1CA     *CB1     HB12       1.5397  113.28 -122.34  108.99   1.1143
IC 1CA     CB1     CG       CM1        1.5568  115.76  180.00  113.28   1.5397
IC CM1     CB1     *CG      HG1        1.5397  113.28  120.74  109.10   1.1138
IC CM1     CB1     *CG      HG2        1.5397  113.28 -122.34  108.99   1.1143
IC CB1     CG      CM1      CM2        1.5115  126.91    0.00  126.69   1.5092
IC CM2     CG      *CM1     HM1        1.3502  126.91 -178.81  114.69   1.1010
IC CG      CM1     CM2      CI         0.0000    0.00  180.00    0.00   0.0000
IC CM1     CI      *CM2     HM2        1.5099  126.94 -177.42  118.69   1.1018
IC 2N      2C      *2CA     CB2        1.4592  114.44 -123.23  111.09   1.5461
IC 2C      2CA     CB2      CI         1.4504  111.47  180.00  115.76   1.5435
IC CI      2CA     *CB2     HB21       1.5397  113.28  120.74  109.10   1.1138
IC CI      2CA     *CB2     HB22       1.5397  113.28 -122.34  108.99   1.1143
IC 2N      2CA     CB2      CI         1.4504  111.47  180.00  115.76   1.5435
IC CM2     CB2     *CI      HI1        1.5397  113.28  120.74  109.10   1.1138
IC CM2     CB2     *CI      HI2        1.5397  113.28 -122.34  108.99   1.1143

PRES RMETA5       0.18  ! Metathesis between two (R)-pentenylalanine
GROUP                   !            :
ATOM CB1  CT2    -0.09  !         HN-N
ATOM HB11 HA2     0.09  !     HX12   :   HB1 HG1 HD1 HM1   HM2 HH1 HI1  HB1       2HX22
ATOM HB12 HA2     0.09  !      \     :   |    |   |   |     |   |   |   |    :   /
GROUP                   ! HX11--CX1--CA--CB--CG--CD--CM1==CM2--CH--CI--1CB--2CA--2CX2--2HX21
ATOM CG   CT2    -0.18  !      /     :   |    |   |             |   |   |    :   \
ATOM HG1  HA2     0.09  !     HX13   :   HB2 HG2 HD2           HH2 HI2  HB2       2HX23
ATOM HG2  HA2     0.09  !          O=C
GROUP                   !            :
ATOM CD   CT2    -0.18  !
ATOM HD1  HA2     0.09
ATOM HD2  HA2     0.09
GROUP
ATOM CM1  CE1    -0.15
ATOM HM1  HE1     0.15
ATOM CM2  CE1    -0.15
ATOM HM2  HE1     0.15
GROUP
ATOM CH   CT2    -0.18
ATOM HH1  HA2     0.09
ATOM HH2  HA2     0.09
GROUP
ATOM CI   CT2    -0.18
ATOM HI1  HA2     0.09
ATOM HI2  HA2     0.09
GROUP
ATOM CB2  CT2    -0.09
ATOM HB21 HA2     0.09
ATOM HB22 HA2     0.09
DELETE ATOM 1HA
DELETE ATOM 2HA
BOND   1CA  CB1  CB1  HB11  CB1  HB12
BOND   CB1  CG   CG   HG1   CG   HG2
BOND   CG   CD   CD   HD1   CD   HD2
BOND   CD   CM1  CM1  HM1   CM2  HM2
BOND   CM2  CH   CH   HH1   CH   HH2
BOND   CH   CI   CI   HI1   CI   HI2
BOND   CI   CB2  CB2  HB21  CB2  HB22 CB2 2CA
DOUBLE CM1  CM2
IC 1N      1C      *1CA     CB1        1.4592  114.44 -123.23  111.09   1.5461
IC 1C      1CA     CB1      CG         1.4504  111.47  180.00  115.76   1.5435
IC CG      1CA     *CB1     HB11       1.5397  113.28  120.74  109.10   1.1138
IC CG      1CA     *CB1     HB12       1.5397  113.28 -122.34  108.99   1.1143
IC 1N      1CA     1CB      CG         1.4504  111.47  180.00  115.76   1.5435
IC 1CA     1CB     CG       CD         1.5568  115.76  180.00  113.28   1.5397
IC CD      1CB     *CG      HG1        1.5397  113.28  120.74  109.10   1.1138
IC CD      1CB     *CG      HG2        1.5397  113.28 -122.34  108.99   1.1143
IC 1CB     CG      CD       CM1        1.5458  114.46  180.00  126.91   1.3502
IC CM1     CG      *CD      HD1        1.5350  112.33  122.25  108.41   1.1141
IC CM1     CG      *CD      HD2        1.5350  112.33 -121.59  108.13   1.1146
IC CG      CD      CM1      CM2        1.5115  126.91    0.00  126.69   1.5092
IC CM2     CD      *CM1     HM1        1.3502  126.91 -178.81  114.69   1.1010
IC CD      CM1     CM2      CH         0.0000    0.00  180.00    0.00   0.0000
IC CM1     CH      *CM2     HM2        1.5099  126.94 -177.42  118.69   1.1018
IC 2N      2C      *2CA     CB2        1.4592  114.44 -123.23  111.09   1.5461
IC 2C      2CA     CB2      CI         1.4504  111.47  180.00  115.76   1.5435
IC CI      2CA     *CB2     HB21       1.5397  113.28  120.74  109.10   1.1138
IC CI      2CA     *CB2     HB22       1.5397  113.28 -122.34  108.99   1.1143
IC 2CA     CB2     CI       CH         1.4504  111.47  180.00  115.76   1.5435
IC CH      CB2     *CI      HI1        1.5397  113.28  120.74  109.10   1.1138
IC CH      CB2     *CI      HI2        1.5397  113.28 -122.34  108.99   1.1143
IC CB2     CI      CH       CM2        1.5458  114.46  180.00  126.91   1.3502
IC CM2     CI      *CH      HH1        1.5350  112.33  122.25  108.41   1.1141
IC CM2     CI      *CH      HH2        1.5350  112.33 -121.59  108.13   1.1146

PRES RMETA6       0.18  ! Metathesis between two (R)-hexylalanine
GROUP                   !            :
ATOM CB1  CT2    -0.09  !         HN-N
ATOM HB11 HA2     0.09  !     HX12   :   HB1 HG1 HD1 HE1 HM1   HM2 HH1 HI1  HJ1 HB1         2HX22
ATOM HB12 HA2     0.09  !      \     :   |    |   |  |   |     |   |   |    |   |     :     /
GROUP                   ! HX11--CX1--CA--CB--CG--CD--CE--CM1==CM2--CH--CI--CJ--1CB--2CA--2CX2--2HX21
ATOM CG   CT2    -0.18  !      /     :   |    |   |  |             |   |    |   |     :     \
ATOM HG1  HA2     0.09  !     HX13   :   HB2 HG2 HD2 HE2           HH2 HI2  HJ2 HB2          2HX23
ATOM HG2  HA2     0.09  !          O=C
GROUP                   !            :
ATOM CD   CT2    -0.18  !
ATOM HD1  HA2     0.09
ATOM HD2  HA2     0.09
GROUP
ATOM CE   CT2    -0.18
ATOM HE1  HA2     0.09
ATOM HE2  HA2     0.09
GROUP
ATOM CM1  CE1    -0.15
ATOM HM1  HE1     0.15
ATOM CM2  CE1    -0.15
ATOM HM2  HE1     0.15
GROUP
ATOM CH   CT2    -0.18
ATOM HH1  HA2     0.09
ATOM HH2  HA2     0.09
GROUP
ATOM CI   CT2    -0.18
ATOM HI1  HA2     0.09
ATOM HI2  HA2     0.09
GROUP
ATOM CJ   CT2    -0.18
ATOM HJ1  HA2     0.09
ATOM HJ2  HA2     0.09
GROUP
ATOM CB2  CT2    -0.09
ATOM HB21 HA2     0.09
ATOM HB22 HA2     0.09
DELETE ATOM 1HA
DELETE ATOM 2HA
BOND   1CA  CB1  CB1  HB11  CB1  HB12
BOND   CB1  CG   CG   HG1   CG   HG2
BOND   CG   CD   CD   HD1   CD   HD2
BOND   CD   CE   CE   HE1   CE   HE2
BOND   CE   CM1  CM1  HM1   CM2  HM2
BOND   CM2  CH   CH   HH1   CH   HH2
BOND   CH   CI   CI   HI1   CI   HI2
BOND   CI   CJ   CJ   HJ1   CJ   HJ2
BOND   CJ   CB2  CB2  HB21  CB2  HB22  CB2  2CA
DOUBLE CM1  CM2
IC 1N      1C      *1CA     CB1        1.4592  114.44 -123.23  111.09   1.5461
IC 1C      1CA     CB1      CG         1.4504  111.47  180.00  115.76   1.5435
IC CG      1CA     *CB1     HB11       1.5397  113.28  120.74  109.10   1.1138
IC CG      1CA     *CB1     HB12       1.5397  113.28 -122.34  108.99   1.1143
IC 1N      1CA     1CB      CG         1.4504  111.47  180.00  115.76   1.5435
IC 1CA     1CB     CG       CD         1.5568  115.76  180.00  113.28   1.5397
IC CD      1CB     *CG      HG1        1.5397  113.28  120.74  109.10   1.1138
IC CD      1CB     *CG      HG2        1.5397  113.28 -122.34  108.99   1.1143
IC 1CB     CG      CD       CE         1.5458  114.46  180.00  126.91   1.3502
IC CE      CG      *CD      HD1        1.5350  112.33  122.25  108.41   1.1141
IC CE      CG      *CD      HD2        1.5350  112.33 -121.59  108.13   1.1146
IC CG      CD      CE       CM1        1.5458  114.46  180.00  126.91   1.3502
IC CM1     CD      *CE      HE1        1.5350  112.33  122.25  108.41   1.1141
IC CM1     CD      *CE      HE2        1.5350  112.33 -121.59  108.13   1.1146
IC CD      CE      CM1      CM2        1.5115  126.91    0.00  126.69   1.5092
IC CM2     CE      *CM1     HM1        1.3502  126.91 -178.81  114.69   1.1010
IC CE      CM1     CM2      CH         0.0000    0.00  180.00    0.00   0.0000
IC CM1     CH      *CM2     HM2        1.5099  126.94 -177.42  118.69   1.1018
IC 2N      2C      *2CA     CB2        1.4592  114.44 -123.23  111.09   1.5461
IC 2C      2CA     CB2      CJ         1.4504  111.47  180.00  115.76   1.5435
IC CG      1CA     *CB2     HB21       1.5397  113.28  120.74  109.10   1.1138
IC CG      1CA     *CB2     HB22       1.5397  113.28 -122.34  108.99   1.1143
IC 2N      2CA     2CB      CJ         1.4504  111.47  180.00  115.76   1.5435
IC 2CA     2CB     CJ       CI         1.5458  114.46  180.00  126.91   1.3502
IC CI      2CB     *CJ      HJ1        1.5397  113.28  120.74  109.10   1.1138
IC CI      2CB     *CJ      HJ2        1.5397  113.28 -122.34  108.99   1.1143
IC 2CB     CJ      CI       CH         1.5458  114.46  180.00  126.91   1.3502
IC CJ      CH      *CI      HI1        1.5350  112.33  122.25  108.41   1.1141
IC CJ      CH      *CI      HI2        1.5350  112.33 -121.59  108.13   1.1146
IC CM2     CI      *CH      HH1        1.5350  112.33  122.25  108.41   1.1141
IC CM2     CI      *CH      HH2        1.5350  112.33 -121.59  108.13   1.1146

PRES RMETA7       0.18  ! Metathesis between two (R)-hexylalanine
                        !
GROUP                   !            :
ATOM CB1  CT2    -0.09  !         HN-N
ATOM HB11 HA2     0.09  !     HX12   :   HB1 HG1 HD1 HE1 HF1 HM1  HM2  HH1 HI1 HJ1 HK1  HB1         2HX22
ATOM HB12 HA2     0.09  !      \     :   |    |   |  |   |   |    |    |   |   |   |    |     :     /
GROUP                   ! HX11--CX1--1CA--CB1--CG--CD--CE--CF--CM1==CM2--CH--CI--CJ--CK--1CB--2CA--2CX2--2HX21
ATOM CG   CT2    -0.18  !      /     :   |    |   |  |   |             |   |   |   |    |     :     \
ATOM HG1  HA2     0.09  !     HX13   :   HB2 HG2 HD2 HE2 HF1           HH2 HI2 HJ2 HK2  HB2          2HX23
ATOM HG2  HA2     0.09  !          O=C
GROUP                   !            :
ATOM CD   CT2    -0.18  !
ATOM HD1  HA2     0.09
ATOM HD2  HA2     0.09
GROUP
ATOM CE   CT2    -0.18
ATOM HE1  HA2     0.09
ATOM HE2  HA2     0.09
GROUP
ATOM CF   CT2    -0.18
ATOM HF1  HA2     0.09
ATOM HF2  HA2     0.09
GROUP
ATOM CM1  CE1    -0.15
ATOM HM1  HE1     0.15
ATOM CM2  CE1    -0.15
ATOM HM2  HE1     0.15
GROUP
ATOM CH   CT2    -0.18
ATOM HH1  HA2     0.09
ATOM HH2  HA2     0.09
GROUP
ATOM CI   CT2    -0.18
ATOM HI1  HA2     0.09
ATOM HI2  HA2     0.09
GROUP
ATOM CJ   CT2    -0.18
ATOM HJ1  HA2     0.09
ATOM HJ2  HA2     0.09
GROUP
ATOM CK   CT2    -0.18
ATOM HK1  HA2     0.09
ATOM HK2  HA2     0.09
GROUP
ATOM CB2  CT2    -0.09
ATOM HB21 HA2     0.09
ATOM HB22 HA2     0.09
DELETE ATOM 1HA
DELETE ATOM 2HA
BOND   1CA  CB1  CB1  HB11  CB1  HB12
BOND   CB1  CG   CG   HG1   CG   HG2
BOND   CG   CD   CD   HD1   CD   HD2
BOND   CD   CE   CE   HE1   CE   HE2
BOND   CE   CF   CF   HF1   CF   HF2
BOND   CF   CM1  CM1  HM1   CM2  HM2
BOND   CM2  CH   CH   HH1   CH   HH2
BOND   CH   CI   CI   HI1   CI   HI2
BOND   CI   CJ   CJ   HJ1   CJ   HJ2
BOND   CJ   CK   CK   HK1   CK   HK2
BOND   CK   CB2  CB2  HB21  CB2  HB22  CB2  2CA
DOUBLE CM1  CM2
IC 1N      1C      *CA      CB1        1.4592  114.44 -123.23  111.09   1.5461
IC 1C      1CA     CB1      CG         1.4504  111.47  180.00  115.76   1.5435
IC CG      1CA     *CB1     HB11       1.5397  113.28  120.74  109.10   1.1138
IC CG      1CA     *CB1     HB12       1.5397  113.28 -122.34  108.99   1.1143
IC 1N      1CA     CB       CG         1.4504  111.47  180.00  115.76   1.5435
IC 1CA     1CB     CG       CD         1.5568  115.76  180.00  113.28   1.5397
IC CD      1CB     *CG      HG1        1.5397  113.28  120.74  109.10   1.1138
IC CD      1CB     *CG      HG2        1.5397  113.28 -122.34  108.99   1.1143
IC 1CB     CG      CD       CE         1.5458  114.46  180.00  126.91   1.3502
IC CE      CG      *CD      HD1        1.5350  112.33  122.25  108.41   1.1141
IC CE      CG      *CD      HD2        1.5350  112.33 -121.59  108.13   1.1146
IC CG      CD      CE       CF         1.5458  114.46  180.00  126.91   1.3502
IC CF      CD      *CE      HE1        1.5350  112.33  122.25  108.41   1.1141
IC CF      CD      *CE      HE2        1.5350  112.33 -121.59  108.13   1.1146
IC CD      CE      CF       CM1        1.5458  114.46  180.00  126.91   1.3502
IC CM1     CE      *CF      HF1        1.5350  112.33  122.25  108.41   1.1141
IC CM1     CF      CF       HF2        1.5350  112.33 -121.59  108.13   1.1146
IC HF1     CE      CF       HF2        1.1110  110.10 -120.00  110.10   1.1110
IC CM1     CF      *CF      HF2        1.5350  112.33 -121.59  108.13   1.1146
IC CE      CF      CM1      CM2        1.5115  126.91    0.00  126.69   1.5092
IC CM2     CF      *CM1     HM1        1.3502  126.91 -178.81  114.69   1.1010
IC CF      CM1     CM2      CH         0.0000    0.00  180.00    0.00   0.0000
IC CM1     CH      *CM2     HM2        1.5099  126.94 -177.42  118.69   1.1018
IC 2N      2C      *2CA     CB2        1.4592  114.44 -123.23  111.09   1.5461
IC 2C      2CA     CB2      CK         1.4504  111.47  180.00  115.76   1.5435
IC CK      2CA     *CB2     HB21       1.5397  113.28  120.74  109.10   1.1138
IC CK      2CA     *CB2     HB22       1.5397  113.28 -122.34  108.99   1.1143
IC 2N      2CA     2CB      CK         1.4504  111.47  180.00  115.76   1.5435
IC 2CA     2CB     CK       CJ         1.5458  114.46  180.00  126.91   1.3502
IC CI      2CB     *CK      HK1        1.5397  113.28  120.74  109.10   1.1138
IC CI      2CB     *CK      HK2        1.5397  113.28 -122.34  108.99   1.1143
IC 2CB     CK      CJ       CI         1.5458  114.46  180.00  126.91   1.3502
IC CK      CI      *CJ      HJ1        1.5350  112.33  122.25  108.41   1.1141
IC CK      CI      *CJ      HJ2        1.5350  112.33 -121.59  108.13   1.1146
IC CK      CJ      CI       CH         1.5458  114.46  180.00  126.91   1.3502
IC CJ      CH      *CI      HI1        1.5350  112.33  122.25  108.41   1.1141
IC HI1     CH      CI       HI2        1.1110  110.10 -120.00  110.10   1.1110
IC CJ      CH      *CI      HI2        1.5350  112.33 -121.59  108.13   1.1146
IC CM2     CI      *CH      HH1        1.5350  112.33  122.25  108.41   1.1141
IC CM2     CI      *CH      HH2        1.5350  112.33 -121.59  108.13   1.1146

! Stapling patches
! 2. Click

PRES  CR12         0.18  ! triazole linkage (click reaction)! 1 alkyne + 2 azide
GROUP                    !
ATOM N1   NG2R50  -0.27  !     :
ATOM N2   NG2R50  -0.27  !  HN-N             __
ATOM N3   NG2R50  -0.15  !     :   HB1    N1 --N2
ATOM CR2  CG2R51   0.22  !     :   :     /      |
ATOM CR1  CG2R51   0.15  !  HA-CA..CB..CR1      |
ATOM HR   HGR52    0.10  !     :   :     \\     |
GROUP                    !     :   HB2    CR2--N3
ATOM CX   CT2     -0.18  !   O=C           |     \                :
ATOM HX1  HA2      0.09  !     :          HR      CZ--CY--CX--CB..CA..HA
ATOM HX2  HA2      0.09  !                                        :
GROUP
ATOM CY   CT2     -0.18
ATOM HY1  HA2      0.09
ATOM HY2  HA2      0.09
GROUP
ATOM CZ   CT2      0.22
ATOM HZ1  HA2      0.09
ATOM HZ2  HA2      0.09
DELETE ATOM 1HB3
DELETE ATOM 2HB3
BOND   1CB CR1  CR1 N1   N2 N3  CR2  N3
BOND   CR2 HR   N3  CZ
BOND   CZ  HZ1  CZ  HZ2  CZ CY
BOND   CY  HY1  CY  HY2  CY CX
BOND   CX  HX1  CX  HX2  CX 2CB
DOUBLE CR1  CR2  N1  N2
IC 1N      1CA     1CB      CR1         1.4532 112.8200  180.0000 116.9400  1.5109
IC CR1     1CA     *1CB     1HB1        1.5109 116.9400  119.8000 107.9100  1.1114
IC CR1     1CA     *1CB     1HB2        1.5109 116.9400 -124.0400 109.5000  1.1101
IC 1CA     1CB     CR1      N1          1.5578 116.9400   90.0000 120.1700  1.3859
IC N1      1CB     *CR1     CR2         1.3859 120.1700 -178.2600 129.7100  1.3596
IC 1CB     CR1     N1       N2          1.5109 120.1700 -179.2000 105.2000  1.3170
IC 1CB     CR1     CR2      N3          1.5109 129.7100  178.6600 105.8000  1.3782
IC N2      CR2     *N3      CZ          1.3539 107.1500 -178.6900 125.8600  0.9996
IC N3      CR1     *CR2     HR          1.3782 105.8000 -179.3500 129.8900  1.0809
IC 2N      2CA     2CB      CX          1.4504 111.4700  180.0000 115.7600  1.5435
IC 2CA     2CB     CX       CY          1.5568 115.7600  180.0000 113.2800  1.5397
IC CY      2CB     *CX      HX1         1.5397 113.2800  120.7400 109.1000  1.1138
IC CY      2CB     *CX      HX2         1.5397 113.2800 -122.3400 108.9900  1.1143
IC 2CB     CX      CY       CZ          1.5435 113.2800  180.0000 112.3300  1.5350
IC CZ      CX      *CY      HY1         1.5350 112.3300  122.2500 108.4100  1.1141
IC CZ      CX      *CY      HY2         1.5350 112.3300 -121.5900 108.1300  1.1146
IC CX      CY      CZ       HZ1         1.5397 112.3300  180.0000 110.4600  1.4604
IC HZ1     CY      *CZ      HZ2         1.4604 110.4600  119.9100 110.5100  1.1128

PRES  CR21         0.18  ! triazole linkage (click reaction)! 2 alkyne + 1 azide
GROUP                    !
ATOM N1   NG2R50  -0.27  !     :
ATOM N2   NG2R50  -0.27  !  HN-N             __
ATOM N3   NG2R50  -0.15  !     :   HB1    N1 --N2
ATOM CR2  CG2R51   0.22  !     :   :     /      |
ATOM CR1  CG2R51   0.15  !  HA-CA..CB..CR1      |
ATOM HR   HGR52    0.10  !     :   :     \\     |
GROUP                    !     :   HB2    CR2--N3
ATOM CX   CT2     -0.18  !   O=C           |     \                :
ATOM HX1  HA2      0.09  !     :          HR      CZ--CY--CX--CB..CA..HA
ATOM HX2  HA2      0.09  !                                        :
GROUP
ATOM CY   CT2     -0.18
ATOM HY1  HA2      0.09
ATOM HY2  HA2      0.09
GROUP
ATOM CZ   CT2      0.22
ATOM HZ1  HA2      0.09
ATOM HZ2  HA2      0.09
DELETE ATOM 1HB3
DELETE ATOM 2HB3
BOND   2CB CR1  CR1 N1   N2 N3  CR2  N3
BOND   CR2 HR   N3  CZ
BOND   CZ  HZ1  CZ  HZ2  CZ CY
BOND   CY  HY1  CY  HY2  CY CX
BOND   CX  HX1  CX  HX2  CX 1CB
DOUBLE CR1  CR2  N1  N2
IC 2N      2CA     2CB      CR1       1.4532 112.8200  180.0000 116.9400  1.5109
IC CR1     2CA     *2CB     2HB1      1.5109 116.9400  119.8000 107.9100  1.1114
IC CR1     2CA     *2CB     2HB2      1.5109 116.9400 -124.0400 109.5000  1.1101
IC 2CA     2CB     CR1      N1        1.5578 116.9400   90.0000 120.1700  1.3859
IC N1      2CB     *CR1     CR2       1.3859 120.1700 -178.2600 129.7100  1.3596
IC 2CB     CR1     N1       N2        1.5109 120.1700 -179.2000 105.2000  1.3170
IC 2CB     CR1     CR2      N3        1.5109 129.7100  178.6600 105.8000  1.3782
IC N2      CR2     *N3      CZ        1.3539 107.1500 -178.6900 125.8600  0.9996
IC N3      CR1     *CR2     HR        1.3782 105.8000 -179.3500 129.8900  1.0809
IC 1N      1CA     1CB      CX        1.4504 111.4700  180.0000 115.7600  1.5435
IC 1CA     1CB     CX       CY        1.5568 115.7600  180.0000 113.2800  1.5397
IC CY      1CB     *CX      HX1       1.5397 113.2800  120.7400 109.1000  1.1138
IC CY      1CB     *CX      HX2       1.5397 113.2800 -122.3400 108.9900  1.1143
IC 1CB     CX      CY       CZ        1.5435 113.2800  180.0000 112.3300  1.5350
IC CZ      CX      *CY      HY1       1.5350 112.3300  122.2500 108.4100  1.1141
IC CZ      CX      *CY      HY2       1.5350 112.3300 -121.5900 108.1300  1.1146
IC CX      CY      CZ       HZ1       1.5397 112.3300  180.0000 110.4600  1.4604
IC HZ1     CY      *CZ      HZ2       1.4604 110.4600  119.9100 110.5100  1.1128

! Stapling patches
! 3. cystein bis-alkylation

PRES  DIBM         0.32  ! Cystein bis-alkylation J. Am. Soc., 2012, 134, 17704
GROUP                    ! at meta-position
ATOM C1   CG2R61  -0.115 !             H5       H6
ATOM C2   CG2R61  -0.115 !              \      /
ATOM C3   CG2R61  -0.115 !         H71   C5===C6
ATOM C4   CG2R61  -0.115 !         |    /      \
ATOM C5   CG2R61  -0.115 !    1SG--C7--C4      C1--H1
ATOM C6   CG2R61  -0.115 !         |    \\    //
ATOM C7   CG321    0.09  !         H72   C3---C2
ATOM H71  HGA2     0.09  !              /      \
ATOM H72  HGA2     0.09  !             H3  H81--C8--H82
ATOM C8   CG321    0.10  !                      |
ATOM H81  HGA2     0.09  !                     2SG
ATOM H82  HGA2     0.09  !                      |
ATOM H1   HGR61    0.115
ATOM H3   HGR61    0.115
ATOM H5   HGR61    0.115
ATOM H6   HGR61    0.115
DELETE ATOM 1HG1
DELETE ATOM 2HG1
BOND   1SG C7  2SG C8
BOND   C7  H71 C7  H72 C8 H81 C8 H82
BOND   C7  C4  C4  C5  C5 C6  C6 C1
BOND   C1  C2  C2  C3  C3 C4  C2 C8
BOND   C3  H3  C1  H1  C5 H5  C6 H6
IC  1CA  1CB   1SG  C7   1.5380  112.50  180.00   95.00  1.8180
IC  1CB  1SG   C7   C4   1.8180   95.00    0.00  115.20  1.4900
IC  1SG  C7    C4   C5   1.8180  115.20    0.00  120.00  1.3750
IC  1SG  C4   *C7   H71  1.8180  115.20    0.00  107.50  1.1110
IC  1SG  C4   *C7   H72  1.8180  115.20  120.00  107.50  1.1110
IC  C7   C4    C5   C6   1.4900  120.00    0.00  120.00  1.3750
IC  C4   C5    C6   C1   1.3750  120.00    0.00  120.00  1.3750
IC  C5   C6    C1   C2   1.3750  120.00    0.00  120.00  1.3750
IC  C6   C1    C2   C3   1.3750  120.00    0.00  120.00  1.3750
IC  C1   C2    C4   C4   1.3750  120.00    0.00  120.00  1.3750
IC  C4   C6   *C5   H5   1.3750  120.00    0.00  120.00  1.0800
IC  C5   C1   *C6   H6   1.3750  120.00    0.00  120.00  1.0800
IC  C6   C2   *C1   H1   1.3750  120.00    0.00  120.00  1.0800
IC  C2   C4   *C3   H3   1.3750  120.00    0.00  120.00  1.0800
IC  C1   C3   *C2   C8   1.3750  120.00    0.00  120.00  1.4900
IC  C1   C2    C8   2SG  1.3750  120.00    0.00  115.20  1.8180
IC  2SG  C2   *C8   H81  1.8180  115.20    0.00  107.50  1.1110
IC  2SG  C2   *C8   H82  1.8180  115.20  120.00  107.50  1.1110

PRES  DIBP         0.32  ! Cystein bis-alkylation
GROUP                    ! at para-position
ATOM C1   CG2R61  -0.115 !             H5       H6
ATOM C2   CG2R61  -0.115 !              \      /
ATOM C3   CG2R61  -0.115 !         H71   C5===C6   H81
ATOM C4   CG2R61  -0.115 !         |    /      \   |
ATOM C5   CG2R61  -0.115 !    1SG--C7--C4      C1--C8--2SG
ATOM C6   CG2R61  -0.115 !         |    \\    //   |
ATOM C7   CG321    0.09  !         H72   C3---C2   H82
ATOM H71  HGA2     0.09  !              /       \
ATOM H72  HGA2     0.09  !             H3        H2
ATOM C8   CG321    0.10  !
ATOM H81  HGA2     0.09  !
ATOM H82  HGA2     0.09  !
ATOM H2   HGR61    0.115
ATOM H3   HGR61    0.115
ATOM H5   HGR61    0.115
ATOM H6   HGR61    0.115
DELETE ATOM 1HG1
DELETE ATOM 2HG1
BOND   1SG C7  2SG C8
BOND   C7  H71 C7  H72 C8 H81 C8 H82
BOND   C7  C4  C4  C5  C5 C6  C6 C1
BOND   C1  C2  C2  C3  C3 C4  C1 C8
BOND   C3  H3  C2  H2  C5 H5  C6 H6
IC 1CA     1CB     1SG     C7         1.5380  112.50  180.00   95.00   1.8180
IC 1CB     1SG     C7      C4         1.8180   95.00    0.00  115.20   1.4900
IC 1SG     C7      C4      C5         1.8180  115.20    0.00  120.00   1.3750
IC 1SG     C4      *C7     H71        1.8180  115.20    0.00  107.50   1.1110
IC 1SG     C4      *C7     H72        1.8180  115.20  120.00  107.50   1.1110
IC C7      C4      C5      C6         1.4900  120.00    0.00  120.00   1.3750
IC C4      C5      C6      C1         1.3750  120.00    0.00  120.00   1.3750
IC C5      C6      C1      C2         1.3750  120.00    0.00  120.00   1.3750
IC C6      C1      C2      C3         1.3750  120.00    0.00  120.00   1.3750
IC C1      C2      C4      C4         1.3750  120.00    0.00  120.00   1.3750
IC C4      C6      *C5     H5         1.3750  120.00    0.00  120.00   1.0800
IC C5      C1      *C6     H6         1.3750  120.00    0.00  120.00   1.0800
IC C1      C3      *C2     H2         1.3750  120.00  180.00  120.00   1.0800
IC C2      C4      *C3     H3         1.3750  120.00    0.00  120.00   1.0800
IC C6      C2      *C1     C8         1.3750  120.00    0.00  120.00   1.4900
IC C6      C1      C8      2SG        1.3750  120.00    0.00  115.20   1.8180
IC 2SG     C1      *C8     H81        1.8180  115.20    0.00  107.50   1.1110
IC 2SG     C1      *C8     H82        1.8180  115.20  120.00  107.50   1.1110

!non-standard amino acids, 2021
RESI 143               0.000  ! S-2,3-dihydro-5-glycin-2-yl-isoxazol-3-yl-cysteine
GROUP   
ATOM N       NH1      -0.470  !     |              HX
ATOM HN      H         0.310  !  HN-N              |
ATOM CA      CT1       0.070  !     |   HB1        NX--OF 
ATOM HA      HB1       0.090  !     |   |         /     |
GROUP                         !  HA-CA--CB--SG--CD      |
ATOM CB      CG321    -0.069  !     |   |       / \  __ |
ATOM HB1     HGA2      0.090  !     |   HB2    HD  CE--CF       OJ2
ATOM HB2     HGA2      0.090  !   O=C               |    \     //
ATOM SG      SG311    -0.194  !     |               HE    CI--CJ
ATOM CD      CG3C51    0.259  !                          /  \   \
ATOM HD      HGA1      0.090  !                     (+) NI  HI   OJ1(-)  
ATOM NX      NG3C51   -0.393  !                       / | \
ATOM HX      HGP1      0.319  !                    HI1 HI2 HI3
ATOM CE      CG2R51   -0.544
ATOM HE      HGR51     0.333
ATOM OF      OG3C51   -0.148
ATOM CF      CG2R51    0.213
ATOM CI      CG314     0.278
ATOM HI      HGA1      0.090
ATOM NI      NG3P3    -0.162
ATOM HI1     HGP2      0.259
ATOM HI2     HGP2      0.259
ATOM HI3     HGP2      0.259
ATOM CJ      CG2O3     0.095
ATOM OJ1     OG2D2    -0.562
ATOM OJ2     OG2D2    -0.562
GROUP                  
ATOM C       C         0.510
ATOM O       O        -0.510

BOND        N      CA       C      CA
BOND        C      +N      CA      HA
BOND       CA      CB       N      HN
BOND       CB     HB1      CB     HB2      CB      SG
BOND       SG      CD
BOND       CD      HD      CD      NX      CD      CE
BOND       NX      HX      NX      OF
BOND       CE      HE      CE      CF
BOND       OF      CF
BOND       CF      CI
BOND       CI      HI      CI      NI      CI      CJ
BOND       NI     HI1      NI     HI2      NI     HI3
BOND       CJ     OJ1
DOUBLE      O       C
DOUBLE     CJ     OJ2
IMPR       CJ     OJ2     OJ1      CI
IMPR        N      -C      CA      HN       C      CA      +N       O
CMAP       -C       N      CA       C       N      CA       C      +N
DONOR      HN       N   
ACCEPTOR    O       C  

IC -C   CA   *N   HN    1.3477  123.93  180.00  114.45   0.9984
IC -C   N    CA   C     1.3477  123.93  180.00  106.57   1.5180
IC N    CA   C    +N    1.4506  106.57  180.00  117.72   1.3463
IC +N   CA   *C   O     1.3463  117.72  180.00  120.59   1.2291
IC CA   C    +N   +CA   1.5180  117.72  180.00  124.35   1.4461
IC N    C    *CA  CB    1.4481  105.39  121.93  109.00   1.5562
IC N    C    *CA  HA    1.4481  105.39 -118.15  107.60   1.0826
IC N    CA   CB   SG    1.4554  113.06  -63.73  111.50   1.8258
IC SG   CA   *CB  HB1   1.8258  111.50 -121.54  109.11   1.1124
IC HB1  CA   *CB  HB2   1.1124  109.11 -117.08  109.24   1.1130
IC CA   CB   SG   CD    1.5521  111.50 -176.85   98.05   1.8162
IC CB   SG   CD   CE    1.8258   98.05 -176.30  102.88   1.4946
IC CE   SG   *CD  NX    1.4946  102.88 -112.84  118.22   1.4726
IC NX   SG   *CD  HD    1.4726  118.22 -126.58  110.99   1.1045
IC SG   CD   NX   OF    1.8162  118.22  131.49  106.25   1.4391
IC OF   CD   *NX  HX    1.4391  106.25 -120.80  109.42   1.0167
IC SG   CD   CE   CF    1.8162  102.88 -136.71  107.86   1.3569
IC CF   CD   *CE  HE    1.3569  107.86 -173.87  124.67   1.0790
IC OF   CE   *CF  CI    1.3814  111.63 -179.66  129.32   1.5105
IC CE   CF   CI   CJ    1.3569  129.32  108.16  113.22   1.5272
IC CJ   CF   *CI  NI    1.5272  113.22  119.56  101.86   1.4695
IC NI   CF   *CI  HI    1.4695  101.86  117.07  111.35   1.1108
IC CF   CI   NI   HI1   1.5105  101.86  -32.96  107.64   1.0402
IC HI1  CI   *NI  HI2   1.0402  107.64  124.68  113.00   1.0342
IC HI1  CI   *NI  HI3   1.0402  107.64 -113.83  103.24   1.0482
IC CF   CI   CJ   OJ1   1.5105  113.22  -67.51  115.15   1.2555
IC OJ1  CI   *CJ  OJ2   1.2555  115.15 -178.50  117.04   1.2618

RESI 0TD              -1.000  ! (3S)-3-(methylsulfanyl)-L-aspartic acid
GROUP   
ATOM N       NH1      -0.470  !     |                
ATOM HN      H         0.310  !  HN-N                
ATOM CA      CT1       0.070  !     |   HB    OD1    
ATOM HA      HB1       0.090  !     |   |    //      
GROUP                         !  HA-CA--CB--CG
ATOM CB      CG311    -0.221  !     |   |    \
ATOM HB      HGA1      0.090  !     |   SB   OD2(-)
ATOM SB      SG311    -0.167  !   O=C   |        
ATOM CSB     CG331    -0.245  !     |   CSB-HSB3    
ATOM HSB1    HGA3      0.090  !        /  \
ATOM HSB2    HGA3      0.090  !      HSB1 HSB2
ATOM HSB3    HGA3      0.090
ATOM CG      CG2O3     0.669
ATOM OD1     OG2D2    -0.698
ATOM OD2     OG2D2    -0.698
GROUP                  
ATOM C       C         0.510
ATOM O       O        -0.510

BOND        N      CA       C      CA
BOND        C      +N      CA      HA
BOND       CA      CB       N      HN
BOND       CB      HB      CB      SB      CB      CG
BOND       SB     CSB
BOND      CSB    HSB1     CSB    HSB2     CSB    HSB3
BOND       CG     OD2
DOUBLE      O       C
DOUBLE     CG     OD1
IMPR       CG     OD2     OD1      CB
IMPR        N      -C      CA      HN       C      CA      +N       O

CMAP       -C       N      CA       C       N      CA       C      +N
DONOR      HN       N   
ACCEPTOR    O       C  

IC -C   CA   *N   HN    1.3477  123.93  180.00  114.45   0.9984
IC -C   N    CA   C     1.3477  123.93  180.00  106.57   1.5180
IC N    CA   C    +N    1.4506  106.57  180.00  117.72   1.3463
IC +N   CA   *C   O     1.3463  117.72  180.00  120.59   1.2291
IC CA   C    +N   +CA   1.5180  117.72  180.00  124.35   1.4461
IC N    C    *CA  CB    1.4453  105.63  118.86  113.25   1.5453
IC N    C    *CA  HA    1.4453  105.63 -118.06  107.86   1.0853
IC N    CA   CB   SB    1.4453  108.71  -37.69  114.68   1.8610
IC SB   CA   *CB  CG    1.8610  114.68 -121.41  109.53   1.5336
IC SB   CA   *CB  HB    1.8610  114.68  120.91  109.36   1.1117
IC CA   CB   SB   CSB   1.5453  114.68 -173.60   99.22   1.8161
IC CB   SB   CSB  HSB1  1.8610   99.22   69.25  111.06   1.1129
IC HSB1 SB   *CSB HSB2  1.1129  111.06 -119.13  110.93   1.1116
IC HSB1 SB   *CSB HSB3  1.1129  111.06  120.07  111.57   1.1102
IC CA   CB   CG   OD2   1.5453  109.53   57.46  115.78   1.2592
IC OD2  CB   *CG  OD1   1.2592  115.78 -179.13  116.01   1.2564

RESI 2CO               0.000  ! S-hydroperoxycysteine
GROUP   
ATOM N       NH1      -0.470  !     |              
ATOM HN      H         0.310  !  HN-N              
ATOM CA      CT1       0.070  !     |   HB1        
ATOM HA      HB1       0.090  !     |   |          
GROUP                         !  HA-CA--CB--SG--OD--OE--HE
ATOM CB      CG321     0.023  !     |   |     
ATOM HB1     HGA2      0.090  !     |   HB2   
ATOM HB2     HGA2      0.090  !   O=C           
ATOM SG      SG301    -0.012  !     | 
ATOM OD      OG301    -0.213  !
ATOM OE      OG311    -0.421  !
ATOM HE      HGP1      0.443
GROUP                  
ATOM C       C         0.510
ATOM O       O        -0.510

BOND        N      CA       C      CA
BOND        C      +N      CA      HA
BOND       CA      CB       N      HN
BOND       CB     HB1      CB     HB2      CB      SG
BOND       SG      OD
BOND       OD      OE
BOND       OE      HE
DOUBLE      O       C
IMPR        N      -C      CA      HN       C      CA      +N       O

CMAP       -C       N      CA       C       N      CA       C      +N
DONOR      HN       N   
ACCEPTOR    O       C  

IC -C   CA   *N   HN    1.3477  123.93  180.00  114.45   0.9984
IC -C   N    CA   C     1.3477  123.93  180.00  106.57   1.5180
IC N    CA   C    +N    1.4506  106.57  180.00  117.72   1.3463
IC +N   CA   *C   O     1.3463  117.72  180.00  120.59   1.2291
IC CA   C    +N   +CA   1.5180  117.72  180.00  124.35   1.4461
IC N    C    *CA  CB    1.4481  105.39  121.93  109.00   1.5562
IC N    C    *CA  HA    1.4481  105.39 -118.15  107.60   1.0826
IC N    CA   CB   SG    1.4436  113.99   50.69  115.41   1.8290
IC SG   CA   *CB  HB1   1.8290  115.41  123.76  109.48   1.1122
IC HB1  CA   *CB  HB2   1.1122  109.48  115.45  107.87   1.1111
IC CA   CB   SG   OD    1.5586  115.41  -74.65   99.15   1.6051
IC CB   SG   OD   OE    1.8290   99.15  118.65  109.76   1.4159
IC SG   OD   OE   HE    1.6051  109.76   66.54  101.42   0.9647

RESI 4HH              -1.000  ! O-[(S)-hydroxy[(3R)-3-hydroxy-2,2-dimethyl-4-oxo-4-(3-oxo-3-[(2-sulfanylethyl)amino]propylamino)butyl]oxyphosphoryl]-L-serine
GROUP   
ATOM N       NH1      -0.470  !     |                  HL11 HL12 HL13
ATOM HN      H         0.310  !  HN-N                      \ | /
ATOM CA      CT1       0.070  !     |   HB1     O2P     HJ1 CL1 HM  ON   HN2 HO1 HP1 OR  HR  HS1 HX1
ATOM HA      HB1       0.090  !     |   |       ||      |   |   |   ||   |   |   |   ||  |   |   |
GROUP                         !  HA-CA--CB--OG--P--O3P--CJ--CK--CM--CL3--NN--CO--CP--CQ--NR--CS--CX--SU-HU
ATOM CB      CG321    -0.080  !     |   |       |       |   |   |            |   |           |   |
ATOM HB1     HGA2      0.090  !     |   HB2     O1P     HJ2 CL2 OM-HOM       HO2 HP2         HS2 HX2
ATOM HB2     HGA2      0.090  !   O=C           (-)        / | \
ATOM OG      OG303    -0.570  !     |                  HL21 HL22 HL23
ATOM P       PG1       1.500
ATOM O1P     OG2P1    -0.780
ATOM O2P     OG2P1    -0.780
ATOM O3P     OG303    -0.570
ATOM CJ      CG321    -0.080
ATOM HJ1     HGA2      0.090
ATOM HJ2     HGA2      0.090
GROUP
ATOM CK      CG301     0.000
GROUP
ATOM CL1     CG331    -0.270
ATOM HL11    HGA3      0.090
ATOM HL12    HGA3      0.090
ATOM HL13    HGA3      0.090
GROUP
ATOM CL2     CG331    -0.270
ATOM HL21    HGA3      0.090
ATOM HL22    HGA3      0.090
ATOM HL23    HGA3      0.090
GROUP
ATOM CM      CG311     0.188
ATOM HM      HGA1      0.090
ATOM OM      OG311    -0.607
ATOM HOM     HGP1      0.285
ATOM CL3     CG2O1     0.580
ATOM ON      OG2D1    -0.477
ATOM NN      NG2S1    -0.568
ATOM HN2     HGP1      0.312
ATOM CO      CG321     0.017
ATOM HO1     HGA2      0.090
ATOM HO2     HGA2      0.090
GROUP
ATOM CP      CG321    -0.180
ATOM HP1     HGA2      0.090
ATOM HP2     HGA2      0.090
GROUP
ATOM CQ      CG2O1     0.510
ATOM OR      OG2D1    -0.510
ATOM NR      NG2S1    -0.470
ATOM HR      HGP1      0.310
ATOM CS      CG321    -0.020
ATOM HS1     HGA2      0.090
ATOM HS2     HGA2      0.090
GROUP
ATOM CX      CG321    -0.110
ATOM HX1     HGA2      0.090
ATOM HX2     HGA2      0.090
ATOM SU      SG311    -0.230
ATOM HU      HGP3      0.160
GROUP                  
ATOM C       C         0.510
ATOM O       O        -0.510

BOND        N      CA       C      CA
BOND        C      +N      CA      HA
BOND       CA      CB       N      HN
BOND       CB     HB1      CB     HB2      CB      OG
BOND       OG       P
BOND        P     O1P       P     O3P
BOND      O3P      CJ
BOND       CJ     HJ1      CJ     HJ2      CJ      CK
BOND       CK     CL1      CK     CL2      CK      CM
BOND      CL1    HL11     CL1    HL12     CL1    HL13
BOND      CL2    HL21     CL2    HL22     CL2    HL23
BOND       CM      HM      CM      OM      CM     CL3
BOND       OM     HOM
BOND      CL3      NN
BOND       NN      HN2     NN      CO
BOND       CO     HO1      CO     HO2      CO      CP
BOND       CP     HP1      CP     HP2      CP      CQ
BOND       CQ      NR
BOND       NR      HR      NR      CS
BOND       CS     HS1      CS     HS2      CS      CX
BOND       CX     HX1      CX     HX2      CX      SU
BOND       SU      HU
DOUBLE      O       C
DOUBLE      P     O2P
DOUBLE    CL3      ON
DOUBLE     CQ      OR
IMPR      CL3      CM      NN      ON
IMPR       CQ      CP      NR      OR
IMPR        N      -C      CA      HN       C      CA      +N       O

CMAP       -C       N      CA       C       N      CA       C      +N
DONOR      HN       N   
ACCEPTOR    O       C  

IC -C   CA   *N   HN    1.3477  123.93  180.00  114.45   0.9984
IC -C   N    CA   C     1.3477  123.93  180.00  106.57   1.5180
IC N    CA   C    +N    1.4506  106.57  180.00  117.72   1.3463
IC +N   CA   *C   O     1.3463  117.72  180.00  120.59   1.2291
IC CA   C    +N   +CA   1.5180  117.72  180.00  124.35   1.4461
IC N    C    *CA  CB    1.4470  107.16  121.60  108.82   1.5605
IC N    C    *CA  HA    1.4470  107.16 -119.32  108.41   1.0818
IC N    CA   CB   OG    1.4470  112.25  -58.28  110.84   1.4388
IC OG   CA   *CB  HB1   1.4388  110.84 -119.06  108.85   1.1144
IC HB1  CA   *CB  HB2   1.1144  108.85 -116.12  109.39   1.1178
IC CA   CB   OG   P     1.5605  110.84  116.66  121.38   1.6174
IC CB   OG   P    O3P   1.4388  121.38  179.59  104.35   1.6234
IC O3P  OG   *P   O1P   1.6234  104.35 -117.45  109.45   1.5018
IC O1P  OG   *P   O2P   1.5018  109.45 -132.73  107.02   1.5164
IC OG   P    O3P  CJ    1.6174  104.35 -129.81  117.03   1.4398
IC P    O3P  CJ   CK    1.6234  117.03 -176.50  110.57   1.5579
IC CK   O3P  *CJ  HJ1   1.5579  110.57 -120.65  110.27   1.1153
IC HJ1  O3P  *CJ  HJ2   1.1153  110.27 -119.63  110.74   1.1161
IC O3P  CJ   CK   CM    1.4398  110.57  174.42  111.23   1.5519
IC CM   CJ   *CK  CL1   1.5519  111.23  124.91  108.59   1.5492
IC CL1  CJ   *CK  CL2   1.5492  108.59  114.59  108.82   1.5506
IC CJ   CK   CL1  HL11  1.5579  108.59   64.95  109.20   1.1115
IC HL11 CK   *CL1 HL12  1.1115  109.20 -117.40  111.14   1.1086
IC HL11 CK   *CL1 HL13  1.1115  109.20  119.60  111.16   1.1085
IC CJ   CK   CL2  HL21  1.5579  108.82   56.71  110.31   1.1100
IC HL21 CK   *CL2 HL22  1.1100  110.31 -119.32  109.98   1.1087
IC HL21 CK   *CL2 HL23  1.1100  110.31  120.34  110.55   1.1091
IC CJ   CK   CM   CL3   1.5579  111.23   59.04  113.89   1.5308
IC CL3  CK   *CM  OM    1.5308  113.89 -126.86  110.26   1.4383
IC OM   CK   *CM  HM    1.4383  110.26 -115.43  107.61   1.1098
IC CK   CM   OM   HOM   1.5519  110.26   92.72  105.63   0.9645
IC CK   CM   CL3  NN    1.5519  113.89   72.64  118.67   1.3522
IC NN   CM   *CL3 ON    1.3522  118.67  177.52  121.50   1.2286
IC CM   CL3  NN   CO    1.5308  118.67  178.28  122.15   1.4369
IC CO   CL3  *NN  HN2   1.4369  122.15  178.29  120.60   0.9922
IC CL3  NN   CO   CP    1.3522  122.15  176.65  109.98   1.5353
IC CP   NN   *CO  HO1   1.5353  109.98 -121.12  109.95   1.1178
IC HO1  NN   *CO  HO2   1.1178  109.95 -117.67  109.44   1.1172
IC NN   CO   CP   CQ    1.4369  109.98  178.17  111.13   1.4924
IC CQ   CO   *CP  HP1   1.4924  111.13 -120.11  109.32   1.1112
IC HP1  CO   *CP  HP2   1.1112  109.32 -119.33  109.27   1.1112
IC CO   CP   CQ   NR    1.5353  111.13  175.05  116.36   1.3410
IC NR   CP   *CQ  OR    1.3410  116.36  179.76  121.72   1.2233
IC CP   CQ   NR   CS    1.4924  116.36  178.92  121.78   1.4393
IC CS   CQ   *NR  HR    1.4393  121.78 -179.13  120.75   0.9922
IC CQ   NR   CS   CX    1.3410  121.78  178.23  111.81   1.5358
IC CX   NR   *CS  HS1   1.5358  111.81 -121.24  109.83   1.1160
IC HS1  NR   *CS  HS2   1.1160  109.83 -117.77  109.72   1.1163
IC NR   CS   CX   SU    1.4393  111.81  179.61  113.80   1.8216
IC SU   CS   *CX  HX1   1.8216  113.80 -121.59  108.07   1.1131
IC HX1  CS   *CX  HX2   1.1131  108.07 -115.92  108.45   1.1127
IC CS   CX   SU   HU    1.5358  113.80   64.45   96.08   1.3261

RESI 5CS               0.000  ! 2-amino-3-(cystein-S-yl)-isoxazolidin-5-yl-acetic acid
GROUP   
ATOM N       NH1      -0.470  !     |          HE1 HE2  HF HI    OJ2
ATOM HN      H         0.310  !  HN-N             \ /   |  |    // 
ATOM CA      CT1       0.070  !     |   HB1        CE--CF--CI--CJ
ATOM HA      HB1       0.090  !     |   |         /     |  |     \
GROUP                         !  HA-CA--CB--SG--CD      |  |      OJ1(-)
ATOM CB      CG321    -0.088  !     |   |         \     |  |
ATOM HB1     HGA2      0.090  !     |   HB2        NX--OF  NI(+)
ATOM HB2     HGA2      0.090  !     O=C           /       / | \
ATOM SG      SG311    -0.188  !     |           HX     HN1 HN2 HN3
ATOM CD      CG3C51    0.170
ATOM HD      HGA1      0.090
ATOM NX      NG3C51   -0.312
ATOM HX      HGP1      0.264
ATOM OF      OG3C51   -0.208
ATOM CE      CG3C52   -0.134
ATOM HE1     HGA2      0.090
ATOM HE2     HGA2      0.090
ATOM CF      CG3C51    0.018
ATOM HF      HGA1      0.090
ATOM CI      CG314     0.262
ATOM HI      HGA1      0.090
ATOM NI      NG3P3    -0.162
ATOM HN1     HGP2      0.259
ATOM HN2     HGP2      0.259
ATOM HN3     HGP2      0.259
ATOM CJ      CG2O3     0.095
ATOM OJ1     OG2D2    -0.562
ATOM OJ2     OG2D2    -0.562
GROUP                  
ATOM C       C         0.510
ATOM O       O        -0.510

BOND        N      CA       C      CA
BOND        C      +N      CA      HA
BOND       CA      CB       N      HN
BOND       CB     HB1      CB     HB2      CB      SG
BOND       SG      CD
BOND       CD      HD      CD      NX      CD      CE
BOND       NX      HX      NX      OF
BOND       OF      CF
BOND       CE     HE1      CE     HE2      CE      CF
BOND       CF      HF      CF      CI
BOND       CI      HI      CI      NI      CI      CJ
BOND       NI     HN1      NI     HN2      NI     HN3
BOND       CJ     OJ1
DOUBLE      O       C
DOUBLE     CJ     OJ2
IMPR       CJ     OJ2     OJ1      CI
IMPR        N      -C      CA      HN       C      CA      +N       O

CMAP       -C       N      CA       C       N      CA       C      +N
DONOR      HN       N   
ACCEPTOR    O       C  

IC -C   CA   *N   HN    1.3477  123.93  180.00  114.45   0.9984
IC -C   N    CA   C     1.3477  123.93  180.00  106.57   1.5180
IC N    CA   C    +N    1.4506  106.57  180.00  117.72   1.3463
IC +N   CA   *C   O     1.3463  117.72  180.00  120.59   1.2291
IC CA   C    +N   +CA   1.5180  117.72  180.00  124.35   1.4461
IC N    C    *CA  CB    1.4481  105.39  121.93  109.00   1.5562
IC N    C    *CA  HA    1.4481  105.39 -118.15  107.60   1.0826
IC N    CA   CB   SG    1.4581  110.63   65.80  114.57   1.8293
IC SG   CA   *CB  HB1   1.8293  114.57  123.28  107.07   1.1074
IC HB1  CA   *CB  HB2   1.1074  107.07  114.25  108.51   1.1124
IC CA   CB   SG   CD    1.5591  114.57  171.57   98.18   1.8319
IC CB   SG   CD   CE    1.8293   98.18  -58.92  113.64   1.5271
IC CE   SG   *CD  NX    1.5271  113.64 -117.81  118.75   1.4696
IC NX   SG   *CD  HD    1.4696  118.75 -120.07  106.80   1.1002
IC SG   CD   NX   OF    1.8319  118.75  163.67  103.97   1.4457
IC OF   CD   *NX  HX    1.4457  103.97  128.14  115.40   1.0162
IC SG   CD   CE   CF    1.8319  113.64 -173.55  100.34   1.5279
IC CF   CD   *CE  HE1   1.5279  100.34 -121.61  115.45   1.0890
IC HE1  CD   *CE  HE2   1.0890  115.45 -121.50  111.03   1.1047
IC OF   CE   *CF  CI    1.4273  102.96  129.72  117.83   1.5587
IC OF   CE   *CF  HF    1.4273  102.96 -109.45  109.64   1.1072
IC CE   CF   CI   CJ    1.5279  117.83  -55.93  118.03   1.5387
IC CJ   CF   *CI  NI    1.5387  118.03  123.76  109.12   1.4829
IC NI   CF   *CI  HI    1.4829  109.12  117.24  107.14   1.1092
IC CF   CI   NI   HN1   1.5587  109.12   98.86  112.49   1.0336
IC HN1  CI   *NI  HN2   1.0336  112.49  119.37  100.51   1.0517
IC HN1  CI   *NI  HN3   1.0336  112.49 -127.07  109.57   1.0374
IC CF   CI   CJ   OJ1   1.5587  118.03  -57.39  116.00   1.2518
IC OJ1  CI   *CJ  OJ2   1.2518  116.00 -177.47  116.78   1.2642

RESI 6V1               0.000  ! (2~R)-2-azanyl-3-[(3~R)-1-ethyl-2,5-bis(oxidanylidene)pyrrolidin-3-yl]sulfanyl-propanoic acid
GROUP   
ATOM N       NH1      -0.470  !     |         H51  H52  O8
ATOM HN      H         0.310  !  HN-N            \ /   //
ATOM CA      CT1       0.070  !     |   HB1       C5--C4
ATOM HA      HB1       0.090  !     |   |        /     |
GROUP                         !  HA-CA--CB--SG--C1     |
ATOM CB      CG321    -0.053  !     |   |      / \     |
ATOM HB1     HGA2      0.090  !     |   HB2   H1  C2--N3
ATOM HB2     HGA2      0.090  !   O=C            //     \
ATOM SG      SG311    -0.149  !     |           O7   H61-C6-H62
ATOM C1      CG3C51    0.014  !                           |
ATOM H1      HGA1      0.090  !                           C3
ATOM C2      CG2R53    0.377  !                          / | \
ATOM O7      OG2D1    -0.428  !                       H31 H32 H33
ATOM C5      CG3C52   -0.109
ATOM H51     HGA2      0.090
ATOM H52     HGA2      0.090
ATOM C4      CG2R53    0.275
ATOM O8      OG2D1    -0.423
ATOM N3      NG2R53   -0.112
ATOM C6      CG321     0.012
ATOM H61     HGA2      0.090
ATOM H62     HGA2      0.090
GROUP
ATOM C3      CG331    -0.304
ATOM H31     HGA3      0.090
ATOM H32     HGA3      0.090
ATOM H33     HGA3      0.090
GROUP                  
ATOM C       C         0.510
ATOM O       O        -0.510

BOND        N      CA       C      CA
BOND        C      +N      CA      HA
BOND       CA      CB       N      HN
BOND       CB     HB1      CB     HB2      CB      SG
BOND       SG      C1
BOND       C1      H1      C1      C2      C1      C5
BOND       C2      N3
BOND       C5     H51      C5     H52      C5      C4
BOND       C4      N3
BOND       N3      C6
BOND       C6     H61      C6     H62      C6      C3
BOND       C3     H31      C3     H32      C3     H33
DOUBLE      O       C
DOUBLE     C2      O7
DOUBLE     C4      O8
IMPR       C2      C1      N3      O7
IMPR       C4      C5      N3      O8
IMPR        N      -C      CA      HN       C      CA      +N       O

CMAP       -C       N      CA       C       N      CA       C      +N
DONOR      HN       N   
ACCEPTOR    O       C  

IC -C   CA   *N   HN    1.3477  123.93  180.00  114.45   0.9984
IC -C   N    CA   C     1.3477  123.93  180.00  106.57   1.5180
IC N    CA   C    +N    1.4506  106.57  180.00  117.72   1.3463
IC +N   CA   *C   O     1.3463  117.72  180.00  120.59   1.2291
IC CA   C    +N   +CA   1.5180  117.72  180.00  124.35   1.4461
IC N    C    *CA  CB    1.4500  104.05  121.99  108.95   1.5567
IC N    C    *CA  HA    1.4500  104.05 -118.05  108.25   1.0826
IC N    CA   CB   SG    1.4500  114.03  -60.66  112.44   1.8287
IC SG   CA   *CB  HB1   1.8287  112.44 -121.79  108.79   1.1138
IC HB1  CA   *CB  HB2   1.1138  108.79 -116.65  109.09   1.1121
IC CA   CB   SG   C1    1.5567  112.44  168.48  101.33   1.8318
IC CB   SG   C1   C2    1.8287  101.33   68.43  107.62   1.5338
IC C2   SG   *C1  C5    1.5338  107.62  113.12  109.61   1.5241
IC C2   SG   *C1  H1    1.5338  107.62 -121.93  109.45   1.0985
IC SG   C1   C2   N3    1.8318  107.62  102.08  105.09   1.3819
IC N3   C1   *C2  O7    1.3819  105.09  179.78  126.83   1.2331
IC SG   C1   C5   C4    1.8318  109.61  -96.28  104.99   1.5253
IC C4   C1   *C5  H51   1.5253  104.99 -116.52  110.79   1.1012
IC H51  C1   *C5  H52   1.1012  110.79 -119.88  114.67   1.0984
IC N3   C5   *C4  O8    1.3815  104.98 -178.55  126.42   1.2311
IC C4   C2   *N3  C6    1.3815  116.81 -172.85  121.25   1.4435
IC C2   N3   C6   C3    1.3819  121.25   84.00  117.74   1.5353
IC C3   N3   *C6  H61   1.5353  117.74 -122.92  108.93   1.1168
IC H61  N3   *C6  H62   1.1168  108.93 -114.12  108.98   1.1167
IC N3   C6   C3   H31   1.4435  117.74   59.90  110.43   1.1117
IC H31  C6   *C3  H32   1.1117  110.43 -120.08  110.50   1.1121
IC H31  C6   *C3  H33   1.1117  110.43  120.01  110.53   1.1108

RESI AGT               2.000  ! S-(S)-amino[(4-aminobutyl)amino]methyl-L-cysteine
GROUP   
ATOM N       NH1      -0.470  !     |        HH22 HH23
ATOM HN      H         0.310  !  HN-N            \ |
ATOM CA      CT1       0.070  !     |   HB1 HH21-NH2 HE1 HD1 HG1 HK1 HJ1   HBN1
ATOM HA      HB1       0.090  !     |   |        |(+)|   |   |   |   | (+)/
GROUP                         !  HA-CA--CB--SG--CZ--NE--CD--CG--CK--CJ--NB-HBN2
ATOM CB      CG321     0.063  !     |   |        |       |   |   |   |    \
ATOM HB1     HGA2      0.090  !     |   HB2      HZ      HD2 HG2 HK2 HJ2   HBN3
ATOM HB2     HGA2      0.090  !   O=C
ATOM SG      SG311    -0.215  !     |
ATOM CZ      CG314     0.424
ATOM HZ      HGA1      0.159
ATOM NH2     NG3P3    -0.432
ATOM HH21    HGP2      0.300
ATOM HH22    HGP2      0.300
ATOM HH23    HGP2      0.300
ATOM NE      NG311    -0.672
ATOM HE      HGPAM1    0.340
ATOM CD      CG321     0.073
ATOM HD1     HGA2      0.090
ATOM HD2     HGA2      0.090
GROUP
ATOM CG      CG321    -0.180
ATOM HG1     HGA2      0.090
ATOM HG2     HGA2      0.090
GROUP
ATOM CK      CG321    -0.180
ATOM HK1     HGA2      0.090
ATOM HK2     HGA2      0.090
GROUP
ATOM CJ      CG324     0.210
ATOM HJ1     HGA2      0.050
ATOM HJ2     HGA2      0.050
ATOM NB      NG3P3    -0.300
ATOM HBN1    HGP2      0.330
ATOM HBN2    HGP2      0.330
ATOM HBN3    HGP2      0.330
GROUP                  
ATOM C       C         0.510
ATOM O       O        -0.510

BOND        N      CA       C      CA
BOND        C      +N      CA      HA
BOND       CA      CB       N      HN
BOND       CB     HB1      CB     HB2      CB      SG
BOND       SG      CZ
BOND       CZ      HZ      CZ     NH2      CZ      NE
BOND      NH2    HH21     NH2    HH22     NH2    HH23
BOND       NE      HE      NE      CD
BOND       CD     HD1      CD     HD2      CD      CG
BOND       CG     HG1      CG     HG2      CG      CK
BOND       CK     HK1      CK     HK2      CK      CJ
BOND       CJ     HJ1      CJ     HJ2      CJ      NB
BOND       NB    HBN1      NB    HBN2      NB    HBN3
DOUBLE      O       C
IMPR        N      -C      CA      HN       C      CA      +N       O

CMAP       -C       N      CA       C       N      CA       C      +N
DONOR      HN       N   
ACCEPTOR    O       C  

IC -C   CA   *N   HN    1.3477  123.93  180.00  114.45   0.9984
IC -C   N    CA   C     1.3477  123.93  180.00  106.57   1.5180
IC N    CA   C    +N    1.4506  106.57  180.00  117.72   1.3463
IC +N   CA   *C   O     1.3463  117.72  180.00  120.59   1.2291
IC CA   C    +N   +CA   1.5180  117.72  180.00  124.35   1.4461
IC N    C    *CA  CB    1.4481  105.39  121.93  109.00   1.5562
IC N    C    *CA  HA    1.4481  105.39 -118.15  107.60   1.0826
IC N    CA   CB   SG    1.4632  114.45  -43.46  120.67   1.8076
IC SG   CA   *CB  HB1   1.8076  120.67  123.02  108.04   1.1129
IC HB1  CA   *CB  HB2   1.1129  108.04  117.99  106.13   1.1067
IC CA   CB   SG   CZ    1.5617  120.67 -174.17   96.26   1.8440
IC CB   SG   CZ   NE    1.8076   96.26   58.68  116.99   1.4613
IC NE   SG   *CZ  NH2   1.4613  116.99 -115.96  116.13   1.4541
IC NH2  SG   *CZ  HZ    1.4541  116.13 -120.74  108.19   1.1226
IC SG   CZ   NH2  HH21  1.8440  116.13   71.24  108.92   1.0614
IC HH21 CZ   *NH2 HH22  1.0614  108.92  113.47  108.16   1.0371
IC HH21 CZ   *NH2 HH23  1.0614  108.92 -122.46  113.47   1.0328
IC SG   CZ   NE   CD    1.8440  116.99   57.51  118.22   1.4773
IC CD   CZ   *NE  HE    1.4773  118.22 -128.99  110.91   1.0369
IC CZ   NE   CD   CG    1.4613  118.22  178.43  105.75   1.5359
IC CG   NE   *CD  HD1   1.5359  105.75 -119.89  110.96   1.1117
IC HD1  NE   *CD  HD2   1.1117  110.96 -121.28  110.69   1.1124
IC NE   CD   CG   CK    1.4773  105.75  174.66  114.72   1.5417
IC CK   CD   *CG  HG1   1.5417  114.72 -120.61  108.56   1.1161
IC HG1  CD   *CG  HG2   1.1161  108.56 -116.16  108.82   1.1143
IC CD   CG   CK   CJ    1.5359  114.72 -175.95  109.44   1.5363
IC CJ   CG   *CK  HK1   1.5363  109.44 -121.58  109.02   1.1126
IC HK1  CG   *CK  HK2   1.1126  109.02 -118.05  108.37   1.1135
IC CG   CK   CJ   NB    1.5417  109.44  177.88  110.66   1.4907
IC NB   CK   *CJ  HJ1   1.4907  110.66  119.92  111.08   1.1018
IC HJ1  CK   *CJ  HJ2   1.1018  111.08  120.52  110.93   1.1025
IC CK   CJ   NB   HBN1  1.5363  110.66   59.89  109.69   1.0396
IC HBN1 CJ   *NB  HBN2  1.0396  109.69  120.14  109.67   1.0404
IC HBN1 CJ   *NB  HBN3  1.0396  109.69 -120.04  109.45   1.0399

RESI ALS              -1.000  ! (3S)-3-(sulfooxy)-L-serine
GROUP   
ATOM N       NH1      -0.470  !     |     HG
ATOM HN      H         0.310  !  HN-N    /
ATOM CA      CT1       0.070  !     |   OG       OS2
ATOM HA      HB1       0.090  !     |   |        ||
GROUP                         !  HA-CA--CB--OS1--S--OS4(-)
ATOM CB      CG311     0.059  !     |   |        ||
ATOM HB      HGA1      0.090  !     |   HB       OS3
ATOM OG      OG311    -0.585  !   O=C
ATOM HG      HGP1      0.399  !     |
ATOM OS1     OG303    -0.285
ATOM S       SG3O1     0.873
ATOM OS2     OG2P1    -0.517
ATOM OS3     OG2P1    -0.517
ATOM OS4     OG2P1    -0.517
GROUP                  
ATOM C       C         0.510
ATOM O       O        -0.510

BOND        N      CA       C      CA
BOND        C      +N      CA      HA
BOND       CA      CB       N      HN
BOND       CB      HB      CB      OG      CB     OS1
BOND       OG      HG
BOND      OS1       S
BOND        S     OS4
DOUBLE      O       C
DOUBLE      S     OS2       S     OS3
IMPR        N      -C      CA      HN       C      CA      +N       O

CMAP       -C       N      CA       C       N      CA       C      +N
DONOR      HN       N   
ACCEPTOR    O       C  

IC -C   CA   *N   HN    1.3477  123.93  180.00  114.45   0.9984
IC -C   N    CA   C     1.3477  123.93  180.00  106.57   1.5180
IC N    CA   C    +N    1.4506  106.57  180.00  117.72   1.3463
IC +N   CA   *C   O     1.3463  117.72  180.00  120.59   1.2291
IC CA   C    +N   +CA   1.5180  117.72  180.00  124.35   1.4461
IC N    C    *CA  CB    1.4481  105.39  121.93  109.00   1.5562
IC N    C    *CA  HA    1.4481  105.39 -118.15  107.60   1.0826
IC N    CA   CB   OS1   1.4548  111.70  -47.48  109.46   1.4149
IC OS1  CA   *CB  OG    1.4149  109.46 -116.45  109.89   1.4202
IC OG   CA   *CB  HB    1.4202  109.89 -117.17  110.63   1.1221
IC CA   CB   OG   HG    1.5379  109.89   74.90  103.64   0.9593
IC CA   CB   OS1  S     1.5379  109.46  108.29  116.87   1.5518
IC CB   OS1  S    OS4   1.4149  116.87   77.04  104.76   1.4466
IC OS4  OS1  *S   OS2   1.4466  104.76  119.83  102.51   1.4487
IC OS4  OS1  *S   OS3   1.4466  104.76 -121.38  105.72   1.4541

RESI APK              -1.000  ! 5'-O-[(S)-{[(5S)-5-amino-6-oxohexyl]amino}(hydroxy)phosphoryl]adenosine
GROUP   
ATOM N       NH1      -0.470  !                                 H61  H62
ATOM HN      H         0.310  !                                   \  /
ATOM CA      CT1       0.070  !                                    N6
ATOM HA      HB1       0.090  !                                    |
GROUP                         !                                    C6
ATOM CB      CG321    -0.180  !                                  //  \
ATOM HB1     HGA2      0.090  !                                  N1   C5--N7\\
ATOM HB2     HGA2      0.090  !                                  |    ||     C8-H8
GROUP                         !                                  C2   C4--N9/
ATOM CG      CG321    -0.180  !                                 / \\ /      \
ATOM HG1     HGA2      0.090  !                               H2   N3        \
ATOM HG2     HGA2      0.090  !                                               \
GROUP                         !     |                                          \
ATOM CD      CG321    -0.256  !  HN-N                                           \
ATOM HD1     HGA2      0.090  !     |   HB1 HG1 HD1 HE1 HZ O1P    H51' H4'  O4'  \
ATOM HD2     HGA2      0.090  !     |   |   |   |   |   |   ||     |    \ /   \  \
ATOM CE      CG321    -0.050  !  HA-CA--CB--CG--CD--CE--NZ--P-O5'-C5'---C4'    C1'
ATOM HE1     HGA2      0.090  !     |   |   |   |   |       |      |     \     / \
ATOM HE2     HGA2      0.090  !     |   HB2 HG2 HD2 HE2    O2P    H52'   C3'--C2' H1'
ATOM NZ      NG2S3    -0.746  !   O=C                     (-)           / \   / \
ATOM HZ      HGP1      0.330  !     |                                O3' H3' O2' H2''
ATOM P       PG1       1.287  !                                       |       |
ATOM O1P     OG2P1    -0.785  !                                      HO3'    HO2'
ATOM O2P     OG2P1    -0.785
ATOM O5'     OG303    -0.463
ATOM C5'     CG321    -0.073
ATOM H5'1    HGA2      0.090
ATOM H5'2    HGA2      0.090
GROUP
ATOM O4'     OG3C51   -0.468
ATOM C4'     CG3C51    0.135
ATOM H4'     HGA1      0.090
ATOM C3'     CG3C51    0.144
ATOM H3'     HGA1      0.090
ATOM O3'     OG311    -0.649
ATOM HO3'    HGP1      0.420
ATOM C2'     CG3C51    0.141
ATOM H2'     HGA1      0.090
ATOM O2'     OG311    -0.649
ATOM HO2'    HGP1      0.420
ATOM C1'     CG3C51    0.141
ATOM H1'     HGA1      0.090
ATOM N9      NG2R51   -0.051
ATOM C8      CG2R53    0.340
ATOM H8      HGR52     0.140
ATOM N7      NG2R50   -0.709
ATOM C5      CG2RC0    0.281
ATOM C4      CG2RC0    0.427
ATOM N3      NG2R62   -0.752
ATOM C2      CG2R64    0.499
ATOM HC2     HGR62     0.126
ATOM N1      NG2R62   -0.740
ATOM C6      CG2R64    0.455
ATOM N6      NG2S3    -0.772
ATOM HN61    HGP4      0.381
ATOM HN62    HGP4      0.381
GROUP                  
ATOM C       C         0.510
ATOM O       O        -0.510

BOND        N      CA       C      CA
BOND        C      +N      CA      HA
BOND       CA      CB       N      HN
BOND       CB     HB1      CB     HB2      CB      CG
BOND       CG     HG1      CG     HG2      CG      CD
BOND       CD     HD1      CD     HD2      CD      CE
BOND       CE     HE1      CE     HE2      CE      NZ
BOND       NZ      HZ      NZ       P
BOND        P     O1P       P     O2P       P     O5'
BOND      O5'     C5'
BOND      C5'    H5'1     C5'    H5'2     C5'     C4'
BOND      O4'     C4'     O4'     C1'
BOND      C4'     H4'     C4'     C3'
BOND      C3'     H3'     C3'     O3'     C3'     C2'
BOND      O3'    HO3'
BOND      C2'     H2'     C2'     O2'     C2'     C1'
BOND      O2'    HO2'
BOND      C1'     H1'     C1'      N9
BOND       N9      C8      N9      C4
BOND       C8      H8
BOND       N7      C5
BOND       C5      C6
BOND       C4      N3
BOND       C2     HC2      C2      N1
BOND       C6      N6
BOND       N6    HN61      N6    HN62
DOUBLE      O       C
DOUBLE     N1      C6
DOUBLE     C2      N3
DOUBLE     C4      C5
DOUBLE     C8      N7
IMPR       C6      C5      N1      N6
IMPR       N6    HN62    HN61      C6
IMPR        N      -C      CA      HN       C      CA      +N       O

CMAP       -C       N      CA       C       N      CA       C      +N
DONOR      HN       N   
ACCEPTOR    O       C  

IC -C   CA   *N   HN    1.3477  123.93  180.00  114.45   0.9984
IC -C   N    CA   C     1.3477  123.93  180.00  106.57   1.5180
IC N    CA   C    +N    1.4506  106.57  180.00  117.72   1.3463
IC +N   CA   *C   O     1.3463  117.72  180.00  120.59   1.2291
IC CA   C    +N   +CA   1.5180  117.72  180.00  124.35   1.4461
IC N    C    *CA  CB    1.4481  105.39  121.93  109.00   1.5562
IC N    C    *CA  HA    1.4481  105.39 -118.15  107.60   1.0826
IC N    CA   CB   CG    1.4500  112.01  -67.35  113.59   1.5368
IC CG   CA   *CB  HB1   1.5368  113.59 -120.49  109.70   1.1140
IC HB1  CA   *CB  HB2   1.1140  109.70 -118.13  109.51   1.1135
IC CA   CB   CG   CD    1.5477  113.59  177.85  111.53   1.5359
IC CD   CB   *CG  HG1   1.5359  111.53 -121.13  110.30   1.1120
IC HG1  CB   *CG  HG2   1.1120  110.30 -118.23  109.39   1.1135
IC CB   CG   CD   CE    1.5368  111.53  176.29  113.37   1.5310
IC CE   CG   *CD  HD1   1.5310  113.37 -120.68  108.60   1.1147
IC HD1  CG   *CD  HD2   1.1147  108.60 -116.69  108.44   1.1135
IC CG   CD   CE   NZ    1.5359  113.37  177.18  105.77   1.4259
IC NZ   CD   *CE  HE1   1.4259  105.77 -117.89  112.21   1.1131
IC HE1  CD   *CE  HE2   1.1131  112.21 -122.03  109.47   1.1177
IC CD   CE   NZ   P     1.5310  105.77  158.86  116.73   1.7124
IC P    CE   *NZ  HZ    1.7124  116.73  126.09  109.55   1.0184
IC CE   NZ   P    O5'   1.4259  116.73  -79.22  105.18   1.6185
IC O5'  NZ   *P   O1P   1.6185  105.18 -114.36  107.65   1.5009
IC O1P  NZ   *P   O2P   1.5009  107.65 -131.06  108.57   1.5021
IC NZ   P    O5'  C5'   1.7124  105.18  -36.26  121.03   1.4358
IC P    O5'  C5'  C4'   1.6185  121.03  119.48  111.92   1.5536
IC C4'  O5'  *C5' H5'1  1.5536  111.92  120.32  107.62   1.1099
IC H5'1 O5'  *C5' H5'2  1.1099  107.62  116.41  113.68   1.1163
IC O5'  C5'  C4'  O4'   1.4358  111.92   -8.85  111.43   1.4478
IC O4'  C5'  *C4' C3'   1.4478  111.43  118.57  112.58   1.5401
IC O4'  C5'  *C4' H4'   1.4478  111.43 -117.65  108.26   1.1013
IC C5'  C4'  C3'  C2'   1.5536  112.58  -90.27  101.44   1.5393
IC C2'  C4'  *C3' O3'   1.5393  101.44 -119.57  111.53   1.4331
IC O3'  C4'  *C3' H3'   1.4331  111.53 -121.07  112.50   1.0985
IC C4'  C3'  O3'  HO3'  1.5401  111.53  140.05  105.51   0.9663
IC C4'  C3'  C2'  C1'   1.5401  101.44  -37.18  101.87   1.5382
IC C1'  C3'  *C2' O2'   1.5382  101.87 -121.85  114.42   1.4375
IC O2'  C3'  *C2' H2'   1.4375  114.42 -121.96  108.36   1.1045
IC C3'  C2'  O2'  HO2'  1.5393  114.42  161.83  108.25   0.9739
IC O4'  C2'  *C1' N9    1.4330  106.11  119.35  112.25   1.4745
IC O4'  C2'  *C1' H1'   1.4330  106.11 -115.24  110.61   1.1024
IC C2'  C1'  N9   C4    1.5382  112.25   69.81  124.41   1.3718
IC C4   C1'  *N9  C8    1.3718  124.41 -178.19  129.15   1.3847
IC C1'  N9   C8   N7    1.4745  129.15  179.77  112.94   1.3340
IC N7   N9   *C8  H8    1.3340  112.94 -179.80  121.86   1.0972
IC N9   C8   N7   C5    1.3847  112.94   -1.12  103.94   1.3906
IC C5   N9   *C4  N3    1.3968  105.92  178.88  128.13   1.3484
IC N9   C4   N3   C2    1.3718  128.13  179.88  113.57   1.3611
IC C4   N3   C2   N1    1.3484  113.57    1.54  125.22   1.3613
IC N1   N3   *C2  HC2   1.3613  125.22  178.89  117.58   1.0937
IC C4   N7   *C5  C6    1.3968  110.78 -179.01  132.48   1.4079
IC N1   C5   *C6  N6    1.3613  118.59 -179.62  124.22   1.3456
IC C5   C6   N6   HN61  1.4079  124.22    0.98  120.58   0.9978
IC HN61 C6   *N6  HN62  0.9978  120.58  178.45  117.87   0.9944

RESI ASB              -1.000  ! aspartic acid-4-carboxymethyl ester
GROUP   
ATOM N       NH1      -0.470  !     |
ATOM HN      H         0.310  !  HN-N
ATOM CA      CT1       0.070  !     |   HB1   OD1
ATOM HA      HB1       0.090  !     |   |    //
GROUP                         !  HA-CA--CB--CG     HC21  O2
ATOM CB      CG321    -0.340  !     |   |    \     |    //
ATOM HB1     HGA2      0.090  !     |   HB2   OD2--C2--C1
ATOM HB2     HGA2      0.090  !   O=C              |    \
ATOM CG      CG2O2     0.826  !     |              HC22  O1(-)
ATOM OD2     OG2D1    -0.550
ATOM OD1     OG302    -0.379
ATOM C2      CG321    -0.100
ATOM HC21    HGA2      0.090
ATOM HC22    HGA2      0.090
ATOM C1      CG2O3     0.597
ATOM O1      OG2D2    -0.707
ATOM O2      OG2D2    -0.707
GROUP                  
ATOM C       C         0.510
ATOM O       O        -0.510

BOND        N      CA       C      CA
BOND        C      +N      CA      HA
BOND       CA      CB       N      HN
BOND       CB     HB1      CB     HB2      CB      CG
BOND       CG     OD1
BOND      OD1      C2
BOND       C2    HC21      C2    HC22      C2      C1
BOND       C1      O1
DOUBLE      O       C
DOUBLE     C1      O2
DOUBLE     CG     OD2
IMPR       CG      CB     OD2     OD1
IMPR       C1      O1      O2      C2
IMPR        N      -C      CA      HN       C      CA      +N       O

CMAP       -C       N      CA       C       N      CA       C      +N
DONOR      HN       N   
ACCEPTOR    O       C  

IC -C   CA   *N   HN    1.3477  123.93  180.00  114.45   0.9984
IC -C   N    CA   C     1.3477  123.93  180.00  106.57   1.5180
IC N    CA   C    +N    1.4506  106.57  180.00  117.72   1.3463
IC +N   CA   *C   O     1.3463  117.72  180.00  120.59   1.2291
IC CA   C    +N   +CA   1.5180  117.72  180.00  124.35   1.4461
IC N    C    *CA  CB    1.4481  105.39  121.93  109.00   1.5562
IC N    C    *CA  HA    1.4481  105.39 -118.15  107.60   1.0826
IC N    CA   CB   CG    1.4554  109.29  -40.95  108.58   1.5207
IC CG   CA   *CB  HB1   1.5207  108.58 -120.31  110.83   1.1067
IC HB1  CA   *CB  HB2   1.1067  110.83 -120.85  110.35   1.1121
IC CA   CB   CG   OD1   1.5540  108.58  123.49  108.74   1.3292
IC OD1  CB   *CG  OD2   1.3292  108.74 -177.17  124.73   1.2174
IC CB   CG   OD1  C2    1.5207  108.74 -150.87  115.59   1.4607
IC CG   OD1  C2   C1    1.3292  115.59   83.73  114.34   1.5356
IC C1   OD1  *C2  HC21  1.5356  114.34  119.08  109.01   1.1108
IC HC21 OD1  *C2  HC22  1.1108  109.01  118.41  111.48   1.1115
IC OD1  C2   C1   O1    1.4607  114.34 -175.76  116.04   1.2543
IC O1   C2   *C1  O2    1.2543  116.04  178.61  117.38   1.2629

RESI BXT               0.000  ! (2~S)-2-azanyl-3-[ethyl(methyl)carbamoyl]oxy-propanoic acid
GROUP   
ATOM N       NH1      -0.470  !     |          H51 H52 H53
ATOM HN      H         0.310  !  HN-N             \ | /
ATOM CA      CT1       0.070  !     |   HB1         C5   H41  H21
ATOM HA      HB1       0.090  !     |   |           |    |   /
GROUP                         !  HA-CA--CB--OG--C1--N3--C4--C2-H22
ATOM CB      CG321     0.007  !     |   |       ||       |   \
ATOM HB1     HGA2      0.090  !     |   HB2     O2       H42  H23
ATOM HB2     HGA2      0.090  !   O=C
ATOM OG      OG302    -0.188  !     |
ATOM C1      CG2O6     0.383
ATOM O2      OG2D1    -0.460
ATOM N3      NG2S0    -0.168
ATOM C5      CG331    -0.135
ATOM H51     HGA3      0.090
ATOM H52     HGA3      0.090
ATOM H53     HGA3      0.090
ATOM C4      CG321    -0.069
ATOM H41     HGA2      0.090
ATOM H42     HGA2      0.090
GROUP
ATOM C2      CG331    -0.270
ATOM H21     HGA3      0.090
ATOM H22     HGA3      0.090
ATOM H23     HGA3      0.090
GROUP                  
ATOM C       C         0.510
ATOM O       O        -0.510

BOND        N      CA       C      CA
BOND        C      +N      CA      HA
BOND       CA      CB       N      HN
BOND       CB     HB1      CB     HB2      CB      OG
BOND       OG      C1
BOND       C1      N3
BOND       N3      C5      N3      C4
BOND       C5     H51      C5     H52      C5     H53
BOND       C4     H41      C4     H42      C4      C2
BOND       C2     H21      C2     H22      C2     H23
DOUBLE      O       C
DOUBLE     C1      O2
IMPR       C1      N3      O2      OG
IMPR        N      -C      CA      HN       C      CA      +N       O

CMAP       -C       N      CA       C       N      CA       C      +N
DONOR      HN       N   
ACCEPTOR    O       C  

IC -C   CA   *N   HN    1.3477  123.93  180.00  114.45   0.9984
IC -C   N    CA   C     1.3477  123.93  180.00  106.57   1.5180
IC N    CA   C    +N    1.4506  106.57  180.00  117.72   1.3463
IC +N   CA   *C   O     1.3463  117.72  180.00  120.59   1.2291
IC CA   C    +N   +CA   1.5180  117.72  180.00  124.35   1.4461
IC N    C    *CA  CB    1.4498  105.50  123.35  108.48   1.5499
IC N    C    *CA  HA    1.4498  105.50 -117.62  107.67   1.0817
IC N    CA   CB   OG    1.4498  114.69  -74.19  109.26   1.4500
IC OG   CA   *CB  HB1   1.4500  109.26 -117.80  110.76   1.1127
IC HB1  CA   *CB  HB2   1.1127  110.76 -118.38  109.46   1.1141
IC CA   CB   OG   C1    1.5499  109.26  127.25  120.64   1.3565
IC CB   OG   C1   N3    1.4500  120.64  170.49  111.09   1.3649
IC N3   OG   *C1  O2    1.3649  111.09 -177.74  123.41   1.2293
IC OG   C1   N3   C4    1.3565  111.09 -158.75  118.48   1.4453
IC C4   C1   *N3  C5    1.4453  118.48  170.83  123.43   1.4546
IC C1   N3   C5   H51   1.3649  123.43  137.06  106.92   1.1116
IC H51  N3   *C5  H52   1.1116  106.92 -119.15  110.55   1.1124
IC H51  N3   *C5  H53   1.1116  106.92  119.30  107.59   1.1092
IC C1   N3   C4   C2    1.3649  118.48   69.56  118.05   1.5337
IC C2   N3   *C4  H41   1.5337  118.05 -121.87  108.43   1.1189
IC H41  N3   *C4  H42   1.1189  108.43 -114.62  108.64   1.1115
IC N3   C4   C2   H21   1.4453  118.05   59.46  110.35   1.1145
IC H21  C4   *C2  H22   1.1145  110.35 -119.74  110.26   1.1091
IC H21  C4   *C2  H23   1.1145  110.35  120.13  110.45   1.1099

RESI CGU              -2.000  ! gamma-carboxy-glutamic acid
GROUP                         ! deprotonated
ATOM N       NH1      -0.470  !     |     OE21 OE22(-)
ATOM HN      H         0.310  !  HN-N       \\ /
ATOM CA      CT1       0.070  !     |   HB1 CD2   OE11
ATOM HA      HB1       0.090  !     |   |   |    //
GROUP                         !  HA-CA--CB--CG--CD1
ATOM CB      CG321    -0.202  !     |   |   |    \
ATOM HB1     HGA2      0.090  !     |   HB2 HG    OE12(-)
ATOM HB2     HGA2      0.090  !   O=C
ATOM CG      CG311    -0.380  !     |
ATOM HG      HGA1      0.090
ATOM CD1     CG2O3     0.890
ATOM OE12    OG2D2    -0.867  ! pKa1 = 2.50
ATOM OE11    OG2D2    -0.867 
ATOM CD2     CG2O3     0.890
ATOM OE22    OG2D2    -0.867  ! pKa2 = 6.58
ATOM OE21    OG2D2    -0.867
GROUP                  
ATOM C       C         0.510
ATOM O       O        -0.510

BOND        N      CA       C      CA
BOND        C      +N      CA      HA
BOND       CA      CB       N      HN
BOND       CB     HB1      CB     HB2      CB      CG
BOND       CG      HG      CG     CD1      CG     CD2
BOND      CD1    OE12
BOND      CD2    OE22
DOUBLE      O       C
DOUBLE    CD1    OE11
DOUBLE    CD2    OE21
IMPR      CD1    OE12    OE11      CG
IMPR      CD2    OE21    OE22      CG
IMPR        N      -C      CA      HN       C      CA      +N       O

CMAP       -C       N      CA       C       N      CA       C      +N
DONOR      HN       N   
ACCEPTOR    O       C  

IC -C   CA   *N   HN    1.3477  123.93  180.00  114.45   0.9984
IC -C   N    CA   C     1.3477  123.93  180.00  106.57   1.5180
IC N    CA   C    +N    1.4506  106.57  180.00  117.72   1.3463
IC +N   CA   *C   O     1.3463  117.72  180.00  120.59   1.2291
IC CA   C    +N   +CA   1.5180  117.72  180.00  124.35   1.4461
IC N    C    *CA  CB    1.4482  110.40  121.22  111.21   1.5595
IC N    C    *CA  HA    1.4482  110.40 -120.80  108.03   1.0848
IC N    CA   CB   CG    1.4482  109.07  -39.81  114.93   1.5921
IC CG   CA   *CB  HB1   1.5921  114.93 -121.53  108.79   1.1133
IC HB1  CA   *CB  HB2   1.1133  108.79 -117.00  110.07   1.1135
IC CA   CB   CG   CD1   1.5595  114.93  173.55  112.61   1.4935
IC CD1  CB   *CG  CD2   1.4935  112.61  132.41  113.94   1.4931
IC CD1  CB   *CG  HG    1.4935  112.61 -111.39  106.15   1.1043
IC CB   CG   CD1  OE12  1.5921  112.61 -140.30  115.04   1.2654
IC OE12 CG   *CD1 OE11  1.2654  115.04 -174.08  118.13   1.2576
IC CB   CG   CD2  OE22  1.5921  113.94  133.30  115.25   1.2744
IC OE22 CG   *CD2 OE21  1.2744  115.25  177.03  120.02   1.2519

RESI CGV              -1.000  ! S-[(R)-carboxy(hydroxy)methyl]-L-cysteine
GROUP   
ATOM N       NH1      -0.470  !     |            
ATOM HN      H         0.310  !  HN-N            
ATOM CA      CT1       0.070  !     |   HB1     HD1     OZ3
ATOM HA      HB1       0.090  !     |   |       |      //
GROUP                         !  HA-CA--CB--SG--CD1--CE1
ATOM CB      CG321    -0.181  !     |   |       |      \
ATOM HB1     HGA2      0.090  !     |   HB2     OD2     OZ2 (-)
ATOM HB2     HGA2      0.090  !   O=C           |
ATOM SG      SG311    -0.139  !     |           HD2
ATOM CD1     CG311     0.052
ATOM HD1     HGA1      0.090
ATOM OD2     OG311    -0.603
ATOM HD2     HGP1      0.363
ATOM CE1     CG2O3     0.544
ATOM OZ2     OG2D2    -0.653
ATOM OZ3     OG2D2    -0.653
GROUP                  
ATOM C       C         0.510
ATOM O       O        -0.510

BOND        N      CA       C      CA
BOND        C      +N      CA      HA
BOND       CA      CB       N      HN
BOND       CB     HB1      CB     HB2      CB      SG
BOND       SG     CD1
BOND      CD1     HD1     CD1     OD2     CD1     CE1
BOND      OD2     HD2
BOND      CE1     OZ2
DOUBLE      O       C
DOUBLE    CE1     OZ3
IMPR      CE1     OZ3     OZ2     CD1
IMPR        N      -C      CA      HN       C      CA      +N       O

CMAP       -C       N      CA       C       N      CA       C      +N
DONOR      HN       N   
ACCEPTOR    O       C  

IC -C   CA   *N   HN    1.3477  123.93  180.00  114.45   0.9984
IC -C   N    CA   C     1.3477  123.93  180.00  106.57   1.5180
IC N    CA   C    +N    1.4506  106.57  180.00  117.72   1.3463
IC +N   CA   *C   O     1.3463  117.72  180.00  120.59   1.2291
IC CA   C    +N   +CA   1.5180  117.72  180.00  124.35   1.4461
IC N    C    *CA  CB    1.4423  103.78  120.57  109.72   1.5540
IC N    C    *CA  HA    1.4423  103.78 -117.23  109.03   1.0818
IC N    CA   CB   SG    1.4423  112.62  -72.02  111.86   1.8197
IC SG   CA   *CB  HB1   1.8197  111.86 -121.50  110.66   1.1123
IC HB1  CA   *CB  HB2   1.1123  110.66 -117.69  108.67   1.1115
IC CA   CB   SG   CD1   1.5540  111.86  163.74  100.36   1.8259
IC CB   SG   CD1  CE1   1.8197  100.36 -155.09  110.02   1.5528
IC CE1  SG   *CD1 OD2   1.5528  110.02 -128.93  111.35   1.4360
IC OD2  SG   *CD1 HD1   1.4360  111.35 -116.41  109.25   1.1068
IC SG   CD1  OD2  HD2   1.8259  111.35  107.23  102.52   0.9663
IC SG   CD1  CE1  OZ2   1.8259  110.02 -118.56  117.11   1.2623
IC OZ2  CD1  *CE1 OZ3   1.2623  117.11 -178.70  115.42   1.2646

RESI CME               0.000  ! S,S-(2-hydroxyethyl)thiocysteine
GROUP   
ATOM N       NH1      -0.470  !     |
ATOM HN      H         0.310  !  HN-N
ATOM CA      CT1       0.070  !     |   HB1         HE1 HZ1
ATOM HA      HB1       0.090  !     |   |           |   |
GROUP                         !  HA-CA--CB--SG--SD--CE--CZ--OH--HH
ATOM CB      CG321    -0.026  !     |   |           |   |
ATOM HB1     HGA2      0.090  !     |   HB2         HE2 HZ2
ATOM HB2     HGA2      0.090  !   O=C
ATOM SG      SG301    -0.136  !     |
ATOM SD      SG301    -0.215
ATOM CE      CG321     0.071
ATOM HE1     HGA2      0.090
ATOM HE2     HGA2      0.090
ATOM CZ      CG321    -0.004
ATOM HZ1     HGA2      0.090
ATOM HZ2     HGA2      0.090
ATOM OH      OG311    -0.650
ATOM HH      HGP1      0.420
GROUP                  
ATOM C       C         0.510
ATOM O       O        -0.510

BOND        N      CA       C      CA
BOND        C      +N      CA      HA
BOND       CA      CB       N      HN
BOND       CB     HB1      CB     HB2      CB      SG
BOND       SG      SD
BOND       SD      CE
BOND       CE     HE1      CE     HE2      CE      CZ
BOND       CZ     HZ1      CZ     HZ2      CZ      OH
BOND       OH      HH
DOUBLE      O       C
IMPR        N      -C      CA      HN       C      CA      +N       O

CMAP       -C       N      CA       C       N      CA       C      +N
DONOR      HN       N   
ACCEPTOR    O       C  

IC -C   CA   *N   HN    1.3477  123.93  180.00  114.45   0.9984
IC -C   N    CA   C     1.3477  123.93  180.00  106.57   1.5180
IC N    CA   C    +N    1.4506  106.57  180.00  117.72   1.3463
IC +N   CA   *C   O     1.3463  117.72  180.00  120.59   1.2291
IC CA   C    +N   +CA   1.5180  117.72  180.00  124.35   1.4461
IC N    C    *CA  CB    1.4481  105.39  121.93  109.00   1.5562
IC N    C    *CA  HA    1.4481  105.39 -118.15  107.60   1.0826
IC N    CA   CB   SG    1.4493  113.49 -179.85  113.98   1.8238
IC SG   CA   *CB  HB1   1.8238  113.98 -123.45  109.48   1.1120
IC HB1  CA   *CB  HB2   1.1120  109.48 -115.94  107.54   1.1120
IC CA   CB   SG   SD    1.5498  113.98   51.45  103.71   2.0280
IC CB   SG   SD   CE    1.8238  103.71   83.56  103.49   1.8192
IC SG   SD   CE   CZ    2.0280  103.49 -176.19  111.93   1.5369
IC CZ   SD   *CE  HE1   1.5369  111.93 -121.14  109.75   1.1121
IC HE1  SD   *CE  HE2   1.1121  109.75 -118.07  109.88   1.1122
IC SD   CE   CZ   OH    1.8192  111.93 -179.69  109.89   1.4262
IC OH   CE   *CZ  HZ1   1.4262  109.89 -120.42  109.40   1.1140
IC HZ1  CE   *CZ  HZ2   1.1140  109.40 -119.06  109.53   1.1136
IC CE   CZ   OH   HH    1.5369  109.89 -178.56  107.97   0.9633

RESI CML              -2.000  ! (2S)-2-[(2R)-2-amino-2-carboxyethyl]sulfanylbutanedioic acid
GROUP   
ATOM N       NH1      -0.470  !     |
ATOM HN      H         0.310  !  HN-N
ATOM CA      CT1       0.070  !     |   HB1     H2  H31   O5
ATOM HA      HB1       0.090  !     |   |       |   |    //
GROUP                         !  HA-CA--CB--SG--C2--C3--C4
ATOM CB      CG321    -0.203  !     |   |       |   |     \
ATOM HB1     HGA2      0.090  !     |   HB2     C1  H32    O4(-)
ATOM HB2     HGA2      0.090  !   O=C          // \
ATOM SG      SG311    -0.226  !     |         O1   O2(-)
ATOM C2      CG311     0.016
ATOM H2      HGA1      0.090
ATOM C1      CG2O3     0.714
ATOM O1      OG2D2    -0.803
ATOM O2      OG2D2    -0.803
ATOM C3      CG321    -0.219
ATOM H31     HGA2      0.090
ATOM H32     HGA2      0.090
ATOM C4      CG2O3     0.738
ATOM O4      OG2D2    -0.832
ATOM O5      OG2D2    -0.832
GROUP                  
ATOM C       C         0.510
ATOM O       O        -0.510

BOND        N      CA       C      CA
BOND        C      +N      CA      HA
BOND       CA      CB       N      HN
BOND       CB     HB1      CB     HB2      CB      SG
BOND       SG      C2
BOND       C2      H2      C2      C1      C2      C3
BOND       C1      O2
BOND       C3     H31      C3     H32      C3      C4
BOND       C4      O4
DOUBLE      O       C
DOUBLE     C1      O1
DOUBLE     C4      O5
IMPR       C1      O2      O1      C2
IMPR       C4      O5      O4      C3
IMPR        N      -C      CA      HN       C      CA      +N       O

CMAP       -C       N      CA       C       N      CA       C      +N
DONOR      HN       N   
ACCEPTOR    O       C  

IC -C   CA   *N   HN    1.3477  123.93  180.00  114.45   0.9984
IC -C   N    CA   C     1.3477  123.93  180.00  106.57   1.5180
IC N    CA   C    +N    1.4506  106.57  180.00  117.72   1.3463
IC +N   CA   *C   O     1.3463  117.72  180.00  120.59   1.2291
IC CA   C    +N   +CA   1.5180  117.72  180.00  124.35   1.4461
IC N    C    *CA  CB    1.4481  105.39  121.93  109.00   1.5562
IC N    C    *CA  HA    1.4481  105.39 -118.15  107.60   1.0826
IC N    CA   CB   SG    1.4481  109.03  -57.40  112.17   1.8320
IC SG   CA   *CB  HB1   1.8320  112.17 -120.76  109.37   1.1116
IC HB1  CA   *CB  HB2   1.1116  109.37 -117.01  109.15   1.1130
IC CA   CB   SG   C2    1.5573  112.17  110.05  103.06   1.8565
IC CB   SG   C2   C3    1.8320  103.06 -179.93  113.03   1.5693
IC C3   SG   *C2  C1    1.5693  113.03  124.63  112.92   1.5456
IC C1   SG   *C2  H2    1.5456  112.92  116.99  108.18   1.1116
IC SG   C2   C1   O2    1.8565  112.92  -60.87  117.61   1.2666
IC O2   C2   *C1  O1    1.2666  117.61  176.90  117.32   1.2587
IC SG   C2   C3   C4    1.8565  113.03  -65.68  113.16   1.5232
IC C4   C2   *C3  H31   1.5232  113.16 -118.79  109.69   1.1088
IC H31  C2   *C3  H32   1.1088  109.69 -119.40  109.70   1.1079
IC C2   C3   C4   O4    1.5693  113.16  122.92  116.22   1.2585
IC O4   C3   *C4  O5    1.2585  116.22  178.36  115.87   1.2581

RESI CSO               0.000  ! S-hydroxycysteine
GROUP   
ATOM N       NH1      -0.470  !     |
ATOM HN      H         0.310  !  HN-N
ATOM CA      CT1       0.070  !     |   HB1
ATOM HA      HB1       0.090  !     |   |
GROUP                         !  HA-CA--CB--SG--OD
ATOM CB      CG321    -0.005  !     |   |         \
ATOM HB1     HGA2      0.090  !     |   HB2        HD
ATOM HB2     HGA2      0.090  !   O=C
ATOM SG      SG301    -0.053  !     |
ATOM OD      OG311    -0.563
ATOM HD      HGP1      0.441
GROUP                  
ATOM C       C         0.510
ATOM O       O        -0.510

BOND        N      CA       C      CA
BOND        C      +N      CA      HA
BOND       CA      CB       N      HN
BOND       CB     HB1      CB     HB2      CB      SG
BOND       SG      OD
BOND       OD      HD
DOUBLE      O       C
IMPR        N      -C      CA      HN       C      CA      +N       O

CMAP       -C       N      CA       C       N      CA       C      +N
DONOR      HN       N   
ACCEPTOR    O       C  

IC -C   CA   *N   HN    1.3477  123.93  180.00  114.45   0.9984
IC -C   N    CA   C     1.3477  123.93  180.00  106.57   1.5180
IC N    CA   C    +N    1.4506  106.57  180.00  117.72   1.3463
IC +N   CA   *C   O     1.3463  117.72  180.00  120.59   1.2291
IC CA   C    +N   +CA   1.5180  117.72  180.00  124.35   1.4461
IC N    C    *CA  CB    1.4481  105.39  121.93  109.00   1.5562
IC N    C    *CA  HA    1.4481  105.39 -118.15  107.60   1.0826
IC N    CA   CB   SG    1.4480  114.16  -59.05  114.15   1.8263
IC SG   CA   *CB  HB1   1.8263  114.15 -120.45  108.57   1.1127
IC HB1  CA   *CB  HB2   1.1127  108.57 -116.93  109.79   1.1117
IC CA   CB   SG   OD    1.5590  114.15   82.92   99.08   1.6316
IC CB   SG   OD   HD    1.8263   99.08   96.81  117.84   0.9695

RESI CSS               0.000  ! S-mercaptocysteine
GROUP   
ATOM N       NH1      -0.470  !     |
ATOM HN      H         0.310  !  HN-N
ATOM CA      CT1       0.070  !     |   HB1
ATOM HA      HB1       0.090  !     |   |
GROUP                         !  HA-CA--CB--SG--SD-HD
ATOM CB      CG321     0.015  !     |   |
ATOM HB1     HGA2      0.090  !     |   HB2
ATOM HB2     HGA2      0.090  !   O=C
ATOM SG      SG301    -0.173  !     |
ATOM SD      SG311    -0.154  ! pKa = 9.46
ATOM HD      HGP3      0.132
GROUP                  
ATOM C       C         0.510
ATOM O       O        -0.510

BOND        N      CA       C      CA
BOND        C      +N      CA      HA
BOND       CA      CB       N      HN
BOND       CB     HB1      CB     HB2      CB      SG
BOND       SG      SD
BOND       SD      HD
DOUBLE      O       C
IMPR        N      -C      CA      HN       C      CA      +N       O

CMAP       -C       N      CA       C       N      CA       C      +N
DONOR      HN       N   
ACCEPTOR    O       C  

IC -C   CA   *N   HN    1.3477  123.93  180.00  114.45   0.9984
IC -C   N    CA   C     1.3477  123.93  180.00  106.57   1.5180
IC N    CA   C    +N    1.4506  106.57  180.00  117.72   1.3463
IC +N   CA   *C   O     1.3463  117.72  180.00  120.59   1.2291
IC CA   C    +N   +CA   1.5180  117.72  180.00  124.35   1.4461
IC N    C    *CA  CB    1.4481  105.39  121.93  109.00   1.5562
IC N    C    *CA  HA    1.4481  105.39 -118.15  107.60   1.0826
IC N    CA   CB   SG    1.4508  113.48 -177.95  113.76   1.8235
IC SG   CA   *CB  HB1   1.8235  113.76 -123.49  109.59   1.1122
IC HB1  CA   *CB  HB2   1.1122  109.59 -115.93  107.77   1.1124
IC CA   CB   SG   SD    1.5493  113.76   66.54  103.84   2.0300
IC CB   SG   SD   HD    1.8235  103.84  -86.95   95.97   1.3248

RESI CSU              -1.000  ! cysteine-S-sulfonic acid
GROUP   
ATOM N       NH1      -0.470  !     |
ATOM HN      H         0.310  !  HN-N
ATOM CA      CT1       0.070  !     |   HB1      OD1
ATOM HA      HB1       0.090  !     |   |       //
GROUP                         !  HA-CA--CB--SG--S=OD2
ATOM CB      CG321    -0.125  !     |   |        \
ATOM HB1     HGA2      0.090  !     |   HB2      OD3(-)
ATOM HB2     HGA2      0.090  !   O=C
ATOM SG      SG301    -0.222  !     |
ATOM SD      SG3O1     0.532  !
ATOM OD1     OG2P1    -0.455
ATOM OD2     OG2P1    -0.455
ATOM OD3     OG2P1    -0.455
GROUP                  
ATOM C       C         0.510
ATOM O       O        -0.510

BOND        N      CA       C      CA
BOND        C      +N      CA      HA
BOND       CA      CB       N      HN
BOND       CB     HB1      CB     HB2      CB      SG
BOND       SG      SD
BOND       SD     OD3
DOUBLE      O       C
DOUBLE     SD     OD1      SD     OD2
IMPR        N      -C      CA      HN       C      CA      +N       O

CMAP       -C       N      CA       C       N      CA       C      +N
DONOR      HN       N   
ACCEPTOR    O       C  

IC -C   CA   *N   HN    1.3477  123.93  180.00  114.45   0.9984
IC -C   N    CA   C     1.3477  123.93  180.00  106.57   1.5180
IC N    CA   C    +N    1.4506  106.57  180.00  117.72   1.3463
IC +N   CA   *C   O     1.3463  117.72  180.00  120.59   1.2291
IC CA   C    +N   +CA   1.5180  117.72  180.00  124.35   1.4461
IC N    C    *CA  CB    1.4481  105.39  121.93  109.00   1.5562
IC N    C    *CA  HA    1.4481  105.39 -118.15  107.60   1.0826
IC N    CA   CB   SG    1.4534  111.25   71.27  118.23   1.8426
IC SG   CA   *CB  HB1   1.8426  118.23  122.66  108.15   1.1127
IC HB1  CA   *CB  HB2   1.1127  108.15  114.56  107.50   1.1126
IC CA   CB   SG   SD    1.5589  118.23  -56.31  109.13   2.0377
IC CB   SG   SD   OD3   1.8426  109.13   79.99  105.62   1.4490
IC OD3  SG   *SD  OD1   1.4490  105.62 -119.72  104.22   1.4484
IC OD3  SG   *SD  OD2   1.4490  105.62  120.60  105.14   1.4458

RESI CSX              -1.000  ! S-oxy cysteine
GROUP                       
ATOM N       NH1      -0.470  !     |
ATOM HN      H         0.310  !  HN-N
ATOM CA      CT1       0.070  !     |   HB1
ATOM HA      HB1       0.090  !     |   |   (-)
GROUP                         !  HA-CA--CB--SG=OD
ATOM CB      CG321    -0.173  !     |   |
ATOM HB1     HGA2      0.090  !     |   HB2
ATOM HB2     HGA2      0.090  !   O=C
ATOM SG      SG301    -0.232  !     |
ATOM OD      OG312    -0.775
GROUP
ATOM C       C         0.510
ATOM O       O        -0.510

BOND        N      CA       C      CA
BOND        C      +N      CA      HA
BOND       CA      CB       N      HN
BOND       CB     HB1      CB     HB2      CB      SG
DOUBLE      O       C
DOUBLE     SG      OD
IMPR        N      -C      CA      HN       C      CA      +N       O

CMAP       -C       N      CA       C       N      CA       C      +N
DONOR      HN       N   
ACCEPTOR    O       C  

IC -C   CA   *N   HN    1.3477  123.93  180.00  114.45   0.9984
IC -C   N    CA   C     1.3477  123.93  180.00  106.57   1.5180
IC N    CA   C    +N    1.4506  106.57  180.00  117.72   1.3463
IC +N   CA   *C   O     1.3463  117.72  180.00  120.59   1.2291
IC CA   C    +N   +CA   1.5180  117.72  180.00  124.35   1.4461
IC N    C    *CA  CB    1.4481  105.39  121.93  109.00   1.5562
IC N    C    *CA  HA    1.4481  105.39 -118.15  107.60   1.0826
IC N    CA   CB   SG    1.4482  114.90  171.95  113.92   1.8241
IC SG   CA   *CB  HB1   1.8241  113.92 -123.22  109.74   1.1090
IC HB1  CA   *CB  HB2   1.1090  109.74 -116.95  107.29   1.1107
IC CA   CB   SG   OD    1.5503  113.92   35.84   94.83   1.6084

RESI CYD               0.000  ! 2-amino-6-(cystein-S-yl)-5-oxo-hexanoic acid
GROUP                         
ATOM N       NH1      -0.470  !     |
ATOM HN      H         0.310  !  HN-N
ATOM CA      CT1       0.070  !     |   HB1    H11  O1  H31 H41 H5    OT3
ATOM HA      HB1       0.090  !     |   |       |   ||  |   |   |    //
GROUP                         !  HA-CA--CB--SG--C1--C2--C3--C4--C5--C5
ATOM CB      CG321    -0.076  !     |   |       |       |   |   |    \
ATOM HB1     HGA2      0.090  !     |   HB2    H12      H32 H42 N1(+) OT4(-)
ATOM HB2     HGA2      0.090  !   O=C                          / | \
ATOM SG      SG311    -0.227  !     |                       HN1 HN2 HN3
ATOM C1      CG321     0.088  
ATOM H11     HGA2      0.090  
ATOM H12     HGA2      0.090  
ATOM C2      CG2O5     0.099  
ATOM O1      OG2D3    -0.360  
ATOM C3      CG321    -0.064  
ATOM H31     HGA2      0.090                 
ATOM H32     HGA2      0.090                 
GROUP                                        
ATOM C4      CG321    -0.208                 
ATOM H41     HGA2      0.090                 
ATOM H42     HGA2      0.090                 
ATOM C5      CG314     0.140
ATOM H5      HGA1      0.090
ATOM N1      NG3P3    -0.789
ATOM HN11    HGP2      0.329
ATOM HN12    HGP2      0.329
ATOM HN13    HGP2      0.329
ATOM C6      CG2O3     0.678
ATOM OT3     OG2D2    -0.539
ATOM OT4     OG2D2    -0.539
GROUP                  
ATOM C       C         0.510
ATOM O       O        -0.510

BOND        N      CA       C      CA
BOND        C      +N      CA      HA
BOND       CA      CB       N      HN
BOND       CB     HB1      CB     HB2      CB      SG
BOND       SG      C1
BOND       C1     H11      C1     H12      C1      C2
BOND       C2      C3
BOND       C3     H31      C3     H32      C3      C4
BOND       C4     H41      C4     H42      C4      C5
BOND       C5      H5      C5      N1      C5      C6
BOND       N1    HN11      N1    HN12      N1    HN13
BOND       C6     OT4
DOUBLE      O       C
DOUBLE     C2      O1
DOUBLE     C6     OT3
IMPR       C2      C1      C3      O1
IMPR       C6     OT3     OT4      C5  
IMPR        N      -C      CA      HN       C      CA      +N       O

CMAP       -C       N      CA       C       N      CA       C      +N
DONOR      HN       N   
ACCEPTOR    O       C  

IC -C   CA   *N   HN    1.3477  123.93  180.00  114.45   0.9984
IC -C   N    CA   C     1.3477  123.93  180.00  106.57   1.5180
IC N    CA   C    +N    1.4506  106.57  180.00  117.72   1.3463
IC +N   CA   *C   O     1.3463  117.72  180.00  120.59   1.2291
IC CA   C    +N   +CA   1.5180  117.72  180.00  124.35   1.4461
IC N    C    *CA  CB    1.4481  105.39  121.93  109.00   1.5562
IC N    C    *CA  HA    1.4481  105.39 -118.15  107.60   1.0826
IC N    CA   CB   SG    1.4563  112.25  -61.17  111.63   1.8229
IC SG   CA   *CB  HB1   1.8229  111.63 -121.51  109.01   1.1123
IC HB1  CA   *CB  HB2   1.1123  109.01 -117.34  109.45   1.1127
IC CA   CB   SG   C1    1.5536  111.63 -176.47   97.23   1.8267
IC CB   SG   C1   C2    1.8229   97.23 -178.40  113.36   1.5070
IC C2   SG   *C1  H11   1.5070  113.36  120.90  109.88   1.1102
IC H11  SG   *C1  H12   1.1102  109.88  118.26  109.56   1.1103
IC SG   C1   C2   C3    1.8267  113.36 -174.83  116.31   1.5047
IC C3   C1   *C2  O1    1.5047  116.31 -179.71  122.81   1.2294
IC C1   C2   C3   C4    1.5070  116.31  157.79  114.00   1.5473
IC C4   C2   *C3  H31   1.5473  114.00 -121.05  108.61   1.1116
IC H31  C2   *C3  H32   1.1116  108.61 -116.88  107.36   1.1093
IC C2   C3   C4   C5    1.5047  114.00 -179.16  114.88   1.5548
IC C5   C3   *C4  H41   1.5548  114.88 -123.83  109.71   1.1132
IC H41  C3   *C4  H42   1.1132  109.71 -115.27  107.03   1.1159
IC C3   C4   C5   C6    1.5473  114.88  166.08  110.51   1.5717
IC C6   C4   *C5  N1    1.5717  110.51  129.92  106.82   1.5213
IC N1   C4   *C5  H5    1.5213  106.82  115.16  108.27   1.1131
IC C4   C5   N1   HN11  1.5548  106.82 -173.63  108.53   1.0418
IC HN11 C5   *N1  HN12  1.0418  108.53  116.86  107.84   1.0413
IC HN11 C5   *N1  HN13  1.0418  108.53 -122.08  111.34   1.0356
IC C4   C5   C6   OT4   1.5548  110.51  121.67  116.48   1.2586
IC OT4  C5   *C6  OT3   1.2586  116.48  179.17  115.46   1.2570

RESI CYF              -1.000  ! 5-[2-(2-amino-2-carbamoyl-ethylsulfanyl)-acetylamino]-2-(3,6-dihydroxy-9,9a-dihydro-3h-xanthen-9-yl)-benzoic acid
GROUP                         
ATOM N       NH1      -0.470  !                                                        HO3
ATOM HN      H         0.310  !                                                       /
ATOM CA      CT1       0.070  !                                              H7     O3
ATOM HA      HB1       0.090  !                                              \  __  /
GROUP                         !                                         H8    C7--C6
ATOM CB      CG321    -0.055  !                                           \  /     \
ATOM HB1     HGA2      0.090  !     |                         H16     H15  C8      C5-H5
ATOM HB2     HGA2      0.090  !  HN-N                          \      /      \\   //
ATOM SG      SG311    -0.266  !     |   HB1    HAL1    HNL     C16--C15  H10 C9--C4
ATOM CAL     CG321     0.038  !     |   |       |       |     //     \\    \ /     \
ATOM HAL1    HGA2      0.090  !  HA-CA--CB-SG--CAL--CL--NL--C17       C14--C10      O2
ATOM HAL2    HGA2      0.090  !     |   |       |   ||        \   __  /      \  __ /
ATOM CL      CG2O1     0.360  !     |   HB2    HAL2 OL         C18--C19  H12 C11--C3
ATOM OL      OG2D1    -0.500  !   O=C                         /       |    \ /      \
ATOM NL      NG2S1    -0.381  !     |                        H18     C20   C12      C2-HC2
ATOM HNL     HGP1      0.282  !                                      / \\    \\    //
ATOM C17     CG2R61    0.162  !                                  (-)O5  O4    C13--C1
GROUP                         !                                               /     \
ATOM C18     CG2R61   -0.120  !                                              H13     O1
ATOM H18     HGR61     0.115  !                                                        \
ATOM C16     CG2R61   -0.115  !                                                         HO1
ATOM H16     HGR61     0.115
ATOM C15     CG2R61   -0.115
ATOM H15     HGR61     0.115
ATOM C19     CG2R61   -0.095
ATOM C20     CG2O3     0.620
ATOM O4      OG2D2    -0.760
ATOM O5      OG2D2    -0.760
GROUP
ATOM C14     CG2R61    0.000
ATOM C10     CG311     0.062
ATOM H10     HGA1      0.090
ATOM C9      CG2R61   -0.027
ATOM C8      CG2R61   -0.151
ATOM H8      HGR61     0.115
ATOM C7      CG2R61   -0.115
ATOM H7      HGR61     0.115
ATOM C6      CG2R61    0.110
ATOM O3      OG311    -0.530
ATOM HO3     HGP1      0.420
ATOM C5      CG2R61   -0.115
ATOM H5      HGR61     0.115
ATOM C4      CG2R61    0.109
ATOM O2      OG3R60   -0.244
ATOM C3      CG2R61    0.109
ATOM C11     CG2R61   -0.027
ATOM C12     CG2R61   -0.151
ATOM H12     HGR61     0.115
GROUP
ATOM C13     CG2R61   -0.115
ATOM H13     HGR61     0.115
GROUP
ATOM C1      CG2R61    0.110
ATOM O1      OG311    -0.530
ATOM HO1     HGP1      0.420
GROUP
ATOM C2      CG2R61   -0.115
ATOM HC2     HGR61     0.115
GROUP                  
ATOM C       C         0.510
ATOM O       O        -0.510

BOND        N      CA       C      CA
BOND        C      +N      CA      HA
BOND       CA      CB       N      HN
BOND       CB     HB1      CB     HB2      CB      SG
BOND       SG     CAL
BOND      CAL    HAL1     CAL    HAL2     CAL      CL
BOND       CL      NL
BOND       NL     HNL      NL     C17
BOND      C17     C18
BOND      C18     H18
BOND      C16     H16     C16     C15
BOND      C15     H15
BOND      C19     C20     C19     C14
BOND      C20      O5
BOND      C14     C10
BOND      C10     H10     C10      C9     C10     C11
BOND       C9      C4
BOND       C8      H8      C8      C7
BOND       C7      H7
BOND       C6      O3      C6      C5
BOND       O3     HO3
BOND       C5      H5
BOND       C4      O2
BOND       O2      C3
BOND       C3      C2
BOND      C11     C12
BOND      C12     H12
BOND      C13     H13     C13      C1
BOND       C1      O1
BOND       O1     HO1
BOND       C2     HC2
DOUBLE      O       C
DOUBLE     C7      C6
DOUBLE     C5      C4
DOUBLE     C8      C9
DOUBLE     C1      C2
DOUBLE     C3     C11
DOUBLE    C12     C13
DOUBLE    C17     C16
DOUBLE    C15     C14
DOUBLE    C18     C19
DOUBLE    C20      O4
DOUBLE     CL      OL
IMPR       CL     CAL      NL      OL
IMPR      C20      O5      O4     C19
IMPR        N      -C      CA      HN       C      CA      +N       O

CMAP       -C       N      CA       C       N      CA       C      +N
DONOR      HN       N   
ACCEPTOR    O       C  

IC -C   CA   *N   HN    1.3477  123.93  180.00  114.45   0.9984
IC -C   N    CA   C     1.3477  123.93  180.00  106.57   1.5180
IC N    CA   C    +N    1.4506  106.57  180.00  117.72   1.3463
IC +N   CA   *C   O     1.3463  117.72  180.00  120.59   1.2291
IC CA   C    +N   +CA   1.5180  117.72  180.00  124.35   1.4461
IC N    C    *CA  CB    1.4481  105.39  121.93  109.00   1.5562
IC N    C    *CA  HA    1.4481  105.39 -118.15  107.60   1.0826
IC N    CA   CB   SG    1.4583  111.35  -54.74  108.25   1.7918
IC SG   CA   *CB  HB1   1.7918  108.25  119.63  109.76   1.1124
IC HB1  CA   *CB  HB2   1.1124  109.76  120.01  110.87   1.1117
IC CA   CB   SG   CAL   1.5373  108.25  179.69   99.09   1.8246
IC CB   SG   CAL  CL    1.7918   99.09 -179.04  108.22   1.4925
IC CL   SG   *CAL HAL1  1.4925  108.22  119.03  111.05   1.1105
IC HAL1 SG   *CAL HAL2  1.1105  111.05  120.94  110.65   1.1120
IC SG   CAL  CL   NL    1.8246  108.22 -177.11  118.18   1.3560
IC NL   CAL  *CL  OL    1.3560  118.18 -179.20  119.64   1.2183
IC CAL  CL   NL   C17   1.4925  118.18  171.04  121.52   1.4214
IC C17  CL   *NL  HNL   1.4214  121.52 -179.16  123.09   0.9878
IC CL   NL   C17  C16   1.3560  121.52  143.37  118.89   1.3963
IC C16  NL   *C17 C18   1.3963  118.89  179.72  121.80   1.4006
IC NL   C17  C18  C19   1.4214  121.80  173.55  122.36   1.4011
IC C19  C17  *C18 H18   1.4011  122.36 -172.66  119.67   1.0811
IC NL   C17  C16  C15   1.4214  118.89 -176.09  119.47   1.3960
IC C15  C17  *C16 H16   1.3960  119.47  178.25  120.81   1.0797
IC C17  C16  C15  C14   1.3963  119.47    0.34  121.15   1.4180
IC C14  C16  *C15 H15   1.4180  121.15 -179.80  119.12   1.0799
IC C14  C18  *C19 C20   1.4159  117.94 -179.03  117.41   1.5392
IC C18  C19  C20  O5    1.4011  117.41  -36.48  115.89   1.2605
IC O5   C19  *C20 O4    1.2605  115.89  179.81  118.08   1.2585
IC C19  C15  *C14 C10   1.4159  119.48 -174.73  119.71   1.5183
IC C15  C14  C10  C11   1.4180  119.71   54.10  109.87   1.5106
IC C11  C14  *C10 C9    1.5106  109.87 -122.66  107.89   1.5116
IC C9   C14  *C10 H10   1.5116  107.89 -119.93  114.67   1.1056
IC C14  C10  C9   C4    1.5183  107.89  101.31  119.06   1.4104
IC C4   C10  *C9  C8    1.4104  119.06  177.83  120.67   1.4005
IC C10  C9   C8   C7    1.5116  120.67 -177.45  119.62   1.3971
IC C7   C9   *C8  H8    1.3971  119.62  179.70  119.73   1.0823
IC C9   C8   C7   C6    1.4005  119.62    0.55  119.85   1.4002
IC C6   C8   *C7  H7    1.4002  119.85  179.47  119.25   1.0788
IC C8   C7   C6   O3    1.3971  119.85 -177.89  119.97   1.4014
IC O3   C7   *C6  C5    1.4014  119.97  176.66  120.77   1.3977
IC C7   C6   O3   HO3   1.4002  119.97   87.56  106.11   0.9578
IC C4   C6   *C5  H5    1.3921  119.57 -179.68  121.15   1.0779
IC C5   C9   *C4  O2    1.3921  119.95  177.20  119.25   1.3682
IC C9   C4   O2   C3    1.4104  119.25   34.40  118.83   1.3676
IC C3   C10  *C11 C12   1.4099  119.17 -176.36  120.20   1.4004
IC C10  C11  C12  C13   1.5106  120.20  176.40  119.31   1.3983
IC C13  C11  *C12 H12   1.3983  119.31 -179.19  119.36   1.0834
IC C11  C12  C13  C1    1.4004  119.31   -0.48  119.90   1.4017
IC C1   C12  *C13 H13   1.4017  119.90 -179.43  119.53   1.0787
IC C12  C13  C1   O1    1.3983  119.90  177.92  119.97   1.4012
IC O1   C13  *C1  C2    1.4012  119.97 -176.99  120.83   1.3976
IC C13  C1   O1   HO1   1.4017  119.97  -88.52  106.28   0.9578
IC C3   C1   *C2  HC2   1.3913  119.50  179.82  121.31   1.0783

RESI CYG               0.000  ! 2-amino-4-(amino-3-oxo-propylsulfanylcarbonyl)-butyric acid
GROUP   
ATOM N       NH1      -0.470  !     |                     NH11  NH12
ATOM HN      H         0.310  !  HN-N                         \ /(+)
ATOM CA      CT1       0.070  !     |   HB1     OE2  HG11 HB11 N1-NH13
ATOM HA      HB1       0.090  !     |   |       ||    |   |    |
GROUP                         !  HA-CA--CB--SG--CD1--CG1--CB1--CA1--C1=O1
ATOM CB      CG321    -0.075  !     |   |             |   |    |     \
ATOM HB1     HGA2      0.090  !     |   HB2          HG12 HB12 HA1    O2(-)
ATOM HB2     HGA2      0.090  !   O=C
ATOM SG      SG311    -0.126  !     |
ATOM CD1     CG2O2     0.480
ATOM OE2     OG2D1    -0.453
ATOM CG1     CG321    -0.186
ATOM HG13    HGA2      0.090
ATOM HG12    HGA2      0.090
GROUP
ATOM CB1     CG321    -0.134
ATOM HB12    HGA2      0.090
ATOM HB13    HGA2      0.090
ATOM CA1     CG314     0.278
ATOM HA1     HGA1      0.090
ATOM N1      NG3P3    -0.162
ATOM HN11    HGP2      0.259
ATOM HN12    HGP2      0.259
ATOM HN13    HGP2      0.259
ATOM C1      CG2O3     0.095
ATOM O1      OG2D2    -0.562
ATOM O2      OG2D2    -0.562
GROUP                  
ATOM C       C         0.510
ATOM O       O        -0.510

BOND        N      CA       C      CA
BOND        C      +N      CA      HA
BOND       CA      CB       N      HN
BOND       CB     HB1      CB     HB2      CB      SG
BOND       SG     CD1
BOND      CD1     OE2     CD1     CG1
BOND      CG1    HG13     CG1    HG12     CG1     CB1
BOND      CB1    HB12     CB1    HB13     CB1     CA1
BOND      CA1     HA1     CA1      N1     CA1      C1
BOND       N1    HN11      N1    HN12      N1    HN13
BOND       C1      O2
DOUBLE      O       C
DOUBLE     C1      O1
IMPR      CD1     CG1     OE2      SG
IMPR       C1      O2      O1     CA1
IMPR        N      -C      CA      HN       C      CA      +N       O

CMAP       -C       N      CA       C       N      CA       C      +N
DONOR      HN       N   
ACCEPTOR    O       C  

IC -C   CA   *N   HN    1.3477  123.93  180.00  114.45   0.9984
IC -C   N    CA   C     1.3477  123.93  180.00  106.57   1.5180
IC N    CA   C    +N    1.4506  106.57  180.00  117.72   1.3463
IC +N   CA   *C   O     1.3463  117.72  180.00  120.59   1.2291
IC CA   C    +N   +CA   1.5180  117.72  180.00  124.35   1.4461
IC N    C    *CA  CB    1.4481  105.39  121.93  109.00   1.5562
IC N    C    *CA  HA    1.4481  105.39 -118.15  107.60   1.0826
IC N    CA   CB   SG    1.4498  113.58  -66.52  111.46   1.8272
IC SG   CA   *CB  HB1   1.8272  111.46  121.51  109.17   1.1134
IC HB1  CA   *CB  HB2   1.1134  109.17  117.17  109.20   1.1128
IC CA   CB   SG   CD1   1.5495  111.46 -178.95   97.99   1.7174
IC CB   SG   CD1  CG1   1.8272   97.99 -177.09  108.26   1.5163
IC CG1  SG   *CD1 OE2   1.5163  108.26 -179.23  125.11   1.2139
IC SG   CD1  CG1  CB1   1.7174  108.26  174.61  109.62   1.5477
IC CB1  CD1  *CG1 HG13  1.5477  109.62 -119.46  109.55   1.1128
IC HG13 CD1  *CG1 HG12  1.1128  109.55 -119.35  108.77   1.1103
IC CD1  CG1  CB1  CA1   1.5163  109.62 -179.79  114.66   1.5535
IC CA1  CG1  *CB1 HB12  1.5535  114.66  120.25  107.91   1.1163
IC HB12 CG1  *CB1 HB13  1.1163  107.91  115.73  110.29   1.1129
IC CG1  CB1  CA1  C1    1.5477  114.66  174.81  110.56   1.5336
IC C1   CB1  *CA1 N1    1.5336  110.56  120.09  110.90   1.4831
IC N1   CB1  *CA1 HA1   1.4831  110.90  120.70  110.16   1.1109
IC CB1  CA1  N1   HN11  1.5535  110.90   -9.72  110.58   1.0347
IC HN11 CA1  *N1  HN12  1.0347  110.58  127.25  112.00   1.0342
IC HN11 CA1  *N1  HN13  1.0347  110.58 -115.46  100.50   1.0540
IC CB1  CA1  C1   O2    1.5535  110.56  -60.54  114.57   1.2544
IC O2   CA1  *C1  O1    1.2544  114.57 -179.46  117.71   1.2622

RESI CYQP             -1.000  ! 2-amino-3-phosphonomethylsulfanyl-propionic acid
GROUP                         ! protonated 
ATOM N       NH1      -0.470  !     |                                            
ATOM HN      H         0.310  !  HN-N                                            
ATOM CA      CT1       0.070  !     |   HB1     HD1 O1P                          
ATOM HA      HB1       0.090  !     |   |       |   ||                           
GROUP                         !  HA-CA--CB--SG--CD--P--O2P(-)
ATOM CB      CG321    -0.258  !     |   |       |   |  
ATOM HB1     HGA2      0.090  !     |   HB2    HD2  O3P
ATOM HB2     HGA2      0.090  !   O=C               |    
ATOM SG      SG311    -0.022  !     |              HO3P
ATOM CD      CG321    -0.506
ATOM HD1     HGA2      0.090
ATOM HD2     HGA2      0.090
ATOM P       PG1       1.425
ATOM O1P     OG311    -0.741
ATOM O2P     OG2P1    -0.809
ATOM O3P     OG2P1    -0.809
ATOM HO3P    HGP1      0.360
GROUP                  
ATOM C       C         0.510
ATOM O       O        -0.510

BOND        N      CA       C      CA
BOND        C      +N      CA      HA
BOND       CA      CB       N      HN
BOND       CB     HB1      CB     HB2      CB      SG
BOND       SG      CD
BOND       CD     HD1      CD     HD2      CD       P
BOND        P     O2P       P     O3P
BOND      O1P    HO3P
DOUBLE      O       C
DOUBLE      P     O1P
IMPR        N      -C      CA      HN       C      CA      +N       O

CMAP       -C       N      CA       C       N      CA       C      +N
DONOR      HN       N   
ACCEPTOR    O       C  

IC -C   CA   *N   HN    1.3477  123.93  180.00  114.45   0.9984
IC -C   N    CA   C     1.3477  123.93  180.00  106.57   1.5180
IC N    CA   C    +N    1.4506  106.57  180.00  117.72   1.3463
IC +N   CA   *C   O     1.3463  117.72  180.00  120.59   1.2291
IC CA   C    +N   +CA   1.5180  117.72  180.00  124.35   1.4461
IC N    C    *CA  CB    1.4424  109.02  120.69  110.37   1.5550
IC N    C    *CA  HA    1.4424  109.02 -119.93  106.99   1.0830
IC N    CA   CB   SG    1.4424  109.81  -66.93  112.80   1.8228
IC SG   CA   *CB  HB1   1.8228  112.80 -120.31  109.25   1.1127
IC HB1  CA   *CB  HB2   1.1127  109.25 -116.15  109.38   1.1096
IC CA   CB   SG   CD    1.5550  112.80  126.99  101.51   1.8303
IC CB   SG   CD   P     1.8228  101.51  -82.15  117.51   1.8527
IC P    SG   *CD  HD1   1.8527  117.51 -119.69  108.54   1.1002
IC HD1  SG   *CD  HD2   1.1002  108.54 -116.86  110.77   1.1005
IC SG   CD   P    O1P   1.8303  117.51   69.50   97.67   1.5905
IC O1P  CD   *P   O2P   1.5905   97.67  113.03  105.07   1.4913
IC O2P  CD   *P   O3P   1.4913  105.07  132.23  106.31   1.5093
IC CD   P    O1P  HO3P  1.8527   97.67   76.28  108.38   0.9657

RESI DBZ               0.000  ! 3-(benzoylamino)-L-alanine
GROUP   
ATOM N       NH1      -0.470  !     |                 H6     H5
ATOM HN      H         0.310  !  HN-N                  \ __ /
ATOM CA      CT1       0.070  !     |   HB1 HG         C6--C5
ATOM HA      HB1       0.090  !     |   |   |         /      \
GROUP                         !  HA-CA--CB--NG--CD2--C1      C4-H4
ATOM CB      CG321    -0.004  !     |   |       ||    \\    //
ATOM HB1     HGA2      0.090  !     |   HB2     OD2    C2--C3
ATOM HB2     HGA2      0.090  !   O=C                  /     \
ATOM NG      NG2S1    -0.409  !     |                 H2      H3
ATOM HG      HGP1      0.288
ATOM CD2     CG2O1     0.330
ATOM OD2     OG2D1    -0.460
ATOM C1      CG2R61   -0.143
ATOM C2      CG2R61   -0.006
ATOM H2      HGR61     0.115
ATOM C6      CG2R61   -0.006
ATOM H6      HGR61     0.115
GROUP
ATOM C3      CG2R61   -0.115
ATOM H3      HGR61     0.115
GROUP
ATOM C5      CG2R61   -0.115
ATOM H5      HGR61     0.115
GROUP
ATOM C4      CG2R61   -0.115
ATOM H4      HGR61     0.115
GROUP                  
ATOM C       C         0.510
ATOM O       O        -0.510

BOND        N      CA       C      CA
BOND        C      +N      CA      HA
BOND       CA      CB       N      HN
BOND       CB     HB1      CB     HB2      CB      NG
BOND       NG      HG      NG     CD2
BOND      CD2      C1
BOND       C1      C6
BOND       C2      H2      C2      C3
BOND       C6      H6
BOND       C3      H3
BOND       C5      H5      C5      C4
BOND       C4      H4
DOUBLE      O       C
DOUBLE     C1      C2
DOUBLE     C3      C4
DOUBLE     C5      C6
DOUBLE    CD2     OD2
IMPR      CD2      C1      NG     OD2
IMPR        N      -C      CA      HN       C      CA      +N       O

CMAP       -C       N      CA       C       N      CA       C      +N
DONOR      HN       N   
ACCEPTOR    O       C  

IC -C   CA   *N   HN    1.3477  123.93  180.00  114.45   0.9984
IC -C   N    CA   C     1.3477  123.93  180.00  106.57   1.5180
IC N    CA   C    +N    1.4506  106.57  180.00  117.72   1.3463
IC +N   CA   *C   O     1.3463  117.72  180.00  120.59   1.2291
IC CA   C    +N   +CA   1.5180  117.72  180.00  124.35   1.4461
IC N    C    *CA  CB    1.4481  105.39  121.93  109.00   1.5562
IC N    C    *CA  HA    1.4481  105.39 -118.15  107.60   1.0826
IC N    CA   CB   NG    1.4648  113.13 -150.00  114.07   1.4504
IC NG   CA   *CB  HB1   1.4504  114.07  121.74  107.75   1.1155
IC HB1  CA   *CB  HB2   1.1155  107.75  114.84  110.40   1.1128
IC CA   CB   NG   CD2   1.5631  114.07   84.39  120.99   1.3475
IC CD2  CB   *NG  HG    1.3475  120.99 -177.76  118.51   1.0071
IC CB   NG   CD2  C1    1.4504  120.99  179.19  119.09   1.4931
IC C1   NG   *CD2 OD2   1.4931  119.09  179.47  120.12   1.2290
IC NG   CD2  C1   C2    1.3475  119.09  175.22  118.47   1.4092
IC C2   CD2  *C1  C6    1.4092  118.47 -179.95  122.70   1.4109
IC CD2  C1   C2   C3    1.4931  118.47 -179.63  120.55   1.4012
IC C3   C1   *C2  H2    1.4012  120.55  179.76  120.66   1.0817
IC CD2  C1   C6   C5    1.4931  122.70  179.50  120.37   1.4012
IC C5   C1   *C6  H6    1.4012  120.37  179.80  121.80   1.0794
IC C1   C2   C3   C4    1.4092  120.55   -0.01  120.15   1.3996
IC C4   C2   *C3  H3    1.3996  120.15  179.80  119.79   1.0800
IC C4   C6   *C5  H5    1.3993  120.29 -179.64  119.41   1.0807
IC C5   C3   *C4  H4    1.3993  119.81  179.91  120.19   1.0804

RESI DDE               1.000  ! 3-[4-(2-amino-2-carboxy-ethyl)-1H-imidazol-2-yl]-1-carbamoyl-propyl-trimethyl-ammonium
GROUP                         ! deprotonated
ATOM N       NH1      -0.470  !       
ATOM HN      H         0.310  !                                     HAA1 HAA2
ATOM CA      CT1       0.070  !                                       \ /  
ATOM HA      HB1       0.090  !    |                    HAT1 HAU1 HBW CAA-HAA3     HAB1  
GROUP                         ! HN-N             __     /    |    |    |(+)       /    
ATOM CB      CG321    -0.180  !    |   HB1    ND1--CE1-CT---CAU--CBW--NCB-------CAB-HAB2  
ATOM HB1     HGA2      0.090  !    |   |     /      |   \    |    |     \         \  
ATOM HB2     HGA2      0.090  ! HA-CA--CB--CG       |   HAT2 HAU2 CBI   CAC-HAC3   HAB3  
GROUP                         !    |   |    \\      |            //  \   |\
ATOM CG      CG2R51    0.198  !    |   HB2   CD2--NE2           OAG  NAD | HAC2    
ATOM ND1     NG2R50   -0.715  !  O=C         /      \               / \  HAC1
ATOM CD2     CG2R51   -0.067  !    |       HD2     HE2            HAD1 HAD2
ATOM HD2     HGR52     0.109  !
ATOM NE2     NG2R51   -0.402  !
ATOM HE2     HGP1      0.310
ATOM CE1     CG2R53    0.567
GROUP
ATOM CT      CG321    -0.180
ATOM HAT1    HGA2      0.090
ATOM HAT2    HGA2      0.090
GROUP
ATOM CAU     CG321    -0.180
ATOM HAU1    HGA2      0.090
ATOM HAU2    HGA2      0.090
GROUP
ATOM CBW     CG314     0.246
ATOM HBW     HGP5      0.090
ATOM CBI     CG2O1     0.581
ATOM OAG     OG2D1    -0.462
ATOM NAD     NG2S2    -0.570
ATOM HAD1    HGP1      0.313
ATOM HAD2    HGP1      0.313
ATOM NCB     NG3P0    -0.543
ATOM CAA     CG334    -0.406
ATOM HAA1    HGP5      0.250
ATOM HAA2    HGP5      0.250
ATOM HAA3    HGP5      0.250
ATOM CAB     CG334    -0.406
ATOM HAB1    HGP5      0.250
ATOM HAB2    HGP5      0.250
ATOM HAB3    HGP5      0.250
ATOM CAC     CG334    -0.406
ATOM HAC1    HGP5      0.250
ATOM HAC2    HGP5      0.250
ATOM HAC3    HGP5      0.250
GROUP                  
ATOM C       C         0.510
ATOM O       O        -0.510

BOND        N      CA       C      CA
BOND        C      +N      CA      HA
BOND       CA      CB       N      HN
BOND       CB     HB1      CB     HB2      CB      CG
BOND       CG     ND1
BOND      CD2     HD2     CD2     NE2
BOND      NE2     HE2     NE2     CE1
BOND      CE1     CT
BOND      CT     HAT1     CT     HAT2     CT      CAU
BOND      CAU    HAU1     CAU    HAU2     CAU     CBW
BOND      CBW     HBW     CBW     CBI     CBW     NCB
BOND      CBI     NAD
BOND      NAD    HAD1     NAD    HAD2
BOND      NCB     CAA     NCB     CAB     NCB     CAC
BOND      CAA    HAA1     CAA    HAA2     CAA    HAA3
BOND      CAB    HAB1     CAB    HAB2     CAB    HAB3
BOND      CAC    HAC1     CAC    HAC2     CAC    HAC3
DOUBLE      O       C
DOUBLE     CG     CD2
DOUBLE    ND1     CE1
DOUBLE    CBI     OAG
IMPR      CBI     CBW     NAD     OAG
IMPR        N      -C      CA      HN       C      CA      +N       O

CMAP       -C       N      CA       C       N      CA       C      +N
DONOR      HN       N   
ACCEPTOR    O       C  

IC -C   CA   *N   HN    1.3477  123.93  180.00  114.45   0.9984
IC -C   N    CA   C     1.3477  123.93  180.00  106.57   1.5180
IC N    CA   C    +N    1.4506  106.57  180.00  117.72   1.3463
IC +N   CA   *C   O     1.3463  117.72  180.00  120.59   1.2291
IC CA   C    +N   +CA   1.5180  117.72  180.00  124.35   1.4461
IC N    C    *CA  CB    1.4481  105.39  121.93  109.00   1.5562
IC N    C    *CA  HA    1.4481  105.39 -118.15  107.60   1.0826
IC N    CA   CB   CG    1.4572  110.27 -171.99  116.05   1.5061
IC CG   CA   *CB  HB1   1.5061  116.05  120.62  108.24   1.1108
IC HB1  CA   *CB  HB2   1.1108  108.24  115.76  109.10   1.1127
IC CA   CB   CG   ND1   1.5563  116.05 -120.00  119.05   1.3799
IC ND1  CB   *CG  CD2   1.3799  119.05  178.97  130.20   1.3618
IC CB   CG   CD2  NE2   1.5061  130.20 -179.00  105.69   1.3763
IC NE2  CG   *CD2 HD2   1.3763  105.69 -179.98  129.74   1.0816
IC CG   CD2  NE2  CE1   1.3618  105.69    0.28  106.53   1.3606
IC CE1  CD2  *NE2 HE2   1.3606  106.53  178.52  127.40   1.0061
IC ND1  NE2  *CE1 CT    1.3138  112.44 -170.33  122.07   1.5042
IC NE2  CE1  CT   CAU   1.3606  122.07  -66.08  115.41   1.5563
IC CAU  CE1  *CT  HAT1  1.5563  115.41  121.72  107.54   1.1104
IC HAT1 CE1  *CT  HAT2  1.1104  107.54  114.61  108.42   1.1109
IC CE1  CT   CAU  CBW   1.5042  115.41  -64.10  115.83   1.5672
IC CBW  CT   *CAU HAU1  1.5672  115.83  123.35  107.67   1.1094
IC HAU1 CT   *CAU HAU2  1.1094  107.67  114.96  106.89   1.1125
IC CT   CAU  CBW  NCB   1.5563  115.83  173.93  112.65   1.5661
IC NCB  CAU  *CBW CBI   1.5661  112.65  129.72  109.51   1.5238
IC CBI  CAU  *CBW HBW   1.5238  109.51  114.38  107.65   1.1120
IC CAU  CBW  CBI  NAD   1.5672  109.51  124.04  117.15   1.3599
IC NAD  CBW  *CBI OAG   1.3599  117.15  179.61  121.66   1.2375
IC CBW  CBI  NAD  HAD1  1.5238  117.15   14.24  117.86   1.0149
IC HAD1 CBI  *NAD HAD2  1.0149  117.86  164.24  118.77   0.9941
IC CAU  CBW  NCB  CAA   1.5672  112.65  178.61  109.26   1.5044
IC CAA  CBW  *NCB CAB   1.5044  109.26  115.30  110.40   1.4991
IC CAA  CBW  *NCB CAC   1.5044  109.26 -119.95  113.50   1.4962
IC CBW  NCB  CAA  HAA1  1.5661  109.26   52.85  108.75   1.1007
IC HAA1 NCB  *CAA HAA2  1.1007  108.75  119.13  112.04   1.0772
IC HAA1 NCB  *CAA HAA3  1.1007  108.75 -117.26  111.86   1.0807
IC CBW  NCB  CAB  HAB1  1.5661  110.40 -172.09  111.70   1.0782
IC HAB1 NCB  *CAB HAB2  1.0782  111.70  118.37  108.00   1.1000
IC HAB1 NCB  *CAB HAB3  1.0782  111.70 -123.58  111.84   1.0780
IC CBW  NCB  CAC  HAC1  1.5661  113.50  175.80  110.80   1.0812
IC HAC1 NCB  *CAC HAC2  1.0812  110.80  120.71  110.78   1.0822
IC HAC1 NCB  *CAC HAC3  1.0812  110.80 -120.15  110.14   1.0870

RESI FHO               0.000  ! N5-formyl-N5-hydroxy-L-ornithine
GROUP   
ATOM N       NH1      -0.470  !     |                
ATOM HN      H         0.310  !  HN-N                
ATOM CA      CT1       0.070  !     |   HB1 HG1 HD1      HZ
ATOM HA      HB1       0.090  !     |   |   |   |        |             
GROUP                         !  HA-CA--CB--CG--CD--NE--CZ=OH
ATOM CB      CG321    -0.180  !     |   |   |   |   |
ATOM HB1     HGA2      0.090  !     |   HB2 HG2 HD2 OZ
ATOM HB2     HGA2      0.090  !   O=C               |
GROUP                         !     |               HOZ
ATOM CG      CG321    -0.133
ATOM HG1     HGA2      0.090
ATOM HG2     HGA2      0.090
ATOM CD      CG321     0.069
ATOM HD1     HGA2      0.090
ATOM HD2     HGA2      0.090
ATOM NE      NG2S0    -0.230
ATOM CZ      CG2O1     0.494
ATOM HZ      HGR52     0.013
ATOM OH      OG2D1    -0.477
ATOM OZ      OG311    -0.307
ATOM HOZ     HGP1      0.211
GROUP                  
ATOM C       C         0.510
ATOM O       O        -0.510

BOND        N      CA       C      CA
BOND        C      +N      CA      HA
BOND       CA      CB       N      HN
BOND       CB     HB1      CB     HB2      CB      CG
BOND       CG     HG1      CG     HG2      CG      CD
BOND       CD     HD1      CD     HD2      CD      NE
BOND       NE      CZ      NE      OZ
BOND       CZ      HZ
BOND       OZ     HOZ
DOUBLE      O       C
DOUBLE     CZ      OH
IMPR       CZ      NE      OH      HZ
IMPR        N      -C      CA      HN       C      CA      +N       O

CMAP       -C       N      CA       C       N      CA       C      +N
DONOR      HN       N   
ACCEPTOR    O       C  

IC -C   CA   *N   HN    1.3477  123.93  180.00  114.45   0.9984
IC -C   N    CA   C     1.3477  123.93  180.00  106.57   1.5180
IC N    CA   C    +N    1.4506  106.57  180.00  117.72   1.3463
IC +N   CA   *C   O     1.3463  117.72  180.00  120.59   1.2291
IC CA   C    +N   +CA   1.5180  117.72  180.00  124.35   1.4461
IC N    C    *CA  CB    1.4481  105.39  121.93  109.00   1.5562
IC N    C    *CA  HA    1.4481  105.39 -118.15  107.60   1.0826
IC N    CA   CB   CG    1.4465  113.81  -62.67  113.52   1.5388
IC CG   CA   *CB  HB1   1.5388  113.52 -120.64  109.03   1.1149
IC HB1  CA   *CB  HB2   1.1149  109.03 -117.60  109.39   1.1132
IC CA   CB   CG   CD    1.5531  113.52 -177.08  113.81   1.5373
IC CD   CB   *CG  HG1   1.5373  113.81 -120.69  109.68   1.1117
IC HG1  CB   *CG  HG2   1.1117  109.68 -117.68  109.40   1.1136
IC CB   CG   CD   NE    1.5388  113.81 -174.42  111.77   1.4447
IC NE   CG   *CD  HD1   1.4447  111.77  123.31  108.48   1.1152
IC HD1  CG   *CD  HD2   1.1152  108.48  116.51  108.76   1.1138
IC CG   CD   NE   CZ    1.5373  111.77  127.36  121.57   1.3608
IC CZ   CD   *NE  OZ    1.3608  121.57  174.34  119.00   1.4430
IC CD   NE   CZ   OH    1.4447  121.57  178.39  123.72   1.2299
IC OH   NE   *CZ  HZ    1.2299  123.72  179.55  114.69   1.0999
IC CD   NE   OZ   HOZ   1.4447  119.00 -175.36  108.09   0.9641

RESI FZN              -2.000  ! (2S)-2-amino-6-{[(1Z)-1-{[(2R,3R,4S,5R)-5-({[(R)-{[(R)-{[(2R,3S,4R,5R)-5-(6-amino-9H-purin-9-yl)-3,4-dihydroxytetrahydrofuran-2-yl]methoxy}(hydroxy)phosphoryl]oxy}(hydroxy)phosphoryl]oxy}methyl)-3,4-dihydroxytetrahydrofuran-2-yl]sulfanyl}ethylidene]amino}hexanoic acid
GROUP   
ATOM N       NH1      -0.470  !
ATOM HN      H         0.310  !
ATOM CA      CT1       0.070  !
ATOM HA      HB1       0.090  !                                                                        HN11 HN12
GROUP                         !                                                                          \  /
ATOM CB      CG321    -0.180  !                                                                           N11
ATOM HB1     HGA2      0.090  !                                                                           |
ATOM HB2     HGA2      0.090  !                                                                          C15
GROUP                         !                                                                         //  \
ATOM C13     CG321    -0.180  !                                                                        N12  C14--N10\\
ATOM H131    HGA2      0.090  !                                                                         |    ||      CZ9-HZ9
ATOM H132    HGA2      0.090  !                                           HO1    HO2                    C16  C17---N9/
GROUP                         !                                           |      |                     / \\ /       \
ATOM C4      CG321    -0.180  !     |                        H72     H9  O1     O2                  H16   N13        \
ATOM H41     HGA2      0.090  !  HN-N                        |         \ /     /                                      \
ATOM H42     HGA2      0.090  !     |   HB1 H131 H41 H51 H71-C7-H73     C9--C10-H10                                    \
GROUP                         !     |   |   |    |   |     __ |        /     |                                          \
ATOM C5      CG321     0.024  !  HA-CA--CB--C13--C4--C5--N2--C6--S1--C8      |    H121    O5      O9      HZ11 HZ2  OZ3  \
ATOM H51     HGA2      0.090  !     |   |   |    |   |              /  \     |    |       ||      ||        |    \ /   \  \
ATOM H52     HGA2      0.090  !     |   HB2 H132 H42 H52           H8   O3--C11--C12--O4--P1--O7--P2--O10--CZ1---CZ2    CZ8
ATOM N2      NG2D1    -0.668  !   O=C                                         \   |       |       |         |     \     / \
ATOM C6      CG2D1O    0.436  !     |                                         H11 H122    O6(-)   O8(-)   HZ12    CZ4--CZ6 HZ8
ATOM C7      CG331    -0.179  !                                                                                  / \   / \
ATOM H71     HGA3      0.090  !                                                                               OZ5 HZ4 OZ7 HZ6 
ATOM H72     HGA3      0.090  !                                                                                |       |
ATOM H73     HGA3      0.090  !                                                                               HOZ5    HOZ7
ATOM S1      SG311    -0.150 
ATOM C8      CG3C51    0.103
ATOM H8      HGA1      0.064
ATOM O3      OG3C51   -0.348
ATOM C9      CG3C51    0.119
ATOM H9      HGA1      0.090
ATOM O1      OG311    -0.565
ATOM HO1     HGP1      0.420
ATOM C10     CG3C51    0.116
ATOM H10     HGA1      0.090
ATOM O2      OG311    -0.649
ATOM HO2     HGP1      0.420
ATOM C11     CG3C51    0.137
ATOM H11     HGA1      0.090
GROUP
ATOM C12     CG321    -0.080
ATOM H121    HGA2      0.090
ATOM H122    HGA2      0.090
ATOM O4      OG303    -0.620
ATOM P1      PG1       1.500
ATOM O6      OG2P1    -0.820
ATOM O5      OG2P1    -0.820
ATOM O7      OG304    -0.680
ATOM P2      PG1       1.500
ATOM O8      OG2P1    -0.820
ATOM O9      OG2P1    -0.820
ATOM O10     OG303    -0.620
ATOM CZ1     CG321    -0.080
ATOM HZ11    HGA2      0.090
ATOM HZ12    HGA2      0.090
GROUP
ATOM CZ2     CG3C51    0.110
ATOM HZ2     HGA1      0.090
ATOM OZ3     OG3C51   -0.400
ATOM CZ8     CG3C51    0.110
ATOM HZ8     HGA1      0.090
GROUP
ATOM CZ4     CG3C51    0.140
ATOM HZ4     HGA1      0.090
ATOM OZ5     OG311    -0.650
ATOM HOZ5    HGP1      0.420
GROUP
ATOM CZ6     CG3C51    0.140
ATOM HZ6     HGA1      0.090
ATOM OZ7     OG311    -0.650
ATOM HOZ7    HGP1      0.420
GROUP
ATOM N9      NG2R51   -0.050
ATOM CZ9     CG2R53    0.340
ATOM HZ9     HGR52     0.120
ATOM N10     NG2R50   -0.710
ATOM C14     CG2RC0    0.280
ATOM C17     CG2RC0    0.430
ATOM N13     NG2R62   -0.750
ATOM C16     CG2R64    0.500
ATOM H16     HGR62     0.130
ATOM N12     NG2R62   -0.740
ATOM C15     CG2R64    0.460
ATOM N11     NG2S3    -0.770
ATOM HN11    HGP4      0.380
ATOM HN12    HGP4      0.380
GROUP                  
ATOM C       C         0.510
ATOM O       O        -0.510

BOND        N      CA       C      CA
BOND        C      +N      CA      HA
BOND       CA      CB       N      HN
BOND       CB     HB1      CB     HB2      CB     C13
BOND      C13    H131     C13    H132     C13      C4
BOND       C4     H41      C4     H42      C4      C5
BOND       C5     H51      C5     H52      C5      N2
BOND       C6      C7      C6      S1
BOND       C7     H71      C7     H72      C7     H73
BOND       S1      C8
BOND       C8      H8      C8      O3      C8      C9
BOND       O3     C11
BOND       C9      H9      C9      O1      C9     C10
BOND       O1     HO1
BOND      C10     H10     C10      O2     C10     C11
BOND       O2     HO2
BOND      C11     H11     C11     C12
BOND      C12    H121     C12    H122     C12      O4
BOND       O4      P1
BOND       P1      O6      P1      O7
BOND       O7      P2
BOND       P2      O8      P2     O10
BOND      O10     CZ1
BOND      CZ1    HZ11     CZ1    HZ12     CZ1     CZ2
BOND      CZ2     HZ2     CZ2     OZ3     CZ2     CZ4
BOND      OZ3     CZ8
BOND      CZ8     HZ8     CZ8     CZ6     CZ8      N9
BOND      CZ4     HZ4     CZ4     OZ5     CZ4     CZ6
BOND      OZ5    HOZ5
BOND      CZ6     HZ6     CZ6     OZ7
BOND      OZ7    HOZ7
BOND       N9     CZ9      N9     C17
BOND      CZ9     HZ9
BOND      N10     C14
BOND      C14     C15
BOND      C17     N13
BOND      C16     H16     C16     N12
BOND      C15     N11
BOND      N11    HN11     N11    HN12
DOUBLE      O       C
DOUBLE     P1      O5
DOUBLE     P2      O9
DOUBLE     N2      C6
DOUBLE    N12     C15
DOUBLE    N13     C16
DOUBLE    C14     C17
DOUBLE    CZ9     N10
IMPR       C6      C7      N2      S1
IMPR      C15     C14     N12     N11
IMPR      N11    HN12    HN11     C15
IMPR        N      -C      CA      HN       C      CA      +N       O

CMAP       -C       N      CA       C       N      CA       C      +N
DONOR      HN       N   
ACCEPTOR    O       C  

IC -C   CA   *N   HN    1.3477  123.93  180.00  114.45   0.9984
IC -C   N    CA   C     1.3477  123.93  180.00  106.57   1.5180
IC N    CA   C    +N    1.4506  106.57  180.00  117.72   1.3463
IC +N   CA   *C   O     1.3463  117.72  180.00  120.59   1.2291
IC CA   C    +N   +CA   1.5180  117.72  180.00  124.35   1.4461
IC N    C    *CA  CB    1.4481  105.39  121.93  109.00   1.5562
IC N    C    *CA  HA    1.4481  105.39 -118.15  107.60   1.0826
IC N    CA   CB   C13   1.4548  111.32  -66.96  113.57   1.5384
IC C13  CA   *CB  HB1   1.5384  113.57 -119.38  109.74   1.1169
IC HB1  CA   *CB  HB2   1.1169  109.74 -117.66  109.46   1.1116
IC CA   CB   C13  C4    1.5480  113.57  179.33  111.19   1.5361
IC C4   CB   *C13 H131  1.5361  111.19 -122.62  111.38   1.1106
IC H131 CB   *C13 H132  1.1106  111.38 -118.24  107.87   1.1149
IC CB   C13  C4   C5    1.5384  111.19  164.51  114.83   1.5361
IC C5   C13  *C4  H41   1.5361  114.83 -119.74  107.94   1.1159
IC H41  C13  *C4  H42   1.1159  107.94 -116.39  110.05   1.1119
IC C13  C4   C5   N2    1.5361  114.83 -171.65  109.35   1.4565
IC N2   C4   *C5  H51   1.4565  109.35  119.28  106.60   1.1183
IC H51  C4   *C5  H52   1.1183  106.60  119.50  110.76   1.1128
IC C4   C5   N2   C6    1.5361  109.35  163.25  120.36   1.2889
IC C5   N2   C6   S1    1.4565  120.36    5.79  122.53   1.7804
IC S1   N2   *C6  C7    1.7804  122.53  177.56  117.19   1.5050
IC N2   C6   C7   H71   1.2889  117.19  108.98  110.98   1.1122
IC H71  C6   *C7  H72   1.1122  110.98  120.24  111.49   1.1085
IC H71  C6   *C7  H73   1.1122  110.98 -119.08  112.00   1.1105
IC N2   C6   S1   C8    1.2889  122.53 -141.65   96.23   1.8372
IC C6   S1   C8   O3    1.7804   96.23   64.57  112.29   1.4300
IC O3   S1   *C8  C9    1.4300  112.29  116.14  114.87   1.5412
IC O3   S1   *C8  H8    1.4300  112.29 -121.40  112.56   1.1039
IC S1   C8   C9   C10   1.8372  114.87 -164.41  100.35   1.5472
IC C10  C8   *C9  O1    1.5472  100.35  120.05  111.96   1.4368
IC O1   C8   *C9  H9    1.4368  111.96  122.03  111.92   1.0987
IC C8   C9   O1   HO1   1.5412  111.96  -29.80  106.21   0.9643
IC C8   C9   C10  C11   1.5412  100.35   31.43  103.90   1.5450
IC C11  C9   *C10 O2    1.5450  103.90  124.50  113.86   1.4336
IC O2   C9   *C10 H10   1.4336  113.86  120.89  108.83   1.1054
IC C9   C10  O2   HO2   1.5472  113.86  -25.30  106.94   0.9634
IC O3   C10  *C11 C12   1.4391  105.31 -121.60  113.79   1.5403
IC O3   C10  *C11 H11   1.4391  105.31  114.94  110.86   1.0994
IC C10  C11  C12  O4    1.5450  113.79   68.38  110.14   1.4394
IC O4   C11  *C12 H121  1.4394  110.14 -121.92  108.41   1.1171
IC H121 C11  *C12 H122  1.1171  108.41 -117.46  108.38   1.1165
IC C11  C12  O4   P1    1.5403  110.14 -175.38  117.08   1.6266
IC C12  O4   P1   O7    1.4394  117.08  -51.61  102.23   1.6260
IC O7   O4   *P1  O6    1.6260  102.23 -116.05  104.98   1.5068
IC O6   O4   *P1  O5    1.5068  104.98 -127.05  104.41   1.5046
IC O4   P1   O7   P2    1.6266  102.23  147.91  130.18   1.6242
IC P1   O7   P2   O10   1.6260  130.18  151.95  103.69   1.6415
IC O10  O7   *P2  O8    1.6415  103.69  112.17  111.09   1.5062
IC O8   O7   *P2  O9    1.5062  111.09  135.76  111.72   1.5075
IC O7   P2   O10  CZ1   1.6242  103.69 -156.96  114.40   1.4423
IC P2   O10  CZ1  CZ2   1.6415  114.40 -174.39  112.31   1.5421
IC CZ2  O10  *CZ1 HZ11  1.5421  112.31 -119.67  109.60   1.1163
IC HZ11 O10  *CZ1 HZ12  1.1163  109.60 -119.69  110.96   1.1173
IC O10  CZ1  CZ2  OZ3   1.4423  112.31   69.42  114.35   1.4341
IC OZ3  CZ1  *CZ2 CZ4   1.4341  114.35  118.78  112.94   1.5393
IC OZ3  CZ1  *CZ2 HZ2   1.4341  114.35 -117.88  108.40   1.1020
IC CZ1  CZ2  OZ3  CZ8   1.5421  114.35  162.34  107.86   1.4300
IC CZ2  OZ3  CZ8  N9    1.4341  107.86 -162.63  108.20   1.4727
IC N9   OZ3  *CZ8 CZ6   1.4727  108.20  120.09  102.93   1.5416
IC CZ6  OZ3  *CZ8 HZ8   1.5416  102.93  117.57  107.76   1.1028
IC CZ6  CZ2  *CZ4 OZ5   1.5619  104.39 -125.43  111.79   1.4395
IC OZ5  CZ2  *CZ4 HZ4   1.4395  111.79 -119.65  108.99   1.1026
IC CZ2  CZ4  OZ5  HOZ5  1.5393  111.79  -61.60  109.20   0.9647
IC CZ4  CZ8  *CZ6 OZ7   1.5619  103.71  124.19  112.72   1.4286
IC CZ4  CZ8  *CZ6 HZ6   1.5619  103.71 -115.59  110.47   1.1031
IC CZ8  CZ6  OZ7  HOZ7  1.5416  112.72 -103.48  105.59   0.9685
IC OZ3  CZ8  N9   C17   1.4300  108.20 -150.05  127.38   1.3727
IC C17  CZ8  *N9  CZ9   1.3727  127.38 -179.56  126.12   1.3793
IC CZ8  N9   CZ9  N10   1.4727  126.12  179.09  113.66   1.3284
IC N10  N9   *CZ9 HZ9   1.3284  113.66  179.14  121.12   1.0931
IC N9   CZ9  N10  C14   1.3793  113.66    0.51  103.47   1.3970
IC C14  N9   *C17 N13   1.4021  105.54  179.75  128.68   1.3421
IC N9   C17  N13  C16   1.3727  128.68 -178.87  113.95   1.3579
IC C17  N13  C16  N12   1.3421  113.95   -0.87  125.12   1.3638
IC N12  N13  *C16 H16   1.3638  125.12 -179.71  117.58   1.0934
IC C17  N10  *C14 C15   1.4021  110.83 -179.76  132.56   1.4082
IC N12  C14  *C15 N11   1.3596  118.68  179.70  124.40   1.3478
IC C14  C15  N11  HN11  1.4082  124.40   -1.25  121.35   0.9963
IC HN11 C15  *N11 HN12  0.9963  121.35 -177.61  117.26   0.9946

RESI HIC               0.000  ! 4-methyl-histidine 
GROUP                         ! deprotonated
ATOM N       NH1      -0.470  !     |                  HE1
ATOM HN      H         0.310  !  HN-N                 /   
ATOM CA      CT1       0.070  !     |   HB1    ND1==CE1   
ATOM HA      HB1       0.090  !     |   |     /      |    
GROUP                         !  HA-CA--CB--CG       | 
ATOM CB      CG321    -0.086  !     |   |     \\     | 
ATOM HB1     HGA2      0.090  !     |   HB2    CD2--NE2
ATOM HB2     HGA2      0.090  !   O=C           |      \
ATOM CG      CG2R51    0.230  !     |          HD2      CZ-HZ3
ATOM ND1     NG2R50   -0.676  !                        / | 
ATOM CD2     CG2R51   -0.167  !                      HZ1 HZ2
ATOM HD2     HGR52     0.099
ATOM CE1     CG2R53    0.241
ATOM HE1     HGR52     0.097
ATOM NE2     NG2R51    0.044
ATOM CZ      CG331    -0.232
ATOM HZ1     HGA3      0.090
ATOM HZ2     HGA3      0.090
ATOM HZ3     HGA3      0.090
GROUP                  
ATOM C       C         0.510
ATOM O       O        -0.510

BOND        N      CA       C      CA
BOND        C      +N      CA      HA
BOND       CA      CB       N      HN
BOND       CB     HB1      CB     HB2      CB      CG
BOND       CG     ND1
BOND      CD2     HD2     CD2     NE2
BOND      CE1     HE1     CE1     NE2
BOND      NE2      CZ
BOND       CZ     HZ1      CZ     HZ2      CZ     HZ3
DOUBLE      O       C
DOUBLE    ND1     CE1
DOUBLE     CG     CD2
IMPR        N      -C      CA      HN       C      CA      +N       O

CMAP       -C       N      CA       C       N      CA       C      +N
DONOR      HN       N   
ACCEPTOR    O       C  

IC -C   CA   *N   HN    1.3477  123.93  180.00  114.45   0.9984
IC -C   N    CA   C     1.3477  123.93  180.00  106.57   1.5180
IC N    CA   C    +N    1.4506  106.57  180.00  117.72   1.3463
IC +N   CA   *C   O     1.3463  117.72  180.00  120.59   1.2291
IC CA   C    +N   +CA   1.5180  117.72  180.00  124.35   1.4461
IC N    C    *CA  CB    1.4499  107.89  122.84  107.85   1.5665
IC N    C    *CA  HA    1.4499  107.89 -118.50  106.39   1.0852
IC N    CA   CB   CG    1.4499  113.39 -112.37  114.28   1.5060
IC CG   CA   *CB  HB1   1.5060  114.28 -121.57  112.43   1.1143
IC HB1  CA   *CB  HB2   1.1143  112.43 -116.26  108.39   1.1111
IC CA   CB   CG   CD2   1.5665  114.28  100.05  131.93   1.3542
IC CD2  CB   *CG  ND1   1.3542  131.93 -176.48  121.25   1.3639
IC CB   CG   ND1  CE1   1.5060  121.25  177.37  109.17   1.3180
IC CB   CG   CD2  NE2   1.5060  131.93 -176.52  106.73   1.3644
IC NE2  CG   *CD2 HD2   1.3644  106.73  179.85  129.12   1.0848
IC NE2  ND1  *CE1 HE1   1.3219  108.32 -179.78  124.96   1.0766
IC CE1  CD2  *NE2 CZ    1.3219  109.03 -179.37  124.60   1.4381
IC CD2  NE2  CZ   HZ1   1.3644  124.60  150.17  111.84   1.1139
IC HZ1  NE2  *CZ  HZ2   1.1139  111.84 -120.20  111.84   1.1140
IC HZ1  NE2  *CZ  HZ3   1.1139  111.84  120.06  110.50   1.1138

RESI HICP              1.000  ! 4-methyl-histidine
GROUP                         ! protonanted
ATOM N       NH1      -0.470  !     |          HD1    HE1
ATOM HN      H         0.310  !  HN-N        (+)| __  /
ATOM CA      CT1       0.070  !     |   HB1    ND1--CE1
ATOM HA      HB1       0.090  !     |   |     /      | 
GROUP                         !  HA-CA--CB--CG       | 
ATOM CB      CG321     0.004  !     |   |     \\     | 
ATOM HB1     HGA2      0.090  !     |   HB2    CD2--NE2
ATOM HB2     HGA2      0.090  !   O=C           |      \
ATOM CG      CG2R51    0.131  !     |          HD2      CZ-HZ3
ATOM ND1     NG2R52   -0.486  ! pKa = 6.36             / |
ATOM HD1     HGP2      0.407  !                      HZ1 HZ2
ATOM CD2     CG2R51    0.108
ATOM HD2     HGR52     0.142
ATOM CE1     CG2R53    0.337
ATOM HE1     HGR53     0.185
ATOM NE2     NG2R52   -0.486
ATOM CZ      CG334     0.208
ATOM HZ1     HGA3      0.090
ATOM HZ2     HGA3      0.090
ATOM HZ3     HGA3      0.090
GROUP                  
ATOM C       C         0.510
ATOM O       O        -0.510

BOND        N      CA       C      CA
BOND        C      +N      CA      HA
BOND       CA      CB       N      HN
BOND       CB     HB1      CB     HB2      CB      CG
BOND       CG     ND1
BOND      ND1     HD1
BOND      CD2     HD2     CD2     NE2
BOND      CE1     HE1     CE1     NE2
BOND      NE2      CZ
BOND       CZ     HZ1      CZ     HZ2      CZ     HZ3
DOUBLE      O       C
DOUBLE    ND1     CE1
DOUBLE     CG     CD2
IMPR        N      -C      CA      HN       C      CA      +N       O

CMAP       -C       N      CA       C       N      CA       C      +N
DONOR      HN       N   
ACCEPTOR    O       C  

IC -C   CA   *N   HN    1.3477  123.93  180.00  114.45   0.9984
IC -C   N    CA   C     1.3477  123.93  180.00  106.57   1.5180
IC N    CA   C    +N    1.4506  106.57  180.00  117.72   1.3463
IC +N   CA   *C   O     1.3463  117.72  180.00  120.59   1.2291
IC CA   C    +N   +CA   1.5180  117.72  180.00  124.35   1.4461
IC N    C    *CA  CB    1.4499  107.89  122.84  107.85   1.5665
IC N    C    *CA  HA    1.4499  107.89 -118.50  106.39   1.0852
IC N    CA   CB   CG    1.4499  113.39 -112.37  114.28   1.5060
IC CG   CA   *CB  HB1   1.5060  114.28 -121.57  112.43   1.1143
IC HB1  CA   *CB  HB2   1.1143  112.43 -116.26  108.39   1.1111
IC CA   CB   CG   CD2   1.5665  114.28  100.05  131.93   1.3542
IC CD2  CB   *CG  ND1   1.3542  131.93 -176.48  121.25   1.3639
IC CB   CG   ND1  CE1   1.5060  121.25  177.37  109.17   1.3180
IC CE1  CG   *ND1 HD1   1.3180  109.17 -177.50  125.47   1.0344
IC CB   CG   CD2  NE2   1.5060  131.93 -176.52  106.73   1.3644
IC NE2  CG   *CD2 HD2   1.3644  106.73  179.85  129.12   1.0848
IC NE2  ND1  *CE1 HE1   1.3219  108.32 -179.78  124.96   1.0766
IC CE1  CD2  *NE2 CZ    1.3219  109.03 -179.37  124.60   1.4381
IC CD2  NE2  CZ   HZ1   1.3644  124.60  150.17  111.84   1.1139
IC HZ1  NE2  *CZ  HZ2   1.1139  111.84 -120.20  111.84   1.1140
IC HZ1  NE2  *CZ  HZ3   1.1139  111.84  120.06  110.50   1.1138

RESI HIP              -2.000  ! ND1-phosphonohistidine
GROUP                         ! deprotonated
ATOM N       NH1      -0.470  !                 O2P(-)
ATOM HN      H         0.310  !                 |  (-)
ATOM CA      CT1       0.070  !     |       O1P=P-O3P  HE1 
ATOM HA      HB1       0.090  !  HN-N           |     /   
GROUP                         !     |   HB1    ND1--CE1   
ATOM CB      CG321    -0.088  !     |   |     /      ||   
ATOM HB1     HGA2      0.090  !  HA-CA--CB--CG       ||
ATOM HB2     HGA2      0.090  !     |   |     \\     ||
ATOM CG      CG2R51   -0.177  !     |   HB2    CD2--NE2
ATOM CD2     CG2R51   -0.027  !   O=C           |    
ATOM HD2     HGR52     0.130  !     |          HD2   
ATOM ND1     NG2R51   -0.118  
ATOM P       PG2       1.405
ATOM O1P     OG2P1    -0.939
ATOM O2P     OG2P1    -0.939
ATOM O3P     OG2P1    -0.939
ATOM CE1     CG2R53    0.253
ATOM HE1     HGR52     0.168
ATOM NE2     NG2R50   -0.909
GROUP                  
ATOM C       C         0.510
ATOM O       O        -0.510

BOND        N      CA       C      CA
BOND        C      +N      CA      HA
BOND       CA      CB       N      HN
BOND       CB     HB1      CB     HB2      CB      CG
BOND       CG     ND1
BOND      CD2     HD2     CD2     NE2
BOND      ND1       P     ND1     CE1
BOND        P     O2P       P     O3P
BOND      CE1     HE1
DOUBLE      O       C
DOUBLE     CG     CD2
DOUBLE    CE1     NE2
DOUBLE      P     O1P
IMPR        N      -C      CA      HN       C      CA      +N       O

CMAP       -C       N      CA       C       N      CA       C      +N
DONOR      HN       N   
ACCEPTOR    O       C  

IC -C   CA   *N   HN    1.3477  123.93  180.00  114.45   0.9984
IC -C   N    CA   C     1.3477  123.93  180.00  106.57   1.5180
IC N    CA   C    +N    1.4506  106.57  180.00  117.72   1.3463
IC +N   CA   *C   O     1.3463  117.72  180.00  120.59   1.2291
IC CA   C    +N   +CA   1.5180  117.72  180.00  124.35   1.4461
IC N    C    *CA  CB    1.4481  105.39  121.93  109.00   1.5562
IC N    C    *CA  HA    1.4481  105.39 -118.15  107.60   1.0826
IC N    CA   CB   CG    1.4546  112.57   50.37  118.25   1.5243
IC CG   CA   *CB  HB1   1.5243  118.25 -122.26  107.21   1.1120
IC HB1  CA   *CB  HB2   1.1120  107.21 -113.81  108.53   1.1112
IC CA   CB   CG   ND1   1.5659  118.25  -87.92  125.85   1.3557
IC ND1  CB   *CG  CD2   1.3557  125.85 -178.68  127.94   1.3560
IC CB   CG   CD2  NE2   1.5243  127.94  179.75  107.11   1.3716
IC NE2  CG   *CD2 HD2   1.3716  107.11  176.80  128.18   1.0862
IC CB   CG   ND1  P     1.5243  125.85    5.30  132.88   1.7079
IC P    CG   *ND1 CE1   1.7079  132.88  174.46  110.02   1.3033
IC CG   ND1  P    O2P   1.3557  132.88  -45.19  106.06   1.5139
IC O2P  ND1  *P   O3P   1.5139  106.06  119.38  104.88   1.5193
IC O2P  ND1  *P   O1P   1.5139  106.06 -120.67  106.02   1.5200
IC NE2  ND1  *CE1 HE1   1.3267  108.75 -179.73  123.38   1.0774

RESI HIX               0.000  ! 3-(1H-1,2,3-triazol-5-yl)-L-alanine
GROUP   
ATOM N       NH1      -0.470  !     |       HD1 
ATOM HN      H         0.310  !  HN-N         \
ATOM CA      CT1       0.070  !     |   HB1    ND1--NE1
ATOM HA      HB1       0.090  !     |   |     /     ||
GROUP                         !  HA-CA--CB--CG      ||
ATOM CB      CG321     0.011  !     |   |     \\    ||
ATOM HB1     HGA2      0.090  !     |   HB2    CD2--NE2
ATOM HB2     HGA2      0.090  !   O=C         /
ATOM CG      CG2R51   -0.279  !     |      HD2
ATOM ND1     NG2R51    0.237
ATOM HD1     HGP1      0.256
ATOM CD2     CG2R51    0.275
ATOM HD2     HGR52     0.077
ATOM NE1     NG2R50   -0.345
ATOM NE2     NG2R50   -0.412
GROUP                  
ATOM C       C         0.510
ATOM O       O        -0.510

BOND        N      CA       C      CA
BOND        C      +N      CA      HA
BOND       CA      CB       N      HN
BOND       CB     HB1      CB     HB2      CB      CG
BOND       CG     ND1
BOND      ND1     HD1     ND1     NE1
BOND      CD2     HD2     CD2     NE2
DOUBLE      O       C
DOUBLE     CG     CD2
DOUBLE    NE1     NE2
IMPR        N      -C      CA      HN       C      CA      +N       O

CMAP       -C       N      CA       C       N      CA       C      +N
DONOR      HN       N   
ACCEPTOR    O       C  

IC -C   CA   *N   HN    1.3477  123.93  180.00  114.45   0.9984
IC -C   N    CA   C     1.3477  123.93  180.00  106.57   1.5180
IC N    CA   C    +N    1.4506  106.57  180.00  117.72   1.3463
IC +N   CA   *C   O     1.3463  117.72  180.00  120.59   1.2291
IC CA   C    +N   +CA   1.5180  117.72  180.00  124.35   1.4461
IC N    C    *CA  CB    1.4481  105.39  121.93  109.00   1.5562
IC N    C    *CA  HA    1.4481  105.39 -118.15  107.60   1.0826
IC N    CA   CB   CG    1.4605  115.67  -31.54  113.96   1.5188
IC CG   CA   *CB  HB1   1.5188  113.96  121.61  110.67   1.1135
IC HB1  CA   *CB  HB2   1.1135  110.67  116.13  108.11   1.1139
IC CA   CB   CG   ND1   1.5791  113.96   83.09  123.33   1.3707
IC ND1  CB   *CG  CD2   1.3707  123.33 -155.75  130.41   1.3517
IC CB   CG   ND1  NE1   1.5188  123.33 -157.45  113.50   1.3593
IC NE1  CG   *ND1 HD1   1.3593  113.50 -178.08  126.53   1.0137
IC CB   CG   CD2  NE2   1.5188  130.41  155.26  108.53   1.3927
IC NE2  CG   *CD2 HD2   1.3927  108.53 -173.81  130.76   1.0838

RESI HTI               0.000  ! (4S)-4-[(2S)-2-amino-3-oxopropyl]sulfanyl-L-homoserine
GROUP   
ATOM N       NH1      -0.470  !     |          HAI   HAL1 HAL2 HAL3
ATOM HN      H         0.310  !  HN-N          |         \ | /
ATOM CA      CT1       0.070  !     |   HB1    OAI  HAJ1  NAL(+) OA1
ATOM HA      HB1       0.090  !     |   |      |     |    |     //
GROUP                         !  HA-CA--CB--S--CAH--CAJ--CAK--CAM
ATOM CB      CG321    -0.072  !     |   |      |     |    |     \
ATOM HB1     HGA2      0.090  !     |   HB2    HAH  HAJ2 HAK     OA2(-)
ATOM HB2     HGA2      0.090  !   O=C       
ATOM S       SG311    -0.204  !     |       
ATOM CAH     CG311     0.196
ATOM HAH     HGA1      0.090
ATOM OAI     OG311    -0.565
ATOM HAI     HGP1      0.375
GROUP
ATOM CAJ     CG321    -0.167
ATOM HAJ1    HGA2      0.090
ATOM HAJ2    HGA2      0.090
ATOM CAK     CG314     0.166
ATOM HAK     HGA1      0.090
ATOM NAL     NG3P3    -0.687
ATOM HAL1    HGP2      0.373
ATOM HAL2    HGP2      0.373
ATOM HAL3    HGP2      0.373
ATOM CAM     CG2O3     0.649
ATOM OA1     OG2D2    -0.675
ATOM OA2     OG2D2    -0.675
GROUP                  
ATOM C       C         0.510
ATOM O       O        -0.510

BOND        N      CA       C      CA
BOND        C      +N      CA      HA
BOND       CA      CB       N      HN
BOND       CB     HB1      CB     HB2      CB       S
BOND        S     CAH
BOND      CAH     HAH     CAH     OAI     CAH     CAJ
BOND      OAI     HAI
BOND      CAJ    HAJ1     CAJ    HAJ2     CAJ     CAK
BOND      CAK     HAK     CAK     NAL     CAK     CAM
BOND      NAL    HAL1     NAL    HAL2     NAL    HAL3
BOND      CAM     OA2
DOUBLE      O       C
DOUBLE    CAM     OA1
IMPR      CAM     OA1     OA2     CAK
IMPR        N      -C      CA      HN       C      CA      +N       O

CMAP       -C       N      CA       C       N      CA       C      +N
DONOR      HN       N   
ACCEPTOR    O       C  

IC -C   CA   *N   HN    1.3477  123.93  180.00  114.45   0.9984
IC -C   N    CA   C     1.3477  123.93  180.00  106.57   1.5180
IC N    CA   C    +N    1.4506  106.57  180.00  117.72   1.3463
IC +N   CA   *C   O     1.3463  117.72  180.00  120.59   1.2291
IC CA   C    +N   +CA   1.5180  117.72  180.00  124.35   1.4461
IC N    C    *CA  CB    1.4481  105.39  121.93  109.00   1.5562
IC N    C    *CA  HA    1.4481  105.39 -118.15  107.60   1.0826
IC N    CA   CB   S     1.4617  111.63   56.76  111.74   1.8311
IC S    CA   *CB  HB1   1.8311  111.74  124.20  109.91   1.1141
IC HB1  CA   *CB  HB2   1.1141  109.91  115.06  108.12   1.1106
IC CA   CB   S    CAH   1.5572  111.74  179.16  102.07   1.8186
IC CB   S    CAH  CAJ   1.8311  102.07   72.31  114.88   1.5496
IC CAJ  S    *CAH OAI   1.5496  114.88 -122.07  110.25   1.4164
IC OAI  S    *CAH HAH   1.4164  110.25 -116.77  109.07   1.1146
IC S    CAH  OAI  HAI   1.8186  110.25  -49.59  105.38   0.9624
IC S    CAH  CAJ  CAK   1.8186  114.88   53.68  116.77   1.5586
IC CAK  CAH  *CAJ HAJ1  1.5586  116.77 -123.17  107.85   1.1123
IC HAJ1 CAH  *CAJ HAJ2  1.1123  107.85 -114.86  107.12   1.1130
IC CAH  CAJ  CAK  CAM   1.5496  116.77   55.74  114.07   1.5678
IC CAM  CAJ  *CAK NAL   1.5678  114.07  126.32  106.28   1.5208
IC NAL  CAJ  *CAK HAK   1.5208  106.28  115.94  109.16   1.1112
IC CAJ  CAK  NAL  HAL1  1.5586  106.28 -145.83  104.16   1.0506
IC HAL1 CAK  *NAL HAL2  1.0506  104.16  114.62  108.97   1.0383
IC HAL1 CAK  *NAL HAL3  1.0506  104.16 -120.81  112.85   1.0340
IC CAJ  CAK  CAM  OA2   1.5586  114.07  118.96  115.22   1.2559
IC OA2  CAK  *CAM OA1   1.2559  115.22  178.28  116.45   1.2563

RESI IAM               1.000  ! 4-[(isopropylamino)methyl]phenylalanine
GROUP   
ATOM N       NH1      -0.470  !     |        HD1  HE1                 HK11
ATOM HN      H         0.310  !  HN-N         |    |                 /
ATOM CA      CT1       0.070  !     |   HB1  CD1--CE1   HX1 HH1    CK1-HK12
ATOM HA      HB1       0.090  !     |   |    //     \\   |(+)|    /  \
GROUP                         !  HA-CA--CB--CG      CZ--CX--NH--CI-HI HK13
ATOM CB      CG321    -0.180  !     |   |    \  __  /    |   |    \
ATOM HB1     HGA2      0.090  !     |   HB2  CD2--CE2   HX2 HH2    CK2-HK21
ATOM HB2     HGA2      0.090  !   O=C         |    |               /  \
GROUP                         !     |        HD2  HE2             HK22 HK23
ATOM CG      CG2R61    0.000
GROUP
ATOM CD1     CG2R61   -0.115
ATOM HD1     HGR61     0.115
GROUP
ATOM CD2     CG2R61   -0.115
ATOM HD2     HGR61     0.115
GROUP
ATOM CE1     CG2R61   -0.115
ATOM HE1     HGR61     0.115
GROUP
ATOM CE2     CG2R61   -0.115
ATOM HE2     HGR61     0.115
GROUP
ATOM CZ      CG2R61    0.060
ATOM CX      CG324     0.122
ATOM HX1     HGA2      0.090
ATOM HX2     HGA2      0.090
ATOM NH      NG3P2    -0.402
ATOM HH1     HGP2      0.313
ATOM HH2     HGP2      0.313
ATOM CI      CG314     0.242
ATOM HI      HGA1      0.090
ATOM CK1     CG331    -0.229
ATOM HK11    HGA3      0.090
ATOM HK12    HGA3      0.090
ATOM HK13    HGA3      0.090
ATOM CK2     CG331    -0.229
ATOM HK21    HGA3      0.090
ATOM HK22    HGA3      0.090
ATOM HK23    HGA3      0.090
GROUP                  
ATOM C       C         0.510
ATOM O       O        -0.510

BOND        N      CA       C      CA
BOND        C      +N      CA      HA
BOND       CA      CB       N      HN
BOND       CB     HB1      CB     HB2      CB      CG
BOND       CG     CD2
BOND      CD1     HD1     CD1     CE1
BOND      CD2     HD2
BOND      CE1     HE1
BOND      CE2     HE2     CE2      CZ
BOND       CZ      CX
BOND       CX     HX1      CX     HX2      CX      NH
BOND       NH     HH1      NH     HH2      NH      CI
BOND       CI      HI      CI     CK1      CI     CK2
BOND      CK1    HK11     CK1    HK12     CK1    HK13
BOND      CK2    HK21     CK2    HK22     CK2    HK23
DOUBLE      O       C
DOUBLE    CG      CD1
DOUBLE    CD2     CE2
DOUBLE    CE1     CZ 
IMPR        N      -C      CA      HN       C      CA      +N       O

CMAP       -C       N      CA       C       N      CA       C      +N
DONOR      HN       N   
ACCEPTOR    O       C  

IC -C   CA   *N   HN    1.3477  123.93  180.00  114.45   0.9984
IC -C   N    CA   C     1.3477  123.93  180.00  106.57   1.5180
IC N    CA   C    +N    1.4506  106.57  180.00  117.72   1.3463
IC +N   CA   *C   O     1.3463  117.72  180.00  120.59   1.2291
IC CA   C    +N   +CA   1.5180  117.72  180.00  124.35   1.4461
IC N    C    *CA  CB    1.4481  105.39  121.93  109.00   1.5562
IC N    C    *CA  HA    1.4481  105.39 -118.15  107.60   1.0826
IC N    CA   CB   CG    1.4577  111.33 -171.24  111.38   1.5128
IC CG   CA   *CB  HB1   1.5128  111.38 -122.12  110.68   1.1110
IC HB1  CA   *CB  HB2   1.1110  110.68 -119.25  109.45   1.1112
IC CA   CB   CG   CD1   1.5641  111.38 -104.05  120.28   1.4043
IC CD1  CB   *CG  CD2   1.4043  120.28  170.26  119.63   1.4028
IC CB   CG   CD1  CE1   1.5128  120.28  168.03  120.35   1.4005
IC CE1  CG   *CD1 HD1   1.4005  120.35 -176.12  120.00   1.0804
IC CB   CG   CD2  CE2   1.5128  119.63 -168.42  120.32   1.4003
IC CE2  CG   *CD2 HD2   1.4003  120.32  177.57  119.89   1.0806
IC CG   CD1  CE1  CZ    1.4043  120.35   -0.22  120.46   1.4077
IC CZ   CD1  *CE1 HE1   1.4077  120.46 -176.32  119.41   1.0806
IC CZ   CD2  *CE2 HE2   1.4092  120.49  177.05  119.41   1.0802
IC CE2  CE1  *CZ  CX    1.4092  118.88  179.71  120.70   1.4901
IC CE1  CZ   CX   NH    1.4077  120.70   92.28  102.28   1.4881
IC NH   CZ   *CX  HX1   1.4881  102.28 -114.85  112.42   1.1025
IC HX1  CZ   *CX  HX2   1.1025  112.42 -129.74  111.79   1.1006
IC CZ   CX   NH   CI    1.4901  102.28  172.26  119.78   1.4941
IC CI   CX   *NH  HH1   1.4941  119.78 -128.31  111.41   1.0169
IC HH1  CX   *NH  HH2   1.0169  111.41 -106.35  110.14   1.0260
IC CX   NH   CI   CK1   1.4881  119.78  -74.03  110.10   1.5335
IC CK1  NH   *CI  CK2   1.5335  110.10 -123.13  108.88   1.5316
IC CK1  NH   *CI  HI    1.5335  110.10  119.32  104.94   1.1156
IC NH   CI   CK1  HK11  1.4941  110.10 -179.10  109.81   1.1112
IC HK11 CI   *CK1 HK12  1.1112  109.81  118.83  110.40   1.1119
IC HK11 CI   *CK1 HK13  1.1112  109.81 -119.84  111.84   1.1092
IC NH   CI   CK2  HK21  1.4941  108.88  -59.06  110.93   1.1121
IC HK21 CI   *CK2 HK22  1.1121  110.93 -120.39  110.74   1.1097
IC HK21 CI   *CK2 HK23  1.1121  110.93  119.30  110.57   1.1126

RESI IT1              -2.000  ! (2S)-2-amino-6-[[3-hydroxy-2-methyl-5-(phosphonooxymethyl)pyridin-4-yl]methylideneamino]hexanoic acid
GROUP                         ! deprotonated
ATOM N       NH1      -0.470  !                                   HO3     H2A1 H2A2
ATOM HN      H         0.310  !                                    |        | /
ATOM CA      CT1       0.070  !     |                             O3       C2A
ATOM HA      HB1       0.090  !  HN-N                              \  __  /   \
GROUP                         !     |   HB1  HG1 HD1 HE1     H4A    C3--C2     H2A3
ATOM CB      CG321    -0.180  !     |   |    |   |   |    __ |     /     \
ATOM HB1     HGA2      0.090  !  HA-CA--CB--CG--CD--CE--NZ--C4A--C4       N1
ATOM HB2     HGA2      0.090  !     |   |    |   |   |             \\   //
GROUP                         !     |   HB2  HG2 HD2 HE2            C5--C6
ATOM CG      CG321    -0.180  !   O=C                              /     \
ATOM HG1     HGA2      0.090  !     |                             C5A     H6
ATOM HG2     HGA2      0.090  !                                    |
GROUP                         !                                   OP4
ATOM CD      CG321    -0.180  !                                    |
ATOM HD1     HGA2      0.090  !                                OP1=P-OP3(-)
ATOM HD2     HGA2      0.090  !                                    |
GROUP                         !                                   OP2(-)
ATOM CE      CG321    -0.039
ATOM HE1     HGA2      0.090
ATOM HE2     HGA2      0.090
ATOM NZ      NG2D1    -0.308
ATOM C4A     CG2DC1    0.009
ATOM H4A     HGA4      0.145
ATOM C4      CG2R61    0.147
ATOM C3      CG2R61    0.016
ATOM O3      OG311    -0.564
ATOM HO3     HGP1      0.420
ATOM C2      CG2R61    0.499
ATOM C2A     CG331    -0.290
ATOM H2A1    HGA3      0.091
ATOM H2A2    HGA3      0.095
ATOM H2A3    HGA3      0.084
ATOM N1      NG2R60   -0.640
ATOM C6      CG2R61    0.155
ATOM H6      HGR62     0.121
ATOM C5      CG2R61   -0.121
GROUP
ATOM C5A     CG321    -0.180
ATOM H5A1    HGA2      0.090
ATOM H5A2    HGA2      0.090
GROUP
ATOM OP4     OG303    -0.400
ATOM P       PG2       1.100
ATOM OP1     OG2P1    -0.900
ATOM OP2     OG2P1    -0.900
ATOM OP3     OG2P1    -0.900
GROUP                  
ATOM C       C         0.510
ATOM O       O        -0.510

BOND        N      CA       C      CA
BOND        C      +N      CA      HA
BOND       CA      CB       N      HN
BOND       CB     HB1      CB     HB2      CB      CG
BOND       CG     HG1      CG     HG2      CG      CD
BOND       CD     HD1      CD     HD2      CD      CE
BOND       CE     HE1      CE     HE2      CE      NZ
BOND      C4A     H4A     C4A      C4
BOND       C4      C3
BOND       C3      O3
BOND       O3     HO3
BOND       C2     C2A      C2      N1
BOND      C2A    H2A1     C2A    H2A2     C2A    H2A3
BOND       C6      H6      C6      C5
BOND       C5     C5A
BOND      C5A    H5A1     C5A    H5A2     C5A     OP4
BOND      OP4       P
BOND        P     OP2       P     OP3
DOUBLE      O       C
DOUBLE     C2      C3
DOUBLE     C4      C5
DOUBLE     N1      C6
DOUBLE     NZ     C4A
DOUBLE      P     OP1
IMPR      C4A      C4      NZ     H4A
IMPR        N      -C      CA      HN       C      CA      +N       O

CMAP       -C       N      CA       C       N      CA       C      +N
DONOR      HN       N   
ACCEPTOR    O       C  

IC -C   CA   *N   HN    1.3477  123.93  180.00  114.45   0.9984
IC -C   N    CA   C     1.3477  123.93  180.00  106.57   1.5180
IC N    CA   C    +N    1.4506  106.57  180.00  117.72   1.3463
IC +N   CA   *C   O     1.3463  117.72  180.00  120.59   1.2291
IC CA   C    +N   +CA   1.5180  117.72  180.00  124.35   1.4461
IC N    C    *CA  CB    1.4481  105.39  121.93  109.00   1.5562
IC N    C    *CA  HA    1.4481  105.39 -118.15  107.60   1.0826
IC N    CA   CB   CG    1.4629  114.55  -51.10  112.79   1.5357
IC CG   CA   *CB  HB1   1.5357  112.79 -120.05  109.16   1.1140
IC HB1  CA   *CB  HB2   1.1140  109.16 -117.76  110.96   1.1069
IC CA   CB   CG   CD    1.5553  112.79 -177.75  113.15   1.5359
IC CD   CB   *CG  HG1   1.5359  113.15 -121.24  110.29   1.1133
IC HG1  CB   *CG  HG2   1.1133  110.29 -117.93  109.40   1.1148
IC CB   CG   CD   CE    1.5357  113.15  176.90  111.28   1.5361
IC CE   CG   *CD  HD1   1.5361  111.28 -119.90  109.07   1.1135
IC HD1  CG   *CD  HD2   1.1135  109.07 -118.47  109.99   1.1117
IC CG   CD   CE   NZ    1.5359  111.28 -177.26  112.30   1.4617
IC NZ   CD   *CE  HE1   1.4617  112.30  122.56  107.03   1.1236
IC HE1  CD   *CE  HE2   1.1236  107.03  116.49  110.30   1.1139
IC CD   CE   NZ   C4A   1.5361  112.30  158.21  112.20   1.2911
IC CE   NZ   C4A  C4    1.4617  112.20  179.55  124.82   1.4756
IC C4   NZ   *C4A H4A   1.4756  124.82 -179.00  118.52   1.0983
IC NZ   C4A  C4   C5    1.2911  124.82  169.52  116.84   1.4228
IC C5   C4A  *C4  C3    1.4228  116.84  179.21  124.79   1.4278
IC C4A  C4   C3   C2    1.4756  124.79 -178.90  117.31   1.4200
IC C2   C4   *C3  O3    1.4200  117.31  179.63  122.06   1.4345
IC C4   C3   O3   HO3   1.4278  122.06    0.85  105.84   0.9700
IC C4   C3   C2   N1    1.4278  117.31   -0.03  123.20   1.3257
IC N1   C3   *C2  C2A   1.3257  123.20 -179.60  119.67   1.4926
IC C3   C2   C2A  H2A1  1.4200  119.67 -178.35  109.29   1.1097
IC H2A1 C2   *C2A H2A2  1.1097  109.29  120.06  108.31   1.1089
IC H2A1 C2   *C2A H2A3  1.1097  109.29 -120.18  108.39   1.1090
IC C4A  C4   C5   C5A   1.4756  116.84   -4.26  123.65   1.5196
IC C5A  C4   *C5  C6    1.5196  123.65 -177.85  118.04   1.4008
IC N1   C5   *C6  H6    1.3281  123.42  178.03  118.65   1.0842
IC C4   C5   C5A  OP4   1.4228  123.65   66.79  110.90   1.4361
IC OP4  C5   *C5A H5A1  1.4361  110.90 -122.78  107.50   1.1174
IC H5A1 C5   *C5A H5A2  1.1174  107.50 -116.74  110.35   1.1134
IC C5   C5A  OP4  P     1.5196  110.90 -150.86  119.01   1.6431
IC C5A  OP4  P    OP2   1.4361  119.01   64.83  104.54   1.5242
IC OP2  OP4  *P   OP3   1.5242  104.54 -119.99  104.74   1.5191
IC OP2  OP4  *P   OP1   1.5242  104.54  119.40  104.40   1.5179

RESI IT1P             -1.000  ! (2S)-2-amino-6-[[3-hydroxy-2-methyl-5-(phosphonooxymethyl)pyridin-4-yl]methylideneamino]hexanoic acid
GROUP                         ! protonated   
ATOM N       NH1      -0.470  !                                   HO3     H2A1 H2A2 
ATOM HN      H         0.310  !                                    |        | /     
ATOM CA      CT1       0.070  !     |                             O3       C2A      
ATOM HA      HB1       0.090  !  HN-N                              \  __  /   \     
GROUP                         !     |   HB1  HG1 HD1 HE1     H4A    C3--C2     H2A3
ATOM CB      CG321    -0.180  !     |   |    |   |   |    __ |     /     \
ATOM HB1     HGA2      0.090  !  HA-CA--CB--CG--CD--CE--NZ--C4A--C4       N1
ATOM HB2     HGA2      0.090  !     |   |    |   |   |             \\   //
GROUP                         !     |   HB2  HG2 HD2 HE2            C5--C6
ATOM CG      CG321    -0.180  !   O=C                              /     \
ATOM HG1     HGA2      0.090  !     |                             C5A     H6
ATOM HG2     HGA2      0.090  !                                    |
GROUP                         !                                   OP4
ATOM CD      CG321    -0.180  !                                    |
ATOM HD1     HGA2      0.090  !                                OP1=P-OP3-HOP3
ATOM HD2     HGA2      0.090  !                                    |
GROUP                         !                                   OP2(-)
ATOM CE      CG321     0.117
ATOM HE1     HGA2      0.090
ATOM HE2     HGA2      0.090
ATOM NZ      NG2D1    -0.467
ATOM C4A     CG2DC1   -0.161
ATOM H4A     HGA4      0.139
ATOM C4      CG2R61    0.305
ATOM C3      CG2R61    0.075
ATOM O3      OG311    -0.532
ATOM HO3     HGP1      0.420
ATOM C2      CG2R61    0.327
ATOM C2A     CG331    -0.323
ATOM H2A1    HGA3      0.112
ATOM H2A2    HGA3      0.093
ATOM H2A3    HGA3      0.089
ATOM N1      NG2R60   -0.582
ATOM C6      CG2R61    0.077
ATOM H6      HGR62     0.121
ATOM C5      CG2R61    0.010
GROUP
ATOM C5A     CG321    -0.238
ATOM H5A1    HGA2      0.090
ATOM H5A2    HGA2      0.090
ATOM OP4     OG303    -0.489
ATOM P       PG1       1.527
ATOM OP1     OG2P1    -0.825
ATOM OP2     OG2P1    -0.825
ATOM OP3     OG311    -0.668
ATOM HOP3    HGP1      0.338
GROUP                  
ATOM C       C         0.510
ATOM O       O        -0.510

BOND        N      CA       C      CA
BOND        C      +N      CA      HA
BOND       CA      CB       N      HN
BOND       CB     HB1      CB     HB2      CB      CG
BOND       CG     HG1      CG     HG2      CG      CD
BOND       CD     HD1      CD     HD2      CD      CE
BOND       CE     HE1      CE     HE2      CE      NZ
BOND      C4A     H4A     C4A      C4
BOND       C4      C3
BOND       C3      O3
BOND       O3     HO3
BOND       C2     C2A      C2      N1
BOND      C2A    H2A1     C2A    H2A2     C2A    H2A3
BOND       C6      H6      C6      C5
BOND       C5     C5A
BOND      C5A    H5A1     C5A    H5A2     C5A     OP4
BOND      OP4       P
BOND        P     OP2       P     OP3
BOND      OP3    HOP3
DOUBLE      O       C
DOUBLE     C2      C3
DOUBLE     C4      C5
DOUBLE     N1      C6
DOUBLE     NZ     C4A
DOUBLE      P     OP1
IMPR      C4A      C4      NZ     H4A
IMPR        N      -C      CA      HN       C      CA      +N       O

CMAP       -C       N      CA       C       N      CA       C      +N
DONOR      HN       N   
ACCEPTOR    O       C  

IC -C   CA   *N   HN    1.3477  123.93  180.00  114.45   0.9984
IC -C   N    CA   C     1.3477  123.93  180.00  106.57   1.5180
IC N    CA   C    +N    1.4506  106.57  180.00  117.72   1.3463
IC +N   CA   *C   O     1.3463  117.72  180.00  120.59   1.2291
IC CA   C    +N   +CA   1.5180  117.72  180.00  124.35   1.4461
IC N    C    *CA  CB    1.4457  104.06  122.04  109.35   1.5565
IC N    C    *CA  HA    1.4457  104.06 -117.15  108.57   1.0816
IC N    CA   CB   CG    1.4457  113.89  -65.10  111.57   1.5338
IC CG   CA   *CB  HB1   1.5338  111.57 -120.38  109.56   1.1152
IC HB1  CA   *CB  HB2   1.1152  109.56 -117.68  109.98   1.1130
IC CA   CB   CG   CD    1.5565  111.57 -178.17  116.22   1.5293
IC CD   CB   *CG  HG1   1.5293  116.22 -119.57  108.55   1.1104
IC HG1  CB   *CG  HG2   1.1104  108.55 -116.81  108.84   1.1135
IC CB   CG   CD   CE    1.5338  116.22  179.58  110.07   1.5369
IC CE   CG   *CD  HD1   1.5369  110.07 -120.82  111.17   1.1124
IC HD1  CG   *CD  HD2   1.1124  111.17 -118.06  108.72   1.1131
IC CG   CD   CE   NZ    1.5293  110.07  165.13  111.54   1.4478
IC NZ   CD   *CE  HE1   1.4478  111.54 -115.58  109.18   1.1117
IC HE1  CD   *CE  HE2   1.1117  109.18 -117.17  110.33   1.1176
IC CD   CE   NZ   C4A   1.5369  111.54  103.63  115.93   1.2896
IC CE   NZ   C4A  C4    1.4478  115.93 -170.59  121.99   1.4849
IC C4   NZ   *C4A H4A   1.4849  121.99  177.10  120.21   1.1009
IC NZ   C4A  C4   C5    1.2896  121.99 -171.33  117.81   1.4196
IC C5   C4A  *C4  C3    1.4196  117.81 -178.43  123.40   1.4308
IC C4A  C4   C3   C2    1.4849  123.40  179.44  117.82   1.4126
IC C2   C4   *C3  O3    1.4126  117.82 -178.79  122.15   1.4321
IC C4   C3   O3   HO3   1.4308  122.15   -2.69  104.58   0.9734
IC C4   C3   C2   N1    1.4308  117.82   -0.98  122.18   1.3236
IC N1   C3   *C2  C2A   1.3236  122.18 -179.60  119.82   1.4912
IC C3   C2   C2A  H2A1  1.4126  119.82 -179.37  109.22   1.1095
IC H2A1 C2   *C2A H2A2  1.1095  109.22 -120.19  108.42   1.1094
IC H2A1 C2   *C2A H2A3  1.1095  109.22  120.10  108.36   1.1095
IC C4A  C4   C5   C5A   1.4849  117.81    0.38  122.75   1.5214
IC C5A  C4   *C5  C6    1.5214  122.75 -179.40  117.34   1.4055
IC N1   C5   *C6  H6    1.3286  123.20  179.77  118.74   1.0844
IC C4   C5   C5A  OP4   1.4196  122.75  178.30  112.19   1.4391
IC OP4  C5   *C5A H5A1  1.4391  112.19 -121.41  107.76   1.1167
IC H5A1 C5   *C5A H5A2  1.1167  107.76 -117.39  107.28   1.1164
IC C5   C5A  OP4  P     1.5214  112.19  177.91  120.34   1.6284
IC C5A  OP4  P    OP3   1.4391  120.34  176.48  104.05   1.5984
IC OP3  OP4  *P   OP2   1.5984  104.05  116.63  108.05   1.5041
IC OP2  OP4  *P   OP1   1.5041  108.05  130.85  106.86   1.5029
IC OP4  P    OP3  HOP3  1.6284  104.05  -71.37  109.28   0.9603

RESI JJJ               0.000  ! S-(pyridin-3-ylcarbonyl)-L-cysteine
GROUP   
ATOM N       NH1      -0.470  !     |               H4    H5
ATOM HN      H         0.310  !  HN-N                \ __ /
ATOM CA      CT1       0.070  !     |   HB1    O7    C4--C5
ATOM HA      HB1       0.090  !     |   |      ||   /      \
GROUP                         !  HA-CA--CB-SG--C7--C3      C6-H6
ATOM CB      CG321    -0.043  !     |   |           \\    //
ATOM HB1     HGA2      0.090  !     |   HB2          C2--N1
ATOM HB2     HGA2      0.090  !   O=C                /
ATOM SG      SG311    -0.077  !     |               H2
ATOM C7      CG2O2     0.234
ATOM O7      OG2D1    -0.391
ATOM C3      CG2R61    0.056
ATOM C2      CG2R61    0.177
ATOM H2      HGR62     0.075
ATOM C4      CG2R61   -0.060
ATOM H4      HGR61     0.115
ATOM N1      NG2R60   -0.564
ATOM C5      CG2R61   -0.116
ATOM H5      HGR61     0.115
ATOM C6      CG2R61    0.186
ATOM H6      HGR62     0.113
GROUP                  
ATOM C       C         0.510
ATOM O       O        -0.510

BOND        N      CA       C      CA
BOND        C      +N      CA      HA
BOND       CA      CB       N      HN
BOND       CB     HB1      CB     HB2      CB      SG
BOND       SG      C7
BOND       C7      C3
BOND       C3      C4
BOND       C2      H2      C2      N1
BOND       C4      H4
BOND       C5      H5      C5      C6
BOND       C6      H6
DOUBLE      O       C
DOUBLE     C2      C3
DOUBLE     C4      C5
DOUBLE     C7      O7
DOUBLE     N1      C6
IMPR       C7      C3      O7      SG
IMPR        N      -C      CA      HN       C      CA      +N       O

CMAP       -C       N      CA       C       N      CA       C      +N
DONOR      HN       N   
ACCEPTOR    O       C  

IC -C   CA   *N   HN    1.3477  123.93  180.00  114.45   0.9984
IC -C   N    CA   C     1.3477  123.93  180.00  106.57   1.5180
IC N    CA   C    +N    1.4506  106.57  180.00  117.72   1.3463
IC +N   CA   *C   O     1.3463  117.72  180.00  120.59   1.2291
IC CA   C    +N   +CA   1.5180  117.72  180.00  124.35   1.4461
IC N    C    *CA  CB    1.4481  105.39  121.93  109.00   1.5562
IC N    C    *CA  HA    1.4481  105.39 -118.15  107.60   1.0826
IC N    CA   CB   SG    1.4505  113.57  -66.12  111.45   1.8243
IC SG   CA   *CB  HB1   1.8243  111.45  121.30  109.20   1.1131
IC HB1  CA   *CB  HB2   1.1131  109.20  117.45  109.34   1.1125
IC CA   CB   SG   C7    1.5487  111.45 -179.87   97.60   1.7254
IC CB   SG   C7   C3    1.8243   97.60 -178.59  114.35   1.4933
IC C3   SG   *C7  O7    1.4933  114.35  179.93  122.13   1.2188
IC SG   C7   C3   C2    1.7254  114.35   -0.53  126.21   1.4182
IC C2   C7   *C3  C4    1.4182  126.21  179.94  117.72   1.4114
IC C7   C3   C2   N1    1.4933  126.21  179.80  123.14   1.3325
IC N1   C3   *C2  H2    1.3325  123.14 -179.90  120.28   1.0823
IC C7   C3   C4   C5    1.4933  117.72 -179.88  120.28   1.4029
IC C5   C3   *C4  H4    1.4029  120.28  179.96  120.06   1.0808
IC C3   C4   C5   C6    1.4114  120.28    0.01  118.31   1.4017
IC C6   C4   *C5  H5    1.4017  118.31  179.98  121.11   1.0783
IC N1   C5   *C6  H6    1.3295  121.87  179.98  120.43   1.0835

RESI KCR               0.000  ! N-6-crotonyl-L-lysine
GROUP   
ATOM N       NH1      -0.470  !     |                           
ATOM HN      H         0.310  !  HN-N                           
ATOM CA      CT1       0.070  !     |   HB1 HG1 HD1 HE1     OH             HH31
ATOM HA      HB1       0.090  !     |   |   |   |   |       ||    __      /
GROUP                         !  HA-CA--CB--CG--CD--CE--NZ--CH--CX--CY1--CH3-HH32
ATOM CB      CG321    -0.180  !     |   |   |   |   |   |       |    |    \
ATOM HB1     HGA2      0.090  !     |   HB2 HG2 HD2 HE2 HZ      HX   HY     HH33
ATOM HB2     HGA2      0.090  !   O=C                  
GROUP                         !     |                  
ATOM CG      CG321    -0.180
ATOM HG1     HGA2      0.090
ATOM HG2     HGA2      0.090
GROUP
ATOM CD      CG321    -0.180
ATOM HD1     HGA2      0.090
ATOM HD2     HGA2      0.090
GROUP
ATOM CE      CG321    -0.032
ATOM HE1     HGA2      0.090
ATOM HE2     HGA2      0.090
ATOM NZ      NG2S1    -0.402
ATOM HZ      HGP1      0.257
ATOM CH      CG2O1     0.378
ATOM OH      OG2D1    -0.555
ATOM CX      CG2DC1    0.050
ATOM HX      HGA4      0.144
ATOM CY1     CG2DC1   -0.127
ATOM HY      HGA4      0.107
GROUP
ATOM CH3     CG331    -0.270
ATOM HH31    HGA3      0.090
ATOM HH32    HGA3      0.090
ATOM HH33    HGA3      0.090
GROUP                  
ATOM C       C         0.510
ATOM O       O        -0.510

BOND        N      CA       C      CA
BOND        C      +N      CA      HA
BOND       CA      CB       N      HN
BOND       CB     HB1      CB     HB2      CB      CG
BOND       CG     HG1      CG     HG2      CG      CD
BOND       CD     HD1      CD     HD2      CD      CE
BOND       CE     HE1      CE     HE2      CE      NZ
BOND       NZ      HZ      NZ      CH
BOND       CH      CX
BOND       CX      HX
BOND      CY1      HY     CY1    CH3
BOND      CH3    HH31     CH3    HH32     CH3    HH33
DOUBLE      O       C
DOUBLE     CH      OH
DOUBLE     CX     CY1
IMPR       CH      CX      NZ      OH
IMPR        N      -C      CA      HN       C      CA      +N       O

CMAP       -C       N      CA       C       N      CA       C      +N
DONOR      HN       N   
ACCEPTOR    O       C  

IC -C   CA   *N   HN    1.3477  123.93  180.00  114.45   0.9984
IC -C   N    CA   C     1.3477  123.93  180.00  106.57   1.5180
IC N    CA   C    +N    1.4506  106.57  180.00  117.72   1.3463
IC +N   CA   *C   O     1.3463  117.72  180.00  120.59   1.2291
IC CA   C    +N   +CA   1.5180  117.72  180.00  124.35   1.4461
IC N    C    *CA  CB    1.4471  104.88  122.44  109.56   1.5553
IC N    C    *CA  HA    1.4471  104.88 -117.68  107.80   1.0821
IC N    CA   CB   CG    1.4471  113.74  -64.92  113.72   1.5380
IC CG   CA   *CB  HB1   1.5380  113.72 -120.64  109.31   1.1153
IC HB1  CA   *CB  HB2   1.1153  109.31 -117.43  109.33   1.1126
IC CA   CB   CG   CD    1.5553  113.72 -178.77  113.61   1.5364
IC CD   CB   *CG  HG1   1.5364  113.61 -120.54  109.21   1.1119
IC HG1  CB   *CG  HG2   1.1119  109.21 -117.52  109.14   1.1140
IC CB   CG   CD   CE    1.5380  113.61 -175.30  111.87   1.5341
IC CE   CG   *CD  HD1   1.5341  111.87 -121.58  109.46   1.1128
IC HD1  CG   *CD  HD2   1.1128  109.46 -117.90  109.19   1.1129
IC CG   CD   CE   NZ    1.5364  111.87  177.93  112.59   1.4370
IC NZ   CD   *CE  HE1   1.4370  112.59 -121.73  108.40   1.1161
IC HE1  CD   *CE  HE2   1.1161  108.40 -116.59  109.10   1.1151
IC CD   CE   NZ   CH    1.5341  112.59 -170.28  120.82   1.3472
IC CH   CE   *NZ  HZ    1.3472  120.82 -178.54  116.57   0.9935
IC CE   NZ   CH   CX    1.4370  120.82 -179.26  116.83   1.4925
IC CX   NZ   *CH  OH    1.4925  116.83 -179.80  120.59   1.2273
IC NZ   CH   CX   CY1   1.3472  116.83  179.00  124.65   1.3466
IC CY1  CH   *CX  HX    1.3466  124.65  179.86  117.74   1.0962
IC CH   CX   CY1  CH3   1.4925  124.65  179.95  124.68   1.5091
IC CH3  CX   *CY1 HY    1.5091  124.68 -179.93  118.33   1.1032
IC CX   CY1  CH3  HH31  1.3466  124.68   -0.91  112.94   1.1126
IC HH31 CY1  *CH3 HH32  1.1126  112.94 -120.55  110.78   1.1123
IC HH31 CY1  *CH3 HH33  1.1126  112.94  120.51  110.72   1.1122

RESI KCX              -1.000  ! lysine NZ-carboxylic acid
GROUP   
ATOM N       NH1      -0.470  !     |                           
ATOM HN      H         0.310  !  HN-N                           
ATOM CA      CT1       0.070  !     |   HB1 HG1 HD1 HE1 HZ    OQ1
ATOM HA      HB1       0.090  !     |   |   |   |   |   |    //
GROUP                         !  HA-CA--CB--CG--CD--CE--NZ--CX
ATOM CB      CG321    -0.180  !     |   |   |   |   |        \
ATOM HB1     HGA2      0.090  !     |   HB2 HG2 HD2 HE2       OQ2(-)
ATOM HB2     HGA2      0.090  !   O=C                  
GROUP                         !     |                  
ATOM CG      CG321    -0.180
ATOM HG1     HGA2      0.090
ATOM HG2     HGA2      0.090
GROUP
ATOM CD      CG321    -0.180
ATOM HD1     HGA2      0.090
ATOM HD2     HGA2      0.090
GROUP
ATOM CE      CG321    -0.046
ATOM HE1     HGA2      0.090
ATOM HE2     HGA2      0.090
ATOM NZ      NG2S1    -0.660
ATOM HZ      HGP1      0.191
ATOM CX      CG2O3     0.777
ATOM OQ1     OG2D2    -0.721
ATOM OQ2     OG2D2    -0.721
GROUP                  
ATOM C       C         0.510
ATOM O       O        -0.510

BOND        N      CA       C      CA
BOND        C      +N      CA      HA
BOND       CA      CB       N      HN
BOND       CB     HB1      CB     HB2      CB      CG
BOND       CG     HG1      CG     HG2      CG      CD
BOND       CD     HD1      CD     HD2      CD      CE
BOND       CE     HE1      CE     HE2      CE      NZ
BOND       NZ      HZ      NZ      CX
BOND       CX     OQ2
DOUBLE      O       C
DOUBLE     CX     OQ1
IMPR       CX     OQ1     OQ2      NZ
IMPR        N      -C      CA      HN       C      CA      +N       O

CMAP       -C       N      CA       C       N      CA       C      +N
DONOR      HN       N   
ACCEPTOR    O       C  

IC -C   CA   *N   HN    1.3477  123.93  180.00  114.45   0.9984
IC -C   N    CA   C     1.3477  123.93  180.00  106.57   1.5180
IC N    CA   C    +N    1.4506  106.57  180.00  117.72   1.3463
IC +N   CA   *C   O     1.3463  117.72  180.00  120.59   1.2291
IC CA   C    +N   +CA   1.5180  117.72  180.00  124.35   1.4461
IC N    C    *CA  CB    1.4481  105.39  121.93  109.00   1.5562
IC N    C    *CA  HA    1.4481  105.39 -118.15  107.60   1.0826
IC N    CA   CB   CG    1.4512  112.13  -63.85  113.03   1.5372
IC CG   CA   *CB  HB1   1.5372  113.03 -120.81  109.62   1.1132
IC HB1  CA   *CB  HB2   1.1132  109.62 -118.00  109.63   1.1134
IC CA   CB   CG   CD    1.5491  113.03 -179.80  112.57   1.5353
IC CD   CB   *CG  HG1   1.5353  112.57 -120.80  109.80   1.1129
IC HG1  CB   *CG  HG2   1.1129  109.80 -117.91  109.55   1.1132
IC CB   CG   CD   CE    1.5372  112.57 -178.54  113.08   1.5299
IC CE   CG   *CD  HD1   1.5299  113.08 -121.12  109.87   1.1123
IC HD1  CG   *CD  HD2   1.1123  109.87 -118.23  109.69   1.1127
IC CG   CD   CE   NZ    1.5353  113.08  179.34  111.12   1.4351
IC NZ   CD   *CE  HE1   1.4351  111.12 -121.01  109.64   1.1145
IC HE1  CD   *CE  HE2   1.1145  109.64 -117.91  109.78   1.1142
IC CD   CE   NZ   CX    1.5299  111.12 -177.66  123.90   1.3365
IC CX   CE   *NZ  HZ    1.3365  123.90 -179.72  119.10   0.9899
IC CE   NZ   CX   OQ2   1.4351  123.90 -179.79  115.84   1.2567
IC OQ2  NZ   *CX  OQ1   1.2567  115.84 -179.97  118.42   1.2595

RESI KPI              -1.000  ! (2S)-2-amino-6-[(1-hydroxy-1-oxo-propan-2-ylidene)amino]hexanoic acid
GROUP                                                      
ATOM N       NH1      -0.470  !     |                    H11 H12 H13     
ATOM HN      H         0.310  !  HN-N                       \ | /   
ATOM CA      CT1       0.070  !     |   HB1 HG1 HD1 HE1      C1     O2
ATOM HA      HB1       0.090  !     |   |   |   |   |     __ |     //
GROUP                         !  HA-CA--CB--CG--CD--CE--NZ--CX1--CX2
ATOM CB      CG321    -0.180  !     |   |   |   |   |              \
ATOM HB1     HGA2      0.090  !     |   HB2 HG2 HD2 HE2             O1(-)
ATOM HB2     HGA2      0.090  !   O=C                  
GROUP                         !     |                  
ATOM CG      CG321    -0.180
ATOM HG1     HGA2      0.090
ATOM HG2     HGA2      0.090
GROUP
ATOM CD      CG321    -0.180
ATOM HD1     HGA2      0.090
ATOM HD2     HGA2      0.090
GROUP
ATOM CE      CG321    -0.021
ATOM HE1     HGA2      0.090
ATOM HE2     HGA2      0.090
ATOM NZ      NG2D1    -0.706
ATOM CX1     CG2DC1    0.336
ATOM C1      CG331    -0.356
ATOM H11     HGA3      0.090
ATOM H12     HGA3      0.090
ATOM H13     HGA3      0.090
ATOM CX2     CG2O3     0.777
ATOM O1      OG2D2    -0.740
ATOM O2      OG2D2    -0.740
GROUP                  
ATOM C       C         0.510
ATOM O       O        -0.510

BOND        N      CA       C      CA
BOND        C      +N      CA      HA
BOND       CA      CB       N      HN
BOND       CB     HB1      CB     HB2      CB      CG
BOND       CG     HG1      CG     HG2      CG      CD
BOND       CD     HD1      CD     HD2      CD      CE
BOND       CE     HE1      CE     HE2      CE      NZ
BOND      CX1      C1     CX1     CX2
BOND       C1     H11      C1     H12      C1     H13
BOND      CX2      O1
DOUBLE      O       C
DOUBLE     NZ     CX1
DOUBLE    CX2      O2
IMPR      CX1     CX2      C1      NZ
IMPR      CX2      O2      O1     CX1
IMPR        N      -C      CA      HN       C      CA      +N       O

CMAP       -C       N      CA       C       N      CA       C      +N
DONOR      HN       N   
ACCEPTOR    O       C  

IC -C   CA   *N   HN    1.3477  123.93  180.00  114.45   0.9984
IC -C   N    CA   C     1.3477  123.93  180.00  106.57   1.5180
IC N    CA   C    +N    1.4506  106.57  180.00  117.72   1.3463
IC +N   CA   *C   O     1.3463  117.72  180.00  120.59   1.2291
IC CA   C    +N   +CA   1.5180  117.72  180.00  124.35   1.4461
IC N    C    *CA  CB    1.4481  105.39  121.93  109.00   1.5562
IC N    C    *CA  HA    1.4481  105.39 -118.15  107.60   1.0826
IC N    CA   CB   CG    1.4515  112.68  -65.55  112.88   1.5389
IC CG   CA   *CB  HB1   1.5389  112.88 -120.45  109.32   1.1142
IC HB1  CA   *CB  HB2   1.1142  109.32 -117.75  109.53   1.1130
IC CA   CB   CG   CD    1.5499  112.88 -178.94  112.34   1.5401
IC CD   CB   *CG  HG1   1.5401  112.34 -121.55  109.23   1.1136
IC HG1  CB   *CG  HG2   1.1136  109.23 -117.09  108.57   1.1143
IC CB   CG   CD   CE    1.5389  112.34  178.98  111.59   1.5395
IC CE   CG   *CD  HD1   1.5395  111.59 -121.00  109.06   1.1135
IC HD1  CG   *CD  HD2   1.1135  109.06 -117.65  109.07   1.1132
IC CG   CD   CE   NZ    1.5401  111.59  179.67  108.39   1.4596
IC NZ   CD   *CE  HE1   1.4596  108.39  122.01  108.86   1.1046
IC HE1  CD   *CE  HE2   1.1046  108.86  118.01  109.95   1.1035
IC CD   CE   NZ   CX1   1.5395  108.39  154.40  129.51   1.3000
IC CE   NZ   CX1  CX2   1.4596  129.51 -178.61  120.34   1.5081
IC CX2  NZ   *CX1 C1    1.5081  120.34 -178.42  121.55   1.5118
IC NZ   CX1  C1   H11   1.3000  121.55  130.09  109.53   1.1116
IC H11  CX1  *C1  H12   1.1116  109.53  116.88  109.82   1.1109
IC H11  CX1  *C1  H13   1.1116  109.53 -120.66  115.32   1.1078
IC NZ   CX1  CX2  O1    1.3000  120.34  -16.13  117.97   1.2642
IC O1   CX1  *CX2 O2    1.2642  117.97  178.75  115.28   1.2626

RESI LA2               0.000  ! N~6~-[(6R)-6,8-disulfanyloctanoyl]-L-lysine
GROUP   
ATOM N       NH1      -0.470  !     |                                           HS6
ATOM HN      H         0.310  !  HN-N                                           |
ATOM CA      CT1       0.070  !     |   HB1 HG1 HD1 HE1 HZ      H21 H31 H41 H51 S6  H71 H81
ATOM HA      HB1       0.090  !     |   |   |   |   |   |       |   |   |   |   |   |   |
GROUP                         !  HA-CA--CB--CG--CD--CE--NZ--C1--C2--C3--C4--C5--C6--C7--C8--S8-HS8
ATOM CB      CG321    -0.180  !     |   |   |   |   |       ||  |   |   |   |   |   |   |
ATOM HB1     HGA2      0.090  !     |   HB2 HG2 HD2 HE2     O1  H22 H32 H42 H52 H6  H72 H82
ATOM HB2     HGA2      0.090  !   O=C                  
GROUP                         !     |                  
ATOM CG      CG321    -0.180
ATOM HG1     HGA2      0.090
ATOM HG2     HGA2      0.090
GROUP
ATOM CD      CG321    -0.180
ATOM HD1     HGA2      0.090
ATOM HD2     HGA2      0.090
GROUP
ATOM CE      CG321    -0.020
ATOM HE1     HGA2      0.090
ATOM HE2     HGA2      0.090
ATOM NZ      NG2S1    -0.470
ATOM HZ      HGP1      0.310
ATOM C1      CG2O1     0.510
ATOM O1      OG2D1    -0.510
GROUP
ATOM C2      CG321    -0.180
ATOM H21     HGA2      0.090
ATOM H22     HGA2      0.090
GROUP
ATOM C3      CG321    -0.180
ATOM H31     HGA2      0.090
ATOM H32     HGA2      0.090
GROUP
ATOM C4      CG321    -0.180
ATOM H41     HGA2      0.090
ATOM H42     HGA2      0.090
GROUP
ATOM C5      CG321    -0.180
ATOM H51     HGA2      0.090
ATOM H52     HGA2      0.090
GROUP
ATOM C6      CG311     0.075
ATOM H6      HGA1      0.090
ATOM S6      SG311    -0.289
ATOM HS6     HGP3      0.124
GROUP
ATOM C7      CG321    -0.180
ATOM H71     HGA2      0.090
ATOM H72     HGA2      0.090
GROUP
ATOM C8      CG321    -0.110
ATOM H81     HGA2      0.090
ATOM H82     HGA2      0.090
ATOM S8      SG311    -0.230
ATOM HS8     HGP3      0.160
GROUP                  
ATOM C       C         0.510
ATOM O       O        -0.510

BOND        N      CA       C      CA
BOND        C      +N      CA      HA
BOND       CA      CB       N      HN
BOND       CB     HB1      CB     HB2      CB      CG
BOND       CG     HG1      CG     HG2      CG      CD
BOND       CD     HD1      CD     HD2      CD      CE
BOND       CE     HE1      CE     HE2      CE      NZ
BOND       NZ      HZ      NZ      C1
BOND       C1      C2
BOND       C2     H21      C2     H22      C2      C3
BOND       C3     H31      C3     H32      C3      C4
BOND       C4     H41      C4     H42      C4      C5
BOND       C5     H51      C5     H52      C5      C6
BOND       C6      H6      C6      S6      C6      C7
BOND       S6     HS6
BOND       C7     H71      C7     H72      C7      C8
BOND       C8     H81      C8     H82      C8      S8
BOND       S8     HS8
DOUBLE      O       C
DOUBLE     C1      O1
IMPR       C1      C2      NZ      O1
IMPR        N      -C      CA      HN       C      CA      +N       O

CMAP       -C       N      CA       C       N      CA       C      +N
DONOR      HN       N   
ACCEPTOR    O       C  

IC -C   CA   *N   HN    1.3477  123.93  180.00  114.45   0.9984
IC -C   N    CA   C     1.3477  123.93  180.00  106.57   1.5180
IC N    CA   C    +N    1.4506  106.57  180.00  117.72   1.3463
IC +N   CA   *C   O     1.3463  117.72  180.00  120.59   1.2291
IC CA   C    +N   +CA   1.5180  117.72  180.00  124.35   1.4461
IC N    C    *CA  CB    1.4481  105.39  121.93  109.00   1.5562
IC N    C    *CA  HA    1.4481  105.39 -118.15  107.60   1.0826
IC N    CA   CB   CG    1.4628  114.61  -51.17  113.50   1.5382
IC CG   CA   *CB  HB1   1.5382  113.50 -120.50  108.96   1.1141
IC HB1  CA   *CB  HB2   1.1141  108.96 -117.21  110.55   1.1074
IC CA   CB   CG   CD    1.5566  113.50 -178.39  112.47   1.5368
IC CD   CB   *CG  HG1   1.5368  112.47 -120.80  109.77   1.1136
IC HG1  CB   *CG  HG2   1.1136  109.77 -118.02  109.36   1.1135
IC CB   CG   CD   CE    1.5382  112.47  179.53  112.82   1.5324
IC CE   CG   *CD  HD1   1.5324  112.82 -121.00  109.08   1.1132
IC HD1  CG   *CD  HD2   1.1132  109.08 -117.71  109.22   1.1130
IC CG   CD   CE   NZ    1.5368  112.82 -179.33  111.67   1.4368
IC NZ   CD   *CE  HE1   1.4368  111.67 -121.58  109.09   1.1159
IC HE1  CD   *CE  HE2   1.1159  109.09 -116.94  108.92   1.1162
IC CD   CE   NZ   C1    1.5324  111.67  178.44  121.62   1.3410
IC C1   CE   *NZ  HZ    1.3410  121.62 -179.46  117.59   0.9922
IC CE   NZ   C1   C2    1.4368  121.62 -179.45  116.46   1.4983
IC C2   NZ   *C1  O1    1.4983  116.46  179.99  121.65   1.2252
IC NZ   C1   C2   C3    1.3410  116.46  164.29  111.93   1.5446
IC C3   C1   *C2  H21   1.5446  111.93 -120.85  108.96   1.1112
IC H21  C1   *C2  H22   1.1112  108.96 -118.23  108.64   1.1113
IC C1   C2   C3   C4    1.4983  111.93 -179.04  112.35   1.5355
IC C4   C2   *C3  H31   1.5355  112.35 -121.18  109.80   1.1145
IC H31  C2   *C3  H32   1.1145  109.80 -117.88  109.63   1.1144
IC C2   C3   C4   C5    1.5446  112.35  178.86  112.36   1.5388
IC C5   C3   *C4  H41   1.5388  112.36 -121.38  108.68   1.1130
IC H41  C3   *C4  H42   1.1130  108.68 -117.22  109.18   1.1129
IC C3   C4   C5   C6    1.5355  112.36  179.01  114.26   1.5477
IC C6   C4   *C5  H51   1.5477  114.26 -121.27  108.25   1.1127
IC H51  C4   *C5  H52   1.1127  108.25 -116.55  109.02   1.1123
IC C4   C5   C6   C7    1.5388  114.26 -170.33  110.46   1.5478
IC C7   C5   *C6  S6    1.5478  110.46 -126.02  112.25   1.8214
IC S6   C5   *C6  H6    1.8214  112.25 -118.30  106.67   1.1156
IC C5   C6   S6   HS6   1.5477  112.25   62.06   94.78   1.3248
IC C5   C6   C7   C8    1.5477  110.46  171.04  114.24   1.5407
IC C8   C6   *C7  H71   1.5407  114.24 -121.02  108.47   1.1130
IC H71  C6   *C7  H72   1.1130  108.47 -116.67  109.00   1.1124
IC C6   C7   C8   S8    1.5478  114.24 -176.71  112.92   1.8204
IC S8   C7   *C8  H81   1.8204  112.92  121.79  108.45   1.1129
IC H81  C7   *C8  H82   1.1129  108.45  116.29  109.02   1.1126
IC C7   C8   S8   HS8   1.5407  112.92 -178.97   95.91   1.3259

RESI LLP              -2.000  ! (2S)-2-amino-6-[[3-hydroxy-2-methyl-5-(phosphonooxymethyl)pyridin-4-yl]methylideneamino]hexanoic acid
GROUP                         ! deprotonated
ATOM N       NH1      -0.470  !                                      H5'1      OP1
ATOM HN      H         0.310  !                                       |        ||
ATOM CA      CT1       0.070  !                                      C5'--OP4--P--OP2(-)
ATOM HA      HB1       0.090  !     |                               /          |
GROUP                         !  HN-N                              / __        OP3(-)
ATOM CB      CG321    -0.180  !     |   HB1 HG1 HD1 HE1     H4'    C5--C6-H6        
ATOM HB1     HGA2      0.090  !     |   |   |   |   |     __ |    /      \
ATOM HB2     HGA2      0.090  !  HA-CA--CB--CG--CD--CE--NZ--C4'--C4      N1
GROUP                         !     |   |   |   |   |             \\    //      
ATOM CG      CG321    -0.180  !     |   HB2 HG2 HD2 HE2            C3--C2
ATOM HG1     HGA2      0.090  !   O=C                             /      \
ATOM HG2     HGA2      0.090  !     |                       HO3-O3        C2' 
GROUP
ATOM CD      CG321    -0.180
ATOM HD1     HGA2      0.090
ATOM HD2     HGA2      0.090
GROUP
ATOM CE      CG321    -0.057
ATOM HE1     HGA2      0.090
ATOM HE2     HGA2      0.090
ATOM NZ      NG2D1    -0.276
ATOM C4'     CG2DC1    0.054
ATOM H4'     HGA4      0.133
ATOM C4      CG2R61    0.104
ATOM C3      CG2R61    0.050
ATOM O3      OG311    -0.544
ATOM HO3     HGP1      0.370
ATOM C2      CG2R61    0.447
ATOM C2'     CG331    -0.270
ATOM H2'1    HGA3      0.090
ATOM H2'2    HGA3      0.090
ATOM H2'3    HGA3      0.090
ATOM N1      NG2R60   -0.620
ATOM C6      CG2R61    0.143
ATOM H6      HGR62     0.123
ATOM C5      CG2R61   -0.107
GROUP
ATOM C5'     CG321    -0.171
ATOM H5'1    HGA2      0.090
ATOM H5'2    HGA2      0.090
ATOM OP4     OG303    -0.404
ATOM P       PG2       1.095
ATOM OP1     OG2P1    -0.900
ATOM OP2     OG2P1    -0.900
ATOM OP3     OG2P1    -0.900
GROUP                  
ATOM C       C         0.510
ATOM O       O        -0.510

BOND        N      CA       C      CA
BOND        C      +N      CA      HA
BOND       CA      CB       N      HN
BOND       CB     HB1      CB     HB2      CB      CG
BOND       CG     HG1      CG     HG2      CG      CD
BOND       CD     HD1      CD     HD2      CD      CE
BOND       CE     HE1      CE     HE2      CE      NZ
BOND      C4'     H4'     C4'      C4
BOND       C4      C5
BOND       C3      O3      C3      C2
BOND       O3     HO3
BOND       C2     C2'
BOND      C2'    H2'1     C2'    H2'2     C2'    H2'3
BOND       N1      C6
BOND       C6      H6
BOND       C5     C5'
BOND      C5'    H5'1     C5'    H5'2     C5'     OP4
BOND      OP4       P
BOND        P     OP2       P     OP3
DOUBLE      O       C
DOUBLE     NZ      C4'
DOUBLE     C4      C3
DOUBLE     C5      C6
DOUBLE     C2      N1
DOUBLE      P     OP1
IMPR      C4'      C4      NZ     H4'
IMPR        N      -C      CA      HN       C      CA      +N       O

CMAP       -C       N      CA       C       N      CA       C      +N
DONOR      HN       N   
ACCEPTOR    O       C  

IC -C   CA   *N   HN    1.3477  123.93  180.00  114.45   0.9984
IC -C   N    CA   C     1.3477  123.93  180.00  106.57   1.5180
IC N    CA   C    +N    1.4506  106.57  180.00  117.72   1.3463
IC +N   CA   *C   O     1.3463  117.72  180.00  120.59   1.2291
IC CA   C    +N   +CA   1.5180  117.72  180.00  124.35   1.4461
IC N    C    *CA  CB    1.4481  105.39  121.93  109.00   1.5562
IC N    C    *CA  HA    1.4481  105.39 -118.15  107.60   1.0826
IC N    CA   CB   CG    1.4471  112.98  -69.00  113.08   1.5380
IC CG   CA   *CB  HB1   1.5380  113.08 -120.65  109.55   1.1134
IC HB1  CA   *CB  HB2   1.1134  109.55 -117.95  109.33   1.1133
IC CA   CB   CG   CD    1.5482  113.08  179.85  112.34   1.5363
IC CD   CB   *CG  HG1   1.5363  112.34 -121.37  109.58   1.1131
IC HG1  CB   *CG  HG2   1.1131  109.58 -117.37  109.10   1.1136
IC CB   CG   CD   CE    1.5380  112.34  177.72  113.13   1.5379
IC CE   CG   *CD  HD1   1.5379  113.13 -121.25  109.02   1.1137
IC HD1  CG   *CD  HD2   1.1137  109.02 -117.13  108.73   1.1136
IC CG   CD   CE   NZ    1.5363  113.13  177.33  111.31   1.4580
IC NZ   CD   *CE  HE1   1.4580  111.31 -119.69  109.75   1.1137
IC HE1  CD   *CE  HE2   1.1137  109.75 -118.04  107.69   1.1186
IC CD   CE   NZ   C4'   1.5379  111.31  158.18  115.63   1.2904
IC CE   NZ   C4'  C4    1.4580  115.63 -179.94  122.45   1.4829
IC C4   NZ   *C4' H4'   1.4829  122.45 -179.90  119.49   1.1012
IC NZ   C4'  C4   C5    1.2904  122.45  177.52  116.69   1.4224
IC C5   C4'  *C4  C3    1.4224  116.69  179.87  125.44   1.4322
IC C4'  C4   C3   C2    1.4829  125.44 -179.75  117.71   1.4198
IC C2   C4   *C3  O3    1.4198  117.71  179.84  122.86   1.4329
IC C4   C3   O3   HO3   1.4322  122.86    0.73  106.63   0.9664
IC C4   C3   C2   N1    1.4322  117.71   -0.05  123.01   1.3229
IC N1   C3   *C2  C2'   1.3229  123.01  179.93  119.85   1.4938
IC C3   C2   C2'  H2'1  1.4198  119.85  -60.08  108.42   1.1089
IC H2'1 C2   *C2' H2'2  1.1089  108.42  119.93  108.42   1.1089
IC H2'1 C2   *C2' H2'3  1.1089  108.42 -120.03  109.23   1.1101
IC C3   C2   N1   C6    1.4198  123.01   -0.07  119.84   1.3294
IC C5   N1   *C6  H6    1.4039  123.24 -179.99  118.45   1.0860
IC C6   C4   *C5  C5'   1.4039  118.32  179.84  122.66   1.5177
IC C4   C5   C5'  OP4   1.4224  122.66 -178.74  112.95   1.4375
IC OP4  C5   *C5' H5'1  1.4375  112.95  120.86  107.86   1.1156
IC H5'1 C5   *C5' H5'2  1.1156  107.86  118.23  107.82   1.1156
IC C5   C5'  OP4  P     1.5177  112.95  179.94  116.09   1.6420
IC C5'  OP4  P    OP2   1.4375  116.09   59.93  104.46   1.5213
IC OP2  OP4  *P   OP3   1.5213  104.46  120.19  104.53   1.5191
IC OP2  OP4  *P   OP1   1.5213  104.46 -119.61  104.47   1.5213

RESI LLPP             -1.000  ! (2S)-2-amino-6-[[3-hydroxy-2-methyl-5-(phosphonooxymethyl)pyridin-4-yl]methylideneamino]hexanoic acid
GROUP                         ! protonated
ATOM N       NH1      -0.470  !
ATOM HN      H         0.310  !                                 H5'2 H5'1      OP1          
ATOM CA      CT1       0.070  !                                     \ |        ||          
ATOM HA      HB1       0.090  !                                      C5'--OP4--P--OP2(-) 
GROUP                         !    |                                /          |          
ATOM CB      CG321    -0.180  ! HN-N                               /__        OP3-HOP3
ATOM HB1     HGA2      0.090  !    |   HB1 HG1 HD1 HE1     H4'    C5--C6-H6           
ATOM HB2     HGA2      0.090  !    |   |   |   |   |     __ |    /      \
GROUP                         ! HA-CA--CB--CG--CD--CE--NZ--C4'--C4      N1
ATOM CG      CG321    -0.180  !    |   |   |   |   |             \\    //       
ATOM HG1     HGA2      0.090  !    |   HB2 HG2 HD2 HE2            C3--C2
ATOM HG2     HGA2      0.090  !  O=C                             /      \
GROUP                         !    |                       HO3-O3        C2'-H2'1 
ATOM CD      CG321    -0.180  !                                          /  \
ATOM HD1     HGA2      0.090  !                                       H2'2  H2'3
ATOM HD2     HGA2      0.090
GROUP
ATOM CE      CG321     0.120
ATOM HE1     HGA2      0.090
ATOM HE2     HGA2      0.090
ATOM NZ      NG2D1    -0.507
ATOM C4'     CG2DC1   -0.032
ATOM H4'     HGA4      0.105
ATOM C4      CG2R61    0.234
ATOM C3      CG2R61    0.050
ATOM O3      OG311    -0.495
ATOM HO3     HGP1      0.382
ATOM C2      CG2R61    0.302
ATOM C2'     CG331    -0.270
ATOM H2'1    HGA3      0.090
ATOM H2'2    HGA3      0.090
ATOM H2'3    HGA3      0.090
ATOM N1      NG2R60   -0.577
ATOM C6      CG2R61    0.074
ATOM H6      HGR62     0.099
ATOM C5      CG2R61    0.065
GROUP
ATOM C5'     CG321    -0.072
ATOM H5'1    HGA2      0.090
ATOM H5'2    HGA2      0.090
ATOM OP4     OG303    -0.631
ATOM P       PG1       1.503
ATOM OP1     OG2P1    -0.825
ATOM OP2     OG2P1    -0.825
ATOM OP3     OG311    -0.668
ATOM HOP3    HGP1      0.338
GROUP                  
ATOM C       C         0.510
ATOM O       O        -0.510

BOND        N      CA       C      CA
BOND        C      +N      CA      HA
BOND       CA      CB       N      HN
BOND       CB     HB1      CB     HB2      CB      CG
BOND       CG     HG1      CG     HG2      CG      CD
BOND       CD     HD1      CD     HD2      CD      CE
BOND       CE     HE1      CE     HE2      CE      NZ
BOND      C4'     H4'     C4'      C4
BOND       C4      C5
BOND       C3      O3      C3      C2
BOND       O3     HO3
BOND       C2     C2'
BOND      C2'    H2'1     C2'    H2'2     C2'    H2'3
BOND       N1      C6
BOND       C6      H6
BOND       C5     C5'
BOND      C5'    H5'1     C5'    H5'2     C5'     OP4
BOND      OP4       P
BOND        P     OP2       P     OP3
BOND      OP3    HOP3
DOUBLE      O       C
DOUBLE     NZ      C4'
DOUBLE     C4      C3
DOUBLE     C5      C6
DOUBLE     C2      N1
DOUBLE      P     OP1
IMPR      C4'      C4      NZ     H4'
IMPR        N      -C      CA      HN       C      CA      +N       O

CMAP       -C       N      CA       C       N      CA       C      +N
DONOR      HN       N   
ACCEPTOR    O       C  

IC -C   CA   *N   HN    1.3477  123.93  180.00  114.45   0.9984
IC -C   N    CA   C     1.3477  123.93  180.00  106.57   1.5180
IC N    CA   C    +N    1.4506  106.57  180.00  117.72   1.3463
IC +N   CA   *C   O     1.3463  117.72  180.00  120.59   1.2291
IC CA   C    +N   +CA   1.5180  117.72  180.00  124.35   1.4461
IC N    C    *CA  CB    1.4475  104.89  122.06  108.74   1.5551
IC N    C    *CA  HA    1.4475  104.89 -117.39  108.42   1.0824
IC N    CA   CB   CG    1.4475  113.78  -65.09  111.56   1.5310
IC CG   CA   *CB  HB1   1.5310  111.56 -120.38  109.75   1.1148
IC HB1  CA   *CB  HB2   1.1148  109.75 -117.77  109.87   1.1132
IC CA   CB   CG   CD    1.5551  111.56 -177.69  115.94   1.5273
IC CD   CB   *CG  HG1   1.5273  115.94 -119.65  108.90   1.1110
IC HG1  CB   *CG  HG2   1.1110  108.90 -116.89  108.78   1.1138
IC CB   CG   CD   CE    1.5310  115.94  178.94  109.29   1.5347
IC CE   CG   *CD  HD1   1.5347  109.29 -121.20  111.45   1.1124
IC HD1  CG   *CD  HD2   1.1124  111.45 -118.16  108.81   1.1137
IC CG   CD   CE   NZ    1.5273  109.29  166.33  111.42   1.4438
IC NZ   CD   *CE  HE1   1.4438  111.42 -114.90  108.53   1.1120
IC HE1  CD   *CE  HE2   1.1120  108.53 -117.14  110.74   1.1176
IC CD   CE   NZ   C4'   1.5347  111.42  105.12  116.54   1.2896
IC CE   NZ   C4'  C4    1.4438  116.54 -170.00  120.94   1.4827
IC C4   NZ   *C4' H4'   1.4827  120.94  177.30  120.09   1.1008
IC NZ   C4'  C4   C5    1.2896  120.94 -172.60  117.88   1.4206
IC C5   C4'  *C4  C3    1.4206  117.88 -178.96  123.64   1.4332
IC C4'  C4   C3   C2    1.4827  123.64 -179.99  118.16   1.4107
IC C2   C4   *C3  O3    1.4107  118.16 -179.02  122.83   1.4310
IC C4   C3   O3   HO3   1.4332  122.83   -2.60  105.33   0.9717
IC C4   C3   C2   N1    1.4332  118.16   -0.65  122.07   1.3238
IC N1   C3   *C2  C2'   1.3238  122.07 -179.80  119.38   1.4912
IC C3   C2   C2'  H2'1  1.4107  119.38   60.29  108.34   1.1096
IC H2'1 C2   *C2' H2'2  1.1096  108.34 -119.54  108.28   1.1097
IC H2'1 C2   *C2' H2'3  1.1096  108.34  120.29  109.50   1.1096
IC C3   C2   N1   C6    1.4107  122.07    0.16  120.57   1.3283
IC C5   N1   *C6  H6    1.4063  123.41 -179.77  117.84   1.0844
IC C6   C4   *C5  C5'   1.4063  117.30  179.85  123.07   1.5219
IC C4   C5   C5'  OP4   1.4206  123.07 -179.48  111.88   1.4390
IC OP4  C5   *C5' H5'1  1.4390  111.88 -121.63  107.37   1.1174
IC H5'1 C5   *C5' H5'2  1.1174  107.37 -117.36  107.37   1.1169
IC C5   C5'  OP4  P     1.5219  111.88 -177.56  117.33   1.6160
IC C5'  OP4  P    OP3   1.4390  117.33 -177.76  102.58   1.5924
IC OP3  OP4  *P   OP2   1.5924  102.58 -116.90  107.25   1.5042
IC OP2  OP4  *P   OP1   1.5042  107.25 -130.13  105.96   1.4985
IC OP4  P    OP3  HOP3  1.6160  102.58   63.45  108.36   0.9615

RESI M0H               0.000  ! S-(hydroxymethyl)-L-cysteine
GROUP   
ATOM N       NH1      -0.470  !     |          
ATOM HN      H         0.310  !  HN-N          
ATOM CA      CT1       0.070  !     |   HB1     HD1   HE
ATOM HA      HB1       0.090  !     |   |       |     /
GROUP                         !  HA-CA--CB--SG--CD--OE
ATOM CB      CG321    -0.048  !     |   |       |
ATOM HB1     HGA2      0.090  !     |   HB2     HD2
ATOM HB2     HGA2      0.090  !   O=C         
ATOM SG      SG311    -0.211  !     |         
ATOM CD      CG321     0.073
ATOM HD1     HGA2      0.090
ATOM HD2     HGA2      0.090
ATOM OE      OG311    -0.572
ATOM HE      HGP1      0.398
GROUP                  
ATOM C       C         0.510
ATOM O       O        -0.510

BOND        N      CA       C      CA
BOND        C      +N      CA      HA
BOND       CA      CB       N      HN
BOND       CB     HB1      CB     HB2      CB      SG
BOND       SG      CD
BOND       CD     HD1      CD     HD2      CD      OE
BOND       OE      HE
DOUBLE      O       C
IMPR        N      -C      CA      HN       C      CA      +N       O

CMAP       -C       N      CA       C       N      CA       C      +N
DONOR      HN       N   
ACCEPTOR    O       C  

IC -C   CA   *N   HN    1.3477  123.93  180.00  114.45   0.9984
IC -C   N    CA   C     1.3477  123.93  180.00  106.57   1.5180
IC N    CA   C    +N    1.4506  106.57  180.00  117.72   1.3463
IC +N   CA   *C   O     1.3463  117.72  180.00  120.59   1.2291
IC CA   C    +N   +CA   1.5180  117.72  180.00  124.35   1.4461
IC N    C    *CA  CB    1.4481  105.39  121.93  109.00   1.5562
IC N    C    *CA  HA    1.4481  105.39 -118.15  107.60   1.0826
IC N    CA   CB   SG    1.4513  113.59  -66.76  111.80   1.8230
IC SG   CA   *CB  HB1   1.8230  111.80  121.61  109.38   1.1121
IC HB1  CA   *CB  HB2   1.1121  109.38  117.36  109.15   1.1125
IC CA   CB   SG   CD    1.5496  111.80  177.05   97.64   1.8169
IC CB   SG   CD   OE    1.8230   97.64   55.67  112.84   1.4233
IC OE   SG   *CD  HD1   1.4233  112.84  120.99  109.36   1.1133
IC HD1  SG   *CD  HD2   1.1133  109.36  117.75  109.81   1.1131
IC SG   CD   OE   HE    1.8169  112.84  174.20  107.44   0.9611

RESI MCL              -1.000  ! NZ-(1-carboxyethyl)-lysine
GROUP   
ATOM N       NH1      -0.470  !     |                     H11 H12       
ATOM HN      H         0.310  !  HN-N                       \ /    
ATOM CA      CT1       0.070  !     |   HB1 HG1 HD1 HE1      C1-H13 O1
ATOM HA      HB1       0.090  !     |   |   |   |   |     __ |     //
GROUP                         !  HA-CA--CB--CG--CD--CE--NZ--CX1--CX2
ATOM CB      CG321    -0.180  !     |   |   |   |   |              \
ATOM HB1     HGA2      0.090  !     |   HB2 HG2 HD2 HE2             O2(-)
ATOM HB2     HGA2      0.090  !   O=C                  
GROUP                         !     |                  
ATOM CG      CG321    -0.180
ATOM HG1     HGA2      0.090
ATOM HG2     HGA2      0.090
GROUP
ATOM CD      CG321    -0.180
ATOM HD1     HGA2      0.090
ATOM HD2     HGA2      0.090
GROUP
ATOM CE      CG321    -0.019
ATOM HE1     HGA2      0.090
ATOM HE2     HGA2      0.090
ATOM NZ      NG2D1    -0.693
ATOM CX1     CG2DC1    0.340
ATOM C1      CG331    -0.341
ATOM H11     HGA3      0.090
ATOM H12     HGA3      0.090
ATOM H13     HGA3      0.090
ATOM CX2     CG2O3     0.761
ATOM O1      OG2D2    -0.749
ATOM O2      OG2D2    -0.749
GROUP                  
ATOM C       C         0.510
ATOM O       O        -0.510

BOND        N      CA       C      CA
BOND        C      +N      CA      HA
BOND       CA      CB       N      HN
BOND       CB     HB1      CB     HB2      CB      CG
BOND       CG     HG1      CG     HG2      CG      CD
BOND       CD     HD1      CD     HD2      CD      CE
BOND       CE     HE1      CE     HE2      CE      NZ
BOND      CX1      C1     CX1     CX2
BOND       C1     H11      C1     H12      C1     H13
BOND      CX2      O2
DOUBLE      O       C
DOUBLE     NZ     CX1
DOUBLE    CX2      O1
IMPR      CX1     CX2      C1      NZ
IMPR      CX2      O2      O1     CX1
IMPR        N      -C      CA      HN       C      CA      +N       O

CMAP       -C       N      CA       C       N      CA       C      +N
DONOR      HN       N   
ACCEPTOR    O       C  

IC -C   CA   *N   HN    1.3477  123.93  180.00  114.45   0.9984
IC -C   N    CA   C     1.3477  123.93  180.00  106.57   1.5180
IC N    CA   C    +N    1.4506  106.57  180.00  117.72   1.3463
IC +N   CA   *C   O     1.3463  117.72  180.00  120.59   1.2291
IC CA   C    +N   +CA   1.5180  117.72  180.00  124.35   1.4461
IC N    C    *CA  CB    1.4481  105.39  121.93  109.00   1.5562
IC N    C    *CA  HA    1.4481  105.39 -118.15  107.60   1.0826
IC N    CA   CB   CG    1.4470  112.96  -66.82  112.98   1.5373
IC CG   CA   *CB  HB1   1.5373  112.98 -120.71  109.68   1.1132
IC HB1  CA   *CB  HB2   1.1132  109.68 -118.14  109.58   1.1134
IC CA   CB   CG   CD    1.5476  112.98 -179.45  112.42   1.5361
IC CD   CB   *CG  HG1   1.5361  112.42 -121.03  109.59   1.1129
IC HG1  CB   *CG  HG2   1.1129  109.59 -117.71  109.38   1.1131
IC CB   CG   CD   CE    1.5373  112.42 -179.93  113.24   1.5357
IC CE   CG   *CD  HD1   1.5357  113.24 -121.18  109.49   1.1132
IC HD1  CG   *CD  HD2   1.1132  109.49 -117.56  109.48   1.1131
IC CG   CD   CE   NZ    1.5361  113.24 -179.75  110.50   1.4564
IC NZ   CD   *CE  HE1   1.4564  110.50 -120.82  107.25   1.1161
IC HE1  CD   *CE  HE2   1.1161  107.25 -119.04  108.99   1.1141
IC CD   CE   NZ   CX1   1.5357  110.50 -169.92  120.10   1.3119
IC CE   NZ   CX1  CX2   1.4564  120.10  179.20  121.45   1.5324
IC CX2  NZ   *CX1 C1    1.5324  121.45  178.93  118.53   1.5217
IC NZ   CX1  C1   H11   1.3119  118.53  -42.48  113.02   1.1089
IC H11  CX1  *C1  H12   1.1089  113.02  122.31  110.30   1.1092
IC H11  CX1  *C1  H13   1.1089  113.02 -119.27  110.43   1.1111
IC NZ   CX1  CX2  O2    1.3119  121.45 -158.15  114.82   1.2729
IC O2   CX1  *CX2 O1    1.2729  114.82  179.57  120.78   1.2678

RESI MCS              -1.000  ! malonyl cysteine
GROUP   
ATOM N       NH1      -0.470  !     |              
ATOM HN      H         0.310  !  HN-N              
ATOM CA      CT1       0.070  !     |   HB1     OAC  HG1     OAB
ATOM HA      HB1       0.090  !     |   |        ||   |     //
GROUP                         !  HA-CA--CB--SG--CAK--CAG--CAJ
ATOM CB      CG321    -0.172  !     |   |             |      \
ATOM HB1     HGA2      0.090  !     |   HB2          HG2      OAE(-)
ATOM HB2     HGA2      0.090  !   O=C           
ATOM SAI     SG311    -0.202  !     |           
ATOM CAK     CG2O2     0.712
ATOM OAC     OG2D1    -0.485
ATOM CAG     CG321    -0.454
ATOM HG1     HGA2      0.090
ATOM HG2     HGA2      0.090
ATOM CAJ     CG2O3     0.569
ATOM OAE     OG2D2    -0.664
ATOM OAB     OG2D2    -0.664
GROUP                  
ATOM C       C         0.510
ATOM O       O        -0.510

BOND        N      CA       C      CA
BOND        C      +N      CA      HA
BOND       CA      CB       N      HN
BOND       CB     HB1      CB     HB2      CB     SAI
BOND      SAI     CAK
BOND      CAK     CAG
BOND      CAG     HG1     CAG     HG2     CAG     CAJ
BOND      CAJ     OAE
DOUBLE      O       C
DOUBLE    CAJ     OAB
DOUBLE    CAK     OAC
IMPR      CAK     CAG     OAC     SAI
IMPR      CAJ     OAB     OAE     CAG
IMPR        N      -C      CA      HN       C      CA      +N       O

CMAP       -C       N      CA       C       N      CA       C      +N
DONOR      HN       N   
ACCEPTOR    O       C  

IC -C   CA   *N   HN    1.3477  123.93  180.00  114.45   0.9984
IC -C   N    CA   C     1.3477  123.93  180.00  106.57   1.5180
IC N    CA   C    +N    1.4506  106.57  180.00  117.72   1.3463
IC +N   CA   *C   O     1.3463  117.72  180.00  120.59   1.2291
IC CA   C    +N   +CA   1.5180  117.72  180.00  124.35   1.4461
IC N    C    *CA  CB    1.4481  105.39  121.93  109.00   1.5562
IC N    C    *CA  HA    1.4481  105.39 -118.15  107.60   1.0826
IC N    CA   CB   SAI   1.4511  112.24  -64.90  111.69   1.8292
IC SAI  CA   *CB  HB1   1.8292  111.69 -120.47  109.26   1.1139
IC HB1  CA   *CB  HB2   1.1139  109.26 -117.29  109.58   1.1127
IC CA   CB   SAI  CAK   1.5495  111.69 -176.66   98.51   1.7328
IC CB   SAI  CAK  CAG   1.8292   98.51  148.76  110.13   1.4809
IC CAG  SAI  *CAK OAC   1.4809  110.13  176.99  123.47   1.2178
IC SAI  CAK  CAG  CAJ   1.7328  110.13 -107.58  101.50   1.4949
IC CAJ  CAK  *CAG HG1   1.4949  101.50 -116.62  109.90   1.1098
IC HG1  CAK  *CAG HG2   1.1098  109.90 -124.87  115.25   1.1067
IC CAK  CAG  CAJ  OAE   1.4809  101.50 -118.28  116.01   1.2544
IC OAE  CAG  *CAJ OAB   1.2544  116.01 -179.78  115.45   1.2567

RESI MHS               0.000  ! N1-methylated histidine
GROUP                         ! deprotonated
ATOM N       NH1      -0.470  !               HM1 HM2
ATOM HN      H         0.310  !                \ /
ATOM CA      CT1       0.070  !     |      HM3-CM     HE1
ATOM HA      HB1       0.090  !  HN-N           |     /
GROUP                         !     |   HB1    ND1--CE1   
ATOM CB      CG321    -0.041  !     |   |     /      ||    
ATOM HB1     HGA2      0.090  !  HA-CA--CB--CG       ||
ATOM HB2     HGA2      0.090  !     |   |     \\     ||
ATOM CG      CG2R51   -0.306  !     |   HB2    CD2--NE2
ATOM ND1     NG2R51   -0.038  !   O=C           |     
ATOM CM      CG331    -0.044  !     |          HD2    
ATOM HM1     HGA3      0.090
ATOM HM2     HGA3      0.090
ATOM HM3     HGA3      0.090
ATOM CD2     CG2R51    0.218
ATOM HD2     HGR52     0.102
ATOM CE1     CG2R53    0.240
ATOM HE1     HGR52     0.097
ATOM NE2     NG2R50   -0.678 ! pKa = 7.04
GROUP                  
ATOM C       C         0.510
ATOM O       O        -0.510

BOND        N      CA       C      CA
BOND        C      +N      CA      HA
BOND       CA      CB       N      HN
BOND       CB     HB1      CB     HB2      CB      CG
BOND       CG     ND1
BOND      ND1      CM     ND1     CE1
BOND       CM     HM1      CM     HM2      CM     HM3
BOND      CD2     HD2     CD2     NE2
BOND      CE1     HE1
DOUBLE      O       C
DOUBLE     CG     CD2
DOUBLE    CE1     NE2
IMPR        N      -C      CA      HN       C      CA      +N       O

CMAP       -C       N      CA       C       N      CA       C      +N
DONOR      HN       N   
ACCEPTOR    O       C  

IC -C   CA   *N   HN    1.3477  123.93  180.00  114.45   0.9984
IC -C   N    CA   C     1.3477  123.93  180.00  106.57   1.5180
IC N    CA   C    +N    1.4506  106.57  180.00  117.72   1.3463
IC +N   CA   *C   O     1.3463  117.72  180.00  120.59   1.2291
IC CA   C    +N   +CA   1.5180  117.72  180.00  124.35   1.4461
IC N    C    *CA  CB    1.4481  105.39  121.93  109.00   1.5562
IC N    C    *CA  HA    1.4481  105.39 -118.15  107.60   1.0826
IC N    CA   CB   CG    1.4562  113.55  -52.38  113.16   1.5170
IC CG   CA   *CB  HB1   1.5170  113.16  120.67  109.00   1.1138
IC HB1  CA   *CB  HB2   1.1138  109.00  116.63  109.74   1.1129
IC CA   CB   CG   ND1   1.5698  113.16  -71.34  123.68   1.3807
IC ND1  CB   *CG  CD2   1.3807  123.68  160.27  127.61   1.3623
IC CB   CG   ND1  CE1   1.5170  123.68  161.49  106.04   1.3708
IC CE1  CG   *ND1 CM    1.3708  106.04 -177.26  126.82   1.4643
IC CG   ND1  CM   HM1   1.3807  126.82  -41.70  110.88   1.1123
IC HM1  ND1  *CM  HM2   1.1123  110.88  119.56  110.27   1.1120
IC HM1  ND1  *CM  HM3   1.1123  110.88 -120.10  111.75   1.1116
IC CB   CG   CD2  NE2   1.5170  127.61 -158.09  110.69   1.3878
IC NE2  CG   *CD2 HD2   1.3878  110.69  176.41  128.78   1.0855
IC NE2  ND1  *CE1 HE1   1.3300  112.45  179.56  121.99   1.0920

RESI MLZ               1.000  ! N-methyl-lysine
GROUP   
ATOM N       NH1      -0.470  !     |                    HCM1 HCM2  
ATOM HN      H         0.310  !  HN-N                      \ /      
ATOM CA      CT1       0.070  !     |   HB1 HG1 HD1 HE1    CM-HCM3 
ATOM HA      HB1       0.090  !     |   |   |   |   |  (+)/         
GROUP                         !  HA-CA--CB--CG--CD--CE--NZ--HZ1
ATOM CB      CG321    -0.180  !     |   |   |   |   |     \
ATOM HB1     HGA2      0.090  !     |   HB2 HG2 HD2 HE2    HZ2
ATOM HB2     HGA2      0.090  !   O=C                   
GROUP                         !     |                   
ATOM CG      CG321    -0.180
ATOM HG1     HGA2      0.090
ATOM HG2     HGA2      0.090
GROUP
ATOM CD      CG321    -0.123
ATOM HD1     HGA2      0.090
ATOM HD2     HGA2      0.090
ATOM CE      CG324     0.178
ATOM HE1     HGA2      0.090
ATOM HE2     HGA2      0.090
ATOM NZ      NG3P2    -0.472
ATOM HZ1     HGP2      0.337
ATOM HZ2     HGP2      0.337
ATOM CM      CG334     0.113
ATOM HCM1    HGA3      0.090
ATOM HCM3    HGA3      0.090
ATOM HCM2    HGA3      0.090
GROUP                  
ATOM C       C         0.510
ATOM O       O        -0.510

BOND        N      CA       C      CA
BOND        C      +N      CA      HA
BOND       CA      CB       N      HN
BOND       CB     HB1      CB     HB2      CB      CG
BOND       CG     HG1      CG     HG2      CG      CD
BOND       CD     HD1      CD     HD2      CD      CE
BOND       CE     HE1      CE     HE2      CE      NZ
BOND       NZ     HZ1      NZ     HZ2      NZ      CM
BOND       CM    HCM1      CM    HCM3      CM    HCM2
DOUBLE      O       C
IMPR        N      -C      CA      HN       C      CA      +N       O

CMAP       -C       N      CA       C       N      CA       C      +N
DONOR      HN       N   
ACCEPTOR    O       C  

IC -C   CA   *N   HN    1.3477  123.93  180.00  114.45   0.9984
IC -C   N    CA   C     1.3477  123.93  180.00  106.57   1.5180
IC N    CA   C    +N    1.4506  106.57  180.00  117.72   1.3463
IC +N   CA   *C   O     1.3463  117.72  180.00  120.59   1.2291
IC CA   C    +N   +CA   1.5180  117.72  180.00  124.35   1.4461
IC N    C    *CA  CB    1.4481  105.39  121.93  109.00   1.5562
IC N    C    *CA  HA    1.4481  105.39 -118.15  107.60   1.0826
IC N    CA   CB   CG    1.4462  114.37  -73.31  113.89   1.5385
IC CG   CA   *CB  HB1   1.5385  113.89  123.06  109.20   1.1126
IC HB1  CA   *CB  HB2   1.1126  109.20  117.23  109.12   1.1159
IC CA   CB   CG   CD    1.5529  113.89 -176.17  111.90   1.5403
IC CD   CB   *CG  HG1   1.5403  111.90  120.69  108.17   1.1147
IC HG1  CB   *CG  HG2   1.1147  108.17  117.15  109.41   1.1125
IC CB   CG   CD   CE    1.5385  111.90  175.37  111.21   1.5320
IC CE   CG   *CD  HD1   1.5320  111.21  122.17  108.85   1.1129
IC HD1  CG   *CD  HD2   1.1129  108.85  117.15  108.18   1.1144
IC CG   CD   CE   NZ    1.5403  111.21 -178.21  111.42   1.5143
IC NZ   CD   *CE  HE1   1.5143  111.42  117.69  112.24   1.1039
IC HE1  CD   *CE  HE2   1.1039  112.24  124.23  112.50   1.1031
IC CD   CE   NZ   CM    1.5320  111.42  179.73  115.80   1.5115
IC CM   CE   *NZ  HZ1   1.5115  115.80 -122.95  108.30   1.0108
IC HZ1  CE   *NZ  HZ2   1.0108  108.30 -113.67  108.60   1.0102
IC CE   NZ   CM   HCM1  1.5143  115.80  -59.93  106.73   1.1119
IC HCM1 NZ   *CM  HCM3  1.1119  106.73  120.19  106.75   1.1118
IC HCM1 NZ   *CM  HCM2  1.1119  106.73 -119.89  106.63   1.1121

RESI NEP              -2.000  ! N1-phosphonohistidine
GROUP   
ATOM N       NH1      -0.470  !     |                  HE1 
ATOM HN      H         0.310  !  HN-N             __  /   
ATOM CA      CT1       0.070  !     |   HB1    ND1--CE1   
ATOM HA      HB1       0.090  !     |   |     /      |    
GROUP                         !  HA-CA--CB--CG       |
ATOM CB      CG321    -0.205  !     |   |     \\     |
ATOM HB1     HGA2      0.090  !     |   HB2    CD2--NE2
ATOM HB2     HGA2      0.090  !   O=C           |     \
ATOM CG      CG2R51    0.160  !     |          HD2     P=O3P
ATOM ND1     NG2R50   -0.886  !                       / \
ATOM CD2     CG2R51   -0.121  !                  (-)O1P O2P(-)
ATOM HD2     HGR52     0.159  !                                 
ATOM CE1     CG2R53    0.268
ATOM HE1     HGR52     0.181
ATOM NE2     NG2R51   -0.314
ATOM P       PG2       1.539
ATOM O1P     OG2P1    -0.987   
ATOM O2P     OG2P1    -0.987
ATOM O3P     OG2P1    -0.987
GROUP                  
ATOM C       C         0.510
ATOM O       O        -0.510

BOND        N      CA       C      CA
BOND        C      +N      CA      HA
BOND       CA      CB       N      HN
BOND       CB     HB1      CB     HB2      CB      CG
BOND       CG     ND1
BOND      CD2     HD2     CD2     NE2
BOND      CE1     HE1     CE1     NE2
BOND      NE2       P
BOND        P     O1P       P     O2P
DOUBLE      O       C
DOUBLE    ND1     CE1
DOUBLE     CG     CD2
DOUBLE      P     O3P
IMPR        N      -C      CA      HN       C      CA      +N       O

CMAP       -C       N      CA       C       N      CA       C      +N
DONOR      HN       N   
ACCEPTOR    O       C  

IC -C   CA   *N   HN    1.3477  123.93  180.00  114.45   0.9984
IC -C   N    CA   C     1.3477  123.93  180.00  106.57   1.5180
IC N    CA   C    +N    1.4506  106.57  180.00  117.72   1.3463
IC +N   CA   *C   O     1.3463  117.72  180.00  120.59   1.2291
IC CA   C    +N   +CA   1.5180  117.72  180.00  124.35   1.4461
IC N    C    *CA  CB    1.4481  105.39  121.93  109.00   1.5562
IC N    C    *CA  HA    1.4481  105.39 -118.15  107.60   1.0826
IC N    CA   CB   CG    1.4602  110.21  -33.69  112.65   1.5030
IC CG   CA   *CB  HB1   1.5030  112.65 -121.44  109.56   1.1093
IC HB1  CA   *CB  HB2   1.1093  109.56 -118.57  109.63   1.1101
IC CA   CB   CG   CD2   1.5698  112.65   82.75  125.62   1.3598
IC CD2  CB   *CG  ND1   1.3598  125.62 -145.72  116.17   1.3786
IC CB   CG   CD2  NE2   1.5030  125.62 -144.89  106.13   1.3788
IC NE2  CG   *CD2 HD2   1.3788  106.13  174.94  131.17   1.0808
IC CG   CD2  NE2  P     1.3598  106.13  154.82  128.18   1.7616
IC P    CD2  *NE2 CE1   1.7616  128.18 -156.29  106.63   1.3482
IC ND1  NE2  *CE1 HE1   1.3268  112.22 -178.40  121.19   1.0948
IC CD2  NE2  P    O1P   1.3788  128.18  155.45  105.68   1.5129
IC O1P  NE2  *P   O2P   1.5129  105.68  119.21  104.19   1.5228
IC O1P  NE2  *P   O3P   1.5129  105.68 -122.40  105.86   1.5156

RESI PRV               0.000  ! (2R)-amino(2-nitrophenyl)ethanoic acid
GROUP   
ATOM N       NH1      -0.470  !     |    HD1  HE1      
ATOM HN      H         0.310  !  HN-N     |    |       
ATOM CA      CT1       0.070  !     |    CD1--CE1      
ATOM HA      HB1       0.090  !     |    //     \\     
GROUP                         !  HA-CA--CG      CZ--HZ
ATOM CG      CG2R61    0.043  !     |    \  __  /
ATOM CD1     CG2R61   -0.091  !     |    CD2--CE2
ATOM HD1     HGR61     0.115  !   O=C     |    |  
ATOM CD2     CG2R61    0.283  !     |    N1(+) HE2   
ATOM N1      NG2O1     0.204  !         // \
ATOM O1      OG2N1    -0.279  !        O1   O2(-)
ATOM O2      OG2N1    -0.279
ATOM CE1     CG2R61   -0.015
ATOM HE1     HGR61     0.115
ATOM CE2     CG2R61   -0.322
ATOM HE2     HGR61     0.188
ATOM CZ      CG2R61   -0.077
ATOM HZ      HGR61     0.115
GROUP                  
ATOM C       C         0.510
ATOM O       O        -0.510

BOND        N      CA       C      CA
BOND        C      +N      CA      HA
BOND       CA      CG       N      HN
BOND       CG     CD2
BOND      CD1     HD1     CD1     CE1
BOND      CD2      N1
BOND       N1      O2
BOND      CE1     HE1
BOND      CE2     HE2     CE2      CZ
BOND       CZ      HZ
DOUBLE      O       C
DOUBLE     CG     CD1
DOUBLE     CZ     CE1
DOUBLE    CD2     CE2
DOUBLE     N1      O1
IMPR        N      -C      CA      HN       C      CA      +N       O

CMAP       -C       N      CA       C       N      CA       C      +N
DONOR      HN       N   
ACCEPTOR    O       C  

IC -C   CA   *N   HN    1.3477  123.93  180.00  114.45   0.9984
IC -C   N    CA   C     1.3477  123.93  180.00  106.57   1.5180
IC N    CA   C    +N    1.4506  106.57  180.00  117.72   1.3463
IC +N   CA   *C   O     1.3463  117.72  180.00  120.59   1.2291
IC CA   C    +N   +CA   1.5180  117.72  180.00  124.35   1.4461
IC N    C    *CA  CG    1.4547  102.10 -122.33  110.70   1.5316
IC N    C    *CA  HA    1.4547  102.10  114.48  106.32   1.0804
IC N    CA   CG   CD2   1.4547  114.52  125.03  122.13   1.4279
IC CD2  CA   *CG  CD1   1.4279  122.13  179.49  118.61   1.4122
IC CA   CG   CD1  CE1   1.5316  118.61 -178.35  121.11   1.3963
IC CE1  CG   *CD1 HD1   1.3963  121.11  178.00  119.83   1.0807
IC CA   CG   CD2  N1    1.5316  122.13   -2.20  123.40   1.4472
IC N1   CG   *CD2 CE2   1.4472  123.40 -179.09  118.22   1.4178
IC CG   CD2  N1   O2    1.4279  123.40  -52.94  116.28   1.2269
IC O2   CD2  *N1  O1    1.2269  116.28 -169.31  117.09   1.2283
IC CG   CD1  CE1  CZ    1.4122  121.11   -0.74  120.02   1.3953
IC CZ   CD1  *CE1 HE1   1.3953  120.02  179.39  120.12   1.0812
IC CZ   CD2  *CE2 HE2   1.3963  121.52 -178.83  119.07   1.0827
IC CE2  CE1  *CZ  HZ    1.3963  119.85  179.50  119.95   1.0823

RESI QCS               0.000  ! S-carbamoyl-L-cysteine
GROUP   
ATOM N       NH1      -0.470  !     |          
ATOM HN      H         0.310  !  HN-N          
ATOM CA      CT1       0.070  !     |   HB1            HE1
ATOM HA      HB1       0.090  !     |   |             /
GROUP                         !  HA-CA--CB--SG--CD--NE2
ATOM CB      CG321    -0.046  !     |   |       ||    \
ATOM HB1     HGA2      0.090  !     |   HB2     OE1    HE2
ATOM HB2     HGA2      0.090  !   O=C         
ATOM SG      SG311    -0.122  !     |         
ATOM CD      CG2O6     0.426
ATOM NE2     NG2S2    -0.686
ATOM OE1     OG2D1    -0.468
ATOM HE1     HGP1      0.358
ATOM HE2     HGP1      0.358
GROUP                  
ATOM C       C         0.510
ATOM O       O        -0.510

BOND        N      CA       C      CA
BOND        C      +N      CA      HA
BOND       CA      CB       N      HN
BOND       CB     HB1      CB     HB2      CB      SG
BOND       SG      CD
BOND       CD     NE2
BOND      NE2     HE1     NE2     HE2
DOUBLE      O       C
DOUBLE     CD     OE1
IMPR       CD     NE2     OE1      SG
IMPR        N      -C      CA      HN       C      CA      +N       O

CMAP       -C       N      CA       C       N      CA       C      +N
DONOR      HN       N   
ACCEPTOR    O       C  

IC -C   CA   *N   HN    1.3477  123.93  180.00  114.45   0.9984
IC -C   N    CA   C     1.3477  123.93  180.00  106.57   1.5180
IC N    CA   C    +N    1.4506  106.57  180.00  117.72   1.3463
IC +N   CA   *C   O     1.3463  117.72  180.00  120.59   1.2291
IC CA   C    +N   +CA   1.5180  117.72  180.00  124.35   1.4461
IC N    C    *CA  CB    1.4541  103.61  122.55  108.33   1.5589
IC N    C    *CA  HA    1.4541  103.61 -117.13  108.34   1.0814
IC N    CA   CB   SG    1.4541  114.98  -72.36  112.64   1.8288
IC SG   CA   *CB  HB1   1.8288  112.64 -121.97  110.70   1.1129
IC HB1  CA   *CB  HB2   1.1129  110.70 -116.44  107.49   1.1138
IC CA   CB   SG   CD    1.5589  112.64  161.17   99.11   1.7430
IC CB   SG   CD   NE2   1.8288   99.11 -169.82  112.15   1.3522
IC NE2  SG   *CD  OE1   1.3522  112.15 -179.83  124.94   1.2252
IC SG   CD   NE2  HE1   1.7430  112.15   -2.19  119.43   0.9950
IC HE1  CD   *NE2 HE2   0.9950  119.43 -170.73  116.54   0.9964

RESI QPA              -2.000  ! S-[(1S)-1-carboxy-1-(phosphonooxy)ethyl]-L-cysteine
GROUP   
ATOM N       NH1      -0.470  !     |           H92 H93
ATOM HN      H         0.310  !  HN-N            | /
ATOM CA      CT1       0.070  !     |   HB1  H91-C9    O9
ATOM HA      HB1       0.090  !     |   |        |    //
GROUP                         !  HA-CA--CB--SG--C8--C10
ATOM CB      CG321    -0.255  !     |   |        |     \
ATOM HB1     HGA2      0.090  !     |   HB2     O14     O10(-)
ATOM HB2     HGA2      0.090  !   O=C            |
ATOM SG      SG311    -0.232  !     |    (-)O12--P2--O13
ATOM C8      CG301     0.319  !                  ||    \
ATOM C9      CG331    -0.281  !                  O11   HO13
ATOM H91     HGA3      0.090
ATOM H92     HGA3      0.090
ATOM H93     HGA3      0.090
ATOM C10     CG2O3     0.533
ATOM O9      OG2D2    -0.678
ATOM O10     OG2D2    -0.746
ATOM O14     OG303    -0.460
ATOM P2      PG1       1.330
ATOM O11     OG2P1    -0.825
ATOM O12     OG2P1    -0.825
ATOM O13     OG311    -0.668
ATOM HO13    HGP1      0.338
GROUP                  
ATOM C       C         0.510
ATOM O       O        -0.510

BOND        N      CA       C      CA
BOND        C      +N      CA      HA
BOND       CA      CB       N      HN
BOND       CB     HB1      CB     HB2      CB      SG
BOND       SG      C8
BOND       C8      C9      C8     C10      C8     O14
BOND       C9     H91      C9     H92      C9     H93
BOND      C10     O10
BOND      O14      P2
BOND       P2     O12      P2     O13
BOND      O13    HO13
DOUBLE      O       C
DOUBLE    C10      O9
DOUBLE     P2     O11
IMPR      C10     O10      O9      C8
IMPR        N      -C      CA      HN       C      CA      +N       O

CMAP       -C       N      CA       C       N      CA       C      +N
DONOR      HN       N   
ACCEPTOR    O       C  

IC -C   CA   *N   HN    1.3477  123.93  180.00  114.45   0.9984
IC -C   N    CA   C     1.3477  123.93  180.00  106.57   1.5180
IC N    CA   C    +N    1.4506  106.57  180.00  117.72   1.3463
IC +N   CA   *C   O     1.3463  117.72  180.00  120.59   1.2291
IC CA   C    +N   +CA   1.5180  117.72  180.00  124.35   1.4461
IC N    C    *CA  CB    1.4481  105.39  121.93  109.00   1.5562
IC N    C    *CA  HA    1.4481  105.39 -118.15  107.60   1.0826
IC N    CA   CB   SG    1.4525  110.01  -58.98  112.13   1.8356
IC SG   CA   *CB  HB1   1.8356  112.13  122.37  109.37   1.1130
IC HB1  CA   *CB  HB2   1.1130  109.37  116.61  108.71   1.1112
IC CA   CB   SG   C8    1.5575  112.13   99.93  104.87   1.8519
IC CB   SG   C8   O14   1.8356  104.87  -33.47  106.03   1.4216
IC O14  SG   *C8  C10   1.4216  106.03 -124.36  108.31   1.5877
IC C10  SG   *C8  C9    1.5877  108.31 -118.11  108.06   1.5521
IC SG   C8   C9   H91   1.8519  108.06  174.56  110.74   1.1093
IC H91  C8   *C9  H92   1.1093  110.74  120.13  109.97   1.1092
IC H91  C8   *C9  H93   1.1093  110.74 -119.47  110.02   1.1093
IC SG   C8   C10  O10   1.8519  108.31  -71.36  117.05   1.2631
IC O10  C8   *C10 O9    1.2631  117.05 -179.63  117.03   1.2655
IC SG   C8   O14  P2    1.8519  106.03  167.60  127.22   1.5761
IC C8   O14  P2   O13   1.4216  127.22   49.00  106.80   1.5887
IC O13  O14  *P2  O12   1.5887  106.80  113.32  101.99   1.5073
IC O12  O14  *P2  O11   1.5073  101.99  126.68  108.86   1.4999
IC O14  P2   O13  HO13  1.5761  106.80   17.30  110.24   0.9765

RESI R1A              -1.000  ! 3-{[(2,2,5,5-tetramethyl-1-oxo-2,5-dihydro-1H-pyrrolium-3-yl)methyl]disulfanyl}-D-alanine
GROUP   
ATOM N       NH1      -0.470  !                     H82 H83 H91 H92
ATOM HN      H         0.310  !                        \ /   \ /
ATOM CA      CT1       0.070  !     |               H81-C8   C9-H93
ATOM HA      HB1       0.090  !  HN-N                    \  / (+)
GROUP                         !     |   HB1         HE1   C2--N1=O1
ATOM CB      CG321    -0.100  !     |   |           |    /    |
ATOM HB1     HGA2      0.090  !  HA-CA--CB--SG--SD--CE--C3    | H61 H62
ATOM HB2     HGA2      0.090  !     |   |           |    \\   |  \ /
ATOM SG      SG301    -0.080  !     |   HB2         HE2   C4--C5--C6-H63
ATOM SD      SG301    -0.080  !   O=C                     |   |
ATOM CE      CG321    -0.185  !     |                     H4  C7-H71
ATOM HE1     HGA2      0.090  !                               / \
ATOM HE2     HGA2      0.090  !                              H72 H73
ATOM C3      CG2R51    0.007
ATOM C2      CG3C50    0.427
ATOM C8      CG331    -0.362
ATOM H81     HGA3      0.090
ATOM H82     HGA3      0.090
ATOM H83     HGA3      0.090
ATOM C9      CG331    -0.362
ATOM H91     HGA3      0.090
ATOM H92     HGA3      0.090
ATOM H93     HGA3      0.090
ATOM C4      CG2R51   -0.302
ATOM H4      HGR51     0.096
ATOM N1      NG3C51   -0.554
ATOM O1      OG312    -0.648
ATOM C5      CG3C50    0.427
ATOM C6      CG331    -0.362
ATOM H61     HGA3      0.090
ATOM H62     HGA3      0.090
ATOM H63     HGA3      0.090
ATOM C7      CG331    -0.362
ATOM H71     HGA3      0.090
ATOM H72     HGA3      0.090
ATOM H73     HGA3      0.090
GROUP
ATOM C       C         0.510
ATOM O       O        -0.510

BOND        N      CA       C      CA
BOND        C      +N      CA      HA
BOND       CA      CB       N      HN
BOND       CB     HB1      CB     HB2      CB      SG
BOND       SG      SD
BOND       SD      CE
BOND       CE     HE1      CE     HE2      CE      C3
BOND       C3      C2
BOND       C2      C8      C2      C9      C2      N1
BOND       C8     H81      C8     H82      C8     H83
BOND       C9     H91      C9     H92      C9     H93
BOND       C4      H4      C4      C5
BOND       N1      C5
BOND       C5      C6      C5      C7
BOND       C6     H61      C6     H62      C6     H63
BOND       C7     H71      C7     H72      C7     H73
DOUBLE      O       C
DOUBLE     C3      C4
DOUBLE     N1      O1
IMPR        N      -C      CA      HN       C      CA      +N       O

CMAP       -C       N      CA       C       N      CA       C      +N
DONOR      HN       N   
ACCEPTOR    O       C  

IC -C   CA   *N   HN    1.3477  123.93  180.00  114.45   0.9984
IC -C   N    CA   C     1.3477  123.93  180.00  106.57   1.5180
IC N    CA   C    +N    1.4506  106.57  180.00  117.72   1.3463
IC +N   CA   *C   O     1.3463  117.72  180.00  120.59   1.2291
IC CA   C    +N   +CA   1.5180  117.72  180.00  124.35   1.4461
IC N    C    *CA  CB    1.4481  105.39  121.93  109.00   1.5562
IC N    C    *CA  HA    1.4481  105.39 -118.15  107.60   1.0826
IC N    CA   CB   SG    1.4475  113.87   49.30  114.86   1.8238
IC SG   CA   *CB  HB1   1.8238  114.86  123.91  109.09   1.1119
IC HB1  CA   *CB  HB2   1.1119  109.09  115.74  107.89   1.1117
IC CA   CB   SG   SD    1.5533  114.86  161.33  102.54   2.0257
IC CB   SG   SD   CE    1.8238  102.54  -83.70  102.63   1.7930
IC SG   SD   CE   C3    2.0257  102.63  160.35  107.94   1.4944
IC C3   SD   *CE  HE1   1.4944  107.94 -120.58  111.08   1.1090
IC HE1  SD   *CE  HE2   1.1090  111.08 -119.56  110.17   1.1113
IC SD   CE   C3   C2    1.7930  107.94  -98.33  126.08   1.5342
IC C2   CE   *C3  C4    1.5342  126.08 -174.94  125.30   1.3612
IC CE   C3   C2   N1    1.4944  126.08 -174.79  108.19   1.4865
IC N1   C3   *C2  C8    1.4865  108.19 -124.83  107.15   1.5353
IC C8   C3   *C2  C9    1.5353  107.15 -117.48  107.98   1.5337
IC C3   C2   C8   H81   1.5342  107.15  -60.55  111.74   1.1056
IC H81  C2   *C8  H82   1.1056  111.74  122.26  109.75   1.1105
IC H81  C2   *C8  H83   1.1056  111.74 -120.32  108.64   1.1103
IC C3   C2   C9   H91   1.5342  107.98   67.77  111.29   1.1067
IC H91  C2   *C9  H92   1.1067  111.29  119.17  108.50   1.1111
IC H91  C2   *C9  H93   1.1067  111.29 -122.44  110.67   1.1096
IC CE   C3   C4   C5    1.4944  125.30  176.48  109.64   1.5112
IC C5   C3   *C4  H4    1.5112  109.64  177.99  126.40   1.0763
IC C5   C2   *N1  O1    1.4826  104.98 -124.99  113.97   1.4270
IC N1   C4   *C5  C6    1.4826  108.67 -120.11  105.21   1.5265
IC N1   C4   *C5  C7    1.4826  108.67  125.23  104.00   1.5295
IC C4   C5   C6   H61   1.5112  105.21  -61.53  111.24   1.1083
IC H61  C5   *C6  H62   1.1083  111.24  122.22  110.64   1.1099
IC H61  C5   *C6  H63   1.1083  111.24 -119.47  108.43   1.1107
IC C4   C5   C7   H71   1.5112  104.00  -63.82  110.00   1.1106
IC H71  C5   *C7  H72   1.1106  110.00  122.67  111.95   1.1073
IC H71  C5   *C7  H73   1.1106  110.00 -117.15  108.40   1.1104

RESI SDP               0.000  ! 2-amino-3-(diethoxy-phosphoryloxy)-propionic acid
GROUP   
ATOM N       NH1      -0.470  !     |          
ATOM HN      H         0.310  !  HN-N          
ATOM CA      CT1       0.070  !     |   HB1     O3     H311    H321
ATOM HA      HB1       0.090  !     |   |       ||     |      /
GROUP                         !  HA-CA--CB--OG--P--O1--C31--C32-H322
ATOM CB      CG321    -0.022  !     |   |       |      |      \
ATOM HB1     HGA2      0.090  !     |   HB2     O2     H312    H323
ATOM HB2     HGA2      0.090  !   O=C           |
ATOM OG      OG303    -0.523  !     |      H411-C41-H412
ATOM P       PG0       1.713  !                 |
ATOM O3      OG2P1    -0.618  !                 C42-H421
ATOM O2      OG303    -0.523  !                 / \
ATOM O1      OG303    -0.523  !               H422 H423
ATOM C31     CG321    -0.022
ATOM H311    HGA2      0.090
ATOM H312    HGA2      0.090
ATOM C41     CG321    -0.022
ATOM H411    HGA2      0.090
ATOM H412    HGA2      0.090
GROUP
ATOM C32     CG331    -0.270
ATOM H321    HGA3      0.090
ATOM H322    HGA3      0.090
ATOM H323    HGA3      0.090
GROUP
ATOM C42     CG331    -0.270
ATOM H421    HGA3      0.090
ATOM H422    HGA3      0.090
ATOM H423    HGA3      0.090
GROUP                  
ATOM C       C         0.510
ATOM O       O        -0.510

BOND        N      CA       C      CA
BOND        C      +N      CA      HA
BOND       CA      CB       N      HN
BOND       CB     HB1      CB     HB2      CB      OG
BOND       OG       P
BOND        P      O2       P      O1
BOND       O2     C41
BOND       O1     C31
BOND      C31    H311     C31    H312     C31     C32
BOND      C41    H411     C41    H412     C41     C42
BOND      C32    H321     C32    H322     C32    H323
BOND      C42    H421     C42    H422     C42    H423
DOUBLE      O       C
DOUBLE      P      O3
IMPR        N      -C      CA      HN       C      CA      +N       O

CMAP       -C       N      CA       C       N      CA       C      +N
DONOR      HN       N   
ACCEPTOR    O       C  

IC -C   CA   *N   HN    1.3477  123.93  180.00  114.45   0.9984
IC -C   N    CA   C     1.3477  123.93  180.00  106.57   1.5180
IC N    CA   C    +N    1.4506  106.57  180.00  117.72   1.3463
IC +N   CA   *C   O     1.3463  117.72  180.00  120.59   1.2291
IC CA   C    +N   +CA   1.5180  117.72  180.00  124.35   1.4461
IC N    C    *CA  CB    1.4481  105.39  121.93  109.00   1.5562
IC N    C    *CA  HA    1.4481  105.39 -118.15  107.60   1.0826
IC N    CA   CB   OG    1.4650  112.52 -158.22  109.77   1.4384
IC OG   CA   *CB  HB1   1.4384  109.77  118.79  107.27   1.1166
IC HB1  CA   *CB  HB2   1.1166  107.27  117.13  109.58   1.1179
IC CA   CB   OG   P     1.5552  109.77 -171.62  117.97   1.5988
IC CB   OG   P    O2    1.4384  117.97   65.47  108.18   1.5900
IC O2   OG   *P   O1    1.5900  108.18 -114.49  104.00   1.5942
IC O2   OG   *P   O3    1.5900  108.18  125.59  112.77   1.4770
IC OG   P    O1   C31   1.5988  104.00  -78.10  117.35   1.4314
IC P    O1   C31  C32   1.5942  117.35  171.24  105.46   1.5244
IC C32  O1   *C31 H311  1.5244  105.46  118.60  111.13   1.1178
IC H311 O1   *C31 H312  1.1178  111.13  122.54  112.50   1.1187
IC OG   P    O2   C41   1.5988  108.18   76.60  116.98   1.4326
IC P    O2   C41  C42   1.5900  116.98 -179.05  105.59   1.5246
IC C42  O2   *C41 H411  1.5246  105.59  118.73  112.11   1.1168
IC H411 O2   *C41 H412  1.1168  112.11  122.22  112.04   1.1184
IC O1   C31  C32  H321  1.4314  105.46  179.31  110.69   1.1108
IC H321 C31  *C32 H322  1.1108  110.69  120.43  110.51   1.1107
IC H321 C31  *C32 H323  1.1108  110.69 -120.00  110.19   1.1117
IC O2   C41  C42  H421  1.4326  105.59  179.60  110.22   1.1114
IC H421 C41  *C42 H422  1.1114  110.22  120.13  110.39   1.1108
IC H421 C41  *C42 H423  1.1114  110.22 -119.86  110.34   1.1107

RESI SEB               0.000  ! O-benzylsulfonyl-serine
GROUP   
ATOM N       NH1      -0.470  !     |                    HH1    HI1
ATOM HN      H         0.310  !  HN-N                     \     /
ATOM CA      CT1       0.070  !     |   HB1     OD1 HE1   CH1--CI1
ATOM HA      HB1       0.090  !     |   |       ||  |    //     \\
GROUP                         !  HA-CA--CB--OG--SD--CE--CZ       CJ-HJ
ATOM CB      CG321     0.080  !     |   |       ||  |    \   __  /
ATOM HB1     HGA2      0.090  !     |   HB2     OD2 HE2   CH2--CI2
ATOM HB2     HGA2      0.090  !   O=C                     /      \
ATOM OG      OG303    -0.177  !     |                    HH2      HI2
ATOM SD      SG3O2     0.173
ATOM OD1     OG2P1    -0.315
ATOM OD2     OG2P1    -0.315
ATOM CE      CG321     0.281
ATOM HE1     HGA2      0.090
ATOM HE2     HGA2      0.090
ATOM CZ      CG2R61   -0.297
ATOM CH1     CG2R61   -0.052
ATOM HH1     HGR61     0.115
ATOM CH2     CG2R61    0.018
ATOM HH2     HGR61     0.115
ATOM CI1     CG2R61   -0.108
ATOM HI1     HGR61     0.115
ATOM CI2     CG2R61   -0.108
ATOM HI2     HGR61     0.115
GROUP
ATOM CJ      CG2R61   -0.115
ATOM HJ      HGR61     0.115
GROUP                  
ATOM C       C         0.510
ATOM O       O        -0.510

BOND        N      CA       C      CA
BOND        C      +N      CA      HA
BOND       CA      CB       N      HN
BOND       CB     HB1      CB     HB2      CB      OG
BOND       OG      SD
BOND       SD      CE
BOND       CE     HE1      CE     HE2      CE      CZ
BOND       CZ     CH2
BOND      CH1     HH1     CH1     CI1
BOND      CH2     HH2
BOND      CI1     HI1
BOND      CI2     HI2     CI2      CJ
BOND       CJ      HJ
DOUBLE      O       C
DOUBLE     SD     OD1      SD     OD2      
DOUBLE     CZ     CH1
DOUBLE    CI1      CJ
DOUBLE    CH2     CI2
IMPR        N      -C      CA      HN       C      CA      +N       O

CMAP       -C       N      CA       C       N      CA       C      +N
DONOR      HN       N   
ACCEPTOR    O       C  

IC -C   CA   *N   HN    1.3477  123.93  180.00  114.45   0.9984
IC -C   N    CA   C     1.3477  123.93  180.00  106.57   1.5180
IC N    CA   C    +N    1.4506  106.57  180.00  117.72   1.3463
IC +N   CA   *C   O     1.3463  117.72  180.00  120.59   1.2291
IC CA   C    +N   +CA   1.5180  117.72  180.00  124.35   1.4461
IC N    C    *CA  CB    1.4481  105.39  121.93  109.00   1.5562
IC N    C    *CA  HA    1.4481  105.39 -118.15  107.60   1.0826
IC N    CA   CB   OG    1.4662  113.48  -40.45  109.83   1.4524
IC OG   CA   *CB  HB1   1.4524  109.83  122.75  110.82   1.1133
IC HB1  CA   *CB  HB2   1.1133  110.82  118.01  109.46   1.1128
IC CA   CB   OG   SD    1.5568  109.83   97.63  118.64   1.6148
IC CB   OG   SD   CE    1.4524  118.64   91.34   97.40   1.7773
IC CE   OG   *SD  OD1   1.7773   97.40 -113.88  108.93   1.4416
IC CE   OG   *SD  OD2   1.7773   97.40  113.06  108.25   1.4383
IC OG   SD   CE   CZ    1.6148   97.40 -175.89  110.18   1.4918
IC CZ   SD   *CE  HE1   1.4918  110.18  120.56  108.39   1.1102
IC HE1  SD   *CE  HE2   1.1102  108.39  119.12  107.79   1.1111
IC SD   CE   CZ   CH1   1.7773  110.18  -88.30  120.30   1.4076
IC CH1  CE   *CZ  CH2   1.4076  120.30  179.69  120.50   1.4080
IC CE   CZ   CH1  CI1   1.4918  120.30 -179.92  120.30   1.4001
IC CI1  CZ   *CH1 HH1   1.4001  120.30 -179.16  120.26   1.0814
IC CE   CZ   CH2  CI2   1.4918  120.50  179.90  120.32   1.4003
IC CI2  CZ   *CH2 HH2   1.4003  120.32  179.46  120.30   1.0806
IC CZ   CH1  CI1  CJ    1.4076  120.30   -0.05  120.16   1.4004
IC CJ   CH1  *CI1 HI1   1.4004  120.16 -179.74  119.85   1.0804
IC CJ   CH2  *CI2 HI2   1.4005  120.13  179.81  119.93   1.0802
IC CI2  CI1  *CJ  HJ    1.4005  119.88 -179.60  120.03   1.0806

RESI SEN              -1.000  ! O-[N,N-dimethylphosphoramidate]-L-serine
GROUP   
ATOM N       NH1      -0.470  !     |               H11 H12
ATOM HN      H         0.310  !  HN-N                | /
ATOM CA      CT1       0.070  !     |   HB1     O3   C1--H13
ATOM HA      HB1       0.090  !     |   |       ||  /
GROUP                         !  HA-CA--CB--OG--P--N1
ATOM CB      CG321    -0.193  !     |   |       |   \
ATOM HB1     HGA2      0.090  !     |   HB2    O2(-) C2--H21
ATOM HB2     HGA2      0.090  !   O=C                | \
ATOM OG      OG303    -0.393  !     |               H22 H23
ATOM P       PG1       1.411
ATOM O2      OG2P1    -0.786
ATOM O3      OG2P1    -0.786
ATOM N1      NG2S3    -0.591
ATOM C1      CG331    -0.191
ATOM H11     HGA3      0.090
ATOM H12     HGA3      0.090
ATOM H13     HGA3      0.090
ATOM C2      CG331    -0.191
ATOM H21     HGA3      0.090
ATOM H22     HGA3      0.090
ATOM H23     HGA3      0.090
GROUP                  
ATOM C       C         0.510
ATOM O       O        -0.510

BOND        N      CA       C      CA
BOND        C      +N      CA      HA
BOND       CA      CB       N      HN
BOND       CB     HB1      CB     HB2      CB      OG
BOND       OG       P
BOND        P      O2       P      N1
BOND       N1      C1      N1      C2
BOND       C1     H11      C1     H12      C1     H13
BOND       C2     H21      C2     H22      C2     H23
DOUBLE      O       C
DOUBLE      P      O3       
IMPR        N      -C      CA      HN       C      CA      +N       O

CMAP       -C       N      CA       C       N      CA       C      +N
DONOR      HN       N   
ACCEPTOR    O       C  

IC -C   CA   *N   HN    1.3477  123.93  180.00  114.45   0.9984
IC -C   N    CA   C     1.3477  123.93  180.00  106.57   1.5180
IC N    CA   C    +N    1.4506  106.57  180.00  117.72   1.3463
IC +N   CA   *C   O     1.3463  117.72  180.00  120.59   1.2291
IC CA   C    +N   +CA   1.5180  117.72  180.00  124.35   1.4461
IC N    C    *CA  CB    1.4481  105.39  121.93  109.00   1.5562
IC N    C    *CA  HA    1.4481  105.39 -118.15  107.60   1.0826
IC N    CA   CB   OG    1.4444  109.60  -53.77  111.18   1.4393
IC OG   CA   *CB  HB1   1.4393  111.18 -119.41  109.10   1.1128
IC HB1  CA   *CB  HB2   1.1128  109.10 -116.67  109.63   1.1169
IC CA   CB   OG   P     1.5569  111.18  101.39  122.14   1.6364
IC CB   OG   P    N1    1.4393  122.14  176.84  102.97   1.7336
IC N1   OG   *P   O2    1.7336  102.97 -117.07  107.57   1.5074
IC O2   OG   *P   O3    1.5074  107.57 -127.31  105.92   1.5191
IC OG   P    N1   C1    1.6364  102.97  108.00  116.21   1.4453
IC C1   P    *N1  C2    1.4453  116.21  150.16  115.95   1.4458
IC P    N1   C1   H11   1.7336  116.21 -164.43  108.47   1.1113
IC H11  N1   *C1  H12   1.1113  108.47  119.43  111.16   1.1137
IC H11  N1   *C1  H13   1.1113  108.47 -119.04  109.26   1.1126
IC P    N1   C2   H21   1.7336  115.95  163.62  108.67   1.1111
IC H21  N1   *C2  H22   1.1111  108.67  119.33  109.28   1.1127
IC H21  N1   *C2  H23   1.1111  108.67 -119.59  111.13   1.1147

RESI SGB               0.000  ! O-[(S)-methyl(1-methylethoxy)phosphoryl]-L-serine
GROUP   
ATOM N       NH1      -0.470  !     |         HC11 HC12 HC31 HC32
ATOM HN      H         0.310  !  HN-N           | /       | /
ATOM CA      CT1       0.070  !     |   HB1     C1--HC13  C3--HC33
ATOM HA      HB1       0.090  !     |   |       |        /
GROUP                         !  HA-CA--CB--OG--P1--O2--C2-H2
ATOM CB      CG321     0.125  !     |   |       ||       \
ATOM HB3     HGA2      0.090  !     |   HB2     O1        C4--HC41
ATOM HB2     HGA2      0.090  !   O=C                     | \
ATOM OG      OG303    -0.613  !     |                   HC42 HC43
ATOM P1      PG0       1.673
ATOM C1      CG331    -0.503
ATOM HC11    HGA3      0.090
ATOM HC12    HGA3      0.090
ATOM HC13    HGA3      0.090
ATOM O1      OG2P1    -0.804
ATOM O2      OG303    -0.474
ATOM C2      CG311     0.056
ATOM H2      HGA1      0.090
GROUP
ATOM C3      CG331    -0.270
ATOM HC31    HGA3      0.090
ATOM HC32    HGA3      0.090
ATOM HC33    HGA3      0.090
GROUP
ATOM C4      CG331    -0.270
ATOM HC41    HGA3      0.090
ATOM HC42    HGA3      0.090
ATOM HC43    HGA3      0.090
GROUP                  
ATOM C       C         0.510
ATOM O       O        -0.510

BOND        N      CA       C      CA
BOND        C      +N      CA      HA
BOND       CA      CB       N      HN
BOND       CB     HB3      CB     HB2      CB      OG
BOND       OG      P1
BOND       P1      C1      P1      O2
BOND       C1    HC11      C1    HC12      C1    HC13
BOND       O2      C2
BOND       C2      H2      C2      C3      C2      C4
BOND       C3    HC31      C3    HC32      C3    HC33
BOND       C4    HC41      C4    HC42      C4    HC43
DOUBLE      O       C
DOUBLE     P1      O1
IMPR        N      -C      CA      HN       C      CA      +N       O

CMAP       -C       N      CA       C       N      CA       C      +N
DONOR      HN       N   
ACCEPTOR    O       C  

IC -C   CA   *N   HN    1.3477  123.93  180.00  114.45   0.9984
IC -C   N    CA   C     1.3477  123.93  180.00  106.57   1.5180
IC N    CA   C    +N    1.4506  106.57  180.00  117.72   1.3463
IC +N   CA   *C   O     1.3463  117.72  180.00  120.59   1.2291
IC CA   C    +N   +CA   1.5180  117.72  180.00  124.35   1.4461
IC N    C    *CA  CB    1.4481  105.39  121.93  109.00   1.5562
IC N    C    *CA  HA    1.4481  105.39 -118.15  107.60   1.0826
IC N    CA   CB   OG    1.4681  114.48 -160.55  109.77   1.4307
IC OG   CA   *CB  HB3   1.4307  109.77 -125.77  109.05   1.1188
IC HB3  CA   *CB  HB2   1.1188  109.05 -116.55  107.29   1.1151
IC CA   CB   OG   P1    1.5554  109.77 -143.09  121.50   1.5961
IC CB   OG   P1   O2    1.4307  121.50   38.91  120.73   1.5799
IC O2   OG   *P1  O1    1.5799  120.73  165.87  118.17   1.4755
IC O2   OG   *P1  C1    1.5799  120.73  -93.67   92.72   1.8396
IC OG   P1   C1   HC11  1.5961   92.72 -166.73  107.51   1.1004
IC HC11 P1   *C1  HC12  1.1004  107.51  118.48  108.14   1.0996
IC HC11 P1   *C1  HC13  1.1004  107.51 -119.12  109.21   1.0975
IC OG   P1   O2   C2    1.5961  120.73  167.74  119.29   1.4147
IC P1   O2   C2   C3    1.5799  119.29  -81.51  108.92   1.5316
IC C3   O2   *C2  C4    1.5316  108.92 -120.04  107.23   1.5306
IC C3   O2   *C2  H2    1.5316  108.92  121.61  113.04   1.1221
IC O2   C2   C3   HC31  1.4147  108.92 -174.16  110.86   1.1087
IC HC31 C2   *C3  HC32  1.1087  110.86  120.33  110.45   1.1126
IC HC31 C2   *C3  HC33  1.1087  110.86 -120.64  111.40   1.1114
IC O2   C2   C4   HC41  1.4147  107.23  178.88  110.37   1.1100
IC HC41 C2   *C4  HC42  1.1100  110.37  120.57  110.41   1.1098
IC HC41 C2   *C4  HC43  1.1100  110.37 -119.60  109.74   1.1112

RESI SNC               0.000  ! S-nitroso-cysteine
GROUP   
ATOM N       NH1      -0.470  !     |          
ATOM HN      H         0.310  !  HN-N          
ATOM CA      CT1       0.070  !     |   HB1    
ATOM HA      HB1       0.090  !     |   |         __
GROUP                         !  HA-CA--CB--SG--ND--OE
ATOM CB      CG321     0.050  !     |   |     
ATOM HB1     HGA2      0.090  !     |   HB2   
ATOM HB2     HGA2      0.090  !   O=C         
ATOM SG      SG311    -0.023  !     |    
ATOM ND      NG2D1    -0.106
ATOM OE      OG2D1    -0.101
GROUP
ATOM C       C         0.510
ATOM O       O        -0.510

BOND        N      CA       C      CA
BOND        C      +N      CA      HA
BOND       CA      CB       N      HN
BOND       CB     HB1      CB     HB2      CB      SG
BOND       SG      ND
DOUBLE      O       C
DOUBLE     ND      OE
IMPR        N      -C      CA      HN       C      CA      +N       O

CMAP       -C       N      CA       C       N      CA       C      +N
DONOR      HN       N   
ACCEPTOR    O       C  

IC -C   CA   *N   HN    1.3477  123.93  180.00  114.45   0.9984
IC -C   N    CA   C     1.3477  123.93  180.00  106.57   1.5180
IC N    CA   C    +N    1.4506  106.57  180.00  117.72   1.3463
IC +N   CA   *C   O     1.3463  117.72  180.00  120.59   1.2291
IC CA   C    +N   +CA   1.5180  117.72  180.00  124.35   1.4461
IC N    C    *CA  CB    1.4481  105.39  121.93  109.00   1.5562
IC N    C    *CA  HA    1.4481  105.39 -118.15  107.60   1.0826
IC N    CA   CB   SG    1.4508  114.84  -64.14  113.61   1.8339
IC SG   CA   *CB  HB1   1.8339  113.61 -120.44  108.97   1.1130
IC HB1  CA   *CB  HB2   1.1130  108.97 -115.61  109.00   1.1136
IC CA   CB   SG   ND    1.5592  113.61   92.03   94.49   1.7065
IC CB   SG   ND   OE    1.8339   94.49 -128.41  104.35   1.2254

RESI SUN               0.000  ! O-[(R)-(dimethylamino)(ethoxy)phosphoryl]-L-serine
GROUP   
ATOM N       NH1      -0.470  !          H12 H13 H21 H22
ATOM HN      H         0.310  !             \  |  | /
ATOM CA      CT1       0.070  !     |     H11-C1  C2-H23
ATOM HA      HB1       0.090  !  HN-N          \ /
GROUP                         !     |   HB1     N1      H31    H41
ATOM CB      CG321     0.043  !     |   |       |       |     /
ATOM HB1     HGA2      0.090  !  HA-CA--CB--OG--P1--O2--C3--C4--H42
ATOM HB2     HGA2      0.090  !     |   |       ||      |     \
ATOM OG      OG303    -0.412  !     |   HB2     O1      H32    H43
ATOM P1      PG0       1.133  !   O=C         
ATOM O1      OG2P1    -0.671  !     |         
ATOM N1      NG2S3    -0.287
ATOM O2      OG303    -0.412
ATOM C1      CG331    -0.169
ATOM H11     HGA3      0.090
ATOM H12     HGA3      0.090
ATOM H13     HGA3      0.090
ATOM C2      CG331    -0.169
ATOM H21     HGA3      0.090
ATOM H22     HGA3      0.090
ATOM H23     HGA3      0.090
ATOM C3      CG321     0.044
ATOM H31     HGA2      0.090
ATOM H32     HGA2      0.090
GROUP
ATOM C4      CG331    -0.270
ATOM H41     HGA3      0.090
ATOM H42     HGA3      0.090
ATOM H43     HGA3      0.090
GROUP                  
ATOM C       C         0.510
ATOM O       O        -0.510

BOND        N      CA       C      CA
BOND        C      +N      CA      HA
BOND       CA      CB       N      HN
BOND       CB     HB1      CB     HB2      CB      OG
BOND       OG      P1
BOND       P1      N1      P1      O2
BOND       N1      C1      N1      C2
BOND       O2      C3
BOND       C1     H11      C1     H12      C1     H13
BOND       C2     H21      C2     H22      C2     H23
BOND       C3     H31      C3     H32      C3      C4
BOND       C4     H41      C4     H42      C4     H43
DOUBLE      O       C
DOUBLE     P1      O1
IMPR        N      -C      CA      HN       C      CA      +N       O

CMAP       -C       N      CA       C       N      CA       C      +N
DONOR      HN       N   
ACCEPTOR    O       C  

IC -C   CA   *N   HN    1.3477  123.93  180.00  114.45   0.9984
IC -C   N    CA   C     1.3477  123.93  180.00  106.57   1.5180
IC N    CA   C    +N    1.4506  106.57  180.00  117.72   1.3463
IC +N   CA   *C   O     1.3463  117.72  180.00  120.59   1.2291
IC CA   C    +N   +CA   1.5180  117.72  180.00  124.35   1.4461
IC N    C    *CA  CB    1.4481  105.39  121.93  109.00   1.5562
IC N    C    *CA  HA    1.4481  105.39 -118.15  107.60   1.0826
IC N    CA   CB   OG    1.4637  112.59 -172.44  110.90   1.4359
IC OG   CA   *CB  HB1   1.4359  110.90 -119.80  109.63   1.1130
IC HB1  CA   *CB  HB2   1.1130  109.63 -114.95  108.18   1.1189
IC CA   CB   OG   P1    1.5514  110.90  105.53  118.99   1.5899
IC CB   OG   P1   O2    1.4359  118.99  -75.81  111.84   1.5863
IC O2   OG   *P1  N1    1.5863  111.84 -118.33  106.33   1.7335
IC N1   OG   *P1  O1    1.7335  106.33 -119.57  109.09   1.4790
IC OG   P1   N1   C1    1.5899  106.33   27.27  115.38   1.4473
IC C1   P1   *N1  C2    1.4473  115.38 -142.57  115.05   1.4448
IC P1   N1   C1   H11   1.7335  115.38  167.09  108.68   1.1114
IC H11  N1   *C1  H12   1.1114  108.68  119.12  109.86   1.1125
IC H11  N1   *C1  H13   1.1114  108.68 -119.06  111.88   1.1129
IC P1   N1   C2   H21   1.7335  115.05 -168.74  108.52   1.1113
IC H21  N1   *C2  H22   1.1113  108.52  119.25  110.99   1.1144
IC H21  N1   *C2  H23   1.1113  108.52 -119.22  109.61   1.1126
IC OG   P1   O2   C3    1.5899  111.84  -63.52  120.43   1.4244
IC P1   O2   C3   C4    1.5863  120.43 -178.11  105.95   1.5268
IC C4   O2   *C3  H31   1.5268  105.95  118.99  112.17   1.1164
IC H31  O2   *C3  H32   1.1164  112.17  122.43  111.35   1.1126
IC O2   C3   C4   H41   1.4244  105.95 -179.54  110.32   1.1113
IC H41  C3   *C4  H42   1.1113  110.32  120.24  110.41   1.1107
IC H41  C3   *C4  H43   1.1113  110.32 -119.98  110.17   1.1110

RESI SVX               0.000  ! O-[(R)-ethoxy(methyl)phosphoryl]-L-serine
GROUP   
ATOM N       NH1      -0.470  !     |                      
ATOM HN      H         0.310  !  HN-N                      
ATOM CA      CT1       0.070  !     |   HB1     O6      H21   H11
ATOM HA      HB1       0.090  !     |   |       ||      |    /
GROUP                         !  HA-CA--CB--OG--P1--O5--C2--C1--H12
ATOM CB      CG321     0.048  !     |   |       |       |    \
ATOM HB1     HGA2      0.090  !     |   HB2     C4-H41  H22   H13
ATOM HB2     HGA2      0.090  !   O=C           / \
ATOM OG      OG303    -0.394  !     |         H42  H43
ATOM P1      PG0       1.014
ATOM O6      OG2P1    -0.653
ATOM O5      OG303    -0.394
ATOM C4      CG331    -0.299
ATOM H41     HGA3      0.090
ATOM H42     HGA3      0.090
ATOM H43     HGA3      0.090
ATOM C2      CG321     0.048
ATOM H21     HGA2      0.090
ATOM H22     HGA2      0.090
GROUP
ATOM C1      CG331    -0.270
ATOM H11     HGA3      0.090
ATOM H12     HGA3      0.090
ATOM H13     HGA3      0.090
GROUP                  
ATOM C       C         0.510
ATOM O       O        -0.510

BOND        N      CA       C      CA
BOND        C      +N      CA      HA
BOND       CA      CB       N      HN
BOND       CB     HB1      CB     HB2      CB      OG
BOND       OG      P1
BOND       P1      O5      P1      C4
BOND       O5      C2
BOND       C4     H41      C4     H42      C4     H43
BOND       C2     H21      C2     H22      C2      C1
BOND       C1     H11      C1     H12      C1     H13
DOUBLE      O       C
DOUBLE     P1      O6
IMPR        N      -C      CA      HN       C      CA      +N       O

CMAP       -C       N      CA       C       N      CA       C      +N
DONOR      HN       N   
ACCEPTOR    O       C  

IC -C   CA   *N   HN    1.3477  123.93  180.00  114.45   0.9984
IC -C   N    CA   C     1.3477  123.93  180.00  106.57   1.5180
IC N    CA   C    +N    1.4506  106.57  180.00  117.72   1.3463
IC +N   CA   *C   O     1.3463  117.72  180.00  120.59   1.2291
IC CA   C    +N   +CA   1.5180  117.72  180.00  124.35   1.4461
IC N    C    *CA  CB    1.4481  105.39  121.93  109.00   1.5562
IC N    C    *CA  HA    1.4481  105.39 -118.15  107.60   1.0826
IC N    CA   CB   OG    1.4593  113.24  -62.96  108.60   1.4354
IC OG   CA   *CB  HB1   1.4354  108.60 -121.24  108.45   1.1189
IC HB1  CA   *CB  HB2   1.1189  108.45 -118.53  109.33   1.1156
IC CA   CB   OG   P1    1.5513  108.60 -170.51  116.48   1.5855
IC CB   OG   P1   O5    1.4354  116.48  -86.25  118.15   1.5851
IC O5   OG   *P1  O6    1.5851  118.15  144.90  115.97   1.4738
IC O5   OG   *P1  C4    1.5851  118.15 -103.09   97.68   1.8358
IC OG   P1   C4   H41   1.5855   97.68 -179.62  108.19   1.1008
IC H41  P1   *C4  H42   1.1008  108.19  119.62  108.20   1.1008
IC H41  P1   *C4  H43   1.1008  108.19 -120.16  108.45   1.1002
IC OG   P1   O5   C2    1.5855  118.15   95.39  115.95   1.4316
IC P1   O5   C2   C1    1.5851  115.95  178.37  105.96   1.5271
IC C1   O5   *C2  H21   1.5271  105.96  118.90  111.75   1.1166
IC H21  O5   *C2  H22   1.1166  111.75  122.54  111.56   1.1184
IC O5   C2   C1   H11   1.4316  105.96 -179.85  110.69   1.1107
IC H11  C2   *C1  H12   1.1107  110.69  120.07  110.18   1.1116
IC H11  C2   *C1  H13   1.1107  110.69 -120.38  110.40   1.1111

RESI SVY               0.000  ! O-[bis(1-methylethoxy)phosphoryl]-L-serine
GROUP   
ATOM N       NH1      -0.470  !     |                               
ATOM HN      H         0.310  !  HN-N                               
ATOM CA      CT1       0.070  !     |   HB1     O3P      H1    H21   
ATOM HA      HB1       0.090  !     |   |       ||       |    /      
GROUP                         !  HA-CA--CB--OG--P--O1P--C1--C2--H22
ATOM CB      CG321     0.058  !     |   |       |         \   \
ATOM HB1     HGA2      0.090  !     |   HB2     O2P        \   H23
ATOM HB2     HGA2      0.090  !   O=C           |           \
ATOM OG      OG303    -0.341  !     |       H1'-C1'  H31'    C3-H31
ATOM P       PG0       0.884  !                /  \ /       / \
ATOM O3P     OG2P1    -0.573  !          H21'-C2' C3'-H32' H32 H33
ATOM O2P     OG303    -0.341  !              / |   | 
ATOM O1P     OG303    -0.341  !          H22' H23' H33'
ATOM C1      CG311     0.147
ATOM H1      HGA1      0.090
ATOM C1'     CG311     0.147
ATOM H1'     HGA1      0.090
GROUP
ATOM C2      CG331    -0.270
ATOM H21     HGA3      0.090
ATOM H22     HGA3      0.090
ATOM H23     HGA3      0.090
GROUP
ATOM C3      CG331    -0.270
ATOM H31     HGA3      0.090
ATOM H32     HGA3      0.090
ATOM H33     HGA3      0.090
GROUP
ATOM C2'     CG331    -0.270
ATOM H21'    HGA3      0.090
ATOM H22'    HGA3      0.090
ATOM H23'    HGA3      0.090
GROUP
ATOM C3'     CG331    -0.270
ATOM H31'    HGA3      0.090
ATOM H32'    HGA3      0.090
ATOM H33'    HGA3      0.090
GROUP                  
ATOM C       C         0.510
ATOM O       O        -0.510

BOND        N      CA       C      CA
BOND        C      +N      CA      HA
BOND       CA      CB       N      HN
BOND       CB     HB1      CB     HB2      CB      OG
BOND       OG       P
BOND        P     O2P       P     O1P
BOND      O2P     C1'
BOND      O1P      C1
BOND       C1      H1      C1      C2      C1      C3
BOND      C1'     H1'     C1'     C2'     C1'     C3'
BOND       C2     H21      C2     H22      C2     H23
BOND       C3     H31      C3     H32      C3     H33
BOND      C2'    H21'     C2'    H22'     C2'    H23'
BOND      C3'    H31'     C3'    H32'     C3'    H33'
DOUBLE      O       C
DOUBLE     P     O3P
IMPR        N      -C      CA      HN       C      CA      +N       O

CMAP       -C       N      CA       C       N      CA       C      +N
DONOR      HN       N   
ACCEPTOR    O       C  

IC -C   CA   *N   HN    1.3477  123.93  180.00  114.45   0.9984
IC -C   N    CA   C     1.3477  123.93  180.00  106.57   1.5180
IC N    CA   C    +N    1.4506  106.57  180.00  117.72   1.3463
IC +N   CA   *C   O     1.3463  117.72  180.00  120.59   1.2291
IC CA   C    +N   +CA   1.5180  117.72  180.00  124.35   1.4461
IC N    C    *CA  CB    1.4481  105.39  121.93  109.00   1.5562
IC N    C    *CA  HA    1.4481  105.39 -118.15  107.60   1.0826
IC N    CA   CB   OG    1.4673  113.74  -49.20  111.46   1.4344
IC OG   CA   *CB  HB1   1.4344  111.46 -118.74  108.92   1.1141
IC HB1  CA   *CB  HB2   1.1141  108.92 -115.81  109.53   1.1150
IC CA   CB   OG   P     1.5614  111.46   99.69  120.40   1.5877
IC CB   OG   P    O2P   1.4344  120.40 -157.87  107.05   1.5797
IC O2P  OG   *P   O1P   1.5797  107.05 -117.52  108.29   1.5783
IC O2P  OG   *P   O3P   1.5797  107.05  120.50  109.58   1.4811
IC OG   P    O1P  C1    1.5877  108.29  -86.28  121.72   1.4140
IC P    O1P  C1   C2    1.5783  121.72  138.05  107.71   1.5327
IC C2   O1P  *C1  C3    1.5327  107.71  120.89  108.55   1.5334
IC C2   O1P  *C1  H1    1.5327  107.71 -118.92  113.69   1.1193
IC OG   P    O2P  C1'   1.5877  107.05  164.96  119.92   1.4165
IC P    O2P  C1'  C2'   1.5797  119.92   79.29  109.86   1.5364
IC C2'  O2P  *C1' C3'   1.5364  109.86  120.20  107.50   1.5340
IC C2'  O2P  *C1' H1'   1.5364  109.86 -122.03  112.34   1.1200
IC O1P  C1   C2   H21   1.4140  107.71  179.01  110.67   1.1100
IC H21  C1   *C2  H22   1.1100  110.67  120.44  110.35   1.1107
IC H21  C1   *C2  H23   1.1100  110.67 -120.10  110.00   1.1108
IC O1P  C1   C3   H31   1.4140  108.55 -177.33  110.38   1.1101
IC H31  C1   *C3  H32   1.1101  110.38  119.92  110.10   1.1105
IC H31  C1   *C3  H33   1.1101  110.38 -120.17  110.34   1.1107
IC O2P  C1'  C2'  H21'  1.4165  109.86  173.09  110.19   1.1101
IC H21' C1'  *C2' H22'  1.1101  110.19  119.99  111.27   1.1090
IC H21' C1'  *C2' H23'  1.1101  110.19 -119.58  110.07   1.1105
IC O2P  C1'  C3'  H31'  1.4165  107.50 -179.52  110.56   1.1100
IC H31' C1'  *C3' H32'  1.1100  110.56  119.99  110.00   1.1109
IC H31' C1'  *C3' H33'  1.1100  110.56 -120.46  110.43   1.1101

RESI TOX               0.000  ! 1-hydroperoxy-L-tryptophan
GROUP   
ATOM N       NH1      -0.470  !     |                  HE3        
ATOM HN      H         0.310  !  HN-N                   |         
ATOM CA      CT1       0.070  !     |   HB1            CE3        
ATOM HA      HB1       0.090  !     |   |             /  \\       
GROUP                         !  HA-CA--CB---CG-----CD2   CZ3-HZ3
ATOM CB      CG321    -0.133  !     |   |    ||     ||     |
ATOM HB1     HGA2      0.090  !     |   HB2  CD1    CE2   CH2-HH2
ATOM HB2     HGA2      0.090  !   O=C       /   \   / \  //
ATOM CG      CG2R51   -0.072  !     |     HD1    NE1   CZ2
ATOM CD1     CG2R51   -0.227  !                   |     |
ATOM HD1     HGR52     0.211  !                   O1   HZ2
ATOM CD2     CG2RC0    0.092  !                   |
ATOM NE1     NG2R51   -0.023  !                   O2
ATOM O1      OG301    -0.142  !                    \
ATOM O2      OG311    -0.332  !                     HO2
ATOM HO2     HGP1      0.373
ATOM CE2     CG2RC0    0.337
ATOM CE3     CG2R61   -0.258
ATOM HE3     HGR61     0.201
ATOM CZ2     CG2R61   -0.363
ATOM HZ2     HGR61     0.195
ATOM CZ3     CG2R61   -0.236
ATOM HZ3     HGR61     0.196
ATOM CH2     CG2R61   -0.195
ATOM HH2     HGR61     0.196
GROUP                  
ATOM C       C         0.510
ATOM O       O        -0.510

BOND        N      CA       C      CA
BOND        C      +N      CA      HA
BOND       CA      CB       N      HN
BOND       CB     HB1      CB     HB2      CB      CG
BOND       CG     CD2
BOND      CD1     HD1     CD1     NE1
BOND      CD2     CE3
BOND      NE1      O1     NE1     CE2
BOND       O1      O2
BOND       O2     HO2
BOND      CE2     CZ2
BOND      CE3     HE3
BOND      CZ2     HZ2
BOND      CZ3     HZ3     CZ3     CH2
BOND      CH2     HH2
DOUBLE      O       C
DOUBLE     CG     CD1
DOUBLE    CD2     CE2
DOUBLE    CE3     CZ3
DOUBLE    CZ2     CH2
IMPR        N      -C      CA      HN       C      CA      +N       O

CMAP       -C       N      CA       C       N      CA       C      +N
DONOR      HN       N   
ACCEPTOR    O       C  

IC -C   CA   *N   HN    1.3477  123.93  180.00  114.45   0.9984
IC -C   N    CA   C     1.3477  123.93  180.00  106.57   1.5180
IC N    CA   C    +N    1.4506  106.57  180.00  117.72   1.3463
IC +N   CA   *C   O     1.3463  117.72  180.00  120.59   1.2291
IC CA   C    +N   +CA   1.5180  117.72  180.00  124.35   1.4461
IC N    C    *CA  CB    1.4453  103.22  121.42  108.95   1.5625
IC N    C    *CA  HA    1.4453  103.22 -117.54  108.85   1.0826
IC N    CA   CB   CG    1.4453  113.93  -66.46  114.34   1.5122
IC CG   CA   *CB  HB1   1.5122  114.34 -121.58  109.21   1.1149
IC HB1  CA   *CB  HB2   1.1149  109.21 -116.59  109.05   1.1106
IC CA   CB   CG   CD2   1.5625  114.34   81.24  125.91   1.4407
IC CD2  CB   *CG  CD1   1.4407  125.91 -170.23  126.46   1.3648
IC CB   CG   CD1  NE1   1.5122  126.46  169.13  108.33   1.3855
IC NE1  CG   *CD1 HD1   1.3855  108.33 -177.39  129.80   1.0858
IC CG   CD1  NE1  CE2   1.3648  108.33    0.27  110.44   1.3810
IC CE2  CD1  *NE1 O1    1.3810  110.44 -178.94  124.88   1.4585
IC CD1  NE1  O1   O2    1.3855  124.88   91.08  110.88   1.4162
IC NE1  O1   O2   HO2   1.4585  110.88 -155.92  101.12   0.9608
IC CE2  CG   *CD2 CE3   1.4017  107.83  179.12  132.48   1.4001
IC CG   CD2  CE3  CZ3   1.4407  132.48 -177.91  119.69   1.4033
IC CZ3  CD2  *CE3 HE3   1.4033  119.69 -176.71  119.51   1.0824
IC CD2  NE1  *CE2 CZ2   1.4017  106.18 -179.52  133.26   1.3935
IC NE1  CE2  CZ2  CH2   1.3810  133.26 -177.46  119.82   1.4007
IC CH2  CE2  *CZ2 HZ2   1.4007  119.82  177.66  118.70   1.0818
IC CH2  CE3  *CZ3 HZ3   1.3995  120.33 -176.05  120.40   1.0849
IC CZ3  CZ2  *CH2 HH2   1.3995  119.81  176.18  119.69   1.0859

RESI TPQ              -1.000  ! 5-(2-carboxy-2-aminoethyl)-2-hydroxy-1,4-benzoquinone
GROUP                         ! deprotonated
ATOM N       NH1      -0.470  !     |         O2   H3      
ATOM HN      H         0.310  !  HN-N         ||   |       
ATOM CA      CT1       0.070  !     |   HB1   C2--C3      
ATOM HA      HB1       0.090  !     |   |    /     \\     
GROUP                         !  HA-CA--CB--C1      C4--O4(-)
ATOM CB      CG321    -0.262  !     |   |    \\     /
ATOM HB1     HGA2      0.090  !     |   HB2   C6--C5
ATOM HB2     HGA2      0.090  !   O=C         |   ||  
ATOM C1      CG2DC1    0.222  !     |         H6  O5  
ATOM C2      CG2O5     0.177
ATOM O2      OG2D3    -0.495
ATOM C3      CG2DC1   -0.371
ATOM H3      HGA4      0.068
ATOM C4      CG2D1O    0.380
ATOM O4      OG312    -0.610 ! pKa = 6.02
ATOM C5      CG2O5     0.274
ATOM O5      OG2D3    -0.394
ATOM C6      CG2DC1   -0.185
ATOM H6      HGA4      0.016
GROUP                  
ATOM C       C         0.510
ATOM O       O        -0.510

BOND        N      CA       C      CA
BOND        C      +N      CA      HA
BOND       CA      CB       N      HN
BOND       CB     HB1      CB     HB2      CB      C1
BOND       C1      C2
BOND       C2      C3
BOND       C3      H3
BOND       C4      O4      C4      C5
BOND       C5      C6
BOND       C6      H6
DOUBLE      O       C
DOUBLE     C1      C6
DOUBLE     C2      O2
DOUBLE     C3      C4
DOUBLE     C5      O5
IMPR       C2      C1      C3      O2
IMPR       C5      C4      C6      O5
IMPR        N      -C      CA      HN       C      CA      +N       O

CMAP       -C       N      CA       C       N      CA       C      +N
DONOR      HN       N   
ACCEPTOR    O       C  

IC -C   CA   *N   HN    1.3477  123.93  180.00  114.45   0.9984
IC -C   N    CA   C     1.3477  123.93  180.00  106.57   1.5180
IC N    CA   C    +N    1.4506  106.57  180.00  117.72   1.3463
IC +N   CA   *C   O     1.3463  117.72  180.00  120.59   1.2291
IC CA   C    +N   +CA   1.5180  117.72  180.00  124.35   1.4461
IC N    C    *CA  CB    1.4481  105.39  121.93  109.00   1.5562
IC N    C    *CA  HA    1.4481  105.39 -118.15  107.60   1.0826
IC N    CA   CB   C1    1.4448  112.45  177.17  118.28   1.5222
IC C1   CA   *CB  HB1   1.5222  118.28  121.95  106.27   1.1127
IC HB1  CA   *CB  HB2   1.1127  106.27  113.06  106.82   1.1144
IC CA   CB   C1   C2    1.5583  118.28   21.18  123.56   1.5264
IC C2   CB   *C1  C6    1.5264  123.56  178.42  117.80   1.3570
IC CB   C1   C2   C3    1.5222  123.56  179.01  121.38   1.5069
IC C3   C1   *C2  O2    1.5069  121.38  179.51  121.29   1.2310
IC C1   C2   C3   C4    1.5264  121.38   -0.24  118.67   1.3613
IC C4   C2   *C3  H3    1.3613  118.67  179.97  120.91   1.0987
IC C2   C3   C4   C5    1.5069  118.67   -0.05  120.96   1.5310
IC C5   C3   *C4  O4    1.5310  120.96  179.99  117.14   1.3676
IC C6   C4   *C5  O5    1.5025  118.98 -179.94  122.97   1.2343
IC C5   C1   *C6  H6    1.5025  121.39  179.85  117.69   1.0997

RESI TQQ               0.000  ! (S)-2-amino-3-(6,7-dihydro-6-imino-7-oxo-1H-indol-3-yl)propanoic acid
GROUP   
ATOM N       NH1      -0.470  !     |                  HE3        
ATOM HN      H         0.310  !  HN-N                   |         
ATOM CA      CT1       0.070  !     |   HB1            CE3        
ATOM HA      HB1       0.090  !     |   |             /  \\       
GROUP                         !  HA-CA--CB---CG-----CD2   CZ3-HZ3
ATOM CB      CG321    -0.057  !     |   |    ||     ||     |
ATOM HB1     HGA2      0.090  !     |   HB2  CD1    CE2   CH2=N2--HN21
ATOM HB2     HGA2      0.090  !   O=C       /   \   / \   /
ATOM CG      CG2R51   -0.019  !           HD1    NE1   CZ2
ATOM CD1     CG2R51   -0.069  !                   |     ||
ATOM HD1     HGR52     0.129  !                   HE1    O2
ATOM NE1     NG2R51   -0.140
ATOM HE1     HGP1      0.316
ATOM CD2     CG2R51   -0.096
ATOM CE2     CG2R51   -0.295
ATOM CE3     CG2DC1   -0.238
ATOM HE3     HGA4      0.188
ATOM CZ2     CG2O5     0.629
ATOM O2      OG2D3    -0.469
ATOM CZ3     CG2DC1   -0.096
ATOM HZ3     HGA4      0.155
ATOM CH2     CG2DC2    0.287
ATOM N2      NG2D1    -0.668
ATOM HN21    HGP1      0.263
GROUP                  
ATOM C       C         0.510
ATOM O       O        -0.510

BOND        N      CA       C      CA
BOND        C      +N      CA      HA
BOND       CA      CB       N      HN
BOND       CB     HB1      CB     HB2      CB      CG
BOND       CG     CD2
BOND      CD1     HD1     CD1     NE1
BOND      NE1     HE1     NE1     CE2
BOND      CD2     CE3
BOND      CE2     CZ2
BOND      CE3     HE3
BOND      CZ2     CH2
BOND      CZ3     HZ3     CZ3     CH2
BOND       N2    HN21
DOUBLE      O       C
DOUBLE     CG     CD1
DOUBLE    CD2     CE2
DOUBLE    CE3     CZ3
DOUBLE     N2     CH2
DOUBLE    CZ2      O2
IMPR      CZ2     CH2     CE2      O2
IMPR      CH2     CZ3     CZ2      N2
IMPR        N      -C      CA      HN       C      CA      +N       O

CMAP       -C       N      CA       C       N      CA       C      +N
DONOR      HN       N   
ACCEPTOR    O       C  

IC -C   CA   *N   HN    1.3477  123.93  180.00  114.45   0.9984
IC -C   N    CA   C     1.3477  123.93  180.00  106.57   1.5180
IC N    CA   C    +N    1.4506  106.57  180.00  117.72   1.3463
IC +N   CA   *C   O     1.3463  117.72  180.00  120.59   1.2291
IC CA   C    +N   +CA   1.5180  117.72  180.00  124.35   1.4461
IC N    C    *CA  CB    1.4481  105.39  121.93  109.00   1.5562
IC N    C    *CA  HA    1.4481  105.39 -118.15  107.60   1.0826
IC N    CA   CB   CG    1.4635  112.83 -151.50  115.08   1.5210
IC CG   CA   *CB  HB1   1.5210  115.08  120.22  107.27   1.1116
IC HB1  CA   *CB  HB2   1.1116  107.27  115.27  110.55   1.1116
IC CA   CB   CG   CD2   1.5623  115.08  102.30  126.61   1.3719
IC CD2  CB   *CG  CD1   1.3719  126.61 -175.76  125.39   1.3683
IC CB   CG   CD1  NE1   1.5210  125.39  174.88  107.75   1.3755
IC NE1  CG   *CD1 HD1   1.3755  107.75 -172.74  129.89   1.0843
IC CG   CD1  NE1  CE2   1.3683  107.75    1.94  108.48   1.3768
IC CE2  CD1  *NE1 HE1   1.3768  108.48 -170.76  124.68   1.0164
IC CE2  CG   *CD2 CE3   1.3705  108.78  179.02  131.19   1.4755
IC CG   CD2  CE3  CZ3   1.3719  131.19 -178.76  120.79   1.3664
IC CZ3  CD2  *CE3 HE3   1.3664  120.79  179.77  120.22   1.1003
IC CD2  NE1  *CE2 CZ2   1.3705  107.07 -178.11  129.23   1.4980
IC NE1  CE2  CZ2  CH2   1.3768  129.23  178.21  115.50   1.5405
IC CH2  CE2  *CZ2 O2    1.5405  115.50  179.57  119.80   1.2351
IC CH2  CE3  *CZ3 HZ3   1.4869  123.00 -179.95  119.41   1.0998
IC CZ3  CZ2  *CH2 N2    1.4869  117.01  179.95  124.88   1.2890
IC CZ2  CH2  N2   HN21  1.5405  124.88  180.00  111.57   0.9994

RESI TRQ               0.000  ! 2-amino-3-(6,7-dioxo-6,7-dihydro-1H-indol-3-yl)-propionic acid
GROUP   
ATOM N       NH1      -0.470  !     |                  HE3        
ATOM HN      H         0.310  !  HN-N                   |         
ATOM CA      CT1       0.070  !     |   HB1            CE3        
ATOM HA      HB1       0.090  !     |   |             /  \\       
GROUP                         !  HA-CA--CB---CG-----CD2   CZ3-HZ3
ATOM CB      CG321    -0.036  !     |   |    ||     ||     |
ATOM HB1     HGA2      0.090  !     |   HB2  CD1    CE2   CH2=O6
ATOM HB2     HGA2      0.090  !   O=C       /   \   / \   /
ATOM CG      CG2R51   -0.010  !     |     HD1    NE1   CZ2
ATOM CD1     CG2R51   -0.049  !                   |     ||
ATOM HD1     HGR52     0.104  !                  HE1    O7
ATOM CD2     CG2R51   -0.028
ATOM NE1     NG2R51   -0.094
ATOM HE1     HGP1      0.309
ATOM CE2     CG2R51   -0.272
ATOM CE3     CG2DC1   -0.189
ATOM HE3     HGA4      0.196
ATOM CZ2     CG2O5     0.507
ATOM O7      OG2D3    -0.422
ATOM CZ3     CG2DC1   -0.186
ATOM HZ3     HGA4      0.182
ATOM CH2     CG2O5     0.155
ATOM O6      OG2D3    -0.347
GROUP                  
ATOM C       C         0.510
ATOM O       O        -0.510

BOND        N      CA       C      CA
BOND        C      +N      CA      HA
BOND       CA      CB       N      HN
BOND       CB     HB1      CB     HB2      CB      CG
BOND       CG     CD2
BOND      CD1     HD1     CD1     NE1
BOND      CD2     CE3
BOND      NE1     HE1     NE1     CE2
BOND      CE2     CZ2
BOND      CE3     HE3
BOND      CZ2     CH2
BOND      CZ3     HZ3     CZ3     CH2
DOUBLE      O       C
DOUBLE     CG     CD1
DOUBLE    CD2     CE2
DOUBLE    CE3     CZ3
DOUBLE     O6     CH2
DOUBLE    CZ2      O7     
IMPR      CZ2     CH2     CE2      O7
IMPR      CH2     CZ3     CZ2      O6
IMPR        N      -C      CA      HN       C      CA      +N       O

CMAP       -C       N      CA       C       N      CA       C      +N
DONOR      HN       N   
ACCEPTOR    O       C  

IC -C   CA   *N   HN    1.3477  123.93  180.00  114.45   0.9984
IC -C   N    CA   C     1.3477  123.93  180.00  106.57   1.5180
IC N    CA   C    +N    1.4506  106.57  180.00  117.72   1.3463
IC +N   CA   *C   O     1.3463  117.72  180.00  120.59   1.2291
IC CA   C    +N   +CA   1.5180  117.72  180.00  124.35   1.4461
IC N    C    *CA  CB    1.4481  105.39  121.93  109.00   1.5562
IC N    C    *CA  HA    1.4481  105.39 -118.15  107.60   1.0826
IC N    CA   CB   CG    1.4519  113.92  -67.50  113.81   1.5132
IC CG   CA   *CB  HB1   1.5132  113.81 -121.52  109.59   1.1124
IC HB1  CA   *CB  HB2   1.1124  109.59 -116.70  109.04   1.1136
IC CA   CB   CG   CD2   1.5519  113.81  -80.40  126.26   1.3708
IC CD2  CB   *CG  CD1   1.3708  126.26  179.89  125.61   1.3693
IC CB   CG   CD1  NE1   1.5132  125.61 -179.97  107.47   1.3776
IC NE1  CG   *CD1 HD1   1.3776  107.47  179.88  129.15   1.0815
IC CG   CD1  NE1  CE2   1.3693  107.47    0.01  108.46   1.3747
IC CE2  CD1  *NE1 HE1   1.3747  108.46  179.72  126.67   1.0140
IC CE2  CG   *CD2 CE3   1.3680  108.59 -179.42  130.97   1.4757
IC CG   CD2  CE3  CZ3   1.3708  130.97  179.71  121.46   1.3667
IC CZ3  CD2  *CE3 HE3   1.3667  121.46 -179.59  119.77   1.1001
IC CD2  NE1  *CE2 CZ2   1.3680  107.34  179.71  129.10   1.4873
IC NE1  CE2  CZ2  CH2   1.3747  129.10 -179.70  115.62   1.5237
IC CH2  CE2  *CZ2 O7    1.5237  115.62 -179.82  120.50   1.2331
IC CH2  CE3  *CZ3 HZ3   1.5146  120.75 -179.61  119.38   1.0999
IC CZ3  CZ2  *CH2 O6    1.5146  118.18 -179.90  122.41   1.2324

RESI TRW               0.000  ! TRW3-(2-amino-3-hydroxy-propyl)-6-(N'-cyclohexyl-hydrazino)octahydro-indol-7-ol
GROUP   
ATOM N       NH1      -0.470  !     |                  HE3        
ATOM HN      H         0.310  !  HN-N                   |         
ATOM CA      CT1       0.070  !     |   HB1            CE3              HC2    HC3
ATOM HA      HB1       0.090  !     |   |             /  \\              \     /
GROUP                         !  HA-CA--CB---CG-----CD2   CZ3-HZ3 HN1    C2--C3
ATOM CB      CG321    -0.180  !     |   |    ||     ||     |       |    //    \\
ATOM HB1     HGA2      0.090  !     |   HB2  CD1    CE2   CH2--N6--N1--C1      C4--HC4
ATOM HB2     HGA2      0.090  !   O=C       /   \   / \  //    |        \  __  /
GROUP                         !     |     HD1    NE1   CZ2    HN6        C6--C5
ATOM CG      CG2R51   -0.016  !                   |     |                /     \
ATOM CD1     CG2R51   -0.172  !                  HE1    O7              HC6    HC5
ATOM HD1     HGR52     0.196  !                          \
ATOM CD2     CG2RC0    0.061  !                           HO7
ATOM NE1     NG2R51   -0.382
ATOM HE1     HGP1      0.366
ATOM CE2     CG2RC0    0.106
ATOM CE3     CG2R61   -0.329
ATOM HE3     HGR61     0.205
ATOM CZ2     CG2R61    0.159
ATOM O7      OG311    -0.569
ATOM HO7     HGP1      0.417
ATOM CZ3     CG2R61   -0.292
ATOM HZ3     HGR61     0.181
ATOM CH2     CG2R61    0.373
ATOM N6      NG3N1    -0.679
ATOM HN6     HGP1      0.399
ATOM N1      NG3N1    -0.528
ATOM HN1     HGP1      0.324
ATOM C1      CG2R61    0.180
GROUP
ATOM C2      CG2R61   -0.115
ATOM HC2     HGR61     0.115
GROUP
ATOM C3      CG2R61   -0.115
ATOM HC3     HGR61     0.115
GROUP
ATOM C4      CG2R61   -0.115
ATOM HC4     HGR61     0.115
GROUP
ATOM C5      CG2R61   -0.115
ATOM HC5     HGR61     0.115
GROUP
ATOM C6      CG2R61   -0.115
ATOM HC6     HGR61     0.115
GROUP                  
ATOM C       C         0.510
ATOM O       O        -0.510

BOND        N      CA       C      CA
BOND        C      +N      CA      HA
BOND       CA      CB       N      HN
BOND       CB     HB1      CB     HB2      CB      CG
BOND       CG     CD2
BOND      CD1     HD1     CD1     NE1
BOND      CD2     CE3
BOND      NE1     HE1     NE1     CE2
BOND      CE2     CZ2
BOND      CE3     HE3
BOND      CZ2      O7
BOND       O7     HO7
BOND      CZ3     HZ3     CZ3     CH2
BOND      CH2      N6
BOND       N6     HN6      N6      N1
BOND       N1     HN1      N1      C1
BOND       C1      C6
BOND       C2     HC2      C2      C3
BOND       C3     HC3
BOND       C4     HC4      C4      C5
BOND       C5     HC5
BOND       C6     HC6
DOUBLE      O       C
DOUBLE     CG     CD1
DOUBLE    CD2     CE2
DOUBLE    CE3     CZ3
DOUBLE    CZ2     CH2
DOUBLE     C1      C2
DOUBLE     C3      C4
DOUBLE     C5      C6
IMPR        N      -C      CA      HN       C      CA      +N       O

CMAP       -C       N      CA       C       N      CA       C      +N
DONOR      HN       N   
ACCEPTOR    O       C  

IC -C   CA   *N   HN    1.3477  123.93  180.00  114.45   0.9984
IC -C   N    CA   C     1.3477  123.93  180.00  106.57   1.5180
IC N    CA   C    +N    1.4506  106.57  180.00  117.72   1.3463
IC +N   CA   *C   O     1.3463  117.72  180.00  120.59   1.2291
IC CA   C    +N   +CA   1.5180  117.72  180.00  124.35   1.4461
IC N    C    *CA  CB    1.4481  105.39  121.93  109.00   1.5562
IC N    C    *CA  HA    1.4481  105.39 -118.15  107.60   1.0826
IC N    CA   CB   CG    1.4534  112.26  -60.46  114.04   1.5107
IC CG   CA   *CB  HB1   1.5107  114.04 -121.22  109.36   1.1117
IC HB1  CA   *CB  HB2   1.1117  109.36 -116.97  109.15   1.1128
IC CA   CB   CG   CD2   1.5551  114.04  -63.97  125.14   1.4376
IC CD2  CB   *CG  CD1   1.4376  125.14  178.04  127.54   1.3671
IC CB   CG   CD1  NE1   1.5107  127.54 -178.18  107.69   1.3838
IC NE1  CG   *CD1 HD1   1.3838  107.69 -179.09  128.06   1.0837
IC CG   CD1  NE1  CE2   1.3671  107.69    0.19  111.18   1.3782
IC CE2  CD1  *NE1 HE1   1.3782  111.18 -178.06  127.35   1.0126
IC CE2  CG   *CD2 CE3   1.4004  108.07  179.58  132.12   1.3878
IC CG   CD2  CE3  CZ3   1.4376  132.12  179.82  119.70   1.4016
IC CZ3  CD2  *CE3 HE3   1.4016  119.70 -179.90  119.98   1.0818
IC CD2  NE1  *CE2 CZ2   1.4004  105.76 -179.70  132.89   1.3942
IC NE1  CE2  CZ2  CH2   1.3782  132.89  179.50  119.51   1.4270
IC CH2  CE2  *CZ2 O7    1.4270  119.51 -178.48  118.17   1.4343
IC CE2  CZ2  O7   HO7   1.3942  118.17  168.17  105.91   0.9656
IC CH2  CE3  *CZ3 HZ3   1.4100  121.50 -179.25  118.85   1.0789
IC CZ3  CZ2  *CH2 N6    1.4100  118.12  177.28  119.36   1.4271
IC CZ2  CH2  N6   N1    1.4270  119.36  159.07  121.43   1.4365
IC N1   CH2  *N6  HN6   1.4365  121.43  122.92  112.19   1.0150
IC CH2  N6   N1   C1    1.4271  121.43  162.11  121.15   1.4215
IC C1   N6   *N1  HN1   1.4215  121.15 -133.43  106.57   1.0142
IC N6   N1   C1   C2    1.4365  121.15 -175.51  117.03   1.4067
IC C2   N1   *C1  C6    1.4067  117.03  179.84  124.86   1.4136
IC N1   C1   C2   C3    1.4215  117.03  179.39  121.11   1.4018
IC C3   C1   *C2  HC2   1.4018  121.11  179.69  120.01   1.0806
IC C1   C2   C3   C4    1.4067  121.11    0.16  119.92   1.3991
IC C4   C2   *C3  HC3   1.3991  119.92  179.83  120.03   1.0807
IC C2   C3   C4   C5    1.4018  119.92    0.22  119.98   1.3991
IC C5   C3   *C4  HC4   1.3991  119.98  179.62  120.01   1.0808
IC C6   C4   *C5  HC5   1.4016  119.93  179.77  120.02   1.0807
IC C5   C1   *C6  HC6   1.4016  120.94 -179.01  120.22   1.0783

RESI TS9               0.000  ! (2S,3S,4R)-2-amino-3,4-dihydroxy-3-methylpentanoic acid
GROUP   
ATOM N       NH1      -0.470  !     |     HG3     HD2
ATOM HN      H         0.310  !  HN-N    /       /
ATOM CA      CT1       0.070  !     |   OG3    OD2
ATOM HA      HB1       0.090  !     |   |     /
GROUP                         !  HA-CA--CB--CG1--HG1
ATOM CB      CG301     0.208  !     |   |     \
ATOM OG3     OG311    -0.603  !     |   |     CD1-HD11
ATOM HG3     HGP1      0.377  !   O=C   |      / \
ATOM CG2     CG331    -0.254  !     |   |    HD12 HD13
ATOM HG21    HGA3      0.090  !         |       
ATOM HG22    HGA3      0.090  !        CG2--HG21
ATOM HG23    HGA3      0.090  !       /  \
ATOM CG1     CG311     0.154  !      HG22 HG23
ATOM HG1     HGA1      0.090
ATOM OD2     OG311    -0.638
ATOM HD2     HGP1      0.396
GROUP
ATOM CD1     CG331    -0.270
ATOM HD11    HGA3      0.090
ATOM HD12    HGA3      0.090
ATOM HD13    HGA3      0.090
GROUP                  
ATOM C       C         0.510
ATOM O       O        -0.510

BOND        N      CA       C      CA
BOND        C      +N      CA      HA
BOND       CA      CB       N      HN
BOND       CB     OG3      CB     CG2      CB     CG1
BOND      OG3     HG3
BOND      CG2    HG21     CG2    HG22     CG2    HG23
BOND      CG1     HG1     CG1     OD2     CG1     CD1
BOND      OD2     HD2
BOND      CD1    HD11     CD1    HD12     CD1    HD13
DOUBLE      O       C
IMPR        N      -C      CA      HN       C      CA      +N       O

CMAP       -C       N      CA       C       N      CA       C      +N
DONOR      HN       N   
ACCEPTOR    O       C  

IC -C   CA   *N   HN    1.3477  123.93  180.00  114.45   0.9984
IC -C   N    CA   C     1.3477  123.93  180.00  106.57   1.5180
IC N    CA   C    +N    1.4506  106.57  180.00  117.72   1.3463
IC +N   CA   *C   O     1.3463  117.72  180.00  120.59   1.2291
IC CA   C    +N   +CA   1.5180  117.72  180.00  124.35   1.4461
IC N    C    *CA  CB    1.4481  105.39  121.93  109.00   1.5562
IC N    C    *CA  HA    1.4481  105.39 -118.15  107.60   1.0826
IC N    CA   CB   CG1   1.4649  113.92  -66.46  109.37   1.5475
IC CG1  CA   *CB  OG3   1.5475  109.37  118.21  109.18   1.4282
IC OG3  CA   *CB  CG2   1.4282  109.18  117.73  112.59   1.5474
IC CA   CB   OG3  HG3   1.5453  109.18   56.79  104.16   0.9691
IC CA   CB   CG2  HG21  1.5453  112.59   58.36  110.41   1.1093
IC HG21 CB   *CG2 HG22  1.1093  110.41  120.40  110.71   1.1092
IC HG21 CB   *CG2 HG23  1.1093  110.41 -120.72  111.71   1.1096
IC CA   CB   CG1  OD2   1.5453  109.37  -62.30  111.71   1.4233
IC OD2  CB   *CG1 CD1   1.4233  111.71 -122.59  116.26   1.5403
IC OD2  CB   *CG1 HG1   1.4233  111.71  117.46  107.95   1.1154
IC CB   CG1  OD2  HD2   1.5475  111.71  -81.95  105.59   0.9605
IC CB   CG1  CD1  HD11  1.5475  116.26   63.80  111.70   1.1084
IC HD11 CG1  *CD1 HD12  1.1084  111.70  120.49  110.13   1.1111
IC HD11 CG1  *CD1 HD13  1.1084  111.70 -120.44  110.02   1.1107

RESI TYS              -1.000  ! O-sulfo-L-tyrosine
GROUP   
ATOM N       NH1      -0.470  !     |        HD1  HE1        
ATOM HN      H         0.310  !  HN-N         |    |         
ATOM CA      CT1       0.070  !     |   HB1  CD1--CE1        O1
ATOM HA      HB1       0.090  !     |   |   //      \\      // 
GROUP                         !  HA-CA--CB--CG      CZ--OH--S--O3(-)
ATOM CB      CG321    -0.180  !     |   |    \  __  /       \\
ATOM HB1     HGA2      0.090  !     |   HB2  CD2--CE2        O2
ATOM HB2     HGA2      0.090  !   O=C         |    |  
GROUP                         !     |        HD2  HE2   
ATOM CG      CG2R61   -0.000
ATOM CD1     CG2R61   -0.224
ATOM HD1     HGR61     0.115
ATOM CD2     CG2R61   -0.224
ATOM HD2     HGR61     0.115
ATOM CE1     CG2R61   -0.158
ATOM HE1     HGR61     0.115
ATOM CE2     CG2R61   -0.158
ATOM HE2     HGR61     0.115
ATOM CZ      CG2R61    0.309
ATOM OH      OG303    -0.400
ATOM S       SG3O1     0.970
ATOM O1      OG2P1    -0.525
ATOM O2      OG2P1    -0.525
ATOM O3      OG2P1    -0.525
GROUP                  
ATOM C       C         0.510
ATOM O       O        -0.510

BOND        N      CA       C      CA
BOND        C      +N      CA      HA
BOND       CA      CB       N      HN
BOND       CB     HB1      CB     HB2      CB      CG
BOND       CG     CD2
BOND      CD1     HD1     CD1     CE1
BOND      CD2     HD2
BOND      CE1     HE1
BOND      CE2     HE2     CE2      CZ
BOND       CZ      OH
BOND       OH       S
BOND        S      O3
DOUBLE      O       C
DOUBLE      S      O1       S      O2       
DOUBLE     CG     CD1
DOUBLE    CD2     CE2
DOUBLE    CE1      CZ
IMPR        N      -C      CA      HN       C      CA      +N       O

CMAP       -C       N      CA       C       N      CA       C      +N
DONOR      HN       N   
ACCEPTOR    O       C  

IC -C   CA   *N   HN    1.3477  123.93  180.00  114.45   0.9984
IC -C   N    CA   C     1.3477  123.93  180.00  106.57   1.5180
IC N    CA   C    +N    1.4506  106.57  180.00  117.72   1.3463
IC +N   CA   *C   O     1.3463  117.72  180.00  120.59   1.2291
IC CA   C    +N   +CA   1.5180  117.72  180.00  124.35   1.4461
IC N    C    *CA  CB    1.4481  105.39  121.93  109.00   1.5562
IC N    C    *CA  HA    1.4481  105.39 -118.15  107.60   1.0826
IC N    CA   CB   CG    1.4528  111.47  -50.80  109.26   1.5053
IC CG   CA   *CB  HB1   1.5053  109.26 -119.49  110.96   1.1098
IC HB1  CA   *CB  HB2   1.1098  110.96 -120.98  111.10   1.1112
IC CA   CB   CG   CD1   1.5551  109.26  108.83  120.21   1.4048
IC CD1  CB   *CG  CD2   1.4048  120.21 -174.92  119.93   1.4028
IC CB   CG   CD1  CE1   1.5053  120.21 -174.71  120.08   1.4023
IC CE1  CG   *CD1 HD1   1.4023  120.08  179.29  120.06   1.0793
IC CB   CG   CD2  CE2   1.5053  119.93  174.79  120.05   1.4033
IC CE2  CG   *CD2 HD2   1.4033  120.05 -178.78  120.06   1.0794
IC CG   CD1  CE1  CZ    1.4048  120.08   -1.20  120.56   1.4057
IC CZ   CD1  *CE1 HE1   1.4057  120.56 -178.99  120.85   1.0793
IC CZ   CD2  *CE2 HE2   1.4051  120.60  179.45  120.76   1.0792
IC CE2  CE1  *CZ  OH    1.4051  119.02  170.80  120.29   1.3858
IC CE1  CZ   OH   S     1.4057  120.29   91.87  116.44   1.5839
IC CZ   OH   S    O3    1.3858  116.44   59.76  104.90   1.4498
IC O3   OH   *S   O1    1.4498  104.90  119.42  102.39   1.4482
IC O3   OH   *S   O2    1.4498  104.90 -121.25  104.80   1.4499

RESI XCN               0.000  ! S-cyano-L-cysteine
GROUP   
ATOM N       NH1      -0.470  !     |          
ATOM HN      H         0.310  !  HN-N          
ATOM CA      CT1       0.070  !     |   HB1    
ATOM HA      HB1       0.090  !     |   |        __
GROUP                         !  HA-CA--CB--SG-CS==NC
ATOM CB      CG321     0.095  !     |   |       
ATOM HB1     HGA2      0.090  !     |   HB2   
ATOM HB2     HGA2      0.090  !   O=C         
ATOM SG      SG311    -0.002  !     |         
ATOM CS      CG1N1     0.123
ATOM NC      NG1T1    -0.396
GROUP                  
ATOM C       C         0.510
ATOM O       O        -0.510

BOND        N      CA       C      CA
BOND        C      +N      CA      HA
BOND       CA      CB       N      HN
BOND       CB     HB1      CB     HB2      CB      SG
BOND       SG      CS
DOUBLE      O       C
TRIPLE     CS      NC
IMPR        N      -C      CA      HN       C      CA      +N       O

CMAP       -C       N      CA       C       N      CA       C      +N
DONOR      HN       N   
ACCEPTOR    O       C  

IC -C   CA   *N   HN    1.3477  123.93  180.00  114.45   0.9984
IC -C   N    CA   C     1.3477  123.93  180.00  106.57   1.5180
IC N    CA   C    +N    1.4506  106.57  180.00  117.72   1.3463
IC +N   CA   *C   O     1.3463  117.72  180.00  120.59   1.2291
IC CA   C    +N   +CA   1.5180  117.72  180.00  124.35   1.4461
IC N    C    *CA  CB    1.4481  105.39  121.93  109.00   1.5562
IC N    C    *CA  HA    1.4481  105.39 -118.15  107.60   1.0826
IC N    CA   CB   SG    1.4597  118.37  -90.55  112.72   1.8311
IC SG   CA   *CB  HB1   1.8311  112.72 -119.57  110.79   1.1133
IC HB1  CA   *CB  HB2   1.1133  110.79 -116.25  107.77   1.1138
IC CA   CB   SG   CS    1.5621  112.72  158.59   96.22   1.4692
IC CB   SG   CS   NC    1.8311   96.22  -32.98  175.72   1.1789

RESI 0AF               0.000  ! 7-hydroxy-l-tryptophan
GROUP   
ATOM N       NH1      -0.470 !     |                  HE3         
ATOM HN      H         0.310 !  HN-N                   |          
ATOM CA      CT1       0.070 !     |   HB1            CE3         
ATOM HA      HB1       0.090 !     |   |             /  \\        
GROUP                        !  HA-CA--CB---CG-----CD2   CZ3-HZ3
ATOM CB      CG321    -0.180 !     |   |    ||     ||     |
ATOM HB1     HGA2      0.090 !     |   HB2  CD1    CE2   CH2-HH2
ATOM HB2     HGA2      0.090 !   O=C       /   \   / \  //
GROUP                        !     |     HD1    NE1   CZ2
ATOM CG      CG2R51   -0.070 !                   |     |          
ATOM CD1     CG2R51   -0.079 !                  HE1   OZ2         
ATOM HD1     HGR52     0.163 !                          \         
ATOM CD2     CG2RC0    0.078 !                          HZ2       
ATOM NE1     NG2R51   -0.431                                      
ATOM HE1     HGP1      0.356 
ATOM CE2     CG2RC0    0.244 
ATOM CZ2     CG2R61    0.058 
ATOM OZ2     OG311    -0.536 
ATOM HZ2     HGP1      0.434 
ATOM CE3     CG2R61   -0.276 
ATOM HE3     HGR61     0.177 
ATOM CZ3     CG2R61   -0.260 
ATOM HZ3     HGR61     0.174
ATOM CH2     CG2R61   -0.189
ATOM HH2     HGR61     0.157
GROUP                  
ATOM C       C         0.510
ATOM O       O        -0.510

BOND        N      CA       C      CA
BOND        C      +N      CA      HA
BOND       CA      CB       N      HN
BOND       CB     HB1      CB     HB2      CB      CG
BOND       CG     CD2
BOND      CD1     HD1     CD1     NE1
BOND      CD2     CE3
BOND      NE1     HE1     NE1     CE2
BOND      CE2     CZ2
BOND      CZ2     OZ2
BOND      OZ2     HZ2
BOND      CE3     HE3
BOND      CZ3     HZ3     CZ3     CH2
BOND      CH2     HH2
DOUBLE      O       C
DOUBLE     CG     CD1
DOUBLE    CD2     CE2
DOUBLE    CE3     CZ3
DOUBLE    CZ2     CH2
IMPR        N      -C      CA      HN       C      CA      +N       O

CMAP       -C       N      CA       C       N      CA       C      +N
DONOR      HN       N   
ACCEPTOR    O       C  

IC -C   CA   *N   HN    1.3477  123.93  180.00  114.45   0.9984
IC -C   N    CA   C     1.3477  123.93  180.00  106.57   1.5180
IC N    CA   C    +N    1.4506  106.57  180.00  117.72   1.3463
IC +N   CA   *C   O     1.3463  117.72  180.00  120.59   1.2291
IC CA   C    +N   +CA   1.5180  117.72  180.00  124.35   1.4461
IC N    C    *CA  CB    1.4481  105.39  121.93  109.00   1.5562
IC N    C    *CA  HA    1.4481  105.39 -118.15  107.60   1.0826
IC N    CA   CB   CG    1.4442  106.42  -71.37  113.69   1.5728
IC CG   CA   *CB  HB1   1.5728  113.69 -147.38  117.63   1.1805
IC HB1  CA   *CB  HB2   1.1805  117.63 -103.65  106.17   1.0949
IC CA   CB   CG   CD2   1.5570  113.69   88.90  117.44   1.4586
IC CD2  CB   *CG  CD1   1.4586  117.44 -163.70  135.47   1.3674
IC CB   CG   CD1  NE1   1.5728  135.47  171.10  109.03   1.4119
IC NE1  CG   *CD1 HD1   1.4119  109.03  176.49  129.11   1.0825
IC CG   CD1  NE1  CE2   1.3674  109.03   -4.14  110.10   1.3736
IC CE2  CD1  *NE1 HE1   1.3736  110.10  173.73  127.35   1.0011
IC CD2  NE1  *CE2 CZ2   1.4102  106.16  176.61  133.16   1.4050
IC NE1  CE2  CZ2  CH2   1.3736  133.16 -178.18  118.82   1.3989
IC CH2  CE2  *CZ2 OZ2   1.3989  118.82  177.83  122.06   1.4145
IC CE2  CZ2  OZ2  HZ2   1.4050  122.06 -179.72  107.40   0.9600
IC CE2  CG   *CD2 CE3   1.4102  108.73 -177.55  132.02   1.3862
IC CG   CD2  CE3  CZ3   1.4586  132.02  173.20  120.89   1.3931
IC CZ3  CD2  *CE3 HE3   1.3931  120.89 -171.93  119.76   1.0856
IC CH2  CE3  *CZ3 HZ3   1.4004  119.64 -175.26  120.01   1.0811
IC CZ3  CZ2  *CH2 HH2   1.4004  120.69  178.76  120.72   1.0804

RESI 26P              -1.000  ! 2-amino-6-oxopimelic acid
GROUP   
ATOM N       NH1      -0.470  !     |                            
ATOM HN      H         0.310  !  HN-N                            
ATOM CA      CT1       0.070  !     |   HB1 HG1 HD1 OE    OZ1    
ATOM HA      HB1       0.090  !     |    |   |   |  ||   //      
GROUP                         !  HA-CA--CB--CG--CD--CE--CZ
ATOM CB      CG321    -0.180  !     |    |   |   |       \
ATOM HB1     HGA2      0.090  !     |   HB2 HG2 HD2       OZ2(-)
ATOM HB2     HGA2      0.090  !   O=C                  
GROUP                         !     |                  
ATOM CG      CG321    -0.180    
ATOM HG2     HGA2      0.090    
ATOM HG1     HGA2      0.090    
GROUP                           
ATOM CD      CG321    -0.244
ATOM HD2     HGA2      0.090
ATOM HD1     HGA2      0.090
ATOM CE      CG2O5     0.249
ATOM OE      OG2D3    -0.421
ATOM CZ      CG2O3     0.626
ATOM OZ1     OG2D2    -0.695
ATOM OZ2     OG2D2    -0.695
GROUP                  
ATOM C       C         0.510
ATOM O       O        -0.510

BOND        N      CA       C      CA
BOND        C      +N      CA      HA
BOND       CA      CB       N      HN
BOND       CB     HB2      CB     HB1      CB      CG
BOND       CG     HG2      CG     HG1      CG      CD
BOND       CD     HD2      CD     HD1      CD      CE
BOND       CE      CZ
BOND       CZ     OZ2
DOUBLE      O       C
DOUBLE     CE      OE
DOUBLE     CZ     OZ1
IMPR       CE      CZ      CD      OE
IMPR       CZ     OZ1     OZ2      CE
IMPR        N      -C      CA      HN       C      CA      +N       O

CMAP       -C       N      CA       C       N      CA       C      +N
DONOR      HN       N   
ACCEPTOR    O       C  

IC -C   CA   *N   HN    1.3477  123.93  180.00  114.45   0.9984
IC -C   N    CA   C     1.3477  123.93  180.00  106.57   1.5180
IC N    CA   C    +N    1.4506  106.57  180.00  117.72   1.3463
IC +N   CA   *C   O     1.3463  117.72  180.00  120.59   1.2291
IC CA   C    +N   +CA   1.5180  117.72  180.00  124.35   1.4461
IC N    C    *CA  CB    1.4550  107.71  122.54  109.66   1.5711
IC N    C    *CA  HA    1.4550  107.71 -118.18  107.80   1.0825
IC N    CA   CB   CG    1.4550  112.34  -39.43  111.72   1.5376
IC CG   CA   *CB  HB2   1.5376  111.72  119.47  110.33   1.1134
IC HB2  CA   *CB  HB1   1.1134  110.33  118.22  109.31   1.1117
IC CA   CB   CG   CD    1.5711  111.72 -178.53  120.11   1.5316
IC CD   CB   *CG  HG2   1.5316  120.11 -117.03  105.34   1.1154
IC HG2  CB   *CG  HG1   1.1154  105.34 -118.39  108.46   1.1155
IC CB   CG   CD   CE    1.5376  120.11 -171.14  109.56   1.5177
IC CE   CG   *CD  HD2   1.5177  109.56 -120.70  110.42   1.1119
IC HD2  CG   *CD  HD1   1.1119  110.42 -119.94  110.49   1.1112
IC CG   CD   CE   CZ    1.5316  109.56 -166.03  117.21   1.5575
IC CZ   CD   *CE  OE    1.5575  117.21  178.68  119.25   1.2445
IC CD   CE   CZ   OZ2   1.5177  117.21   98.77  116.38   1.2641
IC OZ2  CE   *CZ  OZ1   1.2641  116.38 -179.78  116.46   1.2638

RESI 2FM               0.000  ! s-(difluoromethyl)-homocysteine
GROUP   
ATOM N       NH1      -0.470  !     |                          
ATOM HN      H         0.310  !  HN-N                          
ATOM CA      CT1       0.070  !     |   HB1 HG1     FZ1        
ATOM HA      HB1       0.090  !     |   |   |       |
GROUP                         !  HA-CA--CB--CG--SD--CE-HE
ATOM CB      CG321    -0.180  !     |   |   |       |
ATOM HB1     HGA2      0.090  !     |   HB2 HG2     FZ2
ATOM HB2     HGA2      0.090  !   O=C           
GROUP                         !     |           
ATOM CG      CG321     0.019
ATOM HG1     HGA2      0.090
ATOM HG2     HGA2      0.090
ATOM SD      SG311    -0.124
ATOM CE      CG312     0.011
ATOM HE      HGA7      0.218
ATOM FZ1     FGA2     -0.152
ATOM FZ2     FGA2     -0.152
GROUP                  
ATOM C       C         0.510
ATOM O       O        -0.510

BOND        N      CA       C      CA
BOND        C      +N      CA      HA
BOND       CA      CB       N      HN
BOND       CB     HB1      CB     HB2      CB      CG
BOND       CG     HG1      CG     HG2      CG      SD
BOND       SD      CE
BOND       CE      HE      CE     FZ1      CE     FZ2
DOUBLE      O       C
IMPR        N      -C      CA      HN       C      CA      +N       O

CMAP       -C       N      CA       C       N      CA       C      +N
DONOR      HN       N   
ACCEPTOR    O       C  

IC -C   CA   *N   HN    1.3477  123.93  180.00  114.45   0.9984
IC -C   N    CA   C     1.3477  123.93  180.00  106.57   1.5180
IC N    CA   C    +N    1.4506  106.57  180.00  117.72   1.3463
IC +N   CA   *C   O     1.3463  117.72  180.00  120.59   1.2291
IC CA   C    +N   +CA   1.5180  117.72  180.00  124.35   1.4461
IC N    C    *CA  CB    1.4481  105.39  121.93  109.00   1.5562
IC N    C    *CA  HA    1.4481  105.39 -118.15  107.60   1.0826
IC N    CA   CB   CG    1.4464  112.79  -64.88  112.74   1.5412
IC CG   CA   *CB  HB1   1.5412  112.74 -120.94  109.44   1.1130
IC HB1  CA   *CB  HB2   1.1130  109.44 -118.10  109.44   1.1136
IC CA   CB   CG   SD    1.5474  112.74 -178.14  113.15   1.8238
IC SD   CB   *CG  HG1   1.8238  113.15 -122.10  108.66   1.1127
IC HG1  CB   *CG  HG2   1.1127  108.66 -115.69  108.38   1.1134
IC CB   CG   SD   CE    1.5412  113.15 -178.70   97.65   1.7577
IC CG   SD   CE   FZ1   1.8238   97.65  -60.28  113.26   1.3377
IC FZ1  SD   *CE  FZ2   1.3377  113.26  121.32  113.24   1.3380
IC FZ1  SD   *CE  HE    1.3377  113.26 -119.34  109.48   1.0844

RESI 2HF               1.000  ! 2-fluoro-l-histidine
GROUP   
ATOM N       NH1      -0.470  !     |          HD1     F1  
ATOM HN      H         0.310  !  HN-N          |  __  /    
ATOM CA      CT1       0.070  !     |   HB1 (+)ND1--CE1    
ATOM HA      HB1       0.090  !     |   |     /      |     
GROUP                         !  HA-CA--CB--CG       |
ATOM CB      CG321     0.004  !     |   |     \\     |
ATOM HB1     HGA2      0.090  !     |   HB2    CD2--NE2
ATOM HB2     HGA2      0.090  !   O=C           |     \
ATOM CG      CG2R51    0.192  !     |          HD2    HE2
ATOM ND1     NG2R52   -0.534
ATOM HD1     HGP2      0.443
ATOM CD2     CG2R51    0.000
ATOM HD2     HGR52     0.208
ATOM CE1     CG2R53    0.726
ATOM F1      FGR1     -0.113
ATOM NE2     NG2R52   -0.580
ATOM HE2     HGP2      0.474
GROUP                  
ATOM C       C         0.510
ATOM O       O        -0.510

BOND        N      CA       C      CA
BOND        C      +N      CA      HA
BOND       CA      CB       N      HN
BOND       CB     HB1      CB     HB2      CB      CG
BOND       CG     ND1
BOND      ND1     HD1
BOND      CD2     HD2     CD2     NE2
BOND      CE1     NE2     CE1      F1
BOND      NE2     HE2
DOUBLE      O       C
DOUBLE    ND1     CE1
DOUBLE    CG      CD2
IMPR        N      -C      CA      HN       C      CA      +N       O

CMAP       -C       N      CA       C       N      CA       C      +N
DONOR      HN       N   
ACCEPTOR    O       C  

IC -C   CA   *N   HN    1.3477  123.93  180.00  114.45   0.9984
IC -C   N    CA   C     1.3477  123.93  180.00  106.57   1.5180
IC N    CA   C    +N    1.4506  106.57  180.00  117.72   1.3463
IC +N   CA   *C   O     1.3463  117.72  180.00  120.59   1.2291
IC CA   C    +N   +CA   1.5180  117.72  180.00  124.35   1.4461
IC N    C    *CA  CB    1.4534  103.79  123.45  107.59   1.5602
IC N    C    *CA  HA    1.4534  103.79 -116.24  107.83   1.0815
IC N    CA   CB   CG    1.4534  115.99  -68.39  113.35   1.5091
IC CG   CA   *CB  HB1   1.5091  113.35 -120.49  109.60   1.1138
IC HB1  CA   *CB  HB2   1.1138  109.60 -116.66  109.60   1.1134
IC CA   CB   CG   ND1   1.5602  113.35   91.85  123.11   1.3712
IC ND1  CB   *CG  CD2   1.3712  123.11 -168.47  129.74   1.3515
IC CB   CG   ND1  CE1   1.5091  123.11 -169.64  109.28   1.3128
IC CE1  CG   *ND1 HD1   1.3128  109.28 -178.94  126.27   0.9905
IC CB   CG   CD2  NE2   1.5091  129.74  168.85  106.61   1.3755
IC NE2  CG   *CD2 HD2   1.3755  106.61 -176.89  128.00   1.0899
IC NE2  ND1  *CE1 F1    1.3099  108.72  175.81  125.03   1.3422
IC CE1  CD2  *NE2 HE2   1.3099  109.00 -175.82  127.60   1.0003

RESI 2HFD              0.000  ! 2-fluoro-l-histidine
GROUP                         ! proton on ND1 
ATOM N       NH1      -0.470  !     |        HD1      F1   
ATOM HN      H         0.310  !  HN-N         \       /    
ATOM CA      CT1       0.070  !     |   HB1    ND1--CE1    
ATOM HA      HB1       0.090  !     |   |     /      ||     
GROUP                         !  HA-CA--CB--CG       ||
ATOM CB      CG321    -0.073  !     |   |     \\     ||
ATOM HB1     HGA2      0.090  !     |   HB2    CD2--NE2
ATOM HB2     HGA2      0.090  !   O=C           |    
ATOM CG      CG2R51   -0.083  !     |          HD2    
ATOM CD2     CG2R51    0.151
ATOM HD2     HGR52     0.104
ATOM ND1     NG2R51   -0.371
ATOM HD1     HGP1      0.348
ATOM NE2     NG2R50   -0.668
ATOM CE1     CG2R53    0.583
ATOM F1      FGR1     -0.171
GROUP                  
ATOM C       C         0.510
ATOM O       O        -0.510

BOND        N      CA       C      CA
BOND        C      +N      CA      HA
BOND       CA      CB       N      HN
BOND       CB     HB1      CB     HB2      CB      CG
BOND       CG     ND1
BOND      CD2     HD2     CD2     NE2
BOND      ND1     HD1     ND1     CE1
BOND      CE1      F1
DOUBLE      O       C
DOUBLE    CG      CD2
DOUBLE    CE1     NE2
IMPR        N      -C      CA      HN       C      CA      +N       O

CMAP       -C       N      CA       C       N      CA       C      +N
DONOR      HN       N   
ACCEPTOR    O       C  

IC -C   CA   *N   HN    1.3477  123.93  180.00  114.45   0.9984
IC -C   N    CA   C     1.3477  123.93  180.00  106.57   1.5180
IC N    CA   C    +N    1.4506  106.57  180.00  117.72   1.3463
IC +N   CA   *C   O     1.3463  117.72  180.00  120.59   1.2291
IC CA   C    +N   +CA   1.5180  117.72  180.00  124.35   1.4461
IC N    C    *CA  CB    1.4526  103.78  122.50  108.56   1.5613
IC N    C    *CA  HA    1.4526  103.78 -116.97  108.47   1.0813
IC N    CA   CB   CG    1.4526  114.76  -66.72  113.59   1.5069
IC CG   CA   *CB  HB1   1.5069  113.59 -120.87  109.57   1.1141
IC HB1  CA   *CB  HB2   1.1141  109.57 -116.87  109.37   1.1126
IC CA   CB   CG   ND1   1.5613  113.59   90.58  123.92   1.3801
IC ND1  CB   *CG  CD2   1.3801  123.92 -167.96  129.66   1.3707
IC CB   CG   CD2  NE2   1.5069  129.66  168.82  110.77   1.3866
IC NE2  CG   *CD2 HD2   1.3866  110.77 -178.42  129.10   1.0843
IC CB   CG   ND1  CE1   1.5069  123.92 -170.02  105.82   1.3535
IC CE1  CG   *ND1 HD1   1.3535  105.82 -168.88  127.65   1.0025
IC NE2  ND1  *CE1 F1    1.3065  114.20  175.72  119.06   1.3403

RESI 2HFE              0.000  ! 2-fluoro-l-histidine
GROUP                         ! proton on NE2
ATOM N       NH1      -0.470  !     |                 F1   
ATOM HN      H         0.310  !  HN-N             __  /    
ATOM CA      CT1       0.070  !     |   HB1    ND1--CE1    
ATOM HA      HB1       0.090  !     |   |     /      |     
GROUP                         !  HA-CA--CB--CG       |
ATOM CB      CG321    -0.180  !     |   |     \\     |
ATOM HB1     HGA2      0.090  !     |   HB2    CD2--NE2
ATOM HB2     HGA2      0.090  !   O=C           |     \
GROUP                         !     |          HD2    HE2
ATOM CG      CG2R51    0.297
ATOM CD2     CG2R51   -0.099
ATOM HD2     HGR52     0.115
ATOM ND1     NG2R50   -0.659
ATOM NE2     NG2R51   -0.385
ATOM HE2     HGP1      0.348
ATOM CE1     CG2R53    0.549
ATOM F1      FGR1     -0.166
GROUP                  
ATOM C       C         0.510
ATOM O       O        -0.510

BOND        N      CA       C      CA
BOND        C      +N      CA      HA
BOND       CA      CB       N      HN
BOND       CB     HB1      CB     HB2      CB      CG
BOND       CG     ND1
BOND      CD2     HD2     CD2     NE2
BOND      NE2     HE2     NE2     CE1
BOND      CE1      F1
DOUBLE      O       C
DOUBLE    ND1     CE1
DOUBLE     CG     CD2
IMPR        N      -C      CA      HN       C      CA      +N       O

CMAP       -C       N      CA       C       N      CA       C      +N
DONOR      HN       N   
ACCEPTOR    O       C  

IC -C   CA   *N   HN    1.3477  123.93  180.00  114.45   0.9984
IC -C   N    CA   C     1.3477  123.93  180.00  106.57   1.5180
IC N    CA   C    +N    1.4506  106.57  180.00  117.72   1.3463
IC +N   CA   *C   O     1.3463  117.72  180.00  120.59   1.2291
IC CA   C    +N   +CA   1.5180  117.72  180.00  124.35   1.4461
IC N    C    *CA  CB    1.4408  104.17  121.29  109.34   1.5563
IC N    C    *CA  HA    1.4408  104.17 -116.91  108.26   1.0805
IC N    CA   CB   CG    1.4408  113.21  -68.13  113.96   1.5018
IC CG   CA   *CB  HB1   1.5018  113.96 -120.69  109.37   1.1124
IC HB1  CA   *CB  HB2   1.1124  109.37 -117.06  109.29   1.1127
IC CA   CB   CG   ND1   1.5563  113.96   91.54  120.16   1.3892
IC ND1  CB   *CG  CD2   1.3892  120.16 -169.71  128.41   1.3683
IC CB   CG   CD2  NE2   1.5018  128.41  171.11  105.98   1.3788
IC NE2  CG   *CD2 HD2   1.3788  105.98 -177.26  128.75   1.0818
IC CG   CD2  NE2  CE1   1.3683  105.98    0.23  105.53   1.3538
IC CE1  CD2  *NE2 HE2   1.3538  105.53 -175.88  128.49   1.0065
IC ND1  NE2  *CE1 F1    1.3109  114.43 -176.36  119.73   1.3393

RESI 2NP              -1.000  ! l-2-amino-6-methylene-pimelic acid
GROUP   
ATOM N       NH1      -0.470  !     |                               
ATOM HN      H         0.310  !  HN-N                               
ATOM CA      CT1       0.070  !     |   HB1 HG1 HD1       OJ1       
ATOM HA      HB1       0.090  !     |   |   |   |        //         
GROUP                         !  HA-CA--CB--CG--CD--CE--CZ1-OJ2(-)
ATOM CB      CG321    -0.180  !     |   |   |   |   ||  
ATOM HB1     HGA2      0.090  !     |   HB2 HG2 HD2 CZ2 
ATOM HB2     HGA2      0.090  !   O=C              /  \
GROUP                         !     |            HZ21 HZ22
ATOM CG      CG321    -0.180  
ATOM HG1     HGA2      0.090  
ATOM HG2     HGA2      0.090
GROUP  
ATOM CD      CG321    -0.321  
ATOM HD2     HGA2      0.090  
ATOM HD1     HGA2      0.090  
ATOM CE      CG2DC1    0.241  
ATOM CZ1     CG2O3     0.581  
ATOM CZ2     CG2DC3   -0.681  
ATOM HZ22    HGA5      0.210  
ATOM HZ21    HGA5      0.210  
ATOM OJ1     OG2D2    -0.710  
ATOM OJ2     OG2D2    -0.710  
GROUP                  
ATOM C       C         0.510
ATOM O       O        -0.510

BOND        N      CA       C      CA
BOND        C      +N      CA      HA
BOND       CA      CB       N      HN
BOND       CB     HB2      CB     HB1      CB      CG
BOND       CG     HG1      CG     HG2      CG      CD
BOND       CD     HD2      CD     HD1      CD      CE
BOND       CE     CZ1
BOND      CZ1     OJ2
BOND      CZ2    HZ22     CZ2    HZ21
DOUBLE      O       C
DOUBLE     CE     CZ2
DOUBLE    CZ1     OJ1
IMPR      CZ1     OJ2     OJ1      CE
IMPR        N      -C      CA      HN       C      CA      +N       O

CMAP       -C       N      CA       C       N      CA       C      +N
DONOR      HN       N   
ACCEPTOR    O       C  

IC -C   CA   *N   HN    1.3477  123.93  180.00  114.45   0.9984
IC -C   N    CA   C     1.3477  123.93  180.00  106.57   1.5180
IC N    CA   C    +N    1.4506  106.57  180.00  117.72   1.3463
IC +N   CA   *C   O     1.3463  117.72  180.00  120.59   1.2291
IC CA   C    +N   +CA   1.5180  117.72  180.00  124.35   1.4461
IC N    C    *CA  CB    1.4552  108.60  123.73  110.58   1.5725
IC N    C    *CA  HA    1.4552  108.60 -117.84  107.26   1.0827
IC N    CA   CB   CG    1.4552  112.37  -30.93  111.66   1.5385
IC CG   CA   *CB  HB2   1.5385  111.66  119.23  110.66   1.1137
IC HB2  CA   *CB  HB1   1.1137  110.66  118.41  109.23   1.1103
IC CA   CB   CG   CD    1.5725  111.66 -174.31  119.56   1.5428
IC CD   CB   *CG  HG1   1.5428  119.56 -120.45  105.16   1.1177
IC HG1  CB   *CG  HG2   1.1177  105.16 -117.51  107.98   1.1164
IC CB   CG   CD   CE    1.5385  119.56 -163.59  108.45   1.5262
IC CE   CG   *CD  HD2   1.5262  108.45 -121.51  109.96   1.1113
IC HD2  CG   *CD  HD1   1.1113  109.96 -117.50  107.89   1.1129
IC CG   CD   CE   CZ1   1.5428  108.45  -27.53  120.04   1.5189
IC CZ1  CD   *CE  CZ2   1.5189  120.04  174.06  116.81   1.3565
IC CD   CE   CZ2  HZ22  1.5262  116.81    2.32  119.34   1.0979
IC HZ22 CE   *CZ2 HZ21  1.0979  119.34 -178.31  120.36   1.1007
IC CD   CE   CZ1  OJ2   1.5262  120.04  -69.24  119.10   1.2637
IC OJ2  CE   *CZ1 OJ1   1.2637  119.10  171.04  118.44   1.2728

RESI 32T               0.000  ! 3-(4H-thieno[3,2-b]pyrrol-6-yl)-L-alanine
GROUP   
ATOM N       NH1      -0.470  !     |                                      
ATOM HN      H         0.310  !  HN-N                                      
ATOM CA      CT1       0.070  !     |   HB1            SUL                 
ATOM HA      HB1       0.090  !     |   |             /   \                
GROUP                         !  HA-CA--CB---CG-----CD2   CZ3-HZ3
ATOM CB      CG321    -0.180  !     |   |    ||     ||    ||
ATOM HB1     HGA2      0.090  !     |   HB2  CD1    CE2---CZ2-HZ2
ATOM HB2     HGA2      0.090  !   O=C       /  \   / 
GROUP                         !     |     HD1   NE1  
ATOM CG      CG2R51   -0.060  !                  |   
ATOM CD1     CG2R51    0.002  !                 HE1  
ATOM HD1     HGR52     0.115
ATOM CD2     CG2R51   -0.064
ATOM NE1     NG2R51   -0.345
ATOM HE1     HGP1      0.318
ATOM CE2     CG2R51    0.132
ATOM SUL     SG2R50    0.007
ATOM CZ2     CG2R51   -0.235
ATOM HZ2     HGR51     0.207
ATOM CZ3     CG2R51   -0.266
ATOM HZ3     HGR52     0.189
GROUP                  
ATOM C       C         0.510
ATOM O       O        -0.510

BOND        N      CA       C      CA
BOND        C      +N      CA      HA
BOND       CA      CB       N      HN
BOND       CB     HB1      CB     HB2      CB      CG
BOND       CG     CD2
BOND      CD1     HD1     CD1     NE1
BOND      CD2     SUL
BOND      NE1     HE1     NE1     CE2
BOND      CE2     CZ2
BOND      CZ2     HZ2
BOND      CZ3     HZ3
BOND      SUL     CZ3
DOUBLE      O       C
DOUBLE     CG     CD1
DOUBLE    CE2     CD2
DOUBLE    CZ2     CZ3
IMPR        N      -C      CA      HN       C      CA      +N       O

CMAP       -C       N      CA       C       N      CA       C      +N
DONOR      HN       N   
ACCEPTOR    O       C  

IC -C   CA   *N   HN    1.3477  123.93  180.00  114.45   0.9984
IC -C   N    CA   C     1.3477  123.93  180.00  106.57   1.5180
IC N    CA   C    +N    1.4506  106.57  180.00  117.72   1.3463
IC +N   CA   *C   O     1.3463  117.72  180.00  120.59   1.2291
IC CA   C    +N   +CA   1.5180  117.72  180.00  124.35   1.4461
IC N    C    *CA  CB    1.4481  105.39  121.93  109.00   1.5562
IC N    C    *CA  HA    1.4481  105.39 -118.15  107.60   1.0826
IC N    CA   CB   CG    1.4587  111.67 -157.35  114.16   1.5158
IC CG   CA   *CB  HB1   1.5158  114.16  119.64  107.69   1.1128
IC HB1  CA   *CB  HB2   1.1128  107.69  116.33  110.52   1.1112
IC CA   CB   CG   CD2   1.5593  114.16   95.03  128.62   1.3495
IC CD2  CB   *CG  CD1   1.3495  128.62 -172.84  128.89   1.4062
IC CB   CG   CD1  NE1   1.5158  128.89  172.45  109.46   1.4156
IC NE1  CG   *CD1 HD1   1.4156  109.46 -171.03  128.14   1.0819
IC CG   CD1  NE1  CE2   1.4062  109.46    2.40  103.13   1.3538
IC CE2  CD1  *NE1 HE1   1.3538  103.13 -162.50  126.34   1.0100
IC CE2  CG   *CD2 SUL   1.2665  113.84  175.41  132.97   1.6891
IC CD2  NE1  *CE2 CZ2   1.2665  111.29 -174.78  127.61   1.3532
IC NE1  CE2  CZ2  CZ3   1.3538  127.61  175.09  105.80   1.4009
IC CZ3  CE2  *CZ2 HZ2   1.4009  105.80 -178.08  127.00   1.0766
IC SUL  CZ2  *CZ3 HZ3   1.7761  112.65 -178.54  127.99   1.0833

RESI 3GL              -1.000  ! 4-hydroxy-glutamic-acid
GROUP   
ATOM N       NH1      -0.470  !     |                    
ATOM HN      H         0.310  !  HN-N                    
ATOM CA      CT1       0.070  !     |   HB1 HG    OE1    
ATOM HA      HB1       0.090  !     |   |   |    //      
GROUP                         !  HA-CA--CB--CG--CD
ATOM CB      CG321    -0.180  !     |   |   |    \       
ATOM HB1     HGA2      0.090  !     |   HB2 OH    OE2(-) 
ATOM HB2     HGA2      0.090  !   O=C       |            
GROUP                         !     |       HH            
ATOM CG      CG311     0.035  
ATOM HG      HGA1      0.090  
ATOM OH      OG311    -0.729  
ATOM HH      HGP1      0.420  
ATOM CD      CG2O3     0.576   
ATOM OE1     OG2D2    -0.696   
ATOM OE2     OG2D2    -0.696   
GROUP                  
ATOM C       C         0.510
ATOM O       O        -0.510

BOND        N      CA       C      CA
BOND        C      +N      CA      HA
BOND       CA      CB       N      HN
BOND       CB     HB2      CB     HB1      CB      CG
BOND       CG      HG      CG      OH      CG      CD
BOND       OH      HH
BOND       CD     OE2
DOUBLE      O       C
DOUBLE     CD     OE1
IMPR       CD     OE1     OE2      CG
IMPR        N      -C      CA      HN       C      CA      +N       O

CMAP       -C       N      CA       C       N      CA       C      +N
DONOR      HN       N   
ACCEPTOR    O       C  

IC -C   CA   *N   HN    1.3477  123.93  180.00  114.45   0.9984
IC -C   N    CA   C     1.3477  123.93  180.00  106.57   1.5180
IC N    CA   C    +N    1.4506  106.57  180.00  117.72   1.3463
IC +N   CA   *C   O     1.3463  117.72  180.00  120.59   1.2291
IC CA   C    +N   +CA   1.5180  117.72  180.00  124.35   1.4461
IC N    C    *CA  CB    1.4481  105.39  121.93  109.00   1.5562
IC N    C    *CA  HA    1.4481  105.39 -118.15  107.60   1.0826
IC N    CA   CB   CG    1.4479  109.81  -52.49  117.77   1.5679
IC CG   CA   *CB  HB2   1.5679  117.77  122.31  109.49   1.1136
IC HB2  CA   *CB  HB1   1.1136  109.49  115.49  107.71   1.1145
IC CA   CB   CG   CD    1.5605  117.77 -163.74  110.89   1.5579
IC CD   CB   *CG  OH    1.5579  110.89  129.42  111.99   1.4412
IC OH   CB   *CG  HG    1.4412  111.99  116.84  107.04   1.1113
IC CB   CG   OH   HH    1.5679  111.99  -99.99   98.22   0.9832
IC CB   CG   CD   OE2   1.5679  110.89  115.28  115.59   1.2600
IC OE2  CG   *CD  OE1   1.2600  115.59  179.16  115.64   1.2551

RESI 4FW               0.000  ! 4-fluoro-tryptophan
GROUP   
ATOM N       NH1      -0.470  !     |                  FE3         
ATOM HN      H         0.310  !  HN-N                   |          
ATOM CA      CT1       0.070  !     |   HB1            CE3         
ATOM HA      HB1       0.090  !     |   |             /  \\        
GROUP                         !  HA-CA--CB---CG-----CD2   CZ3-HZ3
ATOM CB      CG321    -0.180  !     |   |    ||     ||     |
ATOM HB1     HGA2      0.090  !     |   HB2  CD1    CE2   CH2-HH2
ATOM HB2     HGA2      0.090  !   O=C       /   \   / \  //
GROUP                         !     |     HD1    NE1   CZ2
ATOM CG      CG2R51   -0.014  !                   |     |
ATOM CD1     CG2R51   -0.058  !                  HE1   HZ2
ATOM HD1     HGR52     0.133
ATOM CD2     CG2RC0   -0.022
ATOM NE1     NG2R51   -0.381
ATOM HE1     HGP1      0.316
ATOM CE2     CG2RC0    0.274
ATOM CE3     CG2R66    0.078
ATOM FE3     FGR1     -0.151
ATOM CZ2     CG2R61   -0.219
ATOM HZ2     HGR61     0.163
ATOM CZ3     CG2R61   -0.198
ATOM HZ3     HGR62     0.165
ATOM CH2     CG2R61   -0.295
ATOM HH2     HGR61     0.209
GROUP                  
ATOM C       C         0.510
ATOM O       O        -0.510

BOND        N      CA       C      CA
BOND        C      +N      CA      HA
BOND       CA      CB       N      HN
BOND       CB     HB1      CB     HB2      CB      CG
BOND       CG     CD2
BOND      CD1     HD1     CD1     NE1
BOND      CD2     CE3
BOND      NE1     HE1     NE1     CE2
BOND      CE2     CZ2
BOND      CE3     FE3
BOND      CZ2     HZ2
BOND      CZ3     HZ3
BOND      CZ3     CH2
BOND      CH2     HH2
DOUBLE      O       C
DOUBLE     CG     CD1
DOUBLE    CE3     CZ3
DOUBLE    CH2     CZ2
DOUBLE    CD2     CE2
IMPR        N      -C      CA      HN       C      CA      +N       O

CMAP       -C       N      CA       C       N      CA       C      +N
DONOR      HN       N   
ACCEPTOR    O       C  

IC -C   CA   *N   HN    1.3477  123.93  180.00  114.45   0.9984
IC -C   N    CA   C     1.3477  123.93  180.00  106.57   1.5180
IC N    CA   C    +N    1.4506  106.57  180.00  117.72   1.3463
IC +N   CA   *C   O     1.3463  117.72  180.00  120.59   1.2291
IC CA   C    +N   +CA   1.5180  117.72  180.00  124.35   1.4461
IC N    C    *CA  CB    1.4481  105.39  121.93  109.00   1.5562
IC N    C    *CA  HA    1.4481  105.39 -118.15  107.60   1.0826
IC N    CA   CB   CG    1.4611  110.68 -157.39  113.62   1.5112
IC CG   CA   *CB  HB1   1.5112  113.62  119.34  108.43   1.1112
IC HB1  CA   *CB  HB2   1.1112  108.43  116.85  110.06   1.1114
IC CA   CB   CG   CD2   1.5624  113.62   67.26  124.36   1.4376
IC CD2  CB   *CG  CD1   1.4376  124.36 -165.51  127.44   1.3658
IC CB   CG   CD1  NE1   1.5112  127.44  161.94  107.67   1.3844
IC NE1  CG   *CD1 HD1   1.3844  107.67 -166.67  128.49   1.0838
IC CG   CD1  NE1  CE2   1.3658  107.67    6.40  110.93   1.3675
IC CE2  CD1  *NE1 HE1   1.3675  110.93 -147.68  121.06   1.0181
IC CE2  CG   *CD2 CE3   1.3964  107.93  177.22  133.32   1.3911
IC CG   CD2  CE3  CZ3   1.4376  133.32 -178.33  121.23   1.3927
IC CZ3  CD2  *CE3 FE3   1.3927  121.23 -179.76  121.08   1.3603
IC CD2  NE1  *CE2 CZ2   1.3964  106.15 -177.12  132.87   1.3845
IC NE1  CE2  CZ2  CH2   1.3675  132.87  177.16  120.17   1.4014
IC CH2  CE2  *CZ2 HZ2   1.4014  120.17 -178.86  119.10   1.0802
IC CH2  CE3  *CZ3 HZ3   1.4007  119.61  179.34  120.08   1.0803
IC CZ3  CZ2  *CH2 HH2   1.4007  119.35 -178.91  120.38   1.0827

RESI 4HT               0.000  ! 4-hydroxy-tryptophan
GROUP   
ATOM N       NH1      -0.470  !     |                  OE3--HE3                                     
ATOM HN      H         0.310  !  HN-N                   |                                           
ATOM CA      CT1       0.070  !     |   HB1            CE3              
ATOM HA      HB1       0.090  !     |   |             /  \\       
GROUP                         !  HA-CA--CB---CG-----CD2   CZ3-HZ3
ATOM CB      CG321    -0.180  !     |   |    ||     ||     |
ATOM HB1     HGA2      0.090  !     |   HB2  CD1    CE2   CH2-HH2
ATOM HB2     HGA2      0.090  !   O=C       /   \   / \  //
GROUP                         !     |     HD1    NE1   CZ2
ATOM CG      CG2R51    0.017  !                   |     |
ATOM CD1     CG2R51   -0.044  !                  HE1   HZ2
ATOM HD1     HGR52     0.120
ATOM CD2     CG2RC0    0.095
ATOM NE1     NG2R51   -0.408
ATOM HE1     HGP1      0.322
ATOM CE2     CG2RC0    0.244
ATOM CZ2     CG2R61   -0.297
ATOM HZ2     HGR61     0.177
ATOM CE3     CG2R61    0.030
ATOM OE3     OG311    -0.484
ATOM HE3     HGP1      0.346
ATOM CZ3     CG2R61   -0.300
ATOM HZ3     HGR61     0.227
ATOM CH2     CG2R61   -0.245
ATOM HH2     HGR61     0.200
GROUP                  
ATOM C       C         0.510
ATOM O       O        -0.510

BOND        N      CA       C      CA
BOND        C      +N      CA      HA
BOND       CA      CB       N      HN
BOND       CB     HB2      CB     HB1      CB      CG
BOND       CG     CD2
BOND      CD1     HD1     CD1     NE1
BOND      CD2     CE3
BOND      NE1     HE1     NE1     CE2
BOND      CE2     CZ2
BOND      CZ2     HZ2
BOND      CE3     OE3
BOND      OE3     HE3
BOND      CZ3     HZ3     CZ3     CH2
BOND      CH2     HH2
DOUBLE      O       C
DOUBLE     CG     CD1
DOUBLE    CD2     CE2
DOUBLE    CE3     CZ3
DOUBLE    CZ2     CH2
IMPR        N      -C      CA      HN       C      CA      +N       O

CMAP       -C       N      CA       C       N      CA       C      +N
DONOR      HN       N   
ACCEPTOR    O       C  

IC -C   CA   *N   HN    1.3477  123.93  180.00  114.45   0.9984
IC -C   N    CA   C     1.3477  123.93  180.00  106.57   1.5180
IC N    CA   C    +N    1.4506  106.57  180.00  117.72   1.3463
IC +N   CA   *C   O     1.3463  117.72  180.00  120.59   1.2291
IC CA   C    +N   +CA   1.5180  117.72  180.00  124.35   1.4461
IC N    C    *CA  CB    1.4481  105.39  121.93  109.00   1.5562
IC N    C    *CA  HA    1.4481  105.39 -118.15  107.60   1.0826
IC N    CA   CB   CG    1.4604  110.58 -154.64  114.15   1.5153
IC CG   CA   *CB  HB2   1.5153  114.15 -123.65  109.74   1.1126
IC HB2  CA   *CB  HB1   1.1126  109.74 -116.16  108.90   1.1104
IC CA   CB   CG   CD2   1.5623  114.15   67.42  125.49   1.4415
IC CD2  CB   *CG  CD1   1.4415  125.49 -169.04  126.79   1.3663
IC CB   CG   CD1  NE1   1.5153  126.79  166.45  107.87   1.3828
IC NE1  CG   *CD1 HD1   1.3828  107.87 -168.61  128.73   1.0841
IC CG   CD1  NE1  CE2   1.3663  107.87    4.83  111.02   1.3673
IC CE2  CD1  *NE1 HE1   1.3673  111.02 -153.44  122.02   1.0158
IC CD2  NE1  *CE2 CZ2   1.4019  106.25 -177.97  132.44   1.3832
IC NE1  CE2  CZ2  CH2   1.3673  132.44  177.83  119.60   1.3995
IC CH2  CE2  *CZ2 HZ2   1.3995  119.60 -179.03  119.53   1.0798
IC CE2  CG   *CD2 CE3   1.4019  107.64  177.80  133.05   1.3999
IC CG   CD2  CE3  OE3   1.4415  133.05    1.64  123.75   1.4131
IC OE3  CD2  *CE3 CZ3   1.4131  123.75  179.68  119.50   1.3951
IC CD2  CE3  OE3  HE3   1.3999  123.75    1.08  107.73   0.9565
IC CH2  CE3  *CZ3 HZ3   1.4005  120.83  179.49  118.79   1.0818
IC CZ3  CZ2  *CH2 HH2   1.4005  119.51 -179.23  120.22   1.0833

RESI 4IN               0.000  ! 4-amino-l-tryptophan
GROUP   
ATOM N       NH1      -0.470  !                      HZ11 HZ12     
ATOM HN      H         0.310  !                        \ /         
ATOM CA      CT1       0.070  !     |                  NZ1         
ATOM HA      HB1       0.090  !  HN-N                   |          
GROUP                         !     |   HB1            CE3
ATOM CB      CG321    -0.180  !     |   |             /  \\
ATOM HB1     HGA2      0.090  !  HA-CA--CB---CG-----CD2   CZ3-HZ3
ATOM HB2     HGA2      0.090  !     |   |    ||     ||     |
GROUP                         !     |   HB2  CD1    CE2   CH2-HH2
ATOM CG      CG2R51    0.014  !   O=C        / \    / \  //
ATOM CD1     CG2R51   -0.098  !     |      HD1   NE1   CZ2
ATOM HD1     HGR52     0.141  !                   |     |
ATOM CD2     CG2RC0    0.142  !                   HE1   HZ2
ATOM NE1     NG2R51   -0.479
ATOM HE1     HGP1      0.350
ATOM CE2     CG2RC0    0.234
ATOM CZ2     CG2R61   -0.313
ATOM HZ2     HGR61     0.175
ATOM CZ3     CG2R61   -0.236
ATOM HZ3     HGR61     0.179
ATOM CE3     CG2R61    0.049
ATOM NZ1     NG2S3    -0.858
ATOM HZ11    HGP4      0.365
ATOM HZ12    HGP4      0.365
ATOM CH2     CG2R61   -0.206
ATOM HH2     HGR61     0.176
GROUP                  
ATOM C       C         0.510
ATOM O       O        -0.510

BOND        N      CA       C      CA
BOND        C      +N      CA      HA
BOND       CA      CB       N      HN
BOND       CB     HB1      CB     HB2      CB      CG
BOND       CG     CD2
BOND      CD1     HD1     CD1     NE1
BOND      CD2     CE3
BOND      NE1     HE1     NE1     CE2
BOND      CE2     CZ2
BOND      CZ2     HZ2
BOND      CZ3     HZ3     CZ3     CH2
BOND      CE3     NZ1
BOND      NZ1    HZ11     NZ1    HZ12
BOND      CH2     HH2
DOUBLE      O       C
DOUBLE     CG     CD1
DOUBLE    CD2     CE2
DOUBLE    CE3     CZ3
DOUBLE    CZ2     CH2
IMPR      NZ1    HZ12    HZ11     CE3
IMPR        N      -C      CA      HN       C      CA      +N       O

CMAP       -C       N      CA       C       N      CA       C      +N
DONOR      HN       N   
ACCEPTOR    O       C  

IC -C   CA   *N   HN    1.3477  123.93  180.00  114.45   0.9984
IC -C   N    CA   C     1.3477  123.93  180.00  106.57   1.5180
IC N    CA   C    +N    1.4506  106.57  180.00  117.72   1.3463
IC +N   CA   *C   O     1.3463  117.72  180.00  120.59   1.2291
IC CA   C    +N   +CA   1.5180  117.72  180.00  124.35   1.4461
IC N    C    *CA  CB    1.4481  105.39  121.93  109.00   1.5562
IC N    C    *CA  HA    1.4481  105.39 -118.15  107.60   1.0826
IC N    CA   CB   CG    1.4477  112.88  -76.49  112.76   1.5106
IC CG   CA   *CB  HB1   1.5106  112.76 -120.87  110.31   1.1102
IC HB1  CA   *CB  HB2   1.1102  110.31 -117.27  108.86   1.1129
IC CA   CB   CG   CD2   1.5516  112.76  -68.43  125.59   1.4444
IC CD2  CB   *CG  CD1   1.4444  125.59  174.64  127.04   1.3677
IC CB   CG   CD1  NE1   1.5106  127.04 -175.31  107.89   1.3839
IC NE1  CG   *CD1 HD1   1.3839  107.89  179.11  128.27   1.0834
IC CG   CD1  NE1  CE2   1.3677  107.89    0.53  111.03   1.3689
IC CE2  CD1  *NE1 HE1   1.3689  111.03  178.06  126.32   1.0099
IC CD2  NE1  *CE2 CZ2   1.4033  106.46 -179.96  132.11   1.3816
IC NE1  CE2  CZ2  CH2   1.3689  132.11 -179.94  119.46   1.3979
IC CH2  CE2  *CZ2 HZ2   1.3979  119.46  179.36  119.97   1.0796
IC CE2  CZ2  CH2  CZ3   1.3816  119.46   -0.83  119.77   1.4005
IC CZ3  CZ2  *CH2 HH2   1.4005  119.77 -179.92  120.26   1.0830
IC CZ2  CH2  CZ3  CE3   1.3979  119.77    0.34  120.98   1.3964
IC CE3  CH2  *CZ3 HZ3   1.3964  120.98  179.43  118.99   1.0808
IC CD2  CZ3  *CE3 NZ1   1.4082  119.03 -178.58  116.84   1.3952
IC CZ3  CE3  NZ1  HZ11  1.3964  116.84  147.87  111.07   0.9977
IC HZ11 CE3  *NZ1 HZ12  0.9977  111.07 -133.81  110.42   0.9991

RESI 6CL               0.000  ! 6-carboxylysine
GROUP   
ATOM N       NH1      -0.470  !     |               OH1(-)       
ATOM HN      H         0.310  !  HN-N               |            
ATOM CA      CT1       0.070  !     |   HB1 HG1 HD1 CZ=OH2       
ATOM HA      HB1       0.090  !     |   |   |   |   |   (+)       
GROUP                         !  HA-CA--CB--CG--CD--CE--NZ--HZ1   
ATOM CB      CG321    -0.180  !     |   |   |   |   |   | \      
ATOM HB1     HGA2      0.090  !     |  HB2 HG2 HD2 HE2 HZ3 HZ2    
ATOM HB2     HGA2      0.090  !   O=C                           
GROUP                         !     |                           
ATOM CG      CG321    -0.095
ATOM HG2     HGA2      0.090
ATOM HG1     HGA2      0.090
ATOM CD      CG321    -0.253
ATOM HD1     HGA2      0.090
ATOM HD2     HGA2      0.090
ATOM CE      CG314     0.129
ATOM HE      HGA1      0.090
ATOM CZ      CG2O3     0.374
ATOM NZ      NG3P3    -0.339
ATOM HZ1     HGP2      0.210
ATOM HZ3     HGP2      0.210
ATOM HZ2     HGP2      0.210
ATOM OH1     OG2D2    -0.448
ATOM OH2     OG2D2    -0.448
GROUP                  
ATOM C       C         0.510
ATOM O       O        -0.510

BOND        N      CA       C      CA
BOND        C      +N      CA      HA
BOND       CA      CB       N      HN
BOND       CB     HB2      CB     HB1      CB      CG
BOND       CG     HG2      CG     HG1      CG      CD
BOND       CD     HD1      CD     HD2      CD      CE
BOND       CE      HE      CE      CZ      CE      NZ
BOND       CZ     OH1
BOND       NZ     HZ1      NZ     HZ3      NZ     HZ2
DOUBLE      O       C
DOUBLE     CZ     OH2
IMPR       CZ     OH2     OH1      CE
IMPR        N      -C      CA      HN       C      CA      +N       O

CMAP       -C       N      CA       C       N      CA       C      +N
DONOR      HN       N   
ACCEPTOR    O       C  

IC -C   CA   *N   HN    1.3477  123.93  180.00  114.45   0.9984
IC -C   N    CA   C     1.3477  123.93  180.00  106.57   1.5180
IC N    CA   C    +N    1.4506  106.57  180.00  117.72   1.3463
IC +N   CA   *C   O     1.3463  117.72  180.00  120.59   1.2291
IC CA   C    +N   +CA   1.5180  117.72  180.00  124.35   1.4461
IC N    C    *CA  CB    1.4481  105.39  121.93  109.00   1.5562
IC N    C    *CA  HA    1.4481  105.39 -118.15  107.60   1.0826
IC N    CA   CB   CG    1.4506  111.85  -61.30  112.60   1.5383
IC CG   CA   *CB  HB2   1.5383  112.60 -121.57  109.64   1.1120
IC HB2  CA   *CB  HB1   1.1120  109.64 -118.03  109.45   1.1138
IC CA   CB   CG   CD    1.5504  112.60  179.25  112.59   1.5395
IC CD   CB   *CG  HG2   1.5395  112.59 -120.57  108.77   1.1139
IC HG2  CB   *CG  HG1   1.1139  108.77 -116.72  108.79   1.1120
IC CB   CG   CD   CE    1.5383  112.59 -177.45  114.54   1.5559
IC CE   CG   *CD  HD1   1.5559  114.54  120.52  107.85   1.1150
IC HD1  CG   *CD  HD2   1.1150  107.85  115.77  109.35   1.1116
IC CG   CD   CE   CZ    1.5395  114.54   59.13  110.63   1.5502
IC CZ   CD   *CE  NZ    1.5502  110.63 -127.03  108.51   1.4978
IC CZ   CD   *CE  HE    1.5502  110.63  117.08  108.60   1.1123
IC CD   CE   NZ   HZ1   1.5559  108.51 -179.19  108.67   1.0402
IC HZ1  CE   *NZ  HZ3   1.0402  108.67  121.59  110.40   1.0375
IC HZ1  CE   *NZ  HZ2   1.0402  108.67 -117.71  107.94   1.0399
IC CD   CE   CZ   OH1   1.5559  110.63 -121.01  117.36   1.2594
IC OH1  CE   *CZ  OH2   1.2594  117.36  179.93  115.18   1.2582

RESI ACZ               1.000  ! cis-amiclenomycin
GROUP   
ATOM N       NH1      -0.470  !     |             HE11  HZ11          
ATOM HN      H         0.310  !  HN-N              | __ |            
ATOM CA      CT1       0.070  !     |  HB1 HG1 HD CE1--CZ1    HH1    
ATOM HA      HB1       0.090  !     |   |   |   \ /      \   /       
GROUP                         !  HA-CA--CB--CG--CD       CH--NJ-HH2
ATOM CB      CG321    -0.180  !     |   |   |     \  __  /   \ (+)
ATOM HB1     HGA2      0.090  !     |   HB2 HG2   CE2--CZ2    HH3
ATOM HB2     HGA2      0.090  !   O=C              |    |  
GROUP                         !     |             HE22  HZ22   
ATOM CG      CG321    -0.180
ATOM HG1     HGA2      0.090
ATOM HG2     HGA2      0.090
GROUP
ATOM CD      CG311     0.155
ATOM HD      HGA1      0.090
ATOM CE1     CG2D1    -0.132
ATOM HE11    HGA4      0.165
ATOM CE2     CG2D1    -0.132
ATOM HE22    HGA4      0.165
ATOM CZ1     CG2D1    -0.231
ATOM HZ11    HGA4      0.127
ATOM CZ2     CG2D1    -0.231
ATOM HZ22    HGA4      0.127
ATOM CH      CG314     0.241
ATOM HH      HGA1      0.090
ATOM NJ      NG3P3    -0.409
ATOM HJ1     HGP2      0.325
ATOM HJ2     HGP2      0.325
ATOM HJ3     HGP2      0.325
GROUP                  
ATOM C       C         0.510
ATOM O       O        -0.510

BOND        N      CA       C      CA
BOND        C      +N      CA      HA
BOND       CA      CB       N      HN
BOND       CB     HB1      CB     HB2      CB      CG
BOND       CG     HG1      CG     HG2      CG      CD
BOND       CD      HD      CD     CE1      CD     CE2
BOND      CE1    HE11
BOND      CE2    HE22
BOND      CZ1    HZ11     CZ1      CH
BOND      CZ2    HZ22     CZ2      CH
BOND       CH      HH      CH      NJ
BOND       NJ     HJ1      NJ     HJ2      NJ     HJ3
DOUBLE      O       C
DOUBLE    CE1     CZ1
DOUBLE    CE2     CZ2
IMPR        N      -C      CA      HN       C      CA      +N       O

CMAP       -C       N      CA       C       N      CA       C      +N
DONOR      HN       N   
ACCEPTOR    O       C  

IC -C   CA   *N   HN    1.3477  123.93  180.00  114.45   0.9984
IC -C   N    CA   C     1.3477  123.93  180.00  106.57   1.5180
IC N    CA   C    +N    1.4506  106.57  180.00  117.72   1.3463
IC +N   CA   *C   O     1.3463  117.72  180.00  120.59   1.2291
IC CA   C    +N   +CA   1.5180  117.72  180.00  124.35   1.4461
IC N    C    *CA  CB    1.4432  102.61  123.94  113.63   1.5516
IC N    C    *CA  HA    1.4432  102.61 -114.04  107.77   1.0794
IC N    CA   CB   CG    1.4432  114.31 -158.80  115.03   1.5492
IC CG   CA   *CB  HB1   1.5492  115.03 -124.15  109.93   1.1112
IC HB1  CA   *CB  HB2   1.1112  109.93 -116.41  106.68   1.1052
IC CA   CB   CG   CD    1.5516  115.03  158.96  116.59   1.5673
IC CD   CB   *CG  HG1   1.5673  116.59  121.91  107.73   1.1152
IC HG1  CB   *CG  HG2   1.1152  107.73  114.01  108.62   1.1107
IC CB   CG   CD   CE2   1.5492  116.59  -96.15  111.46   1.5325
IC CE2  CG   *CD  CE1   1.5325  111.46  127.84  109.77   1.5271
IC CE1  CG   *CD  HD    1.5271  109.77  116.38  106.35   1.1151
IC CG   CD   CE1  CZ1   1.5673  109.77 -110.73  121.95   1.3587
IC CZ1  CD   *CE1 HE11  1.3587  121.95  178.18  116.48   1.1040
IC CG   CD   CE2  CZ2   1.5673  111.46  113.02  122.14   1.3577
IC CZ2  CD   *CE2 HE22  1.3577  122.14  171.64  116.57   1.1054
IC CD   CE1  CZ1  CH    1.5271  121.95   -1.42  121.16   1.5231
IC CH   CE1  *CZ1 HZ11  1.5231  121.16  178.24  120.96   1.1028
IC CH   CE2  *CZ2 HZ22  1.5217  120.84  172.63  121.22   1.1034
IC CZ2  CZ1  *CH  NJ    1.5217  115.48  120.14  108.35   1.4799
IC CZ2  CZ1  *CH  HH    1.5217  115.48 -123.57  108.97   1.1147
IC CZ1  CH   NJ   HJ1   1.5231  108.35   51.41  109.76   1.0368
IC HJ1  CH   *NJ  HJ2   1.0368  109.76 -119.32  107.71   1.0406
IC HJ1  CH   *NJ  HJ3   1.0368  109.76  121.97  109.86   1.0376

RESI AGM               1.000  ! 5-methyl-arginine
GROUP   
ATOM N       NH1      -0.470  !     |      HE21 HE22 HE23   HH11
[truncated: 1,415,266 more chars]
