# Supplementary material for: N-Glycans modulate tilting of HIV-1 envelope glycoprotein
Source: Nat Commun. 2026 Apr 15;17:5206. doi: 10.1038/s41467-026-71874-2 (PMC13254402; doi:10.1038/s41467-026-71874-2)
Supplement: Supplementary file 3 — Supplementary Data 1 [file 41467_2026_71874_MOESM3_ESM.zip › Structure_files/MD_input_files/CHARMM36m/toppar_all36_lipid_cardiolipin.str]

read rtf card append flex

!* cardiolipin molecule assembly kit; append this file to the all36_lipid set
!* begun may 2010 rick venable, nih/nhlbi Lab of computational biology
!* venabler at nhlbi*nih*gov
!*

AUTOGENERATE ANGLE DIHE

RESI TOCL1      -1.00 ! Tetraoleoyl Cardiolipin with head group charge = -1
                      ! Cardiolipin headgroup + 4 oleoly chains
GROUP                 !
ATOM C3   CTL2  -0.08 !                  HG11                OG12--HO12               HG31
ATOM HG31 HAL2   0.09 ! 		   \                  |                       /
ATOM HG32 HAL2   0.09 !		            C1----------------C2--------------------C3
ATOM P3   PL     1.50 !		           /  \               |                    /  \
ATOM OP33 O2L   -0.78 !                   /    HG12          HG22               HG32   \
ATOM OP34 O2L   -0.78 !                  OP11                                          OP31
ATOM OP31 OSLP  -0.57 !                  |                                             |
ATOM OP32 OSLP  -0.57 !   HP13--OP13(-)--P1(+)--OP14(-)                      OP33(-)--P3(+)--OP34(-)
ATOM C31  CTL2  -0.08 !                  |                                             |
ATOM H31J HAL2   0.09 !                 OP12                                           OP32
ATOM H31K HAL2   0.09 !                  |                                             |
GROUP                 !           H11J--C11--H11K                                H31J--C31--H31K
ATOM C2   CTL1   0.14 !                  |       			               |
ATOM HG22 HAL1   0.09 !		         |				               |
ATOM OG12 OHL   -0.65 !           H12J--C12--------O12--------     	        H32J--C32--------O32-------
ATOM HO12 HOL    0.42 !	                 |	             |	         	       |                  |
GROUP                 !	         	 |		     |                         |                  |
ATOM C1   CTL2   0.17 !	          H13J--C13--H13K	     |		        H33J--C33--H33K           |
ATOM HG11 HAL2   0.09 !	                 |		     |		               |                  |
ATOM HG12 HAL2   0.09 !                  |	             |	                       |                  |
ATOM P1   PL     1.50 !		        O13                  |                        O33                 |
ATOM OP13 OHL   -0.62 !  	         |                   |		               |                  |
ATOM HP13 HOL    0.34 !		        CB1=OB1             CA1=OA1	              CD1=OD1            CC1=OC1
ATOM OP14 O2L   -0.78 !		         |       	     |		               |                  |
ATOM OP11 OSLP  -0.57 !	           H2D--CB2--H2E       H2A--CA2--H2B	         H2X--CD2--H2Y      H2R--CC2--H2S
ATOM OP12 OSLP  -0.57 !	                 |           	     |		               |                  |
ATOM C11  CTL2   0.17 !	           H3D--CB3--H3E       H3A--CA3--H3B	         H3X--CD3--H3Y      H3R--CC3--H3S
ATOM H11J HAL2   0.09 !		         |	             |   	               |                  |
ATOM H11K HAL2   0.09 !	           H4D--CB4--H4E       H4A--CA4--H4B	         H4X--CD4--H4Y      H4R--CC4--H4S
GROUP                 !		         |		     |		               |                  |
ATOM C12  CTL1   0.17 !            H5D--CB5--H5E       H5A--CA5--H5B	         H5X--CD5--H5Y      H5R--CC5--H5S
ATOM H12J HAL1   0.09 !		         |		     |		               |                  |
ATOM O12  OSL   -0.49 !	           H6D--CB6--H6E       H6A--CA6--H6B	         H6X--CD6--H6Y      H6R--CC6--H6S
ATOM CA1  CL     0.90 !		         |		     |		               |                  | 
ATOM OA1  OBL   -0.63 !                  |                   |                         |                  |
ATOM CA2  CTL2  -0.22 !	           H7D--CB7--H7E       H7A--CA7--H7B             H7X--CD7--H7Y      H7R--CC7--H7S 
ATOM H2A  HAL2   0.09 !		         |		     |	                       |                  |	  
ATOM H2B  HAL2   0.09 !	           H8D--CB8--H8E       H8A--CA8--H8B	         H8X--CD8--H8Y      H8R--CC8--H8S 
GROUP                 !	  	         |		     |		               |                  |	  
ATOM C13  CTL2   0.08 !	           H9D--CB9	       H9A--CA9	                 H9X--CD9           H9R--CC9	  
ATOM H13J HAL2   0.09 !	                ||		    ||	                      ||                 ||	  
ATOM H13K HAL2   0.09 !                 ||                  ||                        ||                 ||       
ATOM O13  OSL   -0.49 !	          H10D--CB10	      H10A--CA10 	        H10X--CD10         H10R--CC10	   
ATOM CB1  CL     0.90 !		         |		     |  	               |                  |	   
ATOM OB1  OBL   -0.63 !           H11D--CB11--H11E    H11A--CA11--H11B	        H11X--CD11--H11Y   H11R--CC11--H11S
ATOM CB2  CTL2  -0.22 !	                 |		     |		               |                  |	   
ATOM H2D  HAL2   0.09 !	          H12D--CB12--H12E    H12A--CA12--H12B	        H12X--CD12--H12Y   H12R--CC12--H12S
ATOM H2E  HAL2   0.09 !                  |                   |                         |                  |	   
GROUP                 !		         |		     |		               |                  |	   
ATOM C32  CTL1   0.17 !	          H13D--CB13--H13E    H13A--CA13--H13B	        H13X--CD13--H13Y   H13R--CC13--H13S
ATOM H32J HAL1   0.09 !		         |		     |		               |                  |	   
ATOM O32  OSL   -0.49 !	          H14D--CB14--H14E    H14A--CA14--H14B	        H14X--CD14--H14Y   H14R--CC14--H14S
ATOM CC1  CL     0.90 !		         |		     |		               |                  |	   
ATOM OC1  OBL   -0.63 !           H15D--CB15--H15E    H15A--CA15--H15B	        H15X--CD15--H15Y   H15R--CC15--H15S
ATOM CC2  CTL2  -0.22 !		         |		     |  	               |                  |	   	
ATOM H2R  HAL2   0.09 !           H16D--CB16--H16E    H16A--CA16--H16B	        H16X--CD16--H16Y   H16R--CC16--H16S
ATOM H2S  HAL2   0.09 !		         |		     |		               |                  |	   
GROUP                 !           H17D--CB17--H17E    H17A--CA17--H17B	        H17X--CD17--H17Y   H17R--CC17--H17S
ATOM C33  CTL2   0.08 !		         |		     |		               |                  |	   
ATOM H33J HAL2   0.09 !	          H18D--CB18--H18E    H18A--CA18--H18B          H18X--CD18--H18Y   H18R--CC18--H18S
ATOM H33K HAL2   0.09 !		         |		     |  	               |                  |	   
ATOM O33  OSL   -0.49 !	                H18F		    H18C	              H18Z               H18T      
ATOM CD1  CL     0.90 !
ATOM OD1  OBL   -0.63 !
ATOM CD2  CTL2  -0.22 !
ATOM H2X  HAL2   0.09 !
ATOM H2Y  HAL2   0.09 !
GROUP                 !
ATOM CA3  CTL2  -0.18 !
ATOM H3A  HAL2   0.09 !
ATOM H3B  HAL2   0.09 !
GROUP                 !
ATOM CA4  CTL2  -0.18 !
ATOM H4A  HAL2   0.09 !
ATOM H4B  HAL2   0.09 !
GROUP                 !
ATOM CA5  CTL2  -0.18 !
ATOM H5A  HAL2   0.09 !
ATOM H5B  HAL2   0.09 !
GROUP                 !
ATOM CA6  CTL2  -0.18 !
ATOM H6A  HAL2   0.09 !
ATOM H6B  HAL2   0.09 !
GROUP                 !
ATOM CA7  CTL2  -0.18 !
ATOM H7A  HAL2   0.09 !
ATOM H7B  HAL2   0.09 !
GROUP                 !
ATOM CA8  CTL2  -0.18 !
ATOM H8A  HAL2   0.09 !
ATOM H8B  HAL2   0.09 !
GROUP                 !
ATOM CA9  CEL1  -0.15 !
ATOM H9A  HEL1   0.15 !
GROUP                 !
ATOM CA10 CEL1  -0.15 !
ATOM H10A HEL1   0.15 !
GROUP                 !
ATOM CA11 CTL2  -0.18 !
ATOM H11A HAL2   0.09 !
ATOM H11B HAL2   0.09 !
GROUP                 !
ATOM CA12 CTL2  -0.18 !
ATOM H12A HAL2   0.09 !
ATOM H12B HAL2   0.09 !
GROUP                 !
ATOM CA13 CTL2  -0.18 !
ATOM H13A HAL2   0.09 !
ATOM H13B HAL2   0.09 !
GROUP                 !
ATOM CA14 CTL2  -0.18 !
ATOM H14A HAL2   0.09 !
ATOM H14B HAL2   0.09 !
GROUP                 !
ATOM CA15 CTL2  -0.18 !
ATOM H15A HAL2   0.09 !
ATOM H15B HAL2   0.09 !
GROUP                 !
ATOM CA16 CTL2  -0.18 !
ATOM H16A HAL2   0.09 !
ATOM H16B HAL2   0.09 !
GROUP                 !
ATOM CA17 CTL2  -0.18 !
ATOM H17A HAL2   0.09 !
ATOM H17B HAL2   0.09 !
GROUP                 !
ATOM CA18 CTL3  -0.27 !
ATOM H18A HAL3   0.09 !
ATOM H18B HAL3   0.09 !
ATOM H18C HAL3   0.09 !
GROUP                 !
ATOM CB3  CTL2  -0.18 !
ATOM H3D  HAL2   0.09 !
ATOM H3E  HAL2   0.09 !
GROUP                 !
ATOM CB4  CTL2  -0.18 !
ATOM H4D  HAL2   0.09 !
ATOM H4E  HAL2   0.09 !
GROUP                 !
ATOM CB5  CTL2  -0.18 !
ATOM H5D  HAL2   0.09 !
ATOM H5E  HAL2   0.09 !
GROUP                 !
ATOM CB6  CTL2  -0.18 !
ATOM H6D  HAL2   0.09 !
ATOM H6E  HAL2   0.09 !
GROUP                 !
ATOM CB7  CTL2  -0.18 !
ATOM H7D  HAL2   0.09 !
ATOM H7E  HAL2   0.09 !
GROUP                 !
ATOM CB8  CTL2  -0.18 !
ATOM H8D  HAL2   0.09 !
ATOM H8E  HAL2   0.09 !
GROUP                 !
ATOM CB9  CEL1  -0.15 !
ATOM H9D  HEL1   0.15 !
GROUP                 !
ATOM CB10 CEL1  -0.15 !
ATOM H10D HEL1   0.15 !
GROUP                 !
ATOM CB11 CTL2  -0.18 !
ATOM H11D HAL2   0.09 !
ATOM H11E HAL2   0.09 !
GROUP                 !
ATOM CB12 CTL2  -0.18 !
ATOM H12D HAL2   0.09 !
ATOM H12E HAL2   0.09 !
GROUP                 !
ATOM CB13 CTL2  -0.18 !
ATOM H13D HAL2   0.09 !
ATOM H13E HAL2   0.09 !
GROUP                 !
ATOM CB14 CTL2  -0.18 !
ATOM H14D HAL2   0.09 !
ATOM H14E HAL2   0.09 !
GROUP                 !
ATOM CB15 CTL2  -0.18 !
ATOM H15D HAL2   0.09 !
ATOM H15E HAL2   0.09 !
GROUP                 !
ATOM CB16 CTL2  -0.18 !
ATOM H16D HAL2   0.09 !
ATOM H16E HAL2   0.09 !
GROUP                 !
ATOM CB17 CTL2  -0.18 !
ATOM H17D HAL2   0.09 !
ATOM H17E HAL2   0.09 !
GROUP                 !
ATOM CB18 CTL3  -0.27 !
ATOM H18D HAL3   0.09 !
ATOM H18E HAL3   0.09 !
ATOM H18F HAL3   0.09 !
GROUP                 !
ATOM CC3  CTL2  -0.18 !
ATOM H3R  HAL2   0.09 !
ATOM H3S  HAL2   0.09 !
GROUP                 !
ATOM CC4  CTL2  -0.18 !
ATOM H4R  HAL2   0.09 !
ATOM H4S  HAL2   0.09 !
GROUP                 !
ATOM CC5  CTL2  -0.18 !
ATOM H5R  HAL2   0.09 !
ATOM H5S  HAL2   0.09 !
GROUP                 !
ATOM CC6  CTL2  -0.18 !
ATOM H6R  HAL2   0.09 !
ATOM H6S  HAL2   0.09 !
GROUP                 !
ATOM CC7  CTL2  -0.18 !
ATOM H7R  HAL2   0.09 !
ATOM H7S  HAL2   0.09 !
GROUP                 !
ATOM CC8  CTL2  -0.18 !
ATOM H8R  HAL2   0.09 !
ATOM H8S  HAL2   0.09 !
GROUP                 !
ATOM CC9  CEL1  -0.15 !
ATOM H9R  HEL1   0.15 !
GROUP                 !
ATOM CC10 CEL1  -0.15 !
ATOM H10R HEL1   0.15 !
GROUP                 !
ATOM CC11 CTL2  -0.18 !
ATOM H11R HAL2   0.09 !
ATOM H11S HAL2   0.09 !
GROUP                 !
ATOM CC12 CTL2  -0.18 !
ATOM H12R HAL2   0.09 !
ATOM H12S HAL2   0.09 !
GROUP                 !
ATOM CC13 CTL2  -0.18 !
ATOM H13R HAL2   0.09 !
ATOM H13S HAL2   0.09 !
GROUP                 !
ATOM CC14 CTL2  -0.18 !
ATOM H14R HAL2   0.09 !
ATOM H14S HAL2   0.09 !
GROUP                 !
ATOM CC15 CTL2  -0.18 !
ATOM H15R HAL2   0.09 !
ATOM H15S HAL2   0.09 !
GROUP                 !
ATOM CC16 CTL2  -0.18 !
ATOM H16R HAL2   0.09 !
ATOM H16S HAL2   0.09 !
GROUP                 !
ATOM CC17 CTL2  -0.18 !
ATOM H17R HAL2   0.09 !
ATOM H17S HAL2   0.09 !
GROUP                 !
ATOM CC18 CTL3  -0.27 !
ATOM H18R HAL3   0.09 !
ATOM H18S HAL3   0.09 !
ATOM H18T HAL3   0.09 !
GROUP                 !
ATOM CD3  CTL2  -0.18 !
ATOM H3X  HAL2   0.09 !
ATOM H3Y  HAL2   0.09 !
GROUP                 !
ATOM CD4  CTL2  -0.18 !
ATOM H4X  HAL2   0.09 !
ATOM H4Y  HAL2   0.09 !
GROUP                 !
ATOM CD5  CTL2  -0.18 !
ATOM H5X  HAL2   0.09 !
ATOM H5Y  HAL2   0.09 !
GROUP                 !
ATOM CD6  CTL2  -0.18 !
ATOM H6X  HAL2   0.09 !
ATOM H6Y  HAL2   0.09 !
GROUP                 !
ATOM CD7  CTL2  -0.18 !
ATOM H7X  HAL2   0.09 !
ATOM H7Y  HAL2   0.09 !
GROUP                 !
ATOM CD8  CTL2  -0.18 !
ATOM H8X  HAL2   0.09 !
ATOM H8Y  HAL2   0.09 !
GROUP                 !
ATOM CD9  CEL1  -0.15 !
ATOM H9X  HEL1   0.15 !
GROUP                 !
ATOM CD10 CEL1  -0.15 !
ATOM H10X HEL1   0.15 !
GROUP                 !
ATOM CD11 CTL2  -0.18 !
ATOM H11X HAL2   0.09 !
ATOM H11Y HAL2   0.09 !
GROUP                 !
ATOM CD12 CTL2  -0.18 !
ATOM H12X HAL2   0.09 !
ATOM H12Y HAL2   0.09 !
GROUP                 !
ATOM CD13 CTL2  -0.18 !
ATOM H13X HAL2   0.09 !
ATOM H13Y HAL2   0.09 !
GROUP                 !
ATOM CD14 CTL2  -0.18 !
ATOM H14X HAL2   0.09 !
ATOM H14Y HAL2   0.09 !
GROUP                 !
ATOM CD15 CTL2  -0.18 !
ATOM H15X HAL2   0.09 !
ATOM H15Y HAL2   0.09 !
GROUP                 !
ATOM CD16 CTL2  -0.18 !
ATOM H16X HAL2   0.09 !
ATOM H16Y HAL2   0.09 !
GROUP                 !
ATOM CD17 CTL2  -0.18 !
ATOM H17X HAL2   0.09 !
ATOM H17Y HAL2   0.09 !
GROUP                 !
ATOM CD18 CTL3  -0.27 !
ATOM H18X HAL3   0.09 !
ATOM H18Y HAL3   0.09 !
ATOM H18Z HAL3   0.09 !

! Glycerol head
BOND C1   C2   C1   HG11  C1   HG12
BOND C2   OG12 C2   HG22  OG12 HO12 C2 C3
BOND C3   HG31 C3   HG32  
! Phosphates
BOND C1   OP11 C3   OP31
BOND P1   OP11 P1   OP12  P1  OP13 P1  OP14  
BOND OP13 HP13
BOND P3   OP31 P3   OP32  P3  OP33 P3  OP34
! Glycerol Backbones
BOND OP12 C11  C11  H11J C11 H11K
BOND C11  C12
BOND C12  H12J C12  O12
BOND C12  C13
BOND C13  H13J C13  H13K C13 O13
BOND OP32 C31  C31  H31J C31 H31K
BOND C31  C32
BOND C32  H32J C32  O32
BOND C32  C33
BOND C33  H33J C33  H33K C33 O33
! Acyl chain 1
BOND O12  CA1  O13  CB1  O32  CC1  O33  CD1
BOND CA1  OA1  CA1  CA2
BOND CA2  H2A  CA2  H2B  CA2  CA3
BOND CA3  H3A  CA3  H3B  CA3  CA4
BOND CA4  H4A  CA4  H4B  CA4  CA5
BOND CA5  H5A  CA5  H5B  CA5  CA6
BOND CA6  H6A  CA6  H6B  CA6  CA7
BOND CA7  H7A  CA7  H7B  CA7  CA8
BOND CA8  H8A  CA8  H8B  CA8  CA9
BOND CA9  H9A  
DOUBLE CA9  CA10
BOND CA10 H10A CA10 CA11
BOND CA11 H11A CA11 H11B CA11 CA12
BOND CA12 H12A CA12 H12B CA12 CA13
BOND CA13 H13A CA13 H13B CA13 CA14
BOND CA14 H14A CA14 H14B CA14 CA15
BOND CA15 H15A CA15 H15B CA15 CA16
BOND CA16 H16A CA16 H16B CA16 CA17
BOND CA17 H17A CA17 H17B CA17 CA18
BOND CA18 H18A CA18 H18B CA18 H18C
! Acyl chain 2
BOND CB1  OB1  CB1  CB2
BOND CB2  H2D  CB2  H2E  CB2  CB3
BOND CB3  H3D  CB3  H3E  CB3  CB4
BOND CB4  H4D  CB4  H4E  CB4  CB5
BOND CB5  H5D  CB5  H5E  CB5  CB6
BOND CB6  H6D  CB6  H6E  CB6  CB7
BOND CB7  H7D  CB7  H7E  CB7  CB8
BOND CB8  H8D  CB8  H8E  CB8  CB9
BOND CB9  H9D  
DOUBLE CB9  CB10
BOND CB10 H10D CB10 CB11
BOND CB11 H11D CB11 H11E CB11 CB12
BOND CB12 H12D CB12 H12E CB12 CB13
BOND CB13 H13D CB13 H13E CB13 CB14
BOND CB14 H14D CB14 H14E CB14 CB15
BOND CB15 H15D CB15 H15E CB15 CB16
BOND CB16 H16D CB16 H16E CB16 CB17
BOND CB17 H17D CB17 H17E CB17 CB18
BOND CB18 H18D CB18 H18E CB18 H18F
! Acyl chain 3
BOND CC1  OC1  CC1  CC2
BOND CC2  H2R  CC2  H2S  CC2  CC3
BOND CC3  H3R  CC3  H3S  CC3  CC4
BOND CC4  H4R  CC4  H4S  CC4  CC5
BOND CC5  H5R  CC5  H5S  CC5  CC6
BOND CC6  H6R  CC6  H6S  CC6  CC7
BOND CC7  H7R  CC7  H7S  CC7  CC8
BOND CC8  H8R  CC8  H8S  CC8  CC9
BOND CC9  H9R  
DOUBLE CC9  CC10
BOND CC10 H10R CC10 CC11
BOND CC11 H11R CC11 H11S CC11 CC12
BOND CC12 H12R CC12 H12S CC12 CC13
BOND CC13 H13R CC13 H13S CC13 CC14
BOND CC14 H14R CC14 H14S CC14 CC15
BOND CC15 H15R CC15 H15S CC15 CC16
BOND CC16 H16R CC16 H16S CC16 CC17
BOND CC17 H17R CC17 H17S CC17 CC18
BOND CC18 H18R CC18 H18S CC18 H18T
! Acyl chain 4
BOND CD1  OD1  CD1  CD2
BOND CD2  H2X  CD2  H2Y  CD2  CD3
BOND CD3  H3X  CD3  H3Y  CD3  CD4
BOND CD4  H4X  CD4  H4Y  CD4  CD5
BOND CD5  H5X  CD5  H5Y  CD5  CD6
BOND CD6  H6X  CD6  H6Y  CD6  CD7
BOND CD7  H7X  CD7  H7Y  CD7  CD8
BOND CD8  H8X  CD8  H8Y  CD8  CD9
BOND CD9  H9X  
DOUBLE CD9  CD10
BOND CD10 H10X CD10 CD11
BOND CD11 H11X CD11 H11Y CD11 CD12
BOND CD12 H12X CD12 H12Y CD12 CD13
BOND CD13 H13X CD13 H13Y CD13 CD14
BOND CD14 H14X CD14 H14Y CD14 CD15
BOND CD15 H15X CD15 H15Y CD15 CD16
BOND CD16 H16X CD16 H16Y CD16 CD17
BOND CD17 H17X CD17 H17Y CD17 CD18
BOND CD18 H18X CD18 H18Y CD18 H18Z
!
IMPR CB1  O13  CB2  OB1
IMPR CA1  O12  CA2  OA1
IMPR CD1  O33  CD2  OD1
IMPR CC1  O32  CC2  OC1
!
!IC TABLE
!
IC OP31  C2   *C3   HG31       1.4478  115.81  120.77  107.21   1.1103
IC HG31  C2   *C3   HG32       1.1103  107.21  113.79  109.44   1.1116
IC C2    C3   OP31  P3         1.5391  115.81  179.54  116.48   1.6311
IC C3    OP31 P3    OP32       1.4478  116.48  -24.68  104.81   1.5590
IC OP32  OP31 *P3   OP33       1.5590  104.81 -115.81  107.08   1.5202
IC OP32  OP31 *P3   OP34       1.5590  104.81  119.46  112.11   1.4755
IC OP31  P3   OP32  C31        1.6311  104.81  118.48  124.90   1.4204
IC P3    OP32 C31   C32        1.5590  124.90 -177.96  114.46   1.5293
IC C32   OP32 *C31  H31J       1.5293  114.46  121.21  110.94   1.1113
IC H31J  OP32 *C31  H31K       1.1113  110.94  118.18  111.26   1.1114
IC HG31  C3   C2    C1         1.1103  107.21   59.15  111.81   1.5775
IC C1    C3   *C2   OG12       1.5775  111.81 -123.03  104.24   1.4529
IC C1    C3   *C2   HG22       1.5775  111.81  120.08  109.60   1.1109
IC C3    C2   OG12  HO12       1.5391  104.24  -67.25  112.57   0.9601
IC C3    C2   C1    OP11       1.5391  111.81   56.67  113.71   1.4252
IC OP11  C2   *C1   HG11       1.4252  113.71 -129.69  102.65   1.1114
IC HG11  C2   *C1   HG12       1.1114  102.65 -108.19  113.55   1.1117
IC C2    C1   OP11  P1         1.5775  113.71 -137.16  115.79   1.5694
IC C1    OP11 P1    OP12       1.4252  115.79  -38.56  101.17   1.5512
IC OP12  OP11 *P1   OP13       1.5512  101.17  120.92  110.23   1.6318
IC OP12  OP11 *P1   OP14       1.5512  101.17 -119.69  108.21   1.4683
IC OP11  P1   OP13  HP13       1.5694  110.23   80.36  103.88   0.9590
IC OP11  P1   OP12  C11        1.5694  101.17 -165.75  116.90   1.4487
IC P1    OP12 C11   C12        1.5512  116.90  -70.20  120.82   1.5785
IC C12   OP12 *C11  H11J       1.5785  120.82 -121.59  102.98   1.1110
IC H11J  OP12 *C11  H11K       1.1110  102.98 -117.94  115.12   1.1109
IC OP12  C11  C12   C13        1.4487  120.82 -158.44  110.14   1.4806
IC C13   C11  *C12  O12        1.4806  110.14  123.75  104.19   1.4203
IC O12   C11  *C12  H12J       1.4203  104.19  117.29  108.71   1.1108
IC C11   C12  O12   CA1        1.5785  104.19  152.63  121.75   1.3357
IC C12   O12  CA1   CA2        1.4203  121.75 -172.10  105.98   1.5689
IC CA2   O12  *CA1  OA1        1.5689  105.98  172.32  128.82   1.2022
IC O12   CA1  CA2   CA3        1.3357  105.98 -133.79  106.00   1.5485
IC CA3   CA1  *CA2  H2A        1.5485  106.00 -117.84  100.88   1.1105
IC H2A   CA1  *CA2  H2B        1.1105  100.88 -120.79  109.17   1.1118
IC C11   C12  C13   O13        1.5785  110.14   52.09  108.48   1.4206
IC O13   C12  *C13  H13J       1.4206  108.48 -117.15  111.73   1.1103
IC H13J  C12  *C13  H13K       1.1103  111.73 -117.14  109.17   1.1115
IC C12   C13  O13   CB1        1.4806  108.48  100.89  115.21   1.3485
IC C13   O13  CB1   CB2        1.4206  115.21 -166.50  102.03   1.4979
IC CB2   O13  *CB1  OB1        1.4979  102.03  172.46  124.90   1.2074
IC O13   CB1  CB2   CB3        1.3485  102.03  145.94  108.15   1.5439
IC CB3   CB1  *CB2  H2D        1.5439  108.15 -115.82  109.51   1.1113
IC H2D   CB1  *CB2  H2E        1.1113  109.51 -110.90  114.30   1.1103
IC OP32  C31  C32   C33        1.4204  114.46  -60.29  108.40   1.5604
IC C33   C31  *C32  O32        1.5604  108.40  121.34  111.13   1.4494
IC O32   C31  *C32  H32J       1.4494  111.13  122.24  106.35   1.1110
IC C31   C32  O32   CC1        1.5293  111.13   68.14  114.89   1.3105
IC C32   O32  CC1   CC2        1.4494  114.89  176.15  108.12   1.4876
IC CC2   O32  *CC1  OC1        1.4876  108.12 -170.27  125.63   1.2266
IC O32   CC1  CC2   CC3        1.3105  108.12  -76.46  108.70   1.5560
IC CC3   CC1  *CC2  H2R        1.5560  108.70 -122.84  112.77   1.1107
IC H2R   CC1  *CC2  H2S        1.1107  112.77 -123.28  108.97   1.1110
IC C31   C32  C33   O33        1.5293  108.40  176.96  112.72   1.4640
IC O33   C32  *C33  H33J       1.4640  112.72  117.22  113.13   1.1108
IC H33J  C32  *C33  H33K       1.1108  113.13  115.83  106.47   1.1118
IC C32   C33  O33   CD1        1.5604  112.72 -151.26  113.15   1.3113
IC C33   O33  CD1   CD2        1.4640  113.15  173.25  112.34   1.5319
IC CD2   O33  *CD1  OD1        1.5319  112.34 -178.05  122.67   1.2242
IC O33   CD1  CD2   CD3        1.3113  112.34  -38.42  110.46   1.5461
IC CD3   CD1  *CD2  H2X        1.5461  110.46 -112.49  109.00   1.1104
IC H2X   CD1  *CD2  H2Y        1.1104  109.00 -130.20  111.55   1.1111
IC CA1   CA2  CA3   CA4        1.5689  106.00   70.58  115.07   1.5306
IC CA4   CA2  *CA3  H3A        1.5306  115.07 -129.18  107.90   1.1109
IC H3A   CA2  *CA3  H3B        1.1109  107.90 -105.89  101.69   1.1112
IC CA2   CA3  CA4   CA5        1.5485  115.07  158.69  108.32   1.5834
IC CA5   CA3  *CA4  H4A        1.5834  108.32 -118.75  108.71   1.1108
IC H4A   CA3  *CA4  H4B        1.1108  108.71 -117.19  107.01   1.1110
IC CA3   CA4  CA5   CA6        1.5306  108.32 -174.04  108.06   1.5368
IC CA6   CA4  *CA5  H5A        1.5368  108.06 -118.82  105.90   1.1109
IC H5A   CA4  *CA5  H5B        1.1109  105.90 -121.68  106.09   1.1119
IC CA4   CA5  CA6   CA7        1.5834  108.06  178.17  110.77   1.5223
IC CA7   CA5  *CA6  H6A        1.5223  110.77 -132.06  116.95   1.1113
IC H6A   CA5  *CA6  H6B        1.1113  116.95 -112.47  107.63   1.1111
IC CA5   CA6  CA7   CA8        1.5368  110.77   59.27  117.63   1.4882
IC CA8   CA6  *CA7  H7A        1.4882  117.63 -118.56  104.37   1.1116
IC H7A   CA6  *CA7  H7B        1.1116  104.37 -114.08  107.73   1.1109
IC CA6   CA7  CA8   CA9        1.5223  117.63   67.91  107.29   1.5222
IC CA9   CA7  *CA8  H8A        1.5222  107.29 -124.85  113.63   1.1112
IC H8A   CA7  *CA8  H8B        1.1112  113.63 -117.04  109.09   1.1113
IC CA7   CA8  CA9   CA10       1.4882  107.29  119.10  123.38   1.3319
IC CA10  CA8  *CA9  H9A        1.3319  123.38 -177.89  117.11   1.0999
IC CA8   CA9  CA10  CA11       1.5222  123.38    7.54  131.28   1.5065
IC CA11  CA9  *CA10 H10A       1.5065  131.28  178.90  115.15   1.0997
IC CA9   CA10 CA11  CA12       1.3319  131.28  -97.49  113.43   1.5850
IC CA12  CA10 *CA11 H11A       1.5850  113.43 -130.41  112.16   1.1112
IC H11A  CA10 *CA11 H11B       1.1112  112.16 -109.74  101.87   1.1115
IC CA10  CA11 CA12  CA13       1.5065  113.43 -173.72  107.65   1.4866
IC CA13  CA11 *CA12 H12A       1.4866  107.65 -113.01  107.64   1.1113
IC H12A  CA11 *CA12 H12B       1.1113  107.64 -111.93  109.75   1.1111
IC CA11  CA12 CA13  CA14       1.5850  107.65 -179.34  115.75   1.5000
IC CA14  CA12 *CA13 H13A       1.5000  115.75 -115.95  103.71   1.1118
IC H13A  CA12 *CA13 H13B       1.1118  103.71 -111.93  109.06   1.1112
IC CA12  CA13 CA14  CA15       1.4866  115.75  -54.04  114.55   1.5487
IC CA15  CA13 *CA14 H14A       1.5487  114.55 -122.19  111.44   1.1108
IC H14A  CA13 *CA14 H14B       1.1108  111.44 -116.88  102.67   1.1109
IC CA13  CA14 CA15  CA16       1.5000  114.55  -74.45  115.60   1.5143
IC CA16  CA14 *CA15 H15A       1.5143  115.60 -119.98  104.04   1.1105
IC H15A  CA14 *CA15 H15B       1.1105  104.04 -110.62  108.03   1.1111
IC CA14  CA15 CA16  CA17       1.5487  115.60 -160.42  111.25   1.6032
IC CA17  CA15 *CA16 H16A       1.6032  111.25 -125.34  109.28   1.1106
IC H16A  CA15 *CA16 H16B       1.1106  109.28 -118.70  112.68   1.1108
IC CA15  CA16 CA17  CA18       1.5143  111.25  -79.24  109.31   1.5207
IC CA18  CA16 *CA17 H17A       1.5207  109.31 -117.60  110.70   1.1118
IC H17A  CA16 *CA17 H17B       1.1118  110.70 -114.15  102.66   1.1109
IC CA16  CA17 CA18  H18A       1.6032  109.31   69.09  108.47   1.1114
IC H18A  CA17 *CA18 H18B       1.1114  108.47 -133.81  115.46   1.1115
IC H18A  CA17 *CA18 H18C       1.1114  108.47  106.76  112.60   1.1111
IC CB1   CB2  CB3   CB4        1.4979  108.15  168.84  113.97   1.5414
IC CB4   CB2  *CB3  H3D        1.5414  113.97 -116.57  109.36   1.1106
IC H3D   CB2  *CB3  H3E        1.1106  109.36 -121.06  112.37   1.1109
IC CB2   CB3  CB4   CB5        1.5439  113.97  -58.59  116.14   1.5170
IC CB5   CB3  *CB4  H4D        1.5170  116.14 -125.09  117.26   1.1105
IC H4D   CB3  *CB4  H4E        1.1105  117.26 -121.61  108.92   1.1112
IC CB3   CB4  CB5   CB6        1.5414  116.14  -78.78  114.35   1.6375
IC CB6   CB4  *CB5  H5D        1.6375  114.35 -119.75  109.83   1.1112
IC H5D   CB4  *CB5  H5E        1.1112  109.83 -120.87  106.11   1.1121
IC CB4   CB5  CB6   CB7        1.5170  114.35  -70.16  112.68   1.5227
IC CB7   CB5  *CB6  H6D        1.5227  112.68 -116.61  103.22   1.1114
IC H6D   CB5  *CB6  H6E        1.1114  103.22 -112.98  111.60   1.1115
IC CB5   CB6  CB7   CB8        1.6375  112.68 -161.94  110.39   1.5832
IC CB8   CB6  *CB7  H7D        1.5832  110.39 -124.11  108.30   1.1108
IC H7D   CB6  *CB7  H7E        1.1108  108.30 -115.23  115.05   1.1106
IC CB6   CB7  CB8   CB9        1.5227  110.39  -90.27  109.83   1.5037
IC CB9   CB7  *CB8  H8D        1.5037  109.83 -117.18  103.04   1.1116
IC H8D   CB7  *CB8  H8E        1.1116  103.04 -115.48  109.94   1.1108
IC CB7   CB8  CB9   CB10       1.5832  109.83 -147.27  128.01   1.3511
IC CB10  CB8  *CB9  H9D        1.3511  128.01  179.43  117.16   1.1000
IC CB8   CB9  CB10  CB11       1.5037  128.01   -2.70  125.31   1.4853
IC CB11  CB9  *CB10 H10D       1.4853  125.31 -164.56  115.65   1.1003
IC CB9   CB10 CB11  CB12       1.3511  125.31 -105.03  114.69   1.5411
IC CB12  CB10 *CB11 H11D       1.5411  114.69 -123.57  118.03   1.1101
IC H11D  CB10 *CB11 H11E       1.1101  118.03 -117.71  111.56   1.1111
IC CB10  CB11 CB12  CB13       1.4853  114.69   66.66  113.32   1.5589
IC CB13  CB11 *CB12 H12D       1.5589  113.32 -114.28  112.33   1.1108
IC H12D  CB11 *CB12 H12E       1.1108  112.33 -130.02  107.65   1.1105
IC CB11  CB12 CB13  CB14       1.5411  113.32  172.82  117.09   1.5221
IC CB14  CB12 *CB13 H13D       1.5221  117.09 -121.37  115.12   1.1107
IC H13D  CB12 *CB13 H13E       1.1107  115.12 -120.42  104.48   1.1105
IC CB12  CB13 CB14  CB15       1.5589  117.09  -56.19  116.78   1.5397
IC CB15  CB13 *CB14 H14D       1.5397  116.78 -118.05  107.59   1.1115
IC H14D  CB13 *CB14 H14E       1.1115  107.59 -119.10  106.18   1.1112
IC CB13  CB14 CB15  CB16       1.5221  116.78  -61.27  110.45   1.5107
IC CB16  CB14 *CB15 H15D       1.5107  110.45 -121.68  109.04   1.1098
IC H15D  CB14 *CB15 H15E       1.1098  109.04 -118.57  112.04   1.1110
IC CB14  CB15 CB16  CB17       1.5397  110.45 -177.69  115.35   1.5345
IC CB17  CB15 *CB16 H16D       1.5345  115.35 -127.17  106.89   1.1111
IC H16D  CB15 *CB16 H16E       1.1111  106.89 -114.84   99.50   1.1107
IC CB15  CB16 CB17  CB18       1.5107  115.35 -175.38  114.56   1.5592
IC CB18  CB16 *CB17 H17D       1.5592  114.56 -121.20  113.97   1.1109
IC H17D  CB16 *CB17 H17E       1.1109  113.97 -121.51  102.37   1.1113
IC CB16  CB17 CB18  H18D       1.5345  114.56  110.74  111.55   1.1108
IC H18D  CB17 *CB18 H18E       1.1108  111.55 -123.62  104.19   1.1101
IC H18D  CB17 *CB18 H18F       1.1108  111.55  121.03  109.64   1.1105
IC CC1   CC2  CC3   CC4        1.4876  108.70  166.49  115.31   1.5516
IC CC4   CC2  *CC3  H3R        1.5516  115.31 -122.81  110.40   1.1117
IC H3R   CC2  *CC3  H3S        1.1117  110.40 -108.90  112.78   1.1110
IC CC2   CC3  CC4   CC5        1.5560  115.31  -58.76  114.09   1.5204
IC CC5   CC3  *CC4  H4R        1.5204  114.09 -125.99  113.90   1.1108
IC H4R   CC3  *CC4  H4S        1.1108  113.90 -118.25  104.34   1.1112
IC CC3   CC4  CC5   CC6        1.5516  114.09 -159.82  106.26   1.5455
IC CC6   CC4  *CC5  H5R        1.5455  106.26 -120.26  113.02   1.1112
IC H5R   CC4  *CC5  H5S        1.1112  113.02 -116.51  107.52   1.1101
IC CC4   CC5  CC6   CC7        1.5204  106.26 -162.84  115.72   1.5093
IC CC7   CC5  *CC6  H6R        1.5093  115.72 -125.35  109.33   1.1120
IC H6R   CC5  *CC6  H6S        1.1120  109.33 -115.83  104.84   1.1114
IC CC5   CC6  CC7   CC8        1.5455  115.72  169.85  115.65   1.5438
IC CC8   CC6  *CC7  H7R        1.5438  115.65 -119.94  105.61   1.1114
IC H7R   CC6  *CC7  H7S        1.1114  105.61 -109.43  118.03   1.1113
IC CC6   CC7  CC8   CC9        1.5093  115.65   68.29  114.74   1.4947
IC CC9   CC7  *CC8  H8R        1.4947  114.74 -125.62  104.10   1.1108
IC H8R   CC7  *CC8  H8S        1.1108  104.10 -104.85  109.88   1.1111
IC CC7   CC8  CC9   CC10       1.5438  114.74  -94.94  122.44   1.3611
IC CC10  CC8  *CC9  H9R        1.3611  122.44  178.47  118.28   1.0993
IC CC8   CC9  CC10  CC11       1.4947  122.44    1.31  128.99   1.5289
IC CC11  CC9  *CC10 H10R       1.5289  128.99 -171.44  117.81   1.0999
IC CC9   CC10 CC11  CC12       1.3611  128.99 -117.48  117.23   1.5675
IC CC12  CC10 *CC11 H11R       1.5675  117.23  133.47  119.59   1.1108
IC H11R  CC10 *CC11 H11S       1.1108  119.59  114.38  108.18   1.1111
IC CC10  CC11 CC12  CC13       1.5289  117.23  -49.76  118.58   1.4935
IC CC13  CC11 *CC12 H12R       1.4935  118.58 -124.61  111.80   1.1107
IC H12R  CC11 *CC12 H12S       1.1107  111.80 -118.72  105.83   1.1104
IC CC11  CC12 CC13  CC14       1.5675  118.58   98.30  113.13   1.5099
IC CC14  CC12 *CC13 H13R       1.5099  113.13 -122.89  107.50   1.1109
IC H13R  CC12 *CC13 H13S       1.1109  107.50 -117.77  111.05   1.1106
IC CC12  CC13 CC14  CC15       1.4935  113.13   80.43  108.22   1.4802
IC CC15  CC13 *CC14 H14R       1.4802  108.22 -129.23  111.33   1.1104
IC H14R  CC13 *CC14 H14S       1.1104  111.33 -110.13   98.50   1.1110
IC CC13  CC14 CC15  CC16       1.5099  108.22 -167.84  114.83   1.5382
IC CC16  CC14 *CC15 H15R       1.5382  114.83  120.52  111.86   1.1102
IC H15R  CC14 *CC15 H15S       1.1102  111.86  115.94  109.88   1.1112
IC CC14  CC15 CC16  CC17       1.4802  114.83  170.93  115.39   1.4625
IC CC17  CC15 *CC16 H16R       1.4625  115.39  132.70  112.02   1.1123
IC H16R  CC15 *CC16 H16S       1.1123  112.02  108.77   98.04   1.1103
IC CC15  CC16 CC17  CC18       1.5382  115.39   71.39  116.83   1.4835
IC CC18  CC16 *CC17 H17R       1.4835  116.83 -127.49  108.68   1.1102
IC H17R  CC16 *CC17 H17S       1.1102  108.68 -116.81  103.93   1.1106
IC CC16  CC17 CC18  H18R       1.4625  116.83   66.76   99.69   1.1108
IC H18R  CC17 *CC18 H18S       1.1108   99.69 -115.88  114.54   1.1107
IC H18R  CC17 *CC18 H18T       1.1108   99.69  118.86  113.91   1.1111
IC CD1   CD2  CD3   CD4        1.5319  110.46  175.03  113.67   1.6015
IC CD4   CD2  *CD3  H3X        1.6015  113.67 -120.00  106.80   1.1112
IC H3X   CD2  *CD3  H3Y        1.1112  106.80 -113.48  108.54   1.1113
IC CD2   CD3  CD4   CD5        1.5461  113.67 -169.91  108.66   1.5690
IC CD5   CD3  *CD4  H4X        1.5690  108.66 -119.27  105.80   1.1112
IC H4X   CD3  *CD4  H4Y        1.1112  105.80 -120.84  111.26   1.1108
IC CD3   CD4  CD5   CD6        1.6015  108.66 -178.21  116.73   1.5287
IC CD6   CD4  *CD5  H5X        1.5287  116.73 -125.69  112.08   1.1102
IC H5X   CD4  *CD5  H5Y        1.1102  112.08 -118.33  106.27   1.1116
IC CD4   CD5  CD6   CD7        1.5690  116.73   68.59  112.56   1.6088
IC CD7   CD5  *CD6  H6X        1.6088  112.56 -130.94  112.73   1.1110
IC H6X   CD5  *CD6  H6Y        1.1110  112.73 -116.11  107.23   1.1114
IC CD5   CD6  CD7   CD8        1.5287  112.56 -176.20  110.80   1.4652
IC CD8   CD6  *CD7  H7X        1.4652  110.80 -124.79  106.04   1.1106
IC H7X   CD6  *CD7  H7Y        1.1106  106.04 -116.11  113.65   1.1105
IC CD6   CD7  CD8   CD9        1.6088  110.80 -176.35  117.02   1.4890
IC CD9   CD7  *CD8  H8X        1.4890  117.02 -130.96  111.56   1.1107
IC H8X   CD7  *CD8  H8Y        1.1107  111.56 -116.19  101.92   1.1105
IC CD7   CD8  CD9   CD10       1.4652  117.02 -110.91  134.02   1.3183
IC CD10  CD8  *CD9  H9X        1.3183  134.02  168.17  109.97   1.0999
IC CD8   CD9  CD10  CD11       1.4890  134.02   -8.00  119.30   1.5217
IC CD11  CD9  *CD10 H10X       1.5217  119.30 -161.66  119.21   1.1001
IC CD9   CD10 CD11  CD12       1.3183  119.30 -115.70  121.90   1.5128
IC CD12  CD10 *CD11 H11X       1.5128  121.90 -115.24  110.72   1.1108
IC H11X  CD10 *CD11 H11Y       1.1108  110.72 -117.48  110.55   1.1107
IC CD10  CD11 CD12  CD13       1.5217  121.90  176.42  109.32   1.5755
IC CD13  CD11 *CD12 H12X       1.5755  109.32 -127.73  103.95   1.1110
IC H12X  CD11 *CD12 H12Y       1.1110  103.95 -110.68  112.20   1.1102
IC CD11  CD12 CD13  CD14       1.5128  109.32  166.83  111.46   1.5220
IC CD14  CD12 *CD13 H13X       1.5220  111.46 -121.14  113.18   1.1109
IC H13X  CD12 *CD13 H13Y       1.1109  113.18 -118.01  110.96   1.1106
IC CD12  CD13 CD14  CD15       1.5755  111.46  -61.93  118.37   1.4969
IC CD15  CD13 *CD14 H14X       1.4969  118.37 -125.51  112.03   1.1107
IC H14X  CD13 *CD14 H14Y       1.1107  112.03 -118.45  109.75   1.1119
IC CD13  CD14 CD15  CD16       1.5220  118.37 -169.88  114.61   1.5503
IC CD16  CD14 *CD15 H15X       1.5503  114.61 -118.47  112.81   1.1115
IC H15X  CD14 *CD15 H15Y       1.1115  112.81 -123.12  104.45   1.1109
IC CD14  CD15 CD16  CD17       1.4969  114.61   72.09  117.29   1.5486
IC CD17  CD15 *CD16 H16X       1.5486  117.29 -122.17  103.46   1.1109
IC H16X  CD15 *CD16 H16Y       1.1109  103.46 -121.10  108.97   1.1104
IC CD15  CD16 CD17  CD18       1.5503  117.29 -160.70  111.27   1.4722
IC CD18  CD16 *CD17 H17X       1.4722  111.27 -119.79  103.29   1.1104
IC H17X  CD16 *CD17 H17Y       1.1104  103.29 -113.39  109.70   1.1108
IC CD16  CD17 CD18  H18X       1.5486  111.27   67.81  112.96   1.1114
IC H18X  CD17 *CD18 H18Y       1.1114  112.96 -115.92  114.72   1.1111
IC H18X  CD17 *CD18 H18Z       1.1114  112.96  122.62  110.38   1.1112

RESI TOCL2      -2.00 ! Tetraoleoyl Cardiolipin with head group charge = -2
                      ! Cardiolipin headgroup + 4 oleoly chains
GROUP                 !
ATOM C3   CTL2  -0.08 !                  HG11                OG12--HO12               HG31
ATOM HG31 HAL2   0.09 ! 		   \                  |                       /
ATOM HG32 HAL2   0.09 !		            C1----------------C2--------------------C3
ATOM P3   PL     1.50 !		           /  \               |                    /  \
ATOM OP33 O2L   -0.78 !                   /    HG12          HG22               HG32   \
ATOM OP34 O2L   -0.78 !                  OP11                                          OP31
ATOM OP31 OSLP  -0.57 !                  |                                             |
ATOM OP32 OSLP  -0.57 !        OP13(-)--P1(+)--OP14(-)                      OP33(-)--P3(+)--OP34(-)
ATOM C31  CTL2  -0.08 !                  |                                             |
ATOM H31J HAL2   0.09 !                 OP12                                           OP32
ATOM H31K HAL2   0.09 !                  |                                             |
GROUP                 !           H11J--C11--H11K                                H31J--C31--H31K
ATOM C2   CTL1   0.14 !                  |       			               |
ATOM HG22 HAL1   0.09 !		         |				               |
ATOM OG12 OHL   -0.65 !           H12J--C12--------O12--------     	        H32J--C32--------O32-------
ATOM HO12 HOL    0.42 !	                 |	             |	         	       |                  |
GROUP                 !	         	 |		     |                         |                  |
ATOM C1   CTL2  -0.08 !	          H13J--C13--H13K	     |		        H33J--C33--H33K           |
ATOM HG11 HAL2   0.09 !	                 |		     |		               |                  |
ATOM HG12 HAL2   0.09 !                  |	             |	                       |                  |
ATOM P1   PL     1.50 !		        O13                  |                        O33                 |
ATOM OP13 O2L   -0.78 !  	         |                   |		               |                  |
ATOM OP14 O2L   -0.78 !		        CB1=OB1             CA1=OA1	              CD1=OD1            CC1=OC1
ATOM OP11 OSLP  -0.57 !		         |       	     |		               |                  |
ATOM OP12 OSLP  -0.57 !	           H2D--CB2--H2E       H2A--CA2--H2B	         H2X--CD2--H2Y      H2R--CC2--H2S
ATOM C11  CTL2  -0.08 !	                 |           	     |		               |                  |
ATOM H11J HAL2   0.09 !	           H3D--CB3--H3E       H3A--CA3--H3B	         H3X--CD3--H3Y      H3R--CC3--H3S
ATOM H11K HAL2   0.09 !		         |	             |   	               |                  |
GROUP                 !	           H4D--CB4--H4E       H4A--CA4--H4B	         H4X--CD4--H4Y      H4R--CC4--H4S
ATOM C12  CTL1   0.17 !		         |		     |		               |                  |
ATOM H12J HAL1   0.09 !            H5D--CB5--H5E       H5A--CA5--H5B	         H5X--CD5--H5Y      H5R--CC5--H5S
ATOM O12  OSL   -0.49 !		         |		     |		               |                  |
ATOM CA1  CL     0.90 !	           H6D--CB6--H6E       H6A--CA6--H6B	         H6X--CD6--H6Y      H6R--CC6--H6S
ATOM OA1  OBL   -0.63 !		         |		     |		               |                  | 
ATOM CA2  CTL2  -0.22 !                  |                   |                         |                  |	 
ATOM H2A  HAL2   0.09 !	           H7D--CB7--H7E       H7A--CA7--H7B             H7X--CD7--H7Y      H7R--CC7--H7S
ATOM H2B  HAL2   0.09 !		         |		     |	                       |                  |	 
GROUP                 !	           H8D--CB8--H8E       H8A--CA8--H8B	         H8X--CD8--H8Y      H8R--CC8--H8S
ATOM C13  CTL2   0.08 !	  	         |		     |		               |                  |	 
ATOM H13J HAL2   0.09 !	           H9D--CB9	       H9A--CA9	                 H9X--CD9           H9R--CC9	 
ATOM H13K HAL2   0.09 !	                ||		    ||	                      ||                 ||      
ATOM O13  OSL   -0.49 !                 ||                  ||                        ||                 ||	   
ATOM CB1  CL     0.90 !	          H10D--CB10	      H10A--CA10 	        H10X--CD10         H10R--CC10	   
ATOM OB1  OBL   -0.63 !		         |		     |  	               |                  |	   
ATOM CB2  CTL2  -0.22 !           H11D--CB11--H11E    H11A--CA11--H11B	        H11X--CD11--H11Y   H11R--CC11--H11S
ATOM H2D  HAL2   0.09 !	                 |		     |		               |                  |	   
ATOM H2E  HAL2   0.09 !	          H12D--CB12--H12E    H12A--CA12--H12B	        H12X--CD12--H12Y   H12R--CC12--H12S
GROUP                 !                  |                   |                         |                  |	   
ATOM C32  CTL1   0.17 !		         |		     |		               |                  |	   
ATOM H32J HAL1   0.09 !	          H13D--CB13--H13E    H13A--CA13--H13B	        H13X--CD13--H13Y   H13R--CC13--H13S
ATOM O32  OSL   -0.49 !		         |		     |		               |                  |	   
ATOM CC1  CL     0.90 !	          H14D--CB14--H14E    H14A--CA14--H14B	        H14X--CD14--H14Y   H14R--CC14--H14S
ATOM OC1  OBL   -0.63 !		         |		     |		               |                  |	   
ATOM CC2  CTL2  -0.22 !           H15D--CB15--H15E    H15A--CA15--H15B	        H15X--CD15--H15Y   H15R--CC15--H15S
ATOM H2R  HAL2   0.09 !		         |		     |  	               |                  |	   
ATOM H2S  HAL2   0.09 !           H16D--CB16--H16E    H16A--CA16--H16B	        H16X--CD16--H16Y   H16R--CC16--H16S
GROUP                 !		         |		     |		               |                  |	   
ATOM C33  CTL2   0.08 !           H17D--CB17--H17E    H17A--CA17--H17B	        H17X--CD17--H17Y   H17R--CC17--H17S
ATOM H33J HAL2   0.09 !		         |		     |		               |                  |	   
ATOM H33K HAL2   0.09 !	          H18D--CB18--H18E    H18A--CA18--H18B          H18X--CD18--H18Y   H18R--CC18--H18S
ATOM O33  OSL   -0.49 !		         |		     |  	               |                  |	   
ATOM CD1  CL     0.90 !	                H18F		    H18C	              H18Z               H18T      
ATOM OD1  OBL   -0.63 !
ATOM CD2  CTL2  -0.22 !
ATOM H2X  HAL2   0.09 !
ATOM H2Y  HAL2   0.09 !
GROUP                 !
ATOM CA3  CTL2  -0.18 !
ATOM H3A  HAL2   0.09 !
ATOM H3B  HAL2   0.09 !
GROUP                 !
ATOM CA4  CTL2  -0.18 !
ATOM H4A  HAL2   0.09 !
ATOM H4B  HAL2   0.09 !
GROUP                 !
ATOM CA5  CTL2  -0.18 !
ATOM H5A  HAL2   0.09 !
ATOM H5B  HAL2   0.09 !
GROUP                 !
ATOM CA6  CTL2  -0.18 !
ATOM H6A  HAL2   0.09 !
ATOM H6B  HAL2   0.09 !
GROUP                 !
ATOM CA7  CTL2  -0.18 !
ATOM H7A  HAL2   0.09 !
ATOM H7B  HAL2   0.09 !
GROUP                 !
ATOM CA8  CTL2  -0.18 !
ATOM H8A  HAL2   0.09 !
ATOM H8B  HAL2   0.09 !
GROUP                 !
ATOM CA9  CEL1  -0.15 !
ATOM H9A  HEL1   0.15 !
GROUP                 !
ATOM CA10 CEL1  -0.15 !
ATOM H10A HEL1   0.15 !
GROUP                 !
ATOM CA11 CTL2  -0.18 !
ATOM H11A HAL2   0.09 !
ATOM H11B HAL2   0.09 !
GROUP                 !
ATOM CA12 CTL2  -0.18 !
ATOM H12A HAL2   0.09 !
ATOM H12B HAL2   0.09 !
GROUP                 !
ATOM CA13 CTL2  -0.18 !
ATOM H13A HAL2   0.09 !
ATOM H13B HAL2   0.09 !
GROUP                 !
ATOM CA14 CTL2  -0.18 !
ATOM H14A HAL2   0.09 !
ATOM H14B HAL2   0.09 !
GROUP                 !
ATOM CA15 CTL2  -0.18 !
ATOM H15A HAL2   0.09 !
ATOM H15B HAL2   0.09 !
GROUP                 !
ATOM CA16 CTL2  -0.18 !
ATOM H16A HAL2   0.09 !
ATOM H16B HAL2   0.09 !
GROUP                 !
ATOM CA17 CTL2  -0.18 !
ATOM H17A HAL2   0.09 !
ATOM H17B HAL2   0.09 !
GROUP                 !
ATOM CA18 CTL3  -0.27 !
ATOM H18A HAL3   0.09 !
ATOM H18B HAL3   0.09 !
ATOM H18C HAL3   0.09 !
GROUP                 !
ATOM CB3  CTL2  -0.18 !
ATOM H3D  HAL2   0.09 !
ATOM H3E  HAL2   0.09 !
GROUP                 !
ATOM CB4  CTL2  -0.18 !
ATOM H4D  HAL2   0.09 !
ATOM H4E  HAL2   0.09 !
GROUP                 !
ATOM CB5  CTL2  -0.18 !
ATOM H5D  HAL2   0.09 !
ATOM H5E  HAL2   0.09 !
GROUP                 !
ATOM CB6  CTL2  -0.18 !
ATOM H6D  HAL2   0.09 !
ATOM H6E  HAL2   0.09 !
GROUP                 !
ATOM CB7  CTL2  -0.18 !
ATOM H7D  HAL2   0.09 !
ATOM H7E  HAL2   0.09 !
GROUP                 !
ATOM CB8  CTL2  -0.18 !
ATOM H8D  HAL2   0.09 !
ATOM H8E  HAL2   0.09 !
GROUP                 !
ATOM CB9  CEL1  -0.15 !
ATOM H9D  HEL1   0.15 !
GROUP                 !
ATOM CB10 CEL1  -0.15 !
ATOM H10D HEL1   0.15 !
GROUP                 !
ATOM CB11 CTL2  -0.18 !
ATOM H11D HAL2   0.09 !
ATOM H11E HAL2   0.09 !
GROUP                 !
ATOM CB12 CTL2  -0.18 !
ATOM H12D HAL2   0.09 !
ATOM H12E HAL2   0.09 !
GROUP                 !
ATOM CB13 CTL2  -0.18 !
ATOM H13D HAL2   0.09 !
ATOM H13E HAL2   0.09 !
GROUP                 !
ATOM CB14 CTL2  -0.18 !
ATOM H14D HAL2   0.09 !
ATOM H14E HAL2   0.09 !
GROUP                 !
ATOM CB15 CTL2  -0.18 !
ATOM H15D HAL2   0.09 !
ATOM H15E HAL2   0.09 !
GROUP                 !
ATOM CB16 CTL2  -0.18 !
ATOM H16D HAL2   0.09 !
ATOM H16E HAL2   0.09 !
GROUP                 !
ATOM CB17 CTL2  -0.18 !
ATOM H17D HAL2   0.09 !
ATOM H17E HAL2   0.09 !
GROUP                 !
ATOM CB18 CTL3  -0.27 !
ATOM H18D HAL3   0.09 !
ATOM H18E HAL3   0.09 !
ATOM H18F HAL3   0.09 !
GROUP                 !
ATOM CC3  CTL2  -0.18 !
ATOM H3R  HAL2   0.09 !
ATOM H3S  HAL2   0.09 !
GROUP                 !
ATOM CC4  CTL2  -0.18 !
ATOM H4R  HAL2   0.09 !
ATOM H4S  HAL2   0.09 !
GROUP                 !
ATOM CC5  CTL2  -0.18 !
ATOM H5R  HAL2   0.09 !
ATOM H5S  HAL2   0.09 !
GROUP                 !
ATOM CC6  CTL2  -0.18 !
ATOM H6R  HAL2   0.09 !
ATOM H6S  HAL2   0.09 !
GROUP                 !
ATOM CC7  CTL2  -0.18 !
ATOM H7R  HAL2   0.09 !
ATOM H7S  HAL2   0.09 !
GROUP                 !
ATOM CC8  CTL2  -0.18 !
ATOM H8R  HAL2   0.09 !
ATOM H8S  HAL2   0.09 !
GROUP                 !
ATOM CC9  CEL1  -0.15 !
ATOM H9R  HEL1   0.15 !
GROUP                 !
ATOM CC10 CEL1  -0.15 !
ATOM H10R HEL1   0.15 !
GROUP                 !
ATOM CC11 CTL2  -0.18 !
ATOM H11R HAL2   0.09 !
ATOM H11S HAL2   0.09 !
GROUP                 !
ATOM CC12 CTL2  -0.18 !
ATOM H12R HAL2   0.09 !
ATOM H12S HAL2   0.09 !
GROUP                 !
ATOM CC13 CTL2  -0.18 !
ATOM H13R HAL2   0.09 !
ATOM H13S HAL2   0.09 !
GROUP                 !
ATOM CC14 CTL2  -0.18 !
ATOM H14R HAL2   0.09 !
ATOM H14S HAL2   0.09 !
GROUP                 !
ATOM CC15 CTL2  -0.18 !
ATOM H15R HAL2   0.09 !
ATOM H15S HAL2   0.09 !
GROUP                 !
ATOM CC16 CTL2  -0.18 !
ATOM H16R HAL2   0.09 !
ATOM H16S HAL2   0.09 !
GROUP                 !
ATOM CC17 CTL2  -0.18 !
ATOM H17R HAL2   0.09 !
ATOM H17S HAL2   0.09 !
GROUP                 !
ATOM CC18 CTL3  -0.27 !
ATOM H18R HAL3   0.09 !
ATOM H18S HAL3   0.09 !
ATOM H18T HAL3   0.09 !
GROUP                 !
ATOM CD3  CTL2  -0.18 !
ATOM H3X  HAL2   0.09 !
ATOM H3Y  HAL2   0.09 !
GROUP                 !
ATOM CD4  CTL2  -0.18 !
ATOM H4X  HAL2   0.09 !
ATOM H4Y  HAL2   0.09 !
GROUP                 !
ATOM CD5  CTL2  -0.18 !
ATOM H5X  HAL2   0.09 !
ATOM H5Y  HAL2   0.09 !
GROUP                 !
ATOM CD6  CTL2  -0.18 !
ATOM H6X  HAL2   0.09 !
ATOM H6Y  HAL2   0.09 !
GROUP                 !
ATOM CD7  CTL2  -0.18 !
ATOM H7X  HAL2   0.09 !
ATOM H7Y  HAL2   0.09 !
GROUP                 !
ATOM CD8  CTL2  -0.18 !
ATOM H8X  HAL2   0.09 !
ATOM H8Y  HAL2   0.09 !
GROUP                 !
ATOM CD9  CEL1  -0.15 !
ATOM H9X  HEL1   0.15 !
GROUP                 !
ATOM CD10 CEL1  -0.15 !
ATOM H10X HEL1   0.15 !
GROUP                 !
ATOM CD11 CTL2  -0.18 !
ATOM H11X HAL2   0.09 !
ATOM H11Y HAL2   0.09 !
GROUP                 !
ATOM CD12 CTL2  -0.18 !
ATOM H12X HAL2   0.09 !
ATOM H12Y HAL2   0.09 !
GROUP                 !
ATOM CD13 CTL2  -0.18 !
ATOM H13X HAL2   0.09 !
ATOM H13Y HAL2   0.09 !
GROUP                 !
ATOM CD14 CTL2  -0.18 !
ATOM H14X HAL2   0.09 !
ATOM H14Y HAL2   0.09 !
GROUP                 !
ATOM CD15 CTL2  -0.18 !
ATOM H15X HAL2   0.09 !
ATOM H15Y HAL2   0.09 !
GROUP                 !
ATOM CD16 CTL2  -0.18 !
ATOM H16X HAL2   0.09 !
ATOM H16Y HAL2   0.09 !
GROUP                 !
ATOM CD17 CTL2  -0.18 !
ATOM H17X HAL2   0.09 !
ATOM H17Y HAL2   0.09 !
GROUP                 !
ATOM CD18 CTL3  -0.27 !
ATOM H18X HAL3   0.09 !
ATOM H18Y HAL3   0.09 !
ATOM H18Z HAL3   0.09 !!

! Glycerol head
BOND C1   C2   C1   HG11  C1   HG12
BOND C2   OG12 C2   HG22  OG12 HO12 C2 C3
BOND C3   HG31 C3   HG32  
! Phosphates
BOND C1   OP11 C3   OP31
BOND P1   OP11 P1   OP12  P1  OP13 P1  OP14  
BOND P3   OP31 P3   OP32  P3  OP33 P3  OP34
! Glycerol Backbones
BOND OP12 C11  C11  H11J C11 H11K
BOND C11  C12
BOND C12  H12J C12  O12
BOND C12  C13
BOND C13  H13J C13  H13K C13 O13
BOND OP32 C31  C31  H31J C31 H31K
BOND C31  C32
BOND C32  H32J C32  O32
BOND C32  C33
BOND C33  H33J C33  H33K C33 O33
! Acyl chain 1
BOND O12  CA1  O13  CB1  O32  CC1  O33  CD1
BOND CA1  OA1  CA1  CA2
BOND CA2  H2A  CA2  H2B  CA2  CA3
BOND CA3  H3A  CA3  H3B  CA3  CA4
BOND CA4  H4A  CA4  H4B  CA4  CA5
BOND CA5  H5A  CA5  H5B  CA5  CA6
BOND CA6  H6A  CA6  H6B  CA6  CA7
BOND CA7  H7A  CA7  H7B  CA7  CA8
BOND CA8  H8A  CA8  H8B  CA8  CA9
BOND CA9  H9A  
DOUBLE CA9  CA10
BOND CA10 H10A CA10 CA11
BOND CA11 H11A CA11 H11B CA11 CA12
BOND CA12 H12A CA12 H12B CA12 CA13
BOND CA13 H13A CA13 H13B CA13 CA14
BOND CA14 H14A CA14 H14B CA14 CA15
BOND CA15 H15A CA15 H15B CA15 CA16
BOND CA16 H16A CA16 H16B CA16 CA17
BOND CA17 H17A CA17 H17B CA17 CA18
BOND CA18 H18A CA18 H18B CA18 H18C
! Acyl chain 2
BOND CB1  OB1  CB1  CB2
BOND CB2  H2D  CB2  H2E  CB2  CB3
BOND CB3  H3D  CB3  H3E  CB3  CB4
BOND CB4  H4D  CB4  H4E  CB4  CB5
BOND CB5  H5D  CB5  H5E  CB5  CB6
BOND CB6  H6D  CB6  H6E  CB6  CB7
BOND CB7  H7D  CB7  H7E  CB7  CB8
BOND CB8  H8D  CB8  H8E  CB8  CB9
BOND CB9  H9D  
DOUBLE CB9  CB10
BOND CB10 H10D CB10 CB11
BOND CB11 H11D CB11 H11E CB11 CB12
BOND CB12 H12D CB12 H12E CB12 CB13
BOND CB13 H13D CB13 H13E CB13 CB14
BOND CB14 H14D CB14 H14E CB14 CB15
BOND CB15 H15D CB15 H15E CB15 CB16
BOND CB16 H16D CB16 H16E CB16 CB17
BOND CB17 H17D CB17 H17E CB17 CB18
BOND CB18 H18D CB18 H18E CB18 H18F
! Acyl chain 3
BOND CC1  OC1  CC1  CC2
BOND CC2  H2R  CC2  H2S  CC2  CC3
BOND CC3  H3R  CC3  H3S  CC3  CC4
BOND CC4  H4R  CC4  H4S  CC4  CC5
BOND CC5  H5R  CC5  H5S  CC5  CC6
BOND CC6  H6R  CC6  H6S  CC6  CC7
BOND CC7  H7R  CC7  H7S  CC7  CC8
BOND CC8  H8R  CC8  H8S  CC8  CC9
BOND CC9  H9R  
DOUBLE CC9  CC10
BOND CC10 H10R CC10 CC11
BOND CC11 H11R CC11 H11S CC11 CC12
BOND CC12 H12R CC12 H12S CC12 CC13
BOND CC13 H13R CC13 H13S CC13 CC14
BOND CC14 H14R CC14 H14S CC14 CC15
BOND CC15 H15R CC15 H15S CC15 CC16
BOND CC16 H16R CC16 H16S CC16 CC17
BOND CC17 H17R CC17 H17S CC17 CC18
BOND CC18 H18R CC18 H18S CC18 H18T
! Acyl chain 4
BOND CD1  OD1  CD1  CD2
BOND CD2  H2X  CD2  H2Y  CD2  CD3
BOND CD3  H3X  CD3  H3Y  CD3  CD4
BOND CD4  H4X  CD4  H4Y  CD4  CD5
BOND CD5  H5X  CD5  H5Y  CD5  CD6
BOND CD6  H6X  CD6  H6Y  CD6  CD7
BOND CD7  H7X  CD7  H7Y  CD7  CD8
BOND CD8  H8X  CD8  H8Y  CD8  CD9
BOND CD9  H9X  
DOUBLE CD9  CD10
BOND CD10 H10X CD10 CD11
BOND CD11 H11X CD11 H11Y CD11 CD12
BOND CD12 H12X CD12 H12Y CD12 CD13
BOND CD13 H13X CD13 H13Y CD13 CD14
BOND CD14 H14X CD14 H14Y CD14 CD15
BOND CD15 H15X CD15 H15Y CD15 CD16
BOND CD16 H16X CD16 H16Y CD16 CD17
BOND CD17 H17X CD17 H17Y CD17 CD18
BOND CD18 H18X CD18 H18Y CD18 H18Z
!
IMPR CB1  O13  CB2  OB1
IMPR CA1  O12  CA2  OA1
IMPR CD1  O33  CD2  OD1
IMPR CC1  O32  CC2  OC1
!
! IC TABLE
!
IC OP31    C2      *C3      HG31       1.4633  109.99  126.99  106.69   1.1112
IC HG31    C2      *C3      HG32       1.1112  106.69  120.70  112.94   1.1110
IC C2      C3      OP31     P3         1.5211  109.99  154.06  117.47   1.5924
IC C3      OP31    P3       OP32       1.4633  117.47   66.74  101.68   1.6525
IC OP32    OP31    *P3      OP33       1.6525  101.68 -113.70  109.39   1.4926
IC OP32    OP31    *P3      OP34       1.6525  101.68  112.29  106.74   1.4836
IC OP31    P3      OP32     C31        1.5924  101.68   55.76  110.28   1.4698
IC P3      OP32    C31      C32        1.6525  110.28 -172.41  110.74   1.5958
IC C32     OP32    *C31     H31J       1.5958  110.74  116.75  110.82   1.1115
IC H31J    OP32    *C31     H31K       1.1115  110.82  111.29  110.26   1.1103
IC HG31    C3      C2       C1         1.1112  106.69  -61.74  114.49   1.5241
IC C1      C3      *C2      OG12       1.5241  114.49 -122.33  108.64   1.4665
IC C1      C3      *C2      HG22       1.5241  114.49  124.23  104.11   1.1108
IC C3      C2      OG12     HO12       1.5211  108.64  -38.03   96.97   0.9599
IC C3      C2      C1       OP11       1.5211  114.49  175.92  108.99   1.3945
IC OP11    C2      *C1      HG11       1.3945  108.99 -131.04  104.78   1.1106
IC HG11    C2      *C1      HG12       1.1106  104.78 -113.14  109.09   1.1119
IC C2      C1      OP11     P1         1.5241  108.99  -84.99  120.20   1.5652
IC C1      OP11    P1       OP12       1.3945  120.20  -27.24  102.68   1.5816
IC OP12    OP11    *P1      OP13       1.5816  102.68  118.64  109.06   1.4705
IC OP12    OP11    *P1      OP14       1.5816  102.68 -114.38  108.43   1.4438
IC OP11    P1      OP12     C11        1.5652  102.68 -105.08  129.51   1.3844
IC P1      OP12    C11      C12        1.5816  129.51   79.30  113.33   1.5572
IC C12     OP12    *C11     H11J       1.5572  113.33 -123.60  109.70   1.1106
IC H11J    OP12    *C11     H11K       1.1106  109.70 -125.75  111.37   1.1111
IC OP12    C11     C12      C13        1.3844  113.33  172.10  111.92   1.5430
IC C13     C11     *C12     O12        1.5430  111.92  120.38  106.67   1.4690
IC O12     C11     *C12     H12J       1.4690  106.67  123.36  105.85   1.1110
IC C11     C12     O12      CA1        1.5572  106.67  139.57  111.75   1.3546
IC C12     O12     CA1      CA2        1.4690  111.75 -177.04  105.16   1.4819
IC CA2     O12     *CA1     OA1        1.4819  105.16  175.26  126.65   1.2359
IC O12     CA1     CA2      CA3        1.3546  105.16 -166.84  109.95   1.5144
IC CA3     CA1     *CA2     H2A        1.5144  109.95 -122.50  115.81   1.1105
IC H2A     CA1     *CA2     H2B        1.1105  115.81 -121.44  107.35   1.1109
IC C11     C12     C13      O13        1.5572  111.92 -172.11  107.78   1.5003
IC O13     C12     *C13     H13J       1.5003  107.78 -115.91  112.20   1.1109
IC H13J    C12     *C13     H13K       1.1109  112.20 -121.54  112.00   1.1122
IC C12     C13     O13      CB1        1.5430  107.78   77.67  115.10   1.2970
IC C13     O13     CB1      CB2        1.5003  115.10 -179.81  109.11   1.4434
IC CB2     O13     *CB1     OB1        1.4434  109.11 -173.82  130.35   1.2113
IC O13     CB1     CB2      CB3        1.2970  109.11  173.87  116.83   1.5195
IC CB3     CB1     *CB2     H2D        1.5195  116.83 -121.03  109.80   1.1112
IC H2D     CB1     *CB2     H2E        1.1112  109.80 -114.30  107.94   1.1107
IC OP32    C31     C32      C33        1.4698  110.74  -72.15  111.19   1.5682
IC C33     C31     *C32     O32        1.5682  111.19  124.56  112.11   1.3898
IC O32     C31     *C32     H32J       1.3898  112.11  122.90  114.56   1.1112
IC C31     C32     O32      CC1        1.5958  112.11   62.25  119.56   1.3075
IC C32     O32     CC1      CC2        1.3898  119.56 -174.92  104.05   1.4829
IC CC2     O32     *CC1     OC1        1.4829  104.05 -166.47  126.62   1.2264
IC O32     CC1     CC2      CC3        1.3075  104.05  170.64  115.59   1.5435
IC CC3     CC1     *CC2     H2R        1.5435  115.59 -124.86  107.06   1.1110
IC H2R     CC1     *CC2     H2S        1.1110  107.06 -105.63  111.30   1.1109
IC C31     C32     C33      O33        1.5958  111.19 -173.79  110.26   1.4370
IC O33     C32     *C33     H33J       1.4370  110.26  118.41  109.85   1.1107
IC H33J    C32     *C33     H33K       1.1107  109.85  116.35  110.86   1.1105
IC C32     C33     O33      CD1        1.5682  110.26  -82.05  116.23   1.3711
IC C33     O33     CD1      CD2        1.4370  116.23  156.92  111.58   1.5654
IC CD2     O33     *CD1     OD1        1.5654  111.58 -176.12  124.80   1.1850
IC O33     CD1     CD2      CD3        1.3711  111.58   79.99  113.19   1.5154
IC CD3     CD1     *CD2     H2X        1.5154  113.19 -122.11  106.99   1.1106
IC H2X     CD1     *CD2     H2Y        1.1106  106.99 -114.65  110.19   1.1109
IC CA1     CA2     CA3      CA4        1.4819  109.95  160.84  117.75   1.5645
IC CA4     CA2     *CA3     H3A        1.5645  117.75 -127.81  109.37   1.1111
IC H3A     CA2     *CA3     H3B        1.1111  109.37 -117.63  101.55   1.1105
IC CA2     CA3     CA4      CA5        1.5144  117.75  157.03  111.41   1.5424
IC CA5     CA3     *CA4     H4A        1.5424  111.41 -119.03  108.09   1.1114
IC H4A     CA3     *CA4     H4B        1.1114  108.09 -126.38  120.58   1.1101
IC CA3     CA4     CA5      CA6        1.5645  111.41   74.25  110.88   1.5499
IC CA6     CA4     *CA5     H5A        1.5499  110.88 -125.89  112.16   1.1114
IC H5A     CA4     *CA5     H5B        1.1114  112.16 -116.89  114.30   1.1106
IC CA4     CA5     CA6      CA7        1.5424  110.88  177.26  112.07   1.5702
IC CA7     CA5     *CA6     H6A        1.5702  112.07 -121.41  112.61   1.1107
IC H6A     CA5     *CA6     H6B        1.1107  112.61 -124.17   99.78   1.1108
IC CA5     CA6     CA7      CA8        1.5499  112.07   74.00  120.92   1.5501
IC CA8     CA6     *CA7     H7A        1.5501  120.92 -128.07  104.29   1.1105
IC H7A     CA6     *CA7     H7B        1.1105  104.29 -118.23  103.40   1.1112
IC CA6     CA7     CA8      CA9        1.5702  120.92  170.69  112.79   1.5329
IC CA9     CA7     *CA8     H8A        1.5329  112.79 -117.60  114.99   1.1111
IC H8A     CA7     *CA8     H8B        1.1111  114.99 -115.64  104.49   1.1114
IC CA7     CA8     CA9      CA10       1.5501  112.79   82.54  132.44   1.3410
IC CA10    CA8     *CA9     H9A        1.3410  132.44 -165.92  110.30   1.0996
IC CA8     CA9     CA10     CA11       1.5329  132.44   11.31  129.79   1.4668
IC CA11    CA9     *CA10    H10A       1.4668  129.79  173.10  113.82   1.1006
IC CA9     CA10    CA11     CA12       1.3410  129.79 -125.54  110.53   1.5132
IC CA12    CA10    *CA11    H11A       1.5132  110.53 -124.22  111.84   1.1109
IC H11A    CA10    *CA11    H11B       1.1109  111.84 -116.05  116.75   1.1107
IC CA10    CA11    CA12     CA13       1.4668  110.53  161.55  113.19   1.4862
IC CA13    CA11    *CA12    H12A       1.4862  113.19 -115.99  104.44   1.1104
IC H12A    CA11    *CA12    H12B       1.1104  104.44 -109.05  111.86   1.1114
IC CA11    CA12    CA13     CA14       1.5132  113.19   66.72  118.43   1.5736
IC CA14    CA12    *CA13    H13A       1.5736  118.43 -112.65  104.63   1.1114
IC H13A    CA12    *CA13    H13B       1.1114  104.63 -117.70  113.84   1.1109
IC CA12    CA13    CA14     CA15       1.4862  118.43   62.79  110.33   1.5584
IC CA15    CA13    *CA14    H14A       1.5584  110.33 -118.07  107.82   1.1108
IC H14A    CA13    *CA14    H14B       1.1108  107.82 -113.03  108.64   1.1112
IC CA13    CA14    CA15     CA16       1.5736  110.33 -175.93  102.80   1.5814
IC CA16    CA14    *CA15    H15A       1.5814  102.80 -121.30  114.89   1.1112
IC H15A    CA14    *CA15    H15B       1.1112  114.89 -125.40  120.38   1.1112
IC CA14    CA15    CA16     CA17       1.5584  102.80 -177.33  108.65   1.4920
IC CA17    CA15    *CA16    H16A       1.4920  108.65 -121.79  105.96   1.1117
IC H16A    CA15    *CA16    H16B       1.1117  105.96 -110.08  103.15   1.1108
IC CA15    CA16    CA17     CA18       1.5814  108.65 -168.13  114.64   1.5103
IC CA18    CA16    *CA17    H17A       1.5103  114.64 -123.69  105.58   1.1117
IC H17A    CA16    *CA17    H17B       1.1117  105.58 -117.14  106.96   1.1108
IC CA16    CA17    CA18     H18A       1.4920  114.64  -97.38  116.78   1.1116
IC H18A    CA17    *CA18    H18B       1.1116  116.78 -112.38  110.91   1.1109
IC H18A    CA17    *CA18    H18C       1.1116  116.78  124.13  107.97   1.1105
IC CB1     CB2     CB3      CB4        1.4434  116.83 -155.75  114.25   1.5868
IC CB4     CB2     *CB3     H3D        1.5868  114.25 -122.78  114.66   1.1117
IC H3D     CB2     *CB3     H3E        1.1117  114.66 -129.44  120.87   1.1109
IC CB2     CB3     CB4      CB5        1.5195  114.25  -52.65  114.56   1.5137
IC CB5     CB3     *CB4     H4D        1.5137  114.56 -115.68  101.27   1.1103
IC H4D     CB3     *CB4     H4E        1.1103  101.27 -119.02  105.41   1.1106
IC CB3     CB4     CB5      CB6        1.5868  114.56 -179.99  120.50   1.5634
IC CB6     CB4     *CB5     H5D        1.5634  120.50 -122.72  117.24   1.1113
IC H5D     CB4     *CB5     H5E        1.1113  117.24 -123.34  103.45   1.1107
IC CB4     CB5     CB6      CB7        1.5137  120.50   39.76  116.61   1.5133
IC CB7     CB5     *CB6     H6D        1.5133  116.61 -120.56  106.07   1.1110
IC H6D     CB5     *CB6     H6E        1.1110  106.07 -117.54  106.11   1.1114
IC CB5     CB6     CB7      CB8        1.5634  116.61  176.57  110.49   1.5173
IC CB8     CB6     *CB7     H7D        1.5173  110.49 -120.73  106.74   1.1106
IC H7D     CB6     *CB7     H7E        1.1106  106.74 -117.79  112.10   1.1106
IC CB6     CB7     CB8      CB9        1.5133  110.49  -82.21  120.66   1.5172
IC CB9     CB7     *CB8     H8D        1.5172  120.66 -115.86  108.05   1.1105
IC H8D     CB7     *CB8     H8E        1.1105  108.05 -111.89  111.52   1.1117
IC CB7     CB8     CB9      CB10       1.5173  120.66 -107.87  126.23   1.3089
IC CB10    CB8     *CB9     H9D        1.3089  126.23  177.32  108.46   1.0998
IC CB8     CB9     CB10     CB11       1.5172  126.23   -9.03  129.20   1.5488
IC CB11    CB9     *CB10    H10D       1.5488  129.20 -177.87  114.84   1.1001
IC CB9     CB10    CB11     CB12       1.3089  129.20   89.60  118.95   1.5198
IC CB12    CB10    *CB11    H11D       1.5198  118.95 -127.92  113.12   1.1108
IC H11D    CB10    *CB11    H11E       1.1108  113.12 -116.33  107.89   1.1110
IC CB10    CB11    CB12     CB13       1.5488  118.95   47.44  108.85   1.4805
IC CB13    CB11    *CB12    H12D       1.4805  108.85 -124.66  111.86   1.1106
IC H12D    CB11    *CB12    H12E       1.1106  111.86 -115.71  106.95   1.1117
IC CB11    CB12    CB13     CB14       1.5198  108.85  158.33  114.90   1.5460
IC CB14    CB12    *CB13    H13D       1.5460  114.90 -122.78  110.67   1.1114
IC H13D    CB12    *CB13    H13E       1.1114  110.67 -118.72  111.28   1.1107
IC CB12    CB13    CB14     CB15       1.4805  114.90   68.37  114.96   1.5755
IC CB15    CB13    *CB14    H14D       1.5755  114.96 -127.83  107.96   1.1104
IC H14D    CB13    *CB14    H14E       1.1104  107.96 -116.62  108.21   1.1111
IC CB13    CB14    CB15     CB16       1.5460  114.96  166.45  117.74   1.5429
IC CB16    CB14    *CB15    H15D       1.5429  117.74 -122.27  110.71   1.1109
IC H15D    CB14    *CB15    H15E       1.1109  110.71 -117.71   99.91   1.1101
IC CB14    CB15    CB16     CB17       1.5755  117.74  174.50  116.45   1.5273
IC CB17    CB15    *CB16    H16D       1.5273  116.45 -126.26  106.79   1.1119
IC H16D    CB15    *CB16    H16E       1.1119  106.79 -120.93  108.80   1.1106
IC CB15    CB16    CB17     CB18       1.5429  116.45  176.52  110.28   1.5697
IC CB18    CB16    *CB17    H17D       1.5697  110.28 -130.06  105.87   1.1105
IC H17D    CB16    *CB17    H17E       1.1105  105.87 -115.72  106.22   1.1106
IC CB16    CB17    CB18     H18D       1.5273  110.28 -159.07  103.32   1.1112
IC H18D    CB17    *CB18    H18E       1.1112  103.32 -120.33  105.93   1.1103
IC H18D    CB17    *CB18    H18F       1.1112  103.32  118.79  110.62   1.1116
IC CC1     CC2     CC3      CC4        1.4829  115.59   49.93  117.90   1.5366
IC CC4     CC2     *CC3     H3R        1.5366  117.90 -115.05  111.28   1.1107
IC H3R     CC2     *CC3     H3S        1.1107  111.28 -122.62  109.57   1.1107
IC CC2     CC3     CC4      CC5        1.5435  117.90   41.42  122.16   1.4856
IC CC5     CC3     *CC4     H4R        1.4856  122.16 -129.12  107.74   1.1116
IC H4R     CC3     *CC4     H4S        1.1116  107.74 -110.63  106.93   1.1114
IC CC3     CC4     CC5      CC6        1.5366  122.16   79.03  118.09   1.5779
IC CC6     CC4     *CC5     H5R        1.5779  118.09 -121.27  111.33   1.1111
IC H5R     CC4     *CC5     H5S        1.1111  111.33 -121.85  103.83   1.1116
IC CC4     CC5     CC6      CC7        1.4856  118.09 -175.62  114.14   1.5193
IC CC7     CC5     *CC6     H6R        1.5193  114.14 -112.92   99.65   1.1104
IC H6R     CC5     *CC6     H6S        1.1104   99.65 -115.34  114.89   1.1110
IC CC5     CC6     CC7      CC8        1.5779  114.14   86.04  111.08   1.5443
IC CC8     CC6     *CC7     H7R        1.5443  111.08 -126.84  118.56   1.1115
IC H7R     CC6     *CC7     H7S        1.1115  118.56 -116.67  107.70   1.1111
IC CC6     CC7     CC8      CC9        1.5193  111.08 -167.74  113.25   1.5955
IC CC9     CC7     *CC8     H8R        1.5955  113.25 -126.88  111.16   1.1113
IC H8R     CC7     *CC8     H8S        1.1113  111.16 -113.40  107.96   1.1105
IC CC7     CC8     CC9      CC10       1.5443  113.25 -109.87  126.39   1.3527
IC CC10    CC8     *CC9     H9R        1.3527  126.39 -170.92  110.56   1.0998
IC CC8     CC9     CC10     CC11       1.5955  126.39   15.86  128.70   1.4629
IC CC11    CC9     *CC10    H10R       1.4629  128.70  175.07  123.34   1.1002
IC CC9     CC10    CC11     CC12       1.3527  128.70  101.47  118.70   1.5861
IC CC12    CC10    *CC11    H11R       1.5861  118.70 -125.10  109.20   1.1112
IC H11R    CC10    *CC11    H11S       1.1112  109.20 -110.25  111.88   1.1101
IC CC10    CC11    CC12     CC13       1.4629  118.70   67.74  108.82   1.5353
IC CC13    CC11    *CC12    H12R       1.5353  108.82 -126.41  105.67   1.1103
IC H12R    CC11    *CC12    H12S       1.1103  105.67 -116.13  112.54   1.1110
IC CC11    CC12    CC13     CC14       1.5861  108.82 -177.19  124.76   1.5291
IC CC14    CC12    *CC13    H13R       1.5291  124.76 -126.31  102.56   1.1109
IC H13R    CC12    *CC13    H13S       1.1109  102.56 -101.72  109.52   1.1110
IC CC12    CC13    CC14     CC15       1.5353  124.76 -147.35  108.06   1.5835
IC CC15    CC13    *CC14    H14R       1.5835  108.06 -127.34  119.98   1.1117
IC H14R    CC13    *CC14    H14S       1.1117  119.98 -118.05  109.10   1.1109
IC CC13    CC14    CC15     CC16       1.5291  108.06   78.94  118.04   1.5648
IC CC16    CC14    *CC15    H15R       1.5648  118.04 -130.95  115.54   1.1114
IC H15R    CC14    *CC15    H15S       1.1114  115.54 -107.98  103.32   1.1109
IC CC14    CC15    CC16     CC17       1.5835  118.04  170.34  112.62   1.5605
IC CC17    CC15    *CC16    H16R       1.5605  112.62  116.67  109.09   1.1110
IC H16R    CC15    *CC16    H16S       1.1110  109.09  118.07  101.73   1.1110
IC CC15    CC16    CC17     CC18       1.5648  112.62 -160.59  113.48   1.5455
IC CC18    CC16    *CC17    H17R       1.5455  113.48 -119.35  112.75   1.1111
IC H17R    CC16    *CC17    H17S       1.1111  112.75 -118.74  109.01   1.1114
IC CC16    CC17    CC18     H18R       1.5605  113.48 -167.53  105.19   1.1114
IC H18R    CC17    *CC18    H18S       1.1114  105.19  123.30  114.77   1.1107
IC H18R    CC17    *CC18    H18T       1.1114  105.19 -120.49  105.29   1.1117
IC CD1     CD2     CD3      CD4        1.5654  113.19 -162.40  114.80   1.5512
IC CD4     CD2     *CD3     H3X        1.5512  114.80 -117.81  118.26   1.1102
IC H3X     CD2     *CD3     H3Y        1.1102  118.26 -125.60  110.95   1.1112
IC CD2     CD3     CD4      CD5        1.5154  114.80   63.81  109.67   1.6095
IC CD5     CD3     *CD4     H4X        1.6095  109.67 -112.22  109.63   1.1107
IC H4X     CD3     *CD4     H4Y        1.1107  109.63 -120.86  110.95   1.1109
IC CD3     CD4     CD5      CD6        1.5512  109.67 -171.66  110.10   1.5117
IC CD6     CD4     *CD5     H5X        1.5117  110.10 -113.98  105.23   1.1108
IC H5X     CD4     *CD5     H5Y        1.1108  105.23 -128.80  116.89   1.1106
IC CD4     CD5     CD6      CD7        1.6095  110.10  170.09  111.04   1.5055
IC CD7     CD5     *CD6     H6X        1.5055  111.04 -114.76  105.35   1.1116
IC H6X     CD5     *CD6     H6Y        1.1116  105.35 -122.63  110.38   1.1108
IC CD5     CD6     CD7      CD8        1.5117  111.04 -172.02  115.71   1.5289
IC CD8     CD6     *CD7     H7X        1.5289  115.71 -123.94  114.68   1.1110
IC H7X     CD6     *CD7     H7Y        1.1110  114.68 -126.78  107.85   1.1109
IC CD6     CD7     CD8      CD9        1.5055  115.71  -61.83  117.36   1.5186
IC CD9     CD7     *CD8     H8X        1.5186  117.36 -129.63  101.79   1.1109
IC H8X     CD7     *CD8     H8Y        1.1109  101.79 -111.91  105.86   1.1107
IC CD7     CD8     CD9      CD10       1.5289  117.36  179.97  120.32   1.3356
IC CD10    CD8     *CD9     H9X        1.3356  120.32 -177.34  116.78   1.1009
IC CD8     CD9     CD10     CD11       1.5186  120.32   -9.60  131.58   1.4710
IC CD11    CD9     *CD10    H10X       1.4710  131.58 -172.61  113.16   1.1005
IC CD9     CD10    CD11     CD12       1.3356  131.58 -124.79  115.05   1.5361
IC CD12    CD10    *CD11    H11X       1.5361  115.05 -128.95  111.59   1.1111
IC H11X    CD10    *CD11    H11Y       1.1111  111.59 -111.21  111.18   1.1111
IC CD10    CD11    CD12     CD13       1.4710  115.05  -77.11  105.04   1.4788
IC CD13    CD11    *CD12    H12X       1.4788  105.04 -112.96  106.48   1.1110
IC H12X    CD11    *CD12    H12Y       1.1110  106.48 -120.99  113.58   1.1114
IC CD11    CD12    CD13     CD14       1.5361  105.04  168.60  110.84   1.5429
IC CD14    CD12    *CD13    H13X       1.5429  110.84 -122.83  114.36   1.1104
IC H13X    CD12    *CD13    H13Y       1.1104  114.36 -113.84  114.06   1.1110
IC CD12    CD13    CD14     CD15       1.4788  110.84  -80.22  114.95   1.5099
IC CD15    CD13    *CD14    H14X       1.5099  114.95 -125.08  104.06   1.1112
IC H14X    CD13    *CD14    H14Y       1.1112  104.06 -114.53  108.61   1.1117
IC CD13    CD14    CD15     CD16       1.5429  114.95  173.02  110.69   1.5313
IC CD16    CD14    *CD15    H15X       1.5313  110.69 -123.13  108.31   1.1109
IC H15X    CD14    *CD15    H15Y       1.1109  108.31 -110.71  116.76   1.1116
IC CD14    CD15    CD16     CD17       1.5099  110.69 -176.63  112.38   1.5367
IC CD17    CD15    *CD16    H16X       1.5367  112.38 -134.03  107.87   1.1113
IC H16X    CD15    *CD16    H16Y       1.1113  107.87 -110.75  102.38   1.1114
IC CD15    CD16    CD17     CD18       1.5313  112.38 -173.09  106.45   1.5289
IC CD18    CD16    *CD17    H17X       1.5289  106.45 -115.92  116.45   1.1117
IC H17X    CD16    *CD17    H17Y       1.1117  116.45 -114.48  108.29   1.1110
IC CD16    CD17    CD18     H18X       1.5367  106.45  178.60  109.03   1.1112
IC H18X    CD17    *CD18    H18Y       1.1112  109.03 -120.60  108.05   1.1107
IC H18X    CD17    *CD18    H18Z       1.1112  109.03  119.06  114.08   1.1116

RESI TMCL1      -1.00 ! Tetramyristoyl Cardiolipin with head group charge = -1
                      ! Cardiolipin headgroup + 4 myristoyl chains
GROUP                 !
ATOM C3   CTL2  -0.08 !                  HG11                OG12--HO12               HG31
ATOM HG31 HAL2   0.09 ! 		   \                  |                       /
ATOM HG32 HAL2   0.09 !		            C1----------------C2--------------------C3
ATOM P3   PL     1.50 !		           /  \               |                    /  \
ATOM OP33 O2L   -0.78 !                   /    HG12          HG22               HG32   \
ATOM OP34 O2L   -0.78 !                  OP11                                          OP31
ATOM OP31 OSLP  -0.57 !                  |                                             |
ATOM OP32 OSLP  -0.57 !   HP13--OP13(-)--P1(+)--OP14(-)                      OP33(-)--P3(+)--OP34(-)
ATOM C31  CTL2  -0.08 !                  |                                             |
ATOM H31J HAL2   0.09 !                 OP12                                           OP32
ATOM H31K HAL2   0.09 !                  |                                             |
GROUP                 !           H11J--C11--H11K                                H31J--C31--H31K
ATOM C2   CTL1   0.14 !                  |       			               |
ATOM HG22 HAL1   0.09 !		         |				               |
ATOM OG12 OHL   -0.65 !           H12J--C12--------O12--------     	        H32J--C32--------O32-------
ATOM HO12 HOL    0.42 !	                 |	             |	         	       |                  |
GROUP                 !	         	 |		     |                         |                  |
ATOM C1   CTL2   0.17 !	          H13J--C13--H13K	     |		        H33J--C33--H33K           |
ATOM HG11 HAL2   0.09 !	                 |		     |		               |                  |
ATOM HG12 HAL2   0.09 !                  |	             |	                       |                  |
ATOM P1   PL     1.50 !		        O13                  |                        O33                 |
ATOM OP13 OHL   -0.62 !  	         |                   |		               |                  |
ATOM HP13 HOL    0.34 !		        CB1=OB1             CA1=OA1	              CD1=OD1            CC1=OC1
ATOM OP14 O2L   -0.78 !		         |       	     |		               |                  |
ATOM OP11 OSLP  -0.57 !	           H2D--CB2--H2E       H2A--CA2--H2B	         H2X--CD2--H2Y      H2R--CC2--H2S
ATOM OP12 OSLP  -0.57 !	                 |           	     |		               |                  |
ATOM C11  CTL2   0.17 !	           H3D--CB3--H3E       H3A--CA3--H3B	         H3X--CD3--H3Y      H3R--CC3--H3S
ATOM H11J HAL2   0.09 !		         |	             |   	               |                  |
ATOM H11K HAL2   0.09 !	           H4D--CB4--H4E       H4A--CA4--H4B	         H4X--CD4--H4Y      H4R--CC4--H4S
GROUP                 !		         |		     |		               |                  |
ATOM C12  CTL1   0.17 !            H5D--CB5--H5E       H5A--CA5--H5B	         H5X--CD5--H5Y      H5R--CC5--H5S
ATOM H12J HAL1   0.09 !		         |		     |		               |                  |
ATOM O12  OSL   -0.49 !	           H6D--CB6--H6E       H6A--CA6--H6B	         H6X--CD6--H6Y      H6R--CC6--H6S
ATOM CA1  CL     0.90 !		         |		     |		               |                  | 
ATOM OA1  OBL   -0.63 !                  |                   |                         |                  |
ATOM CA2  CTL2  -0.22 !	           H7D--CB7--H7E       H7A--CA7--H7B             H7X--CD7--H7Y      H7R--CC7--H7S 
ATOM H2A  HAL2   0.09 !		         |		     |	                       |                  |	  
ATOM H2B  HAL2   0.09 !	           H8D--CB8--H8E       H8A--CA8--H8B	         H8X--CD8--H8Y      H8R--CC8--H8S 
GROUP                 !	  	         |		     |		               |                  |	  
ATOM C13  CTL2   0.08 !	           H9D--CB9--H9E       H9A--CA9--H9B             H9X--CD9--H9Y      H9R--CC9--H9S	  
ATOM H13J HAL2   0.09 !	                 |		     |	                       |                  |	  
ATOM H13K HAL2   0.09 !                  |                   |                         |                  |       
ATOM O13  OSL   -0.49 !	          H10D--CB10--H10E    H10A--CA10--H10B          H10X--CD10--H10Y   H10R--CC10--H10S	   
ATOM CB1  CL     0.90 !		         |		     |  	               |                  |	   
ATOM OB1  OBL   -0.63 !           H11D--CB11--H11E    H11A--CA11--H11B	        H11X--CD11--H11Y   H11R--CC11--H11S
ATOM CB2  CTL2  -0.22 !	                 |		     |		               |                  |	   
ATOM H2D  HAL2   0.09 !	          H12D--CB12--H12E    H12A--CA12--H12B	        H12X--CD12--H12Y   H12R--CC12--H12S
ATOM H2E  HAL2   0.09 !                  |                   |                         |                  |	   
GROUP                 !		         |		     |		               |                  |	   
ATOM C32  CTL1   0.17 !	          H13D--CB13--H13E    H13A--CA13--H13B	        H13X--CD13--H13Y   H13R--CC13--H13S
ATOM H32J HAL1   0.09 !		         |		     |		               |                  |	   
ATOM O32  OSL   -0.49 !	          H14D--CB14--H14E    H14A--CA14--H14B	        H14X--CD14--H14Y   H14R--CC14--H14S
ATOM CC1  CL     0.90 !		         |                   |                         |                  | 
ATOM OC1  OBL   -0.63 !                 H14F                H14C                      H14Z               H14T
ATOM CC2  CTL2  -0.22 !		 	
ATOM H2R  HAL2   0.09 !          
ATOM H2S  HAL2   0.09 !		 
GROUP                 !          
ATOM C33  CTL2   0.08 !		 
ATOM H33J HAL2   0.09 !	         
ATOM H33K HAL2   0.09 !		 
ATOM O33  OSL   -0.49 !	         
ATOM CD1  CL     0.90 !
ATOM OD1  OBL   -0.63 !
ATOM CD2  CTL2  -0.22 !
ATOM H2X  HAL2   0.09 !
ATOM H2Y  HAL2   0.09 !
GROUP                 !
ATOM CA3  CTL2  -0.18 !
ATOM H3A  HAL2   0.09 !
ATOM H3B  HAL2   0.09 !
GROUP                 !
ATOM CA4  CTL2  -0.18 !
ATOM H4A  HAL2   0.09 !
ATOM H4B  HAL2   0.09 !
GROUP                 !
ATOM CA5  CTL2  -0.18 !
ATOM H5A  HAL2   0.09 !
ATOM H5B  HAL2   0.09 !
GROUP                 !
ATOM CA6  CTL2  -0.18 !
ATOM H6A  HAL2   0.09 !
ATOM H6B  HAL2   0.09 !
GROUP                 !
ATOM CA7  CTL2  -0.18 !
ATOM H7A  HAL2   0.09 !
ATOM H7B  HAL2   0.09 !
GROUP                 !
ATOM CA8  CTL2  -0.18 !
ATOM H8A  HAL2   0.09 !
ATOM H8B  HAL2   0.09 !
GROUP                 !
ATOM CA9  CTL2  -0.18 !
ATOM H9A  HAL2   0.09 !
ATOM H9B  HAL2   0.09 !
GROUP                 !
ATOM CA10 CTL2  -0.18 !
ATOM H10A HAL2   0.09 !
ATOM H10B HAL2   0.09 !
GROUP                 !
ATOM CA11 CTL2  -0.18 !
ATOM H11A HAL2   0.09 !
ATOM H11B HAL2   0.09 !
GROUP                 !
ATOM CA12 CTL2  -0.18 !
ATOM H12A HAL2   0.09 !
ATOM H12B HAL2   0.09 !
GROUP                 !
ATOM CA13 CTL2  -0.18 !
ATOM H13A HAL2   0.09 !
ATOM H13B HAL2   0.09 !
GROUP                 !
ATOM CA14 CTL3  -0.27 !
ATOM H14A HAL3   0.09 !
ATOM H14B HAL3   0.09 !
ATOM H14C HAL3   0.09 !
GROUP                 !
ATOM CB3  CTL2  -0.18 !
ATOM H3D  HAL2   0.09 !
ATOM H3E  HAL2   0.09 !
GROUP                 !
ATOM CB4  CTL2  -0.18 !
ATOM H4D  HAL2   0.09 !
ATOM H4E  HAL2   0.09 !
GROUP                 !
ATOM CB5  CTL2  -0.18 !
ATOM H5D  HAL2   0.09 !
ATOM H5E  HAL2   0.09 !
GROUP                 !
ATOM CB6  CTL2  -0.18 !
ATOM H6D  HAL2   0.09 !
ATOM H6E  HAL2   0.09 !
GROUP                 !
ATOM CB7  CTL2  -0.18 !
ATOM H7D  HAL2   0.09 !
ATOM H7E  HAL2   0.09 !
GROUP                 !
ATOM CB8  CTL2  -0.18 !
ATOM H8D  HAL2   0.09 !
ATOM H8E  HAL2   0.09 !
GROUP                 !
ATOM CB9  CTL2  -0.18 !
ATOM H9D  HAL2   0.09 !
ATOM H9E  HAL2   0.09 !
GROUP                 !
ATOM CB10 CTL2  -0.18 !
ATOM H10D HAL2   0.09 !
ATOM H10E HAL2   0.09 !
GROUP                 !
ATOM CB11 CTL2  -0.18 !
ATOM H11D HAL2   0.09 !
ATOM H11E HAL2   0.09 !
GROUP                 !
ATOM CB12 CTL2  -0.18 !
ATOM H12D HAL2   0.09 !
ATOM H12E HAL2   0.09 !
GROUP                 !
ATOM CB13 CTL2  -0.18 !
ATOM H13D HAL2   0.09 !
ATOM H13E HAL2   0.09 !
GROUP                 !
ATOM CB14 CTL3  -0.27 !
ATOM H14D HAL3   0.09 !
ATOM H14E HAL3   0.09 !
ATOM H14F HAL3   0.09 !
GROUP                 !
ATOM CC3  CTL2  -0.18 !
ATOM H3R  HAL2   0.09 !
ATOM H3S  HAL2   0.09 !
GROUP                 !
ATOM CC4  CTL2  -0.18 !
ATOM H4R  HAL2   0.09 !
ATOM H4S  HAL2   0.09 !
GROUP                 !
ATOM CC5  CTL2  -0.18 !
ATOM H5R  HAL2   0.09 !
ATOM H5S  HAL2   0.09 !
GROUP                 !
ATOM CC6  CTL2  -0.18 !
ATOM H6R  HAL2   0.09 !
ATOM H6S  HAL2   0.09 !
GROUP                 !
ATOM CC7  CTL2  -0.18 !
ATOM H7R  HAL2   0.09 !
ATOM H7S  HAL2   0.09 !
GROUP                 !
ATOM CC8  CTL2  -0.18 !
ATOM H8R  HAL2   0.09 !
ATOM H8S  HAL2   0.09 !
GROUP                 !
ATOM CC9  CTL2  -0.18 !
ATOM H9R  HAL2   0.09 !
ATOM H9S  HAL2   0.09 !
GROUP                 !
ATOM CC10 CTL2  -0.18 !
ATOM H10R HAL2   0.09 !
ATOM H10S HAL2   0.09 !
GROUP                 !
ATOM CC11 CTL2  -0.18 !
ATOM H11R HAL2   0.09 !
ATOM H11S HAL2   0.09 !
GROUP                 !
ATOM CC12 CTL2  -0.18 !
ATOM H12R HAL2   0.09 !
ATOM H12S HAL2   0.09 !
GROUP                 !
ATOM CC13 CTL2  -0.18 !
ATOM H13R HAL2   0.09 !
ATOM H13S HAL2   0.09 !
GROUP                 !
ATOM CC14 CTL3  -0.27 !
ATOM H14R HAL3   0.09 !
ATOM H14S HAL3   0.09 !
ATOM H14T HAL3   0.09 !
GROUP                 !
ATOM CD3  CTL2  -0.18 !
ATOM H3X  HAL2   0.09 !
ATOM H3Y  HAL2   0.09 !
GROUP                 !
ATOM CD4  CTL2  -0.18 !
ATOM H4X  HAL2   0.09 !
ATOM H4Y  HAL2   0.09 !
GROUP                 !
ATOM CD5  CTL2  -0.18 !
ATOM H5X  HAL2   0.09 !
ATOM H5Y  HAL2   0.09 !
GROUP                 !
ATOM CD6  CTL2  -0.18 !
ATOM H6X  HAL2   0.09 !
ATOM H6Y  HAL2   0.09 !
GROUP                 !
ATOM CD7  CTL2  -0.18 !
ATOM H7X  HAL2   0.09 !
ATOM H7Y  HAL2   0.09 !
GROUP                 !
ATOM CD8  CTL2  -0.18 !
ATOM H8X  HAL2   0.09 !
ATOM H8Y  HAL2   0.09 !
GROUP                 !
ATOM CD9  CTL2  -0.18 !
ATOM H9X  HAL2   0.09 !
ATOM H9Y  HAL2   0.09 !
GROUP                 !
ATOM CD10 CTL2  -0.18 !
ATOM H10X HAL2   0.09 !
ATOM H10Y HAL2   0.09 !
GROUP                 !
ATOM CD11 CTL2  -0.18 !
ATOM H11X HAL2   0.09 !
ATOM H11Y HAL2   0.09 !
GROUP                 !
ATOM CD12 CTL2  -0.18 !
ATOM H12X HAL2   0.09 !
ATOM H12Y HAL2   0.09 !
GROUP                 !
ATOM CD13 CTL2  -0.18 !
ATOM H13X HAL2   0.09 !
ATOM H13Y HAL2   0.09 !
GROUP                 !
ATOM CD14 CTL3  -0.27 !
ATOM H14X HAL3   0.09 !
ATOM H14Y HAL3   0.09 !
ATOM H14Z HAL3   0.09 !
! Glycerol head
BOND C1   C2   C1   HG11  C1   HG12
BOND C2   OG12 C2   HG22  OG12 HO12 C2 C3
BOND C3   HG31 C3   HG32  
! Phosphates
BOND C1   OP11 C3   OP31
BOND P1   OP11 P1   OP12  P1  OP13 P1  OP14  
BOND OP13 HP13
BOND P3   OP31 P3   OP32  P3  OP33 P3  OP34
! Glycerol Backbones
BOND OP12 C11  C11  H11J C11 H11K
BOND C11  C12
BOND C12  H12J C12  O12
BOND C12  C13
BOND C13  H13J C13  H13K C13 O13
BOND OP32 C31  C31  H31J C31 H31K
BOND C31  C32
BOND C32  H32J C32  O32
BOND C32  C33
BOND C33  H33J C33  H33K C33 O33
! Acyl chain 1
BOND O12  CA1  O13  CB1  O32  CC1  O33  CD1
BOND CA1  OA1  CA1  CA2
BOND CA2  H2A  CA2  H2B  CA2  CA3
BOND CA3  H3A  CA3  H3B  CA3  CA4
BOND CA4  H4A  CA4  H4B  CA4  CA5
BOND CA5  H5A  CA5  H5B  CA5  CA6
BOND CA6  H6A  CA6  H6B  CA6  CA7
BOND CA7  H7A  CA7  H7B  CA7  CA8
BOND CA8  H8A  CA8  H8B  CA8  CA9
BOND CA9  H9A  CA9  H9B  CA9  CA10
BOND CA10 H10A CA10 H10B CA10 CA11
BOND CA11 H11A CA11 H11B CA11 CA12
BOND CA12 H12A CA12 H12B CA12 CA13
BOND CA13 H13A CA13 H13B CA13 CA14
BOND CA14 H14A CA14 H14B CA14 H14C
! Acyl chain 2
BOND CB1  OB1  CB1  CB2
BOND CB2  H2D  CB2  H2E  CB2  CB3
BOND CB3  H3D  CB3  H3E  CB3  CB4
BOND CB4  H4D  CB4  H4E  CB4  CB5
BOND CB5  H5D  CB5  H5E  CB5  CB6
BOND CB6  H6D  CB6  H6E  CB6  CB7
BOND CB7  H7D  CB7  H7E  CB7  CB8
BOND CB8  H8D  CB8  H8E  CB8  CB9
BOND CB9  H9D  CB9  H9E  CB9  CB10
BOND CB10 H10D CB10 H10E CB10 CB11
BOND CB11 H11D CB11 H11E CB11 CB12
BOND CB12 H12D CB12 H12E CB12 CB13
BOND CB13 H13D CB13 H13E CB13 CB14
BOND CB14 H14D CB14 H14E CB14 H14F
! Acyl chain 3
BOND CC1  OC1  CC1  CC2
BOND CC2  H2R  CC2  H2S  CC2  CC3
BOND CC3  H3R  CC3  H3S  CC3  CC4
BOND CC4  H4R  CC4  H4S  CC4  CC5
BOND CC5  H5R  CC5  H5S  CC5  CC6
BOND CC6  H6R  CC6  H6S  CC6  CC7
BOND CC7  H7R  CC7  H7S  CC7  CC8
BOND CC8  H8R  CC8  H8S  CC8  CC9
BOND CC9  H9R  CC9  H9S  CC9  CC10
BOND CC10 H10R CC10 H10S CC10 CC11
BOND CC11 H11R CC11 H11S CC11 CC12
BOND CC12 H12R CC12 H12S CC12 CC13
BOND CC13 H13R CC13 H13S CC13 CC14
BOND CC14 H14R CC14 H14S CC14 H14T
! Acyl chain 4
BOND CD1  OD1  CD1  CD2
BOND CD2  H2X  CD2  H2Y  CD2  CD3
BOND CD3  H3X  CD3  H3Y  CD3  CD4
BOND CD4  H4X  CD4  H4Y  CD4  CD5
BOND CD5  H5X  CD5  H5Y  CD5  CD6
BOND CD6  H6X  CD6  H6Y  CD6  CD7
BOND CD7  H7X  CD7  H7Y  CD7  CD8
BOND CD8  H8X  CD8  H8Y  CD8  CD9
BOND CD9  H9X  CD9  H9Y  CD9  CD10
BOND CD10 H10X CD10 H10Y CD10 CD11
BOND CD11 H11X CD11 H11Y CD11 CD12
BOND CD12 H12X CD12 H12Y CD12 CD13
BOND CD13 H13X CD13 H13Y CD13 CD14
BOND CD14 H14X CD14 H14Y CD14 H14Z
!
IMPR CB1  O13  CB2  OB1
IMPR CA1  O12  CA2  OA1
IMPR CD1  O33  CD2  OD1
IMPR CC1  O32  CC2  OC1
!
! IC TABLE
!
IC OP31    C2     *C3    HG31       1.4050  106.59  123.15  108.63   1.1110
IC HG31    C2     *C3    HG32       1.1110  108.63  110.55  105.02   1.1106
IC C2      C3     OP31   P3         1.5276  106.59  150.07  122.97   1.5260
IC C3      OP31   P3     OP32       1.4050  122.97   48.38  103.83   1.5120
IC OP32    OP31   *P3    OP33       1.5120  103.83 -117.10  102.39   1.4430
IC OP32    OP31   *P3    OP34       1.5120  103.83  117.56  104.31   1.4492
IC OP31    P3     OP32   C31        1.5260  103.83  114.60  123.88   1.4412
IC P3      OP32   C31    C32        1.5120  123.88  -70.62  112.68   1.5463
IC C32     OP32   *C31   H31J       1.5463  112.68  133.05  108.81   1.1113
IC H31J    OP32   *C31   H31K       1.1113  108.81  108.32  102.51   1.1109
IC HG31    C3     C2     C1         1.1110  108.63   65.18  110.69   1.5914
IC C1      C3     *C2    OG12       1.5914  110.69 -127.85  110.69   1.4497
IC C1      C3     *C2    HG22       1.5914  110.69  116.32  109.28   1.1109
IC C3      C2     OG12   HO12       1.5276  110.69   20.43  105.65   0.9602
IC C3      C2     C1     OP11       1.5276  110.69 -177.31  118.52   1.4009
IC OP11    C2     *C1    HG11       1.4009  118.52 -115.89  100.08   1.1109
IC HG11    C2     *C1    HG12       1.1109  100.08 -107.32  109.71   1.1109
IC C2      C1     OP11   P1         1.5914  118.52  -42.01  125.79   1.5517
IC C1      OP11   P1     OP12       1.4009  125.79  -23.10  113.44   1.4932
IC OP12    OP11   *P1    OP13       1.4932  113.44  109.11  100.93   1.5223
IC OP12    OP11   *P1    OP14       1.4932  113.44 -136.64  112.10   1.4774
IC OP11    P1     OP13   HP13       1.5517  100.93  -32.51  100.15   0.9598
IC OP11    P1     OP12   C11        1.5517  113.44  -71.46  119.19   1.4281
IC P1      OP12   C11    C12        1.4932  119.19 -174.01  114.14   1.5600
IC C12     OP12   *C11   H11J       1.5600  114.14 -120.45  115.71   1.1106
IC H11J    OP12   *C11   H11K       1.1106  115.71 -114.22  111.43   1.1116
IC OP12    C11    C12    C13        1.4281  114.14  -44.52  111.60   1.5856
IC C13     C11    *C12   O12        1.5856  111.60  120.95  112.40   1.4437
IC O12     C11    *C12   H12J       1.4437  112.40  120.80  109.72   1.1111
IC C11     C12    O12    CA1        1.5600  112.40   76.37  118.91   1.3382
IC C12     O12    CA1    CA2        1.4437  118.91 -170.10  106.88   1.5044
IC CA2     O12    *CA1   OA1        1.5044  106.88  170.93  125.37   1.2190
IC O12     CA1    CA2    CA3        1.3382  106.88  -64.01  111.06   1.5054
IC CA3     CA1    *CA2   H2A        1.5054  111.06 -122.28  106.22   1.1109
IC H2A     CA1    *CA2   H2B        1.1109  106.22 -115.95  107.88   1.1107
IC C11     C12    C13    O13        1.5600  111.60 -168.55  103.46   1.4220
IC O13     C12    *C13   H13J       1.4220  103.46 -122.75  106.37   1.1110
IC H13J    C12    *C13   H13K       1.1110  106.37 -120.14  107.90   1.1108
IC C12     C13    O13    CB1        1.5856  103.46 -147.61  113.98   1.2904
IC C13     O13    CB1    CB2        1.4220  113.98 -172.19  109.26   1.5109
IC CB2     O13    *CB1   OB1        1.5109  109.26  175.74  132.39   1.2034
IC O13     CB1    CB2    CB3        1.2904  109.26 -177.33  108.28   1.5902
IC CB3     CB1    *CB2   H2D        1.5902  108.28 -126.53  103.94   1.1113
IC H2D     CB1    *CB2   H2E        1.1113  103.94 -108.22  114.02   1.1107
IC OP32    C31    C32    C33        1.4412  112.68 -161.31  112.42   1.5470
IC C33     C31    *C32   O32        1.5470  112.42  119.64  107.70   1.4164
IC O32     C31    *C32   H32J       1.4164  107.70  117.79  103.91   1.1102
IC C31     C32    O32    CC1        1.5463  107.70  150.86  113.51   1.3489
IC C32     O32    CC1    CC2        1.4164  113.51  171.81  109.01   1.5112
IC CC2     O32    *CC1   OC1        1.5112  109.01 -171.00  129.68   1.2250
IC O32     CC1    CC2    CC3        1.3489  109.01  -53.78  119.27   1.5736
IC CC3     CC1    *CC2   H2R        1.5736  119.27 -128.35  114.39   1.1108
IC H2R     CC1    *CC2   H2S        1.1108  114.39 -114.40  111.03   1.1112
IC C31     C32    C33    O33        1.5463  112.42  168.14  118.35   1.4413
IC O33     C32    *C33   H33J       1.4413  118.35  129.89  106.14   1.1114
IC H33J    C32    *C33   H33K       1.1114  106.14  111.36   95.75   1.1106
IC C32     C33    O33    CD1        1.5470  118.35   84.29  117.79   1.3116
IC C33     O33    CD1    CD2        1.4413  117.79  177.74  108.82   1.5668
IC CD2     O33    *CD1   OD1        1.5668  108.82 -170.98  126.29   1.2372
IC O33     CD1    CD2    CD3        1.3116  108.82  166.31  115.76   1.5388
IC CD3     CD1    *CD2   H2X        1.5388  115.76 -130.95  106.40   1.1110
IC H2X     CD1    *CD2   H2Y        1.1110  106.40 -111.15  109.27   1.1118
IC CA1     CA2    CA3    CA4        1.5044  111.06 -172.27  111.95   1.5762
IC CA4     CA2    *CA3   H3A        1.5762  111.95 -119.12  106.42   1.1118
IC H3A     CA2    *CA3   H3B        1.1118  106.42 -117.36  112.06   1.1104
IC CA2     CA3    CA4    CA5        1.5054  111.95  162.14  109.11   1.5194
IC CA5     CA3    *CA4   H4A        1.5194  109.11 -122.88  100.98   1.1109
IC H4A     CA3    *CA4   H4B        1.1109  100.98 -104.55  118.21   1.1106
IC CA3     CA4    CA5    CA6        1.5762  109.11  179.46  116.32   1.5160
IC CA6     CA4    *CA5   H5A        1.5160  116.32 -130.90  119.18   1.1102
IC H5A     CA4    *CA5   H5B        1.1102  119.18 -111.91  102.81   1.1109
IC CA4     CA5    CA6    CA7        1.5194  116.32  173.16  108.62   1.5591
IC CA7     CA5    *CA6   H6A        1.5591  108.62 -116.45  106.70   1.1101
IC H6A     CA5    *CA6   H6B        1.1101  106.70 -121.57  110.88   1.1109
IC CA5     CA6    CA7    CA8        1.5160  108.62  161.59  121.05   1.5360
IC CA8     CA6    *CA7   H7A        1.5360  121.05 -118.76  105.58   1.1107
IC H7A     CA6    *CA7   H7B        1.1107  105.58 -112.97  111.34   1.1119
IC CA6     CA7    CA8    CA9        1.5591  121.05   92.68  112.73   1.5325
IC CA9     CA7    *CA8   H8A        1.5325  112.73 -126.40  106.72   1.1116
IC H8A     CA7    *CA8   H8B        1.1116  106.72 -113.41  103.36   1.1107
IC CA7     CA8    CA9    CA10       1.5360  112.73 -173.09  107.97   1.5898
IC CA10    CA8    *CA9   H9A        1.5898  107.97 -133.03  119.80   1.1112
IC H9A     CA8    *CA9   H9B        1.1112  119.80 -111.51   99.61   1.1114
IC CA8     CA9    CA10   CA11       1.5325  107.97  -67.89  114.22   1.5589
IC CA11    CA9    *CA10  H10A       1.5589  114.22 -119.09  107.30   1.1107
IC H10A    CA9    *CA10  H10B       1.1107  107.30 -112.42  107.57   1.1103
IC CA9     CA10   CA11   CA12       1.5898  114.22 -160.31  103.05   1.5729
IC CA12    CA10   *CA11  H11A       1.5729  103.05 -118.36  104.24   1.1115
IC H11A    CA10   *CA11  H11B       1.1115  104.24 -115.25  108.98   1.1113
IC CA10    CA11   CA12   CA13       1.5589  103.05 -170.27  114.35   1.5884
IC CA13    CA11   *CA12  H12A       1.5884  114.35 -120.66  108.63   1.1105
IC H12A    CA11   *CA12  H12B       1.1105  108.63 -117.12  113.06   1.1107
IC CA11    CA12   CA13   CA14       1.5729  114.35  166.69  118.61   1.5182
IC CA14    CA12   *CA13  H13A       1.5182  118.61 -115.87  103.12   1.1111
IC H13A    CA12   *CA13  H13B       1.1111  103.12 -118.00  100.92   1.1110
IC CA12    CA13   CA14   H14A       1.5884  118.61  148.03  112.69   1.1104
IC H14A    CA13   *CA14  H14B       1.1104  112.69 -122.08  105.10   1.1104
IC H14A    CA13   *CA14  H14C       1.1104  112.69  123.62  104.29   1.1105
IC CB1     CB2    CB3    CB4        1.5109  108.28   81.08  109.86   1.5577
IC CB4     CB2    *CB3   H3D        1.5577  109.86 -127.89  123.15   1.1106
IC H3D     CB2    *CB3   H3E        1.1106  123.15 -116.59  102.58   1.1117
IC CB2     CB3    CB4    CB5        1.5902  109.86  177.90  113.44   1.4761
IC CB5     CB3    *CB4   H4D        1.4761  113.44 -124.87  115.51   1.1111
IC H4D     CB3    *CB4   H4E        1.1111  115.51 -116.67  108.51   1.1118
IC CB3     CB4    CB5    CB6        1.5577  113.44 -100.36  111.37   1.5155
IC CB6     CB4    *CB5   H5D        1.5155  111.37 -114.84  111.97   1.1105
IC H5D     CB4    *CB5   H5E        1.1105  111.97 -127.96  116.57   1.1114
IC CB4     CB5    CB6    CB7        1.4761  111.37  174.16  108.77   1.5362
IC CB7     CB5    *CB6   H6D        1.5362  108.77 -117.02  117.49   1.1103
IC H6D     CB5    *CB6   H6E        1.1103  117.49 -132.94  112.76   1.1118
IC CB5     CB6    CB7    CB8        1.5155  108.77  146.40  115.49   1.5845
IC CB8     CB6    *CB7   H7D        1.5845  115.49 -116.88  108.45   1.1120
IC H7D     CB6    *CB7   H7E        1.1120  108.45 -111.34  112.25   1.1112
IC CB6     CB7    CB8    CB9        1.5362  115.49  -72.08  117.65   1.5557
IC CB9     CB7    *CB8   H8D        1.5557  117.65 -113.04  108.13   1.1109
IC H8D     CB7    *CB8   H8E        1.1109  108.13 -118.68  110.23   1.1118
IC CB7     CB8    CB9    CB10       1.5845  117.65 -156.81  104.24   1.5265
IC CB10    CB8    *CB9   H9D        1.5265  104.24 -122.89  113.93   1.1108
IC H9D     CB8    *CB9   H9E        1.1108  113.93 -127.80  108.66   1.1113
IC CB8     CB9    CB10   CB11       1.5557  104.24  -86.15  111.07   1.5370
IC CB11    CB9    *CB10  H10D       1.5370  111.07 -119.92  110.97   1.1106
IC H10D    CB9    *CB10  H10E       1.1106  110.97 -121.26  111.59   1.1112
IC CB9     CB10   CB11   CB12       1.5265  111.07 -173.33  116.48   1.5027
IC CB12    CB10   *CB11  H11D       1.5027  116.48 -131.71  106.69   1.1111
IC H11D    CB10   *CB11  H11E       1.1111  106.69 -113.55  112.18   1.1108
IC CB10    CB11   CB12   CB13       1.5370  116.48  -36.71  111.63   1.5305
IC CB13    CB11   *CB12  H12D       1.5305  111.63 -126.37  109.33   1.1112
IC H12D    CB11   *CB12  H12E       1.1112  109.33 -109.21  113.42   1.1103
IC CB11    CB12   CB13   CB14       1.5027  111.63 -179.35  109.24   1.5190
IC CB14    CB12   *CB13  H13D       1.5190  109.24 -121.77  105.36   1.1111
IC H13D    CB12   *CB13  H13E       1.1111  105.36 -118.30  111.80   1.1108
IC CB12    CB13   CB14   H14D       1.5305  109.24   91.17  115.81   1.1112
IC H14D    CB13   *CB14  H14E       1.1112  115.81 -129.13  112.15   1.1108
IC H14D    CB13   *CB14  H14F       1.1112  115.81  111.54  104.35   1.1107
IC CC1     CC2    CC3    CC4        1.5112  119.27  -84.82  111.07   1.5486
IC CC4     CC2    *CC3   H3R        1.5486  111.07 -128.79  105.38   1.1109
IC H3R     CC2    *CC3   H3S        1.1109  105.38 -116.05  114.39   1.1116
IC CC2     CC3    CC4    CC5        1.5736  111.07 -158.86  113.50   1.5532
IC CC5     CC3    *CC4   H4R        1.5532  113.50  119.25  109.95   1.1104
IC H4R     CC3    *CC4   H4S        1.1104  109.95  116.52  106.49   1.1114
IC CC3     CC4    CC5    CC6        1.5486  113.50  175.31  108.39   1.5673
IC CC6     CC4    *CC5   H5R        1.5673  108.39 -121.95  112.05   1.1112
IC H5R     CC4    *CC5   H5S        1.1112  112.05 -125.98  108.85   1.1111
IC CC4     CC5    CC6    CC7        1.5532  108.39   58.87  112.46   1.5361
IC CC7     CC5    *CC6   H6R        1.5361  112.46 -127.53  116.00   1.1111
IC H6R     CC5    *CC6   H6S        1.1111  116.00 -116.02  103.83   1.1105
IC CC5     CC6    CC7    CC8        1.5673  112.46  157.87  116.86   1.4675
IC CC8     CC6    *CC7   H7R        1.4675  116.86 -118.69  110.59   1.1110
IC H7R     CC6    *CC7   H7S        1.1110  110.59 -113.76  106.32   1.1115
IC CC6     CC7    CC8    CC9        1.5361  116.86   77.53  114.85   1.6005
IC CC9     CC7    *CC8   H8R        1.6005  114.85 -113.75  107.33   1.1106
IC H8R     CC7    *CC8   H8S        1.1106  107.33 -127.57  118.62   1.1109
IC CC7     CC8    CC9    CC10       1.4675  114.85 -174.60  112.33   1.4927
IC CC10    CC8    *CC9   H9R        1.4927  112.33 -126.47  100.16   1.1110
IC H9R     CC8    *CC9   H9S        1.1110  100.16 -100.96  119.10   1.1106
IC CC8     CC9    CC10   CC11       1.6005  112.33   67.84  110.69   1.5216
IC CC11    CC9    *CC10  H10R       1.5216  110.69 -128.17  115.38   1.1104
IC H10R    CC9    *CC10  H10S       1.1104  115.38 -110.12  110.97   1.1103
IC CC9     CC10   CC11   CC12       1.4927  110.69  172.42  119.51   1.5448
IC CC12    CC10   *CC11  H11R       1.5448  119.51 -130.45  109.51   1.1109
IC H11R    CC10   *CC11  H11S       1.1109  109.51 -112.41  104.58   1.1110
IC CC10    CC11   CC12   CC13       1.5216  119.51  175.01  110.61   1.5672
IC CC13    CC11   *CC12  H12R       1.5672  110.61 -122.43  105.82   1.1108
IC H12R    CC11   *CC12  H12S       1.1108  105.82 -113.63   99.43   1.1116
IC CC11    CC12   CC13   CC14       1.5448  110.61  150.51  115.86   1.5313
IC CC14    CC12   *CC13  H13R       1.5313  115.86 -121.46  111.52   1.1113
IC H13R    CC12   *CC13  H13S       1.1113  111.52 -115.56  105.11   1.1111
IC CC12    CC13   CC14   H14R       1.5672  115.86  -36.59  112.22   1.1116
IC H14R    CC13   *CC14  H14S       1.1116  112.22 -122.53  109.83   1.1109
IC H14R    CC13   *CC14  H14T       1.1116  112.22  116.08  103.16   1.1117
IC CD1     CD2    CD3    CD4        1.5668  115.76  163.93  105.41   1.5236
IC CD4     CD2    *CD3   H3X        1.5236  105.41 -129.15  113.03   1.1119
IC H3X     CD2    *CD3   H3Y        1.1119  113.03 -114.25  105.13   1.1112
IC CD2     CD3    CD4    CD5        1.5388  105.41  168.47  108.44   1.5329
IC CD5     CD3    *CD4   H4X        1.5329  108.44 -109.46  117.96   1.1108
IC H4X     CD3    *CD4   H4Y        1.1108  117.96 -130.57  108.16   1.1114
IC CD3     CD4    CD5    CD6        1.5236  108.44 -178.40  112.75   1.5659
IC CD6     CD4    *CD5   H5X        1.5659  112.75 -122.58  110.57   1.1106
IC H5X     CD4    *CD5   H5Y        1.1106  110.57 -130.67  109.90   1.1111
IC CD4     CD5    CD6    CD7        1.5329  112.75 -177.36  117.41   1.5472
IC CD7     CD5    *CD6   H6X        1.5472  117.41 -123.99  110.82   1.1111
IC H6X     CD5    *CD6   H6Y        1.1111  110.82 -122.26  107.55   1.1111
IC CD5     CD6    CD7    CD8        1.5659  117.41 -165.15  117.72   1.5893
IC CD8     CD6    *CD7   H7X        1.5893  117.72 -123.61  106.43   1.1106
IC H7X     CD6    *CD7   H7Y        1.1106  106.43 -116.65  103.21   1.1118
IC CD6     CD7    CD8    CD9        1.5472  117.72  178.42  118.20   1.5022
IC CD9     CD7    *CD8   H8X        1.5022  118.20 -126.93  106.15   1.1108
IC H8X     CD7    *CD8   H8Y        1.1108  106.15 -111.83   99.99   1.1104
IC CD7     CD8    CD9    CD10       1.5893  118.20 -164.18  109.69   1.5450
IC CD10    CD8    *CD9   H9X        1.5450  109.69 -114.64  108.89   1.1107
IC H9X     CD8    *CD9   H9Y        1.1107  108.89 -122.84  111.25   1.1105
IC CD8     CD9    CD10   CD11       1.5022  109.69 -167.74  114.00   1.5498
IC CD11    CD9    *CD10  H10X       1.5498  114.00 -115.78  109.31   1.1109
IC H10X    CD9    *CD10  H10Y       1.1109  109.31 -126.90  108.29   1.1108
IC CD9     CD10   CD11   CD12       1.5450  114.00  151.20  114.13   1.5788
IC CD12    CD10   *CD11  H11X       1.5788  114.13 -121.41  105.65   1.1113
IC H11X    CD10   *CD11  H11Y       1.1113  105.65 -117.14  111.34   1.1114
IC CD10    CD11   CD12   CD13       1.5498  114.13  -89.48  107.29   1.5452
IC CD13    CD11   *CD12  H12X       1.5452  107.29 -118.25  108.80   1.1106
IC H12X    CD11   *CD12  H12Y       1.1106  108.80 -115.90  107.78   1.1110
IC CD11    CD12   CD13   CD14       1.5788  107.29 -173.08  114.52   1.5673
IC CD14    CD12   *CD13  H13X       1.5673  114.52 -123.36  112.22   1.1108
IC H13X    CD12   *CD13  H13Y       1.1108  112.22 -118.84  107.84   1.1110
IC CD12    CD13   CD14   H14X       1.5452  114.52  150.10  116.26   1.1110
IC H14X    CD13   *CD14  H14Y       1.1110  116.26 -124.21  105.24   1.1111
IC H14X    CD13   *CD14  H14Z       1.1110  116.26  127.23  112.28   1.1115

RESI TMCL2      -2.00 ! Tetramyristoyl Cardiolipin with head group charge = -2
                      ! Cardiolipin headgroup + 4 myristoyl chains
GROUP                 !
ATOM C3   CTL2  -0.08 !                  HG11                OG12--HO12               HG31
ATOM HG31 HAL2   0.09 ! 		   \                  |                       /
ATOM HG32 HAL2   0.09 !		            C1----------------C2--------------------C3
ATOM P3   PL     1.50 !		           /  \               |                    /  \
ATOM OP33 O2L   -0.78 !                   /    HG12          HG22               HG32   \
ATOM OP34 O2L   -0.78 !                  OP11                                          OP31
ATOM OP31 OSLP  -0.57 !                  |                                             |
ATOM OP32 OSLP  -0.57 !        OP13(-)--P1(+)--OP14(-)                      OP33(-)--P3(+)--OP34(-)
ATOM C31  CTL2  -0.08 !                  |                                             |
ATOM H31J HAL2   0.09 !                 OP12                                           OP32
ATOM H31K HAL2   0.09 !                  |                                             |
GROUP                 !           H11J--C11--H11K                                H31J--C31--H31K
ATOM C2   CTL1   0.14 !                  |       			               |
ATOM HG22 HAL1   0.09 !		         |				               |
ATOM OG12 OHL   -0.65 !           H12J--C12--------O12--------     	        H32J--C32--------O32-------
ATOM HO12 HOL    0.42 !	                 |	             |	         	       |                  |
GROUP                 !	         	 |		     |                         |                  |
ATOM C1   CTL2  -0.08 !	          H13J--C13--H13K	     |		        H33J--C33--H33K           |
ATOM HG11 HAL2   0.09 !	                 |		     |		               |                  |
ATOM HG12 HAL2   0.09 !                  |	             |	                       |                  |
ATOM P1   PL     1.50 !		        O13                  |                        O33                 |
ATOM OP13 O2L   -0.78 !  	         |                   |		               |                  |
ATOM OP14 O2L   -0.78 !		        CB1=OB1             CA1=OA1	              CD1=OD1            CC1=OC1
ATOM OP11 OSLP  -0.57 !		         |       	     |		               |                  |
ATOM OP12 OSLP  -0.57 !	           H2D--CB2--H2E       H2A--CA2--H2B	         H2X--CD2--H2Y      H2R--CC2--H2S
ATOM C11  CTL2  -0.08 !	                 |           	     |		               |                  |
ATOM H11J HAL2   0.09 !	           H3D--CB3--H3E       H3A--CA3--H3B	         H3X--CD3--H3Y      H3R--CC3--H3S
ATOM H11K HAL2   0.09 !		         |	             |   	               |                  |
GROUP                 !	           H4D--CB4--H4E       H4A--CA4--H4B	         H4X--CD4--H4Y      H4R--CC4--H4S
ATOM C12  CTL1   0.17 !		         |		     |		               |                  |
ATOM H12J HAL1   0.09 !            H5D--CB5--H5E       H5A--CA5--H5B	         H5X--CD5--H5Y      H5R--CC5--H5S
ATOM O12  OSL   -0.49 !		         |		     |		               |                  |
ATOM CA1  CL     0.90 !	           H6D--CB6--H6E       H6A--CA6--H6B	         H6X--CD6--H6Y      H6R--CC6--H6S
ATOM OA1  OBL   -0.63 !		         |		     |		               |                  | 
ATOM CA2  CTL2  -0.22 !                  |                   |                         |                  |	 
ATOM H2A  HAL2   0.09 !	           H7D--CB7--H7E       H7A--CA7--H7B             H7X--CD7--H7Y      H7R--CC7--H7S
ATOM H2B  HAL2   0.09 !		         |		     |	                       |                  |	 
GROUP                 !	           H8D--CB8--H8E       H8A--CA8--H8B	         H8X--CD8--H8Y      H8R--CC8--H8S
ATOM C13  CTL2   0.08 !	  	         |		     |		               |                  |	 
ATOM H13J HAL2   0.09 !	           H9D--CB9--H9E       H9A--CA9--H9B	         H9X--CD9--H9Y      H9R--CC9-H9S
ATOM H13K HAL2   0.09 !	                 |		     |	                       |                  |      
ATOM O13  OSL   -0.49 !                  |                   |                         |                  |	   
ATOM CB1  CL     0.90 !	          H10D--CB10--H10E    H10A--CA10--H10B 	        H10X--CD10--H10Y   H10R--CC10--H10S	   
ATOM OB1  OBL   -0.63 !		         |		     |  	               |                  |	   
ATOM CB2  CTL2  -0.22 !           H11D--CB11--H11E    H11A--CA11--H11B	        H11X--CD11--H11Y   H11R--CC11--H11S
ATOM H2D  HAL2   0.09 !	                 |		     |		               |                  |	   
ATOM H2E  HAL2   0.09 !	          H12D--CB12--H12E    H12A--CA12--H12B	        H12X--CD12--H12Y   H12R--CC12--H12S
GROUP                 !                  |                   |                         |                  |	   
ATOM C32  CTL1   0.17 !		         |		     |		               |                  |	   
ATOM H32J HAL1   0.09 !	          H13D--CB13--H13E    H13A--CA13--H13B	        H13X--CD13--H13Y   H13R--CC13--H13S
ATOM O32  OSL   -0.49 !		         |		     |		               |                  |	   
ATOM CC1  CL     0.90 !	          H14D--CB14--H14E    H14A--CA14--H14B	        H14X--CD14--H14Y   H14R--CC14--H14S
ATOM OC1  OBL   -0.63 !		         |		     |		               |                  |	   
ATOM CC2  CTL2  -0.22 !                 H14F                H14C                      H14Z               H14T
ATOM H2R  HAL2   0.09 !
ATOM H2S  HAL2   0.09 !
GROUP                 !
ATOM C33  CTL2   0.08 !
ATOM H33J HAL2   0.09 !
ATOM H33K HAL2   0.09 !
ATOM O33  OSL   -0.49 !
ATOM CD1  CL     0.90 !
ATOM OD1  OBL   -0.63 !
ATOM CD2  CTL2  -0.22 !
ATOM H2X  HAL2   0.09 !
ATOM H2Y  HAL2   0.09 !
GROUP                 !
ATOM CA3  CTL2  -0.18 !
ATOM H3A  HAL2   0.09 !
ATOM H3B  HAL2   0.09 !
GROUP                 !
ATOM CA4  CTL2  -0.18 !
ATOM H4A  HAL2   0.09 !
ATOM H4B  HAL2   0.09 !
GROUP                 !
ATOM CA5  CTL2  -0.18 !
ATOM H5A  HAL2   0.09 !
ATOM H5B  HAL2   0.09 !
GROUP                 !
ATOM CA6  CTL2  -0.18 !
ATOM H6A  HAL2   0.09 !
ATOM H6B  HAL2   0.09 !
GROUP                 !
ATOM CA7  CTL2  -0.18 !
ATOM H7A  HAL2   0.09 !
ATOM H7B  HAL2   0.09 !
GROUP                 !
ATOM CA8  CTL2  -0.18 !
ATOM H8A  HAL2   0.09 !
ATOM H8B  HAL2   0.09 !
GROUP                 !
ATOM CA9  CTL2  -0.18 !
ATOM H9A  HAL2   0.09 !
ATOM H9B  HAL2   0.09 !
GROUP                 !
ATOM CA10 CTL2  -0.18 !
ATOM H10A HAL2   0.09!
ATOM H10B HAL2   0.09 !
GROUP                 !
ATOM CA11 CTL2  -0.18 !
ATOM H11A HAL2   0.09 !
ATOM H11B HAL2   0.09 !
GROUP                 !
ATOM CA12 CTL2  -0.18 !
ATOM H12A HAL2   0.09 !
ATOM H12B HAL2   0.09 !
GROUP                 !
ATOM CA13 CTL2  -0.18 !
ATOM H13A HAL2   0.09 !
ATOM H13B HAL2   0.09 !
GROUP                 !
ATOM CA14 CTL3  -0.27 !
ATOM H14A HAL3   0.09 !
ATOM H14B HAL3   0.09 !
ATOM H14C HAL3   0.09 !
GROUP                 !
ATOM CB3  CTL2  -0.18 !
ATOM H3D  HAL2   0.09 !
ATOM H3E  HAL2   0.09 !
GROUP                 !
ATOM CB4  CTL2  -0.18 !
ATOM H4D  HAL2   0.09 !
ATOM H4E  HAL2   0.09 !
GROUP                 !
ATOM CB5  CTL2  -0.18 !
ATOM H5D  HAL2   0.09 !
ATOM H5E  HAL2   0.09 !
GROUP                 !
ATOM CB6  CTL2  -0.18 !
ATOM H6D  HAL2   0.09 !
ATOM H6E  HAL2   0.09 !
GROUP                 !
ATOM CB7  CTL2  -0.18 !
ATOM H7D  HAL2   0.09 !
ATOM H7E  HAL2   0.09 !
GROUP                 !
ATOM CB8  CTL2  -0.18 !
ATOM H8D  HAL2   0.09 !
ATOM H8E  HAL2   0.09 !
GROUP                 !
ATOM CB9  CTL2  -0.18 !
ATOM H9D  HAL2   0.09 !
ATOM H9E  HAL2   0.09 !
GROUP                 !
ATOM CB10 CTL2  -0.18 !
ATOM H10D HAL2   0.09 !
ATOM H10E HAL2   0.09 !
GROUP                 !
ATOM CB11 CTL2  -0.18 !
ATOM H11D HAL2   0.09 !
ATOM H11E HAL2   0.09 !
GROUP                 !
ATOM CB12 CTL2  -0.18 !
ATOM H12D HAL2   0.09 !
ATOM H12E HAL2   0.09 !
GROUP                 !
ATOM CB13 CTL2  -0.18 !
ATOM H13D HAL2   0.09 !
ATOM H13E HAL2   0.09 !
GROUP                 !
ATOM CB14 CTL3  -0.27 !
ATOM H14D HAL3   0.09 !
ATOM H14E HAL3   0.09 !
ATOM H14F HAL3   0.09 !
GROUP                 !
ATOM CC3  CTL2  -0.18 !
ATOM H3R  HAL2   0.09 !
ATOM H3S  HAL2   0.09 !
GROUP                 !
ATOM CC4  CTL2  -0.18 !
ATOM H4R  HAL2   0.09 !
ATOM H4S  HAL2   0.09 !
GROUP                 !
ATOM CC5  CTL2  -0.18 !
ATOM H5R  HAL2   0.09 !
ATOM H5S  HAL2   0.09 !
GROUP                 !
ATOM CC6  CTL2  -0.18 !
ATOM H6R  HAL2   0.09 !
ATOM H6S  HAL2   0.09 !
GROUP                 !
ATOM CC7  CTL2  -0.18 !
ATOM H7R  HAL2   0.09 !
ATOM H7S  HAL2   0.09 !
GROUP                 !
ATOM CC8  CTL2  -0.18 !
ATOM H8R  HAL2   0.09 !
ATOM H8S  HAL2   0.09 !
GROUP                 !
ATOM CC9  CTL2  -0.18 !
ATOM H9R  HAL2   0.09 !
ATOM H9S  HAL2   0.09 !
GROUP                 !
ATOM CC10 CTL2  -0.18 !
ATOM H10R HAL2   0.09 !
ATOM H10S HAL2   0.09 !
GROUP                 !
ATOM CC11 CTL2  -0.18 !
ATOM H11R HAL2   0.09 !
ATOM H11S HAL2   0.09 !
GROUP                 !
ATOM CC12 CTL2  -0.18 !
ATOM H12R HAL2   0.09 !
ATOM H12S HAL2   0.09 !
GROUP                 !
ATOM CC13 CTL2  -0.18 !
ATOM H13R HAL2   0.09 !
ATOM H13S HAL2   0.09 !
GROUP                 !
ATOM CC14 CTL3  -0.27 !
ATOM H14R HAL3   0.09 !
ATOM H14S HAL3   0.09 !
ATOM H14T HAL3   0.09 !
GROUP                 !
ATOM CD3  CTL2  -0.18 !
ATOM H3X  HAL2   0.09 !
ATOM H3Y  HAL2   0.09 !
GROUP                 !
ATOM CD4  CTL2  -0.18 !
ATOM H4X  HAL2   0.09 !
ATOM H4Y  HAL2   0.09 !
GROUP                 !
ATOM CD5  CTL2  -0.18 !
ATOM H5X  HAL2   0.09 !
ATOM H5Y  HAL2   0.09 !
GROUP                 !
ATOM CD6  CTL2  -0.18 !
ATOM H6X  HAL2   0.09 !
ATOM H6Y  HAL2   0.09 !
GROUP                 !
ATOM CD7  CTL2  -0.18 !
ATOM H7X  HAL2   0.09 !
ATOM H7Y  HAL2   0.09 !
GROUP                 !
ATOM CD8  CTL2  -0.18 !
ATOM H8X  HAL2   0.09 !
ATOM H8Y  HAL2   0.09 !
GROUP                 !
ATOM CD9  CTL2  -0.18 !
ATOM H9X  HAL2   0.09 !
ATOM H9Y  HAL2   0.09 !
GROUP                 !
ATOM CD10 CTL2  -0.18 !
ATOM H10X HAL2   0.09 !
ATOM H10Y HAL2   0.09 !
GROUP                 !
ATOM CD11 CTL2  -0.18 !
ATOM H11X HAL2   0.09 !
ATOM H11Y HAL2   0.09 !
GROUP                 !
ATOM CD12 CTL2  -0.18 !
ATOM H12X HAL2   0.09 !
ATOM H12Y HAL2   0.09 !
GROUP                 !
ATOM CD13 CTL2  -0.18 !
ATOM H13X HAL2   0.09 !
ATOM H13Y HAL2   0.09 !
GROUP                 !
ATOM CD14 CTL3  -0.27 !
ATOM H14X HAL3   0.09 !
ATOM H14Y HAL3   0.09 !
ATOM H14Z HAL3   0.09 !

! Glycerol head
BOND C1   C2   C1   HG11  C1   HG12
BOND C2   OG12 C2   HG22  OG12 HO12 C2 C3
BOND C3   HG31 C3   HG32  
! Phosphates
BOND C1   OP11 C3   OP31
BOND P1   OP11 P1   OP12  P1  OP13 P1  OP14  
BOND P3   OP31 P3   OP32  P3  OP33 P3  OP34
! Glycerol Backbones
BOND OP12 C11  C11  H11J C11 H11K
BOND C11  C12
BOND C12  H12J C12  O12
BOND C12  C13
BOND C13  H13J C13  H13K C13 O13
BOND OP32 C31  C31  H31J C31 H31K
BOND C31  C32
BOND C32  H32J C32  O32
BOND C32  C33
BOND C33  H33J C33  H33K C33 O33
! Acyl chain 1
BOND O12  CA1  O13  CB1  O32  CC1  O33  CD1
BOND CA1  OA1  CA1  CA2
BOND CA2  H2A  CA2  H2B  CA2  CA3
BOND CA3  H3A  CA3  H3B  CA3  CA4
BOND CA4  H4A  CA4  H4B  CA4  CA5
BOND CA5  H5A  CA5  H5B  CA5  CA6
BOND CA6  H6A  CA6  H6B  CA6  CA7
BOND CA7  H7A  CA7  H7B  CA7  CA8
BOND CA8  H8A  CA8  H8B  CA8  CA9
BOND CA9  H9A  CA9  H9B  CA9  CA10
BOND CA10 H10A CA10 H10B CA10 CA11
BOND CA11 H11A CA11 H11B CA11 CA12
BOND CA12 H12A CA12 H12B CA12 CA13
BOND CA13 H13A CA13 H13B CA13 CA14
BOND CA14 H14A CA14 H14B CA14 H14C
! Acyl chain 2
BOND CB1  OB1  CB1  CB2
BOND CB2  H2D  CB2  H2E  CB2  CB3
BOND CB3  H3D  CB3  H3E  CB3  CB4
BOND CB4  H4D  CB4  H4E  CB4  CB5
BOND CB5  H5D  CB5  H5E  CB5  CB6
BOND CB6  H6D  CB6  H6E  CB6  CB7
BOND CB7  H7D  CB7  H7E  CB7  CB8
BOND CB8  H8D  CB8  H8E  CB8  CB9
BOND CB9  H9D  CB9  H9E  CB9  CB10
BOND CB10 H10D CB10 H10E CB10 CB11
BOND CB11 H11D CB11 H11E CB11 CB12
BOND CB12 H12D CB12 H12E CB12 CB13
BOND CB13 H13D CB13 H13E CB13 CB14
BOND CB14 H14D CB14 H14E CB14 H14F
! Acyl chain 3
BOND CC1  OC1  CC1  CC2
BOND CC2  H2R  CC2  H2S  CC2  CC3
BOND CC3  H3R  CC3  H3S  CC3  CC4
BOND CC4  H4R  CC4  H4S  CC4  CC5
BOND CC5  H5R  CC5  H5S  CC5  CC6
BOND CC6  H6R  CC6  H6S  CC6  CC7
BOND CC7  H7R  CC7  H7S  CC7  CC8
BOND CC8  H8R  CC8  H8S  CC8  CC9
BOND CC9  H9R  CC9  H9S  CC9  CC10
BOND CC10 H10R CC10 H10S CC10 CC11
BOND CC11 H11R CC11 H11S CC11 CC12
BOND CC12 H12R CC12 H12S CC12 CC13
BOND CC13 H13R CC13 H13S CC13 CC14
BOND CC14 H14R CC14 H14S CC14 H14T
! Acyl chain 4
BOND CD1  OD1  CD1  CD2
BOND CD2  H2X  CD2  H2Y  CD2  CD3
BOND CD3  H3X  CD3  H3Y  CD3  CD4
BOND CD4  H4X  CD4  H4Y  CD4  CD5
BOND CD5  H5X  CD5  H5Y  CD5  CD6
BOND CD6  H6X  CD6  H6Y  CD6  CD7
BOND CD7  H7X  CD7  H7Y  CD7  CD8
BOND CD8  H8X  CD8  H8Y  CD8  CD9
BOND CD9  H9X  CD9  H9Y  CD9  CD10
BOND CD10 H10X CD10 H10Y CD10 CD11
BOND CD11 H11X CD11 H11Y CD11 CD12
BOND CD12 H12X CD12 H12Y CD12 CD13
BOND CD13 H13X CD13 H13Y CD13 CD14
BOND CD14 H14X CD14 H14Y CD14 H14Z
!
IMPR CB1  O13  CB2  OB1
IMPR CA1  O12  CA2  OA1
IMPR CD1  O33  CD2  OD1
IMPR CC1  O32  CC2  OC1
!
! IC TABLE
!
IC OP31   C2    *C3   HG31       1.4123  114.11  131.84  108.14   1.1103
IC HG31   C2    *C3   HG32       1.1103  108.14  115.64  109.73   1.1111
IC C2     C3    OP31  P3         1.5538  114.11   78.24  123.69   1.5653
IC C3     OP31  P3    OP32       1.4123  123.69   48.30  104.93   1.5616
IC OP32   OP31  *P3   OP33       1.5616  104.93 -120.49  111.69   1.4907
IC OP32   OP31  *P3   OP34       1.5616  104.93  113.19   98.21   1.4413
IC OP31   P3    OP32  C31        1.5653  104.93 -155.09  118.42   1.4883
IC P3     OP32  C31   C32        1.5616  118.42  145.48  113.54   1.5598
IC C32    OP32  *C31  H31J       1.5598  113.54  117.40  107.36   1.1113
IC H31J   OP32  *C31  H31K       1.1113  107.36  111.44  115.77   1.1099
IC HG31   C3    C2    C1         1.1103  108.14  -54.64  113.40   1.5823
IC C1     C3    *C2   OG12       1.5823  113.40 -122.75  105.61   1.4076
IC C1     C3    *C2   HG22       1.5823  113.40  120.16  101.82   1.1105
IC C3     C2    OG12  HO12       1.5538  105.61  -58.96  102.08   0.9596
IC C3     C2    C1    OP11       1.5538  113.40   51.17  113.07   1.4776
IC OP11   C2    *C1   HG11       1.4776  113.07 -119.07  110.82   1.1108
IC HG11   C2    *C1   HG12       1.1108  110.82 -113.40  110.20   1.1105
IC C2     C1    OP11  P1         1.5823  113.07  146.91  118.09   1.5112
IC C1     OP11  P1    OP12       1.4776  118.09  161.02  106.11   1.5707
IC OP12   OP11  *P1   OP13       1.5707  106.11  120.54  110.55   1.4806
IC OP12   OP11  *P1   OP14       1.5707  106.11 -117.61  110.74   1.4659
IC OP11   P1    OP12  C11        1.5112  106.11  -53.10  115.48   1.4801
IC P1     OP12  C11   C12        1.5707  115.48  136.21  111.90   1.5371
IC C12    OP12  *C11  H11J       1.5371  111.90 -115.68  114.32   1.1105
IC H11J   OP12  *C11  H11K       1.1105  114.32 -118.73  106.02   1.1104
IC OP12   C11   C12   C13        1.4801  111.90  -53.69  112.78   1.5450
IC C13    C11   *C12  O12        1.5450  112.78  116.76  109.20   1.4352
IC O12    C11   *C12  H12J       1.4352  109.20  121.04  113.41   1.1109
IC C11    C12   O12   CA1        1.5371  109.20  145.12  122.23   1.3261
IC C12    O12   CA1   CA2        1.4352  122.23  177.65  115.77   1.4715
IC CA2    O12   *CA1  OA1        1.4715  115.77 -175.29  125.06   1.2159
IC O12    CA1   CA2   CA3        1.3261  115.77 -108.99  110.99   1.5476
IC CA3    CA1   *CA2  H2A        1.5476  110.99 -131.14  108.98   1.1115
IC H2A    CA1   *CA2  H2B        1.1115  108.98 -106.72  103.88   1.1102
IC C11    C12   C13   O13        1.5371  112.78  170.60  115.76   1.4335
IC O13    C12   *C13  H13J       1.4335  115.76 -126.88  109.64   1.1113
IC H13J   C12   *C13  H13K       1.1113  109.64 -106.43  106.48   1.1107
IC C12    C13   O13   CB1        1.5450  115.76   85.85  121.32   1.3241
IC C13    O13   CB1   CB2        1.4335  121.32  153.55  113.54   1.5621
IC CB2    O13   *CB1  OB1        1.5621  113.54 -170.07  125.27   1.2188
IC O13    CB1   CB2   CB3        1.3241  113.54   61.58  108.34   1.5843
IC CB3    CB1   *CB2  H2D        1.5843  108.34 -122.68  106.79   1.1120
IC H2D    CB1   *CB2  H2E        1.1120  106.79 -120.86   94.29   1.1110
IC OP32   C31   C32   C33        1.4883  113.54  -27.39  105.62   1.5931
IC C33    C31   *C32  O32        1.5931  105.62  121.20  116.58   1.4539
IC O32    C31   *C32  H32J       1.4539  116.58  131.67  110.14   1.1112
IC C31    C32   O32   CC1        1.5598  116.58   80.56  112.20   1.2833
IC C32    O32   CC1   CC2        1.4539  112.20 -178.92  107.85   1.5237
IC CC2    O32   *CC1  OC1        1.5237  107.85 -177.98  127.26   1.2253
IC O32    CC1   CC2   CC3        1.2833  107.85 -160.76  111.13   1.5467
IC CC3    CC1   *CC2  H2R        1.5467  111.13 -117.06  100.52   1.1114
IC H2R    CC1   *CC2  H2S        1.1114  100.52 -114.48  110.77   1.1107
IC C31    C32   C33   O33        1.5598  105.62  175.04  108.57   1.4963
IC O33    C32   *C33  H33J       1.4963  108.57  123.32  110.69   1.1110
IC H33J   C32   *C33  H33K       1.1110  110.69  122.72  103.67   1.1113
IC C32    C33   O33   CD1        1.5931  108.57   86.02  114.21   1.3123
IC C33    O33   CD1   CD2        1.4963  114.21  179.35  111.83   1.5364
IC CD2    O33   *CD1  OD1        1.5364  111.83  171.47  123.49   1.2177
IC O33    CD1   CD2   CD3        1.3123  111.83   74.27  111.90   1.6081
IC CD3    CD1   *CD2  H2X        1.6081  111.90 -125.71  104.19   1.1111
IC H2X    CD1   *CD2  H2Y        1.1111  104.19 -114.85  107.54   1.1103
IC CA1    CA2   CA3   CA4        1.4715  110.99  -99.56  111.63   1.5613
IC CA4    CA2   *CA3  H3A        1.5613  111.63 -120.89  114.81   1.1111
IC H3A    CA2   *CA3  H3B        1.1111  114.81 -122.44  112.12   1.1118
IC CA2    CA3   CA4   CA5        1.5476  111.63 -164.46  118.20   1.5177
IC CA5    CA3   *CA4  H4A        1.5177  118.20 -129.80  107.75   1.1115
IC H4A    CA3   *CA4  H4B        1.1115  107.75 -112.77  109.37   1.1110
IC CA3    CA4   CA5   CA6        1.5613  118.20 -165.05  110.21   1.4960
IC CA6    CA4   *CA5  H5A        1.4960  110.21 -119.21  110.30   1.1105
IC H5A    CA4   *CA5  H5B        1.1105  110.30 -120.60  113.94   1.1105
IC CA4    CA5   CA6   CA7        1.5177  110.21 -162.85  112.03   1.5101
IC CA7    CA5   *CA6  H6A        1.5101  112.03 -122.46  111.99   1.1107
IC H6A    CA5   *CA6  H6B        1.1107  111.99 -125.70  104.97   1.1117
IC CA5    CA6   CA7   CA8        1.4960  112.03 -175.49  116.42   1.5114
IC CA8    CA6   *CA7  H7A        1.5114  116.42 -121.55  106.98   1.1103
IC H7A    CA6   *CA7  H7B        1.1103  106.98 -122.20  105.89   1.1110
IC CA6    CA7   CA8   CA9        1.5101  116.42  170.45  119.52   1.5556
IC CA9    CA7   *CA8  H8A        1.5556  119.52 -124.58  108.53   1.1104
IC H8A    CA7   *CA8  H8B        1.1104  108.53 -106.84  106.46   1.1114
IC CA7    CA8   CA9   CA10       1.5114  119.52  178.06  106.74   1.5816
IC CA10   CA8   *CA9  H9A        1.5816  106.74 -122.44  108.78   1.1112
IC H9A    CA8   *CA9  H9B        1.1112  108.78 -121.68  111.63   1.1108
IC CA8    CA9   CA10  CA11       1.5556  106.74  172.43  115.38   1.5312
IC CA11   CA9   *CA10 H10A       1.5312  115.38 -125.34  115.83   1.1107
IC H10A   CA9   *CA10 H10B       1.1107  115.83 -110.84   93.66   1.1108
IC CA9    CA10  CA11  CA12       1.5816  115.38  134.56  122.59   1.5541
IC CA12   CA10  *CA11 H11A       1.5541  122.59 -114.06  104.68   1.1107
IC H11A   CA10  *CA11 H11B       1.1107  104.68 -118.16  106.19   1.1110
IC CA10   CA11  CA12  CA13       1.5312  122.59  167.13  113.35   1.5666
IC CA13   CA11  *CA12 H12A       1.5666  113.35 -122.36  108.22   1.1117
IC H12A   CA11  *CA12 H12B       1.1117  108.22 -112.28  114.20   1.1105
IC CA11   CA12  CA13  CA14       1.5541  113.35  170.17  110.71   1.5053
IC CA14   CA12  *CA13 H13A       1.5053  110.71 -113.56  104.89   1.1111
IC H13A   CA12  *CA13 H13B       1.1111  104.89 -126.54  111.17   1.1105
IC CA12   CA13  CA14  H14A       1.5666  110.71  -49.73  116.43   1.1109
IC H14A   CA13  *CA14 H14B       1.1109  116.43 -119.24  111.92   1.1107
IC H14A   CA13  *CA14 H14C       1.1109  116.43  118.51  106.19   1.1109
IC CB1    CB2   CB3   CB4        1.5621  108.34 -172.32  111.36   1.5605
IC CB4    CB2   *CB3  H3D        1.5605  111.36 -116.74  108.43   1.1107
IC H3D    CB2   *CB3  H3E        1.1107  108.43 -114.82  122.03   1.1108
IC CB2    CB3   CB4   CB5        1.5843  111.36 -161.34  112.89   1.5565
IC CB5    CB3   *CB4  H4D        1.5565  112.89 -123.47  112.97   1.1114
IC H4D    CB3   *CB4  H4E        1.1114  112.97 -122.07  107.10   1.1106
IC CB3    CB4   CB5   CB6        1.5605  112.89  169.94  110.19   1.5761
IC CB6    CB4   *CB5  H5D        1.5761  110.19 -115.78  106.78   1.1107
IC H5D    CB4   *CB5  H5E        1.1107  106.78 -115.02  107.79   1.1104
IC CB4    CB5   CB6   CB7        1.5565  110.19  170.22  115.75   1.5972
IC CB7    CB5   *CB6  H6D        1.5972  115.75 -126.64  116.58   1.1111
IC H6D    CB5   *CB6  H6E        1.1111  116.58 -113.21  100.46   1.1111
IC CB5    CB6   CB7   CB8        1.5761  115.75  154.34  112.13   1.5372
IC CB8    CB6   *CB7  H7D        1.5372  112.13 -118.87  109.96   1.1114
IC H7D    CB6   *CB7  H7E        1.1114  109.96 -120.67  109.16   1.1111
IC CB6    CB7   CB8   CB9        1.5972  112.13 -174.51  119.07   1.5320
IC CB9    CB7   *CB8  H8D        1.5320  119.07 -128.68  112.83   1.1110
IC H8D    CB7   *CB8  H8E        1.1110  112.83 -111.51   96.63   1.1113
IC CB7    CB8   CB9   CB10       1.5372  119.07 -164.45  113.21   1.5560
IC CB10   CB8   *CB9  H9D        1.5560  113.21 -131.64  118.55   1.1110
IC H9D    CB8   *CB9  H9E        1.1110  118.55 -113.98  106.59   1.1113
IC CB8    CB9   CB10  CB11       1.5320  113.21 -177.52  113.58   1.5741
IC CB11   CB9   *CB10 H10D       1.5741  113.58 -124.27  109.24   1.1110
IC H10D   CB9   *CB10 H10E       1.1110  109.24 -123.30  111.99   1.1114
IC CB9    CB10  CB11  CB12       1.5560  113.58  -75.52  112.60   1.4985
IC CB12   CB10  *CB11 H11D       1.4985  112.60 -123.86  113.84   1.1105
IC H11D   CB10  *CB11 H11E       1.1105  113.84 -127.22  110.15   1.1113
IC CB10   CB11  CB12  CB13       1.5741  112.60 -167.95  115.99   1.5564
IC CB13   CB11  *CB12 H12D       1.5564  115.99 -113.80  102.16   1.1105
IC H12D   CB11  *CB12 H12E       1.1105  102.16 -113.97  112.17   1.1105
IC CB11   CB12  CB13  CB14       1.4985  115.99 -161.74  111.86   1.4887
IC CB14   CB12  *CB13 H13D       1.4887  111.86 -133.81  112.75   1.1114
IC H13D   CB12  *CB13 H13E       1.1114  112.75 -114.35  108.49   1.1110
IC CB12   CB13  CB14  H14D       1.5564  111.86  145.57  116.60   1.1114
IC H14D   CB13  *CB14 H14E       1.1114  116.60 -128.22  114.97   1.1109
IC H14D   CB13  *CB14 H14F       1.1114  116.60  118.21  104.54   1.1106
IC CC1    CC2   CC3   CC4        1.5237  111.13 -171.03  111.92   1.5265
IC CC4    CC2   *CC3  H3R        1.5265  111.92 -116.51  107.19   1.1119
IC H3R    CC2   *CC3  H3S        1.1119  107.19 -121.78  110.51   1.1118
IC CC2    CC3   CC4   CC5        1.5467  111.92 -169.41  111.35   1.5565
IC CC5    CC3   *CC4  H4R        1.5565  111.35 -125.66  110.37   1.1111
IC H4R    CC3   *CC4  H4S        1.1111  110.37 -115.71  111.29   1.1112
IC CC3    CC4   CC5   CC6        1.5265  111.35  169.94  115.34   1.4319
IC CC6    CC4   *CC5  H5R        1.4319  115.34 -116.32  102.94   1.1111
IC H5R    CC4   *CC5  H5S        1.1111  102.94 -123.23  101.79   1.1114
IC CC4    CC5   CC6   CC7        1.5565  115.34   75.88  113.89   1.5676
IC CC7    CC5   *CC6  H6R        1.5676  113.89 -123.49  107.84   1.1109
IC H6R    CC5   *CC6  H6S        1.1109  107.84 -119.64  113.33   1.1110
IC CC5    CC6   CC7   CC8        1.4319  113.89 -172.19  115.47   1.5138
IC CC8    CC6   *CC7  H7R        1.5138  115.47 -112.82  108.85   1.1109
IC H7R    CC6   *CC7  H7S        1.1109  108.85 -118.30  110.86   1.1107
IC CC6    CC7   CC8   CC9        1.5676  115.47   76.63  114.20   1.5551
IC CC9    CC7   *CC8  H8R        1.5551  114.20 -122.83  112.42   1.1105
IC H8R    CC7   *CC8  H8S        1.1105  112.42 -109.89  108.80   1.1115
IC CC7    CC8   CC9   CC10       1.5138  114.20  168.52  113.41   1.5495
IC CC10   CC8   *CC9  H9R        1.5495  113.41 -120.00  103.82   1.1112
IC H9R    CC8   *CC9  H9S        1.1112  103.82 -114.65  112.47   1.1113
IC CC8    CC9   CC10  CC11       1.5551  113.41   53.18  113.24   1.5294
IC CC11   CC9   *CC10 H10R       1.5294  113.24 -120.20  109.36   1.1114
IC H10R   CC9   *CC10 H10S       1.1114  109.36 -119.23  103.43   1.1106
IC CC9    CC10  CC11  CC12       1.5495  113.24  162.91  112.34   1.5239
IC CC12   CC10  *CC11 H11R       1.5239  112.34 -122.79  117.98   1.1116
IC H11R   CC10  *CC11 H11S       1.1116  117.98 -117.81  105.44   1.1113
IC CC10   CC11  CC12  CC13       1.5294  112.34 -163.12  111.66   1.5573
IC CC13   CC11  *CC12 H12R       1.5573  111.66 -123.84  113.86   1.1112
IC H12R   CC11  *CC12 H12S       1.1112  113.86 -117.78  106.11   1.1104
IC CC11   CC12  CC13  CC14       1.5239  111.66  168.54  114.62   1.5290
IC CC14   CC12  *CC13 H13R       1.5290  114.62 -118.14  108.05   1.1110
IC H13R   CC12  *CC13 H13S       1.1110  108.05 -119.00  110.61   1.1104
IC CC12   CC13  CC14  H14R       1.5573  114.62   67.10  103.74   1.1106
IC H14R   CC13  *CC14 H14S       1.1106  103.74 -123.52  110.77   1.1109
IC H14R   CC13  *CC14 H14T       1.1106  103.74  117.05  114.20   1.1112
IC CD1    CD2   CD3   CD4        1.5364  111.90  -63.17  115.51   1.5018
IC CD4    CD2   *CD3  H3X        1.5018  115.51 -125.99  109.85   1.1115
IC H3X    CD2   *CD3  H3Y        1.1115  109.85 -110.04  111.66   1.1108
IC CD2    CD3   CD4   CD5        1.6081  115.51 -173.64  113.56   1.5400
IC CD5    CD3   *CD4  H4X        1.5400  113.56 -121.35  106.16   1.1109
IC H4X    CD3   *CD4  H4Y        1.1109  106.16 -107.67  114.08   1.1115
IC CD3    CD4   CD5   CD6        1.5018  113.56   71.26  114.10   1.5395
IC CD6    CD4   *CD5  H5X        1.5395  114.10 -118.11  108.32   1.1113
IC H5X    CD4   *CD5  H5Y        1.1113  108.32 -121.07  103.86   1.1107
IC CD4    CD5   CD6   CD7        1.5400  114.10  179.27  116.81   1.5485
IC CD7    CD5   *CD6  H6X        1.5485  116.81 -120.39  111.83   1.1114
IC H6X    CD5   *CD6  H6Y        1.1114  111.83 -114.44  112.31   1.1113
IC CD5    CD6   CD7   CD8        1.5395  116.81 -172.44  110.34   1.5139
IC CD8    CD6   *CD7  H7X        1.5139  110.34 -123.11  109.13   1.1115
IC H7X    CD6   *CD7  H7Y        1.1115  109.13 -117.23  114.42   1.1104
IC CD6    CD7   CD8   CD9        1.5485  110.34 -177.63  116.71   1.5986
IC CD9    CD7   *CD8  H8X        1.5986  116.71 -122.96  114.88   1.1116
IC H8X    CD7   *CD8  H8Y        1.1116  114.88 -120.47  104.07   1.1115
IC CD7    CD8   CD9   CD10       1.5139  116.71 -175.88  116.87   1.5306
IC CD10   CD8   *CD9  H9X        1.5306  116.87 -120.26  101.93   1.1106
IC H9X    CD8   *CD9  H9Y        1.1106  101.93 -118.48  109.71   1.1113
IC CD8    CD9   CD10  CD11       1.5986  116.87  179.59  117.00   1.5477
IC CD11   CD9   *CD10 H10X       1.5477  117.00 -121.39  116.38   1.1108
IC H10X   CD9   *CD10 H10Y       1.1108  116.38 -116.93  112.75   1.1110
IC CD9    CD10  CD11  CD12       1.5306  117.00   58.29  115.55   1.5919
IC CD12   CD10  *CD11 H11X       1.5919  115.55 -123.93  111.02   1.1115
IC H11X   CD10  *CD11 H11Y       1.1115  111.02 -125.71  106.67   1.1106
IC CD10   CD11  CD12  CD13       1.5477  115.55  171.82  112.65   1.5096
IC CD13   CD11  *CD12 H12X       1.5096  112.65 -108.78  101.68   1.1113
IC H12X   CD11  *CD12 H12Y       1.1113  101.68 -123.05  109.66   1.1111
IC CD11   CD12  CD13  CD14       1.5919  112.65  179.19  114.79   1.5673
IC CD14   CD12  *CD13 H13X       1.5673  114.79 -126.45  112.62   1.1114
IC H13X   CD12  *CD13 H13Y       1.1114  112.62 -117.03  109.25   1.1109
IC CD12   CD13  CD14  H14X       1.5096  114.79   54.70  110.96   1.1109
IC H14X   CD13  *CD14 H14Y       1.1109  110.96 -118.96  105.91   1.1108
IC H14X   CD13  *CD14 H14Z       1.1109  110.96  120.33  110.31   1.1115

RESI TLCL1      -1.00 ! Tetralinoleoyl Cardiolipin with head group charge = -1
                      ! Cardiolipin headgroup + 4 linoleoly chains
GROUP                 !
ATOM C3   CTL2  -0.08 !                  HG11                OG12--HO12               HG31
ATOM HG31 HAL2   0.09 ! 		   \                  |                       /
ATOM HG32 HAL2   0.09 !		            C1----------------C2--------------------C3
ATOM P3   PL     1.50 !		           /  \               |                    /  \
ATOM OP33 O2L   -0.78 !                   /    HG12          HG22               HG32   \
ATOM OP34 O2L   -0.78 !                  OP11                                          OP31
ATOM OP31 OSLP  -0.57 !                  |                                             |
ATOM OP32 OSLP  -0.57 !   HP13--OP13(-)--P1(+)--OP14(-)                      OP33(-)--P3(+)--OP34(-)
ATOM C31  CTL2  -0.08 !                  |                                             |
ATOM H31J HAL2   0.09 !                 OP12                                           OP32
ATOM H31K HAL2   0.09 !                  |                                             |
GROUP                 !           H11J--C11--H11K                                H31J--C31--H31K
ATOM C2   CTL1   0.14 !                  |       			               |
ATOM HG22 HAL1   0.09 !		         |				               |
ATOM OG12 OHL   -0.65 !           H12J--C12--------O12--------     	        H32J--C32--------O32-------
ATOM HO12 HOL    0.42 !	                 |	             |	         	       |                  |
GROUP                 !	         	 |		     |                         |                  |
ATOM C1   CTL2   0.17 !	          H13J--C13--H13K	     |		        H33J--C33--H33K           |
ATOM HG11 HAL2   0.09 !	                 |		     |		               |                  |
ATOM HG12 HAL2   0.09 !                  |	             |	                       |                  |
ATOM P1   PL     1.50 !		        O13                  |                        O33                 |
ATOM OP13 OHL   -0.62 !  	         |                   |		               |                  |
ATOM HP13 HOL    0.34 !		        CB1=OB1             CA1=OA1	              CD1=OD1            CC1=OC1
ATOM OP14 O2L   -0.78 !		         |       	     |		               |                  |
ATOM OP11 OSLP  -0.57 !	           H2D--CB2--H2E       H2A--CA2--H2B	         H2X--CD2--H2Y      H2R--CC2--H2S
ATOM OP12 OSLP  -0.57 !	                 |           	     |		               |                  |
ATOM C11  CTL2   0.17 !	           H3D--CB3--H3E       H3A--CA3--H3B	         H3X--CD3--H3Y      H3R--CC3--H3S
ATOM H11J HAL2   0.09 !		         |	             |   	               |                  |
ATOM H11K HAL2   0.09 !	           H4D--CB4--H4E       H4A--CA4--H4B	         H4X--CD4--H4Y      H4R--CC4--H4S
GROUP                 !		         |		     |		               |                  |
ATOM C12  CTL1   0.17 !            H5D--CB5--H5E       H5A--CA5--H5B	         H5X--CD5--H5Y      H5R--CC5--H5S
ATOM H12J HAL1   0.09 !		         |		     |		               |                  |
ATOM O12  OSL   -0.49 !	           H6D--CB6--H6E       H6A--CA6--H6B	         H6X--CD6--H6Y      H6R--CC6--H6S
ATOM CA1  CL     0.90 !		         |		     |		               |                  | 
ATOM OA1  OBL   -0.63 !                  |                   |                         |                  |
ATOM CA2  CTL2  -0.22 !	           H7D--CB7--H7E       H7A--CA7--H7B             H7X--CD7--H7Y      H7R--CC7--H7S 
ATOM H2A  HAL2   0.09 !		         |		     |	                       |                  |	  
ATOM H2B  HAL2   0.09 !	           H8D--CB8--H8E       H8A--CA8--H8B	         H8X--CD8--H8Y      H8R--CC8--H8S 
GROUP                 !	  	         |		     |		               |                  |	  
ATOM C13  CTL2   0.08 !	           H9D--CB9	       H9A--CA9	                 H9X--CD9           H9R--CC9	  
ATOM H13J HAL2   0.09 !	                ||		    ||	                      ||                 ||	  
ATOM H13K HAL2   0.09 !                 ||                  ||                        ||                 ||       
ATOM O13  OSL   -0.49 !	          H10D--CB10	      H10A--CA10 	        H10X--CD10         H10R--CC10	   
ATOM CB1  CL     0.90 !		         |		     |  	               |                  |	   
ATOM OB1  OBL   -0.63 !           H11D--CB11--H11E    H11A--CA11--H11B	        H11X--CD11--H11Y   H11R--CC11--H11S
ATOM CB2  CTL2  -0.22 !	                 |		     |		               |                  |	   
ATOM H2D  HAL2   0.09 !	          H12D--CB12          H12A--CA12	        H12X--CD12         H12R--CC12
ATOM H2E  HAL2   0.09 !                 ||                  ||                        ||                 ||	   
GROUP                 !		        ||		    ||		              ||                 ||	   
ATOM C32  CTL1   0.17 !	          H13D--CB13          H13A--CA13	        H13X--CD13         H13R--CC13
ATOM H32J HAL1   0.09 !		         |		     |		               |                  |	   
ATOM O32  OSL   -0.49 !	          H14D--CB14--H14E    H14A--CA14--H14B	        H14X--CD14--H14Y   H14R--CC14--H14S
ATOM CC1  CL     0.90 !		         |		     |		               |                  |	   
ATOM OC1  OBL   -0.63 !           H15D--CB15--H15E    H15A--CA15--H15B	        H15X--CD15--H15Y   H15R--CC15--H15S
ATOM CC2  CTL2  -0.22 !		         |		     |  	               |                  |	   	
ATOM H2R  HAL2   0.09 !           H16D--CB16--H16E    H16A--CA16--H16B	        H16X--CD16--H16Y   H16R--CC16--H16S
ATOM H2S  HAL2   0.09 !		         |		     |		               |                  |	   
GROUP                 !           H17D--CB17--H17E    H17A--CA17--H17B	        H17X--CD17--H17Y   H17R--CC17--H17S
ATOM C33  CTL2   0.08 !		         |		     |		               |                  |	   
ATOM H33J HAL2   0.09 !	          H18D--CB18--H18E    H18A--CA18--H18B          H18X--CD18--H18Y   H18R--CC18--H18S
ATOM H33K HAL2   0.09 !		         |		     |  	               |                  |	   
ATOM O33  OSL   -0.49 !	                H18F		    H18C	              H18Z               H18T      
ATOM CD1  CL     0.90 !
ATOM OD1  OBL   -0.63 !
ATOM CD2  CTL2  -0.22 !
ATOM H2X  HAL2   0.09 !
ATOM H2Y  HAL2   0.09 !
GROUP                 !
ATOM CA3  CTL2  -0.18 !
ATOM H3A  HAL2   0.09 !
ATOM H3B  HAL2   0.09 !
GROUP                 !
ATOM CA4  CTL2  -0.18 !
ATOM H4A  HAL2   0.09 !
ATOM H4B  HAL2   0.09 !
GROUP                 !
ATOM CA5  CTL2  -0.18 !
ATOM H5A  HAL2   0.09 !
ATOM H5B  HAL2   0.09 !
GROUP                 !
ATOM CA6  CTL2  -0.18 !
ATOM H6A  HAL2   0.09 !
ATOM H6B  HAL2   0.09 !
GROUP                 !
ATOM CA7  CTL2  -0.18 !
ATOM H7A  HAL2   0.09 !
ATOM H7B  HAL2   0.09 !
GROUP                 !
ATOM CA8  CTL2  -0.18 !
ATOM H8A  HAL2   0.09 !
ATOM H8B  HAL2   0.09 !
GROUP                 !
ATOM CA9  CEL1  -0.15 !
ATOM H9A  HEL1   0.15 !
GROUP                 !
ATOM CA10 CEL1  -0.15 !
ATOM H10A HEL1   0.15 !
GROUP                 !
ATOM CA11 CTL2  -0.18 !
ATOM H11A HAL2   0.09 !
ATOM H11B HAL2   0.09 !
GROUP                 !
ATOM CA12 CEL1  -0.15 !
ATOM H12A HEL1   0.15 !
GROUP                 !
ATOM CA13 CEL1  -0.15 !
ATOM H13A HEL1   0.15 !
GROUP                 !
ATOM CA14 CTL2  -0.18 !
ATOM H14A HAL2   0.09 !
ATOM H14B HAL2   0.09 !
GROUP                 !
ATOM CA15 CTL2  -0.18 !
ATOM H15A HAL2   0.09 !
ATOM H15B HAL2   0.09 !
GROUP                 !
ATOM CA16 CTL2  -0.18 !
ATOM H16A HAL2   0.09 !
ATOM H16B HAL2   0.09 !
GROUP                 !
ATOM CA17 CTL2  -0.18 !
ATOM H17A HAL2   0.09 !
ATOM H17B HAL2   0.09 !
GROUP                 !
ATOM CA18 CTL3  -0.27 !
ATOM H18A HAL3   0.09 !
ATOM H18B HAL3   0.09 !
ATOM H18C HAL3   0.09 !
GROUP                 !
ATOM CB3  CTL2  -0.18 !
ATOM H3D  HAL2   0.09 !
ATOM H3E  HAL2   0.09 !
GROUP                 !
ATOM CB4  CTL2  -0.18 !
ATOM H4D  HAL2   0.09 !
ATOM H4E  HAL2   0.09 !
GROUP                 !
ATOM CB5  CTL2  -0.18 !
ATOM H5D  HAL2   0.09 !
ATOM H5E  HAL2   0.09 !
GROUP                 !
ATOM CB6  CTL2  -0.18 !
ATOM H6D  HAL2   0.09 !
ATOM H6E  HAL2   0.09 !
GROUP                 !
ATOM CB7  CTL2  -0.18 !
ATOM H7D  HAL2   0.09 !
ATOM H7E  HAL2   0.09 !
GROUP                 !
ATOM CB8  CTL2  -0.18 !
ATOM H8D  HAL2   0.09 !
ATOM H8E  HAL2   0.09 !
GROUP                 !
ATOM CB9  CEL1  -0.15 !
ATOM H9D  HEL1   0.15 !
GROUP                 !
ATOM CB10 CEL1  -0.15 !
ATOM H10D HEL1   0.15 !
GROUP                 !
ATOM CB11 CTL2  -0.18 !
ATOM H11D HAL2   0.09 !
ATOM H11E HAL2   0.09 !
GROUP                 !
ATOM CB12 CEL1  -0.15 !
ATOM H12D HEL1   0.15 !
GROUP                 !
ATOM CB13 CEL1  -0.15 !
ATOM H13D HEL1   0.15 !
GROUP                 !
ATOM CB14 CTL2  -0.18 !
ATOM H14D HAL2   0.09 !
ATOM H14E HAL2   0.09 !
GROUP                 !
ATOM CB15 CTL2  -0.18 !
ATOM H15D HAL2   0.09 !
ATOM H15E HAL2   0.09 !
GROUP                 !
ATOM CB16 CTL2  -0.18 !
ATOM H16D HAL2   0.09 !
ATOM H16E HAL2   0.09 !
GROUP                 !
ATOM CB17 CTL2  -0.18 !
ATOM H17D HAL2   0.09 !
ATOM H17E HAL2   0.09 !
GROUP                 !
ATOM CB18 CTL3  -0.27 !
ATOM H18D HAL3   0.09 !
ATOM H18E HAL3   0.09 !
ATOM H18F HAL3   0.09 !
GROUP                 !
ATOM CC3  CTL2  -0.18 !
ATOM H3R  HAL2   0.09 !
ATOM H3S  HAL2   0.09 !
GROUP                 !
ATOM CC4  CTL2  -0.18 !
ATOM H4R  HAL2   0.09 !
ATOM H4S  HAL2   0.09 !
GROUP                 !
ATOM CC5  CTL2  -0.18 !
ATOM H5R  HAL2   0.09 !
ATOM H5S  HAL2   0.09 !
GROUP                 !
ATOM CC6  CTL2  -0.18 !
ATOM H6R  HAL2   0.09 !
ATOM H6S  HAL2   0.09 !
GROUP                 !
ATOM CC7  CTL2  -0.18 !
ATOM H7R  HAL2   0.09 !
ATOM H7S  HAL2   0.09 !
GROUP                 !
ATOM CC8  CTL2  -0.18 !
ATOM H8R  HAL2   0.09 !
ATOM H8S  HAL2   0.09 !
GROUP                 !
ATOM CC9  CEL1  -0.15 !
ATOM H9R  HEL1   0.15 !
GROUP                 !
ATOM CC10 CEL1  -0.15 !
ATOM H10R HEL1   0.15 !
GROUP                 !
ATOM CC11 CTL2  -0.18 !
ATOM H11R HAL2   0.09 !
ATOM H11S HAL2   0.09 !
GROUP                 !
ATOM CC12 CEL1  -0.15 !
ATOM H12R HEL1   0.15 !
GROUP                 !
ATOM CC13 CEL1  -0.15 !
ATOM H13R HEL1   0.15 !
GROUP                 !
ATOM CC14 CTL2  -0.18 !
ATOM H14R HAL2   0.09 !
ATOM H14S HAL2   0.09 !
GROUP                 !
ATOM CC15 CTL2  -0.18 !
ATOM H15R HAL2   0.09 !
ATOM H15S HAL2   0.09 !
GROUP                 !
ATOM CC16 CTL2  -0.18 !
ATOM H16R HAL2   0.09 !
ATOM H16S HAL2   0.09 !
GROUP                 !
ATOM CC17 CTL2  -0.18 !
ATOM H17R HAL2   0.09 !
ATOM H17S HAL2   0.09 !
GROUP                 !
ATOM CC18 CTL3  -0.27 !
ATOM H18R HAL3   0.09 !
ATOM H18S HAL3   0.09 !
ATOM H18T HAL3   0.09 !
GROUP                 !
ATOM CD3  CTL2  -0.18 !
ATOM H3X  HAL2   0.09 !
ATOM H3Y  HAL2   0.09 !
GROUP                 !
ATOM CD4  CTL2  -0.18 !
ATOM H4X  HAL2   0.09 !
ATOM H4Y  HAL2   0.09 !
GROUP                 !
ATOM CD5  CTL2  -0.18 !
ATOM H5X  HAL2   0.09 !
ATOM H5Y  HAL2   0.09 !
GROUP                 !
ATOM CD6  CTL2  -0.18 !
ATOM H6X  HAL2   0.09 !
ATOM H6Y  HAL2   0.09 !
GROUP                 !
ATOM CD7  CTL2  -0.18 !
ATOM H7X  HAL2   0.09 !
ATOM H7Y  HAL2   0.09 !
GROUP                 !
ATOM CD8  CTL2  -0.18 !
ATOM H8X  HAL2   0.09 !
ATOM H8Y  HAL2   0.09 !
GROUP                 !
ATOM CD9  CEL1  -0.15 !
ATOM H9X  HEL1   0.15 !
GROUP                 !
ATOM CD10 CEL1  -0.15 !
ATOM H10X HEL1   0.15 !
GROUP                 !
ATOM CD11 CTL2  -0.18 !
ATOM H11X HAL2   0.09 !
ATOM H11Y HAL2   0.09 !
GROUP                 !
ATOM CD12 CEL1  -0.15 !
ATOM H12X HEL1   0.15 !
GROUP                 !
ATOM CD13 CEL1  -0.15 !
ATOM H13X HEL1   0.15 !
GROUP                 !
ATOM CD14 CTL2  -0.18 !
ATOM H14X HAL2   0.09 !
ATOM H14Y HAL2   0.09 !
GROUP                 !
ATOM CD15 CTL2  -0.18 !
ATOM H15X HAL2   0.09 !
ATOM H15Y HAL2   0.09 !
GROUP                 !
ATOM CD16 CTL2  -0.18 !
ATOM H16X HAL2   0.09 !
ATOM H16Y HAL2   0.09 !
GROUP                 !
ATOM CD17 CTL2  -0.18 !
ATOM H17X HAL2   0.09 !
ATOM H17Y HAL2   0.09 !
GROUP                 !
ATOM CD18 CTL3  -0.27 !
ATOM H18X HAL3   0.09 !
ATOM H18Y HAL3   0.09 !
ATOM H18Z HAL3   0.09 !

! Glycerol head
BOND C1   C2   C1   HG11  C1   HG12
BOND C2   OG12 C2   HG22  OG12 HO12 C2 C3
BOND C3   HG31 C3   HG32  
! Phosphates
BOND C1   OP11 C3   OP31
BOND P1   OP11 P1   OP12  P1  OP13 P1  OP14  
BOND OP13 HP13
BOND P3   OP31 P3   OP32  P3  OP33 P3  OP34
! Glycerol Backbones
BOND OP12 C11  C11  H11J C11 H11K
BOND C11  C12
BOND C12  H12J C12  O12
BOND C12  C13
BOND C13  H13J C13  H13K C13 O13
BOND OP32 C31  C31  H31J C31 H31K
BOND C31  C32
BOND C32  H32J C32  O32
BOND C32  C33
BOND C33  H33J C33  H33K C33 O33
! Acyl chain 1
BOND O12  CA1  O13  CB1  O32  CC1  O33  CD1
BOND CA1  OA1  CA1  CA2
BOND CA2  H2A  CA2  H2B  CA2  CA3
BOND CA3  H3A  CA3  H3B  CA3  CA4
BOND CA4  H4A  CA4  H4B  CA4  CA5
BOND CA5  H5A  CA5  H5B  CA5  CA6
BOND CA6  H6A  CA6  H6B  CA6  CA7
BOND CA7  H7A  CA7  H7B  CA7  CA8
BOND CA8  H8A  CA8  H8B  CA8  CA9
BOND CA9  H9A  
DOUBLE CA9  CA10
BOND CA10 H10A CA10 CA11
BOND CA11 H11A CA11 H11B CA11 CA12
BOND CA12 H12A 
DOUBLE CA12 CA13
BOND CA13 H13A CA13 CA14
BOND CA14 H14A CA14 H14B CA14 CA15
BOND CA15 H15A CA15 H15B CA15 CA16
BOND CA16 H16A CA16 H16B CA16 CA17
BOND CA17 H17A CA17 H17B CA17 CA18
BOND CA18 H18A CA18 H18B CA18 H18C
! Acyl chain 2
BOND CB1  OB1  CB1  CB2
BOND CB2  H2D  CB2  H2E  CB2  CB3
BOND CB3  H3D  CB3  H3E  CB3  CB4
BOND CB4  H4D  CB4  H4E  CB4  CB5
BOND CB5  H5D  CB5  H5E  CB5  CB6
BOND CB6  H6D  CB6  H6E  CB6  CB7
BOND CB7  H7D  CB7  H7E  CB7  CB8
BOND CB8  H8D  CB8  H8E  CB8  CB9
BOND CB9  H9D  
DOUBLE CB9  CB10
BOND CB10 H10D CB10 CB11
BOND CB11 H11D CB11 H11E CB11 CB12
BOND CB12 H12D 
DOUBLE CB12 CB13
BOND CB13 H13D CB13 CB14
BOND CB14 H14D CB14 H14E CB14 CB15
BOND CB15 H15D CB15 H15E CB15 CB16
BOND CB16 H16D CB16 H16E CB16 CB17
BOND CB17 H17D CB17 H17E CB17 CB18
BOND CB18 H18D CB18 H18E CB18 H18F
! Acyl chain 3
BOND CC1  OC1  CC1  CC2
BOND CC2  H2R  CC2  H2S  CC2  CC3
BOND CC3  H3R  CC3  H3S  CC3  CC4
BOND CC4  H4R  CC4  H4S  CC4  CC5
BOND CC5  H5R  CC5  H5S  CC5  CC6
BOND CC6  H6R  CC6  H6S  CC6  CC7
BOND CC7  H7R  CC7  H7S  CC7  CC8
BOND CC8  H8R  CC8  H8S  CC8  CC9
BOND CC9  H9R  
DOUBLE CC9  CC10
BOND CC10 H10R CC10 CC11
BOND CC11 H11R CC11 H11S CC11 CC12
BOND CC12 H12R 
DOUBLE CC12 CC13
BOND CC13 H13R CC13 CC14
BOND CC14 H14R CC14 H14S CC14 CC15
BOND CC15 H15R CC15 H15S CC15 CC16
BOND CC16 H16R CC16 H16S CC16 CC17
BOND CC17 H17R CC17 H17S CC17 CC18
BOND CC18 H18R CC18 H18S CC18 H18T
! Acyl chain 4
BOND CD1  OD1  CD1  CD2
BOND CD2  H2X  CD2  H2Y  CD2  CD3
BOND CD3  H3X  CD3  H3Y  CD3  CD4
BOND CD4  H4X  CD4  H4Y  CD4  CD5
BOND CD5  H5X  CD5  H5Y  CD5  CD6
BOND CD6  H6X  CD6  H6Y  CD6  CD7
BOND CD7  H7X  CD7  H7Y  CD7  CD8
BOND CD8  H8X  CD8  H8Y  CD8  CD9
BOND CD9  H9X  
DOUBLE CD9  CD10
BOND CD10 H10X CD10 CD11
BOND CD11 H11X CD11 H11Y CD11 CD12
BOND CD12 H12X 
DOUBLE CD12 CD13
BOND CD13 H13X CD13 CD14
BOND CD14 H14X CD14 H14Y CD14 CD15
BOND CD15 H15X CD15 H15Y CD15 CD16
BOND CD16 H16X CD16 H16Y CD16 CD17
BOND CD17 H17X CD17 H17Y CD17 CD18
BOND CD18 H18X CD18 H18Y CD18 H18Z
!
IMPR CB1  O13  CB2  OB1
IMPR CA1  O12  CA2  OA1
IMPR CD1  O33  CD2  OD1
IMPR CC1  O32  CC2  OC1
!
!IC TABLE
!
IC  OP31  C2    *C3    HG31       1.4272  111.57  124.87  107.78   1.1169
IC  HG31  C2    *C3    HG32       1.1169  107.78  115.89  109.04   1.1124
IC  C2    C3    OP31   P3         1.5483  111.57  118.08  122.98   1.5819
IC  C3    OP31  P3     OP32       1.4272  122.98   37.85  102.14   1.5830
IC  OP32  OP31  *P3    OP33       1.5830  102.14 -113.92  107.98   1.4793
IC  OP32  OP31  *P3    OP34       1.5830  102.14  115.66  109.62   1.4740
IC  OP31  P3    OP32   C31        1.5819  102.14   69.85  119.33   1.4301
IC  P3    OP32  C31    C32        1.5830  119.33  176.40  110.18   1.5529
IC  C32   OP32  *C31   H31J       1.5529  110.18  120.82  110.67   1.1139
IC  H31J  OP32  *C31   H31K       1.1139  110.67  119.45  110.95   1.1159
IC  HG31  C3    C2     C1         1.1169  107.78   60.13  113.14   1.5594
IC  C1    C3    *C2    OG12       1.5594  113.14 -122.65  107.36   1.4314
IC  C1    C3    *C2    HG22       1.5594  113.14  119.50  108.81   1.1137
IC  C3    C2    OG12   HO12       1.5483  107.36  -59.74  104.73   0.9611
IC  C3    C2    C1     OP11       1.5483  113.14  102.14  111.29   1.4365
IC  OP11  C2    *C1    HG11       1.4365  111.29 -124.72  105.61   1.1191
IC  HG11  C2    *C1    HG12       1.1191  105.61 -115.38  108.40   1.1138
IC  C2    C1    OP11   P1         1.5594  111.29 -157.61  115.85   1.5685
IC  C1    OP11  P1     OP12       1.4365  115.85  -14.21  104.93   1.5653
IC  OP12  OP11  *P1    OP13       1.5653  104.93  115.00  111.23   1.5595
IC  OP12  OP11  *P1    OP14       1.5653  104.93 -120.71  114.44   1.4714
IC  OP11  P1    OP13   HP13       1.5685  111.23  -49.71  108.79   0.9805
IC  OP11  P1    OP12   C11        1.5685  104.93  168.45  117.56   1.4279
IC  P1    OP12  C11    C12        1.5653  117.56 -104.42  112.05   1.5631
IC  C12   OP12  *C11   H11J       1.5631  112.05 -116.94  106.96   1.1115
IC  H11J  OP12  *C11   H11K       1.1115  106.96 -117.70  114.83   1.1174
IC  OP12  C11   C12    C13        1.4279  112.05 -169.61  110.60   1.5613
IC  C13   C11   *C12   O12        1.5613  110.60  124.16  109.17   1.4428
IC  O12   C11   *C12   H12J       1.4428  109.17  118.13  106.49   1.1175
IC  C11   C12   O12    CA1        1.5631  109.17  161.88  113.49   1.3343
IC  C12   O12   CA1    CA2        1.4428  113.49 -169.35  108.84   1.5280
IC  CA2   O12   *CA1   OA1        1.5280  108.84  179.80  125.17   1.2183
IC  O12   CA1   CA2    CA3        1.3343  108.84 -146.40  113.25   1.5456
IC  CA3   CA1   *CA2   H2A        1.5456  113.25 -119.97  106.28   1.1109
IC  H2A   CA1   *CA2   H2B        1.1109  106.28 -116.75  108.94   1.1073
IC  C11   C12   C13    O13        1.5631  110.60   48.04  111.75   1.4444
IC  O13   C12   *C13   H13J       1.4444  111.75 -117.92  106.48   1.1131
IC  H13J  C12   *C13   H13K       1.1131  106.48 -115.07  111.40   1.1131
IC  C12   C13   O13    CB1        1.5613  111.75   88.82  115.87   1.3297
IC  C13   O13   CB1    CB2        1.4444  115.87 -174.80  108.56   1.5287
IC  CB2   O13   *CB1   OB1        1.5287  108.56 -178.49  126.34   1.2145
IC  O13   CB1   CB2    CB3        1.3297  108.56  152.47  112.16   1.5454
IC  CB3   CB1   *CB2   H2D        1.5454  112.16 -121.52  108.74   1.1089
IC  H2D   CB1   *CB2   H2E        1.1089  108.74 -117.40  106.94   1.1083
IC  OP32  C31   C32    C33        1.4301  110.18  -69.33  110.65   1.5522
IC  C33   C31   *C32   O32        1.5522  110.65  120.01  111.21   1.4395
IC  O32   C31   *C32   H32J       1.4395  111.21  122.30  108.97   1.1146
IC  C31   C32   O32    CC1        1.5529  111.21   69.31  115.35   1.3120
IC  C32   O32   CC1    CC2        1.4395  115.35 -171.71  108.60   1.5297
IC  CC2   O32   *CC1   OC1        1.5297  108.60 -178.02  126.78   1.2186
IC  O32   CC1   CC2    CC3        1.3120  108.60  -59.72  112.33   1.5489
IC  CC3   CC1   *CC2   H2R        1.5489  112.33 -122.26  107.83   1.1075
IC  H2R   CC1   *CC2   H2S        1.1075  107.83 -116.44  106.39   1.1097
IC  C31   C32   C33    O33        1.5529  110.65  179.11  109.99   1.4464
IC  O33   C32   *C33   H33J       1.4464  109.99  121.93  109.29   1.1119
IC  H33J  C32   *C33   H33K       1.1119  109.29  116.57  106.09   1.1186
IC  C32   C33   O33    CD1        1.5522  109.99 -159.03  114.19   1.3237
IC  C33   O33   CD1    CD2        1.4464  114.19  164.21  109.32   1.5286
IC  CD2   O33   *CD1   OD1        1.5286  109.32 -178.45  126.02   1.2156
IC  O33   CD1   CD2    CD3        1.3237  109.32  -46.26  112.24   1.5470
IC  CD3   CD1   *CD2   H2X        1.5470  112.24 -120.21  106.48   1.1100
IC  H2X   CD1   *CD2   H2Y        1.1100  106.48 -117.13  108.41   1.1069
IC  CA1   CA2   CA3    CA4        1.5280  113.25   70.18  112.81   1.5346
IC  CA4   CA2   *CA3   H3A        1.5346  112.81 -123.14  110.14   1.1142
IC  H3A   CA2   *CA3   H3B        1.1142  110.14 -116.66  107.70   1.1125
IC  CA2   CA3   CA4    CA5        1.5456  112.81  172.40  112.79   1.5353
IC  CA5   CA3   *CA4   H4A        1.5353  112.79 -122.05  109.90   1.1116
IC  H4A   CA3   *CA4   H4B        1.1116  109.90 -117.14  108.37   1.1150
IC  CA3   CA4   CA5    CA6        1.5346  112.79  167.30  112.42   1.5358
IC  CA6   CA4   *CA5   H5A        1.5358  112.42 -120.63  108.10   1.1132
IC  H5A   CA4   *CA5   H5B        1.1132  108.10 -117.30  109.47   1.1120
IC  CA4   CA5   CA6    CA7        1.5353  112.42  177.91  114.45   1.5409
IC  CA7   CA5   *CA6   H6A        1.5409  114.45 -121.60  108.84   1.1121
IC  H6A   CA5   *CA6   H6B        1.1121  108.84 -116.16  108.48   1.1134
IC  CA5   CA6   CA7    CA8        1.5358  114.45   53.66  115.58   1.5440
IC  CA8   CA6   *CA7   H7A        1.5440  115.58 -121.63  108.47   1.1138
IC  H7A   CA6   *CA7   H7B        1.1138  108.47 -116.24  108.32   1.1141
IC  CA6   CA7   CA8    CA9        1.5409  115.58   55.01  112.73   1.5097
IC  CA9   CA7   *CA8   H8A        1.5097  112.73 -121.48  108.57   1.1114
IC  H8A   CA7   *CA8   H8B        1.1114  108.57 -114.55  107.55   1.1126
IC  CA7   CA8   CA9    CA10       1.5440  112.73  109.39  127.97   1.3474
IC  CA10  CA8   *CA9   H9A        1.3474  127.97 -179.15  113.83   1.1025
IC  CA8   CA9   CA10   CA11       1.5097  127.97    0.64  127.89   1.5108
IC  CA11  CA9   *CA10  H10A       1.5108  127.89  179.31  117.75   1.1014
IC  CA9   CA10  CA11   CA12       1.3474  127.89 -112.95  111.22   1.5114
IC  CA12  CA10  *CA11  H11A       1.5114  111.22 -120.46  108.90   1.1119
IC  H11A  CA10  *CA11  H11B       1.1119  108.90 -115.57  110.84   1.1112
IC  CA10  CA11  CA12   CA13       1.5108  111.22  134.57  126.37   1.3465
IC  CA13  CA11  *CA12  H12A       1.3465  126.37 -177.01  115.27   1.1018
IC  CA11  CA12  CA13   CA14       1.5114  126.37    3.15  126.32   1.5077
IC  CA14  CA12  *CA13  H13A       1.5077  126.32  178.37  118.79   1.1003
IC  CA12  CA13  CA14   CA15       1.3465  126.32  -92.58  113.47   1.5417
IC  CA15  CA13  *CA14  H14A       1.5417  113.47 -122.01  110.01   1.1123
IC  H14A  CA13  *CA14  H14B       1.1123  110.01 -116.77  110.38   1.1120
IC  CA13  CA14  CA15   CA16       1.5077  113.47  -63.55  113.58   1.5369
IC  CA16  CA14  *CA15  H15A       1.5369  113.58 -120.33  108.08   1.1132
IC  H15A  CA14  *CA15  H15B       1.1132  108.08 -116.59  109.36   1.1132
IC  CA14  CA15  CA16   CA17       1.5417  113.58 -171.21  113.87   1.5374
IC  CA17  CA15  *CA16  H16A       1.5374  113.87 -121.70  108.87   1.1122
IC  H16A  CA15  *CA16  H16B       1.1122  108.87 -117.00  108.72   1.1132
IC  CA15  CA16  CA17   CA18       1.5369  113.87  -61.57  114.41   1.5314
IC  CA18  CA16  *CA17  H17A       1.5314  114.41 -121.26  108.12   1.1148
IC  H17A  CA16  *CA17  H17B       1.1148  108.12 -116.30  108.76   1.1136
IC  CA16  CA17  CA18   H18A       1.5374  114.41   63.53  110.93   1.1107
IC  H18A  CA17  *CA18  H18B       1.1107  110.93 -119.76  110.34   1.1109
IC  H18A  CA17  *CA18  H18C       1.1107  110.93  120.37  110.77   1.1100
IC  CB1   CB2   CB3    CB4        1.5287  112.16  178.44  113.36   1.5384
IC  CB4   CB2   *CB3   H3D        1.5384  113.36 -122.28  109.76   1.1140
IC  H3D   CB2   *CB3   H3E        1.1140  109.76 -116.69  109.13   1.1151
IC  CB2   CB3   CB4    CB5        1.5454  113.36  -60.74  115.02   1.5414
IC  CB5   CB3   *CB4   H4D        1.5414  115.02 -121.57  108.33   1.1137
IC  H4D   CB3   *CB4   H4E        1.1137  108.33 -116.10  108.96   1.1133
IC  CB3   CB4   CB5    CB6        1.5384  115.02  -51.86  114.89   1.5394
IC  CB6   CB4   *CB5   H5D        1.5394  114.89 -121.74  108.45   1.1137
IC  H5D   CB4   *CB5   H5E        1.1137  108.45 -116.35  108.99   1.1129
IC  CB4   CB5   CB6    CB7        1.5414  114.89  -57.34  113.83   1.5380
IC  CB7   CB5   *CB6   H6D        1.5380  113.83 -121.31  108.98   1.1134
IC  H6D   CB5   *CB6   H6E        1.1134  108.98 -116.37  108.87   1.1123
IC  CB5   CB6   CB7    CB8        1.5394  113.83  179.71  113.63   1.5423
IC  CB8   CB6   *CB7   H7D        1.5423  113.63 -122.27  109.89   1.1123
IC  H7D   CB6   *CB7   H7E        1.1123  109.89 -116.77  108.48   1.1132
IC  CB6   CB7   CB8    CB9        1.5380  113.63  -63.29  112.23   1.5093
IC  CB9   CB7   *CB8   H8D        1.5093  112.23 -120.64  107.87   1.1133
IC  H8D   CB7   *CB8   H8E        1.1133  107.87 -115.67  108.05   1.1129
IC  CB7   CB8   CB9    CB10       1.5423  112.23  148.17  126.47   1.3460
IC  CB10  CB8   *CB9   H9D        1.3460  126.47 -177.74  114.82   1.1018
IC  CB8   CB9   CB10   CB11       1.5093  126.47    2.77  126.58   1.5092
IC  CB11  CB9   *CB10  H10D       1.5092  126.58  177.26  118.57   1.1029
IC  CB9   CB10  CB11   CB12       1.3460  126.58 -116.82  111.69   1.5096
IC  CB12  CB10  *CB11  H11D       1.5096  111.69 -123.10  108.54   1.1115
IC  H11D  CB10  *CB11  H11E       1.1115  108.54 -114.79  111.63   1.1116
IC  CB10  CB11  CB12   CB13       1.5092  111.69 -110.56  126.32   1.3473
IC  CB13  CB11  *CB12  H12D       1.3473  126.32 -178.41  114.77   1.1018
IC  CB11  CB12  CB13   CB14       1.5096  126.32    2.04  125.85   1.5088
IC  CB14  CB12  *CB13  H13D       1.5088  125.85  179.17  118.99   1.1012
IC  CB12  CB13  CB14   CB15       1.3473  125.85  -89.20  112.98   1.5413
IC  CB15  CB13  *CB14  H14D       1.5413  112.98 -121.97  110.15   1.1124
IC  H14D  CB13  *CB14  H14E       1.1124  110.15 -116.85  110.43   1.1140
IC  CB13  CB14  CB15   CB16       1.5088  112.98  -66.02  113.67   1.5362
IC  CB16  CB14  *CB15  H15D       1.5362  113.67 -120.47  108.54   1.1134
IC  H15D  CB14  *CB15  H15E       1.1134  108.54 -116.71  109.67   1.1135
IC  CB14  CB15  CB16   CB17       1.5413  113.67 -176.61  112.48   1.5339
IC  CB17  CB15  *CB16  H16D       1.5339  112.48 -121.15  109.47   1.1130
IC  H16D  CB15  *CB16  H16E       1.1130  109.47 -117.68  109.15   1.1130
IC  CB15  CB16  CB17   CB18       1.5362  112.48 -179.94  113.24   1.5308
IC  CB18  CB16  *CB17  H17D       1.5308  113.24 -121.73  108.82   1.1141
IC  H17D  CB16  *CB17  H17E       1.1141  108.82 -116.64  108.69   1.1143
IC  CB16  CB17  CB18   H18D       1.5339  113.24   59.88  110.45   1.1114
IC  H18D  CB17  *CB18  H18E       1.1114  110.45 -119.87  110.50   1.1113
IC  H18D  CB17  *CB18  H18F       1.1114  110.45  120.03  110.63   1.1113
IC  CC1   CC2   CC3    CC4        1.5297  112.33  172.47  113.86   1.5361
IC  CC4   CC2   *CC3   H3R        1.5361  113.86 -119.64  108.94   1.1154
IC  H3R   CC2   *CC3   H3S        1.1154  108.94 -117.39  109.77   1.1130
IC  CC2   CC3   CC4    CC5        1.5489  113.86  -56.98  112.74   1.5347
IC  CC5   CC3   *CC4   H4R        1.5347  112.74 -119.98  107.98   1.1143
IC  H4R   CC3   *CC4   H4S        1.1143  107.98 -117.33  110.39   1.1120
IC  CC3   CC4   CC5    CC6        1.5361  112.74 -154.31  113.28   1.5321
IC  CC6   CC4   *CC5   H5R        1.5321  113.28 -123.53  109.65   1.1125
IC  H5R   CC4   *CC5   H5S        1.1125  109.65 -117.22  108.68   1.1132
IC  CC4   CC5   CC6    CC7        1.5347  113.28 -174.72  112.18   1.5360
IC  CC7   CC5   *CC6   H6R        1.5360  112.18 -120.78  108.11   1.1141
IC  H6R   CC5   *CC6   H6S        1.1141  108.11 -117.38  110.00   1.1122
IC  CC5   CC6   CC7    CC8        1.5321  112.18 -168.49  113.32   1.5408
IC  CC8   CC6   *CC7   H7R        1.5408  113.32 -121.00  108.07   1.1137
IC  H7R   CC6   *CC7   H7S        1.1137  108.07 -116.02  109.54   1.1140
IC  CC6   CC7   CC8    CC9        1.5360  113.32   72.57  111.65   1.5102
IC  CC9   CC7   *CC8   H8R        1.5102  111.65 -124.76  108.23   1.1117
IC  H8R   CC7   *CC8   H8S        1.1117  108.23 -115.30  107.95   1.1119
IC  CC7   CC8   CC9    CC10       1.5408  111.65 -134.06  127.67   1.3478
IC  CC10  CC8   *CC9   H9R        1.3478  127.67  179.52  113.97   1.1023
IC  CC8   CC9   CC10   CC11       1.5102  127.67   -0.03  127.34   1.5115
IC  CC11  CC9   *CC10  H10R       1.5115  127.34  179.73  118.07   1.1026
IC  CC9   CC10  CC11   CC12       1.3478  127.34  129.05  112.32   1.5099
IC  CC12  CC10  *CC11  H11R       1.5099  112.32 -123.72  111.60   1.1114
IC  H11R  CC10  *CC11  H11S       1.1114  111.60 -115.47  108.90   1.1121
IC  CC10  CC11  CC12   CC13       1.5115  112.32  -84.97  126.59   1.3471
IC  CC13  CC11  *CC12  H12R       1.3471  126.59 -179.05  114.79   1.1010
IC  CC11  CC12  CC13   CC14       1.5099  126.59    1.41  126.41   1.5090
IC  CC14  CC12  *CC13  H13R       1.5090  126.41  178.45  118.70   1.0998
IC  CC12  CC13  CC14   CC15       1.3471  126.41 -125.27  113.39   1.5418
IC  CC15  CC13  *CC14  H14R       1.5418  113.39 -121.44  109.86   1.1131
IC  H14R  CC13  *CC14  H14S       1.1131  109.86 -117.22  111.11   1.1131
IC  CC13  CC14  CC15   CC16       1.5090  113.39  -68.63  113.68   1.5381
IC  CC16  CC14  *CC15  H15R       1.5381  113.68  123.30  109.83   1.1129
IC  H15R  CC14  *CC15  H15S       1.1129  109.83  116.45  107.53   1.1136
IC  CC14  CC15  CC16   CC17       1.5418  113.68  179.76  113.73   1.5374
IC  CC17  CC15  *CC16  H16R       1.5374  113.73  121.83  108.95   1.1128
IC  H16R  CC15  *CC16  H16S       1.1128  108.95  117.24  109.15   1.1127
IC  CC15  CC16  CC17   CC18       1.5381  113.73   63.65  114.54   1.5322
IC  CC18  CC16  *CC17  H17R       1.5322  114.54 -122.47  108.69   1.1141
IC  H17R  CC16  *CC17  H17S       1.1141  108.69 -116.13  108.22   1.1148
IC  CC16  CC17  CC18   H18R       1.5374  114.54   56.61  110.47   1.1112
IC  H18R  CC17  *CC18  H18S       1.1112  110.47 -120.21  110.86   1.1107
IC  H18R  CC17  *CC18  H18T       1.1112  110.47  119.94  110.49   1.1113
IC  CD1   CD2   CD3    CD4        1.5286  112.24 -168.50  113.06   1.5318
IC  CD4   CD2   *CD3   H3X        1.5318  113.06 -122.94  109.98   1.1137
IC  H3X   CD2   *CD3   H3Y        1.1137  109.98 -117.36  109.14   1.1136
IC  CD2   CD3   CD4    CD5        1.5470  113.06  175.61  111.87   1.5362
IC  CD5   CD3   *CD4   H4X        1.5362  111.87 -120.66  108.60   1.1128
IC  H4X   CD3   *CD4   H4Y        1.1128  108.60 -117.59  109.56   1.1124
IC  CD3   CD4   CD5    CD6        1.5318  111.87  177.84  113.59   1.5356
IC  CD6   CD4   *CD5   H5X        1.5356  113.59 -121.15  108.45   1.1137
IC  H5X   CD4   *CD5   H5Y        1.1137  108.45 -116.84  109.16   1.1138
IC  CD4   CD5   CD6    CD7        1.5362  113.59   67.64  113.35   1.5355
IC  CD7   CD5   *CD6   H6X        1.5355  113.35 -122.12  109.12   1.1128
IC  H6X   CD5   *CD6   H6Y        1.1128  109.12 -117.25  108.81   1.1134
IC  CD5   CD6   CD7    CD8        1.5356  113.35 -178.50  112.28   1.5389
IC  CD8   CD6   *CD7   H7X        1.5389  112.28 -122.16  108.88   1.1140
IC  H7X   CD6   *CD7   H7Y        1.1140  108.88 -116.95  109.16   1.1134
IC  CD6   CD7   CD8    CD9        1.5355  112.28  179.01  111.42   1.5083
IC  CD9   CD7   *CD8   H8X        1.5083  111.42 -122.39  108.26   1.1135
IC  H8X   CD7   *CD8   H8Y        1.1135  108.26 -115.32  109.05   1.1118
IC  CD7   CD8   CD9    CD10       1.5389  111.42  -84.39  125.66   1.3464
IC  CD10  CD8   *CD9   H9X        1.3464  125.66  178.86  115.42   1.1011
IC  CD8   CD9   CD10   CD11       1.5083  125.66    0.74  126.41   1.5100
IC  CD11  CD9   *CD10  H10X       1.5100  126.41  178.33  118.71   1.1020
IC  CD9   CD10  CD11   CD12       1.3464  126.41 -119.11  111.66   1.5104
IC  CD12  CD10  *CD11  H11X       1.5104  111.66 -123.67  108.55   1.1120
IC  H11X  CD10  *CD11  H11Y       1.1120  108.55 -114.62  111.55   1.1120
IC  CD10  CD11  CD12   CD13       1.5100  111.66 -113.81  126.72   1.3477
IC  CD13  CD11  *CD12  H12X       1.3477  126.72 -178.56  114.59   1.1018
IC  CD11  CD12  CD13   CD14       1.5104  126.72    1.66  126.19   1.5088
IC  CD14  CD12  *CD13  H13X       1.5088  126.19  179.37  118.90   1.1014
IC  CD12  CD13  CD14   CD15       1.3477  126.19 -100.76  112.41   1.5405
IC  CD15  CD13  *CD14  H14X       1.5405  112.41 -121.85  109.83   1.1118
IC  H14X  CD13  *CD14  H14Y       1.1118  109.83 -117.23  111.23   1.1116
IC  CD13  CD14  CD15   CD16       1.5088  112.41  170.52  113.29   1.5388
IC  CD16  CD14  *CD15  H15X       1.5388  113.29 -119.71  109.05   1.1153
IC  H15X  CD14  *CD15  H15Y       1.1153  109.05 -117.72  109.78   1.1127
IC  CD14  CD15  CD16   CD17       1.5405  113.29   62.69  114.08   1.5347
IC  CD17  CD15  *CD16  H16X       1.5347  114.08 -121.99  108.89   1.1132
IC  H16X  CD15  *CD16  H16Y       1.1132  108.89 -116.64  108.76   1.1136
IC  CD15  CD16  CD17   CD18       1.5388  114.08  179.88  112.98   1.5311
IC  CD18  CD16  *CD17  H17X       1.5311  112.98 -121.76  108.79   1.1137
IC  H17X  CD16  *CD17  H17Y       1.1137  108.79 -117.11  109.38   1.1133
IC  CD16  CD17  CD18   H18X       1.5347  112.98   60.79  110.28   1.1118
IC  H18X  CD17  *CD18  H18Y       1.1118  110.28 -119.90  110.57   1.1110
IC  H18X  CD17  *CD18  H18Z       1.1118  110.28  119.81  110.63   1.1110

RESI TLCL2      -2.00 ! Tetralinoleoyl Cardiolipin with head group charge = -2
                      ! Cardiolipin headgroup + 4 linoleoly chains
GROUP                 !
ATOM C3   CTL2  -0.08 !                  HG11                OG12--HO12               HG31
ATOM HG31 HAL2   0.09 ! 		   \                  |                       /
ATOM HG32 HAL2   0.09 !		            C1----------------C2--------------------C3
ATOM P3   PL     1.50 !		           /  \               |                    /  \
ATOM OP33 O2L   -0.78 !                   /    HG12          HG22               HG32   \
ATOM OP34 O2L   -0.78 !                  OP11                                          OP31
ATOM OP31 OSLP  -0.57 !                  |                                             |
ATOM OP32 OSLP  -0.57 !        OP13(-)--P1(+)--OP14(-)                      OP33(-)--P3(+)--OP34(-)
ATOM C31  CTL2  -0.08 !                  |                                             |
ATOM H31J HAL2   0.09 !                 OP12                                           OP32
ATOM H31K HAL2   0.09 !                  |                                             |
GROUP                 !           H11J--C11--H11K                                H31J--C31--H31K
ATOM C2   CTL1   0.14 !                  |       			               |
ATOM HG22 HAL1   0.09 !		         |				               |
ATOM OG12 OHL   -0.65 !           H12J--C12--------O12--------     	        H32J--C32--------O32-------
ATOM HO12 HOL    0.42 !	                 |	             |	         	       |                  |
GROUP                 !	         	 |		     |                         |                  |
ATOM C1   CTL2  -0.08 !	          H13J--C13--H13K	     |		        H33J--C33--H33K           |
ATOM HG11 HAL2   0.09 !	                 |		     |		               |                  |
ATOM HG12 HAL2   0.09 !                  |	             |	                       |                  |
ATOM P1   PL     1.50 !		        O13                  |                        O33                 |
ATOM OP13 O2L   -0.78 !  	         |                   |		               |                  |
ATOM OP14 O2L   -0.78 !		        CB1=OB1             CA1=OA1	              CD1=OD1            CC1=OC1
ATOM OP11 OSLP  -0.57 !		         |       	     |		               |                  |
ATOM OP12 OSLP  -0.57 !	           H2D--CB2--H2E       H2A--CA2--H2B	         H2X--CD2--H2Y      H2R--CC2--H2S
ATOM C11  CTL2  -0.08 !	                 |           	     |		               |                  |
ATOM H11J HAL2   0.09 !	           H3D--CB3--H3E       H3A--CA3--H3B	         H3X--CD3--H3Y      H3R--CC3--H3S
ATOM H11K HAL2   0.09 !		         |	             |   	               |                  |
GROUP                 !	           H4D--CB4--H4E       H4A--CA4--H4B	         H4X--CD4--H4Y      H4R--CC4--H4S
ATOM C12  CTL1   0.17 !		         |		     |		               |                  |
ATOM H12J HAL1   0.09 !            H5D--CB5--H5E       H5A--CA5--H5B	         H5X--CD5--H5Y      H5R--CC5--H5S
ATOM O12  OSL   -0.49 !		         |		     |		               |                  |
ATOM CA1  CL     0.90 !	           H6D--CB6--H6E       H6A--CA6--H6B	         H6X--CD6--H6Y      H6R--CC6--H6S
ATOM OA1  OBL   -0.63 !		         |		     |		               |                  | 
ATOM CA2  CTL2  -0.22 !                  |                   |                         |                  |	 
ATOM H2A  HAL2   0.09 !	           H7D--CB7--H7E       H7A--CA7--H7B             H7X--CD7--H7Y      H7R--CC7--H7S
ATOM H2B  HAL2   0.09 !		         |		     |	                       |                  |	 
GROUP                 !	           H8D--CB8--H8E       H8A--CA8--H8B	         H8X--CD8--H8Y      H8R--CC8--H8S
ATOM C13  CTL2   0.08 !	  	         |		     |		               |                  |	 
ATOM H13J HAL2   0.09 !	           H9D--CB9	       H9A--CA9	                 H9X--CD9           H9R--CC9	 
ATOM H13K HAL2   0.09 !	                ||		    ||	                      ||                 ||      
ATOM O13  OSL   -0.49 !                 ||                  ||                        ||                 ||	   
ATOM CB1  CL     0.90 !	          H10D--CB10	      H10A--CA10 	        H10X--CD10         H10R--CC10	   
ATOM OB1  OBL   -0.63 !		         |		     |  	               |                  |	   
ATOM CB2  CTL2  -0.22 !           H11D--CB11--H11E    H11A--CA11--H11B	        H11X--CD11--H11Y   H11R--CC11--H11S
ATOM H2D  HAL2   0.09 !	                 |		     |		               |                  |	   
ATOM H2E  HAL2   0.09 !	          H12D--CB12          H12A--CA12	        H12X--CD12         H12R--CC12
GROUP                 !                 ||                  ||                        ||                 ||	   
ATOM C32  CTL1   0.17 !		        ||		    ||		              ||                 ||	   
ATOM H32J HAL1   0.09 !	          H13D--CB13          H13A--CA13	        H13X--CD13         H13R--CC13
ATOM O32  OSL   -0.49 !		         |		     |		               |                  |	   
ATOM CC1  CL     0.90 !	          H14D--CB14--H14E    H14A--CA14--H14B	        H14X--CD14--H14Y   H14R--CC14--H14S
ATOM OC1  OBL   -0.63 !		         |		     |		               |                  |	   
ATOM CC2  CTL2  -0.22 !           H15D--CB15--H15E    H15A--CA15--H15B	        H15X--CD15--H15Y   H15R--CC15--H15S
ATOM H2R  HAL2   0.09 !		         |		     |  	               |                  |	   
ATOM H2S  HAL2   0.09 !           H16D--CB16--H16E    H16A--CA16--H16B	        H16X--CD16--H16Y   H16R--CC16--H16S
GROUP                 !		         |		     |		               |                  |	   
ATOM C33  CTL2   0.08 !           H17D--CB17--H17E    H17A--CA17--H17B	        H17X--CD17--H17Y   H17R--CC17--H17S
ATOM H33J HAL2   0.09 !		         |		     |		               |                  |	   
ATOM H33K HAL2   0.09 !	          H18D--CB18--H18E    H18A--CA18--H18B          H18X--CD18--H18Y   H18R--CC18--H18S
ATOM O33  OSL   -0.49 !		         |		     |  	               |                  |	   
ATOM CD1  CL     0.90 !	                H18F		    H18C	              H18Z               H18T      
ATOM OD1  OBL   -0.63 !
ATOM CD2  CTL2  -0.22 !
ATOM H2X  HAL2   0.09 !
ATOM H2Y  HAL2   0.09 !
GROUP                 !
ATOM CA3  CTL2  -0.18 !
ATOM H3A  HAL2   0.09 !
ATOM H3B  HAL2   0.09 !
GROUP                 !
ATOM CA4  CTL2  -0.18 !
ATOM H4A  HAL2   0.09 !
ATOM H4B  HAL2   0.09 !
GROUP                 !
ATOM CA5  CTL2  -0.18 !
ATOM H5A  HAL2   0.09 !
ATOM H5B  HAL2   0.09 !
GROUP                 !
ATOM CA6  CTL2  -0.18 !
ATOM H6A  HAL2   0.09 !
ATOM H6B  HAL2   0.09 !
GROUP                 !
ATOM CA7  CTL2  -0.18 !
ATOM H7A  HAL2   0.09 !
ATOM H7B  HAL2   0.09 !
GROUP                 !
ATOM CA8  CTL2  -0.18 !
ATOM H8A  HAL2   0.09 !
ATOM H8B  HAL2   0.09 !
GROUP                 !
ATOM CA9  CEL1  -0.15 !
ATOM H9A  HEL1   0.15 !
GROUP                 !
ATOM CA10 CEL1  -0.15 !
ATOM H10A HEL1   0.15 !
GROUP                 !
ATOM CA11 CTL2  -0.18 !
ATOM H11A HAL2   0.09 !
ATOM H11B HAL2   0.09 !
GROUP                 !
ATOM CA12 CEL1  -0.15 !
ATOM H12A HEL1   0.15 !
GROUP                 !
ATOM CA13 CEL1  -0.15 !
ATOM H13A HEL1   0.15 !
GROUP                 !
ATOM CA14 CTL2  -0.18 !
ATOM H14A HAL2   0.09 !
ATOM H14B HAL2   0.09 !
GROUP                 !
ATOM CA15 CTL2  -0.18 !
ATOM H15A HAL2   0.09 !
ATOM H15B HAL2   0.09 !
GROUP                 !
ATOM CA16 CTL2  -0.18 !
ATOM H16A HAL2   0.09 !
ATOM H16B HAL2   0.09 !
GROUP                 !
ATOM CA17 CTL2  -0.18 !
ATOM H17A HAL2   0.09 !
ATOM H17B HAL2   0.09 !
GROUP                 !
ATOM CA18 CTL3  -0.27 !
ATOM H18A HAL3   0.09 !
ATOM H18B HAL3   0.09 !
ATOM H18C HAL3   0.09 !
GROUP                 !
ATOM CB3  CTL2  -0.18 !
ATOM H3D  HAL2   0.09 !
ATOM H3E  HAL2   0.09 !
GROUP                 !
ATOM CB4  CTL2  -0.18 !
ATOM H4D  HAL2   0.09 !
ATOM H4E  HAL2   0.09 !
GROUP                 !
ATOM CB5  CTL2  -0.18 !
ATOM H5D  HAL2   0.09 !
ATOM H5E  HAL2   0.09 !
GROUP                 !
ATOM CB6  CTL2  -0.18 !
ATOM H6D  HAL2   0.09 !
ATOM H6E  HAL2   0.09 !
GROUP                 !
ATOM CB7  CTL2  -0.18 !
ATOM H7D  HAL2   0.09 !
ATOM H7E  HAL2   0.09 !
GROUP                 !
ATOM CB8  CTL2  -0.18 !
ATOM H8D  HAL2   0.09 !
ATOM H8E  HAL2   0.09 !
GROUP                 !
ATOM CB9  CEL1  -0.15 !
ATOM H9D  HEL1   0.15 !
GROUP                 !
ATOM CB10 CEL1  -0.15 !
ATOM H10D HEL1   0.15 !
GROUP                 !
ATOM CB11 CTL2  -0.18 !
ATOM H11D HAL2   0.09 !
ATOM H11E HAL2   0.09 !
GROUP                 !
ATOM CB12 CEL1  -0.15 !
ATOM H12D HEL1   0.15 !
GROUP                 !
ATOM CB13 CEL1  -0.15 !
ATOM H13D HEL1   0.15 !
GROUP                 !
ATOM CB14 CTL2  -0.18 !
ATOM H14D HAL2   0.09 !
ATOM H14E HAL2   0.09 !
GROUP                 !
ATOM CB15 CTL2  -0.18 !
ATOM H15D HAL2   0.09 !
ATOM H15E HAL2   0.09 !
GROUP                 !
ATOM CB16 CTL2  -0.18 !
ATOM H16D HAL2   0.09 !
ATOM H16E HAL2   0.09 !
GROUP                 !
ATOM CB17 CTL2  -0.18 !
ATOM H17D HAL2   0.09 !
ATOM H17E HAL2   0.09 !
GROUP                 !
ATOM CB18 CTL3  -0.27 !
ATOM H18D HAL3   0.09 !
ATOM H18E HAL3   0.09 !
ATOM H18F HAL3   0.09 !
GROUP                 !
ATOM CC3  CTL2  -0.18 !
ATOM H3R  HAL2   0.09 !
ATOM H3S  HAL2   0.09 !
GROUP                 !
ATOM CC4  CTL2  -0.18 !
ATOM H4R  HAL2   0.09 !
ATOM H4S  HAL2   0.09 !
GROUP                 !
ATOM CC5  CTL2  -0.18 !
ATOM H5R  HAL2   0.09 !
ATOM H5S  HAL2   0.09 !
GROUP                 !
ATOM CC6  CTL2  -0.18 !
ATOM H6R  HAL2   0.09 !
ATOM H6S  HAL2   0.09 !
GROUP                 !
ATOM CC7  CTL2  -0.18 !
ATOM H7R  HAL2   0.09 !
ATOM H7S  HAL2   0.09 !
GROUP                 !
ATOM CC8  CTL2  -0.18 !
ATOM H8R  HAL2   0.09 !
ATOM H8S  HAL2   0.09 !
GROUP                 !
ATOM CC9  CEL1  -0.15 !
ATOM H9R  HEL1   0.15 !
GROUP                 !
ATOM CC10 CEL1  -0.15 !
ATOM H10R HEL1   0.15 !
GROUP                 !
ATOM CC11 CTL2  -0.18 !
ATOM H11R HAL2   0.09 !
ATOM H11S HAL2   0.09 !
GROUP                 !
ATOM CC12 CEL1  -0.15 !
ATOM H12R HEL1   0.15 !
GROUP                 !
ATOM CC13 CEL1  -0.15 !
ATOM H13R HEL1   0.15 !
GROUP                 !
ATOM CC14 CTL2  -0.18 !
ATOM H14R HAL2   0.09 !
ATOM H14S HAL2   0.09 !
GROUP                 !
ATOM CC15 CTL2  -0.18 !
ATOM H15R HAL2   0.09 !
ATOM H15S HAL2   0.09 !
GROUP                 !
ATOM CC16 CTL2  -0.18 !
ATOM H16R HAL2   0.09 !
ATOM H16S HAL2   0.09 !
GROUP                 !
ATOM CC17 CTL2  -0.18 !
ATOM H17R HAL2   0.09 !
ATOM H17S HAL2   0.09 !
GROUP                 !
ATOM CC18 CTL3  -0.27 !
ATOM H18R HAL3   0.09 !
ATOM H18S HAL3   0.09 !
ATOM H18T HAL3   0.09 !
GROUP                 !
ATOM CD3  CTL2  -0.18 !
ATOM H3X  HAL2   0.09 !
ATOM H3Y  HAL2   0.09 !
GROUP                 !
ATOM CD4  CTL2  -0.18 !
ATOM H4X  HAL2   0.09 !
ATOM H4Y  HAL2   0.09 !
GROUP                 !
ATOM CD5  CTL2  -0.18 !
ATOM H5X  HAL2   0.09 !
ATOM H5Y  HAL2   0.09 !
GROUP                 !
ATOM CD6  CTL2  -0.18 !
ATOM H6X  HAL2   0.09 !
ATOM H6Y  HAL2   0.09 !
GROUP                 !
ATOM CD7  CTL2  -0.18 !
ATOM H7X  HAL2   0.09 !
ATOM H7Y  HAL2   0.09 !
GROUP                 !
ATOM CD8  CTL2  -0.18 !
ATOM H8X  HAL2   0.09 !
ATOM H8Y  HAL2   0.09 !
GROUP                 !
ATOM CD9  CEL1  -0.15 !
ATOM H9X  HEL1   0.15 !
GROUP                 !
ATOM CD10 CEL1  -0.15 !
ATOM H10X HEL1   0.15 !
GROUP                 !
ATOM CD11 CTL2  -0.18 !
ATOM H11X HAL2   0.09 !
ATOM H11Y HAL2   0.09 !
GROUP                 !
ATOM CD12 CEL1  -0.15 !
ATOM H12X HEL1   0.15 !
GROUP                 !
ATOM CD13 CEL1  -0.15 !
ATOM H13X HEL1   0.15 !
GROUP                 !
ATOM CD14 CTL2  -0.18 !
ATOM H14X HAL2   0.09 !
ATOM H14Y HAL2   0.09 !
GROUP                 !
ATOM CD15 CTL2  -0.18 !
ATOM H15X HAL2   0.09 !
ATOM H15Y HAL2   0.09 !
GROUP                 !
ATOM CD16 CTL2  -0.18 !
ATOM H16X HAL2   0.09 !
ATOM H16Y HAL2   0.09 !
GROUP                 !
ATOM CD17 CTL2  -0.18 !
ATOM H17X HAL2   0.09 !
ATOM H17Y HAL2   0.09 !
GROUP                 !
ATOM CD18 CTL3  -0.27 !
ATOM H18X HAL3   0.09 !
ATOM H18Y HAL3   0.09 !
ATOM H18Z HAL3   0.09 !!

! Glycerol head
BOND C1   C2   C1   HG11  C1   HG12
BOND C2   OG12 C2   HG22  OG12 HO12 C2 C3
BOND C3   HG31 C3   HG32  
! Phosphates
BOND C1   OP11 C3   OP31
BOND P1   OP11 P1   OP12  P1  OP13 P1  OP14  
BOND P3   OP31 P3   OP32  P3  OP33 P3  OP34
! Glycerol Backbones
BOND OP12 C11  C11  H11J C11 H11K
BOND C11  C12
BOND C12  H12J C12  O12
BOND C12  C13
BOND C13  H13J C13  H13K C13 O13
BOND OP32 C31  C31  H31J C31 H31K
BOND C31  C32
BOND C32  H32J C32  O32
BOND C32  C33
BOND C33  H33J C33  H33K C33 O33
! Acyl chain 1
BOND O12  CA1  O13  CB1  O32  CC1  O33  CD1
BOND CA1  OA1  CA1  CA2
BOND CA2  H2A  CA2  H2B  CA2  CA3
BOND CA3  H3A  CA3  H3B  CA3  CA4
BOND CA4  H4A  CA4  H4B  CA4  CA5
BOND CA5  H5A  CA5  H5B  CA5  CA6
BOND CA6  H6A  CA6  H6B  CA6  CA7
BOND CA7  H7A  CA7  H7B  CA7  CA8
BOND CA8  H8A  CA8  H8B  CA8  CA9
BOND CA9  H9A  
DOUBLE CA9  CA10
BOND CA10 H10A CA10 CA11
BOND CA11 H11A CA11 H11B CA11 CA12
BOND CA12 H12A 
DOUBLE CA12 CA13
BOND CA13 H13A CA13 CA14
BOND CA14 H14A CA14 H14B CA14 CA15
BOND CA15 H15A CA15 H15B CA15 CA16
BOND CA16 H16A CA16 H16B CA16 CA17
BOND CA17 H17A CA17 H17B CA17 CA18
BOND CA18 H18A CA18 H18B CA18 H18C
! Acyl chain 2
BOND CB1  OB1  CB1  CB2
BOND CB2  H2D  CB2  H2E  CB2  CB3
BOND CB3  H3D  CB3  H3E  CB3  CB4
BOND CB4  H4D  CB4  H4E  CB4  CB5
BOND CB5  H5D  CB5  H5E  CB5  CB6
BOND CB6  H6D  CB6  H6E  CB6  CB7
BOND CB7  H7D  CB7  H7E  CB7  CB8
BOND CB8  H8D  CB8  H8E  CB8  CB9
BOND CB9  H9D  
DOUBLE CB9  CB10
BOND CB10 H10D CB10 CB11
BOND CB11 H11D CB11 H11E CB11 CB12
BOND CB12 H12D 
DOUBLE CB12 CB13
BOND CB13 H13D CB13 CB14
BOND CB14 H14D CB14 H14E CB14 CB15
BOND CB15 H15D CB15 H15E CB15 CB16
BOND CB16 H16D CB16 H16E CB16 CB17
BOND CB17 H17D CB17 H17E CB17 CB18
BOND CB18 H18D CB18 H18E CB18 H18F
! Acyl chain 3
BOND CC1  OC1  CC1  CC2
BOND CC2  H2R  CC2  H2S  CC2  CC3
BOND CC3  H3R  CC3  H3S  CC3  CC4
BOND CC4  H4R  CC4  H4S  CC4  CC5
BOND CC5  H5R  CC5  H5S  CC5  CC6
BOND CC6  H6R  CC6  H6S  CC6  CC7
BOND CC7  H7R  CC7  H7S  CC7  CC8
BOND CC8  H8R  CC8  H8S  CC8  CC9
BOND CC9  H9R  
DOUBLE CC9  CC10
BOND CC10 H10R CC10 CC11
BOND CC11 H11R CC11 H11S CC11 CC12
BOND CC12 H12R 
DOUBLE CC12 CC13
BOND CC13 H13R CC13 CC14
BOND CC14 H14R CC14 H14S CC14 CC15
BOND CC15 H15R CC15 H15S CC15 CC16
BOND CC16 H16R CC16 H16S CC16 CC17
BOND CC17 H17R CC17 H17S CC17 CC18
BOND CC18 H18R CC18 H18S CC18 H18T
! Acyl chain 4
BOND CD1  OD1  CD1  CD2
BOND CD2  H2X  CD2  H2Y  CD2  CD3
BOND CD3  H3X  CD3  H3Y  CD3  CD4
BOND CD4  H4X  CD4  H4Y  CD4  CD5
BOND CD5  H5X  CD5  H5Y  CD5  CD6
BOND CD6  H6X  CD6  H6Y  CD6  CD7
BOND CD7  H7X  CD7  H7Y  CD7  CD8
BOND CD8  H8X  CD8  H8Y  CD8  CD9
BOND CD9  H9X  
DOUBLE CD9  CD10
BOND CD10 H10X CD10 CD11
BOND CD11 H11X CD11 H11Y CD11 CD12
BOND CD12 H12X 
DOUBLE CD12 CD13
BOND CD13 H13X CD13 CD14
BOND CD14 H14X CD14 H14Y CD14 CD15
BOND CD15 H15X CD15 H15Y CD15 CD16
BOND CD16 H16X CD16 H16Y CD16 CD17
BOND CD17 H17X CD17 H17Y CD17 CD18
BOND CD18 H18X CD18 H18Y CD18 H18Z
!
IMPR CB1  O13  CB2  OB1
IMPR CA1  O12  CA2  OA1
IMPR CD1  O33  CD2  OD1
IMPR CC1  O32  CC2  OC1
!
! IC TABLE
!
IC  OP31  C2    *C3   HG31       1.4399  111.73  121.27  107.98   1.1140
IC  HG31  C2    *C3   HG32       1.1140  107.98  116.42  107.18   1.1169
IC  C2    C3    OP31  P3         1.5535  111.73 -167.54  118.79   1.5904
IC  C3    OP31  P3    OP32       1.4399  118.79   79.71  101.55   1.5890
IC  OP32  OP31  *P3   OP33       1.5890  101.55 -115.28  110.31   1.4782
IC  OP32  OP31  *P3   OP34       1.5890  101.55  113.65  109.35   1.4797
IC  OP31  P3    OP32  C31        1.5904  101.55   67.83  117.77   1.4329
IC  P3    OP32  C31   C32        1.5890  117.77 -170.90  110.66   1.5522
IC  C32   OP32  *C31  H31J       1.5522  110.66  121.35  111.65   1.1158
IC  H31J  OP32  *C31  H31K       1.1158  111.65  119.36  109.77   1.1144
IC  HG31  C3    C2    C1         1.1140  107.98  -59.84  112.53   1.5592
IC  C1    C3    *C2   OG12       1.5592  112.53 -122.28  106.17   1.4219
IC  C1    C3    *C2   HG22       1.5592  112.53  120.07  108.81   1.1138
IC  C3    C2    OG12  HO12       1.5535  106.17  -43.83   99.95   0.9654
IC  C3    C2    C1    OP11       1.5535  112.53  172.59  114.00   1.4374
IC  OP11  C2    *C1   HG11       1.4374  114.00 -124.71  107.54   1.1153
IC  HG11  C2    *C1   HG12       1.1153  107.54 -114.53  107.04   1.1121
IC  C2    C1    OP11  P1         1.5592  114.00  -97.83  122.51   1.5864
IC  C1    OP11  P1    OP12       1.4374  122.51  -52.87  102.45   1.5913
IC  OP12  OP11  *P1   OP13       1.5913  102.45  114.70  110.17   1.4774
IC  OP12  OP11  *P1   OP14       1.5913  102.45 -115.08  109.36   1.4815
IC  OP11  P1    OP12  C11        1.5864  102.45  -92.52  122.70   1.4285
IC  P1    OP12  C11   C12        1.5913  122.70   85.68  111.92   1.5508
IC  C12   OP12  *C11  H11J       1.5508  111.92 -123.87  112.24   1.1149
IC  H11J  OP12  *C11  H11K       1.1149  112.24 -117.66  107.38   1.1110
IC  OP12  C11   C12   C13        1.4285  111.92  161.41  112.21   1.5554
IC  C13   C11   *C12  O12        1.5554  112.21  119.92  107.58   1.4348
IC  O12   C11   *C12  H12J       1.4348  107.58  121.23  105.93   1.1177
IC  C11   C12   O12   CA1        1.5508  107.58  139.57  115.43   1.3169
IC  C12   O12   CA1   CA2        1.4348  115.43 -169.02  109.20   1.5307
IC  CA2   O12   *CA1  OA1        1.5307  109.20 -177.29  125.89   1.2210
IC  O12   CA1   CA2   CA3        1.3169  109.20 -125.27  111.98   1.5453
IC  CA3   CA1   *CA2  H2A        1.5453  111.98 -121.72  106.70   1.1104
IC  H2A   CA1   *CA2  H2B        1.1104  106.70 -115.79  108.58   1.1093
IC  C11   C12   C13   O13        1.5508  112.21 -165.73  111.20   1.4484
IC  O13   C12   *C13  H13J       1.4484  111.20 -119.38  107.07   1.1127
IC  H13J  C12   *C13  H13K       1.1127  107.07 -115.20  109.28   1.1141
IC  C12   C13   O13   CB1        1.5554  111.20   86.74  113.94   1.3304
IC  C13   O13   CB1   CB2        1.4484  113.94 -157.19  109.85   1.5285
IC  CB2   O13   *CB1  OB1        1.5285  109.85  179.45  125.30   1.2183
IC  O13   CB1   CB2   CB3        1.3304  109.85  170.02  112.02   1.5483
IC  CB3   CB1   *CB2  H2D        1.5483  112.02 -119.03  106.46   1.1119
IC  H2D   CB1   *CB2  H2E        1.1119  106.46 -117.11  109.11   1.1053
IC  OP32  C31   C32   C33        1.4329  110.66  -55.34  111.30   1.5520
IC  C33   C31   *C32  O32        1.5520  111.30  121.41  110.58   1.4400
IC  O32   C31   *C32  H32J       1.4400  110.58  121.80  108.53   1.1157
IC  C31   C32   O32   CC1        1.5522  110.58   76.00  113.72   1.3241
IC  C32   O32   CC1   CC2        1.4400  113.72 -175.40  107.92   1.5290
IC  CC2   O32   *CC1  OC1        1.5290  107.92 -174.97  125.21   1.2214
IC  O32   CC1   CC2   CC3        1.3241  107.92 -171.64  114.45   1.5483
IC  CC3   CC1   *CC2  H2R        1.5483  114.45 -120.08  106.50   1.1125
IC  H2R   CC1   *CC2  H2S        1.1125  106.50 -115.84  108.14   1.1062
IC  C31   C32   C33   O33        1.5522  111.30  178.27  110.32   1.4463
IC  O33   C32   *C33  H33J       1.4463  110.32  122.56  108.16   1.1137
IC  H33J  C32   *C33  H33K       1.1137  108.16  116.60  107.22   1.1149
IC  C32   C33   O33   CD1        1.5520  110.32  176.92  114.52   1.3194
IC  C33   O33   CD1   CD2        1.4463  114.52  169.48  108.39   1.5307
IC  CD2   O33   *CD1  OD1        1.5307  108.39  179.86  126.25   1.2174
IC  O33   CD1   CD2   CD3        1.3194  108.39  166.29  113.39   1.5479
IC  CD3   CD1   *CD2  H2X        1.5479  113.39 -122.94  107.91   1.1081
IC  H2X   CD1   *CD2  H2Y        1.1081  107.91 -116.24  106.59   1.1103
IC  CA1   CA2   CA3   CA4        1.5307  111.98  174.09  112.77   1.5340
IC  CA4   CA2   *CA3  H3A        1.5340  112.77 -121.48  109.27   1.1128
IC  H3A   CA2   *CA3  H3B        1.1128  109.27 -117.62  108.80   1.1132
IC  CA2   CA3   CA4   CA5        1.5453  112.77  176.67  112.97   1.5369
IC  CA5   CA3   *CA4  H4A        1.5369  112.97 -120.43  108.08   1.1146
IC  H4A   CA3   *CA4  H4B        1.1146  108.08 -116.67  109.58   1.1123
IC  CA3   CA4   CA5   CA6        1.5340  112.97   69.98  113.98   1.5366
IC  CA6   CA4   *CA5  H5A        1.5366  113.98 -122.10  108.41   1.1112
IC  H5A   CA4   *CA5  H5B        1.1112  108.41 -116.88  108.64   1.1132
IC  CA4   CA5   CA6   CA7        1.5369  113.98  177.62  113.05   1.5384
IC  CA7   CA5   *CA6  H6A        1.5384  113.05 -120.54  108.00   1.1138
IC  H6A   CA5   *CA6  H6B        1.1138  108.00 -117.16  109.92   1.1119
IC  CA5   CA6   CA7   CA8        1.5366  113.05   72.32  113.20   1.5409
IC  CA8   CA6   *CA7  H7A        1.5409  113.20 -122.31  108.58   1.1140
IC  H7A   CA6   *CA7  H7B        1.1140  108.58 -116.70  108.43   1.1139
IC  CA6   CA7   CA8   CA9        1.5384  113.20 -177.88  111.67   1.5104
IC  CA9   CA7   *CA8  H8A        1.5104  111.67 -121.51  108.57   1.1127
IC  H8A   CA7   *CA8  H8B        1.1127  108.57 -114.68  108.68   1.1109
IC  CA7   CA8   CA9   CA10       1.5409  111.67  106.92  126.93   1.3485
IC  CA10  CA8   *CA9  H9A        1.3485  126.93  179.93  114.52   1.1012
IC  CA8   CA9   CA10  CA11       1.5104  126.93   -0.98  126.94   1.5114
IC  CA11  CA9   *CA10 H10A       1.5114  126.94 -179.25  118.31   1.1017
IC  CA9   CA10  CA11  CA12       1.3485  126.94 -125.33  111.90   1.5094
IC  CA12  CA10  *CA11 H11A       1.5094  111.90 -120.91  109.22   1.1122
IC  H11A  CA10  *CA11 H11B       1.1122  109.22 -115.26  111.36   1.1089
IC  CA10  CA11  CA12  CA13       1.5114  111.90  103.75  127.05   1.3481
IC  CA13  CA11  *CA12 H12A       1.3481  127.05  178.55  114.54   1.1015
IC  CA11  CA12  CA13  CA14       1.5094  127.05   -1.51  127.29   1.5104
IC  CA14  CA12  *CA13 H13A       1.5104  127.29 -178.83  118.45   1.1012
IC  CA12  CA13  CA14  CA15       1.3481  127.29  123.19  111.92   1.5400
IC  CA15  CA13  *CA14 H14A       1.5400  111.92 -122.30  112.60   1.1129
IC  H14A  CA13  *CA14 H14B       1.1129  112.60 -117.91  109.33   1.1129
IC  CA13  CA14  CA15  CA16       1.5104  111.92  172.46  112.42   1.5358
IC  CA16  CA14  *CA15 H15A       1.5358  112.42 -120.26  109.74   1.1138
IC  H15A  CA14  *CA15 H15B       1.1138  109.74 -118.26  109.67   1.1136
IC  CA14  CA15  CA16  CA17       1.5400  112.42 -176.77  112.71   1.5339
IC  CA17  CA15  *CA16 H16A       1.5339  112.71 -121.51  109.43   1.1130
IC  H16A  CA15  *CA16 H16B       1.1130  109.43 -117.43  109.11   1.1131
IC  CA15  CA16  CA17  CA18       1.5358  112.71  177.47  113.22   1.5311
IC  CA18  CA16  *CA17 H17A       1.5311  113.22 -121.64  108.92   1.1137
IC  H17A  CA16  *CA17 H17B       1.1137  108.92 -116.79  108.72   1.1143
IC  CA16  CA17  CA18  H18A       1.5339  113.22  -60.64  110.64   1.1108
IC  H18A  CA17  *CA18 H18B       1.1108  110.64 -120.38  110.71   1.1111
IC  H18A  CA17  *CA18 H18C       1.1108  110.64  119.78  110.63   1.1119
IC  CB1   CB2   CB3   CB4        1.5285  112.02 -156.49  113.16   1.5352
IC  CB4   CB2   *CB3  H3D        1.5352  113.16 -125.26  110.81   1.1108
IC  H3D   CB2   *CB3  H3E        1.1108  110.81 -117.62  108.58   1.1185
IC  CB2   CB3   CB4   CB5        1.5483  113.16  -72.87  114.64   1.5362
IC  CB5   CB3   *CB4  H4D        1.5362  114.64 -121.50  107.87   1.1137
IC  H4D   CB3   *CB4  H4E        1.1137  107.87 -115.68  108.33   1.1133
IC  CB3   CB4   CB5   CB6        1.5352  114.64  173.14  113.35   1.5409
IC  CB6   CB4   *CB5  H5D        1.5409  113.35 -120.91  109.12   1.1130
IC  H5D   CB4   *CB5  H5E        1.1130  109.12 -117.35  108.69   1.1125
IC  CB4   CB5   CB6   CB7        1.5362  113.35   52.82  114.03   1.5378
IC  CB7   CB5   *CB6  H6D        1.5378  114.03 -120.64  108.65   1.1134
IC  H6D   CB5   *CB6  H6E        1.1134  108.65 -116.83  109.17   1.1121
IC  CB5   CB6   CB7   CB8        1.5409  114.03  179.98  112.81   1.5400
IC  CB8   CB6   *CB7  H7D        1.5400  112.81 -122.98  109.09   1.1121
IC  H7D   CB6   *CB7  H7E        1.1121  109.09 -117.53  108.71   1.1155
IC  CB6   CB7   CB8   CB9        1.5378  112.81  177.49  110.85   1.5102
IC  CB9   CB7   *CB8  H8D        1.5102  110.85 -122.35  107.23   1.1140
IC  H8D   CB7   *CB8  H8E        1.1140  107.23 -115.61  109.26   1.1115
IC  CB7   CB8   CB9   CB10       1.5400  110.85 -111.54  126.68   1.3485
IC  CB10  CB8   *CB9  H9D        1.3485  126.68  176.66  114.61   1.1007
IC  CB8   CB9   CB10  CB11       1.5102  126.68   -2.77  127.04   1.5103
IC  CB11  CB9   *CB10 H10D       1.5103  127.04 -178.65  118.60   1.1012
IC  CB9   CB10  CB11  CB12       1.3485  127.04   96.60  112.31   1.5135
IC  CB12  CB10  *CB11 H11D       1.5135  112.31 -125.47  110.37   1.1105
IC  H11D  CB10  *CB11 H11E       1.1105  110.37 -114.37  108.83   1.1122
IC  CB10  CB11  CB12  CB13       1.5103  112.31 -123.24  127.49   1.3487
IC  CB13  CB11  *CB12 H12D       1.3487  127.49 -179.18  114.92   1.1025
IC  CB11  CB12  CB13  CB14       1.5135  127.49    0.10  127.26   1.5079
IC  CB14  CB12  *CB13 H13D       1.5079  127.26 -179.25  118.69   1.1053
IC  CB12  CB13  CB14  CB15       1.3487  127.26  123.97  111.98   1.5384
IC  CB15  CB13  *CB14 H14D       1.5384  111.98 -120.79  111.90   1.1093
IC  H14D  CB13  *CB14 H14E       1.1093  111.90 -118.90  109.68   1.1138
IC  CB13  CB14  CB15  CB16       1.5079  111.98 -173.48  111.85   1.5348
IC  CB16  CB14  *CB15 H15D       1.5348  111.85 -121.68  109.78   1.1147
IC  H15D  CB14  *CB15 H15E       1.1147  109.78 -117.79  109.28   1.1119
IC  CB14  CB15  CB16  CB17       1.5384  111.85  179.99  113.35   1.5313
IC  CB17  CB15  *CB16 H16D       1.5313  113.35 -121.42  108.85   1.1101
IC  H16D  CB15  *CB16 H16E       1.1101  108.85 -117.19  108.74   1.1110
IC  CB15  CB16  CB17  CB18       1.5348  113.35 -178.76  113.12   1.5314
IC  CB18  CB16  *CB17 H17D       1.5314  113.12 -121.82  108.25   1.1149
IC  H17D  CB16  *CB17 H17E       1.1149  108.25 -115.96  109.19   1.1126
IC  CB16  CB17  CB18  H18D       1.5313  113.12 -178.27  110.36   1.1112
IC  H18D  CB17  *CB18 H18E       1.1112  110.36 -120.53  110.61   1.1103
IC  H18D  CB17  *CB18 H18F       1.1112  110.36  119.56  110.21   1.1112
IC  CC1   CC2   CC3   CC4        1.5290  114.45   61.17  115.54   1.5407
IC  CC4   CC2   *CC3  H3R        1.5407  115.54 -123.39  108.81   1.1159
IC  H3R   CC2   *CC3  H3S        1.1159  108.81 -115.09  107.30   1.1128
IC  CC2   CC3   CC4   CC5        1.5483  115.54   48.75  115.70   1.5381
IC  CC5   CC3   *CC4  H4R        1.5381  115.70 -121.95  108.35   1.1141
IC  H4R   CC3   *CC4  H4S        1.1141  108.35 -115.67  107.88   1.1118
IC  CC3   CC4   CC5   CC6        1.5407  115.70   59.37  113.26   1.5339
IC  CC6   CC4   *CC5  H5R        1.5339  113.26 -122.42  108.68   1.1122
IC  H5R   CC4   *CC5  H5S        1.1122  108.68 -116.61  108.64   1.1128
IC  CC4   CC5   CC6   CC7        1.5381  113.26  175.46  114.41   1.5382
IC  CC7   CC5   *CC6  H6R        1.5382  114.41 -121.44  108.39   1.1118
IC  H6R   CC5   *CC6  H6S        1.1118  108.39 -116.44  108.77   1.1127
IC  CC5   CC6   CC7   CC8        1.5339  114.41   50.21  113.91   1.5402
IC  CC8   CC6   *CC7  H7R        1.5402  113.91 -122.10  108.87   1.1136
IC  H7R   CC6   *CC7  H7S        1.1136  108.87 -116.44  107.40   1.1147
IC  CC6   CC7   CC8   CC9        1.5382  113.91  171.45  111.26   1.5090
IC  CC9   CC7   *CC8  H8R        1.5090  111.26 -123.76  107.81   1.1114
IC  H8R   CC7   *CC8  H8S        1.1114  107.81 -115.28  108.84   1.1122
IC  CC7   CC8   CC9   CC10       1.5402  111.26 -128.36  127.23   1.3472
IC  CC10  CC8   *CC9  H9R        1.3472  127.23  178.70  114.30   1.1010
IC  CC8   CC9   CC10  CC11       1.5090  127.23   -1.15  127.54   1.5084
IC  CC11  CC9   *CC10 H10R       1.5084  127.54 -179.59  118.30   1.1015
IC  CC9   CC10  CC11  CC12       1.3472  127.54  121.83  111.08   1.5090
IC  CC12  CC10  *CC11 H11R       1.5090  111.08 -121.38  111.45   1.1092
IC  H11R  CC10  *CC11 H11S       1.1092  111.45 -115.12  108.94   1.1091
IC  CC10  CC11  CC12  CC13       1.5084  111.08  114.57  127.61   1.3469
IC  CC13  CC11  *CC12 H12R       1.3469  127.61  179.18  114.07   1.1019
IC  CC11  CC12  CC13  CC14       1.5090  127.61   -1.12  127.24   1.5089
IC  CC14  CC12  *CC13 H13R       1.5089  127.24 -179.24  118.36   1.1008
IC  CC12  CC13  CC14  CC15       1.3469  127.24 -127.92  112.49   1.5415
IC  CC15  CC13  *CC14 H14R       1.5415  112.49 -120.38  109.34   1.1135
IC  H14R  CC13  *CC14 H14S       1.1135  109.34 -118.08  112.29   1.1108
IC  CC13  CC14  CC15  CC16       1.5089  112.49   64.28  113.82   1.5372
IC  CC16  CC14  *CC15 H15R       1.5372  113.82 -123.02  109.95   1.1128
IC  H15R  CC14  *CC15 H15S       1.1128  109.95 -116.79  108.08   1.1141
IC  CC14  CC15  CC16  CC17       1.5415  113.82  175.12  112.35   1.5342
IC  CC17  CC15  *CC16 H16R       1.5342  112.35  121.44  109.60   1.1127
IC  H16R  CC15  *CC16 H16S       1.1127  109.60  117.48  109.22   1.1130
IC  CC15  CC16  CC17  CC18       1.5372  112.35  177.84  113.41   1.5303
IC  CC18  CC16  *CC17 H17R       1.5303  113.41 -121.68  108.79   1.1140
IC  H17R  CC16  *CC17 H17S       1.1140  108.79 -116.65  108.60   1.1141
IC  CC16  CC17  CC18  H18R       1.5342  113.41  177.41  110.78   1.1108
IC  H18R  CC17  *CC18 H18S       1.1108  110.78  120.14  110.47   1.1110
IC  H18R  CC17  *CC18 H18T       1.1108  110.78 -120.28  110.55   1.1114
IC  CD1   CD2   CD3   CD4        1.5307  113.39  169.15  112.93   1.5372
IC  CD4   CD2   *CD3  H3X        1.5372  112.93 -120.02  109.25   1.1156
IC  H3X   CD2   *CD3  H3Y        1.1156  109.25 -117.49  109.59   1.1130
IC  CD2   CD3   CD4   CD5        1.5479  112.93   59.54  113.85   1.5360
IC  CD5   CD3   *CD4  H4X        1.5360  113.85 -121.33  108.32   1.1134
IC  H4X   CD3   *CD4  H4Y        1.1134  108.32 -116.71  109.15   1.1132
IC  CD3   CD4   CD5   CD6        1.5372  113.85 -177.43  112.79   1.5357
IC  CD6   CD4   *CD5  H5X        1.5357  112.79 -122.43  109.70   1.1122
IC  H5X   CD4   *CD5  H5Y        1.1122  109.70 -117.86  109.15   1.1139
IC  CD4   CD5   CD6   CD7        1.5360  112.79  173.65  112.21   1.5365
IC  CD7   CD5   *CD6  H6X        1.5365  112.21 -119.39  108.19   1.1136
IC  H6X   CD5   *CD6  H6Y        1.1136  108.19 -117.35  110.05   1.1111
IC  CD5   CD6   CD7   CD8        1.5357  112.21 -164.07  113.53   1.5412
IC  CD8   CD6   *CD7  H7X        1.5412  113.53 -125.12  110.25   1.1118
IC  H7X   CD6   *CD7  H7Y        1.1118  110.25 -116.30  107.52   1.1152
IC  CD6   CD7   CD8   CD9        1.5365  113.53  -72.33  113.26   1.5081
IC  CD9   CD7   *CD8  H8X        1.5081  113.26 -123.64  107.20   1.1122
IC  H8X   CD7   *CD8  H8Y        1.1122  107.20 -114.54  108.43   1.1124
IC  CD7   CD8   CD9   CD10       1.5412  113.26 -141.33  126.38   1.3479
IC  CD10  CD8   *CD9  H9X        1.3479  126.38 -179.10  114.78   1.1010
IC  CD8   CD9   CD10  CD11       1.5081  126.38    0.12  126.84   1.5114
IC  CD11  CD9   *CD10 H10X       1.5114  126.84 -179.87  118.43   1.1016
IC  CD9   CD10  CD11  CD12       1.3479  126.84 -106.33  111.23   1.5105
IC  CD12  CD10  *CD11 H11X       1.5105  111.23 -120.37  109.03   1.1122
IC  H11X  CD10  *CD11 H11Y       1.1122  109.03 -114.91  111.58   1.1099
IC  CD10  CD11  CD12  CD13       1.5114  111.23  109.38  127.41   1.3486
IC  CD13  CD11  *CD12 H12X       1.3486  127.41  179.19  114.40   1.1015
IC  CD11  CD12  CD13  CD14       1.5105  127.41   -1.41  127.65   1.5109
IC  CD14  CD12  *CD13 H13X       1.5109  127.65 -178.15  118.24   1.1012
IC  CD12  CD13  CD14  CD15       1.3486  127.65 -115.93  111.19   1.5399
IC  CD15  CD13  *CD14 H14X       1.5399  111.19 -120.10  109.72   1.1126
IC  H14X  CD13  *CD14 H14Y       1.1126  109.72 -118.73  112.54   1.1122
IC  CD13  CD14  CD15  CD16       1.5109  111.19 -174.42  112.98   1.5354
IC  CD16  CD14  *CD15 H15X       1.5354  112.98 -121.07  109.22   1.1143
IC  H15X  CD14  *CD15 H15Y       1.1143  109.22 -117.98  109.91   1.1138
IC  CD14  CD15  CD16  CD17       1.5399  112.98  179.46  112.15   1.5344
IC  CD17  CD15  *CD16 H16X       1.5344  112.15 -121.15  109.44   1.1128
IC  H16X  CD15  *CD16 H16Y       1.1128  109.44 -117.66  109.26   1.1126
IC  CD15  CD16  CD17  CD18       1.5354  112.15  179.70  113.67   1.5310
IC  CD18  CD16  *CD17 H17X       1.5310  113.67 -121.71  108.44   1.1139
IC  H17X  CD16  *CD17 H17Y       1.1139  108.44 -116.35  108.83   1.1138
IC  CD16  CD17  CD18  H18X       1.5344  113.67 -178.87  110.70   1.1108
IC  H18X  CD17  *CD18 H18Y       1.1108  110.70 -120.14  110.59   1.1104
IC  H18X  CD17  *CD18 H18Z       1.1108  110.70  119.96  110.62   1.1117

RESI POCL1      -1.00 ! (POPG + POPG) Cardiolipin with head group charge = -1
                      ! Cardiolipin headgroup + 2 C16:0 + 2 C18:1 cis-9
GROUP                 !
ATOM C3   CTL2  -0.08 !                  HG11                OG12--HO12               HG31
ATOM HG31 HAL2   0.09 ! 		   \                  |                       /
ATOM HG32 HAL2   0.09 !		            C1----------------C2--------------------C3
ATOM P3   PL     1.50 !		           /  \               |                    /  \
ATOM OP33 O2L   -0.78 !                   /    HG12          HG22               HG32   \
ATOM OP34 O2L   -0.78 !                  OP11                                          OP31
ATOM OP31 OSLP  -0.57 !                  |                                             |
ATOM OP32 OSLP  -0.57 !   HP13--OP13(-)--P1(+)--OP14(-)                      OP33(-)--P3(+)--OP34(-)
ATOM C31  CTL2  -0.08 !                  |                                             |
ATOM H31J HAL2   0.09 !                 OP12                                           OP32
ATOM H31K HAL2   0.09 !                  |                                             |
GROUP                 !           H11J--C11--H11K                                H31J--C31--H31K
ATOM C2   CTL1   0.14 !                  |       			               |
ATOM HG22 HAL1   0.09 !		         |				               |
ATOM OG12 OHL   -0.65 !           H12J--C12--------O12--------     	        H32J--C32--------O32-------
ATOM HO12 HOL    0.42 !	                 |	             |	         	       |                  |
GROUP                 !	         	 |		     |                         |                  |
ATOM C1   CTL2   0.17 !	          H13J--C13--H13K	     |		        H33J--C33--H33K           |
ATOM HG11 HAL2   0.09 !	                 |		     |		               |                  |
ATOM HG12 HAL2   0.09 !                  |	             |	                       |                  |
ATOM P1   PL     1.50 !		        O13                  |                        O33                 |
ATOM OP13 OHL   -0.62 !  	         |                   |		               |                  |
ATOM HP13 HOL    0.34 !		        CB1=OB1             CA1=OA1	              CD1=OD1            CC1=OC1
ATOM OP14 O2L   -0.78 !		         |       	     |		               |                  |
ATOM OP11 OSLP  -0.57 !	           H2D--CB2--H2E       H2A--CA2--H2B	         H2X--CD2--H2Y      H2R--CC2--H2S
ATOM OP12 OSLP  -0.57 !	                 |           	     |		               |                  |
ATOM C11  CTL2   0.17 !	           H3D--CB3--H3E       H3A--CA3--H3B	         H3X--CD3--H3Y      H3R--CC3--H3S
ATOM H11J HAL2   0.09 !		         |	             |   	               |                  |
ATOM H11K HAL2   0.09 !	           H4D--CB4--H4E       H4A--CA4--H4B	         H4X--CD4--H4Y      H4R--CC4--H4S
GROUP                 !                  |                   |                         |                  |
ATOM C12  CTL1   0.17 !            H4D--CB4--H4E       H4A--CA4--H4B             H4X--CD4--H4Y      H4R--CC4--H4S
ATOM H12J HAL1   0.09 !                  |                   |                         |                  |
ATOM O12  OSL   -0.49 !            H5D--CB5--H5E       H5A--CA5--H5B             H5X--CD5--H5Y      H5R--CC5--H5S
ATOM CA1  CL     0.90 !                  |                   |                         |                  |
ATOM OA1  OBL   -0.63 !            H6D--CB6--H6E       H6A--CA6--H6B             H6X--CD6--H6Y      H6R--CC6--H6S
ATOM CA2  CTL2  -0.22 !                  |                   |                         |                  |
ATOM H2A  HAL2   0.09 !            H7D--CB7--H7E       H7A--CA7--H7B             H7X--CD7--H7Y      H7R--CC7--H7S
ATOM H2B  HAL2   0.09 !                  |                   |                         |                  |
GROUP                 !            H8D--CB8--H8E       H8A--CA8--H8B             H8X--CD8--H8Y      H8R--CC8--H8S
ATOM C13  CTL2   0.08 !                  |                   |                         |                  |
ATOM H13J HAL2   0.09 !            H9D--CB9--H9E       H9A--CA9                  H9X--CD9--H9Y      H9R--CC9
ATOM H13K HAL2   0.09 !                  |                   ||                        |                  ||
ATOM O13  OSL   -0.49 !           H10D--CB10--H10E    H10A--CA10                H10X--CD10--H10Y   H10R--CC10
ATOM CB1  CL     0.90 !                  |                   |                         |                  |
ATOM OB1  OBL   -0.63 !           H11D--CB11--H11E    H11A--CA11--H11B	        H11X--CD11--H11Y   H11R--CC11--H11S
ATOM CB2  CTL2  -0.22 !                  |                   ||                        |                  ||
ATOM H2D  HAL2   0.09 !           H12D--CB12--H12E    H12A--CA12--H12B	        H12X--CD12--H12Y   H12R--CC12--H12S
ATOM H2E  HAL2   0.09 !                  |                   |                         |                  |
GROUP                 !           H13D--CB13--H13E    H13A--CA13--H13B          H13X--CD13--H13Y   H13R--CC13--H13S
ATOM C32  CTL1   0.17 !                  |                   |                         |                  |
ATOM H32J HAL1   0.09 !           H14D--CB14--H14E    H14A--CA14--H14B          H14X--CD14--H14Y   H14R--CC14--H14S
ATOM O32  OSL   -0.49 !                  |                   |                         |                  |
ATOM CC1  CL     0.90 !           H15D--CB15--H15E    H15A--CA15--H15B          H15X--CD15--H15Y   H15R--CC15--H15S
ATOM OC1  OBL   -0.63 !                  |                   |                         |                  |
ATOM CC2  CTL2  -0.22 !           H16D--CB16--H16E    H16A--CA16--H16B          H16X--CD16--H16Y   H16R--CC16--H16S
ATOM H2R  HAL2   0.09 !                  |                   |                         |                  |
ATOM H2S  HAL2   0.09 !                 H16F          H17A--CA17--H17B                H16Z         H17R--CC17--H17S
GROUP                 !                                      |                                            |
ATOM C33  CTL2   0.08 !                               H18A--CA18--H18B                             H18R--CC18--H18S
ATOM H33J HAL2   0.09 !                                      |                                            |
ATOM H33K HAL2   0.09 !                                     H18C                                         H18T
ATOM O33  OSL   -0.49 !
ATOM CD1  CL     0.90 !
ATOM OD1  OBL   -0.63 !
ATOM CD2  CTL2  -0.22 !
ATOM H2X  HAL2   0.09 !
ATOM H2Y  HAL2   0.09 !
GROUP                 !
ATOM CA3  CTL2  -0.18 !
ATOM H3A  HAL2   0.09 !
ATOM H3B  HAL2   0.09 !
GROUP                 !
ATOM CA4  CTL2  -0.18 !
ATOM H4A  HAL2   0.09 !
ATOM H4B  HAL2   0.09 !
GROUP                 !
ATOM CA5  CTL2  -0.18 !
ATOM H5A  HAL2   0.09 !
ATOM H5B  HAL2   0.09 !
GROUP                 !
ATOM CA6  CTL2  -0.18 !
ATOM H6A  HAL2   0.09 !
ATOM H6B  HAL2   0.09 !
GROUP                 !
ATOM CA7  CTL2  -0.18 !
ATOM H7A  HAL2   0.09 !
ATOM H7B  HAL2   0.09 !
GROUP                 !
ATOM CA8  CTL2  -0.18 !
ATOM H8A  HAL2   0.09 !
ATOM H8B  HAL2   0.09 !
GROUP                 !
ATOM CA9  CEL1  -0.15 !
ATOM H9A  HEL1   0.15 !
GROUP                 !
ATOM CA10 CEL1  -0.15 !
ATOM H10A HEL1   0.15 !
GROUP                 !
ATOM CA11 CTL2  -0.18 !
ATOM H11A HAL2   0.09 !
ATOM H11B HAL2   0.09 !
GROUP                 !
ATOM CA12 CTL2  -0.18 !
ATOM H12A HAL2   0.09 !
ATOM H12B HAL2   0.09 !
GROUP                 !
ATOM CA13 CTL2  -0.18 !
ATOM H13A HAL2   0.09 !
ATOM H13B HAL2   0.09 !
GROUP                 !
ATOM CA14 CTL2  -0.18 !
ATOM H14A HAL2   0.09 !
ATOM H14B HAL2   0.09 !
GROUP                 !
ATOM CA15 CTL2  -0.18 !
ATOM H15A HAL2   0.09 !
ATOM H15B HAL2   0.09 !
GROUP                 !
ATOM CA16 CTL2  -0.18 !
ATOM H16A HAL2   0.09 !
ATOM H16B HAL2   0.09 !
GROUP                 !
ATOM CA17 CTL2  -0.18 !
ATOM H17A HAL2   0.09 !
ATOM H17B HAL2   0.09 !
GROUP                 !
ATOM CA18 CTL3  -0.27 !
ATOM H18A HAL3   0.09 !
ATOM H18B HAL3   0.09 !
ATOM H18C HAL3   0.09 !
GROUP                 !
ATOM CB3  CTL2  -0.18 !
ATOM H3D  HAL2   0.09 !
ATOM H3E  HAL2   0.09 !
GROUP                 !
ATOM CB4  CTL2  -0.18 !
ATOM H4D  HAL2   0.09 !
ATOM H4E  HAL2   0.09 !
GROUP                 !
ATOM CB5  CTL2  -0.18 !
ATOM H5D  HAL2   0.09 !
ATOM H5E  HAL2   0.09 !
GROUP                 !
ATOM CB6  CTL2  -0.18 !
ATOM H6D  HAL2   0.09 !
ATOM H6E  HAL2   0.09 !
GROUP                 !
ATOM CB7  CTL2  -0.18 !
ATOM H7D  HAL2   0.09 !
ATOM H7E  HAL2   0.09 !
GROUP                 !
ATOM CB8  CTL2  -0.18 !
ATOM H8D  HAL2   0.09 !
ATOM H8E  HAL2   0.09 !
GROUP                 !
ATOM CB9  CTL2  -0.18 !
ATOM H9D  HAL2   0.09 !
ATOM H9E  HAL2   0.09 !
GROUP                 !
ATOM CB10 CTL2  -0.18 !
ATOM H10D HAL2   0.09 !
ATOM H10E HAL2   0.09 !
GROUP                 !
ATOM CB11 CTL2  -0.18 !
ATOM H11D HAL2   0.09 !
ATOM H11E HAL2   0.09 !
GROUP                 !
ATOM CB12 CTL2  -0.18 !
ATOM H12D HAL2   0.09 !
ATOM H12E HAL2   0.09 !
GROUP                 !
ATOM CB13 CTL2  -0.18 !
ATOM H13D HAL2   0.09 !
ATOM H13E HAL2   0.09 !
GROUP                 !
ATOM CB14 CTL2  -0.18 !
ATOM H14D HAL2   0.09 !
ATOM H14E HAL2   0.09 !
GROUP                 !
ATOM CB15 CTL2  -0.18 !
ATOM H15D HAL2   0.09 !
ATOM H15E HAL2   0.09 !
GROUP                 !
ATOM CB16 CTL3  -0.27 !
ATOM H16D HAL3   0.09 !
ATOM H16E HAL3   0.09 !
ATOM H16F HAL3   0.09 !
GROUP                 !
ATOM CC3  CTL2  -0.18 !
ATOM H3R  HAL2   0.09 !
ATOM H3S  HAL2   0.09 !
GROUP                 !
ATOM CC4  CTL2  -0.18 !
ATOM H4R  HAL2   0.09 !
ATOM H4S  HAL2   0.09 !
GROUP                 !
ATOM CC5  CTL2  -0.18 !
ATOM H5R  HAL2   0.09 !
ATOM H5S  HAL2   0.09 !
GROUP                 !
ATOM CC6  CTL2  -0.18 !
ATOM H6R  HAL2   0.09 !
ATOM H6S  HAL2   0.09 !
GROUP                 !
ATOM CC7  CTL2  -0.18 !
ATOM H7R  HAL2   0.09 !
ATOM H7S  HAL2   0.09 !
GROUP                 !
ATOM CC8  CTL2  -0.18 !
ATOM H8R  HAL2   0.09 !
ATOM H8S  HAL2   0.09 !
GROUP                 !
ATOM CC9  CEL1  -0.15 !
ATOM H9R  HEL1   0.15 !
GROUP                 !
ATOM CC10 CEL1  -0.15 !
ATOM H10R HEL1   0.15 !
GROUP                 !
ATOM CC11 CTL2  -0.18 !
ATOM H11R HAL2   0.09 !
ATOM H11S HAL2   0.09 !
GROUP                 !
ATOM CC12 CTL2  -0.18 !
ATOM H12R HAL2   0.09 !
ATOM H12S HAL2   0.09 !
GROUP                 !
ATOM CC13 CTL2  -0.18 !
ATOM H13R HAL2   0.09 !
ATOM H13S HAL2   0.09 !
GROUP                 !
ATOM CC14 CTL2  -0.18 !
ATOM H14R HAL2   0.09 !
ATOM H14S HAL2   0.09 !
GROUP                 !
ATOM CC15 CTL2  -0.18 !
ATOM H15R HAL2   0.09 !
ATOM H15S HAL2   0.09 !
GROUP                 !
ATOM CC16 CTL2  -0.18 !
ATOM H16R HAL2   0.09 !
ATOM H16S HAL2   0.09 !
GROUP                 !
ATOM CC17 CTL2  -0.18 !
ATOM H17R HAL2   0.09 !
ATOM H17S HAL2   0.09 !
GROUP                 !
ATOM CC18 CTL3  -0.27 !
ATOM H18R HAL3   0.09 !
ATOM H18S HAL3   0.09 !
ATOM H18T HAL3   0.09 !
GROUP                 !
ATOM CD3  CTL2  -0.18 !
ATOM H3X  HAL2   0.09 !
ATOM H3Y  HAL2   0.09 !
GROUP                 !
ATOM CD4  CTL2  -0.18 !
ATOM H4X  HAL2   0.09 !
ATOM H4Y  HAL2   0.09 !
GROUP                 !
ATOM CD5  CTL2  -0.18 !
ATOM H5X  HAL2   0.09 !
ATOM H5Y  HAL2   0.09 !
GROUP                 !
ATOM CD6  CTL2  -0.18 !
ATOM H6X  HAL2   0.09 !
ATOM H6Y  HAL2   0.09 !
GROUP                 !
ATOM CD7  CTL2  -0.18 !
ATOM H7X  HAL2   0.09 !
ATOM H7Y  HAL2   0.09 !
GROUP                 !
ATOM CD8  CTL2  -0.18 !
ATOM H8X  HAL2   0.09 !
ATOM H8Y  HAL2   0.09 !
GROUP                 !
ATOM CD9  CTL2  -0.18 !
ATOM H9X  HAL2   0.09 !
ATOM H9Y  HAL2   0.09 !
GROUP                 !
ATOM CD10 CTL2  -0.18 !
ATOM H10X HAL2   0.09 !
ATOM H10Y HAL2   0.09 !
GROUP                 !
ATOM CD11 CTL2  -0.18 !
ATOM H11X HAL2   0.09 !
ATOM H11Y HAL2   0.09 !
GROUP                 !
ATOM CD12 CTL2  -0.18 !
ATOM H12X HAL2   0.09 !
ATOM H12Y HAL2   0.09 !
GROUP                 !
ATOM CD13 CTL2  -0.18 !
ATOM H13X HAL2   0.09 !
ATOM H13Y HAL2   0.09 !
GROUP                 !
ATOM CD14 CTL2  -0.18 !
ATOM H14X HAL2   0.09 !
ATOM H14Y HAL2   0.09 !
GROUP                 !
ATOM CD15 CTL2  -0.18 !
ATOM H15X HAL2   0.09 !
ATOM H15Y HAL2   0.09 !
GROUP                 !
ATOM CD16 CTL3  -0.27 !
ATOM H16X HAL3   0.09 !
ATOM H16Y HAL3   0.09 !
ATOM H16Z HAL3   0.09 !
! Glycerol head
BOND C1   C2   C1   HG11  C1   HG12
BOND C2   OG12 C2   HG22  OG12 HO12 C2 C3
BOND C3   HG31 C3   HG32
! Phosphates
BOND C1   OP11 C3   OP31
BOND P1   OP11 P1   OP12  P1  OP13 P1  OP14  
BOND OP13 HP13
BOND P3   OP31 P3   OP32  P3  OP33 P3  OP34
! Glycerol Backbones
BOND OP12 C11  C11  H11J C11 H11K
BOND C11  C12
BOND C12  H12J C12  O12
BOND C12  C13
BOND C13  H13J C13  H13K C13 O13
BOND OP32 C31  C31  H31J C31 H31K
BOND C31  C32
BOND C32  H32J C32  O32
BOND C32  C33
BOND C33  H33J C33  H33K C33 O33
! Acyl chain 1
BOND O12  CA1  O13  CB1  O32  CC1  O33  CD1
BOND CA1  OA1  CA1  CA2
BOND CA2  H2A  CA2  H2B  CA2  CA3
BOND CA3  H3A  CA3  H3B  CA3  CA4
BOND CA4  H4A  CA4  H4B  CA4  CA5
BOND CA5  H5A  CA5  H5B  CA5  CA6
BOND CA6  H6A  CA6  H6B  CA6  CA7
BOND CA7  H7A  CA7  H7B  CA7  CA8
BOND CA8  H8A  CA8  H8B  CA8  CA9
BOND CA9  H9A  
DOUBLE CA9  CA10
BOND CA10 H10A CA10 CA11
BOND CA11 H11A CA11 H11B CA11 CA12
BOND CA12 H12A CA12 H12B CA12 CA13
BOND CA13 H13A CA13 H13B CA13 CA14
BOND CA14 H14A CA14 H14B CA14 CA15
BOND CA15 H15A CA15 H15B CA15 CA16
BOND CA16 H16A CA16 H16B CA16 CA17
BOND CA17 H17A CA17 H17B CA17 CA18
BOND CA18 H18A CA18 H18B CA18 H18C
! Acyl chain 2
BOND CB1  OB1  CB1  CB2
BOND CB2  H2D  CB2  H2E  CB2  CB3
BOND CB3  H3D  CB3  H3E  CB3  CB4
BOND CB4  H4D  CB4  H4E  CB4  CB5
BOND CB5  H5D  CB5  H5E  CB5  CB6
BOND CB6  H6D  CB6  H6E  CB6  CB7
BOND CB7  H7D  CB7  H7E  CB7  CB8
BOND CB8  H8D  CB8  H8E  CB8  CB9
BOND CB9  H9D  CB9  H9E  CB9  CB10
BOND CB10 H10D CB10 H10E CB10 CB11
BOND CB11 H11D CB11 H11E CB11 CB12
BOND CB12 H12D CB12 H12E CB12 CB13
BOND CB13 H13D CB13 H13E CB13 CB14
BOND CB14 H14D CB14 H14E CB14 CB15
BOND CB15 H15D CB15 H15E CB15 CB16
BOND CB16 H16D CB16 H16E CB16 H16F
! Acyl chain 3
BOND CC1  OC1  CC1  CC2
BOND CC2  H2R  CC2  H2S  CC2  CC3
BOND CC3  H3R  CC3  H3S  CC3  CC4
BOND CC4  H4R  CC4  H4S  CC4  CC5
BOND CC5  H5R  CC5  H5S  CC5  CC6
BOND CC6  H6R  CC6  H6S  CC6  CC7
BOND CC7  H7R  CC7  H7S  CC7  CC8
BOND CC8  H8R  CC8  H8S  CC8  CC9
BOND CC9  H9R  
DOUBLE CC9  CC10
BOND CC10 H10R CC10 CC11
BOND CC11 H11R CC11 H11S CC11 CC12
BOND CC12 H12R CC12 H12S CC12 CC13
BOND CC13 H13R CC13 H13S CC13 CC14
BOND CC14 H14R CC14 H14S CC14 CC15
BOND CC15 H15R CC15 H15S CC15 CC16
BOND CC16 H16R CC16 H16S CC16 CC17
BOND CC17 H17R CC17 H17S CC17 CC18
BOND CC18 H18R CC18 H18S CC18 H18T
! Acyl chain 4
BOND CD1  OD1  CD1  CD2
BOND CD2  H2X  CD2  H2Y  CD2  CD3
BOND CD3  H3X  CD3  H3Y  CD3  CD4
BOND CD4  H4X  CD4  H4Y  CD4  CD5
BOND CD5  H5X  CD5  H5Y  CD5  CD6
BOND CD6  H6X  CD6  H6Y  CD6  CD7
BOND CD7  H7X  CD7  H7Y  CD7  CD8
BOND CD8  H8X  CD8  H8Y  CD8  CD9
BOND CD9  H9X  CD9  H9Y  CD9  CD10
BOND CD10 H10X CD10 H10Y CD10 CD11
BOND CD11 H11X CD11 H11Y CD11 CD12
BOND CD12 H12X CD12 H12Y CD12 CD13
BOND CD13 H13X CD13 H13Y CD13 CD14
BOND CD14 H14X CD14 H14Y CD14 CD15
BOND CD15 H15X CD15 H15Y CD15 CD16
BOND CD16 H16X CD16 H16Y CD16 H16Z
!
IMPR CB1  O13  CB2  OB1
IMPR CA1  O12  CA2  OA1
IMPR CD1  O33  CD2  OD1
IMPR CC1  O32  CC2  OC1
!
!IC TABLE
!
IC  OP31   C2    *C3   HG31       1.4404  111.77  121.98  107.43   1.1157
IC  HG31   C2    *C3   HG32       1.1157  107.43  116.50  107.43   1.1155
IC  C2     C3    OP31  P3         1.5543  111.77  178.39  118.46   1.5903
IC  C3     OP31  P3    OP32       1.4404  118.46   53.85  101.93   1.5888
IC  OP32   OP31  *P3   OP33       1.5888  101.93 -114.83  110.16   1.4776
IC  OP32   OP31  *P3   OP34       1.5888  101.93  114.40  109.34   1.4797
IC  OP31   P3    OP32  C31        1.5903  101.93   85.61  119.24   1.4309
IC  P3     OP32  C31   C32        1.5888  119.24 -163.67  110.36   1.5555
IC  C32    OP32  *C31  H31J       1.5555  110.36  123.24  112.29   1.1149
IC  H31J   OP32  *C31  H31K       1.1149  112.29  118.62  108.89   1.1140
IC  HG31   C3    C2    C1         1.1157  107.43  -65.18  112.25   1.5593
IC  C1     C3    *C2   OG12       1.5593  112.25 -122.22  106.09   1.4219
IC  C1     C3    *C2   HG22       1.5593  112.25  120.27  108.54   1.1138
IC  C3     C2    OG12  HO12       1.5543  106.09  -39.60   99.04   0.9676
IC  C3     C2    C1    OP11       1.5543  112.25  164.26  114.43   1.4378
IC  OP11   C2    *C1   HG11       1.4378  114.43 -124.62  107.10   1.1145
IC  HG11   C2    *C1   HG12       1.1145  107.10 -114.05  107.69   1.1117
IC  C2     C1    OP11  P1         1.5593  114.43  -90.31  122.18   1.5885
IC  C1     OP11  P1    OP12       1.4378  122.18  -40.47  102.50   1.5910
IC  OP12   OP11  *P1   OP13       1.5910  102.50  114.98  110.09   1.4771
IC  OP12   OP11  *P1   OP14       1.5910  102.50 -115.36  109.21   1.4819
IC  OP11   P1    OP13  HP13       1.5694  110.23   80.36  103.88   0.9590
IC  OP11   P1    OP12  C11        1.5885  102.50  -95.61  123.00   1.4265
IC  P1     OP12  C11   C12        1.5910  123.00   81.19  112.88   1.5535
IC  C12    OP12  *C11  H11J       1.5535  112.88 -123.80  111.65   1.1148
IC  H11J   OP12  *C11  H11K       1.1148  111.65 -117.35  107.38   1.1110
IC  OP12   C11   C12   C13        1.4265  112.88  162.75  111.01   1.5548
IC  C13    C11   *C12  O12        1.5548  111.01  119.22  107.45   1.4324
IC  O12    C11   *C12  H12J       1.4324  107.45  121.50  107.21   1.1164
IC  C11    C12   O12   CA1        1.5535  107.45  143.54  116.43   1.3133
IC  C12    O12   CA1   CA2        1.4324  116.43 -172.80  108.02   1.5341
IC  CA2    O12   *CA1  OA1        1.5341  108.02 -175.93  126.26   1.2216
IC  O12    CA1   CA2   CA3        1.3133  108.02 -148.36  113.31   1.5470
IC  CA3    CA1   *CA2  H2A        1.5470  113.31 -123.41  107.26   1.1100
IC  H2A    CA1   *CA2  H2B        1.1100  107.26 -115.53  107.24   1.1101
IC  C11    C12   C13   O13        1.5535  111.01 -179.49  112.23   1.4463
IC  O13    C12   *C13  H13J       1.4463  112.23 -118.71  106.42   1.1130
IC  H13J   C12   *C13  H13K       1.1130  106.42 -115.08  109.24   1.1142
IC  C12    C13   O13   CB1        1.5548  112.23   87.75  114.75   1.3288
IC  C13    O13   CB1   CB2        1.4463  114.75 -168.75  109.29   1.5293
IC  CB2    O13   *CB1  OB1        1.5293  109.29 -177.26  125.60   1.2177
IC  O13    CB1   CB2   CB3        1.3288  109.29 -159.26  112.09   1.5474
IC  CB3    CB1   *CB2  H2D        1.5474  112.09 -120.96  107.12   1.1105
IC  H2D    CB1   *CB2  H2E        1.1105  107.12 -116.84  107.85   1.1075
IC  OP32   C31   C32   C33        1.4309  110.36  -44.28  110.18   1.5546
IC  C33    C31   *C32  O32        1.5546  110.18  120.84  111.14   1.4409
IC  O32    C31   *C32  H32J       1.4409  111.14  121.75  108.07   1.1150
IC  C31    C32   O32   CC1        1.5555  111.14   69.92  113.95   1.3234
IC  C32    O32   CC1   CC2        1.4409  113.95 -163.73  108.67   1.5294
IC  CC2    O32   *CC1  OC1        1.5294  108.67 -178.62  125.27   1.2211
IC  O32    CC1   CC2   CC3        1.3234  108.67  169.29  114.76   1.5515
IC  CC3    CC1   *CC2  H2R        1.5515  114.76 -118.81  105.73   1.1128
IC  H2R    CC1   *CC2  H2S        1.1128  105.73 -115.50  109.04   1.1050
IC  C31    C32   C33   O33        1.5555  110.18 -170.30  112.58   1.4492
IC  O33    C32   *C33  H33J       1.4492  112.58  125.96  108.97   1.1147
IC  H33J   C32   *C33  H33K       1.1147  108.97  114.33  106.50   1.1147
IC  C32    C33   O33   CD1        1.5546  112.58   86.37  115.24   1.3207
IC  C33    O33   CD1   CD2        1.4492  115.24 -175.48  109.59   1.5292
IC  CD2    O33   *CD1  OD1        1.5292  109.59  178.66  126.37   1.2168
IC  O33    CD1   CD2   CD3        1.3207  109.59 -112.69  113.08   1.5459
IC  CD3    CD1   *CD2  H2X        1.5459  113.08 -119.64  106.06   1.1102
IC  H2X    CD1   *CD2  H2Y        1.1102  106.06 -116.76  109.15   1.1084
IC  CA1    CA2   CA3   CA4        1.5689  106.00   70.58  115.07   1.5306
IC  CA4    CA2   *CA3  H3A        1.5306  115.07 -129.18  107.90   1.1109
IC  H3A    CA2   *CA3  H3B        1.1109  107.90 -105.89  101.69   1.1112
IC  CA2    CA3   CA4   CA5        1.5485  115.07  158.69  108.32   1.5834
IC  CA5    CA3   *CA4  H4A        1.5834  108.32 -118.75  108.71   1.1108
IC  H4A    CA3   *CA4  H4B        1.1108  108.71 -117.19  107.01   1.1110
IC  CA3    CA4   CA5   CA6        1.5306  108.32 -174.04  108.06   1.5368
IC  CA6    CA4   *CA5  H5A        1.5368  108.06 -118.82  105.90   1.1109
IC  H5A    CA4   *CA5  H5B        1.1109  105.90 -121.68  106.09   1.1119
IC  CA4    CA5   CA6   CA7        1.5834  108.06  178.17  110.77   1.5223
IC  CA7    CA5   *CA6  H6A        1.5223  110.77 -132.06  116.95   1.1113
IC  H6A    CA5   *CA6  H6B        1.1113  116.95 -112.47  107.63   1.1111
IC  CA5    CA6   CA7   CA8        1.5368  110.77   59.27  117.63   1.4882
IC  CA8    CA6   *CA7  H7A        1.4882  117.63 -118.56  104.37   1.1116
IC  H7A    CA6   *CA7  H7B        1.1116  104.37 -114.08  107.73   1.1109
IC  CA6    CA7   CA8   CA9        1.5223  117.63   67.91  107.29   1.5222
IC  CA9    CA7   *CA8  H8A        1.5222  107.29 -124.85  113.63   1.1112
IC  H8A    CA7   *CA8  H8B        1.1112  113.63 -117.04  109.09   1.1113
IC  CA7    CA8   CA9   CA10       1.4882  107.29  119.10  123.38   1.3319
IC  CA10   CA8   *CA9  H9A        1.3319  123.38 -177.89  117.11   1.0999
IC  CA8    CA9   CA10  CA11       1.5222  123.38    7.54  131.28   1.5065
IC  CA11   CA9   *CA10 H10A       1.5065  131.28  178.90  115.15   1.0997
IC  CA9    CA10  CA11  CA12       1.3319  131.28  -97.49  113.43   1.5850
IC  CA12   CA10  *CA11 H11A       1.5850  113.43 -130.41  112.16   1.1112
IC  H11A   CA10  *CA11 H11B       1.1112  112.16 -109.74  101.87   1.1115
IC  CA10   CA11  CA12  CA13       1.5065  113.43 -173.72  107.65   1.4866
IC  CA13   CA11  *CA12 H12A       1.4866  107.65 -113.01  107.64   1.1113
IC  H12A   CA11  *CA12 H12B       1.1113  107.64 -111.93  109.75   1.1111
IC  CA11   CA12  CA13  CA14       1.5850  107.65 -179.34  115.75   1.5000
IC  CA14   CA12  *CA13 H13A       1.5000  115.75 -115.95  103.71   1.1118
IC  H13A   CA12  *CA13 H13B       1.1118  103.71 -111.93  109.06   1.1112
IC  CA12   CA13  CA14  CA15       1.4866  115.75  -54.04  114.55   1.5487
IC  CA15   CA13  *CA14 H14A       1.5487  114.55 -122.19  111.44   1.1108
IC  H14A   CA13  *CA14 H14B       1.1108  111.44 -116.88  102.67   1.1109
IC  CA13   CA14  CA15  CA16       1.5000  114.55  -74.45  115.60   1.5143
IC  CA16   CA14  *CA15 H15A       1.5143  115.60 -119.98  104.04   1.1105
IC  H15A   CA14  *CA15 H15B       1.1105  104.04 -110.62  108.03   1.1111
IC  CA14   CA15  CA16  CA17       1.5487  115.60 -160.42  111.25   1.6032
IC  CA17   CA15  *CA16 H16A       1.6032  111.25 -125.34  109.28   1.1106
IC  H16A   CA15  *CA16 H16B       1.1106  109.28 -118.70  112.68   1.1108
IC  CA15   CA16  CA17  CA18       1.5143  111.25  -79.24  109.31   1.5207
IC  CA18   CA16  *CA17 H17A       1.5207  109.31 -117.60  110.70   1.1118
IC  H17A   CA16  *CA17 H17B       1.1118  110.70 -114.15  102.66   1.1109
IC  CA16   CA17  CA18  H18A       1.6032  109.31   69.09  108.47   1.1114
IC  H18A   CA17  *CA18 H18B       1.1114  108.47 -133.81  115.46   1.1115
IC  H18A   CA17  *CA18 H18C       1.1114  108.47  106.76  112.60   1.1111
IC  CB1    CB2   CB3   CB4        1.5293  112.09 -179.75  113.77   1.5373
IC  CB4    CB2   *CB3  H3D        1.5373  113.77 -122.31  109.50   1.1133
IC  H3D    CB2   *CB3  H3E        1.1133  109.50 -116.80  108.92   1.1158
IC  CB2    CB3   CB4   CB5        1.5474  113.77  -56.57  115.13   1.5384
IC  CB5    CB3   *CB4  H4D        1.5384  115.13 -121.97  108.32   1.1129
IC  H4D    CB3   *CB4  H4E        1.1129  108.32 -116.05  108.73   1.1123
IC  CB3    CB4   CB5   CB6        1.5373  115.13  -55.77  113.84   1.5359
IC  CB6    CB4   *CB5  H5D        1.5359  113.84 -121.23  108.23   1.1135
IC  H5D    CB4   *CB5  H5E        1.1135  108.23 -116.40  109.46   1.1127
IC  CB4    CB5   CB6   CB7        1.5384  113.84 -173.32  112.53   1.5350
IC  CB7    CB5   *CB6  H6D        1.5350  112.53 -120.96  109.26   1.1129
IC  H6D    CB5   *CB6  H6E        1.1129  109.26 -117.48  109.43   1.1126
IC  CB5    CB6   CB7   CB8        1.5359  112.53 -175.82  112.56   1.5344
IC  CB8    CB6   *CB7  H7D        1.5344  112.56 -121.89  109.52   1.1131
IC  H7D    CB6   *CB7  H7E        1.1131  109.52 -117.47  108.68   1.1137
IC  CB6    CB7   CB8   CB9        1.5350  112.56  176.00  112.56   1.5350
IC  CB9    CB7   *CB8  H8D        1.5350  112.56 -120.58  108.62   1.1138
IC  H8D    CB7   *CB8  H8E        1.1138  108.62 -117.40  109.53   1.1128
IC  CB7    CB8   CB9   CB10       1.5344  112.56 -174.31  112.58   1.5360
IC  CB10   CB8   *CB9  H9D        1.5360  112.58 -122.42  109.13   1.1122
IC  H9D    CB8   *CB9  H9E        1.1122  109.13 -117.22  108.67   1.1137
IC  CB8    CB9   CB10  CB11       1.5350  112.58  171.88  113.64   1.5381
IC  CB11   CB9   *CB10 H10D       1.5381  113.64 -120.00  108.14   1.1144
IC  H10D   CB9   *CB10 H10E       1.1144  108.14 -116.92  109.62   1.1123
IC  CB9    CB10  CB11  CB12       1.5360  113.64   68.36  113.72   1.5363
IC  CB12   CB10  *CB11 H11D       1.5363  113.72 -122.24  109.08   1.1129
IC  H11D   CB10  *CB11 H11E       1.1129  109.08 -116.74  108.26   1.1132
IC  CB10   CB11  CB12  CB13       1.5381  113.72 -176.80  113.72   1.5378
IC  CB13   CB11  *CB12 H12D       1.5378  113.72 -121.91  109.01   1.1125
IC  H12D   CB11  *CB12 H12E       1.1125  109.01 -117.24  109.07   1.1131
IC  CB11   CB12  CB13  CB14       1.5363  113.72  -65.09  113.76   1.5357
IC  CB14   CB12  *CB13 H13D       1.5357  113.76 -120.67  108.42   1.1141
IC  H13D   CB12  *CB13 H13E       1.1141  108.42 -116.91  109.24   1.1129
IC  CB12   CB13  CB14  CB15       1.5378  113.76 -175.73  112.55   1.5341
IC  CB15   CB13  *CB14 H14D       1.5341  112.55 -121.18  109.65   1.1125
IC  H14D   CB13  *CB14 H14E       1.1125  109.65 -117.71  109.07   1.1133
IC  CB13   CB14  CB15  CB16       1.5357  112.55  179.96  113.22   1.5308
IC  CB16   CB14  *CB15 H15D       1.5308  113.22 -121.67  108.80   1.1142
IC  H15D   CB14  *CB15 H15E       1.1142  108.80 -116.68  108.75   1.1142
IC  CB14   CB15  CB16  H16D       1.5341  113.22   59.92  110.47   1.1114
IC  H16D   CB15  *CB16 H16E       1.1114  110.47 -119.86  110.47   1.1114
IC  H16D   CB15  *CB16 H16F       1.1114  110.47  120.07  110.63   1.1113
IC  CC1    CC2   CC3   CC4        1.4876  108.70  166.49  115.31   1.5516
IC  CC4    CC2   *CC3  H3R        1.5516  115.31 -122.81  110.40   1.1117
IC  H3R    CC2   *CC3  H3S        1.1117  110.40 -108.90  112.78   1.1110
IC  CC2    CC3   CC4   CC5        1.5560  115.31  -58.76  114.09   1.5204
IC  CC5    CC3   *CC4  H4R        1.5204  114.09 -125.99  113.90   1.1108
IC  H4R    CC3   *CC4  H4S        1.1108  113.90 -118.25  104.34   1.1112
IC  CC3    CC4   CC5   CC6        1.5516  114.09 -159.82  106.26   1.5455
IC  CC6    CC4   *CC5  H5R        1.5455  106.26 -120.26  113.02   1.1112
IC  H5R    CC4   *CC5  H5S        1.1112  113.02 -116.51  107.52   1.1101
IC  CC4    CC5   CC6   CC7        1.5204  106.26 -162.84  115.72   1.5093
IC  CC7    CC5   *CC6  H6R        1.5093  115.72 -125.35  109.33   1.1120
IC  H6R    CC5   *CC6  H6S        1.1120  109.33 -115.83  104.84   1.1114
IC  CC5    CC6   CC7   CC8        1.5455  115.72  169.85  115.65   1.5438
IC  CC8    CC6   *CC7  H7R        1.5438  115.65 -119.94  105.61   1.1114
IC  H7R    CC6   *CC7  H7S        1.1114  105.61 -109.43  118.03   1.1113
IC  CC6    CC7   CC8   CC9        1.5093  115.65   68.29  114.74   1.4947
IC  CC9    CC7   *CC8  H8R        1.4947  114.74 -125.62  104.10   1.1108
IC  H8R    CC7   *CC8  H8S        1.1108  104.10 -104.85  109.88   1.1111
IC  CC7    CC8   CC9   CC10       1.5438  114.74  -94.94  122.44   1.3611
IC  CC10   CC8   *CC9  H9R        1.3611  122.44  178.47  118.28   1.0993
IC  CC8    CC9   CC10  CC11       1.4947  122.44    1.31  128.99   1.5289
IC  CC11   CC9   *CC10 H10R       1.5289  128.99 -171.44  117.81   1.0999
IC  CC9    CC10  CC11  CC12       1.3611  128.99 -117.48  117.23   1.5675
IC  CC12   CC10  *CC11 H11R       1.5675  117.23  133.47  119.59   1.1108
IC  H11R   CC10  *CC11 H11S       1.1108  119.59  114.38  108.18   1.1111
IC  CC10   CC11  CC12  CC13       1.5289  117.23  -49.76  118.58   1.4935
IC  CC13   CC11  *CC12 H12R       1.4935  118.58 -124.61  111.80   1.1107
IC  H12R   CC11  *CC12 H12S       1.1107  111.80 -118.72  105.83   1.1104
IC  CC11   CC12  CC13  CC14       1.5675  118.58   98.30  113.13   1.5099
IC  CC14   CC12  *CC13 H13R       1.5099  113.13 -122.89  107.50   1.1109
IC  H13R   CC12  *CC13 H13S       1.1109  107.50 -117.77  111.05   1.1106
IC  CC12   CC13  CC14  CC15       1.4935  113.13   80.43  108.22   1.4802
IC  CC15   CC13  *CC14 H14R       1.4802  108.22 -129.23  111.33   1.1104
IC  H14R   CC13  *CC14 H14S       1.1104  111.33 -110.13   98.50   1.1110
IC  CC13   CC14  CC15  CC16       1.5099  108.22 -167.84  114.83   1.5382
IC  CC16   CC14  *CC15 H15R       1.5382  114.83  120.52  111.86   1.1102
IC  H15R   CC14  *CC15 H15S       1.1102  111.86  115.94  109.88   1.1112
IC  CC14   CC15  CC16  CC17       1.4802  114.83  170.93  115.39   1.4625
IC  CC17   CC15  *CC16 H16R       1.4625  115.39  132.70  112.02   1.1123
IC  H16R   CC15  *CC16 H16S       1.1123  112.02  108.77   98.04   1.1103
IC  CC15   CC16  CC17  CC18       1.5382  115.39   71.39  116.83   1.4835
IC  CC18   CC16  *CC17 H17R       1.4835  116.83 -127.49  108.68   1.1102
IC  H17R   CC16  *CC17 H17S       1.1102  108.68 -116.81  103.93   1.1106
IC  CC16   CC17  CC18  H18R       1.4625  116.83   66.76   99.69   1.1108
IC  H18R   CC17  *CC18 H18S       1.1108   99.69 -115.88  114.54   1.1107
IC  H18R   CC17  *CC18 H18T       1.1108   99.69  118.86  113.91   1.1111
IC  CD1    CD2   CD3   CD4        1.5292  113.08 -164.96  112.68   1.5376
IC  CD4    CD2   *CD3  H3X        1.5376  112.68 -122.71  109.48   1.1130
IC  H3X    CD2   *CD3  H3Y        1.1130  109.48 -117.50  109.46   1.1158
IC  CD2    CD3   CD4   CD5        1.5459  112.68  -56.05  114.87   1.5384
IC  CD5    CD3   *CD4  H4X        1.5384  114.87 -122.39  108.88   1.1135
IC  H4X    CD3   *CD4  H4Y        1.1135  108.88 -116.47  108.31   1.1144
IC  CD3    CD4   CD5   CD6        1.5376  114.87  -62.08  113.82   1.5352
IC  CD6    CD4   *CD5  H5X        1.5352  113.82 -120.45  108.15   1.1142
IC  H5X    CD4   *CD5  H5Y        1.1142  108.15 -116.65  110.02   1.1126
IC  CD4    CD5   CD6   CD7        1.5384  113.82 -173.93  112.13   1.5346
IC  CD7    CD5   *CD6  H6X        1.5346  112.13 -121.46  109.73   1.1130
IC  H6X    CD5   *CD6  H6Y        1.1130  109.73 -117.82  108.98   1.1132
IC  CD5    CD6   CD7   CD8        1.5352  112.13  176.71  112.86   1.5339
IC  CD8    CD6   *CD7  H7X        1.5339  112.86 -120.99  108.98   1.1134
IC  H7X    CD6   *CD7  H7Y        1.1134  108.98 -117.24  109.24   1.1129
IC  CD6    CD7   CD8   CD9        1.5346  112.86 -179.51  112.25   1.5346
IC  CD9    CD7   *CD8  H8X        1.5346  112.25 -121.44  109.34   1.1134
IC  H8X    CD7   *CD8  H8Y        1.1134  109.34 -117.57  109.03   1.1134
IC  CD7    CD8   CD9   CD10       1.5339  112.25  176.04  112.66   1.5351
IC  CD10   CD8   *CD9  H9X        1.5351  112.66 -121.53  108.95   1.1125
IC  H9X    CD8   *CD9  H9Y        1.1125  108.95 -117.19  108.86   1.1136
IC  CD8    CD9   CD10  CD11       1.5346  112.66  172.88  113.48   1.5371
IC  CD11   CD9   *CD10 H10X       1.5371  113.48 -120.25  108.40   1.1141
IC  H10X   CD9   *CD10 H10Y       1.1141  108.40 -116.97  109.60   1.1125
IC  CD9    CD10  CD11  CD12       1.5351  113.48   67.69  114.12   1.5358
IC  CD12   CD10  *CD11 H11X       1.5358  114.12 -121.84  108.97   1.1121
IC  H11X   CD10  *CD11 H11Y       1.1121  108.97 -116.62  108.19   1.1132
IC  CD10   CD11  CD12  CD13       1.5371  114.12 -176.72  113.29   1.5381
IC  CD13   CD11  *CD12 H12X       1.5381  113.29 -122.08  109.14   1.1128
IC  H12X   CD11  *CD12 H12Y       1.1128  109.14 -117.38  109.15   1.1128
IC  CD11   CD12  CD13  CD14       1.5358  113.29  -62.39  113.71   1.5354
IC  CD14   CD12  *CD13 H13X       1.5354  113.71 -120.88  108.48   1.1139
IC  H13X   CD12  *CD13 H13Y       1.1139  108.48 -117.04  109.24   1.1131
IC  CD12   CD13  CD14  CD15       1.5381  113.71 -174.33  112.64   1.5333
IC  CD15   CD13  *CD14 H14X       1.5333  112.64 -121.18  109.76   1.1129
IC  H14X   CD13  *CD14 H14Y       1.1129  109.76 -117.80  109.00   1.1133
IC  CD13   CD14  CD15  CD16       1.5354  112.64  178.46  112.96   1.5300
IC  CD16   CD14  *CD15 H15X       1.5300  112.96 -121.49  108.86   1.1141
IC  H15X   CD14  *CD15 H15Y       1.1141  108.86 -116.85  108.85   1.1141
IC  CD14   CD15  CD16  H16X       1.5333  112.96   60.23  110.39   1.1115
IC  H16X   CD15  *CD16 H16Y       1.1115  110.39 -119.86  110.53   1.1112
IC  H16X   CD15  *CD16 H16Z       1.1115  110.39  120.03  110.61   1.1112

RESI POCL2      -2.00 ! (POPG + POPG) Cardiolipin with head group charge = -2
                      ! Cardiolipin headgroup + 2 C16:0 + 2 C18:1 cis-9
GROUP                 !
ATOM C3   CTL2  -0.08 !                  HG11                OG12--HO12               HG31
ATOM HG31 HAL2   0.09 ! 		   \                  |                       /
ATOM HG32 HAL2   0.09 !		            C1----------------C2--------------------C3
ATOM P3   PL     1.50 !		           /  \               |                    /  \
ATOM OP33 O2L   -0.78 !                   /    HG12          HG22               HG32   \
ATOM OP34 O2L   -0.78 !                  OP11                                          OP31
ATOM OP31 OSLP  -0.57 !                  |                                             |
ATOM OP32 OSLP  -0.57 !        OP13(-)--P1(+)--OP14(-)                      OP33(-)--P3(+)--OP34(-)
ATOM C31  CTL2  -0.08 !                  |                                             |
ATOM H31J HAL2   0.09 !                 OP12                                           OP32
ATOM H31K HAL2   0.09 !                  |                                             |
GROUP                 !           H11J--C11--H11K                                H31J--C31--H31K
ATOM C2   CTL1   0.14 !                  |       			               |
ATOM HG22 HAL1   0.09 !		         |				               |
ATOM OG12 OHL   -0.65 !           H12J--C12--------O12--------     	        H32J--C32--------O32-------
ATOM HO12 HOL    0.42 !	                 |	             |	         	       |                  |
GROUP                 !	         	 |		     |                         |                  |
ATOM C1   CTL2  -0.08 !	          H13J--C13--H13K	     |		        H33J--C33--H33K           |
ATOM HG11 HAL2   0.09 !	                 |		     |		               |                  |
ATOM HG12 HAL2   0.09 !                  |	             |	                       |                  |
ATOM P1   PL     1.50 !		        O13                  |                        O33                 |
ATOM OP13 O2L   -0.78 !  	         |                   |		               |                  |
ATOM OP14 O2L   -0.78 !		        CB1=OB1             CA1=OA1	              CD1=OD1            CC1=OC1
ATOM OP11 OSLP  -0.57 !		         |       	     |		               |                  |
ATOM OP12 OSLP  -0.57 !	           H2D--CB2--H2E       H2A--CA2--H2B	         H2X--CD2--H2Y      H2R--CC2--H2S
ATOM C11  CTL2  -0.08 !	                 |           	     |		               |                  |
ATOM H11J HAL2   0.09 !	           H3D--CB3--H3E       H3A--CA3--H3B	         H3X--CD3--H3Y      H3R--CC3--H3S
ATOM H11K HAL2   0.09 !		         |	             |   	               |                  |
GROUP                 !                  |                   |                         |                  |
ATOM C12  CTL1   0.17 !            H4D--CB4--H4E       H4A--CA4--H4B             H4X--CD4--H4Y      H4R--CC4--H4S
ATOM H12J HAL1   0.09 !                  |                   |                         |                  |
ATOM O12  OSL   -0.49 !            H5D--CB5--H5E       H5A--CA5--H5B             H5X--CD5--H5Y      H5R--CC5--H5S
ATOM CA1  CL     0.90 !                  |                   |                         |                  |
ATOM OA1  OBL   -0.63 !            H6D--CB6--H6E       H6A--CA6--H6B             H6X--CD6--H6Y      H6R--CC6--H6S
ATOM CA2  CTL2  -0.22 !                  |                   |                         |                  |
ATOM H2A  HAL2   0.09 !            H7D--CB7--H7E       H7A--CA7--H7B             H7X--CD7--H7Y      H7R--CC7--H7S
ATOM H2B  HAL2   0.09 !                  |                   |                         |                  |
GROUP                 !            H8D--CB8--H8E       H8A--CA8--H8B             H8X--CD8--H8Y      H8R--CC8--H8S
ATOM C13  CTL2   0.08 !                  |                   |                         |                  |
ATOM H13J HAL2   0.09 !            H9D--CB9--H9E       H9A--CA9                  H9X--CD9--H9Y      H9R--CC9
ATOM H13K HAL2   0.09 !                  |                   ||                        |                  ||
ATOM O13  OSL   -0.49 !           H10D--CB10--H10E    H10A--CA10                H10X--CD10--H10Y   H10R--CC10
ATOM CB1  CL     0.90 !                  |                   |                         |                  |
ATOM OB1  OBL   -0.63 !           H11D--CB11--H11E    H11A--CA11--H11B	        H11X--CD11--H11Y   H11R--CC11--H11S
ATOM CB2  CTL2  -0.22 !                  |                   ||                        |                  ||
ATOM H2D  HAL2   0.09 !           H12D--CB12--H12E    H12A--CA12--H12B	        H12X--CD12--H12Y   H12R--CC12--H12S
ATOM H2E  HAL2   0.09 !                  |                   |                         |                  |
GROUP                 !           H13D--CB13--H13E    H13A--CA13--H13B          H13X--CD13--H13Y   H13R--CC13--H13S
ATOM C32  CTL1   0.17 !                  |                   |                         |                  |
ATOM H32J HAL1   0.09 !           H14D--CB14--H14E    H14A--CA14--H14B          H14X--CD14--H14Y   H14R--CC14--H14S
ATOM O32  OSL   -0.49 !                  |                   |                         |                  |
ATOM CC1  CL     0.90 !           H15D--CB15--H15E    H15A--CA15--H15B          H15X--CD15--H15Y   H15R--CC15--H15S
ATOM OC1  OBL   -0.63 !                  |                   |                         |                  |
ATOM CC2  CTL2  -0.22 !           H16D--CB16--H16E    H16A--CA16--H16B          H16X--CD16--H16Y   H16R--CC16--H16S
ATOM H2R  HAL2   0.09 !                  |                   |                         |                  |
ATOM H2S  HAL2   0.09 !                 H16F          H17A--CA17--H17B                H16Z         H17R--CC17--H17S
GROUP                 !                                      |                                            |
ATOM C33  CTL2   0.08 !                               H18A--CA18--H18B                             H18R--CC18--H18S
ATOM H33J HAL2   0.09 !                                      |                                            |
ATOM H33K HAL2   0.09 !                                     H18C                                         H18T
ATOM O33  OSL   -0.49 !
ATOM CD1  CL     0.90 !
ATOM OD1  OBL   -0.63 !
ATOM CD2  CTL2  -0.22 !
ATOM H2X  HAL2   0.09 !
ATOM H2Y  HAL2   0.09 !
GROUP                 !
ATOM CA3  CTL2  -0.18 !
ATOM H3A  HAL2   0.09 !
ATOM H3B  HAL2   0.09 !
GROUP                 !
ATOM CA4  CTL2  -0.18 !
ATOM H4A  HAL2   0.09 !
ATOM H4B  HAL2   0.09 !
GROUP                 !
ATOM CA5  CTL2  -0.18 !
ATOM H5A  HAL2   0.09 !
ATOM H5B  HAL2   0.09 !
GROUP                 !
ATOM CA6  CTL2  -0.18 !
ATOM H6A  HAL2   0.09 !
ATOM H6B  HAL2   0.09 !
GROUP                 !
ATOM CA7  CTL2  -0.18 !
ATOM H7A  HAL2   0.09 !
ATOM H7B  HAL2   0.09 !
GROUP                 !
ATOM CA8  CTL2  -0.18 !
ATOM H8A  HAL2   0.09 !
ATOM H8B  HAL2   0.09 !
GROUP                 !
ATOM CA9  CEL1  -0.15 !
ATOM H9A  HEL1   0.15 !
GROUP                 !
ATOM CA10 CEL1  -0.15 !
ATOM H10A HEL1   0.15 !
GROUP                 !
ATOM CA11 CTL2  -0.18 !
ATOM H11A HAL2   0.09 !
ATOM H11B HAL2   0.09 !
GROUP                 !
ATOM CA12 CTL2  -0.18 !
ATOM H12A HAL2   0.09 !
ATOM H12B HAL2   0.09 !
GROUP                 !
ATOM CA13 CTL2  -0.18 !
ATOM H13A HAL2   0.09 !
ATOM H13B HAL2   0.09 !
GROUP                 !
ATOM CA14 CTL2  -0.18 !
ATOM H14A HAL2   0.09 !
ATOM H14B HAL2   0.09 !
GROUP                 !
ATOM CA15 CTL2  -0.18 !
ATOM H15A HAL2   0.09 !
ATOM H15B HAL2   0.09 !
GROUP                 !
ATOM CA16 CTL2  -0.18 !
ATOM H16A HAL2   0.09 !
ATOM H16B HAL2   0.09 !
GROUP                 !
ATOM CA17 CTL2  -0.18 !
ATOM H17A HAL2   0.09 !
ATOM H17B HAL2   0.09 !
GROUP                 !
ATOM CA18 CTL3  -0.27 !
ATOM H18A HAL3   0.09 !
ATOM H18B HAL3   0.09 !
ATOM H18C HAL3   0.09 !
GROUP                 !
ATOM CB3  CTL2  -0.18 !
ATOM H3D  HAL2   0.09 !
ATOM H3E  HAL2   0.09 !
GROUP                 !
ATOM CB4  CTL2  -0.18 !
ATOM H4D  HAL2   0.09 !
ATOM H4E  HAL2   0.09 !
GROUP                 !
ATOM CB5  CTL2  -0.18 !
ATOM H5D  HAL2   0.09 !
ATOM H5E  HAL2   0.09 !
GROUP                 !
ATOM CB6  CTL2  -0.18 !
ATOM H6D  HAL2   0.09 !
ATOM H6E  HAL2   0.09 !
GROUP                 !
ATOM CB7  CTL2  -0.18 !
ATOM H7D  HAL2   0.09 !
ATOM H7E  HAL2   0.09 !
GROUP                 !
ATOM CB8  CTL2  -0.18 !
ATOM H8D  HAL2   0.09 !
ATOM H8E  HAL2   0.09 !
GROUP                 !
ATOM CB9  CTL2  -0.18 !
ATOM H9D  HAL2   0.09 !
ATOM H9E  HAL2   0.09 !
GROUP                 !
ATOM CB10 CTL2  -0.18 !
ATOM H10D HAL2   0.09 !
ATOM H10E HAL2   0.09 !
GROUP                 !
ATOM CB11 CTL2  -0.18 !
ATOM H11D HAL2   0.09 !
ATOM H11E HAL2   0.09 !
GROUP                 !
ATOM CB12 CTL2  -0.18 !
ATOM H12D HAL2   0.09 !
ATOM H12E HAL2   0.09 !
GROUP                 !
ATOM CB13 CTL2  -0.18 !
ATOM H13D HAL2   0.09 !
ATOM H13E HAL2   0.09 !
GROUP                 !
ATOM CB14 CTL2  -0.18 !
ATOM H14D HAL2   0.09 !
ATOM H14E HAL2   0.09 !
GROUP                 !
ATOM CB15 CTL2  -0.18 !
ATOM H15D HAL2   0.09 !
ATOM H15E HAL2   0.09 !
GROUP                 !
ATOM CB16 CTL3  -0.27 !
ATOM H16D HAL3   0.09 !
ATOM H16E HAL3   0.09 !
ATOM H16F HAL3   0.09 !
GROUP                 !
ATOM CC3  CTL2  -0.18 !
ATOM H3R  HAL2   0.09 !
ATOM H3S  HAL2   0.09 !
GROUP                 !
ATOM CC4  CTL2  -0.18 !
ATOM H4R  HAL2   0.09 !
ATOM H4S  HAL2   0.09 !
GROUP                 !
ATOM CC5  CTL2  -0.18 !
ATOM H5R  HAL2   0.09 !
ATOM H5S  HAL2   0.09 !
GROUP                 !
ATOM CC6  CTL2  -0.18 !
ATOM H6R  HAL2   0.09 !
ATOM H6S  HAL2   0.09 !
GROUP                 !
ATOM CC7  CTL2  -0.18 !
ATOM H7R  HAL2   0.09 !
ATOM H7S  HAL2   0.09 !
GROUP                 !
ATOM CC8  CTL2  -0.18 !
ATOM H8R  HAL2   0.09 !
ATOM H8S  HAL2   0.09 !
GROUP                 !
ATOM CC9  CEL1  -0.15 !
ATOM H9R  HEL1   0.15 !
GROUP                 !
ATOM CC10 CEL1  -0.15 !
ATOM H10R HEL1   0.15 !
GROUP                 !
ATOM CC11 CTL2  -0.18 !
ATOM H11R HAL2   0.09 !
ATOM H11S HAL2   0.09 !
GROUP                 !
ATOM CC12 CTL2  -0.18 !
ATOM H12R HAL2   0.09 !
ATOM H12S HAL2   0.09 !
GROUP                 !
ATOM CC13 CTL2  -0.18 !
ATOM H13R HAL2   0.09 !
ATOM H13S HAL2   0.09 !
GROUP                 !
ATOM CC14 CTL2  -0.18 !
ATOM H14R HAL2   0.09 !
ATOM H14S HAL2   0.09 !
GROUP                 !
ATOM CC15 CTL2  -0.18 !
ATOM H15R HAL2   0.09 !
ATOM H15S HAL2   0.09 !
GROUP                 !
ATOM CC16 CTL2  -0.18 !
ATOM H16R HAL2   0.09 !
ATOM H16S HAL2   0.09 !
GROUP                 !
ATOM CC17 CTL2  -0.18 !
ATOM H17R HAL2   0.09 !
ATOM H17S HAL2   0.09 !
GROUP                 !
ATOM CC18 CTL3  -0.27 !
ATOM H18R HAL3   0.09 !
ATOM H18S HAL3   0.09 !
ATOM H18T HAL3   0.09 !
GROUP                 !
ATOM CD3  CTL2  -0.18 !
ATOM H3X  HAL2   0.09 !
ATOM H3Y  HAL2   0.09 !
GROUP                 !
ATOM CD4  CTL2  -0.18 !
ATOM H4X  HAL2   0.09 !
ATOM H4Y  HAL2   0.09 !
GROUP                 !
ATOM CD5  CTL2  -0.18 !
ATOM H5X  HAL2   0.09 !
ATOM H5Y  HAL2   0.09 !
GROUP                 !
ATOM CD6  CTL2  -0.18 !
ATOM H6X  HAL2   0.09 !
ATOM H6Y  HAL2   0.09 !
GROUP                 !
ATOM CD7  CTL2  -0.18 !
ATOM H7X  HAL2   0.09 !
ATOM H7Y  HAL2   0.09 !
GROUP                 !
ATOM CD8  CTL2  -0.18 !
ATOM H8X  HAL2   0.09 !
ATOM H8Y  HAL2   0.09 !
GROUP                 !
ATOM CD9  CTL2  -0.18 !
ATOM H9X  HAL2   0.09 !
ATOM H9Y  HAL2   0.09 !
GROUP                 !
ATOM CD10 CTL2  -0.18 !
ATOM H10X HAL2   0.09 !
ATOM H10Y HAL2   0.09 !
GROUP                 !
ATOM CD11 CTL2  -0.18 !
ATOM H11X HAL2   0.09 !
ATOM H11Y HAL2   0.09 !
GROUP                 !
ATOM CD12 CTL2  -0.18 !
ATOM H12X HAL2   0.09 !
ATOM H12Y HAL2   0.09 !
GROUP                 !
ATOM CD13 CTL2  -0.18 !
ATOM H13X HAL2   0.09 !
ATOM H13Y HAL2   0.09 !
GROUP                 !
ATOM CD14 CTL2  -0.18 !
ATOM H14X HAL2   0.09 !
ATOM H14Y HAL2   0.09 !
GROUP                 !
ATOM CD15 CTL2  -0.18 !
ATOM H15X HAL2   0.09 !
ATOM H15Y HAL2   0.09 !
GROUP                 !
ATOM CD16 CTL3  -0.27 !
ATOM H16X HAL3   0.09 !
ATOM H16Y HAL3   0.09 !
ATOM H16Z HAL3   0.09 !
! Glycerol head
BOND C1   C2   C1   HG11  C1   HG12
BOND C2   OG12 C2   HG22  OG12 HO12 C2 C3
BOND C3   HG31 C3   HG32
! Phosphates
BOND C1   OP11 C3   OP31
BOND P1   OP11 P1   OP12  P1  OP13 P1  OP14
BOND P3   OP31 P3   OP32  P3  OP33 P3  OP34
! Glycerol Backbones
BOND OP12 C11  C11  H11J C11 H11K
BOND C11  C12
BOND C12  H12J C12  O12
BOND C12  C13
BOND C13  H13J C13  H13K C13 O13
BOND OP32 C31  C31  H31J C31 H31K
BOND C31  C32
BOND C32  H32J C32  O32
BOND C32  C33
BOND C33  H33J C33  H33K C33 O33
! Acyl chain 1
BOND O12  CA1  O13  CB1  O32  CC1  O33  CD1
BOND CA1  OA1  CA1  CA2
BOND CA2  H2A  CA2  H2B  CA2  CA3
BOND CA3  H3A  CA3  H3B  CA3  CA4
BOND CA4  H4A  CA4  H4B  CA4  CA5
BOND CA5  H5A  CA5  H5B  CA5  CA6
BOND CA6  H6A  CA6  H6B  CA6  CA7
BOND CA7  H7A  CA7  H7B  CA7  CA8
BOND CA8  H8A  CA8  H8B  CA8  CA9
BOND CA9  H9A  
DOUBLE CA9  CA10
BOND CA10 H10A CA10 CA11
BOND CA11 H11A CA11 H11B CA11 CA12
BOND CA12 H12A CA12 H12B CA12 CA13
BOND CA13 H13A CA13 H13B CA13 CA14
BOND CA14 H14A CA14 H14B CA14 CA15
BOND CA15 H15A CA15 H15B CA15 CA16
BOND CA16 H16A CA16 H16B CA16 CA17
BOND CA17 H17A CA17 H17B CA17 CA18
BOND CA18 H18A CA18 H18B CA18 H18C
! Acyl chain 2
BOND CB1  OB1  CB1  CB2
BOND CB2  H2D  CB2  H2E  CB2  CB3
BOND CB3  H3D  CB3  H3E  CB3  CB4
BOND CB4  H4D  CB4  H4E  CB4  CB5
BOND CB5  H5D  CB5  H5E  CB5  CB6
BOND CB6  H6D  CB6  H6E  CB6  CB7
BOND CB7  H7D  CB7  H7E  CB7  CB8
BOND CB8  H8D  CB8  H8E  CB8  CB9
BOND CB9  H9D  CB9  H9E  CB9  CB10
BOND CB10 H10D CB10 H10E CB10 CB11
BOND CB11 H11D CB11 H11E CB11 CB12
BOND CB12 H12D CB12 H12E CB12 CB13
BOND CB13 H13D CB13 H13E CB13 CB14
BOND CB14 H14D CB14 H14E CB14 CB15
BOND CB15 H15D CB15 H15E CB15 CB16
BOND CB16 H16D CB16 H16E CB16 H16F
! Acyl chain 3
BOND CC1  OC1  CC1  CC2
BOND CC2  H2R  CC2  H2S  CC2  CC3
BOND CC3  H3R  CC3  H3S  CC3  CC4
BOND CC4  H4R  CC4  H4S  CC4  CC5
BOND CC5  H5R  CC5  H5S  CC5  CC6
BOND CC6  H6R  CC6  H6S  CC6  CC7
BOND CC7  H7R  CC7  H7S  CC7  CC8
BOND CC8  H8R  CC8  H8S  CC8  CC9
BOND CC9  H9R  
DOUBLE CC9  CC10
BOND CC10 H10R CC10 CC11
BOND CC11 H11R CC11 H11S CC11 CC12
BOND CC12 H12R CC12 H12S CC12 CC13
BOND CC13 H13R CC13 H13S CC13 CC14
BOND CC14 H14R CC14 H14S CC14 CC15
BOND CC15 H15R CC15 H15S CC15 CC16
BOND CC16 H16R CC16 H16S CC16 CC17
BOND CC17 H17R CC17 H17S CC17 CC18
BOND CC18 H18R CC18 H18S CC18 H18T
! Acyl chain 4
BOND CD1  OD1  CD1  CD2
BOND CD2  H2X  CD2  H2Y  CD2  CD3
BOND CD3  H3X  CD3  H3Y  CD3  CD4
BOND CD4  H4X  CD4  H4Y  CD4  CD5
BOND CD5  H5X  CD5  H5Y  CD5  CD6
BOND CD6  H6X  CD6  H6Y  CD6  CD7
BOND CD7  H7X  CD7  H7Y  CD7  CD8
BOND CD8  H8X  CD8  H8Y  CD8  CD9
BOND CD9  H9X  CD9  H9Y  CD9  CD10
BOND CD10 H10X CD10 H10Y CD10 CD11
BOND CD11 H11X CD11 H11Y CD11 CD12
BOND CD12 H12X CD12 H12Y CD12 CD13
BOND CD13 H13X CD13 H13Y CD13 CD14
BOND CD14 H14X CD14 H14Y CD14 CD15
BOND CD15 H15X CD15 H15Y CD15 CD16
BOND CD16 H16X CD16 H16Y CD16 H16Z
!
IMPR CB1  O13  CB2  OB1
IMPR CA1  O12  CA2  OA1
IMPR CD1  O33  CD2  OD1
IMPR CC1  O32  CC2  OC1
!
!IC TABLE
!
IC  OP31   C2    *C3   HG31       1.4404  111.77  121.98  107.43   1.1157
IC  HG31   C2    *C3   HG32       1.1157  107.43  116.50  107.43   1.1155
IC  C2     C3    OP31  P3         1.5543  111.77  178.39  118.46   1.5903
IC  C3     OP31  P3    OP32       1.4404  118.46   53.85  101.93   1.5888
IC  OP32   OP31  *P3   OP33       1.5888  101.93 -114.83  110.16   1.4776
IC  OP32   OP31  *P3   OP34       1.5888  101.93  114.40  109.34   1.4797
IC  OP31   P3    OP32  C31        1.5903  101.93   85.61  119.24   1.4309
IC  P3     OP32  C31   C32        1.5888  119.24 -163.67  110.36   1.5555
IC  C32    OP32  *C31  H31J       1.5555  110.36  123.24  112.29   1.1149
IC  H31J   OP32  *C31  H31K       1.1149  112.29  118.62  108.89   1.1140
IC  HG31   C3    C2    C1         1.1157  107.43  -65.18  112.25   1.5593
IC  C1     C3    *C2   OG12       1.5593  112.25 -122.22  106.09   1.4219
IC  C1     C3    *C2   HG22       1.5593  112.25  120.27  108.54   1.1138
IC  C3     C2    OG12  HO12       1.5543  106.09  -39.60   99.04   0.9676
IC  C3     C2    C1    OP11       1.5543  112.25  164.26  114.43   1.4378
IC  OP11   C2    *C1   HG11       1.4378  114.43 -124.62  107.10   1.1145
IC  HG11   C2    *C1   HG12       1.1145  107.10 -114.05  107.69   1.1117
IC  C2     C1    OP11  P1         1.5593  114.43  -90.31  122.18   1.5885
IC  C1     OP11  P1    OP12       1.4378  122.18  -40.47  102.50   1.5910
IC  OP12   OP11  *P1   OP13       1.5910  102.50  114.98  110.09   1.4771
IC  OP12   OP11  *P1   OP14       1.5910  102.50 -115.36  109.21   1.4819
IC  OP11   P1    OP12  C11        1.5885  102.50  -95.61  123.00   1.4265
IC  P1     OP12  C11   C12        1.5910  123.00   81.19  112.88   1.5535
IC  C12    OP12  *C11  H11J       1.5535  112.88 -123.80  111.65   1.1148
IC  H11J   OP12  *C11  H11K       1.1148  111.65 -117.35  107.38   1.1110
IC  OP12   C11   C12   C13        1.4265  112.88  162.75  111.01   1.5548
IC  C13    C11   *C12  O12        1.5548  111.01  119.22  107.45   1.4324
IC  O12    C11   *C12  H12J       1.4324  107.45  121.50  107.21   1.1164
IC  C11    C12   O12   CA1        1.5535  107.45  143.54  116.43   1.3133
IC  C12    O12   CA1   CA2        1.4324  116.43 -172.80  108.02   1.5341
IC  CA2    O12   *CA1  OA1        1.5341  108.02 -175.93  126.26   1.2216
IC  O12    CA1   CA2   CA3        1.3133  108.02 -148.36  113.31   1.5470
IC  CA3    CA1   *CA2  H2A        1.5470  113.31 -123.41  107.26   1.1100
IC  H2A    CA1   *CA2  H2B        1.1100  107.26 -115.53  107.24   1.1101
IC  C11    C12   C13   O13        1.5535  111.01 -179.49  112.23   1.4463
IC  O13    C12   *C13  H13J       1.4463  112.23 -118.71  106.42   1.1130
IC  H13J   C12   *C13  H13K       1.1130  106.42 -115.08  109.24   1.1142
IC  C12    C13   O13   CB1        1.5548  112.23   87.75  114.75   1.3288
IC  C13    O13   CB1   CB2        1.4463  114.75 -168.75  109.29   1.5293
IC  CB2    O13   *CB1  OB1        1.5293  109.29 -177.26  125.60   1.2177
IC  O13    CB1   CB2   CB3        1.3288  109.29 -159.26  112.09   1.5474
IC  CB3    CB1   *CB2  H2D        1.5474  112.09 -120.96  107.12   1.1105
IC  H2D    CB1   *CB2  H2E        1.1105  107.12 -116.84  107.85   1.1075
IC  OP32   C31   C32   C33        1.4309  110.36  -44.28  110.18   1.5546
IC  C33    C31   *C32  O32        1.5546  110.18  120.84  111.14   1.4409
IC  O32    C31   *C32  H32J       1.4409  111.14  121.75  108.07   1.1150
IC  C31    C32   O32   CC1        1.5555  111.14   69.92  113.95   1.3234
IC  C32    O32   CC1   CC2        1.4409  113.95 -163.73  108.67   1.5294
IC  CC2    O32   *CC1  OC1        1.5294  108.67 -178.62  125.27   1.2211
IC  O32    CC1   CC2   CC3        1.3234  108.67  169.29  114.76   1.5515
IC  CC3    CC1   *CC2  H2R        1.5515  114.76 -118.81  105.73   1.1128
IC  H2R    CC1   *CC2  H2S        1.1128  105.73 -115.50  109.04   1.1050
IC  C31    C32   C33   O33        1.5555  110.18 -170.30  112.58   1.4492
IC  O33    C32   *C33  H33J       1.4492  112.58  125.96  108.97   1.1147
IC  H33J   C32   *C33  H33K       1.1147  108.97  114.33  106.50   1.1147
IC  C32    C33   O33   CD1        1.5546  112.58   86.37  115.24   1.3207
IC  C33    O33   CD1   CD2        1.4492  115.24 -175.48  109.59   1.5292
IC  CD2    O33   *CD1  OD1        1.5292  109.59  178.66  126.37   1.2168
IC  O33    CD1   CD2   CD3        1.3207  109.59 -112.69  113.08   1.5459
IC  CD3    CD1   *CD2  H2X        1.5459  113.08 -119.64  106.06   1.1102
IC  H2X    CD1   *CD2  H2Y        1.1102  106.06 -116.76  109.15   1.1084
IC  CA1    CA2   CA3   CA4        1.5689  106.00   70.58  115.07   1.5306
IC  CA4    CA2   *CA3  H3A        1.5306  115.07 -129.18  107.90   1.1109
IC  H3A    CA2   *CA3  H3B        1.1109  107.90 -105.89  101.69   1.1112
IC  CA2    CA3   CA4   CA5        1.5485  115.07  158.69  108.32   1.5834
IC  CA5    CA3   *CA4  H4A        1.5834  108.32 -118.75  108.71   1.1108
IC  H4A    CA3   *CA4  H4B        1.1108  108.71 -117.19  107.01   1.1110
IC  CA3    CA4   CA5   CA6        1.5306  108.32 -174.04  108.06   1.5368
IC  CA6    CA4   *CA5  H5A        1.5368  108.06 -118.82  105.90   1.1109
IC  H5A    CA4   *CA5  H5B        1.1109  105.90 -121.68  106.09   1.1119
IC  CA4    CA5   CA6   CA7        1.5834  108.06  178.17  110.77   1.5223
IC  CA7    CA5   *CA6  H6A        1.5223  110.77 -132.06  116.95   1.1113
IC  H6A    CA5   *CA6  H6B        1.1113  116.95 -112.47  107.63   1.1111
IC  CA5    CA6   CA7   CA8        1.5368  110.77   59.27  117.63   1.4882
IC  CA8    CA6   *CA7  H7A        1.4882  117.63 -118.56  104.37   1.1116
IC  H7A    CA6   *CA7  H7B        1.1116  104.37 -114.08  107.73   1.1109
IC  CA6    CA7   CA8   CA9        1.5223  117.63   67.91  107.29   1.5222
IC  CA9    CA7   *CA8  H8A        1.5222  107.29 -124.85  113.63   1.1112
IC  H8A    CA7   *CA8  H8B        1.1112  113.63 -117.04  109.09   1.1113
IC  CA7    CA8   CA9   CA10       1.4882  107.29  119.10  123.38   1.3319
IC  CA10   CA8   *CA9  H9A        1.3319  123.38 -177.89  117.11   1.0999
IC  CA8    CA9   CA10  CA11       1.5222  123.38    7.54  131.28   1.5065
IC  CA11   CA9   *CA10 H10A       1.5065  131.28  178.90  115.15   1.0997
IC  CA9    CA10  CA11  CA12       1.3319  131.28  -97.49  113.43   1.5850
IC  CA12   CA10  *CA11 H11A       1.5850  113.43 -130.41  112.16   1.1112
IC  H11A   CA10  *CA11 H11B       1.1112  112.16 -109.74  101.87   1.1115
IC  CA10   CA11  CA12  CA13       1.5065  113.43 -173.72  107.65   1.4866
IC  CA13   CA11  *CA12 H12A       1.4866  107.65 -113.01  107.64   1.1113
IC  H12A   CA11  *CA12 H12B       1.1113  107.64 -111.93  109.75   1.1111
IC  CA11   CA12  CA13  CA14       1.5850  107.65 -179.34  115.75   1.5000
IC  CA14   CA12  *CA13 H13A       1.5000  115.75 -115.95  103.71   1.1118
IC  H13A   CA12  *CA13 H13B       1.1118  103.71 -111.93  109.06   1.1112
IC  CA12   CA13  CA14  CA15       1.4866  115.75  -54.04  114.55   1.5487
IC  CA15   CA13  *CA14 H14A       1.5487  114.55 -122.19  111.44   1.1108
IC  H14A   CA13  *CA14 H14B       1.1108  111.44 -116.88  102.67   1.1109
IC  CA13   CA14  CA15  CA16       1.5000  114.55  -74.45  115.60   1.5143
IC  CA16   CA14  *CA15 H15A       1.5143  115.60 -119.98  104.04   1.1105
IC  H15A   CA14  *CA15 H15B       1.1105  104.04 -110.62  108.03   1.1111
IC  CA14   CA15  CA16  CA17       1.5487  115.60 -160.42  111.25   1.6032
IC  CA17   CA15  *CA16 H16A       1.6032  111.25 -125.34  109.28   1.1106
IC  H16A   CA15  *CA16 H16B       1.1106  109.28 -118.70  112.68   1.1108
IC  CA15   CA16  CA17  CA18       1.5143  111.25  -79.24  109.31   1.5207
IC  CA18   CA16  *CA17 H17A       1.5207  109.31 -117.60  110.70   1.1118
IC  H17A   CA16  *CA17 H17B       1.1118  110.70 -114.15  102.66   1.1109
IC  CA16   CA17  CA18  H18A       1.6032  109.31   69.09  108.47   1.1114
IC  H18A   CA17  *CA18 H18B       1.1114  108.47 -133.81  115.46   1.1115
IC  H18A   CA17  *CA18 H18C       1.1114  108.47  106.76  112.60   1.1111
IC  CB1    CB2   CB3   CB4        1.5293  112.09 -179.75  113.77   1.5373
IC  CB4    CB2   *CB3  H3D        1.5373  113.77 -122.31  109.50   1.1133
IC  H3D    CB2   *CB3  H3E        1.1133  109.50 -116.80  108.92   1.1158
IC  CB2    CB3   CB4   CB5        1.5474  113.77  -56.57  115.13   1.5384
IC  CB5    CB3   *CB4  H4D        1.5384  115.13 -121.97  108.32   1.1129
IC  H4D    CB3   *CB4  H4E        1.1129  108.32 -116.05  108.73   1.1123
IC  CB3    CB4   CB5   CB6        1.5373  115.13  -55.77  113.84   1.5359
IC  CB6    CB4   *CB5  H5D        1.5359  113.84 -121.23  108.23   1.1135
IC  H5D    CB4   *CB5  H5E        1.1135  108.23 -116.40  109.46   1.1127
IC  CB4    CB5   CB6   CB7        1.5384  113.84 -173.32  112.53   1.5350
IC  CB7    CB5   *CB6  H6D        1.5350  112.53 -120.96  109.26   1.1129
IC  H6D    CB5   *CB6  H6E        1.1129  109.26 -117.48  109.43   1.1126
IC  CB5    CB6   CB7   CB8        1.5359  112.53 -175.82  112.56   1.5344
IC  CB8    CB6   *CB7  H7D        1.5344  112.56 -121.89  109.52   1.1131
IC  H7D    CB6   *CB7  H7E        1.1131  109.52 -117.47  108.68   1.1137
IC  CB6    CB7   CB8   CB9        1.5350  112.56  176.00  112.56   1.5350
IC  CB9    CB7   *CB8  H8D        1.5350  112.56 -120.58  108.62   1.1138
IC  H8D    CB7   *CB8  H8E        1.1138  108.62 -117.40  109.53   1.1128
IC  CB7    CB8   CB9   CB10       1.5344  112.56 -174.31  112.58   1.5360
IC  CB10   CB8   *CB9  H9D        1.5360  112.58 -122.42  109.13   1.1122
IC  H9D    CB8   *CB9  H9E        1.1122  109.13 -117.22  108.67   1.1137
IC  CB8    CB9   CB10  CB11       1.5350  112.58  171.88  113.64   1.5381
IC  CB11   CB9   *CB10 H10D       1.5381  113.64 -120.00  108.14   1.1144
IC  H10D   CB9   *CB10 H10E       1.1144  108.14 -116.92  109.62   1.1123
IC  CB9    CB10  CB11  CB12       1.5360  113.64   68.36  113.72   1.5363
IC  CB12   CB10  *CB11 H11D       1.5363  113.72 -122.24  109.08   1.1129
IC  H11D   CB10  *CB11 H11E       1.1129  109.08 -116.74  108.26   1.1132
IC  CB10   CB11  CB12  CB13       1.5381  113.72 -176.80  113.72   1.5378
IC  CB13   CB11  *CB12 H12D       1.5378  113.72 -121.91  109.01   1.1125
IC  H12D   CB11  *CB12 H12E       1.1125  109.01 -117.24  109.07   1.1131
IC  CB11   CB12  CB13  CB14       1.5363  113.72  -65.09  113.76   1.5357
IC  CB14   CB12  *CB13 H13D       1.5357  113.76 -120.67  108.42   1.1141
IC  H13D   CB12  *CB13 H13E       1.1141  108.42 -116.91  109.24   1.1129
IC  CB12   CB13  CB14  CB15       1.5378  113.76 -175.73  112.55   1.5341
IC  CB15   CB13  *CB14 H14D       1.5341  112.55 -121.18  109.65   1.1125
IC  H14D   CB13  *CB14 H14E       1.1125  109.65 -117.71  109.07   1.1133
IC  CB13   CB14  CB15  CB16       1.5357  112.55  179.96  113.22   1.5308
IC  CB16   CB14  *CB15 H15D       1.5308  113.22 -121.67  108.80   1.1142
IC  H15D   CB14  *CB15 H15E       1.1142  108.80 -116.68  108.75   1.1142
IC  CB14   CB15  CB16  H16D       1.5341  113.22   59.92  110.47   1.1114
IC  H16D   CB15  *CB16 H16E       1.1114  110.47 -119.86  110.47   1.1114
IC  H16D   CB15  *CB16 H16F       1.1114  110.47  120.07  110.63   1.1113
IC  CC1    CC2   CC3   CC4        1.4876  108.70  166.49  115.31   1.5516
IC  CC4    CC2   *CC3  H3R        1.5516  115.31 -122.81  110.40   1.1117
IC  H3R    CC2   *CC3  H3S        1.1117  110.40 -108.90  112.78   1.1110
IC  CC2    CC3   CC4   CC5        1.5560  115.31  -58.76  114.09   1.5204
IC  CC5    CC3   *CC4  H4R        1.5204  114.09 -125.99  113.90   1.1108
IC  H4R    CC3   *CC4  H4S        1.1108  113.90 -118.25  104.34   1.1112
IC  CC3    CC4   CC5   CC6        1.5516  114.09 -159.82  106.26   1.5455
IC  CC6    CC4   *CC5  H5R        1.5455  106.26 -120.26  113.02   1.1112
IC  H5R    CC4   *CC5  H5S        1.1112  113.02 -116.51  107.52   1.1101
IC  CC4    CC5   CC6   CC7        1.5204  106.26 -162.84  115.72   1.5093
IC  CC7    CC5   *CC6  H6R        1.5093  115.72 -125.35  109.33   1.1120
IC  H6R    CC5   *CC6  H6S        1.1120  109.33 -115.83  104.84   1.1114
IC  CC5    CC6   CC7   CC8        1.5455  115.72  169.85  115.65   1.5438
IC  CC8    CC6   *CC7  H7R        1.5438  115.65 -119.94  105.61   1.1114
IC  H7R    CC6   *CC7  H7S        1.1114  105.61 -109.43  118.03   1.1113
IC  CC6    CC7   CC8   CC9        1.5093  115.65   68.29  114.74   1.4947
IC  CC9    CC7   *CC8  H8R        1.4947  114.74 -125.62  104.10   1.1108
IC  H8R    CC7   *CC8  H8S        1.1108  104.10 -104.85  109.88   1.1111
IC  CC7    CC8   CC9   CC10       1.5438  114.74  -94.94  122.44   1.3611
IC  CC10   CC8   *CC9  H9R        1.3611  122.44  178.47  118.28   1.0993
IC  CC8    CC9   CC10  CC11       1.4947  122.44    1.31  128.99   1.5289
IC  CC11   CC9   *CC10 H10R       1.5289  128.99 -171.44  117.81   1.0999
IC  CC9    CC10  CC11  CC12       1.3611  128.99 -117.48  117.23   1.5675
IC  CC12   CC10  *CC11 H11R       1.5675  117.23  133.47  119.59   1.1108
IC  H11R   CC10  *CC11 H11S       1.1108  119.59  114.38  108.18   1.1111
IC  CC10   CC11  CC12  CC13       1.5289  117.23  -49.76  118.58   1.4935
IC  CC13   CC11  *CC12 H12R       1.4935  118.58 -124.61  111.80   1.1107
IC  H12R   CC11  *CC12 H12S       1.1107  111.80 -118.72  105.83   1.1104
IC  CC11   CC12  CC13  CC14       1.5675  118.58   98.30  113.13   1.5099
IC  CC14   CC12  *CC13 H13R       1.5099  113.13 -122.89  107.50   1.1109
IC  H13R   CC12  *CC13 H13S       1.1109  107.50 -117.77  111.05   1.1106
IC  CC12   CC13  CC14  CC15       1.4935  113.13   80.43  108.22   1.4802
IC  CC15   CC13  *CC14 H14R       1.4802  108.22 -129.23  111.33   1.1104
IC  H14R   CC13  *CC14 H14S       1.1104  111.33 -110.13   98.50   1.1110
IC  CC13   CC14  CC15  CC16       1.5099  108.22 -167.84  114.83   1.5382
IC  CC16   CC14  *CC15 H15R       1.5382  114.83  120.52  111.86   1.1102
IC  H15R   CC14  *CC15 H15S       1.1102  111.86  115.94  109.88   1.1112
IC  CC14   CC15  CC16  CC17       1.4802  114.83  170.93  115.39   1.4625
IC  CC17   CC15  *CC16 H16R       1.4625  115.39  132.70  112.02   1.1123
IC  H16R   CC15  *CC16 H16S       1.1123  112.02  108.77   98.04   1.1103
IC  CC15   CC16  CC17  CC18       1.5382  115.39   71.39  116.83   1.4835
IC  CC18   CC16  *CC17 H17R       1.4835  116.83 -127.49  108.68   1.1102
IC  H17R   CC16  *CC17 H17S       1.1102  108.68 -116.81  103.93   1.1106
IC  CC16   CC17  CC18  H18R       1.4625  116.83   66.76   99.69   1.1108
IC  H18R   CC17  *CC18 H18S       1.1108   99.69 -115.88  114.54   1.1107
IC  H18R   CC17  *CC18 H18T       1.1108   99.69  118.86  113.91   1.1111
IC  CD1    CD2   CD3   CD4        1.5292  113.08 -164.96  112.68   1.5376
IC  CD4    CD2   *CD3  H3X        1.5376  112.68 -122.71  109.48   1.1130
IC  H3X    CD2   *CD3  H3Y        1.1130  109.48 -117.50  109.46   1.1158
IC  CD2    CD3   CD4   CD5        1.5459  112.68  -56.05  114.87   1.5384
IC  CD5    CD3   *CD4  H4X        1.5384  114.87 -122.39  108.88   1.1135
IC  H4X    CD3   *CD4  H4Y        1.1135  108.88 -116.47  108.31   1.1144
IC  CD3    CD4   CD5   CD6        1.5376  114.87  -62.08  113.82   1.5352
IC  CD6    CD4   *CD5  H5X        1.5352  113.82 -120.45  108.15   1.1142
IC  H5X    CD4   *CD5  H5Y        1.1142  108.15 -116.65  110.02   1.1126
IC  CD4    CD5   CD6   CD7        1.5384  113.82 -173.93  112.13   1.5346
IC  CD7    CD5   *CD6  H6X        1.5346  112.13 -121.46  109.73   1.1130
IC  H6X    CD5   *CD6  H6Y        1.1130  109.73 -117.82  108.98   1.1132
IC  CD5    CD6   CD7   CD8        1.5352  112.13  176.71  112.86   1.5339
IC  CD8    CD6   *CD7  H7X        1.5339  112.86 -120.99  108.98   1.1134
IC  H7X    CD6   *CD7  H7Y        1.1134  108.98 -117.24  109.24   1.1129
IC  CD6    CD7   CD8   CD9        1.5346  112.86 -179.51  112.25   1.5346
IC  CD9    CD7   *CD8  H8X        1.5346  112.25 -121.44  109.34   1.1134
IC  H8X    CD7   *CD8  H8Y        1.1134  109.34 -117.57  109.03   1.1134
IC  CD7    CD8   CD9   CD10       1.5339  112.25  176.04  112.66   1.5351
IC  CD10   CD8   *CD9  H9X        1.5351  112.66 -121.53  108.95   1.1125
IC  H9X    CD8   *CD9  H9Y        1.1125  108.95 -117.19  108.86   1.1136
IC  CD8    CD9   CD10  CD11       1.5346  112.66  172.88  113.48   1.5371
IC  CD11   CD9   *CD10 H10X       1.5371  113.48 -120.25  108.40   1.1141
IC  H10X   CD9   *CD10 H10Y       1.1141  108.40 -116.97  109.60   1.1125
IC  CD9    CD10  CD11  CD12       1.5351  113.48   67.69  114.12   1.5358
IC  CD12   CD10  *CD11 H11X       1.5358  114.12 -121.84  108.97   1.1121
IC  H11X   CD10  *CD11 H11Y       1.1121  108.97 -116.62  108.19   1.1132
IC  CD10   CD11  CD12  CD13       1.5371  114.12 -176.72  113.29   1.5381
IC  CD13   CD11  *CD12 H12X       1.5381  113.29 -122.08  109.14   1.1128
IC  H12X   CD11  *CD12 H12Y       1.1128  109.14 -117.38  109.15   1.1128
IC  CD11   CD12  CD13  CD14       1.5358  113.29  -62.39  113.71   1.5354
IC  CD14   CD12  *CD13 H13X       1.5354  113.71 -120.88  108.48   1.1139
IC  H13X   CD12  *CD13 H13Y       1.1139  108.48 -117.04  109.24   1.1131
IC  CD12   CD13  CD14  CD15       1.5381  113.71 -174.33  112.64   1.5333
IC  CD15   CD13  *CD14 H14X       1.5333  112.64 -121.18  109.76   1.1129
IC  H14X   CD13  *CD14 H14Y       1.1129  109.76 -117.80  109.00   1.1133
IC  CD13   CD14  CD15  CD16       1.5354  112.64  178.46  112.96   1.5300
IC  CD16   CD14  *CD15 H15X       1.5300  112.96 -121.49  108.86   1.1141
IC  H15X   CD14  *CD15 H15Y       1.1141  108.86 -116.85  108.85   1.1141
IC  CD14   CD15  CD16  H16X       1.5333  112.96   60.23  110.39   1.1115
IC  H16X   CD15  *CD16 H16Y       1.1115  110.39 -119.86  110.53   1.1112
IC  H16X   CD15  *CD16 H16Z       1.1115  110.39  120.03  110.61   1.1112

RESI PMCL1      -1.00 ! (PMPG + DPPG) Cardiolipin with head group charge = -1
                      ! Cardiolipin headgroup + 3 C16:0 + 1 C17:cyc 
GROUP                 !
ATOM C3   CTL2  -0.08 !                  HG11                OG12--HO12               HG31
ATOM HG31 HAL2   0.09 ! 		   \                  |                       /
ATOM HG32 HAL2   0.09 !		            C1----------------C2--------------------C3
ATOM P3   PL     1.50 !		           /  \               |                    /  \
ATOM OP33 O2L   -0.78 !                   /    HG12          HG22               HG32   \
ATOM OP34 O2L   -0.78 !                  OP11                                          OP31
ATOM OP31 OSLP  -0.57 !                  |                                             |
ATOM OP32 OSLP  -0.57 !   HP13--OP13(-)--P1(+)--OP14(-)                      OP33(-)--P3(+)--OP34(-)
ATOM C31  CTL2  -0.08 !                  |                                             |
ATOM H31J HAL2   0.09 !                 OP12                                           OP32
ATOM H31K HAL2   0.09 !                  |                                             |
GROUP                 !           H11J--C11--H11K                                H31J--C31--H31K
ATOM C2   CTL1   0.14 !                  |       			               |
ATOM HG22 HAL1   0.09 !		         |				               |
ATOM OG12 OHL   -0.65 !           H12J--C12--------O12--------     	        H32J--C32--------O32-------
ATOM HO12 HOL    0.42 !	                 |	             |	         	       |                  |
GROUP                 !	         	 |		     |                         |                  |
ATOM C1   CTL2   0.17 !	          H13J--C13--H13K	     |		        H33J--C33--H33K           |
ATOM HG11 HAL2   0.09 !	                 |		     |		               |                  |
ATOM HG12 HAL2   0.09 !                  |	             |	                       |                  |
ATOM P1   PL     1.50 !		        O13                  |                        O33                 |
ATOM OP13 OHL   -0.62 !  	         |                   |		               |                  |
ATOM HP13 HOL    0.34 !		        CB1=OB1             CA1=OA1	              CD1=OD1            CC1=OC1
ATOM OP14 O2L   -0.78 !		         |       	     |		               |                  |	   
ATOM OP11 OSLP  -0.57 !	           H2D--CB2--H2E       H2A--CA2--H2B	         H2X--CD2--H2Y      H2R--CC2--H2S  
ATOM OP12 OSLP  -0.57 !	                 |           	     |		               |                  |	   
ATOM C11  CTL2   0.17 !	           H3D--CB3--H3E       H3A--CA3--H3B	         H3X--CD3--H3Y      H3R--CC3--H3S  
ATOM H11J HAL2   0.09 !		         |	             |   	               |                  |	   
ATOM H11K HAL2   0.09 !	           H4D--CB4--H4E       H4A--CA4--H4B	         H4X--CD4--H4Y      H4R--CC4--H4S  
GROUP                 !		         |		     |		               |                  |	   
ATOM C12  CTL1   0.17 !            H5D--CB5--H5E       H5A--CA5--H5B	         H5X--CD5--H5Y      H5R--CC5--H5S  
ATOM H12J HAL1   0.09 !		         |		     |		               |                  |	   
ATOM O12  OSL   -0.49 !	           H6D--CB6--H6E       H6A--CA6--H6B	         H6X--CD6--H6Y      H6R--CC6--H6S  
ATOM CA1  CL     0.90 !		         |		     |		               |                  | 	   
ATOM OA1  OBL   -0.63 !                  |                   |                         |                  |	   
ATOM CA2  CTL2  -0.22 !	           H7D--CB7--H7E       H7A--CA7--H7B             H7X--CD7--H7Y      H7R--CC7--H7S  
ATOM H2A  HAL2   0.09 !		         |		     |	                       |                  |	   
ATOM H2B  HAL2   0.09 !	           H8D--CB8--H8E       H8A--CA8--H8B	         H8X--CD8--H8Y      H8R--CC8--H8S  
GROUP                 !	  	         |		     |		               |                  |	   
ATOM C13  CTL2   0.08 !	           H9D--CB9--H9E       H9A--CA9	     H17A        H9X--CD9--H9Y      H9R--CC9--H9S  	  
ATOM H13J HAL2   0.09 !                  |                   |\     /                  |                  |	   
ATOM H13K HAL2   0.09 !                  |                   | \   /                   |                  |	   
ATOM O13  OSL   -0.49 !                  |                   |  CA17		       |                  |	   
ATOM CB1  CL     0.90 !	                 |		     | /   \                   |                  |	   
ATOM OB1  OBL   -0.63 !                  |                   |/     \                  |                  |	   
ATOM CB2  CTL2  -0.22 !	          H10D--CB10--H10E    H10A--CA10     H17B	H10X--CD10--H10Y   H10R--CC10--H10S	   
ATOM H2D  HAL2   0.09 !		         |		     |  	               |                  |	          				   
ATOM H2E  HAL2   0.09 !           H11D--CB11--H11E    H11A--CA11--H11B	        H11X--CD11--H11Y   H11R--CC11--H11S	    
GROUP                 !	                 |		     |		               |                  |	    
ATOM C32  CTL1   0.17 !	          H12D--CB12--H12E    H12A--CA12--H12B	        H12X--CD12--H12Y   H12R--CC12--H12S
ATOM H32J HAL1   0.09 !		         |		     |	      		       |                  |	    
ATOM O32  OSL   -0.49 !		  H13D--CB13--H13E    H13A--CA13--H13B	        H13X--CD13--H13Y   H13R--CC13--H13S
ATOM CC1  CL     0.90 !	                 |		     |	      	               |                  |	    
ATOM OC1  OBL   -0.63 !		  H14D--CB14--H14E    H14A--CA14--H14B	        H14X--CD14--H14Y   H14R--CC14--H14S
ATOM CC2  CTL2  -0.22 !	                 |		     |	      	               |                  |	    	
ATOM H2R  HAL2   0.09 !		  H15D--CB15--H15E    H15A--CA15--H15B	        H15X--CD15--H15Y   H15R--CC15--H15S
ATOM H2S  HAL2   0.09 !                  |		     |        	               |                  |	   
GROUP                 !		  H16D--CB16--H16E    H16A--CA16--H16B	        H16X--CD16--H16Y   H16R--CC16--H16S
ATOM C33  CTL2   0.08 !                  |		     |	      	               |                  |	   
ATOM H33J HAL2   0.09 !		        H16F                H16C      	              H16Z               H16T       
ATOM H33K HAL2   0.09 !                     
ATOM O33  OSL   -0.49 !		  
ATOM CD1  CL     0.90 !	          
ATOM OD1  OBL   -0.63 !		  
ATOM CD2  CTL2  -0.22 !	          
ATOM H2X  HAL2   0.09 !
ATOM H2Y  HAL2   0.09 !
GROUP                 !
ATOM CA3  CTL2  -0.18 !
ATOM H3A  HAL2   0.09 !
ATOM H3B  HAL2   0.09 !
GROUP                 !
ATOM CA4  CTL2  -0.18 !
ATOM H4A  HAL2   0.09 !
ATOM H4B  HAL2   0.09 !
GROUP                 !
ATOM CA5  CTL2  -0.18 !
ATOM H5A  HAL2   0.09 !
ATOM H5B  HAL2   0.09 !
GROUP                 !
ATOM CA6  CTL2  -0.18 !
ATOM H6A  HAL2   0.09 !
ATOM H6B  HAL2   0.09 !
GROUP                 !
ATOM CA7  CTL2  -0.18 !
ATOM H7A  HAL2   0.09 !
ATOM H7B  HAL2   0.09 !
GROUP                 !
ATOM CA8  CTL2  -0.18 !
ATOM H8A  HAL2   0.09 !
ATOM H8B  HAL2   0.09 !
GROUP                 !
ATOM CA9  CG3RC1 -0.09 !
ATOM H9A  HGA1    0.09 !
GROUP                  !
ATOM CA17 CG3C31 -0.18 !
ATOM H17A HGA2    0.09 !
ATOM H17B HGA2    0.09 !
GROUP                  !
ATOM CA10 CG3RC1 -0.09 !
ATOM H10A HGA1    0.09 !
GROUP                 !
ATOM CA11 CTL2  -0.18 !
ATOM H11A HAL2   0.09 !
ATOM H11B HAL2   0.09 !
GROUP                 !
ATOM CA12 CTL2  -0.18 !
ATOM H12A HAL2   0.09 !
ATOM H12B HAL2   0.09 !
GROUP                 !
ATOM CA13 CTL2  -0.18 !
ATOM H13A HAL2   0.09 !
ATOM H13B HAL2   0.09 !
GROUP                 !
ATOM CA14 CTL2  -0.18 !
ATOM H14A HAL2   0.09 !
ATOM H14B HAL2   0.09 !
GROUP                 !
ATOM CA15 CTL2  -0.18 !
ATOM H15A HAL2   0.09 !
ATOM H15B HAL2   0.09 !
GROUP                 !
ATOM CA16 CTL3  -0.27 !
ATOM H16A HAL3   0.09 !
ATOM H16B HAL3   0.09 !
ATOM H16C HAL3   0.09 !
GROUP                 !
ATOM CB3  CTL2  -0.18 !
ATOM H3D  HAL2   0.09 !
ATOM H3E  HAL2   0.09 !
GROUP                 !
ATOM CB4  CTL2  -0.18 !
ATOM H4D  HAL2   0.09 !
ATOM H4E  HAL2   0.09 !
GROUP                 !
ATOM CB5  CTL2  -0.18 !
ATOM H5D  HAL2   0.09 !
ATOM H5E  HAL2   0.09 !
GROUP                 !
ATOM CB6  CTL2  -0.18 !
ATOM H6D  HAL2   0.09 !
ATOM H6E  HAL2   0.09 !
GROUP                 !
ATOM CB7  CTL2  -0.18 !
ATOM H7D  HAL2   0.09 !
ATOM H7E  HAL2   0.09 !
GROUP                 !
ATOM CB8  CTL2  -0.18 !
ATOM H8D  HAL2   0.09 !
ATOM H8E  HAL2   0.09 !
GROUP                 !
ATOM CB9  CTL2  -0.18 !
ATOM H9D  HAL2   0.09 !
ATOM H9E  HAL2   0.09 !
GROUP                 !
ATOM CB10 CTL2  -0.18 !
ATOM H10D HAL2   0.09 !
ATOM H10E HAL2   0.09 !
GROUP                 !
ATOM CB11 CTL2  -0.18 !
ATOM H11D HAL2   0.09 !
ATOM H11E HAL2   0.09 !
GROUP                 !
ATOM CB12 CTL2  -0.18 !
ATOM H12D HAL2   0.09 !
ATOM H12E HAL2   0.09 !
GROUP                 !
ATOM CB13 CTL2  -0.18 !
ATOM H13D HAL2   0.09 !
ATOM H13E HAL2   0.09 !
GROUP                 !
ATOM CB14 CTL2  -0.18 !
ATOM H14D HAL2   0.09 !
ATOM H14E HAL2   0.09 !
GROUP                 !
ATOM CB15 CTL2  -0.18 !
ATOM H15D HAL2   0.09 !
ATOM H15E HAL2   0.09 !
GROUP                 !
ATOM CB16 CTL3  -0.27 !
ATOM H16D HAL3   0.09 !
ATOM H16E HAL3   0.09 !
ATOM H16F HAL3   0.09 !
GROUP                 !
ATOM CC3  CTL2  -0.18 !
ATOM H3R  HAL2   0.09 !
ATOM H3S  HAL2   0.09 !
GROUP                 !
ATOM CC4  CTL2  -0.18 !
ATOM H4R  HAL2   0.09 !
ATOM H4S  HAL2   0.09 !
GROUP                 !
ATOM CC5  CTL2  -0.18 !
ATOM H5R  HAL2   0.09 !
ATOM H5S  HAL2   0.09 !
GROUP                 !
ATOM CC6  CTL2  -0.18 !
ATOM H6R  HAL2   0.09 !
ATOM H6S  HAL2   0.09 !
GROUP                 !
ATOM CC7  CTL2  -0.18 !
ATOM H7R  HAL2   0.09 !
ATOM H7S  HAL2   0.09 !
GROUP                 !
ATOM CC8  CTL2  -0.18 !
ATOM H8R  HAL2   0.09 !
ATOM H8S  HAL2   0.09 !
GROUP                 !
ATOM CC9  CTL2  -0.18 !
ATOM H9R  HAL2   0.09 !
ATOM H9S  HAL2   0.09 !
GROUP                 !
ATOM CC10 CTL2  -0.18 !
ATOM H10R HAL2   0.09 !
ATOM H10S HAL2   0.09 !
GROUP                 !
ATOM CC11 CTL2  -0.18 !
ATOM H11R HAL2   0.09 !
ATOM H11S HAL2   0.09 !
GROUP                 !
ATOM CC12 CTL2  -0.18 !
ATOM H12R HAL2   0.09 !
ATOM H12S HAL2   0.09 !
GROUP                 !
ATOM CC13 CTL2  -0.18 !
ATOM H13R HAL2   0.09 !
ATOM H13S HAL2   0.09 !
GROUP                 !
ATOM CC14 CTL2  -0.18 !
ATOM H14R HAL2   0.09 !
ATOM H14S HAL2   0.09 !
GROUP                 !
ATOM CC15 CTL2  -0.18 !
ATOM H15R HAL2   0.09 !
ATOM H15S HAL2   0.09 !
GROUP                 !
ATOM CC16 CTL3  -0.27 !
ATOM H16R HAL3   0.09 !
ATOM H16S HAL3   0.09 !
ATOM H16T HAL3   0.09 !
GROUP                 !
ATOM CD3  CTL2  -0.18 !
ATOM H3X  HAL2   0.09 !
ATOM H3Y  HAL2   0.09 !
GROUP                 !
ATOM CD4  CTL2  -0.18 !
ATOM H4X  HAL2   0.09 !
ATOM H4Y  HAL2   0.09 !
GROUP                 !
ATOM CD5  CTL2  -0.18 !
ATOM H5X  HAL2   0.09 !
ATOM H5Y  HAL2   0.09 !
GROUP                 !
ATOM CD6  CTL2  -0.18 !
ATOM H6X  HAL2   0.09 !
ATOM H6Y  HAL2   0.09 !
GROUP                 !
ATOM CD7  CTL2  -0.18 !
ATOM H7X  HAL2   0.09 !
ATOM H7Y  HAL2   0.09 !
GROUP                 !
ATOM CD8  CTL2  -0.18 !
ATOM H8X  HAL2   0.09 !
ATOM H8Y  HAL2   0.09 !
GROUP                 !
ATOM CD9  CTL2  -0.18 !
ATOM H9X  HAL2   0.09 !
ATOM H9Y  HAL2   0.09 !
GROUP                 !
ATOM CD10 CTL2  -0.18 !
ATOM H10X HAL2   0.09 !
ATOM H10Y HAL2   0.09 !
GROUP                 !
ATOM CD11 CTL2  -0.18 !
ATOM H11X HAL2   0.09 !
ATOM H11Y HAL2   0.09 !
GROUP                 !
ATOM CD12 CTL2  -0.18 !
ATOM H12X HAL2   0.09 !
ATOM H12Y HAL2   0.09 !
GROUP                 !
ATOM CD13 CTL2  -0.18 !
ATOM H13X HAL2   0.09 !
ATOM H13Y HAL2   0.09 !
GROUP                 !
ATOM CD14 CTL2  -0.18 !
ATOM H14X HAL2   0.09 !
ATOM H14Y HAL2   0.09 !
GROUP                 !
ATOM CD15 CTL2  -0.18 !
ATOM H15X HAL2   0.09 !
ATOM H15Y HAL2   0.09 !
GROUP                 !
ATOM CD16 CTL3  -0.27 !
ATOM H16X HAL3   0.09 !
ATOM H16Y HAL3   0.09 !
ATOM H16Z HAL3   0.09 !

! Glycerol head
BOND C1   C2   C1   HG11  C1   HG12
BOND C2   OG12 C2   HG22  OG12 HO12 C2 C3
BOND C3   HG31 C3   HG32  
! Phosphates
BOND C1   OP11 C3   OP31
BOND P1   OP11 P1   OP12  P1  OP13 P1  OP14  
BOND OP13 HP13
BOND P3   OP31 P3   OP32  P3  OP33 P3  OP34
! Glycerol Backbones
BOND OP12 C11  C11  H11J C11 H11K
BOND C11  C12
BOND C12  H12J C12  O12
BOND C12  C13
BOND C13  H13J C13  H13K C13 O13
BOND OP32 C31  C31  H31J C31 H31K
BOND C31  C32
BOND C32  H32J C32  O32
BOND C32  C33
BOND C33  H33J C33  H33K C33 O33
! Acyl chain 1
BOND O12  CA1  O13  CB1  O32  CC1  O33  CD1
BOND CA1  OA1  CA1  CA2
BOND CA2  H2A  CA2  H2B  CA2  CA3
BOND CA3  H3A  CA3  H3B  CA3  CA4
BOND CA4  H4A  CA4  H4B  CA4  CA5
BOND CA5  H5A  CA5  H5B  CA5  CA6
BOND CA6  H6A  CA6  H6B  CA6  CA7
BOND CA7  H7A  CA7  H7B  CA7  CA8
BOND CA8  H8A  CA8  H8B  CA8  CA9
BOND CA9  H9A  CA9  CA10 CA9  CA17
BOND CA17 H17A CA17 H17B
BOND CA10 CA17 CA10 H10A CA10 CA11
BOND CA11 H11A CA11 H11B CA11 CA12
BOND CA12 H12A CA12 H12B CA12 CA13
BOND CA13 H13A CA13 H13B CA13 CA14
BOND CA14 H14A CA14 H14B CA14 CA15
BOND CA15 H15A CA15 H15B CA15 CA16
BOND CA16 H16A CA16 H16B CA16 H16C
! Acyl chain 2
BOND CB1  OB1  CB1  CB2
BOND CB2  H2D  CB2  H2E  CB2  CB3
BOND CB3  H3D  CB3  H3E  CB3  CB4
BOND CB4  H4D  CB4  H4E  CB4  CB5
BOND CB5  H5D  CB5  H5E  CB5  CB6
BOND CB6  H6D  CB6  H6E  CB6  CB7
BOND CB7  H7D  CB7  H7E  CB7  CB8
BOND CB8  H8D  CB8  H8E  CB8  CB9
BOND CB9  H9D  CB9  H9E  CB9  CB10
BOND CB10 H10D CB10 H10E CB10 CB11
BOND CB11 H11D CB11 H11E CB11 CB12
BOND CB12 H12D CB12 H12E CB12 CB13
BOND CB13 H13D CB13 H13E CB13 CB14
BOND CB14 H14D CB14 H14E CB14 CB15
BOND CB15 H15D CB15 H15E CB15 CB16
BOND CB16 H16D CB16 H16E CB16 H16F
! Acyl chain 3
BOND CC1  OC1  CC1  CC2
BOND CC2  H2R  CC2  H2S  CC2  CC3
BOND CC3  H3R  CC3  H3S  CC3  CC4
BOND CC4  H4R  CC4  H4S  CC4  CC5
BOND CC5  H5R  CC5  H5S  CC5  CC6
BOND CC6  H6R  CC6  H6S  CC6  CC7
BOND CC7  H7R  CC7  H7S  CC7  CC8
BOND CC8  H8R  CC8  H8S  CC8  CC9
BOND CC9  H9R  CC9  H9S  CC9  CC10
BOND CC10 H10R CC10 H10S CC10 CC11
BOND CC11 H11R CC11 H11S CC11 CC12
BOND CC12 H12R CC12 H12S CC12 CC13
BOND CC13 H13R CC13 H13S CC13 CC14
BOND CC14 H14R CC14 H14S CC14 CC15
BOND CC15 H15R CC15 H15S CC15 CC16
BOND CC16 H16R CC16 H16S CC16 H16T
! Acyl chain 4
BOND CD1  OD1  CD1  CD2
BOND CD2  H2X  CD2  H2Y  CD2  CD3
BOND CD3  H3X  CD3  H3Y  CD3  CD4
BOND CD4  H4X  CD4  H4Y  CD4  CD5
BOND CD5  H5X  CD5  H5Y  CD5  CD6
BOND CD6  H6X  CD6  H6Y  CD6  CD7
BOND CD7  H7X  CD7  H7Y  CD7  CD8
BOND CD8  H8X  CD8  H8Y  CD8  CD9
BOND CD9  H9X  CD9  H9Y  CD9  CD10
BOND CD10 H10X CD10 H10Y CD10 CD11
BOND CD11 H11X CD11 H11Y CD11 CD12
BOND CD12 H12X CD12 H12Y CD12 CD13
BOND CD13 H13X CD13 H13Y CD13 CD14
BOND CD14 H14X CD14 H14Y CD14 CD15
BOND CD15 H15X CD15 H15Y CD15 CD16
BOND CD16 H16X CD16 H16Y CD16 H16Z
!
IMPR CB1  O13  CB2  OB1
IMPR CA1  O12  CA2  OA1
IMPR CD1  O33  CD2  OD1
IMPR CC1  O32  CC2  OC1
!
!IC TABLE
!
IC  OP31  C2    *C3   HG31       1.4314  112.03 -126.36  110.28   1.1143
IC  HG31  C2    *C3   HG32       1.1143  110.28 -116.00  107.83   1.1134
IC  C2    C3    OP31  P3         1.5518  112.03  -85.16  123.42   1.5781
IC  C3    OP31  P3    OP32       1.4314  123.42   95.16   99.81   1.5949
IC  OP32  OP31  *P3   OP33       1.5949   99.81  114.97  109.58   1.4776
IC  OP32  OP31  *P3   OP34       1.5949   99.81 -113.53  108.98   1.4763
IC  OP31  P3    OP32  C31        1.5781   99.81  111.50  119.16   1.4360
IC  P3    OP32  C31   C32        1.5949  119.16   79.93  112.86   1.5601
IC  C32   OP32  *C31  H31J       1.5601  112.86 -123.37  111.88   1.1159
IC  H31J  OP32  *C31  H31K       1.1159  111.88 -117.01  109.05   1.1115
IC  HG31  C3    C2    C1         1.1143  110.28  -38.98  114.38   1.5595
IC  C1    C3    *C2   OG12       1.5595  114.38  123.12  110.08   1.4305
IC  C1    C3    *C2   HG22       1.5595  114.38 -120.07  106.39   1.1139
IC  C3    C2    OG12  HO12       1.5518  110.08  179.61  104.21   0.9626
IC  C3    C2    C1    OP11       1.5518  114.38 -166.76  110.50   1.4418
IC  OP11  C2    *C1   HG11       1.4418  110.50 -118.63  107.02   1.1137
IC  HG11  C2    *C1   HG12       1.1137  107.02 -113.23  110.64   1.1147
IC  C2    C1    OP11  P1         1.5595  110.50  100.97  114.56   1.5701
IC  C1    OP11  P1    OP12       1.4418  114.56 -170.63  108.21   1.5719
IC  OP12  OP11  *P1   OP13       1.5719  108.21  114.04  109.87   1.5524
IC  OP12  OP11  *P1   OP14       1.5719  108.21 -124.34  113.31   1.4680
IC  OP11  P1    OP13  HP13       1.5701  109.87   78.38  110.14   0.9769
IC  OP11  P1    OP12  C11        1.5701  108.21 -174.49  113.53   1.4402
IC  P1    OP12  C11   C12        1.5719  113.53   95.22  112.08   1.5659
IC  C12   OP12  *C11  H11J       1.5659  112.08 -123.36  114.85   1.1216
IC  H11J  OP12  *C11  H11K       1.1216  114.85 -116.29  108.17   1.1100
IC  OP12  C11   C12   C13        1.4402  112.08 -171.97  112.34   1.5598
IC  C13   C11   *C12  O12        1.5598  112.34 -129.73  113.48   1.4454
IC  O12   C11   *C12  H12J       1.4454  113.48 -116.13  105.54   1.1149
IC  C11   C12   O12   CA1        1.5659  113.48   64.62  118.08   1.3164
IC  C12   O12   CA1   CA2        1.4454  118.08 -179.87  109.04   1.5299
IC  CA2   O12   *CA1  OA1        1.5299  109.04  179.54  126.48   1.2178
IC  O12   CA1   CA2   CA3        1.3164  109.04  -99.68  112.46   1.5472
IC  CA3   CA1   *CA2  H2A        1.5472  112.46 -121.59  107.58   1.1084
IC  H2A   CA1   *CA2  H2B        1.1084  107.58 -116.95  108.20   1.1100
IC  C11   C12   C13   O13        1.5659  112.34  171.00  110.17   1.4442
IC  O13   C12   *C13  H13J       1.4442  110.17 -120.21  106.23   1.1183
IC  H13J  C12   *C13  H13K       1.1183  106.23 -116.84  110.76   1.1114
IC  C12   C13   O13   CB1        1.5598  110.17 -166.81  113.49   1.3279
IC  C13   O13   CB1   CB2        1.4442  113.49  179.07  108.91   1.5266
IC  CB2   O13   *CB1  OB1        1.5266  108.91  179.26  125.43   1.2164
IC  O13   CB1   CB2   CB3        1.3279  108.91 -168.63  112.85   1.5470
IC  CB3   CB1   *CB2  H2D        1.5470  112.85 -120.96  107.08   1.1078
IC  H2D   CB1   *CB2  H2E        1.1078  107.08 -116.60  108.17   1.1083
IC  OP32  C31   C32   C33        1.4360  112.86  172.67  112.47   1.5581
IC  C33   C31   *C32  O32        1.5581  112.47 -128.34  112.49   1.4366
IC  O32   C31   *C32  H32J       1.4366  112.49 -116.07  105.95   1.1161
IC  C31   C32   O32   CC1        1.5601  112.49   63.95  119.66   1.3116
IC  C32   O32   CC1   CC2        1.4366  119.66  174.29  107.09   1.5336
IC  CC2   O32   *CC1  OC1        1.5336  107.09 -173.56  127.47   1.2207
IC  O32   CC1   CC2   CC3        1.3116  107.09 -164.46  113.36   1.5473
IC  CC3   CC1   *CC2  H2R        1.5473  113.36 -122.26  107.51   1.1095
IC  H2R   CC1   *CC2  H2S        1.1095  107.51 -116.12  106.49   1.1079
IC  C31   C32   C33   O33        1.5601  112.47  172.98  110.61   1.4451
IC  O33   C32   *C33  H33J       1.4451  110.61 -120.02  107.20   1.1140
IC  H33J  C32   *C33  H33K       1.1140  107.20 -116.59  109.03   1.1135
IC  C32   C33   O33   CD1        1.5581  110.61  171.79  114.01   1.3219
IC  C33   O33   CD1   CD2        1.4451  114.01 -179.82  108.63   1.5286
IC  CD2   O33   *CD1  OD1        1.5286  108.63 -179.11  125.87   1.2176
IC  O33   CD1   CD2   CD3        1.3219  108.63 -179.87  112.70   1.5466
IC  CD3   CD1   *CD2  H2X        1.5466  112.70 -121.86  107.89   1.1090
IC  H2X   CD1   *CD2  H2Y        1.1090  107.89 -116.69  106.84   1.1089
IC  CA1   CA2   CA3   CA4        1.5299  112.46  -72.65  112.78   1.5357
IC  CA4   CA2   *CA3  H3A        1.5357  112.78 -119.28  108.34   1.1147
IC  H3A   CA2   *CA3  H3B        1.1147  108.34 -117.06  110.05   1.1129
IC  CA2   CA3   CA4   CA5        1.5472  112.78 -174.17  113.65   1.5387
IC  CA5   CA3   *CA4  H4A        1.5387  113.65 -123.06  109.83   1.1127
IC  H4A   CA3   *CA4  H4B        1.1127  109.83 -116.54  108.51   1.1143
IC  CA3   CA4   CA5   CA6        1.5357  113.65  -63.24  114.94   1.5387
IC  CA6   CA4   *CA5  H5A        1.5387  114.94 -121.33  108.45   1.1141
IC  H5A   CA4   *CA5  H5B        1.1141  108.45 -116.48  108.66   1.1133
IC  CA4   CA5   CA6   CA7        1.5387  114.94  -61.54  113.57   1.5357
IC  CA7   CA5   *CA6  H6A        1.5357  113.57 -120.25  108.19   1.1142
IC  H6A   CA5   *CA6  H6B        1.1142  108.19 -116.88  109.94   1.1118
IC  CA5   CA6   CA7   CA8        1.5387  113.57 -173.80  112.49   1.5368
IC  CA8   CA6   *CA7  H7A        1.5368  112.49 -121.21  109.61   1.1131
IC  H7A   CA6   *CA7  H7B        1.1131  109.61 -117.26  108.90   1.1119
IC  CA6   CA7   CA8   CA9        1.5357  112.49 -179.80  111.15   1.5288
IC  CA9   CA7   *CA8  H8A        1.5288  111.15 -122.72  109.39   1.1101
IC  H8A   CA7   *CA8  H8B        1.1101  109.39 -116.56  109.32   1.1116
IC  CA7   CA8   CA9   CA10       1.5368  111.15  -77.30  119.88   1.5097
IC  CA10  CA8   *CA9  CA17       1.5097  119.88  -69.78  116.66   1.5237
IC  CA10  CA8   *CA9  H9A        1.5097  119.88  146.11  117.84   1.1032
IC  CA10  CA9   *CA17 H17A       1.5298   59.26  104.14  113.33   1.0805
IC  CA10  CA9   *CA17 H17B       1.5298   59.26 -104.27  113.81   1.0797
IC  CA17  CA9   *CA10 CA11       1.5298   60.17  102.17  120.90   1.5286
IC  CA11  CA9   *CA10 H10A       1.5286  120.90  152.97  115.36   1.1029
IC  CA9   CA10  CA11  CA12       1.5097  120.90 -156.87  110.35   1.5381
IC  CA12  CA10  *CA11 H11A       1.5381  110.35  121.29  111.11   1.1086
IC  H11A  CA10  *CA11 H11B       1.1086  111.11  119.10  109.17   1.1124
IC  CA10  CA11  CA12  CA13       1.5286  110.35 -174.73  113.78   1.5383
IC  CA13  CA11  *CA12 H12A       1.5383  113.78 -122.46  109.26   1.1127
IC  H12A  CA11  *CA12 H12B       1.1127  109.26 -116.89  108.39   1.1140
IC  CA11  CA12  CA13  CA14       1.5381  113.78  -65.46  113.72   1.5374
IC  CA14  CA12  *CA13 H13A       1.5374  113.72 -121.14  108.03   1.1130
IC  H13A  CA12  *CA13 H13B       1.1130  108.03 -116.69  109.13   1.1128
IC  CA12  CA13  CA14  CA15       1.5383  113.72 -179.99  113.77   1.5378
IC  CA15  CA13  *CA14 H14A       1.5378  113.77 -120.74  109.02   1.1129
IC  H14A  CA13  *CA14 H14B       1.1129  109.02 -117.21  109.04   1.1129
IC  CA13  CA14  CA15  CA16       1.5374  113.77   64.12  114.57   1.5322
IC  CA16  CA14  *CA15 H15A       1.5322  114.57 -122.53  108.68   1.1140
IC  H15A  CA14  *CA15 H15B       1.1140  108.68 -116.08  108.17   1.1148
IC  CA14  CA15  CA16  H16A       1.5378  114.57   56.51  110.44   1.1112
IC  H16A  CA15  *CA16 H16B       1.1112  110.44 -120.19  110.86   1.1106
IC  H16A  CA15  *CA16 H16C       1.1112  110.44  119.94  110.49   1.1113
IC  CB1   CB2   CB3   CB4        1.5266  112.85 -169.96  113.08   1.5376
IC  CB4   CB2   *CB3  H3D        1.5376  113.08 -122.66  109.52   1.1132
IC  H3D   CB2   *CB3  H3E        1.1132  109.52 -117.10  109.67   1.1154
IC  CB2   CB3   CB4   CB5        1.5470  113.08  -55.83  114.87   1.5385
IC  CB5   CB3   *CB4  H4D        1.5385  114.87 -122.02  108.60   1.1138
IC  H4D   CB3   *CB4  H4E        1.1138  108.60 -116.38  108.50   1.1144
IC  CB3   CB4   CB5   CB6        1.5376  114.87  -58.80  113.88   1.5356
IC  CB6   CB4   *CB5  H5D        1.5356  113.88 -120.94  108.45   1.1140
IC  H5D   CB4   *CB5  H5E        1.1140  108.45 -116.62  109.60   1.1125
IC  CB4   CB5   CB6   CB7        1.5385  113.88 -177.61  112.33   1.5346
IC  CB7   CB5   *CB6  H6D        1.5346  112.33 -120.85  109.57   1.1122
IC  H6D   CB5   *CB6  H6E        1.1122  109.57 -117.67  109.29   1.1129
IC  CB5   CB6   CB7   CB8        1.5356  112.33 -178.04  112.63   1.5340
IC  CB8   CB6   *CB7  H7D        1.5340  112.63 -121.54  109.17   1.1131
IC  H7D   CB6   *CB7  H7E        1.1131  109.17 -117.45  109.06   1.1136
IC  CB6   CB7   CB8   CB9        1.5346  112.63 -179.44  112.56   1.5345
IC  CB9   CB7   *CB8  H8D        1.5345  112.56 -120.92  109.03   1.1131
IC  H8D   CB7   *CB8  H8E        1.1131  109.03 -117.57  109.27   1.1131
IC  CB7   CB8   CB9   CB10       1.5340  112.56 -179.60  112.44   1.5356
IC  CB10  CB8   *CB9  H9D        1.5356  112.44 -121.78  108.82   1.1122
IC  H9D   CB8   *CB9  H9E        1.1122  108.82 -117.28  108.99   1.1134
IC  CB8   CB9   CB10  CB11       1.5345  112.44  175.48  113.77   1.5381
IC  CB11  CB9   *CB10 H10D       1.5381  113.77 -120.54  108.30   1.1144
IC  H10D  CB9   *CB10 H10E       1.1144  108.30 -116.89  109.38   1.1126
IC  CB9   CB10  CB11  CB12       1.5356  113.77   65.91  113.71   1.5369
IC  CB12  CB10  *CB11 H11D       1.5369  113.71 -122.23  109.11   1.1130
IC  H11D  CB10  *CB11 H11E       1.1130  109.11 -116.62  108.06   1.1131
IC  CB10  CB11  CB12  CB13       1.5381  113.71 -179.53  113.68   1.5381
IC  CB13  CB11  *CB12 H12D       1.5381  113.68 -122.23  109.24   1.1129
IC  H12D  CB11  *CB12 H12E       1.1129  109.24 -117.27  108.98   1.1131
IC  CB11  CB12  CB13  CB14       1.5369  113.68  -65.91  113.81   1.5357
IC  CB14  CB12  *CB13 H13D       1.5357  113.81 -120.61  108.41   1.1141
IC  H13D  CB12  *CB13 H13E       1.1141  108.41 -116.89  109.26   1.1129
IC  CB12  CB13  CB14  CB15       1.5381  113.81 -175.66  112.54   1.5341
IC  CB15  CB13  *CB14 H14D       1.5341  112.54 -121.18  109.69   1.1124
IC  H14D  CB13  *CB14 H14E       1.1124  109.69 -117.74  109.08   1.1133
IC  CB13  CB14  CB15  CB16       1.5357  112.54  179.98  113.21   1.5308
IC  CB16  CB14  *CB15 H15D       1.5308  113.21 -121.66  108.80   1.1142
IC  H15D  CB14  *CB15 H15E       1.1142  108.80 -116.68  108.77   1.1142
IC  CB14  CB15  CB16  H16D       1.5341  113.21   60.10  110.47   1.1113
IC  H16D  CB15  *CB16 H16E       1.1113  110.47 -119.86  110.47   1.1114
IC  H16D  CB15  *CB16 H16F       1.1113  110.47  120.07  110.63   1.1112
IC  CC1   CC2   CC3   CC4        1.5336  113.36  159.10  113.65   1.5383
IC  CC4   CC2   *CC3  H3R        1.5383  113.65 -122.34  110.45   1.1133
IC  H3R   CC2   *CC3  H3S        1.1133  110.45 -116.61  107.75   1.1124
IC  CC2   CC3   CC4   CC5        1.5473  113.65  -64.03  115.09   1.5403
IC  CC5   CC3   *CC4  H4R        1.5403  115.09 -120.94  108.04   1.1118
IC  H4R   CC3   *CC4  H4S        1.1118  108.04 -116.36  108.75   1.1134
IC  CC3   CC4   CC5   CC6        1.5383  115.09  -53.34  114.08   1.5361
IC  CC6   CC4   *CC5  H5R        1.5361  114.08 -121.25  108.56   1.1127
IC  H5R   CC4   *CC5  H5S        1.1127  108.56 -116.59  109.46   1.1125
IC  CC4   CC5   CC6   CC7        1.5403  114.08 -175.83  112.45   1.5343
IC  CC7   CC5   *CC6  H6R        1.5343  112.45 -120.54  109.39   1.1136
IC  H6R   CC5   *CC6  H6S        1.1136  109.39 -117.65  109.41   1.1127
IC  CC5   CC6   CC7   CC8        1.5361  112.45 -177.91  112.51   1.5342
IC  CC8   CC6   *CC7  H7R        1.5342  112.51 -121.64  109.24   1.1129
IC  H7R   CC6   *CC7  H7S        1.1129  109.24 -117.44  108.87   1.1136
IC  CC6   CC7   CC8   CC9        1.5343  112.51  179.29  112.46   1.5346
IC  CC9   CC7   *CC8  H8R        1.5346  112.46 -121.23  109.01   1.1138
IC  H8R   CC7   *CC8  H8S        1.1138  109.01 -117.26  109.20   1.1133
IC  CC7   CC8   CC9   CC10       1.5342  112.46 -179.50  112.54   1.5356
IC  CC10  CC8   *CC9  H9R        1.5356  112.54 -121.79  108.89   1.1123
IC  H9R   CC8   *CC9  H9S        1.1123  108.89 -117.12  108.81   1.1130
IC  CC8   CC9   CC10  CC11       1.5346  112.54  172.76  113.77   1.5381
IC  CC11  CC9   *CC10 H10R       1.5381  113.77 -120.56  108.36   1.1141
IC  H10R  CC9   *CC10 H10S       1.1141  108.36 -116.76  109.34   1.1128
IC  CC9   CC10  CC11  CC12       1.5356  113.77   65.44  113.74   1.5368
IC  CC12  CC10  *CC11 H11R       1.5368  113.74 -122.13  109.19   1.1127
IC  H11R  CC10  *CC11 H11S       1.1127  109.19 -116.69  108.08   1.1131
IC  CC10  CC11  CC12  CC13       1.5381  113.74 -178.80  113.65   1.5382
IC  CC13  CC11  *CC12 H12R       1.5382  113.65 -122.23  109.18   1.1129
IC  H12R  CC11  *CC12 H12S       1.1129  109.18 -117.22  108.97   1.1130
IC  CC11  CC12  CC13  CC14       1.5368  113.65  -65.20  113.84   1.5357
IC  CC14  CC12  *CC13 H13R       1.5357  113.84 -120.68  108.43   1.1141
IC  H13R  CC12  *CC13 H13S       1.1141  108.43 -116.91  109.25   1.1129
IC  CC12  CC13  CC14  CC15       1.5382  113.84 -175.70  112.52   1.5341
IC  CC15  CC13  *CC14 H14R       1.5341  112.52 -121.15  109.71   1.1124
IC  H14R  CC13  *CC14 H14S       1.1124  109.71 -117.76  109.11   1.1133
IC  CC13  CC14  CC15  CC16       1.5357  112.52 -179.95  113.21   1.5308
IC  CC16  CC14  *CC15 H15R       1.5308  113.21 -121.66  108.79   1.1142
IC  H15R  CC14  *CC15 H15S       1.1142  108.79 -116.68  108.78   1.1142
IC  CC14  CC15  CC16  H16R       1.5341  113.21   60.13  110.48   1.1114
IC  H16R  CC15  *CC16 H16S       1.1114  110.48 -119.86  110.46   1.1114
IC  H16R  CC15  *CC16 H16T       1.1114  110.48  120.07  110.63   1.1113
IC  CD1   CD2   CD3   CD4        1.5286  112.70  177.22  113.29   1.5381
IC  CD4   CD2   *CD3  H3X        1.5381  113.29 -122.22  109.75   1.1136
IC  H3X   CD2   *CD3  H3Y        1.1136  109.75 -116.74  109.02   1.1148
IC  CD2   CD3   CD4   CD5        1.5466  113.29  -59.96  115.09   1.5393
IC  CD5   CD3   *CD4  H4X        1.5393  115.09 -121.71  108.40   1.1140
IC  H4X   CD3   *CD4  H4Y        1.1140  108.40 -116.40  108.62   1.1132
IC  CD3   CD4   CD5   CD6        1.5381  115.09  -56.77  113.80   1.5358
IC  CD6   CD4   *CD5  H5X        1.5358  113.80 -120.99  108.41   1.1139
IC  H5X   CD4   *CD5  H5Y        1.1139  108.41 -116.66  109.61   1.1125
IC  CD4   CD5   CD6   CD7        1.5393  113.80 -176.21  112.66   1.5348
IC  CD7   CD5   *CD6  H6X        1.5348  112.66 -120.85  109.46   1.1132
IC  H6X   CD5   *CD6  H6Y        1.1132  109.46 -117.69  109.17   1.1131
IC  CD5   CD6   CD7   CD8        1.5358  112.66 -178.83  112.38   1.5345
IC  CD8   CD6   *CD7  H7X        1.5345  112.38 -121.48  109.30   1.1130
IC  H7X   CD6   *CD7  H7Y        1.1130  109.30 -117.53  109.03   1.1135
IC  CD6   CD7   CD8   CD9        1.5348  112.38  179.35  112.73   1.5349
IC  CD9   CD7   *CD8  H8X        1.5349  112.73 -121.20  108.96   1.1136
IC  H8X   CD7   *CD8  H8Y        1.1136  108.96 -117.31  109.19   1.1132
IC  CD7   CD8   CD9   CD10       1.5345  112.73 -178.92  112.37   1.5357
IC  CD10  CD8   *CD9  H9X        1.5357  112.37 -121.80  108.89   1.1123
IC  H9X   CD8   *CD9  H9Y        1.1123  108.89 -117.31  108.99   1.1134
IC  CD8   CD9   CD10  CD11       1.5349  112.37  175.10  113.87   1.5381
IC  CD11  CD9   *CD10 H10X       1.5381  113.87 -120.54  108.27   1.1143
IC  H10X  CD9   *CD10 H10Y       1.1143  108.27 -116.88  109.38   1.1128
IC  CD9   CD10  CD11  CD12       1.5357  113.87   66.07  113.71   1.5369
IC  CD12  CD10  *CD11 H11X       1.5369  113.71 -122.30  109.21   1.1128
IC  H11X  CD10  *CD11 H11Y       1.1128  109.21 -116.69  108.02   1.1131
IC  CD10  CD11  CD12  CD13       1.5381  113.71  179.76  113.69   1.5383
IC  CD13  CD11  *CD12 H12X       1.5383  113.69 -122.18  109.23   1.1129
IC  H12X  CD11  *CD12 H12Y       1.1129  109.23 -117.24  108.92   1.1130
IC  CD11  CD12  CD13  CD14       1.5369  113.69  -66.02  113.82   1.5359
IC  CD14  CD12  *CD13 H13X       1.5359  113.82 -120.59  108.40   1.1141
IC  H13X  CD12  *CD13 H13Y       1.1141  108.40 -116.90  109.26   1.1128
IC  CD12  CD13  CD14  CD15       1.5383  113.82 -175.64  112.56   1.5342
IC  CD15  CD13  *CD14 H14X       1.5342  112.56 -121.17  109.69   1.1124
IC  H14X  CD13  *CD14 H14Y       1.1124  109.69 -117.73  109.08   1.1133
IC  CD13  CD14  CD15  CD16       1.5359  112.56  179.98  113.21   1.5309
IC  CD16  CD14  *CD15 H15X       1.5309  113.21 -121.67  108.80   1.1141
IC  H15X  CD14  *CD15 H15Y       1.1141  108.80 -116.68  108.75   1.1142
IC  CD14  CD15  CD16  H16X       1.5342  113.21   60.00  110.47   1.1114
IC  H16X  CD15  *CD16 H16Y       1.1114  110.47 -119.85  110.47   1.1114
IC  H16X  CD15  *CD16 H16Z       1.1114  110.47  120.07  110.64   1.1112

RESI PMCL2      -2.00 ! (PMPG + DPPG) Cardiolipin with head group charge = -2
                      ! Cardiolipin headgroup + 3 C16:0 + 1 C17:CYC
GROUP                 !
ATOM C3   CTL2  -0.08 !                  HG11                OG12--HO12               HG31
ATOM HG31 HAL2   0.09 ! 		   \                  |                       /
ATOM HG32 HAL2   0.09 !		            C1----------------C2--------------------C3
ATOM P3   PL     1.50 !		           /  \               |                    /  \
ATOM OP33 O2L   -0.78 !                   /    HG12          HG22               HG32   \
ATOM OP34 O2L   -0.78 !                  OP11                                          OP31
ATOM OP31 OSLP  -0.57 !                  |                                             |
ATOM OP32 OSLP  -0.57 !        OP13(-)--P1(+)--OP14(-)                      OP33(-)--P3(+)--OP34(-)
ATOM C31  CTL2  -0.08 !                  |                                             |
ATOM H31J HAL2   0.09 !                 OP12                                           OP32
ATOM H31K HAL2   0.09 !                  |                                             |
GROUP                 !           H11J--C11--H11K                                H31J--C31--H31K
ATOM C2   CTL1   0.14 !                  |       			               |
ATOM HG22 HAL1   0.09 !		         |				               |
ATOM OG12 OHL   -0.65 !           H12J--C12--------O12--------     	        H32J--C32--------O32-------
ATOM HO12 HOL    0.42 !	                 |	             |	         	       |                  |
GROUP                 !	         	 |		     |                         |                  |
ATOM C1   CTL2  -0.08 !	          H13J--C13--H13K	     |		        H33J--C33--H33K           |
ATOM HG11 HAL2   0.09 !	                 |		     |		               |                  |
ATOM HG12 HAL2   0.09 !                  |	             |	                       |                  |
ATOM P1   PL     1.50 !		        O13                  |                        O33                 |
ATOM OP13 O2L   -0.78 !  	         |                   |		               |                  |
ATOM OP14 O2L   -0.78 !		        CB1=OB1             CA1=OA1	              CD1=OD1            CC1=OC1
ATOM OP11 OSLP  -0.57 !		         |       	     |		               |                  |
ATOM OP12 OSLP  -0.57 !		         |       	     |		               |                  |	   
ATOM C11  CTL2  -0.08 !	           H2D--CB2--H2E       H2A--CA2--H2B	         H2X--CD2--H2Y      H2R--CC2--H2S  
ATOM H11J HAL2   0.09 !	                 |           	     |		               |                  |	   
ATOM H11K HAL2   0.09 !	           H3D--CB3--H3E       H3A--CA3--H3B	         H3X--CD3--H3Y      H3R--CC3--H3S  
GROUP                 !		         |	             |   	               |                  |	   
ATOM C12  CTL1   0.17 !	           H4D--CB4--H4E       H4A--CA4--H4B	         H4X--CD4--H4Y      H4R--CC4--H4S  
ATOM H12J HAL1   0.09 !		         |		     |		               |                  |	   
ATOM O12  OSL   -0.49 !            H5D--CB5--H5E       H5A--CA5--H5B	         H5X--CD5--H5Y      H5R--CC5--H5S  
ATOM CA1  CL     0.90 !		         |		     |		               |                  |	   
ATOM OA1  OBL   -0.63 !	           H6D--CB6--H6E       H6A--CA6--H6B	         H6X--CD6--H6Y      H6R--CC6--H6S  
ATOM CA2  CTL2  -0.22 !		         |		     |		               |                  | 	   
ATOM H2A  HAL2   0.09 !                  |                   |                         |                  |	   
ATOM H2B  HAL2   0.09 !	           H7D--CB7--H7E       H7A--CA7--H7B             H7X--CD7--H7Y      H7R--CC7--H7S  
GROUP                 !		         |		     |	                       |                  |	   
ATOM C13  CTL2   0.08 !	           H8D--CB8--H8E       H8A--CA8--H8B	         H8X--CD8--H8Y      H8R--CC8--H8S  
ATOM H13J HAL2   0.09 !	  	         |		     |		               |                  |	   
ATOM H13K HAL2   0.09 !	           H9D--CB9--H9E       H9A--CA9	     H17A        H9X--CD9--H9Y      H9R--CC9--H9S  
ATOM O13  OSL   -0.49 !                  |                   |\     /                  |                  |	   
ATOM CB1  CL     0.90 !                  |                   | \   /                   |                  |	   
ATOM OB1  OBL   -0.63 !                  |                   |  CA17		       |                  |	   
ATOM CB2  CTL2  -0.22 !	                 |		     | /   \                   |                  |	   
ATOM H2D  HAL2   0.09 !                  |                   |/     \                  |                  |	   
ATOM H2E  HAL2   0.09 !	          H10D--CB10--H10E    H10A--CA10     H17B	H10X--CD10--H10Y   H10R--CC10--H10S
GROUP                 !		         |		     |  	               |                  |	   
ATOM C32  CTL1   0.17 !           H11D--CB11--H11E    H11A--CA11--H11B	        H11X--CD11--H11Y   H11R--CC11--H11S
ATOM H32J HAL1   0.09 !	                 |		     |		               |                  |	   
ATOM O32  OSL   -0.49 !	          H12D--CB12--H12E    H12A--CA12--H12B	        H12X--CD12--H12Y   H12R--CC12--H12S
ATOM CC1  CL     0.90 !		         |		     |	      		       |                  |	   
ATOM OC1  OBL   -0.63 !		  H13D--CB13--H13E    H13A--CA13--H13B	        H13X--CD13--H13Y   H13R--CC13--H13S
ATOM CC2  CTL2  -0.22 !	                 |		     |	      	               |                  |	   
ATOM H2R  HAL2   0.09 !		  H14D--CB14--H14E    H14A--CA14--H14B	        H14X--CD14--H14Y   H14R--CC14--H14S
ATOM H2S  HAL2   0.09 !	                 |		     |	      	               |                  |	   
GROUP                 !		  H15D--CB15--H15E    H15A--CA15--H15B	        H15X--CD15--H15Y   H15R--CC15--H15S
ATOM C33  CTL2   0.08 !                  |		     |        	               |                  |	   
ATOM H33J HAL2   0.09 !		  H16D--CB16--H16E    H16A--CA16--H16B	        H16X--CD16--H16Y   H16R--CC16--H16S
ATOM H33K HAL2   0.09 !                  |		     |	      	               |                  |	   
ATOM O33  OSL   -0.49 !		        H16F                H16C      	              H16Z               H16T      
ATOM CD1  CL     0.90 !
ATOM OD1  OBL   -0.63 !
ATOM CD2  CTL2  -0.22 !
ATOM H2X  HAL2   0.09 !
ATOM H2Y  HAL2   0.09 !
GROUP                 !
ATOM CA3  CTL2  -0.18 !
ATOM H3A  HAL2   0.09 !
ATOM H3B  HAL2   0.09 !
GROUP                 !
ATOM CA4  CTL2  -0.18 !
ATOM H4A  HAL2   0.09 !
ATOM H4B  HAL2   0.09 !
GROUP                 !
ATOM CA5  CTL2  -0.18 !
ATOM H5A  HAL2   0.09 !
ATOM H5B  HAL2   0.09 !
GROUP                 !
ATOM CA6  CTL2  -0.18 !
ATOM H6A  HAL2   0.09 !
ATOM H6B  HAL2   0.09 !
GROUP                 !
ATOM CA7  CTL2  -0.18 !
ATOM H7A  HAL2   0.09 !
ATOM H7B  HAL2   0.09 !
GROUP                 !
ATOM CA8  CTL2  -0.18 !
ATOM H8A  HAL2   0.09 !
ATOM H8B  HAL2   0.09 !
GROUP                 !
ATOM CA9  CG3RC1 -0.09 !
ATOM H9A  HGA1    0.09 !
GROUP                  !
ATOM CA17 CG3C31 -0.18 !
ATOM H17A HGA2    0.09 !
ATOM H17B HGA2    0.09 !
GROUP                  !
ATOM CA10 CG3RC1 -0.09 !
ATOM H10A HGA1    0.09 !
GROUP                 !
ATOM CA11 CTL2  -0.18 !
ATOM H11A HAL2   0.09 !
ATOM H11B HAL2   0.09 !
GROUP                 !
ATOM CA12 CTL2  -0.18 !
ATOM H12A HAL2   0.09 !
ATOM H12B HAL2   0.09 !
GROUP                 !
ATOM CA13 CTL2  -0.18 !
ATOM H13A HAL2   0.09 !
ATOM H13B HAL2   0.09 !
GROUP                 !
ATOM CA14 CTL2  -0.18 !
ATOM H14A HAL2   0.09 !
ATOM H14B HAL2   0.09 !
GROUP                 !
ATOM CA15 CTL2  -0.18 !
ATOM H15A HAL2   0.09 !
ATOM H15B HAL2   0.09 !
GROUP                 !
ATOM CA16 CTL3  -0.27 !
ATOM H16A HAL3   0.09 !
ATOM H16B HAL3   0.09 !
ATOM H16C HAL3   0.09 !
GROUP                 !
ATOM CB3  CTL2  -0.18 !
ATOM H3D  HAL2   0.09 !
ATOM H3E  HAL2   0.09 !
GROUP                 !
ATOM CB4  CTL2  -0.18 !
ATOM H4D  HAL2   0.09 !
ATOM H4E  HAL2   0.09 !
GROUP                 !
ATOM CB5  CTL2  -0.18 !
ATOM H5D  HAL2   0.09 !
ATOM H5E  HAL2   0.09 !
GROUP                 !
ATOM CB6  CTL2  -0.18 !
ATOM H6D  HAL2   0.09 !
ATOM H6E  HAL2   0.09 !
GROUP                 !
ATOM CB7  CTL2  -0.18 !
ATOM H7D  HAL2   0.09 !
ATOM H7E  HAL2   0.09 !
GROUP                 !
ATOM CB8  CTL2  -0.18 !
ATOM H8D  HAL2   0.09 !
ATOM H8E  HAL2   0.09 !
GROUP                 !
ATOM CB9  CTL2  -0.18 !
ATOM H9D  HAL2   0.09 !
ATOM H9E  HAL2   0.09 !
GROUP                 !
ATOM CB10 CTL2  -0.18 !
ATOM H10D HAL2   0.09 !
ATOM H10E HAL2   0.09 !
GROUP                 !
ATOM CB11 CTL2  -0.18 !
ATOM H11D HAL2   0.09 !
ATOM H11E HAL2   0.09 !
GROUP                 !
ATOM CB12 CTL2  -0.18 !
ATOM H12D HAL2   0.09 !
ATOM H12E HAL2   0.09 !
GROUP                 !
ATOM CB13 CTL2  -0.18 !
ATOM H13D HAL2   0.09 !
ATOM H13E HAL2   0.09 !
GROUP                 !
ATOM CB14 CTL2  -0.18 !
ATOM H14D HAL2   0.09 !
ATOM H14E HAL2   0.09 !
GROUP                 !
ATOM CB15 CTL2  -0.18 !
ATOM H15D HAL2   0.09 !
ATOM H15E HAL2   0.09 !
GROUP                 !
ATOM CB16 CTL3  -0.27 !
ATOM H16D HAL3   0.09 !
ATOM H16E HAL3   0.09 !
ATOM H16F HAL3   0.09 !
GROUP                 !
ATOM CC3  CTL2  -0.18 !
ATOM H3R  HAL2   0.09 !
ATOM H3S  HAL2   0.09 !
GROUP                 !
ATOM CC4  CTL2  -0.18 !
ATOM H4R  HAL2   0.09 !
ATOM H4S  HAL2   0.09 !
GROUP                 !
ATOM CC5  CTL2  -0.18 !
ATOM H5R  HAL2   0.09 !
ATOM H5S  HAL2   0.09 !
GROUP                 !
ATOM CC6  CTL2  -0.18 !
ATOM H6R  HAL2   0.09 !
ATOM H6S  HAL2   0.09 !
GROUP                 !
ATOM CC7  CTL2  -0.18 !
ATOM H7R  HAL2   0.09 !
ATOM H7S  HAL2   0.09 !
GROUP                 !
ATOM CC8  CTL2  -0.18 !
ATOM H8R  HAL2   0.09 !
ATOM H8S  HAL2   0.09 !
GROUP                 !
ATOM CC9  CTL2  -0.18 !
ATOM H9R  HAL2   0.09 !
ATOM H9S  HAL2   0.09 !
GROUP                 !
ATOM CC10 CTL2  -0.18 !
ATOM H10R HAL2   0.09 !
ATOM H10S HAL2   0.09 !
GROUP                 !
ATOM CC11 CTL2  -0.18 !
ATOM H11R HAL2   0.09 !
ATOM H11S HAL2   0.09 !
GROUP                 !
ATOM CC12 CTL2  -0.18 !
ATOM H12R HAL2   0.09 !
ATOM H12S HAL2   0.09 !
GROUP                 !
ATOM CC13 CTL2  -0.18 !
ATOM H13R HAL2   0.09 !
ATOM H13S HAL2   0.09 !
GROUP                 !
ATOM CC14 CTL2  -0.18 !
ATOM H14R HAL2   0.09 !
ATOM H14S HAL2   0.09 !
GROUP                 !
ATOM CC15 CTL2  -0.18 !
ATOM H15R HAL2   0.09 !
ATOM H15S HAL2   0.09 !
GROUP                 !
ATOM CC16 CTL3  -0.27 !
ATOM H16R HAL3   0.09 !
ATOM H16S HAL3   0.09 !
ATOM H16T HAL3   0.09 !
GROUP                 !
ATOM CD3  CTL2  -0.18 !
ATOM H3X  HAL2   0.09 !
ATOM H3Y  HAL2   0.09 !
GROUP                 !
ATOM CD4  CTL2  -0.18 !
ATOM H4X  HAL2   0.09 !
ATOM H4Y  HAL2   0.09 !
GROUP                 !
ATOM CD5  CTL2  -0.18 !
ATOM H5X  HAL2   0.09 !
ATOM H5Y  HAL2   0.09 !
GROUP                 !
ATOM CD6  CTL2  -0.18 !
ATOM H6X  HAL2   0.09 !
ATOM H6Y  HAL2   0.09 !
GROUP                 !
ATOM CD7  CTL2  -0.18 !
ATOM H7X  HAL2   0.09 !
ATOM H7Y  HAL2   0.09 !
GROUP                 !
ATOM CD8  CTL2  -0.18 !
ATOM H8X  HAL2   0.09 !
ATOM H8Y  HAL2   0.09 !
GROUP                 !
ATOM CD9  CTL2  -0.18 !
ATOM H9X  HAL2   0.09 !
ATOM H9Y  HAL2   0.09 !
GROUP                 !
ATOM CD10 CTL2  -0.18 !
ATOM H10X HAL2   0.09 !
ATOM H10Y HAL2   0.09 !
GROUP                 !
ATOM CD11 CTL2  -0.18 !
ATOM H11X HAL2   0.09 !
ATOM H11Y HAL2   0.09 !
GROUP                 !
ATOM CD12 CTL2  -0.18 !
ATOM H12X HAL2   0.09 !
ATOM H12Y HAL2   0.09 !
GROUP                 !
ATOM CD13 CTL2  -0.18 !
ATOM H13X HAL2   0.09 !
ATOM H13Y HAL2   0.09 !
GROUP                 !
ATOM CD14 CTL2  -0.18 !
ATOM H14X HAL2   0.09 !
ATOM H14Y HAL2   0.09 !
GROUP                 !
ATOM CD15 CTL2  -0.18 !
ATOM H15X HAL2   0.09 !
ATOM H15Y HAL2   0.09 !
GROUP                 !
ATOM CD16 CTL3  -0.27 !
ATOM H16X HAL3   0.09 !
ATOM H16Y HAL3   0.09 !
ATOM H16Z HAL3   0.09 !
! Glycerol head
BOND C1   C2   C1   HG11  C1   HG12
BOND C2   OG12 C2   HG22  OG12 HO12 C2 C3
BOND C3   HG31 C3   HG32  
! Phosphates
BOND C1   OP11 C3   OP31
BOND P1   OP11 P1   OP12  P1  OP13 P1  OP14  
BOND P3   OP31 P3   OP32  P3  OP33 P3  OP34
! Glycerol Backbones
BOND OP12 C11  C11  H11J C11 H11K
BOND C11  C12
BOND C12  H12J C12  O12
BOND C12  C13
BOND C13  H13J C13  H13K C13 O13
BOND OP32 C31  C31  H31J C31 H31K
BOND C31  C32
BOND C32  H32J C32  O32
BOND C32  C33
BOND C33  H33J C33  H33K C33 O33
! Acyl chain 1
BOND O12  CA1  O13  CB1  O32  CC1  O33  CD1
BOND CA1  OA1  CA1  CA2
BOND CA2  H2A  CA2  H2B  CA2  CA3
BOND CA3  H3A  CA3  H3B  CA3  CA4
BOND CA4  H4A  CA4  H4B  CA4  CA5
BOND CA5  H5A  CA5  H5B  CA5  CA6
BOND CA6  H6A  CA6  H6B  CA6  CA7
BOND CA7  H7A  CA7  H7B  CA7  CA8
BOND CA8  H8A  CA8  H8B  CA8  CA9
BOND CA9  H9A  CA9  CA10 CA9  CA17
BOND CA17 H17A CA17 H17B CA17 CA10
BOND CA10 H10A CA10 CA11
BOND CA11 H11A CA11 H11B CA11 CA12
BOND CA12 H12A CA12 H12B CA12 CA13
BOND CA13 H13A CA13 H13B CA13 CA14
BOND CA14 H14A CA14 H14B CA14 CA15
BOND CA15 H15A CA15 H15B CA15 CA16
BOND CA16 H16A CA16 H16B CA16 H16C
! Acyl chain 2
BOND CB1  OB1  CB1  CB2
BOND CB2  H2D  CB2  H2E  CB2  CB3
BOND CB3  H3D  CB3  H3E  CB3  CB4
BOND CB4  H4D  CB4  H4E  CB4  CB5
BOND CB5  H5D  CB5  H5E  CB5  CB6
BOND CB6  H6D  CB6  H6E  CB6  CB7
BOND CB7  H7D  CB7  H7E  CB7  CB8
BOND CB8  H8D  CB8  H8E  CB8  CB9
BOND CB9  H9D  CB9  H9E  CB9  CB10
BOND CB10 H10D CB10 H10E CB10 CB11
BOND CB11 H11D CB11 H11E CB11 CB12
BOND CB12 H12D CB12 H12E CB12 CB13
BOND CB13 H13D CB13 H13E CB13 CB14
BOND CB14 H14D CB14 H14E CB14 CB15
BOND CB15 H15D CB15 H15E CB15 CB16
BOND CB16 H16D CB16 H16E CB16 H16F
! Acyl chain 3
BOND CC1  OC1  CC1  CC2
BOND CC2  H2R  CC2  H2S  CC2  CC3
BOND CC3  H3R  CC3  H3S  CC3  CC4
BOND CC4  H4R  CC4  H4S  CC4  CC5
BOND CC5  H5R  CC5  H5S  CC5  CC6
BOND CC6  H6R  CC6  H6S  CC6  CC7
BOND CC7  H7R  CC7  H7S  CC7  CC8
BOND CC8  H8R  CC8  H8S  CC8  CC9
BOND CC9  H9R  CC9  H9S  CC9  CC10
BOND CC10 H10R CC10 H10S CC10 CC11
BOND CC11 H11R CC11 H11S CC11 CC12
BOND CC12 H12R CC12 H12S CC12 CC13
BOND CC13 H13R CC13 H13S CC13 CC14
BOND CC14 H14R CC14 H14S CC14 CC15
BOND CC15 H15R CC15 H15S CC15 CC16
BOND CC16 H16R CC16 H16S CC16 H16T
! Acyl chain 4
BOND CD1  OD1  CD1  CD2
BOND CD2  H2X  CD2  H2Y  CD2  CD3
BOND CD3  H3X  CD3  H3Y  CD3  CD4
BOND CD4  H4X  CD4  H4Y  CD4  CD5
BOND CD5  H5X  CD5  H5Y  CD5  CD6
BOND CD6  H6X  CD6  H6Y  CD6  CD7
BOND CD7  H7X  CD7  H7Y  CD7  CD8
BOND CD8  H8X  CD8  H8Y  CD8  CD9
BOND CD9  H9X  CD9  H9Y  CD9  CD10
BOND CD10 H10X CD10 H10Y CD10 CD11
BOND CD11 H11X CD11 H11Y CD11 CD12
BOND CD12 H12X CD12 H12Y CD12 CD13
BOND CD13 H13X CD13 H13Y CD13 CD14
BOND CD14 H14X CD14 H14Y CD14 CD15
BOND CD15 H15X CD15 H15Y CD15 CD16
BOND CD16 H16X CD16 H16Y CD16 H16Z
!
IMPR CB1  O13  CB2  OB1
IMPR CA1  O12  CA2  OA1
IMPR CD1  O33  CD2  OD1
IMPR CC1  O32  CC2  OC1
!
!IC TABLE
!
IC  OP31   C2    *C3   HG31       1.4404  111.77  121.98  107.43   1.1157
IC  HG31   C2    *C3   HG32       1.1157  107.43  116.50  107.43   1.1155
IC  C2     C3    OP31  P3         1.5543  111.77  178.39  118.46   1.5903
IC  C3     OP31  P3    OP32       1.4404  118.46   53.85  101.93   1.5888
IC  OP32   OP31  *P3   OP33       1.5888  101.93 -114.83  110.16   1.4776
IC  OP32   OP31  *P3   OP34       1.5888  101.93  114.40  109.34   1.4797
IC  OP31   P3    OP32  C31        1.5903  101.93   85.61  119.24   1.4309
IC  P3     OP32  C31   C32        1.5888  119.24 -163.67  110.36   1.5555
IC  C32    OP32  *C31  H31J       1.5555  110.36  123.24  112.29   1.1149
IC  H31J   OP32  *C31  H31K       1.1149  112.29  118.62  108.89   1.1140
IC  HG31   C3    C2    C1         1.1157  107.43  -65.18  112.25   1.5593
IC  C1     C3    *C2   OG12       1.5593  112.25 -122.22  106.09   1.4219
IC  C1     C3    *C2   HG22       1.5593  112.25  120.27  108.54   1.1138
IC  C3     C2    OG12  HO12       1.5543  106.09  -39.60   99.04   0.9676
IC  C3     C2    C1    OP11       1.5543  112.25  164.26  114.43   1.4378
IC  OP11   C2    *C1   HG11       1.4378  114.43 -124.62  107.10   1.1145
IC  HG11   C2    *C1   HG12       1.1145  107.10 -114.05  107.69   1.1117
IC  C2     C1    OP11  P1         1.5593  114.43  -90.31  122.18   1.5885
IC  C1     OP11  P1    OP12       1.4378  122.18  -40.47  102.50   1.5910
IC  OP12   OP11  *P1   OP13       1.5910  102.50  114.98  110.09   1.4771
IC  OP12   OP11  *P1   OP14       1.5910  102.50 -115.36  109.21   1.4819
IC  OP11   P1    OP12  C11        1.5885  102.50  -95.61  123.00   1.4265
IC  P1     OP12  C11   C12        1.5910  123.00   81.19  112.88   1.5535
IC  C12    OP12  *C11  H11J       1.5535  112.88 -123.80  111.65   1.1148
IC  H11J   OP12  *C11  H11K       1.1148  111.65 -117.35  107.38   1.1110
IC  OP12   C11   C12   C13        1.4265  112.88  162.75  111.01   1.5548
IC  C13    C11   *C12  O12        1.5548  111.01  119.22  107.45   1.4324
IC  O12    C11   *C12  H12J       1.4324  107.45  121.50  107.21   1.1164
IC  C11    C12   O12   CA1        1.5535  107.45  143.54  116.43   1.3133
IC  C12    O12   CA1   CA2        1.4324  116.43 -172.80  108.02   1.5341
IC  CA2    O12   *CA1  OA1        1.5341  108.02 -175.93  126.26   1.2216
IC  O12    CA1   CA2   CA3        1.3133  108.02 -148.36  113.31   1.5470
IC  CA3    CA1   *CA2  H2A        1.5470  113.31 -123.41  107.26   1.1100
IC  H2A    CA1   *CA2  H2B        1.1100  107.26 -115.53  107.24   1.1101
IC  C11    C12   C13   O13        1.5535  111.01 -179.49  112.23   1.4463
IC  O13    C12   *C13  H13J       1.4463  112.23 -118.71  106.42   1.1130
IC  H13J   C12   *C13  H13K       1.1130  106.42 -115.08  109.24   1.1142
IC  C12    C13   O13   CB1        1.5548  112.23   87.75  114.75   1.3288
IC  C13    O13   CB1   CB2        1.4463  114.75 -168.75  109.29   1.5293
IC  CB2    O13   *CB1  OB1        1.5293  109.29 -177.26  125.60   1.2177
IC  O13    CB1   CB2   CB3        1.3288  109.29 -159.26  112.09   1.5474
IC  CB3    CB1   *CB2  H2D        1.5474  112.09 -120.96  107.12   1.1105
IC  H2D    CB1   *CB2  H2E        1.1105  107.12 -116.84  107.85   1.1075
IC  OP32   C31   C32   C33        1.4309  110.36  -44.28  110.18   1.5546
IC  C33    C31   *C32  O32        1.5546  110.18  120.84  111.14   1.4409
IC  O32    C31   *C32  H32J       1.4409  111.14  121.75  108.07   1.1150
IC  C31    C32   O32   CC1        1.5555  111.14   69.92  113.95   1.3234
IC  C32    O32   CC1   CC2        1.4409  113.95 -163.73  108.67   1.5294
IC  CC2    O32   *CC1  OC1        1.5294  108.67 -178.62  125.27   1.2211
IC  O32    CC1   CC2   CC3        1.3234  108.67  169.29  114.76   1.5515
IC  CC3    CC1   *CC2  H2R        1.5515  114.76 -118.81  105.73   1.1128
IC  H2R    CC1   *CC2  H2S        1.1128  105.73 -115.50  109.04   1.1050
IC  C31    C32   C33   O33        1.5555  110.18 -170.30  112.58   1.4492
IC  O33    C32   *C33  H33J       1.4492  112.58  125.96  108.97   1.1147
IC  H33J   C32   *C33  H33K       1.1147  108.97  114.33  106.50   1.1147
IC  C32    C33   O33   CD1        1.5546  112.58   86.37  115.24   1.3207
IC  C33    O33   CD1   CD2        1.4492  115.24 -175.48  109.59   1.5292
IC  CD2    O33   *CD1  OD1        1.5292  109.59  178.66  126.37   1.2168
IC  O33    CD1   CD2   CD3        1.3207  109.59 -112.69  113.08   1.5459
IC  CD3    CD1   *CD2  H2X        1.5459  113.08 -119.64  106.06   1.1102
IC  H2X    CD1   *CD2  H2Y        1.1102  106.06 -116.76  109.15   1.1084
IC  CA1    CA2   CA3   CA4        1.5341  113.31  -90.85  112.33   1.5335
IC  CA4    CA2   *CA3  H3A        1.5335  112.33 -119.04  108.72   1.1138
IC  H3A    CA2   *CA3  H3B        1.1138  108.72 -117.35  110.01   1.1120
IC  CA2    CA3   CA4   CA5        1.5470  112.33  171.12  113.32   1.5388
IC  CA5    CA3   *CA4  H4A        1.5388  113.32 -123.59  109.50   1.1129
IC  H4A    CA3   *CA4  H4B        1.1129  109.50 -115.18  108.13   1.1141
IC  CA3    CA4   CA5   CA6        1.5335  113.32  -70.58  114.83   1.5415
IC  CA6    CA4   *CA5  H5A        1.5415  114.83 -120.76  107.77   1.1112
IC  H5A    CA4   *CA5  H5B        1.1112  107.77 -116.12  108.97   1.1121
IC  CA4    CA5   CA6   CA7        1.5388  114.83  -54.59  113.60   1.5367
IC  CA7    CA5   *CA6  H6A        1.5367  113.60 -121.30  108.70   1.1128
IC  H6A    CA5   *CA6  H6B        1.1128  108.70 -117.34  109.35   1.1124
IC  CA5    CA6   CA7   CA8        1.5415  113.60 -175.73  113.55   1.5363
IC  CA8    CA6   *CA7  H7A        1.5363  113.55 -119.83  108.95   1.1157
IC  H7A    CA6   *CA7  H7B        1.1157  108.95 -117.14  109.37   1.1099
IC  CA6    CA7   CA8   CA9        1.5367  113.55 -169.18  110.39   1.5298
IC  CA9    CA7   *CA8  H8A        1.5298  110.39 -123.41  109.97   1.1091
IC  H8A    CA7   *CA8  H8B        1.1091  109.97 -117.61  108.74   1.1130
IC  CA7    CA8   CA9   CA10       1.5363  110.39  -75.06  119.81   1.5091
IC  CA10   CA8   *CA9  CA17       1.5091  119.81  -70.11  117.53   1.5234
IC  CA10   CA8   *CA9  H9A        1.5091  119.81  144.51  117.37   1.1050
IC  CA10   CA9   *CA17 H17A       1.5290   59.26  103.84  113.36   1.0808
IC  CA10   CA9   *CA17 H17B       1.5290   59.26 -104.32  113.75   1.0793
IC  CA17   CA9   *CA10 CA11       1.5290   60.19  102.01  120.98   1.5275
IC  CA11   CA9   *CA10 H10A       1.5275  120.98  152.12  114.86   1.1044
IC  CA9    CA10  CA11  CA12       1.5091  120.98 -158.05  110.02   1.5368
IC  CA12   CA10  *CA11 H11A       1.5368  110.02  122.06  111.31   1.1084
IC  H11A   CA10  *CA11 H11B       1.1084  111.31  119.12  108.66   1.1115
IC  CA10   CA11  CA12  CA13       1.5275  110.02 -173.90  114.47   1.5369
IC  CA13   CA11  *CA12 H12A       1.5369  114.47 -122.88  109.11   1.1118
IC  H12A   CA11  *CA12 H12B       1.1118  109.11 -117.07  107.71   1.1153
IC  CA11   CA12  CA13  CA14       1.5368  114.47  -64.73  113.93   1.5359
IC  CA14   CA12  *CA13 H13A       1.5359  113.93 -121.52  108.07   1.1129
IC  H13A   CA12  *CA13 H13B       1.1129  108.07 -116.19  109.02   1.1129
IC  CA12   CA13  CA14  CA15       1.5369  113.93 -179.46  113.24   1.5368
IC  CA15   CA13  *CA14 H14A       1.5368  113.24 -120.32  108.71   1.1128
IC  H14A   CA13  *CA14 H14B       1.1128  108.71 -117.34  109.56   1.1122
IC  CA13   CA14  CA15  CA16       1.5359  113.24   69.05  114.41   1.5315
IC  CA16   CA14  *CA15 H15A       1.5315  114.41 -122.58  108.59   1.1140
IC  H15A   CA14  *CA15 H15B       1.1140  108.59 -115.96  108.27   1.1135
IC  CA14   CA15  CA16  H16A       1.5368  114.41   57.17  110.45   1.1111
IC  H16A   CA15  *CA16 H16B       1.1111  110.45 -120.11  110.71   1.1109
IC  H16A   CA15  *CA16 H16C       1.1111  110.45  120.04  110.50   1.1111
IC  CB1    CB2   CB3   CB4        1.5293  112.09 -179.75  113.77   1.5373
IC  CB4    CB2   *CB3  H3D        1.5373  113.77 -122.31  109.50   1.1133
IC  H3D    CB2   *CB3  H3E        1.1133  109.50 -116.80  108.92   1.1158
IC  CB2    CB3   CB4   CB5        1.5474  113.77  -56.57  115.13   1.5384
IC  CB5    CB3   *CB4  H4D        1.5384  115.13 -121.97  108.32   1.1129
IC  H4D    CB3   *CB4  H4E        1.1129  108.32 -116.05  108.73   1.1123
IC  CB3    CB4   CB5   CB6        1.5373  115.13  -55.77  113.84   1.5359
IC  CB6    CB4   *CB5  H5D        1.5359  113.84 -121.23  108.23   1.1135
IC  H5D    CB4   *CB5  H5E        1.1135  108.23 -116.40  109.46   1.1127
IC  CB4    CB5   CB6   CB7        1.5384  113.84 -173.32  112.53   1.5350
IC  CB7    CB5   *CB6  H6D        1.5350  112.53 -120.96  109.26   1.1129
IC  H6D    CB5   *CB6  H6E        1.1129  109.26 -117.48  109.43   1.1126
IC  CB5    CB6   CB7   CB8        1.5359  112.53 -175.82  112.56   1.5344
IC  CB8    CB6   *CB7  H7D        1.5344  112.56 -121.89  109.52   1.1131
IC  H7D    CB6   *CB7  H7E        1.1131  109.52 -117.47  108.68   1.1137
IC  CB6    CB7   CB8   CB9        1.5350  112.56  176.00  112.56   1.5350
IC  CB9    CB7   *CB8  H8D        1.5350  112.56 -120.58  108.62   1.1138
IC  H8D    CB7   *CB8  H8E        1.1138  108.62 -117.40  109.53   1.1128
IC  CB7    CB8   CB9   CB10       1.5344  112.56 -174.31  112.58   1.5360
IC  CB10   CB8   *CB9  H9D        1.5360  112.58 -122.42  109.13   1.1122
IC  H9D    CB8   *CB9  H9E        1.1122  109.13 -117.22  108.67   1.1137
IC  CB8    CB9   CB10  CB11       1.5350  112.58  171.88  113.64   1.5381
IC  CB11   CB9   *CB10 H10D       1.5381  113.64 -120.00  108.14   1.1144
IC  H10D   CB9   *CB10 H10E       1.1144  108.14 -116.92  109.62   1.1123
IC  CB9    CB10  CB11  CB12       1.5360  113.64   68.36  113.72   1.5363
IC  CB12   CB10  *CB11 H11D       1.5363  113.72 -122.24  109.08   1.1129
IC  H11D   CB10  *CB11 H11E       1.1129  109.08 -116.74  108.26   1.1132
IC  CB10   CB11  CB12  CB13       1.5381  113.72 -176.80  113.72   1.5378
IC  CB13   CB11  *CB12 H12D       1.5378  113.72 -121.91  109.01   1.1125
IC  H12D   CB11  *CB12 H12E       1.1125  109.01 -117.24  109.07   1.1131
IC  CB11   CB12  CB13  CB14       1.5363  113.72  -65.09  113.76   1.5357
IC  CB14   CB12  *CB13 H13D       1.5357  113.76 -120.67  108.42   1.1141
IC  H13D   CB12  *CB13 H13E       1.1141  108.42 -116.91  109.24   1.1129
IC  CB12   CB13  CB14  CB15       1.5378  113.76 -175.73  112.55   1.5341
IC  CB15   CB13  *CB14 H14D       1.5341  112.55 -121.18  109.65   1.1125
IC  H14D   CB13  *CB14 H14E       1.1125  109.65 -117.71  109.07   1.1133
IC  CB13   CB14  CB15  CB16       1.5357  112.55  179.96  113.22   1.5308
IC  CB16   CB14  *CB15 H15D       1.5308  113.22 -121.67  108.80   1.1142
IC  H15D   CB14  *CB15 H15E       1.1142  108.80 -116.68  108.75   1.1142
IC  CB14   CB15  CB16  H16D       1.5341  113.22   59.92  110.47   1.1114
IC  H16D   CB15  *CB16 H16E       1.1114  110.47 -119.86  110.47   1.1114
IC  H16D   CB15  *CB16 H16F       1.1114  110.47  120.07  110.63   1.1113
IC  CC1    CC2   CC3   CC4        1.5294  114.76   93.79  114.39   1.5374
IC  CC4    CC2   *CC3  H3R        1.5374  114.39 -126.95  111.10   1.1116
IC  H3R    CC2   *CC3  H3S        1.1116  111.10 -115.09  106.18   1.1184
IC  CC2    CC3   CC4   CC5        1.5515  114.39  -72.23  114.19   1.5358
IC  CC5    CC3   *CC4  H4R        1.5358  114.19 -121.05  108.41   1.1133
IC  H4R    CC3   *CC4  H4S        1.1133  108.41 -116.30  107.75   1.1098
IC  CC3    CC4   CC5   CC6        1.5374  114.19 -179.76  114.16   1.5387
IC  CC6    CC4   *CC5  H5R        1.5387  114.16 -121.52  108.86   1.1110
IC  H5R    CC4   *CC5  H5S        1.1110  108.86 -115.95  108.61   1.1135
IC  CC4    CC5   CC6   CC7        1.5358  114.16  -59.65  113.12   1.5354
IC  CC7    CC5   *CC6  H6R        1.5354  113.12 -120.53  108.09   1.1136
IC  H6R    CC5   *CC6  H6S        1.1136  108.09 -117.17  109.48   1.1121
IC  CC5    CC6   CC7   CC8        1.5387  113.12 -170.18  113.61   1.5340
IC  CC8    CC6   *CC7  H7R        1.5340  113.61 -121.71  109.29   1.1106
IC  H7R    CC6   *CC7  H7S        1.1106  109.29 -117.04  108.75   1.1122
IC  CC6    CC7   CC8   CC9        1.5354  113.61 -179.71  111.74   1.5360
IC  CC9    CC7   *CC8  H8R        1.5360  111.74 -121.24  108.81   1.1116
IC  H8R    CC7   *CC8  H8S        1.1116  108.81 -117.52  109.28   1.1125
IC  CC7    CC8   CC9   CC10       1.5340  111.74  179.06  113.91   1.5382
IC  CC10   CC8   *CC9  H9R        1.5382  113.91 -120.63  108.05   1.1143
IC  H9R    CC8   *CC9  H9S        1.1143  108.05 -116.01  109.22   1.1120
IC  CC8    CC9   CC10  CC11       1.5360  113.91   65.10  115.15   1.5400
IC  CC11   CC9   *CC10 H10R       1.5400  115.15 -122.07  108.46   1.1136
IC  H10R   CC9   *CC10 H10S       1.1136  108.46 -116.44  108.60   1.1138
IC  CC9    CC10  CC11  CC12       1.5382  115.15   62.67  113.67   1.5374
IC  CC12   CC10  *CC11 H11R       1.5374  113.67 -122.71  109.79   1.1118
IC  H11R   CC10  *CC11 H11S       1.1118  109.79 -116.50  107.76   1.1130
IC  CC10   CC11  CC12  CC13       1.5400  113.67  176.65  113.83   1.5382
IC  CC13   CC11  *CC12 H12R       1.5382  113.83 -122.31  109.33   1.1126
IC  H12R   CC11  *CC12 H12S       1.1126  109.33 -117.12  108.68   1.1131
IC  CC11   CC12  CC13  CC14       1.5374  113.83  -68.12  113.78   1.5356
IC  CC14   CC12  *CC13 H13R       1.5356  113.78 -120.56  108.36   1.1141
IC  H13R   CC12  *CC13 H13S       1.1141  108.36 -116.88  109.43   1.1125
IC  CC12   CC13  CC14  CC15       1.5382  113.78 -176.10  112.53   1.5342
IC  CC15   CC13  *CC14 H14R       1.5342  112.53 -121.11  109.65   1.1124
IC  H14R   CC13  *CC14 H14S       1.1124  109.65 -117.73  109.12   1.1131
IC  CC13   CC14  CC15  CC16       1.5356  112.53 -179.76  113.22   1.5308
IC  CC16   CC14  *CC15 H15R       1.5308  113.22 -121.71  108.83   1.1141
IC  H15R   CC14  *CC15 H15S       1.1141  108.83 -116.67  108.72   1.1143
IC  CC14   CC15  CC16  H16R       1.5342  113.22   59.93  110.47   1.1114
IC  H16R   CC15  *CC16 H16S       1.1114  110.47 -119.87  110.51   1.1113
IC  H16R   CC15  *CC16 H16T       1.1114  110.47  120.04  110.64   1.1113
IC  CD1    CD2   CD3   CD4        1.5292  113.08 -164.96  112.68   1.5376
IC  CD4    CD2   *CD3  H3X        1.5376  112.68 -122.71  109.48   1.1130
IC  H3X    CD2   *CD3  H3Y        1.1130  109.48 -117.50  109.46   1.1158
IC  CD2    CD3   CD4   CD5        1.5459  112.68  -56.05  114.87   1.5384
IC  CD5    CD3   *CD4  H4X        1.5384  114.87 -122.39  108.88   1.1135
IC  H4X    CD3   *CD4  H4Y        1.1135  108.88 -116.47  108.31   1.1144
IC  CD3    CD4   CD5   CD6        1.5376  114.87  -62.08  113.82   1.5352
IC  CD6    CD4   *CD5  H5X        1.5352  113.82 -120.45  108.15   1.1142
IC  H5X    CD4   *CD5  H5Y        1.1142  108.15 -116.65  110.02   1.1126
IC  CD4    CD5   CD6   CD7        1.5384  113.82 -173.93  112.13   1.5346
IC  CD7    CD5   *CD6  H6X        1.5346  112.13 -121.46  109.73   1.1130
IC  H6X    CD5   *CD6  H6Y        1.1130  109.73 -117.82  108.98   1.1132
IC  CD5    CD6   CD7   CD8        1.5352  112.13  176.71  112.86   1.5339
IC  CD8    CD6   *CD7  H7X        1.5339  112.86 -120.99  108.98   1.1134
IC  H7X    CD6   *CD7  H7Y        1.1134  108.98 -117.24  109.24   1.1129
IC  CD6    CD7   CD8   CD9        1.5346  112.86 -179.51  112.25   1.5346
IC  CD9    CD7   *CD8  H8X        1.5346  112.25 -121.44  109.34   1.1134
IC  H8X    CD7   *CD8  H8Y        1.1134  109.34 -117.57  109.03   1.1134
IC  CD7    CD8   CD9   CD10       1.5339  112.25  176.04  112.66   1.5351
IC  CD10   CD8   *CD9  H9X        1.5351  112.66 -121.53  108.95   1.1125
IC  H9X    CD8   *CD9  H9Y        1.1125  108.95 -117.19  108.86   1.1136
IC  CD8    CD9   CD10  CD11       1.5346  112.66  172.88  113.48   1.5371
IC  CD11   CD9   *CD10 H10X       1.5371  113.48 -120.25  108.40   1.1141
IC  H10X   CD9   *CD10 H10Y       1.1141  108.40 -116.97  109.60   1.1125
IC  CD9    CD10  CD11  CD12       1.5351  113.48   67.69  114.12   1.5358
IC  CD12   CD10  *CD11 H11X       1.5358  114.12 -121.84  108.97   1.1121
IC  H11X   CD10  *CD11 H11Y       1.1121  108.97 -116.62  108.19   1.1132
IC  CD10   CD11  CD12  CD13       1.5371  114.12 -176.72  113.29   1.5381
IC  CD13   CD11  *CD12 H12X       1.5381  113.29 -122.08  109.14   1.1128
IC  H12X   CD11  *CD12 H12Y       1.1128  109.14 -117.38  109.15   1.1128
IC  CD11   CD12  CD13  CD14       1.5358  113.29  -62.39  113.71   1.5354
IC  CD14   CD12  *CD13 H13X       1.5354  113.71 -120.88  108.48   1.1139
IC  H13X   CD12  *CD13 H13Y       1.1139  108.48 -117.04  109.24   1.1131
IC  CD12   CD13  CD14  CD15       1.5381  113.71 -174.33  112.64   1.5333
IC  CD15   CD13  *CD14 H14X       1.5333  112.64 -121.18  109.76   1.1129
IC  H14X   CD13  *CD14 H14Y       1.1129  109.76 -117.80  109.00   1.1133
IC  CD13   CD14  CD15  CD16       1.5354  112.64  178.46  112.96   1.5300
IC  CD16   CD14  *CD15 H15X       1.5300  112.96 -121.49  108.86   1.1141
IC  H15X   CD14  *CD15 H15Y       1.1141  108.86 -116.85  108.85   1.1141
IC  CD14   CD15  CD16  H16X       1.5333  112.96   60.23  110.39   1.1115
IC  H16X   CD15  *CD16 H16Y       1.1115  110.39 -119.86  110.53   1.1112
IC  H16X   CD15  *CD16 H16Z       1.1115  110.39  120.03  110.61   1.1112

RESI TYCL1      -1.00 ! Tetra-hexadecenoyl Cardiolipin with head group charge = -1
                      ! Cardiolipin headgroup + 4 C16:1
GROUP                 !
ATOM C3   CTL2  -0.08 !                  HG11                OG12--HO12               HG31
ATOM HG31 HAL2   0.09 ! 		   \                  |                       /
ATOM HG32 HAL2   0.09 !		            C1----------------C2--------------------C3
ATOM P3   PL     1.50 !		           /  \               |                    /  \
ATOM OP33 O2L   -0.78 !                   /    HG12          HG22               HG32   \
ATOM OP34 O2L   -0.78 !                  OP11                                          OP31
ATOM OP31 OSLP  -0.57 !                  |                                             |
ATOM OP32 OSLP  -0.57 !   HP13--OP13(-)--P1(+)--OP14(-)                      OP33(-)--P3(+)--OP34(-)
ATOM C31  CTL2  -0.08 !                  |                                             |
ATOM H31J HAL2   0.09 !                 OP12                                           OP32
ATOM H31K HAL2   0.09 !                  |                                             |
GROUP                 !           H11J--C11--H11K                                H31J--C31--H31K
ATOM C2   CTL1   0.14 !                  |       			               |
ATOM HG22 HAL1   0.09 !		         |				               |
ATOM OG12 OHL   -0.65 !           H12J--C12--------O12--------     	        H32J--C32--------O32-------
ATOM HO12 HOL    0.42 !	                 |	             |	         	       |                  |
GROUP                 !	         	 |		     |                         |                  |
ATOM C1   CTL2   0.17 !	          H13J--C13--H13K	     |		        H33J--C33--H33K           |
ATOM HG11 HAL2   0.09 !	                 |		     |		               |                  |
ATOM HG12 HAL2   0.09 !                  |	             |	                       |                  |
ATOM P1   PL     1.50 !		        O13                  |                        O33                 |
ATOM OP13 OHL   -0.62 !  	         |                   |		               |                  |
ATOM HP13 HOL    0.34 !		        CB1=OB1             CA1=OA1	              CD1=OD1            CC1=OC1
ATOM OP14 O2L   -0.78 !		         |       	     |		               |                  |	   
ATOM OP11 OSLP  -0.57 !	           H2D--CB2--H2E       H2A--CA2--H2B	         H2X--CD2--H2Y      H2R--CC2--H2S  
ATOM OP12 OSLP  -0.57 !	                 |           	     |		               |                  |	   
ATOM C11  CTL2   0.17 !	           H3D--CB3--H3E       H3A--CA3--H3B	         H3X--CD3--H3Y      H3R--CC3--H3S  
ATOM H11J HAL2   0.09 !		         |	             |   	               |                  |	   
ATOM H11K HAL2   0.09 !	           H4D--CB4--H4E       H4A--CA4--H4B	         H4X--CD4--H4Y      H4R--CC4--H4S  
GROUP                 !		         |		     |		               |                  |	   
ATOM C12  CTL1   0.17 !            H5D--CB5--H5E       H5A--CA5--H5B	         H5X--CD5--H5Y      H5R--CC5--H5S  
ATOM H12J HAL1   0.09 !		         |		     |		               |                  |	   
ATOM O12  OSL   -0.49 !	           H6D--CB6--H6E       H6A--CA6--H6B	         H6X--CD6--H6Y      H6R--CC6--H6S  
ATOM CA1  CL     0.90 !		         |		     |		               |                  | 	   
ATOM OA1  OBL   -0.63 !                  |                   |                         |                  |	   
ATOM CA2  CTL2  -0.22 !	           H7D--CB7--H7E       H7A--CA7--H7B             H7X--CD7--H7Y      H7R--CC7--H7S  
ATOM H2A  HAL2   0.09 !		         |		     |	                       |                  |	   
ATOM H2B  HAL2   0.09 !	           H8D--CB8--H8E       H8A--CA8--H8B	         H8X--CD8--H8Y      H8R--CC8--H8S  
GROUP                 !	  	         |		     |		               |                  |	   
ATOM C13  CTL2   0.08 !	           H9D--CB9            H9A--CA9 	         H9X--CD9           H9R--CC9
ATOM H13J HAL2   0.09 !                  ||                  ||                        ||                 ||
ATOM H13K HAL2   0.09 !           H10D--CB10          H10A--CA10                H10X--CD10         H10R--CC10 
ATOM O13  OSL   -0.49 !                  |		     |  	               |                  |	    
ATOM CB1  CL     0.90 !	          H11D--CB11--H11E    H11A--CA11--H11B	        H11X--CD11--H11Y   H11R--CC11--H11S 
ATOM OB1  OBL   -0.63 !                  |		     |		               |                  |	    
ATOM CB2  CTL2  -0.22 !	          H12D--CB12--H12E    H12A--CA12--H12B	        H12X--CD12--H12Y   H12R--CC12--H12S 	   
ATOM H2D  HAL2   0.09 !		         |		     |	      		       |                  |	          				   
ATOM H2E  HAL2   0.09 !           H13D--CB13--H13E    H13A--CA13--H13B	        H13X--CD13--H13Y   H13R--CC13--H13S 	    
GROUP                 !	                 |		     |	      	               |                  |	    
ATOM C32  CTL1   0.17 !	          H14D--CB14--H14E    H14A--CA14--H14B	        H14X--CD14--H14Y   H14R--CC14--H14S 
ATOM H32J HAL1   0.09 !		         |		     |	      	               |                  |	    
ATOM O32  OSL   -0.49 !		  H15D--CB15--H15E    H15A--CA15--H15B	        H15X--CD15--H15Y   H15R--CC15--H15S 
ATOM CC1  CL     0.90 !	                 |		     |        	               |                  |	    
ATOM OC1  OBL   -0.63 !		  H16D--CB16--H16E    H16A--CA16--H16B	        H16X--CD16--H16Y   H16R--CC16--H16S 
ATOM CC2  CTL2  -0.22 !	                 |		     |	      	               |                  |	    	
ATOM H2R  HAL2   0.09 !		        H16F                H16C      	              H16Z               H16T       
ATOM H2S  HAL2   0.09 !           
GROUP                 !		  
ATOM C33  CTL2   0.08 !           
ATOM H33J HAL2   0.09 !		  
ATOM H33K HAL2   0.09 !                     
ATOM O33  OSL   -0.49 !		  
ATOM CD1  CL     0.90 !	          
ATOM OD1  OBL   -0.63 !		  
ATOM CD2  CTL2  -0.22 !	          
ATOM H2X  HAL2   0.09 !
ATOM H2Y  HAL2   0.09 !
GROUP                 !
ATOM CA3  CTL2  -0.18 !
ATOM H3A  HAL2   0.09 !
ATOM H3B  HAL2   0.09 !
GROUP                 !
ATOM CA4  CTL2  -0.18 !
ATOM H4A  HAL2   0.09 !
ATOM H4B  HAL2   0.09 !
GROUP                 !
ATOM CA5  CTL2  -0.18 !
ATOM H5A  HAL2   0.09 !
ATOM H5B  HAL2   0.09 !
GROUP                 !
ATOM CA6  CTL2  -0.18 !
ATOM H6A  HAL2   0.09 !
ATOM H6B  HAL2   0.09 !
GROUP                 !
ATOM CA7  CTL2  -0.18 !
ATOM H7A  HAL2   0.09 !
ATOM H7B  HAL2   0.09 !
GROUP                 !
ATOM CA8  CTL2  -0.18 !
ATOM H8A  HAL2   0.09 !
ATOM H8B  HAL2   0.09 !
GROUP                 !
ATOM CA9  CEL1  -0.15 !
ATOM H9A  HEL1   0.15 !
GROUP                 !
ATOM CA10 CEL1  -0.15 !
ATOM H10A HEL1   0.15 !
GROUP                 !
ATOM CA11 CTL2  -0.18 !
ATOM H11A HAL2   0.09 !
ATOM H11B HAL2   0.09 !
GROUP                 !
ATOM CA12 CTL2  -0.18 !
ATOM H12A HAL2   0.09 !
ATOM H12B HAL2   0.09 !
GROUP                 !
ATOM CA13 CTL2  -0.18 !
ATOM H13A HAL2   0.09 !
ATOM H13B HAL2   0.09 !
GROUP                 !
ATOM CA14 CTL2  -0.18 !
ATOM H14A HAL2   0.09 !
ATOM H14B HAL2   0.09 !
GROUP                 !
ATOM CA15 CTL2  -0.18 !
ATOM H15A HAL2   0.09 !
ATOM H15B HAL2   0.09 !
GROUP                 !
ATOM CA16 CTL3  -0.27 !
ATOM H16A HAL3   0.09 !
ATOM H16B HAL3   0.09 !
ATOM H16C HAL3   0.09 !
GROUP                 !
ATOM CB3  CTL2  -0.18 !
ATOM H3D  HAL2   0.09 !
ATOM H3E  HAL2   0.09 !
GROUP                 !
ATOM CB4  CTL2  -0.18 !
ATOM H4D  HAL2   0.09 !
ATOM H4E  HAL2   0.09 !
GROUP                 !
ATOM CB5  CTL2  -0.18 !
ATOM H5D  HAL2   0.09 !
ATOM H5E  HAL2   0.09 !
GROUP                 !
ATOM CB6  CTL2  -0.18 !
ATOM H6D  HAL2   0.09 !
ATOM H6E  HAL2   0.09 !
GROUP                 !
ATOM CB7  CTL2  -0.18 !
ATOM H7D  HAL2   0.09 !
ATOM H7E  HAL2   0.09 !
GROUP                 !
ATOM CB8  CTL2  -0.18 !
ATOM H8D  HAL2   0.09 !
ATOM H8E  HAL2   0.09 !
GROUP                 !
ATOM CB9  CEL1  -0.15 !
ATOM H9D  HEL1   0.15 !
GROUP                 !
ATOM CB10 CEL1  -0.15 !
ATOM H10D HEL1   0.15 !
GROUP                 !
ATOM CB11 CTL2  -0.18 !
ATOM H11D HAL2   0.09 !
ATOM H11E HAL2   0.09 !
GROUP                 !
ATOM CB12 CTL2  -0.18 !
ATOM H12D HAL2   0.09 !
ATOM H12E HAL2   0.09 !
GROUP                 !
ATOM CB13 CTL2  -0.18 !
ATOM H13D HAL2   0.09 !
ATOM H13E HAL2   0.09 !
GROUP                 !
ATOM CB14 CTL2  -0.18 !
ATOM H14D HAL2   0.09 !
ATOM H14E HAL2   0.09 !
GROUP                 !
ATOM CB15 CTL2  -0.18 !
ATOM H15D HAL2   0.09 !
ATOM H15E HAL2   0.09 !
GROUP                 !
ATOM CB16 CTL3  -0.27 !
ATOM H16D HAL3   0.09 !
ATOM H16E HAL3   0.09 !
ATOM H16F HAL3   0.09 !
GROUP                 !
ATOM CC3  CTL2  -0.18 !
ATOM H3R  HAL2   0.09 !
ATOM H3S  HAL2   0.09 !
GROUP                 !
ATOM CC4  CTL2  -0.18 !
ATOM H4R  HAL2   0.09 !
ATOM H4S  HAL2   0.09 !
GROUP                 !
ATOM CC5  CTL2  -0.18 !
ATOM H5R  HAL2   0.09 !
ATOM H5S  HAL2   0.09 !
GROUP                 !
ATOM CC6  CTL2  -0.18 !
ATOM H6R  HAL2   0.09 !
ATOM H6S  HAL2   0.09 !
GROUP                 !
ATOM CC7  CTL2  -0.18 !
ATOM H7R  HAL2   0.09 !
ATOM H7S  HAL2   0.09 !
GROUP                 !
ATOM CC8  CTL2  -0.18 !
ATOM H8R  HAL2   0.09 !
ATOM H8S  HAL2   0.09 !
GROUP                 !
ATOM CC9  CEL1  -0.15 !
ATOM H9R  HEL1   0.15 !
GROUP                 !
ATOM CC10 CEL1  -0.15 !
ATOM H10R HEL1   0.15 !
GROUP                 !
ATOM CC11 CTL2  -0.18 !
ATOM H11R HAL2   0.09 !
ATOM H11S HAL2   0.09 !
GROUP                 !
ATOM CC12 CTL2  -0.18 !
ATOM H12R HAL2   0.09 !
ATOM H12S HAL2   0.09 !
GROUP                 !
ATOM CC13 CTL2  -0.18 !
ATOM H13R HAL2   0.09 !
ATOM H13S HAL2   0.09 !
GROUP                 !
ATOM CC14 CTL2  -0.18 !
ATOM H14R HAL2   0.09 !
ATOM H14S HAL2   0.09 !
GROUP                 !
ATOM CC15 CTL2  -0.18 !
ATOM H15R HAL2   0.09 !
ATOM H15S HAL2   0.09 !
GROUP                 !
ATOM CC16 CTL3  -0.27 !
ATOM H16R HAL3   0.09 !
ATOM H16S HAL3   0.09 !
ATOM H16T HAL3   0.09 !
GROUP                 !
ATOM CD3  CTL2  -0.18 !
ATOM H3X  HAL2   0.09 !
ATOM H3Y  HAL2   0.09 !
GROUP                 !
ATOM CD4  CTL2  -0.18 !
ATOM H4X  HAL2   0.09 !
ATOM H4Y  HAL2   0.09 !
GROUP                 !
ATOM CD5  CTL2  -0.18 !
ATOM H5X  HAL2   0.09 !
ATOM H5Y  HAL2   0.09 !
GROUP                 !
ATOM CD6  CTL2  -0.18 !
ATOM H6X  HAL2   0.09 !
ATOM H6Y  HAL2   0.09 !
GROUP                 !
ATOM CD7  CTL2  -0.18 !
ATOM H7X  HAL2   0.09 !
ATOM H7Y  HAL2   0.09 !
GROUP                 !
ATOM CD8  CTL2  -0.18 !
ATOM H8X  HAL2   0.09 !
ATOM H8Y  HAL2   0.09 !
GROUP                 !
ATOM CD9  CEL1  -0.15 !
ATOM H9X  HEL1   0.15 !
GROUP                 !
ATOM CD10 CEL1  -0.15 !
ATOM H10X HEL1   0.15 !
GROUP                 !
ATOM CD11 CTL2  -0.18 !
ATOM H11X HAL2   0.09 !
ATOM H11Y HAL2   0.09 !
GROUP                 !
ATOM CD12 CTL2  -0.18 !
ATOM H12X HAL2   0.09 !
ATOM H12Y HAL2   0.09 !
GROUP                 !
ATOM CD13 CTL2  -0.18 !
ATOM H13X HAL2   0.09 !
ATOM H13Y HAL2   0.09 !
GROUP                 !
ATOM CD14 CTL2  -0.18 !
ATOM H14X HAL2   0.09 !
ATOM H14Y HAL2   0.09 !
GROUP                 !
ATOM CD15 CTL2  -0.18 !
ATOM H15X HAL2   0.09 !
ATOM H15Y HAL2   0.09 !
GROUP                 !
ATOM CD16 CTL3  -0.27 !
ATOM H16X HAL3   0.09 !
ATOM H16Y HAL3   0.09 !
ATOM H16Z HAL3   0.09 !
! Glycerol head
BOND C1   C2   C1   HG11  C1   HG12
BOND C2   OG12 C2   HG22  OG12 HO12 C2 C3
BOND C3   HG31 C3   HG32  
! Phosphates
BOND C1   OP11 C3   OP31
BOND P1   OP11 P1   OP12  P1  OP13 P1  OP14  
BOND OP13 HP13
BOND P3   OP31 P3   OP32  P3  OP33 P3  OP34
! Glycerol Backbones
BOND OP12 C11  C11  H11J C11 H11K
BOND C11  C12
BOND C12  H12J C12  O12
BOND C12  C13
BOND C13  H13J C13  H13K C13 O13
BOND OP32 C31  C31  H31J C31 H31K
BOND C31  C32
BOND C32  H32J C32  O32
BOND C32  C33
BOND C33  H33J C33  H33K C33 O33
! Acyl chain 1
BOND O12  CA1  O13  CB1  O32  CC1  O33  CD1
BOND CA1  OA1  CA1  CA2
BOND CA2  H2A  CA2  H2B  CA2  CA3
BOND CA3  H3A  CA3  H3B  CA3  CA4
BOND CA4  H4A  CA4  H4B  CA4  CA5
BOND CA5  H5A  CA5  H5B  CA5  CA6
BOND CA6  H6A  CA6  H6B  CA6  CA7
BOND CA7  H7A  CA7  H7B  CA7  CA8
BOND CA8  H8A  CA8  H8B  CA8  CA9
BOND CA9  H9A  
DOUBLE CA9  CA10
BOND CA10 H10A CA10 CA11
BOND CA11 H11A CA11 H11B CA11 CA12
BOND CA12 H12A CA12 H12B CA12 CA13
BOND CA13 H13A CA13 H13B CA13 CA14
BOND CA14 H14A CA14 H14B CA14 CA15
BOND CA15 H15A CA15 H15B CA15 CA16
BOND CA16 H16A CA16 H16B CA16 H16C
! Acyl chain 2
BOND CB1  OB1  CB1  CB2
BOND CB2  H2D  CB2  H2E  CB2  CB3
BOND CB3  H3D  CB3  H3E  CB3  CB4
BOND CB4  H4D  CB4  H4E  CB4  CB5
BOND CB5  H5D  CB5  H5E  CB5  CB6
BOND CB6  H6D  CB6  H6E  CB6  CB7
BOND CB7  H7D  CB7  H7E  CB7  CB8
BOND CB8  H8D  CB8  H8E  CB8  CB9
BOND CB9  H9D  
DOUBLE CB9  CB10
BOND CB10 H10D CB10 CB11
BOND CB11 H11D CB11 H11E CB11 CB12
BOND CB12 H12D CB12 H12E CB12 CB13
BOND CB13 H13D CB13 H13E CB13 CB14
BOND CB14 H14D CB14 H14E CB14 CB15
BOND CB15 H15D CB15 H15E CB15 CB16
BOND CB16 H16D CB16 H16E CB16 H16F
! Acyl chain 3
BOND CC1  OC1  CC1  CC2
BOND CC2  H2R  CC2  H2S  CC2  CC3
BOND CC3  H3R  CC3  H3S  CC3  CC4
BOND CC4  H4R  CC4  H4S  CC4  CC5
BOND CC5  H5R  CC5  H5S  CC5  CC6
BOND CC6  H6R  CC6  H6S  CC6  CC7
BOND CC7  H7R  CC7  H7S  CC7  CC8
BOND CC8  H8R  CC8  H8S  CC8  CC9
BOND CC9  H9R  
DOUBLE CC9  CC10
BOND CC10 H10R CC10 CC11
BOND CC11 H11R CC11 H11S CC11 CC12
BOND CC12 H12R CC12 H12S CC12 CC13
BOND CC13 H13R CC13 H13S CC13 CC14
BOND CC14 H14R CC14 H14S CC14 CC15
BOND CC15 H15R CC15 H15S CC15 CC16
BOND CC16 H16R CC16 H16S CC16 H16T
! Acyl chain 4
BOND CD1  OD1  CD1  CD2
BOND CD2  H2X  CD2  H2Y  CD2  CD3
BOND CD3  H3X  CD3  H3Y  CD3  CD4
BOND CD4  H4X  CD4  H4Y  CD4  CD5
BOND CD5  H5X  CD5  H5Y  CD5  CD6
BOND CD6  H6X  CD6  H6Y  CD6  CD7
BOND CD7  H7X  CD7  H7Y  CD7  CD8
BOND CD8  H8X  CD8  H8Y  CD8  CD9
BOND CD9  H9X  
DOUBLE CD9  CD10
BOND CD10 H10X CD10 CD11
BOND CD11 H11X CD11 H11Y CD11 CD12
BOND CD12 H12X CD12 H12Y CD12 CD13
BOND CD13 H13X CD13 H13Y CD13 CD14
BOND CD14 H14X CD14 H14Y CD14 CD15
BOND CD15 H15X CD15 H15Y CD15 CD16
BOND CD16 H16X CD16 H16Y CD16 H16Z
!
IMPR CB1  O13  CB2  OB1
IMPR CA1  O12  CA2  OA1
IMPR CD1  O33  CD2  OD1
IMPR CC1  O32  CC2  OC1
!
!IC TABLE
!
IC OP31  C2   *C3   HG31       1.4478  115.81  120.77  107.21   1.1103
IC HG31  C2   *C3   HG32       1.1103  107.21  113.79  109.44   1.1116
IC C2    C3   OP31  P3         1.5391  115.81  179.54  116.48   1.6311
IC C3    OP31 P3    OP32       1.4478  116.48  -24.68  104.81   1.5590
IC OP32  OP31 *P3   OP33       1.5590  104.81 -115.81  107.08   1.5202
IC OP32  OP31 *P3   OP34       1.5590  104.81  119.46  112.11   1.4755
IC OP31  P3   OP32  C31        1.6311  104.81  118.48  124.90   1.4204
IC P3    OP32 C31   C32        1.5590  124.90 -177.96  114.46   1.5293
IC C32   OP32 *C31  H31J       1.5293  114.46  121.21  110.94   1.1113
IC H31J  OP32 *C31  H31K       1.1113  110.94  118.18  111.26   1.1114
IC HG31  C3   C2    C1         1.1103  107.21   59.15  111.81   1.5775
IC C1    C3   *C2   OG12       1.5775  111.81 -123.03  104.24   1.4529
IC C1    C3   *C2   HG22       1.5775  111.81  120.08  109.60   1.1109
IC C3    C2   OG12  HO12       1.5391  104.24  -67.25  112.57   0.9601
IC C3    C2   C1    OP11       1.5391  111.81   56.67  113.71   1.4252
IC OP11  C2   *C1   HG11       1.4252  113.71 -129.69  102.65   1.1114
IC HG11  C2   *C1   HG12       1.1114  102.65 -108.19  113.55   1.1117
IC C2    C1   OP11  P1         1.5775  113.71 -137.16  115.79   1.5694
IC C1    OP11 P1    OP12       1.4252  115.79  -38.56  101.17   1.5512
IC OP12  OP11 *P1   OP13       1.5512  101.17  120.92  110.23   1.6318
IC OP12  OP11 *P1   OP14       1.5512  101.17 -119.69  108.21   1.4683
IC OP11  P1   OP13  HP13       1.5694  110.23   80.36  103.88   0.9590
IC OP11  P1   OP12  C11        1.5694  101.17 -165.75  116.90   1.4487
IC P1    OP12 C11   C12        1.5512  116.90  -70.20  120.82   1.5785
IC C12   OP12 *C11  H11J       1.5785  120.82 -121.59  102.98   1.1110
IC H11J  OP12 *C11  H11K       1.1110  102.98 -117.94  115.12   1.1109
IC OP12  C11  C12   C13        1.4487  120.82 -158.44  110.14   1.4806
IC C13   C11  *C12  O12        1.4806  110.14  123.75  104.19   1.4203
IC O12   C11  *C12  H12J       1.4203  104.19  117.29  108.71   1.1108
IC C11   C12  O12   CA1        1.5785  104.19  152.63  121.75   1.3357
IC C12   O12  CA1   CA2        1.4203  121.75 -172.10  105.98   1.5689
IC CA2   O12  *CA1  OA1        1.5689  105.98  172.32  128.82   1.2022
IC O12   CA1  CA2   CA3        1.3357  105.98 -133.79  106.00   1.5485
IC CA3   CA1  *CA2  H2A        1.5485  106.00 -117.84  100.88   1.1105
IC H2A   CA1  *CA2  H2B        1.1105  100.88 -120.79  109.17   1.1118
IC C11   C12  C13   O13        1.5785  110.14   52.09  108.48   1.4206
IC O13   C12  *C13  H13J       1.4206  108.48 -117.15  111.73   1.1103
IC H13J  C12  *C13  H13K       1.1103  111.73 -117.14  109.17   1.1115
IC C12   C13  O13   CB1        1.4806  108.48  100.89  115.21   1.3485
IC C13   O13  CB1   CB2        1.4206  115.21 -166.50  102.03   1.4979
IC CB2   O13  *CB1  OB1        1.4979  102.03  172.46  124.90   1.2074
IC O13   CB1  CB2   CB3        1.3485  102.03  145.94  108.15   1.5439
IC CB3   CB1  *CB2  H2D        1.5439  108.15 -115.82  109.51   1.1113
IC H2D   CB1  *CB2  H2E        1.1113  109.51 -110.90  114.30   1.1103
IC OP32  C31  C32   C33        1.4204  114.46  -60.29  108.40   1.5604
IC C33   C31  *C32  O32        1.5604  108.40  121.34  111.13   1.4494
IC O32   C31  *C32  H32J       1.4494  111.13  122.24  106.35   1.1110
IC C31   C32  O32   CC1        1.5293  111.13   68.14  114.89   1.3105
IC C32   O32  CC1   CC2        1.4494  114.89  176.15  108.12   1.4876
IC CC2   O32  *CC1  OC1        1.4876  108.12 -170.27  125.63   1.2266
IC O32   CC1  CC2   CC3        1.3105  108.12  -76.46  108.70   1.5560
IC CC3   CC1  *CC2  H2R        1.5560  108.70 -122.84  112.77   1.1107
IC H2R   CC1  *CC2  H2S        1.1107  112.77 -123.28  108.97   1.1110
IC C31   C32  C33   O33        1.5293  108.40  176.96  112.72   1.4640
IC O33   C32  *C33  H33J       1.4640  112.72  117.22  113.13   1.1108
IC H33J  C32  *C33  H33K       1.1108  113.13  115.83  106.47   1.1118
IC C32   C33  O33   CD1        1.5604  112.72 -151.26  113.15   1.3113
IC C33   O33  CD1   CD2        1.4640  113.15  173.25  112.34   1.5319
IC CD2   O33  *CD1  OD1        1.5319  112.34 -178.05  122.67   1.2242
IC O33   CD1  CD2   CD3        1.3113  112.34  -38.42  110.46   1.5461
IC CD3   CD1  *CD2  H2X        1.5461  110.46 -112.49  109.00   1.1104
IC H2X   CD1  *CD2  H2Y        1.1104  109.00 -130.20  111.55   1.1111
IC CA1   CA2  CA3   CA4        1.5689  106.00   70.58  115.07   1.5306
IC CA4   CA2  *CA3  H3A        1.5306  115.07 -129.18  107.90   1.1109
IC H3A   CA2  *CA3  H3B        1.1109  107.90 -105.89  101.69   1.1112
IC CA2   CA3  CA4   CA5        1.5485  115.07  158.69  108.32   1.5834
IC CA5   CA3  *CA4  H4A        1.5834  108.32 -118.75  108.71   1.1108
IC H4A   CA3  *CA4  H4B        1.1108  108.71 -117.19  107.01   1.1110
IC CA3   CA4  CA5   CA6        1.5306  108.32 -174.04  108.06   1.5368
IC CA6   CA4  *CA5  H5A        1.5368  108.06 -118.82  105.90   1.1109
IC H5A   CA4  *CA5  H5B        1.1109  105.90 -121.68  106.09   1.1119
IC CA4   CA5  CA6   CA7        1.5834  108.06  178.17  110.77   1.5223
IC CA7   CA5  *CA6  H6A        1.5223  110.77 -132.06  116.95   1.1113
IC H6A   CA5  *CA6  H6B        1.1113  116.95 -112.47  107.63   1.1111
IC CA5   CA6  CA7   CA8        1.5368  110.77   59.27  117.63   1.4882
IC CA8   CA6  *CA7  H7A        1.4882  117.63 -118.56  104.37   1.1116
IC H7A   CA6  *CA7  H7B        1.1116  104.37 -114.08  107.73   1.1109
IC CA6   CA7  CA8   CA9        1.5223  117.63   67.91  107.29   1.5222
IC CA9   CA7  *CA8  H8A        1.5222  107.29 -124.85  113.63   1.1112
IC H8A   CA7  *CA8  H8B        1.1112  113.63 -117.04  109.09   1.1113
IC CA7   CA8  CA9   CA10       1.4882  107.29  119.10  123.38   1.3319
IC CA10  CA8  *CA9  H9A        1.3319  123.38 -177.89  117.11   1.0999
IC CA8   CA9  CA10  CA11       1.5222  123.38    7.54  131.28   1.5065
IC CA11  CA9  *CA10 H10A       1.5065  131.28  178.90  115.15   1.0997
IC CA9   CA10 CA11  CA12       1.3319  131.28  -97.49  113.43   1.5850
IC CA12  CA10 *CA11 H11A       1.5850  113.43 -130.41  112.16   1.1112
IC H11A  CA10 *CA11 H11B       1.1112  112.16 -109.74  101.87   1.1115
IC CA10  CA11 CA12  CA13       1.5065  113.43 -173.72  107.65   1.4866
IC CA13  CA11 *CA12 H12A       1.4866  107.65 -113.01  107.64   1.1113
IC H12A  CA11 *CA12 H12B       1.1113  107.64 -111.93  109.75   1.1111
IC CA11  CA12 CA13  CA14       1.5850  107.65 -179.34  115.75   1.5000
IC CA14  CA12 *CA13 H13A       1.5000  115.75 -115.95  103.71   1.1118
IC H13A  CA12 *CA13 H13B       1.1118  103.71 -111.93  109.06   1.1112
IC CA12  CA13 CA14  CA15       1.4866  115.75  -54.04  114.55   1.5487
IC CA15  CA13 *CA14 H14A       1.5487  114.55 -122.19  111.44   1.1108
IC H14A  CA13 *CA14 H14B       1.1108  111.44 -116.88  102.67   1.1109
IC CA13  CA14 CA15  CA16       1.5000  114.55  -74.45  115.60   1.5143
IC CA16  CA14 *CA15 H15A       1.5143  115.60 -119.98  104.04   1.1105
IC H15A  CA14 *CA15 H15B       1.1105  104.04 -110.62  108.03   1.1111
IC CA14  CA15 CA16  H16A       1.6032  109.31   69.09  108.47   1.1114
IC H16A  CA15 *CA16 H16B       1.1114  108.47 -133.81  115.46   1.1115
IC H16A  CA15 *CA16 H16C       1.1114  108.47  106.76  112.60   1.1111
IC CB1   CB2  CB3   CB4        1.4979  108.15  168.84  113.97   1.5414
IC CB4   CB2  *CB3  H3D        1.5414  113.97 -116.57  109.36   1.1106
IC H3D   CB2  *CB3  H3E        1.1106  109.36 -121.06  112.37   1.1109
IC CB2   CB3  CB4   CB5        1.5439  113.97  -58.59  116.14   1.5170
IC CB5   CB3  *CB4  H4D        1.5170  116.14 -125.09  117.26   1.1105
IC H4D   CB3  *CB4  H4E        1.1105  117.26 -121.61  108.92   1.1112
IC CB3   CB4  CB5   CB6        1.5414  116.14  -78.78  114.35   1.6375
IC CB6   CB4  *CB5  H5D        1.6375  114.35 -119.75  109.83   1.1112
IC H5D   CB4  *CB5  H5E        1.1112  109.83 -120.87  106.11   1.1121
IC CB4   CB5  CB6   CB7        1.5170  114.35  -70.16  112.68   1.5227
IC CB7   CB5  *CB6  H6D        1.5227  112.68 -116.61  103.22   1.1114
IC H6D   CB5  *CB6  H6E        1.1114  103.22 -112.98  111.60   1.1115
IC CB5   CB6  CB7   CB8        1.6375  112.68 -161.94  110.39   1.5832
IC CB8   CB6  *CB7  H7D        1.5832  110.39 -124.11  108.30   1.1108
IC H7D   CB6  *CB7  H7E        1.1108  108.30 -115.23  115.05   1.1106
IC CB6   CB7  CB8   CB9        1.5227  110.39  -90.27  109.83   1.5037
IC CB9   CB7  *CB8  H8D        1.5037  109.83 -117.18  103.04   1.1116
IC H8D   CB7  *CB8  H8E        1.1116  103.04 -115.48  109.94   1.1108
IC CB7   CB8  CB9   CB10       1.5832  109.83 -147.27  128.01   1.3511
IC CB10  CB8  *CB9  H9D        1.3511  128.01  179.43  117.16   1.1000
IC CB8   CB9  CB10  CB11       1.5037  128.01   -2.70  125.31   1.4853
IC CB11  CB9  *CB10 H10D       1.4853  125.31 -164.56  115.65   1.1003
IC CB9   CB10 CB11  CB12       1.3511  125.31 -105.03  114.69   1.5411
IC CB12  CB10 *CB11 H11D       1.5411  114.69 -123.57  118.03   1.1101
IC H11D  CB10 *CB11 H11E       1.1101  118.03 -117.71  111.56   1.1111
IC CB10  CB11 CB12  CB13       1.4853  114.69   66.66  113.32   1.5589
IC CB13  CB11 *CB12 H12D       1.5589  113.32 -114.28  112.33   1.1108
IC H12D  CB11 *CB12 H12E       1.1108  112.33 -130.02  107.65   1.1105
IC CB11  CB12 CB13  CB14       1.5411  113.32  172.82  117.09   1.5221
IC CB14  CB12 *CB13 H13D       1.5221  117.09 -121.37  115.12   1.1107
IC H13D  CB12 *CB13 H13E       1.1107  115.12 -120.42  104.48   1.1105
IC CB12  CB13 CB14  CB15       1.5589  117.09  -56.19  116.78   1.5397
IC CB15  CB13 *CB14 H14D       1.5397  116.78 -118.05  107.59   1.1115
IC H14D  CB13 *CB14 H14E       1.1115  107.59 -119.10  106.18   1.1112
IC CB13  CB14 CB15  CB16       1.5221  116.78  -61.27  110.45   1.5107
IC CB16  CB14 *CB15 H15D       1.5107  110.45 -121.68  109.04   1.1098
IC H15D  CB14 *CB15 H15E       1.1098  109.04 -118.57  112.04   1.1110
IC CB14  CB15 CB16  H16D       1.5345  114.56  110.74  111.55   1.1108
IC H16D  CB15 *CB16 H16E       1.1108  111.55 -123.62  104.19   1.1101
IC H16D  CB15 *CB16 H16F       1.1108  111.55  121.03  109.64   1.1105
IC CC1   CC2  CC3   CC4        1.4876  108.70  166.49  115.31   1.5516
IC CC4   CC2  *CC3  H3R        1.5516  115.31 -122.81  110.40   1.1117
IC H3R   CC2  *CC3  H3S        1.1117  110.40 -108.90  112.78   1.1110
IC CC2   CC3  CC4   CC5        1.5560  115.31  -58.76  114.09   1.5204
IC CC5   CC3  *CC4  H4R        1.5204  114.09 -125.99  113.90   1.1108
IC H4R   CC3  *CC4  H4S        1.1108  113.90 -118.25  104.34   1.1112
IC CC3   CC4  CC5   CC6        1.5516  114.09 -159.82  106.26   1.5455
IC CC6   CC4  *CC5  H5R        1.5455  106.26 -120.26  113.02   1.1112
IC H5R   CC4  *CC5  H5S        1.1112  113.02 -116.51  107.52   1.1101
IC CC4   CC5  CC6   CC7        1.5204  106.26 -162.84  115.72   1.5093
IC CC7   CC5  *CC6  H6R        1.5093  115.72 -125.35  109.33   1.1120
IC H6R   CC5  *CC6  H6S        1.1120  109.33 -115.83  104.84   1.1114
IC CC5   CC6  CC7   CC8        1.5455  115.72  169.85  115.65   1.5438
IC CC8   CC6  *CC7  H7R        1.5438  115.65 -119.94  105.61   1.1114
IC H7R   CC6  *CC7  H7S        1.1114  105.61 -109.43  118.03   1.1113
IC CC6   CC7  CC8   CC9        1.5093  115.65   68.29  114.74   1.4947
IC CC9   CC7  *CC8  H8R        1.4947  114.74 -125.62  104.10   1.1108
IC H8R   CC7  *CC8  H8S        1.1108  104.10 -104.85  109.88   1.1111
IC CC7   CC8  CC9   CC10       1.5438  114.74  -94.94  122.44   1.3611
IC CC10  CC8  *CC9  H9R        1.3611  122.44  178.47  118.28   1.0993
IC CC8   CC9  CC10  CC11       1.4947  122.44    1.31  128.99   1.5289
IC CC11  CC9  *CC10 H10R       1.5289  128.99 -171.44  117.81   1.0999
IC CC9   CC10 CC11  CC12       1.3611  128.99 -117.48  117.23   1.5675
IC CC12  CC10 *CC11 H11R       1.5675  117.23  133.47  119.59   1.1108
IC H11R  CC10 *CC11 H11S       1.1108  119.59  114.38  108.18   1.1111
IC CC10  CC11 CC12  CC13       1.5289  117.23  -49.76  118.58   1.4935
IC CC13  CC11 *CC12 H12R       1.4935  118.58 -124.61  111.80   1.1107
IC H12R  CC11 *CC12 H12S       1.1107  111.80 -118.72  105.83   1.1104
IC CC11  CC12 CC13  CC14       1.5675  118.58   98.30  113.13   1.5099
IC CC14  CC12 *CC13 H13R       1.5099  113.13 -122.89  107.50   1.1109
IC H13R  CC12 *CC13 H13S       1.1109  107.50 -117.77  111.05   1.1106
IC CC12  CC13 CC14  CC15       1.4935  113.13   80.43  108.22   1.4802
IC CC15  CC13 *CC14 H14R       1.4802  108.22 -129.23  111.33   1.1104
IC H14R  CC13 *CC14 H14S       1.1104  111.33 -110.13   98.50   1.1110
IC CC13  CC14 CC15  CC16       1.5099  108.22 -167.84  114.83   1.5382
IC CC16  CC14 *CC15 H15R       1.5382  114.83  120.52  111.86   1.1102
IC H15R  CC14 *CC15 H15S       1.1102  111.86  115.94  109.88   1.1112
IC CC14  CC15 CC16  H16R       1.4625  116.83   66.76   99.69   1.1108
IC H16R  CC15 *CC16 H16S       1.1108   99.69 -115.88  114.54   1.1107
IC H16R  CC15 *CC16 H16T       1.1108   99.69  118.86  113.91   1.1111
IC CD1   CD2  CD3   CD4        1.5319  110.46  175.03  113.67   1.6015
IC CD4   CD2  *CD3  H3X        1.6015  113.67 -120.00  106.80   1.1112
IC H3X   CD2  *CD3  H3Y        1.1112  106.80 -113.48  108.54   1.1113
IC CD2   CD3  CD4   CD5        1.5461  113.67 -169.91  108.66   1.5690
IC CD5   CD3  *CD4  H4X        1.5690  108.66 -119.27  105.80   1.1112
IC H4X   CD3  *CD4  H4Y        1.1112  105.80 -120.84  111.26   1.1108
IC CD3   CD4  CD5   CD6        1.6015  108.66 -178.21  116.73   1.5287
IC CD6   CD4  *CD5  H5X        1.5287  116.73 -125.69  112.08   1.1102
IC H5X   CD4  *CD5  H5Y        1.1102  112.08 -118.33  106.27   1.1116
IC CD4   CD5  CD6   CD7        1.5690  116.73   68.59  112.56   1.6088
IC CD7   CD5  *CD6  H6X        1.6088  112.56 -130.94  112.73   1.1110
IC H6X   CD5  *CD6  H6Y        1.1110  112.73 -116.11  107.23   1.1114
IC CD5   CD6  CD7   CD8        1.5287  112.56 -176.20  110.80   1.4652
IC CD8   CD6  *CD7  H7X        1.4652  110.80 -124.79  106.04   1.1106
IC H7X   CD6  *CD7  H7Y        1.1106  106.04 -116.11  113.65   1.1105
IC CD6   CD7  CD8   CD9        1.6088  110.80 -176.35  117.02   1.4890
IC CD9   CD7  *CD8  H8X        1.4890  117.02 -130.96  111.56   1.1107
IC H8X   CD7  *CD8  H8Y        1.1107  111.56 -116.19  101.92   1.1105
IC CD7   CD8  CD9   CD10       1.4652  117.02 -110.91  134.02   1.3183
IC CD10  CD8  *CD9  H9X        1.3183  134.02  168.17  109.97   1.0999
IC CD8   CD9  CD10  CD11       1.4890  134.02   -8.00  119.30   1.5217
IC CD11  CD9  *CD10 H10X       1.5217  119.30 -161.66  119.21   1.1001
IC CD9   CD10 CD11  CD12       1.3183  119.30 -115.70  121.90   1.5128
IC CD12  CD10 *CD11 H11X       1.5128  121.90 -115.24  110.72   1.1108
IC H11X  CD10 *CD11 H11Y       1.1108  110.72 -117.48  110.55   1.1107
IC CD10  CD11 CD12  CD13       1.5217  121.90  176.42  109.32   1.5755
IC CD13  CD11 *CD12 H12X       1.5755  109.32 -127.73  103.95   1.1110
IC H12X  CD11 *CD12 H12Y       1.1110  103.95 -110.68  112.20   1.1102
IC CD11  CD12 CD13  CD14       1.5128  109.32  166.83  111.46   1.5220
IC CD14  CD12 *CD13 H13X       1.5220  111.46 -121.14  113.18   1.1109
IC H13X  CD12 *CD13 H13Y       1.1109  113.18 -118.01  110.96   1.1106
IC CD12  CD13 CD14  CD15       1.5755  111.46  -61.93  118.37   1.4969
IC CD15  CD13 *CD14 H14X       1.4969  118.37 -125.51  112.03   1.1107
IC H14X  CD13 *CD14 H14Y       1.1107  112.03 -118.45  109.75   1.1119
IC CD13  CD14 CD15  CD16       1.5220  118.37 -169.88  114.61   1.5503
IC CD16  CD14 *CD15 H15X       1.5503  114.61 -118.47  112.81   1.1115
IC H15X  CD14 *CD15 H15Y       1.1115  112.81 -123.12  104.45   1.1109
IC CD14  CD15 CD16  H16X       1.5367  106.45  178.60  109.03   1.1112
IC H16X  CD15 *CD16 H16Y       1.1112  109.03 -120.60  108.05   1.1107
IC H16X  CD15 *CD16 H16Z       1.1112  109.03  119.06  114.08   1.1116

RESI TYCL2      -2.00 ! Tetra-hexadecenoyl Cardiolipin with head group charge = -2
                      ! Cardiolipin headgroup + 4 C16:1
GROUP                 !
ATOM C3   CTL2  -0.08 !                  HG11                OG12--HO12               HG31
ATOM HG31 HAL2   0.09 ! 		   \                  |                       /
ATOM HG32 HAL2   0.09 !		            C1----------------C2--------------------C3
ATOM P3   PL     1.50 !		           /  \               |                    /  \
ATOM OP33 O2L   -0.78 !                   /    HG12          HG22               HG32   \
ATOM OP34 O2L   -0.78 !                  OP11                                          OP31
ATOM OP31 OSLP  -0.57 !                  |                                             |
ATOM OP32 OSLP  -0.57 !        OP13(-)--P1(+)--OP14(-)                      OP33(-)--P3(+)--OP34(-)
ATOM C31  CTL2  -0.08 !                  |                                             |
ATOM H31J HAL2   0.09 !                 OP12                                           OP32
ATOM H31K HAL2   0.09 !                  |                                             |
GROUP                 !           H11J--C11--H11K                                H31J--C31--H31K
ATOM C2   CTL1   0.14 !                  |       			               |
ATOM HG22 HAL1   0.09 !		         |				               |
ATOM OG12 OHL   -0.65 !           H12J--C12--------O12--------     	        H32J--C32--------O32-------
ATOM HO12 HOL    0.42 !	                 |	             |	         	       |                  |
GROUP                 !	         	 |		     |                         |                  |
ATOM C1   CTL2  -0.08 !	          H13J--C13--H13K	     |		        H33J--C33--H33K           |
ATOM HG11 HAL2   0.09 !	                 |		     |		               |                  |
ATOM HG12 HAL2   0.09 !                  |	             |	                       |                  |
ATOM P1   PL     1.50 !		        O13                  |                        O33                 |
ATOM OP13 O2L   -0.78 !  	         |                   |		               |                  |
ATOM OP14 O2L   -0.78 !		        CB1=OB1             CA1=OA1	              CD1=OD1            CC1=OC1
ATOM OP11 OSLP  -0.57 !		         |       	     |		               |                  |
ATOM OP12 OSLP  -0.57 !		         |       	     |		               |                  |	   
ATOM C11  CTL2  -0.08 !	           H2D--CB2--H2E       H2A--CA2--H2B	         H2X--CD2--H2Y      H2R--CC2--H2S  
ATOM H11J HAL2   0.09 !	                 |           	     |		               |                  |	   
ATOM H11K HAL2   0.09 !	           H3D--CB3--H3E       H3A--CA3--H3B	         H3X--CD3--H3Y      H3R--CC3--H3S  
GROUP                 !		         |	             |   	               |                  |	   
ATOM C12  CTL1   0.17 !	           H4D--CB4--H4E       H4A--CA4--H4B	         H4X--CD4--H4Y      H4R--CC4--H4S  
ATOM H12J HAL1   0.09 !		         |		     |		               |                  |	   
ATOM O12  OSL   -0.49 !            H5D--CB5--H5E       H5A--CA5--H5B	         H5X--CD5--H5Y      H5R--CC5--H5S  
ATOM CA1  CL     0.90 !		         |		     |		               |                  |	   
ATOM OA1  OBL   -0.63 !	           H6D--CB6--H6E       H6A--CA6--H6B	         H6X--CD6--H6Y      H6R--CC6--H6S  
ATOM CA2  CTL2  -0.22 !		         |		     |		               |                  | 	   
ATOM H2A  HAL2   0.09 !                  |                   |                         |                  |	   
ATOM H2B  HAL2   0.09 !	           H7D--CB7--H7E       H7A--CA7--H7B             H7X--CD7--H7Y      H7R--CC7--H7S  
GROUP                 !		         |		     |	                       |                  |	   
ATOM C13  CTL2   0.08 !	           H8D--CB8--H8E       H8A--CA8--H8B	         H8X--CD8--H8Y      H8R--CC8--H8S  
ATOM H13J HAL2   0.09 !	  	         |		     |		               |                  |	   
ATOM H13K HAL2   0.09 !	           H9D--CB9            H9A--CA9	                 H9X--CD9           H9R--CC9  
ATOM O13  OSL   -0.49 !                  ||                  ||                        ||                 ||
ATOM CB1  CL     0.90 !           H10D--CB10          H10A--CA10         	H10X--CD10Y        H10R--CC10
ATOM OB1  OBL   -0.63 !                  |		     |  	               |                  |	   
ATOM CB2  CTL2  -0.22 !	          H11D--CB11--H11E    H11A--CA11--H11B	        H11X--CD11--H11Y   H11R--CC11--H11S
ATOM H2D  HAL2   0.09 !                  |		     |		               |                  |	   
ATOM H2E  HAL2   0.09 !	          H12D--CB12--H12E    H12A--CA12--H12B	        H12X--CD12--H12Y   H12R--CC12--H12S
GROUP                 !		         |		     |	      		       |                  |	   
ATOM C32  CTL1   0.17 !           H13D--CB13--H13E    H13A--CA13--H13B	        H13X--CD13--H13Y   H13R--CC13--H13S
ATOM H32J HAL1   0.09 !	                 |		     |	      	               |                  |	   
ATOM O32  OSL   -0.49 !	          H14D--CB14--H14E    H14A--CA14--H14B	        H14X--CD14--H14Y   H14R--CC14--H14S
ATOM CC1  CL     0.90 !		         |		     |	      	               |                  |	   
ATOM OC1  OBL   -0.63 !		  H15D--CB15--H15E    H15A--CA15--H15B	        H15X--CD15--H15Y   H15R--CC15--H15S
ATOM CC2  CTL2  -0.22 !	                 |		     |        	               |                  |	   
ATOM H2R  HAL2   0.09 !		  H16D--CB16--H16E    H16A--CA16--H16B	        H16X--CD16--H16Y   H16R--CC16--H16S
ATOM H2S  HAL2   0.09 !	                 |		     |	      	               |                  |	   
GROUP                 !		        H16F                H16C      	              H16Z               H16T      
ATOM C33  CTL2   0.08 !          
ATOM H33J HAL2   0.09 !		 
ATOM H33K HAL2   0.09 !          
ATOM O33  OSL   -0.49 !		 
ATOM CD1  CL     0.90 !
ATOM OD1  OBL   -0.63 !
ATOM CD2  CTL2  -0.22 !
ATOM H2X  HAL2   0.09 !
ATOM H2Y  HAL2   0.09 !
GROUP                 !
ATOM CA3  CTL2  -0.18 !
ATOM H3A  HAL2   0.09 !
ATOM H3B  HAL2   0.09 !
GROUP                 !
ATOM CA4  CTL2  -0.18 !
ATOM H4A  HAL2   0.09 !
ATOM H4B  HAL2   0.09 !
GROUP                 !
ATOM CA5  CTL2  -0.18 !
ATOM H5A  HAL2   0.09 !
ATOM H5B  HAL2   0.09 !
GROUP                 !
ATOM CA6  CTL2  -0.18 !
ATOM H6A  HAL2   0.09 !
ATOM H6B  HAL2   0.09 !
GROUP                 !
ATOM CA7  CTL2  -0.18 !
ATOM H7A  HAL2   0.09 !
ATOM H7B  HAL2   0.09 !
GROUP                 !
ATOM CA8  CTL2  -0.18 !
ATOM H8A  HAL2   0.09 !
ATOM H8B  HAL2   0.09 !
GROUP                 !
ATOM CA9  CEL1  -0.15 !
ATOM H9A  HEL1   0.15 !
GROUP                 !
ATOM CA10 CEL1  -0.15 !
ATOM H10A HEL1   0.15 !
GROUP                 !
ATOM CA11 CTL2  -0.18 !
ATOM H11A HAL2   0.09 !
ATOM H11B HAL2   0.09 !
GROUP                 !
ATOM CA12 CTL2  -0.18 !
ATOM H12A HAL2   0.09 !
ATOM H12B HAL2   0.09 !
GROUP                 !
ATOM CA13 CTL2  -0.18 !
ATOM H13A HAL2   0.09 !
ATOM H13B HAL2   0.09 !
GROUP                 !
ATOM CA14 CTL2  -0.18 !
ATOM H14A HAL2   0.09 !
ATOM H14B HAL2   0.09 !
GROUP                 !
ATOM CA15 CTL2  -0.18 !
ATOM H15A HAL2   0.09 !
ATOM H15B HAL2   0.09 !
GROUP                 !
ATOM CA16 CTL3  -0.27 !
ATOM H16A HAL3   0.09 !
ATOM H16B HAL3   0.09 !
ATOM H16C HAL3   0.09 !
GROUP                 !
ATOM CB3  CTL2  -0.18 !
ATOM H3D  HAL2   0.09 !
ATOM H3E  HAL2   0.09 !
GROUP                 !
ATOM CB4  CTL2  -0.18 !
ATOM H4D  HAL2   0.09 !
ATOM H4E  HAL2   0.09 !
GROUP                 !
ATOM CB5  CTL2  -0.18 !
ATOM H5D  HAL2   0.09 !
ATOM H5E  HAL2   0.09 !
GROUP                 !
ATOM CB6  CTL2  -0.18 !
ATOM H6D  HAL2   0.09 !
ATOM H6E  HAL2   0.09 !
GROUP                 !
ATOM CB7  CTL2  -0.18 !
ATOM H7D  HAL2   0.09 !
ATOM H7E  HAL2   0.09 !
GROUP                 !
ATOM CB8  CTL2  -0.18 !
ATOM H8D  HAL2   0.09 !
ATOM H8E  HAL2   0.09 !
GROUP                 !
ATOM CB9  CEL1  -0.15 !
ATOM H9D  HEL1   0.15 !
GROUP                 !
ATOM CB10 CEL1  -0.15 !
ATOM H10D HEL1   0.15 !
GROUP                 !
ATOM CB11 CTL2  -0.18 !
ATOM H11D HAL2   0.09 !
ATOM H11E HAL2   0.09 !
GROUP                 !
ATOM CB12 CTL2  -0.18 !
ATOM H12D HAL2   0.09 !
ATOM H12E HAL2   0.09 !
GROUP                 !
ATOM CB13 CTL2  -0.18 !
ATOM H13D HAL2   0.09 !
ATOM H13E HAL2   0.09 !
GROUP                 !
ATOM CB14 CTL2  -0.18 !
ATOM H14D HAL2   0.09 !
ATOM H14E HAL2   0.09 !
GROUP                 !
ATOM CB15 CTL2  -0.18 !
ATOM H15D HAL2   0.09 !
ATOM H15E HAL2   0.09 !
GROUP                 !
ATOM CB16 CTL3  -0.27 !
ATOM H16D HAL3   0.09 !
ATOM H16E HAL3   0.09 !
ATOM H16F HAL3   0.09 !
GROUP                 !
ATOM CC3  CTL2  -0.18 !
ATOM H3R  HAL2   0.09 !
ATOM H3S  HAL2   0.09 !
GROUP                 !
ATOM CC4  CTL2  -0.18 !
ATOM H4R  HAL2   0.09 !
ATOM H4S  HAL2   0.09 !
GROUP                 !
ATOM CC5  CTL2  -0.18 !
ATOM H5R  HAL2   0.09 !
ATOM H5S  HAL2   0.09 !
GROUP                 !
ATOM CC6  CTL2  -0.18 !
ATOM H6R  HAL2   0.09 !
ATOM H6S  HAL2   0.09 !
GROUP                 !
ATOM CC7  CTL2  -0.18 !
ATOM H7R  HAL2   0.09 !
ATOM H7S  HAL2   0.09 !
GROUP                 !
ATOM CC8  CTL2  -0.18 !
ATOM H8R  HAL2   0.09 !
ATOM H8S  HAL2   0.09 !
GROUP                 !
ATOM CC9  CEL1  -0.15 !
ATOM H9R  HEL1   0.15 !
GROUP                 !
ATOM CC10 CEL1  -0.15 !
ATOM H10R HEL1   0.15 !
GROUP                 !
ATOM CC11 CTL2  -0.18 !
ATOM H11R HAL2   0.09 !
ATOM H11S HAL2   0.09 !
GROUP                 !
ATOM CC12 CTL2  -0.18 !
ATOM H12R HAL2   0.09 !
ATOM H12S HAL2   0.09 !
GROUP                 !
ATOM CC13 CTL2  -0.18 !
ATOM H13R HAL2   0.09 !
ATOM H13S HAL2   0.09 !
GROUP                 !
ATOM CC14 CTL2  -0.18 !
ATOM H14R HAL2   0.09 !
ATOM H14S HAL2   0.09 !
GROUP                 !
ATOM CC15 CTL2  -0.18 !
ATOM H15R HAL2   0.09 !
ATOM H15S HAL2   0.09 !
GROUP                 !
ATOM CC16 CTL3  -0.27 !
ATOM H16R HAL3   0.09 !
ATOM H16S HAL3   0.09 !
ATOM H16T HAL3   0.09 !
GROUP                 !
ATOM CD3  CTL2  -0.18 !
ATOM H3X  HAL2   0.09 !
ATOM H3Y  HAL2   0.09 !
GROUP                 !
ATOM CD4  CTL2  -0.18 !
ATOM H4X  HAL2   0.09 !
ATOM H4Y  HAL2   0.09 !
GROUP                 !
ATOM CD5  CTL2  -0.18 !
ATOM H5X  HAL2   0.09 !
ATOM H5Y  HAL2   0.09 !
GROUP                 !
ATOM CD6  CTL2  -0.18 !
ATOM H6X  HAL2   0.09 !
ATOM H6Y  HAL2   0.09 !
GROUP                 !
ATOM CD7  CTL2  -0.18 !
ATOM H7X  HAL2   0.09 !
ATOM H7Y  HAL2   0.09 !
GROUP                 !
ATOM CD8  CTL2  -0.18 !
ATOM H8X  HAL2   0.09 !
ATOM H8Y  HAL2   0.09 !
GROUP                 !
ATOM CD9  CEL1  -0.15 !
ATOM H9X  HEL1   0.15 !
GROUP                 !
ATOM CD10 CEL1  -0.15 !
ATOM H10X HEL1   0.15 !
GROUP                 !
ATOM CD11 CTL2  -0.18 !
ATOM H11X HAL2   0.09 !
ATOM H11Y HAL2   0.09 !
GROUP                 !
ATOM CD12 CTL2  -0.18 !
ATOM H12X HAL2   0.09 !
ATOM H12Y HAL2   0.09 !
GROUP                 !
ATOM CD13 CTL2  -0.18 !
ATOM H13X HAL2   0.09 !
ATOM H13Y HAL2   0.09 !
GROUP                 !
ATOM CD14 CTL2  -0.18 !
ATOM H14X HAL2   0.09 !
ATOM H14Y HAL2   0.09 !
GROUP                 !
ATOM CD15 CTL2  -0.18 !
ATOM H15X HAL2   0.09 !
ATOM H15Y HAL2   0.09 !
GROUP                 !
ATOM CD16 CTL3  -0.27 !
ATOM H16X HAL3   0.09 !
ATOM H16Y HAL3   0.09 !
ATOM H16Z HAL3   0.09 !
! Glycerol head
BOND C1   C2   C1   HG11  C1   HG12
BOND C2   OG12 C2   HG22  OG12 HO12 C2 C3
BOND C3   HG31 C3   HG32  
! Phosphates
BOND C1   OP11 C3   OP31
BOND P1   OP11 P1   OP12  P1  OP13 P1  OP14  
BOND P3   OP31 P3   OP32  P3  OP33 P3  OP34
! Glycerol Backbones
BOND OP12 C11  C11  H11J C11 H11K
BOND C11  C12
BOND C12  H12J C12  O12
BOND C12  C13
BOND C13  H13J C13  H13K C13 O13
BOND OP32 C31  C31  H31J C31 H31K
BOND C31  C32
BOND C32  H32J C32  O32
BOND C32  C33
BOND C33  H33J C33  H33K C33 O33
! Acyl chain 1
BOND O12  CA1  O13  CB1  O32  CC1  O33  CD1
BOND CA1  OA1  CA1  CA2
BOND CA2  H2A  CA2  H2B  CA2  CA3
BOND CA3  H3A  CA3  H3B  CA3  CA4
BOND CA4  H4A  CA4  H4B  CA4  CA5
BOND CA5  H5A  CA5  H5B  CA5  CA6
BOND CA6  H6A  CA6  H6B  CA6  CA7
BOND CA7  H7A  CA7  H7B  CA7  CA8
BOND CA8  H8A  CA8  H8B  CA8  CA9
BOND CA9  H9A  
DOUBLE CA9  CA10 
BOND CA10 H10A CA10 CA11
BOND CA11 H11A CA11 H11B CA11 CA12
BOND CA12 H12A CA12 H12B CA12 CA13
BOND CA13 H13A CA13 H13B CA13 CA14
BOND CA14 H14A CA14 H14B CA14 CA15
BOND CA15 H15A CA15 H15B CA15 CA16
BOND CA16 H16A CA16 H16B CA16 H16C
! Acyl chain 2
BOND CB1  OB1  CB1  CB2
BOND CB2  H2D  CB2  H2E  CB2  CB3
BOND CB3  H3D  CB3  H3E  CB3  CB4
BOND CB4  H4D  CB4  H4E  CB4  CB5
BOND CB5  H5D  CB5  H5E  CB5  CB6
BOND CB6  H6D  CB6  H6E  CB6  CB7
BOND CB7  H7D  CB7  H7E  CB7  CB8
BOND CB8  H8D  CB8  H8E  CB8  CB9
BOND CB9  H9D  
DOUBLE CB9  CB10
BOND CB10 H10D CB10 CB11
BOND CB11 H11D CB11 H11E CB11 CB12
BOND CB12 H12D CB12 H12E CB12 CB13
BOND CB13 H13D CB13 H13E CB13 CB14
BOND CB14 H14D CB14 H14E CB14 CB15
BOND CB15 H15D CB15 H15E CB15 CB16
BOND CB16 H16D CB16 H16E CB16 H16F
! Acyl chain 3
BOND CC1  OC1  CC1  CC2
BOND CC2  H2R  CC2  H2S  CC2  CC3
BOND CC3  H3R  CC3  H3S  CC3  CC4
BOND CC4  H4R  CC4  H4S  CC4  CC5
BOND CC5  H5R  CC5  H5S  CC5  CC6
BOND CC6  H6R  CC6  H6S  CC6  CC7
BOND CC7  H7R  CC7  H7S  CC7  CC8
BOND CC8  H8R  CC8  H8S  CC8  CC9
BOND CC9  H9R  
DOUBLE CC9  CC10
BOND CC10 H10R CC10 CC11
BOND CC11 H11R CC11 H11S CC11 CC12
BOND CC12 H12R CC12 H12S CC12 CC13
BOND CC13 H13R CC13 H13S CC13 CC14
BOND CC14 H14R CC14 H14S CC14 CC15
BOND CC15 H15R CC15 H15S CC15 CC16
BOND CC16 H16R CC16 H16S CC16 H16T
! Acyl chain 4
BOND CD1  OD1  CD1  CD2
BOND CD2  H2X  CD2  H2Y  CD2  CD3
BOND CD3  H3X  CD3  H3Y  CD3  CD4
BOND CD4  H4X  CD4  H4Y  CD4  CD5
BOND CD5  H5X  CD5  H5Y  CD5  CD6
BOND CD6  H6X  CD6  H6Y  CD6  CD7
BOND CD7  H7X  CD7  H7Y  CD7  CD8
BOND CD8  H8X  CD8  H8Y  CD8  CD9
BOND CD9  H9X  
DOUBLE CD9  CD10
BOND CD10 H10X CD10 CD11
BOND CD11 H11X CD11 H11Y CD11 CD12
BOND CD12 H12X CD12 H12Y CD12 CD13
BOND CD13 H13X CD13 H13Y CD13 CD14
BOND CD14 H14X CD14 H14Y CD14 CD15
BOND CD15 H15X CD15 H15Y CD15 CD16
BOND CD16 H16X CD16 H16Y CD16 H16Z
!
IMPR CB1  O13  CB2  OB1
IMPR CA1  O12  CA2  OA1
IMPR CD1  O33  CD2  OD1
IMPR CC1  O32  CC2  OC1
!
!IC TABLE
!
IC OP31    C2      *C3      HG31       1.4633  109.99  126.99  106.69   1.1112
IC HG31    C2      *C3      HG32       1.1112  106.69  120.70  112.94   1.1110
IC C2      C3      OP31     P3         1.5211  109.99  154.06  117.47   1.5924
IC C3      OP31    P3       OP32       1.4633  117.47   66.74  101.68   1.6525
IC OP32    OP31    *P3      OP33       1.6525  101.68 -113.70  109.39   1.4926
IC OP32    OP31    *P3      OP34       1.6525  101.68  112.29  106.74   1.4836
IC OP31    P3      OP32     C31        1.5924  101.68   55.76  110.28   1.4698
IC P3      OP32    C31      C32        1.6525  110.28 -172.41  110.74   1.5958
IC C32     OP32    *C31     H31J       1.5958  110.74  116.75  110.82   1.1115
IC H31J    OP32    *C31     H31K       1.1115  110.82  111.29  110.26   1.1103
IC HG31    C3      C2       C1         1.1112  106.69  -61.74  114.49   1.5241
IC C1      C3      *C2      OG12       1.5241  114.49 -122.33  108.64   1.4665
IC C1      C3      *C2      HG22       1.5241  114.49  124.23  104.11   1.1108
IC C3      C2      OG12     HO12       1.5211  108.64  -38.03   96.97   0.9599
IC C3      C2      C1       OP11       1.5211  114.49  175.92  108.99   1.3945
IC OP11    C2      *C1      HG11       1.3945  108.99 -131.04  104.78   1.1106
IC HG11    C2      *C1      HG12       1.1106  104.78 -113.14  109.09   1.1119
IC C2      C1      OP11     P1         1.5241  108.99  -84.99  120.20   1.5652
IC C1      OP11    P1       OP12       1.3945  120.20  -27.24  102.68   1.5816
IC OP12    OP11    *P1      OP13       1.5816  102.68  118.64  109.06   1.4705
IC OP12    OP11    *P1      OP14       1.5816  102.68 -114.38  108.43   1.4438
IC OP11    P1      OP12     C11        1.5652  102.68 -105.08  129.51   1.3844
IC P1      OP12    C11      C12        1.5816  129.51   79.30  113.33   1.5572
IC C12     OP12    *C11     H11J       1.5572  113.33 -123.60  109.70   1.1106
IC H11J    OP12    *C11     H11K       1.1106  109.70 -125.75  111.37   1.1111
IC OP12    C11     C12      C13        1.3844  113.33  172.10  111.92   1.5430
IC C13     C11     *C12     O12        1.5430  111.92  120.38  106.67   1.4690
IC O12     C11     *C12     H12J       1.4690  106.67  123.36  105.85   1.1110
IC C11     C12     O12      CA1        1.5572  106.67  139.57  111.75   1.3546
IC C12     O12     CA1      CA2        1.4690  111.75 -177.04  105.16   1.4819
IC CA2     O12     *CA1     OA1        1.4819  105.16  175.26  126.65   1.2359
IC O12     CA1     CA2      CA3        1.3546  105.16 -166.84  109.95   1.5144
IC CA3     CA1     *CA2     H2A        1.5144  109.95 -122.50  115.81   1.1105
IC H2A     CA1     *CA2     H2B        1.1105  115.81 -121.44  107.35   1.1109
IC C11     C12     C13      O13        1.5572  111.92 -172.11  107.78   1.5003
IC O13     C12     *C13     H13J       1.5003  107.78 -115.91  112.20   1.1109
IC H13J    C12     *C13     H13K       1.1109  112.20 -121.54  112.00   1.1122
IC C12     C13     O13      CB1        1.5430  107.78   77.67  115.10   1.2970
IC C13     O13     CB1      CB2        1.5003  115.10 -179.81  109.11   1.4434
IC CB2     O13     *CB1     OB1        1.4434  109.11 -173.82  130.35   1.2113
IC O13     CB1     CB2      CB3        1.2970  109.11  173.87  116.83   1.5195
IC CB3     CB1     *CB2     H2D        1.5195  116.83 -121.03  109.80   1.1112
IC H2D     CB1     *CB2     H2E        1.1112  109.80 -114.30  107.94   1.1107
IC OP32    C31     C32      C33        1.4698  110.74  -72.15  111.19   1.5682
IC C33     C31     *C32     O32        1.5682  111.19  124.56  112.11   1.3898
IC O32     C31     *C32     H32J       1.3898  112.11  122.90  114.56   1.1112
IC C31     C32     O32      CC1        1.5958  112.11   62.25  119.56   1.3075
IC C32     O32     CC1      CC2        1.3898  119.56 -174.92  104.05   1.4829
IC CC2     O32     *CC1     OC1        1.4829  104.05 -166.47  126.62   1.2264
IC O32     CC1     CC2      CC3        1.3075  104.05  170.64  115.59   1.5435
IC CC3     CC1     *CC2     H2R        1.5435  115.59 -124.86  107.06   1.1110
IC H2R     CC1     *CC2     H2S        1.1110  107.06 -105.63  111.30   1.1109
IC C31     C32     C33      O33        1.5958  111.19 -173.79  110.26   1.4370
IC O33     C32     *C33     H33J       1.4370  110.26  118.41  109.85   1.1107
IC H33J    C32     *C33     H33K       1.1107  109.85  116.35  110.86   1.1105
IC C32     C33     O33      CD1        1.5682  110.26  -82.05  116.23   1.3711
IC C33     O33     CD1      CD2        1.4370  116.23  156.92  111.58   1.5654
IC CD2     O33     *CD1     OD1        1.5654  111.58 -176.12  124.80   1.1850
IC O33     CD1     CD2      CD3        1.3711  111.58   79.99  113.19   1.5154
IC CD3     CD1     *CD2     H2X        1.5154  113.19 -122.11  106.99   1.1106
IC H2X     CD1     *CD2     H2Y        1.1106  106.99 -114.65  110.19   1.1109
IC CA1     CA2     CA3      CA4        1.4819  109.95  160.84  117.75   1.5645
IC CA4     CA2     *CA3     H3A        1.5645  117.75 -127.81  109.37   1.1111
IC H3A     CA2     *CA3     H3B        1.1111  109.37 -117.63  101.55   1.1105
IC CA2     CA3     CA4      CA5        1.5144  117.75  157.03  111.41   1.5424
IC CA5     CA3     *CA4     H4A        1.5424  111.41 -119.03  108.09   1.1114
IC H4A     CA3     *CA4     H4B        1.1114  108.09 -126.38  120.58   1.1101
IC CA3     CA4     CA5      CA6        1.5645  111.41   74.25  110.88   1.5499
IC CA6     CA4     *CA5     H5A        1.5499  110.88 -125.89  112.16   1.1114
IC H5A     CA4     *CA5     H5B        1.1114  112.16 -116.89  114.30   1.1106
IC CA4     CA5     CA6      CA7        1.5424  110.88  177.26  112.07   1.5702
IC CA7     CA5     *CA6     H6A        1.5702  112.07 -121.41  112.61   1.1107
IC H6A     CA5     *CA6     H6B        1.1107  112.61 -124.17   99.78   1.1108
IC CA5     CA6     CA7      CA8        1.5499  112.07   74.00  120.92   1.5501
IC CA8     CA6     *CA7     H7A        1.5501  120.92 -128.07  104.29   1.1105
IC H7A     CA6     *CA7     H7B        1.1105  104.29 -118.23  103.40   1.1112
IC CA6     CA7     CA8      CA9        1.5702  120.92  170.69  112.79   1.5329
IC CA9     CA7     *CA8     H8A        1.5329  112.79 -117.60  114.99   1.1111
IC H8A     CA7     *CA8     H8B        1.1111  114.99 -115.64  104.49   1.1114
IC CA7     CA8     CA9      CA10       1.5501  112.79   82.54  132.44   1.3410
IC CA10    CA8     *CA9     H9A        1.3410  132.44 -165.92  110.30   1.0996
IC CA8     CA9     CA10     CA11       1.5329  132.44   11.31  129.79   1.4668
IC CA11    CA9     *CA10    H10A       1.4668  129.79  173.10  113.82   1.1006
IC CA9     CA10    CA11     CA12       1.3410  129.79 -125.54  110.53   1.5132
IC CA12    CA10    *CA11    H11A       1.5132  110.53 -124.22  111.84   1.1109
IC H11A    CA10    *CA11    H11B       1.1109  111.84 -116.05  116.75   1.1107
IC CA10    CA11    CA12     CA13       1.4668  110.53  161.55  113.19   1.4862
IC CA13    CA11    *CA12    H12A       1.4862  113.19 -115.99  104.44   1.1104
IC H12A    CA11    *CA12    H12B       1.1104  104.44 -109.05  111.86   1.1114
IC CA11    CA12    CA13     CA14       1.5132  113.19   66.72  118.43   1.5736
IC CA14    CA12    *CA13    H13A       1.5736  118.43 -112.65  104.63   1.1114
IC H13A    CA12    *CA13    H13B       1.1114  104.63 -117.70  113.84   1.1109
IC CA12    CA13    CA14     CA15       1.4862  118.43   62.79  110.33   1.5584
IC CA15    CA13    *CA14    H14A       1.5584  110.33 -118.07  107.82   1.1108
IC H14A    CA13    *CA14    H14B       1.1108  107.82 -113.03  108.64   1.1112
IC CA13    CA14    CA15     CA16       1.5736  110.33 -175.93  102.80   1.5814
IC CA16    CA14    *CA15    H15A       1.5814  102.80 -121.30  114.89   1.1112
IC H15A    CA14    *CA15    H15B       1.1112  114.89 -125.40  120.38   1.1112
IC CA14    CA15    CA16     H16A       1.4920  114.64  -97.38  116.78   1.1116
IC H16A    CA15    *CA16    H16B       1.1116  116.78 -112.38  110.91   1.1109
IC H16A    CA15    *CA16    H16C       1.1116  116.78  124.13  107.97   1.1105
IC CB1     CB2     CB3      CB4        1.4434  116.83 -155.75  114.25   1.5868
IC CB4     CB2     *CB3     H3D        1.5868  114.25 -122.78  114.66   1.1117
IC H3D     CB2     *CB3     H3E        1.1117  114.66 -129.44  120.87   1.1109
IC CB2     CB3     CB4      CB5        1.5195  114.25  -52.65  114.56   1.5137
IC CB5     CB3     *CB4     H4D        1.5137  114.56 -115.68  101.27   1.1103
IC H4D     CB3     *CB4     H4E        1.1103  101.27 -119.02  105.41   1.1106
IC CB3     CB4     CB5      CB6        1.5868  114.56 -179.99  120.50   1.5634
IC CB6     CB4     *CB5     H5D        1.5634  120.50 -122.72  117.24   1.1113
IC H5D     CB4     *CB5     H5E        1.1113  117.24 -123.34  103.45   1.1107
IC CB4     CB5     CB6      CB7        1.5137  120.50   39.76  116.61   1.5133
IC CB7     CB5     *CB6     H6D        1.5133  116.61 -120.56  106.07   1.1110
IC H6D     CB5     *CB6     H6E        1.1110  106.07 -117.54  106.11   1.1114
IC CB5     CB6     CB7      CB8        1.5634  116.61  176.57  110.49   1.5173
IC CB8     CB6     *CB7     H7D        1.5173  110.49 -120.73  106.74   1.1106
IC H7D     CB6     *CB7     H7E        1.1106  106.74 -117.79  112.10   1.1106
IC CB6     CB7     CB8      CB9        1.5133  110.49  -82.21  120.66   1.5172
IC CB9     CB7     *CB8     H8D        1.5172  120.66 -115.86  108.05   1.1105
IC H8D     CB7     *CB8     H8E        1.1105  108.05 -111.89  111.52   1.1117
IC CB7     CB8     CB9      CB10       1.5173  120.66 -107.87  126.23   1.3089
IC CB10    CB8     *CB9     H9D        1.3089  126.23  177.32  108.46   1.0998
IC CB8     CB9     CB10     CB11       1.5172  126.23   -9.03  129.20   1.5488
IC CB11    CB9     *CB10    H10D       1.5488  129.20 -177.87  114.84   1.1001
IC CB9     CB10    CB11     CB12       1.3089  129.20   89.60  118.95   1.5198
IC CB12    CB10    *CB11    H11D       1.5198  118.95 -127.92  113.12   1.1108
IC H11D    CB10    *CB11    H11E       1.1108  113.12 -116.33  107.89   1.1110
IC CB10    CB11    CB12     CB13       1.5488  118.95   47.44  108.85   1.4805
IC CB13    CB11    *CB12    H12D       1.4805  108.85 -124.66  111.86   1.1106
IC H12D    CB11    *CB12    H12E       1.1106  111.86 -115.71  106.95   1.1117
IC CB11    CB12    CB13     CB14       1.5198  108.85  158.33  114.90   1.5460
IC CB14    CB12    *CB13    H13D       1.5460  114.90 -122.78  110.67   1.1114
IC H13D    CB12    *CB13    H13E       1.1114  110.67 -118.72  111.28   1.1107
IC CB12    CB13    CB14     CB15       1.4805  114.90   68.37  114.96   1.5755
IC CB15    CB13    *CB14    H14D       1.5755  114.96 -127.83  107.96   1.1104
IC H14D    CB13    *CB14    H14E       1.1104  107.96 -116.62  108.21   1.1111
IC CB13    CB14    CB15     CB16       1.5460  114.96  166.45  117.74   1.5429
IC CB16    CB14    *CB15    H15D       1.5429  117.74 -122.27  110.71   1.1109
IC H15D    CB14    *CB15    H15E       1.1109  110.71 -117.71   99.91   1.1101
IC CB14    CB15    CB16     H16D       1.5273  110.28 -159.07  103.32   1.1112
IC H16D    CB15    *CB16    H16E       1.1112  103.32 -120.33  105.93   1.1103
IC H16D    CB15    *CB16    H16F       1.1112  103.32  118.79  110.62   1.1116
IC CC1     CC2     CC3      CC4        1.4829  115.59   49.93  117.90   1.5366
IC CC4     CC2     *CC3     H3R        1.5366  117.90 -115.05  111.28   1.1107
IC H3R     CC2     *CC3     H3S        1.1107  111.28 -122.62  109.57   1.1107
IC CC2     CC3     CC4      CC5        1.5435  117.90   41.42  122.16   1.4856
IC CC5     CC3     *CC4     H4R        1.4856  122.16 -129.12  107.74   1.1116
IC H4R     CC3     *CC4     H4S        1.1116  107.74 -110.63  106.93   1.1114
IC CC3     CC4     CC5      CC6        1.5366  122.16   79.03  118.09   1.5779
IC CC6     CC4     *CC5     H5R        1.5779  118.09 -121.27  111.33   1.1111
IC H5R     CC4     *CC5     H5S        1.1111  111.33 -121.85  103.83   1.1116
IC CC4     CC5     CC6      CC7        1.4856  118.09 -175.62  114.14   1.5193
IC CC7     CC5     *CC6     H6R        1.5193  114.14 -112.92   99.65   1.1104
IC H6R     CC5     *CC6     H6S        1.1104   99.65 -115.34  114.89   1.1110
IC CC5     CC6     CC7      CC8        1.5779  114.14   86.04  111.08   1.5443
IC CC8     CC6     *CC7     H7R        1.5443  111.08 -126.84  118.56   1.1115
IC H7R     CC6     *CC7     H7S        1.1115  118.56 -116.67  107.70   1.1111
IC CC6     CC7     CC8      CC9        1.5193  111.08 -167.74  113.25   1.5955
IC CC9     CC7     *CC8     H8R        1.5955  113.25 -126.88  111.16   1.1113
IC H8R     CC7     *CC8     H8S        1.1113  111.16 -113.40  107.96   1.1105
IC CC7     CC8     CC9      CC10       1.5443  113.25 -109.87  126.39   1.3527
IC CC10    CC8     *CC9     H9R        1.3527  126.39 -170.92  110.56   1.0998
IC CC8     CC9     CC10     CC11       1.5955  126.39   15.86  128.70   1.4629
IC CC11    CC9     *CC10    H10R       1.4629  128.70  175.07  123.34   1.1002
IC CC9     CC10    CC11     CC12       1.3527  128.70  101.47  118.70   1.5861
IC CC12    CC10    *CC11    H11R       1.5861  118.70 -125.10  109.20   1.1112
IC H11R    CC10    *CC11    H11S       1.1112  109.20 -110.25  111.88   1.1101
IC CC10    CC11    CC12     CC13       1.4629  118.70   67.74  108.82   1.5353
IC CC13    CC11    *CC12    H12R       1.5353  108.82 -126.41  105.67   1.1103
IC H12R    CC11    *CC12    H12S       1.1103  105.67 -116.13  112.54   1.1110
IC CC11    CC12    CC13     CC14       1.5861  108.82 -177.19  124.76   1.5291
IC CC14    CC12    *CC13    H13R       1.5291  124.76 -126.31  102.56   1.1109
IC H13R    CC12    *CC13    H13S       1.1109  102.56 -101.72  109.52   1.1110
IC CC12    CC13    CC14     CC15       1.5353  124.76 -147.35  108.06   1.5835
IC CC15    CC13    *CC14    H14R       1.5835  108.06 -127.34  119.98   1.1117
IC H14R    CC13    *CC14    H14S       1.1117  119.98 -118.05  109.10   1.1109
IC CC13    CC14    CC15     CC16       1.5291  108.06   78.94  118.04   1.5648
IC CC16    CC14    *CC15    H15R       1.5648  118.04 -130.95  115.54   1.1114
IC H15R    CC14    *CC15    H15S       1.1114  115.54 -107.98  103.32   1.1109
IC CC14    CC15    CC16     H16R       1.5605  113.48 -167.53  105.19   1.1114
IC H16R    CC15    *CC16    H16S       1.1114  105.19  123.30  114.77   1.1107
IC H16R    CC15    *CC16    H16T       1.1114  105.19 -120.49  105.29   1.1117
IC CD1     CD2     CD3      CD4        1.5654  113.19 -162.40  114.80   1.5512
IC CD4     CD2     *CD3     H3X        1.5512  114.80 -117.81  118.26   1.1102
IC H3X     CD2     *CD3     H3Y        1.1102  118.26 -125.60  110.95   1.1112
IC CD2     CD3     CD4      CD5        1.5154  114.80   63.81  109.67   1.6095
IC CD5     CD3     *CD4     H4X        1.6095  109.67 -112.22  109.63   1.1107
IC H4X     CD3     *CD4     H4Y        1.1107  109.63 -120.86  110.95   1.1109
IC CD3     CD4     CD5      CD6        1.5512  109.67 -171.66  110.10   1.5117
IC CD6     CD4     *CD5     H5X        1.5117  110.10 -113.98  105.23   1.1108
IC H5X     CD4     *CD5     H5Y        1.1108  105.23 -128.80  116.89   1.1106
IC CD4     CD5     CD6      CD7        1.6095  110.10  170.09  111.04   1.5055
IC CD7     CD5     *CD6     H6X        1.5055  111.04 -114.76  105.35   1.1116
IC H6X     CD5     *CD6     H6Y        1.1116  105.35 -122.63  110.38   1.1108
IC CD5     CD6     CD7      CD8        1.5117  111.04 -172.02  115.71   1.5289
IC CD8     CD6     *CD7     H7X        1.5289  115.71 -123.94  114.68   1.1110
IC H7X     CD6     *CD7     H7Y        1.1110  114.68 -126.78  107.85   1.1109
IC CD6     CD7     CD8      CD9        1.5055  115.71  -61.83  117.36   1.5186
IC CD9     CD7     *CD8     H8X        1.5186  117.36 -129.63  101.79   1.1109
IC H8X     CD7     *CD8     H8Y        1.1109  101.79 -111.91  105.86   1.1107
IC CD7     CD8     CD9      CD10       1.5289  117.36  179.97  120.32   1.3356
IC CD10    CD8     *CD9     H9X        1.3356  120.32 -177.34  116.78   1.1009
IC CD8     CD9     CD10     CD11       1.5186  120.32   -9.60  131.58   1.4710
IC CD11    CD9     *CD10    H10X       1.4710  131.58 -172.61  113.16   1.1005
IC CD9     CD10    CD11     CD12       1.3356  131.58 -124.79  115.05   1.5361
IC CD12    CD10    *CD11    H11X       1.5361  115.05 -128.95  111.59   1.1111
IC H11X    CD10    *CD11    H11Y       1.1111  111.59 -111.21  111.18   1.1111
IC CD10    CD11    CD12     CD13       1.4710  115.05  -77.11  105.04   1.4788
IC CD13    CD11    *CD12    H12X       1.4788  105.04 -112.96  106.48   1.1110
IC H12X    CD11    *CD12    H12Y       1.1110  106.48 -120.99  113.58   1.1114
IC CD11    CD12    CD13     CD14       1.5361  105.04  168.60  110.84   1.5429
IC CD14    CD12    *CD13    H13X       1.5429  110.84 -122.83  114.36   1.1104
IC H13X    CD12    *CD13    H13Y       1.1104  114.36 -113.84  114.06   1.1110
IC CD12    CD13    CD14     CD15       1.4788  110.84  -80.22  114.95   1.5099
IC CD15    CD13    *CD14    H14X       1.5099  114.95 -125.08  104.06   1.1112
IC H14X    CD13    *CD14    H14Y       1.1112  104.06 -114.53  108.61   1.1117
IC CD13    CD14    CD15     CD16       1.5429  114.95  173.02  110.69   1.5313
IC CD16    CD14    *CD15    H15X       1.5313  110.69 -123.13  108.31   1.1109
IC H15X    CD14    *CD15    H15Y       1.1109  108.31 -110.71  116.76   1.1116
IC CD14    CD15    CD16     H16X       1.5367  106.45  178.60  109.03   1.1112
IC H16X    CD15    *CD16    H16Y       1.1112  109.03 -120.60  108.05   1.1107
IC H16X    CD15    *CD16    H16Z       1.1112  109.03  119.06  114.08   1.1116

RESI LOACL1     -1.00 ! 3 Linoleic acid + 1 oleic acid cardiolipin with head group charge = -1
                      ! Cardiolipin headgroup + 3 linoleoly + 1 oleoyl chains
GROUP                 !
ATOM C3   CTL2  -0.08 !                  HG11                OG12--HO12               HG31
ATOM HG31 HAL2   0.09 ! 		   \                  |                       /
ATOM HG32 HAL2   0.09 !		            C1----------------C2--------------------C3
ATOM P3   PL     1.50 !		           /  \               |                    /  \
ATOM OP33 O2L   -0.78 !                   /    HG12          HG22               HG32   \
ATOM OP34 O2L   -0.78 !                  OP11                                          OP31
ATOM OP31 OSLP  -0.57 !                  |                                             |
ATOM OP32 OSLP  -0.57 !   HP13--OP13(-)--P1(+)--OP14(-)                      OP33(-)--P3(+)--OP34(-)
ATOM C31  CTL2  -0.08 !                  |                                             |
ATOM H31J HAL2   0.09 !                 OP12                                           OP32
ATOM H31K HAL2   0.09 !                  |                                             |
GROUP                 !           H11J--C11--H11K                                H31J--C31--H31K
ATOM C2   CTL1   0.14 !                  |       			               |
ATOM HG22 HAL1   0.09 !		         |				               |
ATOM OG12 OHL   -0.65 !           H12J--C12--------O12--------     	        H32J--C32--------O32-------
ATOM HO12 HOL    0.42 !	                 |	             |	         	       |                  |
GROUP                 !	         	 |		     |                         |                  |
ATOM C1   CTL2   0.17 !	          H13J--C13--H13K	     |		        H33J--C33--H33K           |
ATOM HG11 HAL2   0.09 !	                 |		     |		               |                  |
ATOM HG12 HAL2   0.09 !                  |	             |	                       |                  |
ATOM P1   PL     1.50 !		        O13                  |                        O33                 |
ATOM OP13 OHL   -0.62 !  	         |                   |		               |                  |
ATOM HP13 HOL    0.34 !		        CB1=OB1             CA1=OA1	              CD1=OD1            CC1=OC1
ATOM OP14 O2L   -0.78 !		         |       	     |		               |                  |
ATOM OP11 OSLP  -0.57 !	           H2D--CB2--H2E       H2A--CA2--H2B	         H2X--CD2--H2Y      H2R--CC2--H2S
ATOM OP12 OSLP  -0.57 !	                 |           	     |		               |                  |
ATOM C11  CTL2   0.17 !	           H3D--CB3--H3E       H3A--CA3--H3B	         H3X--CD3--H3Y      H3R--CC3--H3S
ATOM H11J HAL2   0.09 !		         |	             |   	               |                  |
ATOM H11K HAL2   0.09 !	           H4D--CB4--H4E       H4A--CA4--H4B	         H4X--CD4--H4Y      H4R--CC4--H4S
GROUP                 !		         |		     |		               |                  |
ATOM C12  CTL1   0.17 !            H5D--CB5--H5E       H5A--CA5--H5B	         H5X--CD5--H5Y      H5R--CC5--H5S
ATOM H12J HAL1   0.09 !		         |		     |		               |                  |
ATOM O12  OSL   -0.49 !	           H6D--CB6--H6E       H6A--CA6--H6B	         H6X--CD6--H6Y      H6R--CC6--H6S
ATOM CA1  CL     0.90 !		         |		     |		               |                  | 
ATOM OA1  OBL   -0.63 !                  |                   |                         |                  |
ATOM CA2  CTL2  -0.22 !	           H7D--CB7--H7E       H7A--CA7--H7B             H7X--CD7--H7Y      H7R--CC7--H7S 
ATOM H2A  HAL2   0.09 !		         |		     |	                       |                  |	  
ATOM H2B  HAL2   0.09 !	           H8D--CB8--H8E       H8A--CA8--H8B	         H8X--CD8--H8Y      H8R--CC8--H8S 
GROUP                 !	  	         |		     |		               |                  |	  
ATOM C13  CTL2   0.08 !	           H9D--CB9	       H9A--CA9	                 H9X--CD9           H9R--CC9	  
ATOM H13J HAL2   0.09 !	                ||		    ||	                      ||                 ||	  
ATOM H13K HAL2   0.09 !                 ||                  ||                        ||                 ||       
ATOM O13  OSL   -0.49 !	          H10D--CB10	      H10A--CA10 	        H10X--CD10         H10R--CC10	   
ATOM CB1  CL     0.90 !		         |		     |  	               |                  |	   
ATOM OB1  OBL   -0.63 !           H11D--CB11--H11E    H11A--CA11--H11B	        H11X--CD11--H11Y   H11R--CC11--H11S
ATOM CB2  CTL2  -0.22 !	                 |		     |		               |                  |	   
ATOM H2D  HAL2   0.09 !	          H12D--CB12          H12A--CA12--H12B	        H12X--CD12         H12R--CC12
ATOM H2E  HAL2   0.09 !                 ||                   |                        ||                 ||	   
GROUP                 !		        ||		     |		              ||                 ||	   
ATOM C32  CTL1   0.17 !	          H13D--CB13          H13A--CA13--H13B	        H13X--CD13         H13R--CC13
ATOM H32J HAL1   0.09 !		         |		     |		               |                  |	   
ATOM O32  OSL   -0.49 !	          H14D--CB14--H14E    H14A--CA14--H14B	        H14X--CD14--H14Y   H14R--CC14--H14S
ATOM CC1  CL     0.90 !		         |		     |		               |                  |	   
ATOM OC1  OBL   -0.63 !           H15D--CB15--H15E    H15A--CA15--H15B	        H15X--CD15--H15Y   H15R--CC15--H15S
ATOM CC2  CTL2  -0.22 !		         |		     |  	               |                  |	   	
ATOM H2R  HAL2   0.09 !           H16D--CB16--H16E    H16A--CA16--H16B	        H16X--CD16--H16Y   H16R--CC16--H16S
ATOM H2S  HAL2   0.09 !		         |		     |		               |                  |	   
GROUP                 !           H17D--CB17--H17E    H17A--CA17--H17B	        H17X--CD17--H17Y   H17R--CC17--H17S
ATOM C33  CTL2   0.08 !		         |		     |		               |                  |	   
ATOM H33J HAL2   0.09 !	          H18D--CB18--H18E    H18A--CA18--H18B          H18X--CD18--H18Y   H18R--CC18--H18S
ATOM H33K HAL2   0.09 !		         |		     |  	               |                  |	   
ATOM O33  OSL   -0.49 !	                H18F		    H18C	              H18Z               H18T      
ATOM CD1  CL     0.90 !
ATOM OD1  OBL   -0.63 !
ATOM CD2  CTL2  -0.22 !
ATOM H2X  HAL2   0.09 !
ATOM H2Y  HAL2   0.09 !
GROUP                 !
ATOM CA3  CTL2  -0.18 !
ATOM H3A  HAL2   0.09 !
ATOM H3B  HAL2   0.09 !
GROUP                 !
ATOM CA4  CTL2  -0.18 !
ATOM H4A  HAL2   0.09 !
ATOM H4B  HAL2   0.09 !
GROUP                 !
ATOM CA5  CTL2  -0.18 !
ATOM H5A  HAL2   0.09 !
ATOM H5B  HAL2   0.09 !
GROUP                 !
ATOM CA6  CTL2  -0.18 !
ATOM H6A  HAL2   0.09 !
ATOM H6B  HAL2   0.09 !
GROUP                 !
ATOM CA7  CTL2  -0.18 !
ATOM H7A  HAL2   0.09 !
ATOM H7B  HAL2   0.09 !
GROUP                 !
ATOM CA8  CTL2  -0.18 !
ATOM H8A  HAL2   0.09 !
ATOM H8B  HAL2   0.09 !
GROUP                 !
ATOM CA9  CEL1  -0.15 !
ATOM H9A  HEL1   0.15 !
GROUP                 !
ATOM CA10 CEL1  -0.15 !
ATOM H10A HEL1   0.15 !
GROUP                 !
ATOM CA11 CTL2  -0.18 !
ATOM H11A HAL2   0.09 !
ATOM H11B HAL2   0.09 !
GROUP                 !
ATOM CA12 CTL2  -0.18 !
ATOM H12A HAL2   0.09 !
ATOM H12B HAL2   0.09 !
GROUP                 !
ATOM CA13 CTL2  -0.18 !
ATOM H13A HAL2   0.09 !
ATOM H13B HAL2   0.09 !
GROUP                 !
ATOM CA14 CTL2  -0.18 !
ATOM H14A HAL2   0.09 !
ATOM H14B HAL2   0.09 !
GROUP                 !
ATOM CA15 CTL2  -0.18 !
ATOM H15A HAL2   0.09 !
ATOM H15B HAL2   0.09 !
GROUP                 !
ATOM CA16 CTL2  -0.18 !
ATOM H16A HAL2   0.09 !
ATOM H16B HAL2   0.09 !
GROUP                 !
ATOM CA17 CTL2  -0.18 !
ATOM H17A HAL2   0.09 !
ATOM H17B HAL2   0.09 !
GROUP                 !
ATOM CA18 CTL3  -0.27 !
ATOM H18A HAL3   0.09 !
ATOM H18B HAL3   0.09 !
ATOM H18C HAL3   0.09 !
GROUP                 !
ATOM CB3  CTL2  -0.18 !
ATOM H3D  HAL2   0.09 !
ATOM H3E  HAL2   0.09 !
GROUP                 !
ATOM CB4  CTL2  -0.18 !
ATOM H4D  HAL2   0.09 !
ATOM H4E  HAL2   0.09 !
GROUP                 !
ATOM CB5  CTL2  -0.18 !
ATOM H5D  HAL2   0.09 !
ATOM H5E  HAL2   0.09 !
GROUP                 !
ATOM CB6  CTL2  -0.18 !
ATOM H6D  HAL2   0.09 !
ATOM H6E  HAL2   0.09 !
GROUP                 !
ATOM CB7  CTL2  -0.18 !
ATOM H7D  HAL2   0.09 !
ATOM H7E  HAL2   0.09 !
GROUP                 !
ATOM CB8  CTL2  -0.18 !
ATOM H8D  HAL2   0.09 !
ATOM H8E  HAL2   0.09 !
GROUP                 !
ATOM CB9  CEL1  -0.15 !
ATOM H9D  HEL1   0.15 !
GROUP                 !
ATOM CB10 CEL1  -0.15 !
ATOM H10D HEL1   0.15 !
GROUP                 !
ATOM CB11 CTL2  -0.18 !
ATOM H11D HAL2   0.09 !
ATOM H11E HAL2   0.09 !
GROUP                 !
ATOM CB12 CEL1  -0.15 !
ATOM H12D HEL1   0.15 !
GROUP                 !
ATOM CB13 CEL1  -0.15 !
ATOM H13D HEL1   0.15 !
GROUP                 !
ATOM CB14 CTL2  -0.18 !
ATOM H14D HAL2   0.09 !
ATOM H14E HAL2   0.09 !
GROUP                 !
ATOM CB15 CTL2  -0.18 !
ATOM H15D HAL2   0.09 !
ATOM H15E HAL2   0.09 !
GROUP                 !
ATOM CB16 CTL2  -0.18 !
ATOM H16D HAL2   0.09 !
ATOM H16E HAL2   0.09 !
GROUP                 !
ATOM CB17 CTL2  -0.18 !
ATOM H17D HAL2   0.09 !
ATOM H17E HAL2   0.09 !
GROUP                 !
ATOM CB18 CTL3  -0.27 !
ATOM H18D HAL3   0.09 !
ATOM H18E HAL3   0.09 !
ATOM H18F HAL3   0.09 !
GROUP                 !
ATOM CC3  CTL2  -0.18 !
ATOM H3R  HAL2   0.09 !
ATOM H3S  HAL2   0.09 !
GROUP                 !
ATOM CC4  CTL2  -0.18 !
ATOM H4R  HAL2   0.09 !
ATOM H4S  HAL2   0.09 !
GROUP                 !
ATOM CC5  CTL2  -0.18 !
ATOM H5R  HAL2   0.09 !
ATOM H5S  HAL2   0.09 !
GROUP                 !
ATOM CC6  CTL2  -0.18 !
ATOM H6R  HAL2   0.09 !
ATOM H6S  HAL2   0.09 !
GROUP                 !
ATOM CC7  CTL2  -0.18 !
ATOM H7R  HAL2   0.09 !
ATOM H7S  HAL2   0.09 !
GROUP                 !
ATOM CC8  CTL2  -0.18 !
ATOM H8R  HAL2   0.09 !
ATOM H8S  HAL2   0.09 !
GROUP                 !
ATOM CC9  CEL1  -0.15 !
ATOM H9R  HEL1   0.15 !
GROUP                 !
ATOM CC10 CEL1  -0.15 !
ATOM H10R HEL1   0.15 !
GROUP                 !
ATOM CC11 CTL2  -0.18 !
ATOM H11R HAL2   0.09 !
ATOM H11S HAL2   0.09 !
GROUP                 !
ATOM CC12 CEL1  -0.15 !
ATOM H12R HEL1   0.15 !
GROUP                 !
ATOM CC13 CEL1  -0.15 !
ATOM H13R HEL1   0.15 !
GROUP                 !
ATOM CC14 CTL2  -0.18 !
ATOM H14R HAL2   0.09 !
ATOM H14S HAL2   0.09 !
GROUP                 !
ATOM CC15 CTL2  -0.18 !
ATOM H15R HAL2   0.09 !
ATOM H15S HAL2   0.09 !
GROUP                 !
ATOM CC16 CTL2  -0.18 !
ATOM H16R HAL2   0.09 !
ATOM H16S HAL2   0.09 !
GROUP                 !
ATOM CC17 CTL2  -0.18 !
ATOM H17R HAL2   0.09 !
ATOM H17S HAL2   0.09 !
GROUP                 !
ATOM CC18 CTL3  -0.27 !
ATOM H18R HAL3   0.09 !
ATOM H18S HAL3   0.09 !
ATOM H18T HAL3   0.09 !
GROUP                 !
ATOM CD3  CTL2  -0.18 !
ATOM H3X  HAL2   0.09 !
ATOM H3Y  HAL2   0.09 !
GROUP                 !
ATOM CD4  CTL2  -0.18 !
ATOM H4X  HAL2   0.09 !
ATOM H4Y  HAL2   0.09 !
GROUP                 !
ATOM CD5  CTL2  -0.18 !
ATOM H5X  HAL2   0.09 !
ATOM H5Y  HAL2   0.09 !
GROUP                 !
ATOM CD6  CTL2  -0.18 !
ATOM H6X  HAL2   0.09 !
ATOM H6Y  HAL2   0.09 !
GROUP                 !
ATOM CD7  CTL2  -0.18 !
ATOM H7X  HAL2   0.09 !
ATOM H7Y  HAL2   0.09 !
GROUP                 !
ATOM CD8  CTL2  -0.18 !
ATOM H8X  HAL2   0.09 !
ATOM H8Y  HAL2   0.09 !
GROUP                 !
ATOM CD9  CEL1  -0.15 !
ATOM H9X  HEL1   0.15 !
GROUP                 !
ATOM CD10 CEL1  -0.15 !
ATOM H10X HEL1   0.15 !
GROUP                 !
ATOM CD11 CTL2  -0.18 !
ATOM H11X HAL2   0.09 !
ATOM H11Y HAL2   0.09 !
GROUP                 !
ATOM CD12 CEL1  -0.15 !
ATOM H12X HEL1   0.15 !
GROUP                 !
ATOM CD13 CEL1  -0.15 !
ATOM H13X HEL1   0.15 !
GROUP                 !
ATOM CD14 CTL2  -0.18 !
ATOM H14X HAL2   0.09 !
ATOM H14Y HAL2   0.09 !
GROUP                 !
ATOM CD15 CTL2  -0.18 !
ATOM H15X HAL2   0.09 !
ATOM H15Y HAL2   0.09 !
GROUP                 !
ATOM CD16 CTL2  -0.18 !
ATOM H16X HAL2   0.09 !
ATOM H16Y HAL2   0.09 !
GROUP                 !
ATOM CD17 CTL2  -0.18 !
ATOM H17X HAL2   0.09 !
ATOM H17Y HAL2   0.09 !
GROUP                 !
ATOM CD18 CTL3  -0.27 !
ATOM H18X HAL3   0.09 !
ATOM H18Y HAL3   0.09 !
ATOM H18Z HAL3   0.09 !

! Glycerol head
BOND C1   C2   C1   HG11  C1   HG12
BOND C2   OG12 C2   HG22  OG12 HO12 C2 C3
BOND C3   HG31 C3   HG32  
! Phosphates
BOND C1   OP11 C3   OP31
BOND P1   OP11 P1   OP12  P1  OP13 P1  OP14  
BOND OP13 HP13
BOND P3   OP31 P3   OP32  P3  OP33 P3  OP34
! Glycerol Backbones
BOND OP12 C11  C11  H11J C11 H11K
BOND C11  C12
BOND C12  H12J C12  O12
BOND C12  C13
BOND C13  H13J C13  H13K C13 O13
BOND OP32 C31  C31  H31J C31 H31K
BOND C31  C32
BOND C32  H32J C32  O32
BOND C32  C33
BOND C33  H33J C33  H33K C33 O33
! Acyl chain 1
BOND O12  CA1  O13  CB1  O32  CC1  O33  CD1
BOND CA1  OA1  CA1  CA2
BOND CA2  H2A  CA2  H2B  CA2  CA3
BOND CA3  H3A  CA3  H3B  CA3  CA4
BOND CA4  H4A  CA4  H4B  CA4  CA5
BOND CA5  H5A  CA5  H5B  CA5  CA6
BOND CA6  H6A  CA6  H6B  CA6  CA7
BOND CA7  H7A  CA7  H7B  CA7  CA8
BOND CA8  H8A  CA8  H8B  CA8  CA9
BOND CA9  H9A  
DOUBLE CA9  CA10
BOND CA10 H10A CA10 CA11
BOND CA11 H11A CA11 H11B CA11 CA12
BOND CA12 H12A CA12 H12B CA12 CA13
BOND CA13 H13A CA13 H13B CA13 CA14
BOND CA14 H14A CA14 H14B CA14 CA15
BOND CA15 H15A CA15 H15B CA15 CA16
BOND CA16 H16A CA16 H16B CA16 CA17
BOND CA17 H17A CA17 H17B CA17 CA18
BOND CA18 H18A CA18 H18B CA18 H18C
! Acyl chain 2
BOND CB1  OB1  CB1  CB2
BOND CB2  H2D  CB2  H2E  CB2  CB3
BOND CB3  H3D  CB3  H3E  CB3  CB4
BOND CB4  H4D  CB4  H4E  CB4  CB5
BOND CB5  H5D  CB5  H5E  CB5  CB6
BOND CB6  H6D  CB6  H6E  CB6  CB7
BOND CB7  H7D  CB7  H7E  CB7  CB8
BOND CB8  H8D  CB8  H8E  CB8  CB9
BOND CB9  H9D  
DOUBLE CB9  CB10
BOND CB10 H10D CB10 CB11
BOND CB11 H11D CB11 H11E CB11 CB12
BOND CB12 H12D 
DOUBLE CB12 CB13
BOND CB13 H13D CB13 CB14
BOND CB14 H14D CB14 H14E CB14 CB15
BOND CB15 H15D CB15 H15E CB15 CB16
BOND CB16 H16D CB16 H16E CB16 CB17
BOND CB17 H17D CB17 H17E CB17 CB18
BOND CB18 H18D CB18 H18E CB18 H18F
! Acyl chain 3
BOND CC1  OC1  CC1  CC2
BOND CC2  H2R  CC2  H2S  CC2  CC3
BOND CC3  H3R  CC3  H3S  CC3  CC4
BOND CC4  H4R  CC4  H4S  CC4  CC5
BOND CC5  H5R  CC5  H5S  CC5  CC6
BOND CC6  H6R  CC6  H6S  CC6  CC7
BOND CC7  H7R  CC7  H7S  CC7  CC8
BOND CC8  H8R  CC8  H8S  CC8  CC9
BOND CC9  H9R  
DOUBLE CC9  CC10
BOND CC10 H10R CC10 CC11
BOND CC11 H11R CC11 H11S CC11 CC12
BOND CC12 H12R 
DOUBLE CC12 CC13
BOND CC13 H13R CC13 CC14
BOND CC14 H14R CC14 H14S CC14 CC15
BOND CC15 H15R CC15 H15S CC15 CC16
BOND CC16 H16R CC16 H16S CC16 CC17
BOND CC17 H17R CC17 H17S CC17 CC18
BOND CC18 H18R CC18 H18S CC18 H18T
! Acyl chain 4
BOND CD1  OD1  CD1  CD2
BOND CD2  H2X  CD2  H2Y  CD2  CD3
BOND CD3  H3X  CD3  H3Y  CD3  CD4
BOND CD4  H4X  CD4  H4Y  CD4  CD5
BOND CD5  H5X  CD5  H5Y  CD5  CD6
BOND CD6  H6X  CD6  H6Y  CD6  CD7
BOND CD7  H7X  CD7  H7Y  CD7  CD8
BOND CD8  H8X  CD8  H8Y  CD8  CD9
BOND CD9  H9X  
DOUBLE CD9  CD10
BOND CD10 H10X CD10 CD11
BOND CD11 H11X CD11 H11Y CD11 CD12
BOND CD12 H12X 
DOUBLE CD12 CD13
BOND CD13 H13X CD13 CD14
BOND CD14 H14X CD14 H14Y CD14 CD15
BOND CD15 H15X CD15 H15Y CD15 CD16
BOND CD16 H16X CD16 H16Y CD16 CD17
BOND CD17 H17X CD17 H17Y CD17 CD18
BOND CD18 H18X CD18 H18Y CD18 H18Z
!
IMPR CB1  O13  CB2  OB1
IMPR CA1  O12  CA2  OA1
IMPR CD1  O33  CD2  OD1
IMPR CC1  O32  CC2  OC1
!
!IC TABLE
!
IC  OP31  C2    *C3    HG31       1.4272  111.57  124.87  107.78   1.1169
IC  HG31  C2    *C3    HG32       1.1169  107.78  115.89  109.04   1.1124
IC  C2    C3    OP31   P3         1.5483  111.57  118.08  122.98   1.5819
IC  C3    OP31  P3     OP32       1.4272  122.98   37.85  102.14   1.5830
IC  OP32  OP31  *P3    OP33       1.5830  102.14 -113.92  107.98   1.4793
IC  OP32  OP31  *P3    OP34       1.5830  102.14  115.66  109.62   1.4740
IC  OP31  P3    OP32   C31        1.5819  102.14   69.85  119.33   1.4301
IC  P3    OP32  C31    C32        1.5830  119.33  176.40  110.18   1.5529
IC  C32   OP32  *C31   H31J       1.5529  110.18  120.82  110.67   1.1139
IC  H31J  OP32  *C31   H31K       1.1139  110.67  119.45  110.95   1.1159
IC  HG31  C3    C2     C1         1.1169  107.78   60.13  113.14   1.5594
IC  C1    C3    *C2    OG12       1.5594  113.14 -122.65  107.36   1.4314
IC  C1    C3    *C2    HG22       1.5594  113.14  119.50  108.81   1.1137
IC  C3    C2    OG12   HO12       1.5483  107.36  -59.74  104.73   0.9611
IC  C3    C2    C1     OP11       1.5483  113.14  102.14  111.29   1.4365
IC  OP11  C2    *C1    HG11       1.4365  111.29 -124.72  105.61   1.1191
IC  HG11  C2    *C1    HG12       1.1191  105.61 -115.38  108.40   1.1138
IC  C2    C1    OP11   P1         1.5594  111.29 -157.61  115.85   1.5685
IC  C1    OP11  P1     OP12       1.4365  115.85  -14.21  104.93   1.5653
IC  OP12  OP11  *P1    OP13       1.5653  104.93  115.00  111.23   1.5595
IC  OP12  OP11  *P1    OP14       1.5653  104.93 -120.71  114.44   1.4714
IC  OP11  P1    OP13   HP13       1.5685  111.23  -49.71  108.79   0.9805
IC  OP11  P1    OP12   C11        1.5685  104.93  168.45  117.56   1.4279
IC  P1    OP12  C11    C12        1.5653  117.56 -104.42  112.05   1.5631
IC  C12   OP12  *C11   H11J       1.5631  112.05 -116.94  106.96   1.1115
IC  H11J  OP12  *C11   H11K       1.1115  106.96 -117.70  114.83   1.1174
IC  OP12  C11   C12    C13        1.4279  112.05 -169.61  110.60   1.5613
IC  C13   C11   *C12   O12        1.5613  110.60  124.16  109.17   1.4428
IC  O12   C11   *C12   H12J       1.4428  109.17  118.13  106.49   1.1175
IC  C11   C12   O12    CA1        1.5631  109.17  161.88  113.49   1.3343
IC  C12   O12   CA1    CA2        1.4428  113.49 -169.35  108.84   1.5280
IC  CA2   O12   *CA1   OA1        1.5280  108.84  179.80  125.17   1.2183
IC  O12   CA1   CA2    CA3        1.3343  108.84 -146.40  113.25   1.5456
IC  CA3   CA1   *CA2   H2A        1.5456  113.25 -119.97  106.28   1.1109
IC  H2A   CA1   *CA2   H2B        1.1109  106.28 -116.75  108.94   1.1073
IC  C11   C12   C13    O13        1.5631  110.60   48.04  111.75   1.4444
IC  O13   C12   *C13   H13J       1.4444  111.75 -117.92  106.48   1.1131
IC  H13J  C12   *C13   H13K       1.1131  106.48 -115.07  111.40   1.1131
IC  C12   C13   O13    CB1        1.5613  111.75   88.82  115.87   1.3297
IC  C13   O13   CB1    CB2        1.4444  115.87 -174.80  108.56   1.5287
IC  CB2   O13   *CB1   OB1        1.5287  108.56 -178.49  126.34   1.2145
IC  O13   CB1   CB2    CB3        1.3297  108.56  152.47  112.16   1.5454
IC  CB3   CB1   *CB2   H2D        1.5454  112.16 -121.52  108.74   1.1089
IC  H2D   CB1   *CB2   H2E        1.1089  108.74 -117.40  106.94   1.1083
IC  OP32  C31   C32    C33        1.4301  110.18  -69.33  110.65   1.5522
IC  C33   C31   *C32   O32        1.5522  110.65  120.01  111.21   1.4395
IC  O32   C31   *C32   H32J       1.4395  111.21  122.30  108.97   1.1146
IC  C31   C32   O32    CC1        1.5529  111.21   69.31  115.35   1.3120
IC  C32   O32   CC1    CC2        1.4395  115.35 -171.71  108.60   1.5297
IC  CC2   O32   *CC1   OC1        1.5297  108.60 -178.02  126.78   1.2186
IC  O32   CC1   CC2    CC3        1.3120  108.60  -59.72  112.33   1.5489
IC  CC3   CC1   *CC2   H2R        1.5489  112.33 -122.26  107.83   1.1075
IC  H2R   CC1   *CC2   H2S        1.1075  107.83 -116.44  106.39   1.1097
IC  C31   C32   C33    O33        1.5529  110.65  179.11  109.99   1.4464
IC  O33   C32   *C33   H33J       1.4464  109.99  121.93  109.29   1.1119
IC  H33J  C32   *C33   H33K       1.1119  109.29  116.57  106.09   1.1186
IC  C32   C33   O33    CD1        1.5522  109.99 -159.03  114.19   1.3237
IC  C33   O33   CD1    CD2        1.4464  114.19  164.21  109.32   1.5286
IC  CD2   O33   *CD1   OD1        1.5286  109.32 -178.45  126.02   1.2156
[truncated: 371,701 more chars]
