# Supplementary material for: N-Glycans modulate tilting of HIV-1 envelope glycoprotein
Source: Nat Commun. 2026 Apr 15;17:5206. doi: 10.1038/s41467-026-71874-2 (PMC13254402; doi:10.1038/s41467-026-71874-2)
Supplement: Supplementary file 3 — Supplementary Data 1 [file 41467_2026_71874_MOESM3_ESM.zip › Structure_files/MD_input_files/CHARMM36m/toppar_all36_lipid_bacterial.str]

* Toppar stream file for Branched and Cyclic Chained lipids.  Following reading of
* top_all36_lipid.rtf
* and
* par_all36_lipid.rtf
*

! REFERENCES
!
! Branched Lipids
!
! Lim, J.B. & Klauda, J.B. Branching at the Iso- and Anteiso- Positions in Complex Chlamydia 
! Membranes: A Molecular Dynamics Study. Biochimica et Biophysica Acta (BBA) - Biomembranes 
! 1808:323-331 (2011).   
!
! Cyclic-replacement of double bond
!
! Pandit, K.R. & Klauda, J.B. Membrane models of E. coli containing cyclic moieties in 
! the aliphatic lipid chain. Biochimica et Biophysica Acta (BBA) - Biomembranes 
! 1818:1205-1210 (2012).
!

set nat ?NATC
set app
!We're exploiting what is arguably a bug in the parser. On the left hand side,
!the quotes have proirity, so NAT is correctly substituted. On the right hand
!side, the ? has priority and NATC" (sic) is not a valid substitution...
if "@NAT" ne "?NATC" if @nat ne 0 set app append

read rtf card @app
* cholesterol residues
*
36  1

AUTOGENERATE ANGLE DIHE

RESI PVPG        -1.00 ! 16:0 (palmitoyl) - 18:1 cis-11 (vaccenyl) Phosphatidylglycerol
!
!
! Polar Head and glycerol backbone
GROUP                  !
ATOM C13  CTL2    0.05 !
ATOM H13A HAL2    0.09 !                H13A
ATOM H13B HAL2    0.09 !                 |
ATOM OC3  OHL    -0.65 !                 |
ATOM HO3  HOL     0.42 !          H13B--C13---OC3--HO3
GROUP                  !                 |
ATOM C12  CTL1    0.14 !                 |
ATOM H12A HAL1    0.09 !                 |
ATOM OC2  OHL    -0.65 !          H12A--C12---OC2--HO2
ATOM HO2  HOL     0.42 !                 |
GROUP                  !                 |     alpha5
ATOM C11  CTL2   -0.08 !                 |
ATOM H11A HAL2    0.09 !          H11A--C11---H11B
ATOM H11B HAL2    0.09 !                 |     alpha4
ATOM P    PL      1.50 !        (-) O13  O12
ATOM O13  O2L    -0.78 !              \ /      alpha3
ATOM O14  O2L    -0.78 !               P (+)
ATOM O12  OSLP   -0.57 !              / \      alpha2
ATOM O11  OSLP   -0.57 !        (-) O14  O11
ATOM C1   CTL2   -0.08 !                 |     alpha1
ATOM HA   HAL2    0.09 !            HA---C1---HB
ATOM HB   HAL2    0.09 !                 |     theta1
GROUP                  !                 |
ATOM C2   CTL1    0.17 !            HS---C2--------------
ATOM HS   HAL1    0.09 !                 | beta1        |
ATOM O21  OSL    -0.49 !            O22  O21          theta3
ATOM C21  CL      0.90 !             \\ /  beta2        |
ATOM O22  OBL    -0.63 !               C21              |
ATOM C22  CTL2   -0.22 !               |   beta3        |
ATOM H2R  HAL2    0.09 !        H2R---C22---H2S         |
ATOM H2S  HAL2    0.09 !               |                |
GROUP                  !               |    beta4       |
ATOM C3   CTL2    0.08 !               |                |
ATOM HX   HAL2    0.09 !               |           HX---C3---HY
ATOM HY   HAL2    0.09 !               |                |   gamma1
ATOM O31  OSL    -0.49 !               |           O32  O31
ATOM C31  CL      0.90 !               |            \\ /    gamma2
ATOM O32  OBL    -0.63 !               |              C31
ATOM C32  CTL2   -0.22 !               |              |     gamma3
ATOM H2X  HAL2    0.09 !               |        H2X---C32---H2Y
ATOM H2Y  HAL2    0.09 !               |              |
GROUP                  !               |              |      gamma4
ATOM C23  CTL2   -0.18 !               |              |
ATOM H3R  HAL2    0.09 !        H3R ---C23---H3S      |
ATOM H3S  HAL2    0.09 !               |              |
GROUP                  !               |              |
ATOM C24  CTL2   -0.18 !               |              |
ATOM H4R  HAL2    0.09 !        H4R ---C24---H4S      |
ATOM H4S  HAL2    0.09 !               |              |
GROUP                  !               |              |
ATOM C25  CTL2   -0.18 !               |              |
ATOM H5R  HAL2    0.09 !        H5R ---C25---H5S      |
ATOM H5S  HAL2    0.09 !               |              |
GROUP                  !               |              |
ATOM C26  CTL2   -0.18 !               |              |
ATOM H6R  HAL2    0.09 !        H6R ---C26---H6S      |
ATOM H6S  HAL2    0.09 !               |              |
GROUP                  !               |              |
ATOM C27  CTL2   -0.18 !               |              |
ATOM H7R  HAL2    0.09 !        H7R ---C27---H7S      |
ATOM H7S  HAL2    0.09 !               |              |
GROUP                  !               |              |
ATOM C28  CTL2   -0.18 !               |              |
ATOM H8R  HAL2    0.09 !        H8R ---C28---H8S      |
ATOM H8S  HAL2    0.09 !               |              |
GROUP                  !               |              |
ATOM C29  CTL2   -0.18 !               |              |
ATOM H9R  HAL2    0.09 !        H9R ---C29---H9S      |
ATOM H9S  HAL2    0.09 !               |              |
GROUP                  !               |              |
ATOM C210 CTL2   -0.18 !               |              |
ATOM H10R HAL2    0.09 !        H10R---C210--H10S     |
ATOM H10S HAL2    0.09 !               |              |
GROUP                  !               |              |
ATOM C211 CEL1   -0.15 !               |              |
ATOM H111 HEL1    0.15 !        H111---C211           |
GROUP                  !               ||  (CIS)      |
ATOM C212 CEL1   -0.15 !               ||             |
ATOM H121 HEL1    0.15 !        H121---C212           |
GROUP                  !               |              |
ATOM C213 CTL2   -0.18 !               |              |
ATOM H13R HAL2    0.09 !        H13R---C213--H13S     |
ATOM H13S HAL2    0.09 !               |              |
GROUP                  !               |              |
ATOM C214 CTL2   -0.18 !               |              |
ATOM H14R HAL2    0.09 !        H14R---C214--H14S     |
ATOM H14S HAL2    0.09 !               |              |
GROUP                  !               |              |
ATOM C215 CTL2   -0.18 !               |              |
ATOM H15R HAL2    0.09 !        H15R---C215--H15S     |
ATOM H15S HAL2    0.09 !               |              |
GROUP                  !               |              |
ATOM C216 CTL2   -0.18 !               |              |
ATOM H16R HAL2    0.09 !        H16R---C216--H16S     |
ATOM H16S HAL2    0.09 !               |              |
GROUP                  !               |              |
ATOM C217 CTL2   -0.18 !               |              |
ATOM H17R HAL2    0.09 !        H17R---C217--H17S     |
ATOM H17S HAL2    0.09 !               |              |
GROUP                  !               |              |
ATOM C218 CTL3   -0.27 !               |              |
ATOM H18R HAL3    0.09 !        H18R---C218--H18S     |
ATOM H18S HAL3    0.09 !               |              |
ATOM H18T HAL3    0.09 !              H18T            |
GROUP                  !                              |
ATOM C33  CTL2   -0.18 !                              |
ATOM H3X  HAL2    0.09 !                       H3X ---C33---H3Y
ATOM H3Y  HAL2    0.09 !                              |
GROUP                  !                              |
ATOM C34  CTL2   -0.18 !                              |
ATOM H4X  HAL2    0.09 !                       H4X ---C34---H4Y
ATOM H4Y  HAL2    0.09 !                              |
GROUP                  !                              |
ATOM C35  CTL2   -0.18 !                              |
ATOM H5X  HAL2    0.09 !                       H5X ---C35---H5Y
ATOM H5Y  HAL2    0.09 !                              |
GROUP                  !                              |
ATOM C36  CTL2   -0.18 !                              |
ATOM H6X  HAL2    0.09 !                       H6X ---C36---H6Y
ATOM H6Y  HAL2    0.09 !                              |
GROUP                  !                              |
ATOM C37  CTL2   -0.18 !                              |
ATOM H7X  HAL2    0.09 !                       H7X ---C37---H7Y
ATOM H7Y  HAL2    0.09 !                              |
GROUP                  !                              |
ATOM C38  CTL2   -0.18 !                              |
ATOM H8X  HAL2    0.09 !                       H8X ---C38---H8Y
ATOM H8Y  HAL2    0.09 !                              |
GROUP                  !                              |
ATOM C39  CTL2   -0.18 !                              |
ATOM H9X  HAL2    0.09 !                       H9X ---C39---H9Y
ATOM H9Y  HAL2    0.09 !                              |
GROUP                  !                              |
ATOM C310 CTL2   -0.18 !                              |
ATOM H10X HAL2    0.09 !                       H10X---C310--H10Y
ATOM H10Y HAL2    0.09 !                              |
GROUP                  !                              |
ATOM C311 CTL2   -0.18 !                              |
ATOM H11X HAL2    0.09 !                       H11X---C311--H11Y
ATOM H11Y HAL2    0.09 !                              |
GROUP                  !                              |
ATOM C312 CTL2   -0.18 !                              |
ATOM H12X HAL2    0.09 !                       H12X---C312--H12Y
ATOM H12Y HAL2    0.09 !                              |
GROUP                  !                              |
ATOM C313 CTL2   -0.18 !                              |
ATOM H13X HAL2    0.09 !                       H13X---C313--H13Y
ATOM H13Y HAL2    0.09 !                              |
GROUP                  !                              |
ATOM C314 CTL2   -0.18 !                              |
ATOM H14X HAL2    0.09 !                       H14X---C314--H14Y
ATOM H14Y HAL2    0.09 !                              |
GROUP                  !                              |
ATOM C315 CTL2   -0.18 !                              |
ATOM H15X HAL2    0.09 !                       H15X---C315--H15Y
ATOM H15Y HAL2    0.09 !                              |
GROUP                  !                              |
ATOM C316 CTL3   -0.27 !                              |
ATOM H16X HAL3    0.09 !                       H16X---C316--H16Y
ATOM H16Y HAL3    0.09 !                              |
ATOM H16Z HAL3    0.09 !                              H16Z
 
! Polar Head
BOND  HO3  OC3       OC3  C13       C13  H13A      C13  H13B      C13  C12
BOND  HO2  OC2       OC2  C12       C12  H12A      C12  C11
BOND  C11  H11A      C11  H11B      C11  O12       O11  C1
BOND  O12  P         P    O11       P    O13       P    O14
! Glycerol Backbone
BOND  C1   HA        C1    HB       C1   C2        
BOND  C2   HS        C2    C3       C2   O21
BOND  C3   HX        C3    HY       C3   O31
! Chain from C2
BOND  O21  C21
BOND  C21  C22
DOUBLE  C21  O22
BOND  C22  H2R       C22  H2S       C22  C23
BOND  C23  H3R       C23  H3S       C23  C24
BOND  C24  H4R       C24  H4S       C24  C25
BOND  C25  H5R       C25  H5S       C25  C26
BOND  C26  H6R       C26  H6S       C26  C27
BOND  C27  H7R       C27  H7S       C27  C28
BOND  C28  H8R       C28  H8S       C28  C29
BOND  C29  H9R       C29  H9S       C29  C210
BOND  C210 H10R      C210 H10S      C210 C211
BOND  C211 H111       
DOUBLE  C211 C212
BOND  C212 H121      C212 C213
BOND  C213 H13R      C213 H13S      C213 C214
BOND  C214 H14R      C214 H14S      C214 C215
BOND  C215 H15R      C215 H15S      C215 C216
BOND  C216 H16R      C216 H16S      C216 C217
BOND  C217 H17R      C217 H17S      C217 C218
BOND  C218 H18R      C218 H18S      C218 H18T
! Chain From C3
BOND  O31  C31
BOND  C31  C32
DOUBLE  C31  O32
BOND  C32  H2X       C32  H2Y       C32  C33
BOND  C33  H3X       C33  H3Y       C33  C34
BOND  C34  H4X       C34  H4Y       C34  C35
BOND  C35  H5X       C35  H5Y       C35  C36
BOND  C36  H6X       C36  H6Y       C36  C37
BOND  C37  H7X       C37  H7Y       C37  C38
BOND  C38  H8X       C38  H8Y       C38  C39
BOND  C39  H9X       C39  H9Y       C39  C310
BOND  C310 H10X      C310 H10Y      C310 C311
BOND  C311 H11X      C311 H11Y      C311 C312
BOND  C312 H12X      C312 H12Y      C312 C313
BOND  C313 H13X      C313 H13Y      C313 C314
BOND  C314 H14X      C314 H14Y      C314 C315
BOND  C315 H15X      C315 H15Y      C315 C316
BOND  C316 H16X      C316 H16Y      C316 H16Z

IMPR C21 O21 C22 O22    C31 O31 C32 O32

!IC table from IC generate, minimized geometry
IC C13    C12    C11    O12        1.5527  112.85 -172.43  115.75   1.4326
IC OC3    C13    C12    C11        1.4270  111.28   66.71  112.85   1.5633
IC C11    C13    *C12   OC2        1.5633  112.85  123.90  110.15   1.4283
IC OC2    C13    *C12   H12A       1.4283  110.15  117.28  107.28   1.1148
IC OC3    C12    *C13   H13A       1.4270  111.28  119.84  108.43   1.1124
IC OC3    C12    *C13   H13B       1.4270  111.28 -121.62  109.64   1.1108
IC C12    C13    OC3    HO3        1.5527  111.28   31.95  102.00   0.9699
IC C13    C12    OC2    HO2        1.5527  110.15 -171.78  103.00   0.9822
IC O12    C12    *C11   H11A       1.4326  115.75 -123.85  108.44   1.1130
IC H11A   C12    *C11   H11B       1.1130  108.44 -115.56  107.30   1.1122
IC C12    C11    O12    P          1.5633  115.75  -47.69  121.24   1.5793
IC C11    O12    P      O11        1.4326  121.24 -163.05  101.81   1.5842
IC O11    O12    *P     O13        1.5842  101.81  115.87  108.46   1.4772
IC O11    O12    *P     O14        1.5842  101.81 -115.89  106.55   1.4794
IC O12    P      O11    C1         1.5793  101.81   52.06  120.97   1.4307
IC P      O11    C1     C2         1.5842  120.97 -123.35  111.16   1.5486
IC C2     O11    *C1    HA         1.5486  111.16 -119.56  109.11   1.1121
IC HA     O11    *C1    HB         1.1121  109.11 -119.08  113.21   1.1182
IC O11    C1     C2     O21        1.4307  111.16  174.21  106.66   1.4420
IC O21    C1     *C2    C3         1.4420  106.66 -120.98  111.16   1.5605 !defines S chirality
IC C3     C1     *C2    HS         1.5605  111.16 -118.20  107.43   1.1163 !defines S chirality
IC C1     C2     O21    C21        1.5486  106.66  151.72  115.89   1.3162
IC C2     O21    C21    C22        1.4420  115.89  174.64  108.39   1.5300
IC C22    O21    *C21   O22        1.5300  108.39  179.62  126.87   1.2174
IC O21    C21    C22    C23        1.3162  108.39 -178.91  112.40   1.5451
IC C23    C21    *C22   H2R        1.5451  112.40 -121.55  107.75   1.1090
IC H2R    C21    *C22   H2S        1.1090  107.75 -117.07  107.65   1.1094
IC C1     C2     C3     O31        1.5486  111.16  173.26  113.08   1.4465
IC O31    C2     *C3    HX         1.4465  113.08  126.36  109.19   1.1155
IC HX     C2     *C3    HY         1.1155  109.19  114.42  106.70   1.1130
IC C2     C3     O31    C31        1.5605  113.08   85.33  114.98   1.3287
IC C3     O31    C31    C32        1.4465  114.98 -175.76  108.36   1.5299
IC C32    O31    *C31   O32        1.5299  108.36 -179.46  126.35   1.2156
IC O31    C31    C32    C33        1.3287  108.36  179.34  112.58   1.5448
IC C33    C31    *C32   H2X        1.5448  112.58 -120.90  107.34   1.1099
IC H2X    C31    *C32   H2Y        1.1099  107.34 -117.24  107.84   1.1085
IC C21    C22    C23    C24        1.5300  112.40  179.84  112.28   1.5340
IC C24    C22    *C23   H3R        1.5340  112.28 -121.15  109.56   1.1144
IC H3R    C22    *C23   H3S        1.1144  109.56 -117.66  109.59   1.1144
IC C22    C23    C24    C25        1.5451  112.28 -179.93  112.52   1.5348
IC C25    C23    *C24   H4R        1.5348  112.52 -121.28  109.14   1.1133
IC H4R    C23    *C24   H4S        1.1133  109.14 -117.44  109.11   1.1133
IC C23    C24    C25    C26        1.5340  112.52  179.89  112.69   1.5347
IC C26    C24    *C25   H5R        1.5347  112.69 -121.36  109.01   1.1132
IC H5R    C24    *C25   H5S        1.1132  109.01 -117.25  109.07   1.1133
IC C24    C25    C26    C27        1.5348  112.69 -179.62  112.61   1.5356
IC C27    C25    *C26   H6R        1.5356  112.61 -121.31  109.08   1.1132
IC H6R    C25    *C26   H6S        1.1132  109.08 -117.38  109.05   1.1131
IC C25    C26    C27    C28        1.5347  112.61  179.89  112.39   1.5398
IC C28    C26    *C27   H7R        1.5398  112.39 -121.64  108.41   1.1137
IC H7R    C26    *C27   H7S        1.1137  108.41 -116.93  108.78   1.1140
IC C26    C27    C28    C29        1.5356  112.39 -177.47  111.53   1.5098
IC C29    C27    *C28   H8R        1.5098  111.53 -123.70  107.68   1.1128
IC H8R    C27    *C28   H8S        1.1128  107.68 -115.21  108.48   1.1128
IC C27    C28    C29    C210       1.5356  112.39 -177.47  111.53   1.5098
IC C210   C28    *C29   H9R        1.5098  111.53 -123.70  107.68   1.1128
IC H9R    C28    *C29   H9S        1.1128  107.68 -115.21  108.48   1.1128
IC C28    C29    C210   C211       1.5356  112.39 -177.47  111.53   1.5098
IC C211   C29    *C210  H10R       1.5098  111.53 -123.70  107.68   1.1128
IC H10R   C29    *C210  H10S       1.1128  107.68 -115.21  108.48   1.1128
IC C29    C210   C211   C212       1.5398  111.53 -118.23  126.87   1.3467
IC C212   C210   *C211  H111       1.3467  126.87  178.64  114.46   1.1012
IC C210   C211   C212   C213       1.5098  126.87   -1.03  126.59   1.5093
IC C213   C211   *C212  H121       1.5093  126.59  179.83  118.67   1.1011
IC C211   C212   C213   C214       1.3467  126.59   93.85  111.91   1.5393
IC C214   C212   *C213  H13R       1.5393  111.91 -121.29  111.52   1.1130
IC H13R   C212   *C213  H13S       1.1130  111.52 -117.67  110.00   1.1125
IC C212   C213   C214   C215       1.5355  112.61  179.58  112.66   1.5348
IC C215   C213   *C214  H14R       1.5348  112.66 -121.34  109.11   1.1131
IC H14R   C213   *C214  H14S       1.1131  109.11 -117.35  109.06   1.1134
IC C213   C214   C215   C216       1.5347  112.66 -179.86  112.61   1.5349
IC C216   C214   *C215  H15R       1.5349  112.61 -121.26  109.07   1.1133
IC H15R   C214   *C215  H15S       1.1133  109.07 -117.41  109.12   1.1130
IC C214   C215   C216   C217       1.5348  112.61  179.90  112.71   1.5340
IC C217   C215   *C216  H16R       1.5340  112.71 -121.38  109.14   1.1131
IC H16R   C215   *C216  H16S       1.1131  109.14 -117.33  109.09   1.1134
IC C215   C216   C217   C218       1.5349  112.71  180.00  113.31   1.5310
IC C218   C216   *C217  H17R       1.5310  113.31 -121.61  108.71   1.1142
IC H17R   C216   *C217  H17S       1.1142  108.71 -116.68  108.78   1.1140
IC C216   C217   C218   H18R       1.5340  113.31  -59.87  110.43   1.1115
IC H18R   C217   *C218  H18S       1.1115  110.43  119.84  110.48   1.1112
IC H18R   C217   *C218  H18T       1.1115  110.43 -120.02  110.62   1.1112
IC C31    C32    C33    C34        1.5299  112.58 -179.46  112.10   1.5339
IC C34    C32    *C33   H3X        1.5339  112.10 -121.48  109.72   1.1140
IC H3X    C32    *C33   H3Y        1.1140  109.72 -117.58  109.31   1.1149
IC C32    C33    C34    C35        1.5448  112.10  179.21  112.66   1.5346
IC C35    C33    *C34   H4X        1.5346  112.66 -121.16  108.94   1.1134
IC H4X    C33    *C34   H4Y        1.1134  108.94 -117.41  109.10   1.1130
IC C33    C34    C35    C36        1.5339  112.66 -179.91  112.56   1.5346
IC C36    C34    *C35   H5X        1.5346  112.56 -121.46  109.07   1.1132
IC H5X    C34    *C35   H5Y        1.1132  109.07 -117.21  108.96   1.1134
IC C34    C35    C36    C37        1.5346  112.56  179.56  112.70   1.5346
IC C37    C35    *C36   H6X        1.5346  112.70 -121.29  108.98   1.1132
IC H6X    C35    *C36   H6Y        1.1132  108.98 -117.32  109.02   1.1131
IC C35    C36    C37    C38        1.5346  112.70  179.89  112.56   1.5347
IC C38    C36    *C37   H7X        1.5347  112.56 -121.38  109.07   1.1132
IC H7X    C36    *C37   H7Y        1.1132  109.07 -117.30  109.01   1.1133
IC C36    C37    C38    C39        1.5346  112.56  179.63  112.69   1.5346
IC C39    C37    *C38   H8X        1.5346  112.69 -121.30  109.02   1.1132
IC H8X    C37    *C38   H8Y        1.1132  109.02 -117.33  109.03   1.1132
IC C37    C38    C39    C310       1.5347  112.69  179.94  112.58   1.5346
IC C310   C38    *C39   H9X        1.5346  112.58 -121.36  109.09   1.1132
IC H9X    C38    *C39   H9Y        1.1132  109.09 -117.34  109.04   1.1132
IC C38    C39    C310   C311       1.5346  112.58  179.62  112.67   1.5346
IC C311   C39    *C310  H10X       1.5346  112.67 -121.29  109.04   1.1132
IC H10X   C39    *C310  H10Y       1.1132  109.04 -117.34  109.06   1.1132
IC C39    C310   C311   C312       1.5346  112.67 -179.93  112.59   1.5346
IC C312   C310   *C311  H11X       1.5346  112.59 -121.36  109.10   1.1132
IC H11X   C310   *C311  H11Y       1.1132  109.10 -117.36  109.05   1.1132
IC C310   C311   C312   C313       1.5346  112.59  179.64  112.65   1.5346
IC C313   C311   *C312  H12X       1.5346  112.65 -121.28  109.06   1.1132
IC H12X   C311   *C312  H12Y       1.1132  109.06 -117.36  109.08   1.1132
IC C311   C312   C313   C314       1.5346  112.65 -179.95  112.60   1.5348
IC C314   C312   *C313  H13X       1.5348  112.60 -121.34  109.09   1.1132
IC H13X   C312   *C313  H13Y       1.1132  109.09 -117.37  109.06   1.1132
IC C312   C313   C314   C315       1.5346  112.60  179.75  112.70   1.5339
IC C315   C313   *C314  H14X       1.5339  112.70 -121.31  109.09   1.1132
IC H14X   C313   *C314  H14Y       1.1132  109.09 -117.35  109.10   1.1132
IC C313   C314   C315   C316       1.5348  112.70  179.98  113.30   1.5309
IC C316   C314   *C315  H15X       1.5309  113.30 -121.68  108.75   1.1141
IC H15X   C314   *C315  H15Y       1.1141  108.75 -116.64  108.73   1.1141
IC C314   C315   C316   H16X       1.5339  113.30  -59.99  110.44   1.1113
IC H16X   C315   *C316  H16Y       1.1113  110.44  119.85  110.44   1.1113
IC H16X   C315   *C316  H16Z       1.1113  110.44 -120.07  110.60   1.1112

RESI PVPE         0.00 ! 16:0 (palmitoyl) - 18:1 cis-11 (vaccenyl)  Phosphatidylethanolamine
!
!
! Polar Head and glycerol backbone
GROUP                  !
ATOM N     NH3L  -0.30 !           HN2
ATOM HN1   HCL    0.33 !            |
ATOM HN2   HCL    0.33 !  (+) HN1---N---HN3
ATOM HN3   HCL    0.33 !            |
ATOM C12   CTL2   0.13 !            |
ATOM H12A  HAL2   0.09 !     H12A--C12---H12B
ATOM H12B  HAL2   0.09 !            |
GROUP                  !            |     alpha5
ATOM C11  CTL2   -0.08 !            |
ATOM H11A HAL2    0.09 !     H11A--C11---H11B
ATOM H11B HAL2    0.09 !            |     alpha4
ATOM P    PL      1.50 !   (-) O13  O12
ATOM O13  O2L    -0.78 !         \ /      alpha3
ATOM O14  O2L    -0.78 !          P (+)
ATOM O11  OSLP   -0.57 !         / \      alpha2
ATOM O12  OSLP   -0.57 !   (-) O14  O11
ATOM C1   CTL2   -0.08 !            |     alpha1
ATOM HA   HAL2    0.09 !       HA---C1---HB
ATOM HB   HAL2    0.09 !            |     theta1
GROUP                  !            |
ATOM C2   CTL1    0.17 !       HS---C2--------------
ATOM HS   HAL1    0.09 !            | beta1        |
ATOM O21  OSL    -0.49 !       O22  O21          theta3
ATOM C21  CL      0.90 !        \\ /  beta2        |
ATOM O22  OBL    -0.63 !          C21              |
ATOM C22  CTL2   -0.22 !          |   beta3        |
ATOM H2R  HAL2    0.09 !   H2R---C22---H2S         |
ATOM H2S  HAL2    0.09 !          |                |
GROUP                  !          |    beta4       |
ATOM C3   CTL2    0.08 !          |                |
ATOM HX   HAL2    0.09 !          |           HX---C3---HY
ATOM HY   HAL2    0.09 !          |                |   gamma1
ATOM O31  OSL    -0.49 !          |           O32  O31
ATOM C31  CL      0.90 !          |            \\ /    gamma2
ATOM O32  OBL    -0.63 !          |              C31
ATOM C32  CTL2   -0.22 !          |              |     gamma3
ATOM H2X  HAL2    0.09 !          |        H2X---C32---H2Y
ATOM H2Y  HAL2    0.09 !          |              |
GROUP                  !          |              |      gamma4
ATOM C23  CTL2   -0.18 !          |              |
ATOM H3R  HAL2    0.09 !   H3R ---C23---H3S      |
ATOM H3S  HAL2    0.09 !          |              |
GROUP                  !          |              |
ATOM C24  CTL2   -0.18 !          |              |
ATOM H4R  HAL2    0.09 !   H4R ---C24---H4S      |
ATOM H4S  HAL2    0.09 !          |              |
GROUP                  !          |              |
ATOM C25  CTL2   -0.18 !          |              |
ATOM H5R  HAL2    0.09 !   H5R ---C25---H5S      |
ATOM H5S  HAL2    0.09 !          |              |
GROUP                  !          |              |
ATOM C26  CTL2   -0.18 !          |              |
ATOM H6R  HAL2    0.09 !   H6R ---C26---H6S      |
ATOM H6S  HAL2    0.09 !          |              |
GROUP                  !          |              |
ATOM C27  CTL2   -0.18 !          |              |
ATOM H7R  HAL2    0.09 !   H7R ---C27---H7S      |
ATOM H7S  HAL2    0.09 !          |              |
GROUP                  !          |              |
ATOM C28  CTL2   -0.18 !          |              |
ATOM H8R  HAL2    0.09 !   H8R ---C28---H8S      |
ATOM H8S  HAL2    0.09 !          |              |
GROUP                  !          |              |
ATOM C29  CTL2   -0.18 !          |              |
ATOM H9R  HAL2    0.09 !   H9R ---C29---H9S      |
ATOM H9S  HAL2    0.09 !          |              |
GROUP                  !          |              |
ATOM C210 CTL2   -0.18 !          |              |
ATOM H10R HAL2    0.09 !   H10R---C210--H10S     |
ATOM H10S HAL2    0.09 !          |              |
GROUP                  !          |              |
ATOM C211 CEL1   -0.15 !          |              |
ATOM H111 HEL1    0.15 !   H111---C211           |
GROUP                  !          ||  (CIS)      |
ATOM C212 CEL1   -0.15 !          ||             |
ATOM H121 HEL1    0.15 !   H121---C212           |
GROUP                  !          |              |
ATOM C213 CTL2   -0.18 !          |              |
ATOM H13R HAL2    0.09 !   H13R---C213--H13S     |
ATOM H13S HAL2    0.09 !          |              |
GROUP                  !          |              |
ATOM C214 CTL2   -0.18 !          |              |
ATOM H14R HAL2    0.09 !   H14R---C214--H14S     |
ATOM H14S HAL2    0.09 !          |              |
GROUP                  !          |              |
ATOM C215 CTL2   -0.18 !          |              |
ATOM H15R HAL2    0.09 !   H15R---C215--H15S     |
ATOM H15S HAL2    0.09 !          |              |
GROUP                  !          |              |
ATOM C216 CTL2   -0.18 !          |              |
ATOM H16R HAL2    0.09 !   H16R---C216--H16S     |
ATOM H16S HAL2    0.09 !          |              |
GROUP                  !          |              |
ATOM C217 CTL2   -0.18 !          |              |
ATOM H17R HAL2    0.09 !   H17R---C217--H17S     |
ATOM H17S HAL2    0.09 !          |              |
GROUP                  !          |              |
ATOM C218 CTL3   -0.27 !          |              |
ATOM H18R HAL3    0.09 !   H18R---C218--H18S     |
ATOM H18S HAL3    0.09 !          |              |
ATOM H18T HAL3    0.09 !         H18T            |
GROUP                  !                         |
ATOM C33  CTL2   -0.18 !                         |
ATOM H3X  HAL2    0.09 !                  H3X ---C33---H3Y
ATOM H3Y  HAL2    0.09 !                         |
GROUP                  !                         |
ATOM C34  CTL2   -0.18 !                         |
ATOM H4X  HAL2    0.09 !                  H4X ---C34---H4Y
ATOM H4Y  HAL2    0.09 !                         |
GROUP                  !                         |
ATOM C35  CTL2   -0.18 !                         |
ATOM H5X  HAL2    0.09 !                  H5X ---C35---H5Y
ATOM H5Y  HAL2    0.09 !                         |
GROUP                  !                         |
ATOM C36  CTL2   -0.18 !                         |
ATOM H6X  HAL2    0.09 !                  H6X ---C36---H6Y
ATOM H6Y  HAL2    0.09 !                         |
GROUP                  !                         |
ATOM C37  CTL2   -0.18 !                         |
ATOM H7X  HAL2    0.09 !                  H7X ---C37---H7Y
ATOM H7Y  HAL2    0.09 !                         |
GROUP                  !                         |
ATOM C38  CTL2   -0.18 !                         |
ATOM H8X  HAL2    0.09 !                  H8X ---C38---H8Y
ATOM H8Y  HAL2    0.09 !                         |
GROUP                  !                         |
ATOM C39  CTL2   -0.18 !                         |
ATOM H9X  HAL2    0.09 !                  H9X ---C39---H9Y
ATOM H9Y  HAL2    0.09 !                         |
GROUP                  !                         |
ATOM C310 CTL2   -0.18 !                         |
ATOM H10X HAL2    0.09 !                  H10X---C310--H10Y
ATOM H10Y HAL2    0.09 !                         |
GROUP                  !                         |
ATOM C311 CTL2   -0.18 !                         |
ATOM H11X HAL2    0.09 !                  H11X---C311--H11Y
ATOM H11Y HAL2    0.09 !                         |
GROUP                  !                         |
ATOM C312 CTL2   -0.18 !                         |
ATOM H12X HAL2    0.09 !                  H12X---C312--H12Y
ATOM H12Y HAL2    0.09 !                         |
GROUP                  !                         |
ATOM C313 CTL2   -0.18 !                         |
ATOM H13X HAL2    0.09 !                  H13X---C313--H13Y
ATOM H13Y HAL2    0.09 !                         |
GROUP                  !                         |
ATOM C314 CTL2   -0.18 !                         |
ATOM H14X HAL2    0.09 !                  H14X---C314--H14Y
ATOM H14Y HAL2    0.09 !                         |
GROUP                  !                         |
ATOM C315 CTL2   -0.18 !                         |
ATOM H15X HAL2    0.09 !                  H15X---C315--H15Y
ATOM H15Y HAL2    0.09 !                         |
GROUP                  !                         |
ATOM C316 CTL3   -0.27 !                         |
ATOM H16X HAL3    0.09 !                  H16X---C316--H16Y
ATOM H16Y HAL3    0.09 !                         |
ATOM H16Z HAL3    0.09 !                         H16Z

! Polar Head
BOND  N    HN1       N    HN2       N    HN3       N    C12
BOND  C12  H12A      C12  H12B      C12  C11
BOND  C11  H11A      C11  H11B      C11  O12
BOND  O12  P         P    O11       P    O13       P    O14
! Glycerol Backbone
BOND  C1   HA        C1    HB       C1   C2        C1   O11
BOND  C2   HS        C2    C3       C2   O21
BOND  C3   HX        C3    HY       C3   O31
! Chain from C2
BOND  O21  C21
BOND  C21  C22
DOUBLE  C21  O22
BOND  C22  H2R       C22  H2S       C22  C23
BOND  C23  H3R       C23  H3S       C23  C24
BOND  C24  H4R       C24  H4S       C24  C25
BOND  C25  H5R       C25  H5S       C25  C26
BOND  C26  H6R       C26  H6S       C26  C27
BOND  C27  H7R       C27  H7S       C27  C28
BOND  C28  H8R       C28  H8S       C28  C29
BOND  C29  H9R       C29  H9S       C29  C210
BOND  C210 H10R      C210 H10S      C210 C211
BOND  C211  H111
DOUBLE  C211 C212
BOND  C212 H121      C212 C213
BOND  C213 H13R      C213 H13S      C213 C214
BOND  C214 H14R      C214 H14S      C214 C215
BOND  C215 H15R      C215 H15S      C215 C216
BOND  C216 H16R      C216 H16S      C216 C217
BOND  C217 H17R      C217 H17S      C217 C218
BOND  C218 H18R      C218 H18S      C218 H18T
! Chain From C3
BOND  O31  C31
BOND  C31  C32
DOUBLE  C31  O32
BOND  C32  H2X       C32  H2Y       C32  C33
BOND  C33  H3X       C33  H3Y       C33  C34
BOND  C34  H4X       C34  H4Y       C34  C35
BOND  C35  H5X       C35  H5Y       C35  C36
BOND  C36  H6X       C36  H6Y       C36  C37
BOND  C37  H7X       C37  H7Y       C37  C38
BOND  C38  H8X       C38  H8Y       C38  C39
BOND  C39  H9X       C39  H9Y       C39  C310
BOND  C310 H10X      C310 H10Y      C310 C311
BOND  C311 H11X      C311 H11Y      C311 C312
BOND  C312 H12X      C312 H12Y      C312 C313
BOND  C313 H13X      C313 H13Y      C313 C314
BOND  C314 H14X      C314 H14Y      C314 C315
BOND  C315 H15X      C315 H15Y      C315 C316
BOND  C316 H16X      C316 H16Y      C316 H16Z

IMPR C21 O21 C22 O22    C31 O31 C32 O32

!IC table from IC generate, minimized geometry
IC N      C12    C11    O12        1.5078  111.09   68.79  110.33   1.4254
IC C11    N      *C12   H12A       1.5400  111.09 -122.33  108.17   1.1079
IC H12A   N      *C12   H12B       1.1079  108.17 -118.40  107.74   1.1112
IC C11    C12    N      HN1        1.5400  111.09  -35.27  106.06   1.0664
IC HN1    C12    *N     HN2        1.0664  106.06  114.05  112.10   1.0358
IC HN1    C12    *N     HN3        1.0664  106.06 -118.21  113.62   1.0353
IC O12    C12    *C11   H11A       1.4254  110.33 -126.01  111.43   1.1173
IC H11A   C12    *C11   H11B       1.1173  111.43 -116.40  108.25   1.1146
IC C12    C11    O12    P          1.5400  110.33  -98.67  122.01   1.5838
IC C11    O12    P      O11        1.4254  122.01  175.28  101.96   1.5733
IC O11    O12    *P     O13        1.5733  101.96  118.35  108.16   1.4702
IC O11    O12    *P     O14        1.5733  101.96 -114.83  104.73   1.4823
IC O12    P      O11    C1         1.5838  101.96   61.31  122.26   1.4287
IC P      O11    C1     C2         1.5733  122.26 -120.45  111.00   1.5491
IC C2     O11    *C1    HA         1.5491  111.00 -118.16  108.31   1.1134
IC HA     O11    *C1    HB         1.1134  108.31 -118.72  113.73   1.1170
IC O11    C1     C2     O21        1.4287  111.00 -170.08  107.01   1.4406
IC O21    C1     *C2    C3         1.4406  107.01 -121.48  111.36   1.5593 !defines S chirality
IC C3     C1     *C2    HS         1.5593  111.36 -118.41  106.90   1.1168 !defines S chirality
IC C1     C2     O21    C21        1.5491  107.01  151.66  115.21   1.3219
IC C2     O21    C21    C22        1.4406  115.21  176.14  108.47   1.5289
IC C22    O21    *C21   O22        1.5289  108.47  179.75  126.36   1.2176
IC O21    C21    C22    C23        1.3219  108.47 -177.19  112.65   1.5452
IC C23    C21    *C22   H2R        1.5452  112.65 -121.46  107.75   1.1093
IC H2R    C21    *C22   H2S        1.1093  107.75 -117.05  107.80   1.1094
IC C1     C2     C3     O31        1.5491  111.36  174.62  112.78   1.4451
IC O31    C2     *C3    HX         1.4451  112.78  126.20  108.61   1.1134
IC HX     C2     *C3    HY         1.1134  108.61  114.63  106.76   1.1126
IC C2     C3     O31    C31        1.5593  112.78   94.47  115.64   1.3298
IC C3     O31    C31    C32        1.4451  115.64 -170.85  108.57   1.5287
IC C32    O31    *C31   O32        1.5287  108.57 -178.35  125.82   1.2178
IC O31    C31    C32    C33        1.3298  108.57  176.09  113.01   1.5453
IC C33    C31    *C32   H2X        1.5453  113.01 -120.86  107.43   1.1106
IC H2X    C31    *C32   H2Y        1.1106  107.43 -117.02  107.94   1.1084
IC C21    C22    C23    C24        1.5289  112.65  179.22  112.12   1.5344
IC C24    C22    *C23   H3R        1.5344  112.12 -120.98  109.71   1.1144
IC H3R    C22    *C23   H3S        1.1144  109.71 -117.88  109.69   1.1144
IC C22    C23    C24    C25        1.5452  112.12  179.62  112.63   1.5348
IC C25    C23    *C24   H4R        1.5348  112.63 -121.34  109.27   1.1133
IC H4R    C23    *C24   H4S        1.1133  109.27 -117.46  109.10   1.1131
IC C23    C24    C25    C26        1.5344  112.63  177.81  112.75   1.5350
IC C26    C24    *C25   H5R        1.5350  112.75 -121.19  109.09   1.1132
IC H5R    C24    *C25   H5S        1.1132  109.09 -117.33  109.08   1.1133
IC C24    C25    C26    C27        1.5348  112.75  179.27  112.53   1.5359
IC C27    C25    *C26   H6R        1.5359  112.53 -121.31  109.26   1.1132
IC H6R    C25    *C26   H6S        1.1132  109.26 -117.44  109.05   1.1132
IC C25    C26    C27    C28        1.5350  112.53  177.65  112.47   1.5399
IC C28    C26    *C27   H7R        1.5399  112.47 -121.59  108.56   1.1135
IC H7R    C26    *C27   H7S        1.1135  108.56 -116.88  108.73   1.1139
IC C26    C27    C28    C29        1.5359  112.47 -179.09  111.48   1.5100
IC C29    C27    *C28   H8R        1.5100  111.48 -123.55  107.71   1.1131
IC H8R    C27    *C28   H8S        1.1131  107.71 -115.31  108.52   1.1127
IC C27    C28    C29    C210       1.5359  112.47 -179.09  111.48   1.5100
IC C210   C28    *C29   H9R        1.5100  111.48 -123.55  107.71   1.1131
IC H9R    C28    *C29   H9S        1.1131  107.71 -115.31  108.52   1.1127
IC C28    C29    C210   C211       1.5359  112.47 -179.09  111.48   1.5100
IC C211   C29    *C210  H10R       1.5100  111.48 -123.55  107.71   1.1131
IC H10R   C29    *C210  H10S       1.1131  107.71 -115.31  108.52   1.1127
IC C29    C210   C211   C212       1.5399  111.48 -120.51  126.65   1.3465
IC C212   C210   *C211  H111       1.3465  126.65  178.55  114.65   1.1012
IC C210   C211   C212   C213       1.5100  126.65   -1.33  126.32   1.5088
IC C213   C211   *C212  H121       1.5088  126.32 -179.89  118.81   1.1013
IC C211   C212   C213   C214       1.3465  126.32   90.84  112.10   1.5393
IC C214   C212   *C213  H13R       1.5393  112.10 -121.27  111.29   1.1133
IC H13R   C212   *C213  H13S       1.1133  111.29 -117.47  110.08   1.1126
IC C212   C213   C214   C215       1.5348  112.82  179.61  112.29   1.5344
IC C215   C213   *C214  H14R       1.5344  112.29 -121.35  109.32   1.1131
IC H14R   C213   *C214  H14S       1.1131  109.32 -117.49  109.04   1.1133
IC C213   C214   C215   C216       1.5344  112.29  178.10  112.83   1.5343
IC C216   C214   *C215  H15R       1.5343  112.83 -121.22  109.06   1.1133
IC H15R   C214   *C215  H15S       1.1133  109.06 -117.27  109.05   1.1132
IC C214   C215   C216   C217       1.5344  112.83  179.20  112.48   1.5338
IC C217   C215   *C216  H16R       1.5338  112.48 -121.30  109.23   1.1131
IC H16R   C215   *C216  H16S       1.1131  109.23 -117.48  109.17   1.1133
IC C215   C216   C217   C218       1.5343  112.48  179.30  113.32   1.5307
IC C218   C216   *C217  H17R       1.5307  113.32 -121.67  108.76   1.1142
IC H17R   C216   *C217  H17S       1.1142  108.76 -116.60  108.71   1.1141
IC C216   C217   C218   H18R       1.5338  113.32  -60.32  110.45   1.1114
IC H18R   C217   *C218  H18S       1.1114  110.45  119.86  110.49   1.1113
IC H18R   C217   *C218  H18T       1.1114  110.45 -120.04  110.58   1.1112
IC C31    C32    C33    C34        1.5287  113.01 -179.36  111.84   1.5345
IC C34    C32    *C33   H3X        1.5345  111.84 -121.48  110.04   1.1135
IC H3X    C32    *C33   H3Y        1.1135  110.04 -117.95  109.39   1.1149
IC C32    C33    C34    C35        1.5453  111.84  178.35  112.93   1.5350
IC C35    C33    *C34   H4X        1.5350  112.93 -121.06  108.92   1.1138
IC H4X    C33    *C34   H4Y        1.1138  108.92 -117.32  109.20   1.1130
IC C33    C34    C35    C36        1.5345  112.93 -179.86  112.46   1.5352
IC C36    C34    *C35   H5X        1.5352  112.46 -121.45  109.25   1.1129
IC H5X    C34    *C35   H5Y        1.1129  109.25 -117.43  109.01   1.1134
IC C34    C35    C36    C37        1.5350  112.46  179.21  112.88   1.5352
IC C37    C35    *C36   H6X        1.5352  112.88 -121.25  109.00   1.1134
IC H6X    C35    *C36   H6Y        1.1134  109.00 -117.27  109.08   1.1131
IC C35    C36    C37    C38        1.5352  112.88  179.79  112.50   1.5352
IC C38    C36    *C37   H7X        1.5352  112.50 -121.35  109.17   1.1130
IC H7X    C36    *C37   H7Y        1.1130  109.17 -117.42  109.08   1.1132
IC C36    C37    C38    C39        1.5352  112.50  179.41  112.91   1.5352
IC C39    C37    *C38   H8X        1.5352  112.91 -121.30  109.04   1.1133
IC H8X    C37    *C38   H8Y        1.1133  109.04 -117.27  109.05   1.1132
IC C37    C38    C39    C310       1.5352  112.91  179.74  112.46   1.5353
IC C310   C38    *C39   H9X        1.5353  112.46 -121.33  109.17   1.1131
IC H9X    C38    *C39   H9Y        1.1131  109.17 -117.42  109.10   1.1132
IC C38    C39    C310   C311       1.5352  112.46  179.50  112.91   1.5350
IC C311   C39    *C310  H10X       1.5350  112.91 -121.32  109.05   1.1133
IC H10X   C39    *C310  H10Y       1.1133  109.05 -117.29  109.05   1.1132
IC C39    C310   C311   C312       1.5353  112.91  179.80  112.52   1.5354
IC C312   C310   *C311  H11X       1.5354  112.52 -121.32  109.16   1.1131
IC H11X   C310   *C311  H11Y       1.1131  109.16 -117.41  109.11   1.1132
IC C310   C311   C312   C313       1.5350  112.52  179.66  112.78   1.5349
IC C313   C311   *C312  H12X       1.5349  112.78 -121.30  109.08   1.1133
IC H12X   C311   *C312  H12Y       1.1133  109.08 -117.35  109.09   1.1132
IC C311   C312   C313   C314       1.5354  112.78  179.95  112.66   1.5353
IC C314   C312   *C313  H13X       1.5353  112.66 -121.33  109.10   1.1131
IC H13X   C312   *C313  H13Y       1.1131  109.10 -117.38  109.07   1.1132
IC C312   C313   C314   C315       1.5349  112.66  179.95  112.69   1.5341
IC C315   C313   *C314  H14X       1.5341  112.69 -121.30  109.17   1.1132
IC H14X   C313   *C314  H14Y       1.1132  109.17 -117.38  109.15   1.1132
IC C313   C314   C315   C316       1.5353  112.69  179.98  113.37   1.5312
IC C316   C314   *C315  H15X       1.5312  113.37 -121.71  108.74   1.1141
IC H15X   C314   *C315  H15Y       1.1141  108.74 -116.61  108.74   1.1141
IC C314   C315   C316   H16X       1.5341  113.37  -59.94  110.51   1.1113
IC H16X   C315   *C316  H16Y       1.1113  110.51  119.91  110.52   1.1113
IC H16X   C315   *C316  H16Z       1.1113  110.51 -120.06  110.58   1.1112

RESI PPPE         0.00 ! 16:0 (palmitoyl) - 16:1 cis-9 (palmitoleoyl) Phosphatidylethanolamine
!
!
! Polar Head and glycerol backbone
GROUP                  !
ATOM N     NH3L  -0.30 !           HN2
ATOM HN1   HCL    0.33 !            |
ATOM HN2   HCL    0.33 !  (+) HN1---N---HN3
ATOM HN3   HCL    0.33 !            |
ATOM C12   CTL2   0.13 !            |
ATOM H12A  HAL2   0.09 !     H12A--C12---H12B
ATOM H12B  HAL2   0.09 !            |
GROUP                  !            |     alpha5
ATOM C11  CTL2   -0.08 !            |
ATOM H11A HAL2    0.09 !     H11A--C11---H11B
ATOM H11B HAL2    0.09 !            |     alpha4
ATOM P    PL      1.50 !   (-) O13  O12
ATOM O13  O2L    -0.78 !         \ /      alpha3
ATOM O14  O2L    -0.78 !          P (+)
ATOM O11  OSLP   -0.57 !         / \      alpha2
ATOM O12  OSLP   -0.57 !   (-) O14  O11
ATOM C1   CTL2   -0.08 !            |     alpha1
ATOM HA   HAL2    0.09 !       HA---C1---HB
ATOM HB   HAL2    0.09 !            |     theta1
GROUP                  !            |
ATOM C2   CTL1    0.17 !       HS---C2--------------
ATOM HS   HAL1    0.09 !            | beta1        |
ATOM O21  OSL    -0.49 !       O22  O21          theta3
ATOM C21  CL      0.90 !        \\ /  beta2        |
ATOM O22  OBL    -0.63 !          C21              |
ATOM C22  CTL2   -0.22 !          |   beta3        |
ATOM H2R  HAL2    0.09 !   H2R---C22---H2S         |
ATOM H2S  HAL2    0.09 !          |                |
GROUP                  !          |    beta4       |
ATOM C3   CTL2    0.08 !          |                |
ATOM HX   HAL2    0.09 !          |           HX---C3---HY
ATOM HY   HAL2    0.09 !          |                |   gamma1
ATOM O31  OSL    -0.49 !          |           O32  O31
ATOM C31  CL      0.90 !          |            \\ /    gamma2
ATOM O32  OBL    -0.63 !          |              C31
ATOM C32  CTL2   -0.22 !          |              |     gamma3
ATOM H2X  HAL2    0.09 !          |        H2X---C32---H2Y
ATOM H2Y  HAL2    0.09 !          |              |
GROUP                  !          |              |      gamma4
ATOM C23  CTL2   -0.18 !          |              |
ATOM H3R  HAL2    0.09 !   H3R ---C23---H3S      |
ATOM H3S  HAL2    0.09 !          |              |
GROUP                  !          |              |
ATOM C24  CTL2   -0.18 !          |              |
ATOM H4R  HAL2    0.09 !   H4R ---C24---H4S      |
ATOM H4S  HAL2    0.09 !          |              |
GROUP                  !          |              |
ATOM C25  CTL2   -0.18 !          |              |
ATOM H5R  HAL2    0.09 !   H5R ---C25---H5S      |
ATOM H5S  HAL2    0.09 !          |              |
GROUP                  !          |              |
ATOM C26  CTL2   -0.18 !          |              |
ATOM H6R  HAL2    0.09 !   H6R ---C26---H6S      |
ATOM H6S  HAL2    0.09 !          |              |
GROUP                  !          |              |
ATOM C27  CTL2   -0.18 !          |              |
ATOM H7R  HAL2    0.09 !   H7R ---C27---H7S      |
ATOM H7S  HAL2    0.09 !          |              |
GROUP                  !          |              |
ATOM C28  CTL2   -0.18 !          |              |
ATOM H8R  HAL2    0.09 !   H8R ---C28---H8S      |
ATOM H8S  HAL2    0.09 !          |              |
GROUP                  !          |              |
ATOM C29  CEL1   -0.15 !          |              |
ATOM H91  HEL1    0.15 !    H91---C29            |
GROUP                  !          ||  (CIS)      |
ATOM C210 CEL1   -0.15 !          ||             |
ATOM H101 HEL1    0.15 !   H101---C210           |
GROUP                  !          |              |
ATOM C211 CTL2   -0.18 !          |              |
ATOM H11R HAL2    0.09 !   H11R---C211--H11S     |
ATOM H11S HAL2    0.09 !          |              |
GROUP                  !          |              |
ATOM C212 CTL2   -0.18 !          |              |
ATOM H12R HAL2    0.09 !   H12R---C212--H12S     |
ATOM H12S HAL2    0.09 !          |              |
GROUP                  !          |              |
ATOM C213 CTL2   -0.18 !          |              |
ATOM H13R HAL2    0.09 !   H13R---C213--H13S     |
ATOM H13S HAL2    0.09 !          |              |
GROUP                  !          |              |
ATOM C214 CTL2   -0.18 !          |              |
ATOM H14R HAL2    0.09 !   H14R---C214--H14S     |
ATOM H14S HAL2    0.09 !          |              |
GROUP                  !          |              |
ATOM C215 CTL2   -0.18 !          |              |
ATOM H15R HAL2    0.09 !   H15R---C215--H15S     |
ATOM H15S HAL2    0.09 !          |              |
GROUP                  !          |              |
ATOM C216 CTL3   -0.27 !          |              |
ATOM H16R HAL3    0.09 !   H16R---C216--H16S     |
ATOM H16S HAL3    0.09 !          |              |
ATOM H16T HAL3    0.09 !         H16T            |
GROUP                  !                         |
ATOM C33  CTL2   -0.18 !                         |
ATOM H3X  HAL2    0.09 !                  H3X ---C33---H3Y
ATOM H3Y  HAL2    0.09 !                         |
GROUP                  !                         |
ATOM C34  CTL2   -0.18 !                         |
ATOM H4X  HAL2    0.09 !                  H4X ---C34---H4Y
ATOM H4Y  HAL2    0.09 !                         |
GROUP                  !                         |
ATOM C35  CTL2   -0.18 !                         |
ATOM H5X  HAL2    0.09 !                  H5X ---C35---H5Y
ATOM H5Y  HAL2    0.09 !                         |
GROUP                  !                         |
ATOM C36  CTL2   -0.18 !                         |
ATOM H6X  HAL2    0.09 !                  H6X ---C36---H6Y
ATOM H6Y  HAL2    0.09 !                         |
GROUP                  !                         |
ATOM C37  CTL2   -0.18 !                         |
ATOM H7X  HAL2    0.09 !                  H7X ---C37---H7Y
ATOM H7Y  HAL2    0.09 !                         |
GROUP                  !                         |
ATOM C38  CTL2   -0.18 !                         |
ATOM H8X  HAL2    0.09 !                  H8X ---C38---H8Y
ATOM H8Y  HAL2    0.09 !                         |
GROUP                  !                         |
ATOM C39  CTL2   -0.18 !                         |
ATOM H9X  HAL2    0.09 !                  H9X ---C39---H9Y
ATOM H9Y  HAL2    0.09 !                         |
GROUP                  !                         |
ATOM C310 CTL2   -0.18 !                         |
ATOM H10X HAL2    0.09 !                  H10X---C310--H10Y
ATOM H10Y HAL2    0.09 !                         |
GROUP                  !                         |
ATOM C311 CTL2   -0.18 !                         |
ATOM H11X HAL2    0.09 !                  H11X---C311--H11Y
ATOM H11Y HAL2    0.09 !                         |
GROUP                  !                         |
ATOM C312 CTL2   -0.18 !                         |
ATOM H12X HAL2    0.09 !                  H12X---C312--H12Y
ATOM H12Y HAL2    0.09 !                         |
GROUP                  !                         |
ATOM C313 CTL2   -0.18 !                         |
ATOM H13X HAL2    0.09 !                  H13X---C313--H13Y
ATOM H13Y HAL2    0.09 !                         |
GROUP                  !                         |
ATOM C314 CTL2   -0.18 !                         |
ATOM H14X HAL2    0.09 !                  H14X---C314--H14Y
ATOM H14Y HAL2    0.09 !                         |
GROUP                  !                         |
ATOM C315 CTL2   -0.18 !                         |
ATOM H15X HAL2    0.09 !                  H15X---C315--H15Y
ATOM H15Y HAL2    0.09 !                         |
GROUP                  !                         |
ATOM C316 CTL3   -0.27 !                         |
ATOM H16X HAL3    0.09 !                  H16X---C316--H16Y
ATOM H16Y HAL3    0.09 !                         |
ATOM H16Z HAL3    0.09 !                         H16Z

! Polar Head
BOND  N    HN1       N    HN2       N    HN3       N    C12
BOND  C12  H12A      C12  H12B      C12  C11
BOND  C11  H11A      C11  H11B      C11  O12
BOND  O12  P         P    O11       P    O13       P    O14
! Glycerol Backbone
BOND  C1   HA        C1    HB       C1   C2        C1   O11
BOND  C2   HS        C2    C3       C2   O21
BOND  C3   HX        C3    HY       C3   O31
! Chain from C2
BOND  O21  C21
BOND  C21  C22
DOUBLE  C21  O22
BOND  C22  H2R       C22  H2S       C22  C23
BOND  C23  H3R       C23  H3S       C23  C24
BOND  C24  H4R       C24  H4S       C24  C25
BOND  C25  H5R       C25  H5S       C25  C26
BOND  C26  H6R       C26  H6S       C26  C27
BOND  C27  H7R       C27  H7S       C27  C28
BOND  C28  H8R       C28  H8S       C28  C29
BOND  C29  H91
DOUBLE  C29 C210
BOND  C210 H101      C210 C211
BOND  C211 H11R      C211 H11S      C211 C212
BOND  C212 H12R      C212 H12S      C212 C213
BOND  C213 H13R      C213 H13S      C213 C214
BOND  C214 H14R      C214 H14S      C214 C215
BOND  C215 H15R      C215 H15S      C215 C216
BOND  C216 H16R      C216 H16S      C216 H16T
! Chain From C3
BOND  O31  C31
BOND  C31  C32
DOUBLE  C31  O32
BOND  C32  H2X       C32  H2Y       C32  C33
BOND  C33  H3X       C33  H3Y       C33  C34
BOND  C34  H4X       C34  H4Y       C34  C35
BOND  C35  H5X       C35  H5Y       C35  C36
BOND  C36  H6X       C36  H6Y       C36  C37
BOND  C37  H7X       C37  H7Y       C37  C38
BOND  C38  H8X       C38  H8Y       C38  C39
BOND  C39  H9X       C39  H9Y       C39  C310
BOND  C310 H10X      C310 H10Y      C310 C311
BOND  C311 H11X      C311 H11Y      C311 C312
BOND  C312 H12X      C312 H12Y      C312 C313
BOND  C313 H13X      C313 H13Y      C313 C314
BOND  C314 H14X      C314 H14Y      C314 C315
BOND  C315 H15X      C315 H15Y      C315 C316
BOND  C316 H16X      C316 H16Y      C316 H16Z

IMPR C21 O21 C22 O22    C31 O31 C32 O32

!IC table from IC generate, minimized geometry
IC N      C12    C11    O12        1.5078  111.09   68.79  110.33   1.4254
IC C11    N      *C12   H12A       1.5400  111.09 -122.33  108.17   1.1079
IC H12A   N      *C12   H12B       1.1079  108.17 -118.40  107.74   1.1112
IC C11    C12    N      HN1        1.5400  111.09  -35.27  106.06   1.0664
IC HN1    C12    *N     HN2        1.0664  106.06  114.05  112.10   1.0358
IC HN1    C12    *N     HN3        1.0664  106.06 -118.21  113.62   1.0353
IC O12    C12    *C11   H11A       1.4254  110.33 -126.01  111.43   1.1173
IC H11A   C12    *C11   H11B       1.1173  111.43 -116.40  108.25   1.1146
IC C12    C11    O12    P          1.5400  110.33  -98.67  122.01   1.5838
IC C11    O12    P      O11        1.4254  122.01  175.28  101.96   1.5733
IC O11    O12    *P     O13        1.5733  101.96  118.35  108.16   1.4702
IC O11    O12    *P     O14        1.5733  101.96 -114.83  104.73   1.4823
IC O12    P      O11    C1         1.5838  101.96   61.31  122.26   1.4287
IC P      O11    C1     C2         1.5733  122.26 -120.45  111.00   1.5491
IC C2     O11    *C1    HA         1.5491  111.00 -118.16  108.31   1.1134
IC HA     O11    *C1    HB         1.1134  108.31 -118.72  113.73   1.1170
IC O11    C1     C2     O21        1.4287  111.00 -170.08  107.01   1.4406
IC O21    C1     *C2    C3         1.4406  107.01 -121.48  111.36   1.5593 !defines S chirality
IC C3     C1     *C2    HS         1.5593  111.36 -118.41  106.90   1.1168 !defines S chirality
IC C1     C2     O21    C21        1.5491  107.01  151.66  115.21   1.3219
IC C2     O21    C21    C22        1.4406  115.21  176.14  108.47   1.5289
IC C22    O21    *C21   O22        1.5289  108.47  179.75  126.36   1.2176
IC O21    C21    C22    C23        1.3219  108.47 -177.19  112.65   1.5452
IC C23    C21    *C22   H2R        1.5452  112.65 -121.46  107.75   1.1093
IC H2R    C21    *C22   H2S        1.1093  107.75 -117.05  107.80   1.1094
IC C1     C2     C3     O31        1.5491  111.36  174.62  112.78   1.4451
IC O31    C2     *C3    HX         1.4451  112.78  126.20  108.61   1.1134
IC HX     C2     *C3    HY         1.1134  108.61  114.63  106.76   1.1126
IC C2     C3     O31    C31        1.5593  112.78   94.47  115.64   1.3298
IC C3     O31    C31    C32        1.4451  115.64 -170.85  108.57   1.5287
IC C32    O31    *C31   O32        1.5287  108.57 -178.35  125.82   1.2178
IC O31    C31    C32    C33        1.3298  108.57  176.09  113.01   1.5453
IC C33    C31    *C32   H2X        1.5453  113.01 -120.86  107.43   1.1106
IC H2X    C31    *C32   H2Y        1.1106  107.43 -117.02  107.94   1.1084
IC C21    C22    C23    C24        1.5289  112.65  179.22  112.12   1.5344
IC C24    C22    *C23   H3R        1.5344  112.12 -120.98  109.71   1.1144
IC H3R    C22    *C23   H3S        1.1144  109.71 -117.88  109.69   1.1144
IC C22    C23    C24    C25        1.5452  112.12  179.62  112.63   1.5348
IC C25    C23    *C24   H4R        1.5348  112.63 -121.34  109.27   1.1133
IC H4R    C23    *C24   H4S        1.1133  109.27 -117.46  109.10   1.1131
IC C23    C24    C25    C26        1.5344  112.63  177.81  112.75   1.5350
IC C26    C24    *C25   H5R        1.5350  112.75 -121.19  109.09   1.1132
IC H5R    C24    *C25   H5S        1.1132  109.09 -117.33  109.08   1.1133
IC C24    C25    C26    C27        1.5348  112.75  179.27  112.53   1.5359
IC C27    C25    *C26   H6R        1.5359  112.53 -121.31  109.26   1.1132
IC H6R    C25    *C26   H6S        1.1132  109.26 -117.44  109.05   1.1132
IC C25    C26    C27    C28        1.5350  112.53  177.65  112.47   1.5399
IC C28    C26    *C27   H7R        1.5399  112.47 -121.59  108.56   1.1135
IC H7R    C26    *C27   H7S        1.1135  108.56 -116.88  108.73   1.1139
IC C26    C27    C28    C29        1.5359  112.47 -179.09  111.48   1.5100
IC C29    C27    *C28   H8R        1.5100  111.48 -123.55  107.71   1.1131
IC H8R    C27    *C28   H8S        1.1131  107.71 -115.31  108.52   1.1127
IC C27    C28    C29    C210       1.5399  111.48 -120.51  126.65   1.3465
IC C210   C28    *C29   H91        1.3465  126.65  178.55  114.65   1.1012
IC C28    C29    C210   C211       1.5100  126.65   -1.33  126.32   1.5088
IC C211   C29    *C210  H101       1.5088  126.32 -179.89  118.81   1.1013
IC C29    C210   C211   C212       1.3465  126.32   90.84  112.10   1.5393
IC C212   C210   *C211  H11R       1.5393  112.10 -121.27  111.29   1.1133
IC H11R   C210   *C211  H11S       1.1133  111.29 -117.47  110.08   1.1126
IC C210   C211   C212   C213       1.5348  112.82  179.61  112.29   1.5344
IC C213   C211   *C212  H12R       1.5344  112.29 -121.35  109.32   1.1131
IC H12R   C211   *C212  H12S       1.1131  109.32 -117.49  109.04   1.1133
IC C211   C212   C213   C214       1.5344  112.29  178.10  112.83   1.5343
IC C214   C212   *C213  H13R       1.5343  112.83 -121.22  109.06   1.1133
IC H13R   C212   *C213  H13S       1.1133  109.06 -117.27  109.05   1.1132
IC C212   C213   C214   C215       1.5344  112.83  179.20  112.48   1.5338
IC C215   C213   *C214  H14R       1.5338  112.48 -121.30  109.23   1.1131
IC H14R   C213   *C214  H14S       1.1131  109.23 -117.48  109.17   1.1133
IC C213   C214   C215   C216       1.5343  112.48  179.30  113.32   1.5307
IC C216   C214   *C215  H15R       1.5307  113.32 -121.67  108.76   1.1142
IC H15R   C214   *C215  H15S       1.1142  108.76 -116.60  108.71   1.1141
IC C214   C215   C216   H16R       1.5338  113.32  -60.32  110.45   1.1114
IC H16R   C215   *C216  H16S       1.1114  110.45  119.86  110.49   1.1113
IC H16R   C215   *C216  H16T       1.1114  110.45 -120.04  110.58   1.1112
IC C31    C32    C33    C34        1.5287  113.01 -179.36  111.84   1.5345
IC C34    C32    *C33   H3X        1.5345  111.84 -121.48  110.04   1.1135
IC H3X    C32    *C33   H3Y        1.1135  110.04 -117.95  109.39   1.1149
IC C32    C33    C34    C35        1.5453  111.84  178.35  112.93   1.5350
IC C35    C33    *C34   H4X        1.5350  112.93 -121.06  108.92   1.1138
IC H4X    C33    *C34   H4Y        1.1138  108.92 -117.32  109.20   1.1130
IC C33    C34    C35    C36        1.5345  112.93 -179.86  112.46   1.5352
IC C36    C34    *C35   H5X        1.5352  112.46 -121.45  109.25   1.1129
IC H5X    C34    *C35   H5Y        1.1129  109.25 -117.43  109.01   1.1134
IC C34    C35    C36    C37        1.5350  112.46  179.21  112.88   1.5352
IC C37    C35    *C36   H6X        1.5352  112.88 -121.25  109.00   1.1134
IC H6X    C35    *C36   H6Y        1.1134  109.00 -117.27  109.08   1.1131
IC C35    C36    C37    C38        1.5352  112.88  179.79  112.50   1.5352
IC C38    C36    *C37   H7X        1.5352  112.50 -121.35  109.17   1.1130
IC H7X    C36    *C37   H7Y        1.1130  109.17 -117.42  109.08   1.1132
IC C36    C37    C38    C39        1.5352  112.50  179.41  112.91   1.5352
IC C39    C37    *C38   H8X        1.5352  112.91 -121.30  109.04   1.1133
IC H8X    C37    *C38   H8Y        1.1133  109.04 -117.27  109.05   1.1132
IC C37    C38    C39    C310       1.5352  112.91  179.74  112.46   1.5353
IC C310   C38    *C39   H9X        1.5353  112.46 -121.33  109.17   1.1131
IC H9X    C38    *C39   H9Y        1.1131  109.17 -117.42  109.10   1.1132
IC C38    C39    C310   C311       1.5352  112.46  179.50  112.91   1.5350
IC C311   C39    *C310  H10X       1.5350  112.91 -121.32  109.05   1.1133
IC H10X   C39    *C310  H10Y       1.1133  109.05 -117.29  109.05   1.1132
IC C39    C310   C311   C312       1.5353  112.91  179.80  112.52   1.5354
IC C312   C310   *C311  H11X       1.5354  112.52 -121.32  109.16   1.1131
IC H11X   C310   *C311  H11Y       1.1131  109.16 -117.41  109.11   1.1132
IC C310   C311   C312   C313       1.5350  112.52  179.66  112.78   1.5349
IC C313   C311   *C312  H12X       1.5349  112.78 -121.30  109.08   1.1133
IC H12X   C311   *C312  H12Y       1.1133  109.08 -117.35  109.09   1.1132
IC C311   C312   C313   C314       1.5354  112.78  179.95  112.66   1.5353
IC C314   C312   *C313  H13X       1.5353  112.66 -121.33  109.10   1.1131
IC H13X   C312   *C313  H13Y       1.1131  109.10 -117.38  109.07   1.1132
IC C312   C313   C314   C315       1.5349  112.66  179.95  112.69   1.5341
IC C315   C313   *C314  H14X       1.5341  112.69 -121.30  109.17   1.1132
IC H14X   C313   *C314  H14Y       1.1132  109.17 -117.38  109.15   1.1132
IC C313   C314   C315   C316       1.5353  112.69  179.98  113.37   1.5312
IC C316   C314   *C315  H15X       1.5312  113.37 -121.71  108.74   1.1141
IC H15X   C314   *C315  H15Y       1.1141  108.74 -116.61  108.74   1.1141
IC C314   C315   C316   H16X       1.5341  113.37  -59.94  110.51   1.1113
IC H16X   C315   *C316  H16Y       1.1113  110.51  119.91  110.52   1.1113
IC H16X   C315   *C316  H16Z       1.1113  110.51 -120.06  110.58   1.1112

RESI PMPE         0.00 ! 1-palmytoil-2-CIS-9,10-METHYLENEHEXADECANOYL-
!                        Phosphatidylethanolamine
!
! (April 7, 2010 Kunal Pandit)
!
!  Palmytoil - CH2        
!              |  
!      Oleyl - CH
!              |
!              CH2 - PO4 - CH2 - CH2 - NH3
!
! Polar Head and glycerol backbone
GROUP                  !
ATOM N     NH3L  -0.30 !           HN2
ATOM HN1   HCL    0.33 !            |
ATOM HN2   HCL    0.33 !  (+) HN1---N---HN3
ATOM HN3   HCL    0.33 !            |
ATOM C12   CTL2   0.13 !            |
ATOM H12A  HAL2   0.09 !     H12A--C12---H12B
ATOM H12B  HAL2   0.09 !            |
GROUP                  !            |     alpha5
ATOM C11  CTL2   -0.08 !            |
ATOM H11A HAL2    0.09 !     H11A--C11---H11B
ATOM H11B HAL2    0.09 !            |     alpha4
ATOM P    PL      1.50 !   (-) O13  O12
ATOM O13  O2L    -0.78 !         \ /      alpha3
ATOM O14  O2L    -0.78 !          P (+)
ATOM O11  OSLP   -0.57 !         / \      alpha2
ATOM O12  OSLP   -0.57 !   (-) O14  O11
ATOM C1   CTL2   -0.08 !            |     alpha1
ATOM HA   HAL2    0.09 !       HA---C1---HB
ATOM HB   HAL2    0.09 !            |     theta1
GROUP                  !            |
ATOM C2   CTL1    0.17 !       HS---C2--------------
ATOM HS   HAL1    0.09 !            | beta1        |
ATOM O21  OSL    -0.49 !       O22  O21          theta3
ATOM C21  CL      0.90 !        \\ /  beta2        |
ATOM O22  OBL    -0.63 !          C21              |
ATOM C22  CTL2   -0.22 !          |   beta3        |
ATOM H2R  HAL2    0.09 !   H2R---C22---H2S         |
ATOM H2S  HAL2    0.09 !          |                |
GROUP                  !          |    beta4       |
ATOM C3   CTL2    0.08 !          |                |
ATOM HX   HAL2    0.09 !          |           HX---C3---HY
ATOM HY   HAL2    0.09 !          |                |   gamma1
ATOM O31  OSL    -0.49 !          |           O32  O31
ATOM C31  CL      0.90 !          |            \\ /    gamma2
ATOM O32  OBL    -0.63 !          |              C31
ATOM C32  CTL2   -0.22 !          |              |     gamma3
ATOM H2X  HAL2    0.09 !          |        H2X---C32---H2Y
ATOM H2Y  HAL2    0.09 !          |              |
GROUP                  !          |              |      gamma4
ATOM C23  CTL2   -0.18 !          |              |
ATOM H3R  HAL2    0.09 !   H3R ---C23---H3S      |
ATOM H3S  HAL2    0.09 !          |              |
GROUP                  !          |              |
ATOM C24  CTL2   -0.18 !          |              |
ATOM H4R  HAL2    0.09 !   H4R ---C24---H4S      |
ATOM H4S  HAL2    0.09 !          |              |
GROUP                  !          |              |
ATOM C25  CTL2   -0.18 !          |              |
ATOM H5R  HAL2    0.09 !   H5R ---C25---H5S      |
ATOM H5S  HAL2    0.09 !          |              |
GROUP                  !          |              |
ATOM C26  CTL2   -0.18 !          |              |
ATOM H6R  HAL2    0.09 !   H6R ---C26---H6S      |
ATOM H6S  HAL2    0.09 !          |              |
GROUP                  !          |              |
ATOM C27  CTL2   -0.18 !          |              |
ATOM H7R  HAL2    0.09 !   H7R ---C27---H7S      |
ATOM H7S  HAL2    0.09 !          |              |
GROUP                  !          |              |
ATOM C28  CTL2   -0.18 !          |              |
ATOM H8R  HAL2    0.09 !   H8R ---C28---H8S      |
ATOM H8S  HAL2    0.09 !          |              |
GROUP                  !          |              |
ATOM C29  CG3RC1 -0.09 !          |              |
ATOM H9R  HGA1    0.09 !   H9R ---C29   H17R     |                
GROUP                  !          |\   /         |
ATOM C217 CG3C31 -0.18 !          | \ /          | 
ATOM H17R HGA2    0.09 !          |  C217        |
ATOM H17S HGA2    0.09 !          | / \          |
GROUP                  !          |/   \         |
ATOM C210 CG3RC1 -0.09 !  H10R ---C210  H17S     |
ATOM H10R HGA1    0.09 !          |              |
GROUP                  !          |              |
ATOM C211 CTL2   -0.18 !          |              |
ATOM H11R HAL2    0.09 !   H11R---C211--H121     |
ATOM H11S HAL2    0.09 !          |              |
GROUP                  !          |              |
ATOM C212 CTL2   -0.18 !          |              |
ATOM H12R HAL2    0.09 !   H12R---C212--H12S     |
ATOM H12S HAL2    0.09 !          |              |
GROUP                  !          |              |
ATOM C213 CTL2   -0.18 !          |              |
ATOM H13R HAL2    0.09 !   H13R---C213--H13S     |
ATOM H13S HAL2    0.09 !          |              |
GROUP                  !          |              |
ATOM C214 CTL2   -0.18 !          |              |
ATOM H14R HAL2    0.09 !   H14R---C214--H14S     |
ATOM H14S HAL2    0.09 !          |              |
GROUP                  !          |              |
ATOM C215 CTL2   -0.18 !          |              |
ATOM H15R HAL2    0.09 !   H15R---C215--H15S     |
ATOM H15S HAL2    0.09 !          |              |
GROUP                  !          |              |
ATOM C216 CTL3   -0.27 !          |              |
ATOM H16R HAL3    0.09 !   H16R---C216--H16S     |
ATOM H16S HAL3    0.09 !          |              |
ATOM H16T HAL3    0.09 !         H16T            |
GROUP                  !                         |
ATOM C33  CTL2   -0.18 !                         |
ATOM H3X  HAL2    0.09 !                  H3X ---C33---H3Y
ATOM H3Y  HAL2    0.09 !                         |
GROUP                  !                         |
ATOM C34  CTL2   -0.18 !                         |
ATOM H4X  HAL2    0.09 !                  H4X ---C34---H4Y
ATOM H4Y  HAL2    0.09 !                         |
GROUP                  !                         |
ATOM C35  CTL2   -0.18 !                         |
ATOM H5X  HAL2    0.09 !                  H5X ---C35---H5Y
ATOM H5Y  HAL2    0.09 !                         |
GROUP                  !                         |
ATOM C36  CTL2   -0.18 !                         |
ATOM H6X  HAL2    0.09 !                  H6X ---C36---H6Y
ATOM H6Y  HAL2    0.09 !                         |
GROUP                  !                         |
ATOM C37  CTL2   -0.18 !                         |
ATOM H7X  HAL2    0.09 !                  H7X ---C37---H7Y
ATOM H7Y  HAL2    0.09 !                         |
GROUP                  !                         |
ATOM C38  CTL2   -0.18 !                         |
ATOM H8X  HAL2    0.09 !                  H8X ---C38---H8Y
ATOM H8Y  HAL2    0.09 !                         |
GROUP                  !                         |
ATOM C39  CTL2   -0.18 !                         |
ATOM H9X  HAL2    0.09 !                  H9X ---C39---H9Y
ATOM H9Y  HAL2    0.09 !                         |
GROUP                  !                         |
ATOM C310 CTL2   -0.18 !                         |
ATOM H10X HAL2    0.09 !                  H10X---C310--H10Y
ATOM H10Y HAL2    0.09 !                         |
GROUP                  !                         |
ATOM C311 CTL2   -0.18 !                         |
ATOM H11X HAL2    0.09 !                  H11X---C311--H11Y
ATOM H11Y HAL2    0.09 !                         |
GROUP                  !                         |
ATOM C312 CTL2   -0.18 !                         |
ATOM H12X HAL2    0.09 !                  H12X---C312--H12Y
ATOM H12Y HAL2    0.09 !                         |
GROUP                  !                         |
ATOM C313 CTL2   -0.18 !                         |
ATOM H13X HAL2    0.09 !                  H13X---C313--H13Y
ATOM H13Y HAL2    0.09 !                         |
GROUP                  !                         |
ATOM C314 CTL2   -0.18 !                         |
ATOM H14X HAL2    0.09 !                  H14X---C314--H14Y
ATOM H14Y HAL2    0.09 !                         |
GROUP                  !                         |
ATOM C315 CTL2   -0.18 !                         |
ATOM H15X HAL2    0.09 !                  H15X---C315--H15Y
ATOM H15Y HAL2    0.09 !                         |
GROUP                  !                         |
ATOM C316 CTL3   -0.27 !                         |
ATOM H16X HAL3    0.09 !                  H16X---C316--H16Y
ATOM H16Y HAL3    0.09 !                         |
ATOM H16Z HAL3    0.09 !                         H16Z
 
! Polar Head
BOND  N    HN1       N    HN2       N    HN3       N    C12
BOND  C12  H12A      C12  H12B      C12  C11
BOND  C11  H11A      C11  H11B      C11  O12
BOND  O12  P         P    O11       P    O13       P    O14
! Glycerol Backbone
BOND  C1   HA        C1    HB       C1   C2        C1   O11
BOND  C2   HS        C2    C3       C2   O21
BOND  C3   HX        C3    HY       C3   O31
! Chain from C2
BOND  O21  C21
BOND  C21  C22
DOUBLE  C21  O22
BOND  C22  H2R       C22  H2S       C22  C23
BOND  C23  H3R       C23  H3S       C23  C24
BOND  C24  H4R       C24  H4S       C24  C25
BOND  C25  H5R       C25  H5S       C25  C26
BOND  C26  H6R       C26  H6S       C26  C27
BOND  C27  H7R       C27  H7S       C27  C28
BOND  C28  H8R       C28  H8S       C28  C29      
BOND  C29  H9R       C29  C210      C29  C217
BOND  C210 H10R      C210 C211      C210 C217
BOND  C211 H11R      C211 H11S      C211 C212
BOND  C212 H12R      C212 H12S      C212 C213
BOND  C213 H13R      C213 H13S      C213 C214
BOND  C214 H14R      C214 H14S      C214 C215
BOND  C215 H15R      C215 H15S      C215 C216
BOND  C216 H16R      C216 H16S      C216 H16T
BOND  C217 H17R      C217 H17S
! Chain From C3
BOND  O31  C31
BOND  C31  C32
DOUBLE  C31  O32
BOND  C32  H2X       C32  H2Y       C32  C33
BOND  C33  H3X       C33  H3Y       C33  C34
BOND  C34  H4X       C34  H4Y       C34  C35
BOND  C35  H5X       C35  H5Y       C35  C36
BOND  C36  H6X       C36  H6Y       C36  C37
BOND  C37  H7X       C37  H7Y       C37  C38
BOND  C38  H8X       C38  H8Y       C38  C39
BOND  C39  H9X       C39  H9Y       C39  C310
BOND  C310 H10X      C310 H10Y      C310 C311
BOND  C311 H11X      C311 H11Y      C311 C312
BOND  C312 H12X      C312 H12Y      C312 C313
BOND  C313 H13X      C313 H13Y      C313 C314
BOND  C314 H14X      C314 H14Y      C314 C315
BOND  C315 H15X      C315 H15Y      C315 C316
BOND  C316 H16X      C316 H16Y      C316 H16Z

IMPR C21 O21 C22 O22    C31 O31 C32 O32

!IC table from minimize coord
IC HN1    C12    *N     HN2        1.0400  113.54  121.34  115.64   1.0411
IC HN1    C12    *N     HN3        1.0400  113.54 -123.64  106.00   1.0397
IC HN1    N      C12    C11        1.0400  113.54 -163.97  108.03   1.6269
IC C11    N      *C12   H12A       1.6269  108.03 -116.99  110.74   1.1107
IC H12A   N      *C12   H12B       1.1107  110.74 -123.08  109.49   1.1110
IC N      C12    C11    O12        1.5740  108.03   62.34  109.55   1.4587
IC O12    C12    *C11   H11A       1.4587  109.55 -133.45  104.51   1.1111
IC H11A   C12    *C11   H11B       1.1111  104.51 -102.24  107.44   1.1106
IC C12    C11    O12    P          1.6269  109.55 -163.53  109.35   1.5489
IC C11    O12    P      O11        1.4587  109.35   45.61  102.47   1.5319
IC O11    O12    *P     O13        1.5319  102.47 -122.17  109.86   1.4873
IC O11    O12    *P     O14        1.5319  102.47  113.34  104.82   1.5089
IC O12    P      O11    C1         1.5489  102.47 -127.21  119.35   1.4081
IC P      O11    C1     C2         1.5319  119.35  168.57  109.93   1.5357
IC C2     O11    *C1    HA         1.5357  109.93 -115.95  114.29   1.1113
IC HA     O11    *C1    HB         1.1113  114.29 -119.43  108.09   1.1105
IC O11    C1     C2     O21        1.4081  109.93   48.51  107.78   1.3985
IC O21    C1     *C2    C3         1.3985  107.78 -124.83  112.50   1.5189
IC C3     C1     *C2    HS         1.5189  112.50 -116.89  107.38   1.1110
IC C1     C2     O21    C21        1.5357  107.78   69.98  118.97   1.3059
IC C2     O21    C21    C22        1.3985  118.97  166.82  107.13   1.5380
IC C22    O21    *C21   O22        1.5380  107.13 -170.88  125.96   1.1735
IC O21    C21    C22    C23        1.3059  107.13 -129.04  116.72   1.5340
IC C23    C21    *C22   H2R        1.5340  116.72 -121.20  110.01   1.1106
IC H2R    C21    *C22   H2S        1.1106  110.01 -115.57  107.31   1.1116
IC C1     C2     C3     O31        1.5357  112.50 -174.65  112.28   1.4522
IC O31    C2     *C3    HX         1.4522  112.28 -114.36  112.03   1.1112
IC HX     C2     *C3    HY         1.1112  112.03 -119.01  106.04   1.1105
IC C2     C3     O31    C31        1.5189  112.28  103.03  115.31   1.4071
IC C3     O31    C31    C32        1.4522  115.31  179.90  110.84   1.5158
IC C32    O31    *C31   O32        1.5158  110.84  172.37  122.14   1.2201
IC O31    C31    C32    C33        1.4071  110.84 -166.46  116.58   1.5719
IC C33    C31    *C32   H2X        1.5719  116.58 -117.94  109.57   1.1109
IC H2X    C31    *C32   H2Y        1.1109  109.57 -123.57  102.64   1.1107
IC C21    C22    C23    C24        1.5380  116.72  -80.26  109.08   1.5218
IC C24    C22    *C23   H3R        1.5218  109.08 -124.90  105.17   1.1108
IC H3R    C22    *C23   H3S        1.1108  105.17 -108.19  105.63   1.1108
IC C22    C23    C24    C25        1.5340  109.08 -159.22  112.40   1.5136
IC C23    C24    C25    C26        1.5218  112.40  -43.61  120.64   1.5087
IC C24    C25    C26    C27        1.5136  120.64  178.93  113.39   1.5700
IC C25    C26    C27    C28        1.5087  113.39   72.57  109.72   1.5767
IC C26    C27    C28    C29        1.5700  109.72 -173.11  106.46   1.5083
IC C27    C28    C29    C210       1.5767  106.46 -147.88  120.94   1.4723
IC C28    C29    C210   C211       1.5083  120.94   -1.64  121.09   1.5792
IC C29    C210   C211   C212       1.4723  121.09  164.86  109.30   1.5195
IC C210   C211   C212   C213       1.5792  109.30  174.67  109.83   1.5417
IC C211   C212   C213   C214       1.5195  109.83  152.45  110.39   1.5837
IC C212   C213   C214   C215       1.5417  110.39 -161.02  117.34   1.5467
IC C213   C214   C215   C216       1.5837  117.34  136.15  109.27   1.5335
IC C27    C28    C29    C217       1.5767  106.46  -77.30  114.54   1.5040
IC C28    C29    C217   C210       1.5083  114.54 -113.36   58.10   1.5281
IC C29    C217   C210   C211       1.5040   58.10  112.25  116.55   1.5792
IC C217   C210   C211   C212       1.5281  116.55   95.28  109.30   1.5195
IC C31    C32    C33    C34        1.5158  116.58 -156.33  110.79   1.5385
IC C34    C32    *C33   H3X        1.5385  110.79 -119.46  105.53   1.1099
IC H3X    C32    *C33   H3Y        1.1099  105.53 -124.63  112.06   1.1108
IC C32    C33    C34    C35        1.5719  110.79 -164.94  113.24   1.5570
IC C35    C33    *C34   H4X        1.5570  113.24 -115.88  103.84   1.1106
IC H4X    C33    *C34   H4Y        1.1106  103.84 -117.83  112.15   1.1111
IC C33    C34    C35    C36        1.5385  113.24 -175.74  108.09   1.4998
IC C36    C34    *C35   H5X        1.4998  108.09 -124.22  112.64   1.1110
IC H5X    C34    *C35   H5Y        1.1110  112.64 -112.55  111.15   1.1109
IC C34    C35    C36    C37        1.5570  108.09 -170.32  111.91   1.6017
IC C37    C35    *C36   H6X        1.6017  111.91 -113.57  111.94   1.1104
IC H6X    C35    *C36   H6Y        1.1104  111.94 -125.88  112.72   1.1112
IC C35    C36    C37    C38        1.4998  111.91 -166.01  112.78   1.5291
IC C38    C36    *C37   H7X        1.5291  112.78 -123.46  107.25   1.1111
IC H7X    C36    *C37   H7Y        1.1111  107.25 -118.21  107.27   1.1106
IC C36    C37    C38    C39        1.6017  112.78  -59.37  115.90   1.4988
IC C39    C37    *C38   H8X        1.4988  115.90 -121.29  104.94   1.1119
IC H8X    C37    *C38   H8Y        1.1119  104.94 -122.24  111.41   1.1102
IC C37    C38    C39    C310       1.5291  115.90  173.72  114.97   1.5808
IC C310   C38    *C39   H9X        1.5808  114.97 -120.44  103.80   1.1109
IC H9X    C38    *C39   H9Y        1.1109  103.80 -119.52  109.32   1.1115
IC C38    C39    C310   C311       1.4988  114.97  165.18  107.22   1.5315
IC HN1    C12    *N     HN2        1.0400  113.54  121.34  115.64   1.0411
IC HN1    C12    *N     HN3        1.0400  113.54 -123.64  106.00   1.0397
IC HN1    N      C12    C11        1.0400  113.54 -163.97  108.03   1.6269
IC C11    N      *C12   H12A       1.6269  108.03 -116.99  110.74   1.1107
IC H12A   N      *C12   H12B       1.1107  110.74 -123.08  109.49   1.1110
IC N      C12    C11    O12        1.5740  108.03   62.34  109.55   1.4587
IC O12    C12    *C11   H11A       1.4587  109.55 -133.45  104.51   1.1111
IC H11A   C12    *C11   H11B       1.1111  104.51 -102.24  107.44   1.1106
IC C12    C11    O12    P          1.6269  109.55 -163.53  109.35   1.5489
IC C11    O12    P      O11        1.4587  109.35   45.61  102.47   1.5319
IC O11    O12    *P     O13        1.5319  102.47 -122.17  109.86   1.4873
IC O11    O12    *P     O14        1.5319  102.47  113.34  104.82   1.5089
IC O12    P      O11    C1         1.5489  102.47 -127.21  119.35   1.4081
IC P      O11    C1     C2         1.5319  119.35  168.57  109.93   1.5357
IC C2     O11    *C1    HA         1.5357  109.93 -115.95  114.29   1.1113
IC HA     O11    *C1    HB         1.1113  114.29 -119.43  108.09   1.1105
IC O11    C1     C2     C3         1.4081  109.93  -76.32  112.50   1.5189
IC C3     C1     *C2    O21        1.5189  112.50  124.83  107.78   1.3985
IC C3     C1     *C2    HS         1.5189  112.50 -116.89  107.38   1.1110
IC C1     C2     O21    C21        1.5357  107.78   69.98  118.97   1.3059
IC C2     O21    C21    C22        1.3985  118.97  166.82  107.13   1.5380
IC C22    O21    *C21   O22        1.5380  107.13 -170.88  125.96   1.1735
IC O21    C21    C22    C23        1.3059  107.13 -129.04  116.72   1.5340
IC C23    C21    *C22   H2R        1.5340  116.72 -121.20  110.01   1.1106
IC H2R    C21    *C22   H2S        1.1106  110.01 -115.57  107.31   1.1116
IC C1     C2     C3     O31        1.5357  112.50 -174.65  112.28   1.4522
IC O31    C2     *C3    HX         1.4522  112.28 -114.36  112.03   1.1112
IC HX     C2     *C3    HY         1.1112  112.03 -119.01  106.04   1.1105
IC C2     C3     O31    C31        1.5189  112.28  103.03  115.31   1.4071
IC C3     O31    C31    C32        1.4522  115.31  179.90  110.84   1.5158
IC C32    O31    *C31   O32        1.5158  110.84  172.37  122.14   1.2201
IC O31    C31    C32    C33        1.4071  110.84 -166.46  116.58   1.5719
IC C33    C31    *C32   H2X        1.5719  116.58 -117.94  109.57   1.1109
IC H2X    C31    *C32   H2Y        1.1109  109.57 -123.57  102.64   1.1107
IC C21    C22    C23    C24        1.5380  116.72  -80.26  109.08   1.5218
IC C24    C22    *C23   H3R        1.5218  109.08 -124.90  105.17   1.1108
IC H3R    C22    *C23   H3S        1.1108  105.17 -108.19  105.63   1.1108
IC C22    C23    C24    C25        1.5340  109.08 -159.22  112.40   1.5136
IC C25    C23    *C24   H4R        1.5136  112.40 -135.93  110.03   1.1105
IC H4R    C23    *C24   H4S        1.1105  110.03 -107.07  104.29   1.1111
IC C23    C24    C25    C26        1.5218  112.40  -43.61  120.64   1.5087
IC C26    C24    *C25   H5R        1.5087  120.64 -131.32  113.13   1.1109
IC H5R    C24    *C25   H5S        1.1109  113.13 -114.79  101.24   1.1106
IC C24    C25    C26    C27        1.5136  120.64  178.93  113.39   1.5700
IC C27    C25    *C26   H6R        1.5700  113.39 -116.18  110.80   1.1108
IC H6R    C25    *C26   H6S        1.1108  110.80 -118.75  104.13   1.1118
IC C25    C26    C27    C28        1.5087  113.39   72.57  109.72   1.5767
IC C28    C26    *C27   H7R        1.5767  109.72 -120.46  112.93   1.1112
IC H7R    C26    *C27   H7S        1.1112  112.93 -119.62  110.82   1.1117
IC C26    C27    C28    C29        1.5700  109.72 -173.11  106.46   1.5083
IC C29    C27    *C28   H8R        1.5083  106.46 -122.48  110.55   1.1113
IC H8R    C27    *C28   H8S        1.1113  110.55 -116.67  104.62   1.1100
IC C27    C28    C29    C210       1.5767  106.46 -147.88  120.94   1.4723
IC C210   C28    *C29   C217       1.4723  120.94   70.58  114.54   1.5040
IC C210   C28    *C29   H9R        1.4723  120.94 -159.53  113.14   1.1112
IC C210   C29    *C217  H17R       1.5281   58.10 -112.42  111.09   1.0831
IC C210   C29    *C217  H17S       1.5281   58.10  108.07  115.73   1.0825
IC C217   C29    *C210  C211       1.5281   60.13 -104.81  121.09   1.5792
IC C211   C29    *C210  H10R       1.5792  121.09 -151.97  117.51   1.1105
IC C29    C210   C211   C212       1.4723  121.09  164.86  109.30   1.5195
IC C212   C210   *C211  H11R       1.5195  109.30 -117.57  109.62   1.1114
IC H11R   C210   *C211  H11S       1.1114  109.62 -121.30  102.02   1.1114
IC C210   C211   C212   C213       1.5792  109.30  174.67  109.83   1.5417
IC C213   C211   *C212  H12R       1.5417  109.83 -120.12  111.78   1.1111
IC H12R   C211   *C212  H12S       1.1111  111.78 -117.04  109.60   1.1108
IC C211   C212   C213   C214       1.5195  109.83  152.45  110.39   1.5837
IC C214   C212   *C213  H13R       1.5837  110.39 -109.14  112.03   1.1114
IC H13R   C212   *C213  H13S       1.1114  112.03 -121.91  105.98   1.1107
IC C212   C213   C214   C215       1.5417  110.39 -161.02  117.34   1.5467
IC C215   C213   *C214  H14R       1.5467  117.34 -128.35  108.55   1.1111
IC H14R   C213   *C214  H14S       1.1111  108.55 -120.77  103.11   1.1107
IC C213   C214   C215   C216       1.5837  117.34  136.15  109.27   1.5335
IC C216   C214   *C215  H15R       1.5335  109.27 -117.30  111.58   1.1111
IC H15R   C214   *C215  H15S       1.1111  111.58 -116.62  107.49   1.1099
IC C214   C215   C216   H16R       1.5467  109.27   77.67  107.75   1.1107
IC H16R   C215   *C216  H16S       1.1107  107.75  127.18  111.70   1.1109
IC H16R   C215   *C216  H16T       1.1107  107.75 -106.85  112.98   1.1113
IC C31    C32    C33    C34        1.5158  116.58 -156.33  110.79   1.5385
IC C34    C32    *C33   H3X        1.5385  110.79 -119.46  105.53   1.1099
IC H3X    C32    *C33   H3Y        1.1099  105.53 -124.63  112.06   1.1108
IC C32    C33    C34    C35        1.5719  110.79 -164.94  113.24   1.5570
IC C35    C33    *C34   H4X        1.5570  113.24 -115.88  103.84   1.1106
IC H4X    C33    *C34   H4Y        1.1106  103.84 -117.83  112.15   1.1111
IC C33    C34    C35    C36        1.5385  113.24 -175.74  108.09   1.4998
IC C36    C34    *C35   H5X        1.4998  108.09 -124.22  112.64   1.1110
IC H5X    C34    *C35   H5Y        1.1110  112.64 -112.55  111.15   1.1109
IC C34    C35    C36    C37        1.5570  108.09 -170.32  111.91   1.6017
IC C37    C35    *C36   H6X        1.6017  111.91 -113.57  111.94   1.1104
IC H6X    C35    *C36   H6Y        1.1104  111.94 -125.88  112.72   1.1112
IC C35    C36    C37    C38        1.4998  111.91 -166.01  112.78   1.5291
IC C38    C36    *C37   H7X        1.5291  112.78 -123.46  107.25   1.1111
IC H7X    C36    *C37   H7Y        1.1111  107.25 -118.21  107.27   1.1106
IC C36    C37    C38    C39        1.6017  112.78  -59.37  115.90   1.4988
IC C39    C37    *C38   H8X        1.4988  115.90 -121.29  104.94   1.1119
IC H8X    C37    *C38   H8Y        1.1119  104.94 -122.24  111.41   1.1102
IC C37    C38    C39    C310       1.5291  115.90  173.72  114.97   1.5808
IC C310   C38    *C39   H9X        1.5808  114.97 -120.44  103.80   1.1109
IC H9X    C38    *C39   H9Y        1.1109  103.80 -119.52  109.32   1.1115
IC C38    C39    C310   C311       1.4988  114.97  165.18  107.22   1.5315
IC C311   C39    *C310  H10X       1.5315  107.22 -112.11   98.67   1.1109
IC H10X   C39    *C310  H10Y       1.1109   98.67 -115.14  117.96   1.1111
IC C39    C310   C311   C312       1.5808  107.22 -175.37  118.03   1.5172
IC C312   C310   *C311  H11X       1.5172  118.03 -113.87  110.17   1.1112
IC H11X   C310   *C311  H11Y       1.1112  110.17 -114.37  110.15   1.1116
IC C310   C311   C312   C313       1.5315  118.03 -173.25  108.85   1.5385
IC C313   C311   *C312  H12X       1.5385  108.85 -124.55  114.43   1.1104
IC H12X   C311   *C312  H12Y       1.1104  114.43 -112.22  110.77   1.1108
IC C311   C312   C313   C314       1.5172  108.85 -166.98  112.56   1.5808
IC C314   C312   *C313  H13X       1.5808  112.56 -123.12  106.98   1.1111
IC H13X   C312   *C313  H13Y       1.1111  106.98 -119.68  107.09   1.1107
IC C312   C313   C314   C315       1.5385  112.56  167.58  110.45   1.5917
IC C315   C313   *C314  H14X       1.5917  110.45 -128.77  103.10   1.1105
IC H14X   C313   *C314  H14Y       1.1105  103.10 -111.23  111.53   1.1114
IC C313   C314   C315   C316       1.5808  110.45 -172.95  109.13   1.6003
IC C316   C314   *C315  H15X       1.6003  109.13 -127.12  115.64   1.1105
IC H15X   C314   *C315  H15Y       1.1105  115.64 -113.13  111.62   1.1114
IC C314   C315   C316   H16X       1.5917  109.13  -79.50  115.10   1.1121
IC H16X   C315   *C316  H16Y       1.1121  115.10 -111.72  108.87   1.1109
IC H16X   C315   *C316  H16Z       1.1121  115.10  128.91  106.88   1.1103

RESI QMPE         0.00 ! PE-15:0/cy17:0
!
! (June, 2010 Kunal Pandit)
!
!      C15:0 - CH2        
!              |  
!    cyC17:0 - CH
!              |
!              CH2 - PO4 - CH2 - CH2 - NH3
!
! Polar Head and glycerol backbone
GROUP                  !
ATOM N     NH3L  -0.30 !           HN2
ATOM HN1   HCL    0.33 !            |
ATOM HN2   HCL    0.33 !  (+) HN1---N---HN3
ATOM HN3   HCL    0.33 !            |
ATOM C12   CTL2   0.13 !            |
ATOM H12A  HAL2   0.09 !     H12A--C12---H12B
ATOM H12B  HAL2   0.09 !            |
GROUP                  !            |     alpha5
ATOM C11  CTL2   -0.08 !            |
ATOM H11A HAL2    0.09 !     H11A--C11---H11B
ATOM H11B HAL2    0.09 !            |     alpha4
ATOM P    PL      1.50 !   (-) O13  O12
ATOM O13  O2L    -0.78 !         \ /      alpha3
ATOM O14  O2L    -0.78 !          P (+)
ATOM O11  OSLP   -0.57 !         / \      alpha2
ATOM O12  OSLP   -0.57 !   (-) O14  O11
ATOM C1   CTL2   -0.08 !            |     alpha1
ATOM HA   HAL2    0.09 !       HA---C1---HB
ATOM HB   HAL2    0.09 !            |     theta1
GROUP                  !            |
ATOM C2   CTL1    0.17 !       HS---C2--------------
ATOM HS   HAL1    0.09 !            | beta1        |
ATOM O21  OSL    -0.49 !       O22  O21          theta3
ATOM C21  CL      0.90 !        \\ /  beta2        |
ATOM O22  OBL    -0.63 !          C21              |
ATOM C22  CTL2   -0.22 !          |   beta3        |
ATOM H2R  HAL2    0.09 !   H2R---C22---H2S         |
ATOM H2S  HAL2    0.09 !          |                |
GROUP                  !          |    beta4       |
ATOM C3   CTL2    0.08 !          |                |
ATOM HX   HAL2    0.09 !          |           HX---C3---HY
ATOM HY   HAL2    0.09 !          |                |   gamma1
ATOM O31  OSL    -0.49 !          |           O32  O31
ATOM C31  CL      0.90 !          |            \\ /    gamma2
ATOM O32  OBL    -0.63 !          |              C31
ATOM C32  CTL2   -0.22 !          |              |     gamma3
ATOM H2X  HAL2    0.09 !          |        H2X---C32---H2Y
ATOM H2Y  HAL2    0.09 !          |              |
GROUP                  !          |              |      gamma4
ATOM C23  CTL2   -0.18 !          |              |
ATOM H3R  HAL2    0.09 !   H3R ---C23---H3S      |
ATOM H3S  HAL2    0.09 !          |              |
GROUP                  !          |              |
ATOM C24  CTL2   -0.18 !          |              |
ATOM H4R  HAL2    0.09 !   H4R ---C24---H4S      |
ATOM H4S  HAL2    0.09 !          |              |
GROUP                  !          |              |
ATOM C25  CTL2   -0.18 !          |              |
ATOM H5R  HAL2    0.09 !   H5R ---C25---H5S      |
ATOM H5S  HAL2    0.09 !          |              |
GROUP                  !          |              |
ATOM C26  CTL2   -0.18 !          |              |
ATOM H6R  HAL2    0.09 !   H6R ---C26---H6S      |
ATOM H6S  HAL2    0.09 !          |              |
GROUP                  !          |              |
ATOM C27  CTL2   -0.18 !          |              |
ATOM H7R  HAL2    0.09 !   H7R ---C27---H7S      |
ATOM H7S  HAL2    0.09 !          |              |
GROUP                  !          |              |
ATOM C28  CTL2   -0.18 !          |              |
ATOM H8R  HAL2    0.09 !   H8R ---C28---H8S      |
ATOM H8S  HAL2    0.09 !          |              |
GROUP                  !          |              |
ATOM C29  CG3RC1 -0.09 !          |              |
ATOM H9R  HGA1    0.09 !   H9R ---C29   H17R     |                
GROUP                  !          |\   /         |
ATOM C217 CG3C31 -0.18 !          | \ /          | 
ATOM H17R HGA2    0.09 !          |  C217        |
ATOM H17S HGA2    0.09 !          | / \          |
GROUP                  !          |/   \         |
ATOM C210 CG3RC1 -0.09 !  H10R ---C210  H17S     |
ATOM H10R HGA1    0.09 !          |              |
GROUP                  !          |              |
ATOM C211 CTL2   -0.18 !          |              |
ATOM H11R HAL2    0.09 !   H11R---C211--H121     |
ATOM H11S HAL2    0.09 !          |              |
GROUP                  !          |              |
ATOM C212 CTL2   -0.18 !          |              |
ATOM H12R HAL2    0.09 !   H12R---C212--H12S     |
ATOM H12S HAL2    0.09 !          |              |
GROUP                  !          |              |
ATOM C213 CTL2   -0.18 !          |              |
ATOM H13R HAL2    0.09 !   H13R---C213--H13S     |
ATOM H13S HAL2    0.09 !          |              |
GROUP                  !          |              |
ATOM C214 CTL2   -0.18 !          |              |
ATOM H14R HAL2    0.09 !   H14R---C214--H14S     |
ATOM H14S HAL2    0.09 !          |              |
GROUP                  !          |              |
ATOM C215 CTL2   -0.18 !          |              |
ATOM H15R HAL2    0.09 !   H15R---C215--H15S     |
ATOM H15S HAL2    0.09 !          |              |
GROUP                  !          |              |
ATOM C216 CTL3   -0.27 !          |              |
ATOM H16R HAL3    0.09 !   H16R---C216--H16S     |
ATOM H16S HAL3    0.09 !          |              |
ATOM H16T HAL3    0.09 !         H16T            |
GROUP                  !                         |
ATOM C33  CTL2   -0.18 !                         |
ATOM H3X  HAL2    0.09 !                  H3X ---C33---H3Y
ATOM H3Y  HAL2    0.09 !                         |
GROUP                  !                         |
ATOM C34  CTL2   -0.18 !                         |
ATOM H4X  HAL2    0.09 !                  H4X ---C34---H4Y
ATOM H4Y  HAL2    0.09 !                         |
GROUP                  !                         |
ATOM C35  CTL2   -0.18 !                         |
ATOM H5X  HAL2    0.09 !                  H5X ---C35---H5Y
ATOM H5Y  HAL2    0.09 !                         |
GROUP                  !                         |
ATOM C36  CTL2   -0.18 !                         |
ATOM H6X  HAL2    0.09 !                  H6X ---C36---H6Y
ATOM H6Y  HAL2    0.09 !                         |
GROUP                  !                         |
ATOM C37  CTL2   -0.18 !                         |
ATOM H7X  HAL2    0.09 !                  H7X ---C37---H7Y
ATOM H7Y  HAL2    0.09 !                         |
GROUP                  !                         |
ATOM C38  CTL2   -0.18 !                         |
ATOM H8X  HAL2    0.09 !                  H8X ---C38---H8Y
ATOM H8Y  HAL2    0.09 !                         |
GROUP                  !                         |
ATOM C39  CTL2   -0.18 !                         |
ATOM H9X  HAL2    0.09 !                  H9X ---C39---H9Y
ATOM H9Y  HAL2    0.09 !                         |
GROUP                  !                         |
ATOM C310 CTL2   -0.18 !                         |
ATOM H10X HAL2    0.09 !                  H10X---C310--H10Y
ATOM H10Y HAL2    0.09 !                         |
GROUP                  !                         |
ATOM C311 CTL2   -0.18 !                         |
ATOM H11X HAL2    0.09 !                  H11X---C311--H11Y
ATOM H11Y HAL2    0.09 !                         |
GROUP                  !                         |
ATOM C312 CTL2   -0.18 !                         |
ATOM H12X HAL2    0.09 !                  H12X---C312--H12Y
ATOM H12Y HAL2    0.09 !                         |
GROUP                  !                         |
ATOM C313 CTL2   -0.18 !                         |
ATOM H13X HAL2    0.09 !                  H13X---C313--H13Y
ATOM H13Y HAL2    0.09 !                         |
GROUP                  !                         |
ATOM C314 CTL2   -0.18 !                         |
ATOM H14X HAL2    0.09 !                  H14X---C314--H14Y
ATOM H14Y HAL2    0.09 !                         |
GROUP                  !                         |
ATOM C315 CTL3   -0.27 !                         |
ATOM H15X HAL3    0.09 !                  H15X---C315--H15Y
ATOM H15Y HAL3    0.09 !                         |
ATOM H15Z HAL3    0.09 !			       H15Z
 
! Polar Head
BOND  N    HN1       N    HN2       N    HN3       N    C12
BOND  C12  H12A      C12  H12B      C12  C11
BOND  C11  H11A      C11  H11B      C11  O12
BOND  O12  P         P    O11       P    O13       P    O14
! Glycerol Backbone
BOND  C1   HA        C1    HB       C1   C2        C1   O11
BOND  C2   HS        C2    C3       C2   O21
BOND  C3   HX        C3    HY       C3   O31
! Chain from C2
BOND  O21  C21
BOND  C21  C22
DOUBLE  C21  O22
BOND  C22  H2R       C22  H2S       C22  C23
BOND  C23  H3R       C23  H3S       C23  C24
BOND  C24  H4R       C24  H4S       C24  C25
BOND  C25  H5R       C25  H5S       C25  C26
BOND  C26  H6R       C26  H6S       C26  C27
BOND  C27  H7R       C27  H7S       C27  C28
BOND  C28  H8R       C28  H8S       C28  C29      
BOND  C29  H9R       C29  C210      C29  C217
BOND  C210 H10R      C210 C211      C210 C217
BOND  C211 H11R      C211 H11S      C211 C212
BOND  C212 H12R      C212 H12S      C212 C213
BOND  C213 H13R      C213 H13S      C213 C214
BOND  C214 H14R      C214 H14S      C214 C215
BOND  C215 H15R      C215 H15S      C215 C216
BOND  C216 H16R      C216 H16S      C216 H16T
BOND  C217 H17R      C217 H17S
! Chain From C3
BOND  O31  C31
BOND  C31  C32
DOUBLE  C31  O32
BOND  C32  H2X       C32  H2Y       C32  C33
BOND  C33  H3X       C33  H3Y       C33  C34
BOND  C34  H4X       C34  H4Y       C34  C35
BOND  C35  H5X       C35  H5Y       C35  C36
BOND  C36  H6X       C36  H6Y       C36  C37
BOND  C37  H7X       C37  H7Y       C37  C38
BOND  C38  H8X       C38  H8Y       C38  C39
BOND  C39  H9X       C39  H9Y       C39  C310
BOND  C310 H10X      C310 H10Y      C310 C311
BOND  C311 H11X      C311 H11Y      C311 C312
BOND  C312 H12X      C312 H12Y      C312 C313
BOND  C313 H13X      C313 H13Y      C313 C314
BOND  C314 H14X      C314 H14Y      C314 C315
BOND  C315 H15X      C315 H15Y      C315 H15Z

IMPR C21 O21 C22 O22    C31 O31 C32 O32

!IC table from IC generate, geometry from after equilib
IC HN1     C12    *N      HN2        1.0398  108.49  120.70  111.21   1.0403
IC HN1     C12    *N      HN3        1.0398  108.49 -114.45  119.45   1.0398
IC HN1     N      C12     C11        1.0398  108.49   68.06  106.74   1.5427
IC C11     N      *C12    H12A       1.5427  106.74 -122.52  112.85   1.1111
IC H12A    N      *C12    H12B       1.1111  112.85 -122.65  108.20   1.1115
IC N       C12    C11     O12        1.5033  106.74   64.41  108.34   1.4799
IC O12     C12    *C11    H11A       1.4799  108.34 -130.75  109.17   1.1114
IC H11A    C12    *C11    H11B       1.1114  109.17 -107.67  107.31   1.1105
IC C12     C11    O12     P          1.5427  108.34 -176.97  113.52   1.5614
IC C11     O12    P       O11        1.4799  113.52   73.49  102.39   1.5972
IC O11     O12    *P      O13        1.5972  102.39 -114.83  112.06   1.5001
IC O11     O12    *P      O14        1.5972  102.39  113.28  112.25   1.4988
IC O12     P      O11     C1         1.5614  102.39   42.14  117.80   1.4263
IC P       O11    C1      C2         1.5972  117.80  134.14  113.11   1.5665
IC C2      O11    *C1     HA         1.5665  113.11 -121.46  108.89   1.1118
IC HA      O11    *C1     HB         1.1118  108.89 -119.56  112.88   1.1103
IC O11     C1     C2      O21        1.4263  113.11   35.92  109.15   1.4167
IC O21     C1     *C2     C3         1.4167  109.15 -118.43  114.81   1.5651
IC C3      C1     *C2     HS         1.5651  114.81 -121.92  105.60   1.1115
IC C1      C2     O21     C21        1.5665  109.15   69.86  114.03   1.3052
IC C2      O21    C21     C22        1.4167  114.03 -178.62  109.36   1.4816
IC C22     O21    *C21    O22        1.4816  109.36 -177.70  124.43   1.2156
IC O21     C21    C22     C23        1.3052  109.36 -116.49  110.93   1.5398
IC C23     C21    *C22    H2R        1.5398  110.93 -124.04  107.56   1.1114
IC H2R     C21    *C22    H2S        1.1114  107.56 -117.99  109.45   1.1107
IC C1      C2     C3      O31        1.5665  114.81 -175.15  110.73   1.3859
IC O31     C2     *C3     HX         1.3859  110.73 -136.04  115.98   1.1110
IC HX      C2     *C3     HY         1.1110  115.98 -108.95  103.79   1.1115
IC C2      C3     O31     C31        1.5651  110.73 -123.66  120.14   1.2986
IC C3      O31    C31     C32        1.3859  120.14 -152.92  109.96   1.5052
IC C32     O31    *C31    O32        1.5052  109.96  175.08  126.64   1.2334
IC O31     C31    C32     C33        1.2986  109.96 -166.68  117.67   1.5245
IC C33     C31    *C32    H2X        1.5245  117.67  124.10  109.07   1.1116
IC H2X     C31    *C32    H2Y        1.1116  109.07  117.19  104.21   1.1103
IC C21     C22    C23     C24        1.4816  110.93   56.07  120.07   1.5366
IC C24     C22    *C23    H3R        1.5366  120.07 -121.56  109.69   1.1109
IC H3R     C22    *C23    H3S        1.1109  109.69 -117.64  105.26   1.1101
IC C22     C23    C24     C25        1.5398  120.07   63.29  114.83   1.4944
IC C25     C23    *C24    H4R        1.4944  114.83 -120.76  105.54   1.1110
IC H4R     C23    *C24    H4S        1.1110  105.54 -120.05  113.18   1.1108
IC C23     C24    C25     C26        1.5366  114.83   65.38  114.43   1.5286
IC C24     C25    C26     C27        1.4944  114.43   72.51  109.88   1.4637
IC C25     C26    C27     C28        1.5286  109.88  162.96  107.19   1.5822
IC C26     C27    C28     C29        1.4637  107.19 -172.56  108.02   1.5492
IC C27     C28    C29     C210       1.5822  108.02 -146.15  123.80   1.5401
IC C28     C29    C210    C211       1.5492  123.80   -5.82  126.41   1.5802
IC C29     C210   C211    C212       1.5401  126.41  -79.49  101.59   1.5101
IC C210    C211   C212    C213       1.5802  101.59  -74.31  115.26   1.5320
IC C211    C212   C213    C214       1.5101  115.26 -169.28  108.36   1.5416
IC C212    C213   C214    C215       1.5320  108.36 -179.78  112.10   1.5699
IC C213    C214   C215    C216       1.5416  112.10 -155.14  113.39   1.5161
IC C27     C28    C29     C217       1.5822  108.02  -80.69  112.07   1.5545
IC C28     C29    C217    C210       1.5492  112.07 -117.05   60.48   1.5021
IC C29     C217   C210    C211       1.5545   60.48  119.15  115.86   1.5802
IC C217    C210   C211    C212       1.5021  115.86 -151.88  101.59   1.5101
IC C31     C32    C33     C34        1.5052  117.67   84.12  107.31   1.5220
IC C34     C32    *C33    H3X        1.5220  107.31 -124.27  113.40   1.1113
IC H3X     C32    *C33    H3Y        1.1113  113.40 -112.17  114.59   1.1114
IC C32     C33    C34     C35        1.5245  107.31  171.93  111.53   1.5255
IC C35     C33    *C34    H4X        1.5255  111.53 -115.65  107.80   1.1109
IC H4X     C33    *C34    H4Y        1.1109  107.80 -119.94  104.52   1.1108
IC C33     C34    C35     C36        1.5220  111.53  170.20  117.99   1.5486
IC C36     C34    *C35    H5X        1.5486  117.99 -117.18  111.93   1.1112
IC H5X     C34    *C35    H5Y        1.1112  111.93 -117.44  113.54   1.1111
IC C34     C35    C36     C37        1.5255  117.99 -164.96  120.25   1.5368
IC C37     C35    *C36    H6X        1.5368  120.25 -122.07  109.99   1.1109
IC H6X     C35    *C36    H6Y        1.1109  109.99 -116.37  104.19   1.1112
IC C35     C36    C37     C38        1.5486  120.25  -49.68  114.29   1.5306
IC C38     C36    *C37    H7X        1.5306  114.29  120.09  110.67   1.1110
IC H7X     C36    *C37    H7Y        1.1110  110.67  118.73  103.85   1.1110
IC C36     C37    C38     C39        1.5368  114.29 -175.31  112.39   1.6625
IC C39     C37    *C38    H8X        1.6625  112.39  125.03  111.00   1.1110
IC H8X     C37    *C38    H8Y        1.1110  111.00  119.11  110.20   1.1104
IC C37     C38    C39     C310       1.5306  112.39  -70.93  114.13   1.5153
IC C310    C38    *C39    H9X        1.5153  114.13 -121.79  105.54   1.1110
IC H9X     C38    *C39    H9Y        1.1110  105.54 -112.48  106.93   1.1109
IC C38     C39    C310    C311       1.6625  114.13 -159.26  114.48   1.5717
IC HN1     C12    *N      HN2        1.0398  108.49  120.70  111.21   1.0403
IC HN1     C12    *N      HN3        1.0398  108.49 -114.45  119.45   1.0398
IC HN1     N      C12     C11        1.0398  108.49   68.06  106.74   1.5427
IC C11     N      *C12    H12A       1.5427  106.74 -122.52  112.85   1.1111
IC H12A    N      *C12    H12B       1.1111  112.85 -122.65  108.20   1.1115
IC N       C12    C11     O12        1.5033  106.74   64.41  108.34   1.4799
IC O12     C12    *C11    H11A       1.4799  108.34 -130.75  109.17   1.1114
IC H11A    C12    *C11    H11B       1.1114  109.17 -107.67  107.31   1.1105
IC C12     C11    O12     P          1.5427  108.34 -176.97  113.52   1.5614
IC C11     O12    P       O11        1.4799  113.52   73.49  102.39   1.5972
IC O11     O12    *P      O13        1.5972  102.39 -114.83  112.06   1.5001
IC O11     O12    *P      O14        1.5972  102.39  113.28  112.25   1.4988
IC O12     P      O11     C1         1.5614  102.39   42.14  117.80   1.4263
IC P       O11    C1      C2         1.5972  117.80  134.14  113.11   1.5665
IC C2      O11    *C1     HA         1.5665  113.11 -121.46  108.89   1.1118
IC HA      O11    *C1     HB         1.1118  108.89 -119.56  112.88   1.1103
IC O11     C1     C2      O21        1.4263  113.11   35.92  109.15   1.4167
IC O21     C1     *C2     C3         1.4167  109.15 -118.43  114.81   1.5651
IC C3      C1     *C2     HS         1.5651  114.81 -121.92  105.60   1.1115
IC C1      C2     O21     C21        1.5665  109.15   69.86  114.03   1.3052
IC C2      O21    C21     C22        1.4167  114.03 -178.62  109.36   1.4816
IC C22     O21    *C21    O22        1.4816  109.36 -177.70  124.43   1.2156
IC O21     C21    C22     C23        1.3052  109.36 -116.49  110.93   1.5398
IC C23     C21    *C22    H2R        1.5398  110.93 -124.04  107.56   1.1114
IC H2R     C21    *C22    H2S        1.1114  107.56 -117.99  109.45   1.1107
IC C1      C2     C3      O31        1.5665  114.81 -175.15  110.73   1.3859
IC O31     C2     *C3     HX         1.3859  110.73 -136.04  115.98   1.1110
IC HX      C2     *C3     HY         1.1110  115.98 -108.95  103.79   1.1115
IC C2      C3     O31     C31        1.5651  110.73 -123.66  120.14   1.2986
IC C3      O31    C31     C32        1.3859  120.14 -152.92  109.96   1.5052
IC C32     O31    *C31    O32        1.5052  109.96  175.08  126.64   1.2334
IC O31     C31    C32     C33        1.2986  109.96 -166.68  117.67   1.5245
IC C33     C31    *C32    H2X        1.5245  117.67  124.10  109.07   1.1116
IC H2X     C31    *C32    H2Y        1.1116  109.07  117.19  104.21   1.1103
IC C21     C22    C23     C24        1.4816  110.93   56.07  120.07   1.5366
IC C24     C22    *C23    H3R        1.5366  120.07 -121.56  109.69   1.1109
IC H3R     C22    *C23    H3S        1.1109  109.69 -117.64  105.26   1.1101
IC C22     C23    C24     C25        1.5398  120.07   63.29  114.83   1.4944
IC C25     C23    *C24    H4R        1.4944  114.83 -120.76  105.54   1.1110
IC H4R     C23    *C24    H4S        1.1110  105.54 -120.05  113.18   1.1108
IC C23     C24    C25     C26        1.5366  114.83   65.38  114.43   1.5286
IC C26     C24    *C25    H5R        1.5286  114.43 -126.04  115.81   1.1112
IC H5R     C24    *C25    H5S        1.1112  115.81 -120.48  106.68   1.1105
IC C24     C25    C26     C27        1.4944  114.43   72.51  109.88   1.4637
IC C27     C25    *C26    H6R        1.4637  109.88 -134.30  119.35   1.1112
IC H6R     C25    *C26    H6S        1.1112  119.35 -117.00  103.34   1.1115
IC C25     C26    C27     C28        1.5286  109.88  162.96  107.19   1.5822
IC C28     C26    *C27    H7R        1.5822  107.19 -114.78  105.46   1.1114
IC H7R     C26    *C27    H7S        1.1114  105.46 -116.74  115.88   1.1110
IC C26     C27    C28     C29        1.4637  107.19 -172.56  108.02   1.5492
IC C29     C27    *C28    H8R        1.5492  108.02 -120.93  113.31   1.1108
IC H8R     C27    *C28    H8S        1.1108  113.31 -123.30  109.35   1.1106
IC C27     C28    C29     C210       1.5822  108.02 -146.15  123.80   1.5401
IC C210    C28    *C29    C217       1.5401  123.80   65.46  112.07   1.5545
IC C210    C28    *C29    H9R        1.5401  123.80 -159.53  116.49   1.1108
IC C210    C29    *C217   H17R       1.5021   60.48  102.40  112.44   1.0822
IC C210    C29    *C217   H17S       1.5021   60.48 -101.70  111.32   1.0830
IC C217    C29    *C210   C211       1.5021   61.44 -102.46  126.41   1.5802
IC C211    C29    *C210   H10R       1.5802  126.41 -166.30  115.43   1.1107
IC C29     C210   C211    C212       1.5401  126.41  -79.49  101.59   1.5101
IC C212    C210   *C211   H11R       1.5101  101.59  117.92  106.95   1.1111
IC H11R    C210   *C211   H11S       1.1111  106.95  116.16  109.60   1.1106
IC C210    C211   C212    C213       1.5802  101.59  -74.31  115.26   1.5320
IC C213    C211   *C212   H12R       1.5320  115.26 -118.75  104.97   1.1118
IC H12R    C211   *C212   H12S       1.1118  104.97 -113.03  112.81   1.1108
IC C211    C212   C213    C214       1.5101  115.26 -169.28  108.36   1.5416
IC C214    C212   *C213   H13R       1.5416  108.36 -125.71  116.43   1.1103
IC H13R    C212   *C213   H13S       1.1103  116.43 -120.83  111.50   1.1106
IC C212    C213   C214    C215       1.5320  108.36 -179.78  112.10   1.5699
IC C215    C213   *C214   H14R       1.5699  112.10 -119.81  100.36   1.1104
IC H14R    C213   *C214   H14S       1.1104  100.36 -116.36  112.10   1.1112
IC C213    C214   C215    C216       1.5416  112.10 -155.14  113.39   1.5161
IC C216    C214   *C215   H15R       1.5161  113.39 -123.06  111.63   1.1110
IC H15R    C214   *C215   H15S       1.1110  111.63 -120.45  108.54   1.1114
IC C214    C215   C216    H16R       1.5699  113.39 -178.84  109.17   1.1118
IC H16R    C215   *C216   H16S       1.1118  109.17 -111.81  105.59   1.1104
IC H16R    C215   *C216   H16T       1.1118  109.17  128.03  107.11   1.1106
IC C31     C32    C33     C34        1.5052  117.67   84.12  107.31   1.5220
IC C34     C32    *C33    H3X        1.5220  107.31 -124.27  113.40   1.1113
IC H3X     C32    *C33    H3Y        1.1113  113.40 -112.17  114.59   1.1114
IC C32     C33    C34     C35        1.5245  107.31  171.93  111.53   1.5255
IC C35     C33    *C34    H4X        1.5255  111.53 -115.65  107.80   1.1109
IC H4X     C33    *C34    H4Y        1.1109  107.80 -119.94  104.52   1.1108
IC C33     C34    C35     C36        1.5220  111.53  170.20  117.99   1.5486
IC C36     C34    *C35    H5X        1.5486  117.99 -117.18  111.93   1.1112
IC H5X     C34    *C35    H5Y        1.1112  111.93 -117.44  113.54   1.1111
IC C34     C35    C36     C37        1.5255  117.99 -164.96  120.25   1.5368
IC C37     C35    *C36    H6X        1.5368  120.25 -122.07  109.99   1.1109
IC H6X     C35    *C36    H6Y        1.1109  109.99 -116.37  104.19   1.1112
IC C35     C36    C37     C38        1.5486  120.25  -49.68  114.29   1.5306
IC C38     C36    *C37    H7X        1.5306  114.29  120.09  110.67   1.1110
IC H7X     C36    *C37    H7Y        1.1110  110.67  118.73  103.85   1.1110
IC C36     C37    C38     C39        1.5368  114.29 -175.31  112.39   1.6625
IC C39     C37    *C38    H8X        1.6625  112.39  125.03  111.00   1.1110
IC H8X     C37    *C38    H8Y        1.1110  111.00  119.11  110.20   1.1104
IC C37     C38    C39     C310       1.5306  112.39  -70.93  114.13   1.5153
IC C310    C38    *C39    H9X        1.5153  114.13 -121.79  105.54   1.1110
IC H9X     C38    *C39    H9Y        1.1110  105.54 -112.48  106.93   1.1109
IC C38     C39    C310    C311       1.6625  114.13 -159.26  114.48   1.5717
IC C311    C39    *C310   H10X       1.5717  114.48 -123.50  105.06   1.1117
IC H10X    C39    *C310   H10Y       1.1117  105.06 -106.86  112.47   1.1116
IC C39     C310   C311    C312       1.5153  114.48  -71.88  118.27   1.5909
IC C312    C310   *C311   H11X       1.5909  118.27 -130.45  105.63   1.1107
IC H11X    C310   *C311   H11Y       1.1107  105.63 -112.51  105.79   1.1113
IC C310    C311   C312    C313       1.5717  118.27  168.05  115.70   1.5434
IC C313    C311   *C312   H12X       1.5434  115.70 -124.69  106.80   1.1109
IC H12X    C311   *C312   H12Y       1.1109  106.80 -115.23  106.21   1.1114
IC C311    C312   C313    C314       1.5909  115.70 -179.90  106.30   1.5984
IC C314    C312   *C313   H13X       1.5984  106.30  125.90  113.51   1.1113
IC H13X    C312   *C313   H13Y       1.1113  113.51  113.08  105.32   1.1113
IC C312    C313   C314    C315       1.5434  106.30 -173.09  113.30   1.5317
IC C315    C313   *C314   H14X       1.5317  113.30 -118.71  112.10   1.1114
IC H14X    C313   *C314   H14Y       1.1114  112.10 -117.61  110.72   1.1104
IC C313    C314   C315    H15X       1.5984  113.30   38.53  114.00   1.1117
IC H15X    C314   *C315   H15Y       1.1117  114.00  122.60  103.30   1.1109
IC H15X    C314   *C315   H15Z       1.1117  114.00 -119.17  112.56   1.1108

RESI OYPE         0.00 ! 1-palmytoil-2-oleoyl-sn-glycero-3-Phosphatidylethanolamine (jun07_1d_0.09 ester charges)
!
! (June, 2010 Kunal Pandit)
!
!      Oleyl - CH2
!              |
!    Sapienyl- CH
!              |
!              CH2 - PO4 - CH2 - CH2 - NH3
!
! Polar Head and glycerol backbone
GROUP                  !
ATOM N     NH3L  -0.30 !           HN2
ATOM HN1   HCL    0.33 !            |
ATOM HN2   HCL    0.33 !  (+) HN1---N---HN3
ATOM HN3   HCL    0.33 !            |
ATOM C12   CTL2   0.13 !            |
ATOM H12A  HAL2   0.09 !     H12A--C12---H12B
ATOM H12B  HAL2   0.09 !            |
GROUP                  !            |     alpha5
ATOM C11  CTL2   -0.08 !            |
ATOM H11A HAL2    0.09 !     H11A--C11---H11B
ATOM H11B HAL2    0.09 !            |     alpha4
ATOM P    PL      1.50 !   (-) O13  O12
ATOM O13  O2L    -0.78 !         \ /      alpha3
ATOM O14  O2L    -0.78 !          P (+)
ATOM O11  OSLP   -0.57 !         / \      alpha2
ATOM O12  OSLP   -0.57 !   (-) O14  O11
ATOM C1   CTL2   -0.08 !            |     alpha1
ATOM HA   HAL2    0.09 !       HA---C1---HB
ATOM HB   HAL2    0.09 !            |     theta1
GROUP                  !            |
ATOM C2   CTL1    0.17 !       HS---C2--------------
ATOM HS   HAL1    0.09 !            | beta1        |
ATOM O21  OSL    -0.49 !       O22  O21          theta3
ATOM C21  CL      0.90 !        \\ /  beta2        |
ATOM O22  OBL    -0.63 !          C21              |
ATOM C22  CTL2   -0.22 !          |   beta3        |
ATOM H2R  HAL2    0.09 !   H2R---C22---H2S         |
ATOM H2S  HAL2    0.09 !          |                |
GROUP                  !          |    beta4       |
ATOM C3   CTL2    0.08 !          |                |
ATOM HX   HAL2    0.09 !          |           HX---C3---HY
ATOM HY   HAL2    0.09 !          |                |   gamma1
ATOM O31  OSL    -0.49 !          |           O32  O31
ATOM C31  CL      0.90 !          |            \\ /    gamma2
ATOM O32  OBL    -0.63 !          |              C31
ATOM C32  CTL2   -0.22 !          |              |     gamma3
ATOM H2X  HAL2    0.09 !          |        H2X---C32---H2Y
ATOM H2Y  HAL2    0.09 !          |              |
GROUP                  !          |              |      gamma4
ATOM C23  CTL2   -0.18 !          |              |
ATOM H3R  HAL2    0.09 !   H3R ---C23---H3S      |
ATOM H3S  HAL2    0.09 !          |              |
GROUP                  !          |              |
ATOM C24  CTL2   -0.18 !          |              |
ATOM H4R  HAL2    0.09 !   H4R ---C24---H4S      |
ATOM H4S  HAL2    0.09 !          |              |
GROUP                  !          |              |
ATOM C25  CTL2   -0.18 !          |              |
ATOM H5R  HAL2    0.09 !   H5R ---C25---H5S      |
ATOM H5S  HAL2    0.09 !          |              |
GROUP                  !          |              |
ATOM C26  CTL2   -0.18 !          |              |
ATOM H6R  HAL2    0.09 !   H6R ---C26---H6S      |
ATOM H6S  HAL2    0.09 !          |              |
GROUP                  !          |              |
ATOM C27  CTL2   -0.18 !          |              |
ATOM H7R  HAL2    0.09 !   H7R ---C27---H7S      |
ATOM H7S  HAL2    0.09 !          |              |
GROUP                  !          |              |
ATOM C28  CTL2   -0.18 !          |              |
ATOM H8R  HAL2    0.09 !   H8R ---C28---H8S      |
ATOM H8S  HAL2    0.09 !          |              |
GROUP                  !          |              |
ATOM C29  CEL1   -0.15 !          |              |
ATOM H9R  HEL1    0.15 !   H9R ---C29            |
GROUP                  !          ||  (CIS)      |
ATOM C210 CEL1   -0.15 !          ||             |
ATOM H10R HEL1    0.15 !   H10R---C210           |
GROUP                  !          |              |
ATOM C211 CTL2   -0.18 !          |              |
ATOM H11R HAL2    0.09 !   H11R---C211--H11S     |
ATOM H11S HAL2    0.09 !          |              |
GROUP                  !          |              |
ATOM C212 CTL2   -0.18 !          |              |
ATOM H12R HAL2    0.09 !   H12R---C212--H12S     |
ATOM H12S HAL2    0.09 !          |              |
GROUP                  !          |              |
ATOM C213 CTL2   -0.18 !          |              |
ATOM H13R HAL2    0.09 !   H13R---C213--H13S     |
ATOM H13S HAL2    0.09 !          |              |
GROUP                  !          |              |
ATOM C214 CTL2   -0.18 !          |              |
ATOM H14R HAL2    0.09 !   H14R---C214--H14S     |
ATOM H14S HAL2    0.09 !          |              |
GROUP                  !          |              |
ATOM C215 CTL2   -0.18 !          |              |
ATOM H15R HAL2    0.09 !   H15R---C215--H15S     |
ATOM H15S HAL2    0.09 !          |              |
GROUP                  !          |              |
ATOM C216 CTL3   -0.27 !          |              |
ATOM H16R HAL3    0.09 !   H16R---C216--H16S     |
ATOM H16S HAL3    0.09 !          |              |
ATOM H16T HAL3    0.09 !          H16T           |
GROUP                  !                         |
ATOM C33  CTL2   -0.18 !                         |
ATOM H3X  HAL2    0.09 !                  H3X ---C33---H3Y
ATOM H3Y  HAL2    0.09 !                         |
GROUP                  !                         |
ATOM C34  CTL2   -0.18 !                         |
ATOM H4X  HAL2    0.09 !                  H4X ---C34---H4Y
ATOM H4Y  HAL2    0.09 !                         |
GROUP                  !                         |
ATOM C35  CTL2   -0.18 !                         |
ATOM H5X  HAL2    0.09 !                  H5X ---C35---H5Y
ATOM H5Y  HAL2    0.09 !                         |
GROUP                  !                         |
ATOM C36  CTL2   -0.18 !                         |
ATOM H6X  HAL2    0.09 !                  H6X ---C36---H6Y
ATOM H6Y  HAL2    0.09 !                         |
GROUP                  !                         |
ATOM C37  CTL2   -0.18 !                         |
ATOM H7X  HAL2    0.09 !                  H7X ---C37---H7Y
ATOM H7Y  HAL2    0.09 !                         |
GROUP                  !                         |
ATOM C38  CTL2   -0.18 !                         |
ATOM H8X  HAL2    0.09 !                  H8X ---C38---H8Y
ATOM H8Y  HAL2    0.09 !                         |
GROUP                  !                         |
ATOM C39  CEL1   -0.15 !                         |
ATOM H9X  HEL1    0.15 !                  H9X ---C39                       
GROUP                  !                         || (CIS)
ATOM C310 CEL1   -0.15 !                         ||
ATOM H10X HEL1    0.15 !                  H10X---C310
GROUP                  !                         |
ATOM C311 CTL2   -0.18 !                         |
ATOM H11X HAL2    0.09 !                  H11X---C311--H11Y
ATOM H11Y HAL2    0.09 !                         |
GROUP                  !                         |
ATOM C312 CTL2   -0.18 !                         |
ATOM H12X HAL2    0.09 !                  H12X---C312--H12Y
ATOM H12Y HAL2    0.09 !                         |
GROUP                  !                         |
ATOM C313 CTL2   -0.18 !                         |
ATOM H13X HAL2    0.09 !                  H13X---C313--H13Y
ATOM H13Y HAL2    0.09 !                         |
GROUP                  !                         |
ATOM C314 CTL2   -0.18 !                         |
ATOM H14X HAL2    0.09 !                  H14X---C314--H14Y
ATOM H14Y HAL2    0.09 !                         |
GROUP                  !                         |
ATOM C315 CTL2   -0.18 !                         |
ATOM H15X HAL2    0.09 !                  H15X---C315--H15Y
ATOM H15Y HAL2    0.09 !                         |
GROUP                  !                         |
ATOM C316 CTL2   -0.18 !                         |
ATOM H16X HAL2    0.09 !                  H16X---C316--H16Y
ATOM H16Y HAL2    0.09 !                         |
GROUP                  !                         |
ATOM C317 CTL2   -0.18 !                         |
ATOM H17X HAL2    0.09 !                  H17X---C317--H17Y
ATOM H17Y HAL2    0.09 !                         |
GROUP                  !                         |
ATOM C318 CTL3   -0.27 !                         |
ATOM H18X HAL3    0.09 !                  H18X---C318--H18Y
ATOM H18Y HAL3    0.09 !                         |
ATOM H18Z HAL3    0.09 !                         H18Z

! Polar Head
BOND  N    HN1       N    HN2       N    HN3       N    C12
BOND  C12  H12A      C12  H12B      C12  C11
BOND  C11  H11A      C11  H11B      C11  O12
BOND  O12  P         P    O11       P    O13       P    O14
! Glycerol Backbone
BOND  C1   HA        C1    HB       C1   C2        C1   O11
BOND  C2   HS        C2    C3       C2   O21
BOND  C3   HX        C3    HY       C3   O31
! Chain from C2
BOND  O21  C21
BOND  C21  C22
DOUBLE  C21  O22
BOND  C22  H2R       C22  H2S       C22  C23
BOND  C23  H3R       C23  H3S       C23  C24
BOND  C24  H4R       C24  H4S       C24  C25
BOND  C25  H5R       C25  H5S       C25  C26
BOND  C26  H6R       C26  H6S       C26  C27
BOND  C27  H7R       C27  H7S       C27  C28
BOND  C28  H8R       C28  H8S       C28  C29
BOND  C29  H9R
DOUBLE  C29 C210
BOND  C210 H10R      C210 C211
BOND  C211 H11R      C211 H11S      C211 C212
BOND  C212 H12R      C212 H12S      C212 C213
BOND  C213 H13R      C213 H13S      C213 C214
BOND  C214 H14R      C214 H14S      C214 C215
BOND  C215 H15R      C215 H15S      C215 C216
BOND  C216 H16R      C216 H16S      C216 H16T
! Chain From C3
BOND  O31  C31
BOND  C31  C32
DOUBLE  C31  O32
BOND  C32  H2X       C32  H2Y       C32  C33
BOND  C33  H3X       C33  H3Y       C33  C34
BOND  C34  H4X       C34  H4Y       C34  C35
BOND  C35  H5X       C35  H5Y       C35  C36
BOND  C36  H6X       C36  H6Y       C36  C37
BOND  C37  H7X       C37  H7Y       C37  C38
BOND  C38  H8X       C38  H8Y       C38  C39
BOND  C39  H9X       
DOUBLE  C39 C310
BOND  C310 H10X      C310 C311
BOND  C311 H11X      C311 H11Y      C311 C312
BOND  C312 H12X      C312 H12Y      C312 C313
BOND  C313 H13X      C313 H13Y      C313 C314
BOND  C314 H14X      C314 H14Y      C314 C315
BOND  C315 H15X      C315 H15Y      C315 C316
BOND  C316 H16X      C316 H16Y      C316 C317
BOND  C317 H17X      C317 H17Y      C317 C318
BOND  C318 H18X      C318 H18Y      C318 H18Z

IMPR C21 O21 C22 O22    C31 O31 C32 O32

!IC table from IC generate, geometry is optimized
IC HN1    C12    *N      HN2        1.0404  106.34  113.99  106.80   1.0405
IC HN1    C12    *N      HN3        1.0404  106.34 -126.93  118.51   1.0401
IC HN1    N      C12     C11        1.0404  106.34   65.98  109.57   1.5189
IC C11    N      *C12    H12A       1.5189  109.57 -124.87  113.96   1.1106
IC H12A   N      *C12    H12B       1.1106  113.96 -116.01  108.13   1.1113
IC N      C12    C11     O12        1.4532  109.57  -91.00  111.09   1.4004
IC O12    C12    *C11    H11A       1.4004  111.09 -120.66  102.68   1.1106
IC H11A   C12    *C11    H11B       1.1106  102.68 -118.87  114.36   1.1110
IC C12    C11    O12     P          1.5189  111.09  -94.89  122.55   1.5678
IC C11    O12    P       O11        1.4004  122.55  -97.36  102.05   1.5777
IC O11    O12    *P      O13        1.5777  102.05 -118.18  105.42   1.4559
IC O11    O12    *P      O14        1.5777  102.05  115.61  112.94   1.5066
IC O12    P      O11     C1         1.5678  102.05  -32.17  120.35   1.4391
IC P      O11    C1      C2         1.5777  120.35  133.40  113.82   1.5437
IC C2     O11    *C1     HA         1.5437  113.82 -116.79  109.98   1.1104
IC HA     O11    *C1     HB         1.1104  109.98 -116.24  109.93   1.1109
IC O11    C1     C2      O21        1.4391  113.82   59.55  105.26   1.4954
IC O21    C1     *C2     C3         1.4954  105.26 -118.34  113.34   1.5094
IC C3     C1     *C2     HS         1.5094  113.34 -123.85  103.48   1.1108
IC C1     C2     O21     C21        1.5437  105.26   79.30  114.36   1.2853
IC C2     O21    C21     C22        1.4954  114.36  175.69  103.31   1.5206
IC C22    O21    *C21    O22        1.5206  103.31  176.88  126.70   1.1735
IC O21    C21    C22     C23        1.2853  103.31 -139.28  107.70   1.5451
IC C23    C21    *C22    H2R        1.5451  107.70 -123.93  108.08   1.1109
IC H2R    C21    *C22    H2S        1.1109  108.08 -118.18  111.84   1.1106
IC C1     C2     C3      O31        1.5437  113.34 -171.03  110.16   1.4822
IC O31    C2     *C3     HX         1.4822  110.16 -133.56  114.42   1.1115
IC HX     C2     *C3     HY         1.1115  114.42 -115.92  105.00   1.1101
IC C2     C3     O31     C31        1.5094  110.16 -127.22  112.79   1.3758
IC C3     O31    C31     C32        1.4822  112.79  171.14  112.83   1.5026
IC C32    O31    *C31    O32        1.5026  112.83  179.53  119.25   1.2029
IC O31    C31    C32     C33        1.3758  112.83 -179.03  110.92   1.5498
IC C33    C31    *C32    H2X        1.5498  110.92  114.27  108.67   1.1109
IC H2X    C31    *C32    H2Y        1.1109  108.67  120.62  109.24   1.1107
IC C21    C22    C23     C24        1.5206  107.70   66.12  113.81   1.5683
IC C24    C22    *C23    H3R        1.5683  113.81 -118.21  112.06   1.1116
IC H3R    C22    *C23    H3S        1.1116  112.06 -120.09  108.20   1.1106
IC C22    C23    C24     C25        1.5451  113.81   61.56  110.87   1.5851
IC C25    C23    *C24    H4R        1.5851  110.87 -124.43  111.86   1.1106
IC H4R    C23    *C24    H4S        1.1106  111.86 -114.23  112.18   1.1111
IC C23    C24    C25     C26        1.5683  110.87  158.22  112.90   1.5880
IC C26    C24    *C25    H5R        1.5880  112.90 -119.61  110.88   1.1110
IC H5R    C24    *C25    H5S        1.1110  110.88 -128.44  110.21   1.1106
IC C24    C25    C26     C27        1.5851  112.90   44.43  116.71   1.5441
IC C27    C25    *C26    H6R        1.5441  116.71 -127.96  111.27   1.1109
IC H6R    C25    *C26    H6S        1.1109  111.27 -113.35  108.47   1.1107
IC C25    C26    C27     C28        1.5880  116.71  169.49  114.17   1.5757
IC C28    C26    *C27    H7R        1.5757  114.17 -121.65  108.14   1.1111
IC H7R    C26    *C27    H7S        1.1111  108.14 -116.38  112.13   1.1110
IC C26    C27    C28     C29        1.5441  114.17  -68.77  111.18   1.5005
IC C29    C27    *C28    H8R        1.5005  111.18 -114.50  105.38   1.1106
IC H8R    C27    *C28    H8S        1.1106  105.38 -114.72  104.33   1.1114
IC C27    C28    C29     C210       1.5757  111.18  -98.02  127.21   1.3150
IC C28    C29    C210    C211       1.5005  127.21    8.98  131.89   1.4783
IC C29    C210   C211    C212       1.3150  131.89  -93.02  109.57   1.5301
IC C31    C32    C33     C34        1.5026  110.92 -171.55  105.74   1.4894
IC C34    C32    *C33    H3X        1.4894  105.74 -122.53  113.04   1.1114
IC H3X    C32    *C33    H3Y        1.1114  113.04 -127.30  111.94   1.1116
IC C32    C33    C34     C35        1.5498  105.74  158.44  113.31   1.5775
IC C35    C33    *C34    H4X        1.5775  113.31  129.09  117.98   1.1116
IC H4X    C33    *C34    H4Y        1.1116  117.98  114.50  105.12   1.1110
IC C33    C34    C35     C36        1.4894  113.31 -178.41  117.04   1.5784
IC C36    C34    *C35    H5X        1.5784  117.04 -116.07  109.82   1.1105
IC H5X    C34    *C35    H5Y        1.1105  109.82 -118.00  104.69   1.1105
IC C34    C35    C36     C37        1.5775  117.04  -75.56  108.42   1.5409
IC C37    C35    *C36    H6X        1.5409  108.42  124.40  109.51   1.1100
IC H6X    C35    *C36    H6Y        1.1100  109.51  119.06  102.21   1.1112
IC C35    C36    C37     C38        1.5784  108.42  171.66  109.49   1.5256
IC C38    C36    *C37    H7X        1.5256  109.49  119.29  108.23   1.1107
IC H7X    C36    *C37    H7Y        1.1107  108.23  129.15  104.13   1.1104
IC C36    C37    C38     C39        1.5409  109.49  172.55  110.52   1.5303
IC C39    C37    *C38    H8X        1.5303  110.52  121.46  114.78   1.1108
IC H8X    C37    *C38    H8Y        1.1108  114.78  117.08  105.83   1.1113
IC C37    C38    C39     C310       1.5256  110.52 -156.58  120.38   1.3404
IC C39    C310   C311    C312       1.3404  128.10  153.38  113.65   1.5340
IC C314   C315   C316    C317       1.5703  113.05  176.49  113.95   1.5795
IC C315   C316   C317    C318       1.5309  113.95  175.69  114.09   1.5595
IC HN1    C12    *N      HN2        1.0404  106.34  113.99  106.80   1.0405
IC HN1    C12    *N      HN3        1.0404  106.34 -126.93  118.51   1.0401
IC HN1    N      C12     C11        1.0404  106.34   65.98  109.57   1.5189
IC C11    N      *C12    H12A       1.5189  109.57 -124.87  113.96   1.1106
IC H12A   N      *C12    H12B       1.1106  113.96 -116.01  108.13   1.1113
IC N      C12    C11     O12        1.4532  109.57  -91.00  111.09   1.4004
IC O12    C12    *C11    H11A       1.4004  111.09 -120.66  102.68   1.1106
IC H11A   C12    *C11    H11B       1.1106  102.68 -118.87  114.36   1.1110
IC C12    C11    O12     P          1.5189  111.09  -94.89  122.55   1.5678
IC C11    O12    P       O11        1.4004  122.55  -97.36  102.05   1.5777
IC O11    O12    *P      O13        1.5777  102.05 -118.18  105.42   1.4559
IC O11    O12    *P      O14        1.5777  102.05  115.61  112.94   1.5066
IC O12    P      O11     C1         1.5678  102.05  -32.17  120.35   1.4391
IC P      O11    C1      C2         1.5777  120.35  133.40  113.82   1.5437
IC C2     O11    *C1     HA         1.5437  113.82 -116.79  109.98   1.1104
IC HA     O11    *C1     HB         1.1104  109.98 -116.24  109.93   1.1109
IC O11    C1     C2      C3         1.4391  113.82  -58.79  113.34   1.5094
IC C3     C1     *C2     O21        1.5094  113.34  118.34  105.26   1.4954
IC C3     C1     *C2     HS         1.5094  113.34 -123.85  103.48   1.1108
IC C1     C2     O21     C21        1.5437  105.26   79.30  114.36   1.2853
IC C2     O21    C21     C22        1.4954  114.36  175.69  103.31   1.5206
IC C22    O21    *C21    O22        1.5206  103.31  176.88  126.70   1.1735
IC O21    C21    C22     C23        1.2853  103.31 -139.28  107.70   1.5451
IC C23    C21    *C22    H2R        1.5451  107.70 -123.93  108.08   1.1109
IC H2R    C21    *C22    H2S        1.1109  108.08 -118.18  111.84   1.1106
IC C1     C2     C3      O31        1.5437  113.34 -171.03  110.16   1.4822
IC O31    C2     *C3     HX         1.4822  110.16 -133.56  114.42   1.1115
IC HX     C2     *C3     HY         1.1115  114.42 -115.92  105.00   1.1101
IC C2     C3     O31     C31        1.5094  110.16 -127.22  112.79   1.3758
IC C3     O31    C31     C32        1.4822  112.79  171.14  112.83   1.5026
IC C32    O31    *C31    O32        1.5026  112.83  179.53  119.25   1.2029
IC O31    C31    C32     C33        1.3758  112.83 -179.03  110.92   1.5498
IC C33    C31    *C32    H2X        1.5498  110.92  114.27  108.67   1.1109
IC H2X    C31    *C32    H2Y        1.1109  108.67  120.62  109.24   1.1107
IC C21    C22    C23     C24        1.5206  107.70   66.12  113.81   1.5683
IC C24    C22    *C23    H3R        1.5683  113.81 -118.21  112.06   1.1116
IC H3R    C22    *C23    H3S        1.1116  112.06 -120.09  108.20   1.1106
IC C22    C23    C24     C25        1.5451  113.81   61.56  110.87   1.5851
IC C25    C23    *C24    H4R        1.5851  110.87 -124.43  111.86   1.1106
IC H4R    C23    *C24    H4S        1.1106  111.86 -114.23  112.18   1.1111
IC C23    C24    C25     C26        1.5683  110.87  158.22  112.90   1.5880
IC C26    C24    *C25    H5R        1.5880  112.90 -119.61  110.88   1.1110
IC H5R    C24    *C25    H5S        1.1110  110.88 -128.44  110.21   1.1106
IC C24    C25    C26     C27        1.5851  112.90   44.43  116.71   1.5441
IC C27    C25    *C26    H6R        1.5441  116.71 -127.96  111.27   1.1109
IC H6R    C25    *C26    H6S        1.1109  111.27 -113.35  108.47   1.1107
IC C25    C26    C27     C28        1.5880  116.71  169.49  114.17   1.5757
IC C28    C26    *C27    H7R        1.5757  114.17 -121.65  108.14   1.1111
IC H7R    C26    *C27    H7S        1.1111  108.14 -116.38  112.13   1.1110
IC C26    C27    C28     C29        1.5441  114.17  -68.77  111.18   1.5005
IC C29    C27    *C28    H8R        1.5005  111.18 -114.50  105.38   1.1106
IC H8R    C27    *C28    H8S        1.1106  105.38 -114.72  104.33   1.1114
IC C27    C28    C29     C210       1.5757  111.18  -98.02  127.21   1.3150
IC C210   C28    *C29    H9R        1.3150  127.21 -176.13  118.43   1.0995
IC C28    C29    C210    C211       1.5005  127.21    8.98  131.89   1.4783
IC C211   C29    *C210   H10R       1.4783  131.89  166.68  111.76   1.0998
IC C29    C210   C211    C212       1.3150  131.89  -93.02  109.57   1.5301
IC C212   C210   *C211   H11R       1.5301  109.57 -113.33  112.63   1.1108
IC H11R   C210   *C211   H11S       1.1108  112.63 -120.21  113.73   1.1113
IC C210   C211   C212    C213       1.4783  109.57  -70.77  112.58   1.5470
IC C213   C211   *C212   H12R       1.5470  112.58 -121.08  109.36   1.1107
IC H12R   C211   *C212   H12S       1.1107  109.36 -113.48  107.05   1.1114
IC C211   C212   C213    C214       1.5301  112.58  176.12  112.10   1.4804
IC C214   C212   *C213   H13R       1.4804  112.10 -114.96  106.41   1.1111
IC H13R   C212   *C213   H13S       1.1111  106.41 -122.58  110.52   1.1105
IC C212   C213   C214    C215       1.5470  112.10  176.80  113.58   1.5562
IC C215   C213   *C214   H14R       1.5562  113.58 -124.82  110.07   1.1117
IC H14R   C213   *C214   H14S       1.1117  110.07 -110.18  110.21   1.1107
IC C213   C214   C215    C216       1.4804  113.58  174.37  112.69   1.4794
IC C216   C214   *C215   H15R       1.4794  112.69 -120.63  100.31   1.1108
IC H15R   C214   *C215   H15S       1.1108  100.31 -119.13  108.76   1.1113
IC C214   C215   C216    H16R       1.5562  112.69  -70.47  109.45   1.1118
IC H16R   C215   *C216   H16S       1.1118  109.45 -119.27  117.08   1.1114
IC H16R   C215   *C216   H16T       1.1118  109.45  111.51  112.83   1.1111
IC C31    C32    C33     C34        1.5026  110.92 -171.55  105.74   1.4894
IC C34    C32    *C33    H3X        1.4894  105.74 -122.53  113.04   1.1114
IC H3X    C32    *C33    H3Y        1.1114  113.04 -127.30  111.94   1.1116
IC C32    C33    C34     C35        1.5498  105.74  158.44  113.31   1.5775
IC C35    C33    *C34    H4X        1.5775  113.31  129.09  117.98   1.1116
IC H4X    C33    *C34    H4Y        1.1116  117.98  114.50  105.12   1.1110
IC C33    C34    C35     C36        1.4894  113.31 -178.41  117.04   1.5784
IC C36    C34    *C35    H5X        1.5784  117.04 -116.07  109.82   1.1105
IC H5X    C34    *C35    H5Y        1.1105  109.82 -118.00  104.69   1.1105
IC C34    C35    C36     C37        1.5775  117.04  -75.56  108.42   1.5409
IC C37    C35    *C36    H6X        1.5409  108.42  124.40  109.51   1.1100
IC H6X    C35    *C36    H6Y        1.1100  109.51  119.06  102.21   1.1112
IC C35    C36    C37     C38        1.5784  108.42  171.66  109.49   1.5256
IC C38    C36    *C37    H7X        1.5256  109.49  119.29  108.23   1.1107
IC H7X    C36    *C37    H7Y        1.1107  108.23  129.15  104.13   1.1104
IC C36    C37    C38     C39        1.5409  109.49  172.55  110.52   1.5303
IC C39    C37    *C38    H8X        1.5303  110.52  121.46  114.78   1.1108
IC H8X    C37    *C38    H8Y        1.1108  114.78  117.08  105.83   1.1113
IC C37    C38    C39     C310       1.5256  110.52 -156.58  120.38   1.3404
IC C310   C38    *C39    H9X        1.3404  120.38 -170.76  120.04   1.0998
IC C38    C39    C310    C311       1.5303  120.38    6.62  128.10   1.4972
IC C311   C39    *C310   H10X       1.4972  128.10  179.88  115.30   1.0995
IC C39    C310   C311    C312       1.3404  128.10  153.38  113.65   1.5340
IC C312   C310   *C311   H11X       1.5340  113.65  120.38  109.64   1.1104
IC H11X   C310   *C311   H11Y       1.1104  109.64  125.44  113.60   1.1114
IC C310   C311   C312    C313       1.4972  113.65 -171.92  110.74   1.5242
IC C313   C311   *C312   H12X       1.5242  110.74 -115.22  107.62   1.1108
IC H12X   C311   *C312   H12Y       1.1108  107.62 -125.34  111.30   1.1113
IC C311   C312   C313    C314       1.5340  110.74 -168.86  112.68   1.5508
IC C314   C312   *C313   H13X       1.5508  112.68  123.52  109.69   1.1106
IC H13X   C312   *C313   H13Y       1.1106  109.69  112.67  112.39   1.1110
IC C312   C313   C314    C315       1.5242  112.68  176.45  110.39   1.5703
IC C315   C313   *C314   H14X       1.5703  110.39 -127.56  109.72   1.1105
IC H14X   C313   *C314   H14Y       1.1105  109.72 -118.49  110.40   1.1107
IC C313   C314   C315    C316       1.5508  110.39   56.35  113.05   1.5309
IC C316   C314   *C315   H15X       1.5309  113.05 -121.73  109.73   1.1114
IC H15X   C314   *C315   H15Y       1.1114  109.73 -118.09  109.07   1.1114
IC C314   C315   C316    C317       1.5703  113.05  176.49  113.95   1.5795
IC C317   C315   *C316   H16X       1.5795  113.95 -128.63  111.32   1.1111
IC H16X   C315   *C316   H16Y       1.1111  111.32 -126.51  101.03   1.1111
IC C315   C316   C317    C318       1.5309  113.95  175.69  114.09   1.5595
IC C318   C316   *C317   H17X       1.5595  114.09 -127.09  112.35   1.1107
IC H17X   C316   *C317   H17Y       1.1107  112.35 -118.73  101.41   1.1111
IC C316   C317   C318    H18X       1.5795  114.09   55.80  106.86   1.1112
IC H18X   C317   *C318   H18Y       1.1112  106.86  123.78  110.51   1.1113
IC H18X   C317   *C318   H18Z       1.1112  106.86 -116.14  106.87   1.1105

RESI PYPG        -1.00 !  PG-16:0/16:1
! (June, 2010 Kunal Pandit)
!
!  Palmytoil - CH2
!              |
!    Sapienyl- CH
!              |
!              CH2 - PO4 - CH2 - CH(OH) - CH2OH
!
! Polar Head and glycerol backbone
GROUP                  !
ATOM C13  CTL2    0.05 !
ATOM H13A HAL2    0.09 !           H13A
ATOM H13B HAL2    0.09 !            |
ATOM OC3  OHL    -0.66 !            |
ATOM HO3  HOL     0.43 !     H13B--C13---OC3--HO3
GROUP                  !            |
ATOM C12  CTL1    0.14 !            |
ATOM H12A HAL1    0.09 !            |
ATOM OC2  OHL    -0.66 !     H12A--C12---OC2--HO2
ATOM HO2  HOL     0.43 !            |
GROUP                  !            |     alpha5
ATOM C11  CTL2   -0.08 !            |
ATOM H11A HAL2    0.09 !     H11A--C11---H11B
ATOM H11B HAL2    0.09 !            |     alpha4
ATOM P    PL      1.50 !   (-) O13  O12
ATOM O13  O2L    -0.78 !         \ /      alpha3
ATOM O14  O2L    -0.78 !          P (+)
ATOM O11  OSLP   -0.57 !         / \      alpha2
ATOM O12  OSLP   -0.57 !   (-) O14  O11
ATOM C1   CTL2   -0.08 !            |     alpha1
ATOM HA   HAL2    0.09 !       HA---C1---HB
ATOM HB   HAL2    0.09 !            |     theta1
GROUP                  !            |
ATOM C2   CTL1    0.17 !       HS---C2--------------
ATOM HS   HAL1    0.09 !            | beta1        |
ATOM O21  OSL    -0.49 !       O22  O21          theta3
ATOM C21  CL      0.90 !        \\ /  beta2        |
ATOM O22  OBL    -0.63 !          C21              |
ATOM C22  CTL2   -0.22 !          |   beta3        |
ATOM H2R  HAL2    0.09 !   H2R---C22---H2S         |
ATOM H2S  HAL2    0.09 !          |                |
GROUP                  !          |    beta4       |
ATOM C3   CTL2    0.08 !          |                |
ATOM HX   HAL2    0.09 !          |           HX---C3---HY
ATOM HY   HAL2    0.09 !          |                |   gamma1
ATOM O31  OSL    -0.49 !          |           O32  O31
ATOM C31  CL      0.90 !          |            \\ /    gamma2
ATOM O32  OBL    -0.63 !          |              C31
ATOM C32  CTL2   -0.22 !          |              |     gamma3
ATOM H2X  HAL2    0.09 !          |        H2X---C32---H2Y
ATOM H2Y  HAL2    0.09 !          |              |
GROUP                  !          |              |      gamma4
ATOM C23  CTL2   -0.18 !          |              |
ATOM H3R  HAL2    0.09 !   H3R ---C23---H3S      |
ATOM H3S  HAL2    0.09 !          |              |
GROUP                  !          |              |
ATOM C24  CTL2   -0.18 !          |              |
ATOM H4R  HAL2    0.09 !   H4R ---C24---H4S      |
ATOM H4S  HAL2    0.09 !          |              |
GROUP                  !          |              |
ATOM C25  CTL2   -0.18 !          |              |
ATOM H5R  HAL2    0.09 !   H5R ---C25---H5S      |
ATOM H5S  HAL2    0.09 !          |              |
GROUP                  !          |              |
ATOM C26  CTL2   -0.18 !          |              |
ATOM H6R  HAL2    0.09 !   H6R ---C26---H6S      |
ATOM H6S  HAL2    0.09 !          |              |
GROUP                  !          |              |
ATOM C27  CTL2   -0.18 !          |              |
ATOM H7R  HAL2    0.09 !   H7R ---C27---H7S      |
ATOM H7S  HAL2    0.09 !          |              |
GROUP                  !          |              |
ATOM C28  CTL2   -0.18 !          |              |
ATOM H8R  HAL2    0.09 !   H8R ---C28---H8S      |
ATOM H8S  HAL2    0.09 !          |              |
GROUP                  !          |              |
ATOM C29  CEL1   -0.15 !          |              |
ATOM H9R  HEL1    0.15 !   H9R ---C29            |
GROUP                  !          ||(cis)        |
ATOM C210 CEL1   -0.15 !          ||             |
ATOM H10R HEL1    0.15 !   H10R---C210           |
GROUP                  !          |              |
ATOM C211 CTL2   -0.18 !          |              |
ATOM H11R HAL2    0.09 !   H11R---C211--H11S     |
ATOM H11S HAL2    0.09 !          |              |
GROUP                  !          |              |
ATOM C212 CTL2   -0.18 !          |              |
ATOM H12R HAL2    0.09 !   H12R---C212--H12S     |
ATOM H12S HAL2    0.09 !          |              |
GROUP                  !          |              |
ATOM C213 CTL2   -0.18 !          |              |
ATOM H13R HAL2    0.09 !   H13R---C213--H13S     |
ATOM H13S HAL2    0.09 !          |              |
GROUP                  !          |              |
ATOM C214 CTL2   -0.18 !          |              |
ATOM H14R HAL2    0.09 !   H14R---C214--H14S     |
ATOM H14S HAL2    0.09 !          |              |
GROUP                  !          |              |
ATOM C215 CTL2   -0.18 !          |              |
ATOM H15R HAL2    0.09 !   H15R---C215--H15S     |
ATOM H15S HAL2    0.09 !          |              |
GROUP                  !          |              |
ATOM C216 CTL3   -0.27 !          |              |
ATOM H16R HAL3    0.09 !   H16R---C216--H16S     |
ATOM H16S HAL3    0.09 !          |              |
ATOM H16T HAL3    0.09 !          H16T           |
GROUP                  !                         |
ATOM C33  CTL2   -0.18 !                         |
ATOM H3X  HAL2    0.09 !                  H3X ---C33---H3Y
ATOM H3Y  HAL2    0.09 !                         |
GROUP                  !                         |
ATOM C34  CTL2   -0.18 !                         |
ATOM H4X  HAL2    0.09 !                  H4X ---C34---H4Y
ATOM H4Y  HAL2    0.09 !                         |
GROUP                  !                         |
ATOM C35  CTL2   -0.18 !                         |
ATOM H5X  HAL2    0.09 !                  H5X ---C35---H5Y
ATOM H5Y  HAL2    0.09 !                         |
GROUP                  !                         |
ATOM C36  CTL2   -0.18 !                         |
ATOM H6X  HAL2    0.09 !                  H6X ---C36---H6Y
ATOM H6Y  HAL2    0.09 !                         |
GROUP                  !                         |
ATOM C37  CTL2   -0.18 !                         |
ATOM H7X  HAL2    0.09 !                  H7X ---C37---H7Y
ATOM H7Y  HAL2    0.09 !                         |
GROUP                  !                         |
ATOM C38  CTL2   -0.18 !                         |
ATOM H8X  HAL2    0.09 !                  H8X ---C38---H8Y
ATOM H8Y  HAL2    0.09 !                         |
GROUP                  !                         |
ATOM C39  CTL2   -0.18 !                         |
ATOM H9X  HAL2    0.09 !                  H9X ---C39---H9Y
ATOM H9Y  HAL2    0.09 !                         |
GROUP                  !                         |
ATOM C310 CTL2   -0.18 !                         |
ATOM H10X HAL2    0.09 !                  H10X---C310--H10Y
ATOM H10Y HAL2    0.09 !                         |
GROUP                  !                         |
ATOM C311 CTL2   -0.18 !                         |
ATOM H11X HAL2    0.09 !                  H11X---C311--H11Y
ATOM H11Y HAL2    0.09 !                         |
GROUP                  !                         |
ATOM C312 CTL2   -0.18 !                         |
ATOM H12X HAL2    0.09 !                  H12X---C312--H12Y
ATOM H12Y HAL2    0.09 !                         |
GROUP                  !                         |
ATOM C313 CTL2   -0.18 !                         |
ATOM H13X HAL2    0.09 !                  H13X---C313--H13Y
ATOM H13Y HAL2    0.09 !                         |
GROUP                  !                         |
ATOM C314 CTL2   -0.18 !                         |
ATOM H14X HAL2    0.09 !                  H14X---C314--H14Y
ATOM H14Y HAL2    0.09 !                         |
GROUP                  !                         |
ATOM C315 CTL2   -0.18 !                         |
ATOM H15X HAL2    0.09 !                  H15X---C315--H15Y
ATOM H15Y HAL2    0.09 !                         |
GROUP                  !                         |
ATOM C316 CTL3   -0.27 !                         |
ATOM H16X HAL3    0.09 !                  H16X---C316--H16Y
ATOM H16Y HAL3    0.09 !                         |
ATOM H16Z HAL3    0.09 !                         H16Z


! Polar Head
BOND  HO3  OC3       OC3  C13       C13  H13A      C13  H13B      C13  C12
BOND  HO2  OC2       OC2  C12       C12  H12A      C12  C11
BOND  C11  H11A      C11  H11B      C11  O12
BOND  O12  P         P    O11       P    O13       P    O14
! Glycerol Backbone
BOND  C1   HA        C1    HB       C1   C2        C1   O11
BOND  C2   HS        C2    C3       C2   O21
BOND  C3   HX        C3    HY       C3   O31
! Chain from C2
BOND  O21  C21
BOND  C21  C22
DOUBLE  C21  O22
BOND  C22  H2R       C22  H2S       C22  C23
BOND  C23  H3R       C23  H3S       C23  C24
BOND  C24  H4R       C24  H4S       C24  C25
BOND  C25  H5R       C25  H5S       C25  C26
BOND  C26  H6R       C26  H6S       C26  C27
BOND  C27  H7R       C27  H7S       C27  C28
BOND  C28  H8R       C28  H8S       C28  C29
BOND  C29  H9R
DOUBLE  C29 C210
BOND  C210 H10R      C210 C211
BOND  C211 H11R      C211 H11S      C211 C212
BOND  C212 H12R      C212 H12S      C212 C213
BOND  C213 H13R      C213 H13S      C213 C214
BOND  C214 H14R      C214 H14S      C214 C215
BOND  C215 H15R      C215 H15S      C215 C216
BOND  C216 H16R      C216 H16S      C216 H16T
! Chain From C3
BOND  O31  C31
BOND  C31  C32
DOUBLE  C31  O32
BOND  C32  H2X       C32  H2Y       C32  C33
BOND  C33  H3X       C33  H3Y       C33  C34
BOND  C34  H4X       C34  H4Y       C34  C35
BOND  C35  H5X       C35  H5Y       C35  C36
BOND  C36  H6X       C36  H6Y       C36  C37
BOND  C37  H7X       C37  H7Y       C37  C38
BOND  C38  H8X       C38  H8Y       C38  C39
BOND  C39  H9X       C39  H9Y       C39  C310
BOND  C310 H10X      C310 H10Y      C310 C311
BOND  C311 H11X      C311 H11Y      C311 C312
BOND  C312 H12X      C312 H12Y      C312 C313
BOND  C313 H13X      C313 H13Y      C313 C314
BOND  C314 H14X      C314 H14Y      C314 C315
BOND  C315 H15X      C315 H15Y      C315 C316
BOND  C316 H16X      C316 H16Y      C316 H16Z


IMPR C21 O21 C22 O22    C31 O31 C32 O32

!IC table from IC generate, geometry is guessed
IC C13    C12    C11    O12       1.5527  112.85 -172.43  115.75   1.4326
IC OC3    C13    C12    C11       1.4270  111.28   66.71  112.85   1.5633
IC C11    C13    *C12   OC2       1.5633  112.85  123.90  110.15   1.4283
IC OC2    C13    *C12   H12A      1.4283  110.15  117.28  107.28   1.1148
IC OC3    C12    *C13   H13A      1.4270  111.28  119.84  108.43   1.1124
IC OC3    C12    *C13   H13B      1.4270  111.28 -121.62  109.64   1.1108
IC C12    C13    OC3    HO3       1.5527  111.28   31.95  102.00   0.9699
IC C13    C12    OC2    HO2       1.5527  110.15 -171.78  103.00   0.9822
IC O12    C12    *C11   H11A      1.4326  115.75 -123.85  108.44   1.1130
IC H11A   C12    *C11   H11B      1.1130  108.44 -115.56  107.30   1.1122
IC C12    C11    O12   P          1.5204  114.21  -92.56  121.65   1.6004
IC C11    O12    P     O11        1.4509  121.65  -47.76  105.22   1.6251
IC O11    O12    *P    O13        1.6251  105.22 -115.08  110.24   1.4953
IC O11    O12    *P    O14        1.6251  105.22  115.98  108.20   1.4712
IC O12    P      O11   C1         1.6004  105.22   98.75  114.06   1.4856
IC P      O11    C1    C2         1.6251  114.06 -166.06  109.38   1.4913
IC C2     O11    *C1   HA         1.4913  109.38 -108.65  107.97   1.1116
IC HA     O11    *C1   HB         1.1116  107.97 -129.35  122.45   1.1106
IC O11    C1     C2    O21        1.4856  109.38  -78.70  111.99   1.4830
IC O21    C1     *C2   C3         1.4830  111.99 -126.22  112.96   1.5836
IC C3     C1     *C2   HS         1.5836  112.96 -114.71  112.27   1.1110
IC C1     C2     O21   C21        1.4913  111.99  156.97  118.33   1.2837
IC C2     O21    C21   C22        1.4830  118.33 -175.15  106.26   1.5296
IC C22    O21    *C21  O22        1.5296  106.26  177.78  128.83   1.2139
IC O21    C21    C22   C23        1.2837  106.26  -65.42  111.80   1.5340
IC C23    C21    *C22  H2R        1.5340  111.80 -123.52  110.15   1.1118
IC H2R    C21    *C22  H2S        1.1118  110.15 -114.43  113.12   1.1108
IC C1     C2     C3    O31        1.4913  112.96   67.86  110.41   1.4280
IC O31    C2     *C3   HX         1.4280  110.41 -117.67  110.41   1.1106
IC HX     C2     *C3   HY         1.1106  110.41 -116.34  104.49   1.1106
IC C2     C3     O31   C31        1.5836  110.41  158.38  111.76   1.3559
IC C3     O31    C31   C32        1.4280  111.76  173.15  111.04   1.5651
IC C32    O31    *C31  O32        1.5651  111.04 -178.50  125.22   1.2028
IC O31    C31    C32   C33        1.3559  111.04  136.55  111.38   1.5412
IC C33    C31    *C32  H2X        1.5412  111.38  115.03  113.20   1.1108
IC H2X    C31    *C32  H2Y        1.1108  113.20  123.96  111.62   1.1110
IC C21    C22    C23   C24        1.5296  111.80  -74.89  116.02   1.5995
IC C24    C22    *C23  H3R        1.5995  116.02 -116.95  110.31   1.1115
IC H3R    C22    *C23  H3S        1.1115  110.31 -117.60  113.33   1.1109
IC C22    C23    C24   C25        1.5340  116.02  -58.62  114.95   1.5046
IC C25    C23    *C24  H4R        1.5046  114.95 -126.86  112.82   1.1113
IC H4R    C23    *C24  H4S        1.1113  112.82 -107.67  103.55   1.1100
IC C23    C24    C25   C26        1.5995  114.95 -167.81  111.59   1.5208
IC C26    C24    *C25  H5R        1.5208  111.59 -121.19  103.95   1.1114
IC H5R    C24    *C25  H5S        1.1114  103.95 -106.49  111.36   1.1104
IC C24    C25    C26   C27        1.5046  111.59   92.34  113.87   1.6002
IC C27    C25    *C26  H6R        1.6002  113.87 -124.06  120.25   1.1102
IC H6R    C25    *C26  H6S        1.1102  120.25 -120.61  109.89   1.1105
IC C25    C26    C27   C28        1.5208  113.87   91.52  112.36   1.5242
IC C28    C26    *C27  H7R        1.5242  112.36 -129.80  108.86   1.1107
IC H7R    C26    *C27  H7S        1.1107  108.86 -110.77  103.17   1.1108
IC C26    C27    C28   C29        1.6002  112.36  172.49  113.33   1.4719
IC C29    C27    *C28  H8R        1.4719  113.33 -131.49  112.98   1.1109
IC H8R    C27    *C28  H8S        1.1109  112.98 -112.64  102.49   1.1107
IC C27    C28    C29   C210       1.5242  113.33 -160.05  124.09   1.3612
IC C28    C29    C210  C211       1.4719  124.09  -10.52  119.71   1.5230
IC C29    C210   C211  C212       1.3612  119.71 -129.35  115.15   1.5486
IC C31    C32    C33   C34        1.5651  111.38  -63.42  115.22   1.5491
IC C34    C32    *C33  H3X        1.5491  115.22 -125.27  107.87   1.1109
IC H3X    C32    *C33  H3Y        1.1109  107.87 -105.68  108.54   1.1108
IC C32    C33    C34   C35        1.5412  115.22 -155.96  112.59   1.4766
IC C35    C33    *C34  H4X        1.4766  112.59 -134.43  113.31   1.1104
IC H4X    C33    *C34  H4Y        1.1104  113.31 -114.78  108.67   1.1104
IC C33    C34    C35   C36        1.5491  112.59  -70.29  110.90   1.5777
IC C36    C34    *C35  H5X        1.5777  110.90 -112.47  110.51   1.1104
IC H5X    C34    *C35  H5Y        1.1104  110.51 -125.12  122.47   1.1114
IC C34    C35    C36   C37        1.4766  110.90 -174.16  116.43   1.4425
IC C37    C35    *C36  H6X        1.4425  116.43 -133.72  116.59   1.1108
IC H6X    C35    *C36  H6Y        1.1108  116.59 -112.44  101.91   1.1110
IC C35    C36    C37   C38        1.5777  116.43   67.71  115.60   1.5665
IC C38    C36    *C37  H7X        1.5665  115.60  117.40  108.66   1.1104
IC H7X    C36    *C37  H7Y        1.1104  108.66  119.92  108.24   1.1115
IC C36    C37    C38   C39        1.4425  115.60  174.91  112.85   1.5424
IC C39    C37    *C38  H8X        1.5424  112.85 -112.21  104.00   1.1108
IC H8X    C37    *C38  H8Y        1.1108  104.00 -115.84  111.16   1.1104
IC C37    C38    C39   C310       1.5665  112.85  179.65  109.95   1.5726
IC C38    C39    C310  C311       1.5424  109.95  174.69  114.71   1.5266
IC C39    C310   C311  C312       1.5726  114.71 -179.58  111.40   1.5149
IC OC3    C12    *C13  H13A       1.4532  112.21  129.28  111.82   1.1101
IC OC3    C12    *C13  H13B       1.4532  112.21 -118.99  108.98   1.1107
IC C12    C13    OC3   HO3        1.5704  112.21  141.02  102.28   0.9599
IC OC3    C13    C12   C11        1.4532  112.21  -61.28  117.48   1.5204
IC C11    C13    *C12  OC2        1.5204  117.48 -123.75  105.03   1.4782
IC OC2    C13    *C12  H12A       1.4782  105.03 -113.86  103.70   1.1104
IC C13    C12    OC2   HO2        1.5704  105.03 -132.36  107.09   0.9594
IC C13    C12    C11   O12        1.5704  117.48  165.56  114.21   1.4509
IC O12    C12    *C11  H11A       1.4509  114.21 -120.96  108.64   1.1109
IC H11A   C12    *C11  H11B       1.1109  108.64 -105.17  114.83   1.1114
IC C12    C11    O12   P          1.5204  114.21  -92.56  121.65   1.6004
IC C11    O12    P     O11        1.4509  121.65  -47.76  105.22   1.6251
IC O11    O12    *P    O13        1.6251  105.22 -115.08  110.24   1.4953
IC O11    O12    *P    O14        1.6251  105.22  115.98  108.20   1.4712
IC O12    P      O11   C1         1.6004  105.22   98.75  114.06   1.4856
IC P      O11    C1    C2         1.6251  114.06 -166.06  109.38   1.4913
IC C2     O11    *C1   HA         1.4913  109.38 -108.65  107.97   1.1116
IC HA     O11    *C1   HB         1.1116  107.97 -129.35  122.45   1.1106
IC O11    C1     C2    C3         1.4856  109.38  155.08  112.96   1.5836
IC C3     C1     *C2   O21        1.5836  112.96  126.22  111.99   1.4830
IC C3     C1     *C2   HS         1.5836  112.96 -114.71  112.27   1.1110
IC C1     C2     O21   C21        1.4913  111.99  156.97  118.33   1.2837
IC C2     O21    C21   C22        1.4830  118.33 -175.15  106.26   1.5296
IC C22    O21    *C21  O22        1.5296  106.26  177.78  128.83   1.2139
IC O21    C21    C22   C23        1.2837  106.26  -65.42  111.80   1.5340
IC C23    C21    *C22  H2R        1.5340  111.80 -123.52  110.15   1.1118
IC H2R    C21    *C22  H2S        1.1118  110.15 -114.43  113.12   1.1108
IC C1     C2     C3    O31        1.4913  112.96   67.86  110.41   1.4280
IC O31    C2     *C3   HX         1.4280  110.41 -117.67  110.41   1.1106
IC HX     C2     *C3   HY         1.1106  110.41 -116.34  104.49   1.1106
IC C2     C3     O31   C31        1.5836  110.41  158.38  111.76   1.3559
IC C3     O31    C31   C32        1.4280  111.76  173.15  111.04   1.5651
IC C32    O31    *C31  O32        1.5651  111.04 -178.50  125.22   1.2028
IC O31    C31    C32   C33        1.3559  111.04  136.55  111.38   1.5412
IC C33    C31    *C32  H2X        1.5412  111.38  115.03  113.20   1.1108
IC H2X    C31    *C32  H2Y        1.1108  113.20  123.96  111.62   1.1110
IC C21    C22    C23   C24        1.5296  111.80  -74.89  116.02   1.5995
IC C24    C22    *C23  H3R        1.5995  116.02 -116.95  110.31   1.1115
IC H3R    C22    *C23  H3S        1.1115  110.31 -117.60  113.33   1.1109
IC C22    C23    C24   C25        1.5340  116.02  -58.62  114.95   1.5046
IC C25    C23    *C24  H4R        1.5046  114.95 -126.86  112.82   1.1113
IC H4R    C23    *C24  H4S        1.1113  112.82 -107.67  103.55   1.1100
IC C23    C24    C25   C26        1.5995  114.95 -167.81  111.59   1.5208
IC C26    C24    *C25  H5R        1.5208  111.59 -121.19  103.95   1.1114
IC H5R    C24    *C25  H5S        1.1114  103.95 -106.49  111.36   1.1104
IC C24    C25    C26   C27        1.5046  111.59   92.34  113.87   1.6002
IC C27    C25    *C26  H6R        1.6002  113.87 -124.06  120.25   1.1102
IC H6R    C25    *C26  H6S        1.1102  120.25 -120.61  109.89   1.1105
IC C25    C26    C27   C28        1.5208  113.87   91.52  112.36   1.5242
IC C28    C26    *C27  H7R        1.5242  112.36 -129.80  108.86   1.1107
IC H7R    C26    *C27  H7S        1.1107  108.86 -110.77  103.17   1.1108
IC C26    C27    C28   C29        1.6002  112.36  172.49  113.33   1.4719
IC C29    C27    *C28  H8R        1.4719  113.33 -131.49  112.98   1.1109
IC H8R    C27    *C28  H8S        1.1109  112.98 -112.64  102.49   1.1107
IC C27    C28    C29   C210       1.5242  113.33 -160.05  124.09   1.3612
IC C210   C28    *C29  H9R        1.3612  124.09  173.62  116.31   1.0997
IC C28    C29    C210  C211       1.4719  124.09  -10.52  119.71   1.5230
IC C211   C29    *C210 H10R       1.5230  119.71 -169.05  121.07   1.1002
IC C29    C210   C211  C212       1.3612  119.71 -129.35  115.15   1.5486
IC C212   C210   *C211 H11R       1.5486  115.15 -124.35  112.65   1.1114
IC H11R   C210   *C211 H11S       1.1114  112.65 -119.37  120.31   1.1110
IC C210   C211   C212  C213       1.5230  115.15  150.63  113.58   1.5610
IC C213   C211   *C212 H12R       1.5610  113.58 -114.24  101.75   1.1110
IC H12R   C211   *C212 H12S       1.1110  101.75 -112.62  114.50   1.1109
IC C211   C212   C213  C214       1.5486  113.58 -177.85  108.65   1.5785
IC C214   C212   *C213 H13R       1.5785  108.65 -115.14  109.89   1.1112
IC H13R   C212   *C213 H13S       1.1112  109.89 -119.96  126.15   1.1107
IC C212   C213   C214  C215       1.5610  108.65  -68.84  114.63   1.5299
IC C215   C213   *C214 H14R       1.5299  114.63  125.97  117.34   1.1106
IC H14R   C213   *C214 H14S       1.1106  117.34  115.82  107.25   1.1106
IC C213   C214   C215  C216       1.5785  114.63  -42.96  118.96   1.5637
IC C216   C214   *C215 H15R       1.5637  118.96 -124.91  108.26   1.1110
IC H15R   C214   *C215 H15S       1.1110  108.26 -118.61  110.50   1.1110
IC C214   C215   C216  H16R       1.5299  118.96  173.57  108.10   1.1109
IC H16R   C215   *C216 H16S       1.1109  108.10 -118.04  116.31   1.1111
IC H16R   C215   *C216 H16T       1.1109  108.10  115.60  116.71   1.1117
IC C31    C32    C33   C34        1.5651  111.38  -63.42  115.22   1.5491
IC C34    C32    *C33  H3X        1.5491  115.22 -125.27  107.87   1.1109
IC H3X    C32    *C33  H3Y        1.1109  107.87 -105.68  108.54   1.1108
IC C32    C33    C34   C35        1.5412  115.22 -155.96  112.59   1.4766
IC C35    C33    *C34  H4X        1.4766  112.59 -134.43  113.31   1.1104
IC H4X    C33    *C34  H4Y        1.1104  113.31 -114.78  108.67   1.1104
IC C33    C34    C35   C36        1.5491  112.59  -70.29  110.90   1.5777
IC C36    C34    *C35  H5X        1.5777  110.90 -112.47  110.51   1.1104
IC H5X    C34    *C35  H5Y        1.1104  110.51 -125.12  122.47   1.1114
IC C34    C35    C36   C37        1.4766  110.90 -174.16  116.43   1.4425
IC C37    C35    *C36  H6X        1.4425  116.43 -133.72  116.59   1.1108
IC H6X    C35    *C36  H6Y        1.1108  116.59 -112.44  101.91   1.1110
IC C35    C36    C37   C38        1.5777  116.43   67.71  115.60   1.5665
IC C38    C36    *C37  H7X        1.5665  115.60  117.40  108.66   1.1104
IC H7X    C36    *C37  H7Y        1.1104  108.66  119.92  108.24   1.1115
IC C36    C37    C38   C39        1.4425  115.60  174.91  112.85   1.5424
IC C39    C37    *C38  H8X        1.5424  112.85 -112.21  104.00   1.1108
IC H8X    C37    *C38  H8Y        1.1108  104.00 -115.84  111.16   1.1104
IC C37    C38    C39   C310       1.5665  112.85  179.65  109.95   1.5726
IC C310   C38    *C39  H9X        1.5726  109.95 -111.46  106.98   1.1111
IC H9X    C38    *C39  H9Y        1.1111  106.98 -126.65  118.05   1.1107
IC C38    C39    C310  C311       1.5424  109.95  174.69  114.71   1.5266
IC C311   C39    *C310 H10X       1.5266  114.71 -123.56  108.17   1.1108
IC H10X   C39    *C310 H10Y       1.1108  108.17 -117.87  107.18   1.1116
IC C39    C310   C311  C312       1.5726  114.71 -179.58  111.40   1.5149
IC C312   C310   *C311 H11X       1.5149  111.40 -119.72  105.00   1.1114
IC H11X   C310   *C311 H11Y       1.1114  105.00 -117.51  115.97   1.1105
IC C310   C311   C312  C313       1.5266  111.40   70.34  113.13   1.5947
IC C313   C311   *C312 H12X       1.5947  113.13  131.55  112.69   1.1108
IC H12X   C311   *C312 H12Y       1.1108  112.69  116.69  109.34   1.1111
IC C311   C312   C313  C314       1.5149  113.13  178.91  112.17   1.5328
IC C314   C312   *C313 H13X       1.5328  112.17  133.76  111.53   1.1106
IC H13X   C312   *C313 H13Y       1.1106  111.53  103.52  101.22   1.1114
IC C312   C313   C314  C315       1.5947  112.17 -166.34  107.41   1.5628
IC C315   C313   *C314 H14X       1.5628  107.41  124.18  110.43   1.1107
IC H14X   C313   *C314 H14Y       1.1107  110.43  119.98  113.93   1.1110
IC C313   C314   C315  C316       1.5328  107.41 -171.11  113.26   1.5900
IC C316   C314   *C315 H15X       1.5900  113.26  111.62  106.71   1.1112
IC H15X   C314   *C315 H15Y       1.1112  106.71  119.51  111.74   1.1110
IC C314   C315   C316  H16X       1.5628  113.26  -73.48  109.62   1.1109
IC H16X   C315   *C316 H16Y       1.1109  109.62 -123.41  115.43   1.1108
IC H16X   C315   *C316 H16Z       1.1109  109.62  119.08  108.61   1.1113

RESI IPPC         0.00 ! 14-methyl pentadecanoic acid and palmitic acid with PC headgroup
!
!  R1 - CH2
!       |          (angles and atom names from Sundaralingam)
!  R2 - CH
!       |
!       CH2 - PO4 - CH2 - CH2 - N(CH3)3
!
! Polar Head and glycerol backbone
GROUP                 !          H15B
ATOM N    NTL   -0.60 !            |
ATOM C13  CTL5  -0.35 !      H15A-C15-H15C
ATOM H13A HL     0.25 !            |
ATOM H13B HL     0.25 !    H13B    |    H14A
ATOM H13C HL     0.25 !      |     |     |
ATOM C14  CTL5  -0.35 !H13A-C13----N----C14-H14B     (+)
ATOM H14A HL     0.25 !      |     |     |
ATOM H14B HL     0.25 !    H13C    |    H14C
ATOM H14C HL     0.25 !            |
ATOM C15  CTL5  -0.35 !            |
ATOM H15A HL     0.25 !            |    alpha6
ATOM H15B HL     0.25 !            |
ATOM H15C HL     0.25 !            |
ATOM C12  CTL2  -0.10 !     H12A--C12---H12B
ATOM H12A HL     0.25 !            |
ATOM H12B HL     0.25 !            |
GROUP                 !                  alpha5
ATOM C11  CTL2  -0.08 !            |
ATOM H11A HAL2   0.09 !     H11A--C11---H11B
ATOM H11B HAL2   0.09 !            |     alpha4
ATOM P    PL     1.50 !   (-) O13  O12
ATOM O13  O2L   -0.78 !         \ /      alpha3
ATOM O14  O2L   -0.78 !          P (+)
ATOM O11  OSLP  -0.57 !         / \      alpha2
ATOM O12  OSLP  -0.57 !   (-) O14  O11
ATOM C1   CTL2  -0.08 !            |     alpha1
ATOM HA   HAL2   0.09 !       HA---C1---HB
ATOM HB   HAL2   0.09 !            |     theta1
GROUP                 !            |
ATOM C2   CTL1   0.17 !       HS---C2- - - - - - -
ATOM HS   HAL1   0.09 !            | beta1        |
ATOM O21  OSL   -0.49 !       O22  O21          theta3
ATOM C21  CL     0.90 !        \\ /  beta2        |
ATOM O22  OBL   -0.63 !          C21
ATOM C22  CTL2  -0.22 !          |   beta3        |
ATOM H2R  HAL2   0.09 !   H2R---C22---H2S
ATOM H2S  HAL2   0.09 !          |                |
GROUP                 !              beta4
ATOM C3   CTL2   0.08 !          |                |
ATOM HX   HAL2   0.09 !                      HX---C3---HY
ATOM HY   HAL2   0.09 !          |                |   gamma1
ATOM O31  OSL   -0.49 !                      O32  O31
ATOM C31  CL     0.90 !          |            \\ /    gamma2
ATOM O32  OBL   -0.63 !                         C31
ATOM C32  CTL2  -0.22 !          |              |     gamma3
ATOM H2X  HAL2   0.09 !                  H2X---C32---H2Y
ATOM H2Y  HAL2   0.09 !          |              |
GROUP                 !                               gamma4
ATOM C23  CTL2  -0.18 !          |              |
ATOM H3R  HAL2   0.09 !   H3R ---C23---H3S
ATOM H3S  HAL2   0.09 !          |              |
GROUP                 !
ATOM C24  CTL2  -0.18 !          |
ATOM H4R  HAL2   0.09 !   H4R ---C24---H4S      |
ATOM H4S  HAL2   0.09 !          |
GROUP                 !
ATOM C25  CTL2  -0.18 !          |              |
ATOM H5R  HAL2   0.09 !   H5R ---C25---H5S
ATOM H5S  HAL2   0.09 !          |              |
GROUP                 !
ATOM C26  CTL2  -0.18 !          |
ATOM H6R  HAL2   0.09 !   H6R ---C26---H6S      |
ATOM H6S  HAL2   0.09 !          |
GROUP                 !
ATOM C27  CTL2  -0.18 !          |              |
ATOM H7R  HAL2   0.09 !   H7R ---C27---H7S
ATOM H7S  HAL2   0.09 !          |              |
GROUP                 !
ATOM C28  CTL2  -0.18 !          |
ATOM H8R  HAL2   0.09 !   H8R ---C28---H8S      |
ATOM H8S  HAL2   0.09 !          |
GROUP                 !
ATOM C29  CTL2  -0.18 !          |              |
ATOM H9R  HAL2   0.09 !   H9R ---C29---H9S
ATOM H9S  HAL2   0.09 !          |              |
GROUP                 !
ATOM C210 CTL2  -0.18 !          |
ATOM H10R HAL2   0.09 !   H10R---C210--H10S     |
ATOM H10S HAL2   0.09 !          |
GROUP                 !
ATOM C211 CTL2  -0.18 !          |              |
ATOM H11R HAL2   0.09 !   H11R---C211--H11S
ATOM H11S HAL2   0.09 !          |              |
GROUP                 !
ATOM C212 CTL2  -0.18 !          |
ATOM H12R HAL2   0.09 !   H12R---C212--H12S     |
ATOM H12S HAL2   0.09 !          |
GROUP                 !
ATOM C213 CTL2  -0.18 !          |              |
ATOM H13R HAL2   0.09 !   H13R---C213--H13S
ATOM H13S HAL2   0.09 !          |              |
GROUP                 !
ATOM C214 CTL1  -0.09 !          |              |
ATOM H14R HAL1   0.09 !   H14R---C214--   H16R
ATOM C216 CTL3  -0.27 !          |     | /
ATOM H16R HAL3   0.09 !          |   C216--H16S |
ATOM H16S HAL3   0.09 !          |     |
ATOM H16T HAL3   0.09 !          |     |        |
GROUP                 !          |    H16T
ATOM C215 CTL3  -0.27 !          |              |
ATOM H15R HAL3   0.09 !   H15R---C215--H15S
ATOM H15S HAL3   0.09 !          |              |
ATOM H15T HAL3   0.09 !         H15T            |
GROUP                 !
ATOM C33  CTL2  -0.18 !                         |
ATOM H3X  HAL2   0.09 !                  H3X ---C33---H3Y
ATOM H3Y  HAL2   0.09 !                         |
GROUP                 !
ATOM C34  CTL2  -0.18 !                         |
ATOM H4X  HAL2   0.09 !                  H4X ---C34---H4Y
ATOM H4Y  HAL2   0.09 !                         |
GROUP                 !
ATOM C35  CTL2  -0.18 !                         |
ATOM H5X  HAL2   0.09 !                  H5X ---C35---H5Y
ATOM H5Y  HAL2   0.09 !                         |
GROUP                 !
ATOM C36  CTL2  -0.18 !                         |
ATOM H6X  HAL2   0.09 !                  H6X ---C36---H6Y
ATOM H6Y  HAL2   0.09 !                         |
GROUP                 !
ATOM C37  CTL2  -0.18 !                         |
ATOM H7X  HAL2   0.09 !                  H7X ---C37---H7Y
ATOM H7Y  HAL2   0.09 !                         |
GROUP                 !
ATOM C38  CTL2  -0.18 !                         |
ATOM H8X  HAL2   0.09 !                  H8X ---C38---H8Y
ATOM H8Y  HAL2   0.09 !                         |
GROUP                 !
ATOM C39  CTL2  -0.18 !                         |
ATOM H9X  HAL2   0.09 !                  H9X ---C39---H9Y
ATOM H9Y  HAL2   0.09 !                         |
GROUP                 !
ATOM C310 CTL2  -0.18 !                         |
ATOM H10X HAL2   0.09 !                  H10X---C310--H10Y
ATOM H10Y HAL2   0.09 !                         |
GROUP                 !
ATOM C311 CTL2  -0.18 !                         |
ATOM H11X HAL2   0.09 !                  H11X---C311--H11Y
ATOM H11Y HAL2   0.09 !                         |
GROUP                 !
ATOM C312 CTL2  -0.18 !                         |
ATOM H12X HAL2   0.09 !                  H12X---C312--H12Y
ATOM H12Y HAL2   0.09 !                         |
GROUP                 !
ATOM C313 CTL2  -0.18 !                         |
ATOM H13X HAL2   0.09 !                  H13X---C313--H13Y
ATOM H13Y HAL2   0.09 !                         |
GROUP                 !
ATOM C314 CTL2  -0.18 !                         |
ATOM H14X HAL2   0.09 !                  H14X---C314--H14Y
ATOM H14Y HAL2   0.09 !                         |
GROUP                 !
ATOM C315 CTL2  -0.18 !                         |
ATOM H15X HAL2   0.09 !                  H15X---C315--H15Y
ATOM H15Y HAL2   0.09 !                         |
GROUP
ATOM C316 CTL3  -0.27 !                         |
ATOM H16X HAL3   0.09 !                  H16X---C316--H16Y 
ATOM H16Y HAL3   0.09 !                         |
ATOM H16Z HAL3   0.09 !                         H16Z

! Polar Head
BOND  N    C13       N    C14       N    C15
BOND  C13  H13A      C13  H13B      C13  H13C
BOND  C14  H14A      C14  H14B      C14  H14C
BOND  C15  H15A      C15  H15B      C15  H15C
BOND  N    C12
BOND  C12  H12A      C12  H12B      C12  C11
BOND  C11  H11A      C11  H11B      C11  O12
BOND  O12  P         P    O11       P    O13       P    O14
! Glycerol Backbone
BOND  C1   HA        C1    HB       C1   C2        C1   O11
BOND  C2   HS        C2    C3       C2   O21
BOND  C3   HX        C3    HY       C3   O31
! Chain #2
BOND  O21  C21
BOND  C21  C22
DOUBLE C21  O22
BOND  C22  H2R       C22  H2S       C22  C23
BOND  C23  H3R       C23  H3S       C23  C24
BOND  C24  H4R       C24  H4S       C24  C25
BOND  C25  H5R       C25  H5S       C25  C26
BOND  C26  H6R       C26  H6S       C26  C27
BOND  C27  H7R       C27  H7S       C27  C28
BOND  C28  H8R       C28  H8S       C28  C29
BOND  C29  H9R       C29  H9S       C29  C210
BOND  C210 H10R      C210 H10S      C210 C211
BOND  C211 H11R      C211 H11S      C211 C212
BOND  C212 H12R      C212 H12S      C212 C213
BOND  C213 H13R      C213 H13S      C213 C214
BOND  C214 H14R      C214 C216      C214 C215
BOND  C215 H15R      C215 H15S      C215 H15T
BOND  C216 H16R      C216 H16S      C216 H16T
! Chain #3
BOND  O31  C31
BOND  C31  C32
DOUBLE  C31  O32
BOND  C32  H2X       C32  H2Y       C32  C33
BOND  C33  H3X       C33  H3Y       C33  C34
BOND  C34  H4X       C34  H4Y       C34  C35
BOND  C35  H5X       C35  H5Y       C35  C36
BOND  C36  H6X       C36  H6Y       C36  C37
BOND  C37  H7X       C37  H7Y       C37  C38
BOND  C38  H8X       C38  H8Y       C38  C39
BOND  C39  H9X       C39  H9Y       C39  C310
BOND  C310 H10X      C310 H10Y      C310 C311
BOND  C311 H11X      C311 H11Y      C311 C312
BOND  C312 H12X      C312 H12Y      C312 C313
BOND  C313 H13X      C313 H13Y      C313 C314
BOND  C314 H14X      C314 H14Y      C314 C315
BOND  C315 H15X      C315 H15Y      C315 C316
BOND  C316 H16X      C316 H16Y      C316 H16Z

IMPR C21 O21 C22 O22   C31 O31 C32 O32

! Polar head (angle names from Sundaralingam)
IC C2     C1     O11    P      1.5440  110.61  177.94  117.00   1.5815
IC C1     O11    P      O12    1.4329  117.00  -65.03  103.02   1.5888
IC O11    O12    *P     O13    1.5815  103.02 -117.16  107.52   1.4800
IC O11    O12    *P     O14    1.5815  103.02  117.64  106.67   1.4804
IC O11    P      O12    C11    1.5815  103.02  165.83  118.57   1.4229
IC O12    C12    *C11   H11A   1.4229  108.54 -118.43  109.15   1.1128
IC O12    C12    *C11   H11B   1.4229  108.54  123.01  113.14   1.1135
IC P      O12    C11    C12    1.5888  118.57   65.71  108.54   1.5421
IC N      C11    *C12   H12A   1.5218  116.67  119.58  104.69   1.0973
IC N      C11    *C12   H12B   1.5218  116.67 -127.82  108.90   1.0788
IC O12    C11    C12    N      1.4229  108.54 -128.09  116.67   1.5218
IC C11    C12    N      C13    1.5421  116.67  178.75  109.65   1.4975
IC C12    C13    *N     C14    1.5218  109.65  117.57  107.83   1.5030
IC C12    C13    *N     C15    1.5218  109.65 -122.44  111.03   1.4955
IC O11    C1     C2     C3     1.4329  110.61   56.66  111.41   1.5598
IC C1     C2     C3     O31    1.5440  111.41   66.59  110.61   1.4439
IC C1     C3     *C2    O21    1.5440  111.41 -119.92  112.55   1.4386
IC O11    C2     *C1    HA     1.4329  110.61  121.99  107.69   1.1162
IC O11    C2     *C1    HB     1.4329  110.61 -121.13  107.38   1.1172
IC O21    C1     *C2    HS     1.4386  106.80  118.56  107.31   1.1155
IC O31    C2     *C3    HX     1.4439  110.61 -121.09  106.51   1.1169
IC O31    C2     *C3    HY     1.4439  110.61  122.29  109.97   1.1114
IC C1     C2     O21    C21    1.5440  106.80  172.86  116.04   1.3143
IC C2     O21    C21    C22    1.4386  116.04  170.45  108.50   1.5279
IC O21    C21    C22    C23    1.3143  108.50  -73.81  111.99   1.5471
IC C22    O21    *C21   O22    1.5279  108.50  179.35  126.50   1.2177
IC C21    C22    C23    C24    1.5279  111.99  165.39  113.18   1.5372
IC C22    C23    C24    C25    1.5471  113.18   56.95  113.80   1.5365
IC C23    C24    C25    C26    1.5372  113.80  170.70  113.64   1.5385
IC C24    C25    C26    C27    1.5365  113.64   60.20  114.05   1.5367
IC C25    C26    C27    C28    1.5385  114.05  176.20  112.34   1.5355
IC C26    C27    C28    C29    1.5367  112.34  176.30  113.02   1.5353
IC C27    C28    C29    C210   1.5355  113.02 -179.85  112.36   1.5352
IC C28    C29    C210   C211   1.5353  112.36  177.09  112.99   1.5359
IC C29    C210   C211   C212   1.5352  112.99  179.47  112.29   1.5355
IC C210   C211   C212   C213   1.5359  112.29  169.44  115.50   1.5422
IC C211   C212   C213   C214   1.5355  115.50   67.02  115.75   1.5456
IC C212   C213   C214   C215   1.5422  115.75  -90.47  112.50   1.5385
IC C212   C213   C214   C216   1.5422  115.75  146.98  110.57   1.5388
IC C2     C3     O31    C31    1.5598  110.61 -167.95  113.85   1.3247
IC C3     O31    C31    C32    1.4439  113.85  178.20  109.08   1.5271
IC O31    C31    C32    C33    1.3247  109.08   88.08  111.58   1.5458
IC C32    O31    *C31   O32    1.5271  109.08  179.11  125.88   1.2171
IC C31    C32    C33    C34    1.5271  111.58 -176.50  113.53   1.5370
IC C32    C33    C34    C35    1.5458  113.53   65.92  113.17   1.5369
IC C33    C34    C35    C36    1.5370  113.17  173.97  114.01   1.5376
IC C34    C35    C36    C37    1.5369  114.01  -66.39  113.55   1.5357
IC C35    C36    C37    C38    1.5376  113.55 -168.87  112.65   1.5348
IC C36    C37    C38    C39    1.5357  112.65  177.26  112.52   1.5346
IC C37    C38    C39    C310   1.5348  112.52 -173.25  112.63   1.5345
IC C38    C39    C310   C311   1.5346  112.63  177.34  112.59   1.5345
IC C39    C310   C311   C312   1.5345  112.59 -174.13  112.60   1.5350
IC C310   C311   C312   C313   1.5345  112.60  178.42  112.48   1.5357
IC C311   C312   C313   C314   1.5350  112.48  179.67  113.88   1.5378
IC C312   C313   C314   C315   1.5357  113.88   65.20  113.76   1.5355
IC C313   C314   C315   C316   1.5378  113.76  175.05  113.27   1.5312
IC C13    C12    *N     C14    1.4975  109.65 -117.35  108.18   1.5030
IC C13    C12    *N     C15    1.4975  109.65  122.73  110.54   1.4955
IC C12    N      C13    H13A   1.5218  109.65  -58.54  109.61   1.0881
IC H13A   N      *C13   H13B   1.0881  109.61 -118.65  110.91   1.0819
IC H13A   N      *C13   H13C   1.0881  109.61  119.68  111.54   1.0810
IC C12    N      C14    H14A   1.5218  108.18 -177.50  113.84   1.0741
IC H14A   N      *C14   H14B   1.0741  113.84 -123.78  110.45   1.0927
IC H14A   N      *C14   H14C   1.0741  113.84  123.84  111.11   1.0953
IC C12    N      C15    H15A   1.5218  110.54   58.36  109.41   1.0867
IC H15A   N      *C15   H15B   1.0867  109.41 -118.96  111.25   1.0814
IC H15A   N      *C15   H15C   1.0867  109.41  119.11  111.16   1.0813
IC C13    N      C12    C11    1.4975  109.65  178.75  116.67   1.5421
IC C11    N      *C12   H12A   1.5421  116.67 -117.66  108.24   1.0973
IC H12A   N      *C12   H12B   1.0973  108.24 -116.00  111.90   1.0788
IC N      C12    C11    O12    1.5218  116.67 -128.09  108.54   1.4229
IC O12    C12    *C11   H11A   1.4229  108.54 -118.43  109.15   1.1128
IC H11A   C12    *C11   H11B   1.1128  109.15 -118.56  113.14   1.1135
IC C12    C11    O12    P      1.5421  108.54   65.71  118.57   1.5888
IC C11    O12    P      O11    1.4229  118.57  165.83  103.02   1.5815
IC O11    O12    *P     O13    1.5815  103.02 -117.16  107.52   1.4800
IC O11    O12    *P     O14    1.5815  103.02  117.64  106.67   1.4804
IC O12    P      O11    C1     1.5888  103.02  -65.03  117.00   1.4329
IC P      O11    C1     C2     1.5815  117.00  177.94  110.61   1.5440
IC C2     O11    *C1    HA     1.5440  110.61 -119.76  111.44   1.1162
IC HA     O11    *C1    HB     1.1162  111.44 -121.21  110.89   1.1172
IC O11    C1     C2     C3     1.4329  110.61   56.66  111.41   1.5598
IC C3     C1     *C2    O21    1.5598  111.41  123.27  106.80   1.4386
IC C3     C1     *C2    HS     1.5598  111.41 -118.17  107.31   1.1155
IC C1     C2     O21    C21    1.5440  106.80  172.86  116.04   1.3143
IC C2     O21    C21    C22    1.4386  116.04  170.45  108.50   1.5279
IC C22    O21    *C21   O22    1.5279  108.50  179.35  126.50   1.2177
IC O21    C21    C22    C23    1.3143  108.50  -73.81  111.99   1.5471
IC C23    C21    *C22   H2R    1.5471  111.99 -122.07  107.94   1.1081
IC H2R    C21    *C22   H2S    1.1081  107.94 -117.27  107.60   1.1098
IC C1     C2     C3     O31    1.5440  111.41   66.59  110.61   1.4439
IC O31    C2     *C3    HX     1.4439  110.61 -121.09  106.51   1.1169
IC HX     C2     *C3    HY     1.1169  106.51 -116.62  109.97   1.1114
IC C2     C3     O31    C31    1.5598  110.61 -167.95  113.85   1.3247
IC C3     O31    C31    C32    1.4439  113.85  178.20  109.08   1.5271
IC C32    O31    *C31   O32    1.5271  109.08  179.11  125.88   1.2171
IC O31    C31    C32    C33    1.3247  109.08   88.08  111.58   1.5458
IC C33    C31    *C32   H2X    1.5458  111.58 -122.03  107.83   1.1090
IC H2X    C31    *C32   H2Y    1.1090  107.83 -117.05  107.60   1.1089
IC C21    C22    C23    C24    1.5279  111.99  165.39  113.18   1.5372
IC C24    C22    *C23   H3R    1.5372  113.18 -120.00  109.61   1.1164
IC H3R    C22    *C23   H3S    1.1164  109.61 -117.59  109.40   1.1133
IC C22    C23    C24    C25    1.5471  113.18   56.95  113.80   1.5365
IC C25    C23    *C24   H4R    1.5365  113.80 -121.86  108.70   1.1130
IC H4R    C23    *C24   H4S    1.1130  108.70 -116.69  108.53   1.1137
IC C23    C24    C25    C26    1.5372  113.80  170.70  113.64   1.5385
IC C26    C24    *C25   H5R    1.5385  113.64 -120.74  108.61   1.1138
IC H5R    C24    *C25   H5S    1.1138  108.61 -117.23  109.42   1.1127
IC C24    C25    C26    C27    1.5365  113.64   60.20  114.05   1.5367
IC C27    C25    *C26   H6R    1.5367  114.05 -121.86  108.99   1.1134
IC H6R    C25    *C26   H6S    1.1134  108.99 -116.89  108.53   1.1138
IC C25    C26    C27    C28    1.5385  114.05  176.20  112.34   1.5355
IC C28    C26    *C27   H7R    1.5355  112.34 -121.36  109.33   1.1129
IC H7R    C26    *C27   H7S    1.1129  109.33 -117.84  109.43   1.1127
IC C26    C27    C28    C29    1.5367  112.34  176.30  113.02   1.5353
IC C29    C27    *C28   H8R    1.5353  113.02 -121.00  108.91   1.1133
IC H8R    C27    *C28   H8S    1.1133  108.91 -117.21  109.13   1.1128
IC C27    C28    C29    C210   1.5355  113.02 -179.85  112.36   1.5352
IC C210   C28    *C29   H9R    1.5352  112.36 -121.50  109.37   1.1129
IC H9R    C28    *C29   H9S    1.1129  109.37 -117.52  108.96   1.1133
IC C28    C29    C210   C211   1.5353  112.36  177.09  112.99   1.5359
IC C29    C210   C211   C212   1.5352  112.99  179.47  112.29   1.5355
IC C210   C211   C212   C213   1.5359  112.29  169.44  115.50   1.5422
IC C211   C212   C213   C214   1.5355  115.50   67.02  115.75   1.5456
IC C212   C213   C214   C216   1.5422  115.75  146.98  110.57   1.5388
IC C213   C214   C216   H16R   1.5456  110.57  -58.72  110.52   1.1106
IC C213   C214   C215   H15R   1.5456  112.50   59.19  111.39   1.1078
IC C31    C32    C33    C34    1.5271  111.58 -176.50  113.53   1.5370
IC C34    C32    *C33   H3X    1.5370  113.53 -121.24  109.04   1.1148
IC H3X    C32    *C33   H3Y    1.1148  109.04 -117.55  109.70   1.1145
IC C32    C33    C34    C35    1.5458  113.53   65.92  113.17   1.5369
IC C35    C33    *C34   H4X    1.5369  113.17 -122.53  109.63   1.1124
IC H4X    C33    *C34   H4Y    1.1124  109.63 -116.83  107.85   1.1132
IC C33    C34    C35    C36    1.5370  113.17  173.97  114.01   1.5376
IC C36    C34    *C35   H5X    1.5376  114.01 -121.80  109.03   1.1135
IC H5X    C34    *C35   H5Y    1.1135  109.03 -117.06  109.02   1.1131
IC C34    C35    C36    C37    1.5369  114.01  -66.39  113.55   1.5357
IC C37    C35    *C36   H6X    1.5357  113.55 -119.96  107.94   1.1144
IC H6X    C35    *C36   H6Y    1.1144  107.94 -116.96  109.76   1.1123
IC C35    C36    C37    C38    1.5376  113.55 -168.87  112.65   1.5348
IC C38    C36    *C37   H7X    1.5348  112.65 -122.05  109.82   1.1121
IC H7X    C36    *C37   H7Y    1.1121  109.82 -117.60  108.70   1.1137
IC C36    C37    C38    C39    1.5357  112.65  177.26  112.52   1.5346
IC C39    C37    *C38   H8X    1.5346  112.52 -120.49  108.62   1.1137
IC H8X    C37    *C38   H8Y    1.1137  108.62 -117.43  109.59   1.1126
IC C37    C38    C39    C310   1.5348  112.52 -173.25  112.63   1.5345
IC C310   C38    *C39   H9X    1.5345  112.63 -122.20  109.44   1.1127
IC H9X    C38    *C39   H9Y    1.1127  109.44 -117.35  108.75   1.1138
IC C38    C39    C310   C311   1.5346  112.63  177.34  112.59   1.5345
IC C39    C310   C311   C312   1.5345  112.59 -174.13  112.60   1.5350
IC C310   C311   C312   C313   1.5345  112.60  178.42  112.48   1.5357
IC C311   C312   C313   C314   1.5350  112.48  179.67  113.88   1.5378
IC C312   C313   C314   C315   1.5357  113.88   65.20  113.76   1.5355
IC C313   C314   C315   C316   1.5378  113.76  175.05  113.27   1.5312
IC C314   C315   C316   H16X   1.5355  113.27  -60.18  110.47   1.1113
IC C13    C12    *N     C14    1.4975  109.65 -117.35  108.18   1.5030
IC C13    C12    *N     C15    1.4975  109.65  122.73  110.54   1.4955
IC C12    N      C13    H13A   1.5218  109.65  -58.54  109.61   1.0881
IC H13A   N      *C13   H13B   1.0881  109.61 -118.65  110.91   1.0819
IC H13A   N      *C13   H13C   1.0881  109.61  119.68  111.54   1.0810
IC C12    N      C14    H14A   1.5218  108.18 -177.50  113.84   1.0741
IC H14A   N      *C14   H14B   1.0741  113.84 -123.78  110.45   1.0927
IC H14A   N      *C14   H14C   1.0741  113.84  123.84  111.11   1.0953
IC C12    N      C15    H15A   1.5218  110.54   58.36  109.41   1.0867
IC H15A   N      *C15   H15B   1.0867  109.41 -118.96  111.25   1.0814
IC H15A   N      *C15   H15C   1.0867  109.41  119.11  111.16   1.0813
IC C13    N      C12    C11    1.4975  109.65  178.75  116.67   1.5421
IC C11    N      *C12   H12A   1.5421  116.67 -117.66  108.24   1.0973
IC H12A   N      *C12   H12B   1.0973  108.24 -116.00  111.90   1.0788
IC N      C12    C11    O12    1.5218  116.67 -128.09  108.54   1.4229
IC O12    C12    *C11   H11A   1.4229  108.54 -118.43  109.15   1.1128
IC H11A   C12    *C11   H11B   1.1128  109.15 -118.56  113.14   1.1135
IC C12    C11    O12    P      1.5421  108.54   65.71  118.57   1.5888
IC C11    O12    P      O11    1.4229  118.57  165.83  103.02   1.5815
IC O11    O12    *P     O13    1.5815  103.02 -117.16  107.52   1.4800
IC O11    O12    *P     O14    1.5815  103.02  117.64  106.67   1.4804
IC O12    P      O11    C1     1.5888  103.02  -65.03  117.00   1.4329
IC P      O11    C1     C2     1.5815  117.00  177.94  110.61   1.5440
IC C2     O11    *C1    HA     1.5440  110.61 -119.76  111.44   1.1162
IC HA     O11    *C1    HB     1.1162  111.44 -121.21  110.89   1.1172
IC O11    C1     C2     C3     1.4329  110.61   56.66  111.41   1.5598
IC C3     C1     *C2    O21    1.5598  111.41  123.27  106.80   1.4386
IC C3     C1     *C2    HS     1.5598  111.41 -118.17  107.31   1.1155
IC C1     C2     O21    C21    1.5440  106.80  172.86  116.04   1.3143
IC C2     O21    C21    C22    1.4386  116.04  170.45  108.50   1.5279
IC C22    O21    *C21   O22    1.5279  108.50  179.35  126.50   1.2177
IC O21    C21    C22    C23    1.3143  108.50  -73.81  111.99   1.5471
IC C23    C21    *C22   H2R    1.5471  111.99 -122.07  107.94   1.1081
IC H2R    C21    *C22   H2S    1.1081  107.94 -117.27  107.60   1.1098
IC C1     C2     C3     O31    1.5440  111.41   66.59  110.61   1.4439
IC O31    C2     *C3    HX     1.4439  110.61 -121.09  106.51   1.1169
IC HX     C2     *C3    HY     1.1169  106.51 -116.62  109.97   1.1114
IC C2     C3     O31    C31    1.5598  110.61 -167.95  113.85   1.3247
IC C3     O31    C31    C32    1.4439  113.85  178.20  109.08   1.5271
IC C32    O31    *C31   O32    1.5271  109.08  179.11  125.88   1.2171
IC O31    C31    C32    C33    1.3247  109.08   88.08  111.58   1.5458
IC C33    C31    *C32   H2X    1.5458  111.58 -122.03  107.83   1.1090
IC H2X    C31    *C32   H2Y    1.1090  107.83 -117.05  107.60   1.1089
IC C21    C22    C23    C24    1.5279  111.99  165.39  113.18   1.5372
IC C24    C22    *C23   H3R    1.5372  113.18 -120.00  109.61   1.1164
IC H3R    C22    *C23   H3S    1.1164  109.61 -117.59  109.40   1.1133
IC C22    C23    C24    C25    1.5471  113.18   56.95  113.80   1.5365
IC C25    C23    *C24   H4R    1.5365  113.80 -121.86  108.70   1.1130
IC H4R    C23    *C24   H4S    1.1130  108.70 -116.69  108.53   1.1137
IC C23    C24    C25    C26    1.5372  113.80  170.70  113.64   1.5385
IC C26    C24    *C25   H5R    1.5385  113.64 -120.74  108.61   1.1138
IC H5R    C24    *C25   H5S    1.1138  108.61 -117.23  109.42   1.1127
IC C24    C25    C26    C27    1.5365  113.64   60.20  114.05   1.5367
IC C27    C25    *C26   H6R    1.5367  114.05 -121.86  108.99   1.1134
IC H6R    C25    *C26   H6S    1.1134  108.99 -116.89  108.53   1.1138
IC C25    C26    C27    C28    1.5385  114.05  176.20  112.34   1.5355
IC C28    C26    *C27   H7R    1.5355  112.34 -121.36  109.33   1.1129
IC H7R    C26    *C27   H7S    1.1129  109.33 -117.84  109.43   1.1127
IC C26    C27    C28    C29    1.5367  112.34  176.30  113.02   1.5353
IC C29    C27    *C28   H8R    1.5353  113.02 -121.00  108.91   1.1133
IC H8R    C27    *C28   H8S    1.1133  108.91 -117.21  109.13   1.1128
IC C27    C28    C29    C210   1.5355  113.02 -179.85  112.36   1.5352
IC C210   C28    *C29   H9R    1.5352  112.36 -121.50  109.37   1.1129
IC H9R    C28    *C29   H9S    1.1129  109.37 -117.52  108.96   1.1133
IC C28    C29    C210   C211   1.5353  112.36  177.09  112.99   1.5359
IC C211   C29    *C210  H10R   1.5359  112.99 -121.11  108.95   1.1135
IC H10R   C29    *C210  H10S   1.1135  108.95 -117.30  109.08   1.1132
IC C29    C210   C211   C212   1.5352  112.99  179.47  112.29   1.5355
IC C212   C210   *C211  H11R   1.5355  112.29 -121.39  108.78   1.1121
IC H11R   C210   *C211  H11S   1.1121  108.78 -117.61  108.96   1.1131
IC C210   C211   C212   C213   1.5359  112.29  169.44  115.50   1.5422
IC C213   C211   *C212  H12R   1.5422  115.50 -120.25  107.83   1.1147
IC H12R   C211   *C212  H12S   1.1147  107.83 -116.21  109.15   1.1126
IC C211   C212   C213   C214   1.5355  115.50   67.02  115.75   1.5456
IC C214   C212   *C213  H13R   1.5456  115.75  119.39  106.55   1.1147
IC H13R   C212   *C213  H13S   1.1147  106.55  115.84  110.25   1.1106
IC C212   C213   C214   C216   1.5422  115.75  146.98  110.57   1.5388
IC C216   C213   *C214  C215   1.5388  110.57  122.56  112.50   1.5385
IC C216   C213   *C214  H14R   1.5388  110.57 -117.50  107.90   1.1158
IC C213   C214   C216   H16R   1.5456  110.57  -58.72  110.52   1.1106
IC H16R   C214   *C216  H16S   1.1106  110.52  120.08  110.21   1.1106
IC H16R   C214   *C216  H16T   1.1106  110.52 -120.02  110.36   1.1106
IC C213   C214   C215   H15R   1.5456  112.50   59.19  111.39   1.1078
IC H15R   C214   *C215  H15S   1.1078  111.39 -120.26  110.08   1.1106
IC H15R   C214   *C215  H15T   1.1078  111.39  120.24  110.19   1.1106
IC C31    C32    C33    C34    1.5271  111.58 -176.50  113.53   1.5370
IC C34    C32    *C33   H3X    1.5370  113.53 -121.24  109.04   1.1148
IC H3X    C32    *C33   H3Y    1.1148  109.04 -117.55  109.70   1.1145
IC C32    C33    C34    C35    1.5458  113.53   65.92  113.17   1.5369
IC C35    C33    *C34   H4X    1.5369  113.17 -122.53  109.63   1.1124
IC H4X    C33    *C34   H4Y    1.1124  109.63 -116.83  107.85   1.1132
IC C33    C34    C35    C36    1.5370  113.17  173.97  114.01   1.5376
IC C36    C34    *C35   H5X    1.5376  114.01 -121.80  109.03   1.1135
IC H5X    C34    *C35   H5Y    1.1135  109.03 -117.06  109.02   1.1131
IC C34    C35    C36    C37    1.5369  114.01  -66.39  113.55   1.5357
IC C37    C35    *C36   H6X    1.5357  113.55 -119.96  107.94   1.1144
IC H6X    C35    *C36   H6Y    1.1144  107.94 -116.96  109.76   1.1123
IC C35    C36    C37    C38    1.5376  113.55 -168.87  112.65   1.5348
IC C38    C36    *C37   H7X    1.5348  112.65 -122.05  109.82   1.1121
IC H7X    C36    *C37   H7Y    1.1121  109.82 -117.60  108.70   1.1137
IC C36    C37    C38    C39    1.5357  112.65  177.26  112.52   1.5346
IC C39    C37    *C38   H8X    1.5346  112.52 -120.49  108.62   1.1137
IC H8X    C37    *C38   H8Y    1.1137  108.62 -117.43  109.59   1.1126
IC C37    C38    C39    C310   1.5348  112.52 -173.25  112.63   1.5345
IC C310   C38    *C39   H9X    1.5345  112.63 -122.20  109.44   1.1127
IC H9X    C38    *C39   H9Y    1.1127  109.44 -117.35  108.75   1.1138
IC C38    C39    C310   C311   1.5346  112.63  177.34  112.59   1.5345
IC C311   C39    *C310  H10X   1.5345  112.59 -120.58  108.66   1.1137
IC H10X   C39    *C310  H10Y   1.1137  108.66 -117.39  109.55   1.1127
IC C39    C310   C311   C312   1.5345  112.59 -174.13  112.60   1.5350
IC C312   C310   *C311  H11X   1.5350  112.60 -122.03  109.34   1.1127
IC H11X   C310   *C311  H11Y   1.1127  109.34 -117.39  108.86   1.1136
IC C310   C311   C312   C313   1.5345  112.60  178.42  112.48   1.5357
IC C313   C311   *C312  H12X   1.5357  112.48 -121.21  108.42   1.1126
IC H12X   C311   *C312  H12Y   1.1126  108.42 -117.23  109.32   1.1128
IC C311   C312   C313   C314   1.5350  112.48  179.67  113.88   1.5378
IC C314   C312   *C313  H13X   1.5378  113.88 -121.12  108.42   1.1138
IC H13X   C312   *C313  H13Y   1.1138  108.42 -116.84  109.16   1.1130
IC C312   C313   C314   C315   1.5357  113.88   65.20  113.76   1.5355
IC C315   C313   *C314  H14X   1.5355  113.76 -122.46  109.35   1.1127
IC H14X   C313   *C314  H14Y   1.1127  109.35 -116.97  108.43   1.1140
IC C313   C314   C315   C316   1.5378  113.76  175.05  113.27   1.5312
IC C316   C314   *C315  H15X   1.5312  113.27 -121.48  108.68   1.1141
IC H15X   C314   *C315  H15Y   1.1141  108.68 -116.94  109.24   1.1133
IC C314   C315   C316   H16X   1.5355  113.27  -60.18  110.47   1.1113
IC H16X   C315   *C316  H16Y   1.1113  110.47 -120.01  110.57   1.1112
IC H16X   C315   *C316  H16Z   1.1113  110.47  119.95  110.47   1.1112
PATCHING FIRST NONE LAST NONE

RESI APPC         0.00 ! 13-methyl pentadecanoic acid and palmitic acid with PC headgroup
!
!  R1 - CH2
!       |          (angles and atom names from Sundaralingam)
!  R2 - CH
!       |
!       CH2 - PO4 - CH2 - CH2 - N(CH3)3
!
! Polar Head and glycerol backbone
GROUP                 !          H15B
ATOM N    NTL   -0.60 !            |
ATOM C13  CTL5  -0.35 !      H15A-C15-H15C
ATOM H13A HL     0.25 !            |
ATOM H13B HL     0.25 !    H13B    |    H14A
ATOM H13C HL     0.25 !      |     |     |
ATOM C14  CTL5  -0.35 !H13A-C13----N----C14-H14B     (+)
ATOM H14A HL     0.25 !      |     |     |
ATOM H14B HL     0.25 !    H13C    |    H14C
ATOM H14C HL     0.25 !            |
ATOM C15  CTL5  -0.35 !            |
ATOM H15A HL     0.25 !            |    alpha6
ATOM H15B HL     0.25 !            |
ATOM H15C HL     0.25 !            |
ATOM C12  CTL2  -0.10 !     H12A--C12---H12B
ATOM H12A HL     0.25 !            |
ATOM H12B HL     0.25 !            |
GROUP                 !                  alpha5
ATOM C11  CTL2  -0.08 !            |
ATOM H11A HAL2   0.09 !     H11A--C11---H11B
ATOM H11B HAL2   0.09 !            |     alpha4
ATOM P    PL     1.50 !   (-) O13  O12
ATOM O13  O2L   -0.78 !         \ /      alpha3
ATOM O14  O2L   -0.78 !          P (+)
ATOM O11  OSLP  -0.57 !         / \      alpha2
ATOM O12  OSLP  -0.57 !   (-) O14  O11
ATOM C1   CTL2  -0.08 !            |     alpha1
ATOM HA   HAL2   0.09 !       HA---C1---HB
ATOM HB   HAL2   0.09 !            |     theta1
GROUP                 !            |
ATOM C2   CTL1   0.17 !       HS---C2- - - - - - -
ATOM HS   HAL1   0.09 !            | beta1        |
ATOM O21  OSL   -0.49 !       O22  O21          theta3
ATOM C21  CL     0.90 !        \\ /  beta2        |
ATOM O22  OBL   -0.63 !          C21
ATOM C22  CTL2  -0.22 !          |   beta3        |
ATOM H2R  HAL2   0.09 !   H2R---C22---H2S
ATOM H2S  HAL2   0.09 !          |                |
GROUP                 !              beta4
ATOM C3   CTL2   0.08 !          |                |
ATOM HX   HAL2   0.09 !                      HX---C3---HY
ATOM HY   HAL2   0.09 !          |                |   gamma1
ATOM O31  OSL   -0.49 !                      O32  O31
ATOM C31  CL     0.90 !          |            \\ /    gamma2
ATOM O32  OBL   -0.63 !                         C31
ATOM C32  CTL2  -0.22 !          |              |     gamma3
ATOM H2X  HAL2   0.09 !                  H2X---C32---H2Y
ATOM H2Y  HAL2   0.09 !          |              |
GROUP                 !                               gamma4
ATOM C23  CTL2  -0.18 !          |              |
ATOM H3R  HAL2   0.09 !   H3R ---C23---H3S
ATOM H3S  HAL2   0.09 !          |              |
GROUP                 !
ATOM C24  CTL2  -0.18 !          |
ATOM H4R  HAL2   0.09 !   H4R ---C24---H4S      |
ATOM H4S  HAL2   0.09 !          |
GROUP                 !
ATOM C25  CTL2  -0.18 !          |              |
ATOM H5R  HAL2   0.09 !   H5R ---C25---H5S
ATOM H5S  HAL2   0.09 !          |              |
GROUP                 !
ATOM C26  CTL2  -0.18 !          |
ATOM H6R  HAL2   0.09 !   H6R ---C26---H6S      |
ATOM H6S  HAL2   0.09 !          |
GROUP                 !
ATOM C27  CTL2  -0.18 !          |              |
ATOM H7R  HAL2   0.09 !   H7R ---C27---H7S
ATOM H7S  HAL2   0.09 !          |              |
GROUP                 !
ATOM C28  CTL2  -0.18 !          |
ATOM H8R  HAL2   0.09 !   H8R ---C28---H8S      |
ATOM H8S  HAL2   0.09 !          |
GROUP                 !
ATOM C29  CTL2  -0.18 !          |              |
ATOM H9R  HAL2   0.09 !   H9R ---C29---H9S
ATOM H9S  HAL2   0.09 !          |              |
GROUP                 !
ATOM C210 CTL2  -0.18 !          |
ATOM H10R HAL2   0.09 !   H10R---C210--H10S     |
ATOM H10S HAL2   0.09 !          |
GROUP                 !
ATOM C211 CTL2  -0.18 !          |              |
ATOM H11R HAL2   0.09 !   H11R---C211--H11S
ATOM H11S HAL2   0.09 !          |              |
GROUP                 !
ATOM C212 CTL2  -0.18 !          |
ATOM H12R HAL2   0.09 !   H12R---C212--H12S     |
ATOM H12S HAL2   0.09 !          |
GROUP                 !
ATOM C213 CTL1  -0.09 !          |         H16R |
ATOM H13R HAL1   0.09 !   H13R---C213--   /
ATOM C216 CTL3  -0.27 !          |     | /
ATOM H16R HAL3   0.09 !          |    C216-H16S |
ATOM H16S HAL3   0.09 !          |     |
ATOM H16T HAL3   0.09 !          |     |        |
GROUP                 !          |    H16T
ATOM C214 CTL2  -0.18 !          |              |
ATOM H14R HAL2   0.09 !   H14R---C214--H14S
ATOM H14S HAL2   0.09 !          |
GROUP                 !
ATOM C215 CTL3  -0.27 !          |              |
ATOM H15R HAL3   0.09 !   H15R---C215--H15S
ATOM H15S HAL3   0.09 !          |              |
ATOM H15T HAL3   0.09 !         H15T            |
GROUP                 !
ATOM C33  CTL2  -0.18 !                         |
ATOM H3X  HAL2   0.09 !                  H3X ---C33---H3Y
ATOM H3Y  HAL2   0.09 !                         |
GROUP                 !
ATOM C34  CTL2  -0.18 !                         |
ATOM H4X  HAL2   0.09 !                  H4X ---C34---H4Y
ATOM H4Y  HAL2   0.09 !                         |
GROUP                 !
ATOM C35  CTL2  -0.18 !                         |
ATOM H5X  HAL2   0.09 !                  H5X ---C35---H5Y
ATOM H5Y  HAL2   0.09 !                         |
GROUP                 !
ATOM C36  CTL2  -0.18 !                         |
ATOM H6X  HAL2   0.09 !                  H6X ---C36---H6Y
ATOM H6Y  HAL2   0.09 !                         |
GROUP                 !
ATOM C37  CTL2  -0.18 !                         |
ATOM H7X  HAL2   0.09 !                  H7X ---C37---H7Y
ATOM H7Y  HAL2   0.09 !                         |
GROUP                 !
ATOM C38  CTL2  -0.18 !                         |
ATOM H8X  HAL2   0.09 !                  H8X ---C38---H8Y
ATOM H8Y  HAL2   0.09 !                         |
GROUP                 !
ATOM C39  CTL2  -0.18 !                         |
ATOM H9X  HAL2   0.09 !                  H9X ---C39---H9Y
ATOM H9Y  HAL2   0.09 !                         |
GROUP                 !
ATOM C310 CTL2  -0.18 !                         |
ATOM H10X HAL2   0.09 !                  H10X---C310--H10Y
ATOM H10Y HAL2   0.09 !                         |
GROUP                 !
ATOM C311 CTL2  -0.18 !                         |
ATOM H11X HAL2   0.09 !                  H11X---C311--H11Y
ATOM H11Y HAL2   0.09 !                         |
GROUP                 !
ATOM C312 CTL2  -0.18 !                         |
ATOM H12X HAL2   0.09 !                  H12X---C312--H12Y
ATOM H12Y HAL2   0.09 !                         |
GROUP                 !
ATOM C313 CTL2  -0.18 !                         |
ATOM H13X HAL2   0.09 !                  H13X---C313--H13Y
ATOM H13Y HAL2   0.09 !                         |
GROUP                 !
ATOM C314 CTL2  -0.18 !                         |
ATOM H14X HAL2   0.09 !                  H14X---C314--H14Y
ATOM H14Y HAL2   0.09 !                         |
GROUP                 !
ATOM C315 CTL2  -0.18 !                         |
ATOM H15X HAL2   0.09 !                  H15X---C315--H15Y
ATOM H15Y HAL2   0.09 !                         |
GROUP
ATOM C316 CTL3  -0.27 !                         |
ATOM H16X HAL3   0.09 !                  H16X---C316--H16Y
ATOM H16Y HAL3   0.09 !                         |
ATOM H16Z HAL3   0.09 !                         H16Z

! Polar Head
BOND  N    C13       N    C14       N    C15
BOND  C13  H13A      C13  H13B      C13  H13C
BOND  C14  H14A      C14  H14B      C14  H14C
BOND  C15  H15A      C15  H15B      C15  H15C
BOND  N    C12
BOND  C12  H12A      C12  H12B      C12  C11
BOND  C11  H11A      C11  H11B      C11  O12
BOND  O12  P         P    O11       P    O13       P    O14
! Glycerol Backbone
BOND  C1   HA        C1    HB       C1   C2        C1   O11
BOND  C2   HS        C2    C3       C2   O21
BOND  C3   HX        C3    HY       C3   O31
! Chain #2
BOND  O21  C21
BOND  C21  C22
DOUBLE C21  O22
BOND  C22  H2R       C22  H2S       C22  C23
BOND  C23  H3R       C23  H3S       C23  C24
BOND  C24  H4R       C24  H4S       C24  C25
BOND  C25  H5R       C25  H5S       C25  C26
BOND  C26  H6R       C26  H6S       C26  C27
BOND  C27  H7R       C27  H7S       C27  C28
BOND  C28  H8R       C28  H8S       C28  C29
BOND  C29  H9R       C29  H9S       C29  C210
BOND  C210 H10R      C210 H10S      C210 C211
BOND  C211 H11R      C211 H11S      C211 C212
BOND  C212 H12R      C212 H12S      C212 C213
BOND  C213 H13R      C213 C214      C213 C216
BOND  C214 H14R      C214 H14S      C214 C215
BOND  C215 H15R      C215 H15S      C215 H15T
BOND  C216 H16R      C216 H16S      C216 H16T
! Chain #3
BOND  O31  C31
BOND  C31  C32
DOUBLE  C31  O32
BOND  C32  H2X       C32  H2Y       C32  C33
BOND  C33  H3X       C33  H3Y       C33  C34
BOND  C34  H4X       C34  H4Y       C34  C35
BOND  C35  H5X       C35  H5Y       C35  C36
BOND  C36  H6X       C36  H6Y       C36  C37
BOND  C37  H7X       C37  H7Y       C37  C38
BOND  C38  H8X       C38  H8Y       C38  C39
BOND  C39  H9X       C39  H9Y       C39  C310
BOND  C310 H10X      C310 H10Y      C310 C311
BOND  C311 H11X      C311 H11Y      C311 C312
BOND  C312 H12X      C312 H12Y      C312 C313
BOND  C313 H13X      C313 H13Y      C313 C314
BOND  C314 H14X      C314 H14Y      C314 C315
BOND  C315 H15X      C315 H15Y      C315 C316
BOND  C316 H16X      C316 H16Y      C316 H16Z

IMPR C21 O21 C22 O22   C31 O31 C32 O32

! Polar head (angle names from Sundaralingam)
IC  C13      C12      *N       C14        1.4986  109.57 -117.57  108.22   1.5036
IC  C13      C12      *N       C15        1.4986  109.57  122.26  110.67   1.4962
IC  C12      N        C13      H13A       1.5219  109.57  -58.72  109.75   1.0871
IC  H13A     N        *C13     H13B       1.0871  109.75 -118.81  110.83   1.0820
IC  H13A     N        *C13     H13C       1.0871  109.75  119.91  111.44   1.0814
IC  C12      N        C14      H14A       1.5219  108.22 -179.31  113.48   1.0744
IC  H14A     N        *C14     H14B       1.0744  113.48 -123.19  110.19   1.0931
IC  H14A     N        *C14     H14C       1.0744  113.48  123.74  111.00   1.0937
IC  C12      N        C15      H15A       1.5219  110.67   58.91  109.51   1.0858
IC  H15A     N        *C15     H15B       1.0858  109.51 -118.98  111.11   1.0814
IC  H15A     N        *C15     H15C       1.0858  109.51  119.51  111.16   1.0818
IC  C13      N        C12      C11        1.4986  109.57  178.93  116.88   1.5425
IC  C11      N        *C12     H12A       1.5425  116.88 -117.42  107.96   1.0965
IC  H12A     N        *C12     H12B       1.0965  107.96 -115.97  111.68   1.0789
IC  N        C12      C11      O12        1.5219  116.88 -127.52  108.64   1.4237
IC  O12      C12      *C11     H11A       1.4237  108.64 -118.39  109.12   1.1130
IC  H11A     C12      *C11     H11B       1.1130  109.12 -118.52  112.97   1.1135
IC  C12      C11      O12      P          1.5425  108.64   66.90  118.56   1.5886
IC  C11      O12      P        O11        1.4237  118.56  168.27  103.37   1.5792
IC  O11      O12      *P       O13        1.5792  103.37 -117.26  107.63   1.4799
IC  O11      O12      *P       O14        1.5792  103.37  117.20  106.92   1.4816
IC  O12      P        O11      C1         1.5886  103.37  -77.01  119.29   1.4296
IC  P        O11      C1       C2         1.5792  119.29  160.43  110.41   1.5496
IC  C2       O11      *C1      HA         1.5496  110.41 -120.06  112.26   1.1171
IC  HA       O11      *C1      HB         1.1171  112.26 -120.40  109.19   1.1138
IC  O11      C1       C2       C3         1.4296  110.41  167.56  111.03   1.5582
IC  C3       C1       *C2      O21        1.5582  111.03  120.44  108.01   1.4403
IC  C3       C1       *C2      HS         1.5582  111.03 -118.45  106.70   1.1169
IC  C1       C2       O21      C21        1.5496  108.01  148.33  115.52   1.3189
IC  C2       O21      C21      C22        1.4403  115.52  175.70  109.23   1.5286
IC  C22      O21      *C21     O22        1.5286  109.23 -178.63  126.61   1.2175
IC  O21      C21      C22      C23        1.3189  109.23  -99.82  111.48   1.5468
IC  C23      C21      *C22     H2R        1.5468  111.48 -120.76  107.02   1.1085
IC  H2R      C21      *C22     H2S        1.1085  107.02 -117.31  108.89   1.1094
IC  C1       C2       C3       O31        1.5496  111.03  179.48  112.60   1.4445
IC  O31      C2       *C3      HX         1.4445  112.60 -118.92  106.84   1.1128
IC  HX       C2       *C3      HY         1.1128  106.84 -115.38  109.45   1.1146
IC  C2       C3       O31      C31        1.5582  112.60   81.03  114.27   1.3336
IC  C3       O31      C31      C32        1.4445  114.27 -169.76  109.04   1.5290
IC  C32      O31      *C31     O32        1.5290  109.04 -179.56  125.43   1.2165
IC  O31      C31      C32      C33        1.3336  109.04  160.63  111.77   1.5456
IC  C33      C31      *C32     H2X        1.5456  111.77 -120.59  107.48   1.1099
IC  H2X      C31      *C32     H2Y        1.1099  107.48 -117.62  108.22   1.1077
IC  C21      C22      C23      C24        1.5286  111.48  175.67  113.17   1.5383
IC  C24      C22      *C23     H3R        1.5383  113.17 -119.65  108.68   1.1155
IC  H3R      C22      *C23     H3S        1.1155  108.68 -117.23  110.01   1.1125
IC  C22      C23      C24      C25        1.5468  113.17   66.59  114.72   1.5394
IC  C25      C23      *C24     H4R        1.5394  114.72 -121.25  108.04   1.1140
IC  H4R      C23      *C24     H4S        1.1140  108.04 -116.12  109.11   1.1123
IC  C23      C24      C25      C26        1.5383  114.72   69.42  114.75   1.5391
IC  C26      C24      *C25     H5R        1.5391  114.75 -122.72  109.12   1.1120
IC  H5R      C24      *C25     H5S        1.1120  109.12 -116.30  108.62   1.1138
IC  C24      C25      C26      C27        1.5394  114.75   69.72  113.46   1.5370
IC  C27      C25      *C26     H6R        1.5370  113.46 -123.65  110.28   1.1112
IC  H6R      C25      *C26     H6S        1.1112  110.28 -116.85  107.92   1.1144
IC  C25      C26      C27      C28        1.5391  113.46  172.95  112.59   1.5348
IC  C28      C26      *C27     H7R        1.5348  112.59 -120.32  108.58   1.1136
IC  H7R      C26      *C27     H7S        1.1136  108.58 -117.66  109.96   1.1118
IC  C26      C27      C28      C29        1.5370  112.59 -173.27  113.00   1.5357
IC  C29      C27      *C28     H8R        1.5357  113.00 -122.19  109.32   1.1121
IC  H8R      C27      *C28     H8S        1.1121  109.32 -117.24  108.73   1.1137
IC  C27      C28      C29      C210       1.5348  113.00  176.28  112.16   1.5344
IC  C210     C28      *C29     H9R        1.5344  112.16 -120.39  108.77   1.1135
IC  H9R      C28      *C29     H9S        1.1135  108.77 -117.63  109.66   1.1124
IC  C28      C29      C210     C211       1.5357  112.16 -174.64  113.49   1.5346
IC  C211     C29      *C210    H10R       1.5346  113.49 -122.02  109.31   1.1129
IC  H10R     C29      *C210    H10S       1.1129  109.31 -117.28  108.41   1.1132
IC  C29      C210     C211     C212       1.5344  113.49  177.49  111.98   1.5375
IC  C212     C210     *C211    H11R       1.5375  111.98  121.93  108.87   1.1119
IC  H11R     C210     *C211    H11S       1.1119  108.87  117.46  109.00   1.1131
IC  C210     C211     C212     C213       1.5346  111.98 -173.74  114.51   1.5459
IC  C213     C211     *C212    H12R       1.5459  114.51  120.32  108.00   1.1135
IC  H12R     C211     *C212    H12S       1.1135  108.00  116.82  109.51   1.1118
IC  C211     C212     C213     C214       1.5375  114.51  170.84  110.09   1.5459
IC  C214     C212     *C213    C216       1.5459  110.09  124.58  111.66   1.5405
IC  C214     C212     *C213    H13R       1.5459  110.09 -116.82  107.51   1.1157
IC  C212     C213     C216     H16R       1.5459  111.66   58.39  110.82   1.1093
IC  H16R     C213     *C216    H16S       1.1093  110.82  119.62  110.87   1.1093
IC  H16R     C213     *C216    H16T       1.1093  110.82 -120.19  110.19   1.1103
IC  C212     C213     C214     C215       1.5459  110.09 -169.57  114.25   1.5336
IC  C215     C213     *C214    H14R       1.5336  114.25 -122.75  108.61   1.1124
IC  H14R     C213     *C214    H14S       1.1124  108.61 -116.39  108.16   1.1139
IC  C213     C214     C215     H15R       1.5459  114.25  -64.65  111.03   1.1103
IC  H15R     C214     *C215    H15S       1.1103  111.03 -119.78  110.31   1.1114
IC  H15R     C214     *C215    H15T       1.1103  111.03  120.44  110.46   1.1111
IC  C31      C32      C33      C34        1.5290  111.77 -178.93  113.64   1.5371
IC  C34      C32      *C33     H3X        1.5371  113.64  121.01  109.04   1.1155
IC  H3X      C32      *C33     H3Y        1.1155  109.04  117.21  109.48   1.1143
IC  C32      C33      C34      C35        1.5456  113.64   61.50  113.56   1.5362
IC  C35      C33      *C34     H4X        1.5362  113.56 -122.64  109.65   1.1123
IC  H4X      C33      *C34     H4Y        1.1123  109.65 -117.03  108.09   1.1142
IC  C33      C34      C35      C36        1.5371  113.56  170.33  112.77   1.5354
IC  C36      C34      *C35     H5X        1.5354  112.77 -120.88  108.88   1.1140
IC  H5X      C34      *C35     H5Y        1.1140  108.88 -117.46  109.60   1.1123
IC  C34      C35      C36      C37        1.5362  112.77  178.46  112.41   1.5346
IC  C37      C35      *C36     H6X        1.5346  112.41 -121.39  109.31   1.1129
IC  H6X      C35      *C36     H6Y        1.1129  109.31 -117.53  108.92   1.1132
IC  C35      C36      C37      C38        1.5354  112.41  176.67  113.02   1.5352
IC  C38      C36      *C37     H7X        1.5352  113.02 -121.25  109.02   1.1134
IC  H7X      C36      *C37     H7Y        1.1134  109.02 -117.16  108.88   1.1127
IC  C36      C37      C38      C39        1.5346  113.02  179.36  112.24   1.5347
IC  C39      C37      *C38     H8X        1.5347  112.24 -121.30  109.26   1.1129
IC  H8X      C37      *C38     H8Y        1.1129  109.26 -117.57  109.08   1.1131
IC  C37      C38      C39      C310       1.5352  112.24  178.52  113.30   1.5355
IC  C310     C38      *C39     H9X        1.5355  113.30 -121.51  109.01   1.1132
IC  H9X      C38      *C39     H9Y        1.1132  109.01 -117.00  108.79   1.1115
IC  C38      C39      C310     C311       1.5347  113.30  178.34  112.20   1.5362
IC  C311     C39      *C310    H10X       1.5362  112.20 -121.62  109.28   1.1124
IC  H10X     C39      *C310    H10Y       1.1124  109.28 -117.51  108.86   1.1131
IC  C39      C310     C311     C312       1.5355  112.20  171.79  114.09   1.5369
IC  C312     C310     *C311    H11X       1.5369  114.09  122.43  109.22   1.1118
IC  H11X     C310     *C311    H11Y       1.1118  109.22  116.95  108.38   1.1141
IC  C310     C311     C312     C313       1.5362  114.09   64.87  114.08   1.5361
IC  C313     C311     *C312    H12X       1.5361  114.08 -122.46  109.18   1.1128
IC  H12X     C311     *C312    H12Y       1.1128  109.18 -116.83  108.36   1.1140
IC  C311     C312     C313     C314       1.5369  114.08  175.84  112.01   1.5370
IC  C314     C312     *C313    H13X       1.5370  112.01  120.92  109.45   1.1123
IC  H13X     C312     *C313    H13Y       1.1123  109.45  117.68  108.91   1.1124
IC  C312     C313     C314     C315       1.5361  112.01  175.17  114.12   1.5371
IC  C315     C313     *C314    H14X       1.5371  114.12  122.11  108.94   1.1131
IC  H14X     C313     *C314    H14Y       1.1131  108.94  116.83  108.52   1.1138
IC  C313     C314     C315     C316       1.5370  114.12   61.76  114.55   1.5315
IC  C316     C314     *C315    H15X       1.5315  114.55 -122.36  108.72   1.1139
IC  H15X     C314     *C315    H15Y       1.1139  108.72 -116.17  108.20   1.1146
IC  C314     C315     C316     H16X       1.5371  114.55  -64.22  110.63   1.1104
IC  H16X     C315     *C316    H16Y       1.1104  110.63 -119.80  110.55   1.1111
IC  H16X     C315     *C316    H16Z       1.1104  110.63  120.16  110.51   1.1113
PATCHING FIRST NONE LAST NONE

RESI PAIPC       0.00 ! 12-methyl tetradecanoic acid and palmitic acid with PC headgroup
!
! Polar Head and glycerol backbone
GROUP                 !          H15B
ATOM N    NTL   -0.60 !            |
ATOM C13  CTL5  -0.35 !      H15A-C15-H15C
ATOM H13A HL     0.25 !            |
ATOM H13B HL     0.25 !    H13B    |    H14A
ATOM H13C HL     0.25 !      |     |     |
ATOM C14  CTL5  -0.35 !H13A-C13----N----C14-H14B     (+)
ATOM H14A HL     0.25 !      |     |     |
ATOM H14B HL     0.25 !    H13C    |    H14C
ATOM H14C HL     0.25 !            |
ATOM C15  CTL5  -0.35 !            |
ATOM H15A HL     0.25 !            |    alpha6
ATOM H15B HL     0.25 !            |
ATOM H15C HL     0.25 !            |
ATOM C12  CTL2  -0.10 !     H12A--C12---H12B
ATOM H12A HL     0.25 !            |
ATOM H12B HL     0.25 !            |
GROUP                 !                  alpha5
ATOM C11  CTL2  -0.08 !            |
ATOM H11A HAL2   0.09 !     H11A--C11---H11B
ATOM H11B HAL2   0.09 !            |     alpha4
ATOM P    PL     1.50 !   (-) O13  O12
ATOM O13  O2L   -0.78 !         \ /      alpha3
ATOM O14  O2L   -0.78 !          P (+)
ATOM O11  OSLP  -0.57 !         / \      alpha2
ATOM O12  OSLP  -0.57 !   (-) O14  O11
ATOM C1   CTL2  -0.08 !            |     alpha1
ATOM HA   HAL2   0.09 !       HA---C1---HB
ATOM HB   HAL2   0.09 !            |     theta1
GROUP                 !            |
ATOM C2   CTL1   0.17 !       HS---C2- - - - - - -
ATOM HS   HAL1   0.09 !            | beta1        |
ATOM O21  OSL   -0.49 !       O22  O21          theta3
ATOM C21  CL     0.90 !        \\ /  beta2        |
ATOM O22  OBL   -0.63 !          C21
ATOM C22  CTL2  -0.22 !          |   beta3        |
ATOM H2R  HAL2   0.09 !   H2R---C22---H2S
ATOM H2S  HAL2   0.09 !          |                |
GROUP                 !              beta4
ATOM C3   CTL2   0.08 !          |                |
ATOM HX   HAL2   0.09 !                      HX---C3---HY
ATOM HY   HAL2   0.09 !          |                |   gamma1
ATOM O31  OSL   -0.49 !                      O32  O31
ATOM C31  CL     0.90 !          |            \\ /    gamma2
ATOM O32  OBL   -0.63 !                         C31
ATOM C32  CTL2  -0.22 !          |              |     gamma3
ATOM H2X  HAL2   0.09 !                  H2X---C32---H2Y
ATOM H2Y  HAL2   0.09 !          |              |
GROUP                 !                               gamma4
ATOM C23  CTL2  -0.18 !          |              |
ATOM H3R  HAL2   0.09 !   H3R ---C23---H3S
ATOM H3S  HAL2   0.09 !          |              |
GROUP                 !
ATOM C24  CTL2  -0.18 !          |
ATOM H4R  HAL2   0.09 !   H4R ---C24---H4S      |
ATOM H4S  HAL2   0.09 !          |
GROUP                 !
ATOM C25  CTL2  -0.18 !          |              |
ATOM H5R  HAL2   0.09 !   H5R ---C25---H5S
ATOM H5S  HAL2   0.09 !          |              |
GROUP                 !
ATOM C26  CTL2  -0.18 !          |
ATOM H6R  HAL2   0.09 !   H6R ---C26---H6S      |
ATOM H6S  HAL2   0.09 !          |
GROUP                 !
ATOM C27  CTL2  -0.18 !          |              |
ATOM H7R  HAL2   0.09 !   H7R ---C27---H7S
ATOM H7S  HAL2   0.09 !          |              |
GROUP                 !
ATOM C28  CTL2  -0.18 !          |
ATOM H8R  HAL2   0.09 !   H8R ---C28---H8S      |
ATOM H8S  HAL2   0.09 !          |
GROUP                 !
ATOM C29  CTL2  -0.18 !          |              |
ATOM H9R  HAL2   0.09 !   H9R ---C29---H9S
ATOM H9S  HAL2   0.09 !          |              |
GROUP                 !
ATOM C210 CTL2  -0.18 !          |
ATOM H10R HAL2   0.09 !   H10R---C210--H10S     |
ATOM H10S HAL2   0.09 !          |
GROUP                 !
ATOM C211 CTL2  -0.18 !          |              |
ATOM H11R HAL2   0.09 !   H11R---C211--H11S
ATOM H11S HAL2   0.09 !          |              |
GROUP                 !
ATOM C212 CTL1  -0.09 !          |         H15R |
ATOM H12R HAL1   0.09 !   H12R---C212--   /
ATOM C215 CTL3  -0.27 !          |     | /
ATOM H15R HAL3   0.09 !          |    C215-H15S |
ATOM H15S HAL3   0.09 !          |     |
ATOM H15T HAL3   0.09 !          |     |        |
GROUP                 !          |    H15T
ATOM C213 CTL2  -0.18 !          |              |
ATOM H13R HAL2   0.09 !   H13R---C213--H13S
ATOM H13S HAL2   0.09 !          |
GROUP                 !
ATOM C214 CTL3  -0.27 !          |              |
ATOM H14R HAL3   0.09 !   H14R---C214--H14S
ATOM H14S HAL3   0.09 !          |              |
ATOM H14T HAL3   0.09 !         H14T            |
GROUP                 !
ATOM C33  CTL2  -0.18 !                         |
ATOM H3X  HAL2   0.09 !                  H3X ---C33---H3Y
ATOM H3Y  HAL2   0.09 !                         |
GROUP                 !
ATOM C34  CTL2  -0.18 !                         |
ATOM H4X  HAL2   0.09 !                  H4X ---C34---H4Y
ATOM H4Y  HAL2   0.09 !                         |
GROUP                 !
ATOM C35  CTL2  -0.18 !                         |
ATOM H5X  HAL2   0.09 !                  H5X ---C35---H5Y
ATOM H5Y  HAL2   0.09 !                         |
GROUP                 !
ATOM C36  CTL2  -0.18 !                         |
ATOM H6X  HAL2   0.09 !                  H6X ---C36---H6Y
ATOM H6Y  HAL2   0.09 !                         |
GROUP                 !
ATOM C37  CTL2  -0.18 !                         |
ATOM H7X  HAL2   0.09 !                  H7X ---C37---H7Y
ATOM H7Y  HAL2   0.09 !                         |
GROUP                 !
ATOM C38  CTL2  -0.18 !                         |
ATOM H8X  HAL2   0.09 !                  H8X ---C38---H8Y
ATOM H8Y  HAL2   0.09 !                         |
GROUP                 !
ATOM C39  CTL2  -0.18 !                         |
ATOM H9X  HAL2   0.09 !                  H9X ---C39---H9Y
ATOM H9Y  HAL2   0.09 !                         |
GROUP                 !
ATOM C310 CTL2  -0.18 !                         |
ATOM H10X HAL2   0.09 !                  H10X---C310--H10Y
ATOM H10Y HAL2   0.09 !                         |
GROUP                 !
ATOM C311 CTL2  -0.18 !                         |
ATOM H11X HAL2   0.09 !                  H11X---C311--H11Y
ATOM H11Y HAL2   0.09 !                         |
GROUP                 !
ATOM C312 CTL2  -0.18 !                         |
ATOM H12X HAL2   0.09 !                  H12X---C312--H12Y
ATOM H12Y HAL2   0.09 !                         |
GROUP                 !
ATOM C313 CTL2  -0.18 !                         |
ATOM H13X HAL2   0.09 !                  H13X---C313--H13Y
ATOM H13Y HAL2   0.09 !                         |
GROUP                 !
ATOM C314 CTL2  -0.18 !                         |
ATOM H14X HAL2   0.09 !                  H14X---C314--H14Y
ATOM H14Y HAL2   0.09 !                         |
GROUP                 !
ATOM C315 CTL2  -0.18 !                         |
ATOM H15X HAL2   0.09 !                  H15X---C315--H15Y
ATOM H15Y HAL2   0.09 !                         |
GROUP
ATOM C316 CTL3  -0.27 !                         |
ATOM H16X HAL3   0.09 !                  H16X---C316--H16Y
ATOM H16Y HAL3   0.09 !                         |
ATOM H16Z HAL3   0.09 !                         H16Z

! Polar Head
BOND  N    C13       N    C14       N    C15
BOND  C13  H13A      C13  H13B      C13  H13C
BOND  C14  H14A      C14  H14B      C14  H14C
BOND  C15  H15A      C15  H15B      C15  H15C
BOND  N    C12
BOND  C12  H12A      C12  H12B      C12  C11
BOND  C11  H11A      C11  H11B      C11  O12
BOND  O12  P         P    O11       P    O13       P    O14
! Glycerol Backbone
BOND  C1   HA        C1    HB       C1   C2        C1   O11
BOND  C2   HS        C2    C3       C2   O21
BOND  C3   HX        C3    HY       C3   O31
! Chain #2
BOND  O21  C21
BOND  C21  C22
DOUBLE C21  O22
BOND  C22  H2R       C22  H2S       C22  C23
BOND  C23  H3R       C23  H3S       C23  C24
BOND  C24  H4R       C24  H4S       C24  C25
BOND  C25  H5R       C25  H5S       C25  C26
BOND  C26  H6R       C26  H6S       C26  C27
BOND  C27  H7R       C27  H7S       C27  C28
BOND  C28  H8R       C28  H8S       C28  C29
BOND  C29  H9R       C29  H9S       C29  C210
BOND  C210 H10R      C210 H10S      C210 C211
BOND  C211 H11R      C211 H11S      C211 C212
BOND  C212 H12R      C212 C213      C212 C215
BOND  C213 H13R      C213 H13S      C213 C214
BOND  C214 H14R      C214 H14S      C214 H14T
BOND  C215 H15R      C215 H15S      C215 H15T
! Chain #3
BOND  O31  C31
BOND  C31  C32
DOUBLE  C31  O32
BOND  C32  H2X       C32  H2Y       C32  C33
BOND  C33  H3X       C33  H3Y       C33  C34
BOND  C34  H4X       C34  H4Y       C34  C35
BOND  C35  H5X       C35  H5Y       C35  C36
BOND  C36  H6X       C36  H6Y       C36  C37
BOND  C37  H7X       C37  H7Y       C37  C38
BOND  C38  H8X       C38  H8Y       C38  C39
BOND  C39  H9X       C39  H9Y       C39  C310
BOND  C310 H10X      C310 H10Y      C310 C311
BOND  C311 H11X      C311 H11Y      C311 C312
BOND  C312 H12X      C312 H12Y      C312 C313
BOND  C313 H13X      C313 H13Y      C313 C314
BOND  C314 H14X      C314 H14Y      C314 C315
BOND  C315 H15X      C315 H15Y      C315 C316
BOND  C316 H16X      C316 H16Y      C316 H16Z

IMPR C21 O21 C22 O22   C31 O31 C32 O32

! Polar head (angle names from Sundaralingam)
IC  C13      C12      *N       C14        1.4985  109.88 -117.67  108.23   1.5030
IC  C13      C12      *N       C15        1.4985  109.88  122.38  110.63   1.4967
IC  C12      N        C13      H13A       1.5226  109.88  -58.35  109.85   1.0868
IC  H13A     N        *C13     H13B       1.0868  109.85 -118.85  110.78   1.0824
IC  H13A     N        *C13     H13C       1.0868  109.85  120.00  111.42   1.0812
IC  C12      N        C14      H14A       1.5226  108.23 -178.42  113.53   1.0745
IC  H14A     N        *C14     H14B       1.0745  113.53 -123.48  110.36   1.0919
IC  H14A     N        *C14     H14C       1.0745  113.53  123.52  110.92   1.0946
IC  C12      N        C15      H15A       1.5226  110.63   58.53  109.50   1.0859
IC  H15A     N        *C15     H15B       1.0859  109.50 -119.18  111.21   1.0815
IC  H15A     N        *C15     H15C       1.0859  109.50  119.13  111.09   1.0815
IC  C13      N        C12      C11        1.4985  109.88 -179.37  116.77   1.5442
IC  C11      N        *C12     H12A       1.5442  116.77 -117.87  108.17   1.0964
IC  H12A     N        *C12     H12B       1.0964  108.17 -116.11  111.60   1.0791
IC  N        C12      C11      O12        1.5226  116.77 -128.37  109.08   1.4247
IC  O12      C12      *C11     H11A       1.4247  109.08 -118.57  108.89   1.1126
IC  H11A     C12      *C11     H11B       1.1126  108.89 -118.23  112.93   1.1134
IC  C12      C11      O12      P          1.5442  109.08   65.88  118.02   1.5893
IC  C11      O12      P        O11        1.4247  118.02  165.61  104.14   1.5799
IC  O11      O12      *P       O13        1.5799  104.14 -117.48  107.85   1.4815
IC  O11      O12      *P       O14        1.5799  104.14  117.50  106.65   1.4813
IC  O12      P        O11      C1         1.5893  104.14  -89.30  120.92   1.4314
IC  P        O11      C1       C2         1.5799  120.92  130.36  111.38   1.5503
IC  C2       O11      *C1      HA         1.5503  111.38 -121.02  113.52   1.1180
IC  HA       O11      *C1      HB         1.1180  113.52 -119.54  108.53   1.1120
IC  O11      C1       C2       C3         1.4314  111.38  172.67  110.33   1.5563
IC  C3       C1       *C2      O21        1.5563  110.33  120.56  108.51   1.4399
IC  C3       C1       *C2      HS         1.5563  110.33 -117.93  106.72   1.1165
IC  C1       C2       O21      C21        1.5503  108.51  144.38  114.65   1.3204
IC  C2       O21      C21      C22        1.4399  114.65  177.30  109.37   1.5275
IC  C22      O21      *C21     O22        1.5275  109.37 -179.55  126.64   1.2176
IC  O21      C21      C22      C23        1.3204  109.37  -67.05  112.15   1.5464
IC  C23      C21      *C22     H2R        1.5464  112.15 -121.19  106.67   1.1085
IC  H2R      C21      *C22     H2S        1.1085  106.67 -116.85  108.13   1.1093
IC  C1       C2       C3       O31        1.5503  110.33  168.30  112.20   1.4443
IC  O31      C2       *C3      HX         1.4443  112.20 -120.48  106.98   1.1149
IC  HX       C2       *C3      HY         1.1149  106.98 -116.55  107.59   1.1149
IC  C2       C3       O31      C31        1.5563  112.20  176.72  113.26   1.3279
IC  C3       O31      C31      C32        1.4443  113.26  174.58  109.72   1.5266
IC  C32      O31      *C31     O32        1.5266  109.72 -177.98  125.32   1.2181
IC  O31      C31      C32      C33        1.3279  109.72  100.40  112.28   1.5443
IC  C33      C31      *C32     H2X        1.5443  112.28 -122.32  108.47   1.1093
IC  H2X      C31      *C32     H2Y        1.1093  108.47 -117.11  107.25   1.1097
IC  C21      C22      C23      C24        1.5275  112.15 -174.75  113.04   1.5376
IC  C24      C22      *C23     H3R        1.5376  113.04 -120.28  108.33   1.1154
IC  H3R      C22      *C23     H3S        1.1154  108.33 -117.23  110.20   1.1121
IC  C22      C23      C24      C25        1.5464  113.04   73.01  114.47   1.5410
IC  C25      C23      *C24     H4R        1.5410  114.47 -121.53  108.05   1.1136
IC  H4R      C23      *C24     H4S        1.1136  108.05 -116.07  109.01   1.1120
IC  C23      C24      C25      C26        1.5376  114.47   72.23  114.82   1.5401
IC  C26      C24      *C25     H5R        1.5401  114.82 -122.69  109.16   1.1119
IC  H5R      C24      *C25     H5S        1.1119  109.16 -116.50  108.60   1.1138
IC  C24      C25      C26      C27        1.5410  114.82   69.10  113.28   1.5363
IC  C27      C25      *C26     H6R        1.5363  113.28 -123.19  110.07   1.1112
IC  H6R      C25      *C26     H6S        1.1112  110.07 -117.05  108.35   1.1139
IC  C25      C26      C27      C28        1.5401  113.28  175.20  113.02   1.5366
IC  C28      C26      *C27     H7R        1.5366  113.02 -120.89  108.92   1.1133
IC  H7R      C26      *C27     H7S        1.1133  108.92 -117.06  109.31   1.1093
IC  C26      C27      C28      C29        1.5363  113.02  179.56  113.36   1.5384
IC  C29      C27      *C28     H8R        1.5384  113.36 -123.66  110.63   1.1108
IC  H8R      C27      *C28     H8S        1.1108  110.63 -116.79  107.13   1.1150
IC  C27      C28      C29      C210       1.5366  113.36  -96.61  115.78   1.5435
IC  C210     C28      *C29     H9R        1.5435  115.78 -119.04  107.56   1.1152
IC  H9R      C28      *C29     H9S        1.1152  107.56 -115.95  109.52   1.1119
IC  C28      C29      C210     C211       1.5384  115.78   65.71  115.55   1.5413
IC  C211     C29      *C210    H10R       1.5413  115.55 -125.19  109.41   1.1100
IC  H10R     C29      *C210    H10S       1.1100  109.41 -115.36  106.73   1.1155
IC  C29      C210     C211     C212       1.5435  115.55  -95.19  115.26   1.5487
IC  C212     C210     *C211    H11R       1.5487  115.26  123.36  108.36   1.1109
IC  H11R     C210     *C211    H11S       1.1109  108.36  115.96  109.04   1.1133
IC  C210     C211     C212     C213       1.5413  115.26  164.18  110.51   1.5465
IC  C213     C211     *C212    C215       1.5465  110.51  124.56  111.02   1.5427
IC  C213     C211     *C212    H12R       1.5465  110.51 -116.35  108.16   1.1141
IC  C211     C212     C213     C215       1.5487  110.51  124.15   34.09   2.5570
IC  C215     C212     *C213    C214       2.5570   34.09   65.52  114.01   1.5339
IC  C215     C212     *C213    H13R       2.5570   34.09  -57.23  108.82   1.1108
IC  H13R     C212     *C213    H13S       1.1108  108.82 -116.46  108.27   1.1140
IC  C212     C213     C215     H15R       1.5465   34.09    6.94  145.00   1.1101
IC  H15R     C213     *C215    H15S       1.1101  145.00  122.70   89.87   1.1089
IC  H15R     C213     *C215    H15T       1.1101  145.00 -129.02   93.24   1.1110
IC  C212     C213     C214     H14R       1.5465  114.01   53.60  110.26   1.1093
IC  H14R     C213     *C214    H14S       1.1093  110.26 -120.45  111.14   1.1108
IC  H14R     C213     *C214    H14T       1.1093  110.26  119.18  110.56   1.1114
IC  C31      C32      C33      C34        1.5266  112.28  175.39  113.04   1.5376
IC  C34      C32      *C33     H3X        1.5376  113.04  120.82  109.03   1.1152
IC  H3X      C32      *C33     H3Y        1.1152  109.03  117.83  109.92   1.1146
IC  C32      C33      C34      C35        1.5443  113.04   53.98  113.27   1.5357
IC  C35      C33      *C34     H4X        1.5357  113.27 -121.98  109.75   1.1128
IC  H4X      C33      *C34     H4Y        1.1128  109.75 -117.09  108.22   1.1140
IC  C33      C34      C35      C36        1.5376  113.27  164.96  113.20   1.5347
IC  C36      C34      *C35     H5X        1.5347  113.20 -120.17  108.61   1.1145
IC  H5X      C34      *C35     H5Y        1.1145  108.61 -117.52  109.75   1.1128
IC  C34      C35      C36      C37        1.5357  113.20  179.72  111.91   1.5346
IC  C37      C35      *C36     H6X        1.5346  111.91 -122.35  110.26   1.1120
IC  H6X      C35      *C36     H6Y        1.1120  110.26 -117.59  108.20   1.1138
IC  C35      C36      C37      C38        1.5347  111.91  162.27  113.29   1.5346
IC  C38      C36      *C37     H7X        1.5346  113.29 -119.64  108.24   1.1146
IC  H7X      C36      *C37     H7Y        1.1146  108.24 -117.08  109.66   1.1114
IC  C36      C37      C38      C39        1.5346  113.29 -174.10  112.10   1.5353
IC  C39      C37      *C38     H8X        1.5353  112.10 -123.01  110.36   1.1117
IC  H8X      C37      *C38     H8Y        1.1117  110.36 -117.50  107.99   1.1142
IC  C37      C38      C39      C310       1.5346  112.10  162.64  113.08   1.5356
IC  C310     C38      *C39     H9X        1.5356  113.08 -119.24  108.08   1.1145
IC  H9X      C38      *C39     H9Y        1.1145  108.08 -117.13  109.92   1.1119
IC  C38      C39      C310     C311       1.5353  113.08 -172.32  112.32   1.5362
IC  C311     C39      *C310    H10X       1.5362  112.32 -123.15  110.12   1.1115
IC  H10X     C39      *C310    H10Y       1.1115  110.12 -117.38  108.11   1.1141
IC  C39      C310     C311     C312       1.5356  112.32  163.75  113.58   1.5369
IC  C312     C310     *C311    H11X       1.5369  113.58 -119.13  107.94   1.1147
IC  H11X     C310     *C311    H11Y       1.1147  107.94 -116.93  109.88   1.1118
IC  C310     C311     C312     C313       1.5362  113.58   70.88  114.20   1.5352
IC  C313     C311     *C312    H12X       1.5352  114.20 -122.60  109.03   1.1130
IC  H12X     C311     *C312    H12Y       1.1130  109.03 -116.75  108.55   1.1139
IC  C311     C312     C313     C314       1.5369  114.20 -179.02  111.84   1.5372
IC  C314     C312     *C313    H13X       1.5372  111.84  121.01  109.65   1.1122
IC  H13X     C312     *C313    H13Y       1.1122  109.65  117.64  108.67   1.1122
IC  C312     C313     C314     C315       1.5352  111.84 -179.10  114.07   1.5366
IC  C315     C313     *C314    H14X       1.5366  114.07  122.07  109.14   1.1130
IC  H14X     C313     *C314    H14Y       1.1130  109.14  116.76  108.27   1.1139
IC  C313     C314     C315     C316       1.5372  114.07   67.58  114.30   1.5322
IC  C316     C314     *C315    H15X       1.5322  114.30 -122.73  108.89   1.1136
IC  H15X     C314     *C315    H15Y       1.1136  108.89 -116.32  108.14   1.1151
IC  C314     C315     C316     H16X       1.5366  114.30  -63.09  110.89   1.1105
IC  H16X     C315     *C316    H16Y       1.1105  110.89 -120.02  110.50   1.1110
IC  H16X     C315     *C316    H16Z       1.1105  110.89  120.20  110.38   1.1113
PATCHING FIRST NONE LAST NONE

RESI MAIPC       0.00 ! 12-methyl tetradecanoic acid and myristic acid with PC headgroup
!
! Polar Head and glycerol backbone
GROUP                 !          H15B
ATOM N    NTL   -0.60 !            |
ATOM C13  CTL5  -0.35 !      H15A-C15-H15C
ATOM H13A HL     0.25 !            |
ATOM H13B HL     0.25 !    H13B    |    H14A
ATOM H13C HL     0.25 !      |     |     |
ATOM C14  CTL5  -0.35 !H13A-C13----N----C14-H14B     (+)
ATOM H14A HL     0.25 !      |     |     |
ATOM H14B HL     0.25 !    H13C    |    H14C
ATOM H14C HL     0.25 !            |
ATOM C15  CTL5  -0.35 !            |
ATOM H15A HL     0.25 !            |    alpha6
ATOM H15B HL     0.25 !            |
ATOM H15C HL     0.25 !            |
ATOM C12  CTL2  -0.10 !     H12A--C12---H12B
ATOM H12A HL     0.25 !            |
ATOM H12B HL     0.25 !            |
GROUP                 !                  alpha5
ATOM C11  CTL2  -0.08 !            |
ATOM H11A HAL2   0.09 !     H11A--C11---H11B
ATOM H11B HAL2   0.09 !            |     alpha4
ATOM P    PL     1.50 !   (-) O13  O12
ATOM O13  O2L   -0.78 !         \ /      alpha3
ATOM O14  O2L   -0.78 !          P (+)
ATOM O11  OSLP  -0.57 !         / \      alpha2
ATOM O12  OSLP  -0.57 !   (-) O14  O11
ATOM C1   CTL2  -0.08 !            |     alpha1
ATOM HA   HAL2   0.09 !       HA---C1---HB
ATOM HB   HAL2   0.09 !            |     theta1
GROUP                 !            |
ATOM C2   CTL1   0.17 !       HS---C2- - - - - - -
ATOM HS   HAL1   0.09 !            | beta1        |
ATOM O21  OSL   -0.49 !       O22  O21          theta3
ATOM C21  CL     0.90 !        \\ /  beta2        |
ATOM O22  OBL   -0.63 !          C21
ATOM C22  CTL2  -0.22 !          |   beta3        |
ATOM H2R  HAL2   0.09 !   H2R---C22---H2S
ATOM H2S  HAL2   0.09 !          |                |
GROUP                 !              beta4
ATOM C3   CTL2   0.08 !          |                |
ATOM HX   HAL2   0.09 !                      HX---C3---HY
ATOM HY   HAL2   0.09 !          |                |   gamma1
ATOM O31  OSL   -0.49 !                      O32  O31
ATOM C31  CL     0.90 !          |            \\ /    gamma2
ATOM O32  OBL   -0.63 !                         C31
ATOM C32  CTL2  -0.22 !          |              |     gamma3
ATOM H2X  HAL2   0.09 !                  H2X---C32---H2Y
ATOM H2Y  HAL2   0.09 !          |              |
GROUP                 !                               gamma4
ATOM C23  CTL2  -0.18 !          |              |
ATOM H3R  HAL2   0.09 !   H3R ---C23---H3S
ATOM H3S  HAL2   0.09 !          |              |
GROUP                 !
ATOM C24  CTL2  -0.18 !          |
ATOM H4R  HAL2   0.09 !   H4R ---C24---H4S      |
ATOM H4S  HAL2   0.09 !          |
GROUP                 !
ATOM C25  CTL2  -0.18 !          |              |
ATOM H5R  HAL2   0.09 !   H5R ---C25---H5S
ATOM H5S  HAL2   0.09 !          |              |
GROUP                 !
ATOM C26  CTL2  -0.18 !          |
ATOM H6R  HAL2   0.09 !   H6R ---C26---H6S      |
ATOM H6S  HAL2   0.09 !          |
GROUP                 !
ATOM C27  CTL2  -0.18 !          |              |
ATOM H7R  HAL2   0.09 !   H7R ---C27---H7S
ATOM H7S  HAL2   0.09 !          |              |
GROUP                 !
ATOM C28  CTL2  -0.18 !          |
ATOM H8R  HAL2   0.09 !   H8R ---C28---H8S      |
ATOM H8S  HAL2   0.09 !          |
GROUP                 !
ATOM C29  CTL2  -0.18 !          |              |
ATOM H9R  HAL2   0.09 !   H9R ---C29---H9S
ATOM H9S  HAL2   0.09 !          |              |
GROUP                 !
ATOM C210 CTL2  -0.18 !          |
ATOM H10R HAL2   0.09 !   H10R---C210--H10S     |
ATOM H10S HAL2   0.09 !          |
GROUP                 !
ATOM C211 CTL2  -0.18 !          |              |
ATOM H11R HAL2   0.09 !   H11R---C211--H11S
ATOM H11S HAL2   0.09 !          |              |
GROUP                 !
ATOM C212 CTL1  -0.09 !          |         H15R |
ATOM H12R HAL1   0.09 !   H12R---C212--   /
ATOM C215 CTL3  -0.27 !          |     | /
ATOM H15R HAL3   0.09 !          |    C215-H15S |
ATOM H15S HAL3   0.09 !          |     |
ATOM H15T HAL3   0.09 !          |     |        |
GROUP                 !          |    H15T
ATOM C213 CTL2  -0.18 !          |              |
ATOM H13R HAL2   0.09 !   H13R---C213--H13S
ATOM H13S HAL2   0.09 !          |
GROUP                 !
ATOM C214 CTL3  -0.27 !          |              |
ATOM H14R HAL3   0.09 !   H14R---C214--H14S
ATOM H14S HAL3   0.09 !          |              |
ATOM H14T HAL3   0.09 !         H14T            |
GROUP                 !
ATOM C33  CTL2  -0.18 !                         |
ATOM H3X  HAL2   0.09 !                  H3X ---C33---H3Y
ATOM H3Y  HAL2   0.09 !                         |
GROUP                 !
ATOM C34  CTL2  -0.18 !                         |
ATOM H4X  HAL2   0.09 !                  H4X ---C34---H4Y
ATOM H4Y  HAL2   0.09 !                         |
GROUP                 !
ATOM C35  CTL2  -0.18 !                         |
ATOM H5X  HAL2   0.09 !                  H5X ---C35---H5Y
ATOM H5Y  HAL2   0.09 !                         |
GROUP                 !
ATOM C36  CTL2  -0.18 !                         |
ATOM H6X  HAL2   0.09 !                  H6X ---C36---H6Y
ATOM H6Y  HAL2   0.09 !                         |
GROUP                 !
ATOM C37  CTL2  -0.18 !                         |
ATOM H7X  HAL2   0.09 !                  H7X ---C37---H7Y
ATOM H7Y  HAL2   0.09 !                         |
GROUP                 !
ATOM C38  CTL2  -0.18 !                         |
ATOM H8X  HAL2   0.09 !                  H8X ---C38---H8Y
ATOM H8Y  HAL2   0.09 !                         |
GROUP                 !
ATOM C39  CTL2  -0.18 !                         |
ATOM H9X  HAL2   0.09 !                  H9X ---C39---H9Y
ATOM H9Y  HAL2   0.09 !                         |
GROUP                 !
ATOM C310 CTL2  -0.18 !                         |
ATOM H10X HAL2   0.09 !                  H10X---C310--H10Y
ATOM H10Y HAL2   0.09 !                         |
GROUP                 !
ATOM C311 CTL2  -0.18 !                         |
ATOM H11X HAL2   0.09 !                  H11X---C311--H11Y
ATOM H11Y HAL2   0.09 !                         |
GROUP                 !
ATOM C312 CTL2  -0.18 !                         |
ATOM H12X HAL2   0.09 !                  H12X---C312--H12Y
ATOM H12Y HAL2   0.09 !                         |
GROUP                 !
ATOM C313 CTL2  -0.18 !                         |
ATOM H13X HAL2   0.09 !                  H13X---C313--H13Y
ATOM H13Y HAL2   0.09 !                         |
GROUP                 !
ATOM C314 CTL3  -0.27 !                         |
ATOM H14X HAL3   0.09 !                  H14X---C314--H14Y
ATOM H14Y HAL3   0.09 !                         |
ATOM H14Z HAL3   0.09 !                         H14Z

! Polar Head
BOND  N    C13       N    C14       N    C15
BOND  C13  H13A      C13  H13B      C13  H13C
BOND  C14  H14A      C14  H14B      C14  H14C
BOND  C15  H15A      C15  H15B      C15  H15C
BOND  N    C12
BOND  C12  H12A      C12  H12B      C12  C11
BOND  C11  H11A      C11  H11B      C11  O12
BOND  O12  P         P    O11       P    O13       P    O14
! Glycerol Backbone
BOND  C1   HA        C1    HB       C1   C2        C1   O11
BOND  C2   HS        C2    C3       C2   O21
BOND  C3   HX        C3    HY       C3   O31
! Chain #2
BOND  O21  C21
BOND  C21  C22
DOUBLE C21  O22
BOND  C22  H2R       C22  H2S       C22  C23
BOND  C23  H3R       C23  H3S       C23  C24
BOND  C24  H4R       C24  H4S       C24  C25
BOND  C25  H5R       C25  H5S       C25  C26
BOND  C26  H6R       C26  H6S       C26  C27
BOND  C27  H7R       C27  H7S       C27  C28
BOND  C28  H8R       C28  H8S       C28  C29
BOND  C29  H9R       C29  H9S       C29  C210
BOND  C210 H10R      C210 H10S      C210 C211
BOND  C211 H11R      C211 H11S      C211 C212
BOND  C212 H12R      C212 C213      C212 C215
BOND  C213 H13R      C213 H13S      C213 C214
BOND  C214 H14R      C214 H14S      C214 H14T
BOND  C215 H15R      C215 H15S      C215 H15T
! Chain #3
BOND  O31  C31
BOND  C31  C32
DOUBLE  C31  O32
BOND  C32  H2X       C32  H2Y       C32  C33
BOND  C33  H3X       C33  H3Y       C33  C34
BOND  C34  H4X       C34  H4Y       C34  C35
BOND  C35  H5X       C35  H5Y       C35  C36
BOND  C36  H6X       C36  H6Y       C36  C37
BOND  C37  H7X       C37  H7Y       C37  C38
BOND  C38  H8X       C38  H8Y       C38  C39
BOND  C39  H9X       C39  H9Y       C39  C310
BOND  C310 H10X      C310 H10Y      C310 C311
BOND  C311 H11X      C311 H11Y      C311 C312
BOND  C312 H12X      C312 H12Y      C312 C313
BOND  C313 H13X      C313 H13Y      C313 C314
BOND  C314 H14X      C314 H14Y      C314 H14Z

IMPR C21 O21 C22 O22   C31 O31 C32 O32

! Polar head (angle names from Sundaralingam)
IC C13    C12    *N     C14    1.4977  109.76 -117.35  108.14   1.5027
IC C13    C12    *N     C15    1.4977  109.76  122.83  110.65   1.4953
IC C12    N      C13    H13A   1.5234  109.76  -58.20  109.63   1.0879
IC H13A   N      *C13   H13B   1.0879  109.63 -118.63  110.88   1.0821
IC H13A   N      *C13   H13C   1.0879  109.63  119.78  111.58   1.0810
IC C12    N      C14    H14A   1.5234  108.14 -178.85  113.94   1.0739
IC H14A   N      *C14   H14B   1.0739  113.94 -123.80  110.35   1.0933
IC H14A   N      *C14   H14C   1.0739  113.94  123.94  111.04   1.0955
IC C12    N      C15    H15A   1.5234  110.65   58.28  109.35   1.0868
IC H15A   N      *C15   H15B   1.0868  109.35 -119.04  111.31   1.0812
IC H15A   N      *C15   H15C   1.0868  109.35  119.05  111.13   1.0813
IC C13    N      C12    C11    1.4977  109.76  179.44  116.91   1.5438
IC C11    N      *C12   H12A   1.5438  116.91 -117.61  108.17   1.0972
IC H12A   N      *C12   H12B   1.0972  108.17 -116.02  111.83   1.0787
IC N      C12    C11    O12    1.5234  116.91 -127.58  108.84   1.4249
IC O12    C12    *C11   H11A   1.4249  108.84 -118.47  109.01   1.1128
IC H11A   C12    *C11   H11B   1.1128  109.01 -118.39  113.02   1.1135
IC C12    C11    O12    P      1.5438  108.84   65.93  118.15   1.5894
IC C11    O12    P      O11    1.4249  118.15  166.63  104.29   1.5784
IC O11    O12    *P     O13    1.5784  104.29 -118.38  107.71   1.4804
IC O11    O12    *P     O14    1.5784  104.29  117.25  106.45   1.4817
IC O12    P      O11    C1     1.5894  104.29 -107.38  121.74   1.4308
IC P      O11    C1     C2     1.5784  121.74  131.98  111.51   1.5510
IC C2     O11    *C1    HA     1.5510  111.51 -120.49  113.46   1.1176
IC HA     O11    *C1    HB     1.1176  113.46 -119.77  108.77   1.1122
IC O11    C1     C2     C3     1.4308  111.51  175.42  110.00   1.5574
IC C3     C1     *C2    O21    1.5574  110.00  121.11  108.48   1.4410
IC C3     C1     *C2    HS     1.5574  110.00 -117.62  106.73   1.1166
IC C1     C2     O21    C21    1.5510  108.48  145.04  114.43   1.3209
IC C2     O21    C21    C22    1.4410  114.43  179.80  109.39   1.5280
IC C22    O21    *C21   O22    1.5280  109.39  179.74  126.64   1.2169
IC O21    C21    C22    C23    1.3209  109.39  -67.84  112.26   1.5462
IC C23    C21    *C22   H2R    1.5462  112.26 -121.28  106.69   1.1085
IC H2R    C21    *C22   H2S    1.1085  106.69 -116.77  107.90   1.1093
IC C1     C2     C3     O31    1.5510  110.00  164.12  112.50   1.4443
IC O31    C2     *C3    HX     1.4443  112.50 -120.23  107.27   1.1140
IC HX     C2     *C3    HY     1.1140  107.27 -116.23  107.12   1.1157
IC C2     C3     O31    C31    1.5574  112.50  171.18  113.30   1.3281
IC C3     O31    C31    C32    1.4443  113.30  172.65  109.66   1.5265
IC C32    O31    *C31   O32    1.5265  109.66 -176.72  125.32   1.2176
IC O31    C31    C32    C33    1.3281  109.66  118.29  112.92   1.5439
IC C33    C31    *C32   H2X    1.5439  112.92 -122.74  108.69   1.1092
IC H2X    C31    *C32   H2Y    1.1092  108.69 -117.30  106.71   1.1101
IC C21    C22    C23    C24    1.5280  112.26 -178.01  113.07   1.5375
IC C24    C22    *C23   H3R    1.5375  113.07 -120.13  108.37   1.1155
IC H3R    C22    *C23   H3S    1.1155  108.37 -117.16  109.92   1.1121
IC C22    C23    C24    C25    1.5462  113.07   72.04  114.47   1.5401
IC C25    C23    *C24   H4R    1.5401  114.47 -121.44  107.98   1.1136
IC H4R    C23    *C24   H4S    1.1136  107.98 -116.06  109.08   1.1119
IC C23    C24    C25    C26    1.5375  114.47   72.07  114.75   1.5399
IC C26    C24    *C25   H5R    1.5399  114.75 -122.59  109.09   1.1122
IC H5R    C24    *C25   H5S    1.1122  109.09 -116.42  108.63   1.1138
IC C24    C25    C26    C27    1.5401  114.75   69.41  113.42   1.5375
IC C27    C25    *C26   H6R    1.5375  113.42 -123.61  110.17   1.1112
IC H6R    C25    *C26   H6S    1.1112  110.17 -116.81  108.04   1.1144
IC C25    C26    C27    C28    1.5399  113.42  175.01  112.75   1.5366
IC C28    C26    *C27   H7R    1.5366  112.75 -120.37  108.41   1.1131
IC H7R    C26    *C27   H7S    1.1131  108.41 -117.31  109.76   1.1100
IC C26    C27    C28    C29    1.5375  112.75 -170.66  113.89   1.5396
IC C29    C27    *C28   H8R    1.5396  113.89 -124.54  110.37   1.1112
IC H8R    C27    *C28   H8S    1.1112  110.37 -116.46  107.16   1.1152
IC C27    C28    C29    C210   1.5366  113.89  -94.88  115.55   1.5409
IC C210   C28    *C29   H9R    1.5409  115.55 -118.30  107.09   1.1161
IC H9R    C28    *C29   H9S    1.1161  107.09 -116.01  110.08   1.1114
IC C28    C29    C210   C211   1.5396  115.55   71.26  115.51   1.5429
IC C211   C29    *C210  H10R   1.5429  115.51 -124.74  109.78   1.1124
IC H10R   C29    *C210  H10S   1.1124  109.78 -115.43  107.14   1.1152
IC C29    C210   C211   C212   1.5409  115.51 -113.00  113.55   1.5944
IC C212   C210   *C211  H11R   1.5944  113.55  124.78  110.23   1.1102
IC H11R   C210   *C211  H11S   1.1102  110.23  115.57  106.28   1.1164
IC C210   C211   C212   C213   1.5944  129.45  134.05  112.60   1.5516
IC C213   C211   *C212  C215   1.5516  112.60  121.91  112.35   1.5453
IC C213   C211   *C212  H12R   1.5516  112.60 -119.57  108.53   1.1145
IC C211   C212   C213   C214   1.6033  112.60  -70.19  115.90   1.5355
IC C214   C212   *C213  H13R   1.5355  115.90 -120.66  107.62   1.1147
IC H13R   C212   *C213  H13S   1.1147  107.62 -115.55  108.33   1.1128
IC C212   C213   C214   H14R   1.5516  115.90  -54.93  110.48   1.1107
IC H14R   C213   *C214  H14S   1.1107  110.48 -119.77  110.23   1.1115
IC H14R   C213   *C214  H14T   1.1107  110.48  120.66  110.97   1.1105
IC C213   C214   C215   H15R   1.6033  112.35 -177.11  110.41   1.1106
IC H15R   C214   *C215  H15S   1.1106  110.41  119.94  109.73   1.1102
IC H15R   C214   *C215  H15T   1.1106  110.41 -119.78  111.42   1.1093
IC C31    C32    C33    C34    1.5265  112.92  174.13  112.74   1.5375
IC C34    C32    *C33   H3X    1.5375  112.74  121.12  109.25   1.1147
IC H3X    C32    *C33   H3Y    1.1147  109.25  117.83  109.77   1.1147
IC C32    C33    C34    C35    1.5439  112.74   54.96  113.41   1.5363
IC C35    C33    *C34   H4X    1.5363  113.41 -121.93  109.71   1.1131
IC H4X    C33    *C34   H4Y    1.1131  109.71 -117.16  108.14   1.1144
IC C33    C34    C35    C36    1.5375  113.41  164.07  112.78   1.5344
IC C36    C34    *C35   H5X    1.5344  112.78 -119.88  108.50   1.1143
IC H5X    C34    *C35   H5Y    1.1143  108.50 -117.54  110.02   1.1123
IC C34    C35    C36    C37    1.5363  112.78 -178.38  112.60   1.5352
IC C37    C35    *C36   H6X    1.5352  112.60 -122.96  110.39   1.1117
IC H6X    C35    *C36   H6Y    1.1117  110.39 -117.16  107.71   1.1142
IC C35    C36    C37    C38    1.5344  112.60  155.96  112.41   1.5346
IC C38    C36    *C37   H7X    1.5346  112.41 -119.11  108.31   1.1145
IC H7X    C36    *C37   H7Y    1.1145  108.31 -117.37  109.92   1.1116
IC C36    C37    C38    C39    1.5352  112.41 -175.46  113.04   1.5394
IC C39    C37    *C38   H8X    1.5394  113.04 -123.81  110.27   1.1121
IC H8X    C37    *C38   H8Y    1.1121  110.27 -117.16  107.60   1.1155
IC C37    C38    C39    C310   1.5346  113.04  155.31  113.10   1.5857
IC C310   C38    *C39   H9X    1.5857  113.10 -118.74  106.59   1.1160
IC H9X    C38    *C39   H9Y    1.1160  106.59 -116.27  110.13   1.1104
IC C38    C39    C310   C311   1.5394  113.10 -175.46  113.04   1.5394 
IC C311   C39    *C310  H10X   1.6440  128.44 -123.81  110.27   1.1121 
IC H10X   C39    *C310  H10Y   1.1359   80.14 -117.16  107.60   1.1155 
IC C39    C310   C311   C312   1.5857  128.44  155.31  113.10   1.5857
IC C312   C310   *C311  H11X   1.5875  125.90 -118.74  106.59   1.1160
IC H11X   C310   *C311  H11Y   1.1333   75.11 -116.27  110.13   1.1104
IC C310   C311   C312   C313   1.6440  125.90 -175.46  114.86   1.5415
IC C313   C311   *C312  H12X   1.5415  114.86 -123.19  109.95   1.1116
IC H12X   C311   *C312  H12Y   1.1116  109.95 -117.26  108.16   1.1146
IC C311   C312   C313   C314   1.5875  114.86  155.34  112.59   1.5359
IC C314   C312   *C313  H13X   1.5359  112.59  120.46  109.45   1.1137
IC H13X   C312   *C313  H13Y   1.1137  109.45  117.68  109.07   1.1125
IC C312   C313   C314   H14X   1.5375  114.65 -175.80  110.72   1.1112
IC H14X   C313   *C314  H14Y   1.1112  110.72 -119.94  110.43   1.1115
IC H14X   C313   *C314  H14Z   1.1112  110.72  120.13  110.53   1.1108
PATCHING FIRST NONE LAST NONE

RESI AIPC        0.00 ! 13-methyl tetradecanoic acid and 12-methyl tetradecanoic acid with PC headgroup
!
! Polar Head and glycerol backbone
GROUP                 !          H15B
ATOM N    NTL   -0.60 !            |
ATOM C13  CTL5  -0.35 !      H15A-C15-H15C
ATOM H13A HL     0.25 !            |
ATOM H13B HL     0.25 !    H13B    |    H14A
ATOM H13C HL     0.25 !      |     |     |
ATOM C14  CTL5  -0.35 !H13A-C13----N----C14-H14B     (+)
ATOM H14A HL     0.25 !      |     |     |
ATOM H14B HL     0.25 !    H13C    |    H14C
ATOM H14C HL     0.25 !            |
ATOM C15  CTL5  -0.35 !            |
ATOM H15A HL     0.25 !            |    alpha6
ATOM H15B HL     0.25 !            |
ATOM H15C HL     0.25 !            |
ATOM C12  CTL2  -0.10 !     H12A--C12---H12B
ATOM H12A HL     0.25 !            |
ATOM H12B HL     0.25 !            |
GROUP                 !                  alpha5
ATOM C11  CTL2  -0.08 !            |
ATOM H11A HAL2   0.09 !     H11A--C11---H11B
ATOM H11B HAL2   0.09 !            |     alpha4
ATOM P    PL     1.50 !   (-) O13  O12
ATOM O13  O2L   -0.78 !         \ /      alpha3
ATOM O14  O2L   -0.78 !          P (+)
ATOM O11  OSLP  -0.57 !         / \      alpha2
ATOM O12  OSLP  -0.57 !   (-) O14  O11
ATOM C1   CTL2  -0.08 !            |     alpha1
ATOM HA   HAL2   0.09 !       HA---C1---HB
ATOM HB   HAL2   0.09 !            |     theta1
GROUP                 !            |
ATOM C2   CTL1   0.17 !       HS---C2- - - - - - -
ATOM HS   HAL1   0.09 !            | beta1        |
ATOM O21  OSL   -0.49 !       O22  O21          theta3
ATOM C21  CL     0.90 !        \\ /  beta2        |
ATOM O22  OBL   -0.63 !          C21
ATOM C22  CTL2  -0.22 !          |   beta3        |
ATOM H2R  HAL2   0.09 !   H2R---C22---H2S
ATOM H2S  HAL2   0.09 !          |                |
GROUP                 !              beta4
ATOM C3   CTL2   0.08 !          |                |
ATOM HX   HAL2   0.09 !                      HX---C3---HY
ATOM HY   HAL2   0.09 !          |                |   gamma1
ATOM O31  OSL   -0.49 !                      O32  O31
ATOM C31  CL     0.90 !          |            \\ /    gamma2
ATOM O32  OBL   -0.63 !                         C31
ATOM C32  CTL2  -0.22 !          |              |     gamma3
ATOM H2X  HAL2   0.09 !                  H2X---C32---H2Y
ATOM H2Y  HAL2   0.09 !          |              |
GROUP                 !                               gamma4
ATOM C23  CTL2  -0.18 !          |              |
ATOM H3R  HAL2   0.09 !   H3R ---C23---H3S
ATOM H3S  HAL2   0.09 !          |              |
GROUP                 !
ATOM C24  CTL2  -0.18 !          |
ATOM H4R  HAL2   0.09 !   H4R ---C24---H4S      |
ATOM H4S  HAL2   0.09 !          |
GROUP                 !
ATOM C25  CTL2  -0.18 !          |              |
ATOM H5R  HAL2   0.09 !   H5R ---C25---H5S
ATOM H5S  HAL2   0.09 !          |              |
GROUP                 !
ATOM C26  CTL2  -0.18 !          |
ATOM H6R  HAL2   0.09 !   H6R ---C26---H6S      |
ATOM H6S  HAL2   0.09 !          |
GROUP                 !
ATOM C27  CTL2  -0.18 !          |              |
ATOM H7R  HAL2   0.09 !   H7R ---C27---H7S
ATOM H7S  HAL2   0.09 !          |              |
GROUP                 !
ATOM C28  CTL2  -0.18 !          |
ATOM H8R  HAL2   0.09 !   H8R ---C28---H8S      |
ATOM H8S  HAL2   0.09 !          |
GROUP                 !
ATOM C29  CTL2  -0.18 !          |              |
ATOM H9R  HAL2   0.09 !   H9R ---C29---H9S
ATOM H9S  HAL2   0.09 !          |              |
GROUP                 !
ATOM C210 CTL2  -0.18 !          |
ATOM H10R HAL2   0.09 !   H10R---C210--H10S     |
ATOM H10S HAL2   0.09 !          |
GROUP                 !
ATOM C211 CTL2  -0.18 !          |              |
ATOM H11R HAL2   0.09 !   H11R---C211--H11S
ATOM H11S HAL2   0.09 !          |              |
GROUP                 !
ATOM C212 CTL2  -0.18 !          |
ATOM H12R HAL2   0.09 !   H12R---C212--H12S     |
ATOM H12S HAL2   0.09 !          |
GROUP                 !
ATOM C213 CTL1  -0.09 !          |              |
ATOM H13R HAL1   0.09 !   H13R---C213--   H15R
ATOM C215 CTL3  -0.27 !          |     | /
ATOM H15R HAL3   0.09 !          |   C215--H15S |
ATOM H15S HAL3   0.09 !          |     |
ATOM H15T HAL3   0.09 !          |     |        |
GROUP                 !          |    H15T
ATOM C214 CTL3  -0.27 !          |              |
ATOM H14R HAL3   0.09 !   H14R---C214--H14S
ATOM H14S HAL3   0.09 !          |              |
ATOM H14T HAL3   0.09 !         H14T            |
GROUP                 !
ATOM C33  CTL2  -0.18 !                         |              
ATOM H3X  HAL2   0.09 !                  H3X ---C33---H3Y
ATOM H3Y  HAL2   0.09 !                         |              
GROUP                 !               
ATOM C34  CTL2  -0.18 !                         |
ATOM H4X  HAL2   0.09 !                  H4X ---C34---H4Y      
ATOM H4Y  HAL2   0.09 !                         |
GROUP                 !               
ATOM C35  CTL2  -0.18 !                         |              
ATOM H5X  HAL2   0.09 !                  H5X ---C35---H5Y
ATOM H5Y  HAL2   0.09 !                         |              
GROUP                 !               
ATOM C36  CTL2  -0.18 !                         |
ATOM H6X  HAL2   0.09 !                  H6X ---C36---H6Y      
ATOM H6Y  HAL2   0.09 !                         |
GROUP                 !               
ATOM C37  CTL2  -0.18 !                         |              
ATOM H7X  HAL2   0.09 !                  H7X ---C37---H7Y
ATOM H7Y  HAL2   0.09 !                         |              
GROUP                 !               
ATOM C38  CTL2  -0.18 !                         |
ATOM H8X  HAL2   0.09 !                  H8X ---C38---H8Y      
ATOM H8Y  HAL2   0.09 !                         |
GROUP                 !               
ATOM C39  CTL2  -0.18 !                         |              
ATOM H9X  HAL2   0.09 !                  H9X ---C39---H9Y
ATOM H9Y  HAL2   0.09 !                         |              
GROUP                 !               
ATOM C310 CTL2  -0.18 !                         |
ATOM H10X HAL2   0.09 !                  H10X---C310--H10Y     
ATOM H10Y HAL2   0.09 !                         |
GROUP                 !               
ATOM C311 CTL2  -0.18 !                         |              
ATOM H11X HAL2   0.09 !                  H11X---C311--H11Y
ATOM H11Y HAL2   0.09 !                         |              
GROUP                 !               
ATOM C312 CTL1  -0.09 !                         |         H15X 
ATOM H12X HAL1   0.09 !                  H12X---C312--   /
ATOM C315 CTL3  -0.27 !                         |     | /
ATOM H15X HAL3   0.09 !                         |    C315-H15Y 
ATOM H15Y HAL3   0.09 !                         |     |
ATOM H15Z HAL3   0.09 !                         |     |        
GROUP                 !                         |    H15Z
ATOM C313 CTL2  -0.18 !                         |              
ATOM H13X HAL2   0.09 !                  H13X---C313--H13S
ATOM H13Y HAL2   0.09 !                         |
GROUP                 !               
ATOM C314 CTL3  -0.27 !                         |              
ATOM H14X HAL3   0.09 !                  H14x---C314--H14S
ATOM H14Y HAL3   0.09 !                         |              
ATOM H14Z HAL3   0.09 !                        H14Z            

! Polar Head
BOND  N    C13       N    C14       N    C15
BOND  C13  H13A      C13  H13B      C13  H13C
BOND  C14  H14A      C14  H14B      C14  H14C
BOND  C15  H15A      C15  H15B      C15  H15C
BOND  N    C12
BOND  C12  H12A      C12  H12B      C12  C11
BOND  C11  H11A      C11  H11B      C11  O12
BOND  O12  P         P    O11       P    O13       P    O14
! Glycerol Backbone
BOND  C1   HA        C1    HB       C1   C2        C1   O11
BOND  C2   HS        C2    C3       C2   O21
BOND  C3   HX        C3    HY       C3   O31
! Chain #2
BOND  O21  C21
BOND  C21  C22
DOUBLE C21  O22
BOND  C22  H2R       C22  H2S       C22  C23
BOND  C23  H3R       C23  H3S       C23  C24
BOND  C24  H4R       C24  H4S       C24  C25
BOND  C25  H5R       C25  H5S       C25  C26
BOND  C26  H6R       C26  H6S       C26  C27
BOND  C27  H7R       C27  H7S       C27  C28
BOND  C28  H8R       C28  H8S       C28  C29
BOND  C29  H9R       C29  H9S       C29  C210
BOND  C210 H10R      C210 H10S      C210 C211
BOND  C211 H11R      C211 H11S      C211 C212
BOND  C212 H12R      C212 H12S      C212 C213
BOND  C213 H13R      C213 C215      C213 C214
BOND  C214 H14R      C214 H14S      C214 H14T
BOND  C215 H15R      C215 H15S      C215 H15T
! Chain #3
BOND  O31  C31
BOND  C31  C32
DOUBLE  C31  O32
BOND  C32  H2X       C32  H2Y       C32  C33
BOND  C33  H3X       C33  H3Y       C33  C34
BOND  C34  H4X       C34  H4Y       C34  C35
BOND  C35  H5X       C35  H5Y       C35  C36
BOND  C36  H6X       C36  H6Y       C36  C37
BOND  C37  H7X       C37  H7Y       C37  C38
BOND  C38  H8X       C38  H8Y       C38  C39
BOND  C39  H9X       C39  H9Y       C39  C310
BOND  C310 H10X      C310 H10Y      C310 C311
BOND  C311 H11X      C311 H11Y      C311 C312
BOND  C312 H12X      C312 C313      C312 C315
BOND  C313 H13X      C313 H13Y      C313 C314
BOND  C314 H14X      C314 H14Y      C314 H14Z
BOND  C315 H15X      C315 H15Y      C315 H15Z

IMPR C21 O21 C22 O22   C31 O31 C32 O32

! Polar head (angle names from Sundaralingam)
IC C13    C12    *N     C14    1.4975  109.65 -117.35  108.18   1.5030
IC C13    C12    *N     C15    1.4975  109.65  122.73  110.54   1.4955
IC C12    N      C13    H13A   1.5218  109.65  -58.54  109.61   1.0881
IC H13A   N      *C13   H13B   1.0881  109.61 -118.65  110.91   1.0819
IC H13A   N      *C13   H13C   1.0881  109.61  119.68  111.54   1.0810
IC C12    N      C14    H14A   1.5218  108.18 -177.50  113.84   1.0741
IC H14A   N      *C14   H14B   1.0741  113.84 -123.78  110.45   1.0927
IC H14A   N      *C14   H14C   1.0741  113.84  123.84  111.11   1.0953
IC C12    N      C15    H15A   1.5218  110.54   58.36  109.41   1.0867
IC H15A   N      *C15   H15B   1.0867  109.41 -118.96  111.25   1.0814
IC H15A   N      *C15   H15C   1.0867  109.41  119.11  111.16   1.0813
IC C13    N      C12    C11    1.4975  109.65  178.75  116.67   1.5421
IC C11    N      *C12   H12A   1.5421  116.67 -117.66  108.24   1.0973
IC H12A   N      *C12   H12B   1.0973  108.24 -116.00  111.90   1.0788
IC N      C12    C11    O12    1.5218  116.67 -128.09  108.54   1.4229
IC O12    C12    *C11   H11A   1.4229  108.54 -118.43  109.15   1.1128
IC H11A   C12    *C11   H11B   1.1128  109.15 -118.56  113.14   1.1135
IC C12    C11    O12    P      1.5421  108.54   65.71  118.57   1.5888
IC C11    O12    P      O11    1.4229  118.57  165.83  103.02   1.5815
IC O11    O12    *P     O13    1.5815  103.02 -117.16  107.52   1.4800
IC O11    O12    *P     O14    1.5815  103.02  117.64  106.67   1.4804
IC O12    P      O11    C1     1.5888  103.02  -65.03  117.00   1.4329
IC P      O11    C1     C2     1.5815  117.00  177.94  110.61   1.5440
IC C2     O11    *C1    HA     1.5440  110.61 -119.76  111.44   1.1162
IC HA     O11    *C1    HB     1.1162  111.44 -121.21  110.89   1.1172
IC O11    C1     C2     C3     1.4329  110.61   56.66  111.41   1.5598
IC C3     C1     *C2    O21    1.5598  111.41  123.27  106.80   1.4386
IC C3     C1     *C2    HS     1.5598  111.41 -118.17  107.31   1.1155
IC C1     C2     O21    C21    1.5440  106.80  172.86  116.04   1.3143
IC C2     O21    C21    C22    1.4386  116.04  170.45  108.50   1.5279
IC C22    O21    *C21   O22    1.5279  108.50  179.35  126.50   1.2177
IC O21    C21    C22    C23    1.3143  108.50  -73.81  111.99   1.5471
IC C23    C21    *C22   H2R    1.5471  111.99 -122.07  107.94   1.1081
IC H2R    C21    *C22   H2S    1.1081  107.94 -117.27  107.60   1.1098
IC C1     C2     C3     O31    1.5440  111.41   66.59  110.61   1.4439
IC O31    C2     *C3    HX     1.4439  110.61 -121.09  106.51   1.1169
IC HX     C2     *C3    HY     1.1169  106.51 -116.62  109.97   1.1114
IC C2     C3     O31    C31    1.5598  110.61 -167.95  113.85   1.3247
IC C3     O31    C31    C32    1.4439  113.85  178.20  109.08   1.5271
IC C32    O31    *C31   O32    1.5271  109.08  179.11  125.88   1.2171
IC O31    C31    C32    C33    1.3247  109.08   88.08  111.58   1.5458
IC C33    C31    *C32   H2X    1.5458  111.58 -122.03  107.83   1.1090
IC H2X    C31    *C32   H2Y    1.1090  107.83 -117.05  107.60   1.1089
IC C21    C22    C23    C24    1.5279  111.99  165.39  113.18   1.5372
IC C24    C22    *C23   H3R    1.5372  113.18 -120.00  109.61   1.1164
IC H3R    C22    *C23   H3S    1.1164  109.61 -117.59  109.40   1.1133
IC C22    C23    C24    C25    1.5471  113.18   56.95  113.80   1.5365
IC C25    C23    *C24   H4R    1.5365  113.80 -121.86  108.70   1.1130
IC H4R    C23    *C24   H4S    1.1130  108.70 -116.69  108.53   1.1137
IC C23    C24    C25    C26    1.5372  113.80  170.70  113.64   1.5385
IC C26    C24    *C25   H5R    1.5385  113.64 -120.74  108.61   1.1138
IC H5R    C24    *C25   H5S    1.1138  108.61 -117.23  109.42   1.1127
IC C24    C25    C26    C27    1.5365  113.64   60.20  114.05   1.5367
IC C27    C25    *C26   H6R    1.5367  114.05 -121.86  108.99   1.1134
IC H6R    C25    *C26   H6S    1.1134  108.99 -116.89  108.53   1.1138
IC C25    C26    C27    C28    1.5385  114.05  176.20  112.34   1.5355
IC C28    C26    *C27   H7R    1.5355  112.34 -121.36  109.33   1.1129
IC H7R    C26    *C27   H7S    1.1129  109.33 -117.84  109.43   1.1127
IC C26    C27    C28    C29    1.5367  112.34  176.30  113.02   1.5353
IC C29    C27    *C28   H8R    1.5353  113.02 -121.00  108.91   1.1133
IC H8R    C27    *C28   H8S    1.1133  108.91 -117.21  109.13   1.1128
IC C27    C28    C29    C210   1.5355  113.02 -179.85  112.36   1.5352
IC C210   C28    *C29   H9R    1.5352  112.36 -121.50  109.37   1.1129
IC H9R    C28    *C29   H9S    1.1129  109.37 -117.52  108.96   1.1133
IC C28    C29    C210   C211   1.5353  112.36  177.09  112.99   1.5359
IC C211   C29    *C210  H10R   1.5359  112.99 -121.11  108.95   1.1135
IC H10R   C29    *C210  H10S   1.1135  108.95 -117.30  109.08   1.1132
IC  C29      C210     C211     C212       1.5374  110.57  169.39  116.20   1.5402
IC  C212     C210     *C211    H11R       1.5402  116.20 -120.80  108.06   1.1138
IC  H11R     C210     *C211    H11S       1.1138  108.06 -115.17  108.42   1.1123
IC  C210     C211     C212     C213       1.5375  116.20   57.50  116.63   1.5442
IC  C213     C211     *C212    H12R       1.5442  116.63  120.68  107.46   1.1139
IC  H12R     C211     *C212    H12S       1.1139  107.46  116.20  109.17   1.1135
IC  C211     C212     C213     C214       1.5402  116.63   52.77  112.96   1.5377
IC  C214     C212     *C213    H13R       1.5377  112.96 -119.17  108.16   1.1154
IC  C212     C213     C214     C215       1.5442  112.96  123.38   34.92   2.5222
IC  C215     C213     *C214    H14R       2.5222   34.92   49.41  110.17   1.1102
IC  H14R     C213     *C214    H14S       1.1102  110.17  119.69  110.58   1.1100
IC  H14R     C213     *C214    H14T       1.1102  110.17 -119.72  110.67   1.1093
IC  C213     C214     C215     H15T       1.5377   34.92 -126.54   90.61   1.1105
IC  H15T     C214     *C215    H15R       1.1105   90.61 -108.46   91.06   1.1105
IC  H15T     C214     *C215    H15S       1.1105   90.61  124.65  145.30   1.1110
IC C31    C32    C33    C34    1.5271  111.58 -176.50  113.53   1.5370
IC C34    C32    *C33   H3X    1.5370  113.53 -121.24  109.04   1.1148
IC H3X    C32    *C33   H3Y    1.1148  109.04 -117.55  109.70   1.1145
IC C32    C33    C34    C35    1.5458  113.53   65.92  113.17   1.5369
IC C35    C33    *C34   H4X    1.5369  113.17 -122.53  109.63   1.1124
IC H4X    C33    *C34   H4Y    1.1124  109.63 -116.83  107.85   1.1132
IC C33    C34    C35    C36    1.5370  113.17  173.97  114.01   1.5376
IC C36    C34    *C35   H5X    1.5376  114.01 -121.80  109.03   1.1135
IC H5X    C34    *C35   H5Y    1.1135  109.03 -117.06  109.02   1.1131
IC C34    C35    C36    C37    1.5369  114.01  -66.39  113.55   1.5357
IC C37    C35    *C36   H6X    1.5357  113.55 -119.96  107.94   1.1144
IC H6X    C35    *C36   H6Y    1.1144  107.94 -116.96  109.76   1.1123
IC C35    C36    C37    C38    1.5376  113.55 -168.87  112.65   1.5348
IC C38    C36    *C37   H7X    1.5348  112.65 -122.05  109.82   1.1121
IC H7X    C36    *C37   H7Y    1.1121  109.82 -117.60  108.70   1.1137
IC C36    C37    C38    C39    1.5357  112.65  177.26  112.52   1.5346
IC C39    C37    *C38   H8X    1.5346  112.52 -120.49  108.62   1.1137
IC H8X    C37    *C38   H8Y    1.1137  108.62 -117.43  109.59   1.1126
IC C37    C38    C39    C310   1.5348  112.52 -173.25  112.63   1.5345
IC C310   C38    *C39   H9X    1.5345  112.63 -122.20  109.44   1.1127
IC H9X    C38    *C39   H9Y    1.1127  109.44 -117.35  108.75   1.1138
IC C38    C39    C310   C311   1.5346  112.63  177.34  112.59   1.5345
IC C311   C39    *C310  H10X   1.5345  112.59 -120.58  108.66   1.1137
IC H10X   C39    *C310  H10Y   1.1137  108.66 -117.39  109.55   1.1127
IC C39    C310   C311   C312   1.5345  112.59 -174.13  112.60   1.5350
IC C312   C310   *C311  H11X   1.5944  113.55  124.78  110.23   1.1102
IC H11X   C310   *C311  H11Y   1.1102  110.23  115.57  106.28   1.1164
IC C310   C311   C312   C313   1.5944  129.45  134.05  112.60   1.5516
IC C313   C311   *C312  C315   1.5516  112.60  121.91  112.35   1.5453
IC C313   C311   *C312  H12X   1.5516  112.60 -119.57  108.53   1.1145
IC C311   C312   C315   H15X   1.6033  112.35 -177.11  110.41   1.1106
IC H15X   C312   *C315  H15Y   1.1106  110.41  119.94  109.73   1.1102
IC H15X   C312   *C315  H15Z   1.1106  110.41 -119.78  111.42   1.1093
IC C311   C312   C313   C314   1.6033  112.60  -70.19  115.90   1.5355
IC C314   C312   *C313  H13X   1.5355  115.90 -120.66  107.62   1.1147
IC H13X   C312   *C313  H13Y   1.1147  107.62 -115.55  108.33   1.1128
IC C312   C313   C314   H14X   1.5516  115.90  -54.93  110.48   1.1107
IC H14X   C313   *C314  H14Y   1.1107  110.48 -119.77  110.23   1.1115
IC H14X   C313   *C314  H14Z   1.1107  110.48  120.66  110.97   1.1105
PATCHING FIRST NONE LAST NONE

RESI PAIPE       0.00 ! 12-methyl tetradecanoic acid and palmitic acid with PE headgroup
!
! Polar Head and glycerol backbone
GROUP                 !
ATOM N     NH3L -0.30 !           HN2
ATOM HN1   HCL   0.33 !            |
ATOM HN2   HCL   0.33 !  (+) HN1---N---HN3
ATOM HN3   HCL   0.33 !            |
ATOM C12   CTL2  0.13 !            |
ATOM H12A  HAL2  0.09 !     H12A--C12---H12B
ATOM H12B  HAL2  0.09 !            |
GROUP                 !            |     alpha5
ATOM C11  CTL2  -0.08 !            |
ATOM H11A HAL2   0.09 !     H11A--C11---H11B
ATOM H11B HAL2   0.09 !            |     alpha4
ATOM P    PL     1.50 !   (-) O13  O12
ATOM O13  O2L   -0.78 !         \ /      alpha3
ATOM O14  O2L   -0.78 !          P (+)
ATOM O11  OSLP  -0.57 !         / \      alpha2
ATOM O12  OSLP  -0.57 !   (-) O14  O11
ATOM C1   CTL2  -0.08 !            |     alpha1
ATOM HA   HAL2   0.09 !       HA---C1---HB
ATOM HB   HAL2   0.09 !            |     theta1
GROUP                 !            |
ATOM C2   CTL1   0.17 !       HS---C2- - - - - - -
ATOM HS   HAL1   0.09 !            | beta1        |
ATOM O21  OSL   -0.49 !       O22  O21          theta3
ATOM C21  CL     0.90 !        \\ /  beta2        |
ATOM O22  OBL   -0.63 !          C21
ATOM C22  CTL2  -0.22 !          |   beta3        |
ATOM H2R  HAL2   0.09 !   H2R---C22---H2S
ATOM H2S  HAL2   0.09 !          |                |
GROUP                 !              beta4
ATOM C3   CTL2   0.08 !          |                |
ATOM HX   HAL2   0.09 !                      HX---C3---HY
ATOM HY   HAL2   0.09 !          |                |   gamma1
ATOM O31  OSL   -0.49 !                      O32  O31
ATOM C31  CL     0.90 !          |            \\ /    gamma2
ATOM O32  OBL   -0.63 !                         C31
ATOM C32  CTL2  -0.22 !          |              |     gamma3
ATOM H2X  HAL2   0.09 !                  H2X---C32---H2Y
ATOM H2Y  HAL2   0.09 !          |              |
GROUP                 !                               gamma4
ATOM C23  CTL2  -0.18 !          |              |
ATOM H3R  HAL2   0.09 !   H3R ---C23---H3S
ATOM H3S  HAL2   0.09 !          |              |
GROUP                 !
ATOM C24  CTL2  -0.18 !          |
ATOM H4R  HAL2   0.09 !   H4R ---C24---H4S      |
ATOM H4S  HAL2   0.09 !          |
GROUP                 !
ATOM C25  CTL2  -0.18 !          |              |
ATOM H5R  HAL2   0.09 !   H5R ---C25---H5S
ATOM H5S  HAL2   0.09 !          |              |
GROUP                 !
ATOM C26  CTL2  -0.18 !          |
ATOM H6R  HAL2   0.09 !   H6R ---C26---H6S      |
ATOM H6S  HAL2   0.09 !          |
GROUP                 !
ATOM C27  CTL2  -0.18 !          |              |
ATOM H7R  HAL2   0.09 !   H7R ---C27---H7S
ATOM H7S  HAL2   0.09 !          |              |
GROUP                 !
ATOM C28  CTL2  -0.18 !          |
ATOM H8R  HAL2   0.09 !   H8R ---C28---H8S      |
ATOM H8S  HAL2   0.09 !          |
GROUP                 !
ATOM C29  CTL2  -0.18 !          |              |
ATOM H9R  HAL2   0.09 !   H9R ---C29---H9S
ATOM H9S  HAL2   0.09 !          |              |
GROUP                 !
ATOM C210 CTL2  -0.18 !          |
ATOM H10R HAL2   0.09 !   H10R---C210--H10S     |
ATOM H10S HAL2   0.09 !          |
GROUP                 !
ATOM C211 CTL2  -0.18 !          |              |
ATOM H11R HAL2   0.09 !   H11R---C211--H11S
ATOM H11S HAL2   0.09 !          |              |
GROUP                 !
ATOM C212 CTL1  -0.09 !          |         H15R |
ATOM H12R HAL1   0.09 !   H12R---C212--   /
ATOM C215 CTL3  -0.27 !          |     | /
ATOM H15R HAL3   0.09 !          |    C215-H15S |
ATOM H15S HAL3   0.09 !          |     |
ATOM H15T HAL3   0.09 !          |     |        |
GROUP                 !          |    H15T
ATOM C213 CTL2  -0.18 !          |              |
ATOM H13R HAL2   0.09 !   H13R---C213--H13S
ATOM H13S HAL2   0.09 !          |
GROUP                 !
ATOM C214 CTL3  -0.27 !          |              |
ATOM H14R HAL3   0.09 !   H14R---C214--H14S
ATOM H14S HAL3   0.09 !          |              |
ATOM H14T HAL3   0.09 !         H14T            |
GROUP                 !
ATOM C33  CTL2  -0.18 !                         |
ATOM H3X  HAL2   0.09 !                  H3X ---C33---H3Y
ATOM H3Y  HAL2   0.09 !                         |
GROUP                 !
ATOM C34  CTL2  -0.18 !                         |
ATOM H4X  HAL2   0.09 !                  H4X ---C34---H4Y
ATOM H4Y  HAL2   0.09 !                         |
GROUP                 !
ATOM C35  CTL2  -0.18 !                         |
ATOM H5X  HAL2   0.09 !                  H5X ---C35---H5Y
ATOM H5Y  HAL2   0.09 !                         |
GROUP                 !
ATOM C36  CTL2  -0.18 !                         |
ATOM H6X  HAL2   0.09 !                  H6X ---C36---H6Y
ATOM H6Y  HAL2   0.09 !                         |
GROUP                 !
ATOM C37  CTL2  -0.18 !                         |
ATOM H7X  HAL2   0.09 !                  H7X ---C37---H7Y
ATOM H7Y  HAL2   0.09 !                         |
GROUP                 !
ATOM C38  CTL2  -0.18 !                         |
ATOM H8X  HAL2   0.09 !                  H8X ---C38---H8Y
ATOM H8Y  HAL2   0.09 !                         |
GROUP                 !
ATOM C39  CTL2  -0.18 !                         |
ATOM H9X  HAL2   0.09 !                  H9X ---C39---H9Y
ATOM H9Y  HAL2   0.09 !                         |
GROUP                 !
ATOM C310 CTL2  -0.18 !                         |
ATOM H10X HAL2   0.09 !                  H10X---C310--H10Y
ATOM H10Y HAL2   0.09 !                         |
GROUP                 !
ATOM C311 CTL2  -0.18 !                         |
ATOM H11X HAL2   0.09 !                  H11X---C311--H11Y
ATOM H11Y HAL2   0.09 !                         |
GROUP                 !
ATOM C312 CTL2  -0.18 !                         |
ATOM H12X HAL2   0.09 !                  H12X---C312--H12Y
ATOM H12Y HAL2   0.09 !                         |
GROUP                 !
ATOM C313 CTL2  -0.18 !                         |
ATOM H13X HAL2   0.09 !                  H13X---C313--H13Y
ATOM H13Y HAL2   0.09 !                         |
GROUP                 !
ATOM C314 CTL2  -0.18 !                         |
ATOM H14X HAL2   0.09 !                  H14X---C314--H14Y
ATOM H14Y HAL2   0.09 !                         |
GROUP                 !
ATOM C315 CTL2  -0.18 !                         |
ATOM H15X HAL2   0.09 !                  H15X---C315--H15Y
ATOM H15Y HAL2   0.09 !                         |
GROUP
ATOM C316 CTL3  -0.27 !                         |
ATOM H16X HAL3   0.09 !                  H16X---C316--H16Y
ATOM H16Y HAL3   0.09 !                         |
ATOM H16Z HAL3   0.09 !                         H16Z

! Polar Head
BOND  N    HN1       N    HN2       N    HN3       N    C12
BOND  C12  H12A      C12  H12B      C12  C11
BOND  C11  H11A      C11  H11B      C11  O12
BOND  O12  P         P    O11       P    O13       P    O14
! Glycerol Backbone
BOND  C1   HA        C1    HB       C1   C2        C1   O11
BOND  C2   HS        C2    C3       C2   O21
BOND  C3   HX        C3    HY       C3   O31
! Chain #2
BOND  O21  C21
BOND  C21  C22
DOUBLE C21  O22
BOND  C22  H2R       C22  H2S       C22  C23
BOND  C23  H3R       C23  H3S       C23  C24
BOND  C24  H4R       C24  H4S       C24  C25
BOND  C25  H5R       C25  H5S       C25  C26
BOND  C26  H6R       C26  H6S       C26  C27
BOND  C27  H7R       C27  H7S       C27  C28
BOND  C28  H8R       C28  H8S       C28  C29
BOND  C29  H9R       C29  H9S       C29  C210
BOND  C210 H10R      C210 H10S      C210 C211
BOND  C211 H11R      C211 H11S      C211 C212
BOND  C212 H12R      C212 C213      C212 C215
BOND  C213 H13R      C213 H13S      C213 C214
BOND  C214 H14R      C214 H14S      C214 H14T
BOND  C215 H15R      C215 H15S      C215 H15T
! Chain #3
BOND  O31  C31
BOND  C31  C32
DOUBLE  C31  O32
BOND  C32  H2X       C32  H2Y       C32  C33
BOND  C33  H3X       C33  H3Y       C33  C34
BOND  C34  H4X       C34  H4Y       C34  C35
BOND  C35  H5X       C35  H5Y       C35  C36
BOND  C36  H6X       C36  H6Y       C36  C37
BOND  C37  H7X       C37  H7Y       C37  C38
BOND  C38  H8X       C38  H8Y       C38  C39
BOND  C39  H9X       C39  H9Y       C39  C310
BOND  C310 H10X      C310 H10Y      C310 C311
BOND  C311 H11X      C311 H11Y      C311 C312
BOND  C312 H12X      C312 H12Y      C312 C313
BOND  C313 H13X      C313 H13Y      C313 C314
BOND  C314 H14X      C314 H14Y      C314 C315
BOND  C315 H15X      C315 H15Y      C315 C316
BOND  C316 H16X      C316 H16Y      C316 H16Z

IMPR C21 O21 C22 O22   C31 O31 C32 O32

! Polar head (angle names from Sundaralingam)
IC N      C12    C11    O12    1.5078  111.09   68.79  110.33   1.4254
IC C11    N      *C12   H12A   1.5400  111.09 -122.33  108.17   1.1079
IC H12A   N      *C12   H12B   1.1079  108.17 -118.40  107.74   1.1112
IC C11    C12    N      HN1    1.5400  111.09  -35.27  106.06   1.0664
IC HN1    C12    *N     HN2    1.0664  106.06  114.05  112.10   1.0358
IC HN1    C12    *N     HN3    1.0664  106.06 -118.21  113.62   1.0353
IC O12    C12    *C11   H11A   1.4254  110.33 -126.01  111.43   1.1173
IC H11A   C12    *C11   H11B   1.1173  111.43 -116.40  108.25   1.1146
IC C12    C11    O12    P      1.5400  110.33  -98.67  122.01   1.5838
IC C11    O12    P      O11    1.4254  122.01  175.28  101.96   1.5733
IC O11    O12    *P     O13    1.5733  101.96  118.35  108.16   1.4702
IC O11    O12    *P     O14    1.5733  101.96 -114.83  104.73   1.4823
IC O12    P      O11    C1     1.5838  101.96   61.31  122.26   1.4287
IC P      O11    C1     C2     1.5733  122.26 -120.45  111.00   1.5491
IC C2     O11    *C1    HA     1.5491  111.00 -118.16  108.31   1.1134
IC HA     O11    *C1    HB     1.1134  108.31 -118.72  113.73   1.1170
IC O11    C1     C2     C3     1.4308  111.51  175.42  110.00   1.5574
IC C3     C1     *C2    O21    1.5574  110.00  121.11  108.48   1.4410
IC C3     C1     *C2    HS     1.5574  110.00 -117.62  106.73   1.1166
IC C1     C2     O21    C21    1.5510  108.48  145.04  114.43   1.3209
IC C2     O21    C21    C22    1.4410  114.43  179.80  109.39   1.5280
IC C22    O21    *C21   O22    1.5280  109.39  179.74  126.64   1.2169
IC O21    C21    C22    C23    1.3209  109.39  -67.84  112.26   1.5462
IC C23    C21    *C22   H2R    1.5462  112.26 -121.28  106.69   1.1085
IC H2R    C21    *C22   H2S    1.1085  106.69 -116.77  107.90   1.1093
IC C1     C2     C3     O31    1.5510  110.00  164.12  112.50   1.4443
IC O31    C2     *C3    HX     1.4443  112.50 -120.23  107.27   1.1140
IC HX     C2     *C3    HY     1.1140  107.27 -116.23  107.12   1.1157
IC C2     C3     O31    C31    1.5574  112.50  171.18  113.30   1.3281
IC C3     O31    C31    C32    1.4443  113.30  172.65  109.66   1.5265
IC C32    O31    *C31   O32    1.5265  109.66 -176.72  125.32   1.2176
IC O31    C31    C32    C33    1.3281  109.66  118.29  112.92   1.5439
IC C33    C31    *C32   H2X    1.5439  112.92 -122.74  108.69   1.1092
IC H2X    C31    *C32   H2Y    1.1092  108.69 -117.30  106.71   1.1101
IC C21    C22    C23    C24    1.5280  112.26 -178.01  113.07   1.5375
IC C24    C22    *C23   H3R    1.5375  113.07 -120.13  108.37   1.1155
IC H3R    C22    *C23   H3S    1.1155  108.37 -117.16  109.92   1.1121
IC C22    C23    C24    C25    1.5462  113.07   72.04  114.47   1.5401
IC C25    C23    *C24   H4R    1.5401  114.47 -121.44  107.98   1.1136
IC H4R    C23    *C24   H4S    1.1136  107.98 -116.06  109.08   1.1119
IC C23    C24    C25    C26    1.5375  114.47   72.07  114.75   1.5399
IC C26    C24    *C25   H5R    1.5399  114.75 -122.59  109.09   1.1122
IC H5R    C24    *C25   H5S    1.1122  109.09 -116.42  108.63   1.1138
IC C24    C25    C26    C27    1.5401  114.75   69.41  113.42   1.5375
IC C27    C25    *C26   H6R    1.5375  113.42 -123.61  110.17   1.1112
IC H6R    C25    *C26   H6S    1.1112  110.17 -116.81  108.04   1.1144
IC C25    C26    C27    C28    1.5399  113.42  175.01  112.75   1.5366
IC C28    C26    *C27   H7R    1.5366  112.75 -120.37  108.41   1.1131
IC H7R    C26    *C27   H7S    1.1131  108.41 -117.31  109.76   1.1100
IC C26    C27    C28    C29    1.5375  112.75 -170.66  113.89   1.5396
IC C29    C27    *C28   H8R    1.5396  113.89 -124.54  110.37   1.1112
IC H8R    C27    *C28   H8S    1.1112  110.37 -116.46  107.16   1.1152
IC C27    C28    C29    C210   1.5366  113.89  -94.88  115.55   1.5409
IC C210   C28    *C29   H9R    1.5409  115.55 -118.30  107.09   1.1161
IC H9R    C28    *C29   H9S    1.1161  107.09 -116.01  110.08   1.1114
IC C28    C29    C210   C211   1.5396  115.55   71.26  115.51   1.5429
IC C211   C29    *C210  H10R   1.5429  115.51 -124.74  109.78   1.1124
IC H10R   C29    *C210  H10S   1.1124  109.78 -115.43  107.14   1.1152
IC C29    C210   C211   C212   1.5409  115.51 -113.00  113.55   1.5944
IC C212   C210   *C211  H11R   1.5944  113.55  124.78  110.23   1.1102
IC H11R   C210   *C211  H11S   1.1102  110.23  115.57  106.28   1.1164
IC C210   C211   C212   C213   1.5944  129.45  134.05  112.60   1.5516
IC C213   C211   *C212  C215   1.5516  112.60  121.91  112.35   1.5453
IC C213   C211   *C212  H12R   1.5516  112.60 -119.57  108.53   1.1145
IC C211   C212   C215   H15R   1.6033  112.35 -177.11  110.41   1.1106
IC H15R   C212   *C215  H15S   1.1106  110.41  119.94  109.73   1.1102
IC H15R   C212   *C215  H15T   1.1106  110.41 -119.78  111.42   1.1093
IC C211   C212   C213   C214   1.6033  112.60  -70.19  115.90   1.5355
IC C214   C212   *C213  H13R   1.5355  115.90 -120.66  107.62   1.1147
IC H13R   C212   *C213  H13S   1.1147  107.62 -115.55  108.33   1.1128
IC C212   C213   C214   H14R   1.5516  115.90  -54.93  110.48   1.1107
IC H14R   C213   *C214  H14S   1.1107  110.48 -119.77  110.23   1.1115
IC H14R   C213   *C214  H14T   1.1107  110.48  120.66  110.97   1.1105
IC C31    C32    C33    C34    1.5265  112.92  174.13  112.74   1.5375
IC C34    C32    *C33   H3X    1.5375  112.74  121.12  109.25   1.1147
IC H3X    C32    *C33   H3Y    1.1147  109.25  117.83  109.77   1.1147
IC C32    C33    C34    C35    1.5439  112.74   54.96  113.41   1.5363
IC C35    C33    *C34   H4X    1.5363  113.41 -121.93  109.71   1.1131
IC H4X    C33    *C34   H4Y    1.1131  109.71 -117.16  108.14   1.1144
IC C33    C34    C35    C36    1.5375  113.41  164.07  112.78   1.5344
IC C36    C34    *C35   H5X    1.5344  112.78 -119.88  108.50   1.1143
IC H5X    C34    *C35   H5Y    1.1143  108.50 -117.54  110.02   1.1123
IC C34    C35    C36    C37    1.5363  112.78 -178.38  112.60   1.5352
IC C37    C35    *C36   H6X    1.5352  112.60 -122.96  110.39   1.1117
IC H6X    C35    *C36   H6Y    1.1117  110.39 -117.16  107.71   1.1142
IC C35    C36    C37    C38    1.5344  112.60  155.96  112.41   1.5346
IC C38    C36    *C37   H7X    1.5346  112.41 -119.11  108.31   1.1145
IC H7X    C36    *C37   H7Y    1.1145  108.31 -117.37  109.92   1.1116
IC C36    C37    C38    C39    1.5352  112.41 -175.46  113.04   1.5394
IC C39    C37    *C38   H8X    1.5394  113.04 -123.81  110.27   1.1121
IC H8X    C37    *C38   H8Y    1.1121  110.27 -117.16  107.60   1.1155
IC C37    C38    C39    C310   1.5346  113.04  155.31  113.10   1.5857
IC C310   C38    *C39   H9X    1.5857  113.10 -118.74  106.59   1.1160
IC H9X    C38    *C39   H9Y    1.1160  106.59 -116.27  110.13   1.1104
IC C38    C39    C310   C311   1.5394  113.10  115.61  128.44   1.6440
IC C311   C39    *C310  H10X   1.6440  128.44  -64.26   80.14   1.1359
IC H10X   C39    *C310  H10Y   1.1359   80.14  144.67   83.79   1.1359
IC C39    C310   C311   C312   1.5857  128.44  100.24  125.90   1.5875
IC C312   C310   *C311  H11X   1.5875  125.90   67.21   75.11   1.1333
IC H11X   C310   *C311  H11Y   1.1333   75.11 -147.67   86.45   1.1361
IC C310   C311   C312   C313   1.6440  125.90  105.39  114.86   1.5415
IC C313   C311   *C312  H12X   1.5415  114.86 -123.19  109.95   1.1116
IC H12X   C311   *C312  H12Y   1.1116  109.95 -117.26  108.16   1.1146
IC C311   C312   C313   C314   1.5875  114.86  174.34  112.59   1.5359
IC C314   C312   *C313  H13X   1.5359  112.59  120.46  109.45   1.1137
IC H13X   C312   *C313  H13Y   1.1137  109.45  117.68  109.07   1.1125
IC C312   C313   C314   C315   1.5415  112.59  168.88  113.53   1.5375
IC C315   C313   *C314  H14X   1.5375  113.53  122.36  109.06   1.1127
IC H14X   C313   *C314  H14Y   1.1127  109.06  117.00  108.67   1.1138
IC C313   C314   C315   C316   1.5359  113.53   59.07  114.65   1.5320
IC C316   C314   *C315  H15X   1.5320  114.65 -121.81  108.43   1.1144
IC H15X   C314   *C315  H15Y   1.1144  108.43 -116.12  108.44   1.1143
IC C314   C315   C316   H16X   1.5375  114.65  -62.80  110.72   1.1112
IC H16X   C315   *C316  H16Y   1.1112  110.72 -119.94  110.43   1.1115
IC H16X   C315   *C316  H16Z   1.1112  110.72  120.13  110.53   1.1108
PATCHING FIRST NONE LAST NONE

RESI MAIPE       0.00 ! 12-methyl tetradecanoic acid and myristic acid with PE headgroup
!
! Polar Head and glycerol backbone
GROUP                 !
ATOM N     NH3L -0.30 !           HN2
ATOM HN1   HCL   0.33 !            |
ATOM HN2   HCL   0.33 !  (+) HN1---N---HN3
ATOM HN3   HCL   0.33 !            |
ATOM C12   CTL2  0.13 !            |
ATOM H12A  HAL2  0.09 !     H12A--C12---H12B
ATOM H12B  HAL2  0.09 !            |
GROUP                 !            |     alpha5
ATOM C11  CTL2  -0.08 !            |
ATOM H11A HAL2   0.09 !     H11A--C11---H11B
ATOM H11B HAL2   0.09 !            |     alpha4
ATOM P    PL     1.50 !   (-) O13  O12
ATOM O13  O2L   -0.78 !         \ /      alpha3
ATOM O14  O2L   -0.78 !          P (+)
ATOM O11  OSLP  -0.57 !         / \      alpha2
ATOM O12  OSLP  -0.57 !   (-) O14  O11
ATOM C1   CTL2  -0.08 !            |     alpha1
ATOM HA   HAL2   0.09 !       HA---C1---HB
ATOM HB   HAL2   0.09 !            |     theta1
GROUP                 !            |
ATOM C2   CTL1   0.17 !       HS---C2- - - - - - -
ATOM HS   HAL1   0.09 !            | beta1        |
ATOM O21  OSL   -0.49 !       O22  O21          theta3
ATOM C21  CL     0.90 !        \\ /  beta2        |
ATOM O22  OBL   -0.63 !          C21
ATOM C22  CTL2  -0.22 !          |   beta3        |
ATOM H2R  HAL2   0.09 !   H2R---C22---H2S
ATOM H2S  HAL2   0.09 !          |                |
GROUP                 !              beta4
ATOM C3   CTL2   0.08 !          |                |
ATOM HX   HAL2   0.09 !                      HX---C3---HY
ATOM HY   HAL2   0.09 !          |                |   gamma1
ATOM O31  OSL   -0.49 !                      O32  O31
ATOM C31  CL     0.90 !          |            \\ /    gamma2
ATOM O32  OBL   -0.63 !                         C31
ATOM C32  CTL2  -0.22 !          |              |     gamma3
ATOM H2X  HAL2   0.09 !                  H2X---C32---H2Y
ATOM H2Y  HAL2   0.09 !          |              |
GROUP                 !                               gamma4
ATOM C23  CTL2  -0.18 !          |              |
ATOM H3R  HAL2   0.09 !   H3R ---C23---H3S
ATOM H3S  HAL2   0.09 !          |              |
GROUP                 !
ATOM C24  CTL2  -0.18 !          |
ATOM H4R  HAL2   0.09 !   H4R ---C24---H4S      |
ATOM H4S  HAL2   0.09 !          |
GROUP                 !
ATOM C25  CTL2  -0.18 !          |              |
ATOM H5R  HAL2   0.09 !   H5R ---C25---H5S
ATOM H5S  HAL2   0.09 !          |              |
GROUP                 !
ATOM C26  CTL2  -0.18 !          |
ATOM H6R  HAL2   0.09 !   H6R ---C26---H6S      |
ATOM H6S  HAL2   0.09 !          |
GROUP                 !
ATOM C27  CTL2  -0.18 !          |              |
ATOM H7R  HAL2   0.09 !   H7R ---C27---H7S
ATOM H7S  HAL2   0.09 !          |              |
GROUP                 !
ATOM C28  CTL2  -0.18 !          |
ATOM H8R  HAL2   0.09 !   H8R ---C28---H8S      |
ATOM H8S  HAL2   0.09 !          |
GROUP                 !
ATOM C29  CTL2  -0.18 !          |              |
ATOM H9R  HAL2   0.09 !   H9R ---C29---H9S
ATOM H9S  HAL2   0.09 !          |              |
GROUP                 !
ATOM C210 CTL2  -0.18 !          |
ATOM H10R HAL2   0.09 !   H10R---C210--H10S     |
ATOM H10S HAL2   0.09 !          |
GROUP                 !
ATOM C211 CTL2  -0.18 !          |              |
ATOM H11R HAL2   0.09 !   H11R---C211--H11S
ATOM H11S HAL2   0.09 !          |              |
GROUP                 !
ATOM C212 CTL1  -0.09 !          |         H15R |
ATOM H12R HAL1   0.09 !   H12R---C212--   /
ATOM C215 CTL3  -0.27 !          |     | /
ATOM H15R HAL3   0.09 !          |    C215-H15S |
ATOM H15S HAL3   0.09 !          |     |
ATOM H15T HAL3   0.09 !          |     |        |
GROUP                 !          |    H15T
ATOM C213 CTL2  -0.18 !          |              |
ATOM H13R HAL2   0.09 !   H13R---C213--H13S
ATOM H13S HAL2   0.09 !          |
GROUP                 !
ATOM C214 CTL3  -0.27 !          |              |
ATOM H14R HAL3   0.09 !   H14R---C214--H14S
ATOM H14S HAL3   0.09 !          |              |
ATOM H14T HAL3   0.09 !         H14T            |
GROUP                 !
ATOM C33  CTL2  -0.18 !                         |
ATOM H3X  HAL2   0.09 !                  H3X ---C33---H3Y
ATOM H3Y  HAL2   0.09 !                         |
GROUP                 !
ATOM C34  CTL2  -0.18 !                         |
ATOM H4X  HAL2   0.09 !                  H4X ---C34---H4Y
ATOM H4Y  HAL2   0.09 !                         |
GROUP                 !
ATOM C35  CTL2  -0.18 !                         |
ATOM H5X  HAL2   0.09 !                  H5X ---C35---H5Y
ATOM H5Y  HAL2   0.09 !                         |
GROUP                 !
ATOM C36  CTL2  -0.18 !                         |
ATOM H6X  HAL2   0.09 !                  H6X ---C36---H6Y
ATOM H6Y  HAL2   0.09 !                         |
GROUP                 !
ATOM C37  CTL2  -0.18 !                         |
ATOM H7X  HAL2   0.09 !                  H7X ---C37---H7Y
ATOM H7Y  HAL2   0.09 !                         |
GROUP                 !
ATOM C38  CTL2  -0.18 !                         |
ATOM H8X  HAL2   0.09 !                  H8X ---C38---H8Y
ATOM H8Y  HAL2   0.09 !                         |
GROUP                 !
ATOM C39  CTL2  -0.18 !                         |
ATOM H9X  HAL2   0.09 !                  H9X ---C39---H9Y
ATOM H9Y  HAL2   0.09 !                         |
GROUP                 !
ATOM C310 CTL2  -0.18 !                         |
ATOM H10X HAL2   0.09 !                  H10X---C310--H10Y
ATOM H10Y HAL2   0.09 !                         |
GROUP                 !
ATOM C311 CTL2  -0.18 !                         |
ATOM H11X HAL2   0.09 !                  H11X---C311--H11Y
ATOM H11Y HAL2   0.09 !                         |
GROUP                 !
ATOM C312 CTL2  -0.18 !                         |
ATOM H12X HAL2   0.09 !                  H12X---C312--H12Y
ATOM H12Y HAL2   0.09 !                         |
GROUP                 !
ATOM C313 CTL2  -0.18 !                         |
ATOM H13X HAL2   0.09 !                  H13X---C313--H13Y
ATOM H13Y HAL2   0.09 !                         |
GROUP                 !
ATOM C314 CTL3  -0.27 !                         |
ATOM H14X HAL3   0.09 !                  H14X---C314--H14Y
ATOM H14Y HAL3   0.09 !                         |
ATOM H14Z HAL3   0.09 !                         H14Z

! Polar Head
BOND  N    HN1       N    HN2       N    HN3       N    C12
BOND  C12  H12A      C12  H12B      C12  C11
BOND  C11  H11A      C11  H11B      C11  O12
BOND  O12  P         P    O11       P    O13       P    O14
! Glycerol Backbone
BOND  C1   HA        C1    HB       C1   C2        C1   O11
BOND  C2   HS        C2    C3       C2   O21
BOND  C3   HX        C3    HY       C3   O31
! Chain #2
BOND  O21  C21
BOND  C21  C22
DOUBLE C21  O22
BOND  C22  H2R       C22  H2S       C22  C23
BOND  C23  H3R       C23  H3S       C23  C24
BOND  C24  H4R       C24  H4S       C24  C25
BOND  C25  H5R       C25  H5S       C25  C26
BOND  C26  H6R       C26  H6S       C26  C27
BOND  C27  H7R       C27  H7S       C27  C28
BOND  C28  H8R       C28  H8S       C28  C29
BOND  C29  H9R       C29  H9S       C29  C210
BOND  C210 H10R      C210 H10S      C210 C211
BOND  C211 H11R      C211 H11S      C211 C212
BOND  C212 H12R      C212 C213      C212 C215
BOND  C213 H13R      C213 H13S      C213 C214
BOND  C214 H14R      C214 H14S      C214 H14T
BOND  C215 H15R      C215 H15S      C215 H15T
! Chain #3
BOND  O31  C31
BOND  C31  C32
DOUBLE  C31  O32
BOND  C32  H2X       C32  H2Y       C32  C33
BOND  C33  H3X       C33  H3Y       C33  C34
BOND  C34  H4X       C34  H4Y       C34  C35
BOND  C35  H5X       C35  H5Y       C35  C36
BOND  C36  H6X       C36  H6Y       C36  C37
BOND  C37  H7X       C37  H7Y       C37  C38
BOND  C38  H8X       C38  H8Y       C38  C39
BOND  C39  H9X       C39  H9Y       C39  C310
BOND  C310 H10X      C310 H10Y      C310 C311
BOND  C311 H11X      C311 H11Y      C311 C312
BOND  C312 H12X      C312 H12Y      C312 C313
BOND  C313 H13X      C313 H13Y      C313 C314
BOND  C314 H14X      C314 H14Y      C314 H14Z

IMPR C21 O21 C22 O22   C31 O31 C32 O32

! Polar head (angle names from Sundaralingam)
IC  N        C12      C11      O12        1.5102  111.93   67.55  111.75   1.4286
IC  C11      N        *C12     H12A       1.5431  111.93 -121.92  108.05   1.1083
IC  H12A     N        *C12     H12B       1.1083  108.05 -118.20  107.64   1.1103
IC  C11      C12      N        HN1        1.5431  111.93  -49.98  106.07   1.0657
IC  HN1      C12      *N       HN2        1.0657  106.07  114.28  111.48   1.0375
IC  HN1      C12      *N       HN3        1.0657  106.07 -118.63  113.46   1.0349
IC  O12      C12      *C11     H11A       1.4286  111.75 -126.57  111.20   1.1161
IC  H11A     C12      *C11     H11B       1.1161  111.20 -115.46  107.61   1.1146
IC  C12      C11      O12      P          1.5431  111.75  -87.34  121.21   1.5852
IC  C11      O12      P        O11        1.4286  121.21 -163.77  104.33   1.5753
IC  O11      O12      *P       O13        1.5753  104.33  118.62  107.01   1.4713
IC  O11      O12      *P       O14        1.5753  104.33 -117.42  104.64   1.4847
IC  O12      P        O11      C1         1.5852  104.33   28.61  121.59   1.4294
IC  P        O11      C1       C2         1.5753  121.59  -93.66  112.03   1.5529
IC  C2       O11      *C1      HA         1.5529  112.03 -118.60  108.36   1.1132
IC  HA       O11      *C1      HB         1.1132  108.36 -117.91  112.28   1.1153
IC  O11      C1       C2       C3         1.4294  112.03  179.87  110.87   1.5524
IC  C3       C1       *C2      O21        1.5524  110.87  119.67  108.59   1.4387
IC  C3       C1       *C2      HS         1.5524  110.87 -117.99  107.18   1.1159
IC  C1       C2       O21      C21        1.5529  108.59  138.60  115.80   1.3178
IC  C2       O21      C21      C22        1.4387  115.80  173.46  108.86   1.5270
IC  C22      O21      *C21     O22        1.5270  108.86 -178.66  126.75   1.2211
IC  O21      C21      C22      C23        1.3178  108.86  -66.63  111.77   1.5467
IC  C23      C21      *C22     H2R        1.5467  111.77 -121.20  107.42   1.1084
IC  H2R      C21      *C22     H2S        1.1084  107.42 -117.34  108.02   1.1093
IC  C1       C2       C3       O31        1.5529  110.87  176.97  111.12   1.4447
IC  O31      C2       *C3      HX         1.4447  111.12 -121.64  105.94   1.1172
IC  HX       C2       *C3      HY         1.1172  105.94 -116.72  108.93   1.1125
IC  C2       C3       O31      C31        1.5524  111.12 -159.94  114.03   1.3278
IC  C3       O31      C31      C32        1.4447  114.03  177.26  109.56   1.5274
IC  C32      O31      *C31     O32        1.5274  109.56 -179.42  125.59   1.2154
IC  O31      C31      C32      C33        1.3278  109.56   75.75  111.98   1.5451
IC  C33      C31      *C32     H2X        1.5451  111.98 -122.27  108.46   1.1086
IC  H2X      C31      *C32     H2Y        1.1086  108.46 -117.14  107.12   1.1096
IC  C21      C22      C23      C24        1.5270  111.77  175.20  113.43   1.5381
IC  C24      C22      *C23     H3R        1.5381  113.43 -120.38  109.37   1.1154
IC  H3R      C22      *C23     H3S        1.1154  109.37 -117.22  109.41   1.1128
IC  C22      C23      C24      C25        1.5467  113.43   58.70  115.14   1.5405
IC  C25      C23      *C24     H4R        1.5405  115.14 -121.60  108.45   1.1139
IC  H4R      C23      *C24     H4S        1.1139  108.45 -116.03  108.57   1.1130
IC  C23      C24      C25      C26        1.5381  115.14   53.73  115.32   1.5397
IC  C26      C24      *C25     H5R        1.5397  115.32 -121.80  108.74   1.1134
IC  H5R      C24      *C25     H5S        1.1134  108.74 -116.16  108.43   1.1134
IC  C24      C25      C26      C27        1.5405  115.32   58.85  114.34   1.5376
IC  C27      C25      *C26     H6R        1.5376  114.34 -122.15  109.15   1.1125
IC  H6R      C25      *C26     H6S        1.1125  109.15 -116.25  108.13   1.1129
IC  C25      C26      C27      C28        1.5397  114.34 -175.79  113.03   1.5384
IC  C28      C26      *C27     H7R        1.5384  113.03 -123.40  109.75   1.1111
IC  H7R      C26      *C27     H7S        1.1111  109.75 -117.23  108.66   1.1132
IC  C26      C27      C28      C29        1.5376  113.03  -68.61  114.92   1.5386
IC  C29      C27      *C28     H8R        1.5386  114.92 -122.13  109.17   1.1133
IC  H8R      C27      *C28     H8S        1.1133  109.17 -116.39  107.86   1.1141
IC  C27      C28      C29      C210       1.5384  114.92  -72.34  113.53   1.5364
IC  C210     C28      *C29     H9R        1.5364  113.53 -119.76  108.29   1.1134
IC  H9R      C28      *C29     H9S        1.1134  108.29 -116.78  110.15   1.1109
IC  C28      C29      C210     C211       1.5386  113.53 -177.44  112.37   1.5375
IC  C211     C29      *C210    H10R       1.5375  112.37 -121.71  108.99   1.1114
IC  H10R     C29      *C210    H10S       1.1114  108.99 -117.49  108.85   1.1130
IC  C29      C210     C211     C212       1.5364  112.37  171.99  114.71   1.5468
IC  C212     C210     *C211    H11R       1.5468  114.71  122.87  109.34   1.1117
IC  H11R     C210     *C211    H11S       1.1117  109.34  116.85  108.17   1.1137
IC  C210     C211     C212     C213       1.5375  114.71   61.43  112.45   1.5467
IC  C213     C211     *C212    C215       1.5467  112.45  124.69  109.61   1.5407
IC  C213     C211     *C212    H12R       1.5467  112.45 -118.34  107.43   1.1158
IC  C211     C212     C215     H15R       1.5468  109.61  171.93  111.01   1.1094
IC  H15R     C212     *C215    H15S       1.1094  111.01  120.44  110.16   1.1104
IC  H15R     C212     *C215    H15T       1.1094  111.01 -119.88  110.41   1.1097
IC  C211     C212     C213     C214       1.5468  112.45 -175.55  113.94   1.5347
IC  C214     C212     *C213    H13R       1.5347  113.94 -122.48  108.70   1.1125
IC  H13R     C212     *C213    H13S       1.1125  108.70 -116.90  108.90   1.1121
IC  C212     C213     C214     H14R       1.5467  113.94  -65.43  111.07   1.1102
IC  H14R     C213     *C214    H14S       1.1102  111.07 -119.72  110.37   1.1110
IC  H14R     C213     *C214    H14T       1.1102  111.07  120.47  110.45   1.1110
IC  C31      C32      C33      C34        1.5274  111.98  169.55  113.37   1.5372
IC  C34      C32      *C33     H3X        1.5372  113.37  122.27  109.47   1.1139
IC  H3X      C32      *C33     H3Y        1.1139  109.47  117.57  109.40   1.1151
IC  C32      C33      C34      C35        1.5451  113.37   62.91  113.95   1.5358
IC  C35      C33      *C34     H4X        1.5358  113.95 -122.47  109.38   1.1128
IC  H4X      C33      *C34     H4Y        1.1128  109.38 -116.80  108.28   1.1143
IC  C33      C34      C35      C36        1.5372  113.95  173.70  112.38   1.5364
IC  C36      C34      *C35     H5X        1.5364  112.38 -120.65  108.87   1.1137
IC  H5X      C34      *C35     H5Y        1.1137  108.87 -117.74  109.79   1.1123
IC  C34      C35      C36      C37        1.5358  112.38 -177.85  112.63   1.5346
IC  C37      C35      *C36     H6X        1.5346  112.63 -121.78  109.42   1.1127
IC  H6X      C35      *C36     H6Y        1.1127  109.42 -117.43  108.79   1.1135
IC  C35      C36      C37      C38        1.5364  112.63  175.82  113.17   1.5352
IC  C38      C36      *C37     H7X        1.5352  113.17 -121.13  108.72   1.1134
IC  H7X      C36      *C37     H7Y        1.1134  108.72 -117.42  109.10   1.1113
IC  C36      C37      C38      C39        1.5346  113.17 -174.25  112.52   1.5368
IC  C39      C37      *C38     H8X        1.5368  112.52 -122.18  109.20   1.1121
IC  H8X      C37      *C38     H8Y        1.1121  109.20 -117.42  108.80   1.1134
IC  C37      C38      C39      C310       1.5352  112.52  174.09  113.54   1.5383
IC  C310     C38      *C39     H9X        1.5383  113.54 -119.80  108.03   1.1142
IC  H9X      C38      *C39     H9Y        1.1142  108.03 -116.72  109.80   1.1110
IC  C38      C39      C310     C311       1.5368  113.54   68.79  114.77   1.5398
IC  C311     C39      *C310    H10X       1.5398  114.77 -121.67  108.33   1.1134
IC  H10X     C39      *C310    H10Y       1.1134  108.33 -115.99  108.96   1.1124
IC  C39      C310     C311     C312       1.5383  114.77   64.50  114.98   1.5411
IC  C312     C310     *C311    H11X       1.5411  114.98  121.84  108.41   1.1129
IC  H11X     C310     *C311    H11Y       1.1129  108.41  115.80  109.07   1.1121
IC  C310     C311     C312     C313       1.5398  114.98   58.40  115.11   1.5395
IC  C313     C311     *C312    H12X       1.5395  115.11 -122.67  109.24   1.1125
IC  H12X     C311     *C312    H12Y       1.1125  109.24 -116.17  108.13   1.1138
IC  C311     C312     C313     C314       1.5411  115.11   56.35  114.81   1.5330
IC  C314     C312     *C313    H13X       1.5330  114.81 -122.78  109.05   1.1132
IC  H14X     C312     *C313    H13Y       2.1894  100.16  147.00  107.93   1.1142
IC  C312     C313     C314     H14X       1.5395  114.81  -63.36  110.80   1.1109
IC  H14X     C313     *C314    H14Y       1.1109  110.80 -119.82  110.53   1.1110
IC  H14X     C313     *C314    H14Z       1.1109  110.80  120.20  110.48   1.1110
PATCHING FIRST NONE LAST NONE

RESI AIPE        0.00 ! 13-methyl tetradecanoic acid and 12-methyl tetradecanoic acid with PE headgroup
!
! Polar Head and glycerol backbone
GROUP                 !
ATOM N     NH3L -0.30 !           HN2
ATOM HN1   HCL   0.33 !            |
ATOM HN2   HCL   0.33 !  (+) HN1---N---HN3
ATOM HN3   HCL   0.33 !            |
ATOM C12   CTL2  0.13 !            |
ATOM H12A  HAL2  0.09 !     H12A--C12---H12B
ATOM H12B  HAL2  0.09 !            |
GROUP                 !            |     alpha5
ATOM C11  CTL2  -0.08 !            |
ATOM H11A HAL2   0.09 !     H11A--C11---H11B
ATOM H11B HAL2   0.09 !            |     alpha4
ATOM P    PL     1.50 !   (-) O13  O12
ATOM O13  O2L   -0.78 !         \ /      alpha3
ATOM O14  O2L   -0.78 !          P (+)
ATOM O11  OSLP  -0.57 !         / \      alpha2
ATOM O12  OSLP  -0.57 !   (-) O14  O11
ATOM C1   CTL2  -0.08 !            |     alpha1
ATOM HA   HAL2   0.09 !       HA---C1---HB
ATOM HB   HAL2   0.09 !            |     theta1
GROUP                 !            |
ATOM C2   CTL1   0.17 !       HS---C2- - - - - - -
ATOM HS   HAL1   0.09 !            | beta1        |
ATOM O21  OSL   -0.49 !       O22  O21          theta3
ATOM C21  CL     0.90 !        \\ /  beta2        |
ATOM O22  OBL   -0.63 !          C21
ATOM C22  CTL2  -0.22 !          |   beta3        |
ATOM H2R  HAL2   0.09 !   H2R---C22---H2S
ATOM H2S  HAL2   0.09 !          |                |
GROUP                 !              beta4
ATOM C3   CTL2   0.08 !          |                |
ATOM HX   HAL2   0.09 !                      HX---C3---HY
ATOM HY   HAL2   0.09 !          |                |   gamma1
ATOM O31  OSL   -0.49 !                      O32  O31
ATOM C31  CL     0.90 !          |            \\ /    gamma2
ATOM O32  OBL   -0.63 !                         C31
ATOM C32  CTL2  -0.22 !          |              |     gamma3
ATOM H2X  HAL2   0.09 !                  H2X---C32---H2Y
ATOM H2Y  HAL2   0.09 !          |              |
GROUP                 !                               gamma4
ATOM C23  CTL2  -0.18 !          |              |
ATOM H3R  HAL2   0.09 !   H3R ---C23---H3S
ATOM H3S  HAL2   0.09 !          |              |
GROUP                 !
ATOM C24  CTL2  -0.18 !          |
ATOM H4R  HAL2   0.09 !   H4R ---C24---H4S      |
ATOM H4S  HAL2   0.09 !          |
GROUP                 !
ATOM C25  CTL2  -0.18 !          |              |
ATOM H5R  HAL2   0.09 !   H5R ---C25---H5S
ATOM H5S  HAL2   0.09 !          |              |
GROUP                 !
ATOM C26  CTL2  -0.18 !          |
ATOM H6R  HAL2   0.09 !   H6R ---C26---H6S      |
ATOM H6S  HAL2   0.09 !          |
GROUP                 !
ATOM C27  CTL2  -0.18 !          |              |
ATOM H7R  HAL2   0.09 !   H7R ---C27---H7S
ATOM H7S  HAL2   0.09 !          |              |
GROUP                 !
ATOM C28  CTL2  -0.18 !          |
ATOM H8R  HAL2   0.09 !   H8R ---C28---H8S      |
ATOM H8S  HAL2   0.09 !          |
GROUP                 !
ATOM C29  CTL2  -0.18 !          |              |
ATOM H9R  HAL2   0.09 !   H9R ---C29---H9S
ATOM H9S  HAL2   0.09 !          |              |
GROUP                 !
ATOM C210 CTL2  -0.18 !          |
ATOM H10R HAL2   0.09 !   H10R---C210--H10S     |
ATOM H10S HAL2   0.09 !          |
GROUP                 !
ATOM C211 CTL2  -0.18 !          |              |
ATOM H11R HAL2   0.09 !   H11R---C211--H11S
ATOM H11S HAL2   0.09 !          |              |
GROUP                 !
ATOM C212 CTL2  -0.18 !          |
ATOM H12R HAL2   0.09 !   H12R---C212--H12S     |
ATOM H12S HAL2   0.09 !          |
GROUP                 !
ATOM C213 CTL1  -0.09 !          |              |
ATOM H13R HAL1   0.09 !   H13R---C213--   H15R
ATOM C215 CTL3  -0.27 !          |     | /
ATOM H15R HAL3   0.09 !          |   C215--H15S |
ATOM H15S HAL3   0.09 !          |     |
ATOM H15T HAL3   0.09 !          |     |        |
GROUP                 !          |    H15T
ATOM C214 CTL3  -0.27 !          |              |
ATOM H14R HAL3   0.09 !   H14R---C214--H14S
ATOM H14S HAL3   0.09 !          |              |
ATOM H14T HAL3   0.09 !         H14T            |
GROUP                 !
ATOM C33  CTL2  -0.18 !                         |              
ATOM H3X  HAL2   0.09 !                  H3X ---C33---H3Y
ATOM H3Y  HAL2   0.09 !                         |              
GROUP                 !               
ATOM C34  CTL2  -0.18 !                         |
ATOM H4X  HAL2   0.09 !                  H4X ---C34---H4Y      
ATOM H4Y  HAL2   0.09 !                         |
GROUP                 !               
ATOM C35  CTL2  -0.18 !                         |              
ATOM H5X  HAL2   0.09 !                  H5X ---C35---H5Y
ATOM H5Y  HAL2   0.09 !                         |              
GROUP                 !               
ATOM C36  CTL2  -0.18 !                         |
ATOM H6X  HAL2   0.09 !                  H6X ---C36---H6Y      
ATOM H6Y  HAL2   0.09 !                         |
GROUP                 !               
ATOM C37  CTL2  -0.18 !                         |              
ATOM H7X  HAL2   0.09 !                  H7X ---C37---H7Y
ATOM H7Y  HAL2   0.09 !                         |              
GROUP                 !               
ATOM C38  CTL2  -0.18 !                         |
ATOM H8X  HAL2   0.09 !                  H8X ---C38---H8Y      
ATOM H8Y  HAL2   0.09 !                         |
GROUP                 !               
ATOM C39  CTL2  -0.18 !                         |              
ATOM H9X  HAL2   0.09 !                  H9X ---C39---H9Y
ATOM H9Y  HAL2   0.09 !                         |              
GROUP                 !               
ATOM C310 CTL2  -0.18 !                         |
ATOM H10X HAL2   0.09 !                  H10X---C310--H10Y     
ATOM H10Y HAL2   0.09 !                         |
GROUP                 !               
ATOM C311 CTL2  -0.18 !                         |              
ATOM H11X HAL2   0.09 !                  H11X---C311--H11Y
ATOM H11Y HAL2   0.09 !                         |              
GROUP                 !               
ATOM C312 CTL1  -0.09 !                         |         H15X 
ATOM H12X HAL1   0.09 !                  H12X---C312--   /
ATOM C315 CTL3  -0.27 !                         |     | /
ATOM H15X HAL3   0.09 !                         |    C315-H15Y 
ATOM H15Y HAL3   0.09 !                         |     |
ATOM H15Z HAL3   0.09 !                         |     |        
GROUP                 !                         |    H15Z
ATOM C313 CTL2  -0.18 !                         |              
ATOM H13X HAL2   0.09 !                  H13X---C313--H13S
ATOM H13Y HAL2   0.09 !                         |
GROUP                 !               
ATOM C314 CTL3  -0.27 !                         |              
ATOM H14X HAL3   0.09 !                  H14x---C314--H14S
ATOM H14Y HAL3   0.09 !                         |              
ATOM H14Z HAL3   0.09 !                        H14Z            

! Polar Head
BOND  N    HN1       N    HN2       N    HN3       N    C12
BOND  C12  H12A      C12  H12B      C12  C11
BOND  C11  H11A      C11  H11B      C11  O12
BOND  O12  P         P    O11       P    O13       P    O14
! Glycerol Backbone
BOND  C1   HA        C1    HB       C1   C2        C1   O11
BOND  C2   HS        C2    C3       C2   O21
BOND  C3   HX        C3    HY       C3   O31
! Chain #2
BOND  O21  C21
BOND  C21  C22
DOUBLE C21  O22
BOND  C22  H2R       C22  H2S       C22  C23
BOND  C23  H3R       C23  H3S       C23  C24
BOND  C24  H4R       C24  H4S       C24  C25
BOND  C25  H5R       C25  H5S       C25  C26
BOND  C26  H6R       C26  H6S       C26  C27
BOND  C27  H7R       C27  H7S       C27  C28
BOND  C28  H8R       C28  H8S       C28  C29
BOND  C29  H9R       C29  H9S       C29  C210
BOND  C210 H10R      C210 H10S      C210 C211
BOND  C211 H11R      C211 H11S      C211 C212
BOND  C212 H12R      C212 H12S      C212 C213
BOND  C213 H13R      C213 C215      C213 C214
BOND  C214 H14R      C214 H14S      C214 H14T
BOND  C215 H15R      C215 H15S      C215 H15T
! Chain #3
BOND  O31  C31
BOND  C31  C32
DOUBLE  C31  O32
BOND  C32  H2X       C32  H2Y       C32  C33
BOND  C33  H3X       C33  H3Y       C33  C34
BOND  C34  H4X       C34  H4Y       C34  C35
BOND  C35  H5X       C35  H5Y       C35  C36
BOND  C36  H6X       C36  H6Y       C36  C37
BOND  C37  H7X       C37  H7Y       C37  C38
BOND  C38  H8X       C38  H8Y       C38  C39
BOND  C39  H9X       C39  H9Y       C39  C310
BOND  C310 H10X      C310 H10Y      C310 C311
BOND  C311 H11X      C311 H11Y      C311 C312
BOND  C312 H12X      C312 C313      C312 C315
BOND  C313 H13X      C313 H13Y      C313 C314
BOND  C314 H14X      C314 H14Y      C314 H14Z
BOND  C315 H15X      C315 H15Y      C315 H15Z

IMPR C21 O21 C22 O22   C31 O31 C32 O32

! Polar head (angle names from Sundaralingam)
IC   N        C12      C11      O12        1.5071  111.42   66.07  111.04   1.4288
IC   C11      N        *C12     H12A       1.5420  111.42 -122.32  108.11   1.1080
IC   H12A     N        *C12     H12B       1.1080  108.11 -117.71  107.47   1.1089
IC   C11      C12      N        HN1        1.5420  111.42  -33.84  106.32   1.0655
IC   HN1      C12      *N       HN2        1.0655  106.32  114.66  112.04   1.0358
IC   HN1      C12      *N       HN3        1.0655  106.32 -118.27  112.86   1.0356
IC   O12      C12      *C11     H11A       1.4288  111.04 -126.21  110.96   1.1173
IC   H11A     C12      *C11     H11B       1.1173  110.96 -115.85  107.88   1.1144
IC   C12      C11      O12      P          1.5420  111.04  -98.76  121.17   1.5860
IC   C11      O12      P        O11        1.4288  121.17  178.83  103.02   1.5760
IC   O11      O12      *P       O13        1.5760  103.02  118.43  108.28   1.4716
IC   O11      O12      *P       O14        1.5760  103.02 -114.93  104.88   1.4829
IC   O12      P        O11      C1         1.5860  103.02   53.66  121.62   1.4285
IC   P        O11      C1       C2         1.5760  121.62 -135.67  109.91   1.5457
IC   C2       O11      *C1      HA         1.5457  109.91 -118.94  109.10   1.1130
IC   HA       O11      *C1      HB         1.1130  109.10 -120.10  113.67   1.1173
IC   O11      C1       C2       C3         1.4285  109.91   63.81  111.22   1.5601
IC   C3       C1       *C2      O21        1.5601  111.22  123.61  107.63   1.4399
IC   C3       C1       *C2      HS         1.5601  111.22 -117.92  106.94   1.1159
IC   C1       C2       O21      C21        1.5457  107.63  172.17  115.40   1.3184
IC   C2       O21      C21      C22        1.4399  115.40  170.62  108.98   1.5281
IC   C22      O21      *C21     O22        1.5281  108.98  179.66  126.24   1.2176
IC   O21      C21      C22      C23        1.3184  108.98  -72.21  111.99   1.5473
IC   C23      C21      *C22     H2R        1.5473  111.99 -121.72  107.67   1.1086
IC   H2R      C21      *C22     H2S        1.1086  107.67 -117.26  107.80   1.1097
IC   C1       C2       C3       O31        1.5457  111.22   67.80  109.92   1.4418
IC   O31      C2       *C3      HX         1.4418  109.92 -122.16  106.14   1.1165
IC   HX       C2       *C3      HY         1.1165  106.14 -116.47  110.44   1.1099
IC   C2       C3       O31      C31        1.5601  109.92 -145.30  116.62   1.3190
IC   C3       O31      C31      C32        1.4418  116.62  174.12  108.62   1.5280
IC   C32      O31      *C31     O32        1.5280  108.62  179.68  126.60   1.2192
IC   O31      C31      C32      C33        1.3190  108.62   65.81  111.87   1.5460
IC   C33      C31      *C32     H2X        1.5460  111.87 -121.37  107.21   1.1095
IC   H2X      C31      *C32     H2Y        1.1095  107.21 -117.11  107.95   1.1081
IC   C21      C22      C23      C24        1.5281  111.99  169.45  113.29   1.5380
IC   C24      C22      *C23     H3R        1.5380  113.29 -119.79  109.25   1.1163
IC   H3R      C22      *C23     H3S        1.1163  109.25 -117.66  109.72   1.1131
IC   C22      C23      C24      C25        1.5473  113.29   60.92  114.13   1.5379
IC   C25      C23      *C24     H4R        1.5379  114.13 -122.04  108.21   1.1127
IC   H4R      C23      *C24     H4S        1.1127  108.21 -116.53  108.72   1.1134
IC   C23      C24      C25      C26        1.5380  114.13  175.90  113.90   1.5407
IC   C26      C24      *C25     H5R        1.5407  113.90 -121.45  108.83   1.1131
IC   H5R      C24      *C25     H5S        1.1131  108.83 -117.18  109.19   1.1125
IC   C24      C25      C26      C27        1.5379  113.90   57.35  113.39   1.5353
IC   C27      C25      *C26     H6R        1.5353  113.39 -121.77  109.31   1.1128
IC   H6R      C25      *C26     H6S        1.1128  109.31 -117.17  108.54   1.1133
IC   C25      C26      C27      C28        1.5407  113.39  173.41  113.98   1.5370
IC   C28      C26      *C27     H7R        1.5370  113.98 -121.80  109.08   1.1132
IC   H7R      C26      *C27     H7S        1.1132  109.08 -117.23  108.93   1.1134
IC   C26      C27      C28      C29        1.5353  113.98  172.87  110.78   1.5349
IC   C29      C27      *C28     H8R        1.5349  110.78 -120.20  109.36   1.1131
IC   H8R      C27      *C28     H8S        1.1131  109.36 -118.23  109.72   1.1126
IC   C27      C28      C29      C210       1.5370  110.78  178.05  114.86   1.5355
IC   C210     C28      *C29     H9R        1.5355  114.86 -122.15  109.13   1.1132
IC   H9R      C28      *C29     H9S        1.1132  109.13 -116.55  108.10   1.1137
IC   C28      C29      C210     C211       1.5349  114.86  173.24  110.73   1.5373
IC   C211     C29      *C210    H10R       1.5373  110.73 -120.80  109.43   1.1115
IC   H10R     C29      *C210    H10S       1.1115  109.43 -117.98  109.30   1.1120
IC   C29      C210     C211     C212       1.5355  110.73  173.54  115.57   1.5406
IC   C212     C210     *C211    H11R       1.5406  115.57 -120.87  107.80   1.1147
IC   H11R     C210     *C211    H11S       1.1147  107.80 -115.55  108.86   1.1124
IC   C210     C211     C212     C213       1.5373  115.57   59.44  116.38   1.5479
IC   C213     C211     *C212    H12R       1.5479  116.38  121.05  107.79   1.1135
IC   H12R     C211     *C212    H12S       1.1135  107.79  116.10  108.78   1.1136
IC   C211     C212     C213     C214       1.5406  116.38   51.10  113.28   1.5400
IC   C214     C212     *C213    H13R       1.5400  113.28 -119.11  107.78   1.1155
IC   C212     C213     C214     C215       1.5479  113.28  123.30   35.31   2.5139
IC   C215     C213     *C214    H14R       2.5139   35.31   54.62  110.15   1.1110
IC   H14R     C213     *C214    H14S       1.1110  110.15  119.74  111.42   1.1097
IC   H14R     C213     *C214    H14T       1.1110  110.15 -119.71  110.32   1.1097
IC   C213     C214     C215     H15T       1.5400   35.31 -123.83   91.12   1.1109
IC   H15T     C214     *C215    H15R       1.1109   91.12 -108.10   89.74   1.1102
IC   H15T     C214     *C215    H15S       1.1109   91.12  127.09  146.56   1.1102
IC   C31      C32      C33      C34        1.5280  111.87 -177.73  113.60   1.5370
IC   C34      C32      *C33     H3X        1.5370  113.60 -121.05  109.08   1.1146
IC   H3X      C32      *C33     H3Y        1.1146  109.08 -117.63  109.81   1.1148
IC   C32      C33      C34      C35        1.5460  113.60   67.18  113.40   1.5371
IC   C35      C33      *C34     H4X        1.5371  113.40 -122.77  109.77   1.1123
IC   H4X      C33      *C34     H4Y        1.1123  109.77 -116.81  107.72   1.1133
IC   C33      C34      C35      C36        1.5370  113.40  174.32  113.82   1.5383
IC   C36      C34      *C35     H5X        1.5383  113.82 -121.65  109.12   1.1134
IC   H5X      C34      *C35     H5Y        1.1134  109.12 -117.14  109.08   1.1128
IC   C34      C35      C36      C37        1.5371  113.82  -67.20  113.49   1.5361
IC   C37      C35      *C36     H6X        1.5361  113.49 -119.94  108.09   1.1144
IC   H6X      C35      *C36     H6Y        1.1144  108.09 -117.04  109.71   1.1121
IC   C35      C36      C37      C38        1.5383  113.49 -172.20  112.95   1.5352
IC   C38      C36      *C37     H7X        1.5352  112.95 -121.91  109.99   1.1120
IC   H7X      C36      *C37     H7Y        1.1120  109.99 -117.61  108.53   1.1137
IC   C36      C37      C38      C39        1.5361  112.95  173.99  112.21   1.5347
IC   C39      C37      *C38     H8X        1.5347  112.21 -120.26  108.81   1.1136
IC   H8X      C37      *C38     H8Y        1.1136  108.81 -117.62  109.63   1.1124
IC   C37      C38      C39      C310       1.5352  112.21 -176.09  113.02   1.5352
IC   C310     C38      *C39     H9X        1.5352  113.02 -122.39  109.68   1.1126
IC   H9X      C38      *C39     H9Y        1.1126  109.68 -117.19  108.32   1.1138
IC   C38      C39      C310     C311       1.5347  113.02  170.22  112.13   1.5376
IC   C311     C39      *C310    H10X       1.5376  112.13 -119.83  108.79   1.1135
IC   H10X     C39      *C310    H10Y       1.1135  108.79 -117.41  109.17   1.1115
IC   C39      C310     C311     C312       1.5352  112.13 -175.07  114.10   1.5459
IC   C312     C310     *C311    H11X       1.5459  114.10  120.81  107.19   1.1116
IC   H11X     C310     *C311    H11Y       1.1116  107.19  116.44  109.73   1.1115
IC   C310     C311     C312     C313       1.5376  114.10  167.37  112.16   1.5461
IC   C313     C311     *C312    C315       1.5461  112.16  123.82  111.38   1.5402
IC   C313     C311     *C312    H12X       1.5461  112.16 -117.91  107.90   1.1158
IC   C311     C312     C313     C314       1.5459  112.16  -68.35  114.04   1.5344
IC   C314     C312     *C313    H13X       1.5344  114.04 -120.45  107.97   1.1139
IC   H13X     C312     *C313    H13Y       1.1139  107.97 -116.42  108.93   1.1121
IC   C312     C313     C314     H14X       1.5461  114.04  -55.32  110.38   1.1112
IC   H14X     C313     *C314    H14Y       1.1112  110.38 -119.84  110.34   1.1111
IC   H14X     C313     *C314    H14Z       1.1112  110.38  120.36  111.19   1.1099
IC   C311     C312     C315     H15X       1.5459  111.38  179.40  110.31   1.1105
IC   H15X     C312     *C315    H15Y       1.1105  110.31  119.76  110.23   1.1105
IC   H15X     C312     *C315    H15Z       1.1105  110.31 -119.91  110.90   1.1093
PATCHING FIRST NONE LAST NONE

RESI PAIPG      -1.00 ! 12-methyl tetradecanoic acid and palmitic acid with PG headgroup
!
! Polar Head and glycerol backbone
GROUP                 !
ATOM C13  CTL2   0.05 !
ATOM H13A HAL2   0.09 !           H13A
ATOM H13B HAL2   0.09 !            |
ATOM OC3  OHL   -0.65 !            |
ATOM HO3  HOL    0.42 !     H13B--C13---OC3--HO3
GROUP                 !            |
ATOM C12  CTL1   0.14 !            |
ATOM H12A HAL1   0.09 !            |
ATOM OC2  OHL   -0.65 !     H12A--C12---OC2--HO2
ATOM HO2  HOL    0.42 !            |
GROUP                 !            |     alpha5
ATOM C11  CTL2  -0.08 !            |
ATOM H11A HAL2   0.09 !     H11A--C11---H11B
ATOM H11B HAL2   0.09 !            |     alpha4
ATOM P    PL     1.50 !   (-) O13  O12
ATOM O13  O2L   -0.78 !         \ /      alpha3
ATOM O14  O2L   -0.78 !          P (+)
ATOM O12  OSLP  -0.57 !         / \      alpha2
ATOM O11  OSLP  -0.57 !   (-) O14  O11
ATOM C1   CTL2  -0.08 !            |     alpha1
ATOM HA   HAL2   0.09 !       HA---C1---HB
ATOM HB   HAL2   0.09 !            |     theta1
GROUP                 !            |
ATOM C2   CTL1   0.17 !       HS---C2- - - - - - -
ATOM HS   HAL1   0.09 !            | beta1        |
ATOM O21  OSL   -0.49 !       O22  O21          theta3
ATOM C21  CL     0.90 !        \\ /  beta2        |
ATOM O22  OBL   -0.63 !          C21
ATOM C22  CTL2  -0.22 !          |   beta3        |
ATOM H2R  HAL2   0.09 !   H2R---C22---H2S
ATOM H2S  HAL2   0.09 !          |                |
GROUP                 !              beta4
ATOM C3   CTL2   0.08 !          |                |
ATOM HX   HAL2   0.09 !                      HX---C3---HY
ATOM HY   HAL2   0.09 !          |                |   gamma1
ATOM O31  OSL   -0.49 !                      O32  O31
ATOM C31  CL     0.90 !          |            \\ /    gamma2
ATOM O32  OBL   -0.63 !                         C31
ATOM C32  CTL2  -0.22 !          |              |     gamma3
ATOM H2X  HAL2   0.09 !                  H2X---C32---H2Y
ATOM H2Y  HAL2   0.09 !          |              |
GROUP                 !                               gamma4
ATOM C23  CTL2  -0.18 !          |              |
ATOM H3R  HAL2   0.09 !   H3R ---C23---H3S
ATOM H3S  HAL2   0.09 !          |              |
GROUP                 !
ATOM C24  CTL2  -0.18 !          |
ATOM H4R  HAL2   0.09 !   H4R ---C24---H4S      |
ATOM H4S  HAL2   0.09 !          |
GROUP                 !
ATOM C25  CTL2  -0.18 !          |              |
ATOM H5R  HAL2   0.09 !   H5R ---C25---H5S
ATOM H5S  HAL2   0.09 !          |              |
GROUP                 !
ATOM C26  CTL2  -0.18 !          |
ATOM H6R  HAL2   0.09 !   H6R ---C26---H6S      |
ATOM H6S  HAL2   0.09 !          |
GROUP                 !
ATOM C27  CTL2  -0.18 !          |              |
ATOM H7R  HAL2   0.09 !   H7R ---C27---H7S
ATOM H7S  HAL2   0.09 !          |              |
GROUP                 !
ATOM C28  CTL2  -0.18 !          |
ATOM H8R  HAL2   0.09 !   H8R ---C28---H8S      |
ATOM H8S  HAL2   0.09 !          |
GROUP                 !
ATOM C29  CTL2  -0.18 !          |              |
ATOM H9R  HAL2   0.09 !   H9R ---C29---H9S
ATOM H9S  HAL2   0.09 !          |              |
GROUP                 !
ATOM C210 CTL2  -0.18 !          |
ATOM H10R HAL2   0.09 !   H10R---C210--H10S     |
ATOM H10S HAL2   0.09 !          |
GROUP                 !
ATOM C211 CTL2  -0.18 !          |              |
ATOM H11R HAL2   0.09 !   H11R---C211--H11S
ATOM H11S HAL2   0.09 !          |              |
GROUP                 !
ATOM C212 CTL1  -0.09 !          |         H15R |
ATOM H12R HAL1   0.09 !   H12R---C212--   /
ATOM C215 CTL3  -0.27 !          |     | /
ATOM H15R HAL3   0.09 !          |    C215-H15S |
ATOM H15S HAL3   0.09 !          |     |
ATOM H15T HAL3   0.09 !          |     |        |
GROUP                 !          |    H15T
ATOM C213 CTL2  -0.18 !          |              |
ATOM H13R HAL2   0.09 !   H13R---C213--H13S
ATOM H13S HAL2   0.09 !          |
GROUP                 !
ATOM C214 CTL3  -0.27 !          |              |
ATOM H14R HAL3   0.09 !   H14R---C214--H14S
ATOM H14S HAL3   0.09 !          |              |
ATOM H14T HAL3   0.09 !         H14T            |
GROUP                 !
ATOM C33  CTL2  -0.18 !                         |
ATOM H3X  HAL2   0.09 !                  H3X ---C33---H3Y
ATOM H3Y  HAL2   0.09 !                         |
GROUP                 !
ATOM C34  CTL2  -0.18 !                         |
ATOM H4X  HAL2   0.09 !                  H4X ---C34---H4Y
ATOM H4Y  HAL2   0.09 !                         |
GROUP                 !
ATOM C35  CTL2  -0.18 !                         |
ATOM H5X  HAL2   0.09 !                  H5X ---C35---H5Y
ATOM H5Y  HAL2   0.09 !                         |
GROUP                 !
ATOM C36  CTL2  -0.18 !                         |
ATOM H6X  HAL2   0.09 !                  H6X ---C36---H6Y
ATOM H6Y  HAL2   0.09 !                         |
GROUP                 !
ATOM C37  CTL2  -0.18 !                         |
ATOM H7X  HAL2   0.09 !                  H7X ---C37---H7Y
ATOM H7Y  HAL2   0.09 !                         |
GROUP                 !
ATOM C38  CTL2  -0.18 !                         |
ATOM H8X  HAL2   0.09 !                  H8X ---C38---H8Y
ATOM H8Y  HAL2   0.09 !                         |
GROUP                 !
ATOM C39  CTL2  -0.18 !                         |
ATOM H9X  HAL2   0.09 !                  H9X ---C39---H9Y
ATOM H9Y  HAL2   0.09 !                         |
GROUP                 !
ATOM C310 CTL2  -0.18 !                         |
ATOM H10X HAL2   0.09 !                  H10X---C310--H10Y
ATOM H10Y HAL2   0.09 !                         |
GROUP                 !
ATOM C311 CTL2  -0.18 !                         |
ATOM H11X HAL2   0.09 !                  H11X---C311--H11Y
ATOM H11Y HAL2   0.09 !                         |
GROUP                 !
ATOM C312 CTL2  -0.18 !                         |
ATOM H12X HAL2   0.09 !                  H12X---C312--H12Y
ATOM H12Y HAL2   0.09 !                         |
GROUP                 !
ATOM C313 CTL2  -0.18 !                         |
ATOM H13X HAL2   0.09 !                  H13X---C313--H13Y
ATOM H13Y HAL2   0.09 !                         |
GROUP                 !
ATOM C314 CTL2  -0.18 !                         |
ATOM H14X HAL2   0.09 !                  H14X---C314--H14Y
ATOM H14Y HAL2   0.09 !                         |
GROUP                 !
ATOM C315 CTL2  -0.18 !                         |
ATOM H15X HAL2   0.09 !                  H15X---C315--H15Y
ATOM H15Y HAL2   0.09 !                         |
GROUP
ATOM C316 CTL3  -0.27 !                         |
ATOM H16X HAL3   0.09 !                  H16X---C316--H16Y
ATOM H16Y HAL3   0.09 !                         |
ATOM H16Z HAL3   0.09 !                         H16Z

! Polar Head
BOND  HO3  OC3       OC3  C13       C13  H13A      C13  H13B      C13  C12
BOND  HO2  OC2       OC2  C12       C12  H12A      C12  C11
BOND  C11  H11A      C11  H11B      C11  O12       O11  C1
BOND  O12  P         P    O11       P    O13       P    O14
! Glycerol Backbone
BOND  C1   HA        C1    HB       C1   C2        C1   O11
BOND  C2   HS        C2    C3       C2   O21
BOND  C3   HX        C3    HY       C3   O31
! Chain #2
BOND  O21  C21
BOND  C21  C22
DOUBLE C21  O22
BOND  C22  H2R       C22  H2S       C22  C23
BOND  C23  H3R       C23  H3S       C23  C24
BOND  C24  H4R       C24  H4S       C24  C25
BOND  C25  H5R       C25  H5S       C25  C26
BOND  C26  H6R       C26  H6S       C26  C27
BOND  C27  H7R       C27  H7S       C27  C28
BOND  C28  H8R       C28  H8S       C28  C29
BOND  C29  H9R       C29  H9S       C29  C210
BOND  C210 H10R      C210 H10S      C210 C211
BOND  C211 H11R      C211 H11S      C211 C212
BOND  C212 H12R      C212 C213      C212 C215
BOND  C213 H13R      C213 H13S      C213 C214
BOND  C214 H14R      C214 H14S      C214 H14T
BOND  C215 H15R      C215 H15S      C215 H15T
! Chain #3
BOND  O31  C31
BOND  C31  C32
DOUBLE  C31  O32
BOND  C32  H2X       C32  H2Y       C32  C33
BOND  C33  H3X       C33  H3Y       C33  C34
BOND  C34  H4X       C34  H4Y       C34  C35
BOND  C35  H5X       C35  H5Y       C35  C36
BOND  C36  H6X       C36  H6Y       C36  C37
BOND  C37  H7X       C37  H7Y       C37  C38
BOND  C38  H8X       C38  H8Y       C38  C39
BOND  C39  H9X       C39  H9Y       C39  C310
BOND  C310 H10X      C310 H10Y      C310 C311
BOND  C311 H11X      C311 H11Y      C311 C312
BOND  C312 H12X      C312 H12Y      C312 C313
BOND  C313 H13X      C313 H13Y      C313 C314
BOND  C314 H14X      C314 H14Y      C314 C315
BOND  C315 H15X      C315 H15Y      C315 C316
BOND  C316 H16X      C316 H16Y      C316 H16Z

IMPR C21 O21 C22 O22   C31 O31 C32 O32

! Polar head (angle names from Sundaralingam)
IC  C13      C12      C11      O12        1.5506  113.95 -142.19  113.52   1.4312
IC  OC3      C13      C12      C11        1.4312  112.16   60.77  113.95   1.5592
IC  C11      C13      *C12     OC2        1.5592  113.95  122.29  108.90   1.4257
IC  OC2      C13      *C12     H12A       1.4257  108.90  117.52  107.84   1.1143
IC  OC3      C12      *C13     H13A       1.4312  112.16  120.68  108.59   1.1135
IC  OC3      C12      *C13     H13B       1.4312  112.16 -121.61  109.31   1.1118
IC  C12      C13      OC3      HO3        1.5506  112.16   25.47  106.50   0.9638
IC  C13      C12      OC2      HO2        1.5506  108.90 -168.86  104.23   0.9846
IC  O12      C12      *C11     H11A       1.4312  113.52 -125.50  110.24   1.1132
IC  H11A     C12      *C11     H11B       1.1132  110.24 -115.44  107.79   1.1118
IC  C12      C11      O12      P          1.5592  113.52  -64.38  121.87   1.5877
IC  C11      O12      P        O11        1.4312  121.87 -125.86  103.38   1.5820
IC  O11      O12      *P       O13        1.5820  103.38  115.42  108.17   1.4834
IC  O11      O12      *P       O14        1.5820  103.38 -116.54  108.32   1.4743
IC  O12      P        O11      C1         1.5877  103.38   40.89  124.25   1.4266
IC  P        O11      C1       C2         1.5820  124.25 -113.24  111.40   1.5567
IC  C2       O11      *C1      HA         1.5567  111.40 -118.21  108.05   1.1138
IC  HA       O11      *C1      HB         1.1138  108.05 -118.54  112.56   1.1146
IC  O11      C1       C2       C3         1.4266  111.40 -176.53  111.43   1.5611
IC  C3       C1       *C2      O21        1.5611  111.43  121.15  108.28   1.4416
IC  C3       C1       *C2      HS         1.5611  111.43 -118.22  106.16   1.1174
IC  C1       C2       O21      C21        1.5567  108.28  144.81  114.71   1.3204
IC  C2       O21      C21      C22        1.4416  114.71 -179.10  109.34   1.5292
IC  C22      O21      *C21     O22        1.5292  109.34 -179.95  126.72   1.2161
IC  O21      C21      C22      C23        1.3204  109.34  -64.79  112.67   1.5465
IC  C23      C21      *C22     H2R        1.5465  112.67 -121.49  106.69   1.1089
IC  H2R      C21      *C22     H2S        1.1089  106.69 -116.64  107.89   1.1098
IC  C1       C2       C3       O31        1.5567  111.43  164.81  112.77   1.4474
IC  O31      C2       *C3      HX         1.4474  112.77 -120.52  106.33   1.1154
IC  HX       C2       *C3      HY         1.1154  106.33 -116.55  108.05   1.1134
IC  C2       C3       O31      C31        1.5611  112.77 -174.36  113.58   1.3306
IC  C3       O31      C31      C32        1.4474  113.58  173.40  109.91   1.5285
IC  C32      O31      *C31     O32        1.5285  109.91 -177.62  125.28   1.2221
IC  O31      C31      C32      C33        1.3306  109.91   90.69  112.59   1.5458
IC  C33      C31      *C32     H2X        1.5458  112.59 -122.32  107.98   1.1094
IC  H2X      C31      *C32     H2Y        1.1094  107.98 -116.90  107.58   1.1097
IC  C21      C22      C23      C24        1.5292  112.67 -179.52  112.70   1.5377
IC  C24      C22      *C23     H3R        1.5377  112.70 -120.02  108.67   1.1155
IC  H3R      C22      *C23     H3S        1.1155  108.67 -117.37  110.12   1.1118
IC  C22      C23      C24      C25        1.5465  112.70   70.02  114.46   1.5403
IC  C25      C23      *C24     H4R        1.5403  114.46 -121.15  107.94   1.1140
IC  H4R      C23      *C24     H4S        1.1140  107.94 -116.12  109.20   1.1120
IC  C23      C24      C25      C26        1.5377  114.46   70.72  114.74   1.5387
IC  C26      C24      *C25     H5R        1.5387  114.74 -122.76  109.24   1.1117
IC  H5R      C24      *C25     H5S        1.1117  109.24 -116.41  108.62   1.1137
IC  C24      C25      C26      C27        1.5403  114.74   69.73  113.01   1.5347
IC  C27      C25      *C26     H6R        1.5347  113.01 -123.26  110.34   1.1110
IC  H6R      C25      *C26     H6S        1.1110  110.34 -117.07  108.26   1.1139
IC  C25      C26      C27      C28        1.5387  113.01  174.78  112.78   1.5354
IC  C28      C26      *C27     H7R        1.5354  112.78 -120.86  108.79   1.1134
IC  H7R      C26      *C27     H7S        1.1134  108.79 -116.92  109.46   1.1096
IC  C26      C27      C28      C29        1.5347  112.78 -177.64  113.00   1.5376
IC  C29      C27      *C28     H8R        1.5376  113.00 -123.77  110.60   1.1108
IC  H8R      C27      *C28     H8S        1.1108  110.60 -116.55  107.24   1.1151
IC  C27      C28      C29      C210       1.5354  113.00  -95.76  115.75   1.5434
IC  C210     C28      *C29     H9R        1.5434  115.75 -119.32  107.44   1.1153
IC  H9R      C28      *C29     H9S        1.1153  107.44 -115.97  109.43   1.1121
IC  C28      C29      C210     C211       1.5376  115.75   65.08  115.69   1.5430
IC  C211     C29      *C210    H10R       1.5430  115.69 -125.22  108.96   1.1099
IC  H10R     C29      *C210    H10S       1.1099  108.96 -115.20  106.78   1.1155
IC  C29      C210     C211     C212       1.5434  115.69  -93.83  115.25   1.5492
IC  C212     C210     *C211    H11R       1.5492  115.25  123.18  108.27   1.1119
IC  H11R     C210     *C211    H11S       1.1119  108.27  116.30  109.02   1.1133
IC  C210     C211     C212     C213       1.5430  115.25  163.96  110.74   1.5478
IC  C213     C211     *C212    C215       1.5478  110.74  125.06  111.39   1.5423
IC  C213     C211     *C212    H12R       1.5478  110.74 -116.95  107.71   1.1137
IC  C211     C212     C213     C215       1.5492  110.74  124.84   34.04   2.5585
IC  C215     C212     *C213    C214       2.5585   34.04   63.09  113.85   1.5342
IC  C215     C212     *C213    H13R       2.5585   34.04  -58.64  108.94   1.1118
IC  H13R     C212     *C213    H13S       1.1118  108.94 -116.35  108.61   1.1140
IC  C212     C213     C215     H15R       1.5478   34.04    0.02  144.82   1.1096
IC  H15R     C213     *C215    H15S       1.1096  144.82  125.67   91.83   1.1101
IC  H15R     C213     *C215    H15T       1.1096  144.82 -125.57   91.44   1.1107
IC  C212     C213     C214     H14R       1.5478  113.85   55.43  111.10   1.1100
IC  H14R     C213     *C214    H14S       1.1100  111.10 -120.58  110.36   1.1105
IC  H14R     C213     *C214    H14T       1.1100  111.10  120.16  110.52   1.1109
IC  C31      C32      C33      C34        1.5285  112.59  179.43  113.26   1.5384
IC  C34      C32      *C33     H3X        1.5384  113.26  120.78  109.21   1.1154
IC  H3X      C32      *C33     H3Y        1.1154  109.21  117.85  109.71   1.1144
IC  C32      C33      C34      C35        1.5458  113.26   57.88  113.17   1.5355
IC  C35      C33      *C34     H4X        1.5355  113.17 -122.39  110.02   1.1128
IC  H4X      C33      *C34     H4Y        1.1128  110.02 -117.15  108.17   1.1145
IC  C33      C34      C35      C36        1.5384  113.17  163.30  113.04   1.5344
IC  C36      C34      *C35     H5X        1.5344  113.04 -119.91  108.52   1.1147
IC  H5X      C34      *C35     H5Y        1.1147  108.52 -117.49  109.84   1.1125
IC  C34      C35      C36      C37        1.5355  113.04 -179.39  112.08   1.5336
IC  C37      C35      *C36     H6X        1.5336  112.08 -122.48  110.36   1.1121
IC  H6X      C35      *C36     H6Y        1.1121  110.36 -117.64  108.18   1.1141
IC  C35      C36      C37      C38        1.5344  112.08  162.88  112.90   1.5337
IC  C38      C36      *C37     H7X        1.5337  112.90 -119.69  108.45   1.1147
IC  H7X      C36      *C37     H7Y        1.1147  108.45 -117.29  109.77   1.1112
IC  C36      C37      C38      C39        1.5336  112.90 -174.83  111.96   1.5337
IC  C39      C37      *C38     H8X        1.5337  111.96 -122.95  110.36   1.1118
IC  H8X      C37      *C38     H8Y        1.1118  110.36 -117.52  108.04   1.1143
IC  C37      C38      C39      C310       1.5337  111.96  162.89  113.05   1.5346
IC  C310     C38      *C39     H9X        1.5346  113.05 -119.21  108.08   1.1146
IC  H9X      C38      *C39     H9Y        1.1146  108.08 -117.12  109.93   1.1120
IC  C38      C39      C310     C311       1.5337  113.05 -172.26  111.97   1.5354
IC  C311     C39      *C310    H10X       1.5354  111.97 -123.11  110.22   1.1117
IC  H10X     C39      *C310    H10Y       1.1117  110.22 -117.48  108.19   1.1142
IC  C39      C310     C311     C312       1.5346  111.97  163.51  113.64   1.5359
IC  C312     C310     *C311    H11X       1.5359  113.64 -119.14  107.93   1.1150
IC  H11X     C310     *C311    H11Y       1.1150  107.93 -116.94  109.80   1.1118
IC  C310     C311     C312     C313       1.5354  113.64   69.95  114.25   1.5351
IC  C313     C311     *C312    H12X       1.5351  114.25 -122.61  109.03   1.1130
IC  H12X     C311     *C312    H12Y       1.1130  109.03 -116.68  108.52   1.1141
IC  C311     C312     C313     C314       1.5359  114.25 -178.97  111.52   1.5371
IC  C314     C312     *C313    H13X       1.5371  111.52  121.08  109.85   1.1124
IC  H13X     C312     *C313    H13Y       1.1124  109.85  117.64  108.66   1.1122
IC  C312     C313     C314     C315       1.5351  111.52 -177.94  114.19   1.5364
IC  C315     C313     *C314    H14X       1.5364  114.19  122.05  109.09   1.1134
IC  H14X     C313     *C314    H14Y       1.1134  109.09  116.67  108.17   1.1139
IC  C313     C314     C315     C316       1.5371  114.19   68.41  114.12   1.5322
IC  C316     C314     *C315    H15X       1.5322  114.12 -122.71  109.00   1.1137
IC  H15X     C314     *C315    H15Y       1.1137  109.00 -116.36  108.12   1.1152
IC  C314     C315     C316     H16X       1.5364  114.12  -62.95  110.71   1.1105
IC  H16X     C315     *C316    H16Y       1.1105  110.71 -119.97  110.61   1.1110
IC  H16X     C315     *C316    H16Z       1.1105  110.71  120.09  110.44   1.1116

PATCHING FIRST NONE LAST NONE

RESI MAIPG      -1.00 ! 12-methyl tetradecanoic acid and myristic acid with PG headgroup
!
! Polar Head and glycerol backbone
GROUP                 !
ATOM C13  CTL2   0.05 !
ATOM H13A HAL2   0.09 !           H13A
ATOM H13B HAL2   0.09 !            |
ATOM OC3  OHL   -0.65 !            |
ATOM HO3  HOL    0.42 !     H13B--C13---OC3--HO3
GROUP                 !            |
ATOM C12  CTL1   0.14 !            |
ATOM H12A HAL1   0.09 !            |
ATOM OC2  OHL   -0.65 !     H12A--C12---OC2--HO2
ATOM HO2  HOL    0.42 !            |
GROUP                 !            |     alpha5
ATOM C11  CTL2  -0.08 !            |
ATOM H11A HAL2   0.09 !     H11A--C11---H11B
ATOM H11B HAL2   0.09 !            |     alpha4
ATOM P    PL     1.50 !   (-) O13  O12
ATOM O13  O2L   -0.78 !         \ /      alpha3
ATOM O14  O2L   -0.78 !          P (+)
ATOM O12  OSLP  -0.57 !         / \      alpha2
ATOM O11  OSLP  -0.57 !   (-) O14  O11
ATOM C1   CTL2  -0.08 !            |     alpha1
ATOM HA   HAL2   0.09 !       HA---C1---HB
ATOM HB   HAL2   0.09 !            |     theta1
GROUP                 !            |
ATOM C2   CTL1   0.17 !       HS---C2- - - - - - -
ATOM HS   HAL1   0.09 !            | beta1        |
ATOM O21  OSL   -0.49 !       O22  O21          theta3
ATOM C21  CL     0.90 !        \\ /  beta2        |
ATOM O22  OBL   -0.63 !          C21
ATOM C22  CTL2  -0.22 !          |   beta3        |
ATOM H2R  HAL2   0.09 !   H2R---C22---H2S
ATOM H2S  HAL2   0.09 !          |                |
GROUP                 !              beta4
ATOM C3   CTL2   0.08 !          |                |
ATOM HX   HAL2   0.09 !                      HX---C3---HY
ATOM HY   HAL2   0.09 !          |                |   gamma1
ATOM O31  OSL   -0.49 !                      O32  O31
ATOM C31  CL     0.90 !          |            \\ /    gamma2
ATOM O32  OBL   -0.63 !                         C31
ATOM C32  CTL2  -0.22 !          |              |     gamma3
ATOM H2X  HAL2   0.09 !                  H2X---C32---H2Y
ATOM H2Y  HAL2   0.09 !          |              |
GROUP                 !                               gamma4
ATOM C23  CTL2  -0.18 !          |              |
ATOM H3R  HAL2   0.09 !   H3R ---C23---H3S
ATOM H3S  HAL2   0.09 !          |              |
GROUP                 !
ATOM C24  CTL2  -0.18 !          |
ATOM H4R  HAL2   0.09 !   H4R ---C24---H4S      |
ATOM H4S  HAL2   0.09 !          |
GROUP                 !
ATOM C25  CTL2  -0.18 !          |              |
ATOM H5R  HAL2   0.09 !   H5R ---C25---H5S
ATOM H5S  HAL2   0.09 !          |              |
GROUP                 !
ATOM C26  CTL2  -0.18 !          |
ATOM H6R  HAL2   0.09 !   H6R ---C26---H6S      |
ATOM H6S  HAL2   0.09 !          |
GROUP                 !
ATOM C27  CTL2  -0.18 !          |              |
ATOM H7R  HAL2   0.09 !   H7R ---C27---H7S
ATOM H7S  HAL2   0.09 !          |              |
GROUP                 !
ATOM C28  CTL2  -0.18 !          |
ATOM H8R  HAL2   0.09 !   H8R ---C28---H8S      |
ATOM H8S  HAL2   0.09 !          |
GROUP                 !
ATOM C29  CTL2  -0.18 !          |              |
ATOM H9R  HAL2   0.09 !   H9R ---C29---H9S
ATOM H9S  HAL2   0.09 !          |              |
GROUP                 !
ATOM C210 CTL2  -0.18 !          |
ATOM H10R HAL2   0.09 !   H10R---C210--H10S     |
ATOM H10S HAL2   0.09 !          |
GROUP                 !
ATOM C211 CTL2  -0.18 !          |              |
ATOM H11R HAL2   0.09 !   H11R---C211--H11S
ATOM H11S HAL2   0.09 !          |              |
GROUP                 !
ATOM C212 CTL1  -0.09 !          |         H15R |
ATOM H12R HAL1   0.09 !   H12R---C212--   /
ATOM C215 CTL3  -0.27 !          |     | /
ATOM H15R HAL3   0.09 !          |    C215-H15S |
ATOM H15S HAL3   0.09 !          |     |
ATOM H15T HAL3   0.09 !          |     |        |
GROUP                 !          |    H15T
ATOM C213 CTL2  -0.18 !          |              |
ATOM H13R HAL2   0.09 !   H13R---C213--H13S
ATOM H13S HAL2   0.09 !          |
GROUP                 !
ATOM C214 CTL3  -0.27 !          |              |
ATOM H14R HAL3   0.09 !   H14R---C214--H14S
ATOM H14S HAL3   0.09 !          |              |
ATOM H14T HAL3   0.09 !         H14T            |
GROUP                 !
ATOM C33  CTL2  -0.18 !                         |
ATOM H3X  HAL2   0.09 !                  H3X ---C33---H3Y
ATOM H3Y  HAL2   0.09 !                         |
GROUP                 !
ATOM C34  CTL2  -0.18 !                         |
ATOM H4X  HAL2   0.09 !                  H4X ---C34---H4Y
ATOM H4Y  HAL2   0.09 !                         |
GROUP                 !
ATOM C35  CTL2  -0.18 !                         |
ATOM H5X  HAL2   0.09 !                  H5X ---C35---H5Y
ATOM H5Y  HAL2   0.09 !                         |
GROUP                 !
ATOM C36  CTL2  -0.18 !                         |
ATOM H6X  HAL2   0.09 !                  H6X ---C36---H6Y
ATOM H6Y  HAL2   0.09 !                         |
GROUP                 !
ATOM C37  CTL2  -0.18 !                         |
ATOM H7X  HAL2   0.09 !                  H7X ---C37---H7Y
ATOM H7Y  HAL2   0.09 !                         |
GROUP                 !
ATOM C38  CTL2  -0.18 !                         |
ATOM H8X  HAL2   0.09 !                  H8X ---C38---H8Y
ATOM H8Y  HAL2   0.09 !                         |
GROUP                 !
ATOM C39  CTL2  -0.18 !                         |
ATOM H9X  HAL2   0.09 !                  H9X ---C39---H9Y
ATOM H9Y  HAL2   0.09 !                         |
GROUP                 !
ATOM C310 CTL2  -0.18 !                         |
ATOM H10X HAL2   0.09 !                  H10X---C310--H10Y
ATOM H10Y HAL2   0.09 !                         |
GROUP                 !
ATOM C311 CTL2  -0.18 !                         |
ATOM H11X HAL2   0.09 !                  H11X---C311--H11Y
ATOM H11Y HAL2   0.09 !                         |
GROUP                 !
ATOM C312 CTL2  -0.18 !                         |
ATOM H12X HAL2   0.09 !                  H12X---C312--H12Y
ATOM H12Y HAL2   0.09 !                         |
GROUP                 !
ATOM C313 CTL2  -0.18 !                         |
ATOM H13X HAL2   0.09 !                  H13X---C313--H13Y
ATOM H13Y HAL2   0.09 !                         |
GROUP                 !
ATOM C314 CTL3  -0.27 !                         |
ATOM H14X HAL3   0.09 !                  H14X---C314--H14Y
ATOM H14Y HAL3   0.09 !                         |
ATOM H14Z HAL3   0.09 !                         H14Z

! Polar Head
BOND  HO3  OC3       OC3  C13       C13  H13A      C13  H13B      C13  C12
BOND  HO2  OC2       OC2  C12       C12  H12A      C12  C11
BOND  C11  H11A      C11  H11B      C11  O12       O11  C1
BOND  O12  P         P    O11       P    O13       P    O14
! Glycerol Backbone
BOND  C1   HA        C1    HB       C1   C2        C1   O11
BOND  C2   HS        C2    C3       C2   O21
BOND  C3   HX        C3    HY       C3   O31
! Chain #2
BOND  O21  C21
BOND  C21  C22
DOUBLE C21  O22
BOND  C22  H2R       C22  H2S       C22  C23
BOND  C23  H3R       C23  H3S       C23  C24
BOND  C24  H4R       C24  H4S       C24  C25
BOND  C25  H5R       C25  H5S       C25  C26
BOND  C26  H6R       C26  H6S       C26  C27
BOND  C27  H7R       C27  H7S       C27  C28
BOND  C28  H8R       C28  H8S       C28  C29
BOND  C29  H9R       C29  H9S       C29  C210
BOND  C210 H10R      C210 H10S      C210 C211
BOND  C211 H11R      C211 H11S      C211 C212
BOND  C212 H12R      C212 C213      C212 C215
BOND  C213 H13R      C213 H13S      C213 C214
BOND  C214 H14R      C214 H14S      C214 H14T
BOND  C215 H15R      C215 H15S      C215 H15T
! Chain #3
BOND  O31  C31
BOND  C31  C32
DOUBLE  C31  O32
BOND  C32  H2X       C32  H2Y       C32  C33
BOND  C33  H3X       C33  H3Y       C33  C34
BOND  C34  H4X       C34  H4Y       C34  C35
BOND  C35  H5X       C35  H5Y       C35  C36
BOND  C36  H6X       C36  H6Y       C36  C37
BOND  C37  H7X       C37  H7Y       C37  C38
BOND  C38  H8X       C38  H8Y       C38  C39
BOND  C39  H9X       C39  H9Y       C39  C310
BOND  C310 H10X      C310 H10Y      C310 C311
BOND  C311 H11X      C311 H11Y      C311 C312
BOND  C312 H12X      C312 H12Y      C312 C313
BOND  C313 H13X      C313 H13Y      C313 C314
BOND  C314 H14X      C314 H14Y      C314 H14Z

IMPR C21 O21 C22 O22   C31 O31 C32 O32

! Polar head (angle names from Sundaralingam)
IC C13    C12    C11    O12    1.5527  112.85 -172.43  115.75   1.4326
IC OC3    C13    C12    C11    1.4270  111.28   66.71  112.85   1.5633
IC C11    C13    *C12   OC2    1.5633  112.85  123.90  110.15   1.4283
IC OC2    C13    *C12   H12A   1.4283  110.15  117.28  107.28   1.1148
IC OC3    C12    *C13   H13A   1.4270  111.28  119.84  108.43   1.1124
IC OC3    C12    *C13   H13B   1.4270  111.28 -121.62  109.64   1.1108
IC C12    C13    OC3    HO3    1.5527  111.28   31.95  102.00   0.9699
IC C13    C12    OC2    HO2    1.5527  110.15 -171.78  103.00   0.9822
IC O12    C12    *C11   H11A   1.4326  115.75 -123.85  108.44   1.1130
IC H11A   C12    *C11   H11B   1.1130  108.44 -115.56  107.30   1.1122
IC C12    C11    O12    P      1.5633  115.75  -47.69  121.24   1.5793
IC C11    O12    P      O11    1.4326  121.24 -163.05  101.81   1.5842
IC O11    O12    *P     O13    1.5842  101.81  115.87  108.46   1.4772
IC O11    O12    *P     O14    1.5842  101.81 -115.89  106.55   1.4794
IC O12    P      O11    C1     1.5793  101.81   52.06  120.97   1.4307
IC P      O11    C1     C2     1.5842  120.97 -123.35  111.16   1.5486
IC C2     O11    *C1    HA     1.5486  111.16 -119.56  109.11   1.1121
IC HA     O11    *C1    HB     1.1121  109.11 -119.08  113.21   1.1182
IC O11    C1     C2     C3     1.4308  111.51  175.42  110.00   1.5574
IC C3     C1     *C2    O21    1.5574  110.00  121.11  108.48   1.4410
IC C3     C1     *C2    HS     1.5574  110.00 -117.62  106.73   1.1166
IC C1     C2     O21    C21    1.5510  108.48  145.04  114.43   1.3209
IC C2     O21    C21    C22    1.4410  114.43  179.80  109.39   1.5280
IC C22    O21    *C21   O22    1.5280  109.39  179.74  126.64   1.2169
IC O21    C21    C22    C23    1.3209  109.39  -67.84  112.26   1.5462
IC C23    C21    *C22   H2R    1.5462  112.26 -121.28  106.69   1.1085
IC H2R    C21    *C22   H2S    1.1085  106.69 -116.77  107.90   1.1093
IC C1     C2     C3     O31    1.5510  110.00  164.12  112.50   1.4443
IC O31    C2     *C3    HX     1.4443  112.50 -120.23  107.27   1.1140
IC HX     C2     *C3    HY     1.1140  107.27 -116.23  107.12   1.1157
IC C2     C3     O31    C31    1.5574  112.50  171.18  113.30   1.3281
IC C3     O31    C31    C32    1.4443  113.30  172.65  109.66   1.5265
IC C32    O31    *C31   O32    1.5265  109.66 -176.72  125.32   1.2176
IC O31    C31    C32    C33    1.3281  109.66  118.29  112.92   1.5439
IC C33    C31    *C32   H2X    1.5439  112.92 -122.74  108.69   1.1092
IC H2X    C31    *C32   H2Y    1.1092  108.69 -117.30  106.71   1.1101
IC C21    C22    C23    C24    1.5280  112.26 -178.01  113.07   1.5375
IC C24    C22    *C23   H3R    1.5375  113.07 -120.13  108.37   1.1155
IC H3R    C22    *C23   H3S    1.1155  108.37 -117.16  109.92   1.1121
IC C22    C23    C24    C25    1.5462  113.07   72.04  114.47   1.5401
IC C25    C23    *C24   H4R    1.5401  114.47 -121.44  107.98   1.1136
IC H4R    C23    *C24   H4S    1.1136  107.98 -116.06  109.08   1.1119
IC C23    C24    C25    C26    1.5375  114.47   72.07  114.75   1.5399
IC C26    C24    *C25   H5R    1.5399  114.75 -122.59  109.09   1.1122
IC H5R    C24    *C25   H5S    1.1122  109.09 -116.42  108.63   1.1138
IC C24    C25    C26    C27    1.5401  114.75   69.41  113.42   1.5375
IC C27    C25    *C26   H6R    1.5375  113.42 -123.61  110.17   1.1112
IC H6R    C25    *C26   H6S    1.1112  110.17 -116.81  108.04   1.1144
IC C25    C26    C27    C28    1.5399  113.42  175.01  112.75   1.5366
IC C28    C26    *C27   H7R    1.5366  112.75 -120.37  108.41   1.1131
IC H7R    C26    *C27   H7S    1.1131  108.41 -117.31  109.76   1.1100
IC C26    C27    C28    C29    1.5375  112.75 -170.66  113.89   1.5396
IC C29    C27    *C28   H8R    1.5396  113.89 -124.54  110.37   1.1112
IC H8R    C27    *C28   H8S    1.1112  110.37 -116.46  107.16   1.1152
IC C27    C28    C29    C210   1.5366  113.89  -94.88  115.55   1.5409
IC C210   C28    *C29   H9R    1.5409  115.55 -118.30  107.09   1.1161
IC H9R    C28    *C29   H9S    1.1161  107.09 -116.01  110.08   1.1114
IC C28    C29    C210   C211   1.5396  115.55   71.26  115.51   1.5429
IC C211   C29    *C210  H10R   1.5429  115.51 -124.74  109.78   1.1124
IC H10R   C29    *C210  H10S   1.1124  109.78 -115.43  107.14   1.1152
IC C29    C210   C211   C212   1.5409  115.51 -113.00  113.55   1.5944
IC C212   C210   *C211  H11R   1.5944  113.55  124.78  110.23   1.1102
IC H11R   C210   *C211  H11S   1.1102  110.23  115.57  106.28   1.1164
IC C210   C211   C212   C213   1.5944  129.45  134.05  112.60   1.5516
IC C213   C211   *C212  C215   1.5516  112.60  121.91  112.35   1.5453
IC C213   C211   *C212  H12R   1.5516  112.60 -119.57  108.53   1.1145
IC C211   C212   C213   C214   1.6033  112.60  -70.19  115.90   1.5355
IC C214   C212   *C213  H13R   1.5355  115.90 -120.66  107.62   1.1147
IC H13R   C212   *C213  H13S   1.1147  107.62 -115.55  108.33   1.1128
IC C212   C213   C214   H14R   1.5516  115.90  -54.93  110.48   1.1107
IC H14R   C213   *C214  H14S   1.1107  110.48 -119.77  110.23   1.1115
IC H14R   C213   *C214  H14T   1.1107  110.48  120.66  110.97   1.1105
IC C213   C214   C215   H15R   1.6033  112.35 -177.11  110.41   1.1106
IC H15R   C214   *C215  H15S   1.1106  110.41  119.94  109.73   1.1102
IC H15R   C214   *C215  H15T   1.1106  110.41 -119.78  111.42   1.1093
IC C31    C32    C33    C34    1.5265  112.92  174.13  112.74   1.5375
IC C34    C32    *C33   H3X    1.5375  112.74  121.12  109.25   1.1147
IC H3X    C32    *C33   H3Y    1.1147  109.25  117.83  109.77   1.1147
IC C32    C33    C34    C35    1.5439  112.74   54.96  113.41   1.5363
IC C35    C33    *C34   H4X    1.5363  113.41 -121.93  109.71   1.1131
IC H4X    C33    *C34   H4Y    1.1131  109.71 -117.16  108.14   1.1144
IC C33    C34    C35    C36    1.5375  113.41  164.07  112.78   1.5344
IC C36    C34    *C35   H5X    1.5344  112.78 -119.88  108.50   1.1143
IC H5X    C34    *C35   H5Y    1.1143  108.50 -117.54  110.02   1.1123
IC C34    C35    C36    C37    1.5363  112.78 -178.38  112.60   1.5352
IC C37    C35    *C36   H6X    1.5352  112.60 -122.96  110.39   1.1117
IC H6X    C35    *C36   H6Y    1.1117  110.39 -117.16  107.71   1.1142
IC C35    C36    C37    C38    1.5344  112.60  155.96  112.41   1.5346
IC C38    C36    *C37   H7X    1.5346  112.41 -119.11  108.31   1.1145
IC H7X    C36    *C37   H7Y    1.1145  108.31 -117.37  109.92   1.1116
IC C36    C37    C38    C39    1.5352  112.41 -175.46  113.04   1.5394
IC C39    C37    *C38   H8X    1.5394  113.04 -123.81  110.27   1.1121
IC H8X    C37    *C38   H8Y    1.1121  110.27 -117.16  107.60   1.1155
IC C37    C38    C39    C310   1.5346  113.04  155.31  113.10   1.5857
IC C310   C38    *C39   H9X    1.5857  113.10 -118.74  106.59   1.1160
IC H9X    C38    *C39   H9Y    1.1160  106.59 -116.27  110.13   1.1104
IC C38    C39    C310   C311   1.5394  113.10 -175.46  113.04   1.5394 
IC C311   C39    *C310  H10X   1.6440  128.44 -123.81  110.27   1.1121 
IC H10X   C39    *C310  H10Y   1.1359   80.14 -117.16  107.60   1.1155 
IC C39    C310   C311   C312   1.5857  128.44  155.31  113.10   1.5857
IC C312   C310   *C311  H11X   1.5875  125.90 -118.74  106.59   1.1160
IC H11X   C310   *C311  H11Y   1.1333   75.11 -116.27  110.13   1.1104
IC C310   C311   C312   C313   1.6440  125.90 -175.46  114.86   1.5415
IC C313   C311   *C312  H12X   1.5415  114.86 -123.19  109.95   1.1116
IC H12X   C311   *C312  H12Y   1.1116  109.95 -117.26  108.16   1.1146
IC C311   C312   C313   C314   1.5875  114.86  155.34  112.59   1.5359
IC C314   C312   *C313  H13X   1.5359  112.59  120.46  109.45   1.1137
IC H13X   C312   *C313  H13Y   1.1137  109.45  117.68  109.07   1.1125
IC C312   C313   C314   H14X   1.5375  114.65 -175.80  110.72   1.1112
IC H14X   C313   *C314  H14Y   1.1112  110.72 -119.94  110.43   1.1115
IC H14X   C313   *C314  H14Z   1.1112  110.72  120.13  110.53   1.1108
PATCHING FIRST NONE LAST NONE

RESI AIPG       -1.00 ! 13-methyl tetradecanoic acid and 12-methyl tetradecanoic acid with PG headgroup
!
! Polar Head and glycerol backbone
GROUP                 !
ATOM C13  CTL2   0.05 !
ATOM H13A HAL2   0.09 !           H13A
ATOM H13B HAL2   0.09 !            |
ATOM OC3  OHL   -0.65 !            |
ATOM HO3  HOL    0.42 !     H13B--C13---OC3--HO3
GROUP                 !            |
ATOM C12  CTL1   0.14 !            |
ATOM H12A HAL1   0.09 !            |
ATOM OC2  OHL   -0.65 !     H12A--C12---OC2--HO2
ATOM HO2  HOL    0.42 !            |
GROUP                 !            |     alpha5
ATOM C11  CTL2  -0.08 !            |
ATOM H11A HAL2   0.09 !     H11A--C11---H11B
ATOM H11B HAL2   0.09 !            |     alpha4
ATOM P    PL     1.50 !   (-) O13  O12
ATOM O13  O2L   -0.78 !         \ /      alpha3
ATOM O14  O2L   -0.78 !          P (+)
ATOM O12  OSLP  -0.57 !         / \      alpha2
ATOM O11  OSLP  -0.57 !   (-) O14  O11
ATOM C1   CTL2  -0.08 !            |     alpha1
ATOM HA   HAL2   0.09 !       HA---C1---HB
ATOM HB   HAL2   0.09 !            |     theta1
GROUP                 !            |
ATOM C2   CTL1   0.17 !       HS---C2- - - - - - -
ATOM HS   HAL1   0.09 !            | beta1        |
ATOM O21  OSL   -0.49 !       O22  O21          theta3
ATOM C21  CL     0.90 !        \\ /  beta2        |
ATOM O22  OBL   -0.63 !          C21
ATOM C22  CTL2  -0.22 !          |   beta3        |
ATOM H2R  HAL2   0.09 !   H2R---C22---H2S
ATOM H2S  HAL2   0.09 !          |                |
GROUP                 !              beta4
ATOM C3   CTL2   0.08 !          |                |
ATOM HX   HAL2   0.09 !                      HX---C3---HY
ATOM HY   HAL2   0.09 !          |                |   gamma1
ATOM O31  OSL   -0.49 !                      O32  O31
ATOM C31  CL     0.90 !          |            \\ /    gamma2
ATOM O32  OBL   -0.63 !                         C31
ATOM C32  CTL2  -0.22 !          |              |     gamma3
ATOM H2X  HAL2   0.09 !                  H2X---C32---H2Y
ATOM H2Y  HAL2   0.09 !          |              |
GROUP                 !                               gamma4
ATOM C23  CTL2  -0.18 !          |              |
ATOM H3R  HAL2   0.09 !   H3R ---C23---H3S
ATOM H3S  HAL2   0.09 !          |              |
GROUP                 !
ATOM C24  CTL2  -0.18 !          |
ATOM H4R  HAL2   0.09 !   H4R ---C24---H4S      |
ATOM H4S  HAL2   0.09 !          |
GROUP                 !
ATOM C25  CTL2  -0.18 !          |              |
ATOM H5R  HAL2   0.09 !   H5R ---C25---H5S
ATOM H5S  HAL2   0.09 !          |              |
GROUP                 !
ATOM C26  CTL2  -0.18 !          |
ATOM H6R  HAL2   0.09 !   H6R ---C26---H6S      |
ATOM H6S  HAL2   0.09 !          |
GROUP                 !
ATOM C27  CTL2  -0.18 !          |              |
ATOM H7R  HAL2   0.09 !   H7R ---C27---H7S
ATOM H7S  HAL2   0.09 !          |              |
GROUP                 !
ATOM C28  CTL2  -0.18 !          |
ATOM H8R  HAL2   0.09 !   H8R ---C28---H8S      |
ATOM H8S  HAL2   0.09 !          |
GROUP                 !
ATOM C29  CTL2  -0.18 !          |              |
ATOM H9R  HAL2   0.09 !   H9R ---C29---H9S
ATOM H9S  HAL2   0.09 !          |              |
GROUP                 !
ATOM C210 CTL2  -0.18 !          |
ATOM H10R HAL2   0.09 !   H10R---C210--H10S     |
ATOM H10S HAL2   0.09 !          |
GROUP                 !
ATOM C211 CTL2  -0.18 !          |              |
ATOM H11R HAL2   0.09 !   H11R---C211--H11S
ATOM H11S HAL2   0.09 !          |              |
GROUP                 !
ATOM C212 CTL2  -0.18 !          |
ATOM H12R HAL2   0.09 !   H12R---C212--H12S     |
ATOM H12S HAL2   0.09 !          |
GROUP                 !
ATOM C213 CTL1  -0.09 !          |              |
ATOM H13R HAL1   0.09 !   H13R---C213--   H15R
ATOM C215 CTL3  -0.27 !          |     | /
ATOM H15R HAL3   0.09 !          |   C215--H15S |
ATOM H15S HAL3   0.09 !          |     |
ATOM H15T HAL3   0.09 !          |     |        |
GROUP                 !          |    H15T
ATOM C214 CTL3  -0.27 !          |              |
ATOM H14R HAL3   0.09 !   H14R---C214--H14S
ATOM H14S HAL3   0.09 !          |              |
ATOM H14T HAL3   0.09 !         H14T            |
GROUP                 !
ATOM C33  CTL2  -0.18 !                         |              
ATOM H3X  HAL2   0.09 !                  H3X ---C33---H3Y
ATOM H3Y  HAL2   0.09 !                         |              
GROUP                 !               
ATOM C34  CTL2  -0.18 !                         |
ATOM H4X  HAL2   0.09 !                  H4X ---C34---H4Y      
ATOM H4Y  HAL2   0.09 !                         |
GROUP                 !               
ATOM C35  CTL2  -0.18 !                         |              
ATOM H5X  HAL2   0.09 !                  H5X ---C35---H5Y
ATOM H5Y  HAL2   0.09 !                         |              
GROUP                 !               
ATOM C36  CTL2  -0.18 !                         |
ATOM H6X  HAL2   0.09 !                  H6X ---C36---H6Y      
ATOM H6Y  HAL2   0.09 !                         |
GROUP                 !               
ATOM C37  CTL2  -0.18 !                         |              
ATOM H7X  HAL2   0.09 !                  H7X ---C37---H7Y
ATOM H7Y  HAL2   0.09 !                         |              
GROUP                 !               
ATOM C38  CTL2  -0.18 !                         |
ATOM H8X  HAL2   0.09 !                  H8X ---C38---H8Y      
ATOM H8Y  HAL2   0.09 !                         |
GROUP                 !               
ATOM C39  CTL2  -0.18 !                         |              
ATOM H9X  HAL2   0.09 !                  H9X ---C39---H9Y
ATOM H9Y  HAL2   0.09 !                         |              
GROUP                 !               
ATOM C310 CTL2  -0.18 !                         |
ATOM H10X HAL2   0.09 !                  H10X---C310--H10Y     
ATOM H10Y HAL2   0.09 !                         |
GROUP                 !               
ATOM C311 CTL2  -0.18 !                         |              
ATOM H11X HAL2   0.09 !                  H11X---C311--H11Y
ATOM H11Y HAL2   0.09 !                         |              
GROUP                 !               
ATOM C312 CTL1  -0.09 !                         |         H15X 
ATOM H12X HAL1   0.09 !                  H12X---C312--   /
ATOM C315 CTL3  -0.27 !                         |     | /
ATOM H15X HAL3   0.09 !                         |    C315-H15Y 
ATOM H15Y HAL3   0.09 !                         |     |
ATOM H15Z HAL3   0.09 !                         |     |        
GROUP                 !                         |    H15Z
ATOM C313 CTL2  -0.18 !                         |              
ATOM H13X HAL2   0.09 !                  H13X---C313--H13S
ATOM H13Y HAL2   0.09 !                         |
GROUP                 !               
ATOM C314 CTL3  -0.27 !                         |              
ATOM H14X HAL3   0.09 !                  H14x---C314--H14S
ATOM H14Y HAL3   0.09 !                         |              
ATOM H14Z HAL3   0.09 !                        H14Z            

! Polar Head
BOND  HO3  OC3       OC3  C13       C13  H13A      C13  H13B      C13  C12
BOND  HO2  OC2       OC2  C12       C12  H12A      C12  C11
BOND  C11  H11A      C11  H11B      C11  O12       O11  C1
BOND  O12  P         P    O11       P    O13       P    O14
! Glycerol Backbone
BOND  C1   HA        C1    HB       C1   C2        C1   O11
BOND  C2   HS        C2    C3       C2   O21
BOND  C3   HX        C3    HY       C3   O31
! Chain #2
BOND  O21  C21
BOND  C21  C22
DOUBLE C21  O22
BOND  C22  H2R       C22  H2S       C22  C23
BOND  C23  H3R       C23  H3S       C23  C24
BOND  C24  H4R       C24  H4S       C24  C25
BOND  C25  H5R       C25  H5S       C25  C26
BOND  C26  H6R       C26  H6S       C26  C27
BOND  C27  H7R       C27  H7S       C27  C28
BOND  C28  H8R       C28  H8S       C28  C29
BOND  C29  H9R       C29  H9S       C29  C210
BOND  C210 H10R      C210 H10S      C210 C211
BOND  C211 H11R      C211 H11S      C211 C212
BOND  C212 H12R      C212 H12S      C212 C213
BOND  C213 H13R      C213 C215      C213 C214
BOND  C214 H14R      C214 H14S      C214 H14T
BOND  C215 H15R      C215 H15S      C215 H15T
! Chain #3
BOND  O31  C31
BOND  C31  C32
DOUBLE  C31  O32
BOND  C32  H2X       C32  H2Y       C32  C33
BOND  C33  H3X       C33  H3Y       C33  C34
BOND  C34  H4X       C34  H4Y       C34  C35
BOND  C35  H5X       C35  H5Y       C35  C36
BOND  C36  H6X       C36  H6Y       C36  C37
BOND  C37  H7X       C37  H7Y       C37  C38
BOND  C38  H8X       C38  H8Y       C38  C39
BOND  C39  H9X       C39  H9Y       C39  C310
BOND  C310 H10X      C310 H10Y      C310 C311
BOND  C311 H11X      C311 H11Y      C311 C312
BOND  C312 H12X      C312 C313      C312 C315
BOND  C313 H13X      C313 H13Y      C313 C314
BOND  C314 H14X      C314 H14Y      C314 H14Z
BOND  C315 H15X      C315 H15Y      C315 H15Z

IMPR C21 O21 C22 O22   C31 O31 C32 O32

! Polar head (angle names from Sundaralingam)
IC  C13      C12      C11      O12        1.5493  113.44 -144.55  112.41   1.4289
IC  OC3      C13      C12      C11        1.4313  112.00   61.62  113.44   1.5533
IC  C11      C13      *C12     OC2        1.5533  113.44  122.29  109.14   1.4244
IC  OC2      C13      *C12     H12A       1.4244  109.14  117.77  108.16   1.1142
IC  OC3      C12      *C13     H13A       1.4313  112.00  120.82  108.68   1.1128
IC  OC3      C12      *C13     H13B       1.4313  112.00 -121.44  109.16   1.1120
IC  C12      C13      OC3      HO3        1.5493  112.00   35.76  106.42   0.9637
IC  C13      C12      OC2      HO2        1.5493  109.14 -163.24  104.37   0.9849
IC  O12      C12      *C11     H11A       1.4289  112.41 -126.13  110.65   1.1146
IC  H11A     C12      *C11     H11B       1.1146  110.65 -115.74  107.59   1.1100
IC  C12      C11      O12      P          1.5533  112.41  -73.87  121.65   1.5855
IC  C11      O12      P        O11        1.4289  121.65 -116.37  102.83   1.5831
IC  O11      O12      *P       O13        1.5831  102.83  115.72  108.25   1.4810
IC  O11      O12      *P       O14        1.5831  102.83 -115.63  108.41   1.4757
IC  O12      P        O11      C1         1.5855  102.83   39.28  123.34   1.4263
IC  P        O11      C1       C2         1.5831  123.34 -121.86  110.34   1.5473
IC  C2       O11      *C1      HA         1.5473  110.34 -118.25  108.37   1.1125
IC  HA       O11      *C1      HB         1.1125  108.37 -119.31  113.86   1.1151
IC  O11      C1       C2       C3         1.4263  110.34   70.15  111.69   1.5588
IC  C3       C1       *C2      O21        1.5588  111.69  123.98  107.81   1.4415
IC  C3       C1       *C2      HS         1.5588  111.69 -117.88  106.59   1.1160
IC  C1       C2       O21      C21        1.5473  107.81  171.27  115.45   1.3174
IC  C2       O21      C21      C22        1.4415  115.45  170.48  109.01   1.5282
IC  C22      O21      *C21     O22        1.5282  109.01  179.46  126.41   1.2179
IC  O21      C21      C22      C23        1.3174  109.01  -76.61  111.91   1.5466
IC  C23      C21      *C22     H2R        1.5466  111.91 -121.61  107.66   1.1085
IC  H2R      C21      *C22     H2S        1.1085  107.66 -117.30  107.96   1.1097
IC  C1       C2       C3       O31        1.5473  111.69   67.96  110.15   1.4423
IC  O31      C2       *C3      HX         1.4423  110.15 -120.92  106.87   1.1166
IC  HX       C2       *C3      HY         1.1166  106.87 -116.87  110.11   1.1113
IC  C2       C3       O31      C31        1.5588  110.15 -169.63  114.08   1.3232
IC  C3       O31      C31      C32        1.4423  114.08  177.53  108.93   1.5260
IC  C32      O31      *C31     O32        1.5260  108.93  177.38  125.98   1.2211
IC  O31      C31      C32      C33        1.3232  108.93   89.15  111.22   1.5449
IC  C33      C31      *C32     H2X        1.5449  111.22 -121.59  107.84   1.1091
IC  H2X      C31      *C32     H2Y        1.1091  107.84 -117.01  107.95   1.1088
IC  C21      C22      C23      C24        1.5282  111.91  170.31  113.05   1.5373
IC  C24      C22      *C23     H3R        1.5373  113.05 -119.85  109.14   1.1163
IC  H3R      C22      *C23     H3S        1.1163  109.14 -117.65  109.81   1.1133
IC  C22      C23      C24      C25        1.5466  113.05   63.74  113.95   1.5380
IC  C25      C23      *C24     H4R        1.5380  113.95 -122.34  108.41   1.1126
IC  H4R      C23      *C24     H4S        1.1126  108.41 -116.62  108.64   1.1137
IC  C23      C24      C25      C26        1.5373  113.95  175.40  113.52   1.5403
IC  C26      C24      *C25     H5R        1.5403  113.52 -121.10  108.57   1.1134
IC  H5R      C24      *C25     H5S        1.1134  108.57 -117.20  109.55   1.1125
IC  C24      C25      C26      C27        1.5380  113.52   64.15  113.01   1.5361
IC  C27      C25      *C26     H6R        1.5361  113.01 -121.96  109.17   1.1131
IC  H6R      C25      *C26     H6S        1.1131  109.17 -117.22  108.69   1.1133
IC  C25      C26      C27      C28        1.5403  113.01  176.47  114.18   1.5370
IC  C28      C26      *C27     H7R        1.5370  114.18 -121.84  109.07   1.1128
IC  H7R      C26      *C27     H7S        1.1128  109.07 -117.16  108.84   1.1129
IC  C26      C27      C28      C29        1.5361  114.18  171.03  111.08   1.5354
IC  C29      C27      *C28     H8R        1.5354  111.08 -119.64  109.01   1.1125
IC  H8R      C27      *C28     H8S        1.1125  109.01 -117.95  109.80   1.1115
IC  C27      C28      C29      C210       1.5370  111.08  179.98  114.94   1.5374
IC  C210     C28      *C29     H9R        1.5374  114.94 -123.73  109.63   1.1130
IC  H9R      C28      *C29     H9S        1.1130  109.63 -116.20  107.37   1.1142
IC  C28      C29      C210     C211       1.5354  114.94  162.27  110.57   1.5375
IC  C211     C29      *C210    H10R       1.5375  110.57 -119.88  109.40   1.1124
IC  H10R     C29      *C210    H10S       1.1124  109.40 -118.24  109.55   1.1116
IC  C29      C210     C211     C212       1.5374  110.57  169.39  116.20   1.5402
IC  C212     C210     *C211    H11R       1.5402  116.20 -120.80  108.06   1.1138
IC  H11R     C210     *C211    H11S       1.1138  108.06 -115.17  108.42   1.1123
IC  C210     C211     C212     C213       1.5375  116.20   57.50  116.63   1.5442
IC  C213     C211     *C212    H12R       1.5442  116.63  120.68  107.46   1.1139
IC  H12R     C211     *C212    H12S       1.1139  107.46  116.20  109.17   1.1135
IC  C211     C212     C213     C214       1.5402  116.63   52.77  112.96   1.5377
IC  C214     C212     *C213    H13R       1.5377  112.96 -119.17  108.16   1.1154
IC  C212     C213     C214     C215       1.5442  112.96  123.38   34.92   2.5222
IC  C215     C213     *C214    H14R       2.5222   34.92   49.41  110.17   1.1102
IC  H14R     C213     *C214    H14S       1.1102  110.17  119.69  110.58   1.1100
IC  H14R     C213     *C214    H14T       1.1102  110.17 -119.72  110.67   1.1093
IC  C213     C214     C215     H15T       1.5377   34.92 -126.54   90.61   1.1105
IC  H15T     C214     *C215    H15R       1.1105   90.61 -108.46   91.06   1.1105
IC  H15T     C214     *C215    H15S       1.1105   90.61  124.65  145.30   1.1110
IC  C31      C32      C33      C34        1.5260  111.22 -174.64  113.61   1.5366
IC  C34      C32      *C33     H3X        1.5366  113.61 -121.47  109.01   1.1147
IC  H3X      C32      *C33     H3Y        1.1147  109.01 -117.58  109.59   1.1148
IC  C32      C33      C34      C35        1.5449  113.61   64.92  113.30   1.5373
IC  C35      C33      *C34     H4X        1.5373  113.30 -122.44  109.66   1.1126
IC  H4X      C33      *C34     H4Y        1.1126  109.66 -116.83  107.79   1.1128
IC  C33      C34      C35      C36        1.5366  113.30  171.40  113.79   1.5376
IC  C36      C34      *C35     H5X        1.5376  113.79 -121.86  109.29   1.1131
IC  H5X      C34      *C35     H5Y        1.1131  109.29 -117.13  108.79   1.1133
IC  C34      C35      C36      C37        1.5373  113.79  -70.68  113.28   1.5358
IC  C37      C35      *C36     H6X        1.5358  113.28 -119.77  108.15   1.1144
IC  H6X      C35      *C36     H6Y        1.1144  108.15 -117.07  109.64   1.1122
IC  C35      C36      C37      C38        1.5376  113.28 -173.52  112.96   1.5348
IC  C38      C36      *C37     H7X        1.5348  112.96 -121.91  109.94   1.1119
IC  H7X      C36      *C37     H7Y        1.1119  109.94 -117.51  108.54   1.1136
IC  C36      C37      C38      C39        1.5358  112.96  174.09  112.19   1.5346
IC  C39      C37      *C38     H8X        1.5346  112.19 -120.50  108.94   1.1134
IC  H8X      C37      *C38     H8Y        1.1134  108.94 -117.59  109.45   1.1126
IC  C37      C38      C39      C310       1.5348  112.19 -177.87  113.01   1.5351
IC  C310     C38      *C39     H9X        1.5351  113.01 -122.01  109.43   1.1128
IC  H9X      C38      *C39     H9Y        1.1128  109.43 -117.22  108.56   1.1136
IC  C38      C39      C310     C311       1.5346  113.01  174.18  112.18   1.5379
IC  C311     C39      *C310    H10X       1.5379  112.18 -120.33  108.93   1.1133
IC  H10X     C39      *C310    H10Y       1.1133  108.93 -117.37  108.84   1.1116
IC  C39      C310     C311     C312       1.5351  112.18 -175.23  114.27   1.5463
IC  C312     C310     *C311    H11X       1.5463  114.27  120.96  107.33   1.1116
IC  H11X     C310     *C311    H11Y       1.1116  107.33  116.50  109.50   1.1116
IC  C310     C311     C312     C313       1.5379  114.27  170.84  112.18   1.5465
IC  C313     C311     *C312    C315       1.5465  112.18  123.70  111.49   1.5404
IC  C313     C311     *C312    H12X       1.5465  112.18 -118.02  107.87   1.1156
IC  C311     C312     C315     H15X       1.5463  111.49 -179.83  110.32   1.1105
IC  H15X     C312     *C315    H15Y       1.1105  110.32  119.81  110.22   1.1105
IC  H15X     C312     *C315    H15Z       1.1105  110.32 -119.81  110.96   1.1092
IC  C311     C312     C313     C314       1.5463  112.18  -67.11  114.26   1.5343
IC  C314     C312     *C313    H13X       1.5343  114.26 -120.53  107.90   1.1139
IC  H13X     C312     *C313    H13Y       1.1139  107.90 -116.30  108.86   1.1122
IC  C312     C313     C314     H14X       1.5465  114.26  -55.28  110.45   1.1112
IC  H14X     C313     *C314    H14Y       1.1112  110.45 -119.75  110.31   1.1112
IC  H14X     C313     *C314    H14Z       1.1112  110.45  120.53  111.13   1.1100
PATCHING FIRST NONE LAST NONE

RESI PhPC         0.00 ! 1,2 diphytanoyl-SN-glycero-3-Phosphorylcholine
!
!  R1 - CH2
!       |          (angles and atom names from Sundaralingam)
!  R2 - CH
!       |
!       CH2 - PO4 - CH2 - CH2 - N(CH3)3
!
! Polar Head and glycerol backbone
GROUP                 !          H15B
ATOM N    NTL   -0.60 !            |
ATOM C13  CTL5  -0.35 !      H15A-C15-H15C
ATOM H13A HL     0.25 !            |
ATOM H13B HL     0.25 !    H13B    |    H14A
ATOM H13C HL     0.25 !      |     |     |
ATOM C14  CTL5  -0.35 !H13A-C13----N----C14-H14B     (+)
ATOM H14A HL     0.25 !      |     |     |
ATOM H14B HL     0.25 !    H13C    |    H14C
ATOM H14C HL     0.25 !            |
ATOM C15  CTL5  -0.35 !            |
ATOM H15A HL     0.25 !            |    alpha6
ATOM H15B HL     0.25 !            |
ATOM H15C HL     0.25 !            |
ATOM C12  CTL2  -0.10 !     H12A--C12---H12B
ATOM H12A HL     0.25 !            |
ATOM H12B HL     0.25 !            |
GROUP                 !            |     alpha5
ATOM C11  CTL2  -0.08 !            |
ATOM H11A HAL2   0.09 !     H11A--C11---H11B
ATOM H11B HAL2   0.09 !            |     alpha4
ATOM P    PL     1.50 !   (-) O13  O12
ATOM O13  O2L   -0.78 !         \ /      alpha3
ATOM O14  O2L   -0.78 !          P (+)
ATOM O11  OSLP  -0.57 !         / \      alpha2
ATOM O12  OSLP  -0.57 !   (-) O14  O11
ATOM C1   CTL2  -0.08 !            |     alpha1
ATOM HA   HAL2   0.09 !       HA---C1---HB
ATOM HB   HAL2   0.09 !            |     theta1
GROUP                 !            |
ATOM C2   CTL1   0.17 !       HS---C2- - - - - - -
ATOM HS   HAL1   0.09 !            | beta1        |
ATOM O21  OSL   -0.49 !       O22  O21          theta3
ATOM C21  CL     0.90 !        \\ /  beta2        |
ATOM O22  OBL   -0.63 !          C21              |
ATOM C22  CTL2  -0.22 !          |   beta3        |
ATOM H2R  HAL2   0.09 !   H2R---C22---H2S         |
ATOM H2S  HAL2   0.09 !          |                |
GROUP                 !          |   beta4        |
ATOM C3   CTL2   0.08 !          |                |
ATOM HX   HAL2   0.09 !          |           HX---C3---HY
ATOM HY   HAL2   0.09 !          |                |   gamma1
ATOM O31  OSL   -0.49 !          |           O32  O31
ATOM C31  CL     0.90 !          |            \\ /    gamma2
ATOM O32  OBL   -0.63 !          |              C31
ATOM C32  CTL2  -0.22 !          |              |     gamma3
ATOM H2X  HAL2   0.09 !          |       H2X---C32---H2Y
ATOM H2Y  HAL2   0.09 !          |              |
GROUP                 !          |              |     gamma4
ATOM C23  CTL1  -0.09 !          |              |
ATOM H3R  HAL1   0.09 !   H3R ---C23--C217-H17R |
ATOM C217 CTL3  -0.27 !          |    |   \     |
ATOM H17R HAL3   0.09 !          |    |    H17S |
ATOM H17S HAL3   0.09 !          |    H17T      |
ATOM H17T HAL3   0.09 !          |              |
GROUP                 !          |              |
ATOM C24  CTL2  -0.18 !          |              |
ATOM H4R  HAL2   0.09 !   H4R ---C24---H4S      |
ATOM H4S  HAL2   0.09 !          |              |
GROUP                 !          |              |
ATOM C25  CTL2  -0.18 !          |              |
ATOM H5R  HAL2   0.09 !   H5R ---C25---H5S      |
ATOM H5S  HAL2   0.09 !          |              |
GROUP                 !          |              |
ATOM C26  CTL2  -0.18 !          |              |
ATOM H6R  HAL2   0.09 !   H6R ---C26---H6S      |
ATOM H6S  HAL2   0.09 !          |              |
GROUP                 !          |              |
ATOM C27  CTL1  -0.09 !          |              |
ATOM H7R  HAL1   0.09 !   H7R ---C27--C218-H18R |
ATOM C218 CTL3  -0.27 !          |    |   \     |
ATOM H18R HAL3   0.09 !          |    |    H18S |
ATOM H18S HAL3   0.09 !          |    H18T      |
ATOM H18T HAL3   0.09 !          |              |
GROUP                 !          |              |
ATOM C28  CTL2  -0.18 !          |              |
ATOM H8R  HAL2   0.09 !   H8R ---C28---H8S      |
ATOM H8S  HAL2   0.09 !          |              |
GROUP                 !          |              |
ATOM C29  CTL2  -0.18 !          |              |
ATOM H9R  HAL2   0.09 !   H9R ---C29---H9S      |
ATOM H9S  HAL2   0.09 !          |              |
GROUP                 !          |              |
ATOM C210 CTL2  -0.18 !          |              |
ATOM H10R HAL2   0.09 !   H10R---C210--H10S     |
ATOM H10S HAL2   0.09 !          |              |
GROUP                 !          |              |
ATOM C211 CTL1  -0.09 !          |              |
ATOM H11R HAL1   0.09 !   H11R---C211-C219-H19R |
ATOM C219 CTL3  -0.27 !          |    |   \     |
ATOM H19R HAL3   0.09 !          |    |    H19S |
ATOM H19S HAL3   0.09 !          |    H19T      |
ATOM H19T HAL3   0.09 !          |              |
GROUP                 !          |              |
ATOM C212 CTL2  -0.18 !          |              |
ATOM H12R HAL2   0.09 !   H12R---C212--H12S     |
ATOM H12S HAL2   0.09 !          |              |
GROUP                 !          |              |
ATOM C213 CTL2  -0.18 !          |              |
ATOM H13R HAL2   0.09 !   H13R---C213--H13S     |
ATOM H13S HAL2   0.09 !          |              |
GROUP                 !          |              |
ATOM C214 CTL2  -0.18 !          |              |
ATOM H14R HAL2   0.09 !   H14R---C214--H14S     |
ATOM H14S HAL2   0.09 !          |              |
GROUP                 !          |              |
ATOM C215 CTL1  -0.09 !          |              |
ATOM H15R HAL1   0.09 !   H15R---C215-C220-H20R |
ATOM C220 CTL3  -0.27 !          |    |   \     |
ATOM H20R HAL3   0.09 !          |    |    H20S |
ATOM H20S HAL3   0.09 !          |    H20T      |
ATOM H20T HAL3   0.09 !          |              |
GROUP                 !          |              |
ATOM C216 CTL3  -0.27 !          |              |
ATOM H16R HAL3   0.09 !   H16R---C216--H16S     |
ATOM H16S HAL3   0.09 !          |              |
ATOM H16T HAL3   0.09 !         H16T            |
GROUP                 !                         |
ATOM C33  CTL1  -0.09 !                         |
ATOM H3X  HAL1   0.09 !                  H3X ---C33--C317--H17X
ATOM C317 CTL3  -0.27 !                         |    |   \
ATOM H17X HAL3   0.09 !                         |    |    \
ATOM H17Y HAL3   0.09 !                         |    |     H17Y
ATOM H17Z HAL3   0.09 !                         |    H17Z
GROUP                 !                         |
ATOM C34  CTL2  -0.18 !                         |
ATOM H4X  HAL2   0.09 !                  H4X ---C34---H4Y
ATOM H4Y  HAL2   0.09 !                         |
GROUP                 !                         |
ATOM C35  CTL2  -0.18 !                         |
ATOM H5X  HAL2   0.09 !                  H5X ---C35---H5Y
ATOM H5Y  HAL2   0.09 !                         |
GROUP                 !                         |
ATOM C36  CTL2  -0.18 !                         |
ATOM H6X  HAL2   0.09 !                  H6X ---C36---H6Y
ATOM H6Y  HAL2   0.09 !                         |
GROUP                 !                         |
ATOM C37  CTL1  -0.09 !                         |
ATOM H7X  HAL1   0.09 !                  H7X ---C37--C318--H18X
ATOM C318 CTL3  -0.27 !                         |    |   \
ATOM H18X HAL3   0.09 !                         |    |    \
ATOM H18Y HAL3   0.09 !                         |    |     H18Y
ATOM H18Z HAL3   0.09 !                         |    H18Z
GROUP                 !                         |
ATOM C38  CTL2  -0.18 !                         |
ATOM H8X  HAL2   0.09 !                  H8X ---C38---H8Y
ATOM H8Y  HAL2   0.09 !                         |
GROUP                 !                         |
ATOM C39  CTL2  -0.18 !                         |
ATOM H9X  HAL2   0.09 !                  H9X ---C39---H9Y
ATOM H9Y  HAL2   0.09 !                         |
GROUP                 !                         |
ATOM C310 CTL2  -0.18 !                         |
ATOM H10X HAL2   0.09 !                  H10X---C310--H10Y
ATOM H10Y HAL2   0.09 !                         |
GROUP                 !                         |
ATOM C311 CTL1  -0.09 !                         |
ATOM H11X HAL1   0.09 !                  H11X---C311-C319--H19X
ATOM C319 CTL3  -0.27 !                         |    |   \
ATOM H19X HAL3   0.09 !                         |    |    \
ATOM H19Y HAL3   0.09 !                         |    |     H19Y
ATOM H19Z HAL3   0.09 !                         |    H19Z
GROUP                 !                         |
ATOM C312 CTL2  -0.18 !                         |
ATOM H12X HAL2   0.09 !                  H12X---C312--H12Y
ATOM H12Y HAL2   0.09 !                         |
GROUP                 !                         |
ATOM C313 CTL2  -0.18 !                         |
ATOM H13X HAL2   0.09 !                  H13X---C313--H13Y
ATOM H13Y HAL2   0.09 !                         |
GROUP                 !                         |
ATOM C314 CTL2  -0.18 !                         |
ATOM H14X HAL2   0.09 !                  H14X---C314--H14Y
ATOM H14Y HAL2   0.09 !                         |
GROUP                 !                         |
ATOM C315 CTL1  -0.09 !                         |
ATOM H15X HAL1   0.09 !                  H15X---C315-C320--H20X
ATOM C320 CTL3  -0.27 !                         |    |   \
ATOM H20X HAL3   0.09 !                         |    |    \
ATOM H20Y HAL3   0.09 !                         |    |     H20Y
ATOM H20Z HAL3   0.09 !                         |    H20Z
GROUP                 !                         |
ATOM C316 CTL3  -0.27 !                         |
ATOM H16X HAL3   0.09 !                  H16X---C316--H16Y
ATOM H16Y HAL3   0.09 !                         |
ATOM H16Z HAL3   0.09 !                         H16Z

! Polar Head
BOND  N    C13       N    C14       N    C15
BOND  C13  H13A      C13  H13B      C13  H13C
BOND  C14  H14A      C14  H14B      C14  H14C
BOND  C15  H15A      C15  H15B      C15  H15C
BOND  N    C12
BOND  C12  H12A      C12  H12B      C12  C11
BOND  C11  H11A      C11  H11B      C11  O12
BOND  O12  P         P    O11       P    O13       P    O14
! Glycerol Backbone
BOND  C1   HA        C1    HB       C1   C2        C1   O11
BOND  C2   HS        C2    C3       C2   O21
BOND  C3   HX        C3    HY       C3   O31
! Chain #2
BOND  O21  C21
BOND  C21  C22
DOUBLE C21  O22
BOND  C22  H2R       C22  H2S       C22  C23
BOND  C23  H3R       C23  C217      C23  C24
BOND  C24  H4R       C24  H4S       C24  C25
BOND  C25  H5R       C25  H5S       C25  C26
BOND  C26  H6R       C26  H6S       C26  C27
BOND  C27  H7R       C27  C218      C27  C28
BOND  C28  H8R       C28  H8S       C28  C29
BOND  C29  H9R       C29  H9S       C29  C210
BOND  C210 H10R      C210 H10S      C210 C211
BOND  C211 H11R      C211 C219      C211 C212
BOND  C212 H12R      C212 H12S      C212 C213
BOND  C213 H13R      C213 H13S      C213 C214
BOND  C214 H14R      C214 H14S      C214 C215
BOND  C215 H15R      C215 C220      C215 C216
BOND  C216 H16R      C216 H16S      C216 H16T
BOND  C217 H17R      C217 H17S      C217 H17T
BOND  C218 H18R      C218 H18S      C218 H18T
BOND  C219 H19R      C219 H19S      C219 H19T
BOND  C220 H20R      C220 H20S      C220 H20T
! Chain #3
BOND  O31  C31
BOND  C31  C32
DOUBLE  C31  O32
BOND  C32  H2X       C32  H2Y       C32  C33
BOND  C33  H3X       C33  C317      C33  C34
BOND  C34  H4X       C34  H4Y       C34  C35
BOND  C35  H5X       C35  H5Y       C35  C36
BOND  C36  H6X       C36  H6Y       C36  C37
BOND  C37  H7X       C37  C318      C37  C38
BOND  C38  H8X       C38  H8Y       C38  C39
BOND  C39  H9X       C39  H9Y       C39  C310
BOND  C310 H10X      C310 H10Y      C310 C311
BOND  C311 H11X      C311 C319      C311 C312
BOND  C312 H12X      C312 H12Y      C312 C313
BOND  C313 H13X      C313 H13Y      C313 C314
BOND  C314 H14X      C314 H14Y      C314 C315
BOND  C315 H15X      C315 C320      C315 C316
BOND  C316 H16X      C316 H16Y      C316 H16Z
BOND  C317 H17X      C317 H17Y      C317 H17Z
BOND  C318 H18X      C318 H18Y      C318 H18Z
BOND  C319 H19X      C319 H19Y      C319 H19Z
BOND  C320 H20X      C320 H20Y      C320 H20Z

IMPR C21 O21 C22 O22   C31 O31 C32 O32

! Polar head (angle names from Sundaralingam)
IC C2    C1     O11    P      1.5491  111.37 -173.91  118.16   1.5904
IC C1    O11    P      O12    1.4304  118.16 -113.39  100.60   1.5872
IC O11   O12    *P     O13    1.5904  100.60 -113.84  106.86   1.4799
IC O11   O12    *P     O14    1.5904  100.60  116.28  109.07   1.4728
IC O11   P      O12    C11    1.5904  100.60   50.71  118.11   1.4136
IC O12   C12    *C11   H11A   1.4136  102.76 -118.22  112.41   1.1137
IC O12   C12    *C11   H11B   1.4136  102.76  119.32  110.63   1.1171
IC P     O12    C11    C12    1.5872  118.11  164.00  102.76   1.5198
IC N     C11    *C12   H12A   1.5162  116.25  124.05  105.45   1.0866
IC N     C11    *C12   H12B   1.5162  116.25 -124.58  105.76   1.0856
IC O12   C11    C12    N      1.4136  102.76  179.33  116.25   1.5162
IC C11   C12    N      C13    1.5198  116.25  -60.68  109.10   1.5002
IC C12   C13    *N     C14    1.5162  109.10  120.45  109.94   1.4983
IC C12   C13    *N     C15    1.5162  109.10 -119.21  109.14   1.5010
IC O11   C1     C2     C3     1.4304  111.37  170.15  109.23   1.5574
IC C1    C2     C3     O31    1.5491  109.23 -179.19  113.15   1.4399
IC C1    C3     *C2    O21    1.5491  109.23 -119.93  110.27   1.4452
IC O11   C2     *C1    HA     1.4304  111.37  122.42  108.48   1.1135
IC O11   C2     *C1    HB     1.4304  111.37 -120.75  107.20   1.1172
IC O21   C1     *C2    HS     1.4452  109.14  121.79  106.46   1.1174
IC O31   C2     *C3    HX     1.4399  113.15 -119.05  106.76   1.1127
IC O31   C2     *C3    HY     1.4399  113.15  125.71  109.47   1.1145
IC C1    C2     O21    C21    1.5491  109.14  150.68  114.41   1.3285
IC C2    O21    C21    C22    1.4452  114.41  176.87  109.25   1.5285
IC O21   C21    C22    C23    1.3285  109.25 -111.60  112.63   1.5527
IC C22   O21    *C21   O22    1.5285  109.25  179.37  126.18   1.2162
IC C21   C22    C23    C24    1.5285  112.63  -67.95  114.00   1.5450
IC C22   C23    C24    C25    1.5527  114.00  -64.25  114.28   1.5363
IC C23   C24    C25    C26    1.5450  114.28 -174.25  112.52   1.5387
IC C24   C25    C26    C27    1.5363  112.52  168.22  113.60   1.5464
IC C25   C26    C27    C28    1.5387  113.60  160.56  112.30   1.5456
IC C26   C27    C28    C29    1.5464  112.30  -75.09  112.89   1.5372
IC C27   C28    C29    C210   1.5456  112.89  179.30  113.66   1.5383
IC C28   C29    C210   C211   1.5372  113.66 -172.26  112.87   1.5465
IC C29   C210   C211   C212   1.5383  112.87  172.46  113.09   1.5448
IC C210  C211   C212   C213   1.5465  113.09  -60.75  114.64   1.5370
IC C211  C212   C213   C214   1.5448  114.64 -162.28  111.85   1.5374
IC C212  C213   C214   C215   1.5370  111.85 -173.72  115.06   1.5438
IC C213  C214   C215   C216   1.5374  115.06  -54.53  112.62   1.5376
IC C21   C22    C23    C217   1.5285  112.63   57.75  111.36   1.5389
IC C25   C26    C27    C218   1.5387  113.60  -75.44  110.81   1.5396
IC C29   C210   C211   C219   1.5383  112.87  -63.21  111.91   1.5404
IC C213  C214   C215   C220   1.5374  115.06 -177.66  110.12   1.5377
IC C2    C3     O31    C31    1.5574  113.15   80.22  114.41   1.3349
IC C3    O31    C31    C32    1.4399  114.41 -176.59  108.40   1.5182
IC O31   C31    C32    C33    1.3349  108.40  -75.68  109.71   1.5454
IC C32   O31    *C31   O32    1.5182  108.40 -178.01  125.70   1.2157
IC C31   C32    C33    C34    1.5182  109.71  159.75  112.55   1.5415
IC C32   C33    C34    C35    1.5454  112.55  -63.23  112.93   1.5379
IC C33   C34    C35    C36    1.5415  112.93 -150.58  112.65   1.5362
IC C34   C35    C36    C37    1.5379  112.65  176.72  113.84   1.5439
IC C35   C36    C37    C38    1.5362  113.84   72.60  112.19   1.5458
IC C36   C37    C38    C39    1.5439  112.19 -166.57  113.01   1.5371
IC C37   C38    C39    C310   1.5458  113.01  172.46  113.51   1.5388
IC C38   C39    C310   C311   1.5371  113.51 -179.74  112.96   1.5472
IC C39   C310   C311   C312   1.5388  112.96 -167.32  113.47   1.5463
IC C310  C311   C312   C313   1.5472  113.47   58.94  114.52   1.5362
IC C311  C312   C313   C314   1.5463  114.52  166.86  112.83   1.5380
IC C312  C313   C314   C315   1.5362  112.83  175.69  113.23   1.5430
IC C313  C314   C315   C316   1.5380  113.23  160.57  111.18   1.5373
IC C31   C32    C33    C317   1.5182  109.71  -75.36  110.58   1.5378
IC C35   C36    C37    C318   1.5362  113.84 -162.39  110.06   1.5399
IC C39   C310   C311   C319   1.5388  112.96   68.75  111.24   1.5407
IC C313  C314   C315   C320   1.5380  113.23  -76.09  111.76   1.5380
IC C13   C12    *N     C14    1.5002  109.10 -120.54  109.79   1.4983
IC C13   C12    *N     C15    1.5002  109.10  119.20  109.17   1.5010
IC C12   N      C13    H13A   1.5162  109.10  -59.54  110.98   1.0839
IC H13A  N      *C13   H13B   1.0839  110.98 -121.90  111.84   1.0802
IC H13A  N      *C13   H13C   1.0839  110.98  117.68  109.78   1.0875
IC C12   N      C14    H14A   1.5162  109.79   58.97  110.86   1.0845
IC H14A  N      *C14   H14B   1.0845  110.86 -119.40  110.72   1.0849
IC H14A  N      *C14   H14C   1.0845  110.86  120.42  111.18   1.0823
IC C12   N      C15    H15A   1.5162  109.17   58.01  111.00   1.0846
IC H15A  N      *C15   H15B   1.0846  111.00 -117.39  109.91   1.0875
IC H15A  N      *C15   H15C   1.0846  111.00  122.00  111.98   1.0800
IC C13   N      C12    C11    1.5002  109.10  -60.68  116.25   1.5198
IC C11   N      *C12   H12A   1.5198  116.25 -120.88  111.48   1.0866
IC H12A  N      *C12   H12B   1.0866  111.48 -117.64  111.70   1.0856
IC N     C12    C11    O12    1.5162  116.25  179.33  102.76   1.4136
IC O12   C12    *C11   H11A   1.4136  102.76 -118.22  112.41   1.1137
IC H11A  C12    *C11   H11B   1.1137  112.41 -122.45  110.63   1.1171
IC C12   C11    O12    P      1.5198  102.76  164.00  118.11   1.5872
IC C11   O12    P      O11    1.4136  118.11   50.71  100.60   1.5904
IC O11   O12    *P     O13    1.5904  100.60 -113.84  106.86   1.4799
IC O11   O12    *P     O14    1.5904  100.60  116.28  109.07   1.4728
IC O12   P      O11    C1     1.5872  100.60 -113.39  118.16   1.4304
IC P     O11    C1     C2     1.5904  118.16 -173.91  111.37   1.5491
IC C2    O11    *C1    HA     1.5491  111.37 -120.97  110.98   1.1135
IC HA    O11    *C1    HB     1.1135  110.98 -120.12  110.31   1.1172
IC O11   C1     C2     C3     1.4304  111.37  170.15  109.23   1.5574
IC C3    C1     *C2    O21    1.5574  109.23  120.62  109.14   1.4452
IC C3    C1     *C2    HS     1.5574  109.23 -117.59  106.46   1.1174
IC C1    C2     O21    C21    1.5491  109.14  150.68  114.41   1.3285
IC C2    O21    C21    C22    1.4452  114.41  176.87  109.25   1.5285
IC C22   O21    *C21   O22    1.5285  109.25  179.37  126.18   1.2162
IC O21   C21    C22    C23    1.3285  109.25 -111.60  112.63   1.5527
IC C23   C21    *C22   H2R    1.5527  112.63 -121.74  107.41   1.1074
IC H2R   C21    *C22   H2S    1.1074  107.41 -116.96  108.74   1.1080
IC C1    C2     C3     O31    1.5491  109.23 -179.19  113.15   1.4399
IC O31   C2     *C3    HX     1.4399  113.15 -119.05  106.76   1.1127
IC HX    C2     *C3    HY     1.1127  106.76 -115.24  109.47   1.1145
IC C2    C3     O31    C31    1.5574  113.15   80.22  114.41   1.3349
IC C3    O31    C31    C32    1.4399  114.41 -176.59  108.40   1.5182
IC C32   O31    *C31   O32    1.5182  108.40 -178.01  125.70   1.2157
IC O31   C31    C32    C33    1.3349  108.40  -75.68  109.71   1.5454
IC C33   C31    *C32   H2X    1.5454  109.71 -121.47  108.57   1.1076
IC H2X   C31    *C32   H2Y    1.1076  108.57 -117.26  107.31   1.1076
IC C21   C22    C23    C24    1.5285  112.63  -67.95  114.00   1.5450
IC C24   C22    *C23   C217   1.5450  114.00  125.71  111.36   1.5389
IC C217  C22    *C23   H3R    1.5389  111.36  116.87  107.04   1.1178
IC C22   C23    C217   H17R   1.5527  111.36  -67.24  110.75   1.1112
IC C22   C23    C24    C25    1.5527  114.00  -64.25  114.28   1.5363
IC C25   C23    *C24   H4R    1.5363  114.28 -119.34  107.37   1.1125
IC H4R   C23    *C24   H4S    1.1125  107.37 -116.53  110.36   1.1105
IC C23   C24    C25    C26    1.5450  114.28 -174.25  112.52   1.5387
IC C26   C24    *C25   H5R    1.5387  112.52 -120.60  109.83   1.1130
IC H5R   C24    *C25   H5S    1.1130  109.83 -117.76  108.40   1.1109
IC C24   C25    C26    C27    1.5363  112.52  168.22  113.60   1.5464
IC C27   C25    *C26   H6R    1.5464  113.60 -121.40  109.83   1.1119
IC H6R   C25    *C26   H6S    1.1119  109.83 -116.45  107.75   1.1116
IC C25   C26    C27    C28    1.5387  113.60  160.56  112.30   1.5456
IC C28   C26    *C27   C218   1.5456  112.30  124.00  110.81   1.5396
IC C218  C26    *C27   H7R    1.5396  110.81  118.13  108.02   1.1159
IC C26   C27    C28    C29    1.5464  112.30  -75.09  112.89   1.5372
IC C29   C27    *C28   H8R    1.5372  112.89 -119.68  108.66   1.1131
IC H8R   C27    *C28   H8S    1.1131  108.66 -117.27  109.20   1.1112
IC C27   C28    C29    C210   1.5456  112.89  179.30  113.66   1.5383
IC C210  C28    *C29   H9R    1.5383  113.66 -121.19  109.51   1.1120
IC H9R   C28    *C29   H9S    1.1120  109.51 -116.95  108.20   1.1126
IC C28   C29    C210   C211   1.5372  113.66 -172.26  112.87   1.5465
IC C29   C210   C211   C212   1.5383  112.87  172.46  113.09   1.5448
IC C210  C211   C212   C213   1.5465  113.09  -60.75  114.64   1.5370
IC C211  C212   C213   C214   1.5448  114.64 -162.28  111.85   1.5374
IC C212  C213   C214   C215   1.5370  111.85 -173.72  115.06   1.5438
IC C213  C214   C215   C220   1.5374  115.06 -177.66  110.12   1.5377
IC C214  C215   C216   H16R   1.5438  112.62  -56.60  110.30   1.1104
IC C31   C32    C33    C34    1.5182  109.71  159.75  112.55   1.5415
IC C34   C32    *C33   C317   1.5415  112.55  124.89  110.58   1.5378
IC C317  C32    *C33   H3X    1.5378  110.58  118.15  108.74   1.1188
IC C32   C33    C317   H17X   1.5454  110.58  179.81  110.56   1.1102
IC C32   C33    C34    C35    1.5454  112.55  -63.23  112.93   1.5379
IC C35   C33    *C34   H4X    1.5379  112.93 -119.35  107.22   1.1137
IC H4X   C33    *C34   H4Y    1.1137  107.22 -116.92  110.30   1.1110
IC C33   C34    C35    C36    1.5415  112.93 -150.58  112.65   1.5362
IC C36   C34    *C35   H5X    1.5362  112.65 -123.48  109.14   1.1113
IC H5X   C34    *C35   H5Y    1.1113  109.14 -116.94  108.81   1.1142
IC C34   C35    C36    C37    1.5379  112.65  176.72  113.84   1.5439
IC C37   C35    *C36   H6X    1.5439  113.84 -119.26  107.42   1.1144
IC H6X   C35    *C36   H6Y    1.1144  107.42 -117.09  110.33   1.1107
IC C35   C36    C37    C38    1.5362  113.84   72.60  112.19   1.5458
IC C38   C36    *C37   C318   1.5458  112.19  125.01  110.06   1.5399
IC C318  C36    *C37   H7X    1.5399  110.06  116.88  107.24   1.1163
IC C36   C37    C318   H18X   1.5439  110.06   58.61  110.20   1.1107
IC C36   C37    C38    C39    1.5439  112.19 -166.57  113.01   1.5371
IC C39   C37    *C38   H8X    1.5371  113.01 -122.96  109.28   1.1113
IC H8X   C37    *C38   H8Y    1.1113  109.28 -116.96  108.98   1.1103
IC C37   C38    C39    C310   1.5458  113.01  172.46  113.51   1.5388
IC C310  C38    *C39   H9X    1.5388  113.51 -121.66  107.92   1.1115
IC H9X   C38    *C39   H9Y    1.1115  107.92 -117.07  109.46   1.1125
IC C38   C39    C310   C311   1.5371  113.51 -179.74  112.96   1.5472
IC C39   C310   C311   C312   1.5388  112.96 -167.32  113.47   1.5463
IC C310  C311   C319   H19X   1.5472  111.24  -59.97  111.11   1.1088
IC C310  C311   C312   C313   1.5472  113.47   58.94  114.52   1.5362
IC C311  C312   C313   C314   1.5463  114.52  166.86  112.83   1.5380
IC C312  C313   C314   C315   1.5362  112.83  175.69  113.23   1.5430
IC C313  C314   C315   C320   1.5380  113.23  -76.09  111.76   1.5380
IC C314  C315   C320   H20X   1.5430  111.76  -70.16  110.13   1.1108
IC C314  C315   C316   H16X   1.5430  111.18 -179.80  110.31   1.1107
IC C13   C12    *N     C14    1.5002  109.10 -120.54  109.79   1.4983
IC C13   C12    *N     C15    1.5002  109.10  119.20  109.17   1.5010
IC C12   N      C13    H13A   1.5162  109.10  -59.54  110.98   1.0839
IC H13A  N      *C13   H13B   1.0839  110.98 -121.90  111.84   1.0802
IC H13A  N      *C13   H13C   1.0839  110.98  117.68  109.78   1.0875
IC C12   N      C14    H14A   1.5162  109.79   58.97  110.86   1.0845
IC H14A  N      *C14   H14B   1.0845  110.86 -119.40  110.72   1.0849
IC H14A  N      *C14   H14C   1.0845  110.86  120.42  111.18   1.0823
IC C12   N      C15    H15A   1.5162  109.17   58.01  111.00   1.0846
IC H15A  N      *C15   H15B   1.0846  111.00 -117.39  109.91   1.0875
IC H15A  N      *C15   H15C   1.0846  111.00  122.00  111.98   1.0800
IC C13   N      C12    C11    1.5002  109.10  -60.68  116.25   1.5198
IC C11   N      *C12   H12A   1.5198  116.25 -120.88  111.48   1.0866
IC H12A  N      *C12   H12B   1.0866  111.48 -117.64  111.70   1.0856
IC N     C12    C11    O12    1.5162  116.25  179.33  102.76   1.4136
IC O12   C12    *C11   H11A   1.4136  102.76 -118.22  112.41   1.1137
IC H11A  C12    *C11   H11B   1.1137  112.41 -122.45  110.63   1.1171
IC C12   C11    O12    P      1.5198  102.76  164.00  118.11   1.5872
IC C11   O12    P      O11    1.4136  118.11   50.71  100.60   1.5904
IC O11   O12    *P     O13    1.5904  100.60 -113.84  106.86   1.4799
IC O11   O12    *P     O14    1.5904  100.60  116.28  109.07   1.4728
IC O12   P      O11    C1     1.5872  100.60 -113.39  118.16   1.4304
IC P     O11    C1     C2     1.5904  118.16 -173.91  111.37   1.5491
IC C2    O11    *C1    HA     1.5491  111.37 -120.97  110.98   1.1135
IC HA    O11    *C1    HB     1.1135  110.98 -120.12  110.31   1.1172
IC O11   C1     C2     C3     1.4304  111.37  170.15  109.23   1.5574
IC C3    C1     *C2    O21    1.5574  109.23  120.62  109.14   1.4452
IC C3    C1     *C2    HS     1.5574  109.23 -117.59  106.46   1.1174
IC C1    C2     O21    C21    1.5491  109.14  150.68  114.41   1.3285
IC C2    O21    C21    C22    1.4452  114.41  176.87  109.25   1.5285
IC C22   O21    *C21   O22    1.5285  109.25  179.37  126.18   1.2162
IC O21   C21    C22    C23    1.3285  109.25 -111.60  112.63   1.5527
IC C23   C21    *C22   H2R    1.5527  112.63 -121.74  107.41   1.1074
IC H2R   C21    *C22   H2S    1.1074  107.41 -116.96  108.74   1.1080
IC C1    C2     C3     O31    1.5491  109.23 -179.19  113.15   1.4399
IC O31   C2     *C3    HX     1.4399  113.15 -119.05  106.76   1.1127
IC HX    C2     *C3    HY     1.1127  106.76 -115.24  109.47   1.1145
IC C2    C3     O31    C31    1.5574  113.15   80.22  114.41   1.3349
IC C3    O31    C31    C32    1.4399  114.41 -176.59  108.40   1.5182
IC C32   O31    *C31   O32    1.5182  108.40 -178.01  125.70   1.2157
IC O31   C31    C32    C33    1.3349  108.40  -75.68  109.71   1.5454
IC C33   C31    *C32   H2X    1.5454  109.71 -121.47  108.57   1.1076
IC H2X   C31    *C32   H2Y    1.1076  108.57 -117.26  107.31   1.1076
IC C21   C22    C23    C24    1.5285  112.63  -67.95  114.00   1.5450
IC C24   C22    *C23   C217   1.5450  114.00  125.71  111.36   1.5389
IC C217  C22    *C23   H3R    1.5389  111.36  116.87  107.04   1.1178
IC C22   C23    C217   H17R   1.5527  111.36  -67.24  110.75   1.1112
IC H17R  C23    *C217  H17S   1.1112  110.75 -119.27  110.24   1.1110
IC H17R  C23    *C217  H17T   1.1112  110.75  120.46  110.74   1.1098
IC C22   C23    C24    C25    1.5527  114.00  -64.25  114.28   1.5363
IC C25   C23    *C24   H4R    1.5363  114.28 -119.34  107.37   1.1125
IC H4R   C23    *C24   H4S    1.1125  107.37 -116.53  110.36   1.1105
IC C23   C24    C25    C26    1.5450  114.28 -174.25  112.52   1.5387
IC C26   C24    *C25   H5R    1.5387  112.52 -120.60  109.83   1.1130
IC H5R   C24    *C25   H5S    1.1130  109.83 -117.76  108.40   1.1109
IC C24   C25    C26    C27    1.5363  112.52  168.22  113.60   1.5464
IC C27   C25    *C26   H6R    1.5464  113.60 -121.40  109.83   1.1119
IC H6R   C25    *C26   H6S    1.1119  109.83 -116.45  107.75   1.1116
IC C25   C26    C27    C28    1.5387  113.60  160.56  112.30   1.5456
IC C28   C26    *C27   C218   1.5456  112.30  124.00  110.81   1.5396
IC C218  C26    *C27   H7R    1.5396  110.81  118.13  108.02   1.1159
IC C26   C27    C218   H18R   1.5464  110.81  -60.09  110.29   1.1107
IC H18R  C27    *C218  H18S   1.1107  110.29 -120.03  110.54   1.1100
IC H18R  C27    *C218  H18T   1.1107  110.29  120.01  110.67   1.1092
IC C26   C27    C28    C29    1.5464  112.30  -75.09  112.89   1.5372
IC C29   C27    *C28   H8R    1.5372  112.89 -119.68  108.66   1.1131
IC H8R   C27    *C28   H8S    1.1131  108.66 -117.27  109.20   1.1112
IC C27   C28    C29    C210   1.5456  112.89  179.30  113.66   1.5383
IC C210  C28    *C29   H9R    1.5383  113.66 -121.19  109.51   1.1120
IC H9R   C28    *C29   H9S    1.1120  109.51 -116.95  108.20   1.1126
IC C28   C29    C210   C211   1.5372  113.66 -172.26  112.87   1.5465
IC C211  C29    *C210  H10R   1.5465  112.87 -122.46  109.95   1.1111
IC H10R  C29    *C210  H10S   1.1111  109.95 -117.30  107.81   1.1120
IC C29   C210   C211   C212   1.5383  112.87  172.46  113.09   1.5448
IC C212  C210   *C211  C219   1.5448  113.09  124.32  111.91   1.5404
IC C219  C210   *C211  H11R   1.5404  111.91  117.85  107.24   1.1168
IC C210  C211   C219   H19R   1.5465  111.91  179.48  110.18   1.1106
IC H19R  C211   *C219  H19S   1.1106  110.18 -119.57  111.09   1.1092
IC H19R  C211   *C219  H19T   1.1106  110.18  119.78  110.29   1.1102
IC C210  C211   C212   C213   1.5465  113.09  -60.75  114.64   1.5370
IC C213  C211   *C212  H12R   1.5370  114.64 -119.75  107.17   1.1142
IC H12R  C211   *C212  H12S   1.1142  107.17 -116.41  109.65   1.1112
IC C211  C212   C213   C214   1.5448  114.64 -162.28  111.85   1.5374
IC C214  C212   *C213  H13R   1.5374  111.85 -121.89  109.61   1.1120
IC H13R  C212   *C213  H13S   1.1120  109.61 -117.75  108.52   1.1130
IC C212  C213   C214   C215   1.5370  111.85 -173.72  115.06   1.5438
IC C215  C213   *C214  H14R   1.5438  115.06 -121.85  108.56   1.1129
IC H14R  C213   *C214  H14S   1.1129  108.56 -116.70  108.75   1.1130
IC C213  C214   C215   C220   1.5374  115.06 -177.66  110.12   1.5377
IC C220  C214   *C215  C216   1.5377  110.12  123.13  112.62   1.5376
IC C220  C214   *C215  H15R   1.5377  110.12 -117.80  107.84   1.1164
IC C214  C215   C220   H20R   1.5438  110.12 -176.18  110.52   1.1102
IC H20R  C215   *C220  H20S   1.1102  110.52 -119.77  110.07   1.1111
IC H20R  C215   *C220  H20T   1.1102  110.52  120.39  110.56   1.1103
IC C214  C215   C216   H16R   1.5438  112.62  -56.60  110.30   1.1104
IC H16R  C215   *C216  H16S   1.1104  110.30 -119.87  110.26   1.1105
IC H16R  C215   *C216  H16T   1.1104  110.30  120.39  110.82   1.1099
IC C31   C32    C33    C34    1.5182  109.71  159.75  112.55   1.5415
IC C34   C32    *C33   C317   1.5415  112.55  124.89  110.58   1.5378
IC C317  C32    *C33   H3X    1.5378  110.58  118.15  108.74   1.1188
IC C32   C33    C317   H17X   1.5454  110.58  179.81  110.56   1.1102
IC H17X  C33    *C317  H17Y   1.1102  110.56 -120.19  110.88   1.1112
IC H17X  C33    *C317  H17Z   1.1102  110.56  119.98  110.27   1.1110
IC C32   C33    C34    C35    1.5454  112.55  -63.23  112.93   1.5379
IC C35   C33    *C34   H4X    1.5379  112.93 -119.35  107.22   1.1137
IC H4X   C33    *C34   H4Y    1.1137  107.22 -116.92  110.30   1.1110
IC C33   C34    C35    C36    1.5415  112.93 -150.58  112.65   1.5362
IC C36   C34    *C35   H5X    1.5362  112.65 -123.48  109.14   1.1113
IC H5X   C34    *C35   H5Y    1.1113  109.14 -116.94  108.81   1.1142
IC C34   C35    C36    C37    1.5379  112.65  176.72  113.84   1.5439
IC C37   C35    *C36   H6X    1.5439  113.84 -119.26  107.42   1.1144
IC H6X   C35    *C36   H6Y    1.1144  107.42 -117.09  110.33   1.1107
[truncated: 196,073 more chars]
