# Supplementary material for: N-Glycans modulate tilting of HIV-1 envelope glycoprotein
Source: Nat Commun. 2026 Apr 15;17:5206. doi: 10.1038/s41467-026-71874-2 (PMC13254402; doi:10.1038/s41467-026-71874-2)
Supplement: Supplementary file 3 — Supplementary Data 1 [file 41467_2026_71874_MOESM3_ESM.zip › Structure_files/MD_input_files/CHARMM36m/toppar_all36_lipid_prot.str]

* Topology and parameters for lipid tail linkers to cysteine and glycine,
* for example, palmitoylation, maristoylation, fernasylation, geranylation
*

read rtf card append
* Lipid-modified protein residues
*
41 1

AUTOGENERATE ANGLE DIHE

DECL -CA
DECL -C
DECL -O
DECL +N
DECL +HN
DECL +CA
!DEFA FIRS NTER LAST CTER
AUTO ANGLES DIHE PATCH

RESI CYSP         0.00 ! Cysteine-Palmitate
GROUP                  ! 
ATOM N    NH1    -0.47 !     
ATOM HN   H       0.31 !  
ATOM CA   CT1     0.07 !     
ATOM HA   HB1     0.09 !      |     
GROUP                  !   HN-N
ATOM C    C       0.51 !      |   HB1
ATOM O    O      -0.51 !      |   |
GROUP                  !   HA-CA--CB--SG
ATOM CB   CT2    -0.05 !      |   |    |
ATOM HB1  HA2     0.09 !      |   HB2  | 
ATOM HB2  HA2     0.09 !    O=C        |
ATOM SG   S      -0.34 !      |        |
ATOM C1   CL      0.63 !           O1=C1
ATOM O1   OBL    -0.52 !               |
ATOM C2   CTL2   -0.08 !          H2A-C2-H2B
ATOM H2A  HAL2    0.09 !               |
ATOM H2B  HAL2    0.09 !               |
GROUP                  !               |
ATOM C3   CTL2   -0.18 !          H3A-C3-H3B
ATOM H3A  HAL2    0.09 !               |
ATOM H3B  HAL2    0.09 !               |
GROUP                  !               |
ATOM C4   CTL2   -0.18 !          H4A-C4-H4B
ATOM H4A  HAL2    0.09 !               |
ATOM H4B  HAL2    0.09 !               |
GROUP                  !               |
ATOM C5   CTL2   -0.18 !          H5A-C5-H5B
ATOM H5A  HAL2    0.09 !               |
ATOM H5B  HAL2    0.09 !               |
GROUP                  !               |
ATOM C6   CTL2   -0.18 !          H6A-C6-H6B
ATOM H6A  HAL2    0.09 !               |
ATOM H6B  HAL2    0.09 !               |
GROUP                  !               |
ATOM C7   CTL2   -0.18 !          H7A-C7-H7B
ATOM H7A  HAL2    0.09 !               |
ATOM H7B  HAL2    0.09 !               |
GROUP                  !               |
ATOM C8   CTL2   -0.18 !          H8A-C8-H8B
ATOM H8A  HAL2    0.09 !               |
ATOM H8B  HAL2    0.09 !               |
GROUP                  !               |
ATOM C9   CTL2   -0.18 !          H9A-C9-H9B
ATOM H9A  HAL2    0.09 !               |
ATOM H9B  HAL2    0.09 !               |
GROUP                  !               |
ATOM C10  CTL2   -0.18 !         H10A-C10-H10B
ATOM H10A HAL2    0.09 !               |
ATOM H10B HAL2    0.09 !               |
GROUP                  !               |
ATOM C11  CTL2   -0.18 !         H11A-C11-H11B
ATOM H11A HAL2    0.09 !               |
ATOM H11B HAL2    0.09 !               |
GROUP                  !               |
ATOM C12  CTL2   -0.18 !         H12A-C12-H12B
ATOM H12A HAL2    0.09 !               |
ATOM H12B HAL2    0.09 !               |
GROUP                  !               |
ATOM C13  CTL2   -0.18 !         H13A-C13-H13B
ATOM H13A HAL2    0.09 !               |
ATOM H13B HAL2    0.09 !               |
GROUP                  !               |
ATOM C14  CTL2   -0.18 !         H14A-C14-H14B
ATOM H14A HAL2    0.09 !               |
ATOM H14B HAL2    0.09 !               |
GROUP                  !               |
ATOM C15  CTL2   -0.18 !         H15A-C15-H15B
ATOM H15A HAL2    0.09 !               |
ATOM H15B HAL2    0.09 !               |
GROUP                  !               |
ATOM C16  CTL3   -0.27 !         H16A-C16-H16B
ATOM H16A HAL3    0.09 !               |
ATOM H16B HAL3    0.09 !             H16C
ATOM H16C HAL3    0.09 !

BOND CB CA   SG CB   N HN  N  CA
BOND C  CA   C +N  CA HA  CB HB1
BOND CB HB2  SG C1
DOUBLE O  C

DOUBLE  C1  O1
BOND  C1  C2  C2  H2A  C2  H2B
BOND  C2  C3  C3  H3A  C3  H3B
BOND  C3  C4  C4  H4A  C4  H4B
BOND  C4  C5  C5  H5A  C5  H5B
BOND  C5  C6  C6  H6A  C6  H6B
BOND  C6  C7  C7  H7A  C7  H7B
BOND  C7  C8  C8  H8A  C8  H8B
BOND  C8  C9  C9  H9A  C9  H9B
BOND  C9  C10 C10 H10A C10 H10B
BOND  C10 C11 C11 H11A C11 H11B
BOND  C11 C12 C12 H12A C12 H12B
BOND  C12 C13 C13 H13A C13 H13B
BOND  C13 C14 C14 H14A C14 H14B
BOND  C14 C15 C15 H15A C15 H15B
BOND  C15 C16 C16 H16A C16 H16B C16 H16C
IMPR C1 O1 SG C2
IMPR N -C CA HN  C CA +N O
CMAP -C  N  CA  C   N  CA  C  +N

DONOR HN N
ACCEPTOR O C
ACCEPTOR O1 C1

IC -C   CA   *N   HN    1.3479 123.93  180.00 114.77  0.9982
IC -C   N    CA   C     1.3479 123.93  180.00 105.89  1.5202
IC N    CA   C    +N    1.4533 105.89  180.00 118.30  1.3498
IC +N   CA   *C   O     1.3498 118.30  180.00 120.59  1.2306
IC CA   C    +N   +CA   1.5202 118.30  180.00 124.50  1.4548
IC HN   N    CA   CB    0.9674 117.70  -36.00 110.95  1.5003
IC CB   N    *CA  C     1.5003 110.95  128.76 106.38  1.5291
IC CB   N    *CA  HA    1.5003 110.95 -121.31 107.62  1.1060
IC N    CA   CB   SG    1.3945 110.95 -174.62 111.79  1.8692
IC SG   CA   *CB  HB1   1.8692 111.79  114.87 107.79  1.1406
IC SG   CA   *CB  HB2   1.8692 111.79 -128.20 109.45  1.0949
IC N    CA   C    O     1.3945 106.38    5.30 121.98  1.2956
IC CA   CB   SG   C1    1.5003 111.79 -178.37 107.64  1.8012
IC CB   SG   C1   C2    1.8692 107.64  158.80 115.77  1.5434
IC C2   SG   *C1  O1    1.5434 115.77 -174.68 119.62  1.2281
IC SG   C1   C2   C3    1.8012 115.77  152.55 111.56  1.5614
IC C3   C1   *C2  H2A   1.5614 111.56 -126.88 116.60  1.0567
IC H2A  C1   *C2  H2B   1.0567 116.60 -120.46 107.56  1.0927
IC C1   C2   C3   C4    1.5434 111.56  178.17 112.38  1.5543
IC C4   C2   *C3  H3A   1.5543 112.38 -115.58 110.36  1.0691
IC H3A  C2   *C3  H3B   1.0691 110.36 -116.74 109.97  1.1344
IC C2   C3   C4   C5    1.5614 112.38  174.26 114.93  1.5290
IC C5   C3   *C4  H4A   1.5290 114.93 -117.82 107.19  1.0636
IC H4A  C3   *C4  H4B   1.0636 107.19 -118.11 109.41  1.1180
IC C3   C4   C5   C6    1.5543 114.93  139.45 116.26  1.5437
IC C6   C4   *C5  H5A   1.5437 116.26 -115.47 116.05  1.1088
IC H5A  C4   *C5  H5B   1.1088 116.05 -122.13 108.08  1.1320
IC C4   C5   C6   C7    1.5290 116.26  159.28 113.90  1.5449
IC C7   C5   *C6  H6A   1.5449 113.90 -120.21 112.43  1.0817
IC H6A  C5   *C6  H6B   1.0817 112.43 -112.42 110.24  1.0503
IC C5   C6   C7   C8    1.5437 113.90  167.68 115.30  1.5615
IC C8   C6   *C7  H7A   1.5615 115.30 -116.36 108.50  1.1480
IC H7A  C6   *C7  H7B   1.1480 108.50 -115.94 110.56  1.1231
IC C6   C7   C8   C9    1.5449 115.30  165.37 111.83  1.5514
IC C9   C7   *C8  H8A   1.5514 111.83 -113.43 111.91  1.1377
IC H8A  C7   *C8  H8B   1.1377 111.91 -118.34 108.18  1.0480
IC C7   C8   C9   C10   1.5615 111.83  176.59 110.57  1.5526
IC C10  C8   *C9  H9A   1.5526 110.57 -129.97 113.53  1.1310
IC H9A  C8   *C9  H9B   1.1310 113.53 -109.70 107.39  1.1594
IC C8   C9   C10  C11   1.5514 110.57 -177.26 112.26  1.5783
IC C11  C9   *C10 H10A  1.5783 112.26 -123.45 106.63  1.1533
IC H10A C9   *C10 H10B  1.1533 106.63 -118.25 115.85  1.0771
IC C9   C10  C11  C12   1.5526 112.26 -163.15 112.58  1.5528
IC C12  C10  *C11 H11A  1.5528 112.58 -121.90 102.65  1.0764
IC H11A C10  *C11 H11B  1.0764 102.65 -122.46 109.95  1.1248
IC C10  C11  C12  C13   1.5783 112.58 -179.16 115.34  1.5375
IC C13  C11  *C12 H12A  1.5375 115.34 -129.55 111.80  1.0856
IC H12A C11  *C12 H12B  1.0856 111.80 -109.80 105.66  1.0741
IC C11  C12  C13  C14   1.5528 115.34 -178.59 114.71  1.5546
IC C14  C12  *C13 H13A  1.5546 114.71 -121.77 106.42  1.0758
IC H13A C12  *C13 H13B  1.0758 106.42 -114.53 102.53  1.0909
IC C12  C13  C14  C15   1.5375 114.71  179.82 117.78  1.5331
IC C15  C13  *C14 H14A  1.5331 117.78 -126.75 106.30  1.1072
IC H14A C13  *C14 H14B  1.1072 106.30 -108.90 106.38  1.0834
IC C13  C14  C15  C16   1.5546 117.78  169.53 109.01  1.4928
IC C16  C14  *C15 H15A  1.4928 109.01 -121.10 100.35  1.1439
IC H15A C14  *C15 H15B  1.1439 100.35 -117.57 115.28  1.1080
IC C14  C15  C16  H16A  1.5331 109.01  -61.78 119.36  1.0834
IC H16A C15  *C16 H16B  1.0834 119.36  138.24 116.61  1.0932
IC H16A C15  *C16 H16C  1.0834 119.36 -107.69 109.08  1.1555


RESI GLYM          0.00 ! Glycine-myristate
GROUP
ATOM N    NH1    -0.47 !                    
ATOM HN   H       0.31 !          HA1            
ATOM CA   CT2    -0.02 !          |         
ATOM HA1  HB2     0.09 !     O=C--CA---N-HN  
ATOM HA2  HB2     0.09 !       |  |    |
GROUP                  !          HA2  | 
ATOM C    C       0.51 !               |
ATOM O    O      -0.51 !               |
GROUP                  !           O1=C1 
ATOM C1   C       0.55 !               |
ATOM O1   O      -0.60 !               |
ATOM C2   CTL2   -0.07 !          H2A-C2-H2B
ATOM H2A  HAL2    0.06 !               |
ATOM H2B  HAL2    0.06 !               |
GROUP                  !               |
ATOM C3   CTL2   -0.18 !          H3A-C3-H3B
ATOM H3A  HAL2    0.09 !               |
ATOM H3B  HAL2    0.09 !               |
GROUP                  !               |
ATOM C4   CTL2   -0.18 !          H4A-C4-H4B
ATOM H4A  HAL2    0.09 !               |
ATOM H4B  HAL2    0.09 !               |
GROUP                  !               |
ATOM C5   CTL2   -0.18 !          H5A-C5-H5B
ATOM H5A  HAL2    0.09 !               |
ATOM H5B  HAL2    0.09 !               |
GROUP                  !               |
ATOM C6   CTL2   -0.18 !          H6A-C6-H6B
ATOM H6A  HAL2    0.09 !               |
ATOM H6B  HAL2    0.09 !               |
GROUP                  !               |
ATOM C7   CTL2   -0.18 !          H7A-C7-H7B
ATOM H7A  HAL2    0.09 !               |
ATOM H7B  HAL2    0.09 !               |
GROUP                  !               |
ATOM C8   CTL2   -0.18 !          H8A-C8-H8B
ATOM H8A  HAL2    0.09 !               |
ATOM H8B  HAL2    0.09 !               |
GROUP                  !               |
ATOM C9   CTL2   -0.18 !          H9A-C9-H9B
ATOM H9A  HAL2    0.09 !               |
ATOM H9B  HAL2    0.09 !               |
GROUP                  !               |
ATOM C10  CTL2   -0.18 !         H10A-C10-H10B
ATOM H10A HAL2    0.09 !               |
ATOM H10B HAL2    0.09 !               |
GROUP                  !               |
ATOM C11  CTL2   -0.18 !         H11A-C11-H11B
ATOM H11A HAL2    0.09 !               |
ATOM H11B HAL2    0.09 !               |
GROUP                  !               |
ATOM C12  CTL2   -0.18 !         H12A-C12-H12B
ATOM H12A HAL2    0.09 !               |
ATOM H12B HAL2    0.09 !               |
GROUP                  !               |
ATOM C13  CTL2   -0.18 !         H13A-C13-H13B
ATOM H13A HAL2    0.09 !               |
ATOM H13B HAL2    0.09 !               |
GROUP                  !               |
ATOM C14  CTL3   -0.27 !         H14A-C14-H14B
ATOM H14A HAL3    0.09 !               |
ATOM H14B HAL3    0.09 !               |
ATOM H14C HAL3    0.09 !               H14C

BOND N HN  N  CA
BOND C  CA   C +N  CA HA1  CA HA2
BOND N C1
DOUBLE O  C

DOUBLE C1  O1
BOND  C1  C2  C2  H2A  C2  H2B
BOND  C2  C3  C3  H3A  C3  H3B
BOND  C3  C4  C4  H4A  C4  H4B
BOND  C4  C5  C5  H5A  C5  H5B
BOND  C5  C6  C6  H6A  C6  H6B
BOND  C6  C7  C7  H7A  C7  H7B
BOND  C7  C8  C8  H8A  C8  H8B
BOND  C8  C9  C9  H9A  C9  H9B
BOND  C9  C10 C10 H10A C10 H10B
BOND  C10 C11 C11 H11A C11 H11B
BOND  C11 C12 C12 H12A C12 H12B
BOND  C12 C13 C13 H13A C13 H13B
BOND  C13 C14 C14 H14A C14 H14B C14 H14C
IMPR C1 O1 N C2
IMPR N C1 CA HN  C CA +N O
!IMPR C CA +N O
CMAP -C  N  CA  C   N  CA  C  +N

DONOR HN N
ACCEPTOR O C
ACCEPTOR O1 C1

IC C1   CA   *N   HN    1.3479 123.93  180.00 114.77  0.9982
IC C1   N    CA   C     1.3479 123.93  180.00 105.89  1.5202
IC N    CA   C    +N    1.4533 105.89  180.00 118.30  1.3498
IC +N   CA   *C   O     1.3498 118.30  180.00 120.59  1.2306
IC CA   C    +N   +CA   1.5202 118.30  180.00 124.50  1.4548
IC N    C    *CA  HA1   1.4553 108.9400  117.8600 108.0300  1.0814
IC N    C    *CA  HA2   1.4553 108.9400 -118.1200 107.9500  1.0817

IC N    CA   C    O     1.3945 106.38    5.30 121.98  1.2956
IC CA   N    C1   C2    1.4553 108.64  158.80 115.77  1.5434
IC C2   N   *C1  O1     1.4534 115.77 -174.68 119.62  1.2281
IC N    C1   C2   C3    1.4553 108.77  152.55 111.56  1.5614
IC C3   C1   *C2  H2A   1.5614 111.56 -126.88 116.60  1.0567
IC H2A  C1   *C2  H2B   1.0567 116.60 -120.46 107.56  1.0927
IC C1   C2   C3   C4    1.5434 111.56  178.17 112.38  1.5543
IC C4   C2   *C3  H3A   1.5543 112.38 -115.58 110.36  1.0691
IC H3A  C2   *C3  H3B   1.0691 110.36 -116.74 109.97  1.1344
IC C2   C3   C4   C5    1.5614 112.38  174.26 114.93  1.5290
IC C5   C3   *C4  H4A   1.5290 114.93 -117.82 107.19  1.0636
IC H4A  C3   *C4  H4B   1.0636 107.19 -118.11 109.41  1.1180
IC C3   C4   C5   C6    1.5543 114.93  139.45 116.26  1.5437
IC C6   C4   *C5  H5A   1.5437 116.26 -115.47 116.05  1.1088
IC H5A  C4   *C5  H5B   1.1088 116.05 -122.13 108.08  1.1320
IC C4   C5   C6   C7    1.5290 116.26  159.28 113.90  1.5449
IC C7   C5   *C6  H6A   1.5449 113.90 -120.21 112.43  1.0817
IC H6A  C5   *C6  H6B   1.0817 112.43 -112.42 110.24  1.0503
IC C5   C6   C7   C8    1.5437 113.90  167.68 115.30  1.5615
IC C8   C6   *C7  H7A   1.5615 115.30 -116.36 108.50  1.1480
IC H7A  C6   *C7  H7B   1.1480 108.50 -115.94 110.56  1.1231
IC C6   C7   C8   C9    1.5449 115.30  165.37 111.83  1.5514
IC C9   C7   *C8  H8A   1.5514 111.83 -113.43 111.91  1.1377
IC H8A  C7   *C8  H8B   1.1377 111.91 -118.34 108.18  1.0480
IC C7   C8   C9   C10   1.5615 111.83  176.59 110.57  1.5526
IC C10  C8   *C9  H9A   1.5526 110.57 -129.97 113.53  1.1310
IC H9A  C8   *C9  H9B   1.1310 113.53 -109.70 107.39  1.1594
IC C8   C9   C10  C11   1.5514 110.57 -177.26 112.26  1.5783
IC C11  C9   *C10 H10A  1.5783 112.26 -123.45 106.63  1.1533
IC H10A C9   *C10 H10B  1.1533 106.63 -118.25 115.85  1.0771
IC C9   C10  C11  C12   1.5526 112.26 -163.15 112.58  1.5528
IC C12  C10  *C11 H11A  1.5528 112.58 -121.90 102.65  1.0764
IC H11A C10  *C11 H11B  1.0764 102.65 -122.46 109.95  1.1248
IC C10  C11  C12  C13   1.5783 112.58 -179.16 115.34  1.5375
IC C13  C11  *C12 H12A  1.5375 115.34 -129.55 111.80  1.0856
IC H12A C11  *C12 H12B  1.0856 111.80 -109.80 105.66  1.0741
IC C11  C12  C13  C14   1.5528 115.34 -178.59 114.71  1.5546
IC C14  C12  *C13 H13A  1.5546 114.71 -121.77 106.42  1.0758
IC H13A C12  *C13 H13B  1.0758 106.42 -114.53 102.53  1.0909
IC C12  C13  C14  H14A  1.5331 109.01  -61.78 119.36  1.0834
IC H14A C13  *C14 H14B  1.0834 119.36  138.24 116.61  1.0932
IC H14A C13  *C14 H14C  1.0834 119.36 -107.69 109.08  1.1555

RESI LYSM          0.00! Lysine-myristate
GROUP
ATOM N    NH1    -0.47 !     |
ATOM HN   H       0.31 !  HN-N
ATOM CA   CT1     0.07 !     |   HB1 HG1 HD1 HE1    HZ1
ATOM HA   HB1     0.09 !     |   |   |   |   |     /
GROUP                  !  HA-CA--CB--CG--CD--CE--NZ
ATOM CB   CT2    -0.18 !     |   |   |   |   |     \
ATOM HB1  HA2     0.09 !     |   HB2 HG2 HD2 HE2    \
ATOM HB2  HA2     0.09 !   O=C                       |            
GROUP                  !     |                       |
ATOM CG   CT2    -0.18 !                             |
ATOM HG1  HA2     0.09 !                         O1=C1
ATOM HG2  HA2     0.09 !                             |
GROUP                  !                             |
ATOM CD   CT2    -0.18 !                        H2A-C2-H2B
ATOM HD1  HA2     0.09 !                             |
ATOM HD2  HA2     0.09 !                             |
GROUP                  !                             |
ATOM CE   CT2    -0.02 !                        H3A-C3-H3B
ATOM HE1  HA2     0.09 !                             |
ATOM HE2  HA2     0.09 !                             |
ATOM NZ   NH1    -0.47 !                             |
ATOM HZ1  H       0.31 !                        H4A-C4-H4B
GROUP                  !                             |
ATOM C    C       0.51 !                        H5A-C5-H5B
ATOM O    O      -0.51 !                             |
GROUP                  !                             |
ATOM C1   C       0.55 !                             |
ATOM O1   O      -0.60 !                        H6A-C6-H6B
ATOM C2   CTL2   -0.07 !                             |
ATOM H2A  HAL2    0.06 !                             |
ATOM H2B  HAL2    0.06 !                             |
GROUP                  !                        H7A-C7-H7B
ATOM C3   CTL2   -0.18 !                             |
ATOM H3A  HAL2    0.09 !                             |
ATOM H3B  HAL2    0.09 !                             |
GROUP                  !                        H8A-C8-H8B
ATOM C4   CTL2   -0.18 !                             |
ATOM H4A  HAL2    0.09 !                             |
ATOM H4B  HAL2    0.09 !                             |
GROUP                  !                        H9A-C9-H9B
ATOM C5   CTL2   -0.18 !                             |
ATOM H5A  HAL2    0.09 !                             |
ATOM H5B  HAL2    0.09 !                             |
GROUP                  !                       H10A-C10-H10B
ATOM C6   CTL2   -0.18 !                             |
ATOM H6A  HAL2    0.09 !                             |
ATOM H6B  HAL2    0.09 !                             |
GROUP                  !                       H11A-C11-H11B
ATOM C7   CTL2   -0.18 !                             |
ATOM H7A  HAL2    0.09 !                             |
ATOM H7B  HAL2    0.09 !                             |
GROUP                  !                       H12A-C12-H12B
ATOM C8   CTL2   -0.18 !                             |
ATOM H8A  HAL2    0.09 !                             |
ATOM H8B  HAL2    0.09 !                             |
GROUP                  !                       H13A-C13-H13B
ATOM C9   CTL2   -0.18 !                             |
ATOM H9A  HAL2    0.09 !                             |
ATOM H9B  HAL2    0.09 !                             |
GROUP                  !                       H14A-C14-H14B
ATOM C10  CTL2   -0.18 !                             |
ATOM H10A HAL2    0.09 !                             |
ATOM H10B HAL2    0.09 !                             H14C
GROUP                  !          
ATOM C11  CTL2   -0.18 !         
ATOM H11A HAL2    0.09 !          
ATOM H11B HAL2    0.09 !          
GROUP                  !          
ATOM C12  CTL2   -0.18 !         
ATOM H12A HAL2    0.09 !          
ATOM H12B HAL2    0.09 !          
GROUP                  !          
ATOM C13  CTL2   -0.18 !         
ATOM H13A HAL2    0.09 !          
ATOM H13B HAL2    0.09 !          
GROUP                  !          
ATOM C14  CTL3   -0.27 !         
ATOM H14A HAL3    0.09 !          
ATOM H14B HAL3    0.09 !          
ATOM H14C HAL3    0.09 !          

BOND CB CA   CG CB   CD CG   CE CD   NZ CE
BOND N  HN   N  CA    C  CA
BOND C  +N   CA HA   CB HB1  CB HB2  CG HG1
BOND CG HG2  CD HD1  CD HD2  CE HE1  CE HE2
BOND NZ C1
BOND NZ HZ1  
DOUBLE O  C
DOUBLE C1  O1
BOND  C1  C2  C2  H2A  C2  H2B
BOND  C2  C3  C3  H3A  C3  H3B
BOND  C3  C4  C4  H4A  C4  H4B
BOND  C4  C5  C5  H5A  C5  H5B
BOND  C5  C6  C6  H6A  C6  H6B
BOND  C6  C7  C7  H7A  C7  H7B
BOND  C7  C8  C8  H8A  C8  H8B
BOND  C8  C9  C9  H9A  C9  H9B
BOND  C9  C10 C10 H10A C10 H10B
BOND  C10 C11 C11 H11A C11 H11B
BOND  C11 C12 C12 H12A C12 H12B
BOND  C12 C13 C13 H13A C13 H13B
BOND  C13 C14 C14 H14A C14 H14B C14 H14C
IMPR C1 O1 NZ C2
IMPR N C1 CA HN  C CA +N O
!IMPR C CA +N O
CMAP -C  N  CA  C   N  CA  C  +N
DONOR HN N
DONOR HZ1 NZ
ACCEPTOR O C
ACCEPTOR O1 C1

IC  HN    N    CA    CB    1.0138  120.42 -163.86  112.97   1.5242
IC  CB    N    *CA   C     1.5242  112.97  126.73  111.52   1.4933
IC  CB    N    *CA   HA    1.5242  112.97 -121.62  103.34   1.0869
IC  N     C    *CA   CB    1.4026  111.52  127.44  111.66   1.5242
IC  N     C    *CA   HA    1.4026  111.52 -110.96  104.43   1.0869
IC  N     CA   CB    CG    1.4026  112.97  177.01  114.62   1.5788
IC  CG    CA   *CB   HB1   1.5788  114.62  121.37  102.06   1.1026
IC  CG    CA   *CB   HB2   1.5788  114.62 -130.98  108.55   1.1056
IC  CA    CB   CG    CD    1.5242  114.62  172.38  110.24   1.5713
IC  CD    CB   *CG   HG1   1.5713  110.24  126.19  116.84   1.1183
IC  CD    CB   *CG   HG2   1.5713  110.24 -121.52  110.22   1.1034
IC  CB    CG   CD    CE    1.5788  110.24  179.88  115.78   1.5166
IC  CE    CG   *CD   HD1   1.5166  115.78  130.67  112.06   1.0714
IC  CE    CG   *CD   HD2   1.5166  115.78 -115.16  103.85   1.1087
IC  CG    CD   CE    NZ    1.5713  115.78 -154.85  107.94   1.4282
IC  NZ    CD   *CE   HE1   1.4282  107.94  114.68  109.16   1.1312
IC  NZ    CD   *CE   HE2   1.4282  107.94 -124.09  108.76   1.1198
IC  CD    CE   NZ    HZ1   1.5166  107.94   58.63  121.72   0.9657
IC  HZ1   CE   *NZ   C1    0.9657  121.72  162.41  123.56   1.3338
IC  N     CA   C     O     1.4026  111.52   47.17  121.21   1.2461
IC  CE    NZ   C1    C2    1.4282  123.56 -169.36  120.25   1.4508
IC  C2    NZ   *C1   O1    1.4508  120.25  173.92  120.15   1.2314
IC  NZ    C1   C2    C3    1.3338  120.25 -154.65  117.91   1.5192
IC  C3    C1   *C2   H2A   1.5192  117.91 -127.41  103.13   1.0798
IC  H2A   C1   *C2   H2B   1.0798  103.13 -112.27  103.49   1.1217
IC  C1    C2   C3    C4    1.4508  117.91  140.38  104.70   1.5257
IC  C4    C2   *C3   H3A   1.5257  104.70 -111.36  109.87   1.1797
IC  H3A   C2   *C3   H3B   1.1797  109.87 -120.76  113.64   1.1237
IC  C2    C3   C4    C5    1.5192  104.70 -173.56  109.60   1.5126
IC  C5    C3   *C4   H4A   1.5126  109.60 -134.11  113.64   1.1303
IC  H4A   C3   *C4   H4B   1.1303  113.64 -112.67  111.57   1.1042
IC  C3    C4   C5    C6    1.5257  109.60  171.61  110.69   1.5206
IC  C6    C4   *C5   H5A   1.5206  110.69 -126.39  107.93   1.1581
IC  H5A   C4   *C5   H5B   1.1581  107.93 -113.86  103.89   1.0479
IC  C4    C5   C6    C7    1.5126  110.69  164.79  110.92   1.5445
IC  C7    C5   *C6   H6A   1.5445  110.92 -129.58  113.35   1.1336
IC  H6A   C5   *C6   H6B   1.1336  113.35 -112.23  103.54   1.1181
IC  C5    C6   C7    C8    1.5206  110.92  178.81  112.48   1.5457
IC  C8    C6   *C7   H7A   1.5457  112.48 -126.42  106.82   1.0788
IC  H7A   C6   *C7   H7B   1.0788  106.82 -120.59  113.75   1.1656
IC  C6    C7   C8    C9    1.5445  112.48  169.68  110.69   1.5845
IC  C9    C7   *C8   H8A   1.5845  110.69 -103.11  109.39   1.1405
IC  H8A   C7   *C8   H8B   1.1405  109.39 -129.67  115.68   1.1035
IC  C7    C8   C9    C10   1.5457  110.69  175.12  109.69   1.5635
IC  C10   C8   *C9   H9A   1.5635  109.69 -110.87  105.35   1.1211
IC  H9A   C8   *C9   H9B   1.1211  105.35 -127.81  109.78   1.0949
IC  C8    C9   C10   C11   1.5845  109.69 -169.05  105.16   1.5402
IC  C11   C9   *C10  H10A  1.5402  105.16 -116.45   98.90   1.0735
IC  H10A  C9   *C10  H10B  1.0735   98.90 -125.99  113.30   1.1226
IC  C9    C10  C11   C12   1.5635  105.16 -164.98  110.96   1.5341
IC  C12   C10  *C11  H11A  1.5341  110.96 -123.51  111.43   1.1504
IC  H11A  C10  *C11  H11B  1.1504  111.43 -124.83  108.56   1.0984
IC  C10   C11  C12   C13   1.5402  110.96  168.17  112.73   1.5376
IC  C13   C11  *C12  H12A  1.5376  112.73 -121.20  104.71   1.1114
IC  H12A  C11  *C12  H12B  1.1114  104.71 -114.49  110.86   1.1008
IC  C11   C12  C13   C14   1.5341  112.73  167.86  115.22   1.5520
IC  C14   C12  *C13  H13A  1.5520  115.22 -128.51  114.63   1.1209
IC  H13A  C12  *C13  H13B  1.1209  114.63 -110.35  107.77   1.1253
IC  C12   C13  C14   H14A  1.5376  115.22  -56.58  106.73   1.1527
IC  H14A  C13  *C14  H14B  1.1527  106.73  112.34  113.94   1.1139
IC  H14A  C13  *C14  H14C  1.1527  106.73 -124.95  107.57   1.1246

RESI CYSF         0.00  ! Cysteine-Farnesyl
GROUP                   !
ATOM N     NH1   -0.47  !     |
ATOM HN    H      0.31  !  HN-N
ATOM CA    CT1    0.07  !     |   HB1
ATOM HA    HB1    0.09  !     |   |
GROUP                   !  HA-CA--CB--SG
ATOM C     C      0.51  !     |   |    |
ATOM O     O     -0.51  !     |   HB2  |
GROUP                   !   O=C        |
ATOM CB    CT2   -0.13  !     |        |
ATOM HB1   HA2    0.09  !              |
ATOM HB2   HA2    0.09  !              |
ATOM SG    S     -0.10  !              |
ATOM C1    CG321 -0.13  !        H1A--C1--H1B
ATOM H1A   HGA2   0.09  !              |
ATOM H1B   HGA2   0.09  !              |
GROUP                   !              |
ATOM C2    CG2D1 -0.15  !              C2--H2A         (cis)
ATOM H2A   HGA4   0.15  !              ||
GROUP                   !              ||   H4A
ATOM C3    CG2D1  0.00  !              ||   |
GROUP                   !              C3--C4--H4B
ATOM C4    CG331 -0.27  !              |    |
ATOM H4A   HGA3   0.09  !              |    H4C
ATOM H4B   HGA3   0.09  !              !
ATOM H4C   HGA3   0.09  !              !
GROUP                   !              !
ATOM C5    CG321 -0.18  !        H5A--C5--H5B
ATOM H5A   HGA2   0.09  !              !
ATOM H5B   HGA2   0.09  !              !
GROUP                   !              |
ATOM C6    CG321 -0.18  !        H6A--C6--H6B
ATOM H6A   HGA2   0.09  !              |
ATOM H6B   HGA2   0.09  !              |
GROUP                   !              |
ATOM C7    CG2D1 -0.15  !              C7--H7A         (cis)
ATOM H7A   HGA4   0.15  !              ||
GROUP                   !              ||   H9A
ATOM C8    CG2D1  0.00  !              ||   |
GROUP                   !              C8--C9--H9B
ATOM C9    CG331 -0.27  !              |    |
ATOM H9A   HGA3   0.09  !              |    H9C
ATOM H9B   HGA3   0.09  !              !
ATOM H9C   HGA3   0.09  !              !
GROUP                   !              !
ATOM C10   CG321 -0.18  !        H10A--C10--H10B
ATOM H10A  HGA2   0.09  !              !
ATOM H10B  HGA2   0.09  !              !
GROUP                   !              |
ATOM C11   CG321 -0.18  !        H11A--C11--H11B
ATOM H11A  HGA2   0.09  !              |
ATOM H11B  HGA2   0.09  !              |
GROUP                   !              |
ATOM C12   CG2D1 -0.15  !              C12--H12A         (cis)
ATOM H12A  HGA4   0.15  !              ||
GROUP                   !              ||   H14A
ATOM C13   CG2D1  0.00  !              ||   |
GROUP                   !              C13--C14--H14B
ATOM C14   CG331 -0.27  !              |    |
ATOM H14A  HGA3   0.09  !              |    H14C
ATOM H14B  HGA3   0.09  !              !
ATOM H14C  HGA3   0.09  !              !
GROUP                   !              !
ATOM C15   CG331 -0.27  !        H15A--C15--H15B
ATOM H15A  HGA3   0.09  !              |
ATOM H15B  HGA3   0.09  !              |
ATOM H15C  HGA3   0.09  !              H15C

BOND CB CA   SG CB   N HN  N  CA
BOND C  CA   C +N  CA HA  CB HB1
BOND CB HB2  SG C1
DOUBLE O  C

BOND C1 C2   C3 C4   C3 C5           ! cis isoprene backbone carbons
DOUBLE C2 C3                         ! cis double bond
BOND C1 H1A  C1 H1B                  ! C1 hydrogens
BOND C2 H2A                          ! C2 hydrogen
BOND C4 H4A  C4 H4B  C4 H4C          ! C4 hydrogens
BOND C5 H5A  C5 H5B                  ! C5 hydrogens
BOND C5 C6                           ! isoprene linking bond
BOND C6 C7   C8 C9   C8 C10          ! cis isoprene backbone carbons
DOUBLE C7 C8                         ! cis double bond
BOND C6 H6A  C6 H6B                  ! C6 hydrogens
BOND C7 H7A                          ! C7 hydrogen
BOND C9 H9A  C9 H9B  C9 H9C          ! C9 hydrogens
BOND C10 H10A  C10 H10B              ! C10 hydrogens
BOND C10 C11                         ! isoprene linking bond
BOND C11 C12   C13 C14   C13 C15     ! cis isoprene backbone carbons
DOUBLE C12 C13                       ! cis double bond
BOND C11 H11A  C11 H11B              ! C11 hydrogens
BOND C12 H12A                        ! C12 hydrogen
BOND C14 H14A  C14 H14B  C14 H14C    ! C14 hydrogens
BOND C15 H15A  C15 H15B  C15 H15C    ! C15 hydrogens

CMAP -C  N  CA  C   N  CA  C  +N

IC -C     CA    *N     HN         1.3479  123.93  180.00  114.77   0.9982
IC -C     N     CA     C          1.3479  123.93  180.00  105.89   1.5202
IC N      CA    C      +N         1.4533  105.89  180.00  118.30   1.3498
IC +N     CA    *C     O          1.3498  118.30  180.00  120.59   1.2306
IC CA     C     +N     +CA        1.5202  118.30  180.00  124.50   1.4548
IC HN     N     CA     CB         0.9674  117.70  -36.00  110.95   1.5003
IC CB     N     *CA    C          1.5003  110.95  128.76  106.38   1.5291
IC CB     N     *CA    HA         1.5003  110.95 -121.31  107.62   1.1060
IC N      CA    CB     SG         1.3945  110.95 -174.62  111.79   1.8692
IC SG     CA    *CB    HB1        1.8692  111.79  114.87  107.79   1.1406
IC SG     CA    *CB    HB2        1.8692  111.79 -128.20  109.45   1.0949
IC N      CA    C      O          1.3945  106.38    5.30  121.98   1.2956
IC CA     CB    SG     C1         1.5003  111.79 -178.37  107.64   1.8012
IC CB     SG    C1     C2         1.8692  107.64  158.80  115.77   1.5434
IC SG     C1    C2     C3         1.8012  115.77  152.55  111.56   1.5614
IC C2     SG    *C1    H1A        1.5300  110.10  120.00  109.50   1.1110
IC C2     SG    *C1    H1B        1.5300  110.10 -120.00  109.50   1.1110
IC C3     C1    *C2    H2A        1.3400  123.50  180.00  116.00   1.1000
IC C1     C2    C3     C4         1.5020  123.50  180.00  123.50   1.5020
IC C5     C2    *C3     C4        1.5020  123.50  180.00  123.50   1.5040
IC C2     C3    C4     H4A        1.3400  123.50  180.00  111.50   1.1110
IC H4A    C3    *C4    H4B        1.1110  111.50  120.00  111.50   1.1110
IC H4A    C3    *C4    H4C        1.1110  111.50 -120.00  111.50   1.1110
IC C2     C3    C5     C6         1.3400  123.50  180.00  112.20   1.5300
IC C6     C3    *C5    H5A        1.5300  112.20  120.00  111.50   1.1110
IC C6     C3    *C5    H5B        1.1110  111.50 -120.00  111.50   1.1110
IC C3     C5    C6     C7         1.5020  112.20  180.00  112.20   1.5020
IC C7     C5    *C6    H6A        1.5020  112.20  120.00  110.10   1.1110
IC C7     C5    *C6    H6B        1.5020  112.20 -120.00  110.10   1.1110
IC C5     C6    C7     C8         1.5300  112.20  180.00  123.50   1.3400
IC C8     C6    *C7    H7A        1.3400  123.50  180.00  116.00   1.1000
IC C6     C7    C8     C9         1.5020  123.50  180.00  123.50   1.5020
IC C10    C7    *C8    C9         1.5020  123.50  180.00  123.50   1.5040
IC C7     C8    C9     H9A        1.3400  123.50  180.00  111.50   1.1110
IC H9A    C8    *C9    H9B        1.1110  111.50  120.00  111.50   1.1110
IC H9A    C8    *C9    H9C        1.1110  111.50 -120.00  111.50   1.1110
IC C7     C8    C10    C11        1.3400  123.50  180.00  112.20   1.5300
IC C11    C8    *C10   H10A       1.5300  112.20  120.00  111.50   1.1110
IC C11    C8    *C10   H10B       1.1110  111.50 -120.00  111.50   1.1110
IC C8     C10   C11    C12        1.5020  112.20  180.00  112.20   1.5020
IC C12    C10   *C11   H11A       1.5020  112.20  120.00  110.10   1.1110
IC C12    C10   *C11   H11B       1.5020  112.20 -120.00  110.10   1.1110
IC C10    C11   C12    C13        1.5300  112.20  180.00  123.50   1.3400
IC C13    C11   *C12   H12A       1.3400  123.50  180.00  116.00   1.1000
IC C11    C12   C13    C14        1.5020  123.50  180.00  123.50   1.5020
IC C15    C12   *C13   C14        1.5020  123.50  180.00  123.50   1.5040
IC C12    C13   C14    H14A       1.3400  123.50  180.00  111.50   1.1110
IC H14A   C13   *C14   H14B       1.1110  111.50  120.00  111.50   1.1110
IC H14A   C13   *C14   H14C       1.1110  111.50 -120.00  111.50   1.1110
IC C12    C13   C15    H15C       1.3400  123.50  180.00  108.20   1.1110
IC H15C   C13   *C15   H15A       1.1110  108.20  120.00  111.50   1.1110
IC H15C   C13   *C15   H15B       1.1110  108.20 -120.00  111.50   1.1110

RESI CYSG         0.00  ! Cysteine-Geranyl
GROUP                   !
ATOM N     NH1   -0.47  !     |
ATOM HN    H      0.31  !  HN-N
ATOM CA    CT1    0.07  !     |   HB1
ATOM HA    HB1    0.09  !     |   |
GROUP                   !  HA-CA--CB--SG
ATOM C     C      0.51  !     |   |    |
ATOM O     O     -0.51  !     |   HB2  |
GROUP                   !   O=C        |
ATOM CB    CT2   -0.13  !     |        |
ATOM HB1   HA2    0.09  !              |
ATOM HB2   HA2    0.09  !              |
ATOM SG    S     -0.10  !              |
ATOM C1    CG321 -0.13  !        H1A--C1--H1B
ATOM H1A   HGA2   0.09  !              |
ATOM H1B   HGA2   0.09  !              |
GROUP                   !              |
ATOM C2    CG2D1 -0.15  !              C2--H2A         (cis)
ATOM H2A   HGA4   0.15  !              ||
GROUP                   !              ||   H4A
ATOM C3    CG2D1  0.00  !              ||   |
GROUP                   !              C3--C4--H4B
ATOM C4    CG331 -0.27  !              |    |
ATOM H4A   HGA3   0.09  !              |    H4C
ATOM H4B   HGA3   0.09  !              !
ATOM H4C   HGA3   0.09  !              !
GROUP                   !              !
ATOM C5    CG321 -0.18  !        H5A--C5--H5B
ATOM H5A   HGA2   0.09  !              !
ATOM H5B   HGA2   0.09  !              !
GROUP                   !              |
ATOM C6    CG321 -0.18  !        H6A--C6--H6B
ATOM H6A   HGA2   0.09  !              |
ATOM H6B   HGA2   0.09  !              |
GROUP                   !              |
ATOM C7    CG2D1 -0.15  !              C7--H7A         (cis)
ATOM H7A   HGA4   0.15  !              ||
GROUP                   !              ||   H9A
ATOM C8    CG2D1  0.00  !              ||   |
GROUP                   !              C8--C9--H9B
ATOM C9    CG331 -0.27  !              |    |
ATOM H9A   HGA3   0.09  !              |    H9C
ATOM H9B   HGA3   0.09  !              !
ATOM H9C   HGA3   0.09  !              !
GROUP                   !              !
ATOM C10   CG321 -0.18  !        H10A--C10--H10B
ATOM H10A  HGA2   0.09  !              !
ATOM H10B  HGA2   0.09  !              !
GROUP                   !              |
ATOM C11   CG321 -0.18  !        H11A--C11--H11B
ATOM H11A  HGA2   0.09  !              |
ATOM H11B  HGA2   0.09  !              |
GROUP                   !              |
ATOM C12   CG2D1 -0.15  !              C12--H12A         (cis)
ATOM H12A  HGA4   0.15  !              ||
GROUP                   !              ||   H14A
ATOM C13   CG2D1  0.00  !              ||   |
GROUP                   !              C13--C14--H14B
ATOM C14   CG331 -0.27  !              |    |
ATOM H14A  HGA3   0.09  !              |    H14C
ATOM H14B  HGA3   0.09  !              !
ATOM H14C  HGA3   0.09  !              !
GROUP                   !              !
ATOM C15   CG321 -0.18  !        H15A--C15--H15B
ATOM H15A  HGA2   0.09  !              |
ATOM H15B  HGA2   0.09  !              |
GROUP                   !              |
ATOM C16   CG321 -0.18  !        H16A--C16--H16B
ATOM H16A  HGA2   0.09  !              |
ATOM H16B  HGA2   0.09  !              |
GROUP                   !              |
ATOM C17   CG2D1 -0.15  !              C17--H17A         (cis)
ATOM H17A  HGA4   0.15  !              ||
GROUP                   !              ||   H19A
ATOM C18   CG2D1  0.00  !              ||   |
GROUP                   !              C18--C19--H19B
ATOM C19   CG331 -0.27  !              |    |
ATOM H19A  HGA3   0.09  !              |    H19C
ATOM H19B  HGA3   0.09  !              !
ATOM H19C  HGA3   0.09  !              !
GROUP                   !              !
ATOM C20   CG331 -0.27  !        H20A--C20--H20B
ATOM H20A  HGA3   0.09  !              !
ATOM H20B  HGA3   0.09  !              !
ATOM H20C  HGA3   0.09  !              H20C

BOND CB CA   SG CB   N HN  N  CA
BOND C  CA   C +N  CA HA  CB HB1
BOND CB HB2  SG C1
DOUBLE O  C

BOND C1 C2   C3 C4   C3 C5              ! cis isoprene backbone carbons
DOUBLE C2 C3                            ! cis double bond
BOND C1 H1A  C1 H1B                     ! C1 hydrogens
BOND C2 H2A                             ! C2 hydrogen
BOND C4 H4A  C4 H4B  C4 H4C             ! C4 hydrogens
BOND C5 H5A  C5 H5B                     ! C5 hydrogens
BOND C5 C6                              ! isoprene linking bond
BOND C6 C7   C8 C9   C8 C10             ! cis isoprene backbone carbons
DOUBLE C7 C8                            ! cis double bond
BOND C6 H6A  C6 H6B                     ! C6 hydrogens
BOND C7 H7A                             ! C7 hydrogen
BOND C9 H9A  C9 H9B  C9 H9C             ! C9 hydrogens
BOND C10 H10A  C10 H10B                 ! C10 hydrogens
BOND C10 C11                            ! isoprene linking bond
BOND C11 C12   C13 C14   C13 C15        ! cis isoprene backbone carbons
DOUBLE C12 C13                          ! cis double bond
BOND C11 H11A  C11 H11B                 ! C11 hydrogens
BOND C12 H12A                           ! C312 hydrogen
BOND C14 H14A  C14 H14B  C14 H14C       ! C14 hydrogens
BOND C15 H15A  C15 H15B                 ! C15 hydrogens
BOND C15 C16                            ! isoprene linking bond
BOND C16 C17   C18 C19   C18 C20        ! cis isoprene backbone carbons
DOUBLE C17 C18                          ! cis double bond
BOND C16 H16A  C16 H16B                 ! C16 hydrogens
BOND C17 H17A                           ! C17 hydrogen
BOND C19 H19A  C19 H19B  C19 H19C       ! C19 hydrogens
BOND C20 H20A  C20 H20B  C20 H20C       ! C20 hydrogens

CMAP -C  N  CA  C   N  CA  C  +N

IC -C     CA    *N     HN         1.3479  123.93  180.00  114.77   0.9982
IC -C     N     CA     C          1.3479  123.93  180.00  105.89   1.5202
IC N      CA    C      +N         1.4533  105.89  180.00  118.30   1.3498
IC +N     CA    *C     O          1.3498  118.30  180.00  120.59   1.2306
IC CA     C     +N     +CA        1.5202  118.30  180.00  124.50   1.4548
IC HN     N     CA     CB         0.9674  117.70  -36.00  110.95   1.5003
IC CB     N     *CA    C          1.5003  110.95  128.76  106.38   1.5291
IC CB     N     *CA    HA         1.5003  110.95 -121.31  107.62   1.1060
IC N      CA    CB     SG         1.3945  110.95 -174.62  111.79   1.8692
IC SG     CA    *CB    HB1        1.8692  111.79  114.87  107.79   1.1406
IC SG     CA    *CB    HB2        1.8692  111.79 -128.20  109.45   1.0949
IC N      CA    C      O          1.3945  106.38    5.30  121.98   1.2956
IC CA     CB    SG     C1         1.5003  111.79 -178.37  107.64   1.8012
IC CB     SG    C1     C2         1.8692  107.64  158.80  115.77   1.5434
IC SG     C1    C2     C3         1.8012  115.77  152.55  111.56   1.5614
IC C2     SG    *C1    H1A        1.5300  110.10  120.00  109.50   1.1110
IC C2     SG    *C1    H1B        1.5300  110.10 -120.00  109.50   1.1110
IC C3     C1    *C2    H2A        1.3400  123.50  180.00  116.00   1.1000
IC C1     C2    C3     C4         1.5020  123.50  180.00  123.50   1.5020
IC C5     C2    *C3     C4        1.5020  123.50  180.00  123.50   1.5040
IC C2     C3    C4     H4A        1.3400  123.50  180.00  111.50   1.1110
IC H4A    C3    *C4    H4B        1.1110  111.50  120.00  111.50   1.1110
IC H4A    C3    *C4    H4C        1.1110  111.50 -120.00  111.50   1.1110
IC C2     C3    C5     C6         1.3400  123.50  180.00  112.20   1.5300
IC C6     C3    *C5    H5A        1.5300  112.20  120.00  111.50   1.1110
IC C6     C3    *C5    H5B        1.1110  111.50 -120.00  111.50   1.1110
IC C3     C5    C6     C7         1.5020  112.20  180.00  112.20   1.5020
IC C7     C5    *C6    H6A        1.5020  112.20  120.00  110.10   1.1110
IC C7     C5    *C6    H6B        1.5020  112.20 -120.00  110.10   1.1110
IC C5     C6    C7     C8         1.5300  112.20  180.00  123.50   1.3400
IC C8     C6    *C7    H7A        1.3400  123.50  180.00  116.00   1.1000
IC C6     C7    C8     C9         1.5020  123.50  180.00  123.50   1.5020
IC C10    C7    *C8    C9         1.5020  123.50  180.00  123.50   1.5040
IC C7     C8    C9     H9A        1.3400  123.50  180.00  111.50   1.1110
IC H9A    C8    *C9    H9B        1.1110  111.50  120.00  111.50   1.1110
IC H9A    C8    *C9    H9C        1.1110  111.50 -120.00  111.50   1.1110
IC C7     C8    C10    C11        1.3400  123.50  180.00  112.20   1.5300
IC C11    C8    *C10   H10A       1.5300  112.20  120.00  111.50   1.1110
IC C11    C8    *C10   H10B       1.1110  111.50 -120.00  111.50   1.1110
IC C8     C10   C11    C12        1.5020  112.20  180.00  112.20   1.5020
IC C12    C10   *C11   H11A       1.5020  112.20  120.00  110.10   1.1110
IC C12    C10   *C11   H11B       1.5020  112.20 -120.00  110.10   1.1110
IC C10    C11   C12    C13        1.5300  112.20  180.00  123.50   1.3400
IC C13    C11   *C12   H12A       1.3400  123.50  180.00  116.00   1.1000
IC C11    C12   C13    C14        1.5020  123.50  180.00  123.50   1.5020
IC C15    C12   *C13   C14        1.5020  123.50  180.00  123.50   1.5040
IC C12    C13   C14    H14A       1.3400  123.50  180.00  111.50   1.1110
IC H14A   C13   *C14   H14B       1.1110  111.50  120.00  111.50   1.1110
IC H14A   C13   *C14   H14C       1.1110  111.50 -120.00  111.50   1.1110
IC C12    C13   C15    C16        1.3400  123.50  180.00  112.20   1.5300
IC C16    C13   *C15   H15A       1.5300  112.20  120.00  111.50   1.1110
IC C16    C13   *C15   H15B       1.5300  112.20 -120.00  111.50   1.1110
IC C13    C15   C16    C17        1.5020  112.20  180.00  112.20   1.5020
IC C17    C15   *C16   H16A       1.5020  112.20  120.00  110.10   1.1110
IC C17    C15   *C16   H16B       1.5020  112.20 -120.00  110.10   1.1110
IC C15    C16   C17    C18        1.5300  112.20  180.00  123.50   1.3400
IC C18    C16   *C17   H17A       1.3400  123.50  180.00  116.00   1.1000
IC C16    C17   C18    C19        1.5020  123.50  180.00  123.50   1.5020
IC C20    C17   *C18   C19        1.5020  123.50  180.00  123.50   1.5040
IC C17    C18   C19    H19A       1.3400  123.50  180.00  111.50   1.1110
IC H19A   C18   *C19   H19B       1.1110  111.50  120.00  111.50   1.1110
IC H19A   C18   *C19   H19C       1.1110  111.50 -120.00  111.50   1.1110
IC C17    C18   C20    H20A       1.5300  112.20  180.00  111.50   1.1110
IC C17    C18   *C20   H20B       1.1110  111.50  120.00  111.50   1.1110
IC C17    C18   *C20   H20C       1.1110  111.50 -120.00  111.50   1.1110

RESI CYSL         0.00 ! cysteine-triacylhexadecane??
GROUP
ATOM N    NH1    -0.47 !                                     O    HA                                               
ATOM HN   H       0.31 !                                     ||   |                           
ATOM CA   CT1     0.07 !                                   --C---CA---N-HN                               
ATOM HA   HB1     0.09 !                                        /      \                         
GROUP                  !                                  HB1--CB--HB2  \
ATOM C    C       0.51 !                             H1A      /          \       
ATOM O    O      -0.51 !                               |     /            \   
GROUP                  !                              C1----SG          OA1=CA1        
ATOM CB    CT2   -0.13 !                             / \                   |
ATOM HB1   HA2    0.09 !                            /   H1B                |
ATOM HB2   HA2    0.09 !          O11--------------C11--H11            H2A-CA2-H2B
ATOM SG    S     -0.10 !         /                 |                       |
ATOM C1    CG321 -0.13 !        /                  |                       |
ATOM H1A   HGA2   0.09 !   OX1=CX1           H12R--C12--H12S               |            
ATOM H1B   HGA2   0.09 !        |                  |                   H3A-CA3-H3B      
GROUP                  !        |                  |                       |               
ATOM CA1  C       0.55 !   H2X-CX2-H2Y             O12                     |               
ATOM OA1  O      -0.60 !        |                  |                       |               
ATOM CA2  CTL2   -0.07 !        |                  CD1=OD1             H4A-CA4-H4B         
ATOM H2A  HAL2    0.06 !        |                  |                       |               
ATOM H2B  HAL2    0.06 !   H3X-CX3-H3Y             |                       |               
GROUP                  !        |             H2D-CD2-H2E                  |               
ATOM C11  CTL1    0.17 !        |                  |                   H5A-CA5-H5B         
ATOM H11  HAL1    0.09 !        |                  |                       |               
ATOM O11  OSL    -0.49 !   H4X-CX4-H4Y             |                       |               
ATOM CX1  CL      0.90 !        |             H3D-CD3-H3E                  |               
ATOM OX1  OBL    -0.63 !        |                  |                   H6A-CA6-H6B         
ATOM CX2  CTL2   -0.22 !        |                  |                       |               
ATOM H2X  HAL2    0.09 !   H5X-CX5-H5Y             |                       |               
ATOM H2Y  HAL2    0.09 !        |             H4D-CD4-H4E                  |               
GROUP                  !        |                  |                   H7A-CA7-H7B       
ATOM C12  CTL2    0.08 !        |                  |                       |             
ATOM H12R HAL2    0.09 !   H6X-CX6-H6Y             |                       |             
ATOM H12S HAL2    0.09 !        |             H5D-CD5-H5E                  |             
ATOM O12  OSL    -0.49 !        |                  |                   H8A-CA8-H8B       
ATOM CD1  CL      0.90 !        |                  |                       |             
ATOM OD1  OBL    -0.63 !   H7X-CX7-H7Y             |                       |             
ATOM CD2  CTL2   -0.22 !        |             H6D-CD6-H6E                  |             
ATOM H2D  HAL2    0.09 !        |                  |                   H9A-CA9-H9B       
ATOM H2E  HAL2    0.09 !        |                  |                       |             
GROUP                  !   H8X-CX8-H8Y             |                       |                     
ATOM CA3  CTL2   -0.18 !        |             H7D-CD7-H7E                  |           
ATOM H3A  HAL2    0.09 !        |                  |                  H10A-CA10-H10B   
ATOM H3B  HAL2    0.09 !        |                  |                       |           
GROUP                  !   H9X-CX9-H9Y             |                       |           
ATOM CA4  CTL2   -0.18 !        |             H8D-CD8-H8E                  |           
ATOM H4A  HAL2    0.09 !        |                  |                  H11A-CA11-H11B   
ATOM H4B  HAL2    0.09 !        |                  |                       |           
GROUP                  !  H10X-CX10-H10Y           |                       |           
ATOM CA5  CTL2   -0.18 !        |             H9D-CD9-H9E                  |           
ATOM H5A  HAL2    0.09 !        |                  |                  H12A-CA12-H12B   
ATOM H5B  HAL2    0.09 !        |                  |                       |           
GROUP                  !  H11X-CX11-H11Y           |                       |           
ATOM CA6  CTL2   -0.18 !        |            H10D-CD10-H10E                |           
ATOM H6A  HAL2    0.09 !        |                  |                  H13A-CA13-H13B   
ATOM H6B  HAL2    0.09 !        |                  |                       |           
GROUP                  !  H12X-CX12-H12Y           |                       |           
ATOM CA7  CTL2   -0.18 !        |            H11D-CD11-H11E                |           
ATOM H7A  HAL2    0.09 !        |                  |                  H14A-CA14-H14B   
ATOM H7B  HAL2    0.09 !        |                  |                       |           
GROUP                  !  H13X-CX13-H13Y           |                       |           
ATOM CA8  CTL2   -0.18 !        |            H12D-CD12-H12E                |           
ATOM H8A  HAL2    0.09 !        |                  |                  H15A-CA15-H15B   
ATOM H8B  HAL2    0.09 !        |                  |                       |           
GROUP                  !  H14X-CX14-H14Y           |                       |           
ATOM CA9  CTL2   -0.18 !        |            H13D-CD13-H13E                |           
ATOM H9A  HAL2    0.09 !        |                  |                  H16A-CA16-H16B   
ATOM H9B  HAL2    0.09 !        |                  |                       |           
GROUP                  !  H15X-CX15-H15Y           |                       |           
ATOM CA10 CTL2   -0.18 !        |            H14D-CD14-H14E                H16C        
ATOM H10A HAL2    0.09 !        |                  |                                    
ATOM H10B HAL2    0.09 !        |                  |                                    
GROUP                  !  H16X-CX16-H16Y           |                                    
ATOM CA11 CTL2   -0.18 !        |            H15D-CD15-H15E                             
ATOM H11A HAL2    0.09 !        |                  |                                    
ATOM H11B HAL2    0.09 !        H16Z               |                                    
GROUP                  !                           |                                    
ATOM CA12 CTL2   -0.18 !                     H16D-CD16-H16E                             
ATOM H12A HAL2    0.09 !                           |                                    
ATOM H12B HAL2    0.09 !                           |                                    
GROUP                  !                           H16F                                 
ATOM CA13 CTL2   -0.18 !                                                                
ATOM H13A HAL2    0.09 !   
ATOM H13B HAL2    0.09 !   
GROUP                  !   
ATOM CA14 CTL2   -0.18 !   
ATOM H14A HAL2    0.09 !   
ATOM H14B HAL2    0.09 !   
GROUP                  !   
ATOM CA15 CTL2   -0.18 !   
ATOM H15A HAL2    0.09 !   
ATOM H15B HAL2    0.09 !   
GROUP                  !   
ATOM CA16 CTL3   -0.27 !   
ATOM H16A HAL3    0.09 !   
ATOM H16B HAL3    0.09 !   
ATOM H16C HAL3    0.09 !   
GROUP                  !
ATOM CD3  CTL2   -0.18 !
ATOM H3D  HAL2    0.09 !
ATOM H3E  HAL2    0.09 !
GROUP                  !
ATOM CD4  CTL2   -0.18 !
ATOM H4D  HAL2    0.09 !
ATOM H4E  HAL2    0.09 !
GROUP                  !
ATOM CD5  CTL2   -0.18 !
ATOM H5D  HAL2    0.09 !
ATOM H5E  HAL2    0.09 !
GROUP                  !
ATOM CD6  CTL2   -0.18 !
ATOM H6D  HAL2    0.09 !
ATOM H6E  HAL2    0.09 !
GROUP                  !
ATOM CD7  CTL2   -0.18 !
ATOM H7D  HAL2    0.09 !
ATOM H7E  HAL2    0.09 !
GROUP                  !
ATOM CD8  CTL2   -0.18 !
ATOM H8D  HAL2    0.09 !
ATOM H8E  HAL2    0.09 !
GROUP                  !
ATOM CD9  CTL2   -0.18 !
ATOM H9D  HAL2    0.09 !
ATOM H9E  HAL2    0.09 !
GROUP                  !
ATOM CD10 CTL2   -0.18 !
ATOM H10D HAL2    0.09 !
ATOM H10E HAL2    0.09 !
GROUP                  !
ATOM CD11 CTL2   -0.18 !
ATOM H11D HAL2    0.09 !
ATOM H11E HAL2    0.09 !
GROUP                  !
ATOM CD12 CTL2   -0.18 !
ATOM H12D HAL2    0.09 !
ATOM H12E HAL2    0.09 !
GROUP                  !
ATOM CD13 CTL2   -0.18 !
ATOM H13D HAL2    0.09 !
ATOM H13E HAL2    0.09 !
GROUP                  !
ATOM CD14 CTL2   -0.18 !
ATOM H14D HAL2    0.09 !
ATOM H14E HAL2    0.09 !
GROUP                  !
ATOM CD15 CTL2   -0.18 !
ATOM H15D HAL2    0.09 !
ATOM H15E HAL2    0.09 !
GROUP                  !
ATOM CD16 CTL3   -0.27 !
ATOM H16D HAL3    0.09 !
ATOM H16E HAL3    0.09 !
ATOM H16F HAL3    0.09 !
GROUP                  !
ATOM CX3  CTL2   -0.18 !
ATOM H3X  HAL2    0.09 !
ATOM H3Y  HAL2    0.09 !
GROUP                  !
ATOM CX4  CTL2   -0.18 !
ATOM H4X  HAL2    0.09 !
ATOM H4Y  HAL2    0.09 !
GROUP                  !
ATOM CX5  CTL2   -0.18 !
ATOM H5X  HAL2    0.09 !
ATOM H5Y  HAL2    0.09 !
GROUP                  !
ATOM CX6  CTL2   -0.18 !
ATOM H6X  HAL2    0.09 !
ATOM H6Y  HAL2    0.09 !
GROUP                  !
ATOM CX7  CTL2   -0.18 !
ATOM H7X  HAL2    0.09 !
ATOM H7Y  HAL2    0.09 !
GROUP                  !
ATOM CX8  CTL2   -0.18 !
ATOM H8X  HAL2    0.09 !
ATOM H8Y  HAL2    0.09 !
GROUP                  !
ATOM CX9  CTL2   -0.18 !
ATOM H9X  HAL2    0.09 !
ATOM H9Y  HAL2    0.09 !
GROUP                  !
ATOM CX10 CTL2   -0.18 !
ATOM H10X HAL2    0.09 !
ATOM H10Y HAL2    0.09 !
GROUP                  !
ATOM CX11 CTL2   -0.18 !
ATOM H11X HAL2    0.09 !
ATOM H11Y HAL2    0.09 !
GROUP                  !
ATOM CX12 CTL2   -0.18 !
ATOM H12X HAL2    0.09 !
ATOM H12Y HAL2    0.09 !
GROUP                  !
ATOM CX13 CTL2   -0.18 !
ATOM H13X HAL2    0.09 !
ATOM H13Y HAL2    0.09 !
GROUP                  !
ATOM CX14 CTL2   -0.18 !
ATOM H14X HAL2    0.09 !
ATOM H14Y HAL2    0.09 !
GROUP                  !
ATOM CX15 CTL2   -0.18 !
ATOM H15X HAL2    0.09 !
ATOM H15Y HAL2    0.09 !
GROUP                  !
ATOM CX16 CTL3   -0.27 !
ATOM H16X HAL3    0.09 !
ATOM H16Y HAL3    0.09 !
ATOM H16Z HAL3    0.09 !

BOND CB CA   SG CB   N HN  N  CA
BOND C  CA   C +N  CA HA  CB HB1
DOUBLE O  C
BOND CB HB2  SG C1 C1 C11 C1 H1A C1 H1B
BOND C11 C12 C11 H11 C11 O11 C12 O12
BOND C12 H12R C12 H12S O12 CD1 O11 CX1
BOND N CA1
DOUBLE CA1  OA1
BOND  CA1  CA2  CA2  H2A  CA2  H2B
BOND  CA2  CA3  CA3  H3A  CA3  H3B
BOND  CA3  CA4  CA4  H4A  CA4  H4B
BOND  CA4  CA5  CA5  H5A  CA5  H5B
BOND  CA5  CA6  CA6  H6A  CA6  H6B
BOND  CA6  CA7  CA7  H7A  CA7  H7B
BOND  CA7  CA8  CA8  H8A  CA8  H8B
BOND  CA8  CA9  CA9  H9A  CA9  H9B
BOND  CA9  CA10 CA10 H10A CA10 H10B
BOND  CA10 CA11 CA11 H11A CA11 H11B
BOND  CA11 CA12 CA12 H12A CA12 H12B
BOND  CA12 CA13 CA13 H13A CA13 H13B
BOND  CA13 CA14 CA14 H14A CA14 H14B 
BOND  CA14 CA15 CA15 H15A CA15 H15B
BOND  CA15 CA16 CA16 H16A CA16 H16B CA16 H16C
DOUBLE CD1  OD1
BOND  CD1  CD2  CD2  H2D  CD2  H2E
BOND  CD2  CD3  CD3  H3D  CD3  H3E
BOND  CD3  CD4  CD4  H4D  CD4  H4E
BOND  CD4  CD5  CD5  H5D  CD5  H5E
BOND  CD5  CD6  CD6  H6D  CD6  H6E
BOND  CD6  CD7  CD7  H7D  CD7  H7E
BOND  CD7  CD8  CD8  H8D  CD8  H8E
BOND  CD8  CD9  CD9  H9D  CD9  H9E
BOND  CD9  CD10 CD10 H10D CD10 H10E 
BOND  CD10 CD11 CD11 H11D CD11 H11E
BOND  CD11 CD12 CD12 H12D CD12 H12E
BOND  CD12 CD13 CD13 H13D CD13 H13E
BOND  CD13 CD14 CD14 H14D CD14 H14E
BOND  CD14 CD15 CD15 H15D CD15 H15E
BOND  CD15 CD16 CD16 H16D CD16 H16E CD16 H16F
DOUBLE CX1  OX1
BOND  CX1  CX2  CX2  H2X  CX2  H2Y
BOND  CX2  CX3  CX3  H3X  CX3  H3Y
BOND  CX3  CX4  CX4  H4X  CX4  H4Y
BOND  CX4  CX5  CX5  H5X  CX5  H5Y
BOND  CX5  CX6  CX6  H6X  CX6  H6Y
BOND  CX6  CX7  CX7  H7X  CX7  H7Y
BOND  CX7  CX8  CX8  H8X  CX8  H8Y
BOND  CX8  CX9  CX9  H9X  CX9  H9Y
BOND  CX9  CX10 CX10 H10X CX10 H10Y 
BOND  CX10 CX11 CX11 H11X CX11 H11Y
BOND  CX11 CX12 CX12 H12X CX12 H12Y
BOND  CX12 CX13 CX13 H13X CX13 H13Y
BOND  CX13 CX14 CX14 H14X CX14 H14Y
BOND  CX14 CX15 CX15 H15X CX15 H15Y
BOND  CX15 CX16 CX16 H16X CX16 H16Y CX16 H16Z

IMPR CA1 OA1 N CA2
IMPR N CA1 CA HN  C CA +N O
!IMPR C CA +N O
IMPR CD1  O12  CD2  OD1
IMPR CX1  O11  CX2  OX1

CMAP -C  N  CA  C   N  CA  C  +N

DONOR HN N
ACCEPTOR O C
ACCEPTOR OA1 CA1
ACCEPTOR OD1 CD1
ACCEPTOR OX1 CX1
ACCEPTOR O11 C11

IC CA1    CA   *N   HN      1.3479 123.93  180.00 114.77  0.9982
IC CA1    N    CA   C       1.3479 123.93  180.00 105.89  1.5202
IC N     CA    C    +N      1.4533 105.89  180.00 118.30  1.3498
IC +N    CA   *C    O       1.3498 118.30  180.00 120.59  1.2306
IC CA    C    +N    +CA     1.5202 118.30  180.00 124.50  1.4548
IC HN    N    CA    CB      0.9674 117.70  -36.00 110.95  1.5003
IC CB    N    *CA   C       1.5003 110.95  128.76 106.38  1.5291
IC CB    N    *CA   HA      1.5003 110.95 -121.31 107.62  1.1060
IC N     CA   C     O       1.3945 106.38    5.30 121.98  1.2956
IC CA    N    CA1   CA2     1.4553 108.64  158.80 115.77  1.5434
IC CA2   N    *CA1  OA1     1.4534 115.77 -174.68 119.62  1.2281
IC N     CA1  CA2   CA3     1.4553 108.77  152.55 111.56  1.5614
IC N     CA   CB   SG       1.3945 110.95 -124.62 111.79  1.8692
IC CA    CB   SG   C1       1.5003 111.79 -178.37 107.64  1.8012
IC SG    CA   *CB  HB1      1.8692 111.79  114.87 107.79  1.1406
IC SG    CA   *CB  HB2      1.8692 111.79 -128.20 109.45  1.0949
IC CB    SG C1    C11       1.3945 116.90  -70.20 120.82  1.5785
IC C11   SG  *C1  H1A       1.5785 120.82 -121.59 102.98  1.1110
IC H1A   SG  *C1  H1B       1.1110 102.98 -117.94 115.12  1.1109
IC SG    C1  C11   C12      1.3945 120.82 -120.44 110.14  1.4806
IC C12   C1  *C11  O11      1.4806 110.14  123.75 104.19  1.4203
IC O11   C1  *C11  H11      1.4203 104.19  -117.29 108.71  1.1108
IC C1    C11  O11   CX1     1.5785 104.19  152.63 121.75  1.3357
IC C11   O11  CX1   CX2     1.4203 121.75 -172.10 105.98  1.5689
IC CX2   O11  *CX1  OX1     1.5689 105.98  172.32 128.82  1.2022
IC O11   CX1  CX2   CX3     1.3357 105.98 -133.79 106.00  1.5485
IC C1    C11  C12   O12     1.5785 110.14   52.09 108.48  1.4206
IC O12   C11  *C12  H12R    1.4206 108.48 -117.15 111.73  1.1103
IC H12R  C11  *C12  H12S    1.1103 111.73 -117.14 109.17  1.1115
IC C11   C12  O12   CD1     1.4806 108.48  100.89 115.21  1.3485
IC C12   O12  CD1   CD2     1.4206 115.21     0.0 102.03  1.4979
IC CD2   O12  *CD1  OD1     1.4979 102.03  172.46 124.90  1.2074
IC O12   CD1  CD2   CD3     1.3485 102.03  145.94 108.15  1.5439
!chain 1
IC CA3   CA1   *CA2  H2A    1.5614 111.56 -126.88 116.60  1.0567
IC H2A   CA1    *CA2  H2B   1.0567 116.60 -120.46 107.56  1.0927
IC CA1   CA2   CA3   CA4    1.5434 111.56  178.17 112.38  1.5543
IC CA4   CA2   *CA3  H3A    1.5543 112.38 -115.58 110.36  1.0691
IC H3A   CA2   *CA3  H3B    1.0691 110.36 -116.74 109.97  1.1344
IC CA2   CA3   CA4   CA5    1.5614 112.38  174.26 114.93  1.5290
IC CA5   CA3   *CA4  H4A    1.5290 114.93 -117.82 107.19  1.0636
IC H4A   CA3   *CA4  H4B    1.0636 107.19 -118.11 109.41  1.1180
IC CA3   CA4   CA5   CA6    1.5543 114.93  139.45 116.26  1.5437
IC CA6   CA4   *CA5  H5A    1.5437 116.26 -115.47 116.05  1.1088
IC H5A   CA4   *CA5  H5B    1.1088 116.05 -122.13 108.08  1.1320
IC CA4   CA5   CA6   CA7    1.5290 116.26  159.28 113.90  1.5449
IC CA7   CA5   *CA6  H6A    1.5449 113.90 -120.21 112.43  1.0817
IC H6A   CA5   *CA6  H6B    1.0817 112.43 -112.42 110.24  1.0503
IC CA5   CA6   CA7   CA8    1.5437 113.90  167.68 115.30  1.5615
IC CA8   CA6   *CA7  H7A    1.5615 115.30 -116.36 108.50  1.1480
IC H7A   CA6   *CA7  H7B    1.1480 108.50 -115.94 110.56  1.1231
IC CA6   CA7   CA8   CA9    1.5449 115.30  165.37 111.83  1.5514
IC CA9   CA7   *CA8  H8A    1.5514 111.83 -113.43 111.91  1.1377
IC H8A   CA7   *CA8  H8B    1.1377 111.91 -118.34 108.18  1.0480
IC CA7   CA8   CA9   CA10   1.5615 111.83  176.59 110.57  1.5526
IC CA10  CA8   *CA9  H9A    1.5526 110.57 -129.97 113.53  1.1310
IC H9A   CA8   *CA9  H9B    1.1310 113.53 -109.70 107.39  1.1594
IC CA8   CA9   CA10  CA11   1.5514 110.57 -177.26 112.26  1.5783
IC CA11  CA9   *CA10 H10A   1.5783 112.26 -123.45 106.63  1.1533
IC H10A  CA9   *CA10 H10B   1.1533 106.63 -118.25 115.85  1.0771
IC CA9   CA10  CA11  CA12   1.5526 112.26 -163.15 112.58  1.5528
IC CA12  CA10  *CA11 H11A   1.5528 112.58 -121.90 102.65  1.0764
IC H11A  CA10  *CA11 H11B   1.0764 102.65 -122.46 109.95  1.1248
IC CA10  CA11  CA12  CA13   1.5783 112.58 -179.16 115.34  1.5375
IC CA13  CA11  *CA12 H12A   1.5375 115.34 -129.55 111.80  1.0856
IC H12A  CA11  *CA12 H12B   1.0856 111.80 -109.80 105.66  1.0741
IC CA11  CA12  CA13  CA14   1.5528 115.34 -178.59 114.71  1.5546
IC CA14  CA12  *CA13 H13A   1.5546 114.71 -121.77 106.42  1.0758
IC H13A  CA12  *CA13 H13B   1.0758 106.42 -114.53 102.53  1.0909
IC CA12  CA13  CA14  CA15   1.5375 114.71  179.82 117.78  1.5331
IC CA15  CA13  *CA14 H14A   1.5331 117.78 -126.75 106.30  1.1072
IC H14A  CA13  *CA14 H14B   1.1072 106.30 -108.90 106.38  1.0834
IC CA13  CA14  CA15  CA16   1.5546 117.78  169.53 109.01  1.4928
IC CA16  CA14  *CA15 H15A   1.4928 109.01 -121.10 100.35  1.1439
IC H15A  CA14  *CA15 H15B   1.1439 100.35 -117.57 115.28  1.1080
IC CA14  CA15  CA16  H16A   1.5331 109.01  -61.78 119.36  1.0834
IC H16A  CA15  *CA16 H16B   1.0834 119.36  138.24 116.61  1.0932
IC H16A  CA15  *CA16 H16C   1.0834 119.36 -107.69 109.08  1.1555
!chain 2
IC CD3   CD1   *CD2  H2D    1.5614 111.56 -126.88 116.60  1.0567
IC H2D   CD1   *CD2  H2E    1.0567 116.60 -120.46 107.56  1.0927
IC CD1   CD2   CD3   CD4    1.5434 111.56  178.17 112.38  1.5543
IC CD4   CD2   *CD3  H3D    1.5543 112.38 -115.58 110.36  1.0691
IC H3D   CD2   *CD3  H3E    1.0691 110.36 -116.74 109.97  1.1344
IC CD2   CD3   CD4   CD5    1.5614 112.38  174.26 114.93  1.5290
IC CD5   CD3   *CD4  H4D    1.5290 114.93 -117.82 107.19  1.0636
IC H4D   CD3   *CD4  H4E    1.0636 107.19 -118.11 109.41  1.1180
IC CD3   CD4   CD5   CD6    1.5543 114.93  139.45 116.26  1.5437
IC CD6   CD4   *CD5  H5D    1.5437 116.26 -115.47 116.05  1.1088
IC H5D   CD4   *CD5  H5E    1.1088 116.05 -122.13 108.08  1.1320
IC CD4   CD5   CD6   CD7    1.5290 116.26  159.28 113.90  1.5449
IC CD7   CD5   *CD6  H6D    1.5449 113.90 -120.21 112.43  1.0817
IC H6D   CD5   *CD6  H6E    1.0817 112.43 -112.42 110.24  1.0503
IC CD5   CD6   CD7   CD8    1.5437 113.90  167.68 115.30  1.5615
IC CD8   CD6   *CD7  H7D    1.5615 115.30 -116.36 108.50  1.1480
IC H7D   CD6   *CD7  H7E    1.1480 108.50 -115.94 110.56  1.1231
IC CD6   CD7   CD8   CD9    1.5449 115.30  165.37 111.83  1.5514
IC CD9   CD7   *CD8  H8D    1.5514 111.83 -113.43 111.91  1.1377
IC H8D   CD7   *CD8  H8E    1.1377 111.91 -118.34 108.18  1.0480
IC CD7   CD8   CD9   CD10   1.5615 111.83  176.59 110.57  1.5526
IC CD10  CD8   *CD9  H9D    1.5526 110.57 -129.97 113.53  1.1310
IC H9D   CD8   *CD9  H9E    1.1310 113.53 -109.70 107.39  1.1594
IC CD8   CD9   CD10  CD11   1.5514 110.57 -177.26 112.26  1.5783
IC CD11  CD9   *CD10 H10D   1.5783 112.26 -123.45 106.63  1.1533
IC H10D  CD9   *CD10 H10E   1.1533 106.63 -118.25 115.85  1.0771
IC CD9   CD10  CD11  CD12   1.5526 112.26 -163.15 112.58  1.5528
IC CD12  CD10  *CD11 H11D   1.5528 112.58 -121.90 102.65  1.0764
IC H11D  CD10  *CD11 H11E   1.0764 102.65 -122.46 109.95  1.1248
IC CD10  CD11  CD12  CD13   1.5783 112.58 -179.16 115.34  1.5375
IC CD13  CD11  *CD12 H12D   1.5375 115.34 -129.55 111.80  1.0856
IC H12D  CD11  *CD12 H12E   1.0856 111.80 -109.80 105.66  1.0741
IC CD11  CD12  CD13  CD14   1.5528 115.34 -178.59 114.71  1.5546
IC CD14  CD12  *CD13 H13D   1.5546 114.71 -121.77 106.42  1.0758
IC H13D  CD12  *CD13 H13E   1.0758 106.42 -114.53 102.53  1.0909
IC CD12  CD13  CD14  CD15   1.5375 114.71  179.82 117.78  1.5331
IC CD15  CD13  *CD14 H14D   1.5331 117.78 -126.75 106.30  1.1072
IC H14D  CD13  *CD14 H14E   1.1072 106.30 -108.90 106.38  1.0834
IC CD13  CD14  CD15  CD16   1.5546 117.78  169.53 109.01  1.4928
IC CD16  CD14  *CD15 H15D   1.4928 109.01 -121.10 100.35  1.1439
IC H15D  CD14  *CD15 H15E   1.1439 100.35 -117.57 115.28  1.1080
IC CD14  CD15  CD16  H16D   1.5331 109.01  -61.78 119.36  1.0834
IC H16D  CD15  *CD16 H16E   1.0834 119.36  138.24 116.61  1.0932
IC H16D  CD15  *CD16 H16F   1.0834 119.36 -107.69 109.08  1.1555
!chain 3
IC CX3   CX1   *CX2  H2X    1.5614 111.56 -126.88 116.60  1.0567
IC H2X   CX1   *CX2  H2Y    1.0567 116.60 -120.46 107.56  1.0927
IC CX1   CX2   CX3   CX4    1.5434 111.56  178.17 112.38  1.5543
IC CX4   CX2   *CX3  H3X    1.5543 112.38 -115.58 110.36  1.0691
IC H3X   CX2   *CX3  H3Y    1.0691 110.36 -116.74 109.97  1.1344
IC CX2   CX3   CX4   CX5    1.5614 112.38  174.26 114.93  1.5290
IC CX5   CX3   *CX4  H4X    1.5290 114.93 -117.82 107.19  1.0636
IC H4X   CX3   *CX4  H4Y    1.0636 107.19 -118.11 109.41  1.1180
IC CX3   CX4   CX5   CX6    1.5543 114.93  139.45 116.26  1.5437
IC CX6   CX4   *CX5  H5X    1.5437 116.26 -115.47 116.05  1.1088
IC H5X   CX4   *CX5  H5Y    1.1088 116.05 -122.13 108.08  1.1320
IC CX4   CX5   CX6   CX7    1.5290 116.26  159.28 113.90  1.5449
IC CX7   CX5   *CX6  H6X    1.5449 113.90 -120.21 112.43  1.0817
IC H6X   CX5   *CX6  H6Y    1.0817 112.43 -112.42 110.24  1.0503
IC CX5   CX6   CX7   CX8    1.5437 113.90  167.68 115.30  1.5615
IC CX8   CX6   *CX7  H7X    1.5615 115.30 -116.36 108.50  1.1480
IC H7X   CX6   *CX7  H7Y    1.1480 108.50 -115.94 110.56  1.1231
IC CX6   CX7   CX8   CX9    1.5449 115.30  165.37 111.83  1.5514
IC CX9   CX7   *CX8  H8X    1.5514 111.83 -113.43 111.91  1.1377
IC H8X   CX7   *CX8  H8Y    1.1377 111.91 -118.34 108.18  1.0480
IC CX7   CX8   CX9   CX10   1.5615 111.83  176.59 110.57  1.5526
IC CX10  CX8   *CX9  H9X    1.5526 110.57 -129.97 113.53  1.1310
IC H9X   CX8   *CX9  H9Y    1.1310 113.53 -109.70 107.39  1.1594
IC CX8   CX9   CX10  CX11   1.5514 110.57 -177.26 112.26  1.5783
IC CX11  CX9   *CX10 H10X   1.5783 112.26 -123.45 106.63  1.1533
IC H10X  CX9   *CX10 H10Y   1.1533 106.63 -118.25 115.85  1.0771
IC CX9   CX10  CX11  CX12   1.5526 112.26 -163.15 112.58  1.5528
IC CX12  CX10  *CX11 H11X   1.5528 112.58 -121.90 102.65  1.0764
IC H11X  CX10  *CX11 H11Y   1.0764 102.65 -122.46 109.95  1.1248
IC CX10  CX11  CX12  CX13   1.5783 112.58 -179.16 115.34  1.5375
IC CX13  CX11  *CX12 H12X   1.5375 115.34 -129.55 111.80  1.0856
IC H12X  CX11  *CX12 H12Y   1.0856 111.80 -109.80 105.66  1.0741
IC CX11  CX12  CX13  CX14   1.5528 115.34 -178.59 114.71  1.5546
IC CX14  CX12  *CX13 H13X   1.5546 114.71 -121.77 106.42  1.0758
IC H13X  CX12  *CX13 H13Y   1.0758 106.42 -114.53 102.53  1.0909
IC CX12  CX13  CX14  CX15   1.5375 114.71  179.82 117.78  1.5331
IC CX15  CX13  *CX14 H14X   1.5331 117.78 -126.75 106.30  1.1072
IC H14X  CX13  *CX14 H14Y   1.1072 106.30 -108.90 106.38  1.0834
IC CX13  CX14  CX15  CX16   1.5546 117.78  169.53 109.01  1.4928
IC CX16  CX14  *CX15 H15X   1.4928 109.01 -121.10 100.35  1.1439
IC H15X  CX14  *CX15 H15Y   1.1439 100.35 -117.57 115.28  1.1080
IC CX14  CX15  CX16  H16X   1.5331 109.01  -61.78 119.36  1.0834
IC H16X  CX15  *CX16 H16Y   1.0834 119.36  138.24 116.61  1.0932
IC H16X  CX15  *CX16 H16Z   1.0834 119.36 -107.69 109.08  1.1555

PRES NACG          0.00  ! linkage for N-acylated glycine; from GLYM
DELE ATOM 2O2

GROUP
ATOM 1N    NH1    -0.47  !  
ATOM 1HN   H       0.31  !         HA1
ATOM 1CA   CT2    -0.02  !         |
ATOM 1HA1  HB2     0.09  !    O=C--CA---N-HN
ATOM 1HA2  HB2     0.09  !      |  |    |
GROUP                    !         HA2  |
ATOM 2C1   C       0.55  !              |
ATOM 2O1   O      -0.60  !           O1=C1 
ATOM 2C2   CTL2   -0.07  !              |
ATOM 2H2R  HAL2    0.06  !         H2S-C2-H2R
ATOM 2H2S  HAL2    0.06  !

! Bond order
BOND  1N   2C1
IMPR 2C1 2O1 1N 2C2
IMPR 1N 2C1 1CA 1HN

! Internal Coordinates
IC 2C1   1CA   *1N    1HN    0.0000  0.0000  180.00  0.0000 0.0000
IC 2C1   1N    1CA    1C     0.0000  0.0000  180.00  0.0000 0.0000
IC 1CA   1N    2C1    2C2    0.0000  0.0000  158.80  0.0000 0.0000
IC 2C2   1N    *2C1   2O1    0.0000  0.0000 -174.68  0.0000 0.0000
IC 1N    2C1   2C2    2C3    0.0000  0.0000  152.55  0.0000 0.0000

PRES NACP          0.00  ! linkage for N-acylated proline
DELE ATOM 2O2

GROUP                    !        HA1          
ATOM 1N    N      -0.29  !        |           
ATOM 1CD   CP3     0.00  !   O=C--CA-------N
ATOM 1HD1  HA2     0.09  !        |      / |  
ATOM 1HD2  HA2     0.09  !       -CB- -CD- |  
ATOM 1CA   CP1     0.02  !         \  /    |
ATOM 1HA   HB1     0.09  !        - CG -   C1=O1
GROUP                    !                 |
ATOM 2C1   C       0.55  !             H2R-C2-H2S
ATOM 2O1   O      -0.60  !                 |     
ATOM 2C2   CTL2   -0.07  ! 
ATOM 2H2R  HAL2    0.06  ! 
ATOM 2H2S  HAL2    0.06  !  

! Bond order
BOND  1N   2C1
IMPR 2C1 2O1 1N 2C2

! Internal Coordinates
IC 2C1   1N    1CA    1C     1.3278  121.86  -77.65  111.12   1.5224
IC 1CA   1N    2C1    2C2    1.4528  121.86  155.16  120.95   1.5064
IC 2C2   1N    *2C1   2O1    1.5064  120.95  178.80  121.39   1.2311
IC 1N    2C1   2C2    2C3    1.3278  120.95   88.33  111.81   1.5455

PRES NACA          0.00  ! linkage for N-acylated amino acids
DELE ATOM 2O2

GROUP
ATOM 1N    NH1    -0.47  !       HA 
ATOM 1HN   H       0.31  !       |       
ATOM 1CA   CT1     0.07  !  O=C--CA--N-HN 
ATOM 1HA   HB1     0.09  !    |  |   |    
GROUP                    !       R   |
ATOM 2C1   C       0.55  !           |  
ATOM 2O1   O      -0.60  !        O1=C1
ATOM 2C2   CTL2   -0.07  !           | 
ATOM 2H2R  HAL2    0.06  !      H2S-C2-H2R 
ATOM 2H2S  HAL2    0.06  !

! Bond order
BOND  1N   2C1
IMPR 2C1 2O1 1N 2C2
IMPR 1N 2C1 1CA 1HN

! Internal Coordinates
IC 2C1   1CA   *1N    1HN    0.0000  0.0000  180.00  0.0000 0.0000
IC 2C1   1N    1CA    1C     0.0000  0.0000  180.00  0.0000 0.0000
IC 1CA   1N    2C1    2C2    0.0000  0.0000  158.80  0.0000 0.0000
IC 2C2   1N    *2C1   2O1    0.0000  0.0000 -174.68  0.0000 0.0000
IC 1N    2C1   2C2    2C3    0.0000  0.0000  152.55  0.0000 0.0000

end

read para card append flex
* cystein-palmitate parameters
*

BONDS

S      CL       240.000      1.8160 ! from, CG331  SG311   240.00     1.8160 ! PROT fitted to C-S s   9/26/92 (FL)
S      CG321    198.000      1.8180 ! from, CG321  SG311, PROT fitted to C-S s   9/26/92 (FL) 
CG321    CTL1   222.500      1.5380 ! from, CTL1  CTL2, alkanes, 3/92

ANGLES
!!CYSP
CT2    S       CL     34.000   95.00  ! ALLOW   ALI SUL ION
CTL2   CL      S      58.000   114.50 ! from, S    CT2  CT2, ALLOW   ALI SUL ION
OBL    CL      S      75.000   122.20 ! ALLOW   ALI SUL ION
!!GLYM
NH1    C       CTL2   80.000   122.50 ! prot22; NMA Vib Modes (LK); O-C-NH1
!!CYSF and CYSG
CT2    S       CG321  34.000    95.00 ! from, CG321  SG311  CG321, PROTNA sahc
S      CG321   HGA2   46.100   111.30 ! from, SG311  CG321  HGA2, PROT vib. freq. and HF/geo. (DTN) 8/24/90
S      CG321   CG2D1  58.000   112.50 ! from, CG311  CG321  SG311, PROT as in expt.MeEtS & DALC crystal,  5/15/92
!!CYSLP1
S      CG321   CTL1   58.00    114.50 ! from, CG331  CG321  SG311, PROT expt. MeEtS,     3/26/92 (FL)
HGA2   CG321   CTL1   26.500   110.10   22.53   2.179  ! from, HAL2 CTL2 CTL1, alkane, 4/98
CG321  CTL1    HAL1   34.500   110.10   22.53   2.179  ! from, HAL1 CTL1 CTL2, alkane, 3/92
CG321  CTL1    OSL    75.700   110.10   ! from, OSL  CTL1 CTL2, acetic acid
CG321  CTL1    CTL2   58.350   113.50   11.16   2.561  ! from, CTL2 CTL1 CTL2, glycerol
N      C       CTL2   20.000   112.5000 ! from N C CT2

DIHEDRALS

!!CYSP
CL       S        CT2      CT1     0.240   1   180.00 ! from, CG321  CG321  SG311  CG331
CL       S        CT2      CT1     0.370   3     0.00 ! "
HA2      CT2      S        CL      0.280   3     0.00 ! from, HGA2   CG321  SG311  CG331
CT2      S        CL       CTL2    0.240   1   180.00 ! from, CG321  CG321  SG311  CG331
CT2      S        CL       CTL2    0.370   3     0.00 ! "
CT2      S        CL       OBL     2.050   2   180.00 !
!!GLYM  
NH1      C        CTL2     HAL2    0.000   3     0.00 ! from, prot22; sp2-methyl, no dihedral potential; NH1 C CT2 HA 
NH1      C        CTL2     CTL2    1.990   1     0.00 ! from, CTL2 CTL2 C NHL
NH1      C        CTL2     CTL2    0.640   2   180.00 !
NH1      C        CTL2     CTL2    0.280   3   180.00 !
H        NH1      C        CTL2    2.500   2   180.00 ! prot22; H NH1 C CT2
CT2      NH1      C        CTL2    0.000   1     0.00 ! from, CTL1 NHL  C    CTL2

!!CYSF and CYSG
CT1      CT2      S        CG321   0.240   1   180.00 ! from, CG321  CG321  SG311  CG321, PROT expt. MeEtS, 3/26/92
CT1      CT2      S        CG321   0.370   3     0.00 ! "
CT2      S        CG321    HGA2    0.280   3     0.00 ! from, HGA2   CG321  SG311  CG321, PROT DTN 8/24/90
CT2      S        CG321    CG2D1   0.240   1   180.00 ! from, CG321  CG321  SG311  CG321, PROT expt. MeEtS, 3/26/92
CT2      S        CG321    CG2D1   0.370   3     0.00 ! "
HA2      CT2      S        CG321   0.280   3     0.00 ! from, HGA2   CG321  SG311  CG321, PROT DTN 8/24/90
S        CG321    CG2D1    HGA4    0.200   3      0.0 ! from, par27 X CTL1 CTL2 X
S        CG321    CG2D1    CG2D1   0.200   3      0.0 ! from, par27 X CTL1 CTL2 X
!!CYSLP1
CT1      NH1      C        CTL2    0.000   1     0.00 ! from, CTL1 NHL  C    CTL2
CT2      S        CG321    CTL1    0.240   1   180.00 ! from, CG321  CG321  SG311  CG321, PROT expt. MeEtS, 3/26/92
CT2      S        CG321    CTL1    0.370   3     0.00 ! "
S        CG321    CTL1     HAL1    0.200   3      0.0 ! from, par27 X CTL1 CTL2 X
S        CG321    CTL1     OSL     0.200   3      0.0 ! from, par27 X CTL1 CTL2 X
S        CG321    CTL1     CTL2    0.200   3      0.0 ! from, par27 X CTL1 CTL2 X
HGA2     CG321    CTL1     HAL1    0.200   3      0.0 ! from, par27 X CTL1 CTL2 X
HGA2     CG321    CTL1     OSL     0.200   3      0.0 ! from, par27 X CTL1 CTL2 X
HGA2     CG321    CTL1     CTL2    0.200   3      0.0 ! from, par27 X CTL1 CTL2 X
N        C        CTL2     HAL2    0.0000  1     0.00 ! from N   C   CT2  HB2
N        C        CTL2     CTL2    1.5000  1     0.00 ! from NG2S0  CG2O1  CG321  CG331
CTL2     C        N        CP3     2.7500  2   180.00 ! from CT2 C N CP3 
CTL2     C        N        CP3     0.3000  4     0.00 ! from CT2 C N CP3 
CTL2     C        N        CP1     2.7500  2   180.00 ! from CT2 C N CP1 
CTL2     C        N        CP1     0.3000  4     0.00 ! from CT2 C N CP1 

IMPROPER

CL   X    X   CTL2    96.0000         0      0.0000 ! from, CC   X    X    CT2
C    O    NH1 CTL2    96.0000         0      0.0000 ! from, CC   X    X    CT2 
C    O    N   CTL2    96.0000         0      0.0000 ! from CC   X    X    CT2
end

return
