# Supplementary material for: N-Glycans modulate tilting of HIV-1 envelope glycoprotein
Source: Nat Commun. 2026 Apr 15;17:5206. doi: 10.1038/s41467-026-71874-2 (PMC13254402; doi:10.1038/s41467-026-71874-2)
Supplement: Supplementary file 3 — Supplementary Data 1 [file 41467_2026_71874_MOESM3_ESM.zip › Structure_files/MD_input_files/CHARMM36m/toppar_all36_lipid_lnp.str]

read rtf card append
* LNP
* 
36 1

AUTOGENERATE ANGLE DIHE

DECL -CA
DECL -C
DECL -O
DECL +N
DECL +HN
DECL +CA
DEFA FIRS NTER LAST CTER
AUTO ANGLES DIHE

!
!RESI TAP Family
!

RESI DOTAP        1.00 ! 1,2-dioleoyl-3-trimethylammonium-propane
!
GROUP                  !               H15B
ATOM N    NTL    -0.60 !                 |
ATOM C12  CTL2   -0.10 !           H15A-C15-H15C
ATOM H12A HL      0.25 !                 |
ATOM H12B HL      0.25 !         H13B    |    H14A
ATOM C13  CTL5   -0.35 !           |     |     |
ATOM H13A HL      0.25 !     H13A-C13----N----C14-H14B     (+)
ATOM H13B HL      0.25 !           |     |     |
ATOM H13C HL      0.25 !         H13C    |    H14C
ATOM C14  CTL5   -0.35 !                 |
ATOM H14A HL      0.25 !                 |
ATOM H14B HL      0.25 !                 |    alpha6
ATOM H14C HL      0.25 !                 |
ATOM C15  CTL5   -0.35 !                 |
ATOM H15A HL      0.25 !          H12A--C12---H12B
ATOM H15B HL      0.25 !                 |
ATOM H15C HL      0.25 !                 |
GROUP                  !                 |
ATOM C2   CTL1    0.17 !            HS---C2--------------
ATOM HS   HAL1    0.09 !                 | beta1        |
ATOM O21  OSL    -0.49 !            O22  O21          theta3
ATOM C21  CL      0.90 !             \\ /  beta2        |
ATOM O22  OBL    -0.63 !               C21              |
ATOM C22  CTL2   -0.22 !               |   beta3        |
ATOM H2R  HAL2    0.09 !        H2R---C22---H2S         |
ATOM H2S  HAL2    0.09 !               |                |
GROUP                  !               |    beta4       |
ATOM C3   CTL2    0.08 !               |                |
ATOM HX   HAL2    0.09 !               |           HX---C3---HY
ATOM HY   HAL2    0.09 !               |                |   gamma1
ATOM O31  OSL    -0.49 !               |           O32  O31
ATOM C31  CL      0.90 !               |            \\ /    gamma2
ATOM O32  OBL    -0.63 !               |              C31
ATOM C32  CTL2   -0.22 !               |              |     gamma3
ATOM H2X  HAL2    0.09 !               |        H2X---C32---H2Y
ATOM H2Y  HAL2    0.09 !               |              |
GROUP                  !               |              |      gamma4
ATOM C23  CTL2   -0.18 !               |              |
ATOM H3R  HAL2    0.09 !        H3R ---C23---H3S      |
ATOM H3S  HAL2    0.09 !               |              |
GROUP                  !               |              |
ATOM C24  CTL2   -0.18 !               |              |
ATOM H4R  HAL2    0.09 !        H4R ---C24---H4S      |
ATOM H4S  HAL2    0.09 !               |              |
GROUP                  !               |              |
ATOM C25  CTL2   -0.18 !               |              |
ATOM H5R  HAL2    0.09 !        H5R ---C25---H5S      |
ATOM H5S  HAL2    0.09 !               |              |
GROUP                  !               |              |
ATOM C26  CTL2   -0.18 !               |              |
ATOM H6R  HAL2    0.09 !        H6R ---C26---H6S      |
ATOM H6S  HAL2    0.09 !               |              |
GROUP                  !               |              |
ATOM C27  CTL2   -0.18 !               |              |
ATOM H7R  HAL2    0.09 !        H7R ---C27---H7S      |
ATOM H7S  HAL2    0.09 !               |              |
GROUP                  !               |              |
ATOM C28  CTL2   -0.18 !               |              |
ATOM H8R  HAL2    0.09 !        H8R ---C28---H8S      |
ATOM H8S  HAL2    0.09 !               |              |
GROUP                  !               |              |
ATOM C29  CEL1   -0.15 !               |              |
ATOM H9R  HEL1    0.15 !        H9R ---C29            |
GROUP                  !               ||  (CIS)      |
ATOM C210 CEL1   -0.15 !               ||             |
ATOM H10R HEL1    0.15 !        H10R---C210           |
GROUP                  !               |              |
ATOM C211 CTL2   -0.18 !               |              |
ATOM H11R HAL2    0.09 !        H11R---C211--H11S     |
ATOM H11S HAL2    0.09 !               |              |
GROUP                  !               |              |
ATOM C212 CTL2   -0.18 !               |              |
ATOM H12R HAL2    0.09 !        H12R---C212--H12S     |
ATOM H12S HAL2    0.09 !               |              |
GROUP                  !               |              |
ATOM C213 CTL2   -0.18 !               |              |
ATOM H13R HAL2    0.09 !        H13R---C213--H13S     |
ATOM H13S HAL2    0.09 !               |              |
GROUP                  !               |              |
ATOM C214 CTL2   -0.18 !               |              |
ATOM H14R HAL2    0.09 !        H14R---C214--H14S     |
ATOM H14S HAL2    0.09 !               |              |
GROUP                  !               |              |
ATOM C215 CTL2   -0.18 !               |              |
ATOM H15R HAL2    0.09 !        H15R---C215--H15S     |
ATOM H15S HAL2    0.09 !               |              |
GROUP                  !               |              |
ATOM C216 CTL2   -0.18 !               |              |
ATOM H16R HAL2    0.09 !        H16R---C216--H16S     |
ATOM H16S HAL2    0.09 !               |              |
GROUP                  !               |              |
ATOM C217 CTL2   -0.18 !               |              |
ATOM H17R HAL2    0.09 !        H17R---C217--H17S     |
ATOM H17S HAL2    0.09 !               |              |
GROUP                  !               |              |
ATOM C218 CTL3   -0.27 !               |              |
ATOM H18R HAL3    0.09 !        H18R---C218--H18S     |
ATOM H18S HAL3    0.09 !               |              |
ATOM H18T HAL3    0.09 !              H18T            |
GROUP                  !                              |
ATOM C33  CTL2   -0.18 !                              |
ATOM H3X  HAL2    0.09 !                       H3X ---C33---H3Y
ATOM H3Y  HAL2    0.09 !                              |
GROUP                  !                              |
ATOM C34  CTL2   -0.18 !                              |
ATOM H4X  HAL2    0.09 !                       H4X ---C34---H4Y
ATOM H4Y  HAL2    0.09 !                              |
GROUP                  !                              |
ATOM C35  CTL2   -0.18 !                              |
ATOM H5X  HAL2    0.09 !                       H5X ---C35---H5Y
ATOM H5Y  HAL2    0.09 !                              |
GROUP                  !                              |
ATOM C36  CTL2   -0.18 !                              |
ATOM H6X  HAL2    0.09 !                       H6X ---C36---H6Y
ATOM H6Y  HAL2    0.09 !                              |
GROUP                  !                              |
ATOM C37  CTL2   -0.18 !                              |
ATOM H7X  HAL2    0.09 !                       H7X ---C37---H7Y
ATOM H7Y  HAL2    0.09 !                              |
GROUP                  !                              |
ATOM C38  CTL2   -0.18 !                              |
ATOM H8X  HAL2    0.09 !                       H8X ---C38---H8Y
ATOM H8Y  HAL2    0.09 !                              |
GROUP                  !                              |
ATOM C39  CEL1   -0.15 !                              |
ATOM H9X  HEL1    0.15 !                       H9X ---C39
GROUP                  !                              ||
ATOM C310 CEL1   -0.15 !                              ||
ATOM H10X HEL1    0.15 !                       H10X---C310
GROUP                  !                              |
ATOM C311 CTL2   -0.18 !                              |
ATOM H11X HAL2    0.09 !                       H11X---C311--H11Y
ATOM H11Y HAL2    0.09 !                              |
GROUP                  !                              |
ATOM C312 CTL2   -0.18 !                              |
ATOM H12X HAL2    0.09 !                       H12X---C312--H12Y
ATOM H12Y HAL2    0.09 !                              |
GROUP                  !                              |
ATOM C313 CTL2   -0.18 !                              |
ATOM H13X HAL2    0.09 !                       H13X---C313--H13Y
ATOM H13Y HAL2    0.09 !                              |
GROUP                  !                              |
ATOM C314 CTL2   -0.18 !                              |
ATOM H14X HAL2    0.09 !                       H14X---C314--H14Y
ATOM H14Y HAL2    0.09 !                              |
GROUP                  !                              |
ATOM C315 CTL2   -0.18 !                              |
ATOM H15X HAL2    0.09 !                       H15X---C315--H15Y
ATOM H15Y HAL2    0.09 !                              |
GROUP                  !                              |
ATOM C316 CTL2   -0.18 !                              |
ATOM H16X HAL2    0.09 !                       H16X---C316--H16Y
ATOM H16Y HAL2    0.09 !                              |
GROUP                  !                              |
ATOM C317 CTL2   -0.18 !                              |
ATOM H17X HAL2    0.09 !                       H17X---C317--H17Y
ATOM H17Y HAL2    0.09 !                              |
GROUP                  !                              |
ATOM C318 CTL3   -0.27 !                              |
ATOM H18X HAL3    0.09 !                       H18X---C318--H18Y
ATOM H18Y HAL3    0.09 !                              |
ATOM H18Z HAL3    0.09 !                              H18Z

! Polar Head
BOND  N    C13       N    C14       N    C15
BOND  C13  H13A      C13  H13B      C13  H13C
BOND  C14  H14A      C14  H14B      C14  H14C
BOND  C15  H15A      C15  H15B      C15  H15C
BOND  N    C12
BOND  C12  H12A      C12  H12B      C12  C2
BOND  C2   HS        C2    C3       C2   O21
BOND  C3   HX        C3    HY       C3   O31
! Chain from C2
BOND  O21  C21
BOND  C21  C22
DOUBLE  C21  O22
BOND  C22  H2R       C22  H2S       C22  C23
BOND  C23  H3R       C23  H3S       C23  C24
BOND  C24  H4R       C24  H4S       C24  C25
BOND  C25  H5R       C25  H5S       C25  C26
BOND  C26  H6R       C26  H6S       C26  C27
BOND  C27  H7R       C27  H7S       C27  C28
BOND  C28  H8R       C28  H8S       C28  C29
BOND  C29  H9R
DOUBLE  C29 C210
BOND  C210 H10R      C210 C211
BOND  C211 H11R      C211 H11S      C211 C212
BOND  C212 H12R      C212 H12S      C212 C213
BOND  C213 H13R      C213 H13S      C213 C214
BOND  C214 H14R      C214 H14S      C214 C215
BOND  C215 H15R      C215 H15S      C215 C216
BOND  C216 H16R      C216 H16S      C216 C217
BOND  C217 H17R      C217 H17S      C217 C218
BOND  C218 H18R      C218 H18S      C218 H18T
! Chain From C3
BOND  O31  C31
BOND  C31  C32
DOUBLE  C31  O32
BOND  C32  H2X       C32  H2Y       C32  C33
BOND  C33  H3X       C33  H3Y       C33  C34
BOND  C34  H4X       C34  H4Y       C34  C35
BOND  C35  H5X       C35  H5Y       C35  C36
BOND  C36  H6X       C36  H6Y       C36  C37
BOND  C37  H7X       C37  H7Y       C37  C38
BOND  C38  H8X       C38  H8Y       C38  C39
BOND  C39  H9X
DOUBLE C39 C310
BOND  C310 H10X      C310 C311
BOND  C311 H11X      C311 H11Y      C311 C312
BOND  C312 H12X      C312 H12Y      C312 C313
BOND  C313 H13X      C313 H13Y      C313 C314
BOND  C314 H14X      C314 H14Y      C314 C315
BOND  C315 H15X      C315 H15Y      C315 C316
BOND  C316 H16X      C316 H16Y      C316 C317
BOND  C317 H17X      C317 H17Y      C317 C318
BOND  C318 H18X      C318 H18Y      C318 H18Z

IMPR C21 O21 C22 O22    C31 O31 C32 O32

IC C15    N      C12    C2         1.5031  108.03  -62.19  116.82   1.5409
IC C13    C12    *N     C14        1.4955  110.60  122.73  109.67   1.4976
IC C13    C12    *N     C15        1.4955  110.60 -119.76  108.04   1.5032
IC C13    N      C12    C2         1.4955  110.60   57.52  116.83   1.5412
IC C2     N      *C12   H12A       1.5412  116.83 -126.40  111.94   1.0787
IC H12A   N      *C12   H12B       1.0787  111.94 -116.29  108.17   1.0974
IC C14    N      C13    H13A       1.4976  110.99  179.50  109.35   1.0869
IC H13A   N      *C13   H13B       1.0869  109.35  118.93  111.32   1.0813
IC H13A   N      *C13   H13C       1.0869  109.35 -119.04  111.19   1.0811
IC C13    N      C14    H14A       1.4955  110.99 -179.22  109.65   1.0877
IC H14A   N      *C14   H14B       1.0877  109.65  118.74  110.91   1.0820
IC H14A   N      *C14   H14C       1.0877  109.65 -119.76  111.49   1.0812
IC C13    N      C15    H15A       1.4955  109.44  -64.69  111.04   1.0951
IC H15A   N      *C15   H15B       1.0951  111.04  123.93  113.87   1.0740
IC H15A   N      *C15   H15C       1.0951  111.04 -112.38  110.25   1.0938
IC N      C12    C2     C3         1.5223  116.83  127.52  108.22   1.4232
IC C3     C12    *C2    O21        1.5573  110.71  120.62  108.02   1.4410 !defines S chirality
IC C3     C12    *C2    HS         1.5573  110.71 -118.37  106.71   1.1170 !defines S chirality
IC C12    C2     O21    C21        1.5508  108.02  147.52  115.15   1.3177
IC C2     O21    C21    C22        1.4410  115.15  179.16  108.63   1.5289
IC C22    O21    *C21   O22        1.5289  108.63 -178.85  126.55   1.2187
IC O21    C21    C22    C23        1.3177  108.63 -177.70  112.21   1.5449
IC C23    C21    *C22   H2R        1.5449  112.21 -121.72  107.88   1.1092
IC H2R    C21    *C22   H2S        1.1092  107.88 -117.16  107.60   1.1093
IC C12    C2     C3     O31        1.5508  110.71  176.05  112.62   1.4438
IC O31    C2     *C3    HX         1.4438  112.62 -118.51  106.65   1.1128
IC HX     C2     *C3    HY         1.1128  106.65 -115.12  109.46   1.1145
IC C2     C3     O31    C31        1.5573  112.62   87.12  115.04   1.3313
IC C3     O31    C31    C32        1.4438  115.04 -172.98  108.55   1.5288
IC C32    O31    *C31   O32        1.5288  108.55 -178.89  125.60   1.2170
IC O31    C31    C32    C33        1.3313  108.55 -166.73  113.05   1.5447
IC C33    C31    *C32   H2X        1.5447  113.05 -121.10  107.23   1.1103
IC H2X    C31    *C32   H2Y        1.1103  107.23 -117.00  108.11   1.1090
IC C21    C22    C23    C24        1.5289  112.21  175.76  112.39   1.5338
IC C24    C22    *C23   H3R        1.5338  112.39 -120.69  109.57   1.1147
IC H3R    C22    *C23   H3S        1.1147  109.57 -117.65  109.64   1.1142
IC C22    C23    C24    C25        1.5449  112.39 -179.39  112.35   1.5346
IC C25    C23    *C24   H4R        1.5346  112.35 -121.52  109.41   1.1131
IC H4R    C23    *C24   H4S        1.1131  109.41 -117.57  108.97   1.1134
IC C23    C24    C25    C26        1.5338  112.35  176.31  112.80   1.5344
IC C26    C24    *C25   H5R        1.5344  112.80 -121.01  108.95   1.1135
IC H5R    C24    *C25   H5S        1.1135  108.95 -117.24  109.16   1.1132
IC C24    C25    C26    C27        1.5346  112.80 -179.44  112.48   1.5356
IC C27    C25    *C26   H6R        1.5356  112.48 -121.49  109.32   1.1129
IC H6R    C25    *C26   H6S        1.1129  109.32 -117.47  108.94   1.1132
IC C25    C26    C27    C28        1.5344  112.48  176.92  112.46   1.5398
IC C28    C26    *C27   H7R        1.5398  112.46 -121.38  108.40   1.1139
IC H7R    C26    *C27   H7S        1.1139  108.40 -116.93  108.77   1.1139
IC C26    C27    C28    C29        1.5356  112.46 -178.53  111.43   1.5097
IC C29    C27    *C28   H8R        1.5097  111.43 -123.58  107.80   1.1132
IC H8R    C27    *C28   H8S        1.1132  107.80 -115.43  108.37   1.1128
IC C27    C28    C29    C210       1.5398  111.43 -126.96  126.62   1.3465
IC C210   C28    *C29   H9R        1.3465  126.62  178.41  114.65   1.1012
IC C28    C29    C210   C211       1.5097  126.62   -1.69  126.32   1.5088
IC C211   C29    *C210  H10R       1.5088  126.32 -179.55  118.79   1.1012
IC C29    C210   C211   C212       1.3465  126.32   93.02  112.15   1.5392
IC C212   C210   *C211  H11R       1.5392  112.15 -121.30  111.28   1.1133
IC H11R   C210   *C211  H11S       1.1133  111.28 -117.50  110.00   1.1126
IC C210   C211   C212   C213       1.5088  112.15 -178.81  112.29   1.5354
IC C213   C211   *C212  H12R       1.5354  112.29 -121.34  109.78   1.1133
IC H12R   C211   *C212  H12S       1.1133  109.78 -118.01  109.42   1.1144
IC C211   C212   C213   C214       1.5392  112.29  179.81  112.68   1.5345
IC C214   C212   *C213  H13R       1.5345  112.68 -121.26  109.04   1.1132
IC H13R   C212   *C213  H13S       1.1132  109.04 -117.39  109.10   1.1131
IC C212   C213   C214   C215       1.5354  112.68  179.80  112.59   1.5347
IC C215   C213   *C214  H14R       1.5347  112.59 -121.29  109.09   1.1132
IC H14R   C213   *C214  H14S       1.1132  109.09 -117.37  109.11   1.1133
IC C213   C214   C215   C216       1.5345  112.59 -179.58  112.63   1.5347
IC C216   C214   *C215  H15R       1.5347  112.63 -121.36  109.09   1.1132
IC H15R   C214   *C215  H15S       1.1132  109.09 -117.38  109.07   1.1132
IC C214   C215   C216   C217       1.5347  112.63  179.65  112.69   1.5339
IC C217   C215   *C216  H16R       1.5339  112.69 -121.27  109.11   1.1132
IC H16R   C215   *C216  H16S       1.1132  109.11 -117.36  109.14   1.1132
IC C215   C216   C217   C218       1.5347  112.69 -179.93  113.30   1.5309
IC C218   C216   *C217  H17R       1.5309  113.30 -121.70  108.75   1.1140
IC H17R   C216   *C217  H17S       1.1140  108.75 -116.65  108.73   1.1141
IC C216   C217   C218   H18R       1.5339  113.30  -59.98  110.46   1.1113
IC H18R   C217   *C218  H18S       1.1113  110.46  119.84  110.45   1.1114
IC H18R   C217   *C218  H18T       1.1113  110.46 -120.09  110.62   1.1112
IC C31    C32    C33    C34        1.5288  113.05  179.24  111.73   1.5343
IC C34    C32    *C33   H3X        1.5343  111.73 -120.85  109.62   1.1140
IC H3X    C32    *C33   H3Y        1.1140  109.62 -117.95  109.78   1.1144
IC C32    C33    C34    C35        1.5447  111.73 -176.74  112.91   1.5345
IC C35    C33    *C34   H4X        1.5345  112.91 -121.67  109.15   1.1134
IC H4X    C33    *C34   H4Y        1.1134  109.15 -117.32  108.98   1.1134
IC C33    C34    C35    C36        1.5343  112.91  178.63  112.42   1.5349
IC C36    C34    *C35   H5X        1.5349  112.42 -120.99  108.94   1.1133
IC H5X    C34    *C35   H5Y        1.1133  108.94 -117.41  109.31   1.1131
IC C34    C35    C36    C37        1.5345  112.42 -176.73  112.80   1.5356
IC C37    C35    *C36   H6X        1.5356  112.80 -121.69  109.16   1.1130
IC H6X    C35    *C36   H6Y        1.1130  109.16 -117.32  108.94   1.1133
IC C35    C36    C37    C38        1.5349  112.80  178.92  112.27   1.5402
IC C38    C36    *C37   H7X        1.5402  112.27 -121.37  108.23   1.1139
IC H7X    C36    *C37   H7Y        1.1139  108.23 -117.01  109.05   1.1137
IC C36    C37    C38    C39        1.5356  112.27 -174.92  111.69   1.5099
IC C39    C37    *C38   H8X        1.5099  111.69 -124.14  107.77   1.1124
IC H8X    C37    *C38   H8Y        1.1124  107.77 -115.13  108.30   1.1128
IC C37    C38    C39    C310       1.5402  111.69 -121.39  127.35   1.3470
IC C310   C38    *C39   H9X        1.3470  127.35  179.11  114.24   1.1012
IC C38    C39    C310   C311       1.5099  127.35   -0.69  127.25   1.5096
IC C311   C39    *C310  H10X       1.5096  127.25  179.82  118.43   1.1012
IC C39    C310   C311   C312       1.3470  127.25  106.03  111.65   1.5393
IC C312   C310   *C311  H11X       1.5393  111.65 -121.49  112.10   1.1123
IC H11X   C310   *C311  H11Y       1.1123  112.10 -117.95  109.83   1.1127
IC C310   C311   C312   C313       1.5096  111.65  179.63  112.41   1.5355
IC C313   C311   *C312  H12X       1.5355  112.41 -121.09  109.75   1.1135
IC H12X   C311   *C312  H12Y       1.1135  109.75 -118.07  109.46   1.1143
IC C311   C312   C313   C314       1.5393  112.41 -178.89  112.60   1.5347
IC C314   C312   *C313  H13X       1.5347  112.60 -121.37  109.10   1.1131
IC H13X   C312   *C313  H13Y       1.1131  109.10 -117.41  109.08   1.1131
IC C312   C313   C314   C315       1.5355  112.60  179.88  112.66   1.5347
IC C315   C313   *C314  H14X       1.5347  112.66 -121.27  109.06   1.1132
IC H14X   C313   *C314  H14Y       1.1132  109.06 -117.36  109.14   1.1133
IC C313   C314   C315   C316       1.5347  112.66 -179.12  112.61   1.5348
IC C316   C314   *C315  H15X       1.5348  112.61 -121.34  109.09   1.1132
IC H15X   C314   *C315  H15Y       1.1132  109.09 -117.41  109.09   1.1132
IC C314   C315   C316   C317       1.5347  112.61  179.83  112.71   1.5340
IC C317   C315   *C316  H16X       1.5340  112.71 -121.28  109.10   1.1132
IC H16X   C315   *C316  H16Y       1.1132  109.10 -117.35  109.13   1.1133
IC C315   C316   C317   C318       1.5348  112.71 -179.67  113.30   1.5309
IC C318   C316   *C317  H17X       1.5309  113.30 -121.68  108.77   1.1141
IC H17X   C316   *C317  H17Y       1.1141  108.77 -116.68  108.76   1.1141
IC C316   C317   C318   H18X       1.5340  113.30  -59.94  110.46   1.1113
IC H18X   C317   *C318  H18Y       1.1113  110.46  119.86  110.45   1.1113
IC H18X   C317   *C318  H18Z       1.1113  110.46 -120.06  110.61   1.1112

RESI DMTAP       1.00 ! 1,2-dimyristoyl-3-trimethylammonium-propane
!
!  R1 - CH2
!       |          (angles and atom names from Sundaralingam)
!  R2 - CH
!       |
!       CH2 - PO4 - CH2 - CH2 - N(CH3)3
!
! Polar Head and glycerol backbone
GROUP                 !          H15B
ATOM N    NTL   -0.60 !            |
ATOM C13  CTL5  -0.35 !      H15A-C15-H15C
ATOM H13A HL     0.25 !            |
ATOM H13B HL     0.25 !    H13B    |    H14A
ATOM H13C HL     0.25 !      |     |     |
ATOM C14  CTL5  -0.35 !H13A-C13----N----C14-H14B     (+)
ATOM H14A HL     0.25 !      |     |     |
ATOM H14B HL     0.25 !    H13C    |    H14C
ATOM H14C HL     0.25 !            |
ATOM C15  CTL5  -0.35 !            |
ATOM H15A HL     0.25 !            |    alpha6
ATOM H15B HL     0.25 !            |
ATOM H15C HL     0.25 !            |
ATOM C12  CTL2  -0.10 !     H12A--C12---H12B
ATOM H12A HL     0.25 !            |
ATOM H12B HL     0.25 !            |
ATOM C2   CTL1   0.17 !       HS---C2- - - - - - -
ATOM HS   HAL1   0.09 !            | beta1        |
ATOM O21  OSL   -0.49 !       O22  O21          theta3
ATOM C21  CL     0.90 !        \\ /  beta2        |
ATOM O22  OBL   -0.63 !          C21
ATOM C22  CTL2  -0.22 !          |   beta3        |
ATOM H2R  HAL2   0.09 !   H2R---C22---H2S
ATOM H2S  HAL2   0.09 !          |                |
GROUP                 !              beta4
ATOM C3   CTL2   0.08 !          |                |
ATOM HX   HAL2   0.09 !                      HX---C3---HY
ATOM HY   HAL2   0.09 !          |                |   gamma1
ATOM O31  OSL   -0.49 !                      O32  O31
ATOM C31  CL     0.90 !          |            \\ /    gamma2
ATOM O32  OBL   -0.63 !                         C31
ATOM C32  CTL2  -0.22 !          |              |     gamma3
ATOM H2X  HAL2   0.09 !                  H2X---C32---H2Y
ATOM H2Y  HAL2   0.09 !          |              |
GROUP                 !                               gamma4
ATOM C23  CTL2  -0.18 !          |              |
ATOM H3R  HAL2   0.09 !   H3R ---C23---H3S
ATOM H3S  HAL2   0.09 !          |              |
GROUP                 !
ATOM C24  CTL2  -0.18 !          |
ATOM H4R  HAL2   0.09 !   H4R ---C24---H4S      |
ATOM H4S  HAL2   0.09 !          |
GROUP                 !
ATOM C25  CTL2  -0.18 !          |              |
ATOM H5R  HAL2   0.09 !   H5R ---C25---H5S
ATOM H5S  HAL2   0.09 !          |              |
GROUP                 !
ATOM C26  CTL2  -0.18 !          |
ATOM H6R  HAL2   0.09 !   H6R ---C26---H6S      |
ATOM H6S  HAL2   0.09 !          |
GROUP                 !
ATOM C27  CTL2  -0.18 !          |              |
ATOM H7R  HAL2   0.09 !   H7R ---C27---H7S
ATOM H7S  HAL2   0.09 !          |              |
GROUP                 !
ATOM C28  CTL2  -0.18 !          |
ATOM H8R  HAL2   0.09 !   H8R ---C28---H8S      |
ATOM H8S  HAL2   0.09 !          |
GROUP                 !
ATOM C29  CTL2  -0.18 !          |              |
ATOM H9R  HAL2   0.09 !   H9R ---C29---H9S
ATOM H9S  HAL2   0.09 !          |              |
GROUP                 !
ATOM C210 CTL2  -0.18 !          |
ATOM H10R HAL2   0.09 !   H10R---C210--H10S     |
ATOM H10S HAL2   0.09 !          |
GROUP                 !
ATOM C211 CTL2  -0.18 !          |              |
ATOM H11R HAL2   0.09 !   H11R---C211--H11S
ATOM H11S HAL2   0.09 !          |              |
GROUP                 !
ATOM C212 CTL2  -0.18 !          |
ATOM H12R HAL2   0.09 !   H12R---C212--H12S     |
ATOM H12S HAL2   0.09 !          |
GROUP                 !
ATOM C213 CTL2  -0.18 !          |              |
ATOM H13R HAL2   0.09 !   H13R---C213--H13S
ATOM H13S HAL2   0.09 !          |              |
GROUP                 !
ATOM C214 CTL3  -0.27 !          |
ATOM H14R HAL3   0.09 !   H14R---C214--H14S     |
ATOM H14S HAL3   0.09 !          |
ATOM H14T HAL3   0.09 !         H14T            |
GROUP                 !
ATOM C33  CTL2  -0.18 !                         |
ATOM H3X  HAL2   0.09 !                  H3X ---C33---H3Y
ATOM H3Y  HAL2   0.09 !                         |
GROUP                 !
ATOM C34  CTL2  -0.18 !                         |
ATOM H4X  HAL2   0.09 !                  H4X ---C34---H4Y
ATOM H4Y  HAL2   0.09 !                         |
GROUP                 !
ATOM C35  CTL2  -0.18 !                         |
ATOM H5X  HAL2   0.09 !                  H5X ---C35---H5Y
ATOM H5Y  HAL2   0.09 !                         |
GROUP                 !
ATOM C36  CTL2  -0.18 !                         |
ATOM H6X  HAL2   0.09 !                  H6X ---C36---H6Y
ATOM H6Y  HAL2   0.09 !                         |
GROUP                 !
ATOM C37  CTL2  -0.18 !                         |
ATOM H7X  HAL2   0.09 !                  H7X ---C37---H7Y
ATOM H7Y  HAL2   0.09 !                         |
GROUP                 !
ATOM C38  CTL2  -0.18 !                         |
ATOM H8X  HAL2   0.09 !                  H8X ---C38---H8Y
ATOM H8Y  HAL2   0.09 !                         |
GROUP                 !
ATOM C39  CTL2  -0.18 !                         |
ATOM H9X  HAL2   0.09 !                  H9X ---C39---H9Y
ATOM H9Y  HAL2   0.09 !                         |
GROUP                 !
ATOM C310 CTL2  -0.18 !                         |
ATOM H10X HAL2   0.09 !                  H10X---C310--H10Y
ATOM H10Y HAL2   0.09 !                         |
GROUP                 !
ATOM C311 CTL2  -0.18 !                         |
ATOM H11X HAL2   0.09 !                  H11X---C311--H11Y
ATOM H11Y HAL2   0.09 !                         |
GROUP                 !
ATOM C312 CTL2  -0.18 !                         |
ATOM H12X HAL2   0.09 !                  H12X---C312--H12Y
ATOM H12Y HAL2   0.09 !                         |
GROUP                 !
ATOM C313 CTL2  -0.18 !                         |
ATOM H13X HAL2   0.09 !                  H13X---C313--H13Y
ATOM H13Y HAL2   0.09 !                         |
GROUP                 !
ATOM C314 CTL3  -0.27 !                         |
ATOM H14X HAL3   0.09 !                  H14X---C314--H14Y
ATOM H14Y HAL3   0.09 !                         |
ATOM H14Z HAL3   0.09 !                         H14Z

! Polar Head
BOND  N    C13       N    C14       N    C15
BOND  C13  H13A      C13  H13B      C13  H13C
BOND  C14  H14A      C14  H14B      C14  H14C
BOND  C15  H15A      C15  H15B      C15  H15C
BOND  N    C12
BOND  C12  H12A      C12  H12B      C12  C2
BOND  C2   HS        C2    C3       C2   O21
BOND  C3   HX        C3    HY       C3   O31
! Chain #2
BOND  O21  C21
BOND  C21  C22
DOUBLE C21  O22
BOND  C22  H2R       C22  H2S       C22  C23
BOND  C23  H3R       C23  H3S       C23  C24
BOND  C24  H4R       C24  H4S       C24  C25
BOND  C25  H5R       C25  H5S       C25  C26
BOND  C26  H6R       C26  H6S       C26  C27
BOND  C27  H7R       C27  H7S       C27  C28
BOND  C28  H8R       C28  H8S       C28  C29
BOND  C29  H9R       C29  H9S       C29  C210
BOND  C210 H10R      C210 H10S      C210 C211
BOND  C211 H11R      C211 H11S      C211 C212
BOND  C212 H12R      C212 H12S      C212 C213
BOND  C213 H13R      C213 H13S      C213 C214
BOND  C214 H14R      C214 H14S      C214 H14T
! Chain #3
BOND  O31  C31
BOND  C31  C32
DOUBLE  C31  O32
BOND  C32  H2X       C32  H2Y       C32  C33
BOND  C33  H3X       C33  H3Y       C33  C34
BOND  C34  H4X       C34  H4Y       C34  C35
BOND  C35  H5X       C35  H5Y       C35  C36
BOND  C36  H6X       C36  H6Y       C36  C37
BOND  C37  H7X       C37  H7Y       C37  C38
BOND  C38  H8X       C38  H8Y       C38  C39
BOND  C39  H9X       C39  H9Y       C39  C310
BOND  C310 H10X      C310 H10Y      C310 C311
BOND  C311 H11X      C311 H11Y      C311 C312
BOND  C312 H12X      C312 H12Y      C312 C313
BOND  C313 H13X      C313 H13Y      C313 C314
BOND  C314 H14X      C314 H14Y      C314 H14Z

IMPR C21 O21 C22 O22   C31 O31 C32 O32

!IC table from IC generate, minimized geometry
IC C15    N      C12    C2         1.5031  108.03  -62.19  116.82   1.5409
IC C13    C12    *N     C14        1.4955  110.60  122.73  109.67   1.4976
IC C13    C12    *N     C15        1.4955  110.60 -119.76  108.04   1.5032
IC C13    N      C12    C2         1.4955  110.60   57.52  116.83   1.5412
IC C2     N      *C12   H12A       1.5412  116.83 -126.40  111.94   1.0787
IC H12A   N      *C12   H12B       1.0787  111.94 -116.29  108.17   1.0974
IC C14    N      C13    H13A       1.4976  110.99  179.50  109.35   1.0869
IC H13A   N      *C13   H13B       1.0869  109.35  118.93  111.32   1.0813
IC H13A   N      *C13   H13C       1.0869  109.35 -119.04  111.19   1.0811
IC C13    N      C14    H14A       1.4955  110.99 -179.22  109.65   1.0877
IC H14A   N      *C14   H14B       1.0877  109.65  118.74  110.91   1.0820
IC H14A   N      *C14   H14C       1.0877  109.65 -119.76  111.49   1.0812
IC C13    N      C15    H15A       1.4955  109.44  -64.69  111.04   1.0951
IC H15A   N      *C15   H15B       1.0951  111.04  123.93  113.87   1.0740
IC H15A   N      *C15   H15C       1.0951  111.04 -112.38  110.25   1.0938
IC N      C12    C2     C3         1.5223  116.83  127.52  108.22   1.4232
IC C3     C12    *C2    O21        1.5573  110.71  120.62  108.02   1.4410 !defines S chirality
IC C3     C12    *C2    HS         1.5573  110.71 -118.37  106.71   1.1170 !defines S chirality
IC C12    C2     O21    C21        1.5508  108.02  147.52  115.15   1.3177
IC C2     O21    C21    C22        1.4410  115.15  179.16  108.63   1.5289
IC C22    O21    *C21   O22        1.5289  108.63 -178.85  126.55   1.2187
IC O21    C21    C22    C23        1.3177  108.63 -177.70  112.21   1.5449
IC C23    C21    *C22   H2R        1.5449  112.21 -121.72  107.88   1.1092
IC H2R    C21    *C22   H2S        1.1092  107.88 -117.16  107.60   1.1093
IC C12    C2     C3     O31        1.5508  110.71  176.05  112.62   1.4438
IC O31    C2     *C3    HX         1.4436  112.70 -118.48  106.61   1.1129
IC HX     C2     *C3    HY         1.1129  106.61 -115.12  109.44   1.1145
IC C2     C3     O31    C31        1.5578  112.70   87.10  115.14   1.3313
IC C3     O31    C31    C32        1.4436  115.14 -172.45  108.40   1.5287
IC C32    O31    *C31   O32        1.5287  108.40 -178.98  125.63   1.2169
IC O31    C31    C32    C33        1.3313  108.40 -169.89  113.40   1.5448
IC C33    C31    *C32   H2X        1.5448  113.40 -121.09  107.19   1.1104
IC H2X    C31    *C32   H2Y        1.1104  107.19 -116.85  108.01   1.1089
IC C21    C22    C23    C24        1.5289  112.01  177.45  112.54   1.5336
IC C24    C22    *C23   H3R        1.5336  112.54 -120.79  109.48   1.1146
IC H3R    C22    *C23   H3S        1.1146  109.48 -117.62  109.70   1.1144
IC C22    C23    C24    C25        1.5450  112.54 -177.78  112.24   1.5346
IC C25    C23    *C24   H4R        1.5346  112.24 -121.51  109.37   1.1130
IC H4R    C23    *C24   H4S        1.1130  109.37 -117.64  109.09   1.1133
IC C23    C24    C25    C26        1.5336  112.24  178.33  112.83   1.5342
IC C26    C24    *C25   H5R        1.5342  112.83 -121.07  108.90   1.1136
IC H5R    C24    *C25   H5S        1.1136  108.90 -117.22  109.21   1.1132
IC C24    C25    C26    C27        1.5346  112.83 -177.92  112.39   1.5344
IC C27    C25    *C26   H6R        1.5344  112.39 -121.57  109.28   1.1129
IC H6R    C25    *C26   H6S        1.1129  109.28 -117.51  109.01   1.1133
IC C25    C26    C27    C28        1.5342  112.39  178.43  112.74   1.5342
IC C28    C26    *C27   H7R        1.5342  112.74 -121.06  108.92   1.1135
IC H7R    C26    *C27   H7S        1.1135  108.92 -117.29  109.22   1.1131
IC C26    C27    C28    C29        1.5344  112.74 -178.17  112.46   1.5345
IC C29    C27    *C28   H8R        1.5345  112.46 -121.56  109.25   1.1130
IC H8R    C27    *C28   H8S        1.1130  109.25 -117.46  109.01   1.1133
IC C27    C28    C29    C210       1.5342  112.46  178.92  112.68   1.5343
IC C210   C28    *C29   H9R        1.5343  112.68 -121.11  108.98   1.1135
IC H9R    C28    *C29   H9S        1.1135  108.98 -117.36  109.19   1.1131
IC C28    C29    C210   C211       1.5345  112.68 -178.62  112.55   1.5345
IC C211   C29    *C210  H10R       1.5345  112.55 -121.48  109.19   1.1130
IC H10R   C29    *C210  H10S       1.1130  109.19 -117.42  109.05   1.1132
IC C29    C210   C211   C212       1.5343  112.55  179.33  112.62   1.5345
IC C212   C210   *C211  H11R       1.5345  112.62 -121.19  109.03   1.1133
IC H11R   C210   *C211  H11S       1.1133  109.03 -117.37  109.14   1.1131
IC C210   C211   C212   C213       1.5345  112.62 -179.30  112.67   1.5338
IC C213   C211   *C212  H12R       1.5338  112.67 -121.40  109.15   1.1132
IC H12R   C211   *C212  H12S       1.1132  109.15 -117.41  109.09   1.1133
IC C211   C212   C213   C214       1.5345  112.67  179.80  113.26   1.5308
IC C214   C212   *C213  H13R       1.5308  113.26 -121.66  108.77   1.1142
IC H13R   C212   *C213  H13S       1.1142  108.77 -116.66  108.78   1.1140
IC C212   C213   C214   H14R       1.5338  113.26  -59.87  110.43   1.1113
IC H14R   C213   *C214  H14S       1.1113  110.43  119.85  110.46   1.1113
IC H14R   C213   *C214  H14T       1.1113  110.43 -120.04  110.62   1.1112
IC C31    C32    C33    C34        1.5287  113.40  179.64  111.32   1.5341
IC C34    C32    *C33   H3X        1.5341  111.32 -120.86  109.71   1.1137
IC H3X    C32    *C33   H3Y        1.1137  109.71 -118.09  109.81   1.1143
IC C32    C33    C34    C35        1.5448  111.32 -176.82  113.37   1.5345
IC C35    C33    *C34   H4X        1.5345  113.37 -121.80  109.05   1.1135
IC H4X    C33    *C34   H4Y        1.1135  109.05 -117.12  108.83   1.1136
IC C33    C34    C35    C36        1.5341  113.37  178.26  111.94   1.5348
IC C36    C34    *C35   H5X        1.5348  111.94 -120.83  109.02   1.1132
IC H5X    C34    *C35   H5Y        1.1132  109.02 -117.61  109.44   1.1129
IC C34    C35    C36    C37        1.5345  111.94 -176.79  113.19   1.5342
IC C37    C35    *C36   H6X        1.5342  113.19 -121.90  109.15   1.1132
IC H6X    C35    *C36   H6Y        1.1132  109.15 -117.14  108.76   1.1136
IC C35    C36    C37    C38        1.5348  113.19  177.72  112.13   1.5346
IC C38    C36    *C37   H7X        1.5346  112.13 -120.80  109.00   1.1133
IC H7X    C36    *C37   H7Y        1.1133  109.00 -117.59  109.40   1.1128
IC C36    C37    C38    C39        1.5342  112.13 -177.62  112.99   1.5342
IC C39    C37    *C38   H8X        1.5342  112.99 -121.75  109.20   1.1132
IC H8X    C37    *C38   H8Y        1.1132  109.20 -117.24  108.86   1.1136
IC C37    C38    C39    C310       1.5346  112.99  178.21  112.22   1.5344
IC C310   C38    *C39   H9X        1.5344  112.22 -120.97  109.07   1.1134
IC H9X    C38    *C39   H9Y        1.1134  109.07 -117.54  109.30   1.1130
IC C38    C39    C310   C311       1.5342  112.22 -178.81  112.83   1.5339
IC C311   C39    *C310  H10X       1.5339  112.83 -121.55  109.12   1.1132
IC H10X   C39    *C310  H10Y       1.1132  109.12 -117.29  108.97   1.1134
IC C39    C310   C311   C312       1.5344  112.83  179.12  112.41   1.5346
IC C312   C310   *C311  H11X       1.5346  112.41 -121.13  109.11   1.1132
IC H11X   C310   *C311  H11Y       1.1132  109.11 -117.49  109.19   1.1130
IC C310   C311   C312   C313       1.5339  112.41 -179.72  112.68   1.5336
IC C313   C311   *C312  H12X       1.5336  112.68 -121.39  109.14   1.1133
IC H12X   C311   *C312  H12Y       1.1133  109.14 -117.34  109.09   1.1133
IC C311   C312   C313   C314       1.5346  112.68  179.81  113.29   1.5308
IC C314   C312   *C313  H13X       1.5308  113.29 -121.66  108.73   1.1141
IC H13X   C312   *C313  H13Y       1.1141  108.73 -116.66  108.73   1.1141
IC C312   C313   C314   H14X       1.5336  113.29  -59.97  110.46   1.1113
IC H14X   C313   *C314  H14Y       1.1113  110.46  119.87  110.46   1.1113
IC H14X   C313   *C314  H14Z       1.1113  110.46 -120.06  110.59   1.1112

RESI DPTAP       1.00 ! 1,2-dipalmitoyl-3-trimethylammonium-propane
!
!  R1 - CH2
!       |          (angles and atom names from Sundaralingam)
!  R2 - CH
!       |
!       CH2 - PO4 - CH2 - CH2 - N(CH3)3
!
! Polar Head and glycerol backbone
GROUP                 !          H15B
ATOM N    NTL   -0.60 !            |
ATOM C13  CTL5  -0.35 !      H15A-C15-H15C
ATOM H13A HL     0.25 !            |
ATOM H13B HL     0.25 !    H13B    |    H14A
ATOM H13C HL     0.25 !      |     |     |
ATOM C14  CTL5  -0.35 !H13A-C13----N----C14-H14B     (+)
ATOM H14A HL     0.25 !      |     |     |
ATOM H14B HL     0.25 !    H13C    |    H14C
ATOM H14C HL     0.25 !            |
ATOM C15  CTL5  -0.35 !            |
ATOM H15A HL     0.25 !            |    alpha6
ATOM H15B HL     0.25 !            |
ATOM H15C HL     0.25 !            |
ATOM C12  CTL2  -0.10 !     H12A--C12---H12B
ATOM H12A HL     0.25 !            |
ATOM H12B HL     0.25 !            |
GROUP                 !            |
ATOM C2   CTL1   0.17 !       HS---C2- - - - - - -
ATOM HS   HAL1   0.09 !            | beta1        |
ATOM O21  OSL   -0.49 !       O22  O21          theta3
ATOM C21  CL     0.90 !        \\ /  beta2        |
ATOM O22  OBL   -0.63 !          C21
ATOM C22  CTL2  -0.22 !          |   beta3        |
ATOM H2R  HAL2   0.09 !   H2R---C22---H2S
ATOM H2S  HAL2   0.09 !          |                |
GROUP                 !              beta4
ATOM C3   CTL2   0.08 !          |                |
ATOM HX   HAL2   0.09 !                      HX---C3---HY
ATOM HY   HAL2   0.09 !          |                |   gamma1
ATOM O31  OSL   -0.49 !                      O32  O31
ATOM C31  CL     0.90 !          |            \\ /    gamma2
ATOM O32  OBL   -0.63 !                         C31
ATOM C32  CTL2  -0.22 !          |              |     gamma3
ATOM H2X  HAL2   0.09 !                  H2X---C32---H2Y
ATOM H2Y  HAL2   0.09 !          |              |
GROUP                 !                               gamma4
ATOM C23  CTL2  -0.18 !          |              |
ATOM H3R  HAL2   0.09 !   H3R ---C23---H3S
ATOM H3S  HAL2   0.09 !          |              |
GROUP                 !
ATOM C24  CTL2  -0.18 !          |
ATOM H4R  HAL2   0.09 !   H4R ---C24---H4S      |
ATOM H4S  HAL2   0.09 !          |
GROUP                 !
ATOM C25  CTL2  -0.18 !          |              |
ATOM H5R  HAL2   0.09 !   H5R ---C25---H5S
ATOM H5S  HAL2   0.09 !          |              |
GROUP                 !
ATOM C26  CTL2  -0.18 !          |
ATOM H6R  HAL2   0.09 !   H6R ---C26---H6S      |
ATOM H6S  HAL2   0.09 !          |
GROUP                 !
ATOM C27  CTL2  -0.18 !          |              |
ATOM H7R  HAL2   0.09 !   H7R ---C27---H7S
ATOM H7S  HAL2   0.09 !          |              |
GROUP                 !
ATOM C28  CTL2  -0.18 !          |
ATOM H8R  HAL2   0.09 !   H8R ---C28---H8S      |
ATOM H8S  HAL2   0.09 !          |
GROUP                 !
ATOM C29  CTL2  -0.18 !          |              |
ATOM H9R  HAL2   0.09 !   H9R ---C29---H9S
ATOM H9S  HAL2   0.09 !          |              |
GROUP                 !
ATOM C210 CTL2  -0.18 !          |
ATOM H10R HAL2   0.09 !   H10R---C210--H10S     |
ATOM H10S HAL2   0.09 !          |
GROUP                 !
ATOM C211 CTL2  -0.18 !          |              |
ATOM H11R HAL2   0.09 !   H11R---C211--H11S
ATOM H11S HAL2   0.09 !          |              |
GROUP                 !
ATOM C212 CTL2  -0.18 !          |
ATOM H12R HAL2   0.09 !   H12R---C212--H12S     |
ATOM H12S HAL2   0.09 !          |
GROUP                 !
ATOM C213 CTL2  -0.18 !          |              |
ATOM H13R HAL2   0.09 !   H13R---C213--H13S
ATOM H13S HAL2   0.09 !          |              |
GROUP                 !
ATOM C214 CTL2  -0.18 !          |              |
ATOM H14R HAL2   0.09 !   H14R---C214--H14S
ATOM H14S HAL2   0.09 !          |              |
GROUP                 !
ATOM C215 CTL2  -0.18 !          |              |
ATOM H15R HAL2   0.09 !   H15R---C215--H15S
ATOM H15S HAL2   0.09 !          |              |
GROUP                 !
ATOM C216 CTL3  -0.27 !          |
ATOM H16R HAL3   0.09 !   H16R---C216--H16S     |
ATOM H16S HAL3   0.09 !          |
ATOM H16T HAL3   0.09 !         H16T            |
GROUP                 !
ATOM C33  CTL2  -0.18 !                         |
ATOM H3X  HAL2   0.09 !                  H3X ---C33---H3Y
ATOM H3Y  HAL2   0.09 !                         |
GROUP                 !
ATOM C34  CTL2  -0.18 !                         |
ATOM H4X  HAL2   0.09 !                  H4X ---C34---H4Y
ATOM H4Y  HAL2   0.09 !                         |
GROUP                 !
ATOM C35  CTL2  -0.18 !                         |
ATOM H5X  HAL2   0.09 !                  H5X ---C35---H5Y
ATOM H5Y  HAL2   0.09 !                         |
GROUP                 !
ATOM C36  CTL2  -0.18 !                         |
ATOM H6X  HAL2   0.09 !                  H6X ---C36---H6Y
ATOM H6Y  HAL2   0.09 !                         |
GROUP                 !
ATOM C37  CTL2  -0.18 !                         |
ATOM H7X  HAL2   0.09 !                  H7X ---C37---H7Y
ATOM H7Y  HAL2   0.09 !                         |
GROUP                 !
ATOM C38  CTL2  -0.18 !                         |
ATOM H8X  HAL2   0.09 !                  H8X ---C38---H8Y
ATOM H8Y  HAL2   0.09 !                         |
GROUP                 !
ATOM C39  CTL2  -0.18 !                         |
ATOM H9X  HAL2   0.09 !                  H9X ---C39---H9Y
ATOM H9Y  HAL2   0.09 !                         |
GROUP                 !
ATOM C310 CTL2  -0.18 !                         |
ATOM H10X HAL2   0.09 !                  H10X---C310--H10Y
ATOM H10Y HAL2   0.09 !                         |
GROUP                 !
ATOM C311 CTL2  -0.18 !                         |
ATOM H11X HAL2   0.09 !                  H11X---C311--H11Y
ATOM H11Y HAL2   0.09 !                         |
GROUP                 !
ATOM C312 CTL2  -0.18 !                         |
ATOM H12X HAL2   0.09 !                  H12X---C312--H12Y
ATOM H12Y HAL2   0.09 !                         |
GROUP                 !
ATOM C313 CTL2  -0.18 !                         |
ATOM H13X HAL2   0.09 !                  H13X---C313--H13Y
ATOM H13Y HAL2   0.09 !                         |
GROUP                 !
ATOM C314 CTL2  -0.18 !                         |
ATOM H14X HAL2   0.09 !                  H14X---C314--H14Y
ATOM H14Y HAL2   0.09 !                         |
GROUP                 !
ATOM C315 CTL2  -0.18 !                         |
ATOM H15X HAL2   0.09 !                  H15X---C315--H15Y
ATOM H15Y HAL2   0.09 !                         |
GROUP                 !
ATOM C316 CTL3  -0.27 !                         |
ATOM H16X HAL3   0.09 !                  H16X---C316--H16Y
ATOM H16Y HAL3   0.09 !                         |
ATOM H16Z HAL3   0.09 !                         H16Z

! Polar Head
BOND  N    C13       N    C14       N    C15
BOND  C13  H13A      C13  H13B      C13  H13C
BOND  C14  H14A      C14  H14B      C14  H14C
BOND  C15  H15A      C15  H15B      C15  H15C
BOND  N    C12
BOND  C12  H12A      C12  H12B      C12  C2
BOND  C2   HS        C2    C3       C2   O21
BOND  C3   HX        C3    HY       C3   O31
! Chain #2
BOND  O21  C21
BOND  C21  C22
DOUBLE C21  O22
BOND  C22  H2R       C22  H2S       C22  C23
BOND  C23  H3R       C23  H3S       C23  C24
BOND  C24  H4R       C24  H4S       C24  C25
BOND  C25  H5R       C25  H5S       C25  C26
BOND  C26  H6R       C26  H6S       C26  C27
BOND  C27  H7R       C27  H7S       C27  C28
BOND  C28  H8R       C28  H8S       C28  C29
BOND  C29  H9R       C29  H9S       C29  C210
BOND  C210 H10R      C210 H10S      C210 C211
BOND  C211 H11R      C211 H11S      C211 C212
BOND  C212 H12R      C212 H12S      C212 C213
BOND  C213 H13R      C213 H13S      C213 C214
BOND  C214 H14R      C214 H14S      C214 C215
BOND  C215 H15R      C215 H15S      C215 C216
BOND  C216 H16R      C216 H16S      C216 H16T
! Chain #3
BOND  O31  C31
BOND  C31  C32
DOUBLE  C31  O32
BOND  C32  H2X       C32  H2Y       C32  C33
BOND  C33  H3X       C33  H3Y       C33  C34
BOND  C34  H4X       C34  H4Y       C34  C35
BOND  C35  H5X       C35  H5Y       C35  C36
BOND  C36  H6X       C36  H6Y       C36  C37
BOND  C37  H7X       C37  H7Y       C37  C38
BOND  C38  H8X       C38  H8Y       C38  C39
BOND  C39  H9X       C39  H9Y       C39  C310
BOND  C310 H10X      C310 H10Y      C310 C311
BOND  C311 H11X      C311 H11Y      C311 C312
BOND  C312 H12X      C312 H12Y      C312 C313
BOND  C313 H13X      C313 H13Y      C313 C314
BOND  C314 H14X      C314 H14Y      C314 C315
BOND  C315 H15X      C315 H15Y      C315 C316
BOND  C316 H16X      C316 H16Y      C316 H16Z

IMPR C21 O21 C22 O22   C31 O31 C32 O32

!IC table from IC generate, minimized geometry
IC C15    N      C12    C2         1.5031  108.03  -62.19  116.82   1.5409
IC C13    C12    *N     C14        1.4955  110.60  122.73  109.67   1.4976
IC C13    C12    *N     C15        1.4955  110.60 -119.76  108.04   1.5032
IC C13    N      C12    C2         1.4955  110.60   57.52  116.83   1.5412
IC C2     N      *C12   H12A       1.5412  116.83 -126.40  111.94   1.0787
IC H12A   N      *C12   H12B       1.0787  111.94 -116.29  108.17   1.0974
IC C14    N      C13    H13A       1.4976  110.99  179.50  109.35   1.0869
IC H13A   N      *C13   H13B       1.0869  109.35  118.93  111.32   1.0813
IC H13A   N      *C13   H13C       1.0869  109.35 -119.04  111.19   1.0811
IC C13    N      C14    H14A       1.4955  110.99 -179.22  109.65   1.0877
IC H14A   N      *C14   H14B       1.0877  109.65  118.74  110.91   1.0820
IC H14A   N      *C14   H14C       1.0877  109.65 -119.76  111.49   1.0812
IC C13    N      C15    H15A       1.4955  109.44  -64.69  111.04   1.0951
IC H15A   N      *C15   H15B       1.0951  111.04  123.93  113.87   1.0740
IC H15A   N      *C15   H15C       1.0951  111.04 -112.38  110.25   1.0938
IC N      C12    C2     C3         1.5223  116.83  127.52  108.22   1.4232
IC C3     C12    *C2    O21        1.5573  110.71  120.62  108.02   1.4410 !defines S chirality
IC C3     C12    *C2    HS         1.5573  110.71 -118.37  106.71   1.1170 !defines S chirality
IC C12    C2     O21    C21        1.5508  108.02  147.52  115.15   1.3177
IC C2     O21    C21    C22        1.4410  115.15  179.16  108.63   1.5289
IC C22    O21    *C21   O22        1.5289  108.63 -178.85  126.55   1.2187
IC O21    C21    C22    C23        1.3177  108.63 -177.70  112.21   1.5449
IC C23    C21    *C22   H2R        1.5449  112.21 -121.72  107.88   1.1092
IC H2R    C21    *C22   H2S        1.1092  107.88 -117.16  107.60   1.1093
IC C12    C2     C3     O31        1.5508  110.71  176.05  112.62   1.4438
IC O31    C2     *C3    HX         1.4433  112.55 -118.38  106.64   1.1128
IC HX     C2     *C3    HY         1.1128  106.64 -115.20  109.46   1.1144
IC C2     C3     O31    C31        1.5573  112.55   88.07  115.30   1.3310
IC C3     O31    C31    C32        1.4433  115.30 -172.19  108.29   1.5287
IC C32    O31    *C31   O32        1.5287  108.29 -179.12  125.69   1.2167
IC O31    C31    C32    C33        1.3310  108.29 -167.41  113.60   1.5449
IC C33    C31    *C32   H2X        1.5449  113.60 -121.15  107.11   1.1105
IC H2X    C31    *C32   H2Y        1.1105  107.11 -116.79  108.04   1.1091
IC C21    C22    C23    C24        1.5292  111.91  176.40  112.78   1.5339
IC C24    C22    *C23   H3R        1.5339  112.78 -120.84  109.53   1.1148
IC H3R    C22    *C23   H3S        1.1148  109.53 -117.51  109.55   1.1144
IC C22    C23    C24    C25        1.5450  112.78 -179.42  112.02   1.5348
IC C25    C23    *C24   H4R        1.5348  112.02 -121.40  109.42   1.1129
IC H4R    C23    *C24   H4S        1.1129  109.42 -117.70  109.09   1.1132
IC C23    C24    C25    C26        1.5339  112.02  177.20  113.15   1.5345
IC C26    C24    *C25   H5R        1.5345  113.15 -121.11  108.85   1.1137
IC H5R    C24    *C25   H5S        1.1137  108.85 -117.08  109.10   1.1133
IC C24    C25    C26    C27        1.5348  113.15 -179.00  112.16   1.5349
IC C27    C25    *C26   H6R        1.5349  112.16 -121.50  109.37   1.1128
IC H6R    C25    *C26   H6S        1.1128  109.37 -117.60  108.99   1.1133
IC C25    C26    C27    C28        1.5345  112.16  177.46  113.03   1.5345
IC C28    C26    *C27   H7R        1.5345  113.03 -121.07  108.86   1.1136
IC H7R    C26    *C27   H7S        1.1136  108.86 -117.16  109.14   1.1132
IC C26    C27    C28    C29        1.5349  113.03 -178.73  112.29   1.5348
IC C29    C27    *C28   H8R        1.5348  112.29 -121.53  109.34   1.1129
IC H8R    C27    *C28   H8S        1.1129  109.34 -117.54  108.99   1.1133
IC C27    C28    C29    C210       1.5345  112.29  177.77  112.89   1.5345
IC C210   C28    *C29   H9R        1.5345  112.89 -121.06  108.89   1.1135
IC H9R    C28    *C29   H9S        1.1135  108.89 -117.23  109.16   1.1131
IC C28    C29    C210   C211       1.5348  112.89 -178.85  112.40   1.5348
IC C211   C29    *C210  H10R       1.5348  112.40 -121.51  109.29   1.1130
IC H10R   C29    *C210  H10S       1.1130  109.29 -117.49  109.00   1.1133
IC C29    C210   C211   C212       1.5345  112.40  178.16  112.78   1.5345
IC C212   C210   *C211  H11R       1.5345  112.78 -121.11  108.96   1.1135
IC H11R   C210   *C211  H11S       1.1135  108.96 -117.30  109.16   1.1131
IC C210   C211   C212   C213       1.5348  112.78 -179.23  112.49   1.5347
IC C213   C211   *C212  H12R       1.5347  112.49 -121.45  109.24   1.1130
IC H12R   C211   *C212  H12S       1.1130  109.24 -117.45  109.03   1.1133
IC C211   C212   C213   C214       1.5345  112.49  178.82  112.71   1.5347
IC C214   C212   *C213  H13R       1.5347  112.71 -121.19  109.01   1.1133
IC H13R   C212   *C213  H13S       1.1133  109.01 -117.33  109.14   1.1131
IC C212   C213   C214   C215       1.5347  112.71 -179.59  112.61   1.5341
IC C215   C213   *C214  H14R       1.5341  112.61 -121.38  109.18   1.1131
IC H14R   C213   *C214  H14S       1.1131  109.18 -117.39  109.09   1.1133
IC C213   C214   C215   C216       1.5347  112.61  179.60  113.33   1.5309
IC C216   C214   *C215  H15R       1.5309  113.33 -121.65  108.72   1.1142
IC H15R   C214   *C215  H15S       1.1142  108.72 -116.62  108.76   1.1141
IC C214   C215   C216   H16R       1.5341  113.33  -59.94  110.45   1.1113
IC H16R   C215   *C216  H16S       1.1113  110.45  119.88  110.47   1.1113
IC H16R   C215   *C216  H16T       1.1113  110.45 -120.04  110.63   1.1112
IC C31    C32    C33    C34        1.5287  113.60  179.68  111.12   1.5341
IC C34    C32    *C33   H3X        1.5341  111.12 -120.80  109.72   1.1137
IC H3X    C32    *C33   H3Y        1.1137  109.72 -118.17  109.87   1.1142
IC C32    C33    C34    C35        1.5449  111.12 -176.44  113.54   1.5344
IC C35    C33    *C34   H4X        1.5344  113.54 -121.87  109.02   1.1135
IC H4X    C33    *C34   H4Y        1.1135  109.02 -117.04  108.81   1.1137
IC C33    C34    C35    C36        1.5341  113.54  178.53  111.77   1.5349
IC C36    C34    *C35   H5X        1.5349  111.77 -120.78  109.03   1.1132
IC H5X    C34    *C35   H5Y        1.1132  109.03 -117.69  109.50   1.1128
IC C34    C35    C36    C37        1.5344  111.77 -176.24  113.37   1.5344
IC C37    C35    *C36   H6X        1.5344  113.37 -122.00  109.13   1.1132
IC H6X    C35    *C36   H6Y        1.1132  109.13 -117.05  108.69   1.1137
IC C35    C36    C37    C38        1.5349  113.37  177.81  111.98   1.5349
IC C38    C36    *C37   H7X        1.5349  111.98 -120.73  108.96   1.1133
IC H7X    C36    *C37   H7Y        1.1133  108.96 -117.64  109.48   1.1127
IC C36    C37    C38    C39        1.5344  111.98 -176.74  113.17   1.5344
IC C39    C37    *C38   H8X        1.5344  113.17 -121.93  109.18   1.1131
IC H8X    C37    *C38   H8Y        1.1131  109.18 -117.13  108.74   1.1137
IC C37    C38    C39    C310       1.5349  113.17  177.75  112.16   1.5348
IC C310   C38    *C39   H9X        1.5348  112.16 -120.81  108.99   1.1133
IC H9X    C38    *C39   H9Y        1.1133  108.99 -117.58  109.40   1.1128
IC C38    C39    C310   C311       1.5344  112.16 -177.62  113.02   1.5345
IC C311   C39    *C310  H10X       1.5345  113.02 -121.78  109.17   1.1131
IC H10X   C39    *C310  H10Y       1.1131  109.17 -117.21  108.84   1.1136
IC C39    C310   C311   C312       1.5348  113.02  178.36  112.30   1.5348
IC C312   C310   *C311  H11X       1.5348  112.30 -120.94  109.01   1.1133
IC H11X   C310   *C311  H11Y       1.1133  109.01 -117.52  109.31   1.1129
IC C310   C311   C312   C313       1.5345  112.30 -178.23  112.89   1.5345
IC C313   C311   *C312  H12X       1.5345  112.89 -121.63  109.15   1.1131
IC H12X   C311   *C312  H12Y       1.1131  109.15 -117.28  108.93   1.1135
IC C311   C312   C313   C314       1.5348  112.89  178.95  112.43   1.5350
IC C314   C312   *C313  H13X       1.5350  112.43 -121.07  109.04   1.1133
IC H13X   C312   *C313  H13Y       1.1133  109.04 -117.48  109.23   1.1130
IC C312   C313   C314   C315       1.5345  112.43 -178.86  112.82   1.5338
IC C315   C313   *C314  H14X       1.5338  112.82 -121.48  109.14   1.1132
IC H14X   C313   *C314  H14Y       1.1132  109.14 -117.32  109.05   1.1133
IC C313   C314   C315   C316       1.5350  112.82  179.62  113.25   1.5310
IC C316   C314   *C315  H15X       1.5310  113.25 -121.59  108.75   1.1141
IC H15X   C314   *C315  H15Y       1.1141  108.75 -116.70  108.80   1.1140
IC C314   C315   C316   H16X       1.5338  113.25  -59.74  110.45   1.1114
IC H16X   C315   *C316  H16Y       1.1114  110.45  119.85  110.46   1.1113
IC H16X   C315   *C316  H16Z       1.1114  110.45 -120.06  110.62   1.1112

RESI DSTAP       1.00 ! 1,2-distearoyl-3-trimethylammonium-propane
!
!  R1 - CH2
!       |          (angles and atom names from Sundaralingam)
!  R2 - CH
!       |
!       CH2 - PO4 - CH2 - CH2 - N(CH3)3
!
! Polar Head and glycerol backbone
GROUP                 !          H15B
ATOM N    NTL   -0.60 !            |
ATOM C13  CTL5  -0.35 !      H15A-C15-H15C
ATOM H13A HL     0.25 !            |
ATOM H13B HL     0.25 !    H13B    |    H14A
ATOM H13C HL     0.25 !      |     |     |
ATOM C14  CTL5  -0.35 !H13A-C13----N----C14-H14B     (+)
ATOM H14A HL     0.25 !      |     |     |
ATOM H14B HL     0.25 !    H13C    |    H14C
ATOM H14C HL     0.25 !            |
ATOM C15  CTL5  -0.35 !            |
ATOM H15A HL     0.25 !            |    alpha6
ATOM H15B HL     0.25 !            |
ATOM H15C HL     0.25 !            |
ATOM C12  CTL2  -0.10 !     H12A--C12---H12B
ATOM H12A HL     0.25 !            |
ATOM H12B HL     0.25 !            |
GROUP                 !            |
ATOM C2   CTL1   0.17 !       HS---C2- - - - - - -
ATOM HS   HAL1   0.09 !            | beta1        |
ATOM O21  OSL   -0.49 !       O22  O21          theta3
ATOM C21  CL     0.90 !        \\ /  beta2        |
ATOM O22  OBL   -0.63 !          C21
ATOM C22  CTL2  -0.22 !          |   beta3        |
ATOM H2R  HAL2   0.09 !   H2R---C22---H2S
ATOM H2S  HAL2   0.09 !          |                |
GROUP                 !              beta4
ATOM C3   CTL2   0.08 !          |                |
ATOM HX   HAL2   0.09 !                      HX---C3---HY
ATOM HY   HAL2   0.09 !          |                |   gamma1
ATOM O31  OSL   -0.49 !                      O32  O31
ATOM C31  CL     0.90 !          |            \\ /    gamma2
ATOM O32  OBL   -0.63 !                         C31
ATOM C32  CTL2  -0.22 !          |              |     gamma3
ATOM H2X  HAL2   0.09 !                  H2X---C32---H2Y
ATOM H2Y  HAL2   0.09 !          |              |
GROUP                 !                               gamma4
ATOM C23  CTL2  -0.18 !          |              |
ATOM H3R  HAL2   0.09 !   H3R ---C23---H3S
ATOM H3S  HAL2   0.09 !          |              |
GROUP                 !
ATOM C24  CTL2  -0.18 !          |
ATOM H4R  HAL2   0.09 !   H4R ---C24---H4S      |
ATOM H4S  HAL2   0.09 !          |
GROUP                 !
ATOM C25  CTL2  -0.18 !          |              |
ATOM H5R  HAL2   0.09 !   H5R ---C25---H5S
ATOM H5S  HAL2   0.09 !          |              |
GROUP                 !
ATOM C26  CTL2  -0.18 !          |
ATOM H6R  HAL2   0.09 !   H6R ---C26---H6S      |
ATOM H6S  HAL2   0.09 !          |
GROUP                 !
ATOM C27  CTL2  -0.18 !          |              |
ATOM H7R  HAL2   0.09 !   H7R ---C27---H7S
ATOM H7S  HAL2   0.09 !          |              |
GROUP                 !
ATOM C28  CTL2  -0.18 !          |
ATOM H8R  HAL2   0.09 !   H8R ---C28---H8S      |
ATOM H8S  HAL2   0.09 !          |
GROUP                 !
ATOM C29  CTL2  -0.18 !          |              |
ATOM H9R  HAL2   0.09 !   H9R ---C29---H9S
ATOM H9S  HAL2   0.09 !          |              |
GROUP                 !
ATOM C210 CTL2  -0.18 !          |
ATOM H10R HAL2   0.09 !   H10R---C210--H10S     |
ATOM H10S HAL2   0.09 !          |
GROUP                 !
ATOM C211 CTL2  -0.18 !          |              |
ATOM H11R HAL2   0.09 !   H11R---C211--H11S
ATOM H11S HAL2   0.09 !          |              |
GROUP                 !
ATOM C212 CTL2  -0.18 !          |
ATOM H12R HAL2   0.09 !   H12R---C212--H12S     |
ATOM H12S HAL2   0.09 !          |
GROUP                 !
ATOM C213 CTL2  -0.18 !          |              |
ATOM H13R HAL2   0.09 !   H13R---C213--H13S
ATOM H13S HAL2   0.09 !          |              |
GROUP                 !
ATOM C214 CTL2  -0.18 !          |              |
ATOM H14R HAL2   0.09 !   H14R---C214--H14S
ATOM H14S HAL2   0.09 !          |              |
GROUP                 !
ATOM C215 CTL2  -0.18 !          |              |
ATOM H15R HAL2   0.09 !   H15R---C215--H15S
ATOM H15S HAL2   0.09 !          |              |
GROUP                 !
ATOM C216 CTL2  -0.18 !          |              |
ATOM H16R HAL2   0.09 !   H16R---C216--H16S
ATOM H16S HAL2   0.09 !          |              |
GROUP                 !
ATOM C217 CTL2  -0.18 !          |              |
ATOM H17R HAL2   0.09 !   H17R---C217--H17S
ATOM H17S HAL2   0.09 !          |              |
GROUP                 !
ATOM C218 CTL3  -0.27 !          |
ATOM H18R HAL3   0.09 !   H18R---C218--H18S     |
ATOM H18S HAL3   0.09 !          |
ATOM H18T HAL3   0.09 !         H18T            |
GROUP                 !
ATOM C33  CTL2  -0.18 !                         |
ATOM H3X  HAL2   0.09 !                  H3X ---C33---H3Y
ATOM H3Y  HAL2   0.09 !                         |
GROUP                 !
ATOM C34  CTL2  -0.18 !                         |
ATOM H4X  HAL2   0.09 !                  H4X ---C34---H4Y
ATOM H4Y  HAL2   0.09 !                         |
GROUP                 !
ATOM C35  CTL2  -0.18 !                         |
ATOM H5X  HAL2   0.09 !                  H5X ---C35---H5Y
ATOM H5Y  HAL2   0.09 !                         |
GROUP                 !
ATOM C36  CTL2  -0.18 !                         |
ATOM H6X  HAL2   0.09 !                  H6X ---C36---H6Y
ATOM H6Y  HAL2   0.09 !                         |
GROUP                 !
ATOM C37  CTL2  -0.18 !                         |
ATOM H7X  HAL2   0.09 !                  H7X ---C37---H7Y
ATOM H7Y  HAL2   0.09 !                         |
GROUP                 !
ATOM C38  CTL2  -0.18 !                         |
ATOM H8X  HAL2   0.09 !                  H8X ---C38---H8Y
ATOM H8Y  HAL2   0.09 !                         |
GROUP                 !
ATOM C39  CTL2  -0.18 !                         |
ATOM H9X  HAL2   0.09 !                  H9X ---C39---H9Y
ATOM H9Y  HAL2   0.09 !                         |
GROUP                 !
ATOM C310 CTL2  -0.18 !                         |
ATOM H10X HAL2   0.09 !                  H10X---C310--H10Y
ATOM H10Y HAL2   0.09 !                         |
GROUP                 !
ATOM C311 CTL2  -0.18 !                         |
ATOM H11X HAL2   0.09 !                  H11X---C311--H11Y
ATOM H11Y HAL2   0.09 !                         |
GROUP                 !
ATOM C312 CTL2  -0.18 !                         |
ATOM H12X HAL2   0.09 !                  H12X---C312--H12Y
ATOM H12Y HAL2   0.09 !                         |
GROUP                 !
ATOM C313 CTL2  -0.18 !                         |
ATOM H13X HAL2   0.09 !                  H13X---C313--H13Y
ATOM H13Y HAL2   0.09 !                         |
GROUP                 !
ATOM C314 CTL2  -0.18 !                         |
ATOM H14X HAL2   0.09 !                  H14X---C314--H14Y
ATOM H14Y HAL2   0.09 !                         |
GROUP                 !
ATOM C315 CTL2  -0.18 !                         |
ATOM H15X HAL2   0.09 !                  H15X---C315--H15Y
ATOM H15Y HAL2   0.09 !                         |
GROUP                 !
ATOM C316 CTL2  -0.18 !                         |
ATOM H16X HAL2   0.09 !                  H16X---C316--H16Y
ATOM H16Y HAL2   0.09 !                         |
GROUP                 !
ATOM C317 CTL2  -0.18 !                         |
ATOM H17X HAL2   0.09 !                  H17X---C317--H17Y
ATOM H17Y HAL2   0.09 !                         |
GROUP                 !
ATOM C318 CTL3  -0.27 !                         |
ATOM H18X HAL3   0.09 !                  H18X---C318--H18Y
ATOM H18Y HAL3   0.09 !                         |
ATOM H18Z HAL3   0.09 !                         H18Z

! Polar Head
BOND  N    C13       N    C14       N    C15
BOND  C13  H13A      C13  H13B      C13  H13C
BOND  C14  H14A      C14  H14B      C14  H14C
BOND  C15  H15A      C15  H15B      C15  H15C
BOND  N    C12
BOND  C12  H12A      C12  H12B      C12  C2
BOND  C2   HS        C2    C3       C2   O21
BOND  C3   HX        C3    HY       C3   O31
! Chain #2
BOND  O21  C21
BOND  C21  C22
DOUBLE C21  O22
BOND  C22  H2R       C22  H2S       C22  C23
BOND  C23  H3R       C23  H3S       C23  C24
BOND  C24  H4R       C24  H4S       C24  C25
BOND  C25  H5R       C25  H5S       C25  C26
BOND  C26  H6R       C26  H6S       C26  C27
BOND  C27  H7R       C27  H7S       C27  C28
BOND  C28  H8R       C28  H8S       C28  C29
BOND  C29  H9R       C29  H9S       C29  C210
BOND  C210 H10R      C210 H10S      C210 C211
BOND  C211 H11R      C211 H11S      C211 C212
BOND  C212 H12R      C212 H12S      C212 C213
BOND  C213 H13R      C213 H13S      C213 C214
BOND  C214 H14R      C214 H14S      C214 C215
BOND  C215 H15R      C215 H15S      C215 C216
BOND  C216 H16R      C216 H16S      C216 C217
BOND  C217 H17R      C217 H17S      C217 C218
BOND  C218 H18R      C218 H18S      C218 H18T
! Chain #3
BOND  O31  C31
BOND  C31  C32
DOUBLE  C31  O32
BOND  C32  H2X       C32  H2Y       C32  C33
BOND  C33  H3X       C33  H3Y       C33  C34
BOND  C34  H4X       C34  H4Y       C34  C35
BOND  C35  H5X       C35  H5Y       C35  C36
BOND  C36  H6X       C36  H6Y       C36  C37
BOND  C37  H7X       C37  H7Y       C37  C38
BOND  C38  H8X       C38  H8Y       C38  C39
BOND  C39  H9X       C39  H9Y       C39  C310
BOND  C310 H10X      C310 H10Y      C310 C311
BOND  C311 H11X      C311 H11Y      C311 C312
BOND  C312 H12X      C312 H12Y      C312 C313
BOND  C313 H13X      C313 H13Y      C313 C314
BOND  C314 H14X      C314 H14Y      C314 C315
BOND  C315 H15X      C315 H15Y      C315 C316
BOND  C316 H16X      C316 H16Y      C316 C317
BOND  C317 H17X      C317 H17Y      C317 C318
BOND  C318 H18X      C318 H18Y      C318 H18Z

IMPR C21 O21 C22 O22   C31 O31 C32 O32

!IC table from IC generate, minimized geometry
IC C15    N      C12    C2         1.5031  108.03  -62.19  116.82   1.5409
IC C13    C12    *N     C14        1.4955  110.60  122.73  109.67   1.4976
IC C13    C12    *N     C15        1.4955  110.60 -119.76  108.04   1.5032
IC C13    N      C12    C2         1.4955  110.60   57.52  116.83   1.5412
IC C2     N      *C12   H12A       1.5412  116.83 -126.40  111.94   1.0787
IC H12A   N      *C12   H12B       1.0787  111.94 -116.29  108.17   1.0974
IC C14    N      C13    H13A       1.4976  110.99  179.50  109.35   1.0869
IC H13A   N      *C13   H13B       1.0869  109.35  118.93  111.32   1.0813
IC H13A   N      *C13   H13C       1.0869  109.35 -119.04  111.19   1.0811
IC C13    N      C14    H14A       1.4955  110.99 -179.22  109.65   1.0877
IC H14A   N      *C14   H14B       1.0877  109.65  118.74  110.91   1.0820
IC H14A   N      *C14   H14C       1.0877  109.65 -119.76  111.49   1.0812
IC C13    N      C15    H15A       1.4955  109.44  -64.69  111.04   1.0951
IC H15A   N      *C15   H15B       1.0951  111.04  123.93  113.87   1.0740
IC H15A   N      *C15   H15C       1.0951  111.04 -112.38  110.25   1.0938
IC N      C12    C2     C3         1.5223  116.83  127.52  108.22   1.4232
IC C3     C12    *C2    O21        1.5573  110.71  120.62  108.02   1.4410 !defines S chirality
IC C3     C12    *C2    HS         1.5573  110.71 -118.37  106.71   1.1170 !defines S chirality
IC C12    C2     O21    C21        1.5508  108.02  147.52  115.15   1.3177
IC C2     O21    C21    C22        1.4410  115.15  179.16  108.63   1.5289
IC C22    O21    *C21   O22        1.5289  108.63 -178.85  126.55   1.2187
IC O21    C21    C22    C23        1.3177  108.63 -177.70  112.21   1.5449
IC C23    C21    *C22   H2R        1.5449  112.21 -121.72  107.88   1.1092
IC H2R    C21    *C22   H2S        1.1092  107.88 -117.16  107.60   1.1093
IC C12    C2     C3     O31        1.5508  110.71  176.05  112.62   1.4438
IC O31    C2     *C3    HX         1.4433  112.55 -118.38  106.64   1.1128
IC HX     C2     *C3    HY         1.1128  106.64 -115.20  109.46   1.1144
IC C2     C3     O31    C31        1.5573  112.55   88.07  115.30   1.3310
IC C3     O31    C31    C32        1.4433  115.30 -172.19  108.29   1.5287
IC C32    O31    *C31   O32        1.5287  108.29 -179.12  125.69   1.2167
IC O31    C31    C32    C33        1.3310  108.29 -167.41  113.60   1.5449
IC C33    C31    *C32   H2X        1.5449  113.60 -121.15  107.11   1.1105
IC H2X    C31    *C32   H2Y        1.1105  107.11 -116.79  108.04   1.1091
IC C21    C22    C23    C24        1.5292  111.91  176.40  112.78   1.5339
IC C24    C22    *C23   H3R        1.5339  112.78 -120.84  109.53   1.1148
IC H3R    C22    *C23   H3S        1.1148  109.53 -117.51  109.55   1.1144
IC C22    C23    C24    C25        1.5450  112.78 -179.42  112.02   1.5348
IC C25    C23    *C24   H4R        1.5348  112.02 -121.40  109.42   1.1129
IC H4R    C23    *C24   H4S        1.1129  109.42 -117.70  109.09   1.1132
IC C23    C24    C25    C26        1.5339  112.02  177.20  113.15   1.5345
IC C26    C24    *C25   H5R        1.5345  113.15 -121.11  108.85   1.1137
IC H5R    C24    *C25   H5S        1.1137  108.85 -117.08  109.10   1.1133
IC C24    C25    C26    C27        1.5348  113.15 -179.00  112.16   1.5349
IC C27    C25    *C26   H6R        1.5349  112.16 -121.50  109.37   1.1128
IC H6R    C25    *C26   H6S        1.1128  109.37 -117.60  108.99   1.1133
IC C25    C26    C27    C28        1.5345  112.16  177.46  113.03   1.5345
IC C28    C26    *C27   H7R        1.5345  113.03 -121.07  108.86   1.1136
IC H7R    C26    *C27   H7S        1.1136  108.86 -117.16  109.14   1.1132
IC C26    C27    C28    C29        1.5349  113.03 -178.73  112.29   1.5348
IC C29    C27    *C28   H8R        1.5348  112.29 -121.53  109.34   1.1129
IC H8R    C27    *C28   H8S        1.1129  109.34 -117.54  108.99   1.1133
IC C27    C28    C29    C210       1.5345  112.29  177.77  112.89   1.5345
IC C210   C28    *C29   H9R        1.5345  112.89 -121.06  108.89   1.1135
IC H9R    C28    *C29   H9S        1.1135  108.89 -117.23  109.16   1.1131
IC C28    C29    C210   C211       1.5348  112.89 -178.85  112.40   1.5348
IC C211   C29    *C210  H10R       1.5348  112.40 -121.51  109.29   1.1130
IC H10R   C29    *C210  H10S       1.1130  109.29 -117.49  109.00   1.1133
IC C29    C210   C211   C212       1.5345  112.40  178.16  112.78   1.5345
IC C212   C210   *C211  H11R       1.5345  112.78 -121.11  108.96   1.1135
IC H11R   C210   *C211  H11S       1.1135  108.96 -117.30  109.16   1.1131
IC C210   C211   C212   C213       1.5348  112.78 -179.23  112.49   1.5347
IC C213   C211   *C212  H12R       1.5347  112.49 -121.45  109.24   1.1130
IC H12R   C211   *C212  H12S       1.1130  109.24 -117.45  109.03   1.1133
IC C211   C212   C213   C214       1.5345  112.49  178.82  112.71   1.5347
IC C214   C212   *C213  H13R       1.5347  112.71 -121.19  109.01   1.1133
IC H13R   C212   *C213  H13S       1.1133  109.01 -117.33  109.14   1.1131
IC C212   C213   C214   C215       1.5347  112.71 -179.59  112.61   1.5341
IC C215   C213   *C214  H14R       1.5341  112.61 -121.38  109.18   1.1131
IC H14R   C213   *C214  H14S       1.1131  109.18 -117.39  109.09   1.1133
IC C213   C214   C215   C216       1.5347  112.61  179.60  113.33   1.5309
IC C216   C214   *C215  H15R       1.5309  113.33 -121.65  108.72   1.1142
IC H15R   C214   *C215  H15S       1.1142  108.72 -116.62  108.76   1.1141
IC C214   C215   C216   C217       1.5347  112.61  179.60  113.33   1.5309
IC C217   C215   *C216  H16R       1.5309  113.33 -121.65  108.72   1.1142
IC H16R   C215   *C216  H16S       1.1142  108.72 -116.62  108.76   1.1141
IC C215   C216   C217   C218       1.5347  112.61  179.60  113.33   1.5309
IC C218   C216   *C217  H17R       1.5309  113.33 -121.65  108.72   1.1142
IC H17R   C216   *C217  H17S       1.1142  108.72 -116.62  108.76   1.1141
IC C216   C217   C218   H18R       1.5341  113.33  -59.94  110.45   1.1113
IC H18R   C217   *C218  H18S       1.1113  110.45  119.88  110.47   1.1113
IC H18R   C217   *C218  H18T       1.1113  110.45 -120.04  110.63   1.1112
IC C31    C32    C33    C34        1.5287  113.60  179.68  111.12   1.5341
IC C34    C32    *C33   H3X        1.5341  111.12 -120.80  109.72   1.1137
IC H3X    C32    *C33   H3Y        1.1137  109.72 -118.17  109.87   1.1142
IC C32    C33    C34    C35        1.5449  111.12 -176.44  113.54   1.5344
IC C35    C33    *C34   H4X        1.5344  113.54 -121.87  109.02   1.1135
IC H4X    C33    *C34   H4Y        1.1135  109.02 -117.04  108.81   1.1137
IC C33    C34    C35    C36        1.5341  113.54  178.53  111.77   1.5349
IC C36    C34    *C35   H5X        1.5349  111.77 -120.78  109.03   1.1132
IC H5X    C34    *C35   H5Y        1.1132  109.03 -117.69  109.50   1.1128
IC C34    C35    C36    C37        1.5344  111.77 -176.24  113.37   1.5344
IC C37    C35    *C36   H6X        1.5344  113.37 -122.00  109.13   1.1132
IC H6X    C35    *C36   H6Y        1.1132  109.13 -117.05  108.69   1.1137
IC C35    C36    C37    C38        1.5349  113.37  177.81  111.98   1.5349
IC C38    C36    *C37   H7X        1.5349  111.98 -120.73  108.96   1.1133
IC H7X    C36    *C37   H7Y        1.1133  108.96 -117.64  109.48   1.1127
IC C36    C37    C38    C39        1.5344  111.98 -176.74  113.17   1.5344
IC C39    C37    *C38   H8X        1.5344  113.17 -121.93  109.18   1.1131
IC H8X    C37    *C38   H8Y        1.1131  109.18 -117.13  108.74   1.1137
IC C37    C38    C39    C310       1.5349  113.17  177.75  112.16   1.5348
IC C310   C38    *C39   H9X        1.5348  112.16 -120.81  108.99   1.1133
IC H9X    C38    *C39   H9Y        1.1133  108.99 -117.58  109.40   1.1128
IC C38    C39    C310   C311       1.5344  112.16 -177.62  113.02   1.5345
IC C311   C39    *C310  H10X       1.5345  113.02 -121.78  109.17   1.1131
IC H10X   C39    *C310  H10Y       1.1131  109.17 -117.21  108.84   1.1136
IC C39    C310   C311   C312       1.5348  113.02  178.36  112.30   1.5348
IC C312   C310   *C311  H11X       1.5348  112.30 -120.94  109.01   1.1133
IC H11X   C310   *C311  H11Y       1.1133  109.01 -117.52  109.31   1.1129
IC C310   C311   C312   C313       1.5345  112.30 -178.23  112.89   1.5345
IC C313   C311   *C312  H12X       1.5345  112.89 -121.63  109.15   1.1131
IC H12X   C311   *C312  H12Y       1.1131  109.15 -117.28  108.93   1.1135
IC C311   C312   C313   C314       1.5348  112.89  178.95  112.43   1.5350
IC C314   C312   *C313  H13X       1.5350  112.43 -121.07  109.04   1.1133
IC H13X   C312   *C313  H13Y       1.1133  109.04 -117.48  109.23   1.1130
IC C312   C313   C314   C315       1.5345  112.43 -178.86  112.82   1.5338
IC C315   C313   *C314  H14X       1.5338  112.82 -121.48  109.14   1.1132
IC H14X   C313   *C314  H14Y       1.1132  109.14 -117.32  109.05   1.1133
IC C313   C314   C315   C316       1.5350  112.82  179.62  113.25   1.5310
IC C316   C314   *C315  H15X       1.5310  113.25 -121.59  108.75   1.1141
IC H15X   C314   *C315  H15Y       1.1141  108.75 -116.70  108.80   1.1140
IC C314   C315   C316   C317       1.5350  112.82  179.62  113.25   1.5310
IC C317   C315   *C316  H16X       1.5310  113.25 -121.59  108.75   1.1141
IC H16X   C315   *C316  H16Y       1.1141  108.75 -116.70  108.80   1.1140
IC C315   C316   C317   C318       1.5350  112.82  179.62  113.25   1.5310
IC C318   C316   *C317  H17X       1.5310  113.25 -121.59  108.75   1.1141
IC H17X   C316   *C317  H17Y       1.1141  108.75 -116.70  108.80   1.1140
IC C316   C317   C318   H18X       1.5338  113.25  -59.74  110.45   1.1114
IC H18X   C317   *C318  H18Y       1.1114  110.45  119.85  110.46   1.1113
IC H18X   C317   *C318  H18Z       1.1114  110.45 -120.06  110.62   1.1112

RESI DLTAP       1.00 ! 1,2-linoleoyl-3-trimethylammonium-propane
!
!  R1 - CH2
!       |          (angles and atom names from Sundaralingam)
!  R2 - CH
!       |
!       CH2 - PO4 - CH2 - CH2 - N(CH3)3
!
! Polar Head and glycerol backbone
GROUP                 !          H15B
ATOM N    NTL   -0.60 !            |
ATOM C13  CTL5  -0.35 !      H15A-C15-H15C
ATOM H13A HL     0.25 !            |
ATOM H13B HL     0.25 !    H13B    |    H14A
ATOM H13C HL     0.25 !      |     |     |
ATOM C14  CTL5  -0.35 !H13A-C13----N----C14-H14B     (+)
ATOM H14A HL     0.25 !      |     |     |
ATOM H14B HL     0.25 !    H13C    |    H14C
ATOM H14C HL     0.25 !            |
ATOM C15  CTL5  -0.35 !            |
ATOM H15A HL     0.25 !            |    alpha6
ATOM H15B HL     0.25 !            |
ATOM H15C HL     0.25 !            |
ATOM C12  CTL2  -0.10 !     H12A--C12---H12B
ATOM H12A HL     0.25 !            |
ATOM H12B HL     0.25 !            |
GROUP                 !            |
ATOM C2   CTL1   0.17 !       HS---C2- - - - - - -
ATOM HS   HAL1   0.09 !            | beta1        |
ATOM O21  OSL   -0.49 !       O22  O21          theta3
ATOM C21  CL     0.90 !        \\ /  beta2        |
ATOM O22  OBL   -0.63 !          C21
ATOM C22  CTL2  -0.22 !          |   beta3        |
ATOM H2R  HAL2   0.09 !   H2R---C22---H2S
ATOM H2S  HAL2   0.09 !          |                |
GROUP                 !              beta4
ATOM C3   CTL2   0.08 !          |                |
ATOM HX   HAL2   0.09 !                      HX---C3---HY
ATOM HY   HAL2   0.09 !          |                |   gamma1
ATOM O31  OSL   -0.49 !                      O32  O31
ATOM C31  CL     0.90 !          |            \\ /    gamma2
ATOM O32  OBL   -0.63 !                         C31
ATOM C32  CTL2  -0.22 !          |              |     gamma3
ATOM H2X  HAL2   0.09 !                  H2X---C32---H2Y
ATOM H2Y  HAL2   0.09 !          |              |
GROUP                 !                               gamma4
ATOM C23  CTL2  -0.18 !          |              |
ATOM H3R  HAL2   0.09 !   H3R ---C23---H3S
ATOM H3S  HAL2   0.09 !          |              |
GROUP                 !
ATOM C24  CTL2  -0.18 !          |
ATOM H4R  HAL2   0.09 !   H4R ---C24---H4S      |
ATOM H4S  HAL2   0.09 !          |
GROUP                 !
ATOM C25  CTL2  -0.18 !          |              |
ATOM H5R  HAL2   0.09 !   H5R ---C25---H5S
ATOM H5S  HAL2   0.09 !          |              |
GROUP                 !
ATOM C26  CTL2  -0.18 !          |
ATOM H6R  HAL2   0.09 !   H6R ---C26---H6S      |
ATOM H6S  HAL2   0.09 !          |
GROUP                 !
ATOM C27  CTL2  -0.18 !          |              |
ATOM H7R  HAL2   0.09 !   H7R ---C27---H7S
ATOM H7S  HAL2   0.09 !          |              |
GROUP                 !
ATOM C28  CTL2  -0.18 !          |
ATOM H8R  HAL2   0.09 !   H8R ---C28---H8S      |
ATOM H8S  HAL2   0.09 !          |
GROUP                  !
ATOM C29  CEL1   -0.15 !
ATOM H9R  HEL1    0.15 !
GROUP                  !
ATOM C210 CEL1   -0.15 !
ATOM H10R HEL1    0.15 !
GROUP                  !
ATOM C211 CTL2   -0.18 !
ATOM H11R HAL2    0.09 !
ATOM H11S HAL2    0.09 !
GROUP                  !
ATOM C212 CEL1   -0.15 !
ATOM H12R HEL1    0.15 !
GROUP                  !
ATOM C213 CEL1   -0.15 !
ATOM H13R HEL1    0.15 !
GROUP                 !
ATOM C214 CTL2  -0.18 !          |              |
ATOM H14R HAL2   0.09 !   H14R---C214--H14S
ATOM H14S HAL2   0.09 !          |              |
GROUP                 !
ATOM C215 CTL2  -0.18 !          |              |
ATOM H15R HAL2   0.09 !   H15R---C215--H15S
ATOM H15S HAL2   0.09 !          |              |
GROUP                 !
ATOM C216 CTL2  -0.18 !          |              |
ATOM H16R HAL2   0.09 !   H16R---C216--H16S
ATOM H16S HAL2   0.09 !          |              |
GROUP                 !
ATOM C217 CTL2  -0.18 !          |              |
ATOM H17R HAL2   0.09 !   H17R---C217--H17S
ATOM H17S HAL2   0.09 !          |              |
GROUP                 !
ATOM C218 CTL3  -0.27 !          |
ATOM H18R HAL3   0.09 !   H18R---C218--H18S     |
ATOM H18S HAL3   0.09 !          |
ATOM H18T HAL3   0.09 !         H18T            |
GROUP                 !
ATOM C33  CTL2  -0.18 !                         |
ATOM H3X  HAL2   0.09 !                  H3X ---C33---H3Y
ATOM H3Y  HAL2   0.09 !                         |
GROUP                 !
ATOM C34  CTL2  -0.18 !                         |
ATOM H4X  HAL2   0.09 !                  H4X ---C34---H4Y
ATOM H4Y  HAL2   0.09 !                         |
GROUP                 !
ATOM C35  CTL2  -0.18 !                         |
ATOM H5X  HAL2   0.09 !                  H5X ---C35---H5Y
ATOM H5Y  HAL2   0.09 !                         |
GROUP                 !
ATOM C36  CTL2  -0.18 !                         |
ATOM H6X  HAL2   0.09 !                  H6X ---C36---H6Y
ATOM H6Y  HAL2   0.09 !                         |
GROUP                 !
ATOM C37  CTL2  -0.18 !                         |
ATOM H7X  HAL2   0.09 !                  H7X ---C37---H7Y
ATOM H7Y  HAL2   0.09 !                         |
GROUP                 !
ATOM C38  CTL2  -0.18 !                         |
ATOM H8X  HAL2   0.09 !                  H8X ---C38---H8Y
ATOM H8Y  HAL2   0.09 !                         |
GROUP                  !
ATOM C39  CEL1   -0.15 !
ATOM H9X  HEL1    0.15 !
GROUP                  !
ATOM C310 CEL1   -0.15 !
ATOM H10X HEL1    0.15 !
GROUP                  !
ATOM C311 CTL2   -0.18 !
ATOM H11X HAL2    0.09 !
ATOM H11Y HAL2    0.09 !
GROUP                  !
ATOM C312 CEL1   -0.15 !
ATOM H12X HEL1    0.15 !
GROUP                  !
ATOM C313 CEL1   -0.15 !
ATOM H13X HEL1    0.15 !
GROUP                 !
ATOM C314 CTL2  -0.18 !                         |
ATOM H14X HAL2   0.09 !                  H14X---C314--H14Y
ATOM H14Y HAL2   0.09 !                         |
GROUP                 !
ATOM C315 CTL2  -0.18 !                         |
ATOM H15X HAL2   0.09 !                  H15X---C315--H15Y
ATOM H15Y HAL2   0.09 !                         |
GROUP                 !
ATOM C316 CTL2  -0.18 !                         |
ATOM H16X HAL2   0.09 !                  H16X---C316--H16Y
ATOM H16Y HAL2   0.09 !                         |
GROUP                 !
ATOM C317 CTL2  -0.18 !                         |
ATOM H17X HAL2   0.09 !                  H17X---C317--H17Y
ATOM H17Y HAL2   0.09 !                         |
GROUP                 !
ATOM C318 CTL3  -0.27 !                         |
ATOM H18X HAL3   0.09 !                  H18X---C318--H18Y
ATOM H18Y HAL3   0.09 !                         |
ATOM H18Z HAL3   0.09 !                         H18Z

! Polar Head
BOND  N    C13       N    C14       N    C15
BOND  C13  H13A      C13  H13B      C13  H13C
BOND  C14  H14A      C14  H14B      C14  H14C
BOND  C15  H15A      C15  H15B      C15  H15C
BOND  N    C12
BOND  C12  H12A      C12  H12B      C12  C2
BOND  C2   HS        C2    C3       C2   O21
BOND  C3   HX        C3    HY       C3   O31
! Chain #2
BOND  O21  C21
BOND  C21  C22
DOUBLE C21  O22
BOND  C22  H2R       C22  H2S       C22  C23
BOND  C23  H3R       C23  H3S       C23  C24
BOND  C24  H4R       C24  H4S       C24  C25
BOND  C25  H5R       C25  H5S       C25  C26
BOND  C26  H6R       C26  H6S       C26  C27
BOND  C27  H7R       C27  H7S       C27  C28
BOND  C28  H8R       C28  H8S       C28  C29
BOND  C29  H9R
DOUBLE  C29 C210
BOND  C210 H10R      C210 C211
BOND  C211 H11R      C211 H11S      C211 C212
BOND  C212 H12R      
DOUBLE C212 C213
BOND  C213 H13R      C213 C214
BOND  C214 H14R      C214 H14S      C214 C215
BOND  C215 H15R      C215 H15S      C215 C216
BOND  C216 H16R      C216 H16S      C216 C217
BOND  C217 H17R      C217 H17S      C217 C218
BOND  C218 H18R      C218 H18S      C218 H18T
! Chain #3
BOND  O31  C31
BOND  C31  C32
DOUBLE  C31  O32
BOND  C32  H2X       C32  H2Y       C32  C33
BOND  C33  H3X       C33  H3Y       C33  C34
BOND  C34  H4X       C34  H4Y       C34  C35
BOND  C35  H5X       C35  H5Y       C35  C36
BOND  C36  H6X       C36  H6Y       C36  C37
BOND  C37  H7X       C37  H7Y       C37  C38
BOND  C38  H8X       C38  H8Y       C38  C39
BOND  C39  H9X
DOUBLE C39 C310
BOND  C310 H10X      C310 C311
BOND  C311 H11X      C311 H11Y      C311 C312
BOND  C312 H12X      
DOUBLE C312 C313
BOND  C313 H13X      C313 C314
BOND  C314 H14X      C314 H14Y      C314 C315
BOND  C315 H15X      C315 H15Y      C315 C316
BOND  C316 H16X      C316 H16Y      C316 C317
BOND  C317 H17X      C317 H17Y      C317 C318
BOND  C318 H18X      C318 H18Y      C318 H18Z

IMPR C21 O21 C22 O22   C31 O31 C32 O32

!IC table from IC generate, minimized geometry
IC C15    N      C12    C2         1.5031  108.03  -62.19  116.82   1.5409
IC C13    C12    *N     C14        1.4955  110.60  122.73  109.67   1.4976
IC C13    C12    *N     C15        1.4955  110.60 -119.76  108.04   1.5032
IC C13    N      C12    C2         1.4955  110.60   57.52  116.83   1.5412
IC C2     N      *C12   H12A       1.5412  116.83 -126.40  111.94   1.0787
IC H12A   N      *C12   H12B       1.0787  111.94 -116.29  108.17   1.0974
IC C14    N      C13    H13A       1.4976  110.99  179.50  109.35   1.0869
IC H13A   N      *C13   H13B       1.0869  109.35  118.93  111.32   1.0813
IC H13A   N      *C13   H13C       1.0869  109.35 -119.04  111.19   1.0811
IC C13    N      C14    H14A       1.4955  110.99 -179.22  109.65   1.0877
IC H14A   N      *C14   H14B       1.0877  109.65  118.74  110.91   1.0820
IC H14A   N      *C14   H14C       1.0877  109.65 -119.76  111.49   1.0812
IC C13    N      C15    H15A       1.4955  109.44  -64.69  111.04   1.0951
IC H15A   N      *C15   H15B       1.0951  111.04  123.93  113.87   1.0740
IC H15A   N      *C15   H15C       1.0951  111.04 -112.38  110.25   1.0938
IC N      C12    C2     C3         1.5223  116.83  127.52  108.22   1.4232
IC C3     C12    *C2    O21        1.5573  110.71  120.62  108.02   1.4410 !defines S chirality
IC C3     C12    *C2    HS         1.5573  110.71 -118.37  106.71   1.1170 !defines S chirality
IC C12    C2     O21    C21        1.5508  108.02  147.52  115.15   1.3177
IC C2     O21    C21    C22        1.4410  115.15  179.16  108.63   1.5289
IC C22    O21    *C21   O22        1.5289  108.63 -178.85  126.55   1.2187
IC O21    C21    C22    C23        1.3177  108.63 -177.70  112.21   1.5449
IC C23    C21    *C22   H2R        1.5449  112.21 -121.72  107.88   1.1092
IC H2R    C21    *C22   H2S        1.1092  107.88 -117.16  107.60   1.1093
IC C12    C2     C3     O31        1.5508  110.71  176.05  112.62   1.4438
IC O31    C2     *C3    HX         1.4433  112.55 -118.38  106.64   1.1128
IC HX     C2     *C3    HY         1.1128  106.64 -115.20  109.46   1.1144
IC C2     C3     O31    C31        1.5573  112.55   88.07  115.30   1.3310
IC C3     O31    C31    C32        1.4433  115.30 -172.19  108.29   1.5287
IC C32    O31    *C31   O32        1.5287  108.29 -179.12  125.69   1.2167
IC O31    C31    C32    C33        1.3310  108.29 -167.41  113.60   1.5449
IC C33    C31    *C32   H2X        1.5449  113.60 -121.15  107.11   1.1105
IC H2X    C31    *C32   H2Y        1.1105  107.11 -116.79  108.04   1.1091
IC C21    C22    C23    C24        1.5292  111.91  176.40  112.78   1.5339
IC C24    C22    *C23   H3R        1.5339  112.78 -120.84  109.53   1.1148
IC H3R    C22    *C23   H3S        1.1148  109.53 -117.51  109.55   1.1144
IC C22    C23    C24    C25        1.5450  112.78 -179.42  112.02   1.5348
IC C25    C23    *C24   H4R        1.5348  112.02 -121.40  109.42   1.1129
IC H4R    C23    *C24   H4S        1.1129  109.42 -117.70  109.09   1.1132
IC C23    C24    C25    C26        1.5339  112.02  177.20  113.15   1.5345
IC C26    C24    *C25   H5R        1.5345  113.15 -121.11  108.85   1.1137
IC H5R    C24    *C25   H5S        1.1137  108.85 -117.08  109.10   1.1133
IC C24    C25    C26    C27        1.5334  112.34 -179.25  112.58   1.5347
IC C27    C25    *C26   H6R        1.5347  112.58 -121.99  109.64   1.1129
IC H6R    C25    *C26   H6S        1.1129  109.64 -117.42  108.58   1.1138
IC C25    C26    C27    C28        1.5344  112.58  172.64  112.35   1.5395
IC C28    C26    *C27   H7R        1.5395  112.35 -121.06  108.35   1.1139
IC H7R    C26    *C27   H7S        1.1139  108.35 -116.90  108.79   1.1135
IC C26    C27    C28    C29        1.5347  112.35 -178.85  111.42   1.5095
IC C29    C27    *C28   H8R        1.5095  111.42 -123.59  108.20   1.1137
IC H8R    C27    *C28   H8S        1.1137  108.20 -115.47  108.28   1.1128
IC C27    C28    C29    C210       1.5395  111.42 -130.26  126.37   1.3470
IC C210   C28    *C29   H9R        1.3470  126.37  178.82  114.67   1.1016
IC C28    C29    C210   C211       1.5095  126.37   -1.65  126.53   1.5121
IC C211   C29    *C210  H10R       1.5121  126.53 -178.66  118.61   1.1014
IC C29    C210   C211   C212       1.3470  126.53   76.59  114.65   1.5110
IC C212   C210   *C211  H11R       1.5110  114.65 -123.30  108.94   1.1142
IC H11R   C210   *C211  H11S       1.1142  108.94 -114.57  108.63   1.1126
IC C210   C211   C212   C213       1.5121  114.65 -161.51  125.31   1.3472
IC C213   C211   *C212  H12R       1.3472  125.31  177.62  115.89   1.1019
IC C211   C212   C213   C214       1.5110  125.31   -2.65  125.91   1.5095
IC C214   C212   *C213  H13R       1.5095  125.91 -178.24  118.95   1.1007
IC C212   C213   C214   C215       1.3472  125.91 -137.22  112.10   1.5410
IC C215   C213   *C214  H14R       1.5410  112.10 -120.28  109.89   1.1130
IC H14R   C213   *C214  H14S       1.1130  109.89 -118.53  111.61   1.1136
IC C213   C214   C215   C216       1.5095  112.10  176.60  112.35   1.5367
IC C216   C214   *C215  H15R       1.5367  112.35 -120.92  109.88   1.1139
IC H15R   C214   *C215  H15S       1.1139  109.88 -118.24  109.40   1.1136
IC C214   C215   C216   C217       1.5410  112.35  174.50  112.97   1.5346
IC C217   C215   *C216  H16R       1.5346  112.97 -121.21  109.23   1.1130
IC H16R   C215   *C216  H16S       1.1130  109.23 -117.27  108.93   1.1130
IC C215   C216   C217   C218       1.5367  112.97  177.61  113.37   1.5312
IC C218   C216   *C217  H17R       1.5312  113.37 -121.76  108.89   1.1135
IC H17R   C216   *C217  H17S       1.1135  108.89 -116.63  108.69   1.1138
IC C216   C217   C218   H18R       1.5346  113.37  -61.85  110.32   1.1115
IC H18R   C217   *C218  H18S       1.1115  110.32  119.87  110.40   1.1115
IC H18R   C217   *C218  H18T       1.1115  110.32 -119.99  110.63   1.1116
IC C31    C32    C33    C34        1.5287  113.60  179.68  111.12   1.5341
IC C34    C32    *C33   H3X        1.5341  111.12 -120.80  109.72   1.1137
IC H3X    C32    *C33   H3Y        1.1137  109.72 -118.17  109.87   1.1142
IC C32    C33    C34    C35        1.5449  111.12 -176.44  113.54   1.5344
IC C35    C33    *C34   H4X        1.5344  113.54 -121.87  109.02   1.1135
IC H4X    C33    *C34   H4Y        1.1135  109.02 -117.04  108.81   1.1137
IC C33    C34    C35    C36        1.5341  113.54  178.53  111.77   1.5349
IC C36    C34    *C35   H5X        1.5349  111.77 -120.78  109.03   1.1132
IC H5X    C34    *C35   H5Y        1.1132  109.03 -117.69  109.50   1.1128
IC C34    C35    C36    C37        1.5341  112.20 -173.65  112.86   1.5347
IC C37    C35    *C36   H6X        1.5347  112.86 -122.34  109.56   1.1126
IC H6X    C35    *C36   H6Y        1.1126  109.56 -117.27  108.59   1.1135
IC C35    C36    C37    C38        1.5337  112.86  174.07  111.99   1.5394
IC C38    C36    *C37   H7X        1.5394  111.99 -120.93  108.23   1.1140
IC H7X    C36    *C37   H7Y        1.1140  108.23 -117.16  109.15   1.1133
IC C36    C37    C38    C39        1.5347  111.99 -175.43  111.87   1.5096
IC C39    C37    *C38   H8X        1.5096  111.87 -123.93  107.88   1.1141
IC H8X    C37    *C38   H8Y        1.1141  107.88 -115.10  108.19   1.1126
IC C37    C38    C39    C310       1.5394  111.87 -129.44  126.07   1.3478
IC C310   C38    *C39   H9X        1.3478  126.07  179.08  114.82   1.1015
IC C38    C39    C310   C311       1.5096  126.07   -1.48  126.06   1.5109
IC C311   C39    *C310  H10X       1.5109  126.06 -178.67  118.78   1.1018
IC C39    C310   C311   C312       1.3478  126.06   83.24  113.67   1.5113
IC C312   C310   *C311  H11X       1.5113  113.67 -123.14  109.27   1.1145
IC H11X   C310   *C311  H11Y       1.1145  109.27 -115.00  108.95   1.1127
IC C310   C311   C312   C313       1.5109  113.67 -156.01  125.70   1.3448
IC C313   C311   *C312  H12X       1.3448  125.70  178.28  115.76   1.1024
IC C311   C312   C313   C314       1.5113  125.70   -2.27  126.32   1.5100
IC C314   C312   *C313  H13X       1.5100  126.32 -178.27  118.88   1.1007
IC C312   C313   C314   C315       1.3448  126.32 -128.67  111.45   1.5396
IC C315   C313   *C314  H14X       1.5396  111.45 -120.20  109.80   1.1126
IC H14X   C313   *C314  H14Y       1.1126  109.80 -118.90  111.88   1.1133
IC C313   C314   C315   C316       1.5100  111.45  179.46  112.59   1.5364
IC C316   C314   *C315  H15X       1.5364  112.59 -120.85  109.57   1.1142
IC H15X   C314   *C315  H15Y       1.1142  109.57 -118.22  109.62   1.1139
IC C314   C315   C316   C317       1.5396  112.59  177.11  112.49   1.5346
IC C317   C315   *C316  H16X       1.5346  112.49 -121.25  109.29   1.1129
IC H16X   C315   *C316  H16Y       1.1129  109.29 -117.39  109.14   1.1128
IC C315   C316   C317   C318       1.5364  112.49  178.29  113.69   1.5308
IC C318   C316   *C317  H17X       1.5308  113.69 -121.84  108.80   1.1134
IC H17X   C316   *C317  H17Y       1.1134  108.80 -116.38  108.58   1.1134
IC C316   C317   C318   H18X       1.5346  113.69  -61.42  110.30   1.1117
IC H18X   C317   *C318  H18Y       1.1117  110.30  119.98  110.37   1.1114
IC H18X   C317   *C318  H18Z       1.1117  110.30 -120.00  110.53   1.1119

!
!RESI DAP Family
!

RESI DMDAP         0.00 ! Di-Myristoyl-DAP
GROUP                   ! from TMAM
ATOM N1   NG301   -0.63 !
ATOM CN1  CG3AM0  -0.06 !
ATOM HN11 HGAAM0   0.09 !
ATOM HN12 HGAAM0   0.09 !
ATOM HN13 HGAAM0   0.09 !
ATOM CN2  CG3AM0  -0.06 !
ATOM HN21 HGAAM0   0.09 !
ATOM HN22 HGAAM0   0.09 !
ATOM HN23 HGAAM0   0.09 !
ATOM C1   CG321    0.03 ! -0.06
ATOM H11  HGA2     0.09 !
ATOM H12  HGA2     0.09 !
GROUP                   !
ATOM C2   CTL1     0.17 !
ATOM HS   HAL1     0.09 !
ATOM O21  OSL     -0.49 !
ATOM C21  CL       0.90 !
ATOM O22  OBL     -0.63 !
ATOM C22  CTL2    -0.22 !
ATOM H2R  HAL2     0.09 !
ATOM H2S  HAL2     0.09 !
GROUP                   !
ATOM C3   CTL2     0.08 !
ATOM HX   HAL2     0.09 !
ATOM HY   HAL2     0.09 !
ATOM O31  OSL     -0.49 !
ATOM C31  CL       0.90 !
ATOM O32  OBL     -0.63 !
ATOM C32  CTL2    -0.22 !
ATOM H2X  HAL2     0.09 !
ATOM H2Y  HAL2     0.09 !
GROUP                   !
ATOM C23  CTL2    -0.18 !
ATOM H3R  HAL2     0.09 !
ATOM H3S  HAL2     0.09 !
GROUP                   !
ATOM C24  CTL2    -0.18 !
ATOM H4R  HAL2     0.09 !
ATOM H4S  HAL2     0.09 !
GROUP                   !
ATOM C25  CTL2    -0.18 !
ATOM H5R  HAL2     0.09 !
ATOM H5S  HAL2     0.09 !
GROUP                   !
ATOM C26  CTL2    -0.18 !
ATOM H6R  HAL2     0.09 !
ATOM H6S  HAL2     0.09 !
GROUP                   !
ATOM C27  CTL2    -0.18 !
ATOM H7R  HAL2     0.09 !
ATOM H7S  HAL2     0.09 !
GROUP                   !
ATOM C28  CTL2    -0.18 !
ATOM H8R  HAL2     0.09 !
ATOM H8S  HAL2     0.09 !
GROUP                   !
ATOM C29  CTL2    -0.18 !
ATOM H9R  HAL2     0.09 !
ATOM H9S  HAL2     0.09 !
GROUP                   !
ATOM C210 CTL2    -0.18 !
ATOM H10R HAL2     0.09 !
ATOM H10S HAL2     0.09 !
GROUP                   !
ATOM C211 CTL2    -0.18 !
ATOM H11R HAL2     0.09 !
ATOM H11S HAL2     0.09 !
GROUP                   !
ATOM C212 CTL2    -0.18 !
ATOM H12R HAL2     0.09 !
ATOM H12S HAL2     0.09 !
GROUP                   !
ATOM C213 CTL2    -0.18 !
ATOM H13R HAL2     0.09 !
ATOM H13S HAL2     0.09 !
GROUP                   !
ATOM C214 CTL3    -0.27 !
ATOM H14R HAL3     0.09 !
ATOM H14S HAL3     0.09 !
ATOM H14T HAL3     0.09 !
GROUP                   !
ATOM C33  CTL2    -0.18 !
ATOM H3X  HAL2     0.09 !
ATOM H3Y  HAL2     0.09 !
GROUP                   !
ATOM C34  CTL2    -0.18 !
ATOM H4X  HAL2     0.09 !
ATOM H4Y  HAL2     0.09 !
GROUP                   !
ATOM C35  CTL2    -0.18 !
ATOM H5X  HAL2     0.09 !
ATOM H5Y  HAL2     0.09 !
GROUP                   !
ATOM C36  CTL2    -0.18 !
ATOM H6X  HAL2     0.09 !
ATOM H6Y  HAL2     0.09 !
GROUP                   !
ATOM C37  CTL2    -0.18 !
ATOM H7X  HAL2     0.09 !
ATOM H7Y  HAL2     0.09 !
GROUP                   !
ATOM C38  CTL2    -0.18 !
ATOM H8X  HAL2     0.09 !
ATOM H8Y  HAL2     0.09 !
GROUP                   !
ATOM C39  CTL2    -0.18 !
ATOM H9X  HAL2     0.09 !
ATOM H9Y  HAL2     0.09 !
GROUP                   !
ATOM C310 CTL2    -0.18 !
ATOM H10X HAL2     0.09 !
ATOM H10Y HAL2     0.09 !
GROUP                   !
ATOM C311 CTL2    -0.18 !
ATOM H11X HAL2     0.09 !
ATOM H11Y HAL2     0.09 !
GROUP                   !
ATOM C312 CTL2    -0.18 !
ATOM H12X HAL2     0.09 !
ATOM H12Y HAL2     0.09 !
GROUP                   !
ATOM C313 CTL2    -0.18 !
ATOM H13X HAL2     0.09 !
ATOM H13Y HAL2     0.09 !
GROUP                   !
ATOM C314 CTL3    -0.27 !
ATOM H14X HAL3     0.09 !
ATOM H14Y HAL3     0.09 !
ATOM H14Z HAL3     0.09 !

! Polar Head

BOND  N1  CN1   N1   CN2   N1   C1
BOND  CN1 HN11  CN1  HN12  CN1  HN13
BOND  CN2 HN21  CN2  HN22  CN2  HN23
BOND  C1  H11   C1   H12
BOND  C1  C2

BOND  C2   HS        C2    C3       C2   O21
BOND  C3   HX        C3    HY       C3   O31
! Chain #2
BOND  O21  C21
BOND  C21  C22
DOUBLE C21  O22
BOND  C22  H2R       C22  H2S       C22  C23
BOND  C23  H3R       C23  H3S       C23  C24
BOND  C24  H4R       C24  H4S       C24  C25
BOND  C25  H5R       C25  H5S       C25  C26
BOND  C26  H6R       C26  H6S       C26  C27
BOND  C27  H7R       C27  H7S       C27  C28
BOND  C28  H8R       C28  H8S       C28  C29
BOND  C29  H9R       C29  H9S       C29  C210
BOND  C210 H10R      C210 H10S      C210 C211
BOND  C211 H11R      C211 H11S      C211 C212
BOND  C212 H12R      C212 H12S      C212 C213
BOND  C213 H13R      C213 H13S      C213 C214
BOND  C214 H14R      C214 H14S      C214 H14T
! Chain #3
BOND  O31  C31
BOND  C31  C32
DOUBLE  C31  O32
BOND  C32  H2X       C32  H2Y       C32  C33
BOND  C33  H3X       C33  H3Y       C33  C34
BOND  C34  H4X       C34  H4Y       C34  C35
BOND  C35  H5X       C35  H5Y       C35  C36
BOND  C36  H6X       C36  H6Y       C36  C37
BOND  C37  H7X       C37  H7Y       C37  C38
BOND  C38  H8X       C38  H8Y       C38  C39
BOND  C39  H9X       C39  H9Y       C39  C310
BOND  C310 H10X      C310 H10Y      C310 C311
BOND  C311 H11X      C311 H11Y      C311 C312
BOND  C312 H12X      C312 H12Y      C312 C313
BOND  C313 H13X      C313 H13Y      C313 C314
BOND  C314 H14X      C314 H14Y      C314 H14Z

IMPR C21 O21 C22 O22   C31 O31 C32 O32

!IC table from IC generate, minimized geometry
IC CN1    C1     *N1    CN2        1.4729  112.26  129.19  115.12   1.4738
IC C1     N1     CN1    HN11       1.4774  112.26 -169.65  110.74   1.1130
IC HN11   N1     *CN1   HN12       1.1130  110.74  119.19  110.57   1.1125
IC HN11   N1     *CN1   HN13       1.1130  110.74 -120.60  111.06   1.1122
IC C1     N1     CN2    HN21       1.4774  115.12  178.93  110.67   1.1131
IC HN21   N1     *CN2   HN22       1.1131  110.67  120.25  110.96   1.1119
IC HN21   N1     *CN2   HN23       1.1131  110.67 -118.77  111.26   1.1105
IC CN1    N1     C1     C2         1.4729  112.26  167.04  109.68   1.5398
IC C2     N1     *C1    H11        1.5398  109.68 -118.14  109.16   1.1150
IC H11    N1     *C1    H12        1.1150  109.16 -119.28  111.06   1.1127
IC N1      C1     C2    C3         1.5223  116.83  127.52  108.22   1.4232
IC C3     C1     *C2    O21        1.5573  110.71  120.62  108.02   1.4410 !defines S chirality
IC C3     C1     *C2    HS         1.5573  110.71 -118.37  106.71   1.1170 !defines S chirality
IC C1     C2     O21    C21        1.5508  108.02  147.52  115.15   1.3177
IC C2     O21    C21    C22        1.4410  115.15  179.16  108.63   1.5289
IC C22    O21    *C21   O22        1.5289  108.63 -178.85  126.55   1.2187
IC O21    C21    C22    C23        1.3177  108.63 -177.70  112.21   1.5449
IC C23    C21    *C22   H2R        1.5449  112.21 -121.72  107.88   1.1092
IC H2R    C21    *C22   H2S        1.1092  107.88 -117.16  107.60   1.1093
IC C1     C2     C3     O31        1.5508  110.71  176.05  112.62   1.4438
IC O31    C2     *C3    HX         1.4436  112.70 -118.48  106.61   1.1129
IC HX     C2     *C3    HY         1.1129  106.61 -115.12  109.44   1.1145
IC C2     C3     O31    C31        1.5578  112.70   87.10  115.14   1.3313
IC C3     O31    C31    C32        1.4436  115.14 -172.45  108.40   1.5287
IC C32    O31    *C31   O32        1.5287  108.40 -178.98  125.63   1.2169
IC O31    C31    C32    C33        1.3313  108.40 -169.89  113.40   1.5448
IC C33    C31    *C32   H2X        1.5448  113.40 -121.09  107.19   1.1104
IC H2X    C31    *C32   H2Y        1.1104  107.19 -116.85  108.01   1.1089
IC C21    C22    C23    C24        1.5289  112.01  177.45  112.54   1.5336
IC C24    C22    *C23   H3R        1.5336  112.54 -120.79  109.48   1.1146
IC H3R    C22    *C23   H3S        1.1146  109.48 -117.62  109.70   1.1144
IC C22    C23    C24    C25        1.5450  112.54 -177.78  112.24   1.5346
IC C25    C23    *C24   H4R        1.5346  112.24 -121.51  109.37   1.1130
IC H4R    C23    *C24   H4S        1.1130  109.37 -117.64  109.09   1.1133
IC C23    C24    C25    C26        1.5336  112.24  178.33  112.83   1.5342
IC C26    C24    *C25   H5R        1.5342  112.83 -121.07  108.90   1.1136
IC H5R    C24    *C25   H5S        1.1136  108.90 -117.22  109.21   1.1132
IC C24    C25    C26    C27        1.5346  112.83 -177.92  112.39   1.5344
IC C27    C25    *C26   H6R        1.5344  112.39 -121.57  109.28   1.1129
IC H6R    C25    *C26   H6S        1.1129  109.28 -117.51  109.01   1.1133
IC C25    C26    C27    C28        1.5342  112.39  178.43  112.74   1.5342
IC C28    C26    *C27   H7R        1.5342  112.74 -121.06  108.92   1.1135
IC H7R    C26    *C27   H7S        1.1135  108.92 -117.29  109.22   1.1131
IC C26    C27    C28    C29        1.5344  112.74 -178.17  112.46   1.5345
IC C29    C27    *C28   H8R        1.5345  112.46 -121.56  109.25   1.1130
IC H8R    C27    *C28   H8S        1.1130  109.25 -117.46  109.01   1.1133
IC C27    C28    C29    C210       1.5342  112.46  178.92  112.68   1.5343
IC C210   C28    *C29   H9R        1.5343  112.68 -121.11  108.98   1.1135
IC H9R    C28    *C29   H9S        1.1135  108.98 -117.36  109.19   1.1131
IC C28    C29    C210   C211       1.5345  112.68 -178.62  112.55   1.5345
IC C211   C29    *C210  H10R       1.5345  112.55 -121.48  109.19   1.1130
IC H10R   C29    *C210  H10S       1.1130  109.19 -117.42  109.05   1.1132
IC C29    C210   C211   C212       1.5343  112.55  179.33  112.62   1.5345
IC C212   C210   *C211  H11R       1.5345  112.62 -121.19  109.03   1.1133
IC H11R   C210   *C211  H11S       1.1133  109.03 -117.37  109.14   1.1131
IC C210   C211   C212   C213       1.5345  112.62 -179.30  112.67   1.5338
IC C213   C211   *C212  H12R       1.5338  112.67 -121.40  109.15   1.1132
IC H12R   C211   *C212  H12S       1.1132  109.15 -117.41  109.09   1.1133
IC C211   C212   C213   C214       1.5345  112.67  179.80  113.26   1.5308
IC C214   C212   *C213  H13R       1.5308  113.26 -121.66  108.77   1.1142
IC H13R   C212   *C213  H13S       1.1142  108.77 -116.66  108.78   1.1140
IC C212   C213   C214   H14R       1.5338  113.26  -59.87  110.43   1.1113
IC H14R   C213   *C214  H14S       1.1113  110.43  119.85  110.46   1.1113
IC H14R   C213   *C214  H14T       1.1113  110.43 -120.04  110.62   1.1112
IC C31    C32    C33    C34        1.5287  113.40  179.64  111.32   1.5341
IC C34    C32    *C33   H3X        1.5341  111.32 -120.86  109.71   1.1137
IC H3X    C32    *C33   H3Y        1.1137  109.71 -118.09  109.81   1.1143
IC C32    C33    C34    C35        1.5448  111.32 -176.82  113.37   1.5345
IC C35    C33    *C34   H4X        1.5345  113.37 -121.80  109.05   1.1135
IC H4X    C33    *C34   H4Y        1.1135  109.05 -117.12  108.83   1.1136
IC C33    C34    C35    C36        1.5341  113.37  178.26  111.94   1.5348
IC C36    C34    *C35   H5X        1.5348  111.94 -120.83  109.02   1.1132
IC H5X    C34    *C35   H5Y        1.1132  109.02 -117.61  109.44   1.1129
IC C34    C35    C36    C37        1.5345  111.94 -176.79  113.19   1.5342
IC C37    C35    *C36   H6X        1.5342  113.19 -121.90  109.15   1.1132
IC H6X    C35    *C36   H6Y        1.1132  109.15 -117.14  108.76   1.1136
IC C35    C36    C37    C38        1.5348  113.19  177.72  112.13   1.5346
IC C38    C36    *C37   H7X        1.5346  112.13 -120.80  109.00   1.1133
IC H7X    C36    *C37   H7Y        1.1133  109.00 -117.59  109.40   1.1128
IC C36    C37    C38    C39        1.5342  112.13 -177.62  112.99   1.5342
IC C39    C37    *C38   H8X        1.5342  112.99 -121.75  109.20   1.1132
IC H8X    C37    *C38   H8Y        1.1132  109.20 -117.24  108.86   1.1136
IC C37    C38    C39    C310       1.5346  112.99  178.21  112.22   1.5344
IC C310   C38    *C39   H9X        1.5344  112.22 -120.97  109.07   1.1134
IC H9X    C38    *C39   H9Y        1.1134  109.07 -117.54  109.30   1.1130
IC C38    C39    C310   C311       1.5342  112.22 -178.81  112.83   1.5339
IC C311   C39    *C310  H10X       1.5339  112.83 -121.55  109.12   1.1132
IC H10X   C39    *C310  H10Y       1.1132  109.12 -117.29  108.97   1.1134
IC C39    C310   C311   C312       1.5344  112.83  179.12  112.41   1.5346
IC C312   C310   *C311  H11X       1.5346  112.41 -121.13  109.11   1.1132
IC H11X   C310   *C311  H11Y       1.1132  109.11 -117.49  109.19   1.1130
IC C310   C311   C312   C313       1.5339  112.41 -179.72  112.68   1.5336
IC C313   C311   *C312  H12X       1.5336  112.68 -121.39  109.14   1.1133
IC H12X   C311   *C312  H12Y       1.1133  109.14 -117.34  109.09   1.1133
IC C311   C312   C313   C314       1.5346  112.68  179.81  113.29   1.5308
IC C314   C312   *C313  H13X       1.5308  113.29 -121.66  108.73   1.1141
IC H13X   C312   *C313  H13Y       1.1141  108.73 -116.66  108.73   1.1141
IC C312   C313   C314   H14X       1.5336  113.29  -59.97  110.46   1.1113
IC H14X   C313   *C314  H14Y       1.1113  110.46  119.87  110.46   1.1113
IC H14X   C313   *C314  H14Z       1.1113  110.46 -120.06  110.59   1.1112

RESI DMDAPH        1.00 ! Di-Myristoyl-DAP (protonated)
GROUP            
ATOM N1   NG3P1  -0.565 ! from NC3
ATOM HN4  HGP2    0.320 !
ATOM CN1  CG334   0.145 !
ATOM HN11 HGA3    0.090 !
ATOM HN12 HGA3    0.090 !
ATOM HN13 HGA3    0.090 !
ATOM CN2  CG334   0.145 !
ATOM HN21 HGA3    0.090 !
ATOM HN22 HGA3    0.090 !
ATOM HN23 HGA3    0.090 !
ATOM C1   CG324   0.235 ! 0.145
ATOM H11  HGA2    0.090 ! 
ATOM H12  HGA2    0.090 ! 
GROUP            
ATOM C2   CTL1    0.17 !
ATOM HS   HAL1    0.09 !
ATOM O21  OSL    -0.49 !
ATOM C21  CL      0.90 !
ATOM O22  OBL    -0.63 !
ATOM C22  CTL2   -0.22 !
ATOM H2R  HAL2    0.09 !
ATOM H2S  HAL2    0.09 !
GROUP                  !
ATOM C3   CTL2    0.08 !
ATOM HX   HAL2    0.09 !
ATOM HY   HAL2    0.09 !
ATOM O31  OSL    -0.49 !
ATOM C31  CL      0.90 !
ATOM O32  OBL    -0.63 !
ATOM C32  CTL2   -0.22 !
ATOM H2X  HAL2    0.09 !
ATOM H2Y  HAL2    0.09 !
GROUP                  !
ATOM C23  CTL2   -0.18 !
ATOM H3R  HAL2    0.09 !
ATOM H3S  HAL2    0.09 !
GROUP                  !
ATOM C24  CTL2   -0.18 !
ATOM H4R  HAL2    0.09 !
ATOM H4S  HAL2    0.09 !
GROUP                  !
ATOM C25  CTL2   -0.18 !
ATOM H5R  HAL2    0.09 !
ATOM H5S  HAL2    0.09 !
GROUP                  !
ATOM C26  CTL2   -0.18 !
ATOM H6R  HAL2    0.09 !
ATOM H6S  HAL2    0.09 !
GROUP                  !
ATOM C27  CTL2   -0.18 !
ATOM H7R  HAL2    0.09 !
ATOM H7S  HAL2    0.09 !
GROUP                  !
ATOM C28  CTL2   -0.18 !
ATOM H8R  HAL2    0.09 !
ATOM H8S  HAL2    0.09 !
GROUP                  !
ATOM C29  CTL2   -0.18 !
ATOM H9R  HAL2    0.09 !
ATOM H9S  HAL2    0.09 !
GROUP                  !
ATOM C210 CTL2   -0.18 !
ATOM H10R HAL2    0.09 !
ATOM H10S HAL2    0.09 !
GROUP                  !
ATOM C211 CTL2   -0.18 !
ATOM H11R HAL2    0.09 !
ATOM H11S HAL2    0.09 !
GROUP                  !
ATOM C212 CTL2   -0.18 !
ATOM H12R HAL2    0.09 !
ATOM H12S HAL2    0.09 !
GROUP                  !
ATOM C213 CTL2   -0.18 !
ATOM H13R HAL2    0.09 !
ATOM H13S HAL2    0.09 !
GROUP                  !
ATOM C214 CTL3   -0.27 !
ATOM H14R HAL3    0.09 !
ATOM H14S HAL3    0.09 !
ATOM H14T HAL3    0.09 !
GROUP                  !
ATOM C33  CTL2   -0.18 !
ATOM H3X  HAL2    0.09 !
ATOM H3Y  HAL2    0.09 !
GROUP                  !
ATOM C34  CTL2   -0.18 !
ATOM H4X  HAL2    0.09 !
ATOM H4Y  HAL2    0.09 !
GROUP                  !
ATOM C35  CTL2   -0.18 !
ATOM H5X  HAL2    0.09 !
ATOM H5Y  HAL2    0.09 !
GROUP                  !
ATOM C36  CTL2   -0.18 !
ATOM H6X  HAL2    0.09 !
ATOM H6Y  HAL2    0.09 !
GROUP                  !
ATOM C37  CTL2   -0.18 !
ATOM H7X  HAL2    0.09 !
ATOM H7Y  HAL2    0.09 !
GROUP                  !
ATOM C38  CTL2   -0.18 !
ATOM H8X  HAL2    0.09 !
ATOM H8Y  HAL2    0.09 !
GROUP                  !
ATOM C39  CTL2   -0.18 !
ATOM H9X  HAL2    0.09 !
ATOM H9Y  HAL2    0.09 !
GROUP                  !
ATOM C310 CTL2   -0.18 !
ATOM H10X HAL2    0.09 !
ATOM H10Y HAL2    0.09 !
GROUP                  !
ATOM C311 CTL2   -0.18 !
ATOM H11X HAL2    0.09 !
ATOM H11Y HAL2    0.09 !
GROUP                  !
ATOM C312 CTL2   -0.18 !
ATOM H12X HAL2    0.09 !
ATOM H12Y HAL2    0.09 !
GROUP                  !
ATOM C313 CTL2   -0.18 !
ATOM H13X HAL2    0.09 !
ATOM H13Y HAL2    0.09 !
GROUP                  !
ATOM C314 CTL3   -0.27 !
ATOM H14X HAL3    0.09 !
ATOM H14Y HAL3    0.09 !
ATOM H14Z HAL3    0.09 !

! Polar Head

BOND N1  CN1  N1  CN2   N1  C1
BOND N1  HN4
BOND  CN1 HN11  CN1  HN12  CN1  HN13
BOND  CN2 HN21  CN2  HN22  CN2  HN23
BOND  C1  H11  C1   H12
BOND  C1  C2

BOND  C2   HS        C2    C3       C2   O21
BOND  C3   HX        C3    HY       C3   O31
! Chain #2
BOND  O21  C21
BOND  C21  C22
DOUBLE C21  O22
BOND  C22  H2R       C22  H2S       C22  C23
BOND  C23  H3R       C23  H3S       C23  C24
BOND  C24  H4R       C24  H4S       C24  C25
BOND  C25  H5R       C25  H5S       C25  C26
BOND  C26  H6R       C26  H6S       C26  C27
BOND  C27  H7R       C27  H7S       C27  C28
BOND  C28  H8R       C28  H8S       C28  C29
BOND  C29  H9R       C29  H9S       C29  C210
BOND  C210 H10R      C210 H10S      C210 C211
BOND  C211 H11R      C211 H11S      C211 C212
BOND  C212 H12R      C212 H12S      C212 C213
BOND  C213 H13R      C213 H13S      C213 C214
BOND  C214 H14R      C214 H14S      C214 H14T
! Chain #3
BOND  O31  C31
BOND  C31  C32
DOUBLE  C31  O32
BOND  C32  H2X       C32  H2Y       C32  C33
BOND  C33  H3X       C33  H3Y       C33  C34
BOND  C34  H4X       C34  H4Y       C34  C35
BOND  C35  H5X       C35  H5Y       C35  C36
BOND  C36  H6X       C36  H6Y       C36  C37
BOND  C37  H7X       C37  H7Y       C37  C38
BOND  C38  H8X       C38  H8Y       C38  C39
BOND  C39  H9X       C39  H9Y       C39  C310
BOND  C310 H10X      C310 H10Y      C310 C311
BOND  C311 H11X      C311 H11Y      C311 C312
BOND  C312 H12X      C312 H12Y      C312 C313
BOND  C313 H13X      C313 H13Y      C313 C314
BOND  C314 H14X      C314 H14Y      C314 H14Z

IMPR C21 O21 C22 O22   C31 O31 C32 O32

!IC table from IC generate, minimized geometry
IC CN1    C1     *N1    CN2        1.4729  112.26  129.19  115.12   1.4738
IC C1     N1     CN1    HN11       1.4774  112.26 -169.65  110.74   1.1130
IC HN11   N1     *CN1   HN12       1.1130  110.74  119.19  110.57   1.1125
IC HN11   N1     *CN1   HN13       1.1130  110.74 -120.60  111.06   1.1122
IC C1     N1     CN2    HN21       1.4774  115.12  178.93  110.67   1.1131
IC HN21   N1     *CN2   HN22       1.1131  110.67  120.25  110.96   1.1119
IC HN21   N1     *CN2   HN23       1.1131  110.67 -118.77  111.26   1.1105
IC CN1    N1     C1     C2         1.4729  112.26  167.04  109.68   1.5398
IC C2     N1     *C1    H11        1.5398  109.68 -118.14  109.16   1.1150
IC H11    N1     *C1    H12        1.1150  109.16 -119.28  111.06   1.1127
IC HN4    N1     C1     C2         1.0459  107.17   42.94  111.27   1.5310
IC N1      C1     C2    C3         1.5223  116.83  127.52  108.22   1.4232
IC C3     C1     *C2    O21        1.5573  110.71  120.62  108.02   1.4410 !defines S chirality
IC C3     C1     *C2    HS         1.5573  110.71 -118.37  106.71   1.1170 !defines S chirality
IC C1     C2     O21    C21        1.5508  108.02  147.52  115.15   1.3177
IC C2     O21    C21    C22        1.4410  115.15  179.16  108.63   1.5289
IC C22    O21    *C21   O22        1.5289  108.63 -178.85  126.55   1.2187
IC O21    C21    C22    C23        1.3177  108.63 -177.70  112.21   1.5449
IC C23    C21    *C22   H2R        1.5449  112.21 -121.72  107.88   1.1092
IC H2R    C21    *C22   H2S        1.1092  107.88 -117.16  107.60   1.1093
IC C1     C2     C3     O31        1.5508  110.71  176.05  112.62   1.4438
IC O31    C2     *C3    HX         1.4436  112.70 -118.48  106.61   1.1129
IC HX     C2     *C3    HY         1.1129  106.61 -115.12  109.44   1.1145
IC C2     C3     O31    C31        1.5578  112.70   87.10  115.14   1.3313
IC C3     O31    C31    C32        1.4436  115.14 -172.45  108.40   1.5287
IC C32    O31    *C31   O32        1.5287  108.40 -178.98  125.63   1.2169
IC O31    C31    C32    C33        1.3313  108.40 -169.89  113.40   1.5448
IC C33    C31    *C32   H2X        1.5448  113.40 -121.09  107.19   1.1104
IC H2X    C31    *C32   H2Y        1.1104  107.19 -116.85  108.01   1.1089
IC C21    C22    C23    C24        1.5289  112.01  177.45  112.54   1.5336
IC C24    C22    *C23   H3R        1.5336  112.54 -120.79  109.48   1.1146
IC H3R    C22    *C23   H3S        1.1146  109.48 -117.62  109.70   1.1144
IC C22    C23    C24    C25        1.5450  112.54 -177.78  112.24   1.5346
IC C25    C23    *C24   H4R        1.5346  112.24 -121.51  109.37   1.1130
IC H4R    C23    *C24   H4S        1.1130  109.37 -117.64  109.09   1.1133
IC C23    C24    C25    C26        1.5336  112.24  178.33  112.83   1.5342
IC C26    C24    *C25   H5R        1.5342  112.83 -121.07  108.90   1.1136
IC H5R    C24    *C25   H5S        1.1136  108.90 -117.22  109.21   1.1132
IC C24    C25    C26    C27        1.5346  112.83 -177.92  112.39   1.5344
IC C27    C25    *C26   H6R        1.5344  112.39 -121.57  109.28   1.1129
IC H6R    C25    *C26   H6S        1.1129  109.28 -117.51  109.01   1.1133
IC C25    C26    C27    C28        1.5342  112.39  178.43  112.74   1.5342
IC C28    C26    *C27   H7R        1.5342  112.74 -121.06  108.92   1.1135
IC H7R    C26    *C27   H7S        1.1135  108.92 -117.29  109.22   1.1131
IC C26    C27    C28    C29        1.5344  112.74 -178.17  112.46   1.5345
IC C29    C27    *C28   H8R        1.5345  112.46 -121.56  109.25   1.1130
IC H8R    C27    *C28   H8S        1.1130  109.25 -117.46  109.01   1.1133
IC C27    C28    C29    C210       1.5342  112.46  178.92  112.68   1.5343
IC C210   C28    *C29   H9R        1.5343  112.68 -121.11  108.98   1.1135
IC H9R    C28    *C29   H9S        1.1135  108.98 -117.36  109.19   1.1131
IC C28    C29    C210   C211       1.5345  112.68 -178.62  112.55   1.5345
IC C211   C29    *C210  H10R       1.5345  112.55 -121.48  109.19   1.1130
IC H10R   C29    *C210  H10S       1.1130  109.19 -117.42  109.05   1.1132
IC C29    C210   C211   C212       1.5343  112.55  179.33  112.62   1.5345
IC C212   C210   *C211  H11R       1.5345  112.62 -121.19  109.03   1.1133
IC H11R   C210   *C211  H11S       1.1133  109.03 -117.37  109.14   1.1131
IC C210   C211   C212   C213       1.5345  112.62 -179.30  112.67   1.5338
IC C213   C211   *C212  H12R       1.5338  112.67 -121.40  109.15   1.1132
IC H12R   C211   *C212  H12S       1.1132  109.15 -117.41  109.09   1.1133
IC C211   C212   C213   C214       1.5345  112.67  179.80  113.26   1.5308
IC C214   C212   *C213  H13R       1.5308  113.26 -121.66  108.77   1.1142
IC H13R   C212   *C213  H13S       1.1142  108.77 -116.66  108.78   1.1140
IC C212   C213   C214   H14R       1.5338  113.26  -59.87  110.43   1.1113
IC H14R   C213   *C214  H14S       1.1113  110.43  119.85  110.46   1.1113
IC H14R   C213   *C214  H14T       1.1113  110.43 -120.04  110.62   1.1112
IC C31    C32    C33    C34        1.5287  113.40  179.64  111.32   1.5341
IC C34    C32    *C33   H3X        1.5341  111.32 -120.86  109.71   1.1137
IC H3X    C32    *C33   H3Y        1.1137  109.71 -118.09  109.81   1.1143
IC C32    C33    C34    C35        1.5448  111.32 -176.82  113.37   1.5345
IC C35    C33    *C34   H4X        1.5345  113.37 -121.80  109.05   1.1135
IC H4X    C33    *C34   H4Y        1.1135  109.05 -117.12  108.83   1.1136
IC C33    C34    C35    C36        1.5341  113.37  178.26  111.94   1.5348
IC C36    C34    *C35   H5X        1.5348  111.94 -120.83  109.02   1.1132
IC H5X    C34    *C35   H5Y        1.1132  109.02 -117.61  109.44   1.1129
IC C34    C35    C36    C37        1.5345  111.94 -176.79  113.19   1.5342
IC C37    C35    *C36   H6X        1.5342  113.19 -121.90  109.15   1.1132
IC H6X    C35    *C36   H6Y        1.1132  109.15 -117.14  108.76   1.1136
IC C35    C36    C37    C38        1.5348  113.19  177.72  112.13   1.5346
IC C38    C36    *C37   H7X        1.5346  112.13 -120.80  109.00   1.1133
IC H7X    C36    *C37   H7Y        1.1133  109.00 -117.59  109.40   1.1128
IC C36    C37    C38    C39        1.5342  112.13 -177.62  112.99   1.5342
IC C39    C37    *C38   H8X        1.5342  112.99 -121.75  109.20   1.1132
IC H8X    C37    *C38   H8Y        1.1132  109.20 -117.24  108.86   1.1136
IC C37    C38    C39    C310       1.5346  112.99  178.21  112.22   1.5344
IC C310   C38    *C39   H9X        1.5344  112.22 -120.97  109.07   1.1134
IC H9X    C38    *C39   H9Y        1.1134  109.07 -117.54  109.30   1.1130
IC C38    C39    C310   C311       1.5342  112.22 -178.81  112.83   1.5339
IC C311   C39    *C310  H10X       1.5339  112.83 -121.55  109.12   1.1132
IC H10X   C39    *C310  H10Y       1.1132  109.12 -117.29  108.97   1.1134
IC C39    C310   C311   C312       1.5344  112.83  179.12  112.41   1.5346
IC C312   C310   *C311  H11X       1.5346  112.41 -121.13  109.11   1.1132
IC H11X   C310   *C311  H11Y       1.1132  109.11 -117.49  109.19   1.1130
IC C310   C311   C312   C313       1.5339  112.41 -179.72  112.68   1.5336
IC C313   C311   *C312  H12X       1.5336  112.68 -121.39  109.14   1.1133
IC H12X   C311   *C312  H12Y       1.1133  109.14 -117.34  109.09   1.1133
IC C311   C312   C313   C314       1.5346  112.68  179.81  113.29   1.5308
IC C314   C312   *C313  H13X       1.5308  113.29 -121.66  108.73   1.1141
IC H13X   C312   *C313  H13Y       1.1141  108.73 -116.66  108.73   1.1141
IC C312   C313   C314   H14X       1.5336  113.29  -59.97  110.46   1.1113
IC H14X   C313   *C314  H14Y       1.1113  110.46  119.87  110.46   1.1113
IC H14X   C313   *C314  H14Z       1.1113  110.46 -120.06  110.59   1.1112

RESI DPDAP        0.00 ! Di-Palmitoyl-DAP
GROUP                  ! from TMAM
ATOM N1   NG301  -0.63 !
ATOM CN1  CG3AM0 -0.06 !
ATOM HN11 HGAAM0  0.09 !
ATOM HN12 HGAAM0  0.09 !
ATOM HN13 HGAAM0  0.09 !
ATOM CN2  CG3AM0 -0.06 !
ATOM HN21 HGAAM0  0.09 !
ATOM HN22 HGAAM0  0.09 !
ATOM HN23 HGAAM0  0.09 !
ATOM C1   CG321   0.03 ! -0.06
ATOM H11  HGA2    0.09 !
ATOM H12  HGA2    0.09 !
GROUP                 !
ATOM C2   CTL1   0.17 !
ATOM HS   HAL1   0.09 !
ATOM O21  OSL   -0.49 !
ATOM C21  CL     0.90 !
ATOM O22  OBL   -0.63 !
ATOM C22  CTL2  -0.22 !
ATOM H2R  HAL2   0.09 !
ATOM H2S  HAL2   0.09 !
GROUP                 !
ATOM C3   CTL2   0.08 !
ATOM HX   HAL2   0.09 !
ATOM HY   HAL2   0.09 !
ATOM O31  OSL   -0.49 !
ATOM C31  CL     0.90 !
ATOM O32  OBL   -0.63 !
ATOM C32  CTL2  -0.22 !
ATOM H2X  HAL2   0.09 !
ATOM H2Y  HAL2   0.09 !
GROUP                 !
ATOM C23  CTL2  -0.18 !
ATOM H3R  HAL2   0.09 !
ATOM H3S  HAL2   0.09 !
GROUP                 !
ATOM C24  CTL2  -0.18 !
ATOM H4R  HAL2   0.09 !
ATOM H4S  HAL2   0.09 !
GROUP                 !
ATOM C25  CTL2  -0.18 !
ATOM H5R  HAL2   0.09 !
ATOM H5S  HAL2   0.09 !
GROUP                 !
ATOM C26  CTL2  -0.18 !
ATOM H6R  HAL2   0.09 !
ATOM H6S  HAL2   0.09 !
GROUP                 !
ATOM C27  CTL2  -0.18 !
ATOM H7R  HAL2   0.09 !
ATOM H7S  HAL2   0.09 !
GROUP                 !
ATOM C28  CTL2  -0.18 !
ATOM H8R  HAL2   0.09 !
ATOM H8S  HAL2   0.09 !
GROUP                 !
ATOM C29  CTL2  -0.18 !
ATOM H9R  HAL2   0.09 !
ATOM H9S  HAL2   0.09 !
GROUP                 !
ATOM C210 CTL2  -0.18 !
ATOM H10R HAL2   0.09 !
ATOM H10S HAL2   0.09 !
GROUP                 !
ATOM C211 CTL2  -0.18 !
ATOM H11R HAL2   0.09 !
ATOM H11S HAL2   0.09 !
GROUP                 !
ATOM C212 CTL2  -0.18 !
ATOM H12R HAL2   0.09 !
ATOM H12S HAL2   0.09 !
GROUP                 !
ATOM C213 CTL2  -0.18 !
ATOM H13R HAL2   0.09 !
ATOM H13S HAL2   0.09 !
GROUP                 !
ATOM C214 CTL2  -0.18 !
ATOM H14R HAL2   0.09 !
ATOM H14S HAL2   0.09 !
GROUP                 !
ATOM C215 CTL2  -0.18 !
ATOM H15R HAL2   0.09 !
ATOM H15S HAL2   0.09 !
GROUP                 !
ATOM C216 CTL3  -0.27 !
ATOM H16R HAL3   0.09 !
ATOM H16S HAL3   0.09 !
ATOM H16T HAL3   0.09 !
GROUP                 !
ATOM C33  CTL2  -0.18 !
ATOM H3X  HAL2   0.09 !
ATOM H3Y  HAL2   0.09 !
GROUP                 !
ATOM C34  CTL2  -0.18 !
ATOM H4X  HAL2   0.09 !
ATOM H4Y  HAL2   0.09 !
GROUP                 !
ATOM C35  CTL2  -0.18 !
ATOM H5X  HAL2   0.09 !
ATOM H5Y  HAL2   0.09 !
GROUP                 !
ATOM C36  CTL2  -0.18 !
ATOM H6X  HAL2   0.09 !
ATOM H6Y  HAL2   0.09 !
GROUP                 !
ATOM C37  CTL2  -0.18 !
ATOM H7X  HAL2   0.09 !
ATOM H7Y  HAL2   0.09 !
GROUP                 !
ATOM C38  CTL2  -0.18 !
ATOM H8X  HAL2   0.09 !
ATOM H8Y  HAL2   0.09 !
GROUP                 !
ATOM C39  CTL2  -0.18 !
ATOM H9X  HAL2   0.09 !
ATOM H9Y  HAL2   0.09 !
GROUP                 !
ATOM C310 CTL2  -0.18 !
ATOM H10X HAL2   0.09 !
ATOM H10Y HAL2   0.09 !
GROUP                 !
ATOM C311 CTL2  -0.18 !
ATOM H11X HAL2   0.09 !
ATOM H11Y HAL2   0.09 !
GROUP                 !
ATOM C312 CTL2  -0.18 !
ATOM H12X HAL2   0.09 !
ATOM H12Y HAL2   0.09 !
GROUP                 !
ATOM C313 CTL2  -0.18 !
ATOM H13X HAL2   0.09 !
ATOM H13Y HAL2   0.09 !
GROUP                 !
ATOM C314 CTL2  -0.18 !
ATOM H14X HAL2   0.09 !
ATOM H14Y HAL2   0.09 !
GROUP                 !
ATOM C315 CTL2  -0.18 !
ATOM H15X HAL2   0.09 !
ATOM H15Y HAL2   0.09 !
GROUP                 !
ATOM C316 CTL3  -0.27 !
ATOM H16X HAL3   0.09 !
ATOM H16Y HAL3   0.09 !
ATOM H16Z HAL3   0.09 !

! Polar Head
BOND N1  CN1  N1  CN2   N1  C1
BOND  CN1 HN11  CN1  HN12  CN1  HN13
BOND  CN2 HN21  CN2  HN22  CN2  HN23
BOND  C1  H11  C1   H12
BOND  C1  C2

BOND  C2   HS        C2    C3       C2   O21
BOND  C3   HX        C3    HY       C3   O31
! Chain #2
BOND  O21  C21
BOND  C21  C22
DOUBLE C21  O22
BOND  C22  H2R       C22  H2S       C22  C23
BOND  C23  H3R       C23  H3S       C23  C24
BOND  C24  H4R       C24  H4S       C24  C25
BOND  C25  H5R       C25  H5S       C25  C26
BOND  C26  H6R       C26  H6S       C26  C27
BOND  C27  H7R       C27  H7S       C27  C28
BOND  C28  H8R       C28  H8S       C28  C29
BOND  C29  H9R       C29  H9S       C29  C210
BOND  C210 H10R      C210 H10S      C210 C211
BOND  C211 H11R      C211 H11S      C211 C212
BOND  C212 H12R      C212 H12S      C212 C213
BOND  C213 H13R      C213 H13S      C213 C214
BOND  C214 H14R      C214 H14S      C214 C215
BOND  C215 H15R      C215 H15S      C215 C216
BOND  C216 H16R      C216 H16S      C216 H16T
! Chain #3
BOND  O31  C31
BOND  C31  C32
DOUBLE  C31  O32
BOND  C32  H2X       C32  H2Y       C32  C33
BOND  C33  H3X       C33  H3Y       C33  C34
BOND  C34  H4X       C34  H4Y       C34  C35
BOND  C35  H5X       C35  H5Y       C35  C36
BOND  C36  H6X       C36  H6Y       C36  C37
BOND  C37  H7X       C37  H7Y       C37  C38
BOND  C38  H8X       C38  H8Y       C38  C39
BOND  C39  H9X       C39  H9Y       C39  C310
BOND  C310 H10X      C310 H10Y      C310 C311
BOND  C311 H11X      C311 H11Y      C311 C312
BOND  C312 H12X      C312 H12Y      C312 C313
BOND  C313 H13X      C313 H13Y      C313 C314
BOND  C314 H14X      C314 H14Y      C314 C315
BOND  C315 H15X      C315 H15Y      C315 C316
BOND  C316 H16X      C316 H16Y      C316 H16Z

IMPR C21 O21 C22 O22   C31 O31 C32 O32

!IC table from IC generate, minimized geometry
IC CN1    C1     *N1    CN2        1.4729  112.26  129.19  115.12   1.4738
IC C1     N1     CN1    HN11       1.4774  112.26 -169.65  110.74   1.1130
IC HN11   N1     *CN1   HN12       1.1130  110.74  119.19  110.57   1.1125
IC HN11   N1     *CN1   HN13       1.1130  110.74 -120.60  111.06   1.1122
IC C1     N1     CN2    HN21       1.4774  115.12  178.93  110.67   1.1131
IC HN21   N1     *CN2   HN22       1.1131  110.67  120.25  110.96   1.1119
IC HN21   N1     *CN2   HN23       1.1131  110.67 -118.77  111.26   1.1105
IC CN1    N1     C1     C2         1.4729  112.26  167.04  109.68   1.5398
IC C2     N1     *C1    H11        1.5398  109.68 -118.14  109.16   1.1150
IC H11    N1     *C1    H12        1.1150  109.16 -119.28  111.06   1.1127
IC N1      C1     C2    C3         1.5223  116.83  127.52  108.22   1.4232
IC C3     C1     *C2    O21        1.5573  110.71  120.62  108.02   1.4410 !defines S chirality
IC C3     C1     *C2    HS         1.5573  110.71 -118.37  106.71   1.1170 !defines S chirality
IC C1     C2     O21    C21        1.5508  108.02  147.52  115.15   1.3177
IC C2     O21    C21    C22        1.4410  115.15  179.16  108.63   1.5289
IC C22    O21    *C21   O22        1.5289  108.63 -178.85  126.55   1.2187
IC O21    C21    C22    C23        1.3177  108.63 -177.70  112.21   1.5449
IC C23    C21    *C22   H2R        1.5449  112.21 -121.72  107.88   1.1092
IC H2R    C21    *C22   H2S        1.1092  107.88 -117.16  107.60   1.1093
IC C1     C2     C3     O31        1.5508  110.71  176.05  112.62   1.4438
IC O31    C2     *C3    HX         1.4433  112.55 -118.38  106.64   1.1128
IC HX     C2     *C3    HY         1.1128  106.64 -115.20  109.46   1.1144
IC C2     C3     O31    C31        1.5573  112.55   88.07  115.30   1.3310
IC C3     O31    C31    C32        1.4433  115.30 -172.19  108.29   1.5287
IC C32    O31    *C31   O32        1.5287  108.29 -179.12  125.69   1.2167
IC O31    C31    C32    C33        1.3310  108.29 -167.41  113.60   1.5449
IC C33    C31    *C32   H2X        1.5449  113.60 -121.15  107.11   1.1105
IC H2X    C31    *C32   H2Y        1.1105  107.11 -116.79  108.04   1.1091
IC C21    C22    C23    C24        1.5292  111.91  176.40  112.78   1.5339
IC C24    C22    *C23   H3R        1.5339  112.78 -120.84  109.53   1.1148
IC H3R    C22    *C23   H3S        1.1148  109.53 -117.51  109.55   1.1144
IC C22    C23    C24    C25        1.5450  112.78 -179.42  112.02   1.5348
IC C25    C23    *C24   H4R        1.5348  112.02 -121.40  109.42   1.1129
IC H4R    C23    *C24   H4S        1.1129  109.42 -117.70  109.09   1.1132
IC C23    C24    C25    C26        1.5339  112.02  177.20  113.15   1.5345
IC C26    C24    *C25   H5R        1.5345  113.15 -121.11  108.85   1.1137
IC H5R    C24    *C25   H5S        1.1137  108.85 -117.08  109.10   1.1133
IC C24    C25    C26    C27        1.5348  113.15 -179.00  112.16   1.5349
IC C27    C25    *C26   H6R        1.5349  112.16 -121.50  109.37   1.1128
IC H6R    C25    *C26   H6S        1.1128  109.37 -117.60  108.99   1.1133
IC C25    C26    C27    C28        1.5345  112.16  177.46  113.03   1.5345
IC C28    C26    *C27   H7R        1.5345  113.03 -121.07  108.86   1.1136
IC H7R    C26    *C27   H7S        1.1136  108.86 -117.16  109.14   1.1132
IC C26    C27    C28    C29        1.5349  113.03 -178.73  112.29   1.5348
IC C29    C27    *C28   H8R        1.5348  112.29 -121.53  109.34   1.1129
IC H8R    C27    *C28   H8S        1.1129  109.34 -117.54  108.99   1.1133
IC C27    C28    C29    C210       1.5345  112.29  177.77  112.89   1.5345
IC C210   C28    *C29   H9R        1.5345  112.89 -121.06  108.89   1.1135
IC H9R    C28    *C29   H9S        1.1135  108.89 -117.23  109.16   1.1131
IC C28    C29    C210   C211       1.5348  112.89 -178.85  112.40   1.5348
IC C211   C29    *C210  H10R       1.5348  112.40 -121.51  109.29   1.1130
IC H10R   C29    *C210  H10S       1.1130  109.29 -117.49  109.00   1.1133
IC C29    C210   C211   C212       1.5345  112.40  178.16  112.78   1.5345
IC C212   C210   *C211  H11R       1.5345  112.78 -121.11  108.96   1.1135
IC H11R   C210   *C211  H11S       1.1135  108.96 -117.30  109.16   1.1131
IC C210   C211   C212   C213       1.5348  112.78 -179.23  112.49   1.5347
IC C213   C211   *C212  H12R       1.5347  112.49 -121.45  109.24   1.1130
IC H12R   C211   *C212  H12S       1.1130  109.24 -117.45  109.03   1.1133
IC C211   C212   C213   C214       1.5345  112.49  178.82  112.71   1.5347
IC C214   C212   *C213  H13R       1.5347  112.71 -121.19  109.01   1.1133
IC H13R   C212   *C213  H13S       1.1133  109.01 -117.33  109.14   1.1131
IC C212   C213   C214   C215       1.5347  112.71 -179.59  112.61   1.5341
IC C215   C213   *C214  H14R       1.5341  112.61 -121.38  109.18   1.1131
IC H14R   C213   *C214  H14S       1.1131  109.18 -117.39  109.09   1.1133
IC C213   C214   C215   C216       1.5347  112.61  179.60  113.33   1.5309
IC C216   C214   *C215  H15R       1.5309  113.33 -121.65  108.72   1.1142
IC H15R   C214   *C215  H15S       1.1142  108.72 -116.62  108.76   1.1141
IC C214   C215   C216   H16R       1.5341  113.33  -59.94  110.45   1.1113
IC H16R   C215   *C216  H16S       1.1113  110.45  119.88  110.47   1.1113
IC H16R   C215   *C216  H16T       1.1113  110.45 -120.04  110.63   1.1112
IC C31    C32    C33    C34        1.5287  113.60  179.68  111.12   1.5341
IC C34    C32    *C33   H3X        1.5341  111.12 -120.80  109.72   1.1137
IC H3X    C32    *C33   H3Y        1.1137  109.72 -118.17  109.87   1.1142
IC C32    C33    C34    C35        1.5449  111.12 -176.44  113.54   1.5344
IC C35    C33    *C34   H4X        1.5344  113.54 -121.87  109.02   1.1135
IC H4X    C33    *C34   H4Y        1.1135  109.02 -117.04  108.81   1.1137
IC C33    C34    C35    C36        1.5341  113.54  178.53  111.77   1.5349
IC C36    C34    *C35   H5X        1.5349  111.77 -120.78  109.03   1.1132
IC H5X    C34    *C35   H5Y        1.1132  109.03 -117.69  109.50   1.1128
IC C34    C35    C36    C37        1.5344  111.77 -176.24  113.37   1.5344
IC C37    C35    *C36   H6X        1.5344  113.37 -122.00  109.13   1.1132
IC H6X    C35    *C36   H6Y        1.1132  109.13 -117.05  108.69   1.1137
IC C35    C36    C37    C38        1.5349  113.37  177.81  111.98   1.5349
IC C38    C36    *C37   H7X        1.5349  111.98 -120.73  108.96   1.1133
IC H7X    C36    *C37   H7Y        1.1133  108.96 -117.64  109.48   1.1127
IC C36    C37    C38    C39        1.5344  111.98 -176.74  113.17   1.5344
IC C39    C37    *C38   H8X        1.5344  113.17 -121.93  109.18   1.1131
IC H8X    C37    *C38   H8Y        1.1131  109.18 -117.13  108.74   1.1137
IC C37    C38    C39    C310       1.5349  113.17  177.75  112.16   1.5348
IC C310   C38    *C39   H9X        1.5348  112.16 -120.81  108.99   1.1133
IC H9X    C38    *C39   H9Y        1.1133  108.99 -117.58  109.40   1.1128
IC C38    C39    C310   C311       1.5344  112.16 -177.62  113.02   1.5345
IC C311   C39    *C310  H10X       1.5345  113.02 -121.78  109.17   1.1131
IC H10X   C39    *C310  H10Y       1.1131  109.17 -117.21  108.84   1.1136
IC C39    C310   C311   C312       1.5348  113.02  178.36  112.30   1.5348
IC C312   C310   *C311  H11X       1.5348  112.30 -120.94  109.01   1.1133
IC H11X   C310   *C311  H11Y       1.1133  109.01 -117.52  109.31   1.1129
IC C310   C311   C312   C313       1.5345  112.30 -178.23  112.89   1.5345
IC C313   C311   *C312  H12X       1.5345  112.89 -121.63  109.15   1.1131
IC H12X   C311   *C312  H12Y       1.1131  109.15 -117.28  108.93   1.1135
IC C311   C312   C313   C314       1.5348  112.89  178.95  112.43   1.5350
IC C314   C312   *C313  H13X       1.5350  112.43 -121.07  109.04   1.1133
IC H13X   C312   *C313  H13Y       1.1133  109.04 -117.48  109.23   1.1130
IC C312   C313   C314   C315       1.5345  112.43 -178.86  112.82   1.5338
IC C315   C313   *C314  H14X       1.5338  112.82 -121.48  109.14   1.1132
IC H14X   C313   *C314  H14Y       1.1132  109.14 -117.32  109.05   1.1133
IC C313   C314   C315   C316       1.5350  112.82  179.62  113.25   1.5310
IC C316   C314   *C315  H15X       1.5310  113.25 -121.59  108.75   1.1141
IC H15X   C314   *C315  H15Y       1.1141  108.75 -116.70  108.80   1.1140
IC C314   C315   C316   H16X       1.5338  113.25  -59.74  110.45   1.1114
IC H16X   C315   *C316  H16Y       1.1114  110.45  119.85  110.46   1.1113
IC H16X   C315   *C316  H16Z       1.1114  110.45 -120.06  110.62   1.1112

RESI DPDAPH       1.00 ! Di-Palmitoyl-DAP (protonated)
GROUP                  !
ATOM N1   NG3P1 -0.565 ! from NC3
ATOM HN4  HGP2   0.320 !
ATOM CN1  CG334  0.145 !
ATOM HN11 HGA3   0.090 !
ATOM HN12 HGA3   0.090 !
ATOM HN13 HGA3   0.090 !
ATOM CN2  CG334  0.145 !
ATOM HN21 HGA3   0.090 !
ATOM HN22 HGA3   0.090 !
ATOM HN23 HGA3   0.090 !
ATOM C1   CG324  0.235 ! 0.145
ATOM H11  HGA2   0.090 ! 
ATOM H12  HGA2   0.090 ! 
GROUP                 !
ATOM C2   CTL1   0.17 !
ATOM HS   HAL1   0.09 !
ATOM O21  OSL   -0.49 !
ATOM C21  CL     0.90 !
ATOM O22  OBL   -0.63 !
ATOM C22  CTL2  -0.22 !
ATOM H2R  HAL2   0.09 !
ATOM H2S  HAL2   0.09 !
GROUP                 !
ATOM C3   CTL2   0.08 !
ATOM HX   HAL2   0.09 !
ATOM HY   HAL2   0.09 !
ATOM O31  OSL   -0.49 !
ATOM C31  CL     0.90 !
ATOM O32  OBL   -0.63 !
ATOM C32  CTL2  -0.22 !
ATOM H2X  HAL2   0.09 !
ATOM H2Y  HAL2   0.09 !
GROUP                 !
ATOM C23  CTL2  -0.18 !
ATOM H3R  HAL2   0.09 !
ATOM H3S  HAL2   0.09 !
GROUP                 !
ATOM C24  CTL2  -0.18 !
ATOM H4R  HAL2   0.09 !
ATOM H4S  HAL2   0.09 !
GROUP                 !
ATOM C25  CTL2  -0.18 !
ATOM H5R  HAL2   0.09 !
ATOM H5S  HAL2   0.09 !
GROUP                 !
ATOM C26  CTL2  -0.18 !
ATOM H6R  HAL2   0.09 !
ATOM H6S  HAL2   0.09 !
GROUP                 !
ATOM C27  CTL2  -0.18 !
ATOM H7R  HAL2   0.09 !
ATOM H7S  HAL2   0.09 !
GROUP                 !
ATOM C28  CTL2  -0.18 !
ATOM H8R  HAL2   0.09 !
ATOM H8S  HAL2   0.09 !
GROUP                 !
ATOM C29  CTL2  -0.18 !
ATOM H9R  HAL2   0.09 !
ATOM H9S  HAL2   0.09 !
GROUP                 !
ATOM C210 CTL2  -0.18 !
ATOM H10R HAL2   0.09 !
ATOM H10S HAL2   0.09 !
GROUP                 !
ATOM C211 CTL2  -0.18 !
ATOM H11R HAL2   0.09 !
ATOM H11S HAL2   0.09 !
GROUP                 !
ATOM C212 CTL2  -0.18 !
ATOM H12R HAL2   0.09 !
ATOM H12S HAL2   0.09 !
GROUP                 !
ATOM C213 CTL2  -0.18 !
ATOM H13R HAL2   0.09 !
ATOM H13S HAL2   0.09 !
GROUP                 !
ATOM C214 CTL2  -0.18 !
ATOM H14R HAL2   0.09 !
ATOM H14S HAL2   0.09 !
GROUP                 !
ATOM C215 CTL2  -0.18 !
ATOM H15R HAL2   0.09 !
ATOM H15S HAL2   0.09 !
GROUP                 !
ATOM C216 CTL3  -0.27 !
ATOM H16R HAL3   0.09 !
ATOM H16S HAL3   0.09 !
ATOM H16T HAL3   0.09 !
GROUP                 !
ATOM C33  CTL2  -0.18 !
ATOM H3X  HAL2   0.09 !
ATOM H3Y  HAL2   0.09 !
GROUP                 !
ATOM C34  CTL2  -0.18 !
ATOM H4X  HAL2   0.09 !
ATOM H4Y  HAL2   0.09 !
GROUP                 !
ATOM C35  CTL2  -0.18 !
ATOM H5X  HAL2   0.09 !
ATOM H5Y  HAL2   0.09 !
GROUP                 !
ATOM C36  CTL2  -0.18 !
ATOM H6X  HAL2   0.09 !
ATOM H6Y  HAL2   0.09 !
GROUP                 !
ATOM C37  CTL2  -0.18 !
ATOM H7X  HAL2   0.09 !
ATOM H7Y  HAL2   0.09 !
GROUP                 !
ATOM C38  CTL2  -0.18 !
ATOM H8X  HAL2   0.09 !
ATOM H8Y  HAL2   0.09 !
GROUP                 !
ATOM C39  CTL2  -0.18 !
ATOM H9X  HAL2   0.09 !
ATOM H9Y  HAL2   0.09 !
GROUP                 !
ATOM C310 CTL2  -0.18 !
ATOM H10X HAL2   0.09 !
ATOM H10Y HAL2   0.09 !
GROUP                 !
ATOM C311 CTL2  -0.18 !
ATOM H11X HAL2   0.09 !
ATOM H11Y HAL2   0.09 !
GROUP                 !
ATOM C312 CTL2  -0.18 !
ATOM H12X HAL2   0.09 !
ATOM H12Y HAL2   0.09 !
GROUP                 !
ATOM C313 CTL2  -0.18 !
ATOM H13X HAL2   0.09 !
ATOM H13Y HAL2   0.09 !
GROUP                 !
ATOM C314 CTL2  -0.18 !
ATOM H14X HAL2   0.09 !
ATOM H14Y HAL2   0.09 !
GROUP                 !
ATOM C315 CTL2  -0.18 !
ATOM H15X HAL2   0.09 !
ATOM H15Y HAL2   0.09 !
GROUP                 !
ATOM C316 CTL3  -0.27 !
ATOM H16X HAL3   0.09 !
ATOM H16Y HAL3   0.09 !
ATOM H16Z HAL3   0.09 !

! Polar Head
BOND N1  CN1  N1  CN2   N1  C1
BOND N1  HN4
BOND  CN1 HN11  CN1  HN12  CN1  HN13
BOND  CN2 HN21  CN2  HN22  CN2  HN23
BOND  C1  H11  C1   H12
BOND  C1  C2

BOND  C2   HS        C2    C3       C2   O21
BOND  C3   HX        C3    HY       C3   O31
! Chain #2
BOND  O21  C21
BOND  C21  C22
DOUBLE C21  O22
BOND  C22  H2R       C22  H2S       C22  C23
BOND  C23  H3R       C23  H3S       C23  C24
BOND  C24  H4R       C24  H4S       C24  C25
BOND  C25  H5R       C25  H5S       C25  C26
BOND  C26  H6R       C26  H6S       C26  C27
BOND  C27  H7R       C27  H7S       C27  C28
BOND  C28  H8R       C28  H8S       C28  C29
BOND  C29  H9R       C29  H9S       C29  C210
BOND  C210 H10R      C210 H10S      C210 C211
BOND  C211 H11R      C211 H11S      C211 C212
BOND  C212 H12R      C212 H12S      C212 C213
BOND  C213 H13R      C213 H13S      C213 C214
BOND  C214 H14R      C214 H14S      C214 C215
BOND  C215 H15R      C215 H15S      C215 C216
BOND  C216 H16R      C216 H16S      C216 H16T
! Chain #3
BOND  O31  C31
BOND  C31  C32
DOUBLE  C31  O32
BOND  C32  H2X       C32  H2Y       C32  C33
BOND  C33  H3X       C33  H3Y       C33  C34
BOND  C34  H4X       C34  H4Y       C34  C35
BOND  C35  H5X       C35  H5Y       C35  C36
BOND  C36  H6X       C36  H6Y       C36  C37
BOND  C37  H7X       C37  H7Y       C37  C38
BOND  C38  H8X       C38  H8Y       C38  C39
BOND  C39  H9X       C39  H9Y       C39  C310
BOND  C310 H10X      C310 H10Y      C310 C311
BOND  C311 H11X      C311 H11Y      C311 C312
BOND  C312 H12X      C312 H12Y      C312 C313
BOND  C313 H13X      C313 H13Y      C313 C314
BOND  C314 H14X      C314 H14Y      C314 C315
BOND  C315 H15X      C315 H15Y      C315 C316
BOND  C316 H16X      C316 H16Y      C316 H16Z

IMPR C21 O21 C22 O22   C31 O31 C32 O32

!IC table from IC generate, minimized geometry
IC CN1    C1     *N1    CN2        1.4729  112.26  129.19  115.12   1.4738
IC C1     N1     CN1    HN11       1.4774  112.26 -169.65  110.74   1.1130
IC HN11   N1     *CN1   HN12       1.1130  110.74  119.19  110.57   1.1125
IC HN11   N1     *CN1   HN13       1.1130  110.74 -120.60  111.06   1.1122
IC C1     N1     CN2    HN21       1.4774  115.12  178.93  110.67   1.1131
IC HN21   N1     *CN2   HN22       1.1131  110.67  120.25  110.96   1.1119
IC HN21   N1     *CN2   HN23       1.1131  110.67 -118.77  111.26   1.1105
IC CN1    N1     C1     C2         1.4729  112.26  167.04  109.68   1.5398
IC C2     N1     *C1    H11        1.5398  109.68 -118.14  109.16   1.1150
IC H11    N1     *C1    H12        1.1150  109.16 -119.28  111.06   1.1127
IC HN4    N1     C1     C2         1.0459  107.17   42.94  111.27   1.5310
IC N1      C1     C2    C3         1.5223  116.83  127.52  108.22   1.4232
IC C3     C1     *C2    O21        1.5573  110.71  120.62  108.02   1.4410 !defines S chirality
IC C3     C1     *C2    HS         1.5573  110.71 -118.37  106.71   1.1170 !defines S chirality
IC C1     C2     O21    C21        1.5508  108.02  147.52  115.15   1.3177
IC C2     O21    C21    C22        1.4410  115.15  179.16  108.63   1.5289
IC C22    O21    *C21   O22        1.5289  108.63 -178.85  126.55   1.2187
IC O21    C21    C22    C23        1.3177  108.63 -177.70  112.21   1.5449
IC C23    C21    *C22   H2R        1.5449  112.21 -121.72  107.88   1.1092
IC H2R    C21    *C22   H2S        1.1092  107.88 -117.16  107.60   1.1093
IC C1     C2     C3     O31        1.5508  110.71  176.05  112.62   1.4438
IC O31    C2     *C3    HX         1.4433  112.55 -118.38  106.64   1.1128
IC HX     C2     *C3    HY         1.1128  106.64 -115.20  109.46   1.1144
IC C2     C3     O31    C31        1.5573  112.55   88.07  115.30   1.3310
IC C3     O31    C31    C32        1.4433  115.30 -172.19  108.29   1.5287
IC C32    O31    *C31   O32        1.5287  108.29 -179.12  125.69   1.2167
IC O31    C31    C32    C33        1.3310  108.29 -167.41  113.60   1.5449
IC C33    C31    *C32   H2X        1.5449  113.60 -121.15  107.11   1.1105
IC H2X    C31    *C32   H2Y        1.1105  107.11 -116.79  108.04   1.1091
IC C21    C22    C23    C24        1.5292  111.91  176.40  112.78   1.5339
IC C24    C22    *C23   H3R        1.5339  112.78 -120.84  109.53   1.1148
IC H3R    C22    *C23   H3S        1.1148  109.53 -117.51  109.55   1.1144
IC C22    C23    C24    C25        1.5450  112.78 -179.42  112.02   1.5348
IC C25    C23    *C24   H4R        1.5348  112.02 -121.40  109.42   1.1129
IC H4R    C23    *C24   H4S        1.1129  109.42 -117.70  109.09   1.1132
IC C23    C24    C25    C26        1.5339  112.02  177.20  113.15   1.5345
IC C26    C24    *C25   H5R        1.5345  113.15 -121.11  108.85   1.1137
IC H5R    C24    *C25   H5S        1.1137  108.85 -117.08  109.10   1.1133
IC C24    C25    C26    C27        1.5348  113.15 -179.00  112.16   1.5349
IC C27    C25    *C26   H6R        1.5349  112.16 -121.50  109.37   1.1128
IC H6R    C25    *C26   H6S        1.1128  109.37 -117.60  108.99   1.1133
IC C25    C26    C27    C28        1.5345  112.16  177.46  113.03   1.5345
IC C28    C26    *C27   H7R        1.5345  113.03 -121.07  108.86   1.1136
IC H7R    C26    *C27   H7S        1.1136  108.86 -117.16  109.14   1.1132
IC C26    C27    C28    C29        1.5349  113.03 -178.73  112.29   1.5348
IC C29    C27    *C28   H8R        1.5348  112.29 -121.53  109.34   1.1129
IC H8R    C27    *C28   H8S        1.1129  109.34 -117.54  108.99   1.1133
IC C27    C28    C29    C210       1.5345  112.29  177.77  112.89   1.5345
IC C210   C28    *C29   H9R        1.5345  112.89 -121.06  108.89   1.1135
IC H9R    C28    *C29   H9S        1.1135  108.89 -117.23  109.16   1.1131
IC C28    C29    C210   C211       1.5348  112.89 -178.85  112.40   1.5348
IC C211   C29    *C210  H10R       1.5348  112.40 -121.51  109.29   1.1130
IC H10R   C29    *C210  H10S       1.1130  109.29 -117.49  109.00   1.1133
IC C29    C210   C211   C212       1.5345  112.40  178.16  112.78   1.5345
IC C212   C210   *C211  H11R       1.5345  112.78 -121.11  108.96   1.1135
IC H11R   C210   *C211  H11S       1.1135  108.96 -117.30  109.16   1.1131
IC C210   C211   C212   C213       1.5348  112.78 -179.23  112.49   1.5347
IC C213   C211   *C212  H12R       1.5347  112.49 -121.45  109.24   1.1130
IC H12R   C211   *C212  H12S       1.1130  109.24 -117.45  109.03   1.1133
IC C211   C212   C213   C214       1.5345  112.49  178.82  112.71   1.5347
IC C214   C212   *C213  H13R       1.5347  112.71 -121.19  109.01   1.1133
IC H13R   C212   *C213  H13S       1.1133  109.01 -117.33  109.14   1.1131
IC C212   C213   C214   C215       1.5347  112.71 -179.59  112.61   1.5341
IC C215   C213   *C214  H14R       1.5341  112.61 -121.38  109.18   1.1131
IC H14R   C213   *C214  H14S       1.1131  109.18 -117.39  109.09   1.1133
IC C213   C214   C215   C216       1.5347  112.61  179.60  113.33   1.5309
IC C216   C214   *C215  H15R       1.5309  113.33 -121.65  108.72   1.1142
IC H15R   C214   *C215  H15S       1.1142  108.72 -116.62  108.76   1.1141
IC C214   C215   C216   H16R       1.5341  113.33  -59.94  110.45   1.1113
IC H16R   C215   *C216  H16S       1.1113  110.45  119.88  110.47   1.1113
IC H16R   C215   *C216  H16T       1.1113  110.45 -120.04  110.63   1.1112
IC C31    C32    C33    C34        1.5287  113.60  179.68  111.12   1.5341
IC C34    C32    *C33   H3X        1.5341  111.12 -120.80  109.72   1.1137
IC H3X    C32    *C33   H3Y        1.1137  109.72 -118.17  109.87   1.1142
IC C32    C33    C34    C35        1.5449  111.12 -176.44  113.54   1.5344
IC C35    C33    *C34   H4X        1.5344  113.54 -121.87  109.02   1.1135
IC H4X    C33    *C34   H4Y        1.1135  109.02 -117.04  108.81   1.1137
IC C33    C34    C35    C36        1.5341  113.54  178.53  111.77   1.5349
IC C36    C34    *C35   H5X        1.5349  111.77 -120.78  109.03   1.1132
IC H5X    C34    *C35   H5Y        1.1132  109.03 -117.69  109.50   1.1128
IC C34    C35    C36    C37        1.5344  111.77 -176.24  113.37   1.5344
IC C37    C35    *C36   H6X        1.5344  113.37 -122.00  109.13   1.1132
IC H6X    C35    *C36   H6Y        1.1132  109.13 -117.05  108.69   1.1137
IC C35    C36    C37    C38        1.5349  113.37  177.81  111.98   1.5349
IC C38    C36    *C37   H7X        1.5349  111.98 -120.73  108.96   1.1133
IC H7X    C36    *C37   H7Y        1.1133  108.96 -117.64  109.48   1.1127
IC C36    C37    C38    C39        1.5344  111.98 -176.74  113.17   1.5344
IC C39    C37    *C38   H8X        1.5344  113.17 -121.93  109.18   1.1131
IC H8X    C37    *C38   H8Y        1.1131  109.18 -117.13  108.74   1.1137
IC C37    C38    C39    C310       1.5349  113.17  177.75  112.16   1.5348
IC C310   C38    *C39   H9X        1.5348  112.16 -120.81  108.99   1.1133
IC H9X    C38    *C39   H9Y        1.1133  108.99 -117.58  109.40   1.1128
IC C38    C39    C310   C311       1.5344  112.16 -177.62  113.02   1.5345
IC C311   C39    *C310  H10X       1.5345  113.02 -121.78  109.17   1.1131
IC H10X   C39    *C310  H10Y       1.1131  109.17 -117.21  108.84   1.1136
IC C39    C310   C311   C312       1.5348  113.02  178.36  112.30   1.5348
IC C312   C310   *C311  H11X       1.5348  112.30 -120.94  109.01   1.1133
IC H11X   C310   *C311  H11Y       1.1133  109.01 -117.52  109.31   1.1129
IC C310   C311   C312   C313       1.5345  112.30 -178.23  112.89   1.5345
IC C313   C311   *C312  H12X       1.5345  112.89 -121.63  109.15   1.1131
IC H12X   C311   *C312  H12Y       1.1131  109.15 -117.28  108.93   1.1135
IC C311   C312   C313   C314       1.5348  112.89  178.95  112.43   1.5350
IC C314   C312   *C313  H13X       1.5350  112.43 -121.07  109.04   1.1133
IC H13X   C312   *C313  H13Y       1.1133  109.04 -117.48  109.23   1.1130
IC C312   C313   C314   C315       1.5345  112.43 -178.86  112.82   1.5338
IC C315   C313   *C314  H14X       1.5338  112.82 -121.48  109.14   1.1132
IC H14X   C313   *C314  H14Y       1.1132  109.14 -117.32  109.05   1.1133
IC C313   C314   C315   C316       1.5350  112.82  179.62  113.25   1.5310
IC C316   C314   *C315  H15X       1.5310  113.25 -121.59  108.75   1.1141
IC H15X   C314   *C315  H15Y       1.1141  108.75 -116.70  108.80   1.1140
IC C314   C315   C316   H16X       1.5338  113.25  -59.74  110.45   1.1114
IC H16X   C315   *C316  H16Y       1.1114  110.45  119.85  110.46   1.1113
IC H16X   C315   *C316  H16Z       1.1114  110.45 -120.06  110.62   1.1112

RESI DSDAP        0.00 ! Di-Stearoyl-DAP
GROUP                  ! from TMAM
ATOM N1   NG301  -0.63 !
ATOM CN1  CG3AM0 -0.06 !
ATOM HN11 HGAAM0  0.09 !
ATOM HN12 HGAAM0  0.09 !
ATOM HN13 HGAAM0  0.09 !
ATOM CN2  CG3AM0 -0.06 !
ATOM HN21 HGAAM0  0.09 !
ATOM HN22 HGAAM0  0.09 !
ATOM HN23 HGAAM0  0.09 !
ATOM C1   CG321   0.03 ! -0.06
ATOM H11  HGA2    0.09 !
ATOM H12  HGA2    0.09 !
GROUP                 !
ATOM C2   CTL1   0.17 !
ATOM HS   HAL1   0.09 !
ATOM O21  OSL   -0.49 !
ATOM C21  CL     0.90 !
ATOM O22  OBL   -0.63 !
ATOM C22  CTL2  -0.22 !
ATOM H2R  HAL2   0.09 !
ATOM H2S  HAL2   0.09 !
GROUP                 !
ATOM C3   CTL2   0.08 !
ATOM HX   HAL2   0.09 !
ATOM HY   HAL2   0.09 !
ATOM O31  OSL   -0.49 !
ATOM C31  CL     0.90 !
ATOM O32  OBL   -0.63 !
ATOM C32  CTL2  -0.22 !
ATOM H2X  HAL2   0.09 !
ATOM H2Y  HAL2   0.09 !
GROUP                 !
ATOM C23  CTL2  -0.18 !
ATOM H3R  HAL2   0.09 !
ATOM H3S  HAL2   0.09 !
GROUP                 !
ATOM C24  CTL2  -0.18 !
ATOM H4R  HAL2   0.09 !
ATOM H4S  HAL2   0.09 !
GROUP                 !
ATOM C25  CTL2  -0.18 !
ATOM H5R  HAL2   0.09 !
ATOM H5S  HAL2   0.09 !
GROUP                 !
ATOM C26  CTL2  -0.18 !
ATOM H6R  HAL2   0.09 !
ATOM H6S  HAL2   0.09 !
GROUP                 !
ATOM C27  CTL2  -0.18 !
ATOM H7R  HAL2   0.09 !
ATOM H7S  HAL2   0.09 !
GROUP                 !
ATOM C28  CTL2  -0.18 !
ATOM H8R  HAL2   0.09 !
ATOM H8S  HAL2   0.09 !
GROUP                 !
ATOM C29  CTL2  -0.18 !
ATOM H9R  HAL2   0.09 !
ATOM H9S  HAL2   0.09 !
GROUP                 !
ATOM C210 CTL2  -0.18 !
ATOM H10R HAL2   0.09 !
ATOM H10S HAL2   0.09 !
GROUP                 !
ATOM C211 CTL2  -0.18 !
ATOM H11R HAL2   0.09 !
ATOM H11S HAL2   0.09 !
GROUP                 !
ATOM C212 CTL2  -0.18 !
ATOM H12R HAL2   0.09 !
ATOM H12S HAL2   0.09 !
GROUP                 !
ATOM C213 CTL2  -0.18 !
ATOM H13R HAL2   0.09 !
ATOM H13S HAL2   0.09 !
GROUP                 !
ATOM C214 CTL2  -0.18 !
ATOM H14R HAL2   0.09 !
ATOM H14S HAL2   0.09 !
GROUP                 !
ATOM C215 CTL2  -0.18 !
ATOM H15R HAL2   0.09 !
ATOM H15S HAL2   0.09 !
GROUP                 !
ATOM C216 CTL2  -0.18 !
ATOM H16R HAL2   0.09 !
ATOM H16S HAL2   0.09 !
GROUP                 !
ATOM C217 CTL2  -0.18 !
ATOM H17R HAL2   0.09 !
ATOM H17S HAL2   0.09 !
GROUP                 !
ATOM C218 CTL3  -0.27 !
ATOM H18R HAL3   0.09 !
ATOM H18S HAL3   0.09 !
ATOM H18T HAL3   0.09 !
GROUP                 !
ATOM C33  CTL2  -0.18 !
ATOM H3X  HAL2   0.09 !
ATOM H3Y  HAL2   0.09 !
GROUP                 !
ATOM C34  CTL2  -0.18 !
ATOM H4X  HAL2   0.09 !
ATOM H4Y  HAL2   0.09 !
GROUP                 !
ATOM C35  CTL2  -0.18 !
ATOM H5X  HAL2   0.09 !
ATOM H5Y  HAL2   0.09 !
GROUP                 !
ATOM C36  CTL2  -0.18 !
ATOM H6X  HAL2   0.09 !
ATOM H6Y  HAL2   0.09 !
GROUP                 !
ATOM C37  CTL2  -0.18 !
ATOM H7X  HAL2   0.09 !
ATOM H7Y  HAL2   0.09 !
GROUP                 !
ATOM C38  CTL2  -0.18 !
ATOM H8X  HAL2   0.09 !
ATOM H8Y  HAL2   0.09 !
GROUP                 !
ATOM C39  CTL2  -0.18 !
ATOM H9X  HAL2   0.09 !
ATOM H9Y  HAL2   0.09 !
GROUP                 !
ATOM C310 CTL2  -0.18 !
ATOM H10X HAL2   0.09 !
ATOM H10Y HAL2   0.09 !
GROUP                 !
ATOM C311 CTL2  -0.18 !
ATOM H11X HAL2   0.09 !
ATOM H11Y HAL2   0.09 !
GROUP                 !
ATOM C312 CTL2  -0.18 !
ATOM H12X HAL2   0.09 !
ATOM H12Y HAL2   0.09 !
GROUP                 !
ATOM C313 CTL2  -0.18 !
ATOM H13X HAL2   0.09 !
ATOM H13Y HAL2   0.09 !
GROUP                 !
ATOM C314 CTL2  -0.18 !
ATOM H14X HAL2   0.09 !
ATOM H14Y HAL2   0.09 !
GROUP                 !
ATOM C315 CTL2  -0.18 !
ATOM H15X HAL2   0.09 !
ATOM H15Y HAL2   0.09 !
GROUP                 !
ATOM C316 CTL2  -0.18 !
ATOM H16X HAL2   0.09 !
ATOM H16Y HAL2   0.09 !
GROUP                 !
ATOM C317 CTL2  -0.18 !
ATOM H17X HAL2   0.09 !
ATOM H17Y HAL2   0.09 !
GROUP                 !
ATOM C318 CTL3  -0.27 !
ATOM H18X HAL3   0.09 !
ATOM H18Y HAL3   0.09 !
ATOM H18Z HAL3   0.09 !

! Polar Head
BOND N1  CN1  N1  CN2   N1  C1
BOND  CN1 HN11  CN1  HN12  CN1  HN13
BOND  CN2 HN21  CN2  HN22  CN2  HN23
BOND  C1  H11  C1   H12
BOND  C1  C2

BOND  C2   HS        C2    C3       C2   O21
BOND  C3   HX        C3    HY       C3   O31
! Chain #2
BOND  O21  C21
BOND  C21  C22
DOUBLE C21  O22
BOND  C22  H2R       C22  H2S       C22  C23
BOND  C23  H3R       C23  H3S       C23  C24
BOND  C24  H4R       C24  H4S       C24  C25
BOND  C25  H5R       C25  H5S       C25  C26
BOND  C26  H6R       C26  H6S       C26  C27
BOND  C27  H7R       C27  H7S       C27  C28
BOND  C28  H8R       C28  H8S       C28  C29
BOND  C29  H9R       C29  H9S       C29  C210
BOND  C210 H10R      C210 H10S      C210 C211
BOND  C211 H11R      C211 H11S      C211 C212
BOND  C212 H12R      C212 H12S      C212 C213
BOND  C213 H13R      C213 H13S      C213 C214
BOND  C214 H14R      C214 H14S      C214 C215
BOND  C215 H15R      C215 H15S      C215 C216
BOND  C216 H16R      C216 H16S      C216 C217
BOND  C217 H17R      C217 H17S      C217 C218
BOND  C218 H18R      C218 H18S      C218 H18T
! Chain #3
BOND  O31  C31
BOND  C31  C32
DOUBLE  C31  O32
BOND  C32  H2X       C32  H2Y       C32  C33
BOND  C33  H3X       C33  H3Y       C33  C34
BOND  C34  H4X       C34  H4Y       C34  C35
BOND  C35  H5X       C35  H5Y       C35  C36
BOND  C36  H6X       C36  H6Y       C36  C37
BOND  C37  H7X       C37  H7Y       C37  C38
BOND  C38  H8X       C38  H8Y       C38  C39
BOND  C39  H9X       C39  H9Y       C39  C310
BOND  C310 H10X      C310 H10Y      C310 C311
BOND  C311 H11X      C311 H11Y      C311 C312
BOND  C312 H12X      C312 H12Y      C312 C313
BOND  C313 H13X      C313 H13Y      C313 C314
BOND  C314 H14X      C314 H14Y      C314 C315
BOND  C315 H15X      C315 H15Y      C315 C316
BOND  C316 H16X      C316 H16Y      C316 C317
BOND  C317 H17X      C317 H17Y      C317 C318
BOND  C318 H18X      C318 H18Y      C318 H18Z

IMPR C21 O21 C22 O22   C31 O31 C32 O32

!IC table from IC generate, minimized geometry
IC CN1    C1     *N1    CN2        1.4729  112.26  129.19  115.12   1.4738
IC C1     N1     CN1    HN11       1.4774  112.26 -169.65  110.74   1.1130
IC HN11   N1     *CN1   HN12       1.1130  110.74  119.19  110.57   1.1125
IC HN11   N1     *CN1   HN13       1.1130  110.74 -120.60  111.06   1.1122
IC C1     N1     CN2    HN21       1.4774  115.12  178.93  110.67   1.1131
IC HN21   N1     *CN2   HN22       1.1131  110.67  120.25  110.96   1.1119
IC HN21   N1     *CN2   HN23       1.1131  110.67 -118.77  111.26   1.1105
IC CN1    N1     C1     C2         1.4729  112.26  167.04  109.68   1.5398
IC C2     N1     *C1    H11        1.5398  109.68 -118.14  109.16   1.1150
IC H11    N1     *C1    H12        1.1150  109.16 -119.28  111.06   1.1127
IC N1      C1     C2    C3         1.5223  116.83  127.52  108.22   1.4232
IC C3     C1     *C2    O21        1.5573  110.71  120.62  108.02   1.4410 !defines S chirality
IC C3     C1     *C2    HS         1.5573  110.71 -118.37  106.71   1.1170 !defines S chirality
IC C1     C2     O21    C21        1.5508  108.02  147.52  115.15   1.3177
IC C2     O21    C21    C22        1.4410  115.15  179.16  108.63   1.5289
IC C22    O21    *C21   O22        1.5289  108.63 -178.85  126.55   1.2187
IC O21    C21    C22    C23        1.3177  108.63 -177.70  112.21   1.5449
IC C23    C21    *C22   H2R        1.5449  112.21 -121.72  107.88   1.1092
IC H2R    C21    *C22   H2S        1.1092  107.88 -117.16  107.60   1.1093
IC C1     C2     C3     O31        1.5508  110.71  176.05  112.62   1.4438
IC O31    C2     *C3    HX         1.4433  112.55 -118.38  106.64   1.1128
IC HX     C2     *C3    HY         1.1128  106.64 -115.20  109.46   1.1144
IC C2     C3     O31    C31        1.5573  112.55   88.07  115.30   1.3310
IC C3     O31    C31    C32        1.4433  115.30 -172.19  108.29   1.5287
IC C32    O31    *C31   O32        1.5287  108.29 -179.12  125.69   1.2167
IC O31    C31    C32    C33        1.3310  108.29 -167.41  113.60   1.5449
IC C33    C31    *C32   H2X        1.5449  113.60 -121.15  107.11   1.1105
IC H2X    C31    *C32   H2Y        1.1105  107.11 -116.79  108.04   1.1091
IC C21    C22    C23    C24        1.5292  111.91  176.40  112.78   1.5339
IC C24    C22    *C23   H3R        1.5339  112.78 -120.84  109.53   1.1148
IC H3R    C22    *C23   H3S        1.1148  109.53 -117.51  109.55   1.1144
IC C22    C23    C24    C25        1.5450  112.78 -179.42  112.02   1.5348
IC C25    C23    *C24   H4R        1.5348  112.02 -121.40  109.42   1.1129
IC H4R    C23    *C24   H4S        1.1129  109.42 -117.70  109.09   1.1132
IC C23    C24    C25    C26        1.5339  112.02  177.20  113.15   1.5345
IC C26    C24    *C25   H5R        1.5345  113.15 -121.11  108.85   1.1137
IC H5R    C24    *C25   H5S        1.1137  108.85 -117.08  109.10   1.1133
IC C24    C25    C26    C27        1.5348  113.15 -179.00  112.16   1.5349
IC C27    C25    *C26   H6R        1.5349  112.16 -121.50  109.37   1.1128
IC H6R    C25    *C26   H6S        1.1128  109.37 -117.60  108.99   1.1133
IC C25    C26    C27    C28        1.5345  112.16  177.46  113.03   1.5345
IC C28    C26    *C27   H7R        1.5345  113.03 -121.07  108.86   1.1136
IC H7R    C26    *C27   H7S        1.1136  108.86 -117.16  109.14   1.1132
IC C26    C27    C28    C29        1.5349  113.03 -178.73  112.29   1.5348
IC C29    C27    *C28   H8R        1.5348  112.29 -121.53  109.34   1.1129
IC H8R    C27    *C28   H8S        1.1129  109.34 -117.54  108.99   1.1133
IC C27    C28    C29    C210       1.5345  112.29  177.77  112.89   1.5345
IC C210   C28    *C29   H9R        1.5345  112.89 -121.06  108.89   1.1135
IC H9R    C28    *C29   H9S        1.1135  108.89 -117.23  109.16   1.1131
IC C28    C29    C210   C211       1.5348  112.89 -178.85  112.40   1.5348
IC C211   C29    *C210  H10R       1.5348  112.40 -121.51  109.29   1.1130
IC H10R   C29    *C210  H10S       1.1130  109.29 -117.49  109.00   1.1133
IC C29    C210   C211   C212       1.5345  112.40  178.16  112.78   1.5345
IC C212   C210   *C211  H11R       1.5345  112.78 -121.11  108.96   1.1135
IC H11R   C210   *C211  H11S       1.1135  108.96 -117.30  109.16   1.1131
IC C210   C211   C212   C213       1.5348  112.78 -179.23  112.49   1.5347
IC C213   C211   *C212  H12R       1.5347  112.49 -121.45  109.24   1.1130
IC H12R   C211   *C212  H12S       1.1130  109.24 -117.45  109.03   1.1133
IC C211   C212   C213   C214       1.5345  112.49  178.82  112.71   1.5347
IC C214   C212   *C213  H13R       1.5347  112.71 -121.19  109.01   1.1133
IC H13R   C212   *C213  H13S       1.1133  109.01 -117.33  109.14   1.1131
IC C212   C213   C214   C215       1.5347  112.71 -179.59  112.61   1.5341
IC C215   C213   *C214  H14R       1.5341  112.61 -121.38  109.18   1.1131
IC H14R   C213   *C214  H14S       1.1131  109.18 -117.39  109.09   1.1133
IC C213   C214   C215   C216       1.5347  112.61  179.60  113.33   1.5309
IC C216   C214   *C215  H15R       1.5309  113.33 -121.65  108.72   1.1142
IC H15R   C214   *C215  H15S       1.1142  108.72 -116.62  108.76   1.1141
IC C214   C215   C216   C217       1.5347  112.61  179.60  113.33   1.5309
IC C217   C215   *C216  H16R       1.5309  113.33 -121.65  108.72   1.1142
IC H16R   C215   *C216  H16S       1.1142  108.72 -116.62  108.76   1.1141
IC C215   C216   C217   C218       1.5347  112.61  179.60  113.33   1.5309
IC C218   C216   *C217  H17R       1.5309  113.33 -121.65  108.72   1.1142
IC H17R   C216   *C217  H17S       1.1142  108.72 -116.62  108.76   1.1141
IC C216   C217   C218   H18R       1.5341  113.33  -59.94  110.45   1.1113
IC H18R   C217   *C218  H18S       1.1113  110.45  119.88  110.47   1.1113
IC H18R   C217   *C218  H18T       1.1113  110.45 -120.04  110.63   1.1112
IC C31    C32    C33    C34        1.5287  113.60  179.68  111.12   1.5341
IC C34    C32    *C33   H3X        1.5341  111.12 -120.80  109.72   1.1137
IC H3X    C32    *C33   H3Y        1.1137  109.72 -118.17  109.87   1.1142
IC C32    C33    C34    C35        1.5449  111.12 -176.44  113.54   1.5344
IC C35    C33    *C34   H4X        1.5344  113.54 -121.87  109.02   1.1135
IC H4X    C33    *C34   H4Y        1.1135  109.02 -117.04  108.81   1.1137
IC C33    C34    C35    C36        1.5341  113.54  178.53  111.77   1.5349
IC C36    C34    *C35   H5X        1.5349  111.77 -120.78  109.03   1.1132
IC H5X    C34    *C35   H5Y        1.1132  109.03 -117.69  109.50   1.1128
IC C34    C35    C36    C37        1.5344  111.77 -176.24  113.37   1.5344
IC C37    C35    *C36   H6X        1.5344  113.37 -122.00  109.13   1.1132
IC H6X    C35    *C36   H6Y        1.1132  109.13 -117.05  108.69   1.1137
IC C35    C36    C37    C38        1.5349  113.37  177.81  111.98   1.5349
IC C38    C36    *C37   H7X        1.5349  111.98 -120.73  108.96   1.1133
IC H7X    C36    *C37   H7Y        1.1133  108.96 -117.64  109.48   1.1127
IC C36    C37    C38    C39        1.5344  111.98 -176.74  113.17   1.5344
IC C39    C37    *C38   H8X        1.5344  113.17 -121.93  109.18   1.1131
IC H8X    C37    *C38   H8Y        1.1131  109.18 -117.13  108.74   1.1137
IC C37    C38    C39    C310       1.5349  113.17  177.75  112.16   1.5348
IC C310   C38    *C39   H9X        1.5348  112.16 -120.81  108.99   1.1133
IC H9X    C38    *C39   H9Y        1.1133  108.99 -117.58  109.40   1.1128
IC C38    C39    C310   C311       1.5344  112.16 -177.62  113.02   1.5345
IC C311   C39    *C310  H10X       1.5345  113.02 -121.78  109.17   1.1131
IC H10X   C39    *C310  H10Y       1.1131  109.17 -117.21  108.84   1.1136
IC C39    C310   C311   C312       1.5348  113.02  178.36  112.30   1.5348
IC C312   C310   *C311  H11X       1.5348  112.30 -120.94  109.01   1.1133
IC H11X   C310   *C311  H11Y       1.1133  109.01 -117.52  109.31   1.1129
IC C310   C311   C312   C313       1.5345  112.30 -178.23  112.89   1.5345
IC C313   C311   *C312  H12X       1.5345  112.89 -121.63  109.15   1.1131
IC H12X   C311   *C312  H12Y       1.1131  109.15 -117.28  108.93   1.1135
IC C311   C312   C313   C314       1.5348  112.89  178.95  112.43   1.5350
IC C314   C312   *C313  H13X       1.5350  112.43 -121.07  109.04   1.1133
IC H13X   C312   *C313  H13Y       1.1133  109.04 -117.48  109.23   1.1130
IC C312   C313   C314   C315       1.5345  112.43 -178.86  112.82   1.5338
IC C315   C313   *C314  H14X       1.5338  112.82 -121.48  109.14   1.1132
IC H14X   C313   *C314  H14Y       1.1132  109.14 -117.32  109.05   1.1133
IC C313   C314   C315   C316       1.5350  112.82  179.62  113.25   1.5310
IC C316   C314   *C315  H15X       1.5310  113.25 -121.59  108.75   1.1141
IC H15X   C314   *C315  H15Y       1.1141  108.75 -116.70  108.80   1.1140
IC C314   C315   C316   C317       1.5350  112.82  179.62  113.25   1.5310
IC C317   C315   *C316  H16X       1.5310  113.25 -121.59  108.75   1.1141
IC H16X   C315   *C316  H16Y       1.1141  108.75 -116.70  108.80   1.1140
IC C315   C316   C317   C318       1.5350  112.82  179.62  113.25   1.5310
IC C318   C316   *C317  H17X       1.5310  113.25 -121.59  108.75   1.1141
IC H17X   C316   *C317  H17Y       1.1141  108.75 -116.70  108.80   1.1140
IC C316   C317   C318   H18X       1.5338  113.25  -59.74  110.45   1.1114
IC H18X   C317   *C318  H18Y       1.1114  110.45  119.85  110.46   1.1113
IC H18X   C317   *C318  H18Z       1.1114  110.45 -120.06  110.62   1.1112

RESI DSDAPH       1.00 ! Di-Stearoyl-DAP (protonated)
GROUP
ATOM N1   NG3P1 -0.565 ! from NC3
ATOM HN4  HGP2   0.320 !
ATOM CN1  CG334  0.145 !
ATOM HN11 HGA3   0.090 !
ATOM HN12 HGA3   0.090 !
ATOM HN13 HGA3   0.090 !
ATOM CN2  CG334  0.145 !
ATOM HN21 HGA3   0.090 !
ATOM HN22 HGA3   0.090 !
ATOM HN23 HGA3   0.090 !
ATOM C1   CG324  0.235 ! 0.145
ATOM H11  HGA2   0.090 ! 
ATOM H12  HGA2   0.090 ! 
GROUP                 !
ATOM C2   CTL1   0.17 !
ATOM HS   HAL1   0.09 !
ATOM O21  OSL   -0.49 !
ATOM C21  CL     0.90 !
ATOM O22  OBL   -0.63 !
ATOM C22  CTL2  -0.22 !
ATOM H2R  HAL2   0.09 !
ATOM H2S  HAL2   0.09 !
GROUP                 !
ATOM C3   CTL2   0.08 !
ATOM HX   HAL2   0.09 !
ATOM HY   HAL2   0.09 !
ATOM O31  OSL   -0.49 !
ATOM C31  CL     0.90 !
ATOM O32  OBL   -0.63 !
ATOM C32  CTL2  -0.22 !
ATOM H2X  HAL2   0.09 !
ATOM H2Y  HAL2   0.09 !
GROUP                 !
ATOM C23  CTL2  -0.18 !
ATOM H3R  HAL2   0.09 !
ATOM H3S  HAL2   0.09 !
GROUP                 !
ATOM C24  CTL2  -0.18 !
ATOM H4R  HAL2   0.09 !
ATOM H4S  HAL2   0.09 !
GROUP                 !
ATOM C25  CTL2  -0.18 !
ATOM H5R  HAL2   0.09 !
ATOM H5S  HAL2   0.09 !
GROUP                 !
ATOM C26  CTL2  -0.18 !
ATOM H6R  HAL2   0.09 !
ATOM H6S  HAL2   0.09 !
GROUP                 !
ATOM C27  CTL2  -0.18 !
ATOM H7R  HAL2   0.09 !
ATOM H7S  HAL2   0.09 !
GROUP                 !
ATOM C28  CTL2  -0.18 !
ATOM H8R  HAL2   0.09 !
ATOM H8S  HAL2   0.09 !
GROUP                 !
ATOM C29  CTL2  -0.18 !
ATOM H9R  HAL2   0.09 !
ATOM H9S  HAL2   0.09 !
GROUP                 !
ATOM C210 CTL2  -0.18 !
ATOM H10R HAL2   0.09 !
ATOM H10S HAL2   0.09 !
GROUP                 !
ATOM C211 CTL2  -0.18 !
ATOM H11R HAL2   0.09 !
ATOM H11S HAL2   0.09 !
GROUP                 !
ATOM C212 CTL2  -0.18 !
ATOM H12R HAL2   0.09 !
ATOM H12S HAL2   0.09 !
GROUP                 !
ATOM C213 CTL2  -0.18 !
ATOM H13R HAL2   0.09 !
ATOM H13S HAL2   0.09 !
GROUP                 !
ATOM C214 CTL2  -0.18 !
ATOM H14R HAL2   0.09 !
ATOM H14S HAL2   0.09 !
GROUP                 !
ATOM C215 CTL2  -0.18 !
ATOM H15R HAL2   0.09 !
ATOM H15S HAL2   0.09 !
GROUP                 !
ATOM C216 CTL2  -0.18 !
ATOM H16R HAL2   0.09 !
ATOM H16S HAL2   0.09 !
GROUP                 !
ATOM C217 CTL2  -0.18 !
ATOM H17R HAL2   0.09 !
ATOM H17S HAL2   0.09 !
GROUP                 !
ATOM C218 CTL3  -0.27 !
ATOM H18R HAL3   0.09 !
ATOM H18S HAL3   0.09 !
ATOM H18T HAL3   0.09 !
GROUP                 !
ATOM C33  CTL2  -0.18 !
ATOM H3X  HAL2   0.09 !
ATOM H3Y  HAL2   0.09 !
GROUP                 !
ATOM C34  CTL2  -0.18 !
ATOM H4X  HAL2   0.09 !
ATOM H4Y  HAL2   0.09 !
GROUP                 !
ATOM C35  CTL2  -0.18 !
ATOM H5X  HAL2   0.09 !
ATOM H5Y  HAL2   0.09 !
GROUP                 !
ATOM C36  CTL2  -0.18 !
ATOM H6X  HAL2   0.09 !
ATOM H6Y  HAL2   0.09 !
GROUP                 !
ATOM C37  CTL2  -0.18 !
ATOM H7X  HAL2   0.09 !
ATOM H7Y  HAL2   0.09 !
GROUP                 !
ATOM C38  CTL2  -0.18 !
ATOM H8X  HAL2   0.09 !
ATOM H8Y  HAL2   0.09 !
GROUP                 !
ATOM C39  CTL2  -0.18 !
ATOM H9X  HAL2   0.09 !
ATOM H9Y  HAL2   0.09 !
GROUP                 !
ATOM C310 CTL2  -0.18 !
ATOM H10X HAL2   0.09 !
ATOM H10Y HAL2   0.09 !
GROUP                 !
ATOM C311 CTL2  -0.18 !
ATOM H11X HAL2   0.09 !
ATOM H11Y HAL2   0.09 !
GROUP                 !
ATOM C312 CTL2  -0.18 !
ATOM H12X HAL2   0.09 !
ATOM H12Y HAL2   0.09 !
GROUP                 !
ATOM C313 CTL2  -0.18 !
ATOM H13X HAL2   0.09 !
ATOM H13Y HAL2   0.09 !
GROUP                 !
ATOM C314 CTL2  -0.18 !
ATOM H14X HAL2   0.09 !
ATOM H14Y HAL2   0.09 !
GROUP                 !
ATOM C315 CTL2  -0.18 !
ATOM H15X HAL2   0.09 !
ATOM H15Y HAL2   0.09 !
GROUP                 !
ATOM C316 CTL2  -0.18 !
ATOM H16X HAL2   0.09 !
ATOM H16Y HAL2   0.09 !
GROUP                 !
ATOM C317 CTL2  -0.18 !
ATOM H17X HAL2   0.09 !
ATOM H17Y HAL2   0.09 !
GROUP                 !
ATOM C318 CTL3  -0.27 !
ATOM H18X HAL3   0.09 !
ATOM H18Y HAL3   0.09 !
ATOM H18Z HAL3   0.09 !

! Polar Head
BOND N1  CN1  N1  CN2   N1  C1
BOND N1  HN4
BOND  CN1 HN11  CN1  HN12  CN1  HN13
BOND  CN2 HN21  CN2  HN22  CN2  HN23
BOND  C1  H11  C1   H12
BOND  C1  C2

BOND  C2   HS        C2    C3       C2   O21
BOND  C3   HX        C3    HY       C3   O31
! Chain #2
BOND  O21  C21
BOND  C21  C22
DOUBLE C21  O22
BOND  C22  H2R       C22  H2S       C22  C23
BOND  C23  H3R       C23  H3S       C23  C24
BOND  C24  H4R       C24  H4S       C24  C25
BOND  C25  H5R       C25  H5S       C25  C26
BOND  C26  H6R       C26  H6S       C26  C27
BOND  C27  H7R       C27  H7S       C27  C28
BOND  C28  H8R       C28  H8S       C28  C29
BOND  C29  H9R       C29  H9S       C29  C210
BOND  C210 H10R      C210 H10S      C210 C211
BOND  C211 H11R      C211 H11S      C211 C212
BOND  C212 H12R      C212 H12S      C212 C213
BOND  C213 H13R      C213 H13S      C213 C214
BOND  C214 H14R      C214 H14S      C214 C215
BOND  C215 H15R      C215 H15S      C215 C216
BOND  C216 H16R      C216 H16S      C216 C217
BOND  C217 H17R      C217 H17S      C217 C218
BOND  C218 H18R      C218 H18S      C218 H18T
! Chain #3
BOND  O31  C31
BOND  C31  C32
DOUBLE  C31  O32
BOND  C32  H2X       C32  H2Y       C32  C33
BOND  C33  H3X       C33  H3Y       C33  C34
BOND  C34  H4X       C34  H4Y       C34  C35
BOND  C35  H5X       C35  H5Y       C35  C36
BOND  C36  H6X       C36  H6Y       C36  C37
BOND  C37  H7X       C37  H7Y       C37  C38
BOND  C38  H8X       C38  H8Y       C38  C39
BOND  C39  H9X       C39  H9Y       C39  C310
BOND  C310 H10X      C310 H10Y      C310 C311
BOND  C311 H11X      C311 H11Y      C311 C312
BOND  C312 H12X      C312 H12Y      C312 C313
BOND  C313 H13X      C313 H13Y      C313 C314
BOND  C314 H14X      C314 H14Y      C314 C315
BOND  C315 H15X      C315 H15Y      C315 C316
BOND  C316 H16X      C316 H16Y      C316 C317
BOND  C317 H17X      C317 H17Y      C317 C318
BOND  C318 H18X      C318 H18Y      C318 H18Z

IMPR C21 O21 C22 O22   C31 O31 C32 O32

!IC table from IC generate, minimized geometry
IC CN1    C1     *N1    CN2        1.4729  112.26  129.19  115.12   1.4738
IC C1     N1     CN1    HN11       1.4774  112.26 -169.65  110.74   1.1130
IC HN11   N1     *CN1   HN12       1.1130  110.74  119.19  110.57   1.1125
IC HN11   N1     *CN1   HN13       1.1130  110.74 -120.60  111.06   1.1122
IC C1     N1     CN2    HN21       1.4774  115.12  178.93  110.67   1.1131
IC HN21   N1     *CN2   HN22       1.1131  110.67  120.25  110.96   1.1119
IC HN21   N1     *CN2   HN23       1.1131  110.67 -118.77  111.26   1.1105
IC CN1    N1     C1     C2         1.4729  112.26  167.04  109.68   1.5398
IC C2     N1     *C1    H11        1.5398  109.68 -118.14  109.16   1.1150
IC H11    N1     *C1    H12        1.1150  109.16 -119.28  111.06   1.1127
IC HN4    N1     C1     C2         1.0459  107.17   42.94  111.27   1.5310
IC N1      C1     C2    C3         1.5223  116.83  127.52  108.22   1.4232
IC C3     C1     *C2    O21        1.5573  110.71  120.62  108.02   1.4410 !defines S chirality
IC C3     C1     *C2    HS         1.5573  110.71 -118.37  106.71   1.1170 !defines S chirality
IC C1     C2     O21    C21        1.5508  108.02  147.52  115.15   1.3177
IC C2     O21    C21    C22        1.4410  115.15  179.16  108.63   1.5289
IC C22    O21    *C21   O22        1.5289  108.63 -178.85  126.55   1.2187
IC O21    C21    C22    C23        1.3177  108.63 -177.70  112.21   1.5449
IC C23    C21    *C22   H2R        1.5449  112.21 -121.72  107.88   1.1092
IC H2R    C21    *C22   H2S        1.1092  107.88 -117.16  107.60   1.1093
IC C1     C2     C3     O31        1.5508  110.71  176.05  112.62   1.4438
IC O31    C2     *C3    HX         1.4433  112.55 -118.38  106.64   1.1128
IC HX     C2     *C3    HY         1.1128  106.64 -115.20  109.46   1.1144
IC C2     C3     O31    C31        1.5573  112.55   88.07  115.30   1.3310
IC C3     O31    C31    C32        1.4433  115.30 -172.19  108.29   1.5287
IC C32    O31    *C31   O32        1.5287  108.29 -179.12  125.69   1.2167
IC O31    C31    C32    C33        1.3310  108.29 -167.41  113.60   1.5449
IC C33    C31    *C32   H2X        1.5449  113.60 -121.15  107.11   1.1105
IC H2X    C31    *C32   H2Y        1.1105  107.11 -116.79  108.04   1.1091
IC C21    C22    C23    C24        1.5292  111.91  176.40  112.78   1.5339
IC C24    C22    *C23   H3R        1.5339  112.78 -120.84  109.53   1.1148
IC H3R    C22    *C23   H3S        1.1148  109.53 -117.51  109.55   1.1144
IC C22    C23    C24    C25        1.5450  112.78 -179.42  112.02   1.5348
IC C25    C23    *C24   H4R        1.5348  112.02 -121.40  109.42   1.1129
IC H4R    C23    *C24   H4S        1.1129  109.42 -117.70  109.09   1.1132
IC C23    C24    C25    C26        1.5339  112.02  177.20  113.15   1.5345
IC C26    C24    *C25   H5R        1.5345  113.15 -121.11  108.85   1.1137
IC H5R    C24    *C25   H5S        1.1137  108.85 -117.08  109.10   1.1133
IC C24    C25    C26    C27        1.5348  113.15 -179.00  112.16   1.5349
IC C27    C25    *C26   H6R        1.5349  112.16 -121.50  109.37   1.1128
IC H6R    C25    *C26   H6S        1.1128  109.37 -117.60  108.99   1.1133
IC C25    C26    C27    C28        1.5345  112.16  177.46  113.03   1.5345
IC C28    C26    *C27   H7R        1.5345  113.03 -121.07  108.86   1.1136
IC H7R    C26    *C27   H7S        1.1136  108.86 -117.16  109.14   1.1132
IC C26    C27    C28    C29        1.5349  113.03 -178.73  112.29   1.5348
IC C29    C27    *C28   H8R        1.5348  112.29 -121.53  109.34   1.1129
IC H8R    C27    *C28   H8S        1.1129  109.34 -117.54  108.99   1.1133
IC C27    C28    C29    C210       1.5345  112.29  177.77  112.89   1.5345
IC C210   C28    *C29   H9R        1.5345  112.89 -121.06  108.89   1.1135
IC H9R    C28    *C29   H9S        1.1135  108.89 -117.23  109.16   1.1131
IC C28    C29    C210   C211       1.5348  112.89 -178.85  112.40   1.5348
IC C211   C29    *C210  H10R       1.5348  112.40 -121.51  109.29   1.1130
IC H10R   C29    *C210  H10S       1.1130  109.29 -117.49  109.00   1.1133
IC C29    C210   C211   C212       1.5345  112.40  178.16  112.78   1.5345
IC C212   C210   *C211  H11R       1.5345  112.78 -121.11  108.96   1.1135
IC H11R   C210   *C211  H11S       1.1135  108.96 -117.30  109.16   1.1131
IC C210   C211   C212   C213       1.5348  112.78 -179.23  112.49   1.5347
IC C213   C211   *C212  H12R       1.5347  112.49 -121.45  109.24   1.1130
IC H12R   C211   *C212  H12S       1.1130  109.24 -117.45  109.03   1.1133
IC C211   C212   C213   C214       1.5345  112.49  178.82  112.71   1.5347
IC C214   C212   *C213  H13R       1.5347  112.71 -121.19  109.01   1.1133
IC H13R   C212   *C213  H13S       1.1133  109.01 -117.33  109.14   1.1131
IC C212   C213   C214   C215       1.5347  112.71 -179.59  112.61   1.5341
IC C215   C213   *C214  H14R       1.5341  112.61 -121.38  109.18   1.1131
IC H14R   C213   *C214  H14S       1.1131  109.18 -117.39  109.09   1.1133
IC C213   C214   C215   C216       1.5347  112.61  179.60  113.33   1.5309
IC C216   C214   *C215  H15R       1.5309  113.33 -121.65  108.72   1.1142
IC H15R   C214   *C215  H15S       1.1142  108.72 -116.62  108.76   1.1141
IC C214   C215   C216   C217       1.5347  112.61  179.60  113.33   1.5309
IC C217   C215   *C216  H16R       1.5309  113.33 -121.65  108.72   1.1142
IC H16R   C215   *C216  H16S       1.1142  108.72 -116.62  108.76   1.1141
IC C215   C216   C217   C218       1.5347  112.61  179.60  113.33   1.5309
IC C218   C216   *C217  H17R       1.5309  113.33 -121.65  108.72   1.1142
IC H17R   C216   *C217  H17S       1.1142  108.72 -116.62  108.76   1.1141
IC C216   C217   C218   H18R       1.5341  113.33  -59.94  110.45   1.1113
IC H18R   C217   *C218  H18S       1.1113  110.45  119.88  110.47   1.1113
IC H18R   C217   *C218  H18T       1.1113  110.45 -120.04  110.63   1.1112
IC C31    C32    C33    C34        1.5287  113.60  179.68  111.12   1.5341
IC C34    C32    *C33   H3X        1.5341  111.12 -120.80  109.72   1.1137
IC H3X    C32    *C33   H3Y        1.1137  109.72 -118.17  109.87   1.1142
IC C32    C33    C34    C35        1.5449  111.12 -176.44  113.54   1.5344
IC C35    C33    *C34   H4X        1.5344  113.54 -121.87  109.02   1.1135
IC H4X    C33    *C34   H4Y        1.1135  109.02 -117.04  108.81   1.1137
IC C33    C34    C35    C36        1.5341  113.54  178.53  111.77   1.5349
IC C36    C34    *C35   H5X        1.5349  111.77 -120.78  109.03   1.1132
IC H5X    C34    *C35   H5Y        1.1132  109.03 -117.69  109.50   1.1128
IC C34    C35    C36    C37        1.5344  111.77 -176.24  113.37   1.5344
IC C37    C35    *C36   H6X        1.5344  113.37 -122.00  109.13   1.1132
IC H6X    C35    *C36   H6Y        1.1132  109.13 -117.05  108.69   1.1137
IC C35    C36    C37    C38        1.5349  113.37  177.81  111.98   1.5349
IC C38    C36    *C37   H7X        1.5349  111.98 -120.73  108.96   1.1133
IC H7X    C36    *C37   H7Y        1.1133  108.96 -117.64  109.48   1.1127
IC C36    C37    C38    C39        1.5344  111.98 -176.74  113.17   1.5344
IC C39    C37    *C38   H8X        1.5344  113.17 -121.93  109.18   1.1131
IC H8X    C37    *C38   H8Y        1.1131  109.18 -117.13  108.74   1.1137
IC C37    C38    C39    C310       1.5349  113.17  177.75  112.16   1.5348
IC C310   C38    *C39   H9X        1.5348  112.16 -120.81  108.99   1.1133
IC H9X    C38    *C39   H9Y        1.1133  108.99 -117.58  109.40   1.1128
IC C38    C39    C310   C311       1.5344  112.16 -177.62  113.02   1.5345
IC C311   C39    *C310  H10X       1.5345  113.02 -121.78  109.17   1.1131
IC H10X   C39    *C310  H10Y       1.1131  109.17 -117.21  108.84   1.1136
IC C39    C310   C311   C312       1.5348  113.02  178.36  112.30   1.5348
IC C312   C310   *C311  H11X       1.5348  112.30 -120.94  109.01   1.1133
IC H11X   C310   *C311  H11Y       1.1133  109.01 -117.52  109.31   1.1129
IC C310   C311   C312   C313       1.5345  112.30 -178.23  112.89   1.5345
IC C313   C311   *C312  H12X       1.5345  112.89 -121.63  109.15   1.1131
IC H12X   C311   *C312  H12Y       1.1131  109.15 -117.28  108.93   1.1135
IC C311   C312   C313   C314       1.5348  112.89  178.95  112.43   1.5350
IC C314   C312   *C313  H13X       1.5350  112.43 -121.07  109.04   1.1133
IC H13X   C312   *C313  H13Y       1.1133  109.04 -117.48  109.23   1.1130
IC C312   C313   C314   C315       1.5345  112.43 -178.86  112.82   1.5338
IC C315   C313   *C314  H14X       1.5338  112.82 -121.48  109.14   1.1132
IC H14X   C313   *C314  H14Y       1.1132  109.14 -117.32  109.05   1.1133
IC C313   C314   C315   C316       1.5350  112.82  179.62  113.25   1.5310
IC C316   C314   *C315  H15X       1.5310  113.25 -121.59  108.75   1.1141
IC H15X   C314   *C315  H15Y       1.1141  108.75 -116.70  108.80   1.1140
IC C314   C315   C316   C317       1.5350  112.82  179.62  113.25   1.5310
IC C317   C315   *C316  H16X       1.5310  113.25 -121.59  108.75   1.1141
IC H16X   C315   *C316  H16Y       1.1141  108.75 -116.70  108.80   1.1140
IC C315   C316   C317   C318       1.5350  112.82  179.62  113.25   1.5310
IC C318   C316   *C317  H17X       1.5310  113.25 -121.59  108.75   1.1141
IC H17X   C316   *C317  H17Y       1.1141  108.75 -116.70  108.80   1.1140
IC C316   C317   C318   H18X       1.5338  113.25  -59.74  110.45   1.1114
IC H18X   C317   *C318  H18Y       1.1114  110.45  119.85  110.46   1.1113
IC H18X   C317   *C318  H18Z       1.1114  110.45 -120.06  110.62   1.1112

RESI DODAP        0.00 ! Di-Oleoyl-DAP
GROUP                  ! from TMAM
ATOM N1   NG301  -0.63 !
ATOM CN1  CG3AM0 -0.06 !
ATOM HN11 HGAAM0  0.09 !
ATOM HN12 HGAAM0  0.09 !
ATOM HN13 HGAAM0  0.09 !
ATOM CN2  CG3AM0 -0.06 !
ATOM HN21 HGAAM0  0.09 !
ATOM HN22 HGAAM0  0.09 !
ATOM HN23 HGAAM0  0.09 !
ATOM C1   CG321   0.03 ! -0.06
ATOM H11  HGA2    0.09 !
ATOM H12  HGA2    0.09 !
GROUP                  !
ATOM C2   CTL1    0.17 !
ATOM HS   HAL1    0.09 !
ATOM O21  OSL    -0.49 !
ATOM C21  CL      0.90 !
ATOM O22  OBL    -0.63 !
ATOM C22  CTL2   -0.22 !
ATOM H2R  HAL2    0.09 !
ATOM H2S  HAL2    0.09 !
GROUP                  !
ATOM C3   CTL2    0.08 !
ATOM HX   HAL2    0.09 !
ATOM HY   HAL2    0.09 !
ATOM O31  OSL    -0.49 !
ATOM C31  CL      0.90 !
ATOM O32  OBL    -0.63 !
ATOM C32  CTL2   -0.22 !
ATOM H2X  HAL2    0.09 !
ATOM H2Y  HAL2    0.09 !
GROUP                  !
ATOM C23  CTL2   -0.18 !
ATOM H3R  HAL2    0.09 !
ATOM H3S  HAL2    0.09 !
GROUP                  !
ATOM C24  CTL2   -0.18 !
ATOM H4R  HAL2    0.09 !
ATOM H4S  HAL2    0.09 !
GROUP                  !
ATOM C25  CTL2   -0.18 !
ATOM H5R  HAL2    0.09 !
ATOM H5S  HAL2    0.09 !
GROUP                  !
ATOM C26  CTL2   -0.18 !
ATOM H6R  HAL2    0.09 !
ATOM H6S  HAL2    0.09 !
GROUP                  !
ATOM C27  CTL2   -0.18 !
ATOM H7R  HAL2    0.09 !
ATOM H7S  HAL2    0.09 !
GROUP                  !
ATOM C28  CTL2   -0.18 !
ATOM H8R  HAL2    0.09 !
ATOM H8S  HAL2    0.09 !
GROUP                  !
ATOM C29  CEL1   -0.15 !
ATOM H9R  HEL1    0.15 !
GROUP                  !
ATOM C210 CEL1   -0.15 !
ATOM H10R HEL1    0.15 !
GROUP                  !
ATOM C211 CTL2   -0.18 !
ATOM H11R HAL2    0.09 !
ATOM H11S HAL2    0.09 !
GROUP                  !
ATOM C212 CTL2   -0.18 !
ATOM H12R HAL2    0.09 !
ATOM H12S HAL2    0.09 !
GROUP                  !
ATOM C213 CTL2   -0.18 !
ATOM H13R HAL2    0.09 !
ATOM H13S HAL2    0.09 !
GROUP                  !
ATOM C214 CTL2   -0.18 !
ATOM H14R HAL2    0.09 !
ATOM H14S HAL2    0.09 !
GROUP                  !
ATOM C215 CTL2   -0.18 !
ATOM H15R HAL2    0.09 !
ATOM H15S HAL2    0.09 !
GROUP                  !
ATOM C216 CTL2   -0.18 !
ATOM H16R HAL2    0.09 !
ATOM H16S HAL2    0.09 !
GROUP                  !
ATOM C217 CTL2   -0.18 !
ATOM H17R HAL2    0.09 !
ATOM H17S HAL2    0.09 !
GROUP                  !
ATOM C218 CTL3   -0.27 !
ATOM H18R HAL3    0.09 !
ATOM H18S HAL3    0.09 !
ATOM H18T HAL3    0.09 !
GROUP                  !
ATOM C33  CTL2   -0.18 !
ATOM H3X  HAL2    0.09 !
ATOM H3Y  HAL2    0.09 !
GROUP                  !
ATOM C34  CTL2   -0.18 !
ATOM H4X  HAL2    0.09 !
ATOM H4Y  HAL2    0.09 !
GROUP                  !
ATOM C35  CTL2   -0.18 !
ATOM H5X  HAL2    0.09 !
ATOM H5Y  HAL2    0.09 !
GROUP                  !
ATOM C36  CTL2   -0.18 !
ATOM H6X  HAL2    0.09 !
ATOM H6Y  HAL2    0.09 !
GROUP                  !
ATOM C37  CTL2   -0.18 !
ATOM H7X  HAL2    0.09 !
ATOM H7Y  HAL2    0.09 !
GROUP                  !
ATOM C38  CTL2   -0.18 !
ATOM H8X  HAL2    0.09 !
ATOM H8Y  HAL2    0.09 !
GROUP                  !
ATOM C39  CEL1   -0.15 !
ATOM H9X  HEL1    0.15 !
GROUP                  !
ATOM C310 CEL1   -0.15 !
ATOM H10X HEL1    0.15 !
GROUP                  !
ATOM C311 CTL2   -0.18 !
ATOM H11X HAL2    0.09 !
ATOM H11Y HAL2    0.09 !
GROUP                  !
ATOM C312 CTL2   -0.18 !
ATOM H12X HAL2    0.09 !
ATOM H12Y HAL2    0.09 !
GROUP                  !
ATOM C313 CTL2   -0.18 !
ATOM H13X HAL2    0.09 !
ATOM H13Y HAL2    0.09 !
GROUP                  !
ATOM C314 CTL2   -0.18 !
ATOM H14X HAL2    0.09 !
ATOM H14Y HAL2    0.09 !
GROUP                  !
ATOM C315 CTL2   -0.18 !
ATOM H15X HAL2    0.09 !
ATOM H15Y HAL2    0.09 !
GROUP                  !
ATOM C316 CTL2   -0.18 !
ATOM H16X HAL2    0.09 !
ATOM H16Y HAL2    0.09 !
GROUP                  !
ATOM C317 CTL2   -0.18 !
ATOM H17X HAL2    0.09 !
ATOM H17Y HAL2    0.09 !
GROUP                  !
ATOM C318 CTL3   -0.27 !
ATOM H18X HAL3    0.09 !
ATOM H18Y HAL3    0.09 !
ATOM H18Z HAL3    0.09 !

! Polar Head
BOND N1  CN1  N1  CN2   N1  C1
BOND  CN1 HN11  CN1  HN12  CN1  HN13
BOND  CN2 HN21  CN2  HN22  CN2  HN23
BOND  C1  H11  C1   H12
BOND  C1  C2

BOND  C2   HS        C2    C3       C2   O21
BOND  C3   HX        C3    HY       C3   O31
! Chain from C2
BOND  O21  C21
BOND  C21  C22
DOUBLE  C21  O22
BOND  C22  H2R       C22  H2S       C22  C23
BOND  C23  H3R       C23  H3S       C23  C24
BOND  C24  H4R       C24  H4S       C24  C25
BOND  C25  H5R       C25  H5S       C25  C26
BOND  C26  H6R       C26  H6S       C26  C27
BOND  C27  H7R       C27  H7S       C27  C28
BOND  C28  H8R       C28  H8S       C28  C29
BOND  C29  H9R
DOUBLE  C29 C210
BOND  C210 H10R      C210 C211
BOND  C211 H11R      C211 H11S      C211 C212
BOND  C212 H12R      C212 H12S      C212 C213
BOND  C213 H13R      C213 H13S      C213 C214
BOND  C214 H14R      C214 H14S      C214 C215
BOND  C215 H15R      C215 H15S      C215 C216
BOND  C216 H16R      C216 H16S      C216 C217
BOND  C217 H17R      C217 H17S      C217 C218
BOND  C218 H18R      C218 H18S      C218 H18T
! Chain From C3
BOND  O31  C31
BOND  C31  C32
DOUBLE  C31  O32
BOND  C32  H2X       C32  H2Y       C32  C33
BOND  C33  H3X       C33  H3Y       C33  C34
BOND  C34  H4X       C34  H4Y       C34  C35
BOND  C35  H5X       C35  H5Y       C35  C36
BOND  C36  H6X       C36  H6Y       C36  C37
BOND  C37  H7X       C37  H7Y       C37  C38
BOND  C38  H8X       C38  H8Y       C38  C39
BOND  C39  H9X
DOUBLE C39 C310
BOND  C310 H10X      C310 C311
BOND  C311 H11X      C311 H11Y      C311 C312
BOND  C312 H12X      C312 H12Y      C312 C313
BOND  C313 H13X      C313 H13Y      C313 C314
BOND  C314 H14X      C314 H14Y      C314 C315
BOND  C315 H15X      C315 H15Y      C315 C316
BOND  C316 H16X      C316 H16Y      C316 C317
BOND  C317 H17X      C317 H17Y      C317 C318
BOND  C318 H18X      C318 H18Y      C318 H18Z

IMPR C21 O21 C22 O22    C31 O31 C32 O32

!IC table from IC generate, minimized geometry
IC CN1    C1     *N1    CN2        1.4729  112.26  129.19  115.12   1.4738
IC C1     N1     CN1    HN11       1.4774  112.26 -169.65  110.74   1.1130
IC HN11   N1     *CN1   HN12       1.1130  110.74  119.19  110.57   1.1125
IC HN11   N1     *CN1   HN13       1.1130  110.74 -120.60  111.06   1.1122
IC C1     N1     CN2    HN21       1.4774  115.12  178.93  110.67   1.1131
IC HN21   N1     *CN2   HN22       1.1131  110.67  120.25  110.96   1.1119
IC HN21   N1     *CN2   HN23       1.1131  110.67 -118.77  111.26   1.1105
IC CN1    N1     C1     C2         1.4729  112.26  167.04  109.68   1.5398
IC C2     N1     *C1    H11        1.5398  109.68 -118.14  109.16   1.1150
IC H11    N1     *C1    H12        1.1150  109.16 -119.28  111.06   1.1127
IC N1      C1     C2    C3         1.5223  116.83  127.52  108.22   1.4232
IC C3     C1     *C2    O21        1.5573  110.71  120.62  108.02   1.4410 !defines S chirality
IC C3     C1     *C2    HS         1.5573  110.71 -118.37  106.71   1.1170 !defines S chirality
IC C1     C2     O21    C21        1.5508  108.02  147.52  115.15   1.3177
IC C2     O21    C21    C22        1.4410  115.15  179.16  108.63   1.5289
IC C22    O21    *C21   O22        1.5289  108.63 -178.85  126.55   1.2187
IC O21    C21    C22    C23        1.3177  108.63 -177.70  112.21   1.5449
IC C23    C21    *C22   H2R        1.5449  112.21 -121.72  107.88   1.1092
IC H2R    C21    *C22   H2S        1.1092  107.88 -117.16  107.60   1.1093
IC C1     C2     C3     O31        1.5508  110.71  176.05  112.62   1.4438
IC O31    C2     *C3    HX         1.4438  112.62 -118.51  106.65   1.1128
IC HX     C2     *C3    HY         1.1128  106.65 -115.12  109.46   1.1145
IC C2     C3     O31    C31        1.5573  112.62   87.12  115.04   1.3313
IC C3     O31    C31    C32        1.4438  115.04 -172.98  108.55   1.5288
IC C32    O31    *C31   O32        1.5288  108.55 -178.89  125.60   1.2170
IC O31    C31    C32    C33        1.3313  108.55 -166.73  113.05   1.5447
IC C33    C31    *C32   H2X        1.5447  113.05 -121.10  107.23   1.1103
IC H2X    C31    *C32   H2Y        1.1103  107.23 -117.00  108.11   1.1090
IC C21    C22    C23    C24        1.5289  112.21  175.76  112.39   1.5338
IC C24    C22    *C23   H3R        1.5338  112.39 -120.69  109.57   1.1147
IC H3R    C22    *C23   H3S        1.1147  109.57 -117.65  109.64   1.1142
IC C22    C23    C24    C25        1.5449  112.39 -179.39  112.35   1.5346
IC C25    C23    *C24   H4R        1.5346  112.35 -121.52  109.41   1.1131
IC H4R    C23    *C24   H4S        1.1131  109.41 -117.57  108.97   1.1134
IC C23    C24    C25    C26        1.5338  112.35  176.31  112.80   1.5344
IC C26    C24    *C25   H5R        1.5344  112.80 -121.01  108.95   1.1135
IC H5R    C24    *C25   H5S        1.1135  108.95 -117.24  109.16   1.1132
IC C24    C25    C26    C27        1.5346  112.80 -179.44  112.48   1.5356
IC C27    C25    *C26   H6R        1.5356  112.48 -121.49  109.32   1.1129
IC H6R    C25    *C26   H6S        1.1129  109.32 -117.47  108.94   1.1132
IC C25    C26    C27    C28        1.5344  112.48  176.92  112.46   1.5398
IC C28    C26    *C27   H7R        1.5398  112.46 -121.38  108.40   1.1139
IC H7R    C26    *C27   H7S        1.1139  108.40 -116.93  108.77   1.1139
IC C26    C27    C28    C29        1.5356  112.46 -178.53  111.43   1.5097
IC C29    C27    *C28   H8R        1.5097  111.43 -123.58  107.80   1.1132
IC H8R    C27    *C28   H8S        1.1132  107.80 -115.43  108.37   1.1128
IC C27    C28    C29    C210       1.5398  111.43 -126.96  126.62   1.3465
IC C210   C28    *C29   H9R        1.3465  126.62  178.41  114.65   1.1012
IC C28    C29    C210   C211       1.5097  126.62   -1.69  126.32   1.5088
IC C211   C29    *C210  H10R       1.5088  126.32 -179.55  118.79   1.1012
IC C29    C210   C211   C212       1.3465  126.32   93.02  112.15   1.5392
IC C212   C210   *C211  H11R       1.5392  112.15 -121.30  111.28   1.1133
IC H11R   C210   *C211  H11S       1.1133  111.28 -117.50  110.00   1.1126
IC C210   C211   C212   C213       1.5088  112.15 -178.81  112.29   1.5354
IC C213   C211   *C212  H12R       1.5354  112.29 -121.34  109.78   1.1133
IC H12R   C211   *C212  H12S       1.1133  109.78 -118.01  109.42   1.1144
IC C211   C212   C213   C214       1.5392  112.29  179.81  112.68   1.5345
IC C214   C212   *C213  H13R       1.5345  112.68 -121.26  109.04   1.1132
IC H13R   C212   *C213  H13S       1.1132  109.04 -117.39  109.10   1.1131
IC C212   C213   C214   C215       1.5354  112.68  179.80  112.59   1.5347
IC C215   C213   *C214  H14R       1.5347  112.59 -121.29  109.09   1.1132
IC H14R   C213   *C214  H14S       1.1132  109.09 -117.37  109.11   1.1133
IC C213   C214   C215   C216       1.5345  112.59 -179.58  112.63   1.5347
IC C216   C214   *C215  H15R       1.5347  112.63 -121.36  109.09   1.1132
IC H15R   C214   *C215  H15S       1.1132  109.09 -117.38  109.07   1.1132
IC C214   C215   C216   C217       1.5347  112.63  179.65  112.69   1.5339
IC C217   C215   *C216  H16R       1.5339  112.69 -121.27  109.11   1.1132
IC H16R   C215   *C216  H16S       1.1132  109.11 -117.36  109.14   1.1132
IC C215   C216   C217   C218       1.5347  112.69 -179.93  113.30   1.5309
IC C218   C216   *C217  H17R       1.5309  113.30 -121.70  108.75   1.1140
IC H17R   C216   *C217  H17S       1.1140  108.75 -116.65  108.73   1.1141
IC C216   C217   C218   H18R       1.5339  113.30  -59.98  110.46   1.1113
IC H18R   C217   *C218  H18S       1.1113  110.46  119.84  110.45   1.1114
IC H18R   C217   *C218  H18T       1.1113  110.46 -120.09  110.62   1.1112
IC C31    C32    C33    C34        1.5288  113.05  179.24  111.73   1.5343
IC C34    C32    *C33   H3X        1.5343  111.73 -120.85  109.62   1.1140
IC H3X    C32    *C33   H3Y        1.1140  109.62 -117.95  109.78   1.1144
IC C32    C33    C34    C35        1.5447  111.73 -176.74  112.91   1.5345
IC C35    C33    *C34   H4X        1.5345  112.91 -121.67  109.15   1.1134
IC H4X    C33    *C34   H4Y        1.1134  109.15 -117.32  108.98   1.1134
IC C33    C34    C35    C36        1.5343  112.91  178.63  112.42   1.5349
IC C36    C34    *C35   H5X        1.5349  112.42 -120.99  108.94   1.1133
IC H5X    C34    *C35   H5Y        1.1133  108.94 -117.41  109.31   1.1131
IC C34    C35    C36    C37        1.5345  112.42 -176.73  112.80   1.5356
IC C37    C35    *C36   H6X        1.5356  112.80 -121.69  109.16   1.1130
IC H6X    C35    *C36   H6Y        1.1130  109.16 -117.32  108.94   1.1133
IC C35    C36    C37    C38        1.5349  112.80  178.92  112.27   1.5402
IC C38    C36    *C37   H7X        1.5402  112.27 -121.37  108.23   1.1139
IC H7X    C36    *C37   H7Y        1.1139  108.23 -117.01  109.05   1.1137
IC C36    C37    C38    C39        1.5356  112.27 -174.92  111.69   1.5099
IC C39    C37    *C38   H8X        1.5099  111.69 -124.14  107.77   1.1124
IC H8X    C37    *C38   H8Y        1.1124  107.77 -115.13  108.30   1.1128
IC C37    C38    C39    C310       1.5402  111.69 -121.39  127.35   1.3470
IC C310   C38    *C39   H9X        1.3470  127.35  179.11  114.24   1.1012
IC C38    C39    C310   C311       1.5099  127.35   -0.69  127.25   1.5096
IC C311   C39    *C310  H10X       1.5096  127.25  179.82  118.43   1.1012
IC C39    C310   C311   C312       1.3470  127.25  106.03  111.65   1.5393
IC C312   C310   *C311  H11X       1.5393  111.65 -121.49  112.10   1.1123
IC H11X   C310   *C311  H11Y       1.1123  112.10 -117.95  109.83   1.1127
IC C310   C311   C312   C313       1.5096  111.65  179.63  112.41   1.5355
IC C313   C311   *C312  H12X       1.5355  112.41 -121.09  109.75   1.1135
IC H12X   C311   *C312  H12Y       1.1135  109.75 -118.07  109.46   1.1143
IC C311   C312   C313   C314       1.5393  112.41 -178.89  112.60   1.5347
IC C314   C312   *C313  H13X       1.5347  112.60 -121.37  109.10   1.1131
IC H13X   C312   *C313  H13Y       1.1131  109.10 -117.41  109.08   1.1131
IC C312   C313   C314   C315       1.5355  112.60  179.88  112.66   1.5347
IC C315   C313   *C314  H14X       1.5347  112.66 -121.27  109.06   1.1132
IC H14X   C313   *C314  H14Y       1.1132  109.06 -117.36  109.14   1.1133
IC C313   C314   C315   C316       1.5347  112.66 -179.12  112.61   1.5348
IC C316   C314   *C315  H15X       1.5348  112.61 -121.34  109.09   1.1132
IC H15X   C314   *C315  H15Y       1.1132  109.09 -117.41  109.09   1.1132
IC C314   C315   C316   C317       1.5347  112.61  179.83  112.71   1.5340
IC C317   C315   *C316  H16X       1.5340  112.71 -121.28  109.10   1.1132
IC H16X   C315   *C316  H16Y       1.1132  109.10 -117.35  109.13   1.1133
IC C315   C316   C317   C318       1.5348  112.71 -179.67  113.30   1.5309
IC C318   C316   *C317  H17X       1.5309  113.30 -121.68  108.77   1.1141
IC H17X   C316   *C317  H17Y       1.1141  108.77 -116.68  108.76   1.1141
IC C316   C317   C318   H18X       1.5340  113.30  -59.94  110.46   1.1113
IC H18X   C317   *C318  H18Y       1.1113  110.46  119.86  110.45   1.1113
IC H18X   C317   *C318  H18Z       1.1113  110.46 -120.06  110.61   1.1112

RESI DODAPH       1.00 ! Di-Oleoyl-DAP (protonated)
GROUP                  !
ATOM N1   NG3P1 -0.565 ! from NC3
ATOM HN4  HGP2   0.320 !
ATOM CN1  CG334  0.145 !
ATOM HN11 HGA3   0.090 !
ATOM HN12 HGA3   0.090 !
ATOM HN13 HGA3   0.090 !
ATOM CN2  CG334  0.145 !
ATOM HN21 HGA3   0.090 !
ATOM HN22 HGA3   0.090 !
ATOM HN23 HGA3   0.090 !
ATOM C1   CG324  0.235 ! 0.145
ATOM H11  HGA2   0.090 ! 
ATOM H12  HGA2   0.090 ! 
GROUP                  !
ATOM C2   CTL1    0.17 !
ATOM HS   HAL1    0.09 !
ATOM O21  OSL    -0.49 !
ATOM C21  CL      0.90 !
ATOM O22  OBL    -0.63 !
ATOM C22  CTL2   -0.22 !
ATOM H2R  HAL2    0.09 !
ATOM H2S  HAL2    0.09 !
GROUP                  !
ATOM C3   CTL2    0.08 !
ATOM HX   HAL2    0.09 !
ATOM HY   HAL2    0.09 !
ATOM O31  OSL    -0.49 !
ATOM C31  CL      0.90 !
ATOM O32  OBL    -0.63 !
ATOM C32  CTL2   -0.22 !
ATOM H2X  HAL2    0.09 !
ATOM H2Y  HAL2    0.09 !
GROUP                  !
ATOM C23  CTL2   -0.18 !
ATOM H3R  HAL2    0.09 !
ATOM H3S  HAL2    0.09 !
GROUP                  !
ATOM C24  CTL2   -0.18 !
ATOM H4R  HAL2    0.09 !
ATOM H4S  HAL2    0.09 !
GROUP                  !
ATOM C25  CTL2   -0.18 !
ATOM H5R  HAL2    0.09 !
ATOM H5S  HAL2    0.09 !
GROUP                  !
ATOM C26  CTL2   -0.18 !
ATOM H6R  HAL2    0.09 !
ATOM H6S  HAL2    0.09 !
GROUP                  !
ATOM C27  CTL2   -0.18 !
ATOM H7R  HAL2    0.09 !
ATOM H7S  HAL2    0.09 !
GROUP                  !
ATOM C28  CTL2   -0.18 !
ATOM H8R  HAL2    0.09 !
ATOM H8S  HAL2    0.09 !
GROUP                  !
ATOM C29  CEL1   -0.15 !
ATOM H9R  HEL1    0.15 !
GROUP                  !
ATOM C210 CEL1   -0.15 !
ATOM H10R HEL1    0.15 !
GROUP                  !
ATOM C211 CTL2   -0.18 !
ATOM H11R HAL2    0.09 !
ATOM H11S HAL2    0.09 !
GROUP                  !
ATOM C212 CTL2   -0.18 !
ATOM H12R HAL2    0.09 !
ATOM H12S HAL2    0.09 !
GROUP                  !
ATOM C213 CTL2   -0.18 !
ATOM H13R HAL2    0.09 !
ATOM H13S HAL2    0.09 !
GROUP                  !
ATOM C214 CTL2   -0.18 !
ATOM H14R HAL2    0.09 !
ATOM H14S HAL2    0.09 !
GROUP                  !
ATOM C215 CTL2   -0.18 !
ATOM H15R HAL2    0.09 !
ATOM H15S HAL2    0.09 !
GROUP                  !
ATOM C216 CTL2   -0.18 !
ATOM H16R HAL2    0.09 !
ATOM H16S HAL2    0.09 !
GROUP                  !
ATOM C217 CTL2   -0.18 !
ATOM H17R HAL2    0.09 !
ATOM H17S HAL2    0.09 !
GROUP                  !
ATOM C218 CTL3   -0.27 !
ATOM H18R HAL3    0.09 !
ATOM H18S HAL3    0.09 !
ATOM H18T HAL3    0.09 !
GROUP                  !
ATOM C33  CTL2   -0.18 !
ATOM H3X  HAL2    0.09 !
ATOM H3Y  HAL2    0.09 !
GROUP                  !
ATOM C34  CTL2   -0.18 !
ATOM H4X  HAL2    0.09 !
ATOM H4Y  HAL2    0.09 !
GROUP                  !
ATOM C35  CTL2   -0.18 !
ATOM H5X  HAL2    0.09 !
ATOM H5Y  HAL2    0.09 !
GROUP                  !
ATOM C36  CTL2   -0.18 !
ATOM H6X  HAL2    0.09 !
ATOM H6Y  HAL2    0.09 !
GROUP                  !
ATOM C37  CTL2   -0.18 !
ATOM H7X  HAL2    0.09 !
ATOM H7Y  HAL2    0.09 !
GROUP                  !
ATOM C38  CTL2   -0.18 !
ATOM H8X  HAL2    0.09 !
ATOM H8Y  HAL2    0.09 !
GROUP                  !
ATOM C39  CEL1   -0.15 !
ATOM H9X  HEL1    0.15 !
GROUP                  !
ATOM C310 CEL1   -0.15 !
ATOM H10X HEL1    0.15 !
GROUP                  !
ATOM C311 CTL2   -0.18 !
ATOM H11X HAL2    0.09 !
ATOM H11Y HAL2    0.09 !
GROUP                  !
ATOM C312 CTL2   -0.18 !
ATOM H12X HAL2    0.09 !
ATOM H12Y HAL2    0.09 !
GROUP                  !
ATOM C313 CTL2   -0.18 !
ATOM H13X HAL2    0.09 !
ATOM H13Y HAL2    0.09 !
GROUP                  !
ATOM C314 CTL2   -0.18 !
ATOM H14X HAL2    0.09 !
ATOM H14Y HAL2    0.09 !
GROUP                  !
ATOM C315 CTL2   -0.18 !
ATOM H15X HAL2    0.09 !
ATOM H15Y HAL2    0.09 !
GROUP                  !
ATOM C316 CTL2   -0.18 !
ATOM H16X HAL2    0.09 !
ATOM H16Y HAL2    0.09 !
GROUP                  !
ATOM C317 CTL2   -0.18 !
ATOM H17X HAL2    0.09 !
ATOM H17Y HAL2    0.09 !
GROUP                  !
ATOM C318 CTL3   -0.27 !
ATOM H18X HAL3    0.09 !
ATOM H18Y HAL3    0.09 !
ATOM H18Z HAL3    0.09 !

! Polar Head
BOND N1  CN1  N1  CN2   N1  C1
BOND N1  HN4
BOND  CN1 HN11  CN1  HN12  CN1  HN13
BOND  CN2 HN21  CN2  HN22  CN2  HN23
BOND  C1  H11  C1   H12
BOND  C1  C2

BOND  C2   HS        C2    C3       C2   O21
BOND  C3   HX        C3    HY       C3   O31
! Chain from C2
BOND  O21  C21
BOND  C21  C22
DOUBLE  C21  O22
BOND  C22  H2R       C22  H2S       C22  C23
BOND  C23  H3R       C23  H3S       C23  C24
BOND  C24  H4R       C24  H4S       C24  C25
BOND  C25  H5R       C25  H5S       C25  C26
BOND  C26  H6R       C26  H6S       C26  C27
BOND  C27  H7R       C27  H7S       C27  C28
BOND  C28  H8R       C28  H8S       C28  C29
BOND  C29  H9R
DOUBLE  C29 C210
BOND  C210 H10R      C210 C211
BOND  C211 H11R      C211 H11S      C211 C212
BOND  C212 H12R      C212 H12S      C212 C213
BOND  C213 H13R      C213 H13S      C213 C214
BOND  C214 H14R      C214 H14S      C214 C215
BOND  C215 H15R      C215 H15S      C215 C216
BOND  C216 H16R      C216 H16S      C216 C217
BOND  C217 H17R      C217 H17S      C217 C218
BOND  C218 H18R      C218 H18S      C218 H18T
! Chain From C3
BOND  O31  C31
BOND  C31  C32
DOUBLE  C31  O32
BOND  C32  H2X       C32  H2Y       C32  C33
BOND  C33  H3X       C33  H3Y       C33  C34
BOND  C34  H4X       C34  H4Y       C34  C35
BOND  C35  H5X       C35  H5Y       C35  C36
BOND  C36  H6X       C36  H6Y       C36  C37
BOND  C37  H7X       C37  H7Y       C37  C38
BOND  C38  H8X       C38  H8Y       C38  C39
BOND  C39  H9X
DOUBLE C39 C310
BOND  C310 H10X      C310 C311
BOND  C311 H11X      C311 H11Y      C311 C312
BOND  C312 H12X      C312 H12Y      C312 C313
BOND  C313 H13X      C313 H13Y      C313 C314
BOND  C314 H14X      C314 H14Y      C314 C315
BOND  C315 H15X      C315 H15Y      C315 C316
BOND  C316 H16X      C316 H16Y      C316 C317
BOND  C317 H17X      C317 H17Y      C317 C318
BOND  C318 H18X      C318 H18Y      C318 H18Z

IMPR C21 O21 C22 O22    C31 O31 C32 O32

!IC table from IC generate, minimized geometry
IC CN1    C1     *N1    CN2        1.4729  112.26  129.19  115.12   1.4738
IC C1     N1     CN1    HN11       1.4774  112.26 -169.65  110.74   1.1130
IC HN11   N1     *CN1   HN12       1.1130  110.74  119.19  110.57   1.1125
IC HN11   N1     *CN1   HN13       1.1130  110.74 -120.60  111.06   1.1122
IC C1     N1     CN2    HN21       1.4774  115.12  178.93  110.67   1.1131
IC HN21   N1     *CN2   HN22       1.1131  110.67  120.25  110.96   1.1119
IC HN21   N1     *CN2   HN23       1.1131  110.67 -118.77  111.26   1.1105
IC CN1    N1     C1     C2         1.4729  112.26  167.04  109.68   1.5398
IC C2     N1     *C1    H11        1.5398  109.68 -118.14  109.16   1.1150
IC H11    N1     *C1    H12        1.1150  109.16 -119.28  111.06   1.1127
IC HN4    N1     C1     C2         1.0459  107.17   42.94  111.27   1.5310
IC N1      C1     C2    C3         1.5223  116.83  127.52  108.22   1.4232
IC C3     C1     *C2    O21        1.5573  110.71  120.62  108.02   1.4410 !defines S chirality
IC C3     C1     *C2    HS         1.5573  110.71 -118.37  106.71   1.1170 !defines S chirality
IC C1     C2     O21    C21        1.5508  108.02  147.52  115.15   1.3177
IC C2     O21    C21    C22        1.4410  115.15  179.16  108.63   1.5289
IC C22    O21    *C21   O22        1.5289  108.63 -178.85  126.55   1.2187
IC O21    C21    C22    C23        1.3177  108.63 -177.70  112.21   1.5449
IC C23    C21    *C22   H2R        1.5449  112.21 -121.72  107.88   1.1092
IC H2R    C21    *C22   H2S        1.1092  107.88 -117.16  107.60   1.1093
IC C1     C2     C3     O31        1.5508  110.71  176.05  112.62   1.4438
IC O31    C2     *C3    HX         1.4438  112.62 -118.51  106.65   1.1128
IC HX     C2     *C3    HY         1.1128  106.65 -115.12  109.46   1.1145
IC C2     C3     O31    C31        1.5573  112.62   87.12  115.04   1.3313
IC C3     O31    C31    C32        1.4438  115.04 -172.98  108.55   1.5288
IC C32    O31    *C31   O32        1.5288  108.55 -178.89  125.60   1.2170
IC O31    C31    C32    C33        1.3313  108.55 -166.73  113.05   1.5447
IC C33    C31    *C32   H2X        1.5447  113.05 -121.10  107.23   1.1103
IC H2X    C31    *C32   H2Y        1.1103  107.23 -117.00  108.11   1.1090
IC C21    C22    C23    C24        1.5289  112.21  175.76  112.39   1.5338
IC C24    C22    *C23   H3R        1.5338  112.39 -120.69  109.57   1.1147
IC H3R    C22    *C23   H3S        1.1147  109.57 -117.65  109.64   1.1142
IC C22    C23    C24    C25        1.5449  112.39 -179.39  112.35   1.5346
IC C25    C23    *C24   H4R        1.5346  112.35 -121.52  109.41   1.1131
IC H4R    C23    *C24   H4S        1.1131  109.41 -117.57  108.97   1.1134
IC C23    C24    C25    C26        1.5338  112.35  176.31  112.80   1.5344
IC C26    C24    *C25   H5R        1.5344  112.80 -121.01  108.95   1.1135
IC H5R    C24    *C25   H5S        1.1135  108.95 -117.24  109.16   1.1132
IC C24    C25    C26    C27        1.5346  112.80 -179.44  112.48   1.5356
IC C27    C25    *C26   H6R        1.5356  112.48 -121.49  109.32   1.1129
IC H6R    C25    *C26   H6S        1.1129  109.32 -117.47  108.94   1.1132
IC C25    C26    C27    C28        1.5344  112.48  176.92  112.46   1.5398
IC C28    C26    *C27   H7R        1.5398  112.46 -121.38  108.40   1.1139
IC H7R    C26    *C27   H7S        1.1139  108.40 -116.93  108.77   1.1139
IC C26    C27    C28    C29        1.5356  112.46 -178.53  111.43   1.5097
IC C29    C27    *C28   H8R        1.5097  111.43 -123.58  107.80   1.1132
IC H8R    C27    *C28   H8S        1.1132  107.80 -115.43  108.37   1.1128
IC C27    C28    C29    C210       1.5398  111.43 -126.96  126.62   1.3465
IC C210   C28    *C29   H9R        1.3465  126.62  178.41  114.65   1.1012
IC C28    C29    C210   C211       1.5097  126.62   -1.69  126.32   1.5088
IC C211   C29    *C210  H10R       1.5088  126.32 -179.55  118.79   1.1012
IC C29    C210   C211   C212       1.3465  126.32   93.02  112.15   1.5392
IC C212   C210   *C211  H11R       1.5392  112.15 -121.30  111.28   1.1133
IC H11R   C210   *C211  H11S       1.1133  111.28 -117.50  110.00   1.1126
IC C210   C211   C212   C213       1.5088  112.15 -178.81  112.29   1.5354
IC C213   C211   *C212  H12R       1.5354  112.29 -121.34  109.78   1.1133
IC H12R   C211   *C212  H12S       1.1133  109.78 -118.01  109.42   1.1144
IC C211   C212   C213   C214       1.5392  112.29  179.81  112.68   1.5345
IC C214   C212   *C213  H13R       1.5345  112.68 -121.26  109.04   1.1132
IC H13R   C212   *C213  H13S       1.1132  109.04 -117.39  109.10   1.1131
IC C212   C213   C214   C215       1.5354  112.68  179.80  112.59   1.5347
IC C215   C213   *C214  H14R       1.5347  112.59 -121.29  109.09   1.1132
IC H14R   C213   *C214  H14S       1.1132  109.09 -117.37  109.11   1.1133
IC C213   C214   C215   C216       1.5345  112.59 -179.58  112.63   1.5347
IC C216   C214   *C215  H15R       1.5347  112.63 -121.36  109.09   1.1132
IC H15R   C214   *C215  H15S       1.1132  109.09 -117.38  109.07   1.1132
IC C214   C215   C216   C217       1.5347  112.63  179.65  112.69   1.5339
IC C217   C215   *C216  H16R       1.5339  112.69 -121.27  109.11   1.1132
IC H16R   C215   *C216  H16S       1.1132  109.11 -117.36  109.14   1.1132
IC C215   C216   C217   C218       1.5347  112.69 -179.93  113.30   1.5309
IC C218   C216   *C217  H17R       1.5309  113.30 -121.70  108.75   1.1140
IC H17R   C216   *C217  H17S       1.1140  108.75 -116.65  108.73   1.1141
IC C216   C217   C218   H18R       1.5339  113.30  -59.98  110.46   1.1113
IC H18R   C217   *C218  H18S       1.1113  110.46  119.84  110.45   1.1114
IC H18R   C217   *C218  H18T       1.1113  110.46 -120.09  110.62   1.1112
IC C31    C32    C33    C34        1.5288  113.05  179.24  111.73   1.5343
IC C34    C32    *C33   H3X        1.5343  111.73 -120.85  109.62   1.1140
IC H3X    C32    *C33   H3Y        1.1140  109.62 -117.95  109.78   1.1144
IC C32    C33    C34    C35        1.5447  111.73 -176.74  112.91   1.5345
IC C35    C33    *C34   H4X        1.5345  112.91 -121.67  109.15   1.1134
IC H4X    C33    *C34   H4Y        1.1134  109.15 -117.32  108.98   1.1134
IC C33    C34    C35    C36        1.5343  112.91  178.63  112.42   1.5349
IC C36    C34    *C35   H5X        1.5349  112.42 -120.99  108.94   1.1133
IC H5X    C34    *C35   H5Y        1.1133  108.94 -117.41  109.31   1.1131
IC C34    C35    C36    C37        1.5345  112.42 -176.73  112.80   1.5356
IC C37    C35    *C36   H6X        1.5356  112.80 -121.69  109.16   1.1130
IC H6X    C35    *C36   H6Y        1.1130  109.16 -117.32  108.94   1.1133
IC C35    C36    C37    C38        1.5349  112.80  178.92  112.27   1.5402
IC C38    C36    *C37   H7X        1.5402  112.27 -121.37  108.23   1.1139
IC H7X    C36    *C37   H7Y        1.1139  108.23 -117.01  109.05   1.1137
IC C36    C37    C38    C39        1.5356  112.27 -174.92  111.69   1.5099
IC C39    C37    *C38   H8X        1.5099  111.69 -124.14  107.77   1.1124
IC H8X    C37    *C38   H8Y        1.1124  107.77 -115.13  108.30   1.1128
IC C37    C38    C39    C310       1.5402  111.69 -121.39  127.35   1.3470
IC C310   C38    *C39   H9X        1.3470  127.35  179.11  114.24   1.1012
IC C38    C39    C310   C311       1.5099  127.35   -0.69  127.25   1.5096
IC C311   C39    *C310  H10X       1.5096  127.25  179.82  118.43   1.1012
IC C39    C310   C311   C312       1.3470  127.25  106.03  111.65   1.5393
IC C312   C310   *C311  H11X       1.5393  111.65 -121.49  112.10   1.1123
IC H11X   C310   *C311  H11Y       1.1123  112.10 -117.95  109.83   1.1127
IC C310   C311   C312   C313       1.5096  111.65  179.63  112.41   1.5355
IC C313   C311   *C312  H12X       1.5355  112.41 -121.09  109.75   1.1135
IC H12X   C311   *C312  H12Y       1.1135  109.75 -118.07  109.46   1.1143
IC C311   C312   C313   C314       1.5393  112.41 -178.89  112.60   1.5347
IC C314   C312   *C313  H13X       1.5347  112.60 -121.37  109.10   1.1131
IC H13X   C312   *C313  H13Y       1.1131  109.10 -117.41  109.08   1.1131
IC C312   C313   C314   C315       1.5355  112.60  179.88  112.66   1.5347
IC C315   C313   *C314  H14X       1.5347  112.66 -121.27  109.06   1.1132
IC H14X   C313   *C314  H14Y       1.1132  109.06 -117.36  109.14   1.1133
IC C313   C314   C315   C316       1.5347  112.66 -179.12  112.61   1.5348
IC C316   C314   *C315  H15X       1.5348  112.61 -121.34  109.09   1.1132
IC H15X   C314   *C315  H15Y       1.1132  109.09 -117.41  109.09   1.1132
IC C314   C315   C316   C317       1.5347  112.61  179.83  112.71   1.5340
IC C317   C315   *C316  H16X       1.5340  112.71 -121.28  109.10   1.1132
IC H16X   C315   *C316  H16Y       1.1132  109.10 -117.35  109.13   1.1133
IC C315   C316   C317   C318       1.5348  112.71 -179.67  113.30   1.5309
IC C318   C316   *C317  H17X       1.5309  113.30 -121.68  108.77   1.1141
IC H17X   C316   *C317  H17Y       1.1141  108.77 -116.68  108.76   1.1141
IC C316   C317   C318   H18X       1.5340  113.30  -59.94  110.46   1.1113
IC H18X   C317   *C318  H18Y       1.1113  110.46  119.86  110.45   1.1113
IC H18X   C317   *C318  H18Z       1.1113  110.46 -120.06  110.61   1.1112

RESI DLDAP        0.00 ! Di-Linoleoyl-DAP
GROUP                  ! from TMAM
ATOM N1   NG301  -0.63 !
ATOM CN1  CG3AM0 -0.06 !
ATOM HN11 HGAAM0  0.09 !
ATOM HN12 HGAAM0  0.09 !
ATOM HN13 HGAAM0  0.09 !
ATOM CN2  CG3AM0 -0.06 !
ATOM HN21 HGAAM0  0.09 !
ATOM HN22 HGAAM0  0.09 !
ATOM HN23 HGAAM0  0.09 !
ATOM C1   CG321   0.03 ! -0.06
ATOM H11  HGA2    0.09 !
ATOM H12  HGA2    0.09 !
GROUP                  !
ATOM C2   CTL1    0.17 !
ATOM HS   HAL1    0.09 !
ATOM O21  OSL    -0.49 !
ATOM C21  CL      0.90 !
ATOM O22  OBL    -0.63 !
ATOM C22  CTL2   -0.22 !
ATOM H2R  HAL2    0.09 !
ATOM H2S  HAL2    0.09 !
GROUP                  !
ATOM C3   CTL2    0.08 !
ATOM HX   HAL2    0.09 !
ATOM HY   HAL2    0.09 !
ATOM O31  OSL    -0.49 !
ATOM C31  CL      0.90 !
ATOM O32  OBL    -0.63 !
ATOM C32  CTL2   -0.22 !
ATOM H2X  HAL2    0.09 !
ATOM H2Y  HAL2    0.09 !
GROUP                  !
ATOM C23  CTL2   -0.18 !
ATOM H3R  HAL2    0.09 !
ATOM H3S  HAL2    0.09 !
GROUP                  !
ATOM C24  CTL2   -0.18 !
ATOM H4R  HAL2    0.09 !
ATOM H4S  HAL2    0.09 !
GROUP                  !
ATOM C25  CTL2   -0.18 !
ATOM H5R  HAL2    0.09 !
ATOM H5S  HAL2    0.09 !
GROUP                  !
ATOM C26  CTL2   -0.18 !
ATOM H6R  HAL2    0.09 !
ATOM H6S  HAL2    0.09 !
GROUP                  !
ATOM C27  CTL2   -0.18 !
ATOM H7R  HAL2    0.09 !
ATOM H7S  HAL2    0.09 !
GROUP                  !
ATOM C28  CTL2   -0.18 !
ATOM H8R  HAL2    0.09 !
ATOM H8S  HAL2    0.09 !
GROUP                  !
ATOM C29  CEL1   -0.15 !
ATOM H9R  HEL1    0.15 !
GROUP                  !
ATOM C210 CEL1   -0.15 !
ATOM H10R HEL1    0.15 !
GROUP                  !
ATOM C211 CTL2   -0.18 !
ATOM H11R HAL2    0.09 !
ATOM H11S HAL2    0.09 !
GROUP                  !
ATOM C212 CEL1   -0.15 !
ATOM H12R HEL1    0.15 !
GROUP                  !
ATOM C213 CEL1   -0.15 !
ATOM H13R HEL1    0.15 !
GROUP                  !
ATOM C214 CTL2   -0.18 !
ATOM H14R HAL2    0.09 !
ATOM H14S HAL2    0.09 !
GROUP                  !
ATOM C215 CTL2   -0.18 !
ATOM H15R HAL2    0.09 !
ATOM H15S HAL2    0.09 !
GROUP                  !
ATOM C216 CTL2   -0.18 !
ATOM H16R HAL2    0.09 !
ATOM H16S HAL2    0.09 !
GROUP                  !
ATOM C217 CTL2   -0.18 !
ATOM H17R HAL2    0.09 !
ATOM H17S HAL2    0.09 !
GROUP                  !
ATOM C218 CTL3   -0.27 !
ATOM H18R HAL3    0.09 !
ATOM H18S HAL3    0.09 !
ATOM H18T HAL3    0.09 !
GROUP                  !
ATOM C33  CTL2   -0.18 !
ATOM H3X  HAL2    0.09 !
ATOM H3Y  HAL2    0.09 !
GROUP                  !
ATOM C34  CTL2   -0.18 !
ATOM H4X  HAL2    0.09 !
ATOM H4Y  HAL2    0.09 !
GROUP                  !
ATOM C35  CTL2   -0.18 !
ATOM H5X  HAL2    0.09 !
ATOM H5Y  HAL2    0.09 !
GROUP                  !
ATOM C36  CTL2   -0.18 !
ATOM H6X  HAL2    0.09 !
ATOM H6Y  HAL2    0.09 !
GROUP                  !
ATOM C37  CTL2   -0.18 !
ATOM H7X  HAL2    0.09 !
ATOM H7Y  HAL2    0.09 !
GROUP                  !
ATOM C38  CTL2   -0.18 !
ATOM H8X  HAL2    0.09 !
ATOM H8Y  HAL2    0.09 !
GROUP                  !
ATOM C39  CEL1   -0.15 !
ATOM H9X  HEL1    0.15 !
GROUP                  !
ATOM C310 CEL1   -0.15 !
ATOM H10X HEL1    0.15 !
GROUP                  !
ATOM C311 CTL2   -0.18 !
ATOM H11X HAL2    0.09 !
ATOM H11Y HAL2    0.09 !
GROUP                  !
ATOM C312 CEL1   -0.15 !
ATOM H12X HEL1    0.15 !
GROUP                  !
ATOM C313 CEL1   -0.15 !
ATOM H13X HEL1    0.15 !
GROUP                  !
ATOM C314 CTL2   -0.18 !
ATOM H14X HAL2    0.09 !
ATOM H14Y HAL2    0.09 !
GROUP                  !
ATOM C315 CTL2   -0.18 !
ATOM H15X HAL2    0.09 !
ATOM H15Y HAL2    0.09 !
GROUP                  !
ATOM C316 CTL2   -0.18 !
ATOM H16X HAL2    0.09 !
ATOM H16Y HAL2    0.09 !
GROUP                  !
ATOM C317 CTL2   -0.18 !
ATOM H17X HAL2    0.09 !
ATOM H17Y HAL2    0.09 !
GROUP                  !
ATOM C318 CTL3   -0.27 !
ATOM H18X HAL3    0.09 !
ATOM H18Y HAL3    0.09 !
ATOM H18Z HAL3    0.09 !

! Polar Head
BOND N1  CN1  N1  CN2   N1  C1
BOND  CN1 HN11  CN1  HN12  CN1  HN13
BOND  CN2 HN21  CN2  HN22  CN2  HN23
BOND  C1  H11  C1   H12
BOND  C1  C2
BOND  C2   HS        C2    C3       C2   O21
BOND  C3   HX        C3    HY       C3   O31
! Chain from C2
BOND  O21  C21
BOND  C21  C22
DOUBLE  C21  O22
BOND  C22  H2R       C22  H2S       C22  C23
BOND  C23  H3R       C23  H3S       C23  C24
BOND  C24  H4R       C24  H4S       C24  C25
BOND  C25  H5R       C25  H5S       C25  C26
BOND  C26  H6R       C26  H6S       C26  C27
BOND  C27  H7R       C27  H7S       C27  C28
BOND  C28  H8R       C28  H8S       C28  C29
BOND  C29  H9R
DOUBLE  C29 C210
BOND  C210 H10R      C210 C211
BOND  C211 H11R      C211 H11S      C211 C212
BOND  C212 H12R      
DOUBLE C212 C213
BOND  C213 H13R      C213 C214
BOND  C214 H14R      C214 H14S      C214 C215
BOND  C215 H15R      C215 H15S      C215 C216
BOND  C216 H16R      C216 H16S      C216 C217
BOND  C217 H17R      C217 H17S      C217 C218
BOND  C218 H18R      C218 H18S      C218 H18T
! Chain From C3
BOND  O31  C31
BOND  C31  C32
DOUBLE  C31  O32
BOND  C32  H2X       C32  H2Y       C32  C33
BOND  C33  H3X       C33  H3Y       C33  C34
BOND  C34  H4X       C34  H4Y       C34  C35
BOND  C35  H5X       C35  H5Y       C35  C36
BOND  C36  H6X       C36  H6Y       C36  C37
BOND  C37  H7X       C37  H7Y       C37  C38
BOND  C38  H8X       C38  H8Y       C38  C39
BOND  C39  H9X
DOUBLE C39 C310
BOND  C310 H10X      C310 C311
BOND  C311 H11X      C311 H11Y      C311 C312
BOND  C312 H12X      
DOUBLE C312 C313
BOND  C313 H13X      C313 C314
BOND  C314 H14X      C314 H14Y      C314 C315
BOND  C315 H15X      C315 H15Y      C315 C316
BOND  C316 H16X      C316 H16Y      C316 C317
BOND  C317 H17X      C317 H17Y      C317 C318
BOND  C318 H18X      C318 H18Y      C318 H18Z

IMPR C21 O21 C22 O22    C31 O31 C32 O32

!IC table from IC generate, minimized geometry
IC CN1    C1     *N1    CN2        1.4729  112.26  129.19  115.12   1.4738
IC C1     N1     CN1    HN11       1.4774  112.26 -169.65  110.74   1.1130
IC HN11   N1     *CN1   HN12       1.1130  110.74  119.19  110.57   1.1125
IC HN11   N1     *CN1   HN13       1.1130  110.74 -120.60  111.06   1.1122
IC C1     N1     CN2    HN21       1.4774  115.12  178.93  110.67   1.1131
IC HN21   N1     *CN2   HN22       1.1131  110.67  120.25  110.96   1.1119
IC HN21   N1     *CN2   HN23       1.1131  110.67 -118.77  111.26   1.1105
IC CN1    N1     C1     C2         1.4729  112.26  167.04  109.68   1.5398
IC C2     N1     *C1    H11        1.5398  109.68 -118.14  109.16   1.1150
IC H11    N1     *C1    H12        1.1150  109.16 -119.28  111.06   1.1127
IC N1      C1     C2    C3         1.5223  116.83  127.52  108.22   1.4232
IC C3     C1     *C2    O21        1.5573  110.71  120.62  108.02   1.4410 !defines S chirality
IC C3     C1     *C2    HS         1.5573  110.71 -118.37  106.71   1.1170 !defines S chirality
IC C1     C2     O21    C21        1.5508  108.02  147.52  115.15   1.3177
IC C2     O21    C21    C22        1.4410  115.15  179.16  108.63   1.5289
IC C22    O21    *C21   O22        1.5289  108.63 -178.85  126.55   1.2187
IC O21    C21    C22    C23        1.3177  108.63 -177.70  112.21   1.5449
IC C23    C21    *C22   H2R        1.5449  112.21 -121.72  107.88   1.1092
IC H2R    C21    *C22   H2S        1.1092  107.88 -117.16  107.60   1.1093
IC C1     C2     C3     O31        1.5508  110.71  176.05  112.62   1.4438
IC O31    C2     *C3    HX         1.4435  111.95 -118.95  107.43   1.1125
IC HX     C2     *C3    HY         1.1125  107.43 -116.01  109.94   1.1144
IC C2     C3     O31    C31        1.5559  111.95   79.31  114.01   1.3342
IC C3     O31    C31    C32        1.4435  114.01 -174.03  109.07   1.5261
IC C32    O31    *C31   O32        1.5261  109.07 -179.59  125.13   1.2185
IC O31    C31    C32    C33        1.3342  109.07 -175.13  112.35   1.5437
IC C33    C31    *C32   H2X        1.5437  112.35 -120.88  107.60   1.1106
IC H2X    C31    *C32   H2Y        1.1106  107.60 -117.50  108.33   1.1092
IC C21    C22    C23    C24        1.5277  112.75  168.04  111.66   1.5335
IC C24    C22    *C23   H3R        1.5335  111.66 -119.74  109.74   1.1155
IC H3R    C22    *C23   H3S        1.1155  109.74 -118.12  109.84   1.1133
IC C22    C23    C24    C25        1.5436  111.66 -178.88  112.82   1.5334
IC C25    C23    *C24   H4R        1.5334  112.82 -122.22  109.78   1.1127
IC H4R    C23    *C24   H4S        1.1127  109.78 -117.30  108.47   1.1138
IC C23    C24    C25    C26        1.5335  112.82  170.28  112.34   1.5344
IC C26    C24    *C25   H5R        1.5344  112.34 -120.35  108.86   1.1137
IC H5R    C24    *C25   H5S        1.1137  108.86 -117.44  109.39   1.1127
IC C24    C25    C26    C27        1.5334  112.34 -179.25  112.58   1.5347
IC C27    C25    *C26   H6R        1.5347  112.58 -121.99  109.64   1.1129
IC H6R    C25    *C26   H6S        1.1129  109.64 -117.42  108.58   1.1138
IC C25    C26    C27    C28        1.5344  112.58  172.64  112.35   1.5395
IC C28    C26    *C27   H7R        1.5395  112.35 -121.06  108.35   1.1139
IC H7R    C26    *C27   H7S        1.1139  108.35 -116.90  108.79   1.1135
IC C26    C27    C28    C29        1.5347  112.35 -178.85  111.42   1.5095
IC C29    C27    *C28   H8R        1.5095  111.42 -123.59  108.20   1.1137
IC H8R    C27    *C28   H8S        1.1137  108.20 -115.47  108.28   1.1128
IC C27    C28    C29    C210       1.5395  111.42 -130.26  126.37   1.3470
IC C210   C28    *C29   H9R        1.3470  126.37  178.82  114.67   1.1016
IC C28    C29    C210   C211       1.5095  126.37   -1.65  126.53   1.5121
IC C211   C29    *C210  H10R       1.5121  126.53 -178.66  118.61   1.1014
IC C29    C210   C211   C212       1.3470  126.53   76.59  114.65   1.5110
IC C212   C210   *C211  H11R       1.5110  114.65 -123.30  108.94   1.1142
IC H11R   C210   *C211  H11S       1.1142  108.94 -114.57  108.63   1.1126
IC C210   C211   C212   C213       1.5121  114.65 -161.51  125.31   1.3472
IC C213   C211   *C212  H12R       1.3472  125.31  177.62  115.89   1.1019
IC C211   C212   C213   C214       1.5110  125.31   -2.65  125.91   1.5095
IC C214   C212   *C213  H13R       1.5095  125.91 -178.24  118.95   1.1007
IC C212   C213   C214   C215       1.3472  125.91 -137.22  112.10   1.5410
IC C215   C213   *C214  H14R       1.5410  112.10 -120.28  109.89   1.1130
IC H14R   C213   *C214  H14S       1.1130  109.89 -118.53  111.61   1.1136
IC C213   C214   C215   C216       1.5095  112.10  176.60  112.35   1.5367
IC C216   C214   *C215  H15R       1.5367  112.35 -120.92  109.88   1.1139
IC H15R   C214   *C215  H15S       1.1139  109.88 -118.24  109.40   1.1136
IC C214   C215   C216   C217       1.5410  112.35  174.50  112.97   1.5346
IC C217   C215   *C216  H16R       1.5346  112.97 -121.21  109.23   1.1130
IC H16R   C215   *C216  H16S       1.1130  109.23 -117.27  108.93   1.1130
IC C215   C216   C217   C218       1.5367  112.97  177.61  113.37   1.5312
IC C218   C216   *C217  H17R       1.5312  113.37 -121.76  108.89   1.1135
IC H17R   C216   *C217  H17S       1.1135  108.89 -116.63  108.69   1.1138
IC C216   C217   C218   H18R       1.5346  113.37  -61.85  110.32   1.1115
IC H18R   C217   *C218  H18S       1.1115  110.32  119.87  110.40   1.1115
IC H18R   C217   *C218  H18T       1.1115  110.32 -119.99  110.63   1.1116
IC C31    C32    C33    C34        1.5261  112.35 -179.23  111.97   1.5331
IC C34    C32    *C33   H3X        1.5331  111.97 -121.04  109.66   1.1141
IC H3X    C32    *C33   H3Y        1.1141  109.66 -117.92  109.90   1.1142
IC C32    C33    C34    C35        1.5437  111.97 -177.14  112.69   1.5341
IC C35    C33    *C34   H4X        1.5341  112.69 -121.67  109.39   1.1134
IC H4X    C33    *C34   H4Y        1.1134  109.39 -117.55  108.92   1.1138
IC C33    C34    C35    C36        1.5331  112.69  176.60  112.20   1.5337
IC C36    C34    *C35   H5X        1.5337  112.20 -120.42  108.76   1.1136
IC H5X    C34    *C35   H5Y        1.1136  108.76 -117.56  109.73   1.1129
IC C34    C35    C36    C37        1.5341  112.20 -173.65  112.86   1.5347
IC C37    C35    *C36   H6X        1.5347  112.86 -122.34  109.56   1.1126
IC H6X    C35    *C36   H6Y        1.1126  109.56 -117.27  108.59   1.1135
IC C35    C36    C37    C38        1.5337  112.86  174.07  111.99   1.5394
IC C38    C36    *C37   H7X        1.5394  111.99 -120.93  108.23   1.1140
IC H7X    C36    *C37   H7Y        1.1140  108.23 -117.16  109.15   1.1133
IC C36    C37    C38    C39        1.5347  111.99 -175.43  111.87   1.5096
IC C39    C37    *C38   H8X        1.5096  111.87 -123.93  107.88   1.1141
IC H8X    C37    *C38   H8Y        1.1141  107.88 -115.10  108.19   1.1126
IC C37    C38    C39    C310       1.5394  111.87 -129.44  126.07   1.3478
IC C310   C38    *C39   H9X        1.3478  126.07  179.08  114.82   1.1015
IC C38    C39    C310   C311       1.5096  126.07   -1.48  126.06   1.5109
IC C311   C39    *C310  H10X       1.5109  126.06 -178.67  118.78   1.1018
IC C39    C310   C311   C312       1.3478  126.06   83.24  113.67   1.5113
IC C312   C310   *C311  H11X       1.5113  113.67 -123.14  109.27   1.1145
IC H11X   C310   *C311  H11Y       1.1145  109.27 -115.00  108.95   1.1127
IC C310   C311   C312   C313       1.5109  113.67 -156.01  125.70   1.3448
IC C313   C311   *C312  H12X       1.3448  125.70  178.28  115.76   1.1024
IC C311   C312   C313   C314       1.5113  125.70   -2.27  126.32   1.5100
IC C314   C312   *C313  H13X       1.5100  126.32 -178.27  118.88   1.1007
IC C312   C313   C314   C315       1.3448  126.32 -128.67  111.45   1.5396
IC C315   C313   *C314  H14X       1.5396  111.45 -120.20  109.80   1.1126
IC H14X   C313   *C314  H14Y       1.1126  109.80 -118.90  111.88   1.1133
IC C313   C314   C315   C316       1.5100  111.45  179.46  112.59   1.5364
IC C316   C314   *C315  H15X       1.5364  112.59 -120.85  109.57   1.1142
IC H15X   C314   *C315  H15Y       1.1142  109.57 -118.22  109.62   1.1139
IC C314   C315   C316   C317       1.5396  112.59  177.11  112.49   1.5346
IC C317   C315   *C316  H16X       1.5346  112.49 -121.25  109.29   1.1129
IC H16X   C315   *C316  H16Y       1.1129  109.29 -117.39  109.14   1.1128
IC C315   C316   C317   C318       1.5364  112.49  178.29  113.69   1.5308
IC C318   C316   *C317  H17X       1.5308  113.69 -121.84  108.80   1.1134
IC H17X   C316   *C317  H17Y       1.1134  108.80 -116.38  108.58   1.1134
IC C316   C317   C318   H18X       1.5346  113.69  -61.42  110.30   1.1117
IC H18X   C317   *C318  H18Y       1.1117  110.30  119.98  110.37   1.1114
IC H18X   C317   *C318  H18Z       1.1117  110.30 -120.00  110.53   1.1119

RESI DLDAPH       1.00 ! Di-Linoleoyl-DAP (protonated)
GROUP
ATOM N1   NG3P1 -0.565 ! from NC3
ATOM HN4  HGP2   0.320 !
ATOM CN1  CG334  0.145 !
ATOM HN11 HGA3   0.090 !
ATOM HN12 HGA3   0.090 !
ATOM HN13 HGA3   0.090 !
ATOM CN2  CG334  0.145 !
ATOM HN21 HGA3   0.090 !
ATOM HN22 HGA3   0.090 !
ATOM HN23 HGA3   0.090 !
ATOM C1   CG324  0.235 ! 0.145
ATOM H11  HGA2   0.090 ! 
ATOM H12  HGA2   0.090 ! 
GROUP                  !
ATOM C2   CTL1    0.17 !
ATOM HS   HAL1    0.09 !
ATOM O21  OSL    -0.49 !
ATOM C21  CL      0.90 !
ATOM O22  OBL    -0.63 !
ATOM C22  CTL2   -0.22 !
ATOM H2R  HAL2    0.09 !
ATOM H2S  HAL2    0.09 !
GROUP                  !
ATOM C3   CTL2    0.08 !
ATOM HX   HAL2    0.09 !
ATOM HY   HAL2    0.09 !
ATOM O31  OSL    -0.49 !
ATOM C31  CL      0.90 !
ATOM O32  OBL    -0.63 !
ATOM C32  CTL2   -0.22 !
ATOM H2X  HAL2    0.09 !
ATOM H2Y  HAL2    0.09 !
GROUP                  !
ATOM C23  CTL2   -0.18 !
ATOM H3R  HAL2    0.09 !
ATOM H3S  HAL2    0.09 !
GROUP                  !
ATOM C24  CTL2   -0.18 !
ATOM H4R  HAL2    0.09 !
ATOM H4S  HAL2    0.09 !
GROUP                  !
ATOM C25  CTL2   -0.18 !
ATOM H5R  HAL2    0.09 !
ATOM H5S  HAL2    0.09 !
GROUP                  !
ATOM C26  CTL2   -0.18 !
ATOM H6R  HAL2    0.09 !
ATOM H6S  HAL2    0.09 !
GROUP                  !
ATOM C27  CTL2   -0.18 !
ATOM H7R  HAL2    0.09 !
ATOM H7S  HAL2    0.09 !
GROUP                  !
ATOM C28  CTL2   -0.18 !
ATOM H8R  HAL2    0.09 !
ATOM H8S  HAL2    0.09 !
GROUP                  !
ATOM C29  CEL1   -0.15 !
ATOM H9R  HEL1    0.15 !
GROUP                  !
ATOM C210 CEL1   -0.15 !
ATOM H10R HEL1    0.15 !
GROUP                  !
ATOM C211 CTL2   -0.18 !
ATOM H11R HAL2    0.09 !
ATOM H11S HAL2    0.09 !
GROUP                  !
ATOM C212 CEL1   -0.15 !
ATOM H12R HEL1    0.15 !
GROUP                  !
ATOM C213 CEL1   -0.15 !
ATOM H13R HEL1    0.15 !
GROUP                  !
ATOM C214 CTL2   -0.18 !
ATOM H14R HAL2    0.09 !
ATOM H14S HAL2    0.09 !
GROUP                  !
ATOM C215 CTL2   -0.18 !
ATOM H15R HAL2    0.09 !
ATOM H15S HAL2    0.09 !
GROUP                  !
ATOM C216 CTL2   -0.18 !
ATOM H16R HAL2    0.09 !
ATOM H16S HAL2    0.09 !
GROUP                  !
ATOM C217 CTL2   -0.18 !
ATOM H17R HAL2    0.09 !
ATOM H17S HAL2    0.09 !
GROUP                  !
ATOM C218 CTL3   -0.27 !
ATOM H18R HAL3    0.09 !
ATOM H18S HAL3    0.09 !
ATOM H18T HAL3    0.09 !
GROUP                  !
ATOM C33  CTL2   -0.18 !
ATOM H3X  HAL2    0.09 !
ATOM H3Y  HAL2    0.09 !
GROUP                  !
ATOM C34  CTL2   -0.18 !
ATOM H4X  HAL2    0.09 !
ATOM H4Y  HAL2    0.09 !
GROUP                  !
ATOM C35  CTL2   -0.18 !
ATOM H5X  HAL2    0.09 !
ATOM H5Y  HAL2    0.09 !
GROUP                  !
ATOM C36  CTL2   -0.18 !
ATOM H6X  HAL2    0.09 !
ATOM H6Y  HAL2    0.09 !
GROUP                  !
ATOM C37  CTL2   -0.18 !
ATOM H7X  HAL2    0.09 !
ATOM H7Y  HAL2    0.09 !
GROUP                  !
ATOM C38  CTL2   -0.18 !
ATOM H8X  HAL2    0.09 !
ATOM H8Y  HAL2    0.09 !
GROUP                  !
ATOM C39  CEL1   -0.15 !
ATOM H9X  HEL1    0.15 !
GROUP                  !
ATOM C310 CEL1   -0.15 !
ATOM H10X HEL1    0.15 !
GROUP                  !
ATOM C311 CTL2   -0.18 !
ATOM H11X HAL2    0.09 !
ATOM H11Y HAL2    0.09 !
GROUP                  !
ATOM C312 CEL1   -0.15 !
ATOM H12X HEL1    0.15 !
GROUP                  !
ATOM C313 CEL1   -0.15 !
ATOM H13X HEL1    0.15 !
GROUP                  !
ATOM C314 CTL2   -0.18 !
ATOM H14X HAL2    0.09 !
ATOM H14Y HAL2    0.09 !
GROUP                  !
ATOM C315 CTL2   -0.18 !
ATOM H15X HAL2    0.09 !
ATOM H15Y HAL2    0.09 !
GROUP                  !
ATOM C316 CTL2   -0.18 !
ATOM H16X HAL2    0.09 !
ATOM H16Y HAL2    0.09 !
GROUP                  !
ATOM C317 CTL2   -0.18 !
ATOM H17X HAL2    0.09 !
ATOM H17Y HAL2    0.09 !
GROUP                  !
ATOM C318 CTL3   -0.27 !
ATOM H18X HAL3    0.09 !
ATOM H18Y HAL3    0.09 !
ATOM H18Z HAL3    0.09 !

! Polar Head
BOND N1  CN1  N1  CN2   N1  C1
BOND N1  HN4
BOND  CN1 HN11  CN1  HN12  CN1  HN13
BOND  CN2 HN21  CN2  HN22  CN2  HN23
BOND  C1  H11  C1   H12
BOND  C1  C2
BOND  C2   HS        C2    C3       C2   O21
BOND  C3   HX        C3    HY       C3   O31
! Chain from C2
BOND  O21  C21
BOND  C21  C22
DOUBLE  C21  O22
BOND  C22  H2R       C22  H2S       C22  C23
BOND  C23  H3R       C23  H3S       C23  C24
BOND  C24  H4R       C24  H4S       C24  C25
BOND  C25  H5R       C25  H5S       C25  C26
BOND  C26  H6R       C26  H6S       C26  C27
BOND  C27  H7R       C27  H7S       C27  C28
BOND  C28  H8R       C28  H8S       C28  C29
BOND  C29  H9R
DOUBLE  C29 C210
BOND  C210 H10R      C210 C211
BOND  C211 H11R      C211 H11S      C211 C212
BOND  C212 H12R      
DOUBLE C212 C213
BOND  C213 H13R      C213 C214
BOND  C214 H14R      C214 H14S      C214 C215
BOND  C215 H15R      C215 H15S      C215 C216
BOND  C216 H16R      C216 H16S      C216 C217
BOND  C217 H17R      C217 H17S      C217 C218
BOND  C218 H18R      C218 H18S      C218 H18T
! Chain From C3
BOND  O31  C31
BOND  C31  C32
DOUBLE  C31  O32
BOND  C32  H2X       C32  H2Y       C32  C33
BOND  C33  H3X       C33  H3Y       C33  C34
BOND  C34  H4X       C34  H4Y       C34  C35
BOND  C35  H5X       C35  H5Y       C35  C36
BOND  C36  H6X       C36  H6Y       C36  C37
BOND  C37  H7X       C37  H7Y       C37  C38
BOND  C38  H8X       C38  H8Y       C38  C39
BOND  C39  H9X
DOUBLE C39 C310
BOND  C310 H10X      C310 C311
BOND  C311 H11X      C311 H11Y      C311 C312
BOND  C312 H12X      
DOUBLE C312 C313
BOND  C313 H13X      C313 C314
BOND  C314 H14X      C314 H14Y      C314 C315
BOND  C315 H15X      C315 H15Y      C315 C316
BOND  C316 H16X      C316 H16Y      C316 C317
BOND  C317 H17X      C317 H17Y      C317 C318
BOND  C318 H18X      C318 H18Y      C318 H18Z

IMPR C21 O21 C22 O22    C31 O31 C32 O32

!IC table from IC generate, minimized geometry
IC CN1    C1     *N1    CN2        1.4729  112.26  129.19  115.12   1.4738
IC C1     N1     CN1    HN11       1.4774  112.26 -169.65  110.74   1.1130
IC HN11   N1     *CN1   HN12       1.1130  110.74  119.19  110.57   1.1125
IC HN11   N1     *CN1   HN13       1.1130  110.74 -120.60  111.06   1.1122
IC C1     N1     CN2    HN21       1.4774  115.12  178.93  110.67   1.1131
IC HN21   N1     *CN2   HN22       1.1131  110.67  120.25  110.96   1.1119
IC HN21   N1     *CN2   HN23       1.1131  110.67 -118.77  111.26   1.1105
IC CN1    N1     C1     C2         1.4729  112.26  167.04  109.68   1.5398
IC C2     N1     *C1    H11        1.5398  109.68 -118.14  109.16   1.1150
IC H11    N1     *C1    H12        1.1150  109.16 -119.28  111.06   1.1127
IC HN4    N1     C1     C2         1.0459  107.17   42.94  111.27   1.5310
IC N1      C1     C2    C3         1.5223  116.83  127.52  108.22   1.4232
IC C3     C1     *C2    O21        1.5573  110.71  120.62  108.02   1.4410 !defines S chirality
IC C3     C1     *C2    HS         1.5573  110.71 -118.37  106.71   1.1170 !defines S chirality
IC C1     C2     O21    C21        1.5508  108.02  147.52  115.15   1.3177
IC C2     O21    C21    C22        1.4410  115.15  179.16  108.63   1.5289
IC C22    O21    *C21   O22        1.5289  108.63 -178.85  126.55   1.2187
IC O21    C21    C22    C23        1.3177  108.63 -177.70  112.21   1.5449
IC C23    C21    *C22   H2R        1.5449  112.21 -121.72  107.88   1.1092
IC H2R    C21    *C22   H2S        1.1092  107.88 -117.16  107.60   1.1093
IC C1     C2     C3     O31        1.5508  110.71  176.05  112.62   1.4438
IC O31    C2     *C3    HX         1.4435  111.95 -118.95  107.43   1.1125
IC HX     C2     *C3    HY         1.1125  107.43 -116.01  109.94   1.1144
IC C2     C3     O31    C31        1.5559  111.95   79.31  114.01   1.3342
IC C3     O31    C31    C32        1.4435  114.01 -174.03  109.07   1.5261
IC C32    O31    *C31   O32        1.5261  109.07 -179.59  125.13   1.2185
IC O31    C31    C32    C33        1.3342  109.07 -175.13  112.35   1.5437
IC C33    C31    *C32   H2X        1.5437  112.35 -120.88  107.60   1.1106
IC H2X    C31    *C32   H2Y        1.1106  107.60 -117.50  108.33   1.1092
IC C21    C22    C23    C24        1.5277  112.75  168.04  111.66   1.5335
IC C24    C22    *C23   H3R        1.5335  111.66 -119.74  109.74   1.1155
IC H3R    C22    *C23   H3S        1.1155  109.74 -118.12  109.84   1.1133
IC C22    C23    C24    C25        1.5436  111.66 -178.88  112.82   1.5334
IC C25    C23    *C24   H4R        1.5334  112.82 -122.22  109.78   1.1127
IC H4R    C23    *C24   H4S        1.1127  109.78 -117.30  108.47   1.1138
IC C23    C24    C25    C26        1.5335  112.82  170.28  112.34   1.5344
IC C26    C24    *C25   H5R        1.5344  112.34 -120.35  108.86   1.1137
IC H5R    C24    *C25   H5S        1.1137  108.86 -117.44  109.39   1.1127
IC C24    C25    C26    C27        1.5334  112.34 -179.25  112.58   1.5347
IC C27    C25    *C26   H6R        1.5347  112.58 -121.99  109.64   1.1129
IC H6R    C25    *C26   H6S        1.1129  109.64 -117.42  108.58   1.1138
IC C25    C26    C27    C28        1.5344  112.58  172.64  112.35   1.5395
IC C28    C26    *C27   H7R        1.5395  112.35 -121.06  108.35   1.1139
IC H7R    C26    *C27   H7S        1.1139  108.35 -116.90  108.79   1.1135
IC C26    C27    C28    C29        1.5347  112.35 -178.85  111.42   1.5095
IC C29    C27    *C28   H8R        1.5095  111.42 -123.59  108.20   1.1137
IC H8R    C27    *C28   H8S        1.1137  108.20 -115.47  108.28   1.1128
IC C27    C28    C29    C210       1.5395  111.42 -130.26  126.37   1.3470
IC C210   C28    *C29   H9R        1.3470  126.37  178.82  114.67   1.1016
IC C28    C29    C210   C211       1.5095  126.37   -1.65  126.53   1.5121
IC C211   C29    *C210  H10R       1.5121  126.53 -178.66  118.61   1.1014
IC C29    C210   C211   C212       1.3470  126.53   76.59  114.65   1.5110
IC C212   C210   *C211  H11R       1.5110  114.65 -123.30  108.94   1.1142
IC H11R   C210   *C211  H11S       1.1142  108.94 -114.57  108.63   1.1126
IC C210   C211   C212   C213       1.5121  114.65 -161.51  125.31   1.3472
IC C213   C211   *C212  H12R       1.3472  125.31  177.62  115.89   1.1019
IC C211   C212   C213   C214       1.5110  125.31   -2.65  125.91   1.5095
IC C214   C212   *C213  H13R       1.5095  125.91 -178.24  118.95   1.1007
IC C212   C213   C214   C215       1.3472  125.91 -137.22  112.10   1.5410
IC C215   C213   *C214  H14R       1.5410  112.10 -120.28  109.89   1.1130
IC H14R   C213   *C214  H14S       1.1130  109.89 -118.53  111.61   1.1136
IC C213   C214   C215   C216       1.5095  112.10  176.60  112.35   1.5367
IC C216   C214   *C215  H15R       1.5367  112.35 -120.92  109.88   1.1139
IC H15R   C214   *C215  H15S       1.1139  109.88 -118.24  109.40   1.1136
IC C214   C215   C216   C217       1.5410  112.35  174.50  112.97   1.5346
IC C217   C215   *C216  H16R       1.5346  112.97 -121.21  109.23   1.1130
IC H16R   C215   *C216  H16S       1.1130  109.23 -117.27  108.93   1.1130
IC C215   C216   C217   C218       1.5367  112.97  177.61  113.37   1.5312
IC C218   C216   *C217  H17R       1.5312  113.37 -121.76  108.89   1.1135
IC H17R   C216   *C217  H17S       1.1135  108.89 -116.63  108.69   1.1138
IC C216   C217   C218   H18R       1.5346  113.37  -61.85  110.32   1.1115
IC H18R   C217   *C218  H18S       1.1115  110.32  119.87  110.40   1.1115
IC H18R   C217   *C218  H18T       1.1115  110.32 -119.99  110.63   1.1116
IC C31    C32    C33    C34        1.5261  112.35 -179.23  111.97   1.5331
IC C34    C32    *C33   H3X        1.5331  111.97 -121.04  109.66   1.1141
IC H3X    C32    *C33   H3Y        1.1141  109.66 -117.92  109.90   1.1142
IC C32    C33    C34    C35        1.5437  111.97 -177.14  112.69   1.5341
IC C35    C33    *C34   H4X        1.5341  112.69 -121.67  109.39   1.1134
IC H4X    C33    *C34   H4Y        1.1134  109.39 -117.55  108.92   1.1138
IC C33    C34    C35    C36        1.5331  112.69  176.60  112.20   1.5337
IC C36    C34    *C35   H5X        1.5337  112.20 -120.42  108.76   1.1136
IC H5X    C34    *C35   H5Y        1.1136  108.76 -117.56  109.73   1.1129
IC C34    C35    C36    C37        1.5341  112.20 -173.65  112.86   1.5347
IC C37    C35    *C36   H6X        1.5347  112.86 -122.34  109.56   1.1126
IC H6X    C35    *C36   H6Y        1.1126  109.56 -117.27  108.59   1.1135
IC C35    C36    C37    C38        1.5337  112.86  174.07  111.99   1.5394
IC C38    C36    *C37   H7X        1.5394  111.99 -120.93  108.23   1.1140
IC H7X    C36    *C37   H7Y        1.1140  108.23 -117.16  109.15   1.1133
IC C36    C37    C38    C39        1.5347  111.99 -175.43  111.87   1.5096
IC C39    C37    *C38   H8X        1.5096  111.87 -123.93  107.88   1.1141
IC H8X    C37    *C38   H8Y        1.1141  107.88 -115.10  108.19   1.1126
IC C37    C38    C39    C310       1.5394  111.87 -129.44  126.07   1.3478
IC C310   C38    *C39   H9X        1.3478  126.07  179.08  114.82   1.1015
IC C38    C39    C310   C311       1.5096  126.07   -1.48  126.06   1.5109
IC C311   C39    *C310  H10X       1.5109  126.06 -178.67  118.78   1.1018
IC C39    C310   C311   C312       1.3478  126.06   83.24  113.67   1.5113
IC C312   C310   *C311  H11X       1.5113  113.67 -123.14  109.27   1.1145
IC H11X   C310   *C311  H11Y       1.1145  109.27 -115.00  108.95   1.1127
IC C310   C311   C312   C313       1.5109  113.67 -156.01  125.70   1.3448
IC C313   C311   *C312  H12X       1.3448  125.70  178.28  115.76   1.1024
IC C311   C312   C313   C314       1.5113  125.70   -2.27  126.32   1.5100
IC C314   C312   *C313  H13X       1.5100  126.32 -178.27  118.88   1.1007
IC C312   C313   C314   C315       1.3448  126.32 -128.67  111.45   1.5396
IC C315   C313   *C314  H14X       1.5396  111.45 -120.20  109.80   1.1126
IC H14X   C313   *C314  H14Y       1.1126  109.80 -118.90  111.88   1.1133
IC C313   C314   C315   C316       1.5100  111.45  179.46  112.59   1.5364
IC C316   C314   *C315  H15X       1.5364  112.59 -120.85  109.57   1.1142
IC H15X   C314   *C315  H15Y       1.1142  109.57 -118.22  109.62   1.1139
IC C314   C315   C316   C317       1.5396  112.59  177.11  112.49   1.5346
IC C317   C315   *C316  H16X       1.5346  112.49 -121.25  109.29   1.1129
IC H16X   C315   *C316  H16Y       1.1129  109.29 -117.39  109.14   1.1128
IC C315   C316   C317   C318       1.5364  112.49  178.29  113.69   1.5308
IC C318   C316   *C317  H17X       1.5308  113.69 -121.84  108.80   1.1134
IC H17X   C316   *C317  H17Y       1.1134  108.80 -116.38  108.58   1.1134
IC C316   C317   C318   H18X       1.5346  113.69  -61.42  110.30   1.1117
IC H18X   C317   *C318  H18Y       1.1117  110.30  119.98  110.37   1.1114
IC H18X   C317   *C318  H18Z       1.1117  110.30 -120.00  110.53   1.1119

!
!RESI DMA Family
!

RESI DMDMA        0.00 ! Di-Myristoyl-DMA
GROUP                  ! from TMAM
ATOM N1   NG301  -0.63 !
ATOM CN1  CG3AM0 -0.06 !
ATOM HN11 HGAAM0  0.09 !
ATOM HN12 HGAAM0  0.09 !
ATOM HN13 HGAAM0  0.09 !
ATOM CN2  CG3AM0 -0.06 !
ATOM HN21 HGAAM0  0.09 !
ATOM HN22 HGAAM0  0.09 !
ATOM HN23 HGAAM0  0.09 !
ATOM C1   CG321   0.03 ! -0.06
ATOM H11  HGA2    0.09 !
ATOM H12  HGA2    0.09 !
GROUP                 !
ATOM C2   CG311  0.13 !
ATOM HS   HGA1   0.01 !
ATOM O21  OG301 -0.56 !
ATOM C21  CTL2   0.4 ! 
ATOM H1R  HAL2   0.01 !
ATOM H1S  HAL2   0.01 !
ATOM C22  CTL2  -0.18 !
ATOM H2R  HAL2   0.09 !
ATOM H2S  HAL2   0.09 !
GROUP                 !
ATOM C3   CG321  0.08 !
ATOM HX   HGA2   0.02 !
ATOM HY   HGA2   0.02 !
ATOM O31  OG301 -0.56 !
ATOM C31  CTL2   0.4 ! 
ATOM H1X  HAL2   0.02 !
ATOM H1Y  HAL2   0.02 !
ATOM C32  CTL2  -0.18 !
ATOM H2X  HAL2   0.09 !
ATOM H2Y  HAL2   0.09 !
GROUP                 !
ATOM C23  CTL2  -0.18 !
ATOM H3R  HAL2   0.09 !
ATOM H3S  HAL2   0.09 !
GROUP                 !
ATOM C24  CTL2  -0.18 !
ATOM H4R  HAL2   0.09 !
ATOM H4S  HAL2   0.09 !
GROUP                 !
ATOM C25  CTL2  -0.18 !
ATOM H5R  HAL2   0.09 !
ATOM H5S  HAL2   0.09 !
GROUP                 !
ATOM C26  CTL2  -0.18 !
ATOM H6R  HAL2   0.09 !
ATOM H6S  HAL2   0.09 !
GROUP                 !
ATOM C27  CTL2  -0.18 !
ATOM H7R  HAL2   0.09 !
ATOM H7S  HAL2   0.09 !
GROUP                 !
ATOM C28  CTL2  -0.18 !
ATOM H8R  HAL2   0.09 !
ATOM H8S  HAL2   0.09 !
GROUP                 !
ATOM C29  CTL2  -0.18 !
ATOM H9R  HAL2   0.09 !
ATOM H9S  HAL2   0.09 !
GROUP                 !
ATOM C210 CTL2  -0.18 !
ATOM H10R HAL2   0.09 !
ATOM H10S HAL2   0.09 !
GROUP                 !
ATOM C211 CTL2  -0.18 !
ATOM H11R HAL2   0.09 !
ATOM H11S HAL2   0.09 !
GROUP                 !
ATOM C212 CTL2  -0.18 !
ATOM H12R HAL2   0.09 !
ATOM H12S HAL2   0.09 !
GROUP                 !
ATOM C213 CTL2  -0.18 !
ATOM H13R HAL2   0.09 !
ATOM H13S HAL2   0.09 !
GROUP                 !
ATOM C214 CTL3  -0.27 !
ATOM H14R HAL3   0.09 !
ATOM H14S HAL3   0.09 !
ATOM H14T HAL3   0.09 !
GROUP                 !
ATOM C33  CTL2  -0.18 !
ATOM H3X  HAL2   0.09 !
ATOM H3Y  HAL2   0.09 !
GROUP                 !
ATOM C34  CTL2  -0.18 !
ATOM H4X  HAL2   0.09 !
ATOM H4Y  HAL2   0.09 !
GROUP                 !
ATOM C35  CTL2  -0.18 !
ATOM H5X  HAL2   0.09 !
ATOM H5Y  HAL2   0.09 !
GROUP                 !
ATOM C36  CTL2  -0.18 !
ATOM H6X  HAL2   0.09 !
ATOM H6Y  HAL2   0.09 !
GROUP                 !
ATOM C37  CTL2  -0.18 !
ATOM H7X  HAL2   0.09 !
ATOM H7Y  HAL2   0.09 !
GROUP                 !
ATOM C38  CTL2  -0.18 !
ATOM H8X  HAL2   0.09 !
ATOM H8Y  HAL2   0.09 !
GROUP                 !
ATOM C39  CTL2  -0.18 !
ATOM H9X  HAL2   0.09 !
ATOM H9Y  HAL2   0.09 !
GROUP                 !
ATOM C310 CTL2  -0.18 !
ATOM H10X HAL2   0.09 !
ATOM H10Y HAL2   0.09 !
GROUP                 !
ATOM C311 CTL2  -0.18 !
ATOM H11X HAL2   0.09 !
ATOM H11Y HAL2   0.09 !
GROUP                 !
ATOM C312 CTL2  -0.18 !
ATOM H12X HAL2   0.09 !
ATOM H12Y HAL2   0.09 !
GROUP                 !
ATOM C313 CTL2  -0.18 !
ATOM H13X HAL2   0.09 !
ATOM H13Y HAL2   0.09 !
GROUP                 !
ATOM C314 CTL3  -0.27 !
ATOM H14X HAL3   0.09 !
ATOM H14Y HAL3   0.09 !
ATOM H14Z HAL3   0.09 !

! Polar Head
BOND N1  CN1  N1  CN2   N1  C1
BOND  CN1 HN11  CN1  HN12  CN1  HN13
BOND  CN2 HN21  CN2  HN22  CN2  HN23
BOND  C1  H11  C1   H12
BOND  C1  C2

BOND  C2   HS        C2    C3       C2   O21
BOND  C3   HX        C3    HY       C3   O31
! Chain from C2
BOND  O21  C21
BOND  C21  H1R       C21  H1S      C21  C22
BOND  C22  H2R       C22  H2S       C22  C23
BOND  C23  H3R       C23  H3S       C23  C24
BOND  C24  H4R       C24  H4S       C24  C25
BOND  C25  H5R       C25  H5S       C25  C26
BOND  C26  H6R       C26  H6S       C26  C27
BOND  C27  H7R       C27  H7S       C27  C28
BOND  C28  H8R       C28  H8S       C28  C29
BOND  C29  H9R       C29  H9S       C29  C210
BOND  C210 H10R      C210 H10S      C210 C211
BOND  C211 H11R      C211 H11S      C211 C212
BOND  C212 H12R      C212 H12S      C212 C213
BOND  C213 H13R      C213 H13S      C213 C214
BOND  C214 H14R      C214 H14S      C214 H14T
! Chain From C3
BOND  O31  C31
BOND  C31  H1X       C31  H1Y       C31  C32
BOND  C32  H2X       C32  H2Y       C32  C33
BOND  C33  H3X       C33  H3Y       C33  C34
BOND  C34  H4X       C34  H4Y       C34  C35
BOND  C35  H5X       C35  H5Y       C35  C36
BOND  C36  H6X       C36  H6Y       C36  C37
BOND  C37  H7X       C37  H7Y       C37  C38
BOND  C38  H8X       C38  H8Y       C38  C39
BOND  C39  H9X       C39  H9Y       C39  C310
BOND  C310 H10X      C310 H10Y      C310 C311
BOND  C311 H11X      C311 H11Y      C311 C312
BOND  C312 H12X      C312 H12Y      C312 C313
BOND  C313 H13X      C313 H13Y      C313 C314
BOND  C314 H14X      C314 H14Y      C314 H14Z

!IC table from IC generate, minimized geometry
IC CN1    C1     *N1    CN2        1.4729  112.26  129.19  115.12   1.4738
IC C1     N1     CN1    HN11       1.4774  112.26 -169.65  110.74   1.1130
IC HN11   N1     *CN1   HN12       1.1130  110.74  119.19  110.57   1.1125
IC HN11   N1     *CN1   HN13       1.1130  110.74 -120.60  111.06   1.1122
IC C1     N1     CN2    HN21       1.4774  115.12  178.93  110.67   1.1131
IC HN21   N1     *CN2   HN22       1.1131  110.67  120.25  110.96   1.1119
IC HN21   N1     *CN2   HN23       1.1131  110.67 -118.77  111.26   1.1105
IC CN1    N1     C1     C2         1.4729  112.26  167.04  109.68   1.5398
IC C2     N1     *C1    H11        1.5398  109.68 -118.14  109.16   1.1150
IC H11    N1     *C1    H12        1.1150  109.16 -119.28  111.06   1.1127
IC N1      C1     C2    C3         1.5223  116.83  127.52  108.22   1.4232
IC C3     C1     *C2    O21        1.5573  110.71  120.62  108.02   1.4410 !defines S chirality
IC C3     C1     *C2    HS         1.5573  110.71 -118.37  106.71   1.1170 !defines S chirality
IC C1     C2     O21    C21        1.5508  108.02  147.52  115.15   1.3177
IC C2     O21    C21    C22        1.4410  115.15  179.16  108.63   1.5289
IC C22    O21    *C21   H1R        1.5391  108.74 -119.10  108.91   1.1115
IC H1R    O21    *C21   H1S        1.1115  108.91 -120.60  111.96   1.1100
IC O21    C21    C22    C23        1.3177  108.63 -177.70  112.21   1.5449
IC C23    C21    *C22   H2R        1.5449  112.21 -121.72  107.88   1.1092
IC H2R    C21    *C22   H2S        1.1092  107.88 -117.16  107.60   1.1093
IC C1     C2     C3     O31        1.5508  110.71  176.05  112.62   1.4438
IC O31    C2     *C3    HX         1.4435  111.95 -118.95  107.43   1.1125
IC HX     C2     *C3    HY         1.1125  107.43 -116.01  109.94   1.1144
IC C2     C3     O31    C31        1.5559  111.95   79.31  114.01   1.3342
IC C3     O31    C31    C32        1.4435  114.01 -174.03  109.07   1.5261
IC C32    O31    *C31   H1X        1.5437  112.01 -121.72  109.40   1.1119
IC H1X    O31    *C31   H1Y        1.1119  109.40 -117.74  109.12   1.1114
IC O31    C31    C32    C33        1.3342  109.07 -175.13  112.35   1.5437
IC C33    C31    *C32   H2X        1.5437  112.35 -120.88  107.60   1.1106
IC H2X    C31    *C32   H2Y        1.1106  107.60 -117.50  108.33   1.1092
IC C21    C22    C23    C24        1.5277  112.75  168.04  111.66   1.5335
IC C24    C22    *C23   H3R        1.5335  111.66 -119.74  109.74   1.1155
IC H3R    C22    *C23   H3S        1.1155  109.74 -118.12  109.84   1.1133
IC C22    C23    C24    C25        1.5450  112.54 -177.78  112.24   1.5346
IC C25    C23    *C24   H4R        1.5346  112.24 -121.51  109.37   1.1130
IC H4R    C23    *C24   H4S        1.1130  109.37 -117.64  109.09   1.1133
IC C23    C24    C25    C26        1.5336  112.24  178.33  112.83   1.5342
IC C26    C24    *C25   H5R        1.5342  112.83 -121.07  108.90   1.1136
IC H5R    C24    *C25   H5S        1.1136  108.90 -117.22  109.21   1.1132
IC C24    C25    C26    C27        1.5346  112.83 -177.92  112.39   1.5344
IC C27    C25    *C26   H6R        1.5344  112.39 -121.57  109.28   1.1129
IC H6R    C25    *C26   H6S        1.1129  109.28 -117.51  109.01   1.1133
IC C25    C26    C27    C28        1.5342  112.39  178.43  112.74   1.5342
IC C28    C26    *C27   H7R        1.5342  112.74 -121.06  108.92   1.1135
IC H7R    C26    *C27   H7S        1.1135  108.92 -117.29  109.22   1.1131
IC C26    C27    C28    C29        1.5344  112.74 -178.17  112.46   1.5345
IC C29    C27    *C28   H8R        1.5345  112.46 -121.56  109.25   1.1130
IC H8R    C27    *C28   H8S        1.1130  109.25 -117.46  109.01   1.1133
IC C27    C28    C29    C210       1.5342  112.46  178.92  112.68   1.5343
IC C210   C28    *C29   H9R        1.5343  112.68 -121.11  108.98   1.1135
IC H9R    C28    *C29   H9S        1.1135  108.98 -117.36  109.19   1.1131
IC C28    C29    C210   C211       1.5345  112.68 -178.62  112.55   1.5345
IC C211   C29    *C210  H10R       1.5345  112.55 -121.48  109.19   1.1130
IC H10R   C29    *C210  H10S       1.1130  109.19 -117.42  109.05   1.1132
IC C29    C210   C211   C212       1.5343  112.55  179.33  112.62   1.5345
IC C212   C210   *C211  H11R       1.5345  112.62 -121.19  109.03   1.1133
IC H11R   C210   *C211  H11S       1.1133  109.03 -117.37  109.14   1.1131
IC C210   C211   C212   C213       1.5345  112.62 -179.30  112.67   1.5338
IC C213   C211   *C212  H12R       1.5338  112.67 -121.40  109.15   1.1132
IC H12R   C211   *C212  H12S       1.1132  109.15 -117.41  109.09   1.1133
IC C211   C212   C213   C214       1.5345  112.67  179.80  113.26   1.5308
IC C214   C212   *C213  H13R       1.5308  113.26 -121.66  108.77   1.1142
IC H13R   C212   *C213  H13S       1.1142  108.77 -116.66  108.78   1.1140
IC C212   C213   C214   H14R       1.5338  113.26  -59.87  110.43   1.1113
IC H14R   C213   *C214  H14S       1.1113  110.43  119.85  110.46   1.1113
IC H14R   C213   *C214  H14T       1.1113  110.43 -120.04  110.62   1.1112
IC C31    C32    C33    C34        1.5261  112.35 -179.23  111.97   1.5331
IC C34    C32    *C33   H3X        1.5331  111.97 -121.04  109.66   1.1141
IC H3X    C32    *C33   H3Y        1.1141  109.66 -117.92  109.90   1.1142
IC C32    C33    C34    C35        1.5448  111.32 -176.82  113.37   1.5345
IC C35    C33    *C34   H4X        1.5345  113.37 -121.80  109.05   1.1135
IC H4X    C33    *C34   H4Y        1.1135  109.05 -117.12  108.83   1.1136
IC C33    C34    C35    C36        1.5341  113.37  178.26  111.94   1.5348
IC C36    C34    *C35   H5X        1.5348  111.94 -120.83  109.02   1.1132
IC H5X    C34    *C35   H5Y        1.1132  109.02 -117.61  109.44   1.1129
IC C34    C35    C36    C37        1.5345  111.94 -176.79  113.19   1.5342
IC C37    C35    *C36   H6X        1.5342  113.19 -121.90  109.15   1.1132
IC H6X    C35    *C36   H6Y        1.1132  109.15 -117.14  108.76   1.1136
IC C35    C36    C37    C38        1.5348  113.19  177.72  112.13   1.5346
IC C38    C36    *C37   H7X        1.5346  112.13 -120.80  109.00   1.1133
IC H7X    C36    *C37   H7Y        1.1133  109.00 -117.59  109.40   1.1128
IC C36    C37    C38    C39        1.5342  112.13 -177.62  112.99   1.5342
IC C39    C37    *C38   H8X        1.5342  112.99 -121.75  109.20   1.1132
IC H8X    C37    *C38   H8Y        1.1132  109.20 -117.24  108.86   1.1136
IC C37    C38    C39    C310       1.5346  112.99  178.21  112.22   1.5344
IC C310   C38    *C39   H9X        1.5344  112.22 -120.97  109.07   1.1134
IC H9X    C38    *C39   H9Y        1.1134  109.07 -117.54  109.30   1.1130
IC C38    C39    C310   C311       1.5342  112.22 -178.81  112.83   1.5339
IC C311   C39    *C310  H10X       1.5339  112.83 -121.55  109.12   1.1132
IC H10X   C39    *C310  H10Y       1.1132  109.12 -117.29  108.97   1.1134
IC C39    C310   C311   C312       1.5344  112.83  179.12  112.41   1.5346
IC C312   C310   *C311  H11X       1.5346  112.41 -121.13  109.11   1.1132
IC H11X   C310   *C311  H11Y       1.1132  109.11 -117.49  109.19   1.1130
IC C310   C311   C312   C313       1.5339  112.41 -179.72  112.68   1.5336
IC C313   C311   *C312  H12X       1.5336  112.68 -121.39  109.14   1.1133
IC H12X   C311   *C312  H12Y       1.1133  109.14 -117.34  109.09   1.1133
IC C311   C312   C313   C314       1.5346  112.68  179.81  113.29   1.5308
IC C314   C312   *C313  H13X       1.5308  113.29 -121.66  108.73   1.1141
IC H13X   C312   *C313  H13Y       1.1141  108.73 -116.66  108.73   1.1141
IC C312   C313   C314   H14X       1.5336  113.29  -59.97  110.46   1.1113
IC H14X   C313   *C314  H14Y       1.1113  110.46  119.87  110.46   1.1113
IC H14X   C313   *C314  H14Z       1.1113  110.46 -120.06  110.59   1.1112

RESI DMDMAH       1.00 ! Di-Myristoyl-DMA (protonated)
GROUP
ATOM N1   NG3P1 -0.565 ! from NC3
ATOM HN4  HGP2   0.320 !
ATOM CN1  CG334  0.145 !
ATOM HN11 HGA3   0.090 !
ATOM HN12 HGA3   0.090 !
ATOM HN13 HGA3   0.090 !
ATOM CN2  CG334  0.145 !
ATOM HN21 HGA3   0.090 !
ATOM HN22 HGA3   0.090 !
ATOM HN23 HGA3   0.090 !
ATOM C1   CG324  0.235 ! 0.145
ATOM H11  HGA2   0.090 ! 
ATOM H12  HGA2   0.090 ! 
GROUP                 !
ATOM C2   CG311  0.13 !
ATOM HS   HGA1   0.01 !
ATOM O21  OG301 -0.56 !
ATOM C21  CTL2   0.40 ! 
ATOM H1R  HAL2   0.01 !
ATOM H1S  HAL2   0.01 !
ATOM C22  CTL2  -0.18 !
ATOM H2R  HAL2   0.09 !
ATOM H2S  HAL2   0.09 !
GROUP                 !
ATOM C3   CG321  0.08 !
ATOM HX   HGA2   0.02 !
ATOM HY   HGA2   0.02 !
ATOM O31  OG301 -0.56 !
ATOM C31  CTL2   0.40 ! 
ATOM H1X  HAL2   0.02 !
ATOM H1Y  HAL2   0.02 !
ATOM C32  CTL2  -0.18 !
ATOM H2X  HAL2   0.09 !
ATOM H2Y  HAL2   0.09 !
GROUP                 !
ATOM C23  CTL2  -0.18 !
ATOM H3R  HAL2   0.09 !
ATOM H3S  HAL2   0.09 !
GROUP                 !
ATOM C24  CTL2  -0.18 !
ATOM H4R  HAL2   0.09 !
ATOM H4S  HAL2   0.09 !
GROUP                 !
ATOM C25  CTL2  -0.18 !
ATOM H5R  HAL2   0.09 !
ATOM H5S  HAL2   0.09 !
GROUP                 !
ATOM C26  CTL2  -0.18 !
ATOM H6R  HAL2   0.09 !
ATOM H6S  HAL2   0.09 !
GROUP                 !
ATOM C27  CTL2  -0.18 !
ATOM H7R  HAL2   0.09 !
ATOM H7S  HAL2   0.09 !
GROUP                 !
ATOM C28  CTL2  -0.18 !
ATOM H8R  HAL2   0.09 !
ATOM H8S  HAL2   0.09 !
GROUP                 !
ATOM C29  CTL2  -0.18 !
ATOM H9R  HAL2   0.09 !
ATOM H9S  HAL2   0.09 !
GROUP                 !
ATOM C210 CTL2  -0.18 !
ATOM H10R HAL2   0.09 !
ATOM H10S HAL2   0.09 !
GROUP                 !
ATOM C211 CTL2  -0.18 !
ATOM H11R HAL2   0.09 !
ATOM H11S HAL2   0.09 !
GROUP                 !
ATOM C212 CTL2  -0.18 !
ATOM H12R HAL2   0.09 !
ATOM H12S HAL2   0.09 !
GROUP                 !
ATOM C213 CTL2  -0.18 !
ATOM H13R HAL2   0.09 !
ATOM H13S HAL2   0.09 !
GROUP                 !
ATOM C214 CTL3  -0.27 !
ATOM H14R HAL3   0.09 !
ATOM H14S HAL3   0.09 !
ATOM H14T HAL3   0.09 !
GROUP                 !
ATOM C33  CTL2  -0.18 !
ATOM H3X  HAL2   0.09 !
ATOM H3Y  HAL2   0.09 !
GROUP                 !
ATOM C34  CTL2  -0.18 !
ATOM H4X  HAL2   0.09 !
ATOM H4Y  HAL2   0.09 !
GROUP                 !
ATOM C35  CTL2  -0.18 !
ATOM H5X  HAL2   0.09 !
ATOM H5Y  HAL2   0.09 !
GROUP                 !
ATOM C36  CTL2  -0.18 !
ATOM H6X  HAL2   0.09 !
ATOM H6Y  HAL2   0.09 !
GROUP                 !
ATOM C37  CTL2  -0.18 !
ATOM H7X  HAL2   0.09 !
ATOM H7Y  HAL2   0.09 !
GROUP                 !
ATOM C38  CTL2  -0.18 !
ATOM H8X  HAL2   0.09 !
ATOM H8Y  HAL2   0.09 !
GROUP                 !
ATOM C39  CTL2  -0.18 !
ATOM H9X  HAL2   0.09 !
ATOM H9Y  HAL2   0.09 !
GROUP                 !
ATOM C310 CTL2  -0.18 !
ATOM H10X HAL2   0.09 !
ATOM H10Y HAL2   0.09 !
GROUP                 !
ATOM C311 CTL2  -0.18 !
ATOM H11X HAL2   0.09 !
ATOM H11Y HAL2   0.09 !
GROUP                 !
ATOM C312 CTL2  -0.18 !
ATOM H12X HAL2   0.09 !
ATOM H12Y HAL2   0.09 !
GROUP                 !
ATOM C313 CTL2  -0.18 !
ATOM H13X HAL2   0.09 !
ATOM H13Y HAL2   0.09 !
GROUP                 !
ATOM C314 CTL3  -0.27 !
ATOM H14X HAL3   0.09 !
ATOM H14Y HAL3   0.09 !
ATOM H14Z HAL3   0.09 !

! Polar Head
BOND N1  CN1  N1  CN2   N1  C1
BOND N1  HN4
BOND  CN1 HN11  CN1  HN12  CN1  HN13
BOND  CN2 HN21  CN2  HN22  CN2  HN23
BOND  C1  H11  C1   H12
BOND  C1  C2

BOND  C2   HS        C2    C3       C2   O21
BOND  C3   HX        C3    HY       C3   O31
! Chain from C2
BOND  O21  C21
BOND  C21  H1R       C21  H1S      C21  C22
BOND  C22  H2R       C22  H2S       C22  C23
BOND  C23  H3R       C23  H3S       C23  C24
BOND  C24  H4R       C24  H4S       C24  C25
BOND  C25  H5R       C25  H5S       C25  C26
BOND  C26  H6R       C26  H6S       C26  C27
BOND  C27  H7R       C27  H7S       C27  C28
BOND  C28  H8R       C28  H8S       C28  C29
BOND  C29  H9R       C29  H9S       C29  C210
BOND  C210 H10R      C210 H10S      C210 C211
BOND  C211 H11R      C211 H11S      C211 C212
BOND  C212 H12R      C212 H12S      C212 C213
BOND  C213 H13R      C213 H13S      C213 C214
BOND  C214 H14R      C214 H14S      C214 H14T
! Chain From C3
BOND  O31  C31
BOND  C31  H1X       C31  H1Y       C31  C32
BOND  C32  H2X       C32  H2Y       C32  C33
BOND  C33  H3X       C33  H3Y       C33  C34
BOND  C34  H4X       C34  H4Y       C34  C35
BOND  C35  H5X       C35  H5Y       C35  C36
BOND  C36  H6X       C36  H6Y       C36  C37
BOND  C37  H7X       C37  H7Y       C37  C38
BOND  C38  H8X       C38  H8Y       C38  C39
BOND  C39  H9X       C39  H9Y       C39  C310
BOND  C310 H10X      C310 H10Y      C310 C311
BOND  C311 H11X      C311 H11Y      C311 C312
BOND  C312 H12X      C312 H12Y      C312 C313
BOND  C313 H13X      C313 H13Y      C313 C314
BOND  C314 H14X      C314 H14Y      C314 H14Z

!IC table from IC generate, minimized geometry
IC CN1    C1     *N1    CN2        1.4729  112.26  129.19  115.12   1.4738
IC C1     N1     CN1    HN11       1.4774  112.26 -169.65  110.74   1.1130
IC HN11   N1     *CN1   HN12       1.1130  110.74  119.19  110.57   1.1125
IC HN11   N1     *CN1   HN13       1.1130  110.74 -120.60  111.06   1.1122
IC C1     N1     CN2    HN21       1.4774  115.12  178.93  110.67   1.1131
IC HN21   N1     *CN2   HN22       1.1131  110.67  120.25  110.96   1.1119
IC HN21   N1     *CN2   HN23       1.1131  110.67 -118.77  111.26   1.1105
IC CN1    N1     C1     C2         1.4729  112.26  167.04  109.68   1.5398
IC C2     N1     *C1    H11        1.5398  109.68 -118.14  109.16   1.1150
IC H11    N1     *C1    H12        1.1150  109.16 -119.28  111.06   1.1127
IC HN4    N1     C1     C2         1.0459  107.17   42.94  111.27   1.5310
IC N1      C1     C2    C3         1.5223  116.83  127.52  108.22   1.4232
IC C3     C1     *C2    O21        1.5573  110.71  120.62  108.02   1.4410 !defines S chirality
IC C3     C1     *C2    HS         1.5573  110.71 -118.37  106.71   1.1170 !defines S chirality
IC C1     C2     O21    C21        1.5508  108.02  147.52  115.15   1.3177
IC C2     O21    C21    C22        1.4410  115.15  179.16  108.63   1.5289
IC C22    O21    *C21   H1R        1.5391  108.74 -119.10  108.91   1.1115
IC H1R    O21    *C21   H1S        1.1115  108.91 -120.60  111.96   1.1100
IC O21    C21    C22    C23        1.3177  108.63 -177.70  112.21   1.5449
IC C23    C21    *C22   H2R        1.5449  112.21 -121.72  107.88   1.1092
IC H2R    C21    *C22   H2S        1.1092  107.88 -117.16  107.60   1.1093
IC C1     C2     C3     O31        1.5508  110.71  176.05  112.62   1.4438
IC O31    C2     *C3    HX         1.4435  111.95 -118.95  107.43   1.1125
IC HX     C2     *C3    HY         1.1125  107.43 -116.01  109.94   1.1144
IC C2     C3     O31    C31        1.5559  111.95   79.31  114.01   1.3342
IC C3     O31    C31    C32        1.4435  114.01 -174.03  109.07   1.5261
IC C32    O31    *C31   H1X        1.5437  112.01 -121.72  109.40   1.1119
IC H1X    O31    *C31   H1Y        1.1119  109.40 -117.74  109.12   1.1114
IC O31    C31    C32    C33        1.3342  109.07 -175.13  112.35   1.5437
IC C33    C31    *C32   H2X        1.5437  112.35 -120.88  107.60   1.1106
IC H2X    C31    *C32   H2Y        1.1106  107.60 -117.50  108.33   1.1092
IC C21    C22    C23    C24        1.5277  112.75  168.04  111.66   1.5335
IC C24    C22    *C23   H3R        1.5335  111.66 -119.74  109.74   1.1155
IC H3R    C22    *C23   H3S        1.1155  109.74 -118.12  109.84   1.1133
IC C22    C23    C24    C25        1.5436  111.66 -178.88  112.82   1.5334
IC C25    C23    *C24   H4R        1.5334  112.82 -122.22  109.78   1.1127
IC H4R    C23    *C24   H4S        1.1127  109.78 -117.30  108.47   1.1138
IC C23    C24    C25    C26        1.5335  112.82  170.28  112.34   1.5344
IC C26    C24    *C25   H5R        1.5344  112.34 -120.35  108.86   1.1137
IC H5R    C24    *C25   H5S        1.1137  108.86 -117.44  109.39   1.1127
IC C24    C25    C26    C27        1.5346  112.83 -177.92  112.39   1.5344
IC C27    C25    *C26   H6R        1.5344  112.39 -121.57  109.28   1.1129
IC H6R    C25    *C26   H6S        1.1129  109.28 -117.51  109.01   1.1133
IC C25    C26    C27    C28        1.5342  112.39  178.43  112.74   1.5342
IC C28    C26    *C27   H7R        1.5342  112.74 -121.06  108.92   1.1135
IC H7R    C26    *C27   H7S        1.1135  108.92 -117.29  109.22   1.1131
IC C26    C27    C28    C29        1.5344  112.74 -178.17  112.46   1.5345
IC C29    C27    *C28   H8R        1.5345  112.46 -121.56  109.25   1.1130
IC H8R    C27    *C28   H8S        1.1130  109.25 -117.46  109.01   1.1133
IC C27    C28    C29    C210       1.5342  112.46  178.92  112.68   1.5343
IC C210   C28    *C29   H9R        1.5343  112.68 -121.11  108.98   1.1135
IC H9R    C28    *C29   H9S        1.1135  108.98 -117.36  109.19   1.1131
IC C28    C29    C210   C211       1.5345  112.68 -178.62  112.55   1.5345
IC C211   C29    *C210  H10R       1.5345  112.55 -121.48  109.19   1.1130
IC H10R   C29    *C210  H10S       1.1130  109.19 -117.42  109.05   1.1132
IC C29    C210   C211   C212       1.5343  112.55  179.33  112.62   1.5345
IC C212   C210   *C211  H11R       1.5345  112.62 -121.19  109.03   1.1133
IC H11R   C210   *C211  H11S       1.1133  109.03 -117.37  109.14   1.1131
IC C210   C211   C212   C213       1.5345  112.62 -179.30  112.67   1.5338
IC C213   C211   *C212  H12R       1.5338  112.67 -121.40  109.15   1.1132
IC H12R   C211   *C212  H12S       1.1132  109.15 -117.41  109.09   1.1133
IC C211   C212   C213   C214       1.5345  112.67  179.80  113.26   1.5308
IC C214   C212   *C213  H13R       1.5308  113.26 -121.66  108.77   1.1142
IC H13R   C212   *C213  H13S       1.1142  108.77 -116.66  108.78   1.1140
IC C212   C213   C214   H14R       1.5338  113.26  -59.87  110.43   1.1113
IC H14R   C213   *C214  H14S       1.1113  110.43  119.85  110.46   1.1113
IC H14R   C213   *C214  H14T       1.1113  110.43 -120.04  110.62   1.1112
IC C31    C32    C33    C34        1.5261  112.35 -179.23  111.97   1.5331
IC C34    C32    *C33   H3X        1.5331  111.97 -121.04  109.66   1.1141
IC H3X    C32    *C33   H3Y        1.1141  109.66 -117.92  109.90   1.1142
IC C32    C33    C34    C35        1.5437  111.97 -177.14  112.69   1.5341
IC C35    C33    *C34   H4X        1.5341  112.69 -121.67  109.39   1.1134
IC H4X    C33    *C34   H4Y        1.1134  109.39 -117.55  108.92   1.1138
IC C33    C34    C35    C36        1.5331  112.69  176.60  112.20   1.5337
IC C36    C34    *C35   H5X        1.5337  112.20 -120.42  108.76   1.1136
IC H5X    C34    *C35   H5Y        1.1136  108.76 -117.56  109.73   1.1129
IC C34    C35    C36    C37        1.5345  111.94 -176.79  113.19   1.5342
IC C37    C35    *C36   H6X        1.5342  113.19 -121.90  109.15   1.1132
IC H6X    C35    *C36   H6Y        1.1132  109.15 -117.14  108.76   1.1136
IC C35    C36    C37    C38        1.5348  113.19  177.72  112.13   1.5346
IC C38    C36    *C37   H7X        1.5346  112.13 -120.80  109.00   1.1133
IC H7X    C36    *C37   H7Y        1.1133  109.00 -117.59  109.40   1.1128
IC C36    C37    C38    C39        1.5342  112.13 -177.62  112.99   1.5342
IC C39    C37    *C38   H8X        1.5342  112.99 -121.75  109.20   1.1132
IC H8X    C37    *C38   H8Y        1.1132  109.20 -117.24  108.86   1.1136
IC C37    C38    C39    C310       1.5346  112.99  178.21  112.22   1.5344
IC C310   C38    *C39   H9X        1.5344  112.22 -120.97  109.07   1.1134
IC H9X    C38    *C39   H9Y        1.1134  109.07 -117.54  109.30   1.1130
IC C38    C39    C310   C311       1.5342  112.22 -178.81  112.83   1.5339
IC C311   C39    *C310  H10X       1.5339  112.83 -121.55  109.12   1.1132
IC H10X   C39    *C310  H10Y       1.1132  109.12 -117.29  108.97   1.1134
IC C39    C310   C311   C312       1.5344  112.83  179.12  112.41   1.5346
IC C312   C310   *C311  H11X       1.5346  112.41 -121.13  109.11   1.1132
IC H11X   C310   *C311  H11Y       1.1132  109.11 -117.49  109.19   1.1130
IC C310   C311   C312   C313       1.5339  112.41 -179.72  112.68   1.5336
IC C313   C311   *C312  H12X       1.5336  112.68 -121.39  109.14   1.1133
IC H12X   C311   *C312  H12Y       1.1133  109.14 -117.34  109.09   1.1133
IC C311   C312   C313   C314       1.5346  112.68  179.81  113.29   1.5308
IC C314   C312   *C313  H13X       1.5308  113.29 -121.66  108.73   1.1141
IC H13X   C312   *C313  H13Y       1.1141  108.73 -116.66  108.73   1.1141
IC C312   C313   C314   H14X       1.5336  113.29  -59.97  110.46   1.1113
IC H14X   C313   *C314  H14Y       1.1113  110.46  119.87  110.46   1.1113
IC H14X   C313   *C314  H14Z       1.1113  110.46 -120.06  110.59   1.1112

RESI DPDMA        0.00 ! Di-Palmitoyl-DMA
GROUP                  ! from TMAM
ATOM N1   NG301  -0.63 !
ATOM CN1  CG3AM0 -0.06 !
ATOM HN11 HGAAM0  0.09 !
ATOM HN12 HGAAM0  0.09 !
ATOM HN13 HGAAM0  0.09 !
ATOM CN2  CG3AM0 -0.06 !
ATOM HN21 HGAAM0  0.09 !
ATOM HN22 HGAAM0  0.09 !
ATOM HN23 HGAAM0  0.09 !
ATOM C1   CG321   0.03 ! -0.06
ATOM H11  HGA2    0.09 !
ATOM H12  HGA2    0.09 !
GROUP                 !
ATOM C2   CG311  0.13 !
ATOM HS   HGA1   0.01 !
ATOM O21  OG301 -0.56 !
ATOM C21  CTL2   0.40 ! 
ATOM H1R  HAL2   0.01 !
ATOM H1S  HAL2   0.01 !
ATOM C22  CTL2  -0.18 !
ATOM H2R  HAL2   0.09 !
ATOM H2S  HAL2   0.09 !
GROUP                 !
ATOM C3   CG321  0.08 !
ATOM HX   HGA2   0.02 !
ATOM HY   HGA2   0.02 !
ATOM O31  OG301 -0.56 !
ATOM C31  CTL2   0.40 ! 
ATOM H1X  HAL2   0.02 !
ATOM H1Y  HAL2   0.02 !
ATOM C32  CTL2  -0.18 !
ATOM H2X  HAL2   0.09 !
ATOM H2Y  HAL2   0.09 !
GROUP                 !
ATOM C23  CTL2  -0.18 !
ATOM H3R  HAL2   0.09 !
ATOM H3S  HAL2   0.09 !
GROUP                 !
ATOM C24  CTL2  -0.18 !
ATOM H4R  HAL2   0.09 !
ATOM H4S  HAL2   0.09 !
GROUP                 !
ATOM C25  CTL2  -0.18 !
ATOM H5R  HAL2   0.09 !
ATOM H5S  HAL2   0.09 !
GROUP                 !
ATOM C26  CTL2  -0.18 !
ATOM H6R  HAL2   0.09 !
ATOM H6S  HAL2   0.09 !
GROUP                 !
ATOM C27  CTL2  -0.18 !
ATOM H7R  HAL2   0.09 !
ATOM H7S  HAL2   0.09 !
GROUP                 !
ATOM C28  CTL2  -0.18 !
ATOM H8R  HAL2   0.09 !
ATOM H8S  HAL2   0.09 !
GROUP                 !
ATOM C29  CTL2  -0.18 !
ATOM H9R  HAL2   0.09 !
ATOM H9S  HAL2   0.09 !
GROUP                 !
ATOM C210 CTL2  -0.18 !
ATOM H10R HAL2   0.09 !
ATOM H10S HAL2   0.09 !
GROUP                 !
ATOM C211 CTL2  -0.18 !
ATOM H11R HAL2   0.09 !
ATOM H11S HAL2   0.09 !
GROUP                 !
ATOM C212 CTL2  -0.18 !
ATOM H12R HAL2   0.09 !
ATOM H12S HAL2   0.09 !
GROUP                 !
ATOM C213 CTL2  -0.18 !
ATOM H13R HAL2   0.09 !
ATOM H13S HAL2   0.09 !
GROUP                 !
ATOM C214 CTL2  -0.18 !
ATOM H14R HAL2   0.09 !
ATOM H14S HAL2   0.09 !
GROUP                 !
ATOM C215 CTL2  -0.18 !
ATOM H15R HAL2   0.09 !
ATOM H15S HAL2   0.09 !
GROUP                 !
ATOM C216 CTL3  -0.27 !
ATOM H16R HAL3   0.09 !
ATOM H16S HAL3   0.09 !
ATOM H16T HAL3   0.09 !
GROUP                 !
ATOM C33  CTL2  -0.18 !
ATOM H3X  HAL2   0.09 !
ATOM H3Y  HAL2   0.09 !
GROUP                 !
ATOM C34  CTL2  -0.18 !
ATOM H4X  HAL2   0.09 !
ATOM H4Y  HAL2   0.09 !
GROUP                 !
ATOM C35  CTL2  -0.18 !
ATOM H5X  HAL2   0.09 !
ATOM H5Y  HAL2   0.09 !
GROUP                 !
ATOM C36  CTL2  -0.18 !
ATOM H6X  HAL2   0.09 !
ATOM H6Y  HAL2   0.09 !
GROUP                 !
ATOM C37  CTL2  -0.18 !
ATOM H7X  HAL2   0.09 !
ATOM H7Y  HAL2   0.09 !
GROUP                 !
ATOM C38  CTL2  -0.18 !
ATOM H8X  HAL2   0.09 !
ATOM H8Y  HAL2   0.09 !
GROUP                 !
ATOM C39  CTL2  -0.18 !
ATOM H9X  HAL2   0.09 !
ATOM H9Y  HAL2   0.09 !
GROUP                 !
ATOM C310 CTL2  -0.18 !
ATOM H10X HAL2   0.09 !
ATOM H10Y HAL2   0.09 !
GROUP                 !
ATOM C311 CTL2  -0.18 !
ATOM H11X HAL2   0.09 !
ATOM H11Y HAL2   0.09 !
GROUP                 !
ATOM C312 CTL2  -0.18 !
ATOM H12X HAL2   0.09 !
ATOM H12Y HAL2   0.09 !
GROUP                 !
ATOM C313 CTL2  -0.18 !
ATOM H13X HAL2   0.09 !
ATOM H13Y HAL2   0.09 !
GROUP                 !
ATOM C314 CTL2  -0.18 !
ATOM H14X HAL2   0.09 !
ATOM H14Y HAL2   0.09 !
GROUP                 !
ATOM C315 CTL2  -0.18 !
ATOM H15X HAL2   0.09 !
ATOM H15Y HAL2   0.09 !
GROUP                 !
ATOM C316 CTL3  -0.27 !
ATOM H16X HAL3   0.09 !
ATOM H16Y HAL3   0.09 !
ATOM H16Z HAL3   0.09 !

! Polar Head
BOND N1  CN1  N1  CN2   N1  C1
BOND  CN1 HN11  CN1  HN12  CN1  HN13
BOND  CN2 HN21  CN2  HN22  CN2  HN23
BOND  C1  H11  C1   H12
BOND  C1  C2

BOND  C2   HS        C2    C3       C2   O21
BOND  C3   HX        C3    HY       C3   O31
! Chain from C2
BOND  O21  C21
BOND  C21  H1R       C21  H1S      C21  C22
BOND  C22  H2R       C22  H2S       C22  C23
BOND  C23  H3R       C23  H3S       C23  C24
BOND  C24  H4R       C24  H4S       C24  C25
BOND  C25  H5R       C25  H5S       C25  C26
BOND  C26  H6R       C26  H6S       C26  C27
BOND  C27  H7R       C27  H7S       C27  C28
BOND  C28  H8R       C28  H8S       C28  C29
BOND  C29  H9R       C29  H9S       C29  C210
BOND  C210 H10R      C210 H10S      C210 C211
BOND  C211 H11R      C211 H11S      C211 C212
BOND  C212 H12R      C212 H12S      C212 C213
BOND  C213 H13R      C213 H13S      C213 C214
BOND  C214 H14R      C214 H14S      C214 C215
BOND  C215 H15R      C215 H15S      C215 C216
BOND  C216 H16R      C216 H16S      C216 H16T
! Chain From C3
BOND  O31  C31
BOND  C31  H1X       C31  H1Y       C31  C32
BOND  C32  H2X       C32  H2Y       C32  C33
BOND  C33  H3X       C33  H3Y       C33  C34
BOND  C34  H4X       C34  H4Y       C34  C35
BOND  C35  H5X       C35  H5Y       C35  C36
BOND  C36  H6X       C36  H6Y       C36  C37
BOND  C37  H7X       C37  H7Y       C37  C38
BOND  C38  H8X       C38  H8Y       C38  C39
BOND  C39  H9X       C39  H9Y       C39  C310
BOND  C310 H10X      C310 H10Y      C310 C311
BOND  C311 H11X      C311 H11Y      C311 C312
BOND  C312 H12X      C312 H12Y      C312 C313
BOND  C313 H13X      C313 H13Y      C313 C314
BOND  C314 H14X      C314 H14Y      C314 C315
BOND  C315 H15X      C315 H15Y      C315 C316
BOND  C316 H16X      C316 H16Y      C316 H16Z

!IC table from IC generate, minimized geometry
IC CN1    C1     *N1    CN2        1.4729  112.26  129.19  115.12   1.4738
IC C1     N1     CN1    HN11       1.4774  112.26 -169.65  110.74   1.1130
IC HN11   N1     *CN1   HN12       1.1130  110.74  119.19  110.57   1.1125
IC HN11   N1     *CN1   HN13       1.1130  110.74 -120.60  111.06   1.1122
IC C1     N1     CN2    HN21       1.4774  115.12  178.93  110.67   1.1131
IC HN21   N1     *CN2   HN22       1.1131  110.67  120.25  110.96   1.1119
IC HN21   N1     *CN2   HN23       1.1131  110.67 -118.77  111.26   1.1105
IC CN1    N1     C1     C2         1.4729  112.26  167.04  109.68   1.5398
IC C2     N1     *C1    H11        1.5398  109.68 -118.14  109.16   1.1150
IC H11    N1     *C1    H12        1.1150  109.16 -119.28  111.06   1.1127
IC N1      C1     C2    C3         1.5223  116.83  127.52  108.22   1.4232
IC C3     C1     *C2    O21        1.5573  110.71  120.62  108.02   1.4410 !defines S chirality
IC C3     C1     *C2    HS         1.5573  110.71 -118.37  106.71   1.1170 !defines S chirality
IC C1     C2     O21    C21        1.5508  108.02  147.52  115.15   1.3177
IC C2     O21    C21    C22        1.4410  115.15  179.16  108.63   1.5289
IC C22    O21    *C21   H1R        1.5391  108.74 -119.10  108.91   1.1115
IC H1R    O21    *C21   H1S        1.1115  108.91 -120.60  111.96   1.1100
IC O21    C21    C22    C23        1.3177  108.63 -177.70  112.21   1.5449
IC C23    C21    *C22   H2R        1.5449  112.21 -121.72  107.88   1.1092
IC H2R    C21    *C22   H2S        1.1092  107.88 -117.16  107.60   1.1093
IC C1     C2     C3     O31        1.5508  110.71  176.05  112.62   1.4438
IC O31    C2     *C3    HX         1.4435  111.95 -118.95  107.43   1.1125
IC HX     C2     *C3    HY         1.1125  107.43 -116.01  109.94   1.1144
IC C2     C3     O31    C31        1.5559  111.95   79.31  114.01   1.3342
IC C3     O31    C31    C32        1.4435  114.01 -174.03  109.07   1.5261
IC C32    O31    *C31   H1X        1.5437  112.01 -121.72  109.40   1.1119
IC H1X    O31    *C31   H1Y        1.1119  109.40 -117.74  109.12   1.1114
IC O31    C31    C32    C33        1.3342  109.07 -175.13  112.35   1.5437
IC C33    C31    *C32   H2X        1.5437  112.35 -120.88  107.60   1.1106
IC H2X    C31    *C32   H2Y        1.1106  107.60 -117.50  108.33   1.1092
IC C21    C22    C23    C24        1.5277  112.75  168.04  111.66   1.5335
IC C24    C22    *C23   H3R        1.5335  111.66 -119.74  109.74   1.1155
IC H3R    C22    *C23   H3S        1.1155  109.74 -118.12  109.84   1.1133
IC C22    C23    C24    C25        1.5450  112.54 -177.78  112.24   1.5346
IC C25    C23    *C24   H4R        1.5346  112.24 -121.51  109.37   1.1130
IC H4R    C23    *C24   H4S        1.1130  109.37 -117.64  109.09   1.1133
IC C23    C24    C25    C26        1.5336  112.24  178.33  112.83   1.5342
IC C26    C24    *C25   H5R        1.5342  112.83 -121.07  108.90   1.1136
IC H5R    C24    *C25   H5S        1.1136  108.90 -117.22  109.21   1.1132
IC C24    C25    C26    C27        1.5346  112.83 -177.92  112.39   1.5344
IC C27    C25    *C26   H6R        1.5344  112.39 -121.57  109.28   1.1129
IC H6R    C25    *C26   H6S        1.1129  109.28 -117.51  109.01   1.1133
IC C25    C26    C27    C28        1.5342  112.39  178.43  112.74   1.5342
IC C28    C26    *C27   H7R        1.5342  112.74 -121.06  108.92   1.1135
IC H7R    C26    *C27   H7S        1.1135  108.92 -117.29  109.22   1.1131
IC C26    C27    C28    C29        1.5344  112.74 -178.17  112.46   1.5345
IC C29    C27    *C28   H8R        1.5345  112.46 -121.56  109.25   1.1130
IC H8R    C27    *C28   H8S        1.1130  109.25 -117.46  109.01   1.1133
IC C27    C28    C29    C210       1.5342  112.46  178.92  112.68   1.5343
IC C210   C28    *C29   H9R        1.5343  112.68 -121.11  108.98   1.1135
IC H9R    C28    *C29   H9S        1.1135  108.98 -117.36  109.19   1.1131
IC C28    C29    C210   C211       1.5345  112.68 -178.62  112.55   1.5345
IC C211   C29    *C210  H10R       1.5345  112.55 -121.48  109.19   1.1130
IC H10R   C29    *C210  H10S       1.1130  109.19 -117.42  109.05   1.1132
IC C29    C210   C211   C212       1.5343  112.55  179.33  112.62   1.5345
IC C212   C210   *C211  H11R       1.5345  112.62 -121.19  109.03   1.1133
IC H11R   C210   *C211  H11S       1.1133  109.03 -117.37  109.14   1.1131
IC C210   C211   C212   C213       1.5348  112.78 -179.23  112.49   1.5347
IC C213   C211   *C212  H12R       1.5347  112.49 -121.45  109.24   1.1130
IC H12R   C211   *C212  H12S       1.1130  109.24 -117.45  109.03   1.1133
IC C211   C212   C213   C214       1.5345  112.49  178.82  112.71   1.5347
IC C214   C212   *C213  H13R       1.5347  112.71 -121.19  109.01   1.1133
IC H13R   C212   *C213  H13S       1.1133  109.01 -117.33  109.14   1.1131
IC C212   C213   C214   C215       1.5347  112.71 -179.59  112.61   1.5341
IC C215   C213   *C214  H14R       1.5341  112.61 -121.38  109.18   1.1131
IC H14R   C213   *C214  H14S       1.1131  109.18 -117.39  109.09   1.1133
IC C213   C214   C215   C216       1.5347  112.61  179.60  113.33   1.5309
IC C216   C214   *C215  H15R       1.5309  113.33 -121.65  108.72   1.1142
IC H15R   C214   *C215  H15S       1.1142  108.72 -116.62  108.76   1.1141
IC C214   C215   C216   H16R       1.5341  113.33  -59.94  110.45   1.1113
IC H16R   C215   *C216  H16S       1.1113  110.45  119.88  110.47   1.1113
IC H16R   C215   *C216  H16T       1.1113  110.45 -120.04  110.63   1.1112
IC C31    C32    C33    C34        1.5261  112.35 -179.23  111.97   1.5331
IC C34    C32    *C33   H3X        1.5331  111.97 -121.04  109.66   1.1141
IC H3X    C32    *C33   H3Y        1.1141  109.66 -117.92  109.90   1.1142
IC C32    C33    C34    C35        1.5448  111.32 -176.82  113.37   1.5345
IC C35    C33    *C34   H4X        1.5345  113.37 -121.80  109.05   1.1135
IC H4X    C33    *C34   H4Y        1.1135  109.05 -117.12  108.83   1.1136
IC C33    C34    C35    C36        1.5341  113.37  178.26  111.94   1.5348
IC C36    C34    *C35   H5X        1.5348  111.94 -120.83  109.02   1.1132
IC H5X    C34    *C35   H5Y        1.1132  109.02 -117.61  109.44   1.1129
IC C34    C35    C36    C37        1.5345  111.94 -176.79  113.19   1.5342
IC C37    C35    *C36   H6X        1.5342  113.19 -121.90  109.15   1.1132
IC H6X    C35    *C36   H6Y        1.1132  109.15 -117.14  108.76   1.1136
IC C35    C36    C37    C38        1.5348  113.19  177.72  112.13   1.5346
IC C38    C36    *C37   H7X        1.5346  112.13 -120.80  109.00   1.1133
IC H7X    C36    *C37   H7Y        1.1133  109.00 -117.59  109.40   1.1128
IC C36    C37    C38    C39        1.5342  112.13 -177.62  112.99   1.5342
IC C39    C37    *C38   H8X        1.5342  112.99 -121.75  109.20   1.1132
IC H8X    C37    *C38   H8Y        1.1132  109.20 -117.24  108.86   1.1136
IC C37    C38    C39    C310       1.5346  112.99  178.21  112.22   1.5344
IC C310   C38    *C39   H9X        1.5344  112.22 -120.97  109.07   1.1134
IC H9X    C38    *C39   H9Y        1.1134  109.07 -117.54  109.30   1.1130
IC C38    C39    C310   C311       1.5342  112.22 -178.81  112.83   1.5339
IC C311   C39    *C310  H10X       1.5339  112.83 -121.55  109.12   1.1132
IC H10X   C39    *C310  H10Y       1.1132  109.12 -117.29  108.97   1.1134
IC C39    C310   C311   C312       1.5344  112.83  179.12  112.41   1.5346
IC C312   C310   *C311  H11X       1.5346  112.41 -121.13  109.11   1.1132
IC H11X   C310   *C311  H11Y       1.1132  109.11 -117.49  109.19   1.1130
IC C310   C311   C312   C313       1.5345  112.30 -178.23  112.89   1.5345
IC C313   C311   *C312  H12X       1.5345  112.89 -121.63  109.15   1.1131
IC H12X   C311   *C312  H12Y       1.1131  109.15 -117.28  108.93   1.1135
IC C311   C312   C313   C314       1.5348  112.89  178.95  112.43   1.5350
IC C314   C312   *C313  H13X       1.5350  112.43 -121.07  109.04   1.1133
IC H13X   C312   *C313  H13Y       1.1133  109.04 -117.48  109.23   1.1130
IC C312   C313   C314   C315       1.5345  112.43 -178.86  112.82   1.5338
IC C315   C313   *C314  H14X       1.5338  112.82 -121.48  109.14   1.1132
IC H14X   C313   *C314  H14Y       1.1132  109.14 -117.32  109.05   1.1133
IC C313   C314   C315   C316       1.5350  112.82  179.62  113.25   1.5310
IC C316   C314   *C315  H15X       1.5310  113.25 -121.59  108.75   1.1141
IC H15X   C314   *C315  H15Y       1.1141  108.75 -116.70  108.80   1.1140
IC C314   C315   C316   H16X       1.5338  113.25  -59.74  110.45   1.1114
IC H16X   C315   *C316  H16Y       1.1114  110.45  119.85  110.46   1.1113
IC H16X   C315   *C316  H16Z       1.1114  110.45 -120.06  110.62   1.1112

RESI DPDMAH       1.00 ! Di-Palmitoyl-DMA (protonated)
GROUP
ATOM N1   NG3P1 -0.565 ! from NC3
ATOM HN4  HGP2   0.320 !
ATOM CN1  CG334  0.145 !
ATOM HN11 HGA3   0.090 !
ATOM HN12 HGA3   0.090 !
ATOM HN13 HGA3   0.090 !
ATOM CN2  CG334  0.145 !
ATOM HN21 HGA3   0.090 !
ATOM HN22 HGA3   0.090 !
ATOM HN23 HGA3   0.090 !
ATOM C1   CG324  0.235 ! 0.145
ATOM H11  HGA2   0.090 ! 
ATOM H12  HGA2   0.090 ! 
GROUP                 !
ATOM C2   CG311  0.13 !
ATOM HS   HGA1   0.01 !
ATOM O21  OG301 -0.56 !
ATOM C21  CTL2   0.4 ! 
ATOM H1R  HAL2   0.01 !
ATOM H1S  HAL2   0.01 !
ATOM C22  CTL2  -0.18 !
ATOM H2R  HAL2   0.09 !
ATOM H2S  HAL2   0.09 !
GROUP                 !
ATOM C3   CG321  0.08 !
ATOM HX   HGA2   0.02 !
ATOM HY   HGA2   0.02 !
ATOM O31  OG301 -0.56 !
ATOM C31  CTL2   0.4 ! 
ATOM H1X  HAL2   0.02 !
ATOM H1Y  HAL2   0.02 !
ATOM C32  CTL2  -0.18 !
ATOM H2X  HAL2   0.09 !
ATOM H2Y  HAL2   0.09 !
GROUP                 !
ATOM C23  CTL2  -0.18 !
ATOM H3R  HAL2   0.09 !
ATOM H3S  HAL2   0.09 !
GROUP                 !
ATOM C24  CTL2  -0.18 !
ATOM H4R  HAL2   0.09 !
ATOM H4S  HAL2   0.09 !
GROUP                 !
ATOM C25  CTL2  -0.18 !
ATOM H5R  HAL2   0.09 !
ATOM H5S  HAL2   0.09 !
GROUP                 !
ATOM C26  CTL2  -0.18 !
ATOM H6R  HAL2   0.09 !
ATOM H6S  HAL2   0.09 !
GROUP                 !
ATOM C27  CTL2  -0.18 !
ATOM H7R  HAL2   0.09 !
ATOM H7S  HAL2   0.09 !
GROUP                 !
ATOM C28  CTL2  -0.18 !
ATOM H8R  HAL2   0.09 !
ATOM H8S  HAL2   0.09 !
GROUP                 !
ATOM C29  CTL2  -0.18 !
ATOM H9R  HAL2   0.09 !
ATOM H9S  HAL2   0.09 !
GROUP                 !
ATOM C210 CTL2  -0.18 !
ATOM H10R HAL2   0.09 !
ATOM H10S HAL2   0.09 !
GROUP                 !
ATOM C211 CTL2  -0.18 !
ATOM H11R HAL2   0.09 !
ATOM H11S HAL2   0.09 !
GROUP                 !
ATOM C212 CTL2  -0.18 !
ATOM H12R HAL2   0.09 !
ATOM H12S HAL2   0.09 !
GROUP                 !
ATOM C213 CTL2  -0.18 !
ATOM H13R HAL2   0.09 !
ATOM H13S HAL2   0.09 !
GROUP                 !
ATOM C214 CTL2  -0.18 !
ATOM H14R HAL2   0.09 !
ATOM H14S HAL2   0.09 !
GROUP                 !
ATOM C215 CTL2  -0.18 !
ATOM H15R HAL2   0.09 !
ATOM H15S HAL2   0.09 !
GROUP                 !
ATOM C216 CTL3  -0.27 !
ATOM H16R HAL3   0.09 !
ATOM H16S HAL3   0.09 !
ATOM H16T HAL3   0.09 !
GROUP                 !
ATOM C33  CTL2  -0.18 !
ATOM H3X  HAL2   0.09 !
ATOM H3Y  HAL2   0.09 !
GROUP                 !
ATOM C34  CTL2  -0.18 !
ATOM H4X  HAL2   0.09 !
ATOM H4Y  HAL2   0.09 !
GROUP                 !
ATOM C35  CTL2  -0.18 !
ATOM H5X  HAL2   0.09 !
ATOM H5Y  HAL2   0.09 !
GROUP                 !
ATOM C36  CTL2  -0.18 !
ATOM H6X  HAL2   0.09 !
ATOM H6Y  HAL2   0.09 !
GROUP                 !
ATOM C37  CTL2  -0.18 !
ATOM H7X  HAL2   0.09 !
ATOM H7Y  HAL2   0.09 !
GROUP                 !
ATOM C38  CTL2  -0.18 !
ATOM H8X  HAL2   0.09 !
ATOM H8Y  HAL2   0.09 !
GROUP                 !
ATOM C39  CTL2  -0.18 !
ATOM H9X  HAL2   0.09 !
ATOM H9Y  HAL2   0.09 !
GROUP                 !
ATOM C310 CTL2  -0.18 !
ATOM H10X HAL2   0.09 !
ATOM H10Y HAL2   0.09 !
GROUP                 !
ATOM C311 CTL2  -0.18 !
ATOM H11X HAL2   0.09 !
ATOM H11Y HAL2   0.09 !
GROUP                 !
ATOM C312 CTL2  -0.18 !
ATOM H12X HAL2   0.09 !
ATOM H12Y HAL2   0.09 !
GROUP                 !
ATOM C313 CTL2  -0.18 !
ATOM H13X HAL2   0.09 !
ATOM H13Y HAL2   0.09 !
GROUP                 !
ATOM C314 CTL2  -0.18 !
ATOM H14X HAL2   0.09 !
ATOM H14Y HAL2   0.09 !
GROUP                 !
ATOM C315 CTL2  -0.18 !
ATOM H15X HAL2   0.09 !
ATOM H15Y HAL2   0.09 !
GROUP                 !
ATOM C316 CTL3  -0.27 !
ATOM H16X HAL3   0.09 !
ATOM H16Y HAL3   0.09 !
ATOM H16Z HAL3   0.09 !

! Polar Head
BOND N1  CN1  N1  CN2   N1  C1
BOND N1  HN4
BOND  CN1 HN11  CN1  HN12  CN1  HN13
BOND  CN2 HN21  CN2  HN22  CN2  HN23
BOND  C1  H11  C1   H12
BOND  C1  C2

BOND  C2   HS        C2    C3       C2   O21
BOND  C3   HX        C3    HY       C3   O31
! Chain from C2
BOND  O21  C21
BOND  C21  H1R       C21  H1S      C21  C22
BOND  C22  H2R       C22  H2S       C22  C23
BOND  C23  H3R       C23  H3S       C23  C24
BOND  C24  H4R       C24  H4S       C24  C25
BOND  C25  H5R       C25  H5S       C25  C26
BOND  C26  H6R       C26  H6S       C26  C27
BOND  C27  H7R       C27  H7S       C27  C28
BOND  C28  H8R       C28  H8S       C28  C29
BOND  C29  H9R       C29  H9S       C29  C210
BOND  C210 H10R      C210 H10S      C210 C211
BOND  C211 H11R      C211 H11S      C211 C212
BOND  C212 H12R      C212 H12S      C212 C213
BOND  C213 H13R      C213 H13S      C213 C214
BOND  C214 H14R      C214 H14S      C214 C215
BOND  C215 H15R      C215 H15S      C215 C216
BOND  C216 H16R      C216 H16S      C216 H16T
! Chain From C3
BOND  O31  C31
BOND  C31  H1X       C31  H1Y       C31  C32
BOND  C32  H2X       C32  H2Y       C32  C33
BOND  C33  H3X       C33  H3Y       C33  C34
BOND  C34  H4X       C34  H4Y       C34  C35
BOND  C35  H5X       C35  H5Y       C35  C36
BOND  C36  H6X       C36  H6Y       C36  C37
BOND  C37  H7X       C37  H7Y       C37  C38
BOND  C38  H8X       C38  H8Y       C38  C39
BOND  C39  H9X       C39  H9Y       C39  C310
BOND  C310 H10X      C310 H10Y      C310 C311
BOND  C311 H11X      C311 H11Y      C311 C312
BOND  C312 H12X      C312 H12Y      C312 C313
BOND  C313 H13X      C313 H13Y      C313 C314
BOND  C314 H14X      C314 H14Y      C314 C315
BOND  C315 H15X      C315 H15Y      C315 C316
BOND  C316 H16X      C316 H16Y      C316 H16Z

!IC table from IC generate, minimized geometry
IC CN1    C1     *N1    CN2        1.4729  112.26  129.19  115.12   1.4738
IC C1     N1     CN1    HN11       1.4774  112.26 -169.65  110.74   1.1130
IC HN11   N1     *CN1   HN12       1.1130  110.74  119.19  110.57   1.1125
IC HN11   N1     *CN1   HN13       1.1130  110.74 -120.60  111.06   1.1122
IC C1     N1     CN2    HN21       1.4774  115.12  178.93  110.67   1.1131
IC HN21   N1     *CN2   HN22       1.1131  110.67  120.25  110.96   1.1119
IC HN21   N1     *CN2   HN23       1.1131  110.67 -118.77  111.26   1.1105
IC CN1    N1     C1     C2         1.4729  112.26  167.04  109.68   1.5398
IC C2     N1     *C1    H11        1.5398  109.68 -118.14  109.16   1.1150
IC H11    N1     *C1    H12        1.1150  109.16 -119.28  111.06   1.1127
IC HN4    N1     C1     C2         1.0459  107.17   42.94  111.27   1.5310
IC N1      C1     C2    C3         1.5223  116.83  127.52  108.22   1.4232
IC C3     C1     *C2    O21        1.5573  110.71  120.62  108.02   1.4410 !defines S chirality
IC C3     C1     *C2    HS         1.5573  110.71 -118.37  106.71   1.1170 !defines S chirality
IC C1     C2     O21    C21        1.5508  108.02  147.52  115.15   1.3177
IC C2     O21    C21    C22        1.4410  115.15  179.16  108.63   1.5289
IC C22    O21    *C21   H1R        1.5391  108.74 -119.10  108.91   1.1115
IC H1R    O21    *C21   H1S        1.1115  108.91 -120.60  111.96   1.1100
IC O21    C21    C22    C23        1.3177  108.63 -177.70  112.21   1.5449
IC C23    C21    *C22   H2R        1.5449  112.21 -121.72  107.88   1.1092
IC H2R    C21    *C22   H2S        1.1092  107.88 -117.16  107.60   1.1093
IC C1     C2     C3     O31        1.5508  110.71  176.05  112.62   1.4438
IC O31    C2     *C3    HX         1.4435  111.95 -118.95  107.43   1.1125
IC HX     C2     *C3    HY         1.1125  107.43 -116.01  109.94   1.1144
IC C2     C3     O31    C31        1.5559  111.95   79.31  114.01   1.3342
IC C3     O31    C31    C32        1.4435  114.01 -174.03  109.07   1.5261
IC C32    O31    *C31   H1X        1.5437  112.01 -121.72  109.40   1.1119
IC H1X    O31    *C31   H1Y        1.1119  109.40 -117.74  109.12   1.1114
IC O31    C31    C32    C33        1.3342  109.07 -175.13  112.35   1.5437
IC C33    C31    *C32   H2X        1.5437  112.35 -120.88  107.60   1.1106
IC H2X    C31    *C32   H2Y        1.1106  107.60 -117.50  108.33   1.1092
IC C21    C22    C23    C24        1.5277  112.75  168.04  111.66   1.5335
IC C24    C22    *C23   H3R        1.5335  111.66 -119.74  109.74   1.1155
IC H3R    C22    *C23   H3S        1.1155  109.74 -118.12  109.84   1.1133
IC C22    C23    C24    C25        1.5436  111.66 -178.88  112.82   1.5334
IC C25    C23    *C24   H4R        1.5334  112.82 -122.22  109.78   1.1127
IC H4R    C23    *C24   H4S        1.1127  109.78 -117.30  108.47   1.1138
IC C23    C24    C25    C26        1.5335  112.82  170.28  112.34   1.5344
IC C26    C24    *C25   H5R        1.5344  112.34 -120.35  108.86   1.1137
IC H5R    C24    *C25   H5S        1.1137  108.86 -117.44  109.39   1.1127
IC C24    C25    C26    C27        1.5346  112.83 -177.92  112.39   1.5344
IC C27    C25    *C26   H6R        1.5344  112.39 -121.57  109.28   1.1129
IC H6R    C25    *C26   H6S        1.1129  109.28 -117.51  109.01   1.1133
IC C25    C26    C27    C28        1.5342  112.39  178.43  112.74   1.5342
IC C28    C26    *C27   H7R        1.5342  112.74 -121.06  108.92   1.1135
IC H7R    C26    *C27   H7S        1.1135  108.92 -117.29  109.22   1.1131
IC C26    C27    C28    C29        1.5344  112.74 -178.17  112.46   1.5345
IC C29    C27    *C28   H8R        1.5345  112.46 -121.56  109.25   1.1130
IC H8R    C27    *C28   H8S        1.1130  109.25 -117.46  109.01   1.1133
IC C27    C28    C29    C210       1.5342  112.46  178.92  112.68   1.5343
IC C210   C28    *C29   H9R        1.5343  112.68 -121.11  108.98   1.1135
IC H9R    C28    *C29   H9S        1.1135  108.98 -117.36  109.19   1.1131
IC C28    C29    C210   C211       1.5345  112.68 -178.62  112.55   1.5345
IC C211   C29    *C210  H10R       1.5345  112.55 -121.48  109.19   1.1130
IC H10R   C29    *C210  H10S       1.1130  109.19 -117.42  109.05   1.1132
IC C29    C210   C211   C212       1.5343  112.55  179.33  112.62   1.5345
IC C212   C210   *C211  H11R       1.5345  112.62 -121.19  109.03   1.1133
IC H11R   C210   *C211  H11S       1.1133  109.03 -117.37  109.14   1.1131
IC C210   C211   C212   C213       1.5348  112.78 -179.23  112.49   1.5347
IC C213   C211   *C212  H12R       1.5347  112.49 -121.45  109.24   1.1130
IC H12R   C211   *C212  H12S       1.1130  109.24 -117.45  109.03   1.1133
IC C211   C212   C213   C214       1.5345  112.49  178.82  112.71   1.5347
IC C214   C212   *C213  H13R       1.5347  112.71 -121.19  109.01   1.1133
IC H13R   C212   *C213  H13S       1.1133  109.01 -117.33  109.14   1.1131
IC C212   C213   C214   C215       1.5347  112.71 -179.59  112.61   1.5341
IC C215   C213   *C214  H14R       1.5341  112.61 -121.38  109.18   1.1131
IC H14R   C213   *C214  H14S       1.1131  109.18 -117.39  109.09   1.1133
IC C213   C214   C215   C216       1.5347  112.61  179.60  113.33   1.5309
IC C216   C214   *C215  H15R       1.5309  113.33 -121.65  108.72   1.1142
IC H15R   C214   *C215  H15S       1.1142  108.72 -116.62  108.76   1.1141
IC C214   C215   C216   H16R       1.5341  113.33  -59.94  110.45   1.1113
IC H16R   C215   *C216  H16S       1.1113  110.45  119.88  110.47   1.1113
IC H16R   C215   *C216  H16T       1.1113  110.45 -120.04  110.63   1.1112
IC C31    C32    C33    C34        1.5261  112.35 -179.23  111.97   1.5331
IC C34    C32    *C33   H3X        1.5331  111.97 -121.04  109.66   1.1141
IC H3X    C32    *C33   H3Y        1.1141  109.66 -117.92  109.90   1.1142
IC C32    C33    C34    C35        1.5437  111.97 -177.14  112.69   1.5341
IC C35    C33    *C34   H4X        1.5341  112.69 -121.67  109.39   1.1134
IC H4X    C33    *C34   H4Y        1.1134  109.39 -117.55  108.92   1.1138
IC C33    C34    C35    C36        1.5331  112.69  176.60  112.20   1.5337
IC C36    C34    *C35   H5X        1.5337  112.20 -120.42  108.76   1.1136
IC H5X    C34    *C35   H5Y        1.1136  108.76 -117.56  109.73   1.1129
IC C34    C35    C36    C37        1.5345  111.94 -176.79  113.19   1.5342
IC C37    C35    *C36   H6X        1.5342  113.19 -121.90  109.15   1.1132
IC H6X    C35    *C36   H6Y        1.1132  109.15 -117.14  108.76   1.1136
IC C35    C36    C37    C38        1.5348  113.19  177.72  112.13   1.5346
IC C38    C36    *C37   H7X        1.5346  112.13 -120.80  109.00   1.1133
IC H7X    C36    *C37   H7Y        1.1133  109.00 -117.59  109.40   1.1128
IC C36    C37    C38    C39        1.5342  112.13 -177.62  112.99   1.5342
IC C39    C37    *C38   H8X        1.5342  112.99 -121.75  109.20   1.1132
IC H8X    C37    *C38   H8Y        1.1132  109.20 -117.24  108.86   1.1136
IC C37    C38    C39    C310       1.5346  112.99  178.21  112.22   1.5344
IC C310   C38    *C39   H9X        1.5344  112.22 -120.97  109.07   1.1134
IC H9X    C38    *C39   H9Y        1.1134  109.07 -117.54  109.30   1.1130
IC C38    C39    C310   C311       1.5342  112.22 -178.81  112.83   1.5339
IC C311   C39    *C310  H10X       1.5339  112.83 -121.55  109.12   1.1132
IC H10X   C39    *C310  H10Y       1.1132  109.12 -117.29  108.97   1.1134
IC C39    C310   C311   C312       1.5344  112.83  179.12  112.41   1.5346
IC C312   C310   *C311  H11X       1.5346  112.41 -121.13  109.11   1.1132
IC H11X   C310   *C311  H11Y       1.1132  109.11 -117.49  109.19   1.1130
IC C310   C311   C312   C313       1.5345  112.30 -178.23  112.89   1.5345
IC C313   C311   *C312  H12X       1.5345  112.89 -121.63  109.15   1.1131
IC H12X   C311   *C312  H12Y       1.1131  109.15 -117.28  108.93   1.1135
IC C311   C312   C313   C314       1.5348  112.89  178.95  112.43   1.5350
IC C314   C312   *C313  H13X       1.5350  112.43 -121.07  109.04   1.1133
IC H13X   C312   *C313  H13Y       1.1133  109.04 -117.48  109.23   1.1130
IC C312   C313   C314   C315       1.5345  112.43 -178.86  112.82   1.5338
IC C315   C313   *C314  H14X       1.5338  112.82 -121.48  109.14   1.1132
IC H14X   C313   *C314  H14Y       1.1132  109.14 -117.32  109.05   1.1133
IC C313   C314   C315   C316       1.5350  112.82  179.62  113.25   1.5310
IC C316   C314   *C315  H15X       1.5310  113.25 -121.59  108.75   1.1141
IC H15X   C314   *C315  H15Y       1.1141  108.75 -116.70  108.80   1.1140
IC C314   C315   C316   H16X       1.5338  113.25  -59.74  110.45   1.1114
IC H16X   C315   *C316  H16Y       1.1114  110.45  119.85  110.46   1.1113
IC H16X   C315   *C316  H16Z       1.1114  110.45 -120.06  110.62   1.1112

RESI DSDMA        0.00 ! Di-Stearoyl-DMA
GROUP                  ! from TMAM
ATOM N1   NG301  -0.63 !
ATOM CN1  CG3AM0 -0.06 !
ATOM HN11 HGAAM0  0.09 !
ATOM HN12 HGAAM0  0.09 !
ATOM HN13 HGAAM0  0.09 !
ATOM CN2  CG3AM0 -0.06 !
ATOM HN21 HGAAM0  0.09 !
ATOM HN22 HGAAM0  0.09 !
ATOM HN23 HGAAM0  0.09 !
ATOM C1   CG321   0.03 ! -0.06
ATOM H11  HGA2    0.09 !
ATOM H12  HGA2    0.09 !
GROUP                 !
ATOM C2   CG311  0.13 !
ATOM HS   HGA1   0.01 !
ATOM O21  OG301 -0.56 !
ATOM C21  CTL2   0.4 ! 
ATOM H1R  HAL2   0.01 !
ATOM H1S  HAL2   0.01 !
ATOM C22  CTL2  -0.18 !
ATOM H2R  HAL2   0.09 !
ATOM H2S  HAL2   0.09 !
GROUP                 !
ATOM C3   CG321  0.08 !
ATOM HX   HGA2   0.02 !
ATOM HY   HGA2   0.02 !
ATOM O31  OG301 -0.56 !
ATOM C31  CTL2   0.4 ! 
ATOM H1X  HAL2   0.02 !
ATOM H1Y  HAL2   0.02 !
ATOM C32  CTL2  -0.18 !
ATOM H2X  HAL2   0.09 !
ATOM H2Y  HAL2   0.09 !
GROUP                 !
ATOM C23  CTL2  -0.18 !
ATOM H3R  HAL2   0.09 !
ATOM H3S  HAL2   0.09 !
GROUP                 !
ATOM C24  CTL2  -0.18 !
ATOM H4R  HAL2   0.09 !
ATOM H4S  HAL2   0.09 !
GROUP                 !
ATOM C25  CTL2  -0.18 !
ATOM H5R  HAL2   0.09 !
ATOM H5S  HAL2   0.09 !
GROUP                 !
ATOM C26  CTL2  -0.18 !
ATOM H6R  HAL2   0.09 !
ATOM H6S  HAL2   0.09 !
GROUP                 !
ATOM C27  CTL2  -0.18 !
ATOM H7R  HAL2   0.09 !
ATOM H7S  HAL2   0.09 !
GROUP                 !
ATOM C28  CTL2  -0.18 !
ATOM H8R  HAL2   0.09 !
ATOM H8S  HAL2   0.09 !
GROUP                 !
ATOM C29  CTL2  -0.18 !
ATOM H9R  HAL2   0.09 !
ATOM H9S  HAL2   0.09 !
GROUP                 !
ATOM C210 CTL2  -0.18 !
ATOM H10R HAL2   0.09 !
ATOM H10S HAL2   0.09 !
GROUP                 !
ATOM C211 CTL2  -0.18 !
ATOM H11R HAL2   0.09 !
ATOM H11S HAL2   0.09 !
GROUP                 !
ATOM C212 CTL2  -0.18 !
ATOM H12R HAL2   0.09 !
ATOM H12S HAL2   0.09 !
GROUP                 !
ATOM C213 CTL2  -0.18 !
ATOM H13R HAL2   0.09 !
ATOM H13S HAL2   0.09 !
GROUP                 !
ATOM C214 CTL2  -0.18 !
ATOM H14R HAL2   0.09 !
ATOM H14S HAL2   0.09 !
GROUP                 !
ATOM C215 CTL2  -0.18 !
ATOM H15R HAL2   0.09 !
ATOM H15S HAL2   0.09 !
GROUP                 !
ATOM C216 CTL2  -0.18 !
ATOM H16R HAL2   0.09 !
ATOM H16S HAL2   0.09 !
GROUP                 !
ATOM C217 CTL2  -0.18 !
ATOM H17R HAL2   0.09 !
ATOM H17S HAL2   0.09 !
GROUP                 !
ATOM C218 CTL3  -0.27 !
ATOM H18R HAL3   0.09 !
ATOM H18S HAL3   0.09 !
ATOM H18T HAL3   0.09 !
GROUP                 !
ATOM C33  CTL2  -0.18 !
ATOM H3X  HAL2   0.09 !
ATOM H3Y  HAL2   0.09 !
GROUP                 !
ATOM C34  CTL2  -0.18 !
ATOM H4X  HAL2   0.09 !
ATOM H4Y  HAL2   0.09 !
GROUP                 !
ATOM C35  CTL2  -0.18 !
ATOM H5X  HAL2   0.09 !
ATOM H5Y  HAL2   0.09 !
GROUP                 !
ATOM C36  CTL2  -0.18 !
ATOM H6X  HAL2   0.09 !
ATOM H6Y  HAL2   0.09 !
GROUP                 !
ATOM C37  CTL2  -0.18 !
ATOM H7X  HAL2   0.09 !
ATOM H7Y  HAL2   0.09 !
GROUP                 !
ATOM C38  CTL2  -0.18 !
ATOM H8X  HAL2   0.09 !
ATOM H8Y  HAL2   0.09 !
GROUP                 !
ATOM C39  CTL2  -0.18 !
ATOM H9X  HAL2   0.09 !
ATOM H9Y  HAL2   0.09 !
GROUP                 !
ATOM C310 CTL2  -0.18 !
ATOM H10X HAL2   0.09 !
ATOM H10Y HAL2   0.09 !
GROUP                 !
ATOM C311 CTL2  -0.18 !
ATOM H11X HAL2   0.09 !
ATOM H11Y HAL2   0.09 !
GROUP                 !
ATOM C312 CTL2  -0.18 !
ATOM H12X HAL2   0.09 !
ATOM H12Y HAL2   0.09 !
GROUP                 !
ATOM C313 CTL2  -0.18 !
ATOM H13X HAL2   0.09 !
ATOM H13Y HAL2   0.09 !
GROUP                 !
ATOM C314 CTL2  -0.18 !
ATOM H14X HAL2   0.09 !
ATOM H14Y HAL2   0.09 !
GROUP                 !
ATOM C315 CTL2  -0.18 !
ATOM H15X HAL2   0.09 !
ATOM H15Y HAL2   0.09 !
GROUP                 !
ATOM C316 CTL2  -0.18 !
ATOM H16X HAL2   0.09 !
ATOM H16Y HAL2   0.09 !
GROUP                 !
ATOM C317 CTL2  -0.18 !
ATOM H17X HAL2   0.09 !
ATOM H17Y HAL2   0.09 !
GROUP                 !
ATOM C318 CTL3  -0.27 !
ATOM H18X HAL3   0.09 !
ATOM H18Y HAL3   0.09 !
ATOM H18Z HAL3   0.09 !

! Polar Head
BOND N1  CN1  N1  CN2   N1  C1
BOND  CN1 HN11  CN1  HN12  CN1  HN13
BOND  CN2 HN21  CN2  HN22  CN2  HN23
BOND  C1  H11  C1   H12
BOND  C1  C2

BOND  C2   HS        C2    C3       C2   O21
BOND  C3   HX        C3    HY       C3   O31
! Chain from C2
BOND  O21  C21
BOND  C21  H1R       C21  H1S      C21  C22
BOND  C22  H2R       C22  H2S       C22  C23
BOND  C23  H3R       C23  H3S       C23  C24
BOND  C24  H4R       C24  H4S       C24  C25
BOND  C25  H5R       C25  H5S       C25  C26
BOND  C26  H6R       C26  H6S       C26  C27
BOND  C27  H7R       C27  H7S       C27  C28
BOND  C28  H8R       C28  H8S       C28  C29
BOND  C29  H9R       C29  H9S       C29  C210
BOND  C210 H10R      C210 H10S      C210 C211
BOND  C211 H11R      C211 H11S      C211 C212
BOND  C212 H12R      C212 H12S      C212 C213
BOND  C213 H13R      C213 H13S      C213 C214
BOND  C214 H14R      C214 H14S      C214 C215
BOND  C215 H15R      C215 H15S      C215 C216
BOND  C216 H16R      C216 H16S      C216 C217
BOND  C217 H17R      C217 H17S      C217 C218
BOND  C218 H18R      C218 H18S      C218 H18T
! Chain From C3
BOND  O31  C31
BOND  C31  H1X       C31  H1Y       C31  C32
BOND  C32  H2X       C32  H2Y       C32  C33
BOND  C33  H3X       C33  H3Y       C33  C34
BOND  C34  H4X       C34  H4Y       C34  C35
BOND  C35  H5X       C35  H5Y       C35  C36
BOND  C36  H6X       C36  H6Y       C36  C37
BOND  C37  H7X       C37  H7Y       C37  C38
BOND  C38  H8X       C38  H8Y       C38  C39
BOND  C39  H9X       C39  H9Y       C39  C310
BOND  C310 H10X      C310 H10Y      C310 C311
BOND  C311 H11X      C311 H11Y      C311 C312
BOND  C312 H12X      C312 H12Y      C312 C313
BOND  C313 H13X      C313 H13Y      C313 C314
BOND  C314 H14X      C314 H14Y      C314 C315
BOND  C315 H15X      C315 H15Y      C315 C316
BOND  C316 H16X      C316 H16Y      C316 C317
BOND  C317 H17X      C317 H17Y      C317 C318
BOND  C318 H18X      C318 H18Y      C318 H18Z

!IC table from IC generate, minimized geometry
IC CN1    C1     *N1    CN2        1.4729  112.26  129.19  115.12   1.4738
IC C1     N1     CN1    HN11       1.4774  112.26 -169.65  110.74   1.1130
IC HN11   N1     *CN1   HN12       1.1130  110.74  119.19  110.57   1.1125
IC HN11   N1     *CN1   HN13       1.1130  110.74 -120.60  111.06   1.1122
IC C1     N1     CN2    HN21       1.4774  115.12  178.93  110.67   1.1131
IC HN21   N1     *CN2   HN22       1.1131  110.67  120.25  110.96   1.1119
IC HN21   N1     *CN2   HN23       1.1131  110.67 -118.77  111.26   1.1105
IC CN1    N1     C1     C2         1.4729  112.26  167.04  109.68   1.5398
IC C2     N1     *C1    H11        1.5398  109.68 -118.14  109.16   1.1150
IC H11    N1     *C1    H12        1.1150  109.16 -119.28  111.06   1.1127
IC N1      C1     C2    C3         1.5223  116.83  127.52  108.22   1.4232
IC C3     C1     *C2    O21        1.5573  110.71  120.62  108.02   1.4410 !defines S chirality
IC C3     C1     *C2    HS         1.5573  110.71 -118.37  106.71   1.1170 !defines S chirality
IC C1     C2     O21    C21        1.5508  108.02  147.52  115.15   1.3177
IC C2     O21    C21    C22        1.4410  115.15  179.16  108.63   1.5289
IC C22    O21    *C21   H1R        1.5391  108.74 -119.10  108.91   1.1115
IC H1R    O21    *C21   H1S        1.1115  108.91 -120.60  111.96   1.1100
IC O21    C21    C22    C23        1.3177  108.63 -177.70  112.21   1.5449
IC C23    C21    *C22   H2R        1.5449  112.21 -121.72  107.88   1.1092
IC H2R    C21    *C22   H2S        1.1092  107.88 -117.16  107.60   1.1093
IC C1     C2     C3     O31        1.5508  110.71  176.05  112.62   1.4438
IC O31    C2     *C3    HX         1.4435  111.95 -118.95  107.43   1.1125
IC HX     C2     *C3    HY         1.1125  107.43 -116.01  109.94   1.1144
IC C2     C3     O31    C31        1.5559  111.95   79.31  114.01   1.3342
IC C3     O31    C31    C32        1.4435  114.01 -174.03  109.07   1.5261
IC C32    O31    *C31   H1X        1.5437  112.01 -121.72  109.40   1.1119
IC H1X    O31    *C31   H1Y        1.1119  109.40 -117.74  109.12   1.1114
IC O31    C31    C32    C33        1.3342  109.07 -175.13  112.35   1.5437
IC C33    C31    *C32   H2X        1.5437  112.35 -120.88  107.60   1.1106
IC H2X    C31    *C32   H2Y        1.1106  107.60 -117.50  108.33   1.1092
IC C21    C22    C23    C24        1.5277  112.75  168.04  111.66   1.5335
IC C24    C22    *C23   H3R        1.5335  111.66 -119.74  109.74   1.1155
IC H3R    C22    *C23   H3S        1.1155  109.74 -118.12  109.84   1.1133
IC C22    C23    C24    C25        1.5450  112.54 -177.78  112.24   1.5346
IC C25    C23    *C24   H4R        1.5346  112.24 -121.51  109.37   1.1130
IC H4R    C23    *C24   H4S        1.1130  109.37 -117.64  109.09   1.1133
IC C23    C24    C25    C26        1.5336  112.24  178.33  112.83   1.5342
IC C26    C24    *C25   H5R        1.5342  112.83 -121.07  108.90   1.1136
IC H5R    C24    *C25   H5S        1.1136  108.90 -117.22  109.21   1.1132
IC C24    C25    C26    C27        1.5346  112.83 -177.92  112.39   1.5344
IC C27    C25    *C26   H6R        1.5344  112.39 -121.57  109.28   1.1129
IC H6R    C25    *C26   H6S        1.1129  109.28 -117.51  109.01   1.1133
IC C25    C26    C27    C28        1.5342  112.39  178.43  112.74   1.5342
IC C28    C26    *C27   H7R        1.5342  112.74 -121.06  108.92   1.1135
IC H7R    C26    *C27   H7S        1.1135  108.92 -117.29  109.22   1.1131
IC C26    C27    C28    C29        1.5344  112.74 -178.17  112.46   1.5345
IC C29    C27    *C28   H8R        1.5345  112.46 -121.56  109.25   1.1130
IC H8R    C27    *C28   H8S        1.1130  109.25 -117.46  109.01   1.1133
IC C27    C28    C29    C210       1.5342  112.46  178.92  112.68   1.5343
IC C210   C28    *C29   H9R        1.5343  112.68 -121.11  108.98   1.1135
IC H9R    C28    *C29   H9S        1.1135  108.98 -117.36  109.19   1.1131
IC C28    C29    C210   C211       1.5345  112.68 -178.62  112.55   1.5345
IC C211   C29    *C210  H10R       1.5345  112.55 -121.48  109.19   1.1130
IC H10R   C29    *C210  H10S       1.1130  109.19 -117.42  109.05   1.1132
IC C29    C210   C211   C212       1.5343  112.55  179.33  112.62   1.5345
IC C212   C210   *C211  H11R       1.5345  112.62 -121.19  109.03   1.1133
IC H11R   C210   *C211  H11S       1.1133  109.03 -117.37  109.14   1.1131
IC C210   C211   C212   C213       1.5348  112.78 -179.23  112.49   1.5347
IC C213   C211   *C212  H12R       1.5347  112.49 -121.45  109.24   1.1130
IC H12R   C211   *C212  H12S       1.1130  109.24 -117.45  109.03   1.1133
IC C211   C212   C213   C214       1.5345  112.49  178.82  112.71   1.5347
IC C214   C212   *C213  H13R       1.5347  112.71 -121.19  109.01   1.1133
IC H13R   C212   *C213  H13S       1.1133  109.01 -117.33  109.14   1.1131
IC C212   C213   C214   C215       1.5347  112.71 -179.59  112.61   1.5341
IC C215   C213   *C214  H14R       1.5341  112.61 -121.38  109.18   1.1131
IC H14R   C213   *C214  H14S       1.1131  109.18 -117.39  109.09   1.1133
IC C213   C214   C215   C216       1.5347  112.61  179.60  113.33   1.5309
IC C216   C214   *C215  H15R       1.5309  113.33 -121.65  108.72   1.1142
IC H15R   C214   *C215  H15S       1.1142  108.72 -116.62  108.76   1.1141
IC C214   C215   C216   C217       1.5347  112.61  179.60  113.33   1.5309
IC C217   C215   *C216  H16R       1.5309  113.33 -121.65  108.72   1.1142
IC H16R   C215   *C216  H16S       1.1142  108.72 -116.62  108.76   1.1141
IC C215   C216   C217   C218       1.5347  112.61  179.60  113.33   1.5309
IC C218   C216   *C217  H17R       1.5309  113.33 -121.65  108.72   1.1142
IC H17R   C216   *C217  H17S       1.1142  108.72 -116.62  108.76   1.1141
IC C216   C217   C218   H18R       1.5341  113.33  -59.94  110.45   1.1113
IC H18R   C217   *C218  H18S       1.1113  110.45  119.88  110.47   1.1113
IC H18R   C217   *C218  H18T       1.1113  110.45 -120.04  110.63   1.1112
IC C31    C32    C33    C34        1.5261  112.35 -179.23  111.97   1.5331
IC C34    C32    *C33   H3X        1.5331  111.97 -121.04  109.66   1.1141
IC H3X    C32    *C33   H3Y        1.1141  109.66 -117.92  109.90   1.1142
IC C32    C33    C34    C35        1.5448  111.32 -176.82  113.37   1.5345
IC C35    C33    *C34   H4X        1.5345  113.37 -121.80  109.05   1.1135
IC H4X    C33    *C34   H4Y        1.1135  109.05 -117.12  108.83   1.1136
IC C33    C34    C35    C36        1.5341  113.37  178.26  111.94   1.5348
IC C36    C34    *C35   H5X        1.5348  111.94 -120.83  109.02   1.1132
IC H5X    C34    *C35   H5Y        1.1132  109.02 -117.61  109.44   1.1129
IC C34    C35    C36    C37        1.5345  111.94 -176.79  113.19   1.5342
IC C37    C35    *C36   H6X        1.5342  113.19 -121.90  109.15   1.1132
IC H6X    C35    *C36   H6Y        1.1132  109.15 -117.14  108.76   1.1136
IC C35    C36    C37    C38        1.5348  113.19  177.72  112.13   1.5346
IC C38    C36    *C37   H7X        1.5346  112.13 -120.80  109.00   1.1133
IC H7X    C36    *C37   H7Y        1.1133  109.00 -117.59  109.40   1.1128
IC C36    C37    C38    C39        1.5342  112.13 -177.62  112.99   1.5342
IC C39    C37    *C38   H8X        1.5342  112.99 -121.75  109.20   1.1132
IC H8X    C37    *C38   H8Y        1.1132  109.20 -117.24  108.86   1.1136
IC C37    C38    C39    C310       1.5346  112.99  178.21  112.22   1.5344
IC C310   C38    *C39   H9X        1.5344  112.22 -120.97  109.07   1.1134
IC H9X    C38    *C39   H9Y        1.1134  109.07 -117.54  109.30   1.1130
IC C38    C39    C310   C311       1.5342  112.22 -178.81  112.83   1.5339
IC C311   C39    *C310  H10X       1.5339  112.83 -121.55  109.12   1.1132
IC H10X   C39    *C310  H10Y       1.1132  109.12 -117.29  108.97   1.1134
IC C39    C310   C311   C312       1.5344  112.83  179.12  112.41   1.5346
IC C312   C310   *C311  H11X       1.5346  112.41 -121.13  109.11   1.1132
IC H11X   C310   *C311  H11Y       1.1132  109.11 -117.49  109.19   1.1130
IC C310   C311   C312   C313       1.5345  112.30 -178.23  112.89   1.5345
IC C313   C311   *C312  H12X       1.5345  112.89 -121.63  109.15   1.1131
IC H12X   C311   *C312  H12Y       1.1131  109.15 -117.28  108.93   1.1135
IC C311   C312   C313   C314       1.5348  112.89  178.95  112.43   1.5350
IC C314   C312   *C313  H13X       1.5350  112.43 -121.07  109.04   1.1133
IC H13X   C312   *C313  H13Y       1.1133  109.04 -117.48  109.23   1.1130
IC C312   C313   C314   C315       1.5345  112.43 -178.86  112.82   1.5338
IC C315   C313   *C314  H14X       1.5338  112.82 -121.48  109.14   1.1132
IC H14X   C313   *C314  H14Y       1.1132  109.14 -117.32  109.05   1.1133
IC C313   C314   C315   C316       1.5350  112.82  179.62  113.25   1.5310
IC C316   C314   *C315  H15X       1.5310  113.25 -121.59  108.75   1.1141
IC H15X   C314   *C315  H15Y       1.1141  108.75 -116.70  108.80   1.1140
IC C314   C315   C316   C317       1.5350  112.82  179.62  113.25   1.5310
IC C317   C315   *C316  H16X       1.5310  113.25 -121.59  108.75   1.1141
IC H16X   C315   *C316  H16Y       1.1141  108.75 -116.70  108.80   1.1140
IC C315   C316   C317   C318       1.5350  112.82  179.62  113.25   1.5310
IC C318   C316   *C317  H17X       1.5310  113.25 -121.59  108.75   1.1141
IC H17X   C316   *C317  H17Y       1.1141  108.75 -116.70  108.80   1.1140
IC C316   C317   C318   H18X       1.5338  113.25  -59.74  110.45   1.1114
IC H18X   C317   *C318  H18Y       1.1114  110.45  119.85  110.46   1.1113
IC H18X   C317   *C318  H18Z       1.1114  110.45 -120.06  110.62   1.1112

RESI DSDMAH       1.00 ! Di-Stearoyl-DMA (protonated)
GROUP
ATOM N1   NG3P1 -0.565 ! from NC3
ATOM HN4  HGP2   0.320 !
ATOM CN1  CG334  0.145 !
ATOM HN11 HGA3   0.090 !
ATOM HN12 HGA3   0.090 !
ATOM HN13 HGA3   0.090 !
ATOM CN2  CG334  0.145 !
ATOM HN21 HGA3   0.090 !
ATOM HN22 HGA3   0.090 !
ATOM HN23 HGA3   0.090 !
ATOM C1   CG324  0.235 ! 0.145
ATOM H11  HGA2   0.090 ! 
ATOM H12  HGA2   0.090 ! 
GROUP                 !
ATOM C2   CG311  0.13 !
ATOM HS   HGA1   0.01 !
ATOM O21  OG301 -0.56 !
ATOM C21  CTL2   0.4 ! 
ATOM H1R  HAL2   0.01 !
ATOM H1S  HAL2   0.01 !
ATOM C22  CTL2  -0.18 !
ATOM H2R  HAL2   0.09 !
ATOM H2S  HAL2   0.09 !
GROUP                 !
ATOM C3   CG321  0.08 !
ATOM HX   HGA2   0.02 !
ATOM HY   HGA2   0.02 !
ATOM O31  OG301 -0.56 !
ATOM C31  CTL2   0.4 ! 
ATOM H1X  HAL2   0.02 !
ATOM H1Y  HAL2   0.02 !
ATOM C32  CTL2  -0.18 !
ATOM H2X  HAL2   0.09 !
ATOM H2Y  HAL2   0.09 !
GROUP                 !
ATOM C23  CTL2  -0.18 !
ATOM H3R  HAL2   0.09 !
ATOM H3S  HAL2   0.09 !
GROUP                 !
ATOM C24  CTL2  -0.18 !
ATOM H4R  HAL2   0.09 !
ATOM H4S  HAL2   0.09 !
GROUP                 !
ATOM C25  CTL2  -0.18 !
ATOM H5R  HAL2   0.09 !
ATOM H5S  HAL2   0.09 !
GROUP                 !
ATOM C26  CTL2  -0.18 !
ATOM H6R  HAL2   0.09 !
ATOM H6S  HAL2   0.09 !
GROUP                 !
ATOM C27  CTL2  -0.18 !
ATOM H7R  HAL2   0.09 !
ATOM H7S  HAL2   0.09 !
GROUP                 !
ATOM C28  CTL2  -0.18 !
ATOM H8R  HAL2   0.09 !
ATOM H8S  HAL2   0.09 !
GROUP                 !
ATOM C29  CTL2  -0.18 !
ATOM H9R  HAL2   0.09 !
ATOM H9S  HAL2   0.09 !
GROUP                 !
ATOM C210 CTL2  -0.18 !
ATOM H10R HAL2   0.09 !
ATOM H10S HAL2   0.09 !
GROUP                 !
ATOM C211 CTL2  -0.18 !
ATOM H11R HAL2   0.09 !
ATOM H11S HAL2   0.09 !
GROUP                 !
ATOM C212 CTL2  -0.18 !
ATOM H12R HAL2   0.09 !
ATOM H12S HAL2   0.09 !
GROUP                 !
ATOM C213 CTL2  -0.18 !
ATOM H13R HAL2   0.09 !
ATOM H13S HAL2   0.09 !
GROUP                 !
ATOM C214 CTL2  -0.18 !
ATOM H14R HAL2   0.09 !
ATOM H14S HAL2   0.09 !
GROUP                 !
ATOM C215 CTL2  -0.18 !
ATOM H15R HAL2   0.09 !
ATOM H15S HAL2   0.09 !
GROUP                 !
ATOM C216 CTL2  -0.18 !
ATOM H16R HAL2   0.09 !
ATOM H16S HAL2   0.09 !
GROUP                 !
ATOM C217 CTL2  -0.18 !
ATOM H17R HAL2   0.09 !
ATOM H17S HAL2   0.09 !
GROUP                 !
ATOM C218 CTL3  -0.27 !
ATOM H18R HAL3   0.09 !
ATOM H18S HAL3   0.09 !
ATOM H18T HAL3   0.09 !
GROUP                 !
ATOM C33  CTL2  -0.18 !
ATOM H3X  HAL2   0.09 !
ATOM H3Y  HAL2   0.09 !
GROUP                 !
ATOM C34  CTL2  -0.18 !
ATOM H4X  HAL2   0.09 !
ATOM H4Y  HAL2   0.09 !
GROUP                 !
ATOM C35  CTL2  -0.18 !
ATOM H5X  HAL2   0.09 !
ATOM H5Y  HAL2   0.09 !
GROUP                 !
ATOM C36  CTL2  -0.18 !
ATOM H6X  HAL2   0.09 !
ATOM H6Y  HAL2   0.09 !
GROUP                 !
ATOM C37  CTL2  -0.18 !
ATOM H7X  HAL2   0.09 !
ATOM H7Y  HAL2   0.09 !
GROUP                 !
ATOM C38  CTL2  -0.18 !
ATOM H8X  HAL2   0.09 !
ATOM H8Y  HAL2   0.09 !
GROUP                 !
ATOM C39  CTL2  -0.18 !
ATOM H9X  HAL2   0.09 !
ATOM H9Y  HAL2   0.09 !
GROUP                 !
ATOM C310 CTL2  -0.18 !
ATOM H10X HAL2   0.09 !
ATOM H10Y HAL2   0.09 !
GROUP                 !
ATOM C311 CTL2  -0.18 !
ATOM H11X HAL2   0.09 !
ATOM H11Y HAL2   0.09 !
GROUP                 !
ATOM C312 CTL2  -0.18 !
ATOM H12X HAL2   0.09 !
ATOM H12Y HAL2   0.09 !
GROUP                 !
ATOM C313 CTL2  -0.18 !
ATOM H13X HAL2   0.09 !
ATOM H13Y HAL2   0.09 !
GROUP                 !
ATOM C314 CTL2  -0.18 !
ATOM H14X HAL2   0.09 !
ATOM H14Y HAL2   0.09 !
GROUP                 !
ATOM C315 CTL2  -0.18 !
ATOM H15X HAL2   0.09 !
ATOM H15Y HAL2   0.09 !
GROUP                 !
ATOM C316 CTL2  -0.18 !
ATOM H16X HAL2   0.09 !
ATOM H16Y HAL2   0.09 !
GROUP                 !
ATOM C317 CTL2  -0.18 !
ATOM H17X HAL2   0.09 !
ATOM H17Y HAL2   0.09 !
GROUP                 !
ATOM C318 CTL3  -0.27 !
ATOM H18X HAL3   0.09 !
ATOM H18Y HAL3   0.09 !
ATOM H18Z HAL3   0.09 !

! Polar Head
BOND N1  CN1  N1  CN2   N1  C1
BOND N1  HN4
BOND  CN1 HN11  CN1  HN12  CN1  HN13
BOND  CN2 HN21  CN2  HN22  CN2  HN23
BOND  C1  H11  C1   H12
BOND  C1  C2

BOND  C2   HS        C2    C3       C2   O21
BOND  C3   HX        C3    HY       C3   O31
! Chain from C2
BOND  O21  C21
BOND  C21  H1R       C21  H1S      C21  C22
BOND  C22  H2R       C22  H2S       C22  C23
BOND  C23  H3R       C23  H3S       C23  C24
BOND  C24  H4R       C24  H4S       C24  C25
BOND  C25  H5R       C25  H5S       C25  C26
BOND  C26  H6R       C26  H6S       C26  C27
BOND  C27  H7R       C27  H7S       C27  C28
BOND  C28  H8R       C28  H8S       C28  C29
BOND  C29  H9R       C29  H9S       C29  C210
BOND  C210 H10R      C210 H10S      C210 C211
BOND  C211 H11R      C211 H11S      C211 C212
BOND  C212 H12R      C212 H12S      C212 C213
BOND  C213 H13R      C213 H13S      C213 C214
BOND  C214 H14R      C214 H14S      C214 C215
BOND  C215 H15R      C215 H15S      C215 C216
BOND  C216 H16R      C216 H16S      C216 C217
BOND  C217 H17R      C217 H17S      C217 C218
BOND  C218 H18R      C218 H18S      C218 H18T
! Chain From C3
BOND  O31  C31
BOND  C31  H1X       C31  H1Y       C31  C32
BOND  C32  H2X       C32  H2Y       C32  C33
BOND  C33  H3X       C33  H3Y       C33  C34
BOND  C34  H4X       C34  H4Y       C34  C35
BOND  C35  H5X       C35  H5Y       C35  C36
BOND  C36  H6X       C36  H6Y       C36  C37
BOND  C37  H7X       C37  H7Y       C37  C38
BOND  C38  H8X       C38  H8Y       C38  C39
BOND  C39  H9X       C39  H9Y       C39  C310
BOND  C310 H10X      C310 H10Y      C310 C311
BOND  C311 H11X      C311 H11Y      C311 C312
BOND  C312 H12X      C312 H12Y      C312 C313
BOND  C313 H13X      C313 H13Y      C313 C314
BOND  C314 H14X      C314 H14Y      C314 C315
BOND  C315 H15X      C315 H15Y      C315 C316
BOND  C316 H16X      C316 H16Y      C316 C317
BOND  C317 H17X      C317 H17Y      C317 C318
BOND  C318 H18X      C318 H18Y      C318 H18Z

!IC table from IC generate, minimized geometry
IC CN1    C1     *N1    CN2        1.4729  112.26  129.19  115.12   1.4738
IC C1     N1     CN1    HN11       1.4774  112.26 -169.65  110.74   1.1130
IC HN11   N1     *CN1   HN12       1.1130  110.74  119.19  110.57   1.1125
IC HN11   N1     *CN1   HN13       1.1130  110.74 -120.60  111.06   1.1122
IC C1     N1     CN2    HN21       1.4774  115.12  178.93  110.67   1.1131
IC HN21   N1     *CN2   HN22       1.1131  110.67  120.25  110.96   1.1119
IC HN21   N1     *CN2   HN23       1.1131  110.67 -118.77  111.26   1.1105
IC CN1    N1     C1     C2         1.4729  112.26  167.04  109.68   1.5398
IC C2     N1     *C1    H11        1.5398  109.68 -118.14  109.16   1.1150
IC H11    N1     *C1    H12        1.1150  109.16 -119.28  111.06   1.1127
IC HN4    N1     C1     C2         1.0459  107.17   42.94  111.27   1.5310
IC N1      C1     C2    C3         1.5223  116.83  127.52  108.22   1.4232
IC C3     C1     *C2    O21        1.5573  110.71  120.62  108.02   1.4410 !defines S chirality
IC C3     C1     *C2    HS         1.5573  110.71 -118.37  106.71   1.1170 !defines S chirality
IC C1     C2     O21    C21        1.5508  108.02  147.52  115.15   1.3177
IC C2     O21    C21    C22        1.4410  115.15  179.16  108.63   1.5289
IC C22    O21    *C21   H1R        1.5391  108.74 -119.10  108.91   1.1115
IC H1R    O21    *C21   H1S        1.1115  108.91 -120.60  111.96   1.1100
IC O21    C21    C22    C23        1.3177  108.63 -177.70  112.21   1.5449
IC C23    C21    *C22   H2R        1.5449  112.21 -121.72  107.88   1.1092
IC H2R    C21    *C22   H2S        1.1092  107.88 -117.16  107.60   1.1093
IC C1     C2     C3     O31        1.5508  110.71  176.05  112.62   1.4438
IC O31    C2     *C3    HX         1.4435  111.95 -118.95  107.43   1.1125
IC HX     C2     *C3    HY         1.1125  107.43 -116.01  109.94   1.1144
IC C2     C3     O31    C31        1.5559  111.95   79.31  114.01   1.3342
IC C3     O31    C31    C32        1.4435  114.01 -174.03  109.07   1.5261
IC C32    O31    *C31   H1X        1.5437  112.01 -121.72  109.40   1.1119
IC H1X    O31    *C31   H1Y        1.1119  109.40 -117.74  109.12   1.1114
IC O31    C31    C32    C33        1.3342  109.07 -175.13  112.35   1.5437
IC C33    C31    *C32   H2X        1.5437  112.35 -120.88  107.60   1.1106
IC H2X    C31    *C32   H2Y        1.1106  107.60 -117.50  108.33   1.1092
IC C21    C22    C23    C24        1.5277  112.75  168.04  111.66   1.5335
IC C24    C22    *C23   H3R        1.5335  111.66 -119.74  109.74   1.1155
IC H3R    C22    *C23   H3S        1.1155  109.74 -118.12  109.84   1.1133
IC C22    C23    C24    C25        1.5436  111.66 -178.88  112.82   1.5334
IC C25    C23    *C24   H4R        1.5334  112.82 -122.22  109.78   1.1127
IC H4R    C23    *C24   H4S        1.1127  109.78 -117.30  108.47   1.1138
IC C23    C24    C25    C26        1.5335  112.82  170.28  112.34   1.5344
IC C26    C24    *C25   H5R        1.5344  112.34 -120.35  108.86   1.1137
IC H5R    C24    *C25   H5S        1.1137  108.86 -117.44  109.39   1.1127
IC C24    C25    C26    C27        1.5346  112.83 -177.92  112.39   1.5344
IC C27    C25    *C26   H6R        1.5344  112.39 -121.57  109.28   1.1129
IC H6R    C25    *C26   H6S        1.1129  109.28 -117.51  109.01   1.1133
IC C25    C26    C27    C28        1.5342  112.39  178.43  112.74   1.5342
IC C28    C26    *C27   H7R        1.5342  112.74 -121.06  108.92   1.1135
IC H7R    C26    *C27   H7S        1.1135  108.92 -117.29  109.22   1.1131
IC C26    C27    C28    C29        1.5344  112.74 -178.17  112.46   1.5345
IC C29    C27    *C28   H8R        1.5345  112.46 -121.56  109.25   1.1130
IC H8R    C27    *C28   H8S        1.1130  109.25 -117.46  109.01   1.1133
IC C27    C28    C29    C210       1.5342  112.46  178.92  112.68   1.5343
IC C210   C28    *C29   H9R        1.5343  112.68 -121.11  108.98   1.1135
IC H9R    C28    *C29   H9S        1.1135  108.98 -117.36  109.19   1.1131
IC C28    C29    C210   C211       1.5345  112.68 -178.62  112.55   1.5345
IC C211   C29    *C210  H10R       1.5345  112.55 -121.48  109.19   1.1130
IC H10R   C29    *C210  H10S       1.1130  109.19 -117.42  109.05   1.1132
IC C29    C210   C211   C212       1.5343  112.55  179.33  112.62   1.5345
IC C212   C210   *C211  H11R       1.5345  112.62 -121.19  109.03   1.1133
IC H11R   C210   *C211  H11S       1.1133  109.03 -117.37  109.14   1.1131
IC C210   C211   C212   C213       1.5348  112.78 -179.23  112.49   1.5347
IC C213   C211   *C212  H12R       1.5347  112.49 -121.45  109.24   1.1130
IC H12R   C211   *C212  H12S       1.1130  109.24 -117.45  109.03   1.1133
IC C211   C212   C213   C214       1.5345  112.49  178.82  112.71   1.5347
IC C214   C212   *C213  H13R       1.5347  112.71 -121.19  109.01   1.1133
IC H13R   C212   *C213  H13S       1.1133  109.01 -117.33  109.14   1.1131
IC C212   C213   C214   C215       1.5347  112.71 -179.59  112.61   1.5341
IC C215   C213   *C214  H14R       1.5341  112.61 -121.38  109.18   1.1131
IC H14R   C213   *C214  H14S       1.1131  109.18 -117.39  109.09   1.1133
IC C213   C214   C215   C216       1.5347  112.61  179.60  113.33   1.5309
IC C216   C214   *C215  H15R       1.5309  113.33 -121.65  108.72   1.1142
IC H15R   C214   *C215  H15S       1.1142  108.72 -116.62  108.76   1.1141
IC C214   C215   C216   C217       1.5347  112.61  179.60  113.33   1.5309
IC C217   C215   *C216  H16R       1.5309  113.33 -121.65  108.72   1.1142
IC H16R   C215   *C216  H16S       1.1142  108.72 -116.62  108.76   1.1141
IC C215   C216   C217   C218       1.5347  112.61  179.60  113.33   1.5309
IC C218   C216   *C217  H17R       1.5309  113.33 -121.65  108.72   1.1142
IC H17R   C216   *C217  H17S       1.1142  108.72 -116.62  108.76   1.1141
IC C216   C217   C218   H18R       1.5341  113.33  -59.94  110.45   1.1113
IC H18R   C217   *C218  H18S       1.1113  110.45  119.88  110.47   1.1113
IC H18R   C217   *C218  H18T       1.1113  110.45 -120.04  110.63   1.1112
IC C31    C32    C33    C34        1.5261  112.35 -179.23  111.97   1.5331
IC C34    C32    *C33   H3X        1.5331  111.97 -121.04  109.66   1.1141
IC H3X    C32    *C33   H3Y        1.1141  109.66 -117.92  109.90   1.1142
IC C32    C33    C34    C35        1.5437  111.97 -177.14  112.69   1.5341
IC C35    C33    *C34   H4X        1.5341  112.69 -121.67  109.39   1.1134
IC H4X    C33    *C34   H4Y        1.1134  109.39 -117.55  108.92   1.1138
IC C33    C34    C35    C36        1.5331  112.69  176.60  112.20   1.5337
IC C36    C34    *C35   H5X        1.5337  112.20 -120.42  108.76   1.1136
IC H5X    C34    *C35   H5Y        1.1136  108.76 -117.56  109.73   1.1129
IC C34    C35    C36    C37        1.5345  111.94 -176.79  113.19   1.5342
IC C37    C35    *C36   H6X        1.5342  113.19 -121.90  109.15   1.1132
IC H6X    C35    *C36   H6Y        1.1132  109.15 -117.14  108.76   1.1136
IC C35    C36    C37    C38        1.5348  113.19  177.72  112.13   1.5346
IC C38    C36    *C37   H7X        1.5346  112.13 -120.80  109.00   1.1133
IC H7X    C36    *C37   H7Y        1.1133  109.00 -117.59  109.40   1.1128
IC C36    C37    C38    C39        1.5342  112.13 -177.62  112.99   1.5342
IC C39    C37    *C38   H8X        1.5342  112.99 -121.75  109.20   1.1132
IC H8X    C37    *C38   H8Y        1.1132  109.20 -117.24  108.86   1.1136
IC C37    C38    C39    C310       1.5346  112.99  178.21  112.22   1.5344
IC C310   C38    *C39   H9X        1.5344  112.22 -120.97  109.07   1.1134
IC H9X    C38    *C39   H9Y        1.1134  109.07 -117.54  109.30   1.1130
IC C38    C39    C310   C311       1.5342  112.22 -178.81  112.83   1.5339
IC C311   C39    *C310  H10X       1.5339  112.83 -121.55  109.12   1.1132
IC H10X   C39    *C310  H10Y       1.1132  109.12 -117.29  108.97   1.1134
IC C39    C310   C311   C312       1.5344  112.83  179.12  112.41   1.5346
IC C312   C310   *C311  H11X       1.5346  112.41 -121.13  109.11   1.1132
IC H11X   C310   *C311  H11Y       1.1132  109.11 -117.49  109.19   1.1130
IC C310   C311   C312   C313       1.5345  112.30 -178.23  112.89   1.5345
IC C313   C311   *C312  H12X       1.5345  112.89 -121.63  109.15   1.1131
IC H12X   C311   *C312  H12Y       1.1131  109.15 -117.28  108.93   1.1135
IC C311   C312   C313   C314       1.5348  112.89  178.95  112.43   1.5350
IC C314   C312   *C313  H13X       1.5350  112.43 -121.07  109.04   1.1133
IC H13X   C312   *C313  H13Y       1.1133  109.04 -117.48  109.23   1.1130
IC C312   C313   C314   C315       1.5345  112.43 -178.86  112.82   1.5338
IC C315   C313   *C314  H14X       1.5338  112.82 -121.48  109.14   1.1132
IC H14X   C313   *C314  H14Y       1.1132  109.14 -117.32  109.05   1.1133
IC C313   C314   C315   C316       1.5350  112.82  179.62  113.25   1.5310
IC C316   C314   *C315  H15X       1.5310  113.25 -121.59  108.75   1.1141
IC H15X   C314   *C315  H15Y       1.1141  108.75 -116.70  108.80   1.1140
IC C314   C315   C316   C317       1.5350  112.82  179.62  113.25   1.5310
IC C317   C315   *C316  H16X       1.5310  113.25 -121.59  108.75   1.1141
IC H16X   C315   *C316  H16Y       1.1141  108.75 -116.70  108.80   1.1140
IC C315   C316   C317   C318       1.5350  112.82  179.62  113.25   1.5310
IC C318   C316   *C317  H17X       1.5310  113.25 -121.59  108.75   1.1141
IC H17X   C316   *C317  H17Y       1.1141  108.75 -116.70  108.80   1.1140
IC C316   C317   C318   H18X       1.5338  113.25  -59.74  110.45   1.1114
IC H18X   C317   *C318  H18Y       1.1114  110.45  119.85  110.46   1.1113
IC H18X   C317   *C318  H18Z       1.1114  110.45 -120.06  110.62   1.1112

RESI DODMA        0.00 ! Di-Oleoyl-DMA
GROUP                  ! from TMAM
ATOM N1   NG301  -0.63 !
ATOM CN1  CG3AM0 -0.06 !
ATOM HN11 HGAAM0  0.09 !
ATOM HN12 HGAAM0  0.09 !
ATOM HN13 HGAAM0  0.09 !
ATOM CN2  CG3AM0 -0.06 !
ATOM HN21 HGAAM0  0.09 !
ATOM HN22 HGAAM0  0.09 !
ATOM HN23 HGAAM0  0.09 !
ATOM C1   CG321   0.03 ! -0.06
ATOM H11  HGA2    0.09 !
ATOM H12  HGA2    0.09 !
GROUP                 !
ATOM C2   CG311  0.13 !
ATOM HS   HGA1   0.01 !
ATOM O21  OG301 -0.56 !
ATOM C21  CTL2   0.4 ! 
ATOM H1R  HAL2   0.01 !
ATOM H1S  HAL2   0.01 !
ATOM C22  CTL2  -0.18 !
ATOM H2R  HAL2   0.09 !
ATOM H2S  HAL2   0.09 !
GROUP                 !
ATOM C3   CG321  0.08 !
ATOM HX   HGA2   0.02 !
ATOM HY   HGA2   0.02 !
ATOM O31  OG301 -0.56 !
ATOM C31  CTL2   0.4 ! 
ATOM H1X  HAL2   0.02 !
ATOM H1Y  HAL2   0.02 !
ATOM C32  CTL2  -0.18 !
ATOM H2X  HAL2   0.09 !
ATOM H2Y  HAL2   0.09 !
GROUP                 ! 
ATOM C23  CTL2  -0.18 ! 
ATOM H3R  HAL2   0.09 ! 
ATOM H3S  HAL2   0.09 ! 
GROUP                 !
ATOM C24  CTL2  -0.18 ! 
ATOM H4R  HAL2   0.09 ! 
ATOM H4S  HAL2   0.09 ! 
GROUP                 !
ATOM C25  CTL2  -0.18 ! 
ATOM H5R  HAL2   0.09 ! 
ATOM H5S  HAL2   0.09 ! 
GROUP                 !
ATOM C26  CTL2  -0.18 ! 
ATOM H6R  HAL2   0.09 ! 
ATOM H6S  HAL2   0.09 ! 
GROUP                 !
ATOM C27  CTL2  -0.18 ! 
ATOM H7R  HAL2   0.09 ! 
ATOM H7S  HAL2   0.09 ! 
GROUP                  !
ATOM C28  CTL2   -0.18 !
ATOM H8R  HAL2    0.09 !
ATOM H8S  HAL2    0.09 !
GROUP                  !
ATOM C29  CEL1   -0.15 !
ATOM H9R  HEL1    0.15 !
GROUP                  !
ATOM C210 CEL1   -0.15 !
ATOM H10R HEL1    0.15 !
GROUP                  !
ATOM C211 CTL2   -0.18 !
ATOM H11R HAL2    0.09 !
ATOM H11S HAL2    0.09 !
GROUP                 !
ATOM C212 CTL2  -0.18 ! 
ATOM H12R HAL2   0.09 ! 
ATOM H12S HAL2   0.09 ! 
GROUP                 !
ATOM C213 CTL2  -0.18 ! 
ATOM H13R HAL2   0.09 ! 
ATOM H13S HAL2   0.09 ! 
GROUP                 !
ATOM C214 CTL2  -0.18 ! 
ATOM H14R HAL2   0.09 ! 
ATOM H14S HAL2   0.09 ! 
GROUP                 !
ATOM C215 CTL2  -0.18 ! 
ATOM H15R HAL2   0.09 ! 
ATOM H15S HAL2   0.09 ! 
GROUP                 !
ATOM C216 CTL2  -0.18 ! 
ATOM H16R HAL2   0.09 ! 
ATOM H16S HAL2   0.09 ! 
GROUP                 !
ATOM C217 CTL2  -0.18 ! 
ATOM H17R HAL2   0.09 ! 
ATOM H17S HAL2   0.09 ! 
GROUP                 !
ATOM C218 CTL3  -0.27 ! 
ATOM H18R HAL3   0.09 ! 
ATOM H18S HAL3   0.09 ! 
ATOM H18T HAL3   0.09 ! 
GROUP                 !
ATOM C33  CTL2  -0.18 ! 
ATOM H3X  HAL2   0.09 ! 
ATOM H3Y  HAL2   0.09 ! 
GROUP                 !
ATOM C34  CTL2  -0.18 ! 
ATOM H4X  HAL2   0.09 ! 
ATOM H4Y  HAL2   0.09 ! 
GROUP                 !
ATOM C35  CTL2  -0.18 ! 
ATOM H5X  HAL2   0.09 ! 
ATOM H5Y  HAL2   0.09 ! 
GROUP                 !
ATOM C36  CTL2  -0.18 ! 
ATOM H6X  HAL2   0.09 ! 
ATOM H6Y  HAL2   0.09 ! 
GROUP                 !
ATOM C37  CTL2  -0.18 ! 
ATOM H7X  HAL2   0.09 ! 
ATOM H7Y  HAL2   0.09 ! 
GROUP                  !
ATOM C38  CTL2   -0.18 !
ATOM H8X  HAL2    0.09 !
ATOM H8Y  HAL2    0.09 !
GROUP                  !
ATOM C39  CEL1   -0.15 !
ATOM H9X  HEL1    0.15 !
GROUP                  !
ATOM C310 CEL1   -0.15 !
ATOM H10X HEL1    0.15 !
GROUP                  !
ATOM C311 CTL2   -0.18 !
ATOM H11X HAL2    0.09 !
ATOM H11Y HAL2    0.09 !
GROUP                 !
ATOM C312 CTL2  -0.18 ! 
ATOM H12X HAL2   0.09 ! 
ATOM H12Y HAL2   0.09 ! 
GROUP                 !
ATOM C313 CTL2  -0.18 ! 
ATOM H13X HAL2   0.09 ! 
ATOM H13Y HAL2   0.09 ! 
GROUP                 !
ATOM C314 CTL2  -0.18 ! 
ATOM H14X HAL2   0.09 ! 
ATOM H14Y HAL2   0.09 ! 
GROUP                 !
ATOM C315 CTL2  -0.18 ! 
ATOM H15X HAL2   0.09 ! 
ATOM H15Y HAL2   0.09 ! 
GROUP                 !
ATOM C316 CTL2  -0.18 ! 
ATOM H16X HAL2   0.09 ! 
ATOM H16Y HAL2   0.09 ! 
GROUP                 !
ATOM C317 CTL2  -0.18 ! 
ATOM H17X HAL2   0.09 ! 
ATOM H17Y HAL2   0.09 ! 
GROUP                 !
ATOM C318 CTL3  -0.27 ! 
ATOM H18X HAL3   0.09 ! 
ATOM H18Y HAL3   0.09 ! 
ATOM H18Z HAL3   0.09 ! 

! Polar Head
BOND N1  CN1  N1  CN2   N1  C1
BOND  CN1 HN11  CN1  HN12  CN1  HN13
BOND  CN2 HN21  CN2  HN22  CN2  HN23
BOND  C1  H11  C1   H12
BOND  C1  C2
BOND  C2   HS        C2    C3       C2   O21
BOND  C3   HX        C3    HY       C3   O31
! Chain from C2
BOND  O21  C21
BOND  C21  H1R       C21  H1S      C21  C22
BOND  C22  H2R       C22  H2S       C22  C23
BOND  C23  H3R       C23  H3S       C23  C24
BOND  C24  H4R       C24  H4S       C24  C25
BOND  C25  H5R       C25  H5S       C25  C26
BOND  C26  H6R       C26  H6S       C26  C27
BOND  C27  H7R       C27  H7S       C27  C28
BOND  C28  H8R       C28  H8S       C28  C29
BOND  C29  H9R
DOUBLE  C29 C210
BOND  C210 H10R      C210 C211
BOND  C211 H11R      C211 H11S      C211 C212
BOND  C212 H12R      C212 H12S      C212 C213
BOND  C213 H13R      C213 H13S      C213 C214
BOND  C214 H14R      C214 H14S      C214 C215
BOND  C215 H15R      C215 H15S      C215 C216
BOND  C216 H16R      C216 H16S      C216 C217
BOND  C217 H17R      C217 H17S      C217 C218
BOND  C218 H18R      C218 H18S      C218 H18T
! Chain From C3
BOND  O31  C31
BOND  C31  H1X       C31  H1Y       C31  C32
BOND  C32  H2X       C32  H2Y       C32  C33
BOND  C33  H3X       C33  H3Y       C33  C34
BOND  C34  H4X       C34  H4Y       C34  C35
BOND  C35  H5X       C35  H5Y       C35  C36
BOND  C36  H6X       C36  H6Y       C36  C37
BOND  C37  H7X       C37  H7Y       C37  C38
BOND  C38  H8X       C38  H8Y       C38  C39
BOND  C39  H9X
DOUBLE C39 C310
BOND  C310 H10X      C310 C311
BOND  C311 H11X      C311 H11Y      C311 C312
BOND  C312 H12X      C312 H12Y      C312 C313
BOND  C313 H13X      C313 H13Y      C313 C314
BOND  C314 H14X      C314 H14Y      C314 C315
BOND  C315 H15X      C315 H15Y      C315 C316
BOND  C316 H16X      C316 H16Y      C316 C317
BOND  C317 H17X      C317 H17Y      C317 C318
BOND  C318 H18X      C318 H18Y      C318 H18Z

!IC table from IC generate, minimized geometry
IC CN1    C1     *N1    CN2        1.4729  112.26  129.19  115.12   1.4738
IC C1     N1     CN1    HN11       1.4774  112.26 -169.65  110.74   1.1130
IC HN11   N1     *CN1   HN12       1.1130  110.74  119.19  110.57   1.1125
IC HN11   N1     *CN1   HN13       1.1130  110.74 -120.60  111.06   1.1122
IC C1     N1     CN2    HN21       1.4774  115.12  178.93  110.67   1.1131
IC HN21   N1     *CN2   HN22       1.1131  110.67  120.25  110.96   1.1119
IC HN21   N1     *CN2   HN23       1.1131  110.67 -118.77  111.26   1.1105
IC CN1    N1     C1     C2         1.4729  112.26  167.04  109.68   1.5398
IC C2     N1     *C1    H11        1.5398  109.68 -118.14  109.16   1.1150
IC H11    N1     *C1    H12        1.1150  109.16 -119.28  111.06   1.1127
IC N1      C1     C2    C3         1.5223  116.83  127.52  108.22   1.4232
IC C3     C1     *C2    O21        1.5573  110.71  120.62  108.02   1.4410 !defines S chirality
IC C3     C1     *C2    HS         1.5573  110.71 -118.37  106.71   1.1170 !defines S chirality
IC C1     C2     O21    C21        1.5508  108.02  147.52  115.15   1.3177
IC C2     O21    C21    C22        1.4410  115.15  179.16  108.63   1.5289
IC C22    O21    *C21   H1R        1.5391  108.74 -119.10  108.91   1.1115
IC H1R    O21    *C21   H1S        1.1115  108.91 -120.60  111.96   1.1100
IC O21    C21    C22    C23        1.3177  108.63 -177.70  112.21   1.5449
IC C23    C21    *C22   H2R        1.5449  112.21 -121.72  107.88   1.1092
IC H2R    C21    *C22   H2S        1.1092  107.88 -117.16  107.60   1.1093
IC C1     C2     C3     O31        1.5508  110.71  176.05  112.62   1.4438
IC O31    C2     *C3    HX         1.4435  111.95 -118.95  107.43   1.1125
IC HX     C2     *C3    HY         1.1125  107.43 -116.01  109.94   1.1144
IC C2     C3     O31    C31        1.5559  111.95   79.31  114.01   1.3342
IC C3     O31    C31    C32        1.4435  114.01 -174.03  109.07   1.5261
IC C32    O31    *C31   H1X        1.5437  112.01 -121.72  109.40   1.1119
IC H1X    O31    *C31   H1Y        1.1119  109.40 -117.74  109.12   1.1114
IC O31    C31    C32    C33        1.3342  109.07 -175.13  112.35   1.5437
IC C33    C31    *C32   H2X        1.5437  112.35 -120.88  107.60   1.1106
IC H2X    C31    *C32   H2Y        1.1106  107.60 -117.50  108.33   1.1092
IC C21    C22    C23    C24        1.5277  112.75  168.04  111.66   1.5335
IC C24    C22    *C23   H3R        1.5335  111.66 -119.74  109.74   1.1155
IC H3R    C22    *C23   H3S        1.1155  109.74 -118.12  109.84   1.1133
IC C22    C23    C24    C25        1.5450  112.54 -177.78  112.24   1.5346
IC C25    C23    *C24   H4R        1.5346  112.24 -121.51  109.37   1.1130
IC H4R    C23    *C24   H4S        1.1130  109.37 -117.64  109.09   1.1133
IC C23    C24    C25    C26        1.5338  112.35  176.31  112.80   1.5344
IC C26    C24    *C25   H5R        1.5344  112.80 -121.01  108.95   1.1135
IC H5R    C24    *C25   H5S        1.1135  108.95 -117.24  109.16   1.1132
IC C24    C25    C26    C27        1.5346  112.80 -179.44  112.48   1.5356
IC C27    C25    *C26   H6R        1.5356  112.48 -121.49  109.32   1.1129
IC H6R    C25    *C26   H6S        1.1129  109.32 -117.47  108.94   1.1132
IC C25    C26    C27    C28        1.5344  112.48  176.92  112.46   1.5398
IC C28    C26    *C27   H7R        1.5398  112.46 -121.38  108.40   1.1139
IC H7R    C26    *C27   H7S        1.1139  108.40 -116.93  108.77   1.1139
IC C26    C27    C28    C29        1.5356  112.46 -178.53  111.43   1.5097
IC C29    C27    *C28   H8R        1.5097  111.43 -123.58  107.80   1.1132
IC H8R    C27    *C28   H8S        1.1132  107.80 -115.43  108.37   1.1128
IC C27    C28    C29    C210       1.5398  111.43 -126.96  126.62   1.3465
IC C210   C28    *C29   H9R        1.3465  126.62  178.41  114.65   1.1012
IC C28    C29    C210   C211       1.5097  126.62   -1.69  126.32   1.5088
IC C211   C29    *C210  H10R       1.5088  126.32 -179.55  118.79   1.1012
IC C29    C210   C211   C212       1.3465  126.32   93.02  112.15   1.5392
IC C212   C210   *C211  H11R       1.5392  112.15 -121.30  111.28   1.1133
IC H11R   C210   *C211  H11S       1.1133  111.28 -117.50  110.00   1.1126
IC C210   C211   C212   C213       1.5088  112.15 -178.81  112.29   1.5354
IC C213   C211   *C212  H12R       1.5354  112.29 -121.34  109.78   1.1133
IC H12R   C211   *C212  H12S       1.1133  109.78 -118.01  109.42   1.1144
IC C211   C212   C213   C214       1.5392  112.29  179.81  112.68   1.5345
IC C214   C212   *C213  H13R       1.5345  112.68 -121.26  109.04   1.1132
IC H13R   C212   *C213  H13S       1.1132  109.04 -117.39  109.10   1.1131
IC C212   C213   C214   C215       1.5354  112.68  179.80  112.59   1.5347
IC C215   C213   *C214  H14R       1.5347  112.59 -121.29  109.09   1.1132
IC H14R   C213   *C214  H14S       1.1132  109.09 -117.37  109.11   1.1133
IC C213   C214   C215   C216       1.5345  112.59 -179.58  112.63   1.5347
IC C216   C214   *C215  H15R       1.5347  112.63 -121.36  109.09   1.1132
IC H15R   C214   *C215  H15S       1.1132  109.09 -117.38  109.07   1.1132
IC C214   C215   C216   C217       1.5347  112.63  179.65  112.69   1.5339
IC C217   C215   *C216  H16R       1.5339  112.69 -121.27  109.11   1.1132
IC H16R   C215   *C216  H16S       1.1132  109.11 -117.36  109.14   1.1132
IC C215   C216   C217   C218       1.5347  112.69 -179.93  113.30   1.5309
IC C218   C216   *C217  H17R       1.5309  113.30 -121.70  108.75   1.1140
IC H17R   C216   *C217  H17S       1.1140  108.75 -116.65  108.73   1.1141
IC C216   C217   C218   H18R       1.5339  113.30  -59.98  110.46   1.1113
IC H18R   C217   *C218  H18S       1.1113  110.46  119.84  110.45   1.1114
IC H18R   C217   *C218  H18T       1.1113  110.46 -120.09  110.62   1.1112
IC C31    C32    C33    C34        1.5261  112.35 -179.23  111.97   1.5331
IC C34    C32    *C33   H3X        1.5331  111.97 -121.04  109.66   1.1141
IC H3X    C32    *C33   H3Y        1.1141  109.66 -117.92  109.90   1.1142
IC C32    C33    C34    C35        1.5448  111.32 -176.82  113.37   1.5345
IC C35    C33    *C34   H4X        1.5345  113.37 -121.80  109.05   1.1135
IC H4X    C33    *C34   H4Y        1.1135  109.05 -117.12  108.83   1.1136
IC C33    C34    C35    C36        1.5343  112.91  178.63  112.42   1.5349
IC C36    C34    *C35   H5X        1.5349  112.42 -120.99  108.94   1.1133
IC H5X    C34    *C35   H5Y        1.1133  108.94 -117.41  109.31   1.1131
IC C34    C35    C36    C37        1.5345  112.42 -176.73  112.80   1.5356
IC C37    C35    *C36   H6X        1.5356  112.80 -121.69  109.16   1.1130
IC H6X    C35    *C36   H6Y        1.1130  109.16 -117.32  108.94   1.1133
IC C35    C36    C37    C38        1.5349  112.80  178.92  112.27   1.5402
IC C38    C36    *C37   H7X        1.5402  112.27 -121.37  108.23   1.1139
IC H7X    C36    *C37   H7Y        1.1139  108.23 -117.01  109.05   1.1137
IC C36    C37    C38    C39        1.5356  112.27 -174.92  111.69   1.5099
IC C39    C37    *C38   H8X        1.5099  111.69 -124.14  107.77   1.1124
IC H8X    C37    *C38   H8Y        1.1124  107.77 -115.13  108.30   1.1128
IC C37    C38    C39    C310       1.5402  111.69 -121.39  127.35   1.3470
IC C310   C38    *C39   H9X        1.3470  127.35  179.11  114.24   1.1012
IC C38    C39    C310   C311       1.5099  127.35   -0.69  127.25   1.5096
IC C311   C39    *C310  H10X       1.5096  127.25  179.82  118.43   1.1012
IC C39    C310   C311   C312       1.3470  127.25  106.03  111.65   1.5393
IC C312   C310   *C311  H11X       1.5393  111.65 -121.49  112.10   1.1123
IC H11X   C310   *C311  H11Y       1.1123  112.10 -117.95  109.83   1.1127
IC C310   C311   C312   C313       1.5096  111.65  179.63  112.41   1.5355
IC C313   C311   *C312  H12X       1.5355  112.41 -121.09  109.75   1.1135
IC H12X   C311   *C312  H12Y       1.1135  109.75 -118.07  109.46   1.1143
IC C311   C312   C313   C314       1.5393  112.41 -178.89  112.60   1.5347
IC C314   C312   *C313  H13X       1.5347  112.60 -121.37  109.10   1.1131
IC H13X   C312   *C313  H13Y       1.1131  109.10 -117.41  109.08   1.1131
IC C312   C313   C314   C315       1.5355  112.60  179.88  112.66   1.5347
IC C315   C313   *C314  H14X       1.5347  112.66 -121.27  109.06   1.1132
IC H14X   C313   *C314  H14Y       1.1132  109.06 -117.36  109.14   1.1133
IC C313   C314   C315   C316       1.5347  112.66 -179.12  112.61   1.5348
IC C316   C314   *C315  H15X       1.5348  112.61 -121.34  109.09   1.1132
IC H15X   C314   *C315  H15Y       1.1132  109.09 -117.41  109.09   1.1132
IC C314   C315   C316   C317       1.5347  112.61  179.83  112.71   1.5340
IC C317   C315   *C316  H16X       1.5340  112.71 -121.28  109.10   1.1132
IC H16X   C315   *C316  H16Y       1.1132  109.10 -117.35  109.13   1.1133
IC C315   C316   C317   C318       1.5348  112.71 -179.67  113.30   1.5309
IC C318   C316   *C317  H17X       1.5309  113.30 -121.68  108.77   1.1141
IC H17X   C316   *C317  H17Y       1.1141  108.77 -116.68  108.76   1.1141
IC C316   C317   C318   H18X       1.5340  113.30  -59.94  110.46   1.1113
IC H18X   C317   *C318  H18Y       1.1113  110.46  119.86  110.45   1.1113
IC H18X   C317   *C318  H18Z       1.1113  110.46 -120.06  110.61   1.1112

RESI DODMAH       1.00 ! Di-Oleoyl-DMA (protonated)
GROUP
ATOM N1   NG3P1 -0.565 ! from NC3
ATOM HN4  HGP2   0.320 !
ATOM CN1  CG334  0.145 !
ATOM HN11 HGA3   0.090 !
ATOM HN12 HGA3   0.090 !
ATOM HN13 HGA3   0.090 !
ATOM CN2  CG334  0.145 !
ATOM HN21 HGA3   0.090 !
ATOM HN22 HGA3   0.090 !
ATOM HN23 HGA3   0.090 !
ATOM C1   CG324  0.235 ! 0.145
ATOM H11  HGA2   0.090 ! 
ATOM H12  HGA2   0.090 ! 
GROUP                 !
ATOM C2   CG311  0.13 !
ATOM HS   HGA1   0.01 !
ATOM O21  OG301 -0.56 !
ATOM C21  CTL2   0.4 ! 
ATOM H1R  HAL2   0.01 !
ATOM H1S  HAL2   0.01 !
ATOM C22  CTL2  -0.18 !
ATOM H2R  HAL2   0.09 !
ATOM H2S  HAL2   0.09 !
GROUP                 !
ATOM C3   CG321  0.08 !
ATOM HX   HGA2   0.02 !
ATOM HY   HGA2   0.02 !
ATOM O31  OG301 -0.56 !
ATOM C31  CTL2   0.4 ! 
ATOM H1X  HAL2   0.02 !
ATOM H1Y  HAL2   0.02 !
ATOM C32  CTL2  -0.18 !
ATOM H2X  HAL2   0.09 !
ATOM H2Y  HAL2   0.09 !
GROUP                 ! 
ATOM C23  CTL2  -0.18 ! 
ATOM H3R  HAL2   0.09 ! 
ATOM H3S  HAL2   0.09 ! 
GROUP                 !
ATOM C24  CTL2  -0.18 ! 
ATOM H4R  HAL2   0.09 ! 
ATOM H4S  HAL2   0.09 ! 
GROUP                 !
ATOM C25  CTL2  -0.18 ! 
ATOM H5R  HAL2   0.09 ! 
ATOM H5S  HAL2   0.09 ! 
GROUP                 !
ATOM C26  CTL2  -0.18 ! 
ATOM H6R  HAL2   0.09 ! 
ATOM H6S  HAL2   0.09 ! 
GROUP                 !
ATOM C27  CTL2  -0.18 ! 
ATOM H7R  HAL2   0.09 ! 
ATOM H7S  HAL2   0.09 ! 
GROUP                  !
ATOM C28  CTL2   -0.18 !
ATOM H8R  HAL2    0.09 !
ATOM H8S  HAL2    0.09 !
GROUP                  !
ATOM C29  CEL1   -0.15 !
ATOM H9R  HEL1    0.15 !
GROUP                  !
ATOM C210 CEL1   -0.15 !
ATOM H10R HEL1    0.15 !
GROUP                  !
ATOM C211 CTL2   -0.18 !
ATOM H11R HAL2    0.09 !
ATOM H11S HAL2    0.09 !
GROUP                 !
ATOM C212 CTL2  -0.18 ! 
ATOM H12R HAL2   0.09 ! 
ATOM H12S HAL2   0.09 ! 
GROUP                 !
ATOM C213 CTL2  -0.18 ! 
ATOM H13R HAL2   0.09 ! 
ATOM H13S HAL2   0.09 ! 
GROUP                 !
ATOM C214 CTL2  -0.18 ! 
ATOM H14R HAL2   0.09 ! 
ATOM H14S HAL2   0.09 ! 
GROUP                 !
ATOM C215 CTL2  -0.18 ! 
ATOM H15R HAL2   0.09 ! 
ATOM H15S HAL2   0.09 ! 
GROUP                 !
ATOM C216 CTL2  -0.18 ! 
ATOM H16R HAL2   0.09 ! 
ATOM H16S HAL2   0.09 ! 
GROUP                 !
ATOM C217 CTL2  -0.18 ! 
ATOM H17R HAL2   0.09 ! 
ATOM H17S HAL2   0.09 ! 
GROUP                 !
ATOM C218 CTL3  -0.27 ! 
ATOM H18R HAL3   0.09 ! 
ATOM H18S HAL3   0.09 ! 
ATOM H18T HAL3   0.09 ! 
GROUP                 !
ATOM C33  CTL2  -0.18 ! 
ATOM H3X  HAL2   0.09 ! 
ATOM H3Y  HAL2   0.09 ! 
GROUP                 !
ATOM C34  CTL2  -0.18 ! 
ATOM H4X  HAL2   0.09 ! 
ATOM H4Y  HAL2   0.09 ! 
GROUP                 !
ATOM C35  CTL2  -0.18 ! 
ATOM H5X  HAL2   0.09 ! 
ATOM H5Y  HAL2   0.09 ! 
GROUP                 !
ATOM C36  CTL2  -0.18 ! 
ATOM H6X  HAL2   0.09 ! 
ATOM H6Y  HAL2   0.09 ! 
GROUP                 !
ATOM C37  CTL2  -0.18 ! 
ATOM H7X  HAL2   0.09 ! 
ATOM H7Y  HAL2   0.09 ! 
GROUP                  !
ATOM C38  CTL2   -0.18 !
ATOM H8X  HAL2    0.09 !
ATOM H8Y  HAL2    0.09 !
GROUP                  !
ATOM C39  CEL1   -0.15 !
ATOM H9X  HEL1    0.15 !
GROUP                  !
ATOM C310 CEL1   -0.15 !
ATOM H10X HEL1    0.15 !
GROUP                  !
ATOM C311 CTL2   -0.18 !
ATOM H11X HAL2    0.09 !
ATOM H11Y HAL2    0.09 !
GROUP                 !
ATOM C312 CTL2  -0.18 ! 
ATOM H12X HAL2   0.09 ! 
ATOM H12Y HAL2   0.09 ! 
GROUP                 !
ATOM C313 CTL2  -0.18 ! 
ATOM H13X HAL2   0.09 ! 
ATOM H13Y HAL2   0.09 ! 
GROUP                 !
ATOM C314 CTL2  -0.18 ! 
ATOM H14X HAL2   0.09 ! 
ATOM H14Y HAL2   0.09 ! 
GROUP                 !
ATOM C315 CTL2  -0.18 ! 
ATOM H15X HAL2   0.09 ! 
ATOM H15Y HAL2   0.09 ! 
GROUP                 !
ATOM C316 CTL2  -0.18 ! 
ATOM H16X HAL2   0.09 ! 
ATOM H16Y HAL2   0.09 ! 
GROUP                 !
ATOM C317 CTL2  -0.18 ! 
ATOM H17X HAL2   0.09 ! 
ATOM H17Y HAL2   0.09 ! 
GROUP                 !
ATOM C318 CTL3  -0.27 ! 
ATOM H18X HAL3   0.09 ! 
ATOM H18Y HAL3   0.09 ! 
ATOM H18Z HAL3   0.09 ! 

! Polar Head
BOND N1  CN1  N1  CN2   N1  C1
BOND N1  HN4
BOND  CN1 HN11  CN1  HN12  CN1  HN13
BOND  CN2 HN21  CN2  HN22  CN2  HN23
BOND  C1  H11  C1   H12
BOND  C1  C2
BOND  C2   HS        C2    C3       C2   O21
BOND  C3   HX        C3    HY       C3   O31
! Chain from C2
BOND  O21  C21
BOND  C21  H1R       C21  H1S      C21  C22
BOND  C22  H2R       C22  H2S       C22  C23
BOND  C23  H3R       C23  H3S       C23  C24
BOND  C24  H4R       C24  H4S       C24  C25
BOND  C25  H5R       C25  H5S       C25  C26
BOND  C26  H6R       C26  H6S       C26  C27
BOND  C27  H7R       C27  H7S       C27  C28
BOND  C28  H8R       C28  H8S       C28  C29
BOND  C29  H9R
DOUBLE  C29 C210
BOND  C210 H10R      C210 C211
BOND  C211 H11R      C211 H11S      C211 C212
BOND  C212 H12R      C212 H12S      C212 C213
BOND  C213 H13R      C213 H13S      C213 C214
BOND  C214 H14R      C214 H14S      C214 C215
BOND  C215 H15R      C215 H15S      C215 C216
BOND  C216 H16R      C216 H16S      C216 C217
BOND  C217 H17R      C217 H17S      C217 C218
BOND  C218 H18R      C218 H18S      C218 H18T
! Chain From C3
BOND  O31  C31
BOND  C31  H1X       C31  H1Y       C31  C32
BOND  C32  H2X       C32  H2Y       C32  C33
BOND  C33  H3X       C33  H3Y       C33  C34
BOND  C34  H4X       C34  H4Y       C34  C35
BOND  C35  H5X       C35  H5Y       C35  C36
BOND  C36  H6X       C36  H6Y       C36  C37
BOND  C37  H7X       C37  H7Y       C37  C38
BOND  C38  H8X       C38  H8Y       C38  C39
BOND  C39  H9X
DOUBLE C39 C310
BOND  C310 H10X      C310 C311
BOND  C311 H11X      C311 H11Y      C311 C312
BOND  C312 H12X      C312 H12Y      C312 C313
BOND  C313 H13X      C313 H13Y      C313 C314
BOND  C314 H14X      C314 H14Y      C314 C315
BOND  C315 H15X      C315 H15Y      C315 C316
BOND  C316 H16X      C316 H16Y      C316 C317
BOND  C317 H17X      C317 H17Y      C317 C318
BOND  C318 H18X      C318 H18Y      C318 H18Z

!IC table from IC generate, minimized geometry
IC CN1    C1     *N1    CN2        1.4729  112.26  129.19  115.12   1.4738
IC C1     N1     CN1    HN11       1.4774  112.26 -169.65  110.74   1.1130
IC HN11   N1     *CN1   HN12       1.1130  110.74  119.19  110.57   1.1125
IC HN11   N1     *CN1   HN13       1.1130  110.74 -120.60  111.06   1.1122
IC C1     N1     CN2    HN21       1.4774  115.12  178.93  110.67   1.1131
IC HN21   N1     *CN2   HN22       1.1131  110.67  120.25  110.96   1.1119
IC HN21   N1     *CN2   HN23       1.1131  110.67 -118.77  111.26   1.1105
IC CN1    N1     C1     C2         1.4729  112.26  167.04  109.68   1.5398
IC C2     N1     *C1    H11        1.5398  109.68 -118.14  109.16   1.1150
IC H11    N1     *C1    H12        1.1150  109.16 -119.28  111.06   1.1127
IC HN4    N1     C1     C2         1.0459  107.17   42.94  111.27   1.5310
IC N1      C1     C2    C3         1.5223  116.83  127.52  108.22   1.4232
IC C3     C1     *C2    O21        1.5573  110.71  120.62  108.02   1.4410 !defines S chirality
IC C3     C1     *C2    HS         1.5573  110.71 -118.37  106.71   1.1170 !defines S chirality
IC C1     C2     O21    C21        1.5508  108.02  147.52  115.15   1.3177
IC C2     O21    C21    C22        1.4410  115.15  179.16  108.63   1.5289
IC C22    O21    *C21   H1R        1.5391  108.74 -119.10  108.91   1.1115
IC H1R    O21    *C21   H1S        1.1115  108.91 -120.60  111.96   1.1100
IC O21    C21    C22    C23        1.3177  108.63 -177.70  112.21   1.5449
IC C23    C21    *C22   H2R        1.5449  112.21 -121.72  107.88   1.1092
IC H2R    C21    *C22   H2S        1.1092  107.88 -117.16  107.60   1.1093
IC C1     C2     C3     O31        1.5508  110.71  176.05  112.62   1.4438
IC O31    C2     *C3    HX         1.4435  111.95 -118.95  107.43   1.1125
IC HX     C2     *C3    HY         1.1125  107.43 -116.01  109.94   1.1144
IC C2     C3     O31    C31        1.5559  111.95   79.31  114.01   1.3342
IC C3     O31    C31    C32        1.4435  114.01 -174.03  109.07   1.5261
IC C32    O31    *C31   H1X        1.5437  112.01 -121.72  109.40   1.1119
IC H1X    O31    *C31   H1Y        1.1119  109.40 -117.74  109.12   1.1114
IC O31    C31    C32    C33        1.3342  109.07 -175.13  112.35   1.5437
IC C33    C31    *C32   H2X        1.5437  112.35 -120.88  107.60   1.1106
IC H2X    C31    *C32   H2Y        1.1106  107.60 -117.50  108.33   1.1092
IC C21    C22    C23    C24        1.5277  112.75  168.04  111.66   1.5335
IC C24    C22    *C23   H3R        1.5335  111.66 -119.74  109.74   1.1155
IC H3R    C22    *C23   H3S        1.1155  109.74 -118.12  109.84   1.1133
IC C22    C23    C24    C25        1.5436  111.66 -178.88  112.82   1.5334
IC C25    C23    *C24   H4R        1.5334  112.82 -122.22  109.78   1.1127
IC H4R    C23    *C24   H4S        1.1127  109.78 -117.30  108.47   1.1138
IC C23    C24    C25    C26        1.5338  112.35  176.31  112.80   1.5344
IC C26    C24    *C25   H5R        1.5344  112.80 -121.01  108.95   1.1135
IC H5R    C24    *C25   H5S        1.1135  108.95 -117.24  109.16   1.1132
IC C24    C25    C26    C27        1.5346  112.80 -179.44  112.48   1.5356
IC C27    C25    *C26   H6R        1.5356  112.48 -121.49  109.32   1.1129
IC H6R    C25    *C26   H6S        1.1129  109.32 -117.47  108.94   1.1132
IC C25    C26    C27    C28        1.5344  112.48  176.92  112.46   1.5398
IC C28    C26    *C27   H7R        1.5398  112.46 -121.38  108.40   1.1139
IC H7R    C26    *C27   H7S        1.1139  108.40 -116.93  108.77   1.1139
IC C26    C27    C28    C29        1.5356  112.46 -178.53  111.43   1.5097
IC C29    C27    *C28   H8R        1.5097  111.43 -123.58  107.80   1.1132
IC H8R    C27    *C28   H8S        1.1132  107.80 -115.43  108.37   1.1128
IC C27    C28    C29    C210       1.5398  111.43 -126.96  126.62   1.3465
IC C210   C28    *C29   H9R        1.3465  126.62  178.41  114.65   1.1012
IC C28    C29    C210   C211       1.5097  126.62   -1.69  126.32   1.5088
IC C211   C29    *C210  H10R       1.5088  126.32 -179.55  118.79   1.1012
IC C29    C210   C211   C212       1.3465  126.32   93.02  112.15   1.5392
IC C212   C210   *C211  H11R       1.5392  112.15 -121.30  111.28   1.1133
IC H11R   C210   *C211  H11S       1.1133  111.28 -117.50  110.00   1.1126
IC C210   C211   C212   C213       1.5088  112.15 -178.81  112.29   1.5354
IC C213   C211   *C212  H12R       1.5354  112.29 -121.34  109.78   1.1133
IC H12R   C211   *C212  H12S       1.1133  109.78 -118.01  109.42   1.1144
IC C211   C212   C213   C214       1.5392  112.29  179.81  112.68   1.5345
IC C214   C212   *C213  H13R       1.5345  112.68 -121.26  109.04   1.1132
IC H13R   C212   *C213  H13S       1.1132  109.04 -117.39  109.10   1.1131
IC C212   C213   C214   C215       1.5354  112.68  179.80  112.59   1.5347
IC C215   C213   *C214  H14R       1.5347  112.59 -121.29  109.09   1.1132
IC H14R   C213   *C214  H14S       1.1132  109.09 -117.37  109.11   1.1133
IC C213   C214   C215   C216       1.5345  112.59 -179.58  112.63   1.5347
IC C216   C214   *C215  H15R       1.5347  112.63 -121.36  109.09   1.1132
IC H15R   C214   *C215  H15S       1.1132  109.09 -117.38  109.07   1.1132
IC C214   C215   C216   C217       1.5347  112.63  179.65  112.69   1.5339
IC C217   C215   *C216  H16R       1.5339  112.69 -121.27  109.11   1.1132
IC H16R   C215   *C216  H16S       1.1132  109.11 -117.36  109.14   1.1132
IC C215   C216   C217   C218       1.5347  112.69 -179.93  113.30   1.5309
IC C218   C216   *C217  H17R       1.5309  113.30 -121.70  108.75   1.1140
IC H17R   C216   *C217  H17S       1.1140  108.75 -116.65  108.73   1.1141
IC C216   C217   C218   H18R       1.5339  113.30  -59.98  110.46   1.1113
IC H18R   C217   *C218  H18S       1.1113  110.46  119.84  110.45   1.1114
IC H18R   C217   *C218  H18T       1.1113  110.46 -120.09  110.62   1.1112
IC C31    C32    C33    C34        1.5261  112.35 -179.23  111.97   1.5331
IC C34    C32    *C33   H3X        1.5331  111.97 -121.04  109.66   1.1141
IC H3X    C32    *C33   H3Y        1.1141  109.66 -117.92  109.90   1.1142
IC C32    C33    C34    C35        1.5437  111.97 -177.14  112.69   1.5341
IC C35    C33    *C34   H4X        1.5341  112.69 -121.67  109.39   1.1134
IC H4X    C33    *C34   H4Y        1.1134  109.39 -117.55  108.92   1.1138
IC C33    C34    C35    C36        1.5343  112.91  178.63  112.42   1.5349
IC C36    C34    *C35   H5X        1.5349  112.42 -120.99  108.94   1.1133
IC H5X    C34    *C35   H5Y        1.1133  108.94 -117.41  109.31   1.1131
IC C34    C35    C36    C37        1.5345  112.42 -176.73  112.80   1.5356
IC C37    C35    *C36   H6X        1.5356  112.80 -121.69  109.16   1.1130
IC H6X    C35    *C36   H6Y        1.1130  109.16 -117.32  108.94   1.1133
IC C35    C36    C37    C38        1.5349  112.80  178.92  112.27   1.5402
IC C38    C36    *C37   H7X        1.5402  112.27 -121.37  108.23   1.1139
IC H7X    C36    *C37   H7Y        1.1139  108.23 -117.01  109.05   1.1137
IC C36    C37    C38    C39        1.5356  112.27 -174.92  111.69   1.5099
IC C39    C37    *C38   H8X        1.5099  111.69 -124.14  107.77   1.1124
IC H8X    C37    *C38   H8Y        1.1124  107.77 -115.13  108.30   1.1128
IC C37    C38    C39    C310       1.5402  111.69 -121.39  127.35   1.3470
IC C310   C38    *C39   H9X        1.3470  127.35  179.11  114.24   1.1012
IC C38    C39    C310   C311       1.5099  127.35   -0.69  127.25   1.5096
IC C311   C39    *C310  H10X       1.5096  127.25  179.82  118.43   1.1012
IC C39    C310   C311   C312       1.3470  127.25  106.03  111.65   1.5393
IC C312   C310   *C311  H11X       1.5393  111.65 -121.49  112.10   1.1123
IC H11X   C310   *C311  H11Y       1.1123  112.10 -117.95  109.83   1.1127
IC C310   C311   C312   C313       1.5096  111.65  179.63  112.41   1.5355
IC C313   C311   *C312  H12X       1.5355  112.41 -121.09  109.75   1.1135
IC H12X   C311   *C312  H12Y       1.1135  109.75 -118.07  109.46   1.1143
IC C311   C312   C313   C314       1.5393  112.41 -178.89  112.60   1.5347
IC C314   C312   *C313  H13X       1.5347  112.60 -121.37  109.10   1.1131
IC H13X   C312   *C313  H13Y       1.1131  109.10 -117.41  109.08   1.1131
IC C312   C313   C314   C315       1.5355  112.60  179.88  112.66   1.5347
IC C315   C313   *C314  H14X       1.5347  112.66 -121.27  109.06   1.1132
IC H14X   C313   *C314  H14Y       1.1132  109.06 -117.36  109.14   1.1133
IC C313   C314   C315   C316       1.5347  112.66 -179.12  112.61   1.5348
IC C316   C314   *C315  H15X       1.5348  112.61 -121.34  109.09   1.1132
IC H15X   C314   *C315  H15Y       1.1132  109.09 -117.41  109.09   1.1132
IC C314   C315   C316   C317       1.5347  112.61  179.83  112.71   1.5340
IC C317   C315   *C316  H16X       1.5340  112.71 -121.28  109.10   1.1132
IC H16X   C315   *C316  H16Y       1.1132  109.10 -117.35  109.13   1.1133
IC C315   C316   C317   C318       1.5348  112.71 -179.67  113.30   1.5309
IC C318   C316   *C317  H17X       1.5309  113.30 -121.68  108.77   1.1141
IC H17X   C316   *C317  H17Y       1.1141  108.77 -116.68  108.76   1.1141
IC C316   C317   C318   H18X       1.5340  113.30  -59.94  110.46   1.1113
IC H18X   C317   *C318  H18Y       1.1113  110.46  119.86  110.45   1.1113
IC H18X   C317   *C318  H18Z       1.1113  110.46 -120.06  110.61   1.1112

RESI DLDMA        0.00 ! Di-Linoleoyl-DMA
GROUP                  ! from TMAM
ATOM N1   NG301  -0.63 !
ATOM CN1  CG3AM0 -0.06 !
ATOM HN11 HGAAM0  0.09 !
ATOM HN12 HGAAM0  0.09 !
ATOM HN13 HGAAM0  0.09 !
ATOM CN2  CG3AM0 -0.06 !
ATOM HN21 HGAAM0  0.09 !
ATOM HN22 HGAAM0  0.09 !
ATOM HN23 HGAAM0  0.09 !
ATOM C1   CG321   0.03 ! -0.06
ATOM H11  HGA2    0.09 !
ATOM H12  HGA2    0.09 !
GROUP                 !
ATOM C2   CG311  0.13 !
ATOM HS   HGA1   0.01 !
ATOM O21  OG301 -0.56 !
ATOM C21  CTL2   0.4 ! 
ATOM H1R  HAL2   0.01 !
ATOM H1S  HAL2   0.01 !
ATOM C22  CTL2  -0.18 !
ATOM H2R  HAL2   0.09 !
ATOM H2S  HAL2   0.09 !
GROUP                 !
ATOM C3   CG321  0.08 !
ATOM HX   HGA2   0.02 !
ATOM HY   HGA2   0.02 !
ATOM O31  OG301 -0.56 !
ATOM C31  CTL2   0.4 ! 
ATOM H1X  HAL2   0.02 !
ATOM H1Y  HAL2   0.02 !
ATOM C32  CTL2  -0.18 !
ATOM H2X  HAL2   0.09 !
ATOM H2Y  HAL2   0.09 !
GROUP                  !
ATOM C23  CTL2   -0.18 !
ATOM H3R  HAL2    0.09 !
ATOM H3S  HAL2    0.09 !
GROUP                  !
ATOM C24  CTL2   -0.18 !
ATOM H4R  HAL2    0.09 !
ATOM H4S  HAL2    0.09 !
GROUP                  !
ATOM C25  CTL2   -0.18 !
ATOM H5R  HAL2    0.09 !
ATOM H5S  HAL2    0.09 !
GROUP                  !
ATOM C26  CTL2   -0.18 !
ATOM H6R  HAL2    0.09 !
ATOM H6S  HAL2    0.09 !
GROUP                  !
ATOM C27  CTL2   -0.18 !
ATOM H7R  HAL2    0.09 !
ATOM H7S  HAL2    0.09 !
GROUP                  !
ATOM C28  CTL2   -0.18 !
ATOM H8R  HAL2    0.09 !
ATOM H8S  HAL2    0.09 !
GROUP                  !
ATOM C29  CEL1   -0.15 !
ATOM H9R  HEL1    0.15 !
GROUP                  !
ATOM C210 CEL1   -0.15 !
ATOM H10R HEL1    0.15 !
GROUP                  !
ATOM C211 CTL2   -0.18 !
ATOM H11R HAL2    0.09 !
ATOM H11S HAL2    0.09 !
GROUP                  !
ATOM C212 CEL1   -0.15 !
ATOM H12R HEL1    0.15 !
GROUP                  !
ATOM C213 CEL1   -0.15 !
ATOM H13R HEL1    0.15 !
GROUP                  !
ATOM C214 CTL2   -0.18 !
ATOM H14R HAL2    0.09 !
ATOM H14S HAL2    0.09 !
GROUP                  !
ATOM C215 CTL2   -0.18 !
ATOM H15R HAL2    0.09 !
ATOM H15S HAL2    0.09 !
GROUP                  !
ATOM C216 CTL2   -0.18 !
ATOM H16R HAL2    0.09 !
ATOM H16S HAL2    0.09 !
GROUP                  !
ATOM C217 CTL2   -0.18 !
ATOM H17R HAL2    0.09 !
ATOM H17S HAL2    0.09 !
GROUP                  !
ATOM C218 CTL3   -0.27 !
ATOM H18R HAL3    0.09 !
ATOM H18S HAL3    0.09 !
ATOM H18T HAL3    0.09 !
GROUP                  !
ATOM C33  CTL2   -0.18 !
ATOM H3X  HAL2    0.09 !
ATOM H3Y  HAL2    0.09 !
GROUP                  !
ATOM C34  CTL2   -0.18 !
ATOM H4X  HAL2    0.09 !
ATOM H4Y  HAL2    0.09 !
GROUP                  !
ATOM C35  CTL2   -0.18 !
ATOM H5X  HAL2    0.09 !
ATOM H5Y  HAL2    0.09 !
GROUP                  !
ATOM C36  CTL2   -0.18 !
ATOM H6X  HAL2    0.09 !
ATOM H6Y  HAL2    0.09 !
GROUP                  !
ATOM C37  CTL2   -0.18 !
ATOM H7X  HAL2    0.09 !
ATOM H7Y  HAL2    0.09 !
GROUP                  !
ATOM C38  CTL2   -0.18 !
ATOM H8X  HAL2    0.09 !
ATOM H8Y  HAL2    0.09 !
GROUP                  !
ATOM C39  CEL1   -0.15 !
ATOM H9X  HEL1    0.15 !
GROUP                  !
ATOM C310 CEL1   -0.15 !
ATOM H10X HEL1    0.15 !
GROUP                  !
ATOM C311 CTL2   -0.18 !
ATOM H11X HAL2    0.09 !
ATOM H11Y HAL2    0.09 !
GROUP                  !
ATOM C312 CEL1   -0.15 !
ATOM H12X HEL1    0.15 !
GROUP                  !
ATOM C313 CEL1   -0.15 !
ATOM H13X HEL1    0.15 !
GROUP                  !
ATOM C314 CTL2   -0.18 !
ATOM H14X HAL2    0.09 !
ATOM H14Y HAL2    0.09 !
GROUP                  !
ATOM C315 CTL2   -0.18 !
ATOM H15X HAL2    0.09 !
ATOM H15Y HAL2    0.09 !
GROUP                  !
ATOM C316 CTL2   -0.18 !
ATOM H16X HAL2    0.09 !
ATOM H16Y HAL2    0.09 !
GROUP                  !
ATOM C317 CTL2   -0.18 !
ATOM H17X HAL2    0.09 !
ATOM H17Y HAL2    0.09 !
GROUP                  !
ATOM C318 CTL3   -0.27 !
ATOM H18X HAL3    0.09 !
ATOM H18Y HAL3    0.09 !
ATOM H18Z HAL3    0.09 !

! Polar Head
BOND N1  CN1  N1  CN2   N1  C1
BOND  CN1 HN11  CN1  HN12  CN1  HN13
BOND  CN2 HN21  CN2  HN22  CN2  HN23
BOND  C1  H11  C1   H12
BOND  C1  C2
BOND  C2   HS        C2    C3       C2   O21
BOND  C3   HX        C3    HY       C3   O31
! Chain from C2
BOND  O21  C21
BOND  C21  H1R       C21  H1S      C21  C22
BOND  C22  H2R       C22  H2S       C22  C23
BOND  C23  H3R       C23  H3S       C23  C24
BOND  C24  H4R       C24  H4S       C24  C25
BOND  C25  H5R       C25  H5S       C25  C26
BOND  C26  H6R       C26  H6S       C26  C27
BOND  C27  H7R       C27  H7S       C27  C28
BOND  C28  H8R       C28  H8S       C28  C29
BOND  C29  H9R
DOUBLE  C29 C210
BOND  C210 H10R      C210 C211
BOND  C211 H11R      C211 H11S      C211 C212
BOND  C212 H12R      
DOUBLE C212 C213
BOND  C213 H13R      C213 C214
BOND  C214 H14R      C214 H14S      C214 C215
BOND  C215 H15R      C215 H15S      C215 C216
BOND  C216 H16R      C216 H16S      C216 C217
BOND  C217 H17R      C217 H17S      C217 C218
BOND  C218 H18R      C218 H18S      C218 H18T
! Chain From C3
BOND  O31  C31
BOND  C31  H1X       C31  H1Y       C31  C32
BOND  C32  H2X       C32  H2Y       C32  C33
BOND  C33  H3X       C33  H3Y       C33  C34
BOND  C34  H4X       C34  H4Y       C34  C35
BOND  C35  H5X       C35  H5Y       C35  C36
BOND  C36  H6X       C36  H6Y       C36  C37
BOND  C37  H7X       C37  H7Y       C37  C38
BOND  C38  H8X       C38  H8Y       C38  C39
BOND  C39  H9X
DOUBLE C39 C310
BOND  C310 H10X      C310 C311
BOND  C311 H11X      C311 H11Y      C311 C312
BOND  C312 H12X      
DOUBLE C312 C313
BOND  C313 H13X      C313 C314
BOND  C314 H14X      C314 H14Y      C314 C315
BOND  C315 H15X      C315 H15Y      C315 C316
BOND  C316 H16X      C316 H16Y      C316 C317
BOND  C317 H17X      C317 H17Y      C317 C318
BOND  C318 H18X      C318 H18Y      C318 H18Z

!IC table from IC generate, minimized geometry
IC CN1    C1     *N1    CN2        1.4729  112.26  129.19  115.12   1.4738
IC C1     N1     CN1    HN11       1.4774  112.26 -169.65  110.74   1.1130
IC HN11   N1     *CN1   HN12       1.1130  110.74  119.19  110.57   1.1125
IC HN11   N1     *CN1   HN13       1.1130  110.74 -120.60  111.06   1.1122
IC C1     N1     CN2    HN21       1.4774  115.12  178.93  110.67   1.1131
IC HN21   N1     *CN2   HN22       1.1131  110.67  120.25  110.96   1.1119
IC HN21   N1     *CN2   HN23       1.1131  110.67 -118.77  111.26   1.1105
IC CN1    N1     C1     C2         1.4729  112.26  167.04  109.68   1.5398
IC C2     N1     *C1    H11        1.5398  109.68 -118.14  109.16   1.1150
IC H11    N1     *C1    H12        1.1150  109.16 -119.28  111.06   1.1127
IC N1      C1     C2    C3         1.5223  116.83  127.52  108.22   1.4232
IC C3     C1     *C2    O21        1.5573  110.71  120.62  108.02   1.4410 !defines S chirality
IC C3     C1     *C2    HS         1.5573  110.71 -118.37  106.71   1.1170 !defines S chirality
IC C1     C2     O21    C21        1.5508  108.02  147.52  115.15   1.3177
IC C2     O21    C21    C22        1.4410  115.15  179.16  108.63   1.5289
IC C22    O21    *C21   H1R        1.5391  108.74 -119.10  108.91   1.1115
IC H1R    O21    *C21   H1S        1.1115  108.91 -120.60  111.96   1.1100
IC O21    C21    C22    C23        1.3177  108.63 -177.70  112.21   1.5449
IC C23    C21    *C22   H2R        1.5449  112.21 -121.72  107.88   1.1092
IC H2R    C21    *C22   H2S        1.1092  107.88 -117.16  107.60   1.1093
IC C1     C2     C3     O31        1.5508  110.71  176.05  112.62   1.4438
IC O31    C2     *C3    HX         1.4435  111.95 -118.95  107.43   1.1125
IC HX     C2     *C3    HY         1.1125  107.43 -116.01  109.94   1.1144
IC C2     C3     O31    C31        1.5559  111.95   79.31  114.01   1.3342
IC C3     O31    C31    C32        1.4435  114.01 -174.03  109.07   1.5261
IC C32    O31    *C31   H1X        1.5437  112.01 -121.72  109.40   1.1119
IC H1X    O31    *C31   H1Y        1.1119  109.40 -117.74  109.12   1.1114
IC O31    C31    C32    C33        1.3342  109.07 -175.13  112.35   1.5437
IC C33    C31    *C32   H2X        1.5437  112.35 -120.88  107.60   1.1106
IC H2X    C31    *C32   H2Y        1.1106  107.60 -117.50  108.33   1.1092
IC C21    C22    C23    C24        1.5277  112.75  168.04  111.66   1.5335
IC C24    C22    *C23   H3R        1.5335  111.66 -119.74  109.74   1.1155
IC H3R    C22    *C23   H3S        1.1155  109.74 -118.12  109.84   1.1133
IC C22    C23    C24    C25        1.5436  111.66 -178.88  112.82   1.5334
IC C25    C23    *C24   H4R        1.5334  112.82 -122.22  109.78   1.1127
IC H4R    C23    *C24   H4S        1.1127  109.78 -117.30  108.47   1.1138
IC C23    C24    C25    C26        1.5335  112.82  170.28  112.34   1.5344
IC C26    C24    *C25   H5R        1.5344  112.34 -120.35  108.86   1.1137
IC H5R    C24    *C25   H5S        1.1137  108.86 -117.44  109.39   1.1127
IC C24    C25    C26    C27        1.5334  112.34 -179.25  112.58   1.5347
IC C27    C25    *C26   H6R        1.5347  112.58 -121.99  109.64   1.1129
IC H6R    C25    *C26   H6S        1.1129  109.64 -117.42  108.58   1.1138
IC C25    C26    C27    C28        1.5344  112.58  172.64  112.35   1.5395
IC C28    C26    *C27   H7R        1.5395  112.35 -121.06  108.35   1.1139
IC H7R    C26    *C27   H7S        1.1139  108.35 -116.90  108.79   1.1135
IC C26    C27    C28    C29        1.5347  112.35 -178.85  111.42   1.5095
IC C29    C27    *C28   H8R        1.5095  111.42 -123.59  108.20   1.1137
IC H8R    C27    *C28   H8S        1.1137  108.20 -115.47  108.28   1.1128
IC C27    C28    C29    C210       1.5395  111.42 -130.26  126.37   1.3470
IC C210   C28    *C29   H9R        1.3470  126.37  178.82  114.67   1.1016
IC C28    C29    C210   C211       1.5095  126.37   -1.65  126.53   1.5121
IC C211   C29    *C210  H10R       1.5121  126.53 -178.66  118.61   1.1014
IC C29    C210   C211   C212       1.3470  126.53   76.59  114.65   1.5110
IC C212   C210   *C211  H11R       1.5110  114.65 -123.30  108.94   1.1142
IC H11R   C210   *C211  H11S       1.1142  108.94 -114.57  108.63   1.1126
IC C210   C211   C212   C213       1.5121  114.65 -161.51  125.31   1.3472
IC C213   C211   *C212  H12R       1.3472  125.31  177.62  115.89   1.1019
IC C211   C212   C213   C214       1.5110  125.31   -2.65  125.91   1.5095
IC C214   C212   *C213  H13R       1.5095  125.91 -178.24  118.95   1.1007
IC C212   C213   C214   C215       1.3472  125.91 -137.22  112.10   1.5410
IC C215   C213   *C214  H14R       1.5410  112.10 -120.28  109.89   1.1130
IC H14R   C213   *C214  H14S       1.1130  109.89 -118.53  111.61   1.1136
IC C213   C214   C215   C216       1.5095  112.10  176.60  112.35   1.5367
IC C216   C214   *C215  H15R       1.5367  112.35 -120.92  109.88   1.1139
IC H15R   C214   *C215  H15S       1.1139  109.88 -118.24  109.40   1.1136
IC C214   C215   C216   C217       1.5410  112.35  174.50  112.97   1.5346
IC C217   C215   *C216  H16R       1.5346  112.97 -121.21  109.23   1.1130
IC H16R   C215   *C216  H16S       1.1130  109.23 -117.27  108.93   1.1130
IC C215   C216   C217   C218       1.5367  112.97  177.61  113.37   1.5312
IC C218   C216   *C217  H17R       1.5312  113.37 -121.76  108.89   1.1135
IC H17R   C216   *C217  H17S       1.1135  108.89 -116.63  108.69   1.1138
IC C216   C217   C218   H18R       1.5346  113.37  -61.85  110.32   1.1115
IC H18R   C217   *C218  H18S       1.1115  110.32  119.87  110.40   1.1115
IC H18R   C217   *C218  H18T       1.1115  110.32 -119.99  110.63   1.1116
IC C31    C32    C33    C34        1.5261  112.35 -179.23  111.97   1.5331
IC C34    C32    *C33   H3X        1.5331  111.97 -121.04  109.66   1.1141
IC H3X    C32    *C33   H3Y        1.1141  109.66 -117.92  109.90   1.1142
IC C32    C33    C34    C35        1.5437  111.97 -177.14  112.69   1.5341
IC C35    C33    *C34   H4X        1.5341  112.69 -121.67  109.39   1.1134
IC H4X    C33    *C34   H4Y        1.1134  109.39 -117.55  108.92   1.1138
IC C33    C34    C35    C36        1.5331  112.69  176.60  112.20   1.5337
IC C36    C34    *C35   H5X        1.5337  112.20 -120.42  108.76   1.1136
IC H5X    C34    *C35   H5Y        1.1136  108.76 -117.56  109.73   1.1129
IC C34    C35    C36    C37        1.5341  112.20 -173.65  112.86   1.5347
IC C37    C35    *C36   H6X        1.5347  112.86 -122.34  109.56   1.1126
IC H6X    C35    *C36   H6Y        1.1126  109.56 -117.27  108.59   1.1135
IC C35    C36    C37    C38        1.5337  112.86  174.07  111.99   1.5394
IC C38    C36    *C37   H7X        1.5394  111.99 -120.93  108.23   1.1140
IC H7X    C36    *C37   H7Y        1.1140  108.23 -117.16  109.15   1.1133
IC C36    C37    C38    C39        1.5347  111.99 -175.43  111.87   1.5096
IC C39    C37    *C38   H8X        1.5096  111.87 -123.93  107.88   1.1141
IC H8X    C37    *C38   H8Y        1.1141  107.88 -115.10  108.19   1.1126
IC C37    C38    C39    C310       1.5394  111.87 -129.44  126.07   1.3478
IC C310   C38    *C39   H9X        1.3478  126.07  179.08  114.82   1.1015
IC C38    C39    C310   C311       1.5096  126.07   -1.48  126.06   1.5109
IC C311   C39    *C310  H10X       1.5109  126.06 -178.67  118.78   1.1018
IC C39    C310   C311   C312       1.3478  126.06   83.24  113.67   1.5113
IC C312   C310   *C311  H11X       1.5113  113.67 -123.14  109.27   1.1145
IC H11X   C310   *C311  H11Y       1.1145  109.27 -115.00  108.95   1.1127
IC C310   C311   C312   C313       1.5109  113.67 -156.01  125.70   1.3448
IC C313   C311   *C312  H12X       1.3448  125.70  178.28  115.76   1.1024
IC C311   C312   C313   C314       1.5113  125.70   -2.27  126.32   1.5100
IC C314   C312   *C313  H13X       1.5100  126.32 -178.27  118.88   1.1007
IC C312   C313   C314   C315       1.3448  126.32 -128.67  111.45   1.5396
IC C315   C313   *C314  H14X       1.5396  111.45 -120.20  109.80   1.1126
IC H14X   C313   *C314  H14Y       1.1126  109.80 -118.90  111.88   1.1133
IC C313   C314   C315   C316       1.5100  111.45  179.46  112.59   1.5364
IC C316   C314   *C315  H15X       1.5364  112.59 -120.85  109.57   1.1142
IC H15X   C314   *C315  H15Y       1.1142  109.57 -118.22  109.62   1.1139
IC C314   C315   C316   C317       1.5396  112.59  177.11  112.49   1.5346
IC C317   C315   *C316  H16X       1.5346  112.49 -121.25  109.29   1.1129
IC H16X   C315   *C316  H16Y       1.1129  109.29 -117.39  109.14   1.1128
IC C315   C316   C317   C318       1.5364  112.49  178.29  113.69   1.5308
IC C318   C316   *C317  H17X       1.5308  113.69 -121.84  108.80   1.1134
IC H17X   C316   *C317  H17Y       1.1134  108.80 -116.38  108.58   1.1134
IC C316   C317   C318   H18X       1.5346  113.69  -61.42  110.30   1.1117
IC H18X   C317   *C318  H18Y       1.1117  110.30  119.98  110.37   1.1114
IC H18X   C317   *C318  H18Z       1.1117  110.30 -120.00  110.53   1.1119

RESI DLDMAH       1.00 ! Di-Linoleoyl-DMA (protonated)
GROUP
ATOM N1   NG3P1 -0.565 ! from NC3
ATOM HN4  HGP2   0.320 !
ATOM CN1  CG334  0.145 !
ATOM HN11 HGA3   0.090 !
ATOM HN12 HGA3   0.090 !
ATOM HN13 HGA3   0.090 !
ATOM CN2  CG334  0.145 !
ATOM HN21 HGA3   0.090 !
ATOM HN22 HGA3   0.090 !
ATOM HN23 HGA3   0.090 !
ATOM C1   CG324  0.235 ! 0.145
ATOM H11  HGA2   0.090 ! 
ATOM H12  HGA2   0.090 ! 
GROUP                 !
ATOM C2   CG311  0.13 !
ATOM HS   HGA1   0.01 !
ATOM O21  OG301 -0.56 !
ATOM C21  CTL2   0.4 ! 
ATOM H1R  HAL2   0.01 !
ATOM H1S  HAL2   0.01 !
ATOM C22  CTL2  -0.18 !
ATOM H2R  HAL2   0.09 !
ATOM H2S  HAL2   0.09 !
GROUP                 !
ATOM C3   CG321  0.08 !
ATOM HX   HGA2   0.02 !
ATOM HY   HGA2   0.02 !
ATOM O31  OG301 -0.56 !
ATOM C31  CTL2   0.4 ! 
ATOM H1X  HAL2   0.02 !
ATOM H1Y  HAL2   0.02 !
ATOM C32  CTL2  -0.18 !
ATOM H2X  HAL2   0.09 !
ATOM H2Y  HAL2   0.09 !
GROUP                  !
ATOM C23  CTL2   -0.18 !
ATOM H3R  HAL2    0.09 !
ATOM H3S  HAL2    0.09 !
GROUP                  !
ATOM C24  CTL2   -0.18 !
ATOM H4R  HAL2    0.09 !
ATOM H4S  HAL2    0.09 !
GROUP                  !
ATOM C25  CTL2   -0.18 !
ATOM H5R  HAL2    0.09 !
ATOM H5S  HAL2    0.09 !
GROUP                  !
ATOM C26  CTL2   -0.18 !
ATOM H6R  HAL2    0.09 !
ATOM H6S  HAL2    0.09 !
GROUP                  !
ATOM C27  CTL2   -0.18 !
ATOM H7R  HAL2    0.09 !
ATOM H7S  HAL2    0.09 !
GROUP                  !
ATOM C28  CTL2   -0.18 !
ATOM H8R  HAL2    0.09 !
ATOM H8S  HAL2    0.09 !
GROUP                  !
ATOM C29  CEL1   -0.15 !
ATOM H9R  HEL1    0.15 !
GROUP                  !
ATOM C210 CEL1   -0.15 !
ATOM H10R HEL1    0.15 !
GROUP                  !
ATOM C211 CTL2   -0.18 !
ATOM H11R HAL2    0.09 !
ATOM H11S HAL2    0.09 !
GROUP                  !
ATOM C212 CEL1   -0.15 !
ATOM H12R HEL1    0.15 !
GROUP                  !
ATOM C213 CEL1   -0.15 !
ATOM H13R HEL1    0.15 !
GROUP                  !
ATOM C214 CTL2   -0.18 !
ATOM H14R HAL2    0.09 !
ATOM H14S HAL2    0.09 !
GROUP                  !
ATOM C215 CTL2   -0.18 !
ATOM H15R HAL2    0.09 !
ATOM H15S HAL2    0.09 !
GROUP                  !
ATOM C216 CTL2   -0.18 !
ATOM H16R HAL2    0.09 !
ATOM H16S HAL2    0.09 !
GROUP                  !
ATOM C217 CTL2   -0.18 !
ATOM H17R HAL2    0.09 !
ATOM H17S HAL2    0.09 !
GROUP                  !
ATOM C218 CTL3   -0.27 !
ATOM H18R HAL3    0.09 !
ATOM H18S HAL3    0.09 !
ATOM H18T HAL3    0.09 !
GROUP                  !
ATOM C33  CTL2   -0.18 !
ATOM H3X  HAL2    0.09 !
ATOM H3Y  HAL2    0.09 !
GROUP                  !
ATOM C34  CTL2   -0.18 !
ATOM H4X  HAL2    0.09 !
ATOM H4Y  HAL2    0.09 !
GROUP                  !
ATOM C35  CTL2   -0.18 !
ATOM H5X  HAL2    0.09 !
ATOM H5Y  HAL2    0.09 !
GROUP                  !
ATOM C36  CTL2   -0.18 !
ATOM H6X  HAL2    0.09 !
ATOM H6Y  HAL2    0.09 !
GROUP                  !
ATOM C37  CTL2   -0.18 !
ATOM H7X  HAL2    0.09 !
ATOM H7Y  HAL2    0.09 !
GROUP                  !
ATOM C38  CTL2   -0.18 !
ATOM H8X  HAL2    0.09 !
ATOM H8Y  HAL2    0.09 !
GROUP                  !
ATOM C39  CEL1   -0.15 !
ATOM H9X  HEL1    0.15 !
GROUP                  !
ATOM C310 CEL1   -0.15 !
ATOM H10X HEL1    0.15 !
GROUP                  !
ATOM C311 CTL2   -0.18 !
ATOM H11X HAL2    0.09 !
ATOM H11Y HAL2    0.09 !
GROUP                  !
ATOM C312 CEL1   -0.15 !
ATOM H12X HEL1    0.15 !
GROUP                  !
ATOM C313 CEL1   -0.15 !
ATOM H13X HEL1    0.15 !
GROUP                  !
ATOM C314 CTL2   -0.18 !
ATOM H14X HAL2    0.09 !
ATOM H14Y HAL2    0.09 !
GROUP                  !
ATOM C315 CTL2   -0.18 !
ATOM H15X HAL2    0.09 !
ATOM H15Y HAL2    0.09 !
GROUP                  !
ATOM C316 CTL2   -0.18 !
ATOM H16X HAL2    0.09 !
ATOM H16Y HAL2    0.09 !
GROUP                  !
ATOM C317 CTL2   -0.18 !
ATOM H17X HAL2    0.09 !
ATOM H17Y HAL2    0.09 !
GROUP                  !
ATOM C318 CTL3   -0.27 !
ATOM H18X HAL3    0.09 !
ATOM H18Y HAL3    0.09 !
ATOM H18Z HAL3    0.09 !

! Polar Head
BOND N1  CN1  N1  CN2   N1  C1
BOND N1  HN4
BOND  CN1 HN11  CN1  HN12  CN1  HN13
BOND  CN2 HN21  CN2  HN22  CN2  HN23
BOND  C1  H11  C1   H12
BOND  C1  C2
BOND  C2   HS        C2    C3       C2   O21
BOND  C3   HX        C3    HY       C3   O31
! Chain from C2
BOND  O21  C21
BOND  C21  H1R       C21  H1S      C21  C22
BOND  C22  H2R       C22  H2S       C22  C23
BOND  C23  H3R       C23  H3S       C23  C24
BOND  C24  H4R       C24  H4S       C24  C25
BOND  C25  H5R       C25  H5S       C25  C26
BOND  C26  H6R       C26  H6S       C26  C27
BOND  C27  H7R       C27  H7S       C27  C28
BOND  C28  H8R       C28  H8S       C28  C29
BOND  C29  H9R
DOUBLE  C29 C210
BOND  C210 H10R      C210 C211
BOND  C211 H11R      C211 H11S      C211 C212
BOND  C212 H12R      
DOUBLE C212 C213
BOND  C213 H13R      C213 C214
BOND  C214 H14R      C214 H14S      C214 C215
BOND  C215 H15R      C215 H15S      C215 C216
BOND  C216 H16R      C216 H16S      C216 C217
BOND  C217 H17R      C217 H17S      C217 C218
BOND  C218 H18R      C218 H18S      C218 H18T
! Chain From C3
BOND  O31  C31
BOND  C31  H1X       C31  H1Y       C31  C32
BOND  C32  H2X       C32  H2Y       C32  C33
BOND  C33  H3X       C33  H3Y       C33  C34
BOND  C34  H4X       C34  H4Y       C34  C35
BOND  C35  H5X       C35  H5Y       C35  C36
BOND  C36  H6X       C36  H6Y       C36  C37
BOND  C37  H7X       C37  H7Y       C37  C38
BOND  C38  H8X       C38  H8Y       C38  C39
BOND  C39  H9X
DOUBLE C39 C310
BOND  C310 H10X      C310 C311
BOND  C311 H11X      C311 H11Y      C311 C312
BOND  C312 H12X      
DOUBLE C312 C313
BOND  C313 H13X      C313 C314
BOND  C314 H14X      C314 H14Y      C314 C315
BOND  C315 H15X      C315 H15Y      C315 C316
BOND  C316 H16X      C316 H16Y      C316 C317
BOND  C317 H17X      C317 H17Y      C317 C318
BOND  C318 H18X      C318 H18Y      C318 H18Z

!IC table from IC generate, minimized geometry
IC CN1    C1     *N1    CN2        1.4729  112.26  129.19  115.12   1.4738
IC C1     N1     CN1    HN11       1.4774  112.26 -169.65  110.74   1.1130
IC HN11   N1     *CN1   HN12       1.1130  110.74  119.19  110.57   1.1125
IC HN11   N1     *CN1   HN13       1.1130  110.74 -120.60  111.06   1.1122
IC C1     N1     CN2    HN21       1.4774  115.12  178.93  110.67   1.1131
IC HN21   N1     *CN2   HN22       1.1131  110.67  120.25  110.96   1.1119
IC HN21   N1     *CN2   HN23       1.1131  110.67 -118.77  111.26   1.1105
IC CN1    N1     C1     C2         1.4729  112.26  167.04  109.68   1.5398
IC C2     N1     *C1    H11        1.5398  109.68 -118.14  109.16   1.1150
IC H11    N1     *C1    H12        1.1150  109.16 -119.28  111.06   1.1127
IC HN4    N1     C1     C2         1.0459  107.17   42.94  111.27   1.5310
IC N1      C1     C2    C3         1.5223  116.83  127.52  108.22   1.4232
IC C3     C1     *C2    O21        1.5573  110.71  120.62  108.02   1.4410 !defines S chirality
IC C3     C1     *C2    HS         1.5573  110.71 -118.37  106.71   1.1170 !defines S chirality
IC C1     C2     O21    C21        1.5508  108.02  147.52  115.15   1.3177
IC C2     O21    C21    C22        1.4410  115.15  179.16  108.63   1.5289
IC C22    O21    *C21   H1R        1.5391  108.74 -119.10  108.91   1.1115
IC H1R    O21    *C21   H1S        1.1115  108.91 -120.60  111.96   1.1100
IC O21    C21    C22    C23        1.3177  108.63 -177.70  112.21   1.5449
IC C23    C21    *C22   H2R        1.5449  112.21 -121.72  107.88   1.1092
IC H2R    C21    *C22   H2S        1.1092  107.88 -117.16  107.60   1.1093
IC C1     C2     C3     O31        1.5508  110.71  176.05  112.62   1.4438
IC O31    C2     *C3    HX         1.4435  111.95 -118.95  107.43   1.1125
IC HX     C2     *C3    HY         1.1125  107.43 -116.01  109.94   1.1144
IC C2     C3     O31    C31        1.5559  111.95   79.31  114.01   1.3342
IC C3     O31    C31    C32        1.4435  114.01 -174.03  109.07   1.5261
IC C32    O31    *C31   H1X        1.5437  112.01 -121.72  109.40   1.1119
IC H1X    O31    *C31   H1Y        1.1119  109.40 -117.74  109.12   1.1114
IC O31    C31    C32    C33        1.3342  109.07 -175.13  112.35   1.5437
IC C33    C31    *C32   H2X        1.5437  112.35 -120.88  107.60   1.1106
IC H2X    C31    *C32   H2Y        1.1106  107.60 -117.50  108.33   1.1092
IC C21    C22    C23    C24        1.5277  112.75  168.04  111.66   1.5335
IC C24    C22    *C23   H3R        1.5335  111.66 -119.74  109.74   1.1155
IC H3R    C22    *C23   H3S        1.1155  109.74 -118.12  109.84   1.1133
IC C22    C23    C24    C25        1.5436  111.66 -178.88  112.82   1.5334
IC C25    C23    *C24   H4R        1.5334  112.82 -122.22  109.78   1.1127
IC H4R    C23    *C24   H4S        1.1127  109.78 -117.30  108.47   1.1138
IC C23    C24    C25    C26        1.5335  112.82  170.28  112.34   1.5344
IC C26    C24    *C25   H5R        1.5344  112.34 -120.35  108.86   1.1137
IC H5R    C24    *C25   H5S        1.1137  108.86 -117.44  109.39   1.1127
IC C24    C25    C26    C27        1.5334  112.34 -179.25  112.58   1.5347
IC C27    C25    *C26   H6R        1.5347  112.58 -121.99  109.64   1.1129
IC H6R    C25    *C26   H6S        1.1129  109.64 -117.42  108.58   1.1138
IC C25    C26    C27    C28        1.5344  112.58  172.64  112.35   1.5395
IC C28    C26    *C27   H7R        1.5395  112.35 -121.06  108.35   1.1139
IC H7R    C26    *C27   H7S        1.1139  108.35 -116.90  108.79   1.1135
IC C26    C27    C28    C29        1.5347  112.35 -178.85  111.42   1.5095
IC C29    C27    *C28   H8R        1.5095  111.42 -123.59  108.20   1.1137
IC H8R    C27    *C28   H8S        1.1137  108.20 -115.47  108.28   1.1128
IC C27    C28    C29    C210       1.5395  111.42 -130.26  126.37   1.3470
IC C210   C28    *C29   H9R        1.3470  126.37  178.82  114.67   1.1016
IC C28    C29    C210   C211       1.5095  126.37   -1.65  126.53   1.5121
IC C211   C29    *C210  H10R       1.5121  126.53 -178.66  118.61   1.1014
IC C29    C210   C211   C212       1.3470  126.53   76.59  114.65   1.5110
IC C212   C210   *C211  H11R       1.5110  114.65 -123.30  108.94   1.1142
IC H11R   C210   *C211  H11S       1.1142  108.94 -114.57  108.63   1.1126
IC C210   C211   C212   C213       1.5121  114.65 -161.51  125.31   1.3472
IC C213   C211   *C212  H12R       1.3472  125.31  177.62  115.89   1.1019
IC C211   C212   C213   C214       1.5110  125.31   -2.65  125.91   1.5095
IC C214   C212   *C213  H13R       1.5095  125.91 -178.24  118.95   1.1007
IC C212   C213   C214   C215       1.3472  125.91 -137.22  112.10   1.5410
IC C215   C213   *C214  H14R       1.5410  112.10 -120.28  109.89   1.1130
IC H14R   C213   *C214  H14S       1.1130  109.89 -118.53  111.61   1.1136
IC C213   C214   C215   C216       1.5095  112.10  176.60  112.35   1.5367
IC C216   C214   *C215  H15R       1.5367  112.35 -120.92  109.88   1.1139
IC H15R   C214   *C215  H15S       1.1139  109.88 -118.24  109.40   1.1136
IC C214   C215   C216   C217       1.5410  112.35  174.50  112.97   1.5346
IC C217   C215   *C216  H16R       1.5346  112.97 -121.21  109.23   1.1130
IC H16R   C215   *C216  H16S       1.1130  109.23 -117.27  108.93   1.1130
IC C215   C216   C217   C218       1.5367  112.97  177.61  113.37   1.5312
IC C218   C216   *C217  H17R       1.5312  113.37 -121.76  108.89   1.1135
IC H17R   C216   *C217  H17S       1.1135  108.89 -116.63  108.69   1.1138
IC C216   C217   C218   H18R       1.5346  113.37  -61.85  110.32   1.1115
IC H18R   C217   *C218  H18S       1.1115  110.32  119.87  110.40   1.1115
IC H18R   C217   *C218  H18T       1.1115  110.32 -119.99  110.63   1.1116
IC C31    C32    C33    C34        1.5261  112.35 -179.23  111.97   1.5331
IC C34    C32    *C33   H3X        1.5331  111.97 -121.04  109.66   1.1141
IC H3X    C32    *C33   H3Y        1.1141  109.66 -117.92  109.90   1.1142
IC C32    C33    C34    C35        1.5437  111.97 -177.14  112.69   1.5341
IC C35    C33    *C34   H4X        1.5341  112.69 -121.67  109.39   1.1134
IC H4X    C33    *C34   H4Y        1.1134  109.39 -117.55  108.92   1.1138
IC C33    C34    C35    C36        1.5331  112.69  176.60  112.20   1.5337
IC C36    C34    *C35   H5X        1.5337  112.20 -120.42  108.76   1.1136
IC H5X    C34    *C35   H5Y        1.1136  108.76 -117.56  109.73   1.1129
IC C34    C35    C36    C37        1.5341  112.20 -173.65  112.86   1.5347
IC C37    C35    *C36   H6X        1.5347  112.86 -122.34  109.56   1.1126
IC H6X    C35    *C36   H6Y        1.1126  109.56 -117.27  108.59   1.1135
IC C35    C36    C37    C38        1.5337  112.86  174.07  111.99   1.5394
IC C38    C36    *C37   H7X        1.5394  111.99 -120.93  108.23   1.1140
IC H7X    C36    *C37   H7Y        1.1140  108.23 -117.16  109.15   1.1133
IC C36    C37    C38    C39        1.5347  111.99 -175.43  111.87   1.5096
IC C39    C37    *C38   H8X        1.5096  111.87 -123.93  107.88   1.1141
IC H8X    C37    *C38   H8Y        1.1141  107.88 -115.10  108.19   1.1126
IC C37    C38    C39    C310       1.5394  111.87 -129.44  126.07   1.3478
IC C310   C38    *C39   H9X        1.3478  126.07  179.08  114.82   1.1015
IC C38    C39    C310   C311       1.5096  126.07   -1.48  126.06   1.5109
IC C311   C39    *C310  H10X       1.5109  126.06 -178.67  118.78   1.1018
IC C39    C310   C311   C312       1.3478  126.06   83.24  113.67   1.5113
IC C312   C310   *C311  H11X       1.5113  113.67 -123.14  109.27   1.1145
IC H11X   C310   *C311  H11Y       1.1145  109.27 -115.00  108.95   1.1127
IC C310   C311   C312   C313       1.5109  113.67 -156.01  125.70   1.3448
IC C313   C311   *C312  H12X       1.3448  125.70  178.28  115.76   1.1024
IC C311   C312   C313   C314       1.5113  125.70   -2.27  126.32   1.5100
IC C314   C312   *C313  H13X       1.5100  126.32 -178.27  118.88   1.1007
IC C312   C313   C314   C315       1.3448  126.32 -128.67  111.45   1.5396
IC C315   C313   *C314  H14X       1.5396  111.45 -120.20  109.80   1.1126
IC H14X   C313   *C314  H14Y       1.1126  109.80 -118.90  111.88   1.1133
IC C313   C314   C315   C316       1.5100  111.45  179.46  112.59   1.5364
IC C316   C314   *C315  H15X       1.5364  112.59 -120.85  109.57   1.1142
IC H15X   C314   *C315  H15Y       1.1142  109.57 -118.22  109.62   1.1139
IC C314   C315   C316   C317       1.5396  112.59  177.11  112.49   1.5346
IC C317   C315   *C316  H16X       1.5346  112.49 -121.25  109.29   1.1129
IC H16X   C315   *C316  H16Y       1.1129  109.29 -117.39  109.14   1.1128
IC C315   C316   C317   C318       1.5364  112.49  178.29  113.69   1.5308
IC C318   C316   *C317  H17X       1.5308  113.69 -121.84  108.80   1.1134
IC H17X   C316   *C317  H17Y       1.1134  108.80 -116.38  108.58   1.1134
IC C316   C317   C318   H18X       1.5346  113.69  -61.42  110.30   1.1117
IC H18X   C317   *C318  H18Y       1.1117  110.30  119.98  110.37   1.1114
IC H18X   C317   *C318  H18Z       1.1117  110.30 -120.00  110.53   1.1119

!
!RESI KC1 Family
!

RESI DMKC1         0.00 ! Di-Myristoyl-KC1-DMA
GROUP                   ! from TMAM
ATOM N1   NG301   -0.63 !
ATOM CN1  CG3AM0  -0.06 !
ATOM HN11 HGAAM0   0.09 !
ATOM HN12 HGAAM0   0.09 !
ATOM HN13 HGAAM0   0.09 !
ATOM CN2  CG3AM0  -0.06 !
ATOM HN21 HGAAM0   0.09 !
ATOM HN22 HGAAM0   0.09 !
ATOM HN23 HGAAM0   0.09 !
ATOM C1   CG321    0.03 ! -0.06
ATOM H11  HGA2     0.09 !
ATOM H12  HGA2     0.09 !
GROUP                   ! from DIOL
ATOM O1   OG3C51  -0.40 !
ATOM O2   OG3C51  -0.40 !
ATOM C2   CG3C51   0.05 !
ATOM H21  HGA1     0.09 !
ATOM C3   CG3C52   0.05 !
ATOM H31  HGA2     0.09 !
ATOM H32  HGA2     0.09 !
ATOM C4   CG3C50   0.43 ! 0.16
GROUP                   !
ATOM C11   CTL2   -0.18 !
ATOM H11R  HAL2    0.09 !
ATOM H11S  HAL2    0.09 !
GROUP                   !
ATOM C12   CTL2   -0.18 !
ATOM H12R  HAL2    0.09 !
ATOM H12S  HAL2    0.09 !
GROUP                   !
ATOM C13   CTL2   -0.18 !
ATOM H13R  HAL2    0.09 !
ATOM H13S  HAL2    0.09 !
GROUP                   !
ATOM C14   CTL2   -0.18 !
ATOM H14R  HAL2    0.09 !
ATOM H14S  HAL2    0.09 !
GROUP                   !
ATOM C15   CTL2   -0.18 !
ATOM H15R  HAL2    0.09 !
ATOM H15S  HAL2    0.09 !
GROUP                   !
ATOM C16   CTL2   -0.18 !
ATOM H16R  HAL2    0.09 !
ATOM H16S  HAL2    0.09 !
GROUP                   !
ATOM C17   CTL2   -0.18 !
ATOM H17R  HAL2    0.09 !
ATOM H17S  HAL2    0.09 !
GROUP                   !
ATOM C18   CTL2   -0.18 ! 
ATOM H18R  HAL2    0.09 ! 
ATOM H18S  HAL2    0.09 ! 
GROUP                   !
ATOM C19   CTL2   -0.18 ! 
ATOM H19R  HAL2    0.09 ! 
ATOM H19S  HAL2    0.09 ! 
GROUP                   !
ATOM C110  CTL2   -0.18 !
ATOM H110R HAL2    0.09 !
ATOM H110S HAL2    0.09 !
GROUP                   !
ATOM C111  CTL2   -0.18 !
ATOM H111R HAL2    0.09 !
ATOM H111S HAL2    0.09 !
GROUP                   !
ATOM C112  CTL2   -0.18 !
ATOM H112R HAL2    0.09 !
ATOM H112S HAL2    0.09 !
GROUP                   !
ATOM C113  CTL2   -0.18 !
ATOM H113R HAL2    0.09 !
ATOM H113S HAL2    0.09 !
GROUP                   ! 
ATOM C114  CTL3   -0.27 !
ATOM H114R HAL3    0.09 !
ATOM H114S HAL3    0.09 !
ATOM H114T HAL3    0.09 !
GROUP                   !
ATOM C21   CTL2   -0.18 !
ATOM H21R  HAL2    0.09 !
ATOM H21S  HAL2    0.09 !
GROUP                   !
ATOM C22   CTL2   -0.18 !
ATOM H22R  HAL2    0.09 !
ATOM H22S  HAL2    0.09 !
GROUP                   !
ATOM C23   CTL2   -0.18 !
ATOM H23R  HAL2    0.09 !
ATOM H23S  HAL2    0.09 !
GROUP                   !
ATOM C24   CTL2   -0.18 !
ATOM H24R  HAL2    0.09 !
ATOM H24S  HAL2    0.09 !
GROUP                   !
ATOM C25   CTL2   -0.18 !
ATOM H25R  HAL2    0.09 !
ATOM H25S  HAL2    0.09 !
GROUP                   !
ATOM C26   CTL2   -0.18 !
ATOM H26R  HAL2    0.09 !
ATOM H26S  HAL2    0.09 !
GROUP                   !
ATOM C27   CTL2   -0.18 !
ATOM H27R  HAL2    0.09 !
ATOM H27S  HAL2    0.09 !
GROUP                   !
ATOM C28   CTL2   -0.18 ! 
ATOM H28R  HAL2    0.09 ! 
ATOM H28S  HAL2    0.09 ! 
GROUP                   !
ATOM C29   CTL2   -0.18 ! 
ATOM H29R  HAL2    0.09 ! 
ATOM H29S  HAL2    0.09 ! 
GROUP                   !
ATOM C210  CTL2   -0.18 ! 
ATOM H210R HAL2    0.09 ! 
ATOM H210S HAL2    0.09 ! 
GROUP                   !
ATOM C211  CTL2   -0.18 !
ATOM H211R HAL2    0.09 !
ATOM H211S HAL2    0.09 !
GROUP                   !
ATOM C212  CTL2   -0.18 !
ATOM H212R HAL2    0.09 !
ATOM H212S HAL2    0.09 !
GROUP                   !
ATOM C213  CTL2   -0.18 !
ATOM H213R HAL2    0.09 !
ATOM H213S HAL2    0.09 !
GROUP                   ! 
ATOM C214  CTL3   -0.27 !
ATOM H214R HAL3    0.09 !
ATOM H214S HAL3    0.09 !
ATOM H214T HAL3    0.09 !

BOND N1  CN1  N1  CN2   N1  C1
BOND  CN1 HN11  CN1  HN12  CN1  HN13
BOND  CN2 HN21  CN2  HN22  CN2  HN23
BOND  C1  H11  C1   H12
BOND  C1  C2
BOND  C2  O1  C2  H21
BOND  O1  C4  C4  O2    O2  C3
BOND  C2  C3
BOND  C3  H31   C3  H32
BOND  C4  C11  C4   C21
BOND  C11  H11R       C11  H11S       C11  C12
BOND  C12  H12R       C12  H12S       C12  C13
BOND  C13  H13R       C13  H13S       C13  C14
BOND  C14  H14R       C14  H14S       C14  C15
BOND  C15  H15R       C15  H15S       C15  C16
BOND  C16  H16R       C16  H16S       C16  C17
BOND  C17  H17R       C17  H17S       C17  C18
BOND  C18  H18R       C18  H18S       C18  C19
BOND  C19  H19R       C19  H19S       C19  C110
BOND  C110 H110R      C110 H110S      C110 C111
BOND  C111 H111R      C111 H111S      C111 C112
BOND  C112 H112R      C112 H112S      C112 C113
BOND  C113 H113R      C113 H113S      C113 C114
BOND  C114 H114R      C114 H114S      C114 H114T

BOND  C21  H21R       C21  H21S       C21  C22
BOND  C22  H22R       C22  H22S       C22  C23
BOND  C23  H23R       C23  H23S       C23  C24
BOND  C24  H24R       C24  H24S       C24  C25
BOND  C25  H25R       C25  H25S       C25  C26
BOND  C26  H26R       C26  H26S       C26  C27
BOND  C27  H27R       C27  H27S       C27  C28
BOND  C28  H28R       C28  H28S       C28  C29
BOND  C29  H29R       C29  H29S       C29  C210
BOND  C210 H210R      C210 H210S      C210 C211
BOND  C211 H211R      C211 H211S      C211 C212
BOND  C212 H212R      C212 H212S      C212 C213
BOND  C213 H213R      C213 H213S      C213 C214
BOND  C214 H214R      C214 H214S      C214 H214T

!    I        J        K        L        R(I(J/K)) T(I(JK/KJ)) PHI   T(JKL)   R(KL)
IC   CN1      C1       *N1      CN2        1.4729  112.26  129.19  115.12   1.4738
IC   C1       N1       CN1      HN11       1.4774  112.26 -169.65  110.74   1.1130
IC   HN11     N1       *CN1     HN12       1.1130  110.74  119.19  110.57   1.1125
IC   HN11     N1       *CN1     HN13       1.1130  110.74 -120.60  111.06   1.1122
IC   C1       N1       CN2      HN21       1.4774  115.12  178.93  110.67   1.1131
IC   HN21     N1       *CN2     HN22       1.1131  110.67  120.25  110.96   1.1119
IC   HN21     N1       *CN2     HN23       1.1131  110.67 -118.77  111.26   1.1105
IC   CN1      N1       C1       C2         1.4729  112.26  167.04  109.68   1.5398
IC   C2       N1       *C1      H11        1.5398  109.68 -118.14  109.16   1.1150
IC   H11      N1       *C1      H12        1.1150  109.16 -119.28  111.06   1.1127
IC   N1       C1       C2       O1         1.5398  112.15  168.56  110.75   1.4231
IC   O1       C1       *C2      C3         1.4231  110.75  115.20  116.32   1.5062
IC   O1       C1       *C2      H21        1.4231  110.75 -117.36  110.28   1.1033
IC   C1       C2       C3       O2         1.5331  116.32 -155.18  103.41   1.4242
IC   O2       C2       *C3      H31        1.4242  103.41  115.81  112.38   1.1009
IC   O2       C2       *C3      H32        1.4242  103.41 -119.15  114.70   1.0987
IC   C1       C2       O1       C4         1.5331  110.75  153.90  108.85   1.4285
IC   O2       O1       *C4      C11        1.4278  105.85  117.14  110.16   1.5354
IC   O2       O1       *C4      C21        1.4278  105.85 -119.43  108.61   1.5372
IC   O1       C4       C11      C12        1.4285  110.16   65.70  115.47   1.5427
IC   C12      C4       *C11     H11R       1.5427  115.47 -121.62  107.65   1.1118
IC   H11R     C4       *C11     H11S       1.1118  107.65 -114.99  107.80   1.1098
IC   C4       C11      C12      C13        1.5354  115.47  167.15  112.69   1.5354
IC   C13      C11      *C12     H12R       1.5354  112.69 -117.97  108.89   1.1125
IC   H12R     C11      *C12     H12S       1.1125  108.89 -117.64  110.47   1.1115
IC   C11      C12      C13      C14        1.5427  112.69 -156.54  111.95   1.5355
IC   C14      C12      *C13     H13R       1.5355  111.95 -124.18  110.55   1.1110
IC   H13R     C12      *C13     H13S       1.1110  110.55 -117.64  108.12   1.1147
IC   C12      C13      C14      C15        1.5354  111.95  167.77  113.17   1.5345
IC   C15      C13      *C14     H14R       1.5345  113.17 -119.03  108.01   1.1150
IC   H14R     C13      *C14     H14S       1.1150  108.01 -117.12  110.11   1.1118
IC   C13      C14      C15      C16        1.5355  113.17 -166.00  112.08   1.5351
IC   C16      C14      *C15     H15R       1.5351  112.08 -122.93  109.81   1.1118
IC   H15R     C14      *C15     H15S       1.1118  109.81 -117.65  108.71   1.1140
IC   C14      C15      C16      C17        1.5345  112.08  175.96  113.10   1.5351
IC   C17      C15      *C16     H16R       1.5351  113.10 -120.28  108.42   1.1139
IC   H16R     C15      *C16     H16S       1.1139  108.42 -117.16  109.57   1.1123
IC   C15      C16      C17      C18        1.5351  113.10 -172.72  112.16   1.5395
IC   C18      C16      *C17     H17R       1.5395  112.16 -122.22  108.86   1.1132
IC   H17R     C16      *C17     H17S       1.1132  108.86 -117.17  108.68   1.1143
IC   C16      C17      C18      C19        1.5351  112.16 -178.92  112.11   1.5089
IC   C19      C17      *C18     H18R       1.5089  112.11 -123.21  108.36   1.1133
IC   H18R     C17      *C18     H18S       1.1133  108.36 -115.21  108.62   1.1128
IC   C17      C18      C19      C110       1.5351  112.16 -178.92  112.11   1.5089
IC   C110     C18      *C19     H19R       1.5089  112.11 -123.21  108.36   1.1133
IC   H19R     C18      *C19     H19S       1.1133  108.36 -115.21  108.62   1.1128
IC   C18      C19      C110     C111       1.5351  112.16 -178.92  112.11   1.5089
IC   C111     C19      *C110    H110R      1.5089  112.11 -123.21  108.36   1.1133
IC   H110R    C19      *C110    H110S      1.1133  108.36 -115.21  108.62   1.1128
IC   C19      C110     C111     C112       1.5351  112.16 -178.92  112.11   1.5089
IC   C112     C110     *C111    H111R      1.5089  112.11 -123.21  108.36   1.1133
IC   H111R    C110     *C111    H111S      1.1133  108.36 -115.21  108.62   1.1128
IC   C110     C111     C112     C113       1.5351  112.16 -178.92  112.11   1.5089
IC   C113     C111     *C112    H112R      1.5089  112.11 -123.21  108.36   1.1133
IC   H112R    C111     *C112    H112S      1.1133  108.36 -115.21  108.62   1.1128
IC   C111     C112     C113     C114       1.5351  112.16 -178.92  112.11   1.5089
IC   C114     C112     *C113    H113R      1.5089  112.11 -123.21  108.36   1.1133
IC   H113R    C112     *C113    H113S      1.1133  108.36 -115.21  108.62   1.1128
IC   C112     C113     C114     H114R      1.5348  113.25  -59.38  110.49   1.1115
IC   H114R    C113     *C114    H114S      1.1115  110.49  119.83  110.41   1.1113
IC   H114R    C113     *C114    H114T      1.1115  110.49 -120.18  110.64   1.1112
IC   O1       C4       C21      C22        1.4285  108.61 -174.97  116.11   1.5444
IC   C22      C4       *C21     H21R       1.5444  116.11 -122.19  107.50   1.1117
IC   H21R     C4       *C21     H21S       1.1117  107.50 -114.73  107.52   1.1105
IC   C4       C21      C22      C23        1.5372  116.11  168.89  112.48   1.5366
IC   C23      C21      *C22     H22R       1.5366  112.48 -117.94  109.05   1.1127
IC   H22R     C21      *C22     H22S       1.1127  109.05 -118.01  110.45   1.1114
IC   C21      C22      C23      C24        1.5444  112.48 -159.50  112.60   1.5371
IC   C24      C22      *C23     H23R       1.5371  112.60 -124.15  110.40   1.1112
IC   H23R     C22      *C23     H23S       1.1112  110.40 -117.35  107.99   1.1146
IC   C22      C23      C24      C25        1.5366  112.60  167.00  112.75   1.5359
IC   C25      C23      *C24     H24R       1.5359  112.75 -119.21  108.34   1.1144
IC   H24R     C23      *C24     H24S       1.1144  108.34 -117.32  109.97   1.1116
IC   C23      C24      C25      C26        1.5371  112.75 -169.66  113.00   1.5368
IC   C26      C24      *C25     H25R       1.5368  113.00 -122.89  109.67   1.1123
IC   H25R     C24      *C25     H25S       1.1123  109.67 -117.36  108.39   1.1141
IC   C24      C25      C26      C27        1.5359  113.00  174.80  112.44   1.5375
IC   C27      C25      *C26     H26R       1.5375  112.44 -120.35  108.85   1.1135
IC   H26R     C25      *C26     H26S       1.1135  108.85 -117.28  109.46   1.1119
IC   C25      C26      C27      C28        1.5368  112.44 -173.49  113.99   1.5435
IC   C28      C26      *C27     H27R       1.5435  113.99 -123.95  109.35   1.1126
IC   H27R     C26      *C27     H27S       1.1126  109.35 -116.27  108.01   1.1144
IC   C26      C27      C28      C29        1.5375  113.99  -65.62  112.99   1.5087
IC   C29      C27      *C28     H28R       1.5087  112.99 -120.87  107.82   1.1135
IC   H28R     C27      *C28     H28S       1.1135  107.82 -115.24  107.91   1.1134
IC   C27      C28      C29      C210       1.5351  112.16 -178.92  112.11   1.5089
IC   C210     C28      *C29     H29R       1.5089  112.11 -123.21  108.36   1.1133
IC   H29R     C28      *C29     H29S       1.1133  108.36 -115.21  108.62   1.1128
IC   C28      C29      C210     C211       1.5351  112.16 -178.92  112.11   1.5089
IC   C211     C29      *C210    H210R      1.5089  112.11 -123.21  108.36   1.1133
IC   H210R    C29      *C210    H210S      1.1133  108.36 -115.21  108.62   1.1128
IC   C29      C210     C211     C212       1.5351  112.16 -178.92  112.11   1.5089
IC   C212     C210     *C211    H211R      1.5089  112.11 -123.21  108.36   1.1133
IC   H211R    C210     *C211    H211S      1.1133  108.36 -115.21  108.62   1.1128
IC   C210     C211     C212     C213       1.5351  112.16 -178.92  112.11   1.5089
IC   C213     C211     *C212    H212R      1.5089  112.11 -123.21  108.36   1.1133
IC   H212R    C211     *C212    H212S      1.1133  108.36 -115.21  108.62   1.1128
IC   C211     C212     C213     C214       1.5351  112.16 -178.92  112.11   1.5089
IC   C214     C212     *C213    H213R      1.5089  112.11 -123.21  108.36   1.1133
IC   H213R    C212     *C213    H213S      1.1133  108.36 -115.21  108.62   1.1128
IC   C212     C213     C214     H214R      1.5348  113.25  -59.38  110.49   1.1115
IC   H214R    C213     *C214    H214S      1.1115  110.49  119.83  110.41   1.1113
IC   H214R    C213     *C214    H214T      1.1115  110.49 -120.18  110.64   1.1112

RESI DMKC1H        1.00 ! Di-Myristoyl-KC1-DMA (protonated)
GROUP            
ATOM N1   NG3P1  -0.565 ! from NC3
ATOM HN4  HGP2    0.320 !
ATOM CN1  CG334   0.145 !
ATOM HN11 HGA3    0.090 !
ATOM HN12 HGA3    0.090 !
ATOM HN13 HGA3    0.090 !
ATOM CN2  CG334   0.145 !
ATOM HN21 HGA3    0.090 !
ATOM HN22 HGA3    0.090 !
ATOM HN23 HGA3    0.090 !
ATOM C1   CG324   0.235 ! 0.145
ATOM H11  HGA2    0.090 ! 
ATOM H12  HGA2    0.090 ! 
GROUP                   ! from DIOL
ATOM O1   OG3C51  -0.40 !
ATOM O2   OG3C51  -0.40 !
ATOM C2   CG3C51   0.05 !
ATOM H21  HGA1     0.09 !
ATOM C3   CG3C52   0.05 !
ATOM H31  HGA2     0.09 !
ATOM H32  HGA2     0.09 !
ATOM C4   CG3C50   0.43 ! 0.16
GROUP                   ! from EDAP
ATOM C11   CTL2   -0.18 !
ATOM H11R  HAL2    0.09 !
ATOM H11S  HAL2    0.09 !
GROUP                   !
ATOM C12   CTL2   -0.18 !
ATOM H12R  HAL2    0.09 !
ATOM H12S  HAL2    0.09 !
GROUP                   !
ATOM C13   CTL2   -0.18 !
ATOM H13R  HAL2    0.09 !
ATOM H13S  HAL2    0.09 !
GROUP                   !
ATOM C14   CTL2   -0.18 !
ATOM H14R  HAL2    0.09 !
ATOM H14S  HAL2    0.09 !
GROUP                   !
ATOM C15   CTL2   -0.18 !
ATOM H15R  HAL2    0.09 !
ATOM H15S  HAL2    0.09 !
GROUP                   !
ATOM C16   CTL2   -0.18 !
ATOM H16R  HAL2    0.09 !
ATOM H16S  HAL2    0.09 !
GROUP                   !
ATOM C17   CTL2   -0.18 !
ATOM H17R  HAL2    0.09 !
ATOM H17S  HAL2    0.09 !
GROUP                   !
ATOM C18   CTL2   -0.18 ! 
ATOM H18R  HAL2    0.09 ! 
ATOM H18S  HAL2    0.09 ! 
GROUP                   !
ATOM C19   CTL2   -0.18 ! 
ATOM H19R  HAL2    0.09 ! 
ATOM H19S  HAL2    0.09 ! 
GROUP                   !
ATOM C110  CTL2   -0.18 !
ATOM H110R HAL2    0.09 !
ATOM H110S HAL2    0.09 !
GROUP                   !
ATOM C111  CTL2   -0.18 !
ATOM H111R HAL2    0.09 !
ATOM H111S HAL2    0.09 !
GROUP                   !
ATOM C112  CTL2   -0.18 !
ATOM H112R HAL2    0.09 !
ATOM H112S HAL2    0.09 !
GROUP                   !
ATOM C113  CTL2   -0.18 !
ATOM H113R HAL2    0.09 !
ATOM H113S HAL2    0.09 !
GROUP                   ! 
ATOM C114  CTL3   -0.27 !
ATOM H114R HAL3    0.09 !
ATOM H114S HAL3    0.09 !
ATOM H114T HAL3    0.09 !
GROUP                   !
ATOM C21   CTL2   -0.18 !
ATOM H21R  HAL2    0.09 !
ATOM H21S  HAL2    0.09 !
GROUP                   !
ATOM C22   CTL2   -0.18 !
ATOM H22R  HAL2    0.09 !
ATOM H22S  HAL2    0.09 !
GROUP                   !
ATOM C23   CTL2   -0.18 !
ATOM H23R  HAL2    0.09 !
ATOM H23S  HAL2    0.09 !
GROUP                   !
ATOM C24   CTL2   -0.18 !
ATOM H24R  HAL2    0.09 !
ATOM H24S  HAL2    0.09 !
GROUP                   !
ATOM C25   CTL2   -0.18 !
ATOM H25R  HAL2    0.09 !
ATOM H25S  HAL2    0.09 !
GROUP                   !
ATOM C26   CTL2   -0.18 !
ATOM H26R  HAL2    0.09 !
ATOM H26S  HAL2    0.09 !
GROUP                   !
ATOM C27   CTL2   -0.18 !
ATOM H27R  HAL2    0.09 !
ATOM H27S  HAL2    0.09 !
GROUP                   !
ATOM C28   CTL2   -0.18 ! 
ATOM H28R  HAL2    0.09 ! 
ATOM H28S  HAL2    0.09 ! 
GROUP                   !
ATOM C29   CTL2   -0.18 ! 
ATOM H29R  HAL2    0.09 ! 
ATOM H29S  HAL2    0.09 ! 
GROUP                   !
ATOM C210  CTL2   -0.18 ! 
ATOM H210R HAL2    0.09 ! 
ATOM H210S HAL2    0.09 ! 
GROUP                   !
ATOM C211  CTL2   -0.18 !
ATOM H211R HAL2    0.09 !
ATOM H211S HAL2    0.09 !
GROUP                   !
ATOM C212  CTL2   -0.18 !
ATOM H212R HAL2    0.09 !
ATOM H212S HAL2    0.09 !
GROUP                   !
ATOM C213  CTL2   -0.18 !
ATOM H213R HAL2    0.09 !
ATOM H213S HAL2    0.09 !
GROUP                   ! 
ATOM C214  CTL3   -0.27 !
ATOM H214R HAL3    0.09 !
ATOM H214S HAL3    0.09 !
ATOM H214T HAL3    0.09 !


BOND N1  CN1 N1  CN2  N1  C1
BOND N1  HN4
BOND  CN1 HN11 CN1 HN12 CN1 HN13
BOND  CN2 HN21 CN2 HN22 CN2 HN23
BOND  C1  H11  C1   H12
BOND  C1  C2
BOND  C2  O1  C2  H21
BOND  O1  C4  C4  O2    O2  C3
BOND  C2  C3
BOND  C3  H31   C3  H32
BOND  C4  C11  C4   C21

BOND  C11  H11R       C11  H11S       C11  C12
BOND  C12  H12R       C12  H12S       C12  C13
BOND  C13  H13R       C13  H13S       C13  C14
BOND  C14  H14R       C14  H14S       C14  C15
BOND  C15  H15R       C15  H15S       C15  C16
BOND  C16  H16R       C16  H16S       C16  C17
BOND  C17  H17R       C17  H17S       C17  C18
BOND  C18  H18R       C18  H18S       C18  C19
BOND  C19  H19R       C19  H19S       C19  C110
BOND  C110 H110R      C110 H110S      C110 C111
BOND  C111 H111R      C111 H111S      C111 C112
BOND  C112 H112R      C112 H112S      C112 C113
BOND  C113 H113R      C113 H113S      C113 C114
BOND  C114 H114R      C114 H114S      C114 H114T

BOND  C21  H21R       C21  H21S       C21  C22
BOND  C22  H22R       C22  H22S       C22  C23
BOND  C23  H23R       C23  H23S       C23  C24
BOND  C24  H24R       C24  H24S       C24  C25
BOND  C25  H25R       C25  H25S       C25  C26
BOND  C26  H26R       C26  H26S       C26  C27
BOND  C27  H27R       C27  H27S       C27  C28
BOND  C28  H28R       C28  H28S       C28  C29
BOND  C29  H29R       C29  H29S       C29  C210
BOND  C210 H210R      C210 H210S      C210 C211
BOND  C211 H211R      C211 H211S      C211 C212
BOND  C212 H212R      C212 H212S      C212 C213
BOND  C213 H213R      C213 H213S      C213 C214
BOND  C214 H214R      C214 H214S      C214 H214T

!    I        J        K        L        R(I(J/K)) T(I(JK/KJ)) PHI   T(JKL)   R(KL)
IC   CN1      C1       *N1      CN2        1.4729  112.26  129.19  115.12   1.4738
IC   C1       N1       CN1      HN11       1.4774  112.26 -169.65  110.74   1.1130
IC   HN11     N1       *CN1     HN12       1.1130  110.74  119.19  110.57   1.1125
IC   HN11     N1       *CN1     HN13       1.1130  110.74 -120.60  111.06   1.1122
IC   C1       N1       CN2      HN21       1.4774  115.12  178.93  110.67   1.1131
IC   HN21     N1       *CN2     HN22       1.1131  110.67  120.25  110.96   1.1119
IC   HN21     N1       *CN2     HN23       1.1131  110.67 -118.77  111.26   1.1105
IC   CN1      N1       C1       C2         1.4729  112.26  167.04  109.68   1.5398
IC   HN4      N1       C1       C2         1.0459  107.17   42.94  111.27   1.5310
IC   C2       N1       *C1      H11        1.5398  109.68 -118.14  109.16   1.1150
IC   H11      N1       *C1      H12        1.1150  109.16 -119.28  111.06   1.1127
IC   N1       C1       C2       O1         1.5398  112.15  168.56  110.75   1.4231
IC   O1       C1       *C2      C3         1.4231  110.75  115.20  116.32   1.5062
IC   O1       C1       *C2      H21        1.4231  110.75 -117.36  110.28   1.1033
IC   C1       C2       C3       O2         1.5331  116.32 -155.18  103.41   1.4242
IC   O2       C2       *C3      H31        1.4242  103.41  115.81  112.38   1.1009
IC   O2       C2       *C3      H32        1.4242  103.41 -119.15  114.70   1.0987
IC   C1       C2       O1       C4         1.5331  110.75  153.90  108.85   1.4285
IC   O2       O1       *C4      C11        1.4278  105.85  117.14  110.16   1.5354
IC   O2       O1       *C4      C21        1.4278  105.85 -119.43  108.61   1.5372
IC   O1       C4       C11      C12        1.4285  110.16   65.70  115.47   1.5427
IC   C12      C4       *C11     H11R       1.5427  115.47 -121.62  107.65   1.1118
IC   H11R     C4       *C11     H11S       1.1118  107.65 -114.99  107.80   1.1098
IC   C4       C11      C12      C13        1.5354  115.47  167.15  112.69   1.5354
[truncated: 478,241 more chars]
