# Supplementary material for: N-Glycans modulate tilting of HIV-1 envelope glycoprotein
Source: Nat Commun. 2026 Apr 15;17:5206. doi: 10.1038/s41467-026-71874-2 (PMC13254402; doi:10.1038/s41467-026-71874-2)
Supplement: Supplementary file 3 — Supplementary Data 1 [file 41467_2026_71874_MOESM3_ESM.zip › Structure_files/MD_input_files/CHARMM36m/toppar_all36_nano_lig_patch.str]

read rtf card append
* Topology for synthetic_polymer
*
36 1

AUTOGENERATE ANGLE DIHE

PRES L00001 -1.000 ! linkage between AACIS and EIMIN
dele atom 1H22
dele atom 2HN2

ATOM 1H21   HGA1      0.090!
ATOM 1C3    CG2O3     0.620!
ATOM 1C2    CG311     0.050!
ATOM 1O2    OG2D2    -0.760!
ATOM 1O1    OG2D2    -0.760!
ATOM 2H11   HGA2      0.090!
ATOM 2H13   HGA2      0.090!
ATOM 2HN1   HGPAM1    0.350!
ATOM 2N1    NG311    -0.830!
ATOM 2C1    CG321     0.060!

BOND 1C2 2N1

IC  1H21   1C1  *1C2   2N1 0.000  0.000  120.000  0.000  0.000
IC  1H21   1C3  *1C2   2N1 0.000  0.000  -120.000  0.000  0.000
IC   1C1   1C3  *1C2   2N1 0.000  0.000  120.000  0.000  0.000
IC  2HN1   2C1  *2N1   1C2 0.000  0.000  -120.000  0.000  0.000
IC   1C1   1C2   2N1   2C1 0.000  0.000  180.000  0.000  0.000
IC   1C2   2N1   2C1   2C2 0.000  0.000  -180.000  0.000  0.000
IC  1H11   1C1   1C2   2N1 0.000  0.000  60.000  0.000  0.000
IC   2N1   1C1  *1C2   1C3 0.000  0.000  120.000  0.000  0.000
IC   1C1   1C2   2N1   2C1 0.000  0.000  180.000  0.000  0.000
IC   2C1   1C2  *2N1  2HN1 0.000  0.000  -120.000  0.000  0.000
IC   1C2   2N1   2C1   2C2 0.000  0.000  -180.000  0.000  0.000


PRES L00002 -1.000 ! linkage between AACIR and EIMIN
dele atom 1H22
dele atom 2HN2

ATOM 1H21   HGA1      0.090!
ATOM 1C3    CG2O3     0.620!
ATOM 1C2    CG311     0.050!
ATOM 1O2    OG2D2    -0.760!
ATOM 1O1    OG2D2    -0.760!
ATOM 2H11   HGA2      0.090!
ATOM 2H13   HGA2      0.090!
ATOM 2HN1   HGPAM1    0.350!
ATOM 2N1    NG311    -0.830!
ATOM 2C1    CG321     0.060!

BOND 1C2 2N1

IC  1H21   1C1  *1C2   2N1 0.000  0.000  -120.000  0.000  0.000
IC  1H21   1C3  *1C2   2N1 0.000  0.000  120.000  0.000  0.000
IC   1C1   1C3  *1C2   2N1 0.000  0.000  -120.000  0.000  0.000
IC  2HN1   2C1  *2N1   1C2 0.000  0.000  120.000  0.000  0.000
IC   1C1   1C2   2N1   2C1 0.000  0.000  -180.000  0.000  0.000
IC   1C2   2N1   2C1   2C2 0.000  0.000  180.000  0.000  0.000
IC  1H11   1C1   1C2   2N1 0.000  0.000  60.000  0.000  0.000
IC   2N1   1C1  *1C2   1C3 0.000  0.000  -120.000  0.000  0.000
IC   1C1   1C2   2N1   2C1 0.000  0.000  -180.000  0.000  0.000
IC   2C1   1C2  *2N1  2HN1 0.000  0.000  120.000  0.000  0.000
IC   1C2   2N1   2C1   2C2 0.000  0.000  180.000  0.000  0.000


PRES L00003 -0.000 ! linkage between AMIDU and ETHOX
dele atom 1HE2
dele atom 2HO1

ATOM 1HE1   HGA2      0.090!
ATOM 1HE3   HGA2      0.090!
ATOM 1CE    CG321    -0.010!
ATOM 2H11   HGA2      0.090!
ATOM 2H13   HGA2      0.090!
ATOM 2C1    CG321    -0.010!
ATOM 2O1    OG301    -0.340!

BOND 1CE 2O1

IC  1HE1   1C1  *1CE   2O1 0.000  0.000  120.000  0.000  0.000
IC  1HE1  1HE3  *1CE   2O1 0.000  0.000  -120.000  0.000  0.000
IC   1C1  1HE3  *1CE   2O1 0.000  0.000  120.000  0.000  0.000
IC   1N1   1C1   1CE   2O1 0.000  0.000  180.000  0.000  0.000
IC   1C1   1CE   2O1   2C1 0.000  0.000  180.000  0.000  0.000
IC   1CE   2O1   2C1   2C2 0.000  0.000  180.000  0.000  0.000
IC   1N1   1C1   1CE   2O1 0.000  0.000  180.000  0.000  0.000
IC   2O1   1C1  *1CE  1HE1 0.000  0.000  -120.000  0.000  0.000
IC   1C1   1CE   2O1   2C1 0.000  0.000  180.000  0.000  0.000
IC   1CE   2O1   2C1   2C2 0.000  0.000  180.000  0.000  0.000


PRES L00004 0.000 ! linkage between ACNS and AMIDU
dele atom 1H22
dele atom 2H12

ATOM 1H21   HGA1      0.090!
ATOM 1N1    NG1T1    -0.460!
ATOM 1C3    CG1N1     0.360!
ATOM 1C2    CG311     0.170!
ATOM 2H11   HGP1      0.310!
ATOM 2N1    NG2S1    -0.470!
ATOM 2C1    CG2O1     0.510!
ATOM 2O1    OG2D1    -0.510!

BOND 1C2 2N1

IC  1H21   1C1  *1C2   2N1 0.000  0.000  120.000  0.000  0.000
IC  1H21   1C3  *1C2   2N1 0.000  0.000  -120.000  0.000  0.000
IC   1C1   1C3  *1C2   2N1 0.000  0.000  120.000  0.000  0.000
IC  2H11   2C1  *2N1   1C2 0.000  0.000  -180.000  0.000  0.000
IC   1C1   1C2   2N1   2C1 0.000  0.000  -180.000  0.000  0.000
IC   1C2   2N1   2C1   2CE 0.000  0.000  -180.000  0.000  0.000
IC  1H11   1C1   1C2   2N1 0.000  0.000  60.000  0.000  0.000
IC   2N1   1C1  *1C2   1C3 0.000  0.000  120.000  0.000  0.000
IC   1C1   1C2   2N1   2C1 0.000  0.000  -180.000  0.000  0.000
IC   2C1   1C2  *2N1  2H11 0.000  0.000  -180.000  0.000  0.000
IC   1C2   2N1   2C1   2O1 0.000  0.000   0.000  0.000  0.000


PRES L00005 0.000 ! linkage between ACNR and AMIDU
dele atom 1H22
dele atom 2H12

ATOM 1H21   HGA1      0.090!
ATOM 1N1    NG1T1    -0.460!
ATOM 1C3    CG1N1     0.360!
ATOM 1C2    CG311     0.170!
ATOM 2H11   HGP1      0.310!
ATOM 2N1    NG2S1    -0.470!
ATOM 2C1    CG2O1     0.510!
ATOM 2O1    OG2D1    -0.510!

BOND 1C2 2N1

IC   1C1  1H21  *1C2   2N1 0.000  0.000  120.000  0.000  0.000
IC   1C1   1C3  *1C2   2N1 0.000  0.000  -120.000  0.000  0.000
IC  1H21   1C3  *1C2   2N1 0.000  0.000  120.000  0.000  0.000
IC  2H11   2C1  *2N1   1C2 0.000  0.000  180.000  0.000  0.000
IC   1C1   1C2   2N1   2C1 0.000  0.000  180.000  0.000  0.000
IC   1C2   2N1   2C1   2CE 0.000  0.000  180.000  0.000  0.000
IC  1H11   1C1   1C2   2N1 0.000  0.000  60.000  0.000  0.000
IC   2N1   1C1  *1C2   1C3 0.000  0.000  -120.000  0.000  0.000
IC   1C1   1C2   2N1   2C1 0.000  0.000  180.000  0.000  0.000
IC   2C1   1C2  *2N1  2H11 0.000  0.000  180.000  0.000  0.000
IC   1C2   2N1   2C1   2O1 0.000  0.000   0.000  0.000  0.000


PRES L00006 -0.000 ! linkage between 14IPT and EIMIN
dele atom 1H42
dele atom 2HN2

ATOM 1H43   HGA2      0.090!
ATOM 1H41   HGA2      0.090!
ATOM 1C4    CG321     0.060!
ATOM 2H11   HGA2      0.090!
ATOM 2H13   HGA2      0.090!
ATOM 2HN1   HGPAM1    0.350!
ATOM 2N1    NG311    -0.830!
ATOM 2C1    CG321     0.060!

BOND 1C4 2N1

IC  1H41   1C3  *1C4   2N1 0.000  0.000  120.000  0.000  0.000
IC  1H41  1H43  *1C4   2N1 0.000  0.000  -120.000  0.000  0.000
IC   1C3  1H43  *1C4   2N1 0.000  0.000  120.000  0.000  0.000
IC  2HN1   2C1  *2N1   1C4 0.000  0.000  -180.000  0.000  0.000
IC   1C2   1C3   1C4   2N1 0.000  0.000  180.000  0.000  0.000
IC   1C3   1C4   2N1   2C1 0.000  0.000  180.000  0.000  0.000
IC   1C4   2N1   2C1   2C2 0.000  0.000  -180.000  0.000  0.000
IC   1C2   1C3   1C4   2N1 0.000  0.000  180.000  0.000  0.000
IC   2N1   1C3  *1C4  1H41 0.000  0.000  -120.000  0.000  0.000
IC   1C3   1C4   2N1   2C1 0.000  0.000  180.000  0.000  0.000
IC   2C1   1C4  *2N1  2HN1 0.000  0.000  -180.000  0.000  0.000
IC   1C4   2N1   2C1   2C2 0.000  0.000  -180.000  0.000  0.000


PRES L00007 -0.000 ! linkage between 13BDC and EIMIN
dele atom 1H42
dele atom 2HN2

ATOM 1H43   HGA2      0.090!
ATOM 1H41   HGA2      0.090!
ATOM 1C4    CG321     0.060!
ATOM 2H11   HGA2      0.090!
ATOM 2H13   HGA2      0.090!
ATOM 2HN1   HGPAM1    0.350!
ATOM 2N1    NG311    -0.830!
ATOM 2C1    CG321     0.060!

BOND 1C4 2N1

IC  1H41   1C3  *1C4   2N1 0.000  0.000  -120.000  0.000  0.000
IC  1H41  1H43  *1C4   2N1 0.000  0.000  120.000  0.000  0.000
IC   1C3  1H43  *1C4   2N1 0.000  0.000  -120.000  0.000  0.000
IC  2HN1   2C1  *2N1   1C4 0.000  0.000  -180.000  0.000  0.000
IC   1C2   1C3   1C4   2N1 0.000  0.000  180.000  0.000  0.000
IC   1C3   1C4   2N1   2C1 0.000  0.000  180.000  0.000  0.000
IC   1C4   2N1   2C1   2C2 0.000  0.000  180.000  0.000  0.000
IC   1C2   1C3   1C4   2N1 0.000  0.000  180.000  0.000  0.000
IC   2N1   1C3  *1C4  1H41 0.000  0.000  120.000  0.000  0.000
IC   1C3   1C4   2N1   2C1 0.000  0.000  180.000  0.000  0.000
IC   2C1   1C4  *2N1  2HN1 0.000  0.000  -180.000  0.000  0.000
IC   1C4   2N1   2C1   2C2 0.000  0.000  180.000  0.000  0.000


PRES L00008 -0.000 ! linkage between 13BDT and EIMIN
dele atom 1H42
dele atom 2HN2

ATOM 1H43   HGA2      0.090!
ATOM 1H41   HGA2      0.090!
ATOM 1C4    CG321     0.060!
ATOM 2H11   HGA2      0.090!
ATOM 2H13   HGA2      0.090!
ATOM 2HN1   HGPAM1    0.350!
ATOM 2N1    NG311    -0.830!
ATOM 2C1    CG321     0.060!

BOND 1C4 2N1

IC  1H41   1C3  *1C4   2N1 0.000  0.000  -120.000  0.000  0.000
IC  1H41  1H43  *1C4   2N1 0.000  0.000  120.000  0.000  0.000
IC   1C3  1H43  *1C4   2N1 0.000  0.000  -120.000  0.000  0.000
IC  2HN1   2C1  *2N1   1C4 0.000  0.000  -180.000  0.000  0.000
IC   1C2   1C3   1C4   2N1 0.000  0.000  -60.000  0.000  0.000
IC   1C3   1C4   2N1   2C1 0.000  0.000  180.000  0.000  0.000
IC   1C4   2N1   2C1   2C2 0.000  0.000  180.000  0.000  0.000
IC   1C2   1C3   1C4   2N1 0.000  0.000  -60.000  0.000  0.000
IC   2N1   1C3  *1C4  1H41 0.000  0.000  120.000  0.000  0.000
IC   1C3   1C4   2N1   2C1 0.000  0.000  180.000  0.000  0.000
IC   2C1   1C4  *2N1  2HN1 0.000  0.000  -180.000  0.000  0.000
IC   1C4   2N1   2C1   2C2 0.000  0.000  180.000  0.000  0.000


PRES L00009 0.000 ! linkage between AAMDR and AMIDU
dele atom 1H22
dele atom 2H12

ATOM 1H21   HGA1      0.090!
ATOM 1C2    CG311     0.070!
ATOM 2H11   HGP1      0.310!
ATOM 2N1    NG2S1    -0.470!
ATOM 2C1    CG2O1     0.510!
ATOM 2O1    OG2D1    -0.510!

BOND 1C2 2N1

IC  1H21   1C1  *1C2   2N1 0.000  0.000  -120.000  0.000  0.000
IC  1H21   1C3  *1C2   2N1 0.000  0.000  120.000  0.000  0.000
IC   1C1   1C3  *1C2   2N1 0.000  0.000  -120.000  0.000  0.000
IC  2H11   2C1  *2N1   1C2 0.000  0.000  180.000  0.000  0.000
IC   1C1   1C2   2N1   2C1 0.000  0.000  180.000  0.000  0.000
IC   1C2   2N1   2C1   2CE 0.000  0.000  180.000  0.000  0.000
IC  1H11   1C1   1C2   2N1 0.000  0.000  60.000  0.000  0.000
IC   2N1   1C1  *1C2   1C3 0.000  0.000  -120.000  0.000  0.000
IC   1C1   1C2   2N1   2C1 0.000  0.000  180.000  0.000  0.000
IC   2C1   1C2  *2N1  2H11 0.000  0.000  180.000  0.000  0.000
IC   1C2   2N1   2C1   2O1 0.000  0.000   0.000  0.000  0.000


PRES L00010 0.000 ! linkage between AAMDS and AMIDU
dele atom 1H22
dele atom 2H12

ATOM 1H21   HGA1      0.090!
ATOM 1C2    CG311     0.070!
ATOM 2H11   HGP1      0.310!
ATOM 2N1    NG2S1    -0.470!
ATOM 2C1    CG2O1     0.510!
ATOM 2O1    OG2D1    -0.510!

BOND 1C2 2N1

IC  1H21   1C1  *1C2   2N1 0.000  0.000  120.000  0.000  0.000
IC  1H21   1C3  *1C2   2N1 0.000  0.000  -120.000  0.000  0.000
IC   1C1   1C3  *1C2   2N1 0.000  0.000  120.000  0.000  0.000
IC  2H11   2C1  *2N1   1C2 0.000  0.000  -180.000  0.000  0.000
IC   1C1   1C2   2N1   2C1 0.000  0.000  -180.000  0.000  0.000
IC   1C2   2N1   2C1   2CE 0.000  0.000  -180.000  0.000  0.000
IC  1H11   1C1   1C2   2N1 0.000  0.000  60.000  0.000  0.000
IC   2N1   1C1  *1C2   1C3 0.000  0.000  120.000  0.000  0.000
IC   1C1   1C2   2N1   2C1 0.000  0.000  -180.000  0.000  0.000
IC   2C1   1C2  *2N1  2H11 0.000  0.000  -180.000  0.000  0.000
IC   1C2   2N1   2C1   2O1 0.000  0.000   0.000  0.000  0.000


PRES L00011 0.000 ! linkage between PROXR and AMIDU
dele atom 1H22
dele atom 2H12

ATOM 1H21   HGA1      0.090!
ATOM 1C2    CG311     0.070!
ATOM 2H11   HGP1      0.310!
ATOM 2N1    NG2S1    -0.470!
ATOM 2C1    CG2O1     0.510!
ATOM 2O1    OG2D1    -0.510!

BOND 1C2 2N1

IC  1H21   1C1  *1C2   2N1 0.000  0.000  -120.000  0.000  0.000
IC  1H21   1C3  *1C2   2N1 0.000  0.000  120.000  0.000  0.000
IC   1C1   1C3  *1C2   2N1 0.000  0.000  -120.000  0.000  0.000
IC  2H11   2C1  *2N1   1C2 0.000  0.000  180.000  0.000  0.000
IC   1O1   1C1   1C2   2N1 0.000  0.000  -180.000  0.000  0.000
IC   1C1   1C2   2N1   2C1 0.000  0.000  180.000  0.000  0.000
IC   1C2   2N1   2C1   2CE 0.000  0.000  180.000  0.000  0.000
IC   1O1   1C1   1C2   2N1 0.000  0.000  -180.000  0.000  0.000
IC   2N1   1C1  *1C2   1C3 0.000  0.000  -120.000  0.000  0.000
IC   1C1   1C2   2N1   2C1 0.000  0.000  180.000  0.000  0.000
IC   2C1   1C2  *2N1  2H11 0.000  0.000  180.000  0.000  0.000
IC   1C2   2N1   2C1   2O1 0.000  0.000   0.000  0.000  0.000


PRES L00012 0.000 ! linkage between PROS and AMIDU
dele atom 1H22
dele atom 2H12

ATOM 1H21   HGA1      0.090!
ATOM 1C2    CG311     0.070!
ATOM 2H11   HGP1      0.310!
ATOM 2N1    NG2S1    -0.470!
ATOM 2C1    CG2O1     0.510!
ATOM 2O1    OG2D1    -0.510!

BOND 1C2 2N1

IC  1H21   1C1  *1C2   2N1 0.000  0.000  -120.000  0.000  0.000
IC  1H21   1C3  *1C2   2N1 0.000  0.000  120.000  0.000  0.000
IC   1C1   1C3  *1C2   2N1 0.000  0.000  -120.000  0.000  0.000
IC  2H11   2C1  *2N1   1C2 0.000  0.000  180.000  0.000  0.000
IC   1C1   1C2   2N1   2C1 0.000  0.000  180.000  0.000  0.000
IC   1C2   2N1   2C1   2CE 0.000  0.000  180.000  0.000  0.000
IC  1H11   1C1   1C2   2N1 0.000  0.000  -60.000  0.000  0.000
IC   2N1   1C1  *1C2   1C3 0.000  0.000  -120.000  0.000  0.000
IC   1C1   1C2   2N1   2C1 0.000  0.000  180.000  0.000  0.000
IC   2C1   1C2  *2N1  2H11 0.000  0.000  180.000  0.000  0.000
IC   1C2   2N1   2C1   2O1 0.000  0.000   0.000  0.000  0.000


PRES L00013 0.000 ! linkage between PROXS and AMIDU
dele atom 1H22
dele atom 2H12

ATOM 1H21   HGA1      0.090!
ATOM 1C2    CG311     0.070!
ATOM 2H11   HGP1      0.310!
ATOM 2N1    NG2S1    -0.470!
ATOM 2C1    CG2O1     0.510!
ATOM 2O1    OG2D1    -0.510!

BOND 1C2 2N1

IC  1H21   1C1  *1C2   2N1 0.000  0.000  120.000  0.000  0.000
IC  1H21   1C3  *1C2   2N1 0.000  0.000  -120.000  0.000  0.000
IC   1C1   1C3  *1C2   2N1 0.000  0.000  120.000  0.000  0.000
IC  2H11   2C1  *2N1   1C2 0.000  0.000  -180.000  0.000  0.000
IC   1O1   1C1   1C2   2N1 0.000  0.000  180.000  0.000  0.000
IC   1C1   1C2   2N1   2C1 0.000  0.000  -180.000  0.000  0.000
IC   1C2   2N1   2C1   2CE 0.000  0.000  -180.000  0.000  0.000
IC   1O1   1C1   1C2   2N1 0.000  0.000  180.000  0.000  0.000
IC   2N1   1C1  *1C2   1C3 0.000  0.000  120.000  0.000  0.000
IC   1C1   1C2   2N1   2C1 0.000  0.000  -180.000  0.000  0.000
IC   2C1   1C2  *2N1  2H11 0.000  0.000  -180.000  0.000  0.000
IC   1C2   2N1   2C1   2O1 0.000  0.000   0.000  0.000  0.000


PRES L00014 0.000 ! linkage between AACR and 1BUTR
dele atom 1H22
dele atom 2H12

ATOM 1H21   HGA1      0.090!
ATOM 1H3    HGP1      0.420!
ATOM 1C3    CG2O2     0.840!
ATOM 1C2    CG311    -0.130!
ATOM 1O2    OG311    -0.590!
ATOM 1O1    OG2D1    -0.630!
ATOM 2H11   HGA2      0.090!
ATOM 2H13   HGA2      0.090!
ATOM 2C1    CG321    -0.180!

BOND 1C2 2C1

IC  1H21   1C1  *1C2   2C1 0.000  0.000  -120.000  0.000  0.000
IC  1H21   1C3  *1C2   2C1 0.000  0.000  120.000  0.000  0.000
IC   1C1   1C3  *1C2   2C1 0.000  0.000  -120.000  0.000  0.000
IC  2H11  2H13  *2C1   1C2 0.000  0.000  -120.000  0.000  0.000
IC  2H11   2C2  *2C1   1C2 0.000  0.000  120.000  0.000  0.000
IC  2H13   2C2  *2C1   1C2 0.000  0.000  -120.000  0.000  0.000
IC   1C1   1C2   2C1   2C2 0.000  0.000  180.000  0.000  0.000
IC  1H11   1C1   1C2   2C1 0.000  0.000  60.000  0.000  0.000
IC   2C1   1C1  *1C2   1C3 0.000  0.000  -120.000  0.000  0.000
IC   1C1   1C2   2C1   2C2 0.000  0.000  180.000  0.000  0.000
IC   2C2   1C2  *2C1  2H11 0.000  0.000  120.000  0.000  0.000
IC   2C2   1C2  *2C1  2H13 0.000  0.000  -120.000  0.000  0.000
IC   1C2   2C1   2C2   2C3 0.000  0.000  60.000  0.000  0.000


PRES L00015 0.000 ! linkage between AACR and 1BUTS
dele atom 1H22
dele atom 2H12

ATOM 1H21   HGA1      0.090!
ATOM 1H3    HGP1      0.420!
ATOM 1C3    CG2O2     0.840!
ATOM 1C2    CG311    -0.130!
ATOM 1O2    OG311    -0.590!
ATOM 1O1    OG2D1    -0.630!
ATOM 2H11   HGA2      0.090!
ATOM 2H13   HGA2      0.090!
ATOM 2C1    CG321    -0.180!

BOND 1C2 2C1

IC  1H21   1C1  *1C2   2C1 0.000  0.000  -120.000  0.000  0.000
IC  1H21   1C3  *1C2   2C1 0.000  0.000  120.000  0.000  0.000
IC   1C1   1C3  *1C2   2C1 0.000  0.000  -120.000  0.000  0.000
IC  2H11  2H13  *2C1   1C2 0.000  0.000  -120.000  0.000  0.000
IC  2H11   2C2  *2C1   1C2 0.000  0.000  120.000  0.000  0.000
IC  2H13   2C2  *2C1   1C2 0.000  0.000  -120.000  0.000  0.000
IC   1C1   1C2   2C1   2C2 0.000  0.000  -180.000  0.000  0.000
IC  1H11   1C1   1C2   2C1 0.000  0.000  60.000  0.000  0.000
IC   2C1   1C1  *1C2   1C3 0.000  0.000  -120.000  0.000  0.000
IC   1C1   1C2   2C1   2C2 0.000  0.000  -180.000  0.000  0.000
IC   2C2   1C2  *2C1  2H11 0.000  0.000  120.000  0.000  0.000
IC   2C2   1C2  *2C1  2H13 0.000  0.000  -120.000  0.000  0.000
IC   1C2   2C1   2C2   2C3 0.000  0.000  -60.000  0.000  0.000


PRES L00016 0.000 ! linkage between AACR and EAMTI
dele atom 1H22
dele atom 2H12

ATOM 1H21   HGA1      0.090!
ATOM 1H3    HGP1      0.420!
ATOM 1C3    CG2O2     0.840!
ATOM 1C2    CG311    -0.130!
ATOM 1O2    OG311    -0.590!
ATOM 1O1    OG2D1    -0.630!
ATOM 2H11   HGA2      0.090!
ATOM 2H13   HGA2      0.090!
ATOM 2C1    CG321    -0.180!

BOND 1C2 2C1

IC  1H21   1C1  *1C2   2C1 0.000  0.000  -120.000  0.000  0.000
IC  1H21   1C3  *1C2   2C1 0.000  0.000  120.000  0.000  0.000
IC   1C1   1C3  *1C2   2C1 0.000  0.000  -120.000  0.000  0.000
IC  2H11  2H13  *2C1   1C2 0.000  0.000  -120.000  0.000  0.000
IC  2H11   2C2  *2C1   1C2 0.000  0.000  120.000  0.000  0.000
IC  2H13   2C2  *2C1   1C2 0.000  0.000  -120.000  0.000  0.000
IC   1C1   1C2   2C1   2C2 0.000  0.000  -180.000  0.000  0.000
IC   1C2   2C1   2C2   2N1 0.000  0.000  180.000  0.000  0.000
IC  1H11   1C1   1C2   2C1 0.000  0.000  60.000  0.000  0.000
IC   2C1   1C1  *1C2   1C3 0.000  0.000  -120.000  0.000  0.000
IC   1C1   1C2   2C1   2C2 0.000  0.000  -180.000  0.000  0.000
IC   2C2   1C2  *2C1  2H11 0.000  0.000  120.000  0.000  0.000
IC   2C2   1C2  *2C1  2H13 0.000  0.000  -120.000  0.000  0.000
IC   1C2   2C1   2C2   2N1 0.000  0.000  180.000  0.000  0.000


PRES L00017 0.000 ! linkage between AACR and 14IPT
dele atom 1H22
dele atom 2H12

ATOM 1H21   HGA1      0.090!
ATOM 1H3    HGP1      0.420!
ATOM 1C3    CG2O2     0.840!
ATOM 1C2    CG311    -0.130!
ATOM 1O2    OG311    -0.590!
ATOM 1O1    OG2D1    -0.630!
ATOM 2H11   HGA2      0.090!
ATOM 2H13   HGA2      0.090!
ATOM 2C1    CG321    -0.180!

BOND 1C2 2C1

IC  1H21   1C1  *1C2   2C1 0.000  0.000  -120.000  0.000  0.000
IC  1H21   1C3  *1C2   2C1 0.000  0.000  120.000  0.000  0.000
IC   1C1   1C3  *1C2   2C1 0.000  0.000  -120.000  0.000  0.000
IC  2H11  2H13  *2C1   1C2 0.000  0.000  -120.000  0.000  0.000
IC  2H11   2C2  *2C1   1C2 0.000  0.000  120.000  0.000  0.000
IC  2H13   2C2  *2C1   1C2 0.000  0.000  -120.000  0.000  0.000
IC   1C1   1C2   2C1   2C2 0.000  0.000  -180.000  0.000  0.000
IC   1C2   2C1   2C2   2C3 0.000  0.000  180.000  0.000  0.000
IC  1H11   1C1   1C2   2C1 0.000  0.000  60.000  0.000  0.000
IC   2C1   1C1  *1C2   1C3 0.000  0.000  -120.000  0.000  0.000
IC   1C1   1C2   2C1   2C2 0.000  0.000  -180.000  0.000  0.000
IC   2C2   1C2  *2C1  2H11 0.000  0.000  120.000  0.000  0.000
IC  2H11   1C2  *2C1  2H13 0.000  0.000  120.000  0.000  0.000
IC   1C2   2C1   2C2   2C3 0.000  0.000  180.000  0.000  0.000


PRES L00018 0.000 ! linkage between AACS and PROS
dele atom 1H22
dele atom 2H12

ATOM 1H21   HGA1      0.090!
ATOM 1H3    HGP1      0.420!
ATOM 1C3    CG2O2     0.840!
ATOM 1C2    CG311    -0.130!
ATOM 1O2    OG311    -0.590!
ATOM 1O1    OG2D1    -0.630!
ATOM 2H11   HGA2      0.090!
ATOM 2H13   HGA2      0.090!
ATOM 2C1    CG321    -0.180!

BOND 1C2 2C1

IC  1H21   1C1  *1C2   2C1 0.000  0.000  120.000  0.000  0.000
IC  1H21   1C3  *1C2   2C1 0.000  0.000  -120.000  0.000  0.000
IC   1C1   1C3  *1C2   2C1 0.000  0.000  120.000  0.000  0.000
IC  2H11  2H13  *2C1   1C2 0.000  0.000  -120.000  0.000  0.000
IC  2H11   2C2  *2C1   1C2 0.000  0.000  120.000  0.000  0.000
IC  2H13   2C2  *2C1   1C2 0.000  0.000  -120.000  0.000  0.000
IC   1C1   1C2   2C1   2C2 0.000  0.000  -180.000  0.000  0.000
IC   1C3   1C1  *1C2   2C1 0.000  0.000  -120.000  0.000  0.000
IC   1C1   1C2   2C1   2C2 0.000  0.000  -180.000  0.000  0.000
IC   2C2   1C2  *2C1  2H11 0.000  0.000  120.000  0.000  0.000
IC   2C2   1C2  *2C1  2H13 0.000  0.000  -120.000  0.000  0.000
IC   1C2   2C1   2C2   2C3 0.000  0.000  -60.000  0.000  0.000


PRES L00019 0.000 ! linkage between AACS and PROR
dele atom 1H22
dele atom 2H12

ATOM 1H21   HGA1      0.090!
ATOM 1H3    HGP1      0.420!
ATOM 1C3    CG2O2     0.840!
ATOM 1C2    CG311    -0.130!
ATOM 1O2    OG311    -0.590!
ATOM 1O1    OG2D1    -0.630!
ATOM 2H11   HGA2      0.090!
ATOM 2H13   HGA2      0.090!
ATOM 2C1    CG321    -0.180!

BOND 1C2 2C1

IC  1H21   1C1  *1C2   2C1 0.000  0.000  120.000  0.000  0.000
IC  1H21   1C3  *1C2   2C1 0.000  0.000  -120.000  0.000  0.000
IC   1C1   1C3  *1C2   2C1 0.000  0.000  120.000  0.000  0.000
IC  2H11  2H13  *2C1   1C2 0.000  0.000  -120.000  0.000  0.000
IC  2H11   2C2  *2C1   1C2 0.000  0.000  120.000  0.000  0.000
IC  2H13   2C2  *2C1   1C2 0.000  0.000  -120.000  0.000  0.000
IC   1C1   1C2   2C1   2C2 0.000  0.000  180.000  0.000  0.000
IC   1C3   1C1  *1C2   2C1 0.000  0.000  -120.000  0.000  0.000
IC   1C1   1C2   2C1   2C2 0.000  0.000  180.000  0.000  0.000
IC   2C2   1C2  *2C1  2H11 0.000  0.000  120.000  0.000  0.000
IC   2C2   1C2  *2C1  2H13 0.000  0.000  -120.000  0.000  0.000
IC   1C2   2C1   2C2   2C3 0.000  0.000  60.000  0.000  0.000


PRES L00020 0.000 ! linkage between AACR and VIALR
dele atom 1H22
dele atom 2H12

ATOM 1H21   HGA1      0.090!
ATOM 1H3    HGP1      0.420!
ATOM 1C3    CG2O2     0.840!
ATOM 1C2    CG311    -0.130!
ATOM 1O2    OG311    -0.590!
ATOM 1O1    OG2D1    -0.630!
ATOM 2H11   HGA2      0.090!
ATOM 2H13   HGA2      0.090!
ATOM 2C1    CG321    -0.180!

BOND 1C2 2C1

IC  1H21   1C1  *1C2   2C1 0.000  0.000  -120.000  0.000  0.000
IC  1H21   1C3  *1C2   2C1 0.000  0.000  120.000  0.000  0.000
IC   1C1   1C3  *1C2   2C1 0.000  0.000  -120.000  0.000  0.000
IC  2H11  2H13  *2C1   1C2 0.000  0.000  -120.000  0.000  0.000
IC  2H11   2C2  *2C1   1C2 0.000  0.000  120.000  0.000  0.000
IC  2H13   2C2  *2C1   1C2 0.000  0.000  -120.000  0.000  0.000
IC   1C1   1C2   2C1   2C2 0.000  0.000  180.000  0.000  0.000
IC  1H11   1C1   1C2   2C1 0.000  0.000  60.000  0.000  0.000
IC   2C1   1C1  *1C2   1C3 0.000  0.000  -120.000  0.000  0.000
IC   1C1   1C2   2C1   2C2 0.000  0.000  180.000  0.000  0.000
IC   2C2   1C2  *2C1  2H11 0.000  0.000  120.000  0.000  0.000
IC   2C2   1C2  *2C1  2H13 0.000  0.000  -120.000  0.000  0.000
IC   1C2   2C1   2C2   2O1 0.000  0.000  60.000  0.000  0.000


PRES L00021 0.000 ! linkage between AACR and VIALS
dele atom 1H22
dele atom 2H12

ATOM 1H21   HGA1      0.090!
ATOM 1H3    HGP1      0.420!
ATOM 1C3    CG2O2     0.840!
ATOM 1C2    CG311    -0.130!
ATOM 1O2    OG311    -0.590!
ATOM 1O1    OG2D1    -0.630!
ATOM 2H11   HGA2      0.090!
ATOM 2H13   HGA2      0.090!
ATOM 2C1    CG321    -0.180!

BOND 1C2 2C1

IC  1H21   1C1  *1C2   2C1 0.000  0.000  -120.000  0.000  0.000
IC  1H21   1C3  *1C2   2C1 0.000  0.000  120.000  0.000  0.000
IC   1C1   1C3  *1C2   2C1 0.000  0.000  -120.000  0.000  0.000
IC  2H11  2H13  *2C1   1C2 0.000  0.000  -120.000  0.000  0.000
IC  2H11   2C2  *2C1   1C2 0.000  0.000  120.000  0.000  0.000
IC  2H13   2C2  *2C1   1C2 0.000  0.000  -120.000  0.000  0.000
IC   1C1   1C2   2C1   2C2 0.000  0.000  -180.000  0.000  0.000
IC  1H11   1C1   1C2   2C1 0.000  0.000  60.000  0.000  0.000
IC   2C1   1C1  *1C2   1C3 0.000  0.000  -120.000  0.000  0.000
IC   1C1   1C2   2C1   2C2 0.000  0.000  -180.000  0.000  0.000
IC   2C2   1C2  *2C1  2H11 0.000  0.000  120.000  0.000  0.000
IC   2C2   1C2  *2C1  2H13 0.000  0.000  -120.000  0.000  0.000
IC   1C2   2C1   2C2   2O1 0.000  0.000  -60.000  0.000  0.000


PRES L00022 0.000 ! linkage between AACS and ETHY
dele atom 1H22
dele atom 2H12

ATOM 1H21   HGA1      0.090!
ATOM 1H3    HGP1      0.420!
ATOM 1C3    CG2O2     0.840!
ATOM 1C2    CG311    -0.130!
ATOM 1O2    OG311    -0.590!
ATOM 1O1    OG2D1    -0.630!
ATOM 2H11   HGA2      0.090!
ATOM 2H13   HGA2      0.090!
ATOM 2C1    CG321    -0.180!

BOND 1C2 2C1

IC  1H21   1C1  *1C2   2C1 0.000  0.000  120.000  0.000  0.000
IC  1H21   1C3  *1C2   2C1 0.000  0.000  -120.000  0.000  0.000
IC   1C1   1C3  *1C2   2C1 0.000  0.000  120.000  0.000  0.000
IC  2H11  2H13  *2C1   1C2 0.000  0.000  -120.000  0.000  0.000
IC  2H11   2C2  *2C1   1C2 0.000  0.000  120.000  0.000  0.000
IC  2H13   2C2  *2C1   1C2 0.000  0.000  -120.000  0.000  0.000
IC   1C1   1C2   2C1   2C2 0.000  0.000  180.000  0.000  0.000
IC   1C3   1C1  *1C2   2C1 0.000  0.000  -120.000  0.000  0.000
IC   1C1   1C2   2C1   2C2 0.000  0.000  180.000  0.000  0.000
IC   2C2   1C2  *2C1  2H11 0.000  0.000  120.000  0.000  0.000
IC   2C2   1C2  *2C1  2H13 0.000  0.000  -120.000  0.000  0.000
IC   1C2   2C1   2C2  2H21 0.000  0.000  60.000  0.000  0.000


PRES L00023 0.000 ! linkage between AACS and 13BDC
dele atom 1H22
dele atom 2H12

ATOM 1H21   HGA1      0.090!
ATOM 1H3    HGP1      0.420!
ATOM 1C3    CG2O2     0.840!
ATOM 1C2    CG311    -0.130!
ATOM 1O2    OG311    -0.590!
ATOM 1O1    OG2D1    -0.630!
ATOM 2H11   HGA2      0.090!
ATOM 2H13   HGA2      0.090!
ATOM 2C1    CG321    -0.180!

BOND 1C2 2C1

IC  1H21   1C1  *1C2   2C1 0.000  0.000  120.000  0.000  0.000
IC  1H21   1C3  *1C2   2C1 0.000  0.000  -120.000  0.000  0.000
IC   1C1   1C3  *1C2   2C1 0.000  0.000  120.000  0.000  0.000
IC  2H11  2H13  *2C1   1C2 0.000  0.000  -120.000  0.000  0.000
IC  2H11   2C2  *2C1   1C2 0.000  0.000  120.000  0.000  0.000
IC  2H13   2C2  *2C1   1C2 0.000  0.000  -120.000  0.000  0.000
IC   1C1   1C2   2C1   2C2 0.000  0.000  180.000  0.000  0.000
IC   1C2   2C1   2C2   2C3 0.000  0.000  -180.000  0.000  0.000
IC  1H11   1C1   1C2   2C1 0.000  0.000  60.000  0.000  0.000
IC   2C1   1C1  *1C2   1C3 0.000  0.000  120.000  0.000  0.000
IC   1C1   1C2   2C1   2C2 0.000  0.000  180.000  0.000  0.000
IC   2C2   1C2  *2C1  2H11 0.000  0.000  120.000  0.000  0.000
IC  2H11   1C2  *2C1  2H13 0.000  0.000  120.000  0.000  0.000
IC   1C2   2C1   2C2   2C3 0.000  0.000  -180.000  0.000  0.000


PRES L00024 0.000 ! linkage between AACR and ETHY
dele atom 1H22
dele atom 2H12

ATOM 1H21   HGA1      0.090!
ATOM 1H3    HGP1      0.420!
ATOM 1C3    CG2O2     0.840!
ATOM 1C2    CG311    -0.130!
ATOM 1O2    OG311    -0.590!
ATOM 1O1    OG2D1    -0.630!
ATOM 2H11   HGA2      0.090!
ATOM 2H13   HGA2      0.090!
ATOM 2C1    CG321    -0.180!

BOND 1C2 2C1

IC  1H21   1C1  *1C2   2C1 0.000  0.000  -120.000  0.000  0.000
IC  1H21   1C3  *1C2   2C1 0.000  0.000  120.000  0.000  0.000
IC   1C1   1C3  *1C2   2C1 0.000  0.000  -120.000  0.000  0.000
IC  2H11  2H13  *2C1   1C2 0.000  0.000  -120.000  0.000  0.000
IC  2H11   2C2  *2C1   1C2 0.000  0.000  120.000  0.000  0.000
IC  2H13   2C2  *2C1   1C2 0.000  0.000  -120.000  0.000  0.000
IC   1C1   1C2   2C1   2C2 0.000  0.000  -180.000  0.000  0.000
IC   1C3   1C1  *1C2   2C1 0.000  0.000  120.000  0.000  0.000
IC   1C1   1C2   2C1   2C2 0.000  0.000  -180.000  0.000  0.000
IC   2C2   1C2  *2C1  2H11 0.000  0.000  120.000  0.000  0.000
IC   2C2   1C2  *2C1  2H13 0.000  0.000  -120.000  0.000  0.000
IC   1C2   2C1   2C2  2H21 0.000  0.000  60.000  0.000  0.000


PRES L00025 0.000 ! linkage between AACS and EAMTI
dele atom 1H22
dele atom 2H12

ATOM 1H21   HGA1      0.090!
ATOM 1H3    HGP1      0.420!
ATOM 1C3    CG2O2     0.840!
ATOM 1C2    CG311    -0.130!
ATOM 1O2    OG311    -0.590!
ATOM 1O1    OG2D1    -0.630!
ATOM 2H11   HGA2      0.090!
ATOM 2H13   HGA2      0.090!
ATOM 2C1    CG321    -0.180!

BOND 1C2 2C1

IC  1H21   1C1  *1C2   2C1 0.000  0.000  120.000  0.000  0.000
IC  1H21   1C3  *1C2   2C1 0.000  0.000  -120.000  0.000  0.000
IC   1C1   1C3  *1C2   2C1 0.000  0.000  120.000  0.000  0.000
IC  2H11  2H13  *2C1   1C2 0.000  0.000  -120.000  0.000  0.000
IC  2H11   2C2  *2C1   1C2 0.000  0.000  120.000  0.000  0.000
IC  2H13   2C2  *2C1   1C2 0.000  0.000  -120.000  0.000  0.000
IC   1C1   1C2   2C1   2C2 0.000  0.000  180.000  0.000  0.000
IC   1C2   2C1   2C2   2N1 0.000  0.000  -180.000  0.000  0.000
IC  1H11   1C1   1C2   2C1 0.000  0.000  60.000  0.000  0.000
IC   2C1   1C1  *1C2   1C3 0.000  0.000  120.000  0.000  0.000
IC   1C1   1C2   2C1   2C2 0.000  0.000  180.000  0.000  0.000
IC   2C2   1C2  *2C1  2H11 0.000  0.000  120.000  0.000  0.000
IC   2C2   1C2  *2C1  2H13 0.000  0.000  -120.000  0.000  0.000
IC   1C2   2C1   2C2   2N1 0.000  0.000  -180.000  0.000  0.000


PRES L00026 0.000 ! linkage between AACS and VIALS
dele atom 1H22
dele atom 2H12

ATOM 1H21   HGA1      0.090!
ATOM 1H3    HGP1      0.420!
ATOM 1C3    CG2O2     0.840!
ATOM 1C2    CG311    -0.130!
ATOM 1O2    OG311    -0.590!
ATOM 1O1    OG2D1    -0.630!
ATOM 2H11   HGA2      0.090!
ATOM 2H13   HGA2      0.090!
ATOM 2C1    CG321    -0.180!

BOND 1C2 2C1

IC  1H21   1C1  *1C2   2C1 0.000  0.000  120.000  0.000  0.000
IC  1H21   1C3  *1C2   2C1 0.000  0.000  -120.000  0.000  0.000
IC   1C1   1C3  *1C2   2C1 0.000  0.000  120.000  0.000  0.000
IC  2H11  2H13  *2C1   1C2 0.000  0.000  -120.000  0.000  0.000
IC  2H11   2C2  *2C1   1C2 0.000  0.000  120.000  0.000  0.000
IC  2H13   2C2  *2C1   1C2 0.000  0.000  -120.000  0.000  0.000
IC   1C1   1C2   2C1   2C2 0.000  0.000  -180.000  0.000  0.000
IC  1H11   1C1   1C2   2C1 0.000  0.000  60.000  0.000  0.000
IC   2C1   1C1  *1C2   1C3 0.000  0.000  120.000  0.000  0.000
IC   1C1   1C2   2C1   2C2 0.000  0.000  -180.000  0.000  0.000
IC   2C2   1C2  *2C1  2H11 0.000  0.000  120.000  0.000  0.000
IC   2C2   1C2  *2C1  2H13 0.000  0.000  -120.000  0.000  0.000
IC   1C2   2C1   2C2   2O1 0.000  0.000  -60.000  0.000  0.000


PRES L00027 0.000 ! linkage between AACS and VIALR
dele atom 1H22
dele atom 2H12

ATOM 1H21   HGA1      0.090!
ATOM 1H3    HGP1      0.420!
ATOM 1C3    CG2O2     0.840!
ATOM 1C2    CG311    -0.130!
ATOM 1O2    OG311    -0.590!
ATOM 1O1    OG2D1    -0.630!
ATOM 2H11   HGA2      0.090!
ATOM 2H13   HGA2      0.090!
ATOM 2C1    CG321    -0.180!

BOND 1C2 2C1

IC  1H21   1C1  *1C2   2C1 0.000  0.000  120.000  0.000  0.000
IC  1H21   1C3  *1C2   2C1 0.000  0.000  -120.000  0.000  0.000
IC   1C1   1C3  *1C2   2C1 0.000  0.000  120.000  0.000  0.000
IC  2H11  2H13  *2C1   1C2 0.000  0.000  -120.000  0.000  0.000
IC  2H11   2C2  *2C1   1C2 0.000  0.000  120.000  0.000  0.000
IC  2H13   2C2  *2C1   1C2 0.000  0.000  -120.000  0.000  0.000
IC   1C1   1C2   2C1   2C2 0.000  0.000  180.000  0.000  0.000
IC  1H11   1C1   1C2   2C1 0.000  0.000  60.000  0.000  0.000
IC   2C1   1C1  *1C2   1C3 0.000  0.000  120.000  0.000  0.000
IC   1C1   1C2   2C1   2C2 0.000  0.000  180.000  0.000  0.000
IC   2C2   1C2  *2C1  2H11 0.000  0.000  120.000  0.000  0.000
IC   2C2   1C2  *2C1  2H13 0.000  0.000  -120.000  0.000  0.000
IC   1C2   2C1   2C2   2O1 0.000  0.000  60.000  0.000  0.000


PRES L00028 0.000 ! linkage between ACNR and AAMDR
dele atom 1H22
dele atom 2H12

ATOM 1H21   HGA1      0.090!
ATOM 1N1    NG1T1    -0.460!
ATOM 1C3    CG1N1     0.360!
ATOM 1C2    CG311     0.010!
ATOM 2H11   HGA2      0.090!
ATOM 2H13   HGA2      0.090!
ATOM 2C1    CG321    -0.180!

BOND 1C2 2C1

IC   1C1  1H21  *1C2   2C1 0.000  0.000  120.000  0.000  0.000
IC   1C1   1C3  *1C2   2C1 0.000  0.000  -120.000  0.000  0.000
IC  1H21   1C3  *1C2   2C1 0.000  0.000  120.000  0.000  0.000
IC  2H11  2H13  *2C1   1C2 0.000  0.000  -120.000  0.000  0.000
IC  2H11   2C2  *2C1   1C2 0.000  0.000  120.000  0.000  0.000
IC  2H13   2C2  *2C1   1C2 0.000  0.000  -120.000  0.000  0.000
IC   1C1   1C2   2C1   2C2 0.000  0.000  180.000  0.000  0.000
IC  1H11   1C1   1C2   2C1 0.000  0.000  60.000  0.000  0.000
IC   2C1   1C1  *1C2   1C3 0.000  0.000  -120.000  0.000  0.000
IC   1C1   1C2   2C1   2C2 0.000  0.000  180.000  0.000  0.000
IC   2C2   1C2  *2C1  2H11 0.000  0.000  120.000  0.000  0.000
IC   2C2   1C2  *2C1  2H13 0.000  0.000  -120.000  0.000  0.000
IC   1C2   2C1   2C2   2C3 0.000  0.000  60.000  0.000  0.000


PRES L00029 0.000 ! linkage between ACNR and ETHY
dele atom 1H22
dele atom 2H12

ATOM 1H21   HGA1      0.090!
ATOM 1N1    NG1T1    -0.460!
ATOM 1C3    CG1N1     0.360!
ATOM 1C2    CG311     0.010!
ATOM 2H11   HGA2      0.090!
ATOM 2H13   HGA2      0.090!
ATOM 2C1    CG321    -0.180!

BOND 1C2 2C1

IC   1C1  1H21  *1C2   2C1 0.000  0.000  120.000  0.000  0.000
IC   1C1   1C3  *1C2   2C1 0.000  0.000  -120.000  0.000  0.000
IC  1H21   1C3  *1C2   2C1 0.000  0.000  120.000  0.000  0.000
IC  2H11  2H13  *2C1   1C2 0.000  0.000  -120.000  0.000  0.000
IC  2H11   2C2  *2C1   1C2 0.000  0.000  120.000  0.000  0.000
IC  2H13   2C2  *2C1   1C2 0.000  0.000  -120.000  0.000  0.000
IC   1C1   1C2   2C1   2C2 0.000  0.000  -180.000  0.000  0.000
IC  1H11   1C1   1C2   2C1 0.000  0.000  60.000  0.000  0.000
IC   2C1   1C1  *1C2   1C3 0.000  0.000  -120.000  0.000  0.000
IC   1C1   1C2   2C1   2C2 0.000  0.000  -180.000  0.000  0.000
IC   2C2   1C2  *2C1  2H11 0.000  0.000  120.000  0.000  0.000
IC   2C2   1C2  *2C1  2H13 0.000  0.000  -120.000  0.000  0.000
IC   1C2   2C1   2C2  2H21 0.000  0.000  60.000  0.000  0.000


PRES L00030 0.000 ! linkage between ACNR and AAMDS
dele atom 1H22
dele atom 2H12

ATOM 1H21   HGA1      0.090!
ATOM 1N1    NG1T1    -0.460!
ATOM 1C3    CG1N1     0.360!
ATOM 1C2    CG311     0.010!
ATOM 2H11   HGA2      0.090!
ATOM 2H13   HGA2      0.090!
ATOM 2C1    CG321    -0.180!

BOND 1C2 2C1

IC   1C1  1H21  *1C2   2C1 0.000  0.000  120.000  0.000  0.000
IC   1C1   1C3  *1C2   2C1 0.000  0.000  -120.000  0.000  0.000
IC  1H21   1C3  *1C2   2C1 0.000  0.000  120.000  0.000  0.000
IC  2H11  2H13  *2C1   1C2 0.000  0.000  -120.000  0.000  0.000
IC  2H11   2C2  *2C1   1C2 0.000  0.000  120.000  0.000  0.000
IC  2H13   2C2  *2C1   1C2 0.000  0.000  -120.000  0.000  0.000
IC   1C1   1C2   2C1   2C2 0.000  0.000  -180.000  0.000  0.000
IC  1H11   1C1   1C2   2C1 0.000  0.000  60.000  0.000  0.000
IC   2C1   1C1  *1C2   1C3 0.000  0.000  -120.000  0.000  0.000
IC   1C1   1C2   2C1   2C2 0.000  0.000  -180.000  0.000  0.000
IC   2C2   1C2  *2C1  2H11 0.000  0.000  120.000  0.000  0.000
IC   2C2   1C2  *2C1  2H13 0.000  0.000  -120.000  0.000  0.000
IC   1C2   2C1   2C2   2C3 0.000  0.000  -60.000  0.000  0.000


PRES L00031 0.000 ! linkage between ACNS and ETHY
dele atom 1H22
dele atom 2H12

ATOM 1H21   HGA1      0.090!
ATOM 1N1    NG1T1    -0.460!
ATOM 1C3    CG1N1     0.360!
ATOM 1C2    CG311     0.010!
ATOM 2H11   HGA2      0.090!
ATOM 2H13   HGA2      0.090!
ATOM 2C1    CG321    -0.180!

BOND 1C2 2C1

IC  1H21   1C1  *1C2   2C1 0.000  0.000  120.000  0.000  0.000
IC  1H21   1C3  *1C2   2C1 0.000  0.000  -120.000  0.000  0.000
IC   1C1   1C3  *1C2   2C1 0.000  0.000  120.000  0.000  0.000
IC  2H11  2H13  *2C1   1C2 0.000  0.000  -120.000  0.000  0.000
IC  2H11   2C2  *2C1   1C2 0.000  0.000  120.000  0.000  0.000
IC  2H13   2C2  *2C1   1C2 0.000  0.000  -120.000  0.000  0.000
IC   1C1   1C2   2C1   2C2 0.000  0.000  180.000  0.000  0.000
IC  1H11   1C1   1C2   2C1 0.000  0.000  60.000  0.000  0.000
IC   2C1   1C1  *1C2   1C3 0.000  0.000  120.000  0.000  0.000
IC   1C1   1C2   2C1   2C2 0.000  0.000  180.000  0.000  0.000
IC   2C2   1C2  *2C1  2H11 0.000  0.000  120.000  0.000  0.000
IC   2C2   1C2  *2C1  2H13 0.000  0.000  -120.000  0.000  0.000
IC   1C2   2C1   2C2  2H21 0.000  0.000  60.000  0.000  0.000


PRES L00032 0.000 ! linkage between ACNS and ACNS
dele atom 1H22
dele atom 2H12

ATOM 1H21   HGA1      0.090!
ATOM 1N1    NG1T1    -0.460!
ATOM 1C3    CG1N1     0.360!
ATOM 1C2    CG311     0.010!
ATOM 2H11   HGA2      0.090!
ATOM 2H13   HGA2      0.090!
ATOM 2C1    CG321    -0.180!

BOND 1C2 2C1

IC  1H21   1C1  *1C2   2C1 0.000  0.000  120.000  0.000  0.000
IC  1H21   1C3  *1C2   2C1 0.000  0.000  -120.000  0.000  0.000
IC   1C1   1C3  *1C2   2C1 0.000  0.000  120.000  0.000  0.000
IC  2H11  2H13  *2C1   1C2 0.000  0.000  -120.000  0.000  0.000
IC  2H11   2C2  *2C1   1C2 0.000  0.000  120.000  0.000  0.000
IC  2H13   2C2  *2C1   1C2 0.000  0.000  -120.000  0.000  0.000
IC   1C1   1C2   2C1   2C2 0.000  0.000  -180.000  0.000  0.000
IC  1H11   1C1   1C2   2C1 0.000  0.000  60.000  0.000  0.000
IC   2C1   1C1  *1C2   1C3 0.000  0.000  120.000  0.000  0.000
IC   1C1   1C2   2C1   2C2 0.000  0.000  -180.000  0.000  0.000
IC   2C2   1C2  *2C1  2H11 0.000  0.000  120.000  0.000  0.000
IC   2C2   1C2  *2C1  2H13 0.000  0.000  -120.000  0.000  0.000
IC   1C2   2C1   2C2   2C3 0.000  0.000  -60.000  0.000  0.000


PRES L00033 0.000 ! linkage between ACNS and ACNR
dele atom 1H22
dele atom 2H12

ATOM 1H21   HGA1      0.090!
ATOM 1N1    NG1T1    -0.460!
ATOM 1C3    CG1N1     0.360!
ATOM 1C2    CG311     0.010!
ATOM 2H11   HGA2      0.090!
ATOM 2H13   HGA2      0.090!
ATOM 2C1    CG321    -0.180!

BOND 1C2 2C1

IC  1H21   1C1  *1C2   2C1 0.000  0.000  120.000  0.000  0.000
IC  1H21   1C3  *1C2   2C1 0.000  0.000  -120.000  0.000  0.000
IC   1C1   1C3  *1C2   2C1 0.000  0.000  120.000  0.000  0.000
IC  2H11  2H13  *2C1   1C2 0.000  0.000  -120.000  0.000  0.000
IC  2H11   2C2  *2C1   1C2 0.000  0.000  120.000  0.000  0.000
IC  2H13   2C2  *2C1   1C2 0.000  0.000  -120.000  0.000  0.000
IC   1C1   1C2   2C1   2C2 0.000  0.000  180.000  0.000  0.000
IC  1H11   1C1   1C2   2C1 0.000  0.000  60.000  0.000  0.000
IC   2C1   1C1  *1C2   1C3 0.000  0.000  120.000  0.000  0.000
IC   1C1   1C2   2C1   2C2 0.000  0.000  180.000  0.000  0.000
IC   2C2   1C2  *2C1  2H11 0.000  0.000  120.000  0.000  0.000
IC   2C2   1C2  *2C1  2H13 0.000  0.000  -120.000  0.000  0.000
IC   1C2   2C1   2C2   2C3 0.000  0.000  60.000  0.000  0.000


PRES L00034 0.000 ! linkage between ACNR and EAMT
dele atom 1H22
dele atom 2H12

ATOM 1H21   HGA1      0.090!
ATOM 1N1    NG1T1    -0.460!
ATOM 1C3    CG1N1     0.360!
ATOM 1C2    CG311     0.010!
ATOM 2H11   HGA2      0.090!
ATOM 2H13   HGA2      0.090!
ATOM 2C1    CG321    -0.180!

BOND 1C2 2C1

IC   1C1  1H21  *1C2   2C1 0.000  0.000  120.000  0.000  0.000
IC   1C1   1C3  *1C2   2C1 0.000  0.000  -120.000  0.000  0.000
IC  1H21   1C3  *1C2   2C1 0.000  0.000  120.000  0.000  0.000
IC  2H11  2H13  *2C1   1C2 0.000  0.000  -120.000  0.000  0.000
IC  2H11   2C2  *2C1   1C2 0.000  0.000  120.000  0.000  0.000
IC  2H13   2C2  *2C1   1C2 0.000  0.000  -120.000  0.000  0.000
IC   1C1   1C2   2C1   2C2 0.000  0.000  -180.000  0.000  0.000
IC   1C2   2C1   2C2   2N1 0.000  0.000  -180.000  0.000  0.000
IC  1H11   1C1   1C2   2C1 0.000  0.000  60.000  0.000  0.000
IC   2C1   1C1  *1C2   1C3 0.000  0.000  -120.000  0.000  0.000
IC   1C1   1C2   2C1   2C2 0.000  0.000  -180.000  0.000  0.000
IC   2C2   1C2  *2C1  2H11 0.000  0.000  120.000  0.000  0.000
IC   2C2   1C2  *2C1  2H13 0.000  0.000  -120.000  0.000  0.000
IC   1C2   2C1   2C2   2N1 0.000  0.000  -180.000  0.000  0.000


PRES L00035 0.000 ! linkage between ACNR and 13BDT
dele atom 1H22
dele atom 2H12

ATOM 1H21   HGA1      0.090!
ATOM 1N1    NG1T1    -0.460!
ATOM 1C3    CG1N1     0.360!
ATOM 1C2    CG311     0.010!
ATOM 2H11   HGA2      0.090!
ATOM 2H13   HGA2      0.090!
ATOM 2C1    CG321    -0.180!

BOND 1C2 2C1

IC   1C1  1H21  *1C2   2C1 0.000  0.000  120.000  0.000  0.000
IC   1C1   1C3  *1C2   2C1 0.000  0.000  -120.000  0.000  0.000
IC  1H21   1C3  *1C2   2C1 0.000  0.000  120.000  0.000  0.000
IC  2H11  2H13  *2C1   1C2 0.000  0.000  -120.000  0.000  0.000
IC  2H11   2C2  *2C1   1C2 0.000  0.000  120.000  0.000  0.000
IC  2H13   2C2  *2C1   1C2 0.000  0.000  -120.000  0.000  0.000
IC   1C1   1C2   2C1   2C2 0.000  0.000  180.000  0.000  0.000
IC   1C2   2C1   2C2   2C3 0.000  0.000  180.000  0.000  0.000
IC  1H11   1C1   1C2   2C1 0.000  0.000  60.000  0.000  0.000
IC   2C1   1C1  *1C2   1C3 0.000  0.000  -120.000  0.000  0.000
IC   1C1   1C2   2C1   2C2 0.000  0.000  180.000  0.000  0.000
IC   2C2   1C2  *2C1  2H11 0.000  0.000  120.000  0.000  0.000
IC  2H11   1C2  *2C1  2H13 0.000  0.000  120.000  0.000  0.000
IC   1C2   2C1   2C2   2C3 0.000  0.000  180.000  0.000  0.000


PRES L00036 0.000 ! linkage between ACNS and 14IPC
dele atom 1H22
dele atom 2H12

ATOM 1H21   HGA1      0.090!
ATOM 1N1    NG1T1    -0.460!
ATOM 1C3    CG1N1     0.360!
ATOM 1C2    CG311     0.010!
ATOM 2H11   HGA2      0.090!
ATOM 2H13   HGA2      0.090!
ATOM 2C1    CG321    -0.180!

BOND 1C2 2C1

IC  1H21   1C1  *1C2   2C1 0.000  0.000  120.000  0.000  0.000
IC  1H21   1C3  *1C2   2C1 0.000  0.000  -120.000  0.000  0.000
IC   1C1   1C3  *1C2   2C1 0.000  0.000  120.000  0.000  0.000
IC  2H11  2H13  *2C1   1C2 0.000  0.000  -120.000  0.000  0.000
IC  2H11   2C2  *2C1   1C2 0.000  0.000  120.000  0.000  0.000
IC  2H13   2C2  *2C1   1C2 0.000  0.000  -120.000  0.000  0.000
IC   1C1   1C2   2C1   2C2 0.000  0.000  -180.000  0.000  0.000
IC   1C2   2C1   2C2   2C3 0.000  0.000  -180.000  0.000  0.000
IC  1H11   1C1   1C2   2C1 0.000  0.000  60.000  0.000  0.000
IC   2C1   1C1  *1C2   1C3 0.000  0.000  120.000  0.000  0.000
IC   1C1   1C2   2C1   2C2 0.000  0.000  -180.000  0.000  0.000
IC   2C2   1C2  *2C1  2H11 0.000  0.000  120.000  0.000  0.000
IC  2H11   1C2  *2C1  2H13 0.000  0.000  120.000  0.000  0.000
IC   1C2   2C1   2C2   2C3 0.000  0.000  -180.000  0.000  0.000


PRES L00037 0.000 ! linkage between ACNR and VIALS
dele atom 1H22
dele atom 2H12

ATOM 1H21   HGA1      0.090!
ATOM 1N1    NG1T1    -0.460!
ATOM 1C3    CG1N1     0.360!
ATOM 1C2    CG311     0.010!
ATOM 2H11   HGA2      0.090!
ATOM 2H13   HGA2      0.090!
ATOM 2C1    CG321    -0.180!

BOND 1C2 2C1

IC   1C1  1H21  *1C2   2C1 0.000  0.000  120.000  0.000  0.000
IC   1C1   1C3  *1C2   2C1 0.000  0.000  -120.000  0.000  0.000
IC  1H21   1C3  *1C2   2C1 0.000  0.000  120.000  0.000  0.000
IC  2H11  2H13  *2C1   1C2 0.000  0.000  -120.000  0.000  0.000
IC  2H11   2C2  *2C1   1C2 0.000  0.000  120.000  0.000  0.000
IC  2H13   2C2  *2C1   1C2 0.000  0.000  -120.000  0.000  0.000
IC   1C1   1C2   2C1   2C2 0.000  0.000  -180.000  0.000  0.000
IC  1H11   1C1   1C2   2C1 0.000  0.000  60.000  0.000  0.000
IC   2C1   1C1  *1C2   1C3 0.000  0.000  -120.000  0.000  0.000
IC   1C1   1C2   2C1   2C2 0.000  0.000  -180.000  0.000  0.000
IC   2C2   1C2  *2C1  2H11 0.000  0.000  120.000  0.000  0.000
IC   2C2   1C2  *2C1  2H13 0.000  0.000  -120.000  0.000  0.000
IC   1C2   2C1   2C2   2O1 0.000  0.000  -60.000  0.000  0.000


PRES L00038 0.000 ! linkage between ACNR and VIALR
dele atom 1H22
dele atom 2H12

ATOM 1H21   HGA1      0.090!
ATOM 1N1    NG1T1    -0.460!
ATOM 1C3    CG1N1     0.360!
ATOM 1C2    CG311     0.010!
ATOM 2H11   HGA2      0.090!
ATOM 2H13   HGA2      0.090!
ATOM 2C1    CG321    -0.180!

BOND 1C2 2C1

IC   1C1  1H21  *1C2   2C1 0.000  0.000  120.000  0.000  0.000
IC   1C1   1C3  *1C2   2C1 0.000  0.000  -120.000  0.000  0.000
IC  1H21   1C3  *1C2   2C1 0.000  0.000  120.000  0.000  0.000
IC  2H11  2H13  *2C1   1C2 0.000  0.000  -120.000  0.000  0.000
IC  2H11   2C2  *2C1   1C2 0.000  0.000  120.000  0.000  0.000
IC  2H13   2C2  *2C1   1C2 0.000  0.000  -120.000  0.000  0.000
IC   1C1   1C2   2C1   2C2 0.000  0.000  180.000  0.000  0.000
IC  1H11   1C1   1C2   2C1 0.000  0.000  60.000  0.000  0.000
IC   2C1   1C1  *1C2   1C3 0.000  0.000  -120.000  0.000  0.000
IC   1C1   1C2   2C1   2C2 0.000  0.000  180.000  0.000  0.000
IC   2C2   1C2  *2C1  2H11 0.000  0.000  120.000  0.000  0.000
IC   2C2   1C2  *2C1  2H13 0.000  0.000  -120.000  0.000  0.000
IC   1C2   2C1   2C2   2O1 0.000  0.000  60.000  0.000  0.000


PRES L00039 0.000 ! linkage between ACNS and EAMTI
dele atom 1H22
dele atom 2H12

ATOM 1H21   HGA1      0.090!
ATOM 1N1    NG1T1    -0.460!
ATOM 1C3    CG1N1     0.360!
ATOM 1C2    CG311     0.010!
ATOM 2H11   HGA2      0.090!
ATOM 2H13   HGA2      0.090!
ATOM 2C1    CG321    -0.180!

BOND 1C2 2C1

IC  1H21   1C1  *1C2   2C1 0.000  0.000  120.000  0.000  0.000
IC  1H21   1C3  *1C2   2C1 0.000  0.000  -120.000  0.000  0.000
IC   1C1   1C3  *1C2   2C1 0.000  0.000  120.000  0.000  0.000
IC  2H11  2H13  *2C1   1C2 0.000  0.000  -120.000  0.000  0.000
IC  2H11   2C2  *2C1   1C2 0.000  0.000  120.000  0.000  0.000
IC  2H13   2C2  *2C1   1C2 0.000  0.000  -120.000  0.000  0.000
IC   1C1   1C2   2C1   2C2 0.000  0.000  180.000  0.000  0.000
IC   1C2   2C1   2C2   2N1 0.000  0.000  -180.000  0.000  0.000
IC  1H11   1C1   1C2   2C1 0.000  0.000  60.000  0.000  0.000
IC   2C1   1C1  *1C2   1C3 0.000  0.000  120.000  0.000  0.000
IC   1C1   1C2   2C1   2C2 0.000  0.000  180.000  0.000  0.000
IC   2C2   1C2  *2C1  2H11 0.000  0.000  120.000  0.000  0.000
IC   2C2   1C2  *2C1  2H13 0.000  0.000  -120.000  0.000  0.000
IC   1C2   2C1   2C2   2N1 0.000  0.000  -180.000  0.000  0.000


PRES L00040 0.000 ! linkage between ACNS and VIALR
dele atom 1H22
dele atom 2H12

ATOM 1H21   HGA1      0.090!
ATOM 1N1    NG1T1    -0.460!
ATOM 1C3    CG1N1     0.360!
ATOM 1C2    CG311     0.010!
ATOM 2H11   HGA2      0.090!
ATOM 2H13   HGA2      0.090!
ATOM 2C1    CG321    -0.180!

BOND 1C2 2C1

IC  1H21   1C1  *1C2   2C1 0.000  0.000  120.000  0.000  0.000
IC  1H21   1C3  *1C2   2C1 0.000  0.000  -120.000  0.000  0.000
IC   1C1   1C3  *1C2   2C1 0.000  0.000  120.000  0.000  0.000
IC  2H11  2H13  *2C1   1C2 0.000  0.000  -120.000  0.000  0.000
IC  2H11   2C2  *2C1   1C2 0.000  0.000  120.000  0.000  0.000
IC  2H13   2C2  *2C1   1C2 0.000  0.000  -120.000  0.000  0.000
IC   1C1   1C2   2C1   2C2 0.000  0.000  180.000  0.000  0.000
IC  1H11   1C1   1C2   2C1 0.000  0.000  60.000  0.000  0.000
IC   2C1   1C1  *1C2   1C3 0.000  0.000  120.000  0.000  0.000
IC   1C1   1C2   2C1   2C2 0.000  0.000  180.000  0.000  0.000
IC   2C2   1C2  *2C1  2H11 0.000  0.000  120.000  0.000  0.000
IC   2C2   1C2  *2C1  2H13 0.000  0.000  -120.000  0.000  0.000
IC   1C2   2C1   2C2   2O1 0.000  0.000  60.000  0.000  0.000


PRES L00041 0.000 ! linkage between ACNS and VIALS
dele atom 1H22
dele atom 2H12

ATOM 1H21   HGA1      0.090!
ATOM 1N1    NG1T1    -0.460!
ATOM 1C3    CG1N1     0.360!
ATOM 1C2    CG311     0.010!
ATOM 2H11   HGA2      0.090!
ATOM 2H13   HGA2      0.090!
ATOM 2C1    CG321    -0.180!

BOND 1C2 2C1

IC  1H21   1C1  *1C2   2C1 0.000  0.000  120.000  0.000  0.000
IC  1H21   1C3  *1C2   2C1 0.000  0.000  -120.000  0.000  0.000
IC   1C1   1C3  *1C2   2C1 0.000  0.000  120.000  0.000  0.000
IC  2H11  2H13  *2C1   1C2 0.000  0.000  -120.000  0.000  0.000
IC  2H11   2C2  *2C1   1C2 0.000  0.000  120.000  0.000  0.000
IC  2H13   2C2  *2C1   1C2 0.000  0.000  -120.000  0.000  0.000
IC   1C1   1C2   2C1   2C2 0.000  0.000  -180.000  0.000  0.000
IC  1H11   1C1   1C2   2C1 0.000  0.000  60.000  0.000  0.000
IC   2C1   1C1  *1C2   1C3 0.000  0.000  120.000  0.000  0.000
IC   1C1   1C2   2C1   2C2 0.000  0.000  -180.000  0.000  0.000
IC   2C2   1C2  *2C1  2H11 0.000  0.000  120.000  0.000  0.000
IC   2C2   1C2  *2C1  2H13 0.000  0.000  -120.000  0.000  0.000
IC   1C2   2C1   2C2   2O1 0.000  0.000  -60.000  0.000  0.000


PRES L00042 0.000 ! linkage between AMIDU and AMIDU
dele atom 1HE2
dele atom 2H12

ATOM 1HE1   HGA2      0.090!
ATOM 1HE3   HGA2      0.090!
ATOM 1CE    CG321    -0.180!
ATOM 2H11   HGP1      0.310!
ATOM 2N1    NG2S1    -0.310!
ATOM 2C1    CG2O1     0.510!
ATOM 2O1    OG2D1    -0.510!

BOND 1CE 2N1

IC  1HE1   1C1  *1CE   2N1 0.000  0.000  120.000  0.000  0.000
IC  1HE1  1HE3  *1CE   2N1 0.000  0.000  -120.000  0.000  0.000
IC   1C1  1HE3  *1CE   2N1 0.000  0.000  120.000  0.000  0.000
IC  2H11   2C1  *2N1   1CE 0.000  0.000  -180.000  0.000  0.000
IC   1N1   1C1   1CE   2N1 0.000  0.000  180.000  0.000  0.000
IC   1C1   1CE   2N1   2C1 0.000  0.000  180.000  0.000  0.000
IC   1CE   2N1   2C1   2CE 0.000  0.000  180.000  0.000  0.000
IC   1N1   1C1   1CE   2N1 0.000  0.000  180.000  0.000  0.000
IC   2N1   1C1  *1CE  1HE1 0.000  0.000  -120.000  0.000  0.000
IC   1C1   1CE   2N1   2C1 0.000  0.000  180.000  0.000  0.000
IC   2C1   1CE  *2N1  2H11 0.000  0.000  -180.000  0.000  0.000
IC   1CE   2N1   2C1   2O1 0.000  0.000   0.000  0.000  0.000


PRES L00043 0.000 ! linkage between PROR and PIBUT
dele atom 1H22
dele atom 2H12

ATOM 1H21   HGA1      0.090!
ATOM 1C2    CG311    -0.090!
ATOM 2H11   HGA2      0.090!
ATOM 2H13   HGA2      0.090!
ATOM 2C1    CG321    -0.180!

BOND 1C2 2C1

IC  1H21   1C1  *1C2   2C1 0.000  0.000  -120.000  0.000  0.000
IC  1H21   1C3  *1C2   2C1 0.000  0.000  120.000  0.000  0.000
IC   1C1   1C3  *1C2   2C1 0.000  0.000  -120.000  0.000  0.000
IC  2H11  2H13  *2C1   1C2 0.000  0.000  -120.000  0.000  0.000
IC  2H11   2C2  *2C1   1C2 0.000  0.000  120.000  0.000  0.000
IC  2H13   2C2  *2C1   1C2 0.000  0.000  -120.000  0.000  0.000
IC   1C1   1C2   2C1   2C2 0.000  0.000  180.000  0.000  0.000
IC  1H11   1C1   1C2   2C1 0.000  0.000  60.000  0.000  0.000
IC   2C1   1C1  *1C2   1C3 0.000  0.000  -120.000  0.000  0.000
IC   1C1   1C2   2C1   2C2 0.000  0.000  180.000  0.000  0.000
IC   2C2   1C2  *2C1  2H11 0.000  0.000  120.000  0.000  0.000
IC   2C2   1C2  *2C1  2H13 0.000  0.000  -120.000  0.000  0.000
IC   1C2   2C1   2C2   2C3 0.000  0.000  -60.000  0.000  0.000


PRES L00044 0.000 ! linkage between STYRS and ETKTS
dele atom 1H22
dele atom 2H12

ATOM 1H21   HGA1      0.090!
ATOM 1C2    CG311    -0.090!
ATOM 2H11   HGA2      0.090!
ATOM 2H13   HGA2      0.090!
ATOM 2C1    CG321    -0.180!

BOND 1C2 2C1

IC  1H21   1C1  *1C2   2C1 0.000  0.000  120.000  0.000  0.000
IC  1H21   1C3  *1C2   2C1 0.000  0.000  -120.000  0.000  0.000
IC   1C1   1C3  *1C2   2C1 0.000  0.000  120.000  0.000  0.000
IC  2H11  2H13  *2C1   1C2 0.000  0.000  -120.000  0.000  0.000
IC  2H11   2C2  *2C1   1C2 0.000  0.000  120.000  0.000  0.000
IC  2H13   2C2  *2C1   1C2 0.000  0.000  -120.000  0.000  0.000
IC   1C1   1C2   2C1   2C2 0.000  0.000  -180.000  0.000  0.000
IC   1C3   1C1  *1C2   2C1 0.000  0.000  -120.000  0.000  0.000
IC   1C1   1C2   2C1   2C2 0.000  0.000  -180.000  0.000  0.000
IC   2C2   1C2  *2C1  2H11 0.000  0.000  120.000  0.000  0.000
IC   2C2   1C2  *2C1  2H13 0.000  0.000  -120.000  0.000  0.000
IC   1C2   2C1   2C2   2C3 0.000  0.000  -60.000  0.000  0.000


PRES L00045 0.000 ! linkage between STYRS and ETKTR
dele atom 1H22
dele atom 2H12

ATOM 1H21   HGA1      0.090!
ATOM 1C2    CG311    -0.090!
ATOM 2H11   HGA2      0.090!
ATOM 2H13   HGA2      0.090!
ATOM 2C1    CG321    -0.180!

BOND 1C2 2C1

IC  1H21   1C1  *1C2   2C1 0.000  0.000  120.000  0.000  0.000
IC  1H21   1C3  *1C2   2C1 0.000  0.000  -120.000  0.000  0.000
IC   1C1   1C3  *1C2   2C1 0.000  0.000  120.000  0.000  0.000
IC  2H11  2H13  *2C1   1C2 0.000  0.000  -120.000  0.000  0.000
IC  2H11   2C2  *2C1   1C2 0.000  0.000  120.000  0.000  0.000
IC  2H13   2C2  *2C1   1C2 0.000  0.000  -120.000  0.000  0.000
IC   1C1   1C2   2C1   2C2 0.000  0.000  180.000  0.000  0.000
IC   1C3   1C1  *1C2   2C1 0.000  0.000  -120.000  0.000  0.000
IC   1C1   1C2   2C1   2C2 0.000  0.000  180.000  0.000  0.000
IC   2C2   1C2  *2C1  2H11 0.000  0.000  120.000  0.000  0.000
IC   2C2   1C2  *2C1  2H13 0.000  0.000  -120.000  0.000  0.000
IC   1C2   2C1   2C2   2C3 0.000  0.000  60.000  0.000  0.000


PRES L00046 0.000 ! linkage between STYRR and ACNR
dele atom 1H22
dele atom 2H12

ATOM 1H21   HGA1      0.090!
ATOM 1C2    CG311    -0.090!
ATOM 2H11   HGA2      0.090!
ATOM 2H13   HGA2      0.090!
ATOM 2C1    CG321    -0.180!

BOND 1C2 2C1

IC  1H21   1C1  *1C2   2C1 0.000  0.000  -120.000  0.000  0.000
IC  1H21   1C3  *1C2   2C1 0.000  0.000  120.000  0.000  0.000
IC   1C1   1C3  *1C2   2C1 0.000  0.000  -120.000  0.000  0.000
IC  2H11  2H13  *2C1   1C2 0.000  0.000  -120.000  0.000  0.000
IC  2H11   2C2  *2C1   1C2 0.000  0.000  120.000  0.000  0.000
IC  2H13   2C2  *2C1   1C2 0.000  0.000  -120.000  0.000  0.000
IC   1C1   1C2   2C1   2C2 0.000  0.000  180.000  0.000  0.000
IC   1C3   1C1  *1C2   2C1 0.000  0.000  120.000  0.000  0.000
IC   1C1   1C2   2C1   2C2 0.000  0.000  180.000  0.000  0.000
IC   2C2   1C2  *2C1  2H11 0.000  0.000  120.000  0.000  0.000
IC   2C2   1C2  *2C1  2H13 0.000  0.000  -120.000  0.000  0.000
IC   1C2   2C1   2C2   2C3 0.000  0.000  60.000  0.000  0.000


PRES L00047 0.000 ! linkage between 1BUTR and EAMTI
dele atom 1H22
dele atom 2H12

ATOM 1H21   HGA1      0.090!
ATOM 1C2    CG311    -0.090!
ATOM 2H11   HGA2      0.090!
ATOM 2H13   HGA2      0.090!
ATOM 2C1    CG321    -0.180!

BOND 1C2 2C1

IC  1H21   1C1  *1C2   2C1 0.000  0.000  -120.000  0.000  0.000
IC  1H21   1C3  *1C2   2C1 0.000  0.000  120.000  0.000  0.000
IC   1C1   1C3  *1C2   2C1 0.000  0.000  -120.000  0.000  0.000
IC  2H11  2H13  *2C1   1C2 0.000  0.000  -120.000  0.000  0.000
IC  2H11   2C2  *2C1   1C2 0.000  0.000  120.000  0.000  0.000
IC  2H13   2C2  *2C1   1C2 0.000  0.000  -120.000  0.000  0.000
IC   1C1   1C2   2C1   2C2 0.000  0.000  180.000  0.000  0.000
IC   1C2   2C1   2C2   2N1 0.000  0.000  180.000  0.000  0.000
IC  1H11   1C1   1C2   2C1 0.000  0.000  60.000  0.000  0.000
IC   2C1   1C1  *1C2   1C3 0.000  0.000  -120.000  0.000  0.000
IC   1C1   1C2   2C1   2C2 0.000  0.000  180.000  0.000  0.000
IC   2C2   1C2  *2C1  2H11 0.000  0.000  120.000  0.000  0.000
IC   2C2   1C2  *2C1  2H13 0.000  0.000  -120.000  0.000  0.000
IC   1C2   2C1   2C2   2N1 0.000  0.000  180.000  0.000  0.000


PRES L00048 0.000 ! linkage between 1BUTS and 14IPT
dele atom 1H22
dele atom 2H12

ATOM 1H21   HGA1      0.090!
ATOM 1C2    CG311    -0.090!
ATOM 2H11   HGA2      0.090!
ATOM 2H13   HGA2      0.090!
ATOM 2C1    CG321    -0.180!

BOND 1C2 2C1

IC  1H21   1C1  *1C2   2C1 0.000  0.000  120.000  0.000  0.000
IC  1H21   1C3  *1C2   2C1 0.000  0.000  -120.000  0.000  0.000
IC   1C1   1C3  *1C2   2C1 0.000  0.000  120.000  0.000  0.000
IC  2H11  2H13  *2C1   1C2 0.000  0.000  -120.000  0.000  0.000
IC  2H11   2C2  *2C1   1C2 0.000  0.000  120.000  0.000  0.000
IC  2H13   2C2  *2C1   1C2 0.000  0.000  -120.000  0.000  0.000
IC   1C1   1C2   2C1   2C2 0.000  0.000  -180.000  0.000  0.000
IC   1C2   2C1   2C2   2C3 0.000  0.000  -180.000  0.000  0.000
IC  1H11   1C1   1C2   2C1 0.000  0.000  60.000  0.000  0.000
IC   2C1   1C1  *1C2   1C3 0.000  0.000  120.000  0.000  0.000
IC   1C1   1C2   2C1   2C2 0.000  0.000  -180.000  0.000  0.000
IC   2C2   1C2  *2C1  2H11 0.000  0.000  120.000  0.000  0.000
IC  2H11   1C2  *2C1  2H13 0.000  0.000  120.000  0.000  0.000
IC   1C2   2C1   2C2   2C3 0.000  0.000  -180.000  0.000  0.000


PRES L00049 0.000 ! linkage between PROR and ETHY
dele atom 1H22
dele atom 2H12

ATOM 1H21   HGA1      0.090!
ATOM 1C2    CG311    -0.090!
ATOM 2H11   HGA2      0.090!
ATOM 2H13   HGA2      0.090!
ATOM 2C1    CG321    -0.180!

BOND 1C2 2C1

IC  1H21   1C1  *1C2   2C1 0.000  0.000  -120.000  0.000  0.000
IC  1H21   1C3  *1C2   2C1 0.000  0.000  120.000  0.000  0.000
IC   1C1   1C3  *1C2   2C1 0.000  0.000  -120.000  0.000  0.000
IC  2H11  2H13  *2C1   1C2 0.000  0.000  -120.000  0.000  0.000
IC  2H11   2C2  *2C1   1C2 0.000  0.000  120.000  0.000  0.000
IC  2H13   2C2  *2C1   1C2 0.000  0.000  -120.000  0.000  0.000
IC   1C1   1C2   2C1   2C2 0.000  0.000  180.000  0.000  0.000
IC  1H11   1C1   1C2   2C1 0.000  0.000  60.000  0.000  0.000
IC   2C1   1C1  *1C2   1C3 0.000  0.000  -120.000  0.000  0.000
IC   1C1   1C2   2C1   2C2 0.000  0.000  180.000  0.000  0.000
IC   2C2   1C2  *2C1  2H11 0.000  0.000  120.000  0.000  0.000
IC   2C2   1C2  *2C1  2H13 0.000  0.000  -120.000  0.000  0.000
IC   1C2   2C1   2C2  2H21 0.000  0.000  60.000  0.000  0.000


PRES L00050 0.000 ! linkage between PROXR and EAMT
dele atom 1H22
dele atom 2H12

ATOM 1H21   HGA1      0.090!
ATOM 1C2    CG311    -0.090!
ATOM 2H11   HGA2      0.090!
ATOM 2H13   HGA2      0.090!
ATOM 2C1    CG321    -0.180!

BOND 1C2 2C1

IC  1H21   1C1  *1C2   2C1 0.000  0.000  -120.000  0.000  0.000
IC  1H21   1C3  *1C2   2C1 0.000  0.000  120.000  0.000  0.000
IC   1C1   1C3  *1C2   2C1 0.000  0.000  -120.000  0.000  0.000
IC  2H11  2H13  *2C1   1C2 0.000  0.000  -120.000  0.000  0.000
IC  2H11   2C2  *2C1   1C2 0.000  0.000  120.000  0.000  0.000
IC  2H13   2C2  *2C1   1C2 0.000  0.000  -120.000  0.000  0.000
IC   1O1   1C1   1C2   2C1 0.000  0.000  -180.000  0.000  0.000
IC   1C1   1C2   2C1   2C2 0.000  0.000  -180.000  0.000  0.000
IC   1C2   2C1   2C2   2N1 0.000  0.000  -180.000  0.000  0.000
IC   1O1   1C1   1C2   2C1 0.000  0.000  -180.000  0.000  0.000
IC   2C1   1C1  *1C2   1C3 0.000  0.000  -120.000  0.000  0.000
IC   1C1   1C2   2C1   2C2 0.000  0.000  -180.000  0.000  0.000
IC   2C2   1C2  *2C1  2H11 0.000  0.000  120.000  0.000  0.000
IC   2C2   1C2  *2C1  2H13 0.000  0.000  -120.000  0.000  0.000
IC   1C2   2C1   2C2   2N1 0.000  0.000  -180.000  0.000  0.000


PRES L00051 0.000 ! linkage between PROXS and VIALR
dele atom 1H22
dele atom 2H12

ATOM 1H21   HGA1      0.090!
ATOM 1C2    CG311    -0.090!
ATOM 2H11   HGA2      0.090!
ATOM 2H13   HGA2      0.090!
ATOM 2C1    CG321    -0.180!

BOND 1C2 2C1

IC  1H21   1C1  *1C2   2C1 0.000  0.000  120.000  0.000  0.000
IC  1H21   1C3  *1C2   2C1 0.000  0.000  -120.000  0.000  0.000
IC   1C1   1C3  *1C2   2C1 0.000  0.000  120.000  0.000  0.000
IC  2H11  2H13  *2C1   1C2 0.000  0.000  -120.000  0.000  0.000
IC  2H11   2C2  *2C1   1C2 0.000  0.000  120.000  0.000  0.000
IC  2H13   2C2  *2C1   1C2 0.000  0.000  -120.000  0.000  0.000
IC   1O1   1C1   1C2   2C1 0.000  0.000  180.000  0.000  0.000
IC   1C1   1C2   2C1   2C2 0.000  0.000  -180.000  0.000  0.000
IC   1O1   1C1   1C2   2C1 0.000  0.000  180.000  0.000  0.000
IC   2C1   1C1  *1C2   1C3 0.000  0.000  120.000  0.000  0.000
IC   1C1   1C2   2C1   2C2 0.000  0.000  -180.000  0.000  0.000
IC   2C2   1C2  *2C1  2H11 0.000  0.000  120.000  0.000  0.000
IC   2C2   1C2  *2C1  2H13 0.000  0.000  -120.000  0.000  0.000
IC   1C2   2C1   2C2   2O1 0.000  0.000  60.000  0.000  0.000


PRES L00052 0.000 ! linkage between PROXS and VIALS
dele atom 1H22
dele atom 2H12

ATOM 1H21   HGA1      0.090!
ATOM 1C2    CG311    -0.090!
ATOM 2H11   HGA2      0.090!
ATOM 2H13   HGA2      0.090!
ATOM 2C1    CG321    -0.180!

BOND 1C2 2C1

IC  1H21   1C1  *1C2   2C1 0.000  0.000  120.000  0.000  0.000
IC  1H21   1C3  *1C2   2C1 0.000  0.000  -120.000  0.000  0.000
IC   1C1   1C3  *1C2   2C1 0.000  0.000  120.000  0.000  0.000
IC  2H11  2H13  *2C1   1C2 0.000  0.000  -120.000  0.000  0.000
IC  2H11   2C2  *2C1   1C2 0.000  0.000  120.000  0.000  0.000
IC  2H13   2C2  *2C1   1C2 0.000  0.000  -120.000  0.000  0.000
IC   1O1   1C1   1C2   2C1 0.000  0.000  180.000  0.000  0.000
IC   1C1   1C2   2C1   2C2 0.000  0.000  -180.000  0.000  0.000
IC   1O1   1C1   1C2   2C1 0.000  0.000  180.000  0.000  0.000
IC   2C1   1C1  *1C2   1C3 0.000  0.000  120.000  0.000  0.000
IC   1C1   1C2   2C1   2C2 0.000  0.000  -180.000  0.000  0.000
IC   2C2   1C2  *2C1  2H11 0.000  0.000  120.000  0.000  0.000
IC   2C2   1C2  *2C1  2H13 0.000  0.000  -120.000  0.000  0.000
IC   1C2   2C1   2C2   2O1 0.000  0.000  -60.000  0.000  0.000


PRES L00053 0.000 ! linkage between 1BUTR and 14IPT
dele atom 1H22
dele atom 2H12

ATOM 1H21   HGA1      0.090!
ATOM 1C2    CG311    -0.090!
ATOM 2H11   HGA2      0.090!
ATOM 2H13   HGA2      0.090!
ATOM 2C1    CG321    -0.180!

BOND 1C2 2C1

IC  1H21   1C1  *1C2   2C1 0.000  0.000  -120.000  0.000  0.000
IC  1H21   1C3  *1C2   2C1 0.000  0.000  120.000  0.000  0.000
IC   1C1   1C3  *1C2   2C1 0.000  0.000  -120.000  0.000  0.000
IC  2H11  2H13  *2C1   1C2 0.000  0.000  -120.000  0.000  0.000
IC  2H11   2C2  *2C1   1C2 0.000  0.000  120.000  0.000  0.000
IC  2H13   2C2  *2C1   1C2 0.000  0.000  -120.000  0.000  0.000
IC   1C1   1C2   2C1   2C2 0.000  0.000  180.000  0.000  0.000
IC   1C2   2C1   2C2   2C3 0.000  0.000  180.000  0.000  0.000
IC  1H11   1C1   1C2   2C1 0.000  0.000  60.000  0.000  0.000
IC   2C1   1C1  *1C2   1C3 0.000  0.000  -120.000  0.000  0.000
IC   1C1   1C2   2C1   2C2 0.000  0.000  180.000  0.000  0.000
IC   2C2   1C2  *2C1  2H11 0.000  0.000  120.000  0.000  0.000
IC  2H11   1C2  *2C1  2H13 0.000  0.000  120.000  0.000  0.000
IC   1C2   2C1   2C2   2C3 0.000  0.000  180.000  0.000  0.000


PRES L00054 0.000 ! linkage between PROS and VIALS
dele atom 1H22
dele atom 2H12

ATOM 1H21   HGA1      0.090!
ATOM 1C2    CG311    -0.090!
ATOM 2H11   HGA2      0.090!
ATOM 2H13   HGA2      0.090!
ATOM 2C1    CG321    -0.180!

BOND 1C2 2C1

IC  1H21   1C1  *1C2   2C1 0.000  0.000  -120.000  0.000  0.000
IC  1H21   1C3  *1C2   2C1 0.000  0.000  120.000  0.000  0.000
IC   1C1   1C3  *1C2   2C1 0.000  0.000  -120.000  0.000  0.000
IC  2H11  2H13  *2C1   1C2 0.000  0.000  -120.000  0.000  0.000
IC  2H11   2C2  *2C1   1C2 0.000  0.000  120.000  0.000  0.000
IC  2H13   2C2  *2C1   1C2 0.000  0.000  -120.000  0.000  0.000
IC   1C1   1C2   2C1   2C2 0.000  0.000  180.000  0.000  0.000
IC  1H11   1C1   1C2   2C1 0.000  0.000  -60.000  0.000  0.000
IC   2C1   1C1  *1C2   1C3 0.000  0.000  -120.000  0.000  0.000
IC   1C1   1C2   2C1   2C2 0.000  0.000  180.000  0.000  0.000
IC   2C2   1C2  *2C1  2H11 0.000  0.000  120.000  0.000  0.000
IC   2C2   1C2  *2C1  2H13 0.000  0.000  -120.000  0.000  0.000
IC   1C2   2C1   2C2   2O1 0.000  0.000  -60.000  0.000  0.000


PRES L00055 0.000 ! linkage between AAMDS and EAMTI
dele atom 1H22
dele atom 2H12

ATOM 1H21   HGA1      0.090!
ATOM 1C2    CG311    -0.090!
ATOM 2H11   HGA2      0.090!
ATOM 2H13   HGA2      0.090!
ATOM 2C1    CG321    -0.180!

BOND 1C2 2C1

IC  1H21   1C1  *1C2   2C1 0.000  0.000  120.000  0.000  0.000
IC  1H21   1C3  *1C2   2C1 0.000  0.000  -120.000  0.000  0.000
IC   1C1   1C3  *1C2   2C1 0.000  0.000  120.000  0.000  0.000
IC  2H11  2H13  *2C1   1C2 0.000  0.000  -120.000  0.000  0.000
IC  2H11   2C2  *2C1   1C2 0.000  0.000  120.000  0.000  0.000
IC  2H13   2C2  *2C1   1C2 0.000  0.000  -120.000  0.000  0.000
IC   1C1   1C2   2C1   2C2 0.000  0.000  -180.000  0.000  0.000
IC   1C2   2C1   2C2   2N1 0.000  0.000  -180.000  0.000  0.000
IC  1H11   1C1   1C2   2C1 0.000  0.000  60.000  0.000  0.000
IC   2C1   1C1  *1C2   1C3 0.000  0.000  120.000  0.000  0.000
IC   1C1   1C2   2C1   2C2 0.000  0.000  -180.000  0.000  0.000
IC   2C2   1C2  *2C1  2H11 0.000  0.000  120.000  0.000  0.000
IC   2C2   1C2  *2C1  2H13 0.000  0.000  -120.000  0.000  0.000
IC   1C2   2C1   2C2   2N1 0.000  0.000  -180.000  0.000  0.000


PRES L00056 0.000 ! linkage between PROXS and EAMTI
dele atom 1H22
dele atom 2H12

ATOM 1H21   HGA1      0.090!
ATOM 1C2    CG311    -0.090!
ATOM 2H11   HGA2      0.090!
ATOM 2H13   HGA2      0.090!
ATOM 2C1    CG321    -0.180!

BOND 1C2 2C1

IC  1H21   1C1  *1C2   2C1 0.000  0.000  120.000  0.000  0.000
IC  1H21   1C3  *1C2   2C1 0.000  0.000  -120.000  0.000  0.000
IC   1C1   1C3  *1C2   2C1 0.000  0.000  120.000  0.000  0.000
IC  2H11  2H13  *2C1   1C2 0.000  0.000  -120.000  0.000  0.000
IC  2H11   2C2  *2C1   1C2 0.000  0.000  120.000  0.000  0.000
IC  2H13   2C2  *2C1   1C2 0.000  0.000  -120.000  0.000  0.000
IC   1O1   1C1   1C2   2C1 0.000  0.000  180.000  0.000  0.000
IC   1C1   1C2   2C1   2C2 0.000  0.000  -180.000  0.000  0.000
IC   1C2   2C1   2C2   2N1 0.000  0.000  -180.000  0.000  0.000
IC   1O1   1C1   1C2   2C1 0.000  0.000  180.000  0.000  0.000
IC   2C1   1C1  *1C2   1C3 0.000  0.000  120.000  0.000  0.000
IC   1C1   1C2   2C1   2C2 0.000  0.000  -180.000  0.000  0.000
IC   2C2   1C2  *2C1  2H11 0.000  0.000  120.000  0.000  0.000
IC   2C2   1C2  *2C1  2H13 0.000  0.000  -120.000  0.000  0.000
IC   1C2   2C1   2C2   2N1 0.000  0.000  -180.000  0.000  0.000


PRES L00057 0.000 ! linkage between PROXR and ETKTS
dele atom 1H22
dele atom 2H12

ATOM 1H21   HGA1      0.090!
ATOM 1C2    CG311    -0.090!
ATOM 2H11   HGA2      0.090!
ATOM 2H13   HGA2      0.090!
ATOM 2C1    CG321    -0.180!

BOND 1C2 2C1

IC  1H21   1C1  *1C2   2C1 0.000  0.000  -120.000  0.000  0.000
IC  1H21   1C3  *1C2   2C1 0.000  0.000  120.000  0.000  0.000
IC   1C1   1C3  *1C2   2C1 0.000  0.000  -120.000  0.000  0.000
IC  2H11  2H13  *2C1   1C2 0.000  0.000  -120.000  0.000  0.000
IC  2H11   2C2  *2C1   1C2 0.000  0.000  120.000  0.000  0.000
IC  2H13   2C2  *2C1   1C2 0.000  0.000  -120.000  0.000  0.000
IC   1O1   1C1   1C2   2C1 0.000  0.000  -180.000  0.000  0.000
IC   1C1   1C2   2C1   2C2 0.000  0.000  180.000  0.000  0.000
IC   1O1   1C1   1C2   2C1 0.000  0.000  -180.000  0.000  0.000
IC   2C1   1C1  *1C2   1C3 0.000  0.000  -120.000  0.000  0.000
IC   1C1   1C2   2C1   2C2 0.000  0.000  180.000  0.000  0.000
IC   2C2   1C2  *2C1  2H11 0.000  0.000  120.000  0.000  0.000
IC   2C2   1C2  *2C1  2H13 0.000  0.000  -120.000  0.000  0.000
IC   1C2   2C1   2C2   2C3 0.000  0.000  -60.000  0.000  0.000


PRES L00058 0.000 ! linkage between PROR and VIALS
dele atom 1H22
dele atom 2H12

ATOM 1H21   HGA1      0.090!
ATOM 1C2    CG311    -0.090!
ATOM 2H11   HGA2      0.090!
ATOM 2H13   HGA2      0.090!
ATOM 2C1    CG321    -0.180!

BOND 1C2 2C1

IC  1H21   1C1  *1C2   2C1 0.000  0.000  -120.000  0.000  0.000
IC  1H21   1C3  *1C2   2C1 0.000  0.000  120.000  0.000  0.000
IC   1C1   1C3  *1C2   2C1 0.000  0.000  -120.000  0.000  0.000
IC  2H11  2H13  *2C1   1C2 0.000  0.000  -120.000  0.000  0.000
IC  2H11   2C2  *2C1   1C2 0.000  0.000  120.000  0.000  0.000
IC  2H13   2C2  *2C1   1C2 0.000  0.000  -120.000  0.000  0.000
IC   1C1   1C2   2C1   2C2 0.000  0.000  180.000  0.000  0.000
IC  1H11   1C1   1C2   2C1 0.000  0.000  60.000  0.000  0.000
IC   2C1   1C1  *1C2   1C3 0.000  0.000  -120.000  0.000  0.000
IC   1C1   1C2   2C1   2C2 0.000  0.000  180.000  0.000  0.000
IC   2C2   1C2  *2C1  2H11 0.000  0.000  120.000  0.000  0.000
IC   2C2   1C2  *2C1  2H13 0.000  0.000  -120.000  0.000  0.000
IC   1C2   2C1   2C2   2O1 0.000  0.000  -60.000  0.000  0.000


PRES L00059 0.000 ! linkage between PROXS and 14IPC
dele atom 1H22
dele atom 2H12

ATOM 1H21   HGA1      0.090!
ATOM 1C2    CG311    -0.090!
ATOM 2H11   HGA2      0.090!
ATOM 2H13   HGA2      0.090!
ATOM 2C1    CG321    -0.180!

BOND 1C2 2C1

IC  1H21   1C1  *1C2   2C1 0.000  0.000  120.000  0.000  0.000
IC  1H21   1C3  *1C2   2C1 0.000  0.000  -120.000  0.000  0.000
IC   1C1   1C3  *1C2   2C1 0.000  0.000  120.000  0.000  0.000
IC  2H11  2H13  *2C1   1C2 0.000  0.000  -120.000  0.000  0.000
IC  2H11   2C2  *2C1   1C2 0.000  0.000  120.000  0.000  0.000
IC  2H13   2C2  *2C1   1C2 0.000  0.000  -120.000  0.000  0.000
IC   1O1   1C1   1C2   2C1 0.000  0.000  180.000  0.000  0.000
IC   1C1   1C2   2C1   2C2 0.000  0.000  -180.000  0.000  0.000
IC   1C2   2C1   2C2   2C3 0.000  0.000  -180.000  0.000  0.000
IC   1O1   1C1   1C2   2C1 0.000  0.000  180.000  0.000  0.000
IC   2C1   1C1  *1C2   1C3 0.000  0.000  120.000  0.000  0.000
IC   1C1   1C2   2C1   2C2 0.000  0.000  -180.000  0.000  0.000
IC   2C2   1C2  *2C1  2H11 0.000  0.000  120.000  0.000  0.000
IC  2H11   1C2  *2C1  2H13 0.000  0.000  120.000  0.000  0.000
IC   1C2   2C1   2C2   2C3 0.000  0.000  -180.000  0.000  0.000


PRES L00060 0.000 ! linkage between 1BUTR and VIALR
dele atom 1H22
dele atom 2H12

ATOM 1H21   HGA1      0.090!
ATOM 1C2    CG311    -0.090!
ATOM 2H11   HGA2      0.090!
ATOM 2H13   HGA2      0.090!
ATOM 2C1    CG321    -0.180!

BOND 1C2 2C1

IC  1H21   1C1  *1C2   2C1 0.000  0.000  -120.000  0.000  0.000
IC  1H21   1C3  *1C2   2C1 0.000  0.000  120.000  0.000  0.000
IC   1C1   1C3  *1C2   2C1 0.000  0.000  -120.000  0.000  0.000
IC  2H11  2H13  *2C1   1C2 0.000  0.000  -120.000  0.000  0.000
IC  2H11   2C2  *2C1   1C2 0.000  0.000  120.000  0.000  0.000
IC  2H13   2C2  *2C1   1C2 0.000  0.000  -120.000  0.000  0.000
IC   1C1   1C2   2C1   2C2 0.000  0.000  180.000  0.000  0.000
IC  1H11   1C1   1C2   2C1 0.000  0.000  60.000  0.000  0.000
IC   2C1   1C1  *1C2   1C3 0.000  0.000  -120.000  0.000  0.000
IC   1C1   1C2   2C1   2C2 0.000  0.000  180.000  0.000  0.000
IC   2C2   1C2  *2C1  2H11 0.000  0.000  120.000  0.000  0.000
IC   2C2   1C2  *2C1  2H13 0.000  0.000  -120.000  0.000  0.000
IC   1C2   2C1   2C2   2O1 0.000  0.000  60.000  0.000  0.000


PRES L00061 0.000 ! linkage between PROXR and VIALS
dele atom 1H22
dele atom 2H12

ATOM 1H21   HGA1      0.090!
ATOM 1C2    CG311    -0.090!
ATOM 2H11   HGA2      0.090!
ATOM 2H13   HGA2      0.090!
ATOM 2C1    CG321    -0.180!

BOND 1C2 2C1

IC  1H21   1C1  *1C2   2C1 0.000  0.000  -120.000  0.000  0.000
IC  1H21   1C3  *1C2   2C1 0.000  0.000  120.000  0.000  0.000
IC   1C1   1C3  *1C2   2C1 0.000  0.000  -120.000  0.000  0.000
IC  2H11  2H13  *2C1   1C2 0.000  0.000  -120.000  0.000  0.000
IC  2H11   2C2  *2C1   1C2 0.000  0.000  120.000  0.000  0.000
IC  2H13   2C2  *2C1   1C2 0.000  0.000  -120.000  0.000  0.000
IC   1O1   1C1   1C2   2C1 0.000  0.000  -180.000  0.000  0.000
IC   1C1   1C2   2C1   2C2 0.000  0.000  180.000  0.000  0.000
IC   1O1   1C1   1C2   2C1 0.000  0.000  -180.000  0.000  0.000
IC   2C1   1C1  *1C2   1C3 0.000  0.000  -120.000  0.000  0.000
IC   1C1   1C2   2C1   2C2 0.000  0.000  180.000  0.000  0.000
IC   2C2   1C2  *2C1  2H11 0.000  0.000  120.000  0.000  0.000
IC   2C2   1C2  *2C1  2H13 0.000  0.000  -120.000  0.000  0.000
IC   1C2   2C1   2C2   2O1 0.000  0.000  -60.000  0.000  0.000


PRES L00062 0.000 ! linkage between PROS and TMAET
dele atom 1H22
dele atom 2H12

ATOM 1H21   HGA1      0.090!
ATOM 1C2    CG311    -0.090!
ATOM 2H11   HGA2      0.090!
ATOM 2H13   HGA2      0.090!
ATOM 2C1    CG321    -0.180!

BOND 1C2 2C1

IC  1H21   1C1  *1C2   2C1 0.000  0.000  -120.000  0.000  0.000
IC  1H21   1C3  *1C2   2C1 0.000  0.000  120.000  0.000  0.000
IC   1C1   1C3  *1C2   2C1 0.000  0.000  -120.000  0.000  0.000
IC  2H11  2H13  *2C1   1C2 0.000  0.000  -120.000  0.000  0.000
IC  2H11   2C2  *2C1   1C2 0.000  0.000  120.000  0.000  0.000
IC  2H13   2C2  *2C1   1C2 0.000  0.000  -120.000  0.000  0.000
IC   1C1   1C2   2C1   2C2 0.000  0.000  180.000  0.000  0.000
IC   1C2   2C1   2C2   2N1 0.000  0.000  180.000  0.000  0.000
IC  1H11   1C1   1C2   2C1 0.000  0.000  -60.000  0.000  0.000
IC   2C1   1C1  *1C2   1C3 0.000  0.000  -120.000  0.000  0.000
IC   1C1   1C2   2C1   2C2 0.000  0.000  180.000  0.000  0.000
IC   2C2   1C2  *2C1  2H11 0.000  0.000  120.000  0.000  0.000
IC   2C2   1C2  *2C1  2H13 0.000  0.000  -120.000  0.000  0.000
IC   1C2   2C1   2C2   2N1 0.000  0.000  180.000  0.000  0.000


PRES L00063 0.000 ! linkage between PROXR and VIALR
dele atom 1H22
dele atom 2H12

ATOM 1H21   HGA1      0.090!
ATOM 1C2    CG311    -0.090!
ATOM 2H11   HGA2      0.090!
ATOM 2H13   HGA2      0.090!
ATOM 2C1    CG321    -0.180!

BOND 1C2 2C1

IC  1H21   1C1  *1C2   2C1 0.000  0.000  -120.000  0.000  0.000
IC  1H21   1C3  *1C2   2C1 0.000  0.000  120.000  0.000  0.000
IC   1C1   1C3  *1C2   2C1 0.000  0.000  -120.000  0.000  0.000
IC  2H11  2H13  *2C1   1C2 0.000  0.000  -120.000  0.000  0.000
IC  2H11   2C2  *2C1   1C2 0.000  0.000  120.000  0.000  0.000
IC  2H13   2C2  *2C1   1C2 0.000  0.000  -120.000  0.000  0.000
IC   1O1   1C1   1C2   2C1 0.000  0.000  -180.000  0.000  0.000
IC   1C1   1C2   2C1   2C2 0.000  0.000  180.000  0.000  0.000
IC   1O1   1C1   1C2   2C1 0.000  0.000  -180.000  0.000  0.000
IC   2C1   1C1  *1C2   1C3 0.000  0.000  -120.000  0.000  0.000
IC   1C1   1C2   2C1   2C2 0.000  0.000  180.000  0.000  0.000
IC   2C2   1C2  *2C1  2H11 0.000  0.000  120.000  0.000  0.000
IC   2C2   1C2  *2C1  2H13 0.000  0.000  -120.000  0.000  0.000
IC   1C2   2C1   2C2   2O1 0.000  0.000  60.000  0.000  0.000


PRES L00064 0.000 ! linkage between PROS and PIBUT
dele atom 1H22
dele atom 2H12

ATOM 1H21   HGA1      0.090!
ATOM 1C2    CG311    -0.090!
ATOM 2H11   HGA2      0.090!
ATOM 2H13   HGA2      0.090!
ATOM 2C1    CG321    -0.180!

BOND 1C2 2C1

IC  1H21   1C1  *1C2   2C1 0.000  0.000  -120.000  0.000  0.000
IC  1H21   1C3  *1C2   2C1 0.000  0.000  120.000  0.000  0.000
IC   1C1   1C3  *1C2   2C1 0.000  0.000  -120.000  0.000  0.000
IC  2H11  2H13  *2C1   1C2 0.000  0.000  -120.000  0.000  0.000
IC  2H11   2C2  *2C1   1C2 0.000  0.000  120.000  0.000  0.000
IC  2H13   2C2  *2C1   1C2 0.000  0.000  -120.000  0.000  0.000
IC   1C1   1C2   2C1   2C2 0.000  0.000  180.000  0.000  0.000
IC  1H11   1C1   1C2   2C1 0.000  0.000  -60.000  0.000  0.000
IC   2C1   1C1  *1C2   1C3 0.000  0.000  -120.000  0.000  0.000
IC   1C1   1C2   2C1   2C2 0.000  0.000  180.000  0.000  0.000
IC   2C2   1C2  *2C1  2H11 0.000  0.000  120.000  0.000  0.000
IC   2C2   1C2  *2C1  2H13 0.000  0.000  -120.000  0.000  0.000
IC   1C2   2C1   2C2   2C3 0.000  0.000  -60.000  0.000  0.000


PRES L00065 0.000 ! linkage between PROXS and ETHY
dele atom 1H22
dele atom 2H12

ATOM 1H21   HGA1      0.090!
ATOM 1C2    CG311    -0.090!
ATOM 2H11   HGA2      0.090!
ATOM 2H13   HGA2      0.090!
ATOM 2C1    CG321    -0.180!

BOND 1C2 2C1

IC  1H21   1C1  *1C2   2C1 0.000  0.000  120.000  0.000  0.000
IC  1H21   1C3  *1C2   2C1 0.000  0.000  -120.000  0.000  0.000
IC   1C1   1C3  *1C2   2C1 0.000  0.000  120.000  0.000  0.000
IC  2H11  2H13  *2C1   1C2 0.000  0.000  -120.000  0.000  0.000
IC  2H11   2C2  *2C1   1C2 0.000  0.000  120.000  0.000  0.000
IC  2H13   2C2  *2C1   1C2 0.000  0.000  -120.000  0.000  0.000
IC   1O1   1C1   1C2   2C1 0.000  0.000  180.000  0.000  0.000
IC   1C1   1C2   2C1   2C2 0.000  0.000  -180.000  0.000  0.000
IC   1O1   1C1   1C2   2C1 0.000  0.000  180.000  0.000  0.000
IC   2C1   1C1  *1C2   1C3 0.000  0.000  120.000  0.000  0.000
IC   1C1   1C2   2C1   2C2 0.000  0.000  -180.000  0.000  0.000
IC   2C2   1C2  *2C1  2H11 0.000  0.000  120.000  0.000  0.000
IC   2C2   1C2  *2C1  2H13 0.000  0.000  -120.000  0.000  0.000
IC   1C2   2C1   2C2  2H21 0.000  0.000  60.000  0.000  0.000


PRES L00066 0.000 ! linkage between PROS and 14IPT
dele atom 1H22
dele atom 2H12

ATOM 1H21   HGA1      0.090!
ATOM 1C2    CG311    -0.090!
ATOM 2H11   HGA2      0.090!
ATOM 2H13   HGA2      0.090!
ATOM 2C1    CG321    -0.180!

BOND 1C2 2C1

IC  1H21   1C1  *1C2   2C1 0.000  0.000  -120.000  0.000  0.000
IC  1H21   1C3  *1C2   2C1 0.000  0.000  120.000  0.000  0.000
IC   1C1   1C3  *1C2   2C1 0.000  0.000  -120.000  0.000  0.000
IC  2H11  2H13  *2C1   1C2 0.000  0.000  -120.000  0.000  0.000
IC  2H11   2C2  *2C1   1C2 0.000  0.000  120.000  0.000  0.000
IC  2H13   2C2  *2C1   1C2 0.000  0.000  -120.000  0.000  0.000
IC   1C1   1C2   2C1   2C2 0.000  0.000  180.000  0.000  0.000
IC   1C2   2C1   2C2   2C3 0.000  0.000  180.000  0.000  0.000
IC  1H11   1C1   1C2   2C1 0.000  0.000  -60.000  0.000  0.000
IC   2C1   1C1  *1C2   1C3 0.000  0.000  -120.000  0.000  0.000
IC   1C1   1C2   2C1   2C2 0.000  0.000  180.000  0.000  0.000
IC   2C2   1C2  *2C1  2H11 0.000  0.000  120.000  0.000  0.000
IC  2H11   1C2  *2C1  2H13 0.000  0.000  120.000  0.000  0.000
IC   1C2   2C1   2C2   2C3 0.000  0.000  180.000  0.000  0.000


PRES L00067 0.000 ! linkage between 1BUTS and VIALS
dele atom 1H22
dele atom 2H12

ATOM 1H21   HGA1      0.090!
ATOM 1C2    CG311    -0.090!
ATOM 2H11   HGA2      0.090!
ATOM 2H13   HGA2      0.090!
ATOM 2C1    CG321    -0.180!

BOND 1C2 2C1

IC  1H21   1C1  *1C2   2C1 0.000  0.000  120.000  0.000  0.000
IC  1H21   1C3  *1C2   2C1 0.000  0.000  -120.000  0.000  0.000
IC   1C1   1C3  *1C2   2C1 0.000  0.000  120.000  0.000  0.000
IC  2H11  2H13  *2C1   1C2 0.000  0.000  -120.000  0.000  0.000
IC  2H11   2C2  *2C1   1C2 0.000  0.000  120.000  0.000  0.000
IC  2H13   2C2  *2C1   1C2 0.000  0.000  -120.000  0.000  0.000
IC   1C1   1C2   2C1   2C2 0.000  0.000  -180.000  0.000  0.000
IC  1H11   1C1   1C2   2C1 0.000  0.000  60.000  0.000  0.000
IC   2C1   1C1  *1C2   1C3 0.000  0.000  120.000  0.000  0.000
IC   1C1   1C2   2C1   2C2 0.000  0.000  -180.000  0.000  0.000
IC   2C2   1C2  *2C1  2H11 0.000  0.000  120.000  0.000  0.000
IC   2C2   1C2  *2C1  2H13 0.000  0.000  -120.000  0.000  0.000
IC   1C2   2C1   2C2   2O1 0.000  0.000  -60.000  0.000  0.000


PRES L00068 0.000 ! linkage between 1BUTS and VIALR
dele atom 1H22
dele atom 2H12

ATOM 1H21   HGA1      0.090!
ATOM 1C2    CG311    -0.090!
ATOM 2H11   HGA2      0.090!
ATOM 2H13   HGA2      0.090!
ATOM 2C1    CG321    -0.180!

BOND 1C2 2C1

IC  1H21   1C1  *1C2   2C1 0.000  0.000  120.000  0.000  0.000
IC  1H21   1C3  *1C2   2C1 0.000  0.000  -120.000  0.000  0.000
IC   1C1   1C3  *1C2   2C1 0.000  0.000  120.000  0.000  0.000
IC  2H11  2H13  *2C1   1C2 0.000  0.000  -120.000  0.000  0.000
IC  2H11   2C2  *2C1   1C2 0.000  0.000  120.000  0.000  0.000
IC  2H13   2C2  *2C1   1C2 0.000  0.000  -120.000  0.000  0.000
IC   1C1   1C2   2C1   2C2 0.000  0.000  -180.000  0.000  0.000
IC  1H11   1C1   1C2   2C1 0.000  0.000  60.000  0.000  0.000
IC   2C1   1C1  *1C2   1C3 0.000  0.000  120.000  0.000  0.000
IC   1C1   1C2   2C1   2C2 0.000  0.000  -180.000  0.000  0.000
IC   2C2   1C2  *2C1  2H11 0.000  0.000  120.000  0.000  0.000
IC   2C2   1C2  *2C1  2H13 0.000  0.000  -120.000  0.000  0.000
IC   1C2   2C1   2C2   2O1 0.000  0.000  60.000  0.000  0.000


PRES L00069 0.000 ! linkage between PROXR and ETHY
dele atom 1H22
dele atom 2H12

ATOM 1H21   HGA1      0.090!
ATOM 1C2    CG311    -0.090!
ATOM 2H11   HGA2      0.090!
ATOM 2H13   HGA2      0.090!
ATOM 2C1    CG321    -0.180!

BOND 1C2 2C1

IC  1H21   1C1  *1C2   2C1 0.000  0.000  -120.000  0.000  0.000
IC  1H21   1C3  *1C2   2C1 0.000  0.000  120.000  0.000  0.000
IC   1C1   1C3  *1C2   2C1 0.000  0.000  -120.000  0.000  0.000
IC  2H11  2H13  *2C1   1C2 0.000  0.000  -120.000  0.000  0.000
IC  2H11   2C2  *2C1   1C2 0.000  0.000  120.000  0.000  0.000
IC  2H13   2C2  *2C1   1C2 0.000  0.000  -120.000  0.000  0.000
IC   1O1   1C1   1C2   2C1 0.000  0.000  -180.000  0.000  0.000
IC   1C1   1C2   2C1   2C2 0.000  0.000  180.000  0.000  0.000
IC   1O1   1C1   1C2   2C1 0.000  0.000  -180.000  0.000  0.000
IC   2C1   1C1  *1C2   1C3 0.000  0.000  -120.000  0.000  0.000
IC   1C1   1C2   2C1   2C2 0.000  0.000  180.000  0.000  0.000
IC   2C2   1C2  *2C1  2H11 0.000  0.000  120.000  0.000  0.000
IC   2C2   1C2  *2C1  2H13 0.000  0.000  -120.000  0.000  0.000
IC   1C2   2C1   2C2  2H21 0.000  0.000  60.000  0.000  0.000


PRES L00070 0.000 ! linkage between PROS and ETHY
dele atom 1H22
dele atom 2H12

ATOM 1H21   HGA1      0.090!
ATOM 1C2    CG311    -0.090!
ATOM 2H11   HGA2      0.090!
ATOM 2H13   HGA2      0.090!
ATOM 2C1    CG321    -0.180!

BOND 1C2 2C1

IC  1H21   1C1  *1C2   2C1 0.000  0.000  -120.000  0.000  0.000
IC  1H21   1C3  *1C2   2C1 0.000  0.000  120.000  0.000  0.000
IC   1C1   1C3  *1C2   2C1 0.000  0.000  -120.000  0.000  0.000
IC  2H11  2H13  *2C1   1C2 0.000  0.000  -120.000  0.000  0.000
IC  2H11   2C2  *2C1   1C2 0.000  0.000  120.000  0.000  0.000
IC  2H13   2C2  *2C1   1C2 0.000  0.000  -120.000  0.000  0.000
IC   1C1   1C2   2C1   2C2 0.000  0.000  180.000  0.000  0.000
IC  1H11   1C1   1C2   2C1 0.000  0.000  -60.000  0.000  0.000
IC   2C1   1C1  *1C2   1C3 0.000  0.000  -120.000  0.000  0.000
IC   1C1   1C2   2C1   2C2 0.000  0.000  180.000  0.000  0.000
IC   2C2   1C2  *2C1  2H11 0.000  0.000  120.000  0.000  0.000
IC   2C2   1C2  *2C1  2H13 0.000  0.000  -120.000  0.000  0.000
IC   1C2   2C1   2C2  2H21 0.000  0.000  60.000  0.000  0.000


PRES L00071 0.000 ! linkage between PROS and VIALR
dele atom 1H22
dele atom 2H12

ATOM 1H21   HGA1      0.090!
ATOM 1C2    CG311    -0.090!
ATOM 2H11   HGA2      0.090!
ATOM 2H13   HGA2      0.090!
ATOM 2C1    CG321    -0.180!

BOND 1C2 2C1

IC  1H21   1C1  *1C2   2C1 0.000  0.000  -120.000  0.000  0.000
IC  1H21   1C3  *1C2   2C1 0.000  0.000  120.000  0.000  0.000
IC   1C1   1C3  *1C2   2C1 0.000  0.000  -120.000  0.000  0.000
IC  2H11  2H13  *2C1   1C2 0.000  0.000  -120.000  0.000  0.000
IC  2H11   2C2  *2C1   1C2 0.000  0.000  120.000  0.000  0.000
IC  2H13   2C2  *2C1   1C2 0.000  0.000  -120.000  0.000  0.000
IC   1C1   1C2   2C1   2C2 0.000  0.000  180.000  0.000  0.000
IC  1H11   1C1   1C2   2C1 0.000  0.000  -60.000  0.000  0.000
IC   2C1   1C1  *1C2   1C3 0.000  0.000  -120.000  0.000  0.000
IC   1C1   1C2   2C1   2C2 0.000  0.000  180.000  0.000  0.000
IC   2C2   1C2  *2C1  2H11 0.000  0.000  120.000  0.000  0.000
IC   2C2   1C2  *2C1  2H13 0.000  0.000  -120.000  0.000  0.000
IC   1C2   2C1   2C2   2O1 0.000  0.000  60.000  0.000  0.000


PRES L00072 0.000 ! linkage between PROXR and 14IPT
dele atom 1H22
dele atom 2H12

ATOM 1H21   HGA1      0.090!
ATOM 1C2    CG311    -0.090!
ATOM 2H11   HGA2      0.090!
ATOM 2H13   HGA2      0.090!
ATOM 2C1    CG321    -0.180!

BOND 1C2 2C1

IC  1H21   1C1  *1C2   2C1 0.000  0.000  -120.000  0.000  0.000
IC  1H21   1C3  *1C2   2C1 0.000  0.000  120.000  0.000  0.000
IC   1C1   1C3  *1C2   2C1 0.000  0.000  -120.000  0.000  0.000
IC  2H11  2H13  *2C1   1C2 0.000  0.000  -120.000  0.000  0.000
IC  2H11   2C2  *2C1   1C2 0.000  0.000  120.000  0.000  0.000
IC  2H13   2C2  *2C1   1C2 0.000  0.000  -120.000  0.000  0.000
IC   1O1   1C1   1C2   2C1 0.000  0.000  -180.000  0.000  0.000
IC   1C1   1C2   2C1   2C2 0.000  0.000  180.000  0.000  0.000
IC   1C2   2C1   2C2   2C3 0.000  0.000  180.000  0.000  0.000
IC   1O1   1C1   1C2   2C1 0.000  0.000  -180.000  0.000  0.000
IC   2C1   1C1  *1C2   1C3 0.000  0.000  -120.000  0.000  0.000
IC   1C1   1C2   2C1   2C2 0.000  0.000  180.000  0.000  0.000
IC   2C2   1C2  *2C1  2H11 0.000  0.000  120.000  0.000  0.000
IC  2H11   1C2  *2C1  2H13 0.000  0.000  120.000  0.000  0.000
IC   1C2   2C1   2C2   2C3 0.000  0.000  180.000  0.000  0.000


PRES L00073 -0.000 ! linkage between ETKTR and EIMIN
dele atom 1H22
dele atom 2HN2

ATOM 1H21   HGA1      0.090!
ATOM 1H43   HGA3      0.090!
ATOM 1H42   HGA3      0.090!
ATOM 1H41   HGA3      0.090!
ATOM 1C3    CG2O5     0.340!
ATOM 1C2    CG311     0.250!
ATOM 1O1    OG2D3    -0.480!
ATOM 1C4    CG331    -0.230!
ATOM 2H11   HGA2      0.090!
ATOM 2H13   HGA2      0.090!
ATOM 2HN1   HGPAM1    0.350!
ATOM 2N1    NG311    -0.830!
ATOM 2C1    CG321     0.060!

BOND 1C2 2N1

IC  1H21   1C1  *1C2   2N1 0.000  0.000  -120.000  0.000  0.000
IC  1H21   1C3  *1C2   2N1 0.000  0.000  120.000  0.000  0.000
IC   1C1   1C3  *1C2   2N1 0.000  0.000  -120.000  0.000  0.000
IC  2HN1   2C1  *2N1   1C2 0.000  0.000  180.000  0.000  0.000
IC   1C1   1C2   2N1   2C1 0.000  0.000  180.000  0.000  0.000
IC   1C2   2N1   2C1   2C2 0.000  0.000  180.000  0.000  0.000
IC  1H11   1C1   1C2   2N1 0.000  0.000  60.000  0.000  0.000
IC   2N1   1C1  *1C2   1C3 0.000  0.000  -120.000  0.000  0.000
IC   1C1   1C2   2N1   2C1 0.000  0.000  180.000  0.000  0.000
IC   2C1   1C2  *2N1  2HN1 0.000  0.000  180.000  0.000  0.000
IC   1C2   2N1   2C1   2C2 0.000  0.000  180.000  0.000  0.000


PRES L00074 -0.000 ! linkage between ETKTS and EIMIN
dele atom 1H22
dele atom 2HN2

ATOM 1H21   HGA1      0.090!
ATOM 1H43   HGA3      0.090!
ATOM 1H42   HGA3      0.090!
ATOM 1H41   HGA3      0.090!
ATOM 1C3    CG2O5     0.340!
ATOM 1C2    CG311     0.250!
ATOM 1O1    OG2D3    -0.480!
ATOM 1C4    CG331    -0.230!
ATOM 2H11   HGA2      0.090!
ATOM 2H13   HGA2      0.090!
ATOM 2HN1   HGPAM1    0.350!
ATOM 2N1    NG311    -0.830!
ATOM 2C1    CG321     0.060!

BOND 1C2 2N1

IC  1H21   1C1  *1C2   2N1 0.000  0.000  120.000  0.000  0.000
IC  1H21   1C3  *1C2   2N1 0.000  0.000  -120.000  0.000  0.000
IC   1C1   1C3  *1C2   2N1 0.000  0.000  120.000  0.000  0.000
IC  2HN1   2C1  *2N1   1C2 0.000  0.000  -180.000  0.000  0.000
IC   1C1   1C2   2N1   2C1 0.000  0.000  -180.000  0.000  0.000
IC   1C2   2N1   2C1   2C2 0.000  0.000  -180.000  0.000  0.000
IC  1H11   1C1   1C2   2N1 0.000  0.000  60.000  0.000  0.000
IC   2N1   1C1  *1C2   1C3 0.000  0.000  120.000  0.000  0.000
IC   1C1   1C2   2N1   2C1 0.000  0.000  -180.000  0.000  0.000
IC   2C1   1C2  *2N1  2HN1 0.000  0.000  -180.000  0.000  0.000
IC   1C2   2N1   2C1   2C2 0.000  0.000  -180.000  0.000  0.000


PRES L00075 -0.000 ! linkage between THSLK and PROXS
dele atom 1H12
dele atom 2HO1

ATOM 1H11   HGA2      0.090!
ATOM 1H13   HGA2      0.090!
ATOM 1HS1   HGP3      0.160!
ATOM 1C1    CG321     0.080!
ATOM 1S1    SG311    -0.250!
ATOM 2H11   HGA2      0.090!
ATOM 2H13   HGA2      0.090!
ATOM 2C1    CG321    -0.010!
ATOM 2O1    OG301    -0.340!

BOND 1C1 2O1

IC  1H11  1H13  *1C1   2O1 0.000  0.000  -120.000  0.000  0.000
IC  1H11   1S1  *1C1   2O1 0.000  0.000  120.000  0.000  0.000
IC  1H13   1S1  *1C1   2O1 0.000  0.000  -120.000  0.000  0.000
IC   1S1   1C1   2O1   2C1 0.000  0.000  -180.000  0.000  0.000
IC   1C1   2O1   2C1   2C2 0.000  0.000  -180.000  0.000  0.000
IC   2O1  1H11  *1C1   1S1 0.000  0.000  120.000  0.000  0.000
IC  1H11   1C1   2O1   2C1 0.000  0.000  -60.000  0.000  0.000
IC   1C1   2O1   2C1   2C2 0.000  0.000  -180.000  0.000  0.000


PRES L00076 0.000 ! linkage between 14IPC and EAMT
dele atom 1H42
dele atom 2H12

ATOM 1H43   HGA2      0.090!
ATOM 1H41   HGA2      0.090!
ATOM 1C4    CG321    -0.180!
ATOM 2H11   HGA2      0.090!
ATOM 2H13   HGA2      0.090!
ATOM 2C1    CG321    -0.180!

BOND 1C4 2C1

IC  1H41   1C3  *1C4   2C1 0.000  0.000  120.000  0.000  0.000
IC  1H41  1H43  *1C4   2C1 0.000  0.000  -120.000  0.000  0.000
IC   1C3  1H43  *1C4   2C1 0.000  0.000  120.000  0.000  0.000
IC  2H11  2H13  *2C1   1C4 0.000  0.000  -120.000  0.000  0.000
IC  2H11   2C2  *2C1   1C4 0.000  0.000  120.000  0.000  0.000
IC  2H13   2C2  *2C1   1C4 0.000  0.000  -120.000  0.000  0.000
IC   1C2   1C3   1C4   2C1 0.000  0.000  180.000  0.000  0.000
IC   1C3   1C4   2C1   2C2 0.000  0.000  180.000  0.000  0.000
IC   1C4   2C1   2C2   2N1 0.000  0.000  180.000  0.000  0.000
IC   1C2   1C3   1C4   2C1 0.000  0.000  180.000  0.000  0.000
IC   2C1   1C3  *1C4  1H41 0.000  0.000  -120.000  0.000  0.000
IC   1C3   1C4   2C1   2C2 0.000  0.000  180.000  0.000  0.000
IC   2C2   1C4  *2C1  2H11 0.000  0.000  120.000  0.000  0.000
IC   2C2   1C4  *2C1  2H13 0.000  0.000  -120.000  0.000  0.000
IC   1C4   2C1   2C2   2N1 0.000  0.000  180.000  0.000  0.000


PRES L00077 0.000 ! linkage between 13BDC and STYRS
dele atom 1H42
dele atom 2H12

ATOM 1H43   HGA2      0.090!
ATOM 1H41   HGA2      0.090!
ATOM 1C4    CG321    -0.180!
ATOM 2H11   HGA2      0.090!
ATOM 2H13   HGA2      0.090!
ATOM 2C1    CG321    -0.180!

BOND 1C4 2C1

IC  1H41   1C3  *1C4   2C1 0.000  0.000  -120.000  0.000  0.000
IC  1H41  1H43  *1C4   2C1 0.000  0.000  120.000  0.000  0.000
IC   1C3  1H43  *1C4   2C1 0.000  0.000  -120.000  0.000  0.000
IC  2H11  2H13  *2C1   1C4 0.000  0.000  -120.000  0.000  0.000
IC  2H11   2C2  *2C1   1C4 0.000  0.000  120.000  0.000  0.000
IC  2H13   2C2  *2C1   1C4 0.000  0.000  -120.000  0.000  0.000
IC   1C2   1C3   1C4   2C1 0.000  0.000  -180.000  0.000  0.000
IC   1C3   1C4   2C1   2C2 0.000  0.000  -180.000  0.000  0.000
IC   1C2   1C3   1C4   2C1 0.000  0.000  -180.000  0.000  0.000
IC   2C1   1C3  *1C4  1H41 0.000  0.000  120.000  0.000  0.000
IC   1C3   1C4   2C1   2C2 0.000  0.000  -180.000  0.000  0.000
IC   2C2   1C4  *2C1  2H11 0.000  0.000  120.000  0.000  0.000
IC   2C2   1C4  *2C1  2H13 0.000  0.000  -120.000  0.000  0.000
IC   1C4   2C1   2C2   2C3 0.000  0.000  -60.000  0.000  0.000


PRES L00078 0.000 ! linkage between 13BDC and AACR
dele atom 1H42
dele atom 2H12

ATOM 1H43   HGA2      0.090!
ATOM 1H41   HGA2      0.090!
ATOM 1C4    CG321    -0.180!
ATOM 2H11   HGA2      0.090!
ATOM 2H13   HGA2      0.090!
ATOM 2C1    CG321    -0.180!

BOND 1C4 2C1

IC  1H41   1C3  *1C4   2C1 0.000  0.000  -120.000  0.000  0.000
IC  1H41  1H43  *1C4   2C1 0.000  0.000  120.000  0.000  0.000
IC   1C3  1H43  *1C4   2C1 0.000  0.000  -120.000  0.000  0.000
IC  2H11  2H13  *2C1   1C4 0.000  0.000  -120.000  0.000  0.000
IC  2H11   2C2  *2C1   1C4 0.000  0.000  120.000  0.000  0.000
IC  2H13   2C2  *2C1   1C4 0.000  0.000  -120.000  0.000  0.000
IC   1C2   1C3   1C4   2C1 0.000  0.000  180.000  0.000  0.000
IC   1C3   1C4   2C1   2C2 0.000  0.000  180.000  0.000  0.000
IC   1C2   1C3   1C4   2C1 0.000  0.000  180.000  0.000  0.000
IC   2C1   1C3  *1C4  1H41 0.000  0.000  120.000  0.000  0.000
IC   1C3   1C4   2C1   2C2 0.000  0.000  180.000  0.000  0.000
IC   2C2   1C4  *2C1  2H11 0.000  0.000  120.000  0.000  0.000
IC   2C2   1C4  *2C1  2H13 0.000  0.000  -120.000  0.000  0.000
IC   1C4   2C1   2C2   2C3 0.000  0.000  60.000  0.000  0.000


PRES L00079 0.000 ! linkage between 13BDC and 14IPT
dele atom 1H42
dele atom 2H12

ATOM 1H43   HGA2      0.090!
ATOM 1H41   HGA2      0.090!
ATOM 1C4    CG321    -0.180!
ATOM 2H11   HGA2      0.090!
ATOM 2H13   HGA2      0.090!
ATOM 2C1    CG321    -0.180!

BOND 1C4 2C1

IC  1H41   1C3  *1C4   2C1 0.000  0.000  -120.000  0.000  0.000
IC  1H41  1H43  *1C4   2C1 0.000  0.000  120.000  0.000  0.000
IC   1C3  1H43  *1C4   2C1 0.000  0.000  -120.000  0.000  0.000
IC  2H11  2H13  *2C1   1C4 0.000  0.000  -120.000  0.000  0.000
IC  2H11   2C2  *2C1   1C4 0.000  0.000  120.000  0.000  0.000
IC  2H13   2C2  *2C1   1C4 0.000  0.000  -120.000  0.000  0.000
IC   1C2   1C3   1C4   2C1 0.000  0.000  -180.000  0.000  0.000
IC   1C3   1C4   2C1   2C2 0.000  0.000  180.000  0.000  0.000
IC   1C4   2C1   2C2   2C3 0.000  0.000  180.000  0.000  0.000
IC   1C2   1C3   1C4   2C1 0.000  0.000  -180.000  0.000  0.000
IC   2C1   1C3  *1C4  1H41 0.000  0.000  120.000  0.000  0.000
IC   1C3   1C4   2C1   2C2 0.000  0.000  180.000  0.000  0.000
IC   2C2   1C4  *2C1  2H11 0.000  0.000  120.000  0.000  0.000
IC  2H11   1C4  *2C1  2H13 0.000  0.000  120.000  0.000  0.000
IC   1C4   2C1   2C2   2C3 0.000  0.000  180.000  0.000  0.000


PRES L00080 0.000 ! linkage between 14IPT and 13BDT
dele atom 1H42
dele atom 2H12

ATOM 1H43   HGA2      0.090!
ATOM 1H41   HGA2      0.090!
ATOM 1C4    CG321    -0.180!
ATOM 2H11   HGA2      0.090!
ATOM 2H13   HGA2      0.090!
ATOM 2C1    CG321    -0.180!

BOND 1C4 2C1

IC  1H41   1C3  *1C4   2C1 0.000  0.000  120.000  0.000  0.000
IC  1H41  1H43  *1C4   2C1 0.000  0.000  -120.000  0.000  0.000
IC   1C3  1H43  *1C4   2C1 0.000  0.000  120.000  0.000  0.000
IC  2H11  2H13  *2C1   1C4 0.000  0.000  -120.000  0.000  0.000
IC  2H11   2C2  *2C1   1C4 0.000  0.000  120.000  0.000  0.000
IC  2H13   2C2  *2C1   1C4 0.000  0.000  -120.000  0.000  0.000
IC   1C2   1C3   1C4   2C1 0.000  0.000  180.000  0.000  0.000
IC   1C3   1C4   2C1   2C2 0.000  0.000  180.000  0.000  0.000
IC   1C4   2C1   2C2   2C3 0.000  0.000  180.000  0.000  0.000
IC   1C2   1C3   1C4   2C1 0.000  0.000  180.000  0.000  0.000
IC   2C1   1C3  *1C4  1H41 0.000  0.000  -120.000  0.000  0.000
IC   1C3   1C4   2C1   2C2 0.000  0.000  180.000  0.000  0.000
IC   2C2   1C4  *2C1  2H11 0.000  0.000  120.000  0.000  0.000
IC  2H11   1C4  *2C1  2H13 0.000  0.000  120.000  0.000  0.000
IC   1C4   2C1   2C2   2C3 0.000  0.000  180.000  0.000  0.000


PRES L00081 0.000 ! linkage between 13BDC and TMAET
dele atom 1H42
dele atom 2H12

ATOM 1H43   HGA2      0.090!
ATOM 1H41   HGA2      0.090!
ATOM 1C4    CG321    -0.180!
ATOM 2H11   HGA2      0.090!
ATOM 2H13   HGA2      0.090!
ATOM 2C1    CG321    -0.180!

BOND 1C4 2C1

IC  1H41   1C3  *1C4   2C1 0.000  0.000  -120.000  0.000  0.000
IC  1H41  1H43  *1C4   2C1 0.000  0.000  120.000  0.000  0.000
IC   1C3  1H43  *1C4   2C1 0.000  0.000  -120.000  0.000  0.000
IC  2H11  2H13  *2C1   1C4 0.000  0.000  -120.000  0.000  0.000
IC  2H11   2C2  *2C1   1C4 0.000  0.000  120.000  0.000  0.000
IC  2H13   2C2  *2C1   1C4 0.000  0.000  -120.000  0.000  0.000
IC   1C2   1C3   1C4   2C1 0.000  0.000  -180.000  0.000  0.000
IC   1C3   1C4   2C1   2C2 0.000  0.000  180.000  0.000  0.000
IC   1C4   2C1   2C2   2N1 0.000  0.000  180.000  0.000  0.000
IC   1C2   1C3   1C4   2C1 0.000  0.000  -180.000  0.000  0.000
IC   2C1   1C3  *1C4  1H41 0.000  0.000  120.000  0.000  0.000
IC   1C3   1C4   2C1   2C2 0.000  0.000  180.000  0.000  0.000
IC   2C2   1C4  *2C1  2H11 0.000  0.000  120.000  0.000  0.000
IC   2C2   1C4  *2C1  2H13 0.000  0.000  -120.000  0.000  0.000
IC   1C4   2C1   2C2   2N1 0.000  0.000  180.000  0.000  0.000


PRES L00082 0.000 ! linkage between 13BDC and ETHY
dele atom 1H42
dele atom 2H12

ATOM 1H43   HGA2      0.090!
ATOM 1H41   HGA2      0.090!
ATOM 1C4    CG321    -0.180!
ATOM 2H11   HGA2      0.090!
ATOM 2H13   HGA2      0.090!
ATOM 2C1    CG321    -0.180!

BOND 1C4 2C1

IC  1H41   1C3  *1C4   2C1 0.000  0.000  -120.000  0.000  0.000
IC  1H41  1H43  *1C4   2C1 0.000  0.000  120.000  0.000  0.000
IC   1C3  1H43  *1C4   2C1 0.000  0.000  -120.000  0.000  0.000
IC  2H11  2H13  *2C1   1C4 0.000  0.000  -120.000  0.000  0.000
IC  2H11   2C2  *2C1   1C4 0.000  0.000  120.000  0.000  0.000
IC  2H13   2C2  *2C1   1C4 0.000  0.000  -120.000  0.000  0.000
IC   1C2   1C3   1C4   2C1 0.000  0.000  -180.000  0.000  0.000
IC   1C3   1C4   2C1   2C2 0.000  0.000  180.000  0.000  0.000
IC   1C2   1C3   1C4   2C1 0.000  0.000  -180.000  0.000  0.000
IC   2C1   1C3  *1C4  1H41 0.000  0.000  120.000  0.000  0.000
IC   1C3   1C4   2C1   2C2 0.000  0.000  180.000  0.000  0.000
IC   2C2   1C4  *2C1  2H11 0.000  0.000  120.000  0.000  0.000
IC   2C2   1C4  *2C1  2H13 0.000  0.000  -120.000  0.000  0.000
IC   1C4   2C1   2C2  2H21 0.000  0.000  60.000  0.000  0.000


PRES L00083 0.000 ! linkage between 13BDT and AACR
dele atom 1H42
dele atom 2H12

ATOM 1H43   HGA2      0.090!
ATOM 1H41   HGA2      0.090!
ATOM 1C4    CG321    -0.180!
ATOM 2H11   HGA2      0.090!
ATOM 2H13   HGA2      0.090!
ATOM 2C1    CG321    -0.180!

BOND 1C4 2C1

IC  1H41   1C3  *1C4   2C1 0.000  0.000  -120.000  0.000  0.000
IC  1H41  1H43  *1C4   2C1 0.000  0.000  120.000  0.000  0.000
IC   1C3  1H43  *1C4   2C1 0.000  0.000  -120.000  0.000  0.000
IC  2H11  2H13  *2C1   1C4 0.000  0.000  -120.000  0.000  0.000
IC  2H11   2C2  *2C1   1C4 0.000  0.000  120.000  0.000  0.000
IC  2H13   2C2  *2C1   1C4 0.000  0.000  -120.000  0.000  0.000
IC   1C2   1C3   1C4   2C1 0.000  0.000  -60.000  0.000  0.000
IC   1C3   1C4   2C1   2C2 0.000  0.000  180.000  0.000  0.000
IC   1C2   1C3   1C4   2C1 0.000  0.000  -60.000  0.000  0.000
IC   2C1   1C3  *1C4  1H41 0.000  0.000  120.000  0.000  0.000
IC   1C3   1C4   2C1   2C2 0.000  0.000  180.000  0.000  0.000
IC   2C2   1C4  *2C1  2H11 0.000  0.000  120.000  0.000  0.000
IC   2C2   1C4  *2C1  2H13 0.000  0.000  -120.000  0.000  0.000
IC   1C4   2C1   2C2   2C3 0.000  0.000  60.000  0.000  0.000


PRES L00084 0.000 ! linkage between 13BDT and AACS
dele atom 1H42
dele atom 2H12

ATOM 1H43   HGA2      0.090!
ATOM 1H41   HGA2      0.090!
ATOM 1C4    CG321    -0.180!
ATOM 2H11   HGA2      0.090!
ATOM 2H13   HGA2      0.090!
ATOM 2C1    CG321    -0.180!

BOND 1C4 2C1

IC  1H41   1C3  *1C4   2C1 0.000  0.000  -120.000  0.000  0.000
IC  1H41  1H43  *1C4   2C1 0.000  0.000  120.000  0.000  0.000
IC   1C3  1H43  *1C4   2C1 0.000  0.000  -120.000  0.000  0.000
IC  2H11  2H13  *2C1   1C4 0.000  0.000  -120.000  0.000  0.000
IC  2H11   2C2  *2C1   1C4 0.000  0.000  120.000  0.000  0.000
IC  2H13   2C2  *2C1   1C4 0.000  0.000  -120.000  0.000  0.000
IC   1C2   1C3   1C4   2C1 0.000  0.000  -60.000  0.000  0.000
IC   1C3   1C4   2C1   2C2 0.000  0.000  180.000  0.000  0.000
IC   1C2   1C3   1C4   2C1 0.000  0.000  -60.000  0.000  0.000
IC   2C1   1C3  *1C4  1H41 0.000  0.000  120.000  0.000  0.000
IC   1C3   1C4   2C1   2C2 0.000  0.000  180.000  0.000  0.000
IC   2C2   1C4  *2C1  2H11 0.000  0.000  120.000  0.000  0.000
IC   2C2   1C4  *2C1  2H13 0.000  0.000  -120.000  0.000  0.000
IC   1C4   2C1   2C2   2C3 0.000  0.000  -60.000  0.000  0.000


PRES L00085 0.000 ! linkage between 14IPT and VIALR
dele atom 1H42
dele atom 2H12

ATOM 1H43   HGA2      0.090!
ATOM 1H41   HGA2      0.090!
ATOM 1C4    CG321    -0.180!
ATOM 2H11   HGA2      0.090!
ATOM 2H13   HGA2      0.090!
ATOM 2C1    CG321    -0.180!

BOND 1C4 2C1

IC  1H41   1C3  *1C4   2C1 0.000  0.000  120.000  0.000  0.000
IC  1H41  1H43  *1C4   2C1 0.000  0.000  -120.000  0.000  0.000
IC   1C3  1H43  *1C4   2C1 0.000  0.000  120.000  0.000  0.000
IC  2H11  2H13  *2C1   1C4 0.000  0.000  -120.000  0.000  0.000
IC  2H11   2C2  *2C1   1C4 0.000  0.000  120.000  0.000  0.000
IC  2H13   2C2  *2C1   1C4 0.000  0.000  -120.000  0.000  0.000
IC   1C2   1C3   1C4   2C1 0.000  0.000  180.000  0.000  0.000
IC   1C3   1C4   2C1   2C2 0.000  0.000  180.000  0.000  0.000
IC   1C2   1C3   1C4   2C1 0.000  0.000  180.000  0.000  0.000
IC   2C1   1C3  *1C4  1H41 0.000  0.000  -120.000  0.000  0.000
IC   1C3   1C4   2C1   2C2 0.000  0.000  180.000  0.000  0.000
IC   2C2   1C4  *2C1  2H11 0.000  0.000  120.000  0.000  0.000
IC   2C2   1C4  *2C1  2H13 0.000  0.000  -120.000  0.000  0.000
IC   1C4   2C1   2C2   2O1 0.000  0.000  60.000  0.000  0.000


PRES L00086 0.000 ! linkage between 14IPT and VIALS
dele atom 1H42
dele atom 2H12

ATOM 1H43   HGA2      0.090!
ATOM 1H41   HGA2      0.090!
ATOM 1C4    CG321    -0.180!
ATOM 2H11   HGA2      0.090!
ATOM 2H13   HGA2      0.090!
ATOM 2C1    CG321    -0.180!

BOND 1C4 2C1

IC  1H41   1C3  *1C4   2C1 0.000  0.000  120.000  0.000  0.000
IC  1H41  1H43  *1C4   2C1 0.000  0.000  -120.000  0.000  0.000
IC   1C3  1H43  *1C4   2C1 0.000  0.000  120.000  0.000  0.000
IC  2H11  2H13  *2C1   1C4 0.000  0.000  -120.000  0.000  0.000
IC  2H11   2C2  *2C1   1C4 0.000  0.000  120.000  0.000  0.000
IC  2H13   2C2  *2C1   1C4 0.000  0.000  -120.000  0.000  0.000
IC   1C2   1C3   1C4   2C1 0.000  0.000  -180.000  0.000  0.000
IC   1C3   1C4   2C1   2C2 0.000  0.000  -180.000  0.000  0.000
IC   1C2   1C3   1C4   2C1 0.000  0.000  -180.000  0.000  0.000
IC   2C1   1C3  *1C4  1H41 0.000  0.000  -120.000  0.000  0.000
IC   1C3   1C4   2C1   2C2 0.000  0.000  -180.000  0.000  0.000
IC   2C2   1C4  *2C1  2H11 0.000  0.000  120.000  0.000  0.000
IC   2C2   1C4  *2C1  2H13 0.000  0.000  -120.000  0.000  0.000
IC   1C4   2C1   2C2   2O1 0.000  0.000  -60.000  0.000  0.000


PRES L00087 0.000 ! linkage between 14IPT and AAMDR
dele atom 1H42
dele atom 2H12

ATOM 1H43   HGA2      0.090!
ATOM 1H41   HGA2      0.090!
ATOM 1C4    CG321    -0.180!
ATOM 2H11   HGA2      0.090!
ATOM 2H13   HGA2      0.090!
ATOM 2C1    CG321    -0.180!

BOND 1C4 2C1

IC  1H41   1C3  *1C4   2C1 0.000  0.000  120.000  0.000  0.000
IC  1H41  1H43  *1C4   2C1 0.000  0.000  -120.000  0.000  0.000
IC   1C3  1H43  *1C4   2C1 0.000  0.000  120.000  0.000  0.000
IC  2H11  2H13  *2C1   1C4 0.000  0.000  -120.000  0.000  0.000
IC  2H11   2C2  *2C1   1C4 0.000  0.000  120.000  0.000  0.000
IC  2H13   2C2  *2C1   1C4 0.000  0.000  -120.000  0.000  0.000
IC   1C2   1C3   1C4   2C1 0.000  0.000  180.000  0.000  0.000
IC   1C3   1C4   2C1   2C2 0.000  0.000  180.000  0.000  0.000
IC   1C2   1C3   1C4   2C1 0.000  0.000  180.000  0.000  0.000
IC   2C1   1C3  *1C4  1H41 0.000  0.000  -120.000  0.000  0.000
IC   1C3   1C4   2C1   2C2 0.000  0.000  180.000  0.000  0.000
IC   2C2   1C4  *2C1  2H11 0.000  0.000  120.000  0.000  0.000
IC   2C2   1C4  *2C1  2H13 0.000  0.000  -120.000  0.000  0.000
IC   1C4   2C1   2C2   2C3 0.000  0.000  60.000  0.000  0.000


PRES L00088 0.000 ! linkage between 14IPC and AACS
dele atom 1H42
dele atom 2H12

ATOM 1H43   HGA2      0.090!
ATOM 1H41   HGA2      0.090!
ATOM 1C4    CG321    -0.180!
ATOM 2H11   HGA2      0.090!
ATOM 2H13   HGA2      0.090!
ATOM 2C1    CG321    -0.180!

BOND 1C4 2C1

IC  1H41   1C3  *1C4   2C1 0.000  0.000  120.000  0.000  0.000
IC  1H41  1H43  *1C4   2C1 0.000  0.000  -120.000  0.000  0.000
IC   1C3  1H43  *1C4   2C1 0.000  0.000  120.000  0.000  0.000
IC  2H11  2H13  *2C1   1C4 0.000  0.000  -120.000  0.000  0.000
IC  2H11   2C2  *2C1   1C4 0.000  0.000  120.000  0.000  0.000
IC  2H13   2C2  *2C1   1C4 0.000  0.000  -120.000  0.000  0.000
IC   1C2   1C3   1C4   2C1 0.000  0.000  -180.000  0.000  0.000
IC   1C3   1C4   2C1   2C2 0.000  0.000  -180.000  0.000  0.000
IC   1C2   1C3   1C4   2C1 0.000  0.000  -180.000  0.000  0.000
IC   2C1   1C3  *1C4  1H41 0.000  0.000  -120.000  0.000  0.000
IC   1C3   1C4   2C1   2C2 0.000  0.000  -180.000  0.000  0.000
IC   2C2   1C4  *2C1  2H11 0.000  0.000  120.000  0.000  0.000
IC   2C2   1C4  *2C1  2H13 0.000  0.000  -120.000  0.000  0.000
IC   1C4   2C1   2C2   2C3 0.000  0.000  -60.000  0.000  0.000


PRES L00089 0.000 ! linkage between 13BDT and ETHY
dele atom 1H42
dele atom 2H12

ATOM 1H43   HGA2      0.090!
ATOM 1H41   HGA2      0.090!
ATOM 1C4    CG321    -0.180!
ATOM 2H11   HGA2      0.090!
ATOM 2H13   HGA2      0.090!
ATOM 2C1    CG321    -0.180!

BOND 1C4 2C1

IC  1H41   1C3  *1C4   2C1 0.000  0.000  -120.000  0.000  0.000
IC  1H41  1H43  *1C4   2C1 0.000  0.000  120.000  0.000  0.000
IC   1C3  1H43  *1C4   2C1 0.000  0.000  -120.000  0.000  0.000
IC  2H11  2H13  *2C1   1C4 0.000  0.000  -120.000  0.000  0.000
IC  2H11   2C2  *2C1   1C4 0.000  0.000  120.000  0.000  0.000
IC  2H13   2C2  *2C1   1C4 0.000  0.000  -120.000  0.000  0.000
IC   1C2   1C3   1C4   2C1 0.000  0.000  -60.000  0.000  0.000
IC   1C3   1C4   2C1   2C2 0.000  0.000  180.000  0.000  0.000
IC   1C2   1C3   1C4   2C1 0.000  0.000  -60.000  0.000  0.000
IC   2C1   1C3  *1C4  1H41 0.000  0.000  120.000  0.000  0.000
IC   1C3   1C4   2C1   2C2 0.000  0.000  180.000  0.000  0.000
IC   2C2   1C4  *2C1  2H11 0.000  0.000  120.000  0.000  0.000
IC   2C2   1C4  *2C1  2H13 0.000  0.000  -120.000  0.000  0.000
IC   1C4   2C1   2C2  2H21 0.000  0.000  60.000  0.000  0.000


PRES L00090 0.000 ! linkage between 13BDT and 14IPT
dele atom 1H42
dele atom 2H12

ATOM 1H43   HGA2      0.090!
ATOM 1H41   HGA2      0.090!
ATOM 1C4    CG321    -0.180!
ATOM 2H11   HGA2      0.090!
ATOM 2H13   HGA2      0.090!
ATOM 2C1    CG321    -0.180!

BOND 1C4 2C1

IC  1H41   1C3  *1C4   2C1 0.000  0.000  -120.000  0.000  0.000
IC  1H41  1H43  *1C4   2C1 0.000  0.000  120.000  0.000  0.000
IC   1C3  1H43  *1C4   2C1 0.000  0.000  -120.000  0.000  0.000
IC  2H11  2H13  *2C1   1C4 0.000  0.000  -120.000  0.000  0.000
IC  2H11   2C2  *2C1   1C4 0.000  0.000  120.000  0.000  0.000
IC  2H13   2C2  *2C1   1C4 0.000  0.000  -120.000  0.000  0.000
IC   1C2   1C3   1C4   2C1 0.000  0.000  -60.000  0.000  0.000
IC   1C3   1C4   2C1   2C2 0.000  0.000  180.000  0.000  0.000
IC   1C4   2C1   2C2   2C3 0.000  0.000  180.000  0.000  0.000
IC   1C2   1C3   1C4   2C1 0.000  0.000  -60.000  0.000  0.000
IC   2C1   1C3  *1C4  1H41 0.000  0.000  120.000  0.000  0.000
IC   1C3   1C4   2C1   2C2 0.000  0.000  180.000  0.000  0.000
IC   2C2   1C4  *2C1  2H11 0.000  0.000  120.000  0.000  0.000
IC  2H11   1C4  *2C1  2H13 0.000  0.000  120.000  0.000  0.000
IC   1C4   2C1   2C2   2C3 0.000  0.000  180.000  0.000  0.000


PRES L00091 0.000 ! linkage between 13BDT and VIALR
dele atom 1H42
dele atom 2H12

ATOM 1H43   HGA2      0.090!
ATOM 1H41   HGA2      0.090!
ATOM 1C4    CG321    -0.180!
ATOM 2H11   HGA2      0.090!
ATOM 2H13   HGA2      0.090!
ATOM 2C1    CG321    -0.180!

BOND 1C4 2C1

IC  1H41   1C3  *1C4   2C1 0.000  0.000  -120.000  0.000  0.000
IC  1H41  1H43  *1C4   2C1 0.000  0.000  120.000  0.000  0.000
IC   1C3  1H43  *1C4   2C1 0.000  0.000  -120.000  0.000  0.000
IC  2H11  2H13  *2C1   1C4 0.000  0.000  -120.000  0.000  0.000
IC  2H11   2C2  *2C1   1C4 0.000  0.000  120.000  0.000  0.000
IC  2H13   2C2  *2C1   1C4 0.000  0.000  -120.000  0.000  0.000
IC   1C2   1C3   1C4   2C1 0.000  0.000  -60.000  0.000  0.000
IC   1C3   1C4   2C1   2C2 0.000  0.000  180.000  0.000  0.000
IC   1C2   1C3   1C4   2C1 0.000  0.000  -60.000  0.000  0.000
IC   2C1   1C3  *1C4  1H41 0.000  0.000  120.000  0.000  0.000
IC   1C3   1C4   2C1   2C2 0.000  0.000  180.000  0.000  0.000
IC   2C2   1C4  *2C1  2H11 0.000  0.000  120.000  0.000  0.000
IC   2C2   1C4  *2C1  2H13 0.000  0.000  -120.000  0.000  0.000
IC   1C4   2C1   2C2   2O1 0.000  0.000  60.000  0.000  0.000


PRES L00092 0.000 ! linkage between 13BDT and VIALS
dele atom 1H42
dele atom 2H12

ATOM 1H43   HGA2      0.090!
ATOM 1H41   HGA2      0.090!
ATOM 1C4    CG321    -0.180!
ATOM 2H11   HGA2      0.090!
ATOM 2H13   HGA2      0.090!
ATOM 2C1    CG321    -0.180!

BOND 1C4 2C1

IC  1H41   1C3  *1C4   2C1 0.000  0.000  -120.000  0.000  0.000
IC  1H41  1H43  *1C4   2C1 0.000  0.000  120.000  0.000  0.000
IC   1C3  1H43  *1C4   2C1 0.000  0.000  -120.000  0.000  0.000
IC  2H11  2H13  *2C1   1C4 0.000  0.000  -120.000  0.000  0.000
IC  2H11   2C2  *2C1   1C4 0.000  0.000  120.000  0.000  0.000
IC  2H13   2C2  *2C1   1C4 0.000  0.000  -120.000  0.000  0.000
IC   1C2   1C3   1C4   2C1 0.000  0.000  -60.000  0.000  0.000
IC   1C3   1C4   2C1   2C2 0.000  0.000  180.000  0.000  0.000
IC   1C2   1C3   1C4   2C1 0.000  0.000  -60.000  0.000  0.000
IC   2C1   1C3  *1C4  1H41 0.000  0.000  120.000  0.000  0.000
IC   1C3   1C4   2C1   2C2 0.000  0.000  180.000  0.000  0.000
IC   2C2   1C4  *2C1  2H11 0.000  0.000  120.000  0.000  0.000
IC   2C2   1C4  *2C1  2H13 0.000  0.000  -120.000  0.000  0.000
IC   1C4   2C1   2C2   2O1 0.000  0.000  -60.000  0.000  0.000


PRES L00093 0.000 ! linkage between 14IPT and ETHY
dele atom 1H42
dele atom 2H12

ATOM 1H43   HGA2      0.090!
ATOM 1H41   HGA2      0.090!
ATOM 1C4    CG321    -0.180!
ATOM 2H11   HGA2      0.090!
ATOM 2H13   HGA2      0.090!
ATOM 2C1    CG321    -0.180!

BOND 1C4 2C1

IC  1H41   1C3  *1C4   2C1 0.000  0.000  120.000  0.000  0.000
IC  1H41  1H43  *1C4   2C1 0.000  0.000  -120.000  0.000  0.000
IC   1C3  1H43  *1C4   2C1 0.000  0.000  120.000  0.000  0.000
IC  2H11  2H13  *2C1   1C4 0.000  0.000  -120.000  0.000  0.000
IC  2H11   2C2  *2C1   1C4 0.000  0.000  120.000  0.000  0.000
IC  2H13   2C2  *2C1   1C4 0.000  0.000  -120.000  0.000  0.000
IC   1C2   1C3   1C4   2C1 0.000  0.000  -180.000  0.000  0.000
IC   1C3   1C4   2C1   2C2 0.000  0.000  -180.000  0.000  0.000
IC   1C2   1C3   1C4   2C1 0.000  0.000  -180.000  0.000  0.000
IC   2C1   1C3  *1C4  1H41 0.000  0.000  -120.000  0.000  0.000
IC   1C3   1C4   2C1   2C2 0.000  0.000  -180.000  0.000  0.000
IC   2C2   1C4  *2C1  2H11 0.000  0.000  120.000  0.000  0.000
IC   2C2   1C4  *2C1  2H13 0.000  0.000  -120.000  0.000  0.000
IC   1C4   2C1   2C2  2H21 0.000  0.000  60.000  0.000  0.000


PRES L00094 0.000 ! linkage between 13BDT and EAMT
dele atom 1H42
dele atom 2H12

ATOM 1H43   HGA2      0.090!
ATOM 1H41   HGA2      0.090!
ATOM 1C4    CG321    -0.180!
ATOM 2H11   HGA2      0.090!
ATOM 2H13   HGA2      0.090!
ATOM 2C1    CG321    -0.180!

BOND 1C4 2C1

IC  1H41   1C3  *1C4   2C1 0.000  0.000  -120.000  0.000  0.000
IC  1H41  1H43  *1C4   2C1 0.000  0.000  120.000  0.000  0.000
IC   1C3  1H43  *1C4   2C1 0.000  0.000  -120.000  0.000  0.000
IC  2H11  2H13  *2C1   1C4 0.000  0.000  -120.000  0.000  0.000
IC  2H11   2C2  *2C1   1C4 0.000  0.000  120.000  0.000  0.000
IC  2H13   2C2  *2C1   1C4 0.000  0.000  -120.000  0.000  0.000
IC   1C2   1C3   1C4   2C1 0.000  0.000  -60.000  0.000  0.000
IC   1C3   1C4   2C1   2C2 0.000  0.000  180.000  0.000  0.000
IC   1C4   2C1   2C2   2N1 0.000  0.000  -180.000  0.000  0.000
IC   1C2   1C3   1C4   2C1 0.000  0.000  -60.000  0.000  0.000
IC   2C1   1C3  *1C4  1H41 0.000  0.000  120.000  0.000  0.000
IC   1C3   1C4   2C1   2C2 0.000  0.000  180.000  0.000  0.000
IC   2C2   1C4  *2C1  2H11 0.000  0.000  120.000  0.000  0.000
IC   2C2   1C4  *2C1  2H13 0.000  0.000  -120.000  0.000  0.000
IC   1C4   2C1   2C2   2N1 0.000  0.000  -180.000  0.000  0.000


PRES L00095 0.000 ! linkage between 13BDC and VIALR
dele atom 1H42
dele atom 2H12

ATOM 1H43   HGA2      0.090!
ATOM 1H41   HGA2      0.090!
ATOM 1C4    CG321    -0.180!
ATOM 2H11   HGA2      0.090!
ATOM 2H13   HGA2      0.090!
ATOM 2C1    CG321    -0.180!

BOND 1C4 2C1

IC  1H41   1C3  *1C4   2C1 0.000  0.000  -120.000  0.000  0.000
IC  1H41  1H43  *1C4   2C1 0.000  0.000  120.000  0.000  0.000
IC   1C3  1H43  *1C4   2C1 0.000  0.000  -120.000  0.000  0.000
IC  2H11  2H13  *2C1   1C4 0.000  0.000  -120.000  0.000  0.000
IC  2H11   2C2  *2C1   1C4 0.000  0.000  120.000  0.000  0.000
IC  2H13   2C2  *2C1   1C4 0.000  0.000  -120.000  0.000  0.000
IC   1C2   1C3   1C4   2C1 0.000  0.000  180.000  0.000  0.000
IC   1C3   1C4   2C1   2C2 0.000  0.000  180.000  0.000  0.000
IC   1C2   1C3   1C4   2C1 0.000  0.000  180.000  0.000  0.000
IC   2C1   1C3  *1C4  1H41 0.000  0.000  120.000  0.000  0.000
IC   1C3   1C4   2C1   2C2 0.000  0.000  180.000  0.000  0.000
IC   2C2   1C4  *2C1  2H11 0.000  0.000  120.000  0.000  0.000
IC   2C2   1C4  *2C1  2H13 0.000  0.000  -120.000  0.000  0.000
IC   1C4   2C1   2C2   2O1 0.000  0.000  60.000  0.000  0.000


PRES L00096 0.000 ! linkage between 13BDC and VIALS
dele atom 1H42
dele atom 2H12

ATOM 1H43   HGA2      0.090!
ATOM 1H41   HGA2      0.090!
ATOM 1C4    CG321    -0.180!
ATOM 2H11   HGA2      0.090!
ATOM 2H13   HGA2      0.090!
ATOM 2C1    CG321    -0.180!

BOND 1C4 2C1

IC  1H41   1C3  *1C4   2C1 0.000  0.000  -120.000  0.000  0.000
IC  1H41  1H43  *1C4   2C1 0.000  0.000  120.000  0.000  0.000
IC   1C3  1H43  *1C4   2C1 0.000  0.000  -120.000  0.000  0.000
IC  2H11  2H13  *2C1   1C4 0.000  0.000  -120.000  0.000  0.000
IC  2H11   2C2  *2C1   1C4 0.000  0.000  120.000  0.000  0.000
IC  2H13   2C2  *2C1   1C4 0.000  0.000  -120.000  0.000  0.000
IC   1C2   1C3   1C4   2C1 0.000  0.000  -180.000  0.000  0.000
IC   1C3   1C4   2C1   2C2 0.000  0.000  -180.000  0.000  0.000
IC   1C2   1C3   1C4   2C1 0.000  0.000  -180.000  0.000  0.000
IC   2C1   1C3  *1C4  1H41 0.000  0.000  120.000  0.000  0.000
IC   1C3   1C4   2C1   2C2 0.000  0.000  -180.000  0.000  0.000
IC   2C2   1C4  *2C1  2H11 0.000  0.000  120.000  0.000  0.000
IC   2C2   1C4  *2C1  2H13 0.000  0.000  -120.000  0.000  0.000
IC   1C4   2C1   2C2   2O1 0.000  0.000  -60.000  0.000  0.000


PRES L00097 -0.000 ! linkage between THSLK and EAMTI
dele atom 1H12
dele atom 2H12

ATOM 1H11   HGA2      0.090!
ATOM 1H13   HGA2      0.090!
ATOM 1HS1   HGP3      0.160!
ATOM 1C1    CG321    -0.130!
ATOM 1S1    SG311    -0.210!
ATOM 2H11   HGA2      0.090!
ATOM 2H13   HGA2      0.090!
ATOM 2C1    CG321    -0.180!

BOND 1C1 2C1

IC  1H11  1H13  *1C1   2C1 0.000  0.000  -120.000  0.000  0.000
IC  1H11   1S1  *1C1   2C1 0.000  0.000  120.000  0.000  0.000
IC  1H13   1S1  *1C1   2C1 0.000  0.000  -120.000  0.000  0.000
IC  2H11  2H13  *2C1   1C1 0.000  0.000  -120.000  0.000  0.000
IC  2H11   2C2  *2C1   1C1 0.000  0.000  120.000  0.000  0.000
IC  2H13   2C2  *2C1   1C1 0.000  0.000  -120.000  0.000  0.000
IC   1S1   1C1   2C1   2C2 0.000  0.000  180.000  0.000  0.000
IC   1C1   2C1   2C2   2N1 0.000  0.000  180.000  0.000  0.000
IC   2C1  1H11  *1C1   1S1 0.000  0.000  120.000  0.000  0.000
IC  1H11   1C1   2C1   2C2 0.000  0.000  -60.000  0.000  0.000
IC   2C2   1C1  *2C1  2H11 0.000  0.000  120.000  0.000  0.000
IC   2C2   1C1  *2C1  2H13 0.000  0.000  -120.000  0.000  0.000
IC   1C1   2C1   2C2   2N1 0.000  0.000  180.000  0.000  0.000


PRES L00098 0.000 ! linkage between THSLK and AMIDU
dele atom 1H12
dele atom 2H12

ATOM 1H11   HGA2      0.090!
ATOM 1H13   HGA2      0.090!
ATOM 1HS1   HGP3      0.160!
ATOM 1C1    CG321    -0.090!
ATOM 1S1    SG311    -0.250!
ATOM 2H11   HGP1      0.310!
ATOM 2N1    NG2S1    -0.310!
ATOM 2C1    CG2O1     0.510!
ATOM 2O1    OG2D1    -0.510!

BOND 1C1 2N1

IC  1H11  1H13  *1C1   2N1 0.000  0.000  -120.000  0.000  0.000
IC  1H11   1S1  *1C1   2N1 0.000  0.000  120.000  0.000  0.000
IC  1H13   1S1  *1C1   2N1 0.000  0.000  -120.000  0.000  0.000
IC  2H11   2C1  *2N1   1C1 0.000  0.000  180.000  0.000  0.000
IC   1S1   1C1   2N1   2C1 0.000  0.000  -180.000  0.000  0.000
IC   1C1   2N1   2C1   2CE 0.000  0.000  180.000  0.000  0.000
IC   2N1  1H11  *1C1   1S1 0.000  0.000  120.000  0.000  0.000
IC  1H11   1C1   2N1   2C1 0.000  0.000  -60.000  0.000  0.000
IC   2C1   1C1  *2N1  2H11 0.000  0.000  180.000  0.000  0.000
IC   1C1   2N1   2C1   2O1 0.000  0.000   0.000  0.000  0.000


PRES L00099 -1.000 ! linkage between AACIR and AMIDU
dele atom 1H22
dele atom 2H12

ATOM 1H21   HGA1      0.090!
ATOM 1C3    CG2O3     0.620!
ATOM 1C2    CG311    -0.030!
ATOM 1O2    OG2D2    -0.760!
ATOM 1O1    OG2D2    -0.760!
ATOM 2H11   HGP1      0.470!
ATOM 2N1    NG2S1    -0.630!
ATOM 2C1    CG2O1     0.510!
ATOM 2O1    OG2D1    -0.510!

BOND 1C2 2N1

IC  1H21   1C1  *1C2   2N1 0.000  0.000  -120.000  0.000  0.000
IC  1H21   1C3  *1C2   2N1 0.000  0.000  120.000  0.000  0.000
IC   1C1   1C3  *1C2   2N1 0.000  0.000  -120.000  0.000  0.000
IC  2H11   2C1  *2N1   1C2 0.000  0.000  180.000  0.000  0.000
IC   1C1   1C2   2N1   2C1 0.000  0.000  180.000  0.000  0.000
IC   1C2   2N1   2C1   2CE 0.000  0.000  180.000  0.000  0.000
IC  1H11   1C1   1C2   2N1 0.000  0.000  60.000  0.000  0.000
IC   2N1   1C1  *1C2   1C3 0.000  0.000  -120.000  0.000  0.000
IC   1C1   1C2   2N1   2C1 0.000  0.000  180.000  0.000  0.000
IC   2C1   1C2  *2N1  2H11 0.000  0.000  180.000  0.000  0.000
IC   1C2   2N1   2C1   2O1 0.000  0.000   0.000  0.000  0.000


PRES L00100 -1.000 ! linkage between AACIS and AMIDU
dele atom 1H22
dele atom 2H12

ATOM 1H21   HGA1      0.090!
ATOM 1C3    CG2O3     0.620!
ATOM 1C2    CG311    -0.030!
ATOM 1O2    OG2D2    -0.760!
ATOM 1O1    OG2D2    -0.760!
ATOM 2H11   HGP1      0.470!
ATOM 2N1    NG2S1    -0.630!
ATOM 2C1    CG2O1     0.510!
ATOM 2O1    OG2D1    -0.510!

BOND 1C2 2N1

IC  1H21   1C1  *1C2   2N1 0.000  0.000  120.000  0.000  0.000
IC  1H21   1C3  *1C2   2N1 0.000  0.000  -120.000  0.000  0.000
IC   1C1   1C3  *1C2   2N1 0.000  0.000  120.000  0.000  0.000
IC  2H11   2C1  *2N1   1C2 0.000  0.000  -180.000  0.000  0.000
IC   1C1   1C2   2N1   2C1 0.000  0.000  -180.000  0.000  0.000
IC   1C2   2N1   2C1   2CE 0.000  0.000  -180.000  0.000  0.000
IC  1H11   1C1   1C2   2N1 0.000  0.000  60.000  0.000  0.000
IC   2N1   1C1  *1C2   1C3 0.000  0.000  120.000  0.000  0.000
IC   1C1   1C2   2N1   2C1 0.000  0.000  -180.000  0.000  0.000
IC   2C1   1C2  *2N1  2H11 0.000  0.000  -180.000  0.000  0.000
IC   1C2   2N1   2C1   2O1 0.000  0.000   0.000  0.000  0.000


PRES L00101 0.000 ! linkage between VIALS and AMIDU
dele atom 1H22
dele atom 2H12

ATOM 1H21   HGA1      0.090!
ATOM 1H31   HGP1      0.420!
ATOM 1C2    CG311     0.300!
ATOM 1O1    OG311    -0.650!
ATOM 2H11   HGP1      0.310!
ATOM 2N1    NG2S1    -0.470!
ATOM 2C1    CG2O1     0.510!
ATOM 2O1    OG2D1    -0.510!

BOND 1C2 2N1

IC  1H21   1C1  *1C2   2N1 0.000  0.000  120.000  0.000  0.000
IC  1H21   1O1  *1C2   2N1 0.000  0.000  -120.000  0.000  0.000
IC   1C1   1O1  *1C2   2N1 0.000  0.000  120.000  0.000  0.000
IC  2H11   2C1  *2N1   1C2 0.000  0.000  -180.000  0.000  0.000
IC   1C1   1C2   2N1   2C1 0.000  0.000  -180.000  0.000  0.000
IC   1C2   2N1   2C1   2CE 0.000  0.000  -180.000  0.000  0.000
IC  1H11   1C1   1C2   2N1 0.000  0.000  60.000  0.000  0.000
IC   2N1   1C1  *1C2   1O1 0.000  0.000  120.000  0.000  0.000
IC   1C1   1C2   2N1   2C1 0.000  0.000  -180.000  0.000  0.000
IC   2C1   1C2  *2N1  2H11 0.000  0.000  -180.000  0.000  0.000
IC   1C2   2N1   2C1   2O1 0.000  0.000   0.000  0.000  0.000


PRES L00102 0.000 ! linkage between VIALR and AMIDU
dele atom 1H22
dele atom 2H12

ATOM 1H21   HGA1      0.090!
ATOM 1H31   HGP1      0.420!
ATOM 1C2    CG311     0.300!
ATOM 1O1    OG311    -0.650!
ATOM 2H11   HGP1      0.310!
ATOM 2N1    NG2S1    -0.470!
ATOM 2C1    CG2O1     0.510!
ATOM 2O1    OG2D1    -0.510!

BOND 1C2 2N1

IC  1H21   1C1  *1C2   2N1 0.000  0.000  -120.000  0.000  0.000
IC  1H21   1O1  *1C2   2N1 0.000  0.000  120.000  0.000  0.000
IC   1C1   1O1  *1C2   2N1 0.000  0.000  -120.000  0.000  0.000
IC  2H11   2C1  *2N1   1C2 0.000  0.000  180.000  0.000  0.000
IC   1C1   1C2   2N1   2C1 0.000  0.000  180.000  0.000  0.000
IC   1C2   2N1   2C1   2CE 0.000  0.000  180.000  0.000  0.000
IC  1H11   1C1   1C2   2N1 0.000  0.000  60.000  0.000  0.000
IC   2N1   1C1  *1C2   1O1 0.000  0.000  -120.000  0.000  0.000
IC   1C1   1C2   2N1   2C1 0.000  0.000  180.000  0.000  0.000
IC   2C1   1C2  *2N1  2H11 0.000  0.000  180.000  0.000  0.000
IC   1C2   2N1   2C1   2O1 0.000  0.000   0.000  0.000  0.000


PRES L00103 -0.000 ! linkage between AMIDU and EIMIN
dele atom 1HE2
dele atom 2HN2

ATOM 1HE1   HGA2      0.090!
ATOM 1HE3   HGA2      0.090!
ATOM 1CE    CG321     0.060!
ATOM 2H11   HGA2      0.090!
ATOM 2H13   HGA2      0.090!
ATOM 2HN1   HGPAM1    0.350!
ATOM 2N1    NG311    -0.830!
ATOM 2C1    CG321     0.060!

BOND 1CE 2N1

IC  1HE1   1C1  *1CE   2N1 0.000  0.000  120.000  0.000  0.000
IC  1HE1  1HE3  *1CE   2N1 0.000  0.000  -120.000  0.000  0.000
IC   1C1  1HE3  *1CE   2N1 0.000  0.000  120.000  0.000  0.000
IC  2HN1   2C1  *2N1   1CE 0.000  0.000  180.000  0.000  0.000
IC   1N1   1C1   1CE   2N1 0.000  0.000  -180.000  0.000  0.000
IC   1C1   1CE   2N1   2C1 0.000  0.000  -180.000  0.000  0.000
IC   1CE   2N1   2C1   2C2 0.000  0.000  180.000  0.000  0.000
IC   1N1   1C1   1CE   2N1 0.000  0.000  -180.000  0.000  0.000
IC   2N1   1C1  *1CE  1HE1 0.000  0.000  -120.000  0.000  0.000
IC   1C1   1CE   2N1   2C1 0.000  0.000  -180.000  0.000  0.000
IC   2C1   1CE  *2N1  2HN1 0.000  0.000  180.000  0.000  0.000
IC   1CE   2N1   2C1   2C2 0.000  0.000  180.000  0.000  0.000


PRES L00104 -0.000 ! linkage between PIBUT and ETHOX
dele atom 1H21
dele atom 2HO1

ATOM 1C2    CG301     0.170!
ATOM 2H11   HGA2      0.090!
ATOM 2H13   HGA2      0.090!
ATOM 2C1    CG321    -0.010!
ATOM 2O1    OG301    -0.340!

BOND 1C2 2O1

IC   1C1   1C3  *1C2   2O1 0.000  0.000  120.000  0.000  0.000
IC   1C1   1C4  *1C2   2O1 0.000  0.000  -120.000  0.000  0.000
IC   1C3   1C4  *1C2   2O1 0.000  0.000  120.000  0.000  0.000
IC   1C1   1C2   2O1   2C1 0.000  0.000  180.000  0.000  0.000
IC   1C2   2O1   2C1   2C2 0.000  0.000  180.000  0.000  0.000
IC  1H11   1C1   1C2   2O1 0.000  0.000  60.000  0.000  0.000
IC   2O1   1C1  *1C2   1C3 0.000  0.000  120.000  0.000  0.000
IC   1C1   1C2   2O1   2C1 0.000  0.000  180.000  0.000  0.000
IC   1C2   2O1   2C1   2C2 0.000  0.000  180.000  0.000  0.000


PRES L00105 -0.000 ! linkage between PIBUT and EIMIN
dele atom 1H21
dele atom 2HN2

ATOM 1C2    CG301     0.240!
ATOM 2H11   HGA2      0.090!
ATOM 2H13   HGA2      0.090!
ATOM 2HN1   HGPAM1    0.350!
ATOM 2N1    NG311    -0.830!
ATOM 2C1    CG321     0.060!

BOND 1C2 2N1

IC   1C1   1C3  *1C2   2N1 0.000  0.000  120.000  0.000  0.000
IC   1C1   1C4  *1C2   2N1 0.000  0.000  -120.000  0.000  0.000
IC   1C3   1C4  *1C2   2N1 0.000  0.000  120.000  0.000  0.000
IC  2HN1   2C1  *2N1   1C2 0.000  0.000  120.000  0.000  0.000
IC   1C1   1C2   2N1   2C1 0.000  0.000  -180.000  0.000  0.000
IC   1C2   2N1   2C1   2C2 0.000  0.000  180.000  0.000  0.000
IC  1H11   1C1   1C2   2N1 0.000  0.000  60.000  0.000  0.000
IC   2N1   1C1  *1C2   1C3 0.000  0.000  120.000  0.000  0.000
IC   1C1   1C2   2N1   2C1 0.000  0.000  -180.000  0.000  0.000
IC   2C1   1C2  *2N1  2HN1 0.000  0.000  120.000  0.000  0.000
IC   1C2   2N1   2C1   2C2 0.000  0.000  180.000  0.000  0.000


PRES L00106 -0.000 ! linkage between 13BDT and PROXS
dele atom 1H42
dele atom 2HO1

ATOM 1H43   HGA2      0.090!
ATOM 1H41   HGA2      0.090!
ATOM 1C4    CG321    -0.010!
ATOM 2H11   HGA2      0.090!
ATOM 2H13   HGA2      0.090!
ATOM 2C1    CG321    -0.010!
ATOM 2O1    OG301    -0.340!

BOND 1C4 2O1

IC  1H41   1C3  *1C4   2O1 0.000  0.000  -120.000  0.000  0.000
IC  1H41  1H43  *1C4   2O1 0.000  0.000  120.000  0.000  0.000
IC   1C3  1H43  *1C4   2O1 0.000  0.000  -120.000  0.000  0.000
IC   1C2   1C3   1C4   2O1 0.000  0.000  -60.000  0.000  0.000
IC   1C3   1C4   2O1   2C1 0.000  0.000  180.000  0.000  0.000
IC   1C4   2O1   2C1   2C2 0.000  0.000  -180.000  0.000  0.000
IC   1C2   1C3   1C4   2O1 0.000  0.000  -60.000  0.000  0.000
IC   2O1   1C3  *1C4  1H41 0.000  0.000  120.000  0.000  0.000
IC   1C3   1C4   2O1   2C1 0.000  0.000  180.000  0.000  0.000
IC   1C4   2O1   2C1   2C2 0.000  0.000  -180.000  0.000  0.000


PRES L00107 -0.000 ! linkage between 14IPC and ETHOX
dele atom 1H42
dele atom 2HO1

ATOM 1H43   HGA2      0.090!
ATOM 1H41   HGA2      0.090!
ATOM 1C4    CG321    -0.010!
ATOM 2H11   HGA2      0.090!
ATOM 2H13   HGA2      0.090!
ATOM 2C1    CG321    -0.010!
ATOM 2O1    OG301    -0.340!

BOND 1C4 2O1

IC  1H41   1C3  *1C4   2O1 0.000  0.000  120.000  0.000  0.000
IC  1H41  1H43  *1C4   2O1 0.000  0.000  -120.000  0.000  0.000
IC   1C3  1H43  *1C4   2O1 0.000  0.000  120.000  0.000  0.000
IC   1C2   1C3   1C4   2O1 0.000  0.000  180.000  0.000  0.000
IC   1C3   1C4   2O1   2C1 0.000  0.000  180.000  0.000  0.000
IC   1C4   2O1   2C1   2C2 0.000  0.000  -180.000  0.000  0.000
IC   1C2   1C3   1C4   2O1 0.000  0.000  180.000  0.000  0.000
IC   2O1   1C3  *1C4  1H41 0.000  0.000  -120.000  0.000  0.000
IC   1C3   1C4   2O1   2C1 0.000  0.000  180.000  0.000  0.000
IC   1C4   2O1   2C1   2C2 0.000  0.000  -180.000  0.000  0.000


PRES L00108 -0.000 ! linkage between 13BDC and PROXR
dele atom 1H42
dele atom 2HO1

ATOM 1H43   HGA2      0.090!
ATOM 1H41   HGA2      0.090!
ATOM 1C4    CG321    -0.010!
ATOM 2H11   HGA2      0.090!
ATOM 2H13   HGA2      0.090!
ATOM 2C1    CG321    -0.010!
ATOM 2O1    OG301    -0.340!

BOND 1C4 2O1

IC  1H41   1C3  *1C4   2O1 0.000  0.000  -120.000  0.000  0.000
IC  1H41  1H43  *1C4   2O1 0.000  0.000  120.000  0.000  0.000
IC   1C3  1H43  *1C4   2O1 0.000  0.000  -120.000  0.000  0.000
IC   1C2   1C3   1C4   2O1 0.000  0.000  180.000  0.000  0.000
IC   1C3   1C4   2O1   2C1 0.000  0.000  180.000  0.000  0.000
IC   1C4   2O1   2C1   2C2 0.000  0.000  180.000  0.000  0.000
IC   1C2   1C3   1C4   2O1 0.000  0.000  180.000  0.000  0.000
IC   2O1   1C3  *1C4  1H41 0.000  0.000  120.000  0.000  0.000
IC   1C3   1C4   2O1   2C1 0.000  0.000  180.000  0.000  0.000
IC   1C4   2O1   2C1   2C2 0.000  0.000  180.000  0.000  0.000


PRES L00109 0.000 ! linkage between AMIDU and 13BDC
dele atom 1HE2
dele atom 2H12

ATOM 1HE1   HGA2      0.090!
ATOM 1HE3   HGA2      0.090!
ATOM 1CE    CG321    -0.180!
ATOM 2H11   HGA2      0.090!
ATOM 2H13   HGA2      0.090!
ATOM 2C1    CG321    -0.180!

BOND 1CE 2C1

IC  1HE1   1C1  *1CE   2C1 0.000  0.000  120.000  0.000  0.000
IC  1HE1  1HE3  *1CE   2C1 0.000  0.000  -120.000  0.000  0.000
IC   1C1  1HE3  *1CE   2C1 0.000  0.000  120.000  0.000  0.000
IC  2H11  2H13  *2C1   1CE 0.000  0.000  -120.000  0.000  0.000
IC  2H11   2C2  *2C1   1CE 0.000  0.000  120.000  0.000  0.000
IC  2H13   2C2  *2C1   1CE 0.000  0.000  -120.000  0.000  0.000
IC   1N1   1C1   1CE   2C1 0.000  0.000  180.000  0.000  0.000
IC   1C1   1CE   2C1   2C2 0.000  0.000  180.000  0.000  0.000
IC   1CE   2C1   2C2   2C3 0.000  0.000  180.000  0.000  0.000
IC   1N1   1C1   1CE   2C1 0.000  0.000  180.000  0.000  0.000
IC   2C1   1C1  *1CE  1HE1 0.000  0.000  -120.000  0.000  0.000
IC   1C1   1CE   2C1   2C2 0.000  0.000  180.000  0.000  0.000
IC   2C2   1CE  *2C1  2H11 0.000  0.000  120.000  0.000  0.000
IC  2H11   1CE  *2C1  2H13 0.000  0.000  120.000  0.000  0.000
IC   1CE   2C1   2C2   2C3 0.000  0.000  180.000  0.000  0.000


PRES L00110 0.000 ! linkage between AMIDU and ACNS
dele atom 1HE2
dele atom 2H12

ATOM 1HE1   HGA2      0.090!
ATOM 1HE3   HGA2      0.090!
ATOM 1CE    CG321    -0.180!
ATOM 2H11   HGA2      0.090!
ATOM 2H13   HGA2      0.090!
ATOM 2C1    CG321    -0.180!

BOND 1CE 2C1

IC  1HE1   1C1  *1CE   2C1 0.000  0.000  120.000  0.000  0.000
IC  1HE1  1HE3  *1CE   2C1 0.000  0.000  -120.000  0.000  0.000
IC   1C1  1HE3  *1CE   2C1 0.000  0.000  120.000  0.000  0.000
IC  2H11  2H13  *2C1   1CE 0.000  0.000  -120.000  0.000  0.000
IC  2H11   2C2  *2C1   1CE 0.000  0.000  120.000  0.000  0.000
IC  2H13   2C2  *2C1   1CE 0.000  0.000  -120.000  0.000  0.000
IC   1N1   1C1   1CE   2C1 0.000  0.000  -180.000  0.000  0.000
IC   1C1   1CE   2C1   2C2 0.000  0.000  -180.000  0.000  0.000
IC   1N1   1C1   1CE   2C1 0.000  0.000  -180.000  0.000  0.000
IC   2C1   1C1  *1CE  1HE1 0.000  0.000  -120.000  0.000  0.000
IC   1C1   1CE   2C1   2C2 0.000  0.000  -180.000  0.000  0.000
IC   2C2   1CE  *2C1  2H11 0.000  0.000  120.000  0.000  0.000
IC   2C2   1CE  *2C1  2H13 0.000  0.000  -120.000  0.000  0.000
IC   1CE   2C1   2C2   2C3 0.000  0.000  -60.000  0.000  0.000


PRES L00111 0.000 ! linkage between AMIDU and ACNR
dele atom 1HE2
dele atom 2H12

ATOM 1HE1   HGA2      0.090!
ATOM 1HE3   HGA2      0.090!
ATOM 1CE    CG321    -0.180!
ATOM 2H11   HGA2      0.090!
ATOM 2H13   HGA2      0.090!
ATOM 2C1    CG321    -0.180!

BOND 1CE 2C1

IC  1HE1   1C1  *1CE   2C1 0.000  0.000  120.000  0.000  0.000
IC  1HE1  1HE3  *1CE   2C1 0.000  0.000  -120.000  0.000  0.000
IC   1C1  1HE3  *1CE   2C1 0.000  0.000  120.000  0.000  0.000
IC  2H11  2H13  *2C1   1CE 0.000  0.000  -120.000  0.000  0.000
IC  2H11   2C2  *2C1   1CE 0.000  0.000  120.000  0.000  0.000
IC  2H13   2C2  *2C1   1CE 0.000  0.000  -120.000  0.000  0.000
IC   1N1   1C1   1CE   2C1 0.000  0.000  180.000  0.000  0.000
IC   1C1   1CE   2C1   2C2 0.000  0.000  180.000  0.000  0.000
IC   1N1   1C1   1CE   2C1 0.000  0.000  180.000  0.000  0.000
IC   2C1   1C1  *1CE  1HE1 0.000  0.000  -120.000  0.000  0.000
IC   1C1   1CE   2C1   2C2 0.000  0.000  180.000  0.000  0.000
IC   2C2   1CE  *2C1  2H11 0.000  0.000  120.000  0.000  0.000
IC   2C2   1CE  *2C1  2H13 0.000  0.000  -120.000  0.000  0.000
IC   1CE   2C1   2C2   2C3 0.000  0.000  60.000  0.000  0.000


PRES L00112 0.000 ! linkage between AMIDU and TMAET
dele atom 1HE2
dele atom 2H12

ATOM 1HE1   HGA2      0.090!
ATOM 1HE3   HGA2      0.090!
ATOM 1CE    CG321    -0.180!
ATOM 2H11   HGA2      0.090!
ATOM 2H13   HGA2      0.090!
ATOM 2C1    CG321    -0.180!

BOND 1CE 2C1

IC  1HE1   1C1  *1CE   2C1 0.000  0.000  120.000  0.000  0.000
IC  1HE1  1HE3  *1CE   2C1 0.000  0.000  -120.000  0.000  0.000
IC   1C1  1HE3  *1CE   2C1 0.000  0.000  120.000  0.000  0.000
IC  2H11  2H13  *2C1   1CE 0.000  0.000  -120.000  0.000  0.000
IC  2H11   2C2  *2C1   1CE 0.000  0.000  120.000  0.000  0.000
IC  2H13   2C2  *2C1   1CE 0.000  0.000  -120.000  0.000  0.000
IC   1N1   1C1   1CE   2C1 0.000  0.000  180.000  0.000  0.000
IC   1C1   1CE   2C1   2C2 0.000  0.000  180.000  0.000  0.000
IC   1CE   2C1   2C2   2N1 0.000  0.000  180.000  0.000  0.000
IC   1N1   1C1   1CE   2C1 0.000  0.000  180.000  0.000  0.000
IC   2C1   1C1  *1CE  1HE1 0.000  0.000  -120.000  0.000  0.000
IC   1C1   1CE   2C1   2C2 0.000  0.000  180.000  0.000  0.000
IC   2C2   1CE  *2C1  2H11 0.000  0.000  120.000  0.000  0.000
IC   2C2   1CE  *2C1  2H13 0.000  0.000  -120.000  0.000  0.000
IC   1CE   2C1   2C2   2N1 0.000  0.000  180.000  0.000  0.000


PRES L00113 0.000 ! linkage between AMIDU and ETHY
dele atom 1HE2
dele atom 2H12

ATOM 1HE1   HGA2      0.090!
ATOM 1HE3   HGA2      0.090!
ATOM 1CE    CG321    -0.180!
ATOM 2H11   HGA2      0.090!
ATOM 2H13   HGA2      0.090!
ATOM 2C1    CG321    -0.180!

BOND 1CE 2C1

IC  1HE1   1C1  *1CE   2C1 0.000  0.000  120.000  0.000  0.000
IC  1HE1  1HE3  *1CE   2C1 0.000  0.000  -120.000  0.000  0.000
IC   1C1  1HE3  *1CE   2C1 0.000  0.000  120.000  0.000  0.000
IC  2H11  2H13  *2C1   1CE 0.000  0.000  -120.000  0.000  0.000
IC  2H11   2C2  *2C1   1CE 0.000  0.000  120.000  0.000  0.000
IC  2H13   2C2  *2C1   1CE 0.000  0.000  -120.000  0.000  0.000
IC   1N1   1C1   1CE   2C1 0.000  0.000  180.000  0.000  0.000
IC   1C1   1CE   2C1   2C2 0.000  0.000  -180.000  0.000  0.000
IC   1N1   1C1   1CE   2C1 0.000  0.000  180.000  0.000  0.000
IC   2C1   1C1  *1CE  1HE1 0.000  0.000  -120.000  0.000  0.000
IC   1C1   1CE   2C1   2C2 0.000  0.000  -180.000  0.000  0.000
IC   2C2   1CE  *2C1  2H11 0.000  0.000  120.000  0.000  0.000
IC   2C2   1CE  *2C1  2H13 0.000  0.000  -120.000  0.000  0.000
IC   1CE   2C1   2C2  2H21 0.000  0.000  60.000  0.000  0.000


PRES L00114 0.000 ! linkage between AMIDU and VIALR
dele atom 1HE2
dele atom 2H12

ATOM 1HE1   HGA2      0.090!
ATOM 1HE3   HGA2      0.090!
ATOM 1CE    CG321    -0.180!
ATOM 2H11   HGA2      0.090!
ATOM 2H13   HGA2      0.090!
ATOM 2C1    CG321    -0.180!

BOND 1CE 2C1

IC  1HE1   1C1  *1CE   2C1 0.000  0.000  120.000  0.000  0.000
IC  1HE1  1HE3  *1CE   2C1 0.000  0.000  -120.000  0.000  0.000
IC   1C1  1HE3  *1CE   2C1 0.000  0.000  120.000  0.000  0.000
IC  2H11  2H13  *2C1   1CE 0.000  0.000  -120.000  0.000  0.000
IC  2H11   2C2  *2C1   1CE 0.000  0.000  120.000  0.000  0.000
IC  2H13   2C2  *2C1   1CE 0.000  0.000  -120.000  0.000  0.000
IC   1N1   1C1   1CE   2C1 0.000  0.000  180.000  0.000  0.000
IC   1C1   1CE   2C1   2C2 0.000  0.000  180.000  0.000  0.000
IC   1N1   1C1   1CE   2C1 0.000  0.000  180.000  0.000  0.000
IC   2C1   1C1  *1CE  1HE1 0.000  0.000  -120.000  0.000  0.000
IC   1C1   1CE   2C1   2C2 0.000  0.000  180.000  0.000  0.000
IC   2C2   1CE  *2C1  2H11 0.000  0.000  120.000  0.000  0.000
IC   2C2   1CE  *2C1  2H13 0.000  0.000  -120.000  0.000  0.000
IC   1CE   2C1   2C2   2O1 0.000  0.000  60.000  0.000  0.000


PRES L00115 0.000 ! linkage between AMIDU and VIALS
dele atom 1HE2
dele atom 2H12

ATOM 1HE1   HGA2      0.090!
ATOM 1HE3   HGA2      0.090!
ATOM 1CE    CG321    -0.180!
ATOM 2H11   HGA2      0.090!
ATOM 2H13   HGA2      0.090!
ATOM 2C1    CG321    -0.180!

BOND 1CE 2C1

IC  1HE1   1C1  *1CE   2C1 0.000  0.000  120.000  0.000  0.000
IC  1HE1  1HE3  *1CE   2C1 0.000  0.000  -120.000  0.000  0.000
IC   1C1  1HE3  *1CE   2C1 0.000  0.000  120.000  0.000  0.000
IC  2H11  2H13  *2C1   1CE 0.000  0.000  -120.000  0.000  0.000
IC  2H11   2C2  *2C1   1CE 0.000  0.000  120.000  0.000  0.000
IC  2H13   2C2  *2C1   1CE 0.000  0.000  -120.000  0.000  0.000
IC   1N1   1C1   1CE   2C1 0.000  0.000  -180.000  0.000  0.000
IC   1C1   1CE   2C1   2C2 0.000  0.000  -180.000  0.000  0.000
IC   1N1   1C1   1CE   2C1 0.000  0.000  -180.000  0.000  0.000
IC   2C1   1C1  *1CE  1HE1 0.000  0.000  -120.000  0.000  0.000
IC   1C1   1CE   2C1   2C2 0.000  0.000  -180.000  0.000  0.000
IC   2C2   1CE  *2C1  2H11 0.000  0.000  120.000  0.000  0.000
IC   2C2   1CE  *2C1  2H13 0.000  0.000  -120.000  0.000  0.000
IC   1CE   2C1   2C2   2O1 0.000  0.000  -60.000  0.000  0.000


PRES L00116 0.000 ! linkage between THDLK and EIMIN
dele atom 1H22
dele atom 2HN2

ATOM 1H11   HGA2      0.090!
ATOM 1H12   HGA2      0.090!
ATOM 1H21   HGA2      0.090!
ATOM 1H23   HGA2      0.090!
ATOM 1HS1   HGP3      0.160!
ATOM 1C2    CG321     0.060!
ATOM 1C1    CG321    -0.090!
ATOM 1S1    SG311    -0.250!
ATOM 2H11   HGA2      0.090!
ATOM 2H13   HGA2      0.090!
ATOM 2HN1   HGPAM1    0.350!
ATOM 2N1    NG311    -0.830!
ATOM 2C1    CG321     0.060!

BOND 1C2 2N1

IC  1H21   1C1  *1C2   2N1 0.000  0.000  120.000  0.000  0.000
IC  1H21  1H23  *1C2   2N1 0.000  0.000  -120.000  0.000  0.000
IC   1C1  1H23  *1C2   2N1 0.000  0.000  120.000  0.000  0.000
IC  2HN1   2C1  *2N1   1C2 0.000  0.000  180.000  0.000  0.000
IC   1S1   1C1   1C2   2N1 0.000  0.000  -180.000  0.000  0.000
IC   1C1   1C2   2N1   2C1 0.000  0.000  -180.000  0.000  0.000
IC   1C2   2N1   2C1   2C2 0.000  0.000  -180.000  0.000  0.000
IC   1S1   1C1   1C2   2N1 0.000  0.000  -180.000  0.000  0.000
IC   2N1   1C1  *1C2  1H21 0.000  0.000  -120.000  0.000  0.000
IC   1C1   1C2   2N1   2C1 0.000  0.000  -180.000  0.000  0.000
IC   2C1   1C2  *2N1  2HN1 0.000  0.000  180.000  0.000  0.000
IC   1C2   2N1   2C1   2C2 0.000  0.000  -180.000  0.000  0.000


PRES L00117 0.000 ! linkage between PIBUT and AMIDU
dele atom 1H21
dele atom 2H12

ATOM 1C2    CG301     0.000!
ATOM 2H11   HGP1      0.310!
ATOM 2N1    NG2S1    -0.310!
ATOM 2C1    CG2O1     0.510!
ATOM 2O1    OG2D1    -0.510!

BOND 1C2 2N1

IC   1C1   1C3  *1C2   2N1 0.000  0.000  120.000  0.000  0.000
IC   1C1   1C4  *1C2   2N1 0.000  0.000  -120.000  0.000  0.000
IC   1C3   1C4  *1C2   2N1 0.000  0.000  120.000  0.000  0.000
IC  2H11   2C1  *2N1   1C2 0.000  0.000  180.000  0.000  0.000
IC   1C1   1C2   2N1   2C1 0.000  0.000  -180.000  0.000  0.000
IC   1C2   2N1   2C1   2CE 0.000  0.000  180.000  0.000  0.000
IC  1H11   1C1   1C2   2N1 0.000  0.000  60.000  0.000  0.000
IC   2N1   1C1  *1C2   1C3 0.000  0.000  120.000  0.000  0.000
IC   1C1   1C2   2N1   2C1 0.000  0.000  -180.000  0.000  0.000
IC   2C1   1C2  *2N1  2H11 0.000  0.000  180.000  0.000  0.000
IC   1C2   2N1   2C1   2O1 0.000  0.000   0.000  0.000  0.000


PRES L00118 0.000 ! linkage between PIBUT and AACIS
dele atom 1H21
dele atom 2H12

ATOM 1C2    CG301     0.000!
ATOM 2H11   HGA2      0.090!
ATOM 2H13   HGA2      0.090!
ATOM 2C1    CG321    -0.180!

BOND 1C2 2C1

IC   1C1   1C3  *1C2   2C1 0.000  0.000  120.000  0.000  0.000
IC   1C1   1C4  *1C2   2C1 0.000  0.000  -120.000  0.000  0.000
IC   1C3   1C4  *1C2   2C1 0.000  0.000  120.000  0.000  0.000
IC  2H11  2H13  *2C1   1C2 0.000  0.000  -120.000  0.000  0.000
IC  2H11   2C2  *2C1   1C2 0.000  0.000  120.000  0.000  0.000
IC  2H13   2C2  *2C1   1C2 0.000  0.000  -120.000  0.000  0.000
IC   1C1   1C2   2C1   2C2 0.000  0.000  -180.000  0.000  0.000
IC  1H11   1C1   1C2   2C1 0.000  0.000  60.000  0.000  0.000
IC   2C1   1C1  *1C2   1C3 0.000  0.000  120.000  0.000  0.000
IC   1C1   1C2   2C1   2C2 0.000  0.000  -180.000  0.000  0.000
IC   2C2   1C2  *2C1  2H11 0.000  0.000  120.000  0.000  0.000
IC   2C2   1C2  *2C1  2H13 0.000  0.000  -120.000  0.000  0.000
IC   1C2   2C1   2C2   2C3 0.000  0.000  -60.000  0.000  0.000


PRES L00119 0.000 ! linkage between PIBUT and TMAET
dele atom 1H21
dele atom 2H12

ATOM 1C2    CG301     0.000!
ATOM 2H11   HGA2      0.090!
ATOM 2H13   HGA2      0.090!
ATOM 2C1    CG321    -0.180!

BOND 1C2 2C1

IC   1C1   1C3  *1C2   2C1 0.000  0.000  120.000  0.000  0.000
IC   1C1   1C4  *1C2   2C1 0.000  0.000  -120.000  0.000  0.000
IC   1C3   1C4  *1C2   2C1 0.000  0.000  120.000  0.000  0.000
IC  2H11  2H13  *2C1   1C2 0.000  0.000  -120.000  0.000  0.000
IC  2H11   2C2  *2C1   1C2 0.000  0.000  120.000  0.000  0.000
IC  2H13   2C2  *2C1   1C2 0.000  0.000  -120.000  0.000  0.000
IC   1C1   1C2   2C1   2C2 0.000  0.000  -180.000  0.000  0.000
IC   1C2   2C1   2C2   2N1 0.000  0.000  180.000  0.000  0.000
IC  1H11   1C1   1C2   2C1 0.000  0.000  60.000  0.000  0.000
IC   2C1   1C1  *1C2   1C3 0.000  0.000  120.000  0.000  0.000
IC   1C1   1C2   2C1   2C2 0.000  0.000  -180.000  0.000  0.000
IC   2C2   1C2  *2C1  2H11 0.000  0.000  120.000  0.000  0.000
IC   2C2   1C2  *2C1  2H13 0.000  0.000  -120.000  0.000  0.000
IC   1C2   2C1   2C2   2N1 0.000  0.000  180.000  0.000  0.000


PRES L00120 0.000 ! linkage between PIBUT and ETHY
dele atom 1H21
dele atom 2H12

ATOM 1C2    CG301     0.000!
ATOM 2H11   HGA2      0.090!
ATOM 2H13   HGA2      0.090!
ATOM 2C1    CG321    -0.180!

BOND 1C2 2C1

IC   1C1   1C3  *1C2   2C1 0.000  0.000  120.000  0.000  0.000
IC   1C1   1C4  *1C2   2C1 0.000  0.000  -120.000  0.000  0.000
IC   1C3   1C4  *1C2   2C1 0.000  0.000  120.000  0.000  0.000
IC  2H11  2H13  *2C1   1C2 0.000  0.000  -120.000  0.000  0.000
IC  2H11   2C2  *2C1   1C2 0.000  0.000  120.000  0.000  0.000
IC  2H13   2C2  *2C1   1C2 0.000  0.000  -120.000  0.000  0.000
IC   1C1   1C2   2C1   2C2 0.000  0.000  -180.000  0.000  0.000
IC  1H11   1C1   1C2   2C1 0.000  0.000  60.000  0.000  0.000
IC   2C1   1C1  *1C2   1C3 0.000  0.000  120.000  0.000  0.000
IC   1C1   1C2   2C1   2C2 0.000  0.000  -180.000  0.000  0.000
IC   2C2   1C2  *2C1  2H11 0.000  0.000  120.000  0.000  0.000
IC   2C2   1C2  *2C1  2H13 0.000  0.000  -120.000  0.000  0.000
IC   1C2   2C1   2C2  2H21 0.000  0.000  60.000  0.000  0.000


PRES L00121 0.000 ! linkage between PIBUT and 14IPC
dele atom 1H21
dele atom 2H12

ATOM 1C2    CG301     0.000!
ATOM 2H11   HGA2      0.090!
ATOM 2H13   HGA2      0.090!
ATOM 2C1    CG321    -0.180!

BOND 1C2 2C1

IC   1C1   1C3  *1C2   2C1 0.000  0.000  120.000  0.000  0.000
IC   1C1   1C4  *1C2   2C1 0.000  0.000  -120.000  0.000  0.000
IC   1C3   1C4  *1C2   2C1 0.000  0.000  120.000  0.000  0.000
IC  2H11  2H13  *2C1   1C2 0.000  0.000  -120.000  0.000  0.000
IC  2H11   2C2  *2C1   1C2 0.000  0.000  120.000  0.000  0.000
IC  2H13   2C2  *2C1   1C2 0.000  0.000  -120.000  0.000  0.000
IC   1C1   1C2   2C1   2C2 0.000  0.000  -180.000  0.000  0.000
IC   1C2   2C1   2C2   2C3 0.000  0.000  180.000  0.000  0.000
IC  1H11   1C1   1C2   2C1 0.000  0.000  60.000  0.000  0.000
IC   2C1   1C1  *1C2   1C3 0.000  0.000  120.000  0.000  0.000
IC   1C1   1C2   2C1   2C2 0.000  0.000  -180.000  0.000  0.000
IC   2C2   1C2  *2C1  2H11 0.000  0.000  120.000  0.000  0.000
IC  2H11   1C2  *2C1  2H13 0.000  0.000  120.000  0.000  0.000
IC   1C2   2C1   2C2   2C3 0.000  0.000  180.000  0.000  0.000


PRES L00122 0.000 ! linkage between PIBUT and STYRR
dele atom 1H21
dele atom 2H12

ATOM 1C2    CG301     0.000!
ATOM 2H11   HGA2      0.090!
ATOM 2H13   HGA2      0.090!
ATOM 2C1    CG321    -0.180!

BOND 1C2 2C1

IC   1C1   1C3  *1C2   2C1 0.000  0.000  120.000  0.000  0.000
IC   1C1   1C4  *1C2   2C1 0.000  0.000  -120.000  0.000  0.000
IC   1C3   1C4  *1C2   2C1 0.000  0.000  120.000  0.000  0.000
IC  2H11  2H13  *2C1   1C2 0.000  0.000  -120.000  0.000  0.000
IC  2H11   2C2  *2C1   1C2 0.000  0.000  120.000  0.000  0.000
IC  2H13   2C2  *2C1   1C2 0.000  0.000  -120.000  0.000  0.000
IC   1C1   1C2   2C1   2C2 0.000  0.000  180.000  0.000  0.000
IC  1H11   1C1   1C2   2C1 0.000  0.000  60.000  0.000  0.000
IC   2C1   1C1  *1C2   1C3 0.000  0.000  120.000  0.000  0.000
IC   1C1   1C2   2C1   2C2 0.000  0.000  180.000  0.000  0.000
IC   2C2   1C2  *2C1  2H11 0.000  0.000  120.000  0.000  0.000
IC   2C2   1C2  *2C1  2H13 0.000  0.000  -120.000  0.000  0.000
IC   1C2   2C1   2C2   2C3 0.000  0.000  60.000  0.000  0.000


PRES L00123 0.000 ! linkage between PIBUT and VIALR
dele atom 1H21
dele atom 2H12

ATOM 1C2    CG301     0.000!
ATOM 2H11   HGA2      0.090!
ATOM 2H13   HGA2      0.090!
ATOM 2C1    CG321    -0.180!

BOND 1C2 2C1

IC   1C1   1C3  *1C2   2C1 0.000  0.000  120.000  0.000  0.000
IC   1C1   1C4  *1C2   2C1 0.000  0.000  -120.000  0.000  0.000
IC   1C3   1C4  *1C2   2C1 0.000  0.000  120.000  0.000  0.000
IC  2H11  2H13  *2C1   1C2 0.000  0.000  -120.000  0.000  0.000
IC  2H11   2C2  *2C1   1C2 0.000  0.000  120.000  0.000  0.000
IC  2H13   2C2  *2C1   1C2 0.000  0.000  -120.000  0.000  0.000
IC   1C1   1C2   2C1   2C2 0.000  0.000  180.000  0.000  0.000
IC  1H11   1C1   1C2   2C1 0.000  0.000  60.000  0.000  0.000
IC   2C1   1C1  *1C2   1C3 0.000  0.000  120.000  0.000  0.000
IC   1C1   1C2   2C1   2C2 0.000  0.000  180.000  0.000  0.000
IC   2C2   1C2  *2C1  2H11 0.000  0.000  120.000  0.000  0.000
IC   2C2   1C2  *2C1  2H13 0.000  0.000  -120.000  0.000  0.000
IC   1C2   2C1   2C2   2O1 0.000  0.000  60.000  0.000  0.000


PRES L00124 0.000 ! linkage between PIBUT and VIALS
dele atom 1H21
dele atom 2H12

ATOM 1C2    CG301     0.000!
ATOM 2H11   HGA2      0.090!
ATOM 2H13   HGA2      0.090!
ATOM 2C1    CG321    -0.180!

BOND 1C2 2C1

IC   1C1   1C3  *1C2   2C1 0.000  0.000  120.000  0.000  0.000
IC   1C1   1C4  *1C2   2C1 0.000  0.000  -120.000  0.000  0.000
IC   1C3   1C4  *1C2   2C1 0.000  0.000  120.000  0.000  0.000
IC  2H11  2H13  *2C1   1C2 0.000  0.000  -120.000  0.000  0.000
IC  2H11   2C2  *2C1   1C2 0.000  0.000  120.000  0.000  0.000
IC  2H13   2C2  *2C1   1C2 0.000  0.000  -120.000  0.000  0.000
IC   1C1   1C2   2C1   2C2 0.000  0.000  -180.000  0.000  0.000
IC  1H11   1C1   1C2   2C1 0.000  0.000  60.000  0.000  0.000
IC   2C1   1C1  *1C2   1C3 0.000  0.000  120.000  0.000  0.000
IC   1C1   1C2   2C1   2C2 0.000  0.000  -180.000  0.000  0.000
IC   2C2   1C2  *2C1  2H11 0.000  0.000  120.000  0.000  0.000
IC   2C2   1C2  *2C1  2H13 0.000  0.000  -120.000  0.000  0.000
IC   1C2   2C1   2C2   2O1 0.000  0.000  -60.000  0.000  0.000


PRES L00125 -1.000 ! linkage between AACIS and ACNR
dele atom 1H22
dele atom 2H12

ATOM 1H21   HGA1      0.090!
ATOM 1C3    CG2O3     0.620!
ATOM 1C2    CG311    -0.190!
ATOM 1O2    OG2D2    -0.760!
ATOM 1O1    OG2D2    -0.760!
ATOM 2H11   HGA2      0.090!
ATOM 2H13   HGA2      0.090!
ATOM 2C1    CG321    -0.180!

BOND 1C2 2C1

IC  1H21   1C1  *1C2   2C1 0.000  0.000  120.000  0.000  0.000
IC  1H21   1C3  *1C2   2C1 0.000  0.000  -120.000  0.000  0.000
IC   1C1   1C3  *1C2   2C1 0.000  0.000  120.000  0.000  0.000
IC  2H11  2H13  *2C1   1C2 0.000  0.000  -120.000  0.000  0.000
IC  2H11   2C2  *2C1   1C2 0.000  0.000  120.000  0.000  0.000
IC  2H13   2C2  *2C1   1C2 0.000  0.000  -120.000  0.000  0.000
IC   1C1   1C2   2C1   2C2 0.000  0.000  180.000  0.000  0.000
IC  1H11   1C1   1C2   2C1 0.000  0.000  60.000  0.000  0.000
IC   2C1   1C1  *1C2   1C3 0.000  0.000  120.000  0.000  0.000
IC   1C1   1C2   2C1   2C2 0.000  0.000  180.000  0.000  0.000
IC   2C2   1C2  *2C1  2H11 0.000  0.000  120.000  0.000  0.000
IC   2C2   1C2  *2C1  2H13 0.000  0.000  -120.000  0.000  0.000
IC   1C2   2C1   2C2   2C3 0.000  0.000  60.000  0.000  0.000


PRES L00126 -1.000 ! linkage between AACIS and ACNS
dele atom 1H22
dele atom 2H12

ATOM 1H21   HGA1      0.090!
ATOM 1C3    CG2O3     0.620!
ATOM 1C2    CG311    -0.190!
ATOM 1O2    OG2D2    -0.760!
ATOM 1O1    OG2D2    -0.760!
ATOM 2H11   HGA2      0.090!
ATOM 2H13   HGA2      0.090!
ATOM 2C1    CG321    -0.180!

BOND 1C2 2C1

IC  1H21   1C1  *1C2   2C1 0.000  0.000  120.000  0.000  0.000
IC  1H21   1C3  *1C2   2C1 0.000  0.000  -120.000  0.000  0.000
IC   1C1   1C3  *1C2   2C1 0.000  0.000  120.000  0.000  0.000
IC  2H11  2H13  *2C1   1C2 0.000  0.000  -120.000  0.000  0.000
IC  2H11   2C2  *2C1   1C2 0.000  0.000  120.000  0.000  0.000
IC  2H13   2C2  *2C1   1C2 0.000  0.000  -120.000  0.000  0.000
IC   1C1   1C2   2C1   2C2 0.000  0.000  -180.000  0.000  0.000
IC  1H11   1C1   1C2   2C1 0.000  0.000  60.000  0.000  0.000
IC   2C1   1C1  *1C2   1C3 0.000  0.000  120.000  0.000  0.000
IC   1C1   1C2   2C1   2C2 0.000  0.000  -180.000  0.000  0.000
IC   2C2   1C2  *2C1  2H11 0.000  0.000  120.000  0.000  0.000
IC   2C2   1C2  *2C1  2H13 0.000  0.000  -120.000  0.000  0.000
IC   1C2   2C1   2C2   2C3 0.000  0.000  -60.000  0.000  0.000


PRES L00127 -1.000 ! linkage between AACIR and PIBUT
dele atom 1H22
dele atom 2H12

ATOM 1H21   HGA1      0.090!
ATOM 1C3    CG2O3     0.620!
ATOM 1C2    CG311    -0.190!
ATOM 1O2    OG2D2    -0.760!
ATOM 1O1    OG2D2    -0.760!
ATOM 2H11   HGA2      0.090!
ATOM 2H13   HGA2      0.090!
ATOM 2C1    CG321    -0.180!

BOND 1C2 2C1

IC  1H21   1C1  *1C2   2C1 0.000  0.000  -120.000  0.000  0.000
IC  1H21   1C3  *1C2   2C1 0.000  0.000  120.000  0.000  0.000
IC   1C1   1C3  *1C2   2C1 0.000  0.000  -120.000  0.000  0.000
IC  2H11  2H13  *2C1   1C2 0.000  0.000  -120.000  0.000  0.000
IC  2H11   2C2  *2C1   1C2 0.000  0.000  120.000  0.000  0.000
IC  2H13   2C2  *2C1   1C2 0.000  0.000  -120.000  0.000  0.000
IC   1C1   1C2   2C1   2C2 0.000  0.000  180.000  0.000  0.000
IC  1H11   1C1   1C2   2C1 0.000  0.000  60.000  0.000  0.000
IC   2C1   1C1  *1C2   1C3 0.000  0.000  -120.000  0.000  0.000
IC   1C1   1C2   2C1   2C2 0.000  0.000  180.000  0.000  0.000
IC   2C2   1C2  *2C1  2H11 0.000  0.000  120.000  0.000  0.000
IC   2C2   1C2  *2C1  2H13 0.000  0.000  -120.000  0.000  0.000
IC   1C2   2C1   2C2   2C3 0.000  0.000  -60.000  0.000  0.000


PRES L00128 -1.000 ! linkage between AACIS and VIALS
dele atom 1H22
dele atom 2H12

ATOM 1H21   HGA1      0.090!
ATOM 1C3    CG2O3     0.620!
ATOM 1C2    CG311    -0.190!
ATOM 1O2    OG2D2    -0.760!
ATOM 1O1    OG2D2    -0.760!
ATOM 2H11   HGA2      0.090!
ATOM 2H13   HGA2      0.090!
ATOM 2C1    CG321    -0.180!

BOND 1C2 2C1

IC  1H21   1C1  *1C2   2C1 0.000  0.000  120.000  0.000  0.000
IC  1H21   1C3  *1C2   2C1 0.000  0.000  -120.000  0.000  0.000
IC   1C1   1C3  *1C2   2C1 0.000  0.000  120.000  0.000  0.000
IC  2H11  2H13  *2C1   1C2 0.000  0.000  -120.000  0.000  0.000
IC  2H11   2C2  *2C1   1C2 0.000  0.000  120.000  0.000  0.000
IC  2H13   2C2  *2C1   1C2 0.000  0.000  -120.000  0.000  0.000
IC   1C1   1C2   2C1   2C2 0.000  0.000  -180.000  0.000  0.000
IC  1H11   1C1   1C2   2C1 0.000  0.000  60.000  0.000  0.000
IC   2C1   1C1  *1C2   1C3 0.000  0.000  120.000  0.000  0.000
IC   1C1   1C2   2C1   2C2 0.000  0.000  -180.000  0.000  0.000
IC   2C2   1C2  *2C1  2H11 0.000  0.000  120.000  0.000  0.000
IC   2C2   1C2  *2C1  2H13 0.000  0.000  -120.000  0.000  0.000
IC   1C2   2C1   2C2   2O1 0.000  0.000  -60.000  0.000  0.000


PRES L00129 -1.000 ! linkage between AACIS and VIALR
dele atom 1H22
dele atom 2H12

ATOM 1H21   HGA1      0.090!
ATOM 1C3    CG2O3     0.620!
ATOM 1C2    CG311    -0.190!
ATOM 1O2    OG2D2    -0.760!
ATOM 1O1    OG2D2    -0.760!
ATOM 2H11   HGA2      0.090!
ATOM 2H13   HGA2      0.090!
ATOM 2C1    CG321    -0.180!

BOND 1C2 2C1

IC  1H21   1C1  *1C2   2C1 0.000  0.000  120.000  0.000  0.000
IC  1H21   1C3  *1C2   2C1 0.000  0.000  -120.000  0.000  0.000
IC   1C1   1C3  *1C2   2C1 0.000  0.000  120.000  0.000  0.000
IC  2H11  2H13  *2C1   1C2 0.000  0.000  -120.000  0.000  0.000
IC  2H11   2C2  *2C1   1C2 0.000  0.000  120.000  0.000  0.000
IC  2H13   2C2  *2C1   1C2 0.000  0.000  -120.000  0.000  0.000
IC   1C1   1C2   2C1   2C2 0.000  0.000  -180.000  0.000  0.000
IC  1H11   1C1   1C2   2C1 0.000  0.000  60.000  0.000  0.000
IC   2C1   1C1  *1C2   1C3 0.000  0.000  120.000  0.000  0.000
IC   1C1   1C2   2C1   2C2 0.000  0.000  -180.000  0.000  0.000
IC   2C2   1C2  *2C1  2H11 0.000  0.000  120.000  0.000  0.000
IC   2C2   1C2  *2C1  2H13 0.000  0.000  -120.000  0.000  0.000
IC   1C2   2C1   2C2   2O1 0.000  0.000  60.000  0.000  0.000


PRES L00130 -1.000 ! linkage between AACIR and PROR
dele atom 1H22
dele atom 2H12

ATOM 1H21   HGA1      0.090!
ATOM 1C3    CG2O3     0.620!
ATOM 1C2    CG311    -0.190!
ATOM 1O2    OG2D2    -0.760!
ATOM 1O1    OG2D2    -0.760!
ATOM 2H11   HGA2      0.090!
ATOM 2H13   HGA2      0.090!
ATOM 2C1    CG321    -0.180!

BOND 1C2 2C1

IC  1H21   1C1  *1C2   2C1 0.000  0.000  -120.000  0.000  0.000
IC  1H21   1C3  *1C2   2C1 0.000  0.000  120.000  0.000  0.000
IC   1C1   1C3  *1C2   2C1 0.000  0.000  -120.000  0.000  0.000
IC  2H11  2H13  *2C1   1C2 0.000  0.000  -120.000  0.000  0.000
IC  2H11   2C2  *2C1   1C2 0.000  0.000  120.000  0.000  0.000
IC  2H13   2C2  *2C1   1C2 0.000  0.000  -120.000  0.000  0.000
IC   1C1   1C2   2C1   2C2 0.000  0.000  180.000  0.000  0.000
IC   1C3   1C1  *1C2   2C1 0.000  0.000  120.000  0.000  0.000
IC   1C1   1C2   2C1   2C2 0.000  0.000  180.000  0.000  0.000
IC   2C2   1C2  *2C1  2H11 0.000  0.000  120.000  0.000  0.000
IC   2C2   1C2  *2C1  2H13 0.000  0.000  -120.000  0.000  0.000
IC   1C2   2C1   2C2   2C3 0.000  0.000  60.000  0.000  0.000


PRES L00131 -1.000 ! linkage between AACIR and EAMTI
dele atom 1H22
dele atom 2H12

ATOM 1H21   HGA1      0.090!
ATOM 1C3    CG2O3     0.620!
ATOM 1C2    CG311    -0.190!
ATOM 1O2    OG2D2    -0.760!
ATOM 1O1    OG2D2    -0.760!
ATOM 2H11   HGA2      0.090!
ATOM 2H13   HGA2      0.090!
ATOM 2C1    CG321    -0.180!

BOND 1C2 2C1

IC  1H21   1C1  *1C2   2C1 0.000  0.000  -120.000  0.000  0.000
IC  1H21   1C3  *1C2   2C1 0.000  0.000  120.000  0.000  0.000
IC   1C1   1C3  *1C2   2C1 0.000  0.000  -120.000  0.000  0.000
IC  2H11  2H13  *2C1   1C2 0.000  0.000  -120.000  0.000  0.000
IC  2H11   2C2  *2C1   1C2 0.000  0.000  120.000  0.000  0.000
IC  2H13   2C2  *2C1   1C2 0.000  0.000  -120.000  0.000  0.000
IC   1C1   1C2   2C1   2C2 0.000  0.000  180.000  0.000  0.000
IC   1C2   2C1   2C2   2N1 0.000  0.000  180.000  0.000  0.000
IC  1H11   1C1   1C2   2C1 0.000  0.000  60.000  0.000  0.000
IC   2C1   1C1  *1C2   1C3 0.000  0.000  -120.000  0.000  0.000
IC   1C1   1C2   2C1   2C2 0.000  0.000  180.000  0.000  0.000
IC   2C2   1C2  *2C1  2H11 0.000  0.000  120.000  0.000  0.000
IC   2C2   1C2  *2C1  2H13 0.000  0.000  -120.000  0.000  0.000
IC   1C2   2C1   2C2   2N1 0.000  0.000  180.000  0.000  0.000


PRES L00132 -1.000 ! linkage between AACIR and ETHY
dele atom 1H22
dele atom 2H12

ATOM 1H21   HGA1      0.090!
ATOM 1C3    CG2O3     0.620!
ATOM 1C2    CG311    -0.190!
ATOM 1O2    OG2D2    -0.760!
ATOM 1O1    OG2D2    -0.760!
ATOM 2H11   HGA2      0.090!
ATOM 2H13   HGA2      0.090!
ATOM 2C1    CG321    -0.180!

BOND 1C2 2C1

IC  1H21   1C1  *1C2   2C1 0.000  0.000  -120.000  0.000  0.000
IC  1H21   1C3  *1C2   2C1 0.000  0.000  120.000  0.000  0.000
IC   1C1   1C3  *1C2   2C1 0.000  0.000  -120.000  0.000  0.000
IC  2H11  2H13  *2C1   1C2 0.000  0.000  -120.000  0.000  0.000
IC  2H11   2C2  *2C1   1C2 0.000  0.000  120.000  0.000  0.000
IC  2H13   2C2  *2C1   1C2 0.000  0.000  -120.000  0.000  0.000
IC   1C1   1C2   2C1   2C2 0.000  0.000  180.000  0.000  0.000
IC   1C3   1C1  *1C2   2C1 0.000  0.000  120.000  0.000  0.000
IC   1C1   1C2   2C1   2C2 0.000  0.000  180.000  0.000  0.000
IC   2C2   1C2  *2C1  2H11 0.000  0.000  120.000  0.000  0.000
IC   2C2   1C2  *2C1  2H13 0.000  0.000  -120.000  0.000  0.000
IC   1C2   2C1   2C2  2H21 0.000  0.000  60.000  0.000  0.000


PRES L00133 -1.000 ! linkage between AACIS and EAMTI
dele atom 1H22
dele atom 2H12

ATOM 1H21   HGA1      0.090!
ATOM 1C3    CG2O3     0.620!
ATOM 1C2    CG311    -0.190!
ATOM 1O2    OG2D2    -0.760!
ATOM 1O1    OG2D2    -0.760!
ATOM 2H11   HGA2      0.090!
ATOM 2H13   HGA2      0.090!
ATOM 2C1    CG321    -0.180!

BOND 1C2 2C1

IC  1H21   1C1  *1C2   2C1 0.000  0.000  120.000  0.000  0.000
IC  1H21   1C3  *1C2   2C1 0.000  0.000  -120.000  0.000  0.000
IC   1C1   1C3  *1C2   2C1 0.000  0.000  120.000  0.000  0.000
IC  2H11  2H13  *2C1   1C2 0.000  0.000  -120.000  0.000  0.000
IC  2H11   2C2  *2C1   1C2 0.000  0.000  120.000  0.000  0.000
IC  2H13   2C2  *2C1   1C2 0.000  0.000  -120.000  0.000  0.000
IC   1C1   1C2   2C1   2C2 0.000  0.000  -180.000  0.000  0.000
IC   1C2   2C1   2C2   2N1 0.000  0.000  -180.000  0.000  0.000
IC  1H11   1C1   1C2   2C1 0.000  0.000  60.000  0.000  0.000
IC   2C1   1C1  *1C2   1C3 0.000  0.000  120.000  0.000  0.000
IC   1C1   1C2   2C1   2C2 0.000  0.000  -180.000  0.000  0.000
IC   2C2   1C2  *2C1  2H11 0.000  0.000  120.000  0.000  0.000
IC   2C2   1C2  *2C1  2H13 0.000  0.000  -120.000  0.000  0.000
IC   1C2   2C1   2C2   2N1 0.000  0.000  -180.000  0.000  0.000


PRES L00134 -1.000 ! linkage between AACIR and 14IPT
dele atom 1H22
dele atom 2H12

ATOM 1H21   HGA1      0.090!
ATOM 1C3    CG2O3     0.620!
ATOM 1C2    CG311    -0.190!
ATOM 1O2    OG2D2    -0.760!
ATOM 1O1    OG2D2    -0.760!
ATOM 2H11   HGA2      0.090!
ATOM 2H13   HGA2      0.090!
ATOM 2C1    CG321    -0.180!

BOND 1C2 2C1

IC  1H21   1C1  *1C2   2C1 0.000  0.000  -120.000  0.000  0.000
IC  1H21   1C3  *1C2   2C1 0.000  0.000  120.000  0.000  0.000
IC   1C1   1C3  *1C2   2C1 0.000  0.000  -120.000  0.000  0.000
IC  2H11  2H13  *2C1   1C2 0.000  0.000  -120.000  0.000  0.000
IC  2H11   2C2  *2C1   1C2 0.000  0.000  120.000  0.000  0.000
IC  2H13   2C2  *2C1   1C2 0.000  0.000  -120.000  0.000  0.000
IC   1C1   1C2   2C1   2C2 0.000  0.000  180.000  0.000  0.000
IC   1C2   2C1   2C2   2C3 0.000  0.000  180.000  0.000  0.000
IC  1H11   1C1   1C2   2C1 0.000  0.000  60.000  0.000  0.000
IC   2C1   1C1  *1C2   1C3 0.000  0.000  -120.000  0.000  0.000
IC   1C1   1C2   2C1   2C2 0.000  0.000  180.000  0.000  0.000
IC   2C2   1C2  *2C1  2H11 0.000  0.000  120.000  0.000  0.000
IC  2H11   1C2  *2C1  2H13 0.000  0.000  120.000  0.000  0.000
IC   1C2   2C1   2C2   2C3 0.000  0.000  180.000  0.000  0.000


PRES L00135 -1.000 ! linkage between AACIR and VIALR
dele atom 1H22
dele atom 2H12

ATOM 1H21   HGA1      0.090!
ATOM 1C3    CG2O3     0.620!
ATOM 1C2    CG311    -0.190!
ATOM 1O2    OG2D2    -0.760!
ATOM 1O1    OG2D2    -0.760!
ATOM 2H11   HGA2      0.090!
ATOM 2H13   HGA2      0.090!
ATOM 2C1    CG321    -0.180!

BOND 1C2 2C1

IC  1H21   1C1  *1C2   2C1 0.000  0.000  -120.000  0.000  0.000
IC  1H21   1C3  *1C2   2C1 0.000  0.000  120.000  0.000  0.000
IC   1C1   1C3  *1C2   2C1 0.000  0.000  -120.000  0.000  0.000
IC  2H11  2H13  *2C1   1C2 0.000  0.000  -120.000  0.000  0.000
IC  2H11   2C2  *2C1   1C2 0.000  0.000  120.000  0.000  0.000
IC  2H13   2C2  *2C1   1C2 0.000  0.000  -120.000  0.000  0.000
IC   1C1   1C2   2C1   2C2 0.000  0.000  180.000  0.000  0.000
IC  1H11   1C1   1C2   2C1 0.000  0.000  60.000  0.000  0.000
IC   2C1   1C1  *1C2   1C3 0.000  0.000  -120.000  0.000  0.000
IC   1C1   1C2   2C1   2C2 0.000  0.000  180.000  0.000  0.000
IC   2C2   1C2  *2C1  2H11 0.000  0.000  120.000  0.000  0.000
IC   2C2   1C2  *2C1  2H13 0.000  0.000  -120.000  0.000  0.000
IC   1C2   2C1   2C2   2O1 0.000  0.000  60.000  0.000  0.000


PRES L00136 -1.000 ! linkage between AACIR and VIALS
dele atom 1H22
dele atom 2H12

ATOM 1H21   HGA1      0.090!
ATOM 1C3    CG2O3     0.620!
ATOM 1C2    CG311    -0.190!
ATOM 1O2    OG2D2    -0.760!
ATOM 1O1    OG2D2    -0.760!
ATOM 2H11   HGA2      0.090!
ATOM 2H13   HGA2      0.090!
ATOM 2C1    CG321    -0.180!

BOND 1C2 2C1

IC  1H21   1C1  *1C2   2C1 0.000  0.000  -120.000  0.000  0.000
IC  1H21   1C3  *1C2   2C1 0.000  0.000  120.000  0.000  0.000
IC   1C1   1C3  *1C2   2C1 0.000  0.000  -120.000  0.000  0.000
IC  2H11  2H13  *2C1   1C2 0.000  0.000  -120.000  0.000  0.000
IC  2H11   2C2  *2C1   1C2 0.000  0.000  120.000  0.000  0.000
IC  2H13   2C2  *2C1   1C2 0.000  0.000  -120.000  0.000  0.000
IC   1C1   1C2   2C1   2C2 0.000  0.000  180.000  0.000  0.000
IC  1H11   1C1   1C2   2C1 0.000  0.000  60.000  0.000  0.000
IC   2C1   1C1  *1C2   1C3 0.000  0.000  -120.000  0.000  0.000
IC   1C1   1C2   2C1   2C2 0.000  0.000  180.000  0.000  0.000
IC   2C2   1C2  *2C1  2H11 0.000  0.000  120.000  0.000  0.000
IC   2C2   1C2  *2C1  2H13 0.000  0.000  -120.000  0.000  0.000
IC   1C2   2C1   2C2   2O1 0.000  0.000  -60.000  0.000  0.000


PRES L00137 -1.000 ! linkage between AACIS and 14IPC
dele atom 1H22
dele atom 2H12

ATOM 1H21   HGA1      0.090!
ATOM 1C3    CG2O3     0.620!
ATOM 1C2    CG311    -0.190!
ATOM 1O2    OG2D2    -0.760!
ATOM 1O1    OG2D2    -0.760!
ATOM 2H11   HGA2      0.090!
ATOM 2H13   HGA2      0.090!
ATOM 2C1    CG321    -0.180!

BOND 1C2 2C1

IC  1H21   1C1  *1C2   2C1 0.000  0.000  120.000  0.000  0.000
IC  1H21   1C3  *1C2   2C1 0.000  0.000  -120.000  0.000  0.000
IC   1C1   1C3  *1C2   2C1 0.000  0.000  120.000  0.000  0.000
IC  2H11  2H13  *2C1   1C2 0.000  0.000  -120.000  0.000  0.000
IC  2H11   2C2  *2C1   1C2 0.000  0.000  120.000  0.000  0.000
IC  2H13   2C2  *2C1   1C2 0.000  0.000  -120.000  0.000  0.000
IC   1C1   1C2   2C1   2C2 0.000  0.000  -180.000  0.000  0.000
IC   1C2   2C1   2C2   2C3 0.000  0.000  -180.000  0.000  0.000
IC  1H11   1C1   1C2   2C1 0.000  0.000  60.000  0.000  0.000
IC   2C1   1C1  *1C2   1C3 0.000  0.000  120.000  0.000  0.000
IC   1C1   1C2   2C1   2C2 0.000  0.000  -180.000  0.000  0.000
IC   2C2   1C2  *2C1  2H11 0.000  0.000  120.000  0.000  0.000
IC  2H11   1C2  *2C1  2H13 0.000  0.000  120.000  0.000  0.000
IC   1C2   2C1   2C2   2C3 0.000  0.000  -180.000  0.000  0.000


PRES L00138 -1.000 ! linkage between AACIS and ETHY
dele atom 1H22
dele atom 2H12

ATOM 1H21   HGA1      0.090!
ATOM 1C3    CG2O3     0.620!
ATOM 1C2    CG311    -0.190!
ATOM 1O2    OG2D2    -0.760!
ATOM 1O1    OG2D2    -0.760!
ATOM 2H11   HGA2      0.090!
ATOM 2H13   HGA2      0.090!
ATOM 2C1    CG321    -0.180!

BOND 1C2 2C1

IC  1H21   1C1  *1C2   2C1 0.000  0.000  120.000  0.000  0.000
IC  1H21   1C3  *1C2   2C1 0.000  0.000  -120.000  0.000  0.000
IC   1C1   1C3  *1C2   2C1 0.000  0.000  120.000  0.000  0.000
IC  2H11  2H13  *2C1   1C2 0.000  0.000  -120.000  0.000  0.000
IC  2H11   2C2  *2C1   1C2 0.000  0.000  120.000  0.000  0.000
IC  2H13   2C2  *2C1   1C2 0.000  0.000  -120.000  0.000  0.000
IC   1C1   1C2   2C1   2C2 0.000  0.000  -180.000  0.000  0.000
IC   1C3   1C1  *1C2   2C1 0.000  0.000  -120.000  0.000  0.000
IC   1C1   1C2   2C1   2C2 0.000  0.000  -180.000  0.000  0.000
IC   2C2   1C2  *2C1  2H11 0.000  0.000  120.000  0.000  0.000
IC   2C2   1C2  *2C1  2H13 0.000  0.000  -120.000  0.000  0.000
IC   1C2   2C1   2C2  2H21 0.000  0.000  60.000  0.000  0.000


PRES L00139 -0.000 ! linkage between ETKTR and ETHOX
dele atom 1H22
dele atom 2HO1

ATOM 1H21   HGA1      0.090!
ATOM 1H43   HGA3      0.090!
ATOM 1H42   HGA3      0.090!
ATOM 1H41   HGA3      0.090!
ATOM 1C3    CG2O5     0.340!
ATOM 1C2    CG311     0.180!
ATOM 1O1    OG2D3    -0.480!
ATOM 1C4    CG331    -0.230!
ATOM 2H11   HGA2      0.090!
ATOM 2H13   HGA2      0.090!
ATOM 2C1    CG321    -0.010!
ATOM 2O1    OG301    -0.340!

BOND 1C2 2O1

IC  1H21   1C1  *1C2   2O1 0.000  0.000  -120.000  0.000  0.000
IC  1H21   1C3  *1C2   2O1 0.000  0.000  120.000  0.000  0.000
IC   1C1   1C3  *1C2   2O1 0.000  0.000  -120.000  0.000  0.000
IC   1C1   1C2   2O1   2C1 0.000  0.000  180.000  0.000  0.000
IC   1C2   2O1   2C1   2C2 0.000  0.000  180.000  0.000  0.000
IC  1H11   1C1   1C2   2O1 0.000  0.000  60.000  0.000  0.000
IC   2O1   1C1  *1C2   1C3 0.000  0.000  -120.000  0.000  0.000
IC   1C1   1C2   2O1   2C1 0.000  0.000  180.000  0.000  0.000
IC   1C2   2O1   2C1   2C2 0.000  0.000  180.000  0.000  0.000


PRES L00140 -0.000 ! linkage between ETKTS and PROXR
dele atom 1H22
dele atom 2HO1

ATOM 1H21   HGA1      0.090!
ATOM 1H43   HGA3      0.090!
ATOM 1H42   HGA3      0.090!
ATOM 1H41   HGA3      0.090!
ATOM 1C3    CG2O5     0.340!
ATOM 1C2    CG311     0.180!
ATOM 1O1    OG2D3    -0.480!
ATOM 1C4    CG331    -0.230!
ATOM 2H11   HGA2      0.090!
ATOM 2H13   HGA2      0.090!
ATOM 2C1    CG321    -0.010!
ATOM 2O1    OG301    -0.340!

BOND 1C2 2O1

IC  1H21   1C1  *1C2   2O1 0.000  0.000  120.000  0.000  0.000
IC  1H21   1C3  *1C2   2O1 0.000  0.000  -120.000  0.000  0.000
IC   1C1   1C3  *1C2   2O1 0.000  0.000  120.000  0.000  0.000
IC   1C1   1C2   2O1   2C1 0.000  0.000  -180.000  0.000  0.000
IC   1C2   2O1   2C1   2C2 0.000  0.000  -180.000  0.000  0.000
IC  1H11   1C1   1C2   2O1 0.000  0.000  60.000  0.000  0.000
IC   2O1   1C1  *1C2   1C3 0.000  0.000  120.000  0.000  0.000
IC   1C1   1C2   2O1   2C1 0.000  0.000  -180.000  0.000  0.000
IC   1C2   2O1   2C1   2C2 0.000  0.000  -180.000  0.000  0.000


PRES L00141 0.000 ! linkage between ETHOX and AMIDU
dele atom 1H22
dele atom 2H12

ATOM 1H21   HGA2      0.090!
ATOM 1H23   HGA2      0.090!
ATOM 1C2    CG321    -0.180!
ATOM 2H11   HGP1      0.310!
ATOM 2N1    NG2S1    -0.310!
ATOM 2C1    CG2O1     0.510!
ATOM 2O1    OG2D1    -0.510!

BOND 1C2 2N1

IC  1H21   1C1  *1C2   2N1 0.000  0.000  120.000  0.000  0.000
IC  1H21  1H23  *1C2   2N1 0.000  0.000  -120.000  0.000  0.000
IC   1C1  1H23  *1C2   2N1 0.000  0.000  120.000  0.000  0.000
IC  2H11   2C1  *2N1   1C2 0.000  0.000  180.000  0.000  0.000
IC   1O1   1C1   1C2   2N1 0.000  0.000  180.000  0.000  0.000
IC   1C1   1C2   2N1   2C1 0.000  0.000  180.000  0.000  0.000
IC   1C2   2N1   2C1   2CE 0.000  0.000  180.000  0.000  0.000
IC   1O1   1C1   1C2   2N1 0.000  0.000  180.000  0.000  0.000
IC   2N1   1C1  *1C2  1H21 0.000  0.000  -120.000  0.000  0.000
IC   1C1   1C2   2N1   2C1 0.000  0.000  180.000  0.000  0.000
IC   2C1   1C2  *2N1  2H11 0.000  0.000  180.000  0.000  0.000
IC   1C2   2N1   2C1   2O1 0.000  0.000   0.000  0.000  0.000


PRES L00142 0.000 ! linkage between EIMIN and AMIDU
dele atom 1H22
dele atom 2H12

ATOM 1H21   HGA2      0.090!
ATOM 1H23   HGA2      0.090!
ATOM 1C2    CG321    -0.180!
ATOM 2H11   HGP1      0.310!
ATOM 2N1    NG2S1    -0.310!
ATOM 2C1    CG2O1     0.510!
ATOM 2O1    OG2D1    -0.510!

BOND 1C2 2N1

IC  1H21   1C1  *1C2   2N1 0.000  0.000  120.000  0.000  0.000
IC  1H21  1H23  *1C2   2N1 0.000  0.000  -120.000  0.000  0.000
IC   1C1  1H23  *1C2   2N1 0.000  0.000  120.000  0.000  0.000
IC  2H11   2C1  *2N1   1C2 0.000  0.000  180.000  0.000  0.000
IC   1N1   1C1   1C2   2N1 0.000  0.000  180.000  0.000  0.000
IC   1C1   1C2   2N1   2C1 0.000  0.000  180.000  0.000  0.000
IC   1C2   2N1   2C1   2CE 0.000  0.000  -180.000  0.000  0.000
IC   1N1   1C1   1C2   2N1 0.000  0.000  180.000  0.000  0.000
IC   2N1   1C1  *1C2  1H21 0.000  0.000  -120.000  0.000  0.000
IC   1C1   1C2   2N1   2C1 0.000  0.000  180.000  0.000  0.000
IC   2C1   1C2  *2N1  2H11 0.000  0.000  180.000  0.000  0.000
IC   1C2   2N1   2C1   2O1 0.000  0.000   0.000  0.000  0.000


PRES L00143 0.000 ! linkage between ETHY and AMIDU
dele atom 1H22
dele atom 2H12

ATOM 1H21   HGA2      0.090!
ATOM 1H23   HGA2      0.090!
ATOM 1C2    CG321    -0.180!
ATOM 2H11   HGP1      0.310!
ATOM 2N1    NG2S1    -0.310!
ATOM 2C1    CG2O1     0.510!
ATOM 2O1    OG2D1    -0.510!

BOND 1C2 2N1

IC   1C1  1H21  *1C2   2N1 0.000  0.000  -120.000  0.000  0.000
IC   1C1  1H23  *1C2   2N1 0.000  0.000  120.000  0.000  0.000
IC  1H21  1H23  *1C2   2N1 0.000  0.000  -120.000  0.000  0.000
IC  2H11   2C1  *2N1   1C2 0.000  0.000  180.000  0.000  0.000
IC   1C1   1C2   2N1   2C1 0.000  0.000  180.000  0.000  0.000
IC   1C2   2N1   2C1   2CE 0.000  0.000  180.000  0.000  0.000
IC  1H11   1C1   1C2   2N1 0.000  0.000  60.000  0.000  0.000
IC   2N1   1C1  *1C2  1H21 0.000  0.000  -120.000  0.000  0.000
IC   1C1   1C2   2N1   2C1 0.000  0.000  180.000  0.000  0.000
IC   2C1   1C2  *2N1  2H11 0.000  0.000  180.000  0.000  0.000
IC   1C2   2N1   2C1   2O1 0.000  0.000   0.000  0.000  0.000


PRES L00144 0.000 ! linkage between 13BDT and AMIDU
dele atom 1H42
dele atom 2H12

ATOM 1H43   HGA2      0.090!
ATOM 1H41   HGA2      0.090!
ATOM 1C4    CG321    -0.180!
ATOM 2H11   HGP1      0.310!
ATOM 2N1    NG2S1    -0.310!
ATOM 2C1    CG2O1     0.510!
ATOM 2O1    OG2D1    -0.510!

BOND 1C4 2N1

IC  1H41   1C3  *1C4   2N1 0.000  0.000  -120.000  0.000  0.000
IC  1H41  1H43  *1C4   2N1 0.000  0.000  120.000  0.000  0.000
IC   1C3  1H43  *1C4   2N1 0.000  0.000  -120.000  0.000  0.000
IC  2H11   2C1  *2N1   1C4 0.000  0.000  180.000  0.000  0.000
IC   1C2   1C3   1C4   2N1 0.000  0.000  -60.000  0.000  0.000
IC   1C3   1C4   2N1   2C1 0.000  0.000  180.000  0.000  0.000
IC   1C4   2N1   2C1   2CE 0.000  0.000  180.000  0.000  0.000
IC   1C2   1C3   1C4   2N1 0.000  0.000  -60.000  0.000  0.000
IC   2N1   1C3  *1C4  1H41 0.000  0.000  120.000  0.000  0.000
IC   1C3   1C4   2N1   2C1 0.000  0.000  180.000  0.000  0.000
IC   2C1   1C4  *2N1  2H11 0.000  0.000  180.000  0.000  0.000
IC   1C4   2N1   2C1   2O1 0.000  0.000   0.000  0.000  0.000


PRES L00145 0.000 ! linkage between 13BDC and AMIDU
dele atom 1H42
dele atom 2H12

ATOM 1H43   HGA2      0.090!
ATOM 1H41   HGA2      0.090!
ATOM 1C4    CG321    -0.180!
ATOM 2H11   HGP1      0.310!
ATOM 2N1    NG2S1    -0.310!
ATOM 2C1    CG2O1     0.510!
ATOM 2O1    OG2D1    -0.510!

BOND 1C4 2N1

IC  1H41   1C3  *1C4   2N1 0.000  0.000  -120.000  0.000  0.000
IC  1H41  1H43  *1C4   2N1 0.000  0.000  120.000  0.000  0.000
IC   1C3  1H43  *1C4   2N1 0.000  0.000  -120.000  0.000  0.000
IC  2H11   2C1  *2N1   1C4 0.000  0.000  180.000  0.000  0.000
IC   1C2   1C3   1C4   2N1 0.000  0.000  180.000  0.000  0.000
IC   1C3   1C4   2N1   2C1 0.000  0.000  -180.000  0.000  0.000
IC   1C4   2N1   2C1   2CE 0.000  0.000  -180.000  0.000  0.000
IC   1C2   1C3   1C4   2N1 0.000  0.000  180.000  0.000  0.000
IC   2N1   1C3  *1C4  1H41 0.000  0.000  120.000  0.000  0.000
IC   1C3   1C4   2N1   2C1 0.000  0.000  -180.000  0.000  0.000
IC   2C1   1C4  *2N1  2H11 0.000  0.000  180.000  0.000  0.000
IC   1C4   2N1   2C1   2O1 0.000  0.000   0.000  0.000  0.000


PRES L00146 0.000 ! linkage between 14IPC and AMIDU
dele atom 1H42
dele atom 2H12

ATOM 1H43   HGA2      0.090!
ATOM 1H41   HGA2      0.090!
ATOM 1C4    CG321    -0.180!
ATOM 2H11   HGP1      0.310!
ATOM 2N1    NG2S1    -0.310!
ATOM 2C1    CG2O1     0.510!
ATOM 2O1    OG2D1    -0.510!

BOND 1C4 2N1

IC  1H41   1C3  *1C4   2N1 0.000  0.000  120.000  0.000  0.000
IC  1H41  1H43  *1C4   2N1 0.000  0.000  -120.000  0.000  0.000
IC   1C3  1H43  *1C4   2N1 0.000  0.000  120.000  0.000  0.000
IC  2H11   2C1  *2N1   1C4 0.000  0.000  -180.000  0.000  0.000
IC   1C2   1C3   1C4   2N1 0.000  0.000  180.000  0.000  0.000
IC   1C3   1C4   2N1   2C1 0.000  0.000  180.000  0.000  0.000
IC   1C4   2N1   2C1   2CE 0.000  0.000  -180.000  0.000  0.000
IC   1C2   1C3   1C4   2N1 0.000  0.000  180.000  0.000  0.000
IC   2N1   1C3  *1C4  1H41 0.000  0.000  -120.000  0.000  0.000
IC   1C3   1C4   2N1   2C1 0.000  0.000  180.000  0.000  0.000
IC   2C1   1C4  *2N1  2H11 0.000  0.000  -180.000  0.000  0.000
IC   1C4   2N1   2C1   2O1 0.000  0.000   0.000  0.000  0.000


PRES L00147 0.000 ! linkage between AACR and EIMIN
dele atom 1H22
dele atom 2HN2

ATOM 1H21   HGA1      0.090!
ATOM 1H3    HGP1      0.420!
ATOM 1C3    CG2O2     0.840!
ATOM 1C2    CG311     0.110!
ATOM 1O2    OG311    -0.590!
ATOM 1O1    OG2D1    -0.630!
ATOM 2H11   HGA2      0.090!
ATOM 2H13   HGA2      0.090!
ATOM 2HN1   HGPAM1    0.350!
ATOM 2N1    NG311    -0.830!
ATOM 2C1    CG321     0.060!

BOND 1C2 2N1

IC  1H21   1C1  *1C2   2N1 0.000  0.000  -120.000  0.000  0.000
IC  1H21   1C3  *1C2   2N1 0.000  0.000  120.000  0.000  0.000
IC   1C1   1C3  *1C2   2N1 0.000  0.000  -120.000  0.000  0.000
IC  2HN1   2C1  *2N1   1C2 0.000  0.000  120.000  0.000  0.000
IC   1C1   1C2   2N1   2C1 0.000  0.000  -180.000  0.000  0.000
IC   1C2   2N1   2C1   2C2 0.000  0.000  180.000  0.000  0.000
IC   1C3   1C1  *1C2   2N1 0.000  0.000  120.000  0.000  0.000
IC   1C1   1C2   2N1   2C1 0.000  0.000  -180.000  0.000  0.000
IC   2C1   1C2  *2N1  2HN1 0.000  0.000  120.000  0.000  0.000
IC   1C2   2N1   2C1   2C2 0.000  0.000  180.000  0.000  0.000


PRES L00148 0.000 ! linkage between AACS and EIMIN
dele atom 1H22
dele atom 2HN2

ATOM 1H21   HGA1      0.090!
ATOM 1H3    HGP1      0.420!
ATOM 1C3    CG2O2     0.840!
ATOM 1C2    CG311     0.110!
ATOM 1O2    OG311    -0.590!
ATOM 1O1    OG2D1    -0.630!
ATOM 2H11   HGA2      0.090!
ATOM 2H13   HGA2      0.090!
ATOM 2HN1   HGPAM1    0.350!
ATOM 2N1    NG311    -0.830!
ATOM 2C1    CG321     0.060!

BOND 1C2 2N1

IC  1H21   1C1  *1C2   2N1 0.000  0.000  120.000  0.000  0.000
IC  1H21   1C3  *1C2   2N1 0.000  0.000  -120.000  0.000  0.000
IC   1C1   1C3  *1C2   2N1 0.000  0.000  120.000  0.000  0.000
IC  2HN1   2C1  *2N1   1C2 0.000  0.000  -120.000  0.000  0.000
IC   1C1   1C2   2N1   2C1 0.000  0.000  180.000  0.000  0.000
IC   1C2   2N1   2C1   2C2 0.000  0.000  -180.000  0.000  0.000
IC   1C3   1C1  *1C2   2N1 0.000  0.000  -120.000  0.000  0.000
IC   1C1   1C2   2N1   2C1 0.000  0.000  180.000  0.000  0.000
IC   2C1   1C2  *2N1  2HN1 0.000  0.000  -120.000  0.000  0.000
IC   1C2   2N1   2C1   2C2 0.000  0.000  -180.000  0.000  0.000


PRES L00149 -0.000 ! linkage between THDLK and PROXS
dele atom 1H22
dele atom 2HO1

ATOM 1H11   HGA2      0.090!
ATOM 1H12   HGA2      0.090!
ATOM 1H21   HGA2      0.090!
ATOM 1H23   HGA2      0.090!
ATOM 1HS1   HGP3      0.160!
ATOM 1C2    CG321    -0.010!
ATOM 1C1    CG321    -0.090!
ATOM 1S1    SG311    -0.250!
ATOM 2H11   HGA2      0.090!
ATOM 2H13   HGA2      0.090!
ATOM 2C1    CG321    -0.010!
ATOM 2O1    OG301    -0.340!

BOND 1C2 2O1

IC  1H21   1C1  *1C2   2O1 0.000  0.000  120.000  0.000  0.000
IC  1H21  1H23  *1C2   2O1 0.000  0.000  -120.000  0.000  0.000
IC   1C1  1H23  *1C2   2O1 0.000  0.000  120.000  0.000  0.000
IC   1S1   1C1   1C2   2O1 0.000  0.000  -180.000  0.000  0.000
IC   1C1   1C2   2O1   2C1 0.000  0.000  -180.000  0.000  0.000
IC   1C2   2O1   2C1   2C2 0.000  0.000  -180.000  0.000  0.000
IC   1S1   1C1   1C2   2O1 0.000  0.000  -180.000  0.000  0.000
IC   2O1   1C1  *1C2  1H21 0.000  0.000  -120.000  0.000  0.000
IC   1C1   1C2   2O1   2C1 0.000  0.000  -180.000  0.000  0.000
IC   1C2   2O1   2C1   2C2 0.000  0.000  -180.000  0.000  0.000


PRES L00150 -0.000 ! linkage between PROS and EIMIN
dele atom 1H22
dele atom 2HN2

ATOM 1H21   HGA1      0.090!
ATOM 1C2    CG311     0.150!
ATOM 2H11   HGA2      0.090!
ATOM 2H13   HGA2      0.090!
ATOM 2HN1   HGPAM1    0.350!
ATOM 2N1    NG311    -0.830!
ATOM 2C1    CG321     0.060!

BOND 1C2 2N1

IC  1H21   1C1  *1C2   2N1 0.000  0.000  -120.000  0.000  0.000
IC  1H21   1C3  *1C2   2N1 0.000  0.000  120.000  0.000  0.000
IC   1C1   1C3  *1C2   2N1 0.000  0.000  -120.000  0.000  0.000
IC  2HN1   2C1  *2N1   1C2 0.000  0.000  180.000  0.000  0.000
IC   1C1   1C2   2N1   2C1 0.000  0.000  -180.000  0.000  0.000
IC   1C2   2N1   2C1   2C2 0.000  0.000  180.000  0.000  0.000
IC  1H11   1C1   1C2   2N1 0.000  0.000  -60.000  0.000  0.000
IC   2N1   1C1  *1C2   1C3 0.000  0.000  -120.000  0.000  0.000
IC   1C1   1C2   2N1   2C1 0.000  0.000  -180.000  0.000  0.000
IC   2C1   1C2  *2N1  2HN1 0.000  0.000  180.000  0.000  0.000
IC   1C2   2N1   2C1   2C2 0.000  0.000  180.000  0.000  0.000


PRES L00151 -0.000 ! linkage between AAMDS and EIMIN
dele atom 1H22
dele atom 2HN2

ATOM 1H21   HGA1      0.090!
ATOM 1C2    CG311     0.150!
ATOM 2H11   HGA2      0.090!
ATOM 2H13   HGA2      0.090!
ATOM 2HN1   HGPAM1    0.350!
ATOM 2N1    NG311    -0.830!
ATOM 2C1    CG321     0.060!

BOND 1C2 2N1

IC  1H21   1C1  *1C2   2N1 0.000  0.000  120.000  0.000  0.000
IC  1H21   1C3  *1C2   2N1 0.000  0.000  -120.000  0.000  0.000
IC   1C1   1C3  *1C2   2N1 0.000  0.000  120.000  0.000  0.000
IC  2HN1   2C1  *2N1   1C2 0.000  0.000  -120.000  0.000  0.000
IC   1C1   1C2   2N1   2C1 0.000  0.000  180.000  0.000  0.000
IC   1C2   2N1   2C1   2C2 0.000  0.000  -180.000  0.000  0.000
IC  1H11   1C1   1C2   2N1 0.000  0.000  60.000  0.000  0.000
IC   2N1   1C1  *1C2   1C3 0.000  0.000  120.000  0.000  0.000
IC   1C1   1C2   2N1   2C1 0.000  0.000  180.000  0.000  0.000
IC   2C1   1C2  *2N1  2HN1 0.000  0.000  -120.000  0.000  0.000
IC   1C2   2N1   2C1   2C2 0.000  0.000  -180.000  0.000  0.000


PRES L00152 -0.000 ! linkage between PROXS and EIMIN
dele atom 1H22
dele atom 2HN2

ATOM 1H21   HGA1      0.090!
ATOM 1C2    CG311     0.150!
ATOM 2H11   HGA2      0.090!
ATOM 2H13   HGA2      0.090!
ATOM 2HN1   HGPAM1    0.350!
ATOM 2N1    NG311    -0.830!
ATOM 2C1    CG321     0.060!

BOND 1C2 2N1

IC  1H21   1C1  *1C2   2N1 0.000  0.000  120.000  0.000  0.000
IC  1H21   1C3  *1C2   2N1 0.000  0.000  -120.000  0.000  0.000
IC   1C1   1C3  *1C2   2N1 0.000  0.000  120.000  0.000  0.000
IC  2HN1   2C1  *2N1   1C2 0.000  0.000  -180.000  0.000  0.000
IC   1O1   1C1   1C2   2N1 0.000  0.000  180.000  0.000  0.000
IC   1C1   1C2   2N1   2C1 0.000  0.000  -180.000  0.000  0.000
IC   1C2   2N1   2C1   2C2 0.000  0.000  180.000  0.000  0.000
IC   1O1   1C1   1C2   2N1 0.000  0.000  180.000  0.000  0.000
IC   2N1   1C1  *1C2   1C3 0.000  0.000  120.000  0.000  0.000
IC   1C1   1C2   2N1   2C1 0.000  0.000  -180.000  0.000  0.000
IC   2C1   1C2  *2N1  2HN1 0.000  0.000  -180.000  0.000  0.000
IC   1C2   2N1   2C1   2C2 0.000  0.000  180.000  0.000  0.000


PRES L00153 -0.000 ! linkage between PROXR and EIMIN
dele atom 1H22
dele atom 2HN2

ATOM 1H21   HGA1      0.090!
ATOM 1C2    CG311     0.150!
ATOM 2H11   HGA2      0.090!
ATOM 2H13   HGA2      0.090!
ATOM 2HN1   HGPAM1    0.350!
ATOM 2N1    NG311    -0.830!
ATOM 2C1    CG321     0.060!

BOND 1C2 2N1

IC  1H21   1C1  *1C2   2N1 0.000  0.000  -120.000  0.000  0.000
IC  1H21   1C3  *1C2   2N1 0.000  0.000  120.000  0.000  0.000
IC   1C1   1C3  *1C2   2N1 0.000  0.000  -120.000  0.000  0.000
IC  2HN1   2C1  *2N1   1C2 0.000  0.000  180.000  0.000  0.000
IC   1O1   1C1   1C2   2N1 0.000  0.000  -180.000  0.000  0.000
IC   1C1   1C2   2N1   2C1 0.000  0.000  180.000  0.000  0.000
IC   1C2   2N1   2C1   2C2 0.000  0.000  -180.000  0.000  0.000
IC   1O1   1C1   1C2   2N1 0.000  0.000  -180.000  0.000  0.000
IC   2N1   1C1  *1C2   1C3 0.000  0.000  -120.000  0.000  0.000
IC   1C1   1C2   2N1   2C1 0.000  0.000  180.000  0.000  0.000
IC   2C1   1C2  *2N1  2HN1 0.000  0.000  180.000  0.000  0.000
IC   1C2   2N1   2C1   2C2 0.000  0.000  -180.000  0.000  0.000


PRES L00154 -0.000 ! linkage between PROR and EIMIN
dele atom 1H22
dele atom 2HN2

ATOM 1H21   HGA1      0.090!
ATOM 1C2    CG311     0.150!
ATOM 2H11   HGA2      0.090!
ATOM 2H13   HGA2      0.090!
ATOM 2HN1   HGPAM1    0.350!
ATOM 2N1    NG311    -0.830!
ATOM 2C1    CG321     0.060!

BOND 1C2 2N1

IC  1H21   1C1  *1C2   2N1 0.000  0.000  -120.000  0.000  0.000
IC  1H21   1C3  *1C2   2N1 0.000  0.000  120.000  0.000  0.000
IC   1C1   1C3  *1C2   2N1 0.000  0.000  -120.000  0.000  0.000
IC  2HN1   2C1  *2N1   1C2 0.000  0.000  180.000  0.000  0.000
IC   1C1   1C2   2N1   2C1 0.000  0.000  -180.000  0.000  0.000
IC   1C2   2N1   2C1   2C2 0.000  0.000  180.000  0.000  0.000
IC  1H11   1C1   1C2   2N1 0.000  0.000  60.000  0.000  0.000
IC   2N1   1C1  *1C2   1C3 0.000  0.000  -120.000  0.000  0.000
IC   1C1   1C2   2N1   2C1 0.000  0.000  -180.000  0.000  0.000
IC   2C1   1C2  *2N1  2HN1 0.000  0.000  180.000  0.000  0.000
IC   1C2   2N1   2C1   2C2 0.000  0.000  180.000  0.000  0.000


PRES L00155 -0.000 ! linkage between 1BUTR and EIMIN
dele atom 1H22
dele atom 2HN2

ATOM 1H21   HGA1      0.090!
ATOM 1C2    CG311     0.150!
ATOM 2H11   HGA2      0.090!
ATOM 2H13   HGA2      0.090!
ATOM 2HN1   HGPAM1    0.350!
ATOM 2N1    NG311    -0.830!
ATOM 2C1    CG321     0.060!

BOND 1C2 2N1

IC  1H21   1C1  *1C2   2N1 0.000  0.000  -120.000  0.000  0.000
IC  1H21   1C3  *1C2   2N1 0.000  0.000  120.000  0.000  0.000
IC   1C1   1C3  *1C2   2N1 0.000  0.000  -120.000  0.000  0.000
IC  2HN1   2C1  *2N1   1C2 0.000  0.000  -120.000  0.000  0.000
IC   1C1   1C2   2N1   2C1 0.000  0.000  180.000  0.000  0.000
IC   1C2   2N1   2C1   2C2 0.000  0.000  -180.000  0.000  0.000
IC  1H11   1C1   1C2   2N1 0.000  0.000  60.000  0.000  0.000
IC   2N1   1C1  *1C2   1C3 0.000  0.000  -120.000  0.000  0.000
IC   1C1   1C2   2N1   2C1 0.000  0.000  180.000  0.000  0.000
IC   2C1   1C2  *2N1  2HN1 0.000  0.000  -120.000  0.000  0.000
IC   1C2   2N1   2C1   2C2 0.000  0.000  -180.000  0.000  0.000


PRES L00156 -0.000 ! linkage between 1BUTS and EIMIN
dele atom 1H22
dele atom 2HN2

ATOM 1H21   HGA1      0.090!
ATOM 1C2    CG311     0.150!
ATOM 2H11   HGA2      0.090!
ATOM 2H13   HGA2      0.090!
ATOM 2HN1   HGPAM1    0.350!
ATOM 2N1    NG311    -0.830!
ATOM 2C1    CG321     0.060!

BOND 1C2 2N1

IC  1H21   1C1  *1C2   2N1 0.000  0.000  120.000  0.000  0.000
IC  1H21   1C3  *1C2   2N1 0.000  0.000  -120.000  0.000  0.000
IC   1C1   1C3  *1C2   2N1 0.000  0.000  120.000  0.000  0.000
IC  2HN1   2C1  *2N1   1C2 0.000  0.000  120.000  0.000  0.000
IC   1C1   1C2   2N1   2C1 0.000  0.000  -180.000  0.000  0.000
IC   1C2   2N1   2C1   2C2 0.000  0.000  180.000  0.000  0.000
IC  1H11   1C1   1C2   2N1 0.000  0.000  60.000  0.000  0.000
IC   2N1   1C1  *1C2   1C3 0.000  0.000  120.000  0.000  0.000
IC   1C1   1C2   2N1   2C1 0.000  0.000  -180.000  0.000  0.000
IC   2C1   1C2  *2N1  2HN1 0.000  0.000  120.000  0.000  0.000
IC   1C2   2N1   2C1   2C2 0.000  0.000  180.000  0.000  0.000


PRES L00157 -0.000 ! linkage between STYRR and EIMIN
dele atom 1H22
dele atom 2HN2

ATOM 1H21   HGA1      0.090!
ATOM 1C2    CG311     0.150!
ATOM 2H11   HGA2      0.090!
ATOM 2H13   HGA2      0.090!
ATOM 2HN1   HGPAM1    0.350!
ATOM 2N1    NG311    -0.830!
ATOM 2C1    CG321     0.060!

BOND 1C2 2N1

IC  1H21   1C1  *1C2   2N1 0.000  0.000  -120.000  0.000  0.000
IC  1H21   1C3  *1C2   2N1 0.000  0.000  120.000  0.000  0.000
IC   1C1   1C3  *1C2   2N1 0.000  0.000  -120.000  0.000  0.000
IC  2HN1   2C1  *2N1   1C2 0.000  0.000  120.000  0.000  0.000
IC   1C1   1C2   2N1   2C1 0.000  0.000  -180.000  0.000  0.000
IC   1C2   2N1   2C1   2C2 0.000  0.000  180.000  0.000  0.000
IC   1C3   1C1  *1C2   2N1 0.000  0.000  120.000  0.000  0.000
IC   1C1   1C2   2N1   2C1 0.000  0.000  -180.000  0.000  0.000
IC   2C1   1C2  *2N1  2HN1 0.000  0.000  120.000  0.000  0.000
IC   1C2   2N1   2C1   2C2 0.000  0.000  180.000  0.000  0.000


PRES L00158 -0.000 ! linkage between ACNS and EIMIN
dele atom 1H22
dele atom 2HN2

ATOM 1H21   HGA1      0.090!
ATOM 1N1    NG1T1    -0.460!
ATOM 1C3    CG1N1     0.360!
ATOM 1C2    CG311     0.250!
ATOM 2H11   HGA2      0.090!
ATOM 2H13   HGA2      0.090!
ATOM 2HN1   HGPAM1    0.350!
ATOM 2N1    NG311    -0.830!
ATOM 2C1    CG321     0.060!

BOND 1C2 2N1

IC  1H21   1C1  *1C2   2N1 0.000  0.000  120.000  0.000  0.000
IC  1H21   1C3  *1C2   2N1 0.000  0.000  -120.000  0.000  0.000
IC   1C1   1C3  *1C2   2N1 0.000  0.000  120.000  0.000  0.000
IC  2HN1   2C1  *2N1   1C2 0.000  0.000  -120.000  0.000  0.000
IC   1C1   1C2   2N1   2C1 0.000  0.000  180.000  0.000  0.000
IC   1C2   2N1   2C1   2C2 0.000  0.000  -180.000  0.000  0.000
IC  1H11   1C1   1C2   2N1 0.000  0.000  60.000  0.000  0.000
IC   2N1   1C1  *1C2   1C3 0.000  0.000  120.000  0.000  0.000
IC   1C1   1C2   2N1   2C1 0.000  0.000  180.000  0.000  0.000
IC   2C1   1C2  *2N1  2HN1 0.000  0.000  -120.000  0.000  0.000
IC   1C2   2N1   2C1   2C2 0.000  0.000  -180.000  0.000  0.000


PRES L00159 -0.000 ! linkage between ACNR and EIMIN
dele atom 1H22
dele atom 2HN2

ATOM 1H21   HGA1      0.090!
ATOM 1N1    NG1T1    -0.460!
ATOM 1C3    CG1N1     0.360!
ATOM 1C2    CG311     0.250!
ATOM 2H11   HGA2      0.090!
ATOM 2H13   HGA2      0.090!
ATOM 2HN1   HGPAM1    0.350!
ATOM 2N1    NG311    -0.830!
ATOM 2C1    CG321     0.060!

BOND 1C2 2N1

IC   1C1  1H21  *1C2   2N1 0.000  0.000  120.000  0.000  0.000
IC   1C1   1C3  *1C2   2N1 0.000  0.000  -120.000  0.000  0.000
IC  1H21   1C3  *1C2   2N1 0.000  0.000  120.000  0.000  0.000
IC  2HN1   2C1  *2N1   1C2 0.000  0.000  120.000  0.000  0.000
IC   1C1   1C2   2N1   2C1 0.000  0.000  -180.000  0.000  0.000
IC   1C2   2N1   2C1   2C2 0.000  0.000  180.000  0.000  0.000
IC  1H11   1C1   1C2   2N1 0.000  0.000  60.000  0.000  0.000
IC   2N1   1C1  *1C2   1C3 0.000  0.000  -120.000  0.000  0.000
IC   1C1   1C2   2N1   2C1 0.000  0.000  -180.000  0.000  0.000
IC   2C1   1C2  *2N1  2HN1 0.000  0.000  120.000  0.000  0.000
IC   1C2   2N1   2C1   2C2 0.000  0.000  180.000  0.000  0.000


PRES L00160 -0.000 ! linkage between THSLK and EIMIN
dele atom 1H12
dele atom 2HN2

ATOM 1H11   HGA2      0.090!
ATOM 1H13   HGA2      0.090!
ATOM 1HS1   HGP3      0.160!
ATOM 1C1    CG321     0.150!
ATOM 1S1    SG311    -0.250!
ATOM 2H11   HGA2      0.090!
ATOM 2H13   HGA2      0.090!
ATOM 2HN1   HGPAM1    0.350!
ATOM 2N1    NG311    -0.830!
ATOM 2C1    CG321     0.060!

BOND 1C1 2N1

IC  1H11  1H13  *1C1   2N1 0.000  0.000  -120.000  0.000  0.000
IC  1H11   1S1  *1C1   2N1 0.000  0.000  120.000  0.000  0.000
IC  1H13   1S1  *1C1   2N1 0.000  0.000  -120.000  0.000  0.000
IC  2HN1   2C1  *2N1   1C1 0.000  0.000  180.000  0.000  0.000
IC   1S1   1C1   2N1   2C1 0.000  0.000  -180.000  0.000  0.000
IC   1C1   2N1   2C1   2C2 0.000  0.000  180.000  0.000  0.000
IC   2N1  1H11  *1C1   1S1 0.000  0.000  120.000  0.000  0.000
IC  1H11   1C1   2N1   2C1 0.000  0.000  -60.000  0.000  0.000
IC   2C1   1C1  *2N1  2HN1 0.000  0.000  180.000  0.000  0.000
IC   1C1   2N1   2C1   2C2 0.000  0.000  180.000  0.000  0.000


PRES L00161 0.000 ! linkage between AACR and AMIDU
dele atom 1H22
dele atom 2H12

ATOM 1H21   HGA1      0.090!
ATOM 1H3    HGP1      0.420!
ATOM 1C3    CG2O2     0.840!
ATOM 1C2    CG311     0.030!
ATOM 1O2    OG311    -0.590!
ATOM 1O1    OG2D1    -0.630!
ATOM 2H11   HGP1      0.310!
ATOM 2N1    NG2S1    -0.470!
ATOM 2C1    CG2O1     0.510!
ATOM 2O1    OG2D1    -0.510!

BOND 1C2 2N1

IC  1H21   1C1  *1C2   2N1 0.000  0.000  -120.000  0.000  0.000
IC  1H21   1C3  *1C2   2N1 0.000  0.000  120.000  0.000  0.000
IC   1C1   1C3  *1C2   2N1 0.000  0.000  -120.000  0.000  0.000
IC  2H11   2C1  *2N1   1C2 0.000  0.000  180.000  0.000  0.000
IC   1C1   1C2   2N1   2C1 0.000  0.000  -180.000  0.000  0.000
IC   1C2   2N1   2C1   2CE 0.000  0.000  180.000  0.000  0.000
IC  1H11   1C1   1C2   2N1 0.000  0.000  60.000  0.000  0.000
IC   2N1   1C1  *1C2   1C3 0.000  0.000  -120.000  0.000  0.000
IC   1C1   1C2   2N1   2C1 0.000  0.000  -180.000  0.000  0.000
IC   2C1   1C2  *2N1  2H11 0.000  0.000  180.000  0.000  0.000
IC   1C2   2N1   2C1   2O1 0.000  0.000   0.000  0.000  0.000


PRES L00162 0.000 ! linkage between AACS and AMIDU
dele atom 1H22
dele atom 2H12

ATOM 1H21   HGA1      0.090!
ATOM 1H3    HGP1      0.420!
ATOM 1C3    CG2O2     0.840!
ATOM 1C2    CG311     0.030!
ATOM 1O2    OG311    -0.590!
ATOM 1O1    OG2D1    -0.630!
ATOM 2H11   HGP1      0.310!
ATOM 2N1    NG2S1    -0.470!
ATOM 2C1    CG2O1     0.510!
ATOM 2O1    OG2D1    -0.510!

BOND 1C2 2N1

IC  1H21   1C1  *1C2   2N1 0.000  0.000  120.000  0.000  0.000
IC  1H21   1C3  *1C2   2N1 0.000  0.000  -120.000  0.000  0.000
IC   1C1   1C3  *1C2   2N1 0.000  0.000  120.000  0.000  0.000
IC  2H11   2C1  *2N1   1C2 0.000  0.000  -180.000  0.000  0.000
IC   1C1   1C2   2N1   2C1 0.000  0.000  180.000  0.000  0.000
IC   1C2   2N1   2C1   2CE 0.000  0.000  -180.000  0.000  0.000
IC  1H11   1C1   1C2   2N1 0.000  0.000  60.000  0.000  0.000
IC   2N1   1C1  *1C2   1C3 0.000  0.000  120.000  0.000  0.000
IC   1C1   1C2   2N1   2C1 0.000  0.000  180.000  0.000  0.000
IC   2C1   1C2  *2N1  2H11 0.000  0.000  -180.000  0.000  0.000
IC   1C2   2N1   2C1   2O1 0.000  0.000   0.000  0.000  0.000


PRES L00163 0.000 ! linkage between ETHY and 13BDT
dele atom 1H22
dele atom 2H12

ATOM 1H21   HGA2      0.090!
ATOM 1H23   HGA2      0.090!
ATOM 1C2    CG321    -0.180!
ATOM 2H11   HGA2      0.090!
ATOM 2H13   HGA2      0.090!
ATOM 2C1    CG321    -0.180!

BOND 1C2 2C1

IC   1C1  1H21  *1C2   2C1 0.000  0.000  -120.000  0.000  0.000
IC   1C1  1H23  *1C2   2C1 0.000  0.000  120.000  0.000  0.000
IC  1H21  1H23  *1C2   2C1 0.000  0.000  -120.000  0.000  0.000
IC  2H11  2H13  *2C1   1C2 0.000  0.000  -120.000  0.000  0.000
IC  2H11   2C2  *2C1   1C2 0.000  0.000  120.000  0.000  0.000
IC  2H13   2C2  *2C1   1C2 0.000  0.000  -120.000  0.000  0.000
IC   1C1   1C2   2C1   2C2 0.000  0.000  180.000  0.000  0.000
IC   1C2   2C1   2C2   2C3 0.000  0.000  180.000  0.000  0.000
IC  1H11   1C1   1C2   2C1 0.000  0.000  60.000  0.000  0.000
IC   2C1   1C1  *1C2  1H21 0.000  0.000  -120.000  0.000  0.000
IC   1C1   1C2   2C1   2C2 0.000  0.000  180.000  0.000  0.000
IC   2C2   1C2  *2C1  2H11 0.000  0.000  120.000  0.000  0.000
IC  2H11   1C2  *2C1  2H13 0.000  0.000  120.000  0.000  0.000
IC   1C2   2C1   2C2   2C3 0.000  0.000  180.000  0.000  0.000


PRES L00164 0.000 ! linkage between ETHOX and EAMT
dele atom 1H22
dele atom 2H12

ATOM 1H21   HGA2      0.090!
ATOM 1H23   HGA2      0.090!
ATOM 1C2    CG321    -0.180!
ATOM 2H11   HGA2      0.090!
ATOM 2H13   HGA2      0.090!
ATOM 2C1    CG321    -0.180!

BOND 1C2 2C1

IC  1H21   1C1  *1C2   2C1 0.000  0.000  120.000  0.000  0.000
IC  1H21  1H23  *1C2   2C1 0.000  0.000  -120.000  0.000  0.000
IC   1C1  1H23  *1C2   2C1 0.000  0.000  120.000  0.000  0.000
IC  2H11  2H13  *2C1   1C2 0.000  0.000  -120.000  0.000  0.000
IC  2H11   2C2  *2C1   1C2 0.000  0.000  120.000  0.000  0.000
IC  2H13   2C2  *2C1   1C2 0.000  0.000  -120.000  0.000  0.000
IC   1O1   1C1   1C2   2C1 0.000  0.000  180.000  0.000  0.000
IC   1C1   1C2   2C1   2C2 0.000  0.000  -180.000  0.000  0.000
IC   1C2   2C1   2C2   2N1 0.000  0.000  -180.000  0.000  0.000
IC   1O1   1C1   1C2   2C1 0.000  0.000  180.000  0.000  0.000
IC   2C1   1C1  *1C2  1H21 0.000  0.000  -120.000  0.000  0.000
IC   1C1   1C2   2C1   2C2 0.000  0.000  -180.000  0.000  0.000
IC   2C2   1C2  *2C1  2H11 0.000  0.000  120.000  0.000  0.000
IC   2C2   1C2  *2C1  2H13 0.000  0.000  -120.000  0.000  0.000
IC   1C2   2C1   2C2   2N1 0.000  0.000  -180.000  0.000  0.000


PRES L00165 0.000 ! linkage between ETHY and 1BUTS
dele atom 1H22
dele atom 2H12

ATOM 1H21   HGA2      0.090!
ATOM 1H23   HGA2      0.090!
ATOM 1C2    CG321    -0.180!
ATOM 2H11   HGA2      0.090!
ATOM 2H13   HGA2      0.090!
ATOM 2C1    CG321    -0.180!

BOND 1C2 2C1

IC   1C1  1H21  *1C2   2C1 0.000  0.000  -120.000  0.000  0.000
IC   1C1  1H23  *1C2   2C1 0.000  0.000  120.000  0.000  0.000
IC  1H21  1H23  *1C2   2C1 0.000  0.000  -120.000  0.000  0.000
IC  2H11  2H13  *2C1   1C2 0.000  0.000  -120.000  0.000  0.000
IC  2H11   2C2  *2C1   1C2 0.000  0.000  120.000  0.000  0.000
IC  2H13   2C2  *2C1   1C2 0.000  0.000  -120.000  0.000  0.000
IC   1C1   1C2   2C1   2C2 0.000  0.000  -180.000  0.000  0.000
IC  1H11   1C1   1C2   2C1 0.000  0.000  60.000  0.000  0.000
IC   2C1   1C1  *1C2  1H21 0.000  0.000  -120.000  0.000  0.000
IC   1C1   1C2   2C1   2C2 0.000  0.000  -180.000  0.000  0.000
IC   2C2   1C2  *2C1  2H11 0.000  0.000  120.000  0.000  0.000
IC   2C2   1C2  *2C1  2H13 0.000  0.000  -120.000  0.000  0.000
IC   1C2   2C1   2C2   2C3 0.000  0.000  -60.000  0.000  0.000


PRES L00166 0.000 ! linkage between ETHY and 1BUTR
dele atom 1H22
dele atom 2H12

ATOM 1H21   HGA2      0.090!
ATOM 1H23   HGA2      0.090!
ATOM 1C2    CG321    -0.180!
ATOM 2H11   HGA2      0.090!
ATOM 2H13   HGA2      0.090!
ATOM 2C1    CG321    -0.180!

BOND 1C2 2C1

IC   1C1  1H21  *1C2   2C1 0.000  0.000  -120.000  0.000  0.000
IC   1C1  1H23  *1C2   2C1 0.000  0.000  120.000  0.000  0.000
IC  1H21  1H23  *1C2   2C1 0.000  0.000  -120.000  0.000  0.000
IC  2H11  2H13  *2C1   1C2 0.000  0.000  -120.000  0.000  0.000
IC  2H11   2C2  *2C1   1C2 0.000  0.000  120.000  0.000  0.000
IC  2H13   2C2  *2C1   1C2 0.000  0.000  -120.000  0.000  0.000
IC   1C1   1C2   2C1   2C2 0.000  0.000  180.000  0.000  0.000
IC  1H11   1C1   1C2   2C1 0.000  0.000  60.000  0.000  0.000
IC   2C1   1C1  *1C2  1H21 0.000  0.000  -120.000  0.000  0.000
IC   1C1   1C2   2C1   2C2 0.000  0.000  180.000  0.000  0.000
IC   2C2   1C2  *2C1  2H11 0.000  0.000  120.000  0.000  0.000
IC   2C2   1C2  *2C1  2H13 0.000  0.000  -120.000  0.000  0.000
IC   1C2   2C1   2C2   2C3 0.000  0.000  60.000  0.000  0.000


PRES L00167 0.000 ! linkage between ETHOX and PIBUT
dele atom 1H22
dele atom 2H12

ATOM 1H21   HGA2      0.090!
ATOM 1H23   HGA2      0.090!
ATOM 1C2    CG321    -0.180!
ATOM 2H11   HGA2      0.090!
ATOM 2H13   HGA2      0.090!
ATOM 2C1    CG321    -0.180!

BOND 1C2 2C1

IC  1H21   1C1  *1C2   2C1 0.000  0.000  120.000  0.000  0.000
IC  1H21  1H23  *1C2   2C1 0.000  0.000  -120.000  0.000  0.000
IC   1C1  1H23  *1C2   2C1 0.000  0.000  120.000  0.000  0.000
IC  2H11  2H13  *2C1   1C2 0.000  0.000  -120.000  0.000  0.000
IC  2H11   2C2  *2C1   1C2 0.000  0.000  120.000  0.000  0.000
IC  2H13   2C2  *2C1   1C2 0.000  0.000  -120.000  0.000  0.000
IC   1O1   1C1   1C2   2C1 0.000  0.000  180.000  0.000  0.000
IC   1C1   1C2   2C1   2C2 0.000  0.000  180.000  0.000  0.000
IC   1O1   1C1   1C2   2C1 0.000  0.000  180.000  0.000  0.000
IC   2C1   1C1  *1C2  1H21 0.000  0.000  -120.000  0.000  0.000
IC   1C1   1C2   2C1   2C2 0.000  0.000  180.000  0.000  0.000
IC   2C2   1C2  *2C1  2H11 0.000  0.000  120.000  0.000  0.000
IC   2C2   1C2  *2C1  2H13 0.000  0.000  -120.000  0.000  0.000
IC   1C2   2C1   2C2   2C3 0.000  0.000  -60.000  0.000  0.000


PRES L00168 0.000 ! linkage between EIMIN and ETHY
dele atom 1H22
dele atom 2H12

ATOM 1H21   HGA2      0.090!
ATOM 1H23   HGA2      0.090!
ATOM 1C2    CG321    -0.180!
ATOM 2H11   HGA2      0.090!
ATOM 2H13   HGA2      0.090!
ATOM 2C1    CG321    -0.180!

BOND 1C2 2C1

IC  1H21   1C1  *1C2   2C1 0.000  0.000  120.000  0.000  0.000
IC  1H21  1H23  *1C2   2C1 0.000  0.000  -120.000  0.000  0.000
IC   1C1  1H23  *1C2   2C1 0.000  0.000  120.000  0.000  0.000
IC  2H11  2H13  *2C1   1C2 0.000  0.000  -120.000  0.000  0.000
IC  2H11   2C2  *2C1   1C2 0.000  0.000  120.000  0.000  0.000
IC  2H13   2C2  *2C1   1C2 0.000  0.000  -120.000  0.000  0.000
IC   1N1   1C1   1C2   2C1 0.000  0.000  180.000  0.000  0.000
IC   1C1   1C2   2C1   2C2 0.000  0.000  180.000  0.000  0.000
IC   1N1   1C1   1C2   2C1 0.000  0.000  180.000  0.000  0.000
IC   2C1   1C1  *1C2  1H21 0.000  0.000  -120.000  0.000  0.000
IC   1C1   1C2   2C1   2C2 0.000  0.000  180.000  0.000  0.000
IC   2C2   1C2  *2C1  2H11 0.000  0.000  120.000  0.000  0.000
IC   2C2   1C2  *2C1  2H13 0.000  0.000  -120.000  0.000  0.000
IC   1C2   2C1   2C2  2H21 0.000  0.000  60.000  0.000  0.000


PRES L00169 0.000 ! linkage between ETHY and EAMT
dele atom 1H22
dele atom 2H12

ATOM 1H21   HGA2      0.090!
ATOM 1H23   HGA2      0.090!
ATOM 1C2    CG321    -0.180!
ATOM 2H11   HGA2      0.090!
ATOM 2H13   HGA2      0.090!
ATOM 2C1    CG321    -0.180!

BOND 1C2 2C1

IC   1C1  1H21  *1C2   2C1 0.000  0.000  -120.000  0.000  0.000
IC   1C1  1H23  *1C2   2C1 0.000  0.000  120.000  0.000  0.000
IC  1H21  1H23  *1C2   2C1 0.000  0.000  -120.000  0.000  0.000
IC  2H11  2H13  *2C1   1C2 0.000  0.000  -120.000  0.000  0.000
IC  2H11   2C2  *2C1   1C2 0.000  0.000  120.000  0.000  0.000
IC  2H13   2C2  *2C1   1C2 0.000  0.000  -120.000  0.000  0.000
IC   1C1   1C2   2C1   2C2 0.000  0.000  180.000  0.000  0.000
IC   1C2   2C1   2C2   2N1 0.000  0.000  -180.000  0.000  0.000
IC  1H11   1C1   1C2   2C1 0.000  0.000  60.000  0.000  0.000
IC   2C1   1C1  *1C2  1H21 0.000  0.000  -120.000  0.000  0.000
IC   1C1   1C2   2C1   2C2 0.000  0.000  180.000  0.000  0.000
IC   2C2   1C2  *2C1  2H11 0.000  0.000  120.000  0.000  0.000
IC   2C2   1C2  *2C1  2H13 0.000  0.000  -120.000  0.000  0.000
IC   1C2   2C1   2C2   2N1 0.000  0.000  -180.000  0.000  0.000


PRES L00170 0.000 ! linkage between EIMIN and 1BUTS
dele atom 1H22
dele atom 2H12

ATOM 1H21   HGA2      0.090!
ATOM 1H23   HGA2      0.090!
ATOM 1C2    CG321    -0.180!
ATOM 2H11   HGA2      0.090!
ATOM 2H13   HGA2      0.090!
ATOM 2C1    CG321    -0.180!

BOND 1C2 2C1

IC  1H21   1C1  *1C2   2C1 0.000  0.000  120.000  0.000  0.000
IC  1H21  1H23  *1C2   2C1 0.000  0.000  -120.000  0.000  0.000
IC   1C1  1H23  *1C2   2C1 0.000  0.000  120.000  0.000  0.000
IC  2H11  2H13  *2C1   1C2 0.000  0.000  -120.000  0.000  0.000
IC  2H11   2C2  *2C1   1C2 0.000  0.000  120.000  0.000  0.000
IC  2H13   2C2  *2C1   1C2 0.000  0.000  -120.000  0.000  0.000
IC   1N1   1C1   1C2   2C1 0.000  0.000  180.000  0.000  0.000
IC   1C1   1C2   2C1   2C2 0.000  0.000  -180.000  0.000  0.000
IC   1N1   1C1   1C2   2C1 0.000  0.000  180.000  0.000  0.000
IC   2C1   1C1  *1C2  1H21 0.000  0.000  -120.000  0.000  0.000
IC   1C1   1C2   2C1   2C2 0.000  0.000  -180.000  0.000  0.000
IC   2C2   1C2  *2C1  2H11 0.000  0.000  120.000  0.000  0.000
IC   2C2   1C2  *2C1  2H13 0.000  0.000  -120.000  0.000  0.000
IC   1C2   2C1   2C2   2C3 0.000  0.000  -60.000  0.000  0.000


PRES L00171 0.000 ! linkage between EIMIN and EAMTI
dele atom 1H22
dele atom 2H12

ATOM 1H21   HGA2      0.090!
ATOM 1H23   HGA2      0.090!
ATOM 1C2    CG321    -0.180!
ATOM 2H11   HGA2      0.090!
ATOM 2H13   HGA2      0.090!
ATOM 2C1    CG321    -0.180!

BOND 1C2 2C1

IC  1H21   1C1  *1C2   2C1 0.000  0.000  120.000  0.000  0.000
IC  1H21  1H23  *1C2   2C1 0.000  0.000  -120.000  0.000  0.000
IC   1C1  1H23  *1C2   2C1 0.000  0.000  120.000  0.000  0.000
IC  2H11  2H13  *2C1   1C2 0.000  0.000  -120.000  0.000  0.000
IC  2H11   2C2  *2C1   1C2 0.000  0.000  120.000  0.000  0.000
IC  2H13   2C2  *2C1   1C2 0.000  0.000  -120.000  0.000  0.000
IC   1N1   1C1   1C2   2C1 0.000  0.000  180.000  0.000  0.000
IC   1C1   1C2   2C1   2C2 0.000  0.000  180.000  0.000  0.000
IC   1C2   2C1   2C2   2N1 0.000  0.000  180.000  0.000  0.000
IC   1N1   1C1   1C2   2C1 0.000  0.000  180.000  0.000  0.000
IC   2C1   1C1  *1C2  1H21 0.000  0.000  -120.000  0.000  0.000
IC   1C1   1C2   2C1   2C2 0.000  0.000  180.000  0.000  0.000
IC   2C2   1C2  *2C1  2H11 0.000  0.000  120.000  0.000  0.000
IC   2C2   1C2  *2C1  2H13 0.000  0.000  -120.000  0.000  0.000
IC   1C2   2C1   2C2   2N1 0.000  0.000  180.000  0.000  0.000


PRES L00172 0.000 ! linkage between ETHOX and AAMDR
dele atom 1H22
dele atom 2H12

ATOM 1H21   HGA2      0.090!
ATOM 1H23   HGA2      0.090!
ATOM 1C2    CG321    -0.180!
ATOM 2H11   HGA2      0.090!
ATOM 2H13   HGA2      0.090!
ATOM 2C1    CG321    -0.180!

BOND 1C2 2C1

IC  1H21   1C1  *1C2   2C1 0.000  0.000  120.000  0.000  0.000
IC  1H21  1H23  *1C2   2C1 0.000  0.000  -120.000  0.000  0.000
IC   1C1  1H23  *1C2   2C1 0.000  0.000  120.000  0.000  0.000
IC  2H11  2H13  *2C1   1C2 0.000  0.000  -120.000  0.000  0.000
IC  2H11   2C2  *2C1   1C2 0.000  0.000  120.000  0.000  0.000
IC  2H13   2C2  *2C1   1C2 0.000  0.000  -120.000  0.000  0.000
IC   1O1   1C1   1C2   2C1 0.000  0.000  180.000  0.000  0.000
IC   1C1   1C2   2C1   2C2 0.000  0.000  180.000  0.000  0.000
IC   1O1   1C1   1C2   2C1 0.000  0.000  180.000  0.000  0.000
IC   2C1   1C1  *1C2  1H21 0.000  0.000  -120.000  0.000  0.000
IC   1C1   1C2   2C1   2C2 0.000  0.000  180.000  0.000  0.000
IC   2C2   1C2  *2C1  2H11 0.000  0.000  120.000  0.000  0.000
IC   2C2   1C2  *2C1  2H13 0.000  0.000  -120.000  0.000  0.000
IC   1C2   2C1   2C2   2C3 0.000  0.000  60.000  0.000  0.000


PRES L00173 0.000 ! linkage between EIMIN and ACNR
dele atom 1H22
dele atom 2H12

ATOM 1H21   HGA2      0.090!
ATOM 1H23   HGA2      0.090!
ATOM 1C2    CG321    -0.180!
ATOM 2H11   HGA2      0.090!
ATOM 2H13   HGA2      0.090!
ATOM 2C1    CG321    -0.180!

BOND 1C2 2C1

IC  1H21   1C1  *1C2   2C1 0.000  0.000  120.000  0.000  0.000
IC  1H21  1H23  *1C2   2C1 0.000  0.000  -120.000  0.000  0.000
IC   1C1  1H23  *1C2   2C1 0.000  0.000  120.000  0.000  0.000
IC  2H11  2H13  *2C1   1C2 0.000  0.000  -120.000  0.000  0.000
IC  2H11   2C2  *2C1   1C2 0.000  0.000  120.000  0.000  0.000
IC  2H13   2C2  *2C1   1C2 0.000  0.000  -120.000  0.000  0.000
IC   1N1   1C1   1C2   2C1 0.000  0.000  -180.000  0.000  0.000
IC   1C1   1C2   2C1   2C2 0.000  0.000  180.000  0.000  0.000
IC   1N1   1C1   1C2   2C1 0.000  0.000  -180.000  0.000  0.000
IC   2C1   1C1  *1C2  1H21 0.000  0.000  -120.000  0.000  0.000
IC   1C1   1C2   2C1   2C2 0.000  0.000  180.000  0.000  0.000
IC   2C2   1C2  *2C1  2H11 0.000  0.000  120.000  0.000  0.000
IC   2C2   1C2  *2C1  2H13 0.000  0.000  -120.000  0.000  0.000
IC   1C2   2C1   2C2   2C3 0.000  0.000  60.000  0.000  0.000


PRES L00174 0.000 ! linkage between ETHY and VIALS
dele atom 1H22
dele atom 2H12

ATOM 1H21   HGA2      0.090!
ATOM 1H23   HGA2      0.090!
ATOM 1C2    CG321    -0.180!
ATOM 2H11   HGA2      0.090!
ATOM 2H13   HGA2      0.090!
ATOM 2C1    CG321    -0.180!

BOND 1C2 2C1

IC   1C1  1H21  *1C2   2C1 0.000  0.000  -120.000  0.000  0.000
IC   1C1  1H23  *1C2   2C1 0.000  0.000  120.000  0.000  0.000
IC  1H21  1H23  *1C2   2C1 0.000  0.000  -120.000  0.000  0.000
IC  2H11  2H13  *2C1   1C2 0.000  0.000  -120.000  0.000  0.000
IC  2H11   2C2  *2C1   1C2 0.000  0.000  120.000  0.000  0.000
IC  2H13   2C2  *2C1   1C2 0.000  0.000  -120.000  0.000  0.000
IC   1C1   1C2   2C1   2C2 0.000  0.000  -180.000  0.000  0.000
IC  1H11   1C1   1C2   2C1 0.000  0.000  60.000  0.000  0.000
IC   2C1   1C1  *1C2  1H21 0.000  0.000  -120.000  0.000  0.000
IC   1C1   1C2   2C1   2C2 0.000  0.000  -180.000  0.000  0.000
IC   2C2   1C2  *2C1  2H11 0.000  0.000  120.000  0.000  0.000
IC   2C2   1C2  *2C1  2H13 0.000  0.000  -120.000  0.000  0.000
IC   1C2   2C1   2C2   2O1 0.000  0.000  -60.000  0.000  0.000


PRES L00175 0.000 ! linkage between ETHY and VIALR
dele atom 1H22
dele atom 2H12

ATOM 1H21   HGA2      0.090!
ATOM 1H23   HGA2      0.090!
ATOM 1C2    CG321    -0.180!
ATOM 2H11   HGA2      0.090!
ATOM 2H13   HGA2      0.090!
ATOM 2C1    CG321    -0.180!

BOND 1C2 2C1

IC   1C1  1H21  *1C2   2C1 0.000  0.000  -120.000  0.000  0.000
IC   1C1  1H23  *1C2   2C1 0.000  0.000  120.000  0.000  0.000
IC  1H21  1H23  *1C2   2C1 0.000  0.000  -120.000  0.000  0.000
IC  2H11  2H13  *2C1   1C2 0.000  0.000  -120.000  0.000  0.000
IC  2H11   2C2  *2C1   1C2 0.000  0.000  120.000  0.000  0.000
IC  2H13   2C2  *2C1   1C2 0.000  0.000  -120.000  0.000  0.000
IC   1C1   1C2   2C1   2C2 0.000  0.000  180.000  0.000  0.000
IC  1H11   1C1   1C2   2C1 0.000  0.000  60.000  0.000  0.000
IC   2C1   1C1  *1C2  1H21 0.000  0.000  -120.000  0.000  0.000
IC   1C1   1C2   2C1   2C2 0.000  0.000  180.000  0.000  0.000
IC   2C2   1C2  *2C1  2H11 0.000  0.000  120.000  0.000  0.000
IC   2C2   1C2  *2C1  2H13 0.000  0.000  -120.000  0.000  0.000
IC   1C2   2C1   2C2   2O1 0.000  0.000  60.000  0.000  0.000


PRES L00176 0.000 ! linkage between ETHOX and 13BDT
dele atom 1H22
dele atom 2H12

ATOM 1H21   HGA2      0.090!
ATOM 1H23   HGA2      0.090!
ATOM 1C2    CG321    -0.180!
ATOM 2H11   HGA2      0.090!
ATOM 2H13   HGA2      0.090!
ATOM 2C1    CG321    -0.180!

BOND 1C2 2C1

IC  1H21   1C1  *1C2   2C1 0.000  0.000  120.000  0.000  0.000
IC  1H21  1H23  *1C2   2C1 0.000  0.000  -120.000  0.000  0.000
IC   1C1  1H23  *1C2   2C1 0.000  0.000  120.000  0.000  0.000
IC  2H11  2H13  *2C1   1C2 0.000  0.000  -120.000  0.000  0.000
IC  2H11   2C2  *2C1   1C2 0.000  0.000  120.000  0.000  0.000
IC  2H13   2C2  *2C1   1C2 0.000  0.000  -120.000  0.000  0.000
IC   1O1   1C1   1C2   2C1 0.000  0.000  180.000  0.000  0.000
IC   1C1   1C2   2C1   2C2 0.000  0.000  180.000  0.000  0.000
IC   1C2   2C1   2C2   2C3 0.000  0.000  -180.000  0.000  0.000
IC   1O1   1C1   1C2   2C1 0.000  0.000  180.000  0.000  0.000
IC   2C1   1C1  *1C2  1H21 0.000  0.000  -120.000  0.000  0.000
IC   1C1   1C2   2C1   2C2 0.000  0.000  180.000  0.000  0.000
IC   2C2   1C2  *2C1  2H11 0.000  0.000  120.000  0.000  0.000
IC  2H11   1C2  *2C1  2H13 0.000  0.000  120.000  0.000  0.000
IC   1C2   2C1   2C2   2C3 0.000  0.000  -180.000  0.000  0.000


PRES L00177 0.000 ! linkage between ETHOX and ETHY
dele atom 1H22
dele atom 2H12

ATOM 1H21   HGA2      0.090!
ATOM 1H23   HGA2      0.090!
ATOM 1C2    CG321    -0.180!
ATOM 2H11   HGA2      0.090!
ATOM 2H13   HGA2      0.090!
ATOM 2C1    CG321    -0.180!

BOND 1C2 2C1

IC  1H21   1C1  *1C2   2C1 0.000  0.000  120.000  0.000  0.000
IC  1H21  1H23  *1C2   2C1 0.000  0.000  -120.000  0.000  0.000
IC   1C1  1H23  *1C2   2C1 0.000  0.000  120.000  0.000  0.000
IC  2H11  2H13  *2C1   1C2 0.000  0.000  -120.000  0.000  0.000
IC  2H11   2C2  *2C1   1C2 0.000  0.000  120.000  0.000  0.000
IC  2H13   2C2  *2C1   1C2 0.000  0.000  -120.000  0.000  0.000
IC   1O1   1C1   1C2   2C1 0.000  0.000  -180.000  0.000  0.000
IC   1C1   1C2   2C1   2C2 0.000  0.000  -180.000  0.000  0.000
IC   1O1   1C1   1C2   2C1 0.000  0.000  -180.000  0.000  0.000
IC   2C1   1C1  *1C2  1H21 0.000  0.000  -120.000  0.000  0.000
IC   1C1   1C2   2C1   2C2 0.000  0.000  -180.000  0.000  0.000
IC   2C2   1C2  *2C1  2H11 0.000  0.000  120.000  0.000  0.000
IC   2C2   1C2  *2C1  2H13 0.000  0.000  -120.000  0.000  0.000
IC   1C2   2C1   2C2  2H21 0.000  0.000  60.000  0.000  0.000


PRES L00178 0.000 ! linkage between EIMIN and 13BDC
dele atom 1H22
dele atom 2H12

ATOM 1H21   HGA2      0.090!
ATOM 1H23   HGA2      0.090!
ATOM 1C2    CG321    -0.180!
ATOM 2H11   HGA2      0.090!
ATOM 2H13   HGA2      0.090!
ATOM 2C1    CG321    -0.180!

BOND 1C2 2C1

IC  1H21   1C1  *1C2   2C1 0.000  0.000  120.000  0.000  0.000
IC  1H21  1H23  *1C2   2C1 0.000  0.000  -120.000  0.000  0.000
IC   1C1  1H23  *1C2   2C1 0.000  0.000  120.000  0.000  0.000
IC  2H11  2H13  *2C1   1C2 0.000  0.000  -120.000  0.000  0.000
IC  2H11   2C2  *2C1   1C2 0.000  0.000  120.000  0.000  0.000
IC  2H13   2C2  *2C1   1C2 0.000  0.000  -120.000  0.000  0.000
IC   1N1   1C1   1C2   2C1 0.000  0.000  180.000  0.000  0.000
IC   1C1   1C2   2C1   2C2 0.000  0.000  180.000  0.000  0.000
IC   1C2   2C1   2C2   2C3 0.000  0.000  180.000  0.000  0.000
IC   1N1   1C1   1C2   2C1 0.000  0.000  180.000  0.000  0.000
IC   2C1   1C1  *1C2  1H21 0.000  0.000  -120.000  0.000  0.000
IC   1C1   1C2   2C1   2C2 0.000  0.000  180.000  0.000  0.000
IC   2C2   1C2  *2C1  2H11 0.000  0.000  120.000  0.000  0.000
IC  2H11   1C2  *2C1  2H13 0.000  0.000  120.000  0.000  0.000
IC   1C2   2C1   2C2   2C3 0.000  0.000  180.000  0.000  0.000


PRES L00179 0.000 ! linkage between ETHOX and VIALR
dele atom 1H22
dele atom 2H12

ATOM 1H21   HGA2      0.090!
ATOM 1H23   HGA2      0.090!
ATOM 1C2    CG321    -0.180!
ATOM 2H11   HGA2      0.090!
ATOM 2H13   HGA2      0.090!
ATOM 2C1    CG321    -0.180!

BOND 1C2 2C1

IC  1H21   1C1  *1C2   2C1 0.000  0.000  120.000  0.000  0.000
IC  1H21  1H23  *1C2   2C1 0.000  0.000  -120.000  0.000  0.000
IC   1C1  1H23  *1C2   2C1 0.000  0.000  120.000  0.000  0.000
IC  2H11  2H13  *2C1   1C2 0.000  0.000  -120.000  0.000  0.000
IC  2H11   2C2  *2C1   1C2 0.000  0.000  120.000  0.000  0.000
IC  2H13   2C2  *2C1   1C2 0.000  0.000  -120.000  0.000  0.000
IC   1O1   1C1   1C2   2C1 0.000  0.000  -180.000  0.000  0.000
IC   1C1   1C2   2C1   2C2 0.000  0.000  180.000  0.000  0.000
IC   1O1   1C1   1C2   2C1 0.000  0.000  -180.000  0.000  0.000
IC   2C1   1C1  *1C2  1H21 0.000  0.000  -120.000  0.000  0.000
IC   1C1   1C2   2C1   2C2 0.000  0.000  180.000  0.000  0.000
IC   2C2   1C2  *2C1  2H11 0.000  0.000  120.000  0.000  0.000
IC   2C2   1C2  *2C1  2H13 0.000  0.000  -120.000  0.000  0.000
IC   1C2   2C1   2C2   2O1 0.000  0.000  60.000  0.000  0.000


PRES L00180 0.000 ! linkage between ETHY and ETHY
dele atom 1H22
dele atom 2H12

ATOM 1H21   HGA2      0.090!
ATOM 1H23   HGA2      0.090!
ATOM 1C2    CG321    -0.180!
ATOM 2H11   HGA2      0.090!
ATOM 2H13   HGA2      0.090!
ATOM 2C1    CG321    -0.180!

BOND 1C2 2C1

IC   1C1  1H21  *1C2   2C1 0.000  0.000  -120.000  0.000  0.000
IC   1C1  1H23  *1C2   2C1 0.000  0.000  120.000  0.000  0.000
IC  1H21  1H23  *1C2   2C1 0.000  0.000  -120.000  0.000  0.000
IC  2H11  2H13  *2C1   1C2 0.000  0.000  -120.000  0.000  0.000
IC  2H11   2C2  *2C1   1C2 0.000  0.000  120.000  0.000  0.000
IC  2H13   2C2  *2C1   1C2 0.000  0.000  -120.000  0.000  0.000
IC   1C1   1C2   2C1   2C2 0.000  0.000  180.000  0.000  0.000
IC  1H11   1C1   1C2   2C1 0.000  0.000  60.000  0.000  0.000
IC   2C1   1C1  *1C2  1H21 0.000  0.000  -120.000  0.000  0.000
IC   1C1   1C2   2C1   2C2 0.000  0.000  180.000  0.000  0.000
IC   2C2   1C2  *2C1  2H11 0.000  0.000  120.000  0.000  0.000
IC   2C2   1C2  *2C1  2H13 0.000  0.000  -120.000  0.000  0.000
IC   1C2   2C1   2C2  2H21 0.000  0.000  60.000  0.000  0.000


PRES L00181 0.000 ! linkage between EIMIN and VIALR
dele atom 1H22
dele atom 2H12

ATOM 1H21   HGA2      0.090!
ATOM 1H23   HGA2      0.090!
ATOM 1C2    CG321    -0.180!
ATOM 2H11   HGA2      0.090!
ATOM 2H13   HGA2      0.090!
ATOM 2C1    CG321    -0.180!

BOND 1C2 2C1

IC  1H21   1C1  *1C2   2C1 0.000  0.000  120.000  0.000  0.000
IC  1H21  1H23  *1C2   2C1 0.000  0.000  -120.000  0.000  0.000
IC   1C1  1H23  *1C2   2C1 0.000  0.000  120.000  0.000  0.000
IC  2H11  2H13  *2C1   1C2 0.000  0.000  -120.000  0.000  0.000
IC  2H11   2C2  *2C1   1C2 0.000  0.000  120.000  0.000  0.000
IC  2H13   2C2  *2C1   1C2 0.000  0.000  -120.000  0.000  0.000
IC   1N1   1C1   1C2   2C1 0.000  0.000  -180.000  0.000  0.000
IC   1C1   1C2   2C1   2C2 0.000  0.000  -180.000  0.000  0.000
IC   1N1   1C1   1C2   2C1 0.000  0.000  -180.000  0.000  0.000
IC   2C1   1C1  *1C2  1H21 0.000  0.000  -120.000  0.000  0.000
IC   1C1   1C2   2C1   2C2 0.000  0.000  -180.000  0.000  0.000
IC   2C2   1C2  *2C1  2H11 0.000  0.000  120.000  0.000  0.000
IC   2C2   1C2  *2C1  2H13 0.000  0.000  -120.000  0.000  0.000
IC   1C2   2C1   2C2   2O1 0.000  0.000  60.000  0.000  0.000


PRES L00182 0.000 ! linkage between EIMIN and VIALS
dele atom 1H22
dele atom 2H12

ATOM 1H21   HGA2      0.090!
ATOM 1H23   HGA2      0.090!
ATOM 1C2    CG321    -0.180!
ATOM 2H11   HGA2      0.090!
ATOM 2H13   HGA2      0.090!
ATOM 2C1    CG321    -0.180!

BOND 1C2 2C1

IC  1H21   1C1  *1C2   2C1 0.000  0.000  120.000  0.000  0.000
IC  1H21  1H23  *1C2   2C1 0.000  0.000  -120.000  0.000  0.000
IC   1C1  1H23  *1C2   2C1 0.000  0.000  120.000  0.000  0.000
IC  2H11  2H13  *2C1   1C2 0.000  0.000  -120.000  0.000  0.000
IC  2H11   2C2  *2C1   1C2 0.000  0.000  120.000  0.000  0.000
IC  2H13   2C2  *2C1   1C2 0.000  0.000  -120.000  0.000  0.000
IC   1N1   1C1   1C2   2C1 0.000  0.000  180.000  0.000  0.000
IC   1C1   1C2   2C1   2C2 0.000  0.000  180.000  0.000  0.000
IC   1N1   1C1   1C2   2C1 0.000  0.000  180.000  0.000  0.000
IC   2C1   1C1  *1C2  1H21 0.000  0.000  -120.000  0.000  0.000
IC   1C1   1C2   2C1   2C2 0.000  0.000  180.000  0.000  0.000
IC   2C2   1C2  *2C1  2H11 0.000  0.000  120.000  0.000  0.000
IC   2C2   1C2  *2C1  2H13 0.000  0.000  -120.000  0.000  0.000
IC   1C2   2C1   2C2   2O1 0.000  0.000  -60.000  0.000  0.000


PRES L00183 0.000 ! linkage between ETHOX and VIALS
dele atom 1H22
dele atom 2H12

ATOM 1H21   HGA2      0.090!
ATOM 1H23   HGA2      0.090!
ATOM 1C2    CG321    -0.180!
ATOM 2H11   HGA2      0.090!
ATOM 2H13   HGA2      0.090!
ATOM 2C1    CG321    -0.180!

BOND 1C2 2C1

IC  1H21   1C1  *1C2   2C1 0.000  0.000  120.000  0.000  0.000
IC  1H21  1H23  *1C2   2C1 0.000  0.000  -120.000  0.000  0.000
IC   1C1  1H23  *1C2   2C1 0.000  0.000  120.000  0.000  0.000
IC  2H11  2H13  *2C1   1C2 0.000  0.000  -120.000  0.000  0.000
IC  2H11   2C2  *2C1   1C2 0.000  0.000  120.000  0.000  0.000
IC  2H13   2C2  *2C1   1C2 0.000  0.000  -120.000  0.000  0.000
IC   1O1   1C1   1C2   2C1 0.000  0.000  180.000  0.000  0.000
IC   1C1   1C2   2C1   2C2 0.000  0.000  -180.000  0.000  0.000
IC   1O1   1C1   1C2   2C1 0.000  0.000  180.000  0.000  0.000
IC   2C1   1C1  *1C2  1H21 0.000  0.000  -120.000  0.000  0.000
IC   1C1   1C2   2C1   2C2 0.000  0.000  -180.000  0.000  0.000
IC   2C2   1C2  *2C1  2H11 0.000  0.000  120.000  0.000  0.000
IC   2C2   1C2  *2C1  2H13 0.000  0.000  -120.000  0.000  0.000
IC   1C2   2C1   2C2   2O1 0.000  0.000  -60.000  0.000  0.000


PRES L00184 -0.000 ! linkage between EIMIN and EIMIN
dele atom 1H22
dele atom 2HN2

ATOM 1H21   HGA2      0.090!
ATOM 1H23   HGA2      0.090!
ATOM 1C2    CG321     0.060!
ATOM 2H11   HGA2      0.090!
ATOM 2H13   HGA2      0.090!
ATOM 2HN1   HGPAM1    0.350!
ATOM 2N1    NG311    -0.830!
ATOM 2C1    CG321     0.060!

BOND 1C2 2N1

IC  1H21   1C1  *1C2   2N1 0.000  0.000  120.000  0.000  0.000
IC  1H21  1H23  *1C2   2N1 0.000  0.000  -120.000  0.000  0.000
IC   1C1  1H23  *1C2   2N1 0.000  0.000  120.000  0.000  0.000
IC  2HN1   2C1  *2N1   1C2 0.000  0.000  180.000  0.000  0.000
IC   1N1   1C1   1C2   2N1 0.000  0.000  180.000  0.000  0.000
IC   1C1   1C2   2N1   2C1 0.000  0.000  -180.000  0.000  0.000
IC   1C2   2N1   2C1   2C2 0.000  0.000  180.000  0.000  0.000
IC   1N1   1C1   1C2   2N1 0.000  0.000  180.000  0.000  0.000
IC   2N1   1C1  *1C2  1H21 0.000  0.000  -120.000  0.000  0.000
IC   1C1   1C2   2N1   2C1 0.000  0.000  -180.000  0.000  0.000
IC   2C1   1C2  *2N1  2HN1 0.000  0.000  180.000  0.000  0.000
IC   1C2   2N1   2C1   2C2 0.000  0.000  180.000  0.000  0.000


PRES L00185 -0.000 ! linkage between ETHY and EIMIN
dele atom 1H22
dele atom 2HN2

ATOM 1H21   HGA2      0.090!
ATOM 1H23   HGA2      0.090!
ATOM 1C2    CG321     0.060!
ATOM 2H11   HGA2      0.090!
ATOM 2H13   HGA2      0.090!
ATOM 2HN1   HGPAM1    0.350!
ATOM 2N1    NG311    -0.830!
ATOM 2C1    CG321     0.060!

BOND 1C2 2N1

IC   1C1  1H21  *1C2   2N1 0.000  0.000  -120.000  0.000  0.000
IC   1C1  1H23  *1C2   2N1 0.000  0.000  120.000  0.000  0.000
IC  1H21  1H23  *1C2   2N1 0.000  0.000  -120.000  0.000  0.000
IC  2HN1   2C1  *2N1   1C2 0.000  0.000  180.000  0.000  0.000
IC   1C1   1C2   2N1   2C1 0.000  0.000  -180.000  0.000  0.000
IC   1C2   2N1   2C1   2C2 0.000  0.000  180.000  0.000  0.000
IC  1H11   1C1   1C2   2N1 0.000  0.000  60.000  0.000  0.000
IC   2N1   1C1  *1C2  1H21 0.000  0.000  -120.000  0.000  0.000
IC   1C1   1C2   2N1   2C1 0.000  0.000  -180.000  0.000  0.000
IC   2C1   1C2  *2N1  2HN1 0.000  0.000  180.000  0.000  0.000
IC   1C2   2N1   2C1   2C2 0.000  0.000  180.000  0.000  0.000


PRES L00186 -0.000 ! linkage between ETHOX and EIMIN
dele atom 1H22
dele atom 2HN2

ATOM 1H21   HGA2      0.090!
ATOM 1H23   HGA2      0.090!
ATOM 1C2    CG321     0.060!
ATOM 2H11   HGA2      0.090!
ATOM 2H13   HGA2      0.090!
ATOM 2HN1   HGPAM1    0.350!
ATOM 2N1    NG311    -0.830!
ATOM 2C1    CG321     0.060!

BOND 1C2 2N1

IC  1H21   1C1  *1C2   2N1 0.000  0.000  120.000  0.000  0.000
IC  1H21  1H23  *1C2   2N1 0.000  0.000  -120.000  0.000  0.000
IC   1C1  1H23  *1C2   2N1 0.000  0.000  120.000  0.000  0.000
IC  2HN1   2C1  *2N1   1C2 0.000  0.000  180.000  0.000  0.000
IC   1O1   1C1   1C2   2N1 0.000  0.000  -180.000  0.000  0.000
IC   1C1   1C2   2N1   2C1 0.000  0.000  -180.000  0.000  0.000
IC   1C2   2N1   2C1   2C2 0.000  0.000  -180.000  0.000  0.000
IC   1O1   1C1   1C2   2N1 0.000  0.000  -180.000  0.000  0.000
IC   2N1   1C1  *1C2  1H21 0.000  0.000  -120.000  0.000  0.000
IC   1C1   1C2   2N1   2C1 0.000  0.000  -180.000  0.000  0.000
IC   2C1   1C2  *2N1  2HN1 0.000  0.000  180.000  0.000  0.000
IC   1C2   2N1   2C1   2C2 0.000  0.000  -180.000  0.000  0.000


PRES L00187 -0.000 ! linkage between VIALR and PROXS
dele atom 1H22
dele atom 2HO1

ATOM 1H21   HGA1      0.090!
ATOM 1H31   HGP1      0.420!
ATOM 1C2    CG311     0.310!
ATOM 1O1    OG311    -0.650!
ATOM 2H11   HGA2      0.090!
ATOM 2H13   HGA2      0.090!
ATOM 2C1    CG321    -0.010!
ATOM 2O1    OG301    -0.340!

BOND 1C2 2O1

IC  1H21   1C1  *1C2   2O1 0.000  0.000  -120.000  0.000  0.000
IC  1H21   1O1  *1C2   2O1 0.000  0.000  120.000  0.000  0.000
IC   1C1   1O1  *1C2   2O1 0.000  0.000  -120.000  0.000  0.000
IC   1C1   1C2   2O1   2C1 0.000  0.000  180.000  0.000  0.000
IC   1C2   2O1   2C1   2C2 0.000  0.000  180.000  0.000  0.000
IC  1H11   1C1   1C2   2O1 0.000  0.000  60.000  0.000  0.000
IC   2O1   1C1  *1C2   1O1 0.000  0.000  -120.000  0.000  0.000
IC   1C1   1C2   2O1   2C1 0.000  0.000  180.000  0.000  0.000
IC   1C2   2O1   2C1   2C2 0.000  0.000  180.000  0.000  0.000


PRES L00188 -0.000 ! linkage between VIALS and PROXS
dele atom 1H22
dele atom 2HO1

ATOM 1H21   HGA1      0.090!
ATOM 1H31   HGP1      0.420!
ATOM 1C2    CG311     0.310!
ATOM 1O1    OG311    -0.650!
ATOM 2H11   HGA2      0.090!
ATOM 2H13   HGA2      0.090!
ATOM 2C1    CG321    -0.010!
ATOM 2O1    OG301    -0.340!

BOND 1C2 2O1

IC  1H21   1C1  *1C2   2O1 0.000  0.000  120.000  0.000  0.000
IC  1H21   1O1  *1C2   2O1 0.000  0.000  -120.000  0.000  0.000
IC   1C1   1O1  *1C2   2O1 0.000  0.000  120.000  0.000  0.000
IC   1C1   1C2   2O1   2C1 0.000  0.000  -180.000  0.000  0.000
IC   1C2   2O1   2C1   2C2 0.000  0.000  -180.000  0.000  0.000
IC  1H11   1C1   1C2   2O1 0.000  0.000  60.000  0.000  0.000
IC   2O1   1C1  *1C2   1O1 0.000  0.000  120.000  0.000  0.000
IC   1C1   1C2   2O1   2C1 0.000  0.000  -180.000  0.000  0.000
IC   1C2   2O1   2C1   2C2 0.000  0.000  -180.000  0.000  0.000


PRES L00189 -1.000 ! linkage between AACIR and ETHOX
dele atom 1H22
dele atom 2HO1

ATOM 1H21   HGA1      0.090!
ATOM 1C3    CG2O3     0.620!
ATOM 1C2    CG311    -0.020!
ATOM 1O2    OG2D2    -0.760!
ATOM 1O1    OG2D2    -0.760!
ATOM 2H11   HGA2      0.090!
ATOM 2H13   HGA2      0.090!
ATOM 2C1    CG321    -0.010!
ATOM 2O1    OG301    -0.340!

BOND 1C2 2O1

IC  1H21   1C1  *1C2   2O1 0.000  0.000  -120.000  0.000  0.000
IC  1H21   1C3  *1C2   2O1 0.000  0.000  120.000  0.000  0.000
IC   1C1   1C3  *1C2   2O1 0.000  0.000  -120.000  0.000  0.000
IC   1C1   1C2   2O1   2C1 0.000  0.000  180.000  0.000  0.000
IC   1C2   2O1   2C1   2C2 0.000  0.000  180.000  0.000  0.000
IC  1H11   1C1   1C2   2O1 0.000  0.000  60.000  0.000  0.000
IC   2O1   1C1  *1C2   1C3 0.000  0.000  -120.000  0.000  0.000
IC   1C1   1C2   2O1   2C1 0.000  0.000  180.000  0.000  0.000
IC   1C2   2O1   2C1   2C2 0.000  0.000  180.000  0.000  0.000


PRES L00190 -1.000 ! linkage between AACIS and PROXR
dele atom 1H22
dele atom 2HO1

ATOM 1H21   HGA1      0.090!
ATOM 1C3    CG2O3     0.620!
ATOM 1C2    CG311    -0.020!
ATOM 1O2    OG2D2    -0.760!
ATOM 1O1    OG2D2    -0.760!
ATOM 2H11   HGA2      0.090!
ATOM 2H13   HGA2      0.090!
ATOM 2C1    CG321    -0.010!
ATOM 2O1    OG301    -0.340!

BOND 1C2 2O1

IC  1H21   1C1  *1C2   2O1 0.000  0.000  120.000  0.000  0.000
IC  1H21   1C3  *1C2   2O1 0.000  0.000  -120.000  0.000  0.000
IC   1C1   1C3  *1C2   2O1 0.000  0.000  120.000  0.000  0.000
IC   1C1   1C2   2O1   2C1 0.000  0.000  -180.000  0.000  0.000
IC   1C2   2O1   2C1   2C2 0.000  0.000  -180.000  0.000  0.000
IC  1H11   1C1   1C2   2O1 0.000  0.000  60.000  0.000  0.000
IC   2O1   1C1  *1C2   1C3 0.000  0.000  120.000  0.000  0.000
IC   1C1   1C2   2O1   2C1 0.000  0.000  -180.000  0.000  0.000
IC   1C2   2O1   2C1   2C2 0.000  0.000  -180.000  0.000  0.000


PRES L00191 -0.000 ! linkage between ETKTS and STYRR
dele atom 1H22
dele atom 2H12

ATOM 1H21   HGA1      0.090!
ATOM 1H43   HGA3      0.090!
ATOM 1H42   HGA3      0.090!
ATOM 1H41   HGA3      0.090!
ATOM 1C3    CG2O5     0.340!
ATOM 1C2    CG311     0.010!
ATOM 1O1    OG2D3    -0.480!
ATOM 1C4    CG331    -0.230!
ATOM 2H11   HGA2      0.090!
ATOM 2H13   HGA2      0.090!
ATOM 2C1    CG321    -0.180!

BOND 1C2 2C1

IC  1H21   1C1  *1C2   2C1 0.000  0.000  120.000  0.000  0.000
IC  1H21   1C3  *1C2   2C1 0.000  0.000  -120.000  0.000  0.000
IC   1C1   1C3  *1C2   2C1 0.000  0.000  120.000  0.000  0.000
IC  2H11  2H13  *2C1   1C2 0.000  0.000  -120.000  0.000  0.000
IC  2H11   2C2  *2C1   1C2 0.000  0.000  120.000  0.000  0.000
IC  2H13   2C2  *2C1   1C2 0.000  0.000  -120.000  0.000  0.000
IC   1C1   1C2   2C1   2C2 0.000  0.000  180.000  0.000  0.000
IC  1H11   1C1   1C2   2C1 0.000  0.000  60.000  0.000  0.000
IC   2C1   1C1  *1C2   1C3 0.000  0.000  120.000  0.000  0.000
IC   1C1   1C2   2C1   2C2 0.000  0.000  180.000  0.000  0.000
IC   2C2   1C2  *2C1  2H11 0.000  0.000  120.000  0.000  0.000
IC   2C2   1C2  *2C1  2H13 0.000  0.000  -120.000  0.000  0.000
IC   1C2   2C1   2C2   2C3 0.000  0.000  60.000  0.000  0.000


PRES L00192 -0.000 ! linkage between ETKTS and STYRS
dele atom 1H22
dele atom 2H12

ATOM 1H21   HGA1      0.090!
ATOM 1H43   HGA3      0.090!
ATOM 1H42   HGA3      0.090!
ATOM 1H41   HGA3      0.090!
ATOM 1C3    CG2O5     0.340!
ATOM 1C2    CG311     0.010!
ATOM 1O1    OG2D3    -0.480!
ATOM 1C4    CG331    -0.230!
ATOM 2H11   HGA2      0.090!
ATOM 2H13   HGA2      0.090!
ATOM 2C1    CG321    -0.180!

BOND 1C2 2C1

IC  1H21   1C1  *1C2   2C1 0.000  0.000  120.000  0.000  0.000
IC  1H21   1C3  *1C2   2C1 0.000  0.000  -120.000  0.000  0.000
IC   1C1   1C3  *1C2   2C1 0.000  0.000  120.000  0.000  0.000
IC  2H11  2H13  *2C1   1C2 0.000  0.000  -120.000  0.000  0.000
IC  2H11   2C2  *2C1   1C2 0.000  0.000  120.000  0.000  0.000
IC  2H13   2C2  *2C1   1C2 0.000  0.000  -120.000  0.000  0.000
IC   1C1   1C2   2C1   2C2 0.000  0.000  -180.000  0.000  0.000
IC  1H11   1C1   1C2   2C1 0.000  0.000  60.000  0.000  0.000
IC   2C1   1C1  *1C2   1C3 0.000  0.000  120.000  0.000  0.000
IC   1C1   1C2   2C1   2C2 0.000  0.000  -180.000  0.000  0.000
IC   2C2   1C2  *2C1  2H11 0.000  0.000  120.000  0.000  0.000
IC   2C2   1C2  *2C1  2H13 0.000  0.000  -120.000  0.000  0.000
IC   1C2   2C1   2C2   2C3 0.000  0.000  -60.000  0.000  0.000


PRES L00193 -0.000 ! linkage between ETKTR and STYRS
dele atom 1H22
dele atom 2H12

ATOM 1H21   HGA1      0.090!
ATOM 1H43   HGA3      0.090!
ATOM 1H42   HGA3      0.090!
ATOM 1H41   HGA3      0.090!
ATOM 1C3    CG2O5     0.340!
ATOM 1C2    CG311     0.010!
ATOM 1O1    OG2D3    -0.480!
ATOM 1C4    CG331    -0.230!
ATOM 2H11   HGA2      0.090!
ATOM 2H13   HGA2      0.090!
ATOM 2C1    CG321    -0.180!

BOND 1C2 2C1

IC  1H21   1C1  *1C2   2C1 0.000  0.000  -120.000  0.000  0.000
IC  1H21   1C3  *1C2   2C1 0.000  0.000  120.000  0.000  0.000
IC   1C1   1C3  *1C2   2C1 0.000  0.000  -120.000  0.000  0.000
IC  2H11  2H13  *2C1   1C2 0.000  0.000  -120.000  0.000  0.000
IC  2H11   2C2  *2C1   1C2 0.000  0.000  120.000  0.000  0.000
IC  2H13   2C2  *2C1   1C2 0.000  0.000  -120.000  0.000  0.000
IC   1C1   1C2   2C1   2C2 0.000  0.000  -180.000  0.000  0.000
IC  1H11   1C1   1C2   2C1 0.000  0.000  60.000  0.000  0.000
IC   2C1   1C1  *1C2   1C3 0.000  0.000  -120.000  0.000  0.000
IC   1C1   1C2   2C1   2C2 0.000  0.000  -180.000  0.000  0.000
IC   2C2   1C2  *2C1  2H11 0.000  0.000  120.000  0.000  0.000
IC   2C2   1C2  *2C1  2H13 0.000  0.000  -120.000  0.000  0.000
IC   1C2   2C1   2C2   2C3 0.000  0.000  -60.000  0.000  0.000


PRES L00194 -0.000 ! linkage between ETKTR and STYRR
dele atom 1H22
dele atom 2H12

ATOM 1H21   HGA1      0.090!
ATOM 1H43   HGA3      0.090!
ATOM 1H42   HGA3      0.090!
ATOM 1H41   HGA3      0.090!
ATOM 1C3    CG2O5     0.340!
ATOM 1C2    CG311     0.010!
ATOM 1O1    OG2D3    -0.480!
ATOM 1C4    CG331    -0.230!
ATOM 2H11   HGA2      0.090!
ATOM 2H13   HGA2      0.090!
ATOM 2C1    CG321    -0.180!

BOND 1C2 2C1

IC  1H21   1C1  *1C2   2C1 0.000  0.000  -120.000  0.000  0.000
IC  1H21   1C3  *1C2   2C1 0.000  0.000  120.000  0.000  0.000
IC   1C1   1C3  *1C2   2C1 0.000  0.000  -120.000  0.000  0.000
IC  2H11  2H13  *2C1   1C2 0.000  0.000  -120.000  0.000  0.000
IC  2H11   2C2  *2C1   1C2 0.000  0.000  120.000  0.000  0.000
IC  2H13   2C2  *2C1   1C2 0.000  0.000  -120.000  0.000  0.000
IC   1C1   1C2   2C1   2C2 0.000  0.000  180.000  0.000  0.000
IC  1H11   1C1   1C2   2C1 0.000  0.000  60.000  0.000  0.000
IC   2C1   1C1  *1C2   1C3 0.000  0.000  -120.000  0.000  0.000
IC   1C1   1C2   2C1   2C2 0.000  0.000  180.000  0.000  0.000
IC   2C2   1C2  *2C1  2H11 0.000  0.000  120.000  0.000  0.000
IC   2C2   1C2  *2C1  2H13 0.000  0.000  -120.000  0.000  0.000
IC   1C2   2C1   2C2   2C3 0.000  0.000  60.000  0.000  0.000


PRES L00195 -0.000 ! linkage between ETKTS and 14IPT
dele atom 1H22
dele atom 2H12

ATOM 1H21   HGA1      0.090!
ATOM 1H43   HGA3      0.090!
ATOM 1H42   HGA3      0.090!
ATOM 1H41   HGA3      0.090!
ATOM 1C3    CG2O5     0.340!
ATOM 1C2    CG311     0.010!
ATOM 1O1    OG2D3    -0.480!
ATOM 1C4    CG331    -0.230!
ATOM 2H11   HGA2      0.090!
ATOM 2H13   HGA2      0.090!
ATOM 2C1    CG321    -0.180!

BOND 1C2 2C1

IC  1H21   1C1  *1C2   2C1 0.000  0.000  120.000  0.000  0.000
IC  1H21   1C3  *1C2   2C1 0.000  0.000  -120.000  0.000  0.000
IC   1C1   1C3  *1C2   2C1 0.000  0.000  120.000  0.000  0.000
IC  2H11  2H13  *2C1   1C2 0.000  0.000  -120.000  0.000  0.000
IC  2H11   2C2  *2C1   1C2 0.000  0.000  120.000  0.000  0.000
IC  2H13   2C2  *2C1   1C2 0.000  0.000  -120.000  0.000  0.000
IC   1C1   1C2   2C1   2C2 0.000  0.000  -180.000  0.000  0.000
IC   1C2   2C1   2C2   2C3 0.000  0.000  -180.000  0.000  0.000
IC  1H11   1C1   1C2   2C1 0.000  0.000  60.000  0.000  0.000
IC   2C1   1C1  *1C2   1C3 0.000  0.000  120.000  0.000  0.000
IC   1C1   1C2   2C1   2C2 0.000  0.000  -180.000  0.000  0.000
IC   2C2   1C2  *2C1  2H11 0.000  0.000  120.000  0.000  0.000
IC  2H11   1C2  *2C1  2H13 0.000  0.000  120.000  0.000  0.000
IC   1C2   2C1   2C2   2C3 0.000  0.000  -180.000  0.000  0.000


PRES L00196 -0.000 ! linkage between ETKTR and 13BDC
dele atom 1H22
dele atom 2H12

ATOM 1H21   HGA1      0.090!
ATOM 1H43   HGA3      0.090!
ATOM 1H42   HGA3      0.090!
ATOM 1H41   HGA3      0.090!
ATOM 1C3    CG2O5     0.340!
ATOM 1C2    CG311     0.010!
ATOM 1O1    OG2D3    -0.480!
ATOM 1C4    CG331    -0.230!
ATOM 2H11   HGA2      0.090!
ATOM 2H13   HGA2      0.090!
ATOM 2C1    CG321    -0.180!

BOND 1C2 2C1

IC  1H21   1C1  *1C2   2C1 0.000  0.000  -120.000  0.000  0.000
IC  1H21   1C3  *1C2   2C1 0.000  0.000  120.000  0.000  0.000
IC   1C1   1C3  *1C2   2C1 0.000  0.000  -120.000  0.000  0.000
IC  2H11  2H13  *2C1   1C2 0.000  0.000  -120.000  0.000  0.000
IC  2H11   2C2  *2C1   1C2 0.000  0.000  120.000  0.000  0.000
IC  2H13   2C2  *2C1   1C2 0.000  0.000  -120.000  0.000  0.000
IC   1C1   1C2   2C1   2C2 0.000  0.000  180.000  0.000  0.000
IC   1C2   2C1   2C2   2C3 0.000  0.000  180.000  0.000  0.000
IC  1H11   1C1   1C2   2C1 0.000  0.000  60.000  0.000  0.000
IC   2C1   1C1  *1C2   1C3 0.000  0.000  -120.000  0.000  0.000
IC   1C1   1C2   2C1   2C2 0.000  0.000  180.000  0.000  0.000
IC   2C2   1C2  *2C1  2H11 0.000  0.000  120.000  0.000  0.000
IC  2H11   1C2  *2C1  2H13 0.000  0.000  120.000  0.000  0.000
IC   1C2   2C1   2C2   2C3 0.000  0.000  180.000  0.000  0.000


PRES L00197 -0.000 ! linkage between ETKTS and EAMT
dele atom 1H22
dele atom 2H12

ATOM 1H21   HGA1      0.090!
ATOM 1H43   HGA3      0.090!
ATOM 1H42   HGA3      0.090!
ATOM 1H41   HGA3      0.090!
ATOM 1C3    CG2O5     0.340!
ATOM 1C2    CG311     0.010!
ATOM 1O1    OG2D3    -0.480!
ATOM 1C4    CG331    -0.230!
ATOM 2H11   HGA2      0.090!
ATOM 2H13   HGA2      0.090!
ATOM 2C1    CG321    -0.180!

BOND 1C2 2C1

IC  1H21   1C1  *1C2   2C1 0.000  0.000  120.000  0.000  0.000
IC  1H21   1C3  *1C2   2C1 0.000  0.000  -120.000  0.000  0.000
IC   1C1   1C3  *1C2   2C1 0.000  0.000  120.000  0.000  0.000
IC  2H11  2H13  *2C1   1C2 0.000  0.000  -120.000  0.000  0.000
IC  2H11   2C2  *2C1   1C2 0.000  0.000  120.000  0.000  0.000
IC  2H13   2C2  *2C1   1C2 0.000  0.000  -120.000  0.000  0.000
IC   1C1   1C2   2C1   2C2 0.000  0.000  -180.000  0.000  0.000
IC   1C2   2C1   2C2   2N1 0.000  0.000  -180.000  0.000  0.000
IC  1H11   1C1   1C2   2C1 0.000  0.000  60.000  0.000  0.000
IC   2C1   1C1  *1C2   1C3 0.000  0.000  120.000  0.000  0.000
IC   1C1   1C2   2C1   2C2 0.000  0.000  -180.000  0.000  0.000
IC   2C2   1C2  *2C1  2H11 0.000  0.000  120.000  0.000  0.000
IC   2C2   1C2  *2C1  2H13 0.000  0.000  -120.000  0.000  0.000
IC   1C2   2C1   2C2   2N1 0.000  0.000  -180.000  0.000  0.000


PRES L00198 -0.000 ! linkage between ETKTR and EAMT
dele atom 1H22
dele atom 2H12

ATOM 1H21   HGA1      0.090!
ATOM 1H43   HGA3      0.090!
ATOM 1H42   HGA3      0.090!
ATOM 1H41   HGA3      0.090!
ATOM 1C3    CG2O5     0.340!
ATOM 1C2    CG311     0.010!
ATOM 1O1    OG2D3    -0.480!
ATOM 1C4    CG331    -0.230!
ATOM 2H11   HGA2      0.090!
ATOM 2H13   HGA2      0.090!
ATOM 2C1    CG321    -0.180!

BOND 1C2 2C1

IC  1H21   1C1  *1C2   2C1 0.000  0.000  -120.000  0.000  0.000
IC  1H21   1C3  *1C2   2C1 0.000  0.000  120.000  0.000  0.000
IC   1C1   1C3  *1C2   2C1 0.000  0.000  -120.000  0.000  0.000
IC  2H11  2H13  *2C1   1C2 0.000  0.000  -120.000  0.000  0.000
IC  2H11   2C2  *2C1   1C2 0.000  0.000  120.000  0.000  0.000
IC  2H13   2C2  *2C1   1C2 0.000  0.000  -120.000  0.000  0.000
IC   1C1   1C2   2C1   2C2 0.000  0.000  180.000  0.000  0.000
IC   1C2   2C1   2C2   2N1 0.000  0.000  180.000  0.000  0.000
IC  1H11   1C1   1C2   2C1 0.000  0.000  60.000  0.000  0.000
IC   2C1   1C1  *1C2   1C3 0.000  0.000  -120.000  0.000  0.000
IC   1C1   1C2   2C1   2C2 0.000  0.000  180.000  0.000  0.000
IC   2C2   1C2  *2C1  2H11 0.000  0.000  120.000  0.000  0.000
IC   2C2   1C2  *2C1  2H13 0.000  0.000  -120.000  0.000  0.000
IC   1C2   2C1   2C2   2N1 0.000  0.000  180.000  0.000  0.000


PRES L00199 -0.000 ! linkage between ETKTR and VIALR
dele atom 1H22
dele atom 2H12

ATOM 1H21   HGA1      0.090!
ATOM 1H43   HGA3      0.090!
ATOM 1H42   HGA3      0.090!
ATOM 1H41   HGA3      0.090!
ATOM 1C3    CG2O5     0.340!
ATOM 1C2    CG311     0.010!
ATOM 1O1    OG2D3    -0.480!
ATOM 1C4    CG331    -0.230!
ATOM 2H11   HGA2      0.090!
ATOM 2H13   HGA2      0.090!
ATOM 2C1    CG321    -0.180!

BOND 1C2 2C1

IC  1H21   1C1  *1C2   2C1 0.000  0.000  -120.000  0.000  0.000
IC  1H21   1C3  *1C2   2C1 0.000  0.000  120.000  0.000  0.000
IC   1C1   1C3  *1C2   2C1 0.000  0.000  -120.000  0.000  0.000
IC  2H11  2H13  *2C1   1C2 0.000  0.000  -120.000  0.000  0.000
IC  2H11   2C2  *2C1   1C2 0.000  0.000  120.000  0.000  0.000
IC  2H13   2C2  *2C1   1C2 0.000  0.000  -120.000  0.000  0.000
IC   1C1   1C2   2C1   2C2 0.000  0.000  180.000  0.000  0.000
IC  1H11   1C1   1C2   2C1 0.000  0.000  60.000  0.000  0.000
IC   2C1   1C1  *1C2   1C3 0.000  0.000  -120.000  0.000  0.000
IC   1C1   1C2   2C1   2C2 0.000  0.000  180.000  0.000  0.000
IC   2C2   1C2  *2C1  2H11 0.000  0.000  120.000  0.000  0.000
IC   2C2   1C2  *2C1  2H13 0.000  0.000  -120.000  0.000  0.000
IC   1C2   2C1   2C2   2O1 0.000  0.000  60.000  0.000  0.000


PRES L00200 -0.000 ! linkage between ETKTR and VIALS
dele atom 1H22
dele atom 2H12

ATOM 1H21   HGA1      0.090!
ATOM 1H43   HGA3      0.090!
ATOM 1H42   HGA3      0.090!
ATOM 1H41   HGA3      0.090!
ATOM 1C3    CG2O5     0.340!
ATOM 1C2    CG311     0.010!
ATOM 1O1    OG2D3    -0.480!
ATOM 1C4    CG331    -0.230!
ATOM 2H11   HGA2      0.090!
ATOM 2H13   HGA2      0.090!
ATOM 2C1    CG321    -0.180!

BOND 1C2 2C1

IC  1H21   1C1  *1C2   2C1 0.000  0.000  -120.000  0.000  0.000
IC  1H21   1C3  *1C2   2C1 0.000  0.000  120.000  0.000  0.000
IC   1C1   1C3  *1C2   2C1 0.000  0.000  -120.000  0.000  0.000
IC  2H11  2H13  *2C1   1C2 0.000  0.000  -120.000  0.000  0.000
IC  2H11   2C2  *2C1   1C2 0.000  0.000  120.000  0.000  0.000
IC  2H13   2C2  *2C1   1C2 0.000  0.000  -120.000  0.000  0.000
IC   1C1   1C2   2C1   2C2 0.000  0.000  180.000  0.000  0.000
IC  1H11   1C1   1C2   2C1 0.000  0.000  60.000  0.000  0.000
IC   2C1   1C1  *1C2   1C3 0.000  0.000  -120.000  0.000  0.000
IC   1C1   1C2   2C1   2C2 0.000  0.000  180.000  0.000  0.000
IC   2C2   1C2  *2C1  2H11 0.000  0.000  120.000  0.000  0.000
IC   2C2   1C2  *2C1  2H13 0.000  0.000  -120.000  0.000  0.000
IC   1C2   2C1   2C2   2O1 0.000  0.000  -60.000  0.000  0.000


PRES L00201 -0.000 ! linkage between ETKTS and ETHY
dele atom 1H22
dele atom 2H12

ATOM 1H21   HGA1      0.090!
ATOM 1H43   HGA3      0.090!
ATOM 1H42   HGA3      0.090!
ATOM 1H41   HGA3      0.090!
ATOM 1C3    CG2O5     0.340!
ATOM 1C2    CG311     0.010!
ATOM 1O1    OG2D3    -0.480!
ATOM 1C4    CG331    -0.230!
ATOM 2H11   HGA2      0.090!
ATOM 2H13   HGA2      0.090!
ATOM 2C1    CG321    -0.180!

BOND 1C2 2C1

IC  1H21   1C1  *1C2   2C1 0.000  0.000  120.000  0.000  0.000
IC  1H21   1C3  *1C2   2C1 0.000  0.000  -120.000  0.000  0.000
IC   1C1   1C3  *1C2   2C1 0.000  0.000  120.000  0.000  0.000
IC  2H11  2H13  *2C1   1C2 0.000  0.000  -120.000  0.000  0.000
IC  2H11   2C2  *2C1   1C2 0.000  0.000  120.000  0.000  0.000
IC  2H13   2C2  *2C1   1C2 0.000  0.000  -120.000  0.000  0.000
IC   1C1   1C2   2C1   2C2 0.000  0.000  -180.000  0.000  0.000
IC   1C3   1C1  *1C2   2C1 0.000  0.000  -120.000  0.000  0.000
IC   1C1   1C2   2C1   2C2 0.000  0.000  -180.000  0.000  0.000
IC   2C2   1C2  *2C1  2H11 0.000  0.000  120.000  0.000  0.000
IC   2C2   1C2  *2C1  2H13 0.000  0.000  -120.000  0.000  0.000
IC   1C2   2C1   2C2  2H21 0.000  0.000  60.000  0.000  0.000


PRES L00202 -0.000 ! linkage between ETKTR and ETHY
dele atom 1H22
dele atom 2H12

ATOM 1H21   HGA1      0.090!
ATOM 1H43   HGA3      0.090!
ATOM 1H42   HGA3      0.090!
ATOM 1H41   HGA3      0.090!
ATOM 1C3    CG2O5     0.340!
ATOM 1C2    CG311     0.010!
ATOM 1O1    OG2D3    -0.480!
ATOM 1C4    CG331    -0.230!
ATOM 2H11   HGA2      0.090!
ATOM 2H13   HGA2      0.090!
ATOM 2C1    CG321    -0.180!

BOND 1C2 2C1

IC  1H21   1C1  *1C2   2C1 0.000  0.000  -120.000  0.000  0.000
IC  1H21   1C3  *1C2   2C1 0.000  0.000  120.000  0.000  0.000
IC   1C1   1C3  *1C2   2C1 0.000  0.000  -120.000  0.000  0.000
IC  2H11  2H13  *2C1   1C2 0.000  0.000  -120.000  0.000  0.000
IC  2H11   2C2  *2C1   1C2 0.000  0.000  120.000  0.000  0.000
IC  2H13   2C2  *2C1   1C2 0.000  0.000  -120.000  0.000  0.000
IC   1C1   1C2   2C1   2C2 0.000  0.000  180.000  0.000  0.000
IC   1C3   1C1  *1C2   2C1 0.000  0.000  120.000  0.000  0.000
IC   1C1   1C2   2C1   2C2 0.000  0.000  180.000  0.000  0.000
IC   2C2   1C2  *2C1  2H11 0.000  0.000  120.000  0.000  0.000
IC   2C2   1C2  *2C1  2H13 0.000  0.000  -120.000  0.000  0.000
IC   1C2   2C1   2C2  2H21 0.000  0.000  60.000  0.000  0.000


PRES L00203 -0.000 ! linkage between ETKTS and VIALS
dele atom 1H22
dele atom 2H12

ATOM 1H21   HGA1      0.090!
ATOM 1H43   HGA3      0.090!
ATOM 1H42   HGA3      0.090!
ATOM 1H41   HGA3      0.090!
ATOM 1C3    CG2O5     0.340!
ATOM 1C2    CG311     0.010!
ATOM 1O1    OG2D3    -0.480!
ATOM 1C4    CG331    -0.230!
ATOM 2H11   HGA2      0.090!
ATOM 2H13   HGA2      0.090!
ATOM 2C1    CG321    -0.180!

BOND 1C2 2C1

IC  1H21   1C1  *1C2   2C1 0.000  0.000  120.000  0.000  0.000
IC  1H21   1C3  *1C2   2C1 0.000  0.000  -120.000  0.000  0.000
IC   1C1   1C3  *1C2   2C1 0.000  0.000  120.000  0.000  0.000
IC  2H11  2H13  *2C1   1C2 0.000  0.000  -120.000  0.000  0.000
IC  2H11   2C2  *2C1   1C2 0.000  0.000  120.000  0.000  0.000
IC  2H13   2C2  *2C1   1C2 0.000  0.000  -120.000  0.000  0.000
IC   1C1   1C2   2C1   2C2 0.000  0.000  -180.000  0.000  0.000
IC  1H11   1C1   1C2   2C1 0.000  0.000  60.000  0.000  0.000
IC   2C1   1C1  *1C2   1C3 0.000  0.000  120.000  0.000  0.000
IC   1C1   1C2   2C1   2C2 0.000  0.000  -180.000  0.000  0.000
IC   2C2   1C2  *2C1  2H11 0.000  0.000  120.000  0.000  0.000
IC   2C2   1C2  *2C1  2H13 0.000  0.000  -120.000  0.000  0.000
IC   1C2   2C1   2C2   2O1 0.000  0.000  -60.000  0.000  0.000


PRES L00204 -0.000 ! linkage between ETKTS and VIALR
dele atom 1H22
dele atom 2H12

ATOM 1H21   HGA1      0.090!
ATOM 1H43   HGA3      0.090!
ATOM 1H42   HGA3      0.090!
ATOM 1H41   HGA3      0.090!
ATOM 1C3    CG2O5     0.340!
ATOM 1C2    CG311     0.010!
ATOM 1O1    OG2D3    -0.480!
ATOM 1C4    CG331    -0.230!
ATOM 2H11   HGA2      0.090!
ATOM 2H13   HGA2      0.090!
ATOM 2C1    CG321    -0.180!

BOND 1C2 2C1

IC  1H21   1C1  *1C2   2C1 0.000  0.000  120.000  0.000  0.000
IC  1H21   1C3  *1C2   2C1 0.000  0.000  -120.000  0.000  0.000
IC   1C1   1C3  *1C2   2C1 0.000  0.000  120.000  0.000  0.000
IC  2H11  2H13  *2C1   1C2 0.000  0.000  -120.000  0.000  0.000
IC  2H11   2C2  *2C1   1C2 0.000  0.000  120.000  0.000  0.000
IC  2H13   2C2  *2C1   1C2 0.000  0.000  -120.000  0.000  0.000
IC   1C1   1C2   2C1   2C2 0.000  0.000  -180.000  0.000  0.000
IC  1H11   1C1   1C2   2C1 0.000  0.000  60.000  0.000  0.000
IC   2C1   1C1  *1C2   1C3 0.000  0.000  120.000  0.000  0.000
IC   1C1   1C2   2C1   2C2 0.000  0.000  -180.000  0.000  0.000
IC   2C2   1C2  *2C1  2H11 0.000  0.000  120.000  0.000  0.000
IC   2C2   1C2  *2C1  2H13 0.000  0.000  -120.000  0.000  0.000
IC   1C2   2C1   2C2   2O1 0.000  0.000  60.000  0.000  0.000


PRES L00205 0.000 ! linkage between ETKTS and AMIDU
dele atom 1H22
dele atom 2H12

ATOM 1H21   HGA1      0.090!
ATOM 1H43   HGA3      0.090!
ATOM 1H42   HGA3      0.090!
ATOM 1H41   HGA3      0.090!
ATOM 1C3    CG2O5     0.340!
ATOM 1C2    CG311     0.170!
ATOM 1O1    OG2D3    -0.480!
ATOM 1C4    CG331    -0.230!
ATOM 2H11   HGP1      0.310!
ATOM 2N1    NG2S1    -0.470!
ATOM 2C1    CG2O1     0.510!
ATOM 2O1    OG2D1    -0.510!

BOND 1C2 2N1

IC  1H21   1C1  *1C2   2N1 0.000  0.000  120.000  0.000  0.000
IC  1H21   1C3  *1C2   2N1 0.000  0.000  -120.000  0.000  0.000
IC   1C1   1C3  *1C2   2N1 0.000  0.000  120.000  0.000  0.000
IC  2H11   2C1  *2N1   1C2 0.000  0.000  -180.000  0.000  0.000
IC   1C1   1C2   2N1   2C1 0.000  0.000  -180.000  0.000  0.000
IC   1C2   2N1   2C1   2CE 0.000  0.000  -180.000  0.000  0.000
IC  1H11   1C1   1C2   2N1 0.000  0.000  60.000  0.000  0.000
IC   2N1   1C1  *1C2   1C3 0.000  0.000  120.000  0.000  0.000
IC   1C1   1C2   2N1   2C1 0.000  0.000  -180.000  0.000  0.000
IC   2C1   1C2  *2N1  2H11 0.000  0.000  -180.000  0.000  0.000
IC   1C2   2N1   2C1   2O1 0.000  0.000   0.000  0.000  0.000


PRES L00206 0.000 ! linkage between ETKTR and AMIDU
dele atom 1H22
dele atom 2H12

ATOM 1H21   HGA1      0.090!
ATOM 1H43   HGA3      0.090!
ATOM 1H42   HGA3      0.090!
ATOM 1H41   HGA3      0.090!
ATOM 1C3    CG2O5     0.340!
ATOM 1C2    CG311     0.170!
ATOM 1O1    OG2D3    -0.480!
ATOM 1C4    CG331    -0.230!
ATOM 2H11   HGP1      0.310!
ATOM 2N1    NG2S1    -0.470!
ATOM 2C1    CG2O1     0.510!
ATOM 2O1    OG2D1    -0.510!

BOND 1C2 2N1

IC  1H21   1C1  *1C2   2N1 0.000  0.000  -120.000  0.000  0.000
IC  1H21   1C3  *1C2   2N1 0.000  0.000  120.000  0.000  0.000
IC   1C1   1C3  *1C2   2N1 0.000  0.000  -120.000  0.000  0.000
IC  2H11   2C1  *2N1   1C2 0.000  0.000  180.000  0.000  0.000
IC   1C1   1C2   2N1   2C1 0.000  0.000  180.000  0.000  0.000
IC   1C2   2N1   2C1   2CE 0.000  0.000  180.000  0.000  0.000
IC  1H11   1C1   1C2   2N1 0.000  0.000  60.000  0.000  0.000
IC   2N1   1C1  *1C2   1C3 0.000  0.000  -120.000  0.000  0.000
IC   1C1   1C2   2N1   2C1 0.000  0.000  180.000  0.000  0.000
IC   2C1   1C2  *2N1  2H11 0.000  0.000  180.000  0.000  0.000
IC   1C2   2N1   2C1   2O1 0.000  0.000   0.000  0.000  0.000


PRES L00207 0.000 ! linkage between THDLK and 1BUTR
dele atom 1H22
dele atom 2H12

ATOM 1H11   HGA2      0.090!
ATOM 1H12   HGA2      0.090!
ATOM 1H21   HGA2      0.090!
ATOM 1H23   HGA2      0.090!
ATOM 1HS1   HGP3      0.160!
ATOM 1C2    CG321    -0.180!
ATOM 1C1    CG321    -0.090!
ATOM 1S1    SG311    -0.250!
ATOM 2H11   HGA2      0.090!
ATOM 2H13   HGA2      0.090!
ATOM 2C1    CG321    -0.180!

BOND 1C2 2C1

IC  1H21   1C1  *1C2   2C1 0.000  0.000  120.000  0.000  0.000
IC  1H21  1H23  *1C2   2C1 0.000  0.000  -120.000  0.000  0.000
IC   1C1  1H23  *1C2   2C1 0.000  0.000  120.000  0.000  0.000
IC  2H11  2H13  *2C1   1C2 0.000  0.000  -120.000  0.000  0.000
IC  2H11   2C2  *2C1   1C2 0.000  0.000  120.000  0.000  0.000
IC  2H13   2C2  *2C1   1C2 0.000  0.000  -120.000  0.000  0.000
IC   1S1   1C1   1C2   2C1 0.000  0.000  -180.000  0.000  0.000
IC   1C1   1C2   2C1   2C2 0.000  0.000  180.000  0.000  0.000
IC   1S1   1C1   1C2   2C1 0.000  0.000  -180.000  0.000  0.000
IC   2C1   1C1  *1C2  1H21 0.000  0.000  -120.000  0.000  0.000
IC   1C1   1C2   2C1   2C2 0.000  0.000  180.000  0.000  0.000
IC   2C2   1C2  *2C1  2H11 0.000  0.000  120.000  0.000  0.000
IC   2C2   1C2  *2C1  2H13 0.000  0.000  -120.000  0.000  0.000
IC   1C2   2C1   2C2   2C3 0.000  0.000  60.000  0.000  0.000


PRES L00208 0.000 ! linkage between THDLK and ACNS
dele atom 1H22
dele atom 2H12

ATOM 1H11   HGA2      0.090!
ATOM 1H12   HGA2      0.090!
ATOM 1H21   HGA2      0.090!
ATOM 1H23   HGA2      0.090!
ATOM 1HS1   HGP3      0.160!
ATOM 1C2    CG321    -0.180!
ATOM 1C1    CG321    -0.090!
ATOM 1S1    SG311    -0.250!
ATOM 2H11   HGA2      0.090!
ATOM 2H13   HGA2      0.090!
ATOM 2C1    CG321    -0.180!

BOND 1C2 2C1

IC  1H21   1C1  *1C2   2C1 0.000  0.000  120.000  0.000  0.000
IC  1H21  1H23  *1C2   2C1 0.000  0.000  -120.000  0.000  0.000
IC   1C1  1H23  *1C2   2C1 0.000  0.000  120.000  0.000  0.000
IC  2H11  2H13  *2C1   1C2 0.000  0.000  -120.000  0.000  0.000
IC  2H11   2C2  *2C1   1C2 0.000  0.000  120.000  0.000  0.000
IC  2H13   2C2  *2C1   1C2 0.000  0.000  -120.000  0.000  0.000
IC   1S1   1C1   1C2   2C1 0.000  0.000  -180.000  0.000  0.000
IC   1C1   1C2   2C1   2C2 0.000  0.000  -180.000  0.000  0.000
IC   1S1   1C1   1C2   2C1 0.000  0.000  -180.000  0.000  0.000
IC   2C1   1C1  *1C2  1H21 0.000  0.000  -120.000  0.000  0.000
IC   1C1   1C2   2C1   2C2 0.000  0.000  -180.000  0.000  0.000
IC   2C2   1C2  *2C1  2H11 0.000  0.000  120.000  0.000  0.000
IC   2C2   1C2  *2C1  2H13 0.000  0.000  -120.000  0.000  0.000
IC   1C2   2C1   2C2   2C3 0.000  0.000  -60.000  0.000  0.000


PRES L00209 0.000 ! linkage between THDLK and EAMT
dele atom 1H22
dele atom 2H12

ATOM 1H11   HGA2      0.090!
ATOM 1H12   HGA2      0.090!
ATOM 1H21   HGA2      0.090!
ATOM 1H23   HGA2      0.090!
ATOM 1HS1   HGP3      0.160!
ATOM 1C2    CG321    -0.180!
ATOM 1C1    CG321    -0.090!
ATOM 1S1    SG311    -0.250!
ATOM 2H11   HGA2      0.090!
ATOM 2H13   HGA2      0.090!
ATOM 2C1    CG321    -0.180!

BOND 1C2 2C1

IC  1H21   1C1  *1C2   2C1 0.000  0.000  120.000  0.000  0.000
IC  1H21  1H23  *1C2   2C1 0.000  0.000  -120.000  0.000  0.000
IC   1C1  1H23  *1C2   2C1 0.000  0.000  120.000  0.000  0.000
IC  2H11  2H13  *2C1   1C2 0.000  0.000  -120.000  0.000  0.000
IC  2H11   2C2  *2C1   1C2 0.000  0.000  120.000  0.000  0.000
IC  2H13   2C2  *2C1   1C2 0.000  0.000  -120.000  0.000  0.000
IC   1S1   1C1   1C2   2C1 0.000  0.000  180.000  0.000  0.000
IC   1C1   1C2   2C1   2C2 0.000  0.000  180.000  0.000  0.000
IC   1C2   2C1   2C2   2N1 0.000  0.000  180.000  0.000  0.000
IC   1S1   1C1   1C2   2C1 0.000  0.000  180.000  0.000  0.000
IC   2C1   1C1  *1C2  1H21 0.000  0.000  -120.000  0.000  0.000
IC   1C1   1C2   2C1   2C2 0.000  0.000  180.000  0.000  0.000
IC   2C2   1C2  *2C1  2H11 0.000  0.000  120.000  0.000  0.000
IC   2C2   1C2  *2C1  2H13 0.000  0.000  -120.000  0.000  0.000
IC   1C2   2C1   2C2   2N1 0.000  0.000  180.000  0.000  0.000


PRES L00210 0.000 ! linkage between THDLK and 13BDC
dele atom 1H22
dele atom 2H12

ATOM 1H11   HGA2      0.090!
ATOM 1H12   HGA2      0.090!
ATOM 1H21   HGA2      0.090!
ATOM 1H23   HGA2      0.090!
ATOM 1HS1   HGP3      0.160!
ATOM 1C2    CG321    -0.180!
ATOM 1C1    CG321    -0.090!
ATOM 1S1    SG311    -0.250!
ATOM 2H11   HGA2      0.090!
ATOM 2H13   HGA2      0.090!
ATOM 2C1    CG321    -0.180!

BOND 1C2 2C1

IC  1H21   1C1  *1C2   2C1 0.000  0.000  120.000  0.000  0.000
IC  1H21  1H23  *1C2   2C1 0.000  0.000  -120.000  0.000  0.000
IC   1C1  1H23  *1C2   2C1 0.000  0.000  120.000  0.000  0.000
IC  2H11  2H13  *2C1   1C2 0.000  0.000  -120.000  0.000  0.000
IC  2H11   2C2  *2C1   1C2 0.000  0.000  120.000  0.000  0.000
IC  2H13   2C2  *2C1   1C2 0.000  0.000  -120.000  0.000  0.000
IC   1S1   1C1   1C2   2C1 0.000  0.000  180.000  0.000  0.000
IC   1C1   1C2   2C1   2C2 0.000  0.000  -180.000  0.000  0.000
IC   1C2   2C1   2C2   2C3 0.000  0.000  -180.000  0.000  0.000
IC   1S1   1C1   1C2   2C1 0.000  0.000  180.000  0.000  0.000
IC   2C1   1C1  *1C2  1H21 0.000  0.000  -120.000  0.000  0.000
IC   1C1   1C2   2C1   2C2 0.000  0.000  -180.000  0.000  0.000
IC   2C2   1C2  *2C1  2H11 0.000  0.000  120.000  0.000  0.000
IC  2H11   1C2  *2C1  2H13 0.000  0.000  120.000  0.000  0.000
IC   1C2   2C1   2C2   2C3 0.000  0.000  -180.000  0.000  0.000


PRES L00211 0.000 ! linkage between THDLK and ETHY
dele atom 1H22
dele atom 2H12

ATOM 1H11   HGA2      0.090!
ATOM 1H12   HGA2      0.090!
ATOM 1H21   HGA2      0.090!
ATOM 1H23   HGA2      0.090!
ATOM 1HS1   HGP3      0.160!
ATOM 1C2    CG321    -0.180!
ATOM 1C1    CG321    -0.090!
ATOM 1S1    SG311    -0.250!
ATOM 2H11   HGA2      0.090!
ATOM 2H13   HGA2      0.090!
ATOM 2C1    CG321    -0.180!

BOND 1C2 2C1

IC  1H21   1C1  *1C2   2C1 0.000  0.000  120.000  0.000  0.000
IC  1H21  1H23  *1C2   2C1 0.000  0.000  -120.000  0.000  0.000
IC   1C1  1H23  *1C2   2C1 0.000  0.000  120.000  0.000  0.000
IC  2H11  2H13  *2C1   1C2 0.000  0.000  -120.000  0.000  0.000
IC  2H11   2C2  *2C1   1C2 0.000  0.000  120.000  0.000  0.000
IC  2H13   2C2  *2C1   1C2 0.000  0.000  -120.000  0.000  0.000
IC   1S1   1C1   1C2   2C1 0.000  0.000  180.000  0.000  0.000
IC   1C1   1C2   2C1   2C2 0.000  0.000  -180.000  0.000  0.000
IC   1S1   1C1   1C2   2C1 0.000  0.000  180.000  0.000  0.000
IC   2C1   1C1  *1C2  1H21 0.000  0.000  -120.000  0.000  0.000
IC   1C1   1C2   2C1   2C2 0.000  0.000  -180.000  0.000  0.000
IC   2C2   1C2  *2C1  2H11 0.000  0.000  120.000  0.000  0.000
IC   2C2   1C2  *2C1  2H13 0.000  0.000  -120.000  0.000  0.000
IC   1C2   2C1   2C2  2H21 0.000  0.000  60.000  0.000  0.000


PRES L00212 0.000 ! linkage between THDLK and VIALS
dele atom 1H22
dele atom 2H12

ATOM 1H11   HGA2      0.090!
ATOM 1H12   HGA2      0.090!
ATOM 1H21   HGA2      0.090!
ATOM 1H23   HGA2      0.090!
ATOM 1HS1   HGP3      0.160!
ATOM 1C2    CG321    -0.180!
ATOM 1C1    CG321    -0.090!
ATOM 1S1    SG311    -0.250!
ATOM 2H11   HGA2      0.090!
ATOM 2H13   HGA2      0.090!
ATOM 2C1    CG321    -0.180!

BOND 1C2 2C1

IC  1H21   1C1  *1C2   2C1 0.000  0.000  120.000  0.000  0.000
IC  1H21  1H23  *1C2   2C1 0.000  0.000  -120.000  0.000  0.000
IC   1C1  1H23  *1C2   2C1 0.000  0.000  120.000  0.000  0.000
IC  2H11  2H13  *2C1   1C2 0.000  0.000  -120.000  0.000  0.000
IC  2H11   2C2  *2C1   1C2 0.000  0.000  120.000  0.000  0.000
IC  2H13   2C2  *2C1   1C2 0.000  0.000  -120.000  0.000  0.000
IC   1S1   1C1   1C2   2C1 0.000  0.000  -180.000  0.000  0.000
IC   1C1   1C2   2C1   2C2 0.000  0.000  -180.000  0.000  0.000
IC   1S1   1C1   1C2   2C1 0.000  0.000  -180.000  0.000  0.000
IC   2C1   1C1  *1C2  1H21 0.000  0.000  -120.000  0.000  0.000
IC   1C1   1C2   2C1   2C2 0.000  0.000  -180.000  0.000  0.000
IC   2C2   1C2  *2C1  2H11 0.000  0.000  120.000  0.000  0.000
IC   2C2   1C2  *2C1  2H13 0.000  0.000  -120.000  0.000  0.000
IC   1C2   2C1   2C2   2O1 0.000  0.000  -60.000  0.000  0.000


PRES L00213 0.000 ! linkage between THDLK and VIALR
dele atom 1H22
dele atom 2H12

ATOM 1H11   HGA2      0.090!
ATOM 1H12   HGA2      0.090!
ATOM 1H21   HGA2      0.090!
ATOM 1H23   HGA2      0.090!
ATOM 1HS1   HGP3      0.160!
ATOM 1C2    CG321    -0.180!
ATOM 1C1    CG321    -0.090!
ATOM 1S1    SG311    -0.250!
ATOM 2H11   HGA2      0.090!
ATOM 2H13   HGA2      0.090!
ATOM 2C1    CG321    -0.180!

BOND 1C2 2C1

IC  1H21   1C1  *1C2   2C1 0.000  0.000  120.000  0.000  0.000
IC  1H21  1H23  *1C2   2C1 0.000  0.000  -120.000  0.000  0.000
IC   1C1  1H23  *1C2   2C1 0.000  0.000  120.000  0.000  0.000
IC  2H11  2H13  *2C1   1C2 0.000  0.000  -120.000  0.000  0.000
IC  2H11   2C2  *2C1   1C2 0.000  0.000  120.000  0.000  0.000
IC  2H13   2C2  *2C1   1C2 0.000  0.000  -120.000  0.000  0.000
IC   1S1   1C1   1C2   2C1 0.000  0.000  180.000  0.000  0.000
IC   1C1   1C2   2C1   2C2 0.000  0.000  180.000  0.000  0.000
IC   1S1   1C1   1C2   2C1 0.000  0.000  180.000  0.000  0.000
IC   2C1   1C1  *1C2  1H21 0.000  0.000  -120.000  0.000  0.000
IC   1C1   1C2   2C1   2C2 0.000  0.000  180.000  0.000  0.000
IC   2C2   1C2  *2C1  2H11 0.000  0.000  120.000  0.000  0.000
IC   2C2   1C2  *2C1  2H13 0.000  0.000  -120.000  0.000  0.000
IC   1C2   2C1   2C2   2O1 0.000  0.000  60.000  0.000  0.000


PRES L00214 -0.000 ! linkage between VIALS and EIMIN
dele atom 1H22
dele atom 2HN2

ATOM 1H21   HGA1      0.090!
ATOM 1H31   HGP1      0.420!
ATOM 1C2    CG311     0.380!
ATOM 1O1    OG311    -0.650!
ATOM 2H11   HGA2      0.090!
ATOM 2H13   HGA2      0.090!
ATOM 2HN1   HGPAM1    0.350!
ATOM 2N1    NG311    -0.830!
ATOM 2C1    CG321     0.060!

BOND 1C2 2N1

IC  1H21   1C1  *1C2   2N1 0.000  0.000  120.000  0.000  0.000
IC  1H21   1O1  *1C2   2N1 0.000  0.000  -120.000  0.000  0.000
IC   1C1   1O1  *1C2   2N1 0.000  0.000  120.000  0.000  0.000
IC  2HN1   2C1  *2N1   1C2 0.000  0.000  -120.000  0.000  0.000
IC   1C1   1C2   2N1   2C1 0.000  0.000  180.000  0.000  0.000
IC   1C2   2N1   2C1   2C2 0.000  0.000  -180.000  0.000  0.000
IC  1H11   1C1   1C2   2N1 0.000  0.000  60.000  0.000  0.000
IC   2N1   1C1  *1C2   1O1 0.000  0.000  120.000  0.000  0.000
IC   1C1   1C2   2N1   2C1 0.000  0.000  180.000  0.000  0.000
IC   2C1   1C2  *2N1  2HN1 0.000  0.000  -120.000  0.000  0.000
IC   1C2   2N1   2C1   2C2 0.000  0.000  -180.000  0.000  0.000


PRES L00215 -0.000 ! linkage between VIALR and EIMIN
dele atom 1H22
dele atom 2HN2

ATOM 1H21   HGA1      0.090!
ATOM 1H31   HGP1      0.420!
ATOM 1C2    CG311     0.380!
ATOM 1O1    OG311    -0.650!
ATOM 2H11   HGA2      0.090!
ATOM 2H13   HGA2      0.090!
ATOM 2HN1   HGPAM1    0.350!
ATOM 2N1    NG311    -0.830!
ATOM 2C1    CG321     0.060!

BOND 1C2 2N1

IC  1H21   1C1  *1C2   2N1 0.000  0.000  -120.000  0.000  0.000
IC  1H21   1O1  *1C2   2N1 0.000  0.000  120.000  0.000  0.000
IC   1C1   1O1  *1C2   2N1 0.000  0.000  -120.000  0.000  0.000
IC  2HN1   2C1  *2N1   1C2 0.000  0.000  120.000  0.000  0.000
IC   1C1   1C2   2N1   2C1 0.000  0.000  -180.000  0.000  0.000
IC   1C2   2N1   2C1   2C2 0.000  0.000  180.000  0.000  0.000
IC  1H11   1C1   1C2   2N1 0.000  0.000  60.000  0.000  0.000
IC   2N1   1C1  *1C2   1O1 0.000  0.000  -120.000  0.000  0.000
IC   1C1   1C2   2N1   2C1 0.000  0.000  -180.000  0.000  0.000
IC   2C1   1C2  *2N1  2HN1 0.000  0.000  120.000  0.000  0.000
IC   1C2   2N1   2C1   2C2 0.000  0.000  180.000  0.000  0.000


PRES L00216 0.000 ! linkage between VIALS and VIALS
dele atom 1H22
dele atom 2H12

ATOM 1H21   HGA1      0.090!
ATOM 1H31   HGP1      0.420!
ATOM 1C2    CG311     0.140!
ATOM 1O1    OG311    -0.650!
ATOM 2H11   HGA2      0.090!
ATOM 2H13   HGA2      0.090!
ATOM 2C1    CG321    -0.180!

BOND 1C2 2C1

IC  1H21   1C1  *1C2   2C1 0.000  0.000  120.000  0.000  0.000
IC  1H21   1O1  *1C2   2C1 0.000  0.000  -120.000  0.000  0.000
IC   1C1   1O1  *1C2   2C1 0.000  0.000  120.000  0.000  0.000
IC  2H11  2H13  *2C1   1C2 0.000  0.000  -120.000  0.000  0.000
IC  2H11   2C2  *2C1   1C2 0.000  0.000  120.000  0.000  0.000
IC  2H13   2C2  *2C1   1C2 0.000  0.000  -120.000  0.000  0.000
IC   1C1   1C2   2C1   2C2 0.000  0.000  -180.000  0.000  0.000
IC  1H11   1C1   1C2   2C1 0.000  0.000  60.000  0.000  0.000
IC   2C1   1C1  *1C2   1O1 0.000  0.000  120.000  0.000  0.000
IC   1C1   1C2   2C1   2C2 0.000  0.000  -180.000  0.000  0.000
IC   2C2   1C2  *2C1  2H11 0.000  0.000  120.000  0.000  0.000
IC   2C2   1C2  *2C1  2H13 0.000  0.000  -120.000  0.000  0.000
IC   1C2   2C1   2C2   2O1 0.000  0.000  -60.000  0.000  0.000


PRES L00217 0.000 ! linkage between VIALS and 14IPT
dele atom 1H22
dele atom 2H12

ATOM 1H21   HGA1      0.090!
ATOM 1H31   HGP1      0.420!
ATOM 1C2    CG311     0.140!
ATOM 1O1    OG311    -0.650!
ATOM 2H11   HGA2      0.090!
ATOM 2H13   HGA2      0.090!
ATOM 2C1    CG321    -0.180!

BOND 1C2 2C1

IC  1H21   1C1  *1C2   2C1 0.000  0.000  120.000  0.000  0.000
IC  1H21   1O1  *1C2   2C1 0.000  0.000  -120.000  0.000  0.000
IC   1C1   1O1  *1C2   2C1 0.000  0.000  120.000  0.000  0.000
IC  2H11  2H13  *2C1   1C2 0.000  0.000  -120.000  0.000  0.000
IC  2H11   2C2  *2C1   1C2 0.000  0.000  120.000  0.000  0.000
IC  2H13   2C2  *2C1   1C2 0.000  0.000  -120.000  0.000  0.000
IC   1C1   1C2   2C1   2C2 0.000  0.000  -180.000  0.000  0.000
IC   1C2   2C1   2C2   2C3 0.000  0.000  -180.000  0.000  0.000
IC  1H11   1C1   1C2   2C1 0.000  0.000  60.000  0.000  0.000
IC   2C1   1C1  *1C2   1O1 0.000  0.000  120.000  0.000  0.000
IC   1C1   1C2   2C1   2C2 0.000  0.000  -180.000  0.000  0.000
IC   2C2   1C2  *2C1  2H11 0.000  0.000  120.000  0.000  0.000
IC  2H11   1C2  *2C1  2H13 0.000  0.000  120.000  0.000  0.000
IC   1C2   2C1   2C2   2C3 0.000  0.000  -180.000  0.000  0.000


PRES L00218 0.000 ! linkage between VIALS and AACR
dele atom 1H22
dele atom 2H12

ATOM 1H21   HGA1      0.090!
ATOM 1H31   HGP1      0.420!
ATOM 1C2    CG311     0.140!
ATOM 1O1    OG311    -0.650!
ATOM 2H11   HGA2      0.090!
ATOM 2H13   HGA2      0.090!
ATOM 2C1    CG321    -0.180!

BOND 1C2 2C1

IC  1H21   1C1  *1C2   2C1 0.000  0.000  120.000  0.000  0.000
IC  1H21   1O1  *1C2   2C1 0.000  0.000  -120.000  0.000  0.000
IC   1C1   1O1  *1C2   2C1 0.000  0.000  120.000  0.000  0.000
IC  2H11  2H13  *2C1   1C2 0.000  0.000  -120.000  0.000  0.000
IC  2H11   2C2  *2C1   1C2 0.000  0.000  120.000  0.000  0.000
IC  2H13   2C2  *2C1   1C2 0.000  0.000  -120.000  0.000  0.000
IC   1C1   1C2   2C1   2C2 0.000  0.000  -180.000  0.000  0.000
IC  1H11   1C1   1C2   2C1 0.000  0.000  60.000  0.000  0.000
IC   2C1   1C1  *1C2   1O1 0.000  0.000  120.000  0.000  0.000
IC   1C1   1C2   2C1   2C2 0.000  0.000  -180.000  0.000  0.000
IC   2C2   1C2  *2C1  2H11 0.000  0.000  120.000  0.000  0.000
IC   2C2   1C2  *2C1  2H13 0.000  0.000  -120.000  0.000  0.000
IC   1C2   2C1   2C2   2C3 0.000  0.000  60.000  0.000  0.000


PRES L00219 0.000 ! linkage between VIALR and 13BDT
dele atom 1H22
dele atom 2H12

ATOM 1H21   HGA1      0.090!
ATOM 1H31   HGP1      0.420!
ATOM 1C2    CG311     0.140!
ATOM 1O1    OG311    -0.650!
ATOM 2H11   HGA2      0.090!
ATOM 2H13   HGA2      0.090!
ATOM 2C1    CG321    -0.180!

BOND 1C2 2C1

IC  1H21   1C1  *1C2   2C1 0.000  0.000  -120.000  0.000  0.000
IC  1H21   1O1  *1C2   2C1 0.000  0.000  120.000  0.000  0.000
IC   1C1   1O1  *1C2   2C1 0.000  0.000  -120.000  0.000  0.000
IC  2H11  2H13  *2C1   1C2 0.000  0.000  -120.000  0.000  0.000
IC  2H11   2C2  *2C1   1C2 0.000  0.000  120.000  0.000  0.000
IC  2H13   2C2  *2C1   1C2 0.000  0.000  -120.000  0.000  0.000
IC   1C1   1C2   2C1   2C2 0.000  0.000  180.000  0.000  0.000
IC   1C2   2C1   2C2   2C3 0.000  0.000  180.000  0.000  0.000
IC  1H11   1C1   1C2   2C1 0.000  0.000  60.000  0.000  0.000
IC   2C1   1C1  *1C2   1O1 0.000  0.000  -120.000  0.000  0.000
IC   1C1   1C2   2C1   2C2 0.000  0.000  180.000  0.000  0.000
IC   2C2   1C2  *2C1  2H11 0.000  0.000  120.000  0.000  0.000
IC  2H11   1C2  *2C1  2H13 0.000  0.000  120.000  0.000  0.000
IC   1C2   2C1   2C2   2C3 0.000  0.000  180.000  0.000  0.000


PRES L00220 0.000 ! linkage between VIALR and TMAET
dele atom 1H22
dele atom 2H12

ATOM 1H21   HGA1      0.090!
ATOM 1H31   HGP1      0.420!
ATOM 1C2    CG311     0.140!
ATOM 1O1    OG311    -0.650!
ATOM 2H11   HGA2      0.090!
ATOM 2H13   HGA2      0.090!
ATOM 2C1    CG321    -0.180!

BOND 1C2 2C1

IC  1H21   1C1  *1C2   2C1 0.000  0.000  -120.000  0.000  0.000
IC  1H21   1O1  *1C2   2C1 0.000  0.000  120.000  0.000  0.000
IC   1C1   1O1  *1C2   2C1 0.000  0.000  -120.000  0.000  0.000
IC  2H11  2H13  *2C1   1C2 0.000  0.000  -120.000  0.000  0.000
IC  2H11   2C2  *2C1   1C2 0.000  0.000  120.000  0.000  0.000
IC  2H13   2C2  *2C1   1C2 0.000  0.000  -120.000  0.000  0.000
IC   1C1   1C2   2C1   2C2 0.000  0.000  180.000  0.000  0.000
IC   1C2   2C1   2C2   2N1 0.000  0.000  180.000  0.000  0.000
IC  1H11   1C1   1C2   2C1 0.000  0.000  60.000  0.000  0.000
IC   2C1   1C1  *1C2   1O1 0.000  0.000  -120.000  0.000  0.000
IC   1C1   1C2   2C1   2C2 0.000  0.000  180.000  0.000  0.000
IC   2C2   1C2  *2C1  2H11 0.000  0.000  120.000  0.000  0.000
IC   2C2   1C2  *2C1  2H13 0.000  0.000  -120.000  0.000  0.000
IC   1C2   2C1   2C2   2N1 0.000  0.000  180.000  0.000  0.000


PRES L00221 0.000 ! linkage between VIALR and VIALR
dele atom 1H22
dele atom 2H12

ATOM 1H21   HGA1      0.090!
ATOM 1H31   HGP1      0.420!
ATOM 1C2    CG311     0.140!
ATOM 1O1    OG311    -0.650!
ATOM 2H11   HGA2      0.090!
ATOM 2H13   HGA2      0.090!
ATOM 2C1    CG321    -0.180!

BOND 1C2 2C1

IC  1H21   1C1  *1C2   2C1 0.000  0.000  -120.000  0.000  0.000
IC  1H21   1O1  *1C2   2C1 0.000  0.000  120.000  0.000  0.000
IC   1C1   1O1  *1C2   2C1 0.000  0.000  -120.000  0.000  0.000
IC  2H11  2H13  *2C1   1C2 0.000  0.000  -120.000  0.000  0.000
IC  2H11   2C2  *2C1   1C2 0.000  0.000  120.000  0.000  0.000
IC  2H13   2C2  *2C1   1C2 0.000  0.000  -120.000  0.000  0.000
IC   1C1   1C2   2C1   2C2 0.000  0.000  180.000  0.000  0.000
IC  1H11   1C1   1C2   2C1 0.000  0.000  60.000  0.000  0.000
IC   2C1   1C1  *1C2   1O1 0.000  0.000  -120.000  0.000  0.000
IC   1C1   1C2   2C1   2C2 0.000  0.000  180.000  0.000  0.000
IC   2C2   1C2  *2C1  2H11 0.000  0.000  120.000  0.000  0.000
IC   2C2   1C2  *2C1  2H13 0.000  0.000  -120.000  0.000  0.000
IC   1C2   2C1   2C2   2O1 0.000  0.000  60.000  0.000  0.000


PRES L00222 0.000 ! linkage between VIALR and VIALS
dele atom 1H22
dele atom 2H12

ATOM 1H21   HGA1      0.090!
ATOM 1H31   HGP1      0.420!
ATOM 1C2    CG311     0.140!
ATOM 1O1    OG311    -0.650!
ATOM 2H11   HGA2      0.090!
ATOM 2H13   HGA2      0.090!
ATOM 2C1    CG321    -0.180!

BOND 1C2 2C1

IC  1H21   1C1  *1C2   2C1 0.000  0.000  -120.000  0.000  0.000
IC  1H21   1O1  *1C2   2C1 0.000  0.000  120.000  0.000  0.000
IC   1C1   1O1  *1C2   2C1 0.000  0.000  -120.000  0.000  0.000
IC  2H11  2H13  *2C1   1C2 0.000  0.000  -120.000  0.000  0.000
IC  2H11   2C2  *2C1   1C2 0.000  0.000  120.000  0.000  0.000
IC  2H13   2C2  *2C1   1C2 0.000  0.000  -120.000  0.000  0.000
IC   1C1   1C2   2C1   2C2 0.000  0.000  180.000  0.000  0.000
IC  1H11   1C1   1C2   2C1 0.000  0.000  60.000  0.000  0.000
IC   2C1   1C1  *1C2   1O1 0.000  0.000  -120.000  0.000  0.000
IC   1C1   1C2   2C1   2C2 0.000  0.000  180.000  0.000  0.000
IC   2C2   1C2  *2C1  2H11 0.000  0.000  120.000  0.000  0.000
IC   2C2   1C2  *2C1  2H13 0.000  0.000  -120.000  0.000  0.000
IC   1C2   2C1   2C2   2O1 0.000  0.000  -60.000  0.000  0.000


PRES L00223 0.000 ! linkage between VIALR and PIBUT
dele atom 1H22
dele atom 2H12

ATOM 1H21   HGA1      0.090!
ATOM 1H31   HGP1      0.420!
ATOM 1C2    CG311     0.140!
ATOM 1O1    OG311    -0.650!
ATOM 2H11   HGA2      0.090!
ATOM 2H13   HGA2      0.090!
ATOM 2C1    CG321    -0.180!

BOND 1C2 2C1

IC  1H21   1C1  *1C2   2C1 0.000  0.000  -120.000  0.000  0.000
IC  1H21   1O1  *1C2   2C1 0.000  0.000  120.000  0.000  0.000
IC   1C1   1O1  *1C2   2C1 0.000  0.000  -120.000  0.000  0.000
IC  2H11  2H13  *2C1   1C2 0.000  0.000  -120.000  0.000  0.000
IC  2H11   2C2  *2C1   1C2 0.000  0.000  120.000  0.000  0.000
IC  2H13   2C2  *2C1   1C2 0.000  0.000  -120.000  0.000  0.000
IC   1C1   1C2   2C1   2C2 0.000  0.000  180.000  0.000  0.000
IC  1H11   1C1   1C2   2C1 0.000  0.000  60.000  0.000  0.000
IC   2C1   1C1  *1C2   1O1 0.000  0.000  -120.000  0.000  0.000
IC   1C1   1C2   2C1   2C2 0.000  0.000  180.000  0.000  0.000
IC   2C2   1C2  *2C1  2H11 0.000  0.000  120.000  0.000  0.000
IC   2C2   1C2  *2C1  2H13 0.000  0.000  -120.000  0.000  0.000
IC   1C2   2C1   2C2   2C3 0.000  0.000  -60.000  0.000  0.000


PRES L00224 0.000 ! linkage between VIALS and EAMT
dele atom 1H22
dele atom 2H12

ATOM 1H21   HGA1      0.090!
ATOM 1H31   HGP1      0.420!
ATOM 1C2    CG311     0.140!
ATOM 1O1    OG311    -0.650!
ATOM 2H11   HGA2      0.090!
ATOM 2H13   HGA2      0.090!
ATOM 2C1    CG321    -0.180!

BOND 1C2 2C1

IC  1H21   1C1  *1C2   2C1 0.000  0.000  120.000  0.000  0.000
IC  1H21   1O1  *1C2   2C1 0.000  0.000  -120.000  0.000  0.000
IC   1C1   1O1  *1C2   2C1 0.000  0.000  120.000  0.000  0.000
IC  2H11  2H13  *2C1   1C2 0.000  0.000  -120.000  0.000  0.000
IC  2H11   2C2  *2C1   1C2 0.000  0.000  120.000  0.000  0.000
IC  2H13   2C2  *2C1   1C2 0.000  0.000  -120.000  0.000  0.000
IC   1C1   1C2   2C1   2C2 0.000  0.000  180.000  0.000  0.000
IC   1C2   2C1   2C2   2N1 0.000  0.000  180.000  0.000  0.000
IC  1H11   1C1   1C2   2C1 0.000  0.000  60.000  0.000  0.000
IC   2C1   1C1  *1C2   1O1 0.000  0.000  120.000  0.000  0.000
IC   1C1   1C2   2C1   2C2 0.000  0.000  180.000  0.000  0.000
IC   2C2   1C2  *2C1  2H11 0.000  0.000  120.000  0.000  0.000
IC   2C2   1C2  *2C1  2H13 0.000  0.000  -120.000  0.000  0.000
IC   1C2   2C1   2C2   2N1 0.000  0.000  180.000  0.000  0.000


PRES L00225 0.000 ! linkage between VIALR and AACR
dele atom 1H22
dele atom 2H12

ATOM 1H21   HGA1      0.090!
ATOM 1H31   HGP1      0.420!
ATOM 1C2    CG311     0.140!
ATOM 1O1    OG311    -0.650!
ATOM 2H11   HGA2      0.090!
ATOM 2H13   HGA2      0.090!
ATOM 2C1    CG321    -0.180!

BOND 1C2 2C1

IC  1H21   1C1  *1C2   2C1 0.000  0.000  -120.000  0.000  0.000
IC  1H21   1O1  *1C2   2C1 0.000  0.000  120.000  0.000  0.000
IC   1C1   1O1  *1C2   2C1 0.000  0.000  -120.000  0.000  0.000
IC  2H11  2H13  *2C1   1C2 0.000  0.000  -120.000  0.000  0.000
IC  2H11   2C2  *2C1   1C2 0.000  0.000  120.000  0.000  0.000
IC  2H13   2C2  *2C1   1C2 0.000  0.000  -120.000  0.000  0.000
IC   1C1   1C2   2C1   2C2 0.000  0.000  180.000  0.000  0.000
IC  1H11   1C1   1C2   2C1 0.000  0.000  60.000  0.000  0.000
IC   2C1   1C1  *1C2   1O1 0.000  0.000  -120.000  0.000  0.000
IC   1C1   1C2   2C1   2C2 0.000  0.000  180.000  0.000  0.000
IC   2C2   1C2  *2C1  2H11 0.000  0.000  120.000  0.000  0.000
IC   2C2   1C2  *2C1  2H13 0.000  0.000  -120.000  0.000  0.000
IC   1C2   2C1   2C2   2C3 0.000  0.000  60.000  0.000  0.000


PRES L00226 0.000 ! linkage between VIALS and ETHY
dele atom 1H22
dele atom 2H12

ATOM 1H21   HGA1      0.090!
ATOM 1H31   HGP1      0.420!
ATOM 1C2    CG311     0.140!
ATOM 1O1    OG311    -0.650!
ATOM 2H11   HGA2      0.090!
ATOM 2H13   HGA2      0.090!
ATOM 2C1    CG321    -0.180!

BOND 1C2 2C1

IC  1H21   1C1  *1C2   2C1 0.000  0.000  120.000  0.000  0.000
IC  1H21   1O1  *1C2   2C1 0.000  0.000  -120.000  0.000  0.000
IC   1C1   1O1  *1C2   2C1 0.000  0.000  120.000  0.000  0.000
IC  2H11  2H13  *2C1   1C2 0.000  0.000  -120.000  0.000  0.000
IC  2H11   2C2  *2C1   1C2 0.000  0.000  120.000  0.000  0.000
IC  2H13   2C2  *2C1   1C2 0.000  0.000  -120.000  0.000  0.000
IC   1C1   1C2   2C1   2C2 0.000  0.000  -180.000  0.000  0.000
IC  1H11   1C1   1C2   2C1 0.000  0.000  60.000  0.000  0.000
IC   2C1   1C1  *1C2   1O1 0.000  0.000  120.000  0.000  0.000
IC   1C1   1C2   2C1   2C2 0.000  0.000  -180.000  0.000  0.000
IC   2C2   1C2  *2C1  2H11 0.000  0.000  120.000  0.000  0.000
IC   2C2   1C2  *2C1  2H13 0.000  0.000  -120.000  0.000  0.000
IC   1C2   2C1   2C2  2H21 0.000  0.000  60.000  0.000  0.000


PRES L00227 0.000 ! linkage between VIALS and ETKTS
dele atom 1H22
dele atom 2H12

ATOM 1H21   HGA1      0.090!
ATOM 1H31   HGP1      0.420!
ATOM 1C2    CG311     0.140!
ATOM 1O1    OG311    -0.650!
ATOM 2H11   HGA2      0.090!
ATOM 2H13   HGA2      0.090!
ATOM 2C1    CG321    -0.180!

BOND 1C2 2C1

IC  1H21   1C1  *1C2   2C1 0.000  0.000  120.000  0.000  0.000
IC  1H21   1O1  *1C2   2C1 0.000  0.000  -120.000  0.000  0.000
IC   1C1   1O1  *1C2   2C1 0.000  0.000  120.000  0.000  0.000
IC  2H11  2H13  *2C1   1C2 0.000  0.000  -120.000  0.000  0.000
IC  2H11   2C2  *2C1   1C2 0.000  0.000  120.000  0.000  0.000
IC  2H13   2C2  *2C1   1C2 0.000  0.000  -120.000  0.000  0.000
IC   1C1   1C2   2C1   2C2 0.000  0.000  -180.000  0.000  0.000
IC  1H11   1C1   1C2   2C1 0.000  0.000  60.000  0.000  0.000
IC   2C1   1C1  *1C2   1O1 0.000  0.000  120.000  0.000  0.000
IC   1C1   1C2   2C1   2C2 0.000  0.000  -180.000  0.000  0.000
IC   2C2   1C2  *2C1  2H11 0.000  0.000  120.000  0.000  0.000
IC   2C2   1C2  *2C1  2H13 0.000  0.000  -120.000  0.000  0.000
IC   1C2   2C1   2C2   2C3 0.000  0.000  -60.000  0.000  0.000


PRES L00228 0.000 ! linkage between VIALR and ETHY
dele atom 1H22
dele atom 2H12

ATOM 1H21   HGA1      0.090!
ATOM 1H31   HGP1      0.420!
ATOM 1C2    CG311     0.140!
ATOM 1O1    OG311    -0.650!
ATOM 2H11   HGA2      0.090!
ATOM 2H13   HGA2      0.090!
ATOM 2C1    CG321    -0.180!

BOND 1C2 2C1

IC  1H21   1C1  *1C2   2C1 0.000  0.000  -120.000  0.000  0.000
IC  1H21   1O1  *1C2   2C1 0.000  0.000  120.000  0.000  0.000
IC   1C1   1O1  *1C2   2C1 0.000  0.000  -120.000  0.000  0.000
IC  2H11  2H13  *2C1   1C2 0.000  0.000  -120.000  0.000  0.000
IC  2H11   2C2  *2C1   1C2 0.000  0.000  120.000  0.000  0.000
IC  2H13   2C2  *2C1   1C2 0.000  0.000  -120.000  0.000  0.000
IC   1C1   1C2   2C1   2C2 0.000  0.000  180.000  0.000  0.000
IC  1H11   1C1   1C2   2C1 0.000  0.000  60.000  0.000  0.000
IC   2C1   1C1  *1C2   1O1 0.000  0.000  -120.000  0.000  0.000
IC   1C1   1C2   2C1   2C2 0.000  0.000  180.000  0.000  0.000
IC   2C2   1C2  *2C1  2H11 0.000  0.000  120.000  0.000  0.000
IC   2C2   1C2  *2C1  2H13 0.000  0.000  -120.000  0.000  0.000
IC   1C2   2C1   2C2  2H21 0.000  0.000  60.000  0.000  0.000


PRES L00229 0.000 ! linkage between VIALS and VIALR
dele atom 1H22
dele atom 2H12

ATOM 1H21   HGA1      0.090!
ATOM 1H31   HGP1      0.420!
ATOM 1C2    CG311     0.140!
ATOM 1O1    OG311    -0.650!
ATOM 2H11   HGA2      0.090!
ATOM 2H13   HGA2      0.090!
ATOM 2C1    CG321    -0.180!

BOND 1C2 2C1

IC  1H21   1C1  *1C2   2C1 0.000  0.000  120.000  0.000  0.000
IC  1H21   1O1  *1C2   2C1 0.000  0.000  -120.000  0.000  0.000
IC   1C1   1O1  *1C2   2C1 0.000  0.000  120.000  0.000  0.000
IC  2H11  2H13  *2C1   1C2 0.000  0.000  -120.000  0.000  0.000
IC  2H11   2C2  *2C1   1C2 0.000  0.000  120.000  0.000  0.000
IC  2H13   2C2  *2C1   1C2 0.000  0.000  -120.000  0.000  0.000
IC   1C1   1C2   2C1   2C2 0.000  0.000  -180.000  0.000  0.000
IC  1H11   1C1   1C2   2C1 0.000  0.000  60.000  0.000  0.000
IC   2C1   1C1  *1C2   1O1 0.000  0.000  120.000  0.000  0.000
IC   1C1   1C2   2C1   2C2 0.000  0.000  -180.000  0.000  0.000
IC   2C2   1C2  *2C1  2H11 0.000  0.000  120.000  0.000  0.000
IC   2C2   1C2  *2C1  2H13 0.000  0.000  -120.000  0.000  0.000
IC   1C2   2C1   2C2   2O1 0.000  0.000  60.000  0.000  0.000


PRES L00230 -0.000 ! linkage between ETHOX and ETHOX
dele atom 1H22
dele atom 2HO1

ATOM 1H21   HGA2      0.090!
ATOM 1H23   HGA2      0.090!
ATOM 1C2    CG321    -0.010!
ATOM 2H11   HGA2      0.090!
ATOM 2H13   HGA2      0.090!
ATOM 2C1    CG321    -0.010!
ATOM 2O1    OG301    -0.340!

BOND 1C2 2O1

IC  1H21   1C1  *1C2   2O1 0.000  0.000  120.000  0.000  0.000
IC  1H21  1H23  *1C2   2O1 0.000  0.000  -120.000  0.000  0.000
IC   1C1  1H23  *1C2   2O1 0.000  0.000  120.000  0.000  0.000
IC   1O1   1C1   1C2   2O1 0.000  0.000  180.000  0.000  0.000
IC   1C1   1C2   2O1   2C1 0.000  0.000  180.000  0.000  0.000
IC   1C2   2O1   2C1   2C2 0.000  0.000  -180.000  0.000  0.000
IC   1O1   1C1   1C2   2O1 0.000  0.000  180.000  0.000  0.000
IC   2O1   1C1  *1C2  1H21 0.000  0.000  -120.000  0.000  0.000
IC   1C1   1C2   2O1   2C1 0.000  0.000  180.000  0.000  0.000
IC   1C2   2O1   2C1   2C2 0.000  0.000  -180.000  0.000  0.000


PRES L00231 -0.000 ! linkage between EIMIN and PROXS
dele atom 1H22
dele atom 2HO1

ATOM 1H21   HGA2      0.090!
ATOM 1H23   HGA2      0.090!
ATOM 1C2    CG321    -0.010!
ATOM 2H11   HGA2      0.090!
ATOM 2H13   HGA2      0.090!
ATOM 2C1    CG321    -0.010!
ATOM 2O1    OG301    -0.340!

BOND 1C2 2O1

IC  1H21   1C1  *1C2   2O1 0.000  0.000  120.000  0.000  0.000
IC  1H21  1H23  *1C2   2O1 0.000  0.000  -120.000  0.000  0.000
IC   1C1  1H23  *1C2   2O1 0.000  0.000  120.000  0.000  0.000
IC   1N1   1C1   1C2   2O1 0.000  0.000  -180.000  0.000  0.000
IC   1C1   1C2   2O1   2C1 0.000  0.000  -180.000  0.000  0.000
IC   1C2   2O1   2C1   2C2 0.000  0.000  -180.000  0.000  0.000
IC   1N1   1C1   1C2   2O1 0.000  0.000  -180.000  0.000  0.000
IC   2O1   1C1  *1C2  1H21 0.000  0.000  -120.000  0.000  0.000
IC   1C1   1C2   2O1   2C1 0.000  0.000  -180.000  0.000  0.000
IC   1C2   2O1   2C1   2C2 0.000  0.000  -180.000  0.000  0.000


PRES L00232 -0.000 ! linkage between ETHY and PROXS
dele atom 1H22
dele atom 2HO1

ATOM 1H21   HGA2      0.090!
ATOM 1H23   HGA2      0.090!
ATOM 1C2    CG321    -0.010!
ATOM 2H11   HGA2      0.090!
ATOM 2H13   HGA2      0.090!
ATOM 2C1    CG321    -0.010!
ATOM 2O1    OG301    -0.340!

BOND 1C2 2O1

IC   1C1  1H21  *1C2   2O1 0.000  0.000  -120.000  0.000  0.000
IC   1C1  1H23  *1C2   2O1 0.000  0.000  120.000  0.000  0.000
IC  1H21  1H23  *1C2   2O1 0.000  0.000  -120.000  0.000  0.000
IC   1C1   1C2   2O1   2C1 0.000  0.000  -180.000  0.000  0.000
IC   1C2   2O1   2C1   2C2 0.000  0.000  -180.000  0.000  0.000
IC  1H11   1C1   1C2   2O1 0.000  0.000  60.000  0.000  0.000
IC   2O1   1C1  *1C2  1H21 0.000  0.000  -120.000  0.000  0.000
IC   1C1   1C2   2O1   2C1 0.000  0.000  -180.000  0.000  0.000
IC   1C2   2O1   2C1   2C2 0.000  0.000  -180.000  0.000  0.000


PRES L00233 0.000 ! linkage between THDLK and AMIDU
dele atom 1H22
dele atom 2H12

ATOM 1H11   HGA2      0.090!
ATOM 1H12   HGA2      0.090!
ATOM 1H21   HGA2      0.090!
ATOM 1H23   HGA2      0.090!
ATOM 1HS1   HGP3      0.160!
ATOM 1C2    CG321    -0.180!
ATOM 1C1    CG321    -0.090!
ATOM 1S1    SG311    -0.250!
ATOM 2H11   HGP1      0.310!
ATOM 2N1    NG2S1    -0.310!
ATOM 2C1    CG2O1     0.510!
ATOM 2O1    OG2D1    -0.510!

BOND 1C2 2N1

IC  1H21   1C1  *1C2   2N1 0.000  0.000  120.000  0.000  0.000
IC  1H21  1H23  *1C2   2N1 0.000  0.000  -120.000  0.000  0.000
IC   1C1  1H23  *1C2   2N1 0.000  0.000  120.000  0.000  0.000
IC  2H11   2C1  *2N1   1C2 0.000  0.000  180.000  0.000  0.000
IC   1S1   1C1   1C2   2N1 0.000  0.000  -180.000  0.000  0.000
IC   1C1   1C2   2N1   2C1 0.000  0.000  180.000  0.000  0.000
IC   1C2   2N1   2C1   2CE 0.000  0.000  180.000  0.000  0.000
IC   1S1   1C1   1C2   2N1 0.000  0.000  -180.000  0.000  0.000
IC   2N1   1C1  *1C2  1H21 0.000  0.000  -120.000  0.000  0.000
IC   1C1   1C2   2N1   2C1 0.000  0.000  180.000  0.000  0.000
IC   2C1   1C2  *2N1  2H11 0.000  0.000  180.000  0.000  0.000
IC   1C2   2N1   2C1   2O1 0.000  0.000   0.000  0.000  0.000


PRES L00234 -0.000 ! linkage between PROS and PROXS
dele atom 1H22
dele atom 2HO1

ATOM 1H21   HGA1      0.090!
ATOM 1C2    CG311     0.080!
ATOM 2H11   HGA2      0.090!
ATOM 2H13   HGA2      0.090!
ATOM 2C1    CG321    -0.010!
ATOM 2O1    OG301    -0.340!

BOND 1C2 2O1

IC  1H21   1C1  *1C2   2O1 0.000  0.000  -120.000  0.000  0.000
IC  1H21   1C3  *1C2   2O1 0.000  0.000  120.000  0.000  0.000
IC   1C1   1C3  *1C2   2O1 0.000  0.000  -120.000  0.000  0.000
IC   1C1   1C2   2O1   2C1 0.000  0.000  180.000  0.000  0.000
IC   1C2   2O1   2C1   2C2 0.000  0.000  -180.000  0.000  0.000
IC  1H11   1C1   1C2   2O1 0.000  0.000  -60.000  0.000  0.000
IC   2O1   1C1  *1C2   1C3 0.000  0.000  -120.000  0.000  0.000
IC   1C1   1C2   2O1   2C1 0.000  0.000  180.000  0.000  0.000
IC   1C2   2O1   2C1   2C2 0.000  0.000  -180.000  0.000  0.000


PRES L00235 -0.000 ! linkage between PROXR and PROXS
dele atom 1H22
dele atom 2HO1

ATOM 1H21   HGA1      0.090!
ATOM 1C2    CG311     0.080!
ATOM 2H11   HGA2      0.090!
ATOM 2H13   HGA2      0.090!
ATOM 2C1    CG321    -0.010!
ATOM 2O1    OG301    -0.340!

BOND 1C2 2O1

IC  1H21   1C1  *1C2   2O1 0.000  0.000  -120.000  0.000  0.000
IC  1H21   1C3  *1C2   2O1 0.000  0.000  120.000  0.000  0.000
IC   1C1   1C3  *1C2   2O1 0.000  0.000  -120.000  0.000  0.000
IC   1O1   1C1   1C2   2O1 0.000  0.000  -180.000  0.000  0.000
IC   1C1   1C2   2O1   2C1 0.000  0.000  180.000  0.000  0.000
IC   1C2   2O1   2C1   2C2 0.000  0.000  -180.000  0.000  0.000
IC   1O1   1C1   1C2   2O1 0.000  0.000  -180.000  0.000  0.000
IC   2O1   1C1  *1C2   1C3 0.000  0.000  -120.000  0.000  0.000
IC   1C1   1C2   2O1   2C1 0.000  0.000  180.000  0.000  0.000
IC   1C2   2O1   2C1   2C2 0.000  0.000  -180.000  0.000  0.000


PRES L00236 -0.000 ! linkage between PROXS and PROXS
dele atom 1H22
dele atom 2HO1

ATOM 1H21   HGA1      0.090!
ATOM 1C2    CG311     0.080!
ATOM 2H11   HGA2      0.090!
ATOM 2H13   HGA2      0.090!
ATOM 2C1    CG321    -0.010!
ATOM 2O1    OG301    -0.340!

BOND 1C2 2O1

IC  1H21   1C1  *1C2   2O1 0.000  0.000  120.000  0.000  0.000
IC  1H21   1C3  *1C2   2O1 0.000  0.000  -120.000  0.000  0.000
IC   1C1   1C3  *1C2   2O1 0.000  0.000  120.000  0.000  0.000
IC   1O1   1C1   1C2   2O1 0.000  0.000  180.000  0.000  0.000
IC   1C1   1C2   2O1   2C1 0.000  0.000  -180.000  0.000  0.000
IC   1C2   2O1   2C1   2C2 0.000  0.000  180.000  0.000  0.000
IC   1O1   1C1   1C2   2O1 0.000  0.000  180.000  0.000  0.000
IC   2O1   1C1  *1C2   1C3 0.000  0.000  120.000  0.000  0.000
IC   1C1   1C2   2O1   2C1 0.000  0.000  -180.000  0.000  0.000
IC   1C2   2O1   2C1   2C2 0.000  0.000  180.000  0.000  0.000


PRES L00237 -0.000 ! linkage between 1BUTS and PROXS
dele atom 1H22
dele atom 2HO1

ATOM 1H21   HGA1      0.090!
ATOM 1C2    CG311     0.080!
ATOM 2H11   HGA2      0.090!
ATOM 2H13   HGA2      0.090!
ATOM 2C1    CG321    -0.010!
ATOM 2O1    OG301    -0.340!

BOND 1C2 2O1

IC  1H21   1C1  *1C2   2O1 0.000  0.000  120.000  0.000  0.000
IC  1H21   1C3  *1C2   2O1 0.000  0.000  -120.000  0.000  0.000
IC   1C1   1C3  *1C2   2O1 0.000  0.000  120.000  0.000  0.000
IC   1C1   1C2   2O1   2C1 0.000  0.000  -180.000  0.000  0.000
IC   1C2   2O1   2C1   2C2 0.000  0.000  -180.000  0.000  0.000
IC  1H11   1C1   1C2   2O1 0.000  0.000  60.000  0.000  0.000
IC   2O1   1C1  *1C2   1C3 0.000  0.000  120.000  0.000  0.000
IC   1C1   1C2   2O1   2C1 0.000  0.000  -180.000  0.000  0.000
IC   1C2   2O1   2C1   2C2 0.000  0.000  -180.000  0.000  0.000


PRES L00238 -0.000 ! linkage between AAMDR and ETHOX
dele atom 1H22
dele atom 2HO1

ATOM 1H21   HGA1      0.090!
ATOM 1C2    CG311     0.080!
ATOM 2H11   HGA2      0.090!
ATOM 2H13   HGA2      0.090!
ATOM 2C1    CG321    -0.010!
ATOM 2O1    OG301    -0.340!

BOND 1C2 2O1

IC  1H21   1C1  *1C2   2O1 0.000  0.000  -120.000  0.000  0.000
IC  1H21   1C3  *1C2   2O1 0.000  0.000  120.000  0.000  0.000
IC   1C1   1C3  *1C2   2O1 0.000  0.000  -120.000  0.000  0.000
IC   1C1   1C2   2O1   2C1 0.000  0.000  180.000  0.000  0.000
IC   1C2   2O1   2C1   2C2 0.000  0.000  180.000  0.000  0.000
IC  1H11   1C1   1C2   2O1 0.000  0.000  60.000  0.000  0.000
IC   2O1   1C1  *1C2   1C3 0.000  0.000  -120.000  0.000  0.000
IC   1C1   1C2   2O1   2C1 0.000  0.000  180.000  0.000  0.000
IC   1C2   2O1   2C1   2C2 0.000  0.000  180.000  0.000  0.000


PRES L00239 -0.000 ! linkage between ACNS and PROXS
dele atom 1H22
dele atom 2HO1

ATOM 1H21   HGA1      0.090!
ATOM 1N1    NG1T1    -0.460!
ATOM 1C3    CG1N1     0.360!
ATOM 1C2    CG311     0.180!
ATOM 2H11   HGA2      0.090!
ATOM 2H13   HGA2      0.090!
ATOM 2C1    CG321    -0.010!
ATOM 2O1    OG301    -0.340!

BOND 1C2 2O1

IC  1H21   1C1  *1C2   2O1 0.000  0.000  120.000  0.000  0.000
IC  1H21   1C3  *1C2   2O1 0.000  0.000  -120.000  0.000  0.000
IC   1C1   1C3  *1C2   2O1 0.000  0.000  120.000  0.000  0.000
IC   1C1   1C2   2O1   2C1 0.000  0.000  -180.000  0.000  0.000
IC   1C2   2O1   2C1   2C2 0.000  0.000  -180.000  0.000  0.000
IC  1H11   1C1   1C2   2O1 0.000  0.000  60.000  0.000  0.000
IC   2O1   1C1  *1C2   1C3 0.000  0.000  120.000  0.000  0.000
IC   1C1   1C2   2O1   2C1 0.000  0.000  -180.000  0.000  0.000
IC   1C2   2O1   2C1   2C2 0.000  0.000  -180.000  0.000  0.000


PRES L00240 -0.000 ! linkage between ACNR and ETHOX
dele atom 1H22
dele atom 2HO1

ATOM 1H21   HGA1      0.090!
ATOM 1N1    NG1T1    -0.460!
ATOM 1C3    CG1N1     0.360!
ATOM 1C2    CG311     0.180!
ATOM 2H11   HGA2      0.090!
ATOM 2H13   HGA2      0.090!
ATOM 2C1    CG321    -0.010!
ATOM 2O1    OG301    -0.340!

BOND 1C2 2O1

IC   1C1  1H21  *1C2   2O1 0.000  0.000  120.000  0.000  0.000
IC   1C1   1C3  *1C2   2O1 0.000  0.000  -120.000  0.000  0.000
IC  1H21   1C3  *1C2   2O1 0.000  0.000  120.000  0.000  0.000
IC   1C1   1C2   2O1   2C1 0.000  0.000  180.000  0.000  0.000
IC   1C2   2O1   2C1   2C2 0.000  0.000  180.000  0.000  0.000
IC  1H11   1C1   1C2   2O1 0.000  0.000  60.000  0.000  0.000
IC   2O1   1C1  *1C2   1C3 0.000  0.000  -120.000  0.000  0.000
IC   1C1   1C2   2O1   2C1 0.000  0.000  180.000  0.000  0.000
IC   1C2   2O1   2C1   2C2 0.000  0.000  180.000  0.000  0.000


PRES L00241 0.000 ! linkage between AACR and PROXS
dele atom 1H22
dele atom 2HO1

ATOM 1H21   HGA1      0.090!
ATOM 1H3    HGP1      0.420!
ATOM 1C3    CG2O2     0.840!
ATOM 1C2    CG311     0.040!
ATOM 1O2    OG311    -0.590!
ATOM 1O1    OG2D1    -0.630!
ATOM 2H11   HGA2      0.090!
ATOM 2H13   HGA2      0.090!
ATOM 2C1    CG321    -0.010!
ATOM 2O1    OG301    -0.340!

BOND 1C2 2O1

IC  1H21   1C1  *1C2   2O1 0.000  0.000  -120.000  0.000  0.000
IC  1H21   1C3  *1C2   2O1 0.000  0.000  120.000  0.000  0.000
IC   1C1   1C3  *1C2   2O1 0.000  0.000  -120.000  0.000  0.000
IC   1C1   1C2   2O1   2C1 0.000  0.000  180.000  0.000  0.000
IC   1C2   2O1   2C1   2C2 0.000  0.000  180.000  0.000  0.000
IC  1H11   1C1   1C2   2O1 0.000  0.000  60.000  0.000  0.000
IC   2O1   1C1  *1C2   1C3 0.000  0.000  -120.000  0.000  0.000
IC   1C1   1C2   2O1   2C1 0.000  0.000  180.000  0.000  0.000
IC   1C2   2O1   2C1   2C2 0.000  0.000  180.000  0.000  0.000


PRES L00242 0.000 ! linkage between AACS and ETHOX
dele atom 1H22
dele atom 2HO1

ATOM 1H21   HGA1      0.090!
ATOM 1H3    HGP1      0.420!
ATOM 1C3    CG2O2     0.840!
ATOM 1C2    CG311     0.040!
ATOM 1O2    OG311    -0.590!
ATOM 1O1    OG2D1    -0.630!
ATOM 2H11   HGA2      0.090!
ATOM 2H13   HGA2      0.090!
ATOM 2C1    CG321    -0.010!
ATOM 2O1    OG301    -0.340!

BOND 1C2 2O1

IC  1H21   1C1  *1C2   2O1 0.000  0.000  120.000  0.000  0.000
IC  1H21   1C3  *1C2   2O1 0.000  0.000  -120.000  0.000  0.000
IC   1C1   1C3  *1C2   2O1 0.000  0.000  120.000  0.000  0.000
IC   1C1   1C2   2O1   2C1 0.000  0.000  -180.000  0.000  0.000
IC   1C2   2O1   2C1   2C2 0.000  0.000  -180.000  0.000  0.000
IC  1H11   1C1   1C2   2O1 0.000  0.000  60.000  0.000  0.000
IC   2O1   1C1  *1C2   1C3 0.000  0.000  120.000  0.000  0.000
IC   1C1   1C2   2O1   2C1 0.000  0.000  -180.000  0.000  0.000
IC   1C2   2O1   2C1   2C2 0.000  0.000  -180.000  0.000  0.000


PRES L00243 -0.000 ! linkage between THSLK and AACIR
dele atom 1H12
dele atom 2H12

ATOM 1H11   HGA2      0.090!
ATOM 1H13   HGA2      0.090!
ATOM 1HS1   HGP3      0.160!
ATOM 1C1    CG321    -0.090!
ATOM 1S1    SG311    -0.250!
ATOM 2H11   HGA2      0.090!
ATOM 2H13   HGA2      0.090!
ATOM 2C1    CG321    -0.180!

BOND 1C1 2C1

IC  1H11  1H13  *1C1   2C1 0.000  0.000  -120.000  0.000  0.000
IC  1H11   1S1  *1C1   2C1 0.000  0.000  120.000  0.000  0.000
IC  1H13   1S1  *1C1   2C1 0.000  0.000  -120.000  0.000  0.000
IC  2H11  2H13  *2C1   1C1 0.000  0.000  -120.000  0.000  0.000
IC  2H11   2C2  *2C1   1C1 0.000  0.000  120.000  0.000  0.000
IC  2H13   2C2  *2C1   1C1 0.000  0.000  -120.000  0.000  0.000
IC   1S1   1C1   2C1   2C2 0.000  0.000  -180.000  0.000  0.000
IC   2C1  1H11  *1C1   1S1 0.000  0.000  120.000  0.000  0.000
IC  1H11   1C1   2C1   2C2 0.000  0.000  -60.000  0.000  0.000
IC   2C2   1C1  *2C1  2H11 0.000  0.000  120.000  0.000  0.000
IC   2C2   1C1  *2C1  2H13 0.000  0.000  -120.000  0.000  0.000
IC   1C1   2C1   2C2   2C3 0.000  0.000  60.000  0.000  0.000


PRES L00244 -0.000 ! linkage between THSLK and AACIS
dele atom 1H12
dele atom 2H12

ATOM 1H11   HGA2      0.090!
ATOM 1H13   HGA2      0.090!
ATOM 1HS1   HGP3      0.160!
ATOM 1C1    CG321    -0.090!
ATOM 1S1    SG311    -0.250!
ATOM 2H11   HGA2      0.090!
ATOM 2H13   HGA2      0.090!
ATOM 2C1    CG321    -0.180!

BOND 1C1 2C1

IC  1H11  1H13  *1C1   2C1 0.000  0.000  -120.000  0.000  0.000
IC  1H11   1S1  *1C1   2C1 0.000  0.000  120.000  0.000  0.000
IC  1H13   1S1  *1C1   2C1 0.000  0.000  -120.000  0.000  0.000
IC  2H11  2H13  *2C1   1C1 0.000  0.000  -120.000  0.000  0.000
IC  2H11   2C2  *2C1   1C1 0.000  0.000  120.000  0.000  0.000
IC  2H13   2C2  *2C1   1C1 0.000  0.000  -120.000  0.000  0.000
IC   1S1   1C1   2C1   2C2 0.000  0.000  180.000  0.000  0.000
IC   2C1  1H11  *1C1   1S1 0.000  0.000  120.000  0.000  0.000
IC  1H11   1C1   2C1   2C2 0.000  0.000  -60.000  0.000  0.000
IC   2C2   1C1  *2C1  2H11 0.000  0.000  120.000  0.000  0.000
IC   2C2   1C1  *2C1  2H13 0.000  0.000  -120.000  0.000  0.000
IC   1C1   2C1   2C2   2C3 0.000  0.000  -60.000  0.000  0.000


PRES L00245 -0.000 ! linkage between THSLK and 14IPC
dele atom 1H12
dele atom 2H12

ATOM 1H11   HGA2      0.090!
ATOM 1H13   HGA2      0.090!
ATOM 1HS1   HGP3      0.160!
ATOM 1C1    CG321    -0.090!
ATOM 1S1    SG311    -0.250!
ATOM 2H11   HGA2      0.090!
ATOM 2H13   HGA2      0.090!
ATOM 2C1    CG321    -0.180!

BOND 1C1 2C1

IC  1H11  1H13  *1C1   2C1 0.000  0.000  -120.000  0.000  0.000
IC  1H11   1S1  *1C1   2C1 0.000  0.000  120.000  0.000  0.000
IC  1H13   1S1  *1C1   2C1 0.000  0.000  -120.000  0.000  0.000
IC  2H11  2H13  *2C1   1C1 0.000  0.000  -120.000  0.000  0.000
IC  2H11   2C2  *2C1   1C1 0.000  0.000  120.000  0.000  0.000
IC  2H13   2C2  *2C1   1C1 0.000  0.000  -120.000  0.000  0.000
IC   1S1   1C1   2C1   2C2 0.000  0.000  -180.000  0.000  0.000
IC   1C1   2C1   2C2   2C3 0.000  0.000  180.000  0.000  0.000
IC   2C1  1H11  *1C1   1S1 0.000  0.000  120.000  0.000  0.000
IC  1H11   1C1   2C1   2C2 0.000  0.000  -60.000  0.000  0.000
IC   2C2   1C1  *2C1  2H11 0.000  0.000  120.000  0.000  0.000
IC  2H11   1C1  *2C1  2H13 0.000  0.000  120.000  0.000  0.000
IC   1C1   2C1   2C2   2C3 0.000  0.000  180.000  0.000  0.000


PRES L00246 -0.000 ! linkage between THSLK and ETHY
dele atom 1H12
dele atom 2H12

ATOM 1H11   HGA2      0.090!
ATOM 1H13   HGA2      0.090!
ATOM 1HS1   HGP3      0.160!
ATOM 1C1    CG321    -0.090!
ATOM 1S1    SG311    -0.250!
ATOM 2H11   HGA2      0.090!
ATOM 2H13   HGA2      0.090!
ATOM 2C1    CG321    -0.180!

BOND 1C1 2C1

IC  1H11  1H13  *1C1   2C1 0.000  0.000  -120.000  0.000  0.000
IC  1H11   1S1  *1C1   2C1 0.000  0.000  120.000  0.000  0.000
IC  1H13   1S1  *1C1   2C1 0.000  0.000  -120.000  0.000  0.000
IC  2H11  2H13  *2C1   1C1 0.000  0.000  -120.000  0.000  0.000
IC  2H11   2C2  *2C1   1C1 0.000  0.000  120.000  0.000  0.000
IC  2H13   2C2  *2C1   1C1 0.000  0.000  -120.000  0.000  0.000
IC   1S1   1C1   2C1   2C2 0.000  0.000  -180.000  0.000  0.000
IC   1S1  1H11  *1C1   2C1 0.000  0.000  -120.000  0.000  0.000
IC  1H11   1C1   2C1   2C2 0.000  0.000  -60.000  0.000  0.000
IC   2C2   1C1  *2C1  2H11 0.000  0.000  120.000  0.000  0.000
IC   2C2   1C1  *2C1  2H13 0.000  0.000  -120.000  0.000  0.000
IC   1C1   2C1   2C2  2H21 0.000  0.000  60.000  0.000  0.000


PRES L00247 -0.000 ! linkage between THSLK and EAMT
dele atom 1H12
dele atom 2H12

ATOM 1H11   HGA2      0.090!
ATOM 1H13   HGA2      0.090!
ATOM 1HS1   HGP3      0.160!
ATOM 1C1    CG321    -0.090!
ATOM 1S1    SG311    -0.250!
ATOM 2H11   HGA2      0.090!
ATOM 2H13   HGA2      0.090!
ATOM 2C1    CG321    -0.180!

BOND 1C1 2C1

IC  1H11  1H13  *1C1   2C1 0.000  0.000  -120.000  0.000  0.000
IC  1H11   1S1  *1C1   2C1 0.000  0.000  120.000  0.000  0.000
IC  1H13   1S1  *1C1   2C1 0.000  0.000  -120.000  0.000  0.000
IC  2H11  2H13  *2C1   1C1 0.000  0.000  -120.000  0.000  0.000
IC  2H11   2C2  *2C1   1C1 0.000  0.000  120.000  0.000  0.000
IC  2H13   2C2  *2C1   1C1 0.000  0.000  -120.000  0.000  0.000
IC   1S1   1C1   2C1   2C2 0.000  0.000  -180.000  0.000  0.000
IC   1C1   2C1   2C2   2N1 0.000  0.000  -180.000  0.000  0.000
IC   2C1  1H11  *1C1   1S1 0.000  0.000  120.000  0.000  0.000
IC  1H11   1C1   2C1   2C2 0.000  0.000  -60.000  0.000  0.000
IC   2C2   1C1  *2C1  2H11 0.000  0.000  120.000  0.000  0.000
IC   2C2   1C1  *2C1  2H13 0.000  0.000  -120.000  0.000  0.000
IC   1C1   2C1   2C2   2N1 0.000  0.000  -180.000  0.000  0.000


PRES L00248 -0.000 ! linkage between THSLK and VIALR
dele atom 1H12
dele atom 2H12

ATOM 1H11   HGA2      0.090!
ATOM 1H13   HGA2      0.090!
ATOM 1HS1   HGP3      0.160!
ATOM 1C1    CG321    -0.090!
ATOM 1S1    SG311    -0.250!
ATOM 2H11   HGA2      0.090!
ATOM 2H13   HGA2      0.090!
ATOM 2C1    CG321    -0.180!

BOND 1C1 2C1

IC  1H11  1H13  *1C1   2C1 0.000  0.000  -120.000  0.000  0.000
IC  1H11   1S1  *1C1   2C1 0.000  0.000  120.000  0.000  0.000
IC  1H13   1S1  *1C1   2C1 0.000  0.000  -120.000  0.000  0.000
IC  2H11  2H13  *2C1   1C1 0.000  0.000  -120.000  0.000  0.000
IC  2H11   2C2  *2C1   1C1 0.000  0.000  120.000  0.000  0.000
IC  2H13   2C2  *2C1   1C1 0.000  0.000  -120.000  0.000  0.000
IC   1S1   1C1   2C1   2C2 0.000  0.000  180.000  0.000  0.000
IC   2C1  1H11  *1C1   1S1 0.000  0.000  120.000  0.000  0.000
IC  1H11   1C1   2C1   2C2 0.000  0.000  -60.000  0.000  0.000
IC   2C2   1C1  *2C1  2H11 0.000  0.000  120.000  0.000  0.000
IC   2C2   1C1  *2C1  2H13 0.000  0.000  -120.000  0.000  0.000
IC   1C1   2C1   2C2   2O1 0.000  0.000  60.000  0.000  0.000


PRES L00249 -0.000 ! linkage between THSLK and VIALS
dele atom 1H12
dele atom 2H12

ATOM 1H11   HGA2      0.090!
ATOM 1H13   HGA2      0.090!
ATOM 1HS1   HGP3      0.160!
ATOM 1C1    CG321    -0.090!
ATOM 1S1    SG311    -0.250!
ATOM 2H11   HGA2      0.090!
ATOM 2H13   HGA2      0.090!
ATOM 2C1    CG321    -0.180!

BOND 1C1 2C1

IC  1H11  1H13  *1C1   2C1 0.000  0.000  -120.000  0.000  0.000
IC  1H11   1S1  *1C1   2C1 0.000  0.000  120.000  0.000  0.000
IC  1H13   1S1  *1C1   2C1 0.000  0.000  -120.000  0.000  0.000
IC  2H11  2H13  *2C1   1C1 0.000  0.000  -120.000  0.000  0.000
IC  2H11   2C2  *2C1   1C1 0.000  0.000  120.000  0.000  0.000
IC  2H13   2C2  *2C1   1C1 0.000  0.000  -120.000  0.000  0.000
IC   1S1   1C1   2C1   2C2 0.000  0.000  -180.000  0.000  0.000
IC   2C1  1H11  *1C1   1S1 0.000  0.000  120.000  0.000  0.000
IC  1H11   1C1   2C1   2C2 0.000  0.000  -60.000  0.000  0.000
IC   2C2   1C1  *2C1  2H11 0.000  0.000  120.000  0.000  0.000
IC   2C2   1C1  *2C1  2H13 0.000  0.000  -120.000  0.000  0.000
IC   1C1   2C1   2C2   2O1 0.000  0.000  -60.000  0.000  0.000


END
RETURN
