# Supplementary material for: N-Glycans modulate tilting of HIV-1 envelope glycoprotein
Source: Nat Commun. 2026 Apr 15;17:5206. doi: 10.1038/s41467-026-71874-2 (PMC13254402; doi:10.1038/s41467-026-71874-2)
Supplement: Supplementary file 3 — Supplementary Data 1 [file 41467_2026_71874_MOESM3_ESM.zip › Structure_files/MD_input_files/CHARMM36m/toppar_all36_lipid_tag.str]

read rtf card append
* Topology for triacylglycerols [Stephen Gee from Lehigh University]
*
36 1

AUTOGENERATE ANGLE DIHE

RESI LOSTG        0.00 ! linoleoyl-oleoyl-stearoyl-triacylglycerol
!
GROUP
ATOM C1   CTL2	  0.08 !                           HA
ATOM HA   HAL2    0.09 !                           |
ATOM HB   HAL2    0.09 !          -----------------C1---HB                         
ATOM O11  OSL    -0.49 !          |                |        
ATOM O12  OBL    -0.63 !     O12  O11              |
ATOM C11  CL      0.90 !      \\ /                 |
ATOM C12  CTL2   -0.22 !        C11                |
ATOM H2P  HAL2    0.09 !        |                  |
ATOM H2Q  HAL2    0.09 !  H2P---C12---H2Q          |
GROUP                  !        |                  |
ATOM C2   CTL1    0.17 !        |             HS---C2--------------
ATOM HS   HAL1    0.09 !        |                  | beta1        |
ATOM O21  OSL    -0.49 !        |             O22  O21         theta3
ATOM C21  CL      0.90 !        |              \\ /  beta2        |
ATOM O22  OBL    -0.63 !        |                C21              |
ATOM C22  CTL2   -0.22 !        |                |   beta3        |
ATOM H2R  HAL2    0.09 !        |         H2R---C22---H2S         |
ATOM H2S  HAL2    0.09 !        |                |                |
GROUP                  !        |                |    beta4       |
ATOM C3   CTL2    0.08 !        |                |                |
ATOM HX   HAL2    0.09 !        |                |           HX---C3---HY
ATOM HY   HAL2    0.09 !        |                |                |   gamma1
ATOM O31  OSL    -0.49 !        |                |           O32  O31
ATOM C31  CL      0.90 !        |                |            \\ /    gamma2
ATOM O32  OBL    -0.63 !        |                |              C31
ATOM C32  CTL2   -0.22 !        |                |              |     gamma3
ATOM H2X  HAL2    0.09 !        |                |        H2X---C32---H2Y
ATOM H2Y  HAL2    0.09 !        |                |              |
GROUP                  !        |                |              |                
ATOM C13 CTL2    -0.18 !        |                |              |
ATOM H3P HAL2     0.09 !  H3P---C13---H3Q        |              |
ATOM H3Q HAL2     0.09 !        |                |              |
GROUP                  !        |                |              |
ATOM C14 CTL2    -0.18 !        |                |              |
ATOM H4P HAL2     0.09 !  H4P---C14---H4Q        |              |
ATOM H4Q HAL2     0.09 !        |                |              |
GROUP                  !        |                |              |
ATOM C15 CTL2    -0.18 !        |                |              |
ATOM H5P HAL2     0.09 !  H5P---C15---H5Q        |              |
ATOM H5Q HAL2     0.09 !        |                |              |
GROUP                  !        |                |              |
ATOM C16 CTL2    -0.18 !        |                |              |
ATOM H6P HAL2     0.09 !  H6P---C16---H6Q        |              |
ATOM H6Q HAL2     0.09 !        |                |              |
GROUP                  !        |                |              |
ATOM C17 CTL2    -0.18 !        |                |              |
ATOM H7P HAL2     0.09 !  H7P---C17---H7Q        |              |
ATOM H7Q HAL2     0.09 !        |                |              |
GROUP                  !        |                |              |
ATOM C18 CTL2    -0.18 !        |                |              |
ATOM H8P HAL2     0.09 !  H8P---C18---H8Q        |              |
ATOM H8Q HAL2     0.09 !        |                |              |
GROUP                  !        |                |              |
ATOM C19 CEL1    -0.15 !        |                |              |
ATOM H9P HEL1     0.15 !  H9P---C19              |              |
GROUP                  !        ||               |              |
ATOM C110 CEL1   -0.15 !        ||               |              |
ATOM H10P HEL1    0.15 ! H10P---C110             |              |
GROUP                  !        |                |              |
ATOM C111 CTL2   -0.18 !        |                |              |
ATOM H11P HAL2    0.09 ! H11P---C111---H11Q      |              |
ATOM H11Q HAL2    0.09 !        |                |              |
GROUP                  !        |                |              |
ATOM C112 CEL1   -0.15 !        |                |              |
ATOM H12P HEL1    0.15 ! H12P---C112             |              |
GROUP                  !        ||               |              |
ATOM C113 CEL1   -0.15 !        ||               |              |
ATOM H13P HEL1    0.15 ! H13P---C113             |              |
GROUP                  !        |                |              |
ATOM C114 CTL2   -0.18 !        |                |              |
ATOM H14P HAL2    0.09 ! H14P---C114---H14Q      |              |
ATOM H14Q HAL2    0.09 !        |                |              |
GROUP                  !        |                |              |
ATOM C115 CTL2   -0.18 !        |                |              |
ATOM H15P HAL2    0.09 ! H15P---C115---H15Q      |              |
ATOM H15Q HAL2    0.09 !        |                |              |
GROUP                  !        |                |              |
ATOM C116 CTL2   -0.18 !        |                |              |
ATOM H16P HAL2    0.09 ! H16P---C116---H16Q      |              |
ATOM H16Q HAL2    0.09 !        |                |              |
GROUP                  !        |                |              |
ATOM C117 CTL2   -0.18 !        |                |              |
ATOM H17P HAL2    0.09 ! H17P---C117---H17Q      |              |
ATOM H17Q HAL2    0.09 !        |                |              |
GROUP                  !        |                |              |
ATOM C118 CTL3   -0.27 !        |                |              |
ATOM H18P HAL3    0.09 ! H18P---C118---H18Q      |              |
ATOM H18Q HAL3    0.09 !        |                |              |
ATOM H18O HAL3    0.09 !        H18O             |              |
GROUP                  !                         |              |      gamma4
ATOM C23  CTL2   -0.18 !                         |              |
ATOM H3R  HAL2    0.09 !                   H3R---C23---H3S      |
ATOM H3S  HAL2    0.09 !                         |              |
GROUP                  !                         |              |
ATOM C24  CTL2   -0.18 !                         |              |
ATOM H4R  HAL2    0.09 !                   H4R---C24---H4S      |
ATOM H4S  HAL2    0.09 !                         |              |
GROUP                  !                         |              |
ATOM C25  CTL2   -0.18 !                         |              |
ATOM H5R  HAL2    0.09 !                   H5R---C25---H5S      |
ATOM H5S  HAL2    0.09 !                         |              |
GROUP                  !                         |              |
ATOM C26  CTL2   -0.18 !                         |              |
ATOM H6R  HAL2    0.09 !                   H6R---C26---H6S      |
ATOM H6S  HAL2    0.09 !                         |              |
GROUP                  !                         |              |
ATOM C27  CTL2   -0.18 !                         |              |
ATOM H7R  HAL2    0.09 !                   H7R---C27---H7S      |
ATOM H7S  HAL2    0.09 !                         |              |
GROUP                  !                         |              |
ATOM C28  CTL2   -0.18 !                         |              |
ATOM H8R  HAL2    0.09 !                   H8R---C28---H8S      |
ATOM H8S  HAL2    0.09 !                         |              |
GROUP                  !                         |              |
ATOM C29  CEL1   -0.15 !                         |              |
ATOM H9R  HEL1    0.15 !                   H9R---C29            |
GROUP                  !                         ||  (CIS)      |
ATOM C210 CEL1   -0.15 !                         ||             |
ATOM H10R HEL1    0.15 !                  H10R---C210           |
GROUP                  !                         |              |
ATOM C211 CTL2   -0.18 !                         |              |
ATOM H11R HAL2    0.09 !                  H11R---C211--H11S     |
ATOM H11S HAL2    0.09 !                         |              |
GROUP                  !                         |              |
ATOM C212 CTL2   -0.18 !                         |              |
ATOM H12R HAL2    0.09 !                  H12R---C212--H12S     |
ATOM H12S HAL2    0.09 !                         |              |
GROUP                  !                         |              |
ATOM C213 CTL2   -0.18 !                         |              |
ATOM H13R HAL2    0.09 !                  H13R---C213--H13S     |
ATOM H13S HAL2    0.09 !                         |              |
GROUP                  !                         |              |
ATOM C214 CTL2   -0.18 !                         |              |
ATOM H14R HAL2    0.09 !                  H14R---C214--H14S     |
ATOM H14S HAL2    0.09 !                         |              |
GROUP                  !                         |              |
ATOM C215 CTL2   -0.18 !                         |              |
ATOM H15R HAL2    0.09 !                  H15R---C215--H15S     |
ATOM H15S HAL2    0.09 !                         |              |
GROUP                  !                         |              |
ATOM C216 CTL2   -0.18 !                         |              |
ATOM H16R HAL2    0.09 !                  H16R---C216--H16S     |
ATOM H16S HAL2    0.09 !                         |              |
GROUP                  !                         |              |
ATOM C217 CTL2   -0.18 !                         |              |
ATOM H17R HAL2    0.09 !                  H17R---C217--H17S     |
ATOM H17S HAL2    0.09 !                         |              |
GROUP                  !                         |              |
ATOM C218 CTL3   -0.27 !                         |              |
ATOM H18R HAL3    0.09 !                  H18R---C218--H18S     |
ATOM H18S HAL3    0.09 !                         |              |
ATOM H18T HAL3    0.09 !                        H18T            |
GROUP                  !                                        |
ATOM C33  CTL2   -0.18 !                                        |
ATOM H3X  HAL2    0.09 !                                  H3X---C33---H3Y
ATOM H3Y  HAL2    0.09 !                                        |
GROUP                  !                                        |
ATOM C34  CTL2   -0.18 !                                        |
ATOM H4X  HAL2    0.09 !                                  H4X---C34---H4Y
ATOM H4Y  HAL2    0.09 !                                        |
GROUP                  !                                        |
ATOM C35  CTL2   -0.18 !                                        |
ATOM H5X  HAL2    0.09 !                                  H5X---C35---H5Y
ATOM H5Y  HAL2    0.09 !                                        |
GROUP                  !                                        |
ATOM C36  CTL2   -0.18 !                                        |
ATOM H6X  HAL2    0.09 !                                  H6X---C36---H6Y
ATOM H6Y  HAL2    0.09 !                                        |
GROUP                  !                                        |
ATOM C37  CTL2   -0.18 !                                        |
ATOM H7X  HAL2    0.09 !                                  H7X---C37---H7Y
ATOM H7Y  HAL2    0.09 !                                        |
GROUP                  !                                        |
ATOM C38  CTL2   -0.18 !                                        |
ATOM H8X  HAL2    0.09 !                                  H8X---C38---H8Y
ATOM H8Y  HAL2    0.09 !                                        |
GROUP                  !                                        |
ATOM C39  CTL2   -0.18 !                                        |
ATOM H9X  HAL2    0.09 !                                  H9X---C39---H9Y
ATOM H9Y  HAL2    0.09 !                                        |
GROUP                  !                                        |
ATOM C310 CTL2   -0.18 !                                        |
ATOM H10X HAL2    0.09 !                                 H10X---C310--H10Y
ATOM H10Y HAL2    0.09 !                                        |
GROUP                  !                                        |
ATOM C311 CTL2   -0.18 !                                        |
ATOM H11X HAL2    0.09 !                                 H11X---C311--H11Y
ATOM H11Y HAL2    0.09 !                                        |
GROUP                  !                                        |
ATOM C312 CTL2   -0.18 !                                        |
ATOM H12X HAL2    0.09 !                                 H12X---C312--H12Y
ATOM H12Y HAL2    0.09 !                                        |
GROUP                  !                                        |
ATOM C313 CTL2   -0.18 !                                        |
ATOM H13X HAL2    0.09 !                                 H13X---C313--H13Y
ATOM H13Y HAL2    0.09 !                                        |
GROUP                  !                                        |
ATOM C314 CTL2   -0.18 !                                        |
ATOM H14X HAL2    0.09 !                                 H14X---C314--H14Y
ATOM H14Y HAL2    0.09 !                                        |
GROUP                  !                                        |
ATOM C315 CTL2   -0.18 !                                        |
ATOM H15X HAL2    0.09 !                                 H15X---C315--H15Y
ATOM H15Y HAL2    0.09 !                                        |
GROUP                  !                                        |
ATOM C316 CTL2   -0.18 !                                        |
ATOM H16X HAL2    0.09 !                                 H16X---C316--H16Y
ATOM H16Y HAL2    0.09 !                                        |
GROUP                  !                                        |
ATOM C317 CTL2   -0.18 !                                        |
ATOM H17X HAL2    0.09 !                                 H17X---C317--H17Y
ATOM H17Y HAL2    0.09 !                                        |
GROUP                  !                                        |
ATOM C318 CTL3   -0.27 !                                        |
ATOM H18X HAL3    0.09 !                                 H18X---C318--H18Y
ATOM H18Y HAL3    0.09 !                                        |
ATOM H18Z HAL3    0.09 !                                        H18Z


! Glycerol Backbone
BOND  C1   O11      
BOND  C1   HA        C1    HB       C1   C2
BOND  C2   HS        C2    C3       C2   O21
BOND  C3   HX        C3    HY       C3   O31
! Chain from C1
BOND  O11  C11
BOND  C11  C12
DOUBLE  C11  O12
BOND  C12  H2P       C12  H2Q       C12  C13
BOND  C13  H3P       C13  H3Q       C13  C14
BOND  C14  H4P       C14  H4Q       C14  C15
BOND  C15  H5P       C15  H5Q       C15  C16
BOND  C16  H6P       C16  H6Q       C16  C17
BOND  C17  H7P       C17  H7Q       C17  C18
BOND  C18  H8P       C18  H8Q       C18  C19
BOND  C19  H9P
DOUBLE  C19  C110
BOND  C110 H10P      C110 C111
BOND  C111 H11P      C111 H11Q      C111 C112
BOND  C112 H12P      C112 C113
DOUBLE  C112  C113
BOND  C113 H13P      C113 C114
BOND  C114 H14P      C114 H14Q      C114 C115
BOND  C115 H15P      C115 H15Q      C115 C116
BOND  C116 H16P      C116 H16Q      C116 C117
BOND  C117 H17P      C117 H17Q      C117 C118
BOND  C118 H18P      C118 H18Q      C118 H18O
! Chain from C2
BOND  O21  C21
BOND  C21  C22
DOUBLE  C21  O22
BOND  C22  H2R       C22  H2S       C22  C23
BOND  C23  H3R       C23  H3S       C23  C24
BOND  C24  H4R       C24  H4S       C24  C25
BOND  C25  H5R       C25  H5S       C25  C26
BOND  C26  H6R       C26  H6S       C26  C27
BOND  C27  H7R       C27  H7S       C27  C28
BOND  C28  H8R       C28  H8S       C28  C29
BOND  C29  H9R
DOUBLE  C29 C210
BOND  C210 H10R      C210 C211
BOND  C211 H11R      C211 H11S      C211 C212
BOND  C212 H12R      C212 H12S      C212 C213
BOND  C213 H13R      C213 H13S      C213 C214
BOND  C214 H14R      C214 H14S      C214 C215
BOND  C215 H15R      C215 H15S      C215 C216
BOND  C216 H16R      C216 H16S      C216 C217
BOND  C217 H17R      C217 H17S      C217 C218
BOND  C218 H18R      C218 H18S      C218 H18T
! Chain From C3
BOND  O31  C31
BOND  C31  C32
DOUBLE  C31  O32
BOND  C32  H2X       C32  H2Y       C32  C33
BOND  C33  H3X       C33  H3Y       C33  C34
BOND  C34  H4X       C34  H4Y       C34  C35
BOND  C35  H5X       C35  H5Y       C35  C36
BOND  C36  H6X       C36  H6Y       C36  C37
BOND  C37  H7X       C37  H7Y       C37  C38
BOND  C38  H8X       C38  H8Y       C38  C39
BOND  C39  H9X       C39  H9Y       C39  C310
BOND  C310 H10X      C310 H10Y      C310 C311
BOND  C311 H11X      C311 H11Y      C311 C312
BOND  C312 H12X      C312 H12Y      C312 C313
BOND  C313 H13X      C313 H13Y      C313 C314
BOND  C314 H14X      C314 H14Y      C314 C315
BOND  C315 H15X      C315 H15Y      C315 C316
BOND  C316 H16X      C316 H16Y      C316 C317
BOND  C317 H17X      C317 H17Y      C317 C318
BOND  C318 H18X      C318 H18Y      C318 H18Z

IMPR C11 O11 C12 O12    C21 O21 C22 O22    C31 O31 C32 O32

IC C2     O11    *C1    HA         1.5478  110.78 -12011   109.49   1.1119
IC HA     O11    *C1    HB         1.1119  109.49 -119.44  112.98   1.1188
IC C3     C2     C1     O11        1.5478  110.73  171.60  113.11   1.4470
IC O11    C2     *C1    HA         1.4470  113.11  126.56  109.07   1.1156
IC HA     C2     *C1    HB         1.1156  109.07  114.23  106.54   1.1130
IC C2     C1     O11    C11        1.5605  113.11   86.70  115.13   1.3282
IC C1     O11    C11    C12        1.4470  115.13 -175.02  108.29   1.5304
IC C12    O11    *C11   O12        1.5304  108.29 -179.30  126.46   1.2152
IC O11    C11    C12    C13        1.3282  108.29  178.67  112.57   1.5449
IC C13    C11    *C12   H2P        1.5449  112.57 -120.87  107.35   1.1099
IC H2P    C11    *C12   H2Q        1.1099  107.35 -117.25  107.83   1.1084
IC O11    C1     C2     O21        1.4311  110.78  170.72  106.82   1.4423
IC O21    C1     *C2    C3         1.4423  106.82 -120.90  110.73   1.5605
IC C3     C1     *C2    HS         1.5605  110.73 -118.02  107.55   1.1160
IC C1     C2     O21    C21        1.5478  106.82  152.06  115.88   1.3149
IC C2     O21    C21    C22        1.4423  115.88  174.71  108.37   1.5300
IC C22    O21    *C21   O22        1.5300  108.37  179.81  126.94   1.2175
IC O21    C21    C22    C23        1.3149  108.37 -178.59  112.34   1.5450
IC C23    C21    *C22   H2R        1.5450  112.34 -121.58  107.75   1.1090
IC H2R    C21    *C22   H2S        1.1090  107.75 -117.05  107.65   1.1093
IC C1     C2     C3     O31        1.5478  110.73  171.60  113.11   1.4470
IC O31    C2     *C3    HX         1.4470  113.11  126.56  109.07   1.1156
IC HX     C2     *C3    HY         1.1156  109.07  114.23  106.54   1.1130
IC C2     C3     O31    C31        1.5605  113.11   86.70  115.13   1.3282
IC C3     O31    C31    C32        1.4470  115.13 -175.02  108.29   1.5304
IC C32    O31    *C31   O32        1.5304  108.29 -179.30  126.46   1.2152
IC O31    C31    C32    C33        1.3282  108.29  178.67  112.57   1.5449
IC C33    C31    *C32   H2X        1.5449  112.57 -120.87  107.35   1.1099
IC H2X    C31    *C32   H2Y        1.1099  107.35 -117.25  107.83   1.1084
!Tail 1
IC C11    C12    C13    C14        1.5280  113.25   70.18  112.81   1.5346
IC C14    C12    *C13   H3P        1.5346  112.81 -123.14  110.14   1.1142
IC H3P    C12    *C13   H3Q        1.1142  110.14 -116.66  107.70   1.1125
IC C12    C13    C14    C15        1.5456  112.81  172.40  112.79   1.5353
IC C15    C13    *C14   H4P        1.5353  112.79 -122.05  109.90   1.1116
IC H4P    C13    *C14   H4Q        1.1116  109.90 -117.14  108.37   1.1150
IC C13    C14    C15    C16        1.5346  112.79  167.30  112.42   1.5358
IC C16    C14    *C15   H5P        1.5358  112.42 -120.63  108.10   1.1132
IC H5P    C14    *C15   H5Q        1.1132  108.10 -117.30  109.47   1.1120
IC C14    C15    C16    C17        1.5353  112.42  177.91  114.45   1.5409
IC C17    C15    *C16   H6P        1.5409  114.45 -121.60  108.84   1.1121
IC H6P    C15    *C16   H6Q        1.1121  108.84 -116.16  108.48   1.1134
IC C15    C16    C17    C18        1.5358  114.45   53.66  115.58   1.5440
IC C18    C16    *C17   H7P        1.5440  115.58 -121.63  108.47   1.1138
IC H7P    C16    *C17   H7Q        1.1138  108.47 -116.24  108.32   1.1141
IC C16    C17    C18    C19        1.5409  115.58   55.01  112.73   1.5097
IC C19    C17    *C18   H8P        1.5097  112.73 -121.48  108.57   1.1114
IC H8P    C17    *C18   H8Q        1.1114  108.57 -114.55  107.55   1.1126
IC C17    C18    C19    C110       1.5440  112.73  109.39  127.97   1.3474
IC C110   C18    *C19   H9P        1.3474  127.97 -179.15  113.83   1.1025
IC C18    C19    C110   C111       1.5097  127.97    0.64  127.89   1.5108
IC C111   C19    *C110  H10P       1.5108  127.89  179.31  117.75   1.1014
IC C19    C110   C111   C112       1.3474  127.89 -112.95  111.22   1.5114
IC C112   C110   *C111  H11P       1.5114  111.22 -120.46  108.90   1.1119
IC H11P   C110   *C111  H11Q       1.1119  108.90 -115.57  110.84   1.1112
IC C110   C111   C112   C113       1.5108  111.22  134.57  126.37   1.3465
IC C113   C111   *C112  H12P       1.3465  126.37 -177.01  115.27   1.1018
IC C111   C112   C113   C114       1.5114  126.37    3.15  126.32   1.5077
IC C114   C112   *C113  H13P       1.5077  126.32  178.37  118.79   1.1003
IC C112   C113   C114   C115       1.3465  126.32  -92.58  113.47   1.5417
IC C115   C113   *C114  H14P       1.5417  113.47 -122.01  110.01   1.1123
IC H14P   C113   *C114  H14Q       1.1123  110.01 -116.77  110.38   1.1120
IC C113   C114   C115   C116       1.5077  113.47  -63.55  113.58   1.5369
IC C116   C114   *C115  H15P       1.5369  113.58 -120.33  108.08   1.1132
IC H15P   C114   *C115  H15Q       1.1132  108.08 -116.59  109.36   1.1132
IC C114   C115   C116   C117       1.5417  113.58 -171.21  113.87   1.5374
IC C117   C115   *C116  H16P       1.5374  113.87 -121.70  108.87   1.1122
IC H16P   C115   *C116  H16Q       1.1122  108.87 -117.00  108.72   1.1132
IC C115   C116   C117   C118       1.5369  113.87  -61.57  114.41   1.5314
IC C118   C116   *C117  H17P       1.5314  114.41 -121.26  108.12   1.1148
IC H17P   C116   *C117  H17Q       1.1148  108.12 -116.30  108.76   1.1136
IC C116   C117   C118   H18P       1.5374  114.41   63.53  110.93   1.1107
IC H18P   C117   *C118  H18Q       1.1107  110.93 -119.76  110.34   1.1109
IC H18P   C117   *C118  H18O       1.1107  110.93  120.37  110.77   1.1100
!Tail 2
IC C21    C22    C23    C24        1.5300  112.34  179.69  112.29   1.5338
IC C24    C22    *C23   H3R        1.5338  112.29 -121.16  109.58   1.1143
IC H3R    C22    *C23   H3S        1.1143  109.58 -117.64  109.55   1.1144
IC C22    C23    C24    C25        1.5450  112.29  179.90  112.52   1.5347
IC C25    C23    *C24   H4R        1.5347  112.52 -121.27  109.11   1.1133
IC H4R    C23    *C24   H4S        1.1133  109.11 -117.44  109.11   1.1133
IC C23    C24    C25    C26        1.5338  112.52  179.93  112.62   1.5345
IC C26    C24    *C25   H5R        1.5345  112.62 -121.39  109.04   1.1132
IC H5R    C24    *C25   H5S        1.1132  109.04 -117.27  109.05   1.1133
IC C24    C25    C26    C27        1.5347  112.62 -179.86  112.65   1.5355
IC C27    C25    *C26   H6R        1.5355  112.65 -121.31  109.06   1.1132
IC H6R    C25    *C26   H6S        1.1132  109.06 -117.35  109.04   1.1131
IC C25    C26    C27    C28        1.5345  112.65  179.79  112.33   1.5397
IC C28    C26    *C27   H7R        1.5397  112.33 -121.64  108.44   1.1137
IC H7R    C26    *C27   H7S        1.1137  108.44 -116.96  108.77   1.1140
IC C26    C27    C28    C29        1.5355  112.33 -177.65  111.53   1.5098
IC C29    C27    *C28   H8R        1.5098  111.53 -123.76  107.67   1.1128
IC H8R    C27    *C28   H8S        1.1128  107.67 -115.16  108.45   1.1128
IC C27    C28    C29    C210       1.5397  111.53 -118.93  126.95   1.3468
IC C210   C28    *C29   H9R        1.3468  126.95  178.64  114.42   1.1012
IC C28    C29    C210   C211       1.5098  126.95   -1.06  126.70   1.5093
IC C211   C29    *C210  H10R       1.5093  126.70  179.97  118.62   1.1011
IC C29    C210   C211   C212       1.3468  126.70   96.43  111.97   1.5393
IC C212   C210   *C211  H11R       1.5393  111.97 -121.33  111.63   1.1129
IC H11R   C210   *C211  H11S       1.1129  111.63 -117.66  109.97   1.1125
IC C210   C211   C212   C213       1.5093  111.97 -179.20  112.31   1.5355
IC C213   C211   *C212  H12R       1.5355  112.31 -121.28  109.77   1.1133
IC H12R   C211   *C212  H12S       1.1133  109.77 -118.03  109.44   1.1145
IC C211   C212   C213   C214       1.5393  112.31 -179.38  112.67   1.5346
IC C214   C212   *C213  H13R       1.5346  112.67 -121.30  109.02   1.1133
IC H13R   C212   *C213  H13S       1.1133  109.02 -117.38  109.09   1.1129
IC C212   C213   C214   C215       1.5355  112.67  179.76  112.66   1.5349
IC C215   C213   *C214  H14R       1.5349  112.66 -121.34  109.11   1.1131
IC H14R   C213   *C214  H14S       1.1131  109.11 -117.34  109.05   1.1134
IC C213   C214   C215   C216       1.5346  112.66 -179.43  112.59   1.5348
IC C216   C214   *C215  H15R       1.5348  112.59 -121.30  109.06   1.1133
IC H15R   C214   *C215  H15S       1.1133  109.06 -117.41  109.12   1.1130
IC C214   C215   C216   C217       1.5349  112.59 -179.92  112.76   1.5340
IC C217   C215   *C216  H16R       1.5340  112.76 -121.38  109.12   1.1131
IC H16R   C215   *C216  H16S       1.1131  109.12 -117.32  109.09   1.1134
IC C215   C216   C217   C218       1.5348  112.76 -179.79  113.22   1.5309
IC C218   C216   *C217  H17R       1.5309  113.22 -121.60  108.73   1.1142
IC H17R   C216   *C217  H17S       1.1142  108.73 -116.70  108.81   1.1140
IC C216   C217   C218   H18R       1.5340  113.22  -59.81  110.41   1.1115
IC H18R   C217   *C218  H18S       1.1115  110.41  119.81  110.47   1.1113
IC H18R   C217   *C218  H18T       1.1115  110.41 -120.04  110.64   1.1111
!Tail 3
IC C31    C32    C33    C34        1.5304  112.57 -179.65  112.12   1.5339
IC C34    C32    *C33   H3X        1.5339  112.12 -121.49  109.73   1.1140
IC H3X    C32    *C33   H3Y        1.1140  109.73 -117.57  109.29   1.1149
IC C32    C33    C34    C35        1.5449  112.12  179.11  112.65   1.5346
IC C35    C33    *C34   H4X        1.5346  112.65 -121.15  108.95   1.1134
IC H4X    C33    *C34   H4Y        1.1134  108.95 -117.42  109.10   1.1130
IC C33    C34    C35    C36        1.5339  112.65  179.84  112.55   1.5345
IC C36    C34    *C35   H5X        1.5345  112.55 -121.46  109.09   1.1132
IC H5X    C34    *C35   H5Y        1.1132  109.09 -117.21  108.95   1.1134
IC C34    C35    C36    C37        1.5346  112.55  179.40  112.70   1.5345
IC C37    C35    *C36   H6X        1.5345  112.70 -121.28  108.98   1.1132
IC H6X    C35    *C36   H6Y        1.1132  108.98 -117.31  109.01   1.1131
IC C35    C36    C37    C38        1.5345  112.70  179.82  112.55   1.5346
IC C38    C36    *C37   H7X        1.5346  112.55 -121.38  109.08   1.1132
IC H7X    C36    *C37   H7Y        1.1132  109.08 -117.30  109.01   1.1133
IC C36    C37    C38    C39        1.5345  112.55  179.54  112.66   1.5345
IC C39    C37    *C38   H8X        1.5345  112.66 -121.30  109.03   1.1132
IC H8X    C37    *C38   H8Y        1.1132  109.03 -117.33  109.03   1.1132
IC C37    C38    C39    C310       1.5346  112.66  179.81  112.56   1.5345
IC C310   C38    *C39   H9X        1.5345  112.56 -121.34  109.08   1.1132
IC H9X    C38    *C39   H9Y        1.1132  109.08 -117.34  109.04   1.1133
IC C38    C39    C310   C311       1.5345  112.56  179.67  112.65   1.5345
IC C311   C39    *C310  H10X       1.5345  112.65 -121.31  109.06   1.1132
IC H10X   C39    *C310  H10Y       1.1132  109.06 -117.34  109.05   1.1132
IC C39    C310   C311   C312       1.5345  112.65  179.83  112.56   1.5345
IC C312   C310   *C311  H11X       1.5345  112.56 -121.33  109.09   1.1132
IC H11X   C310   *C311  H11Y       1.1132  109.09 -117.36  109.07   1.1132
IC C310   C311   C312   C313       1.5345  112.56  179.76  112.66   1.5345
IC C313   C311   *C312  H12X       1.5345  112.66 -121.31  109.07   1.1132
IC H12X   C311   *C312  H12Y       1.1132  109.07 -117.35  109.06   1.1132
IC C311   C312   C313   C314       1.5345  112.66  179.88  112.58   1.5347
IC C314   C312   *C313  H13X       1.5347  112.58 -121.32  109.09   1.1132
IC H13X   C312   *C313  H13Y       1.1132  109.09 -117.37  109.07   1.1132
IC C312   C313   C314   C315       1.5345  112.58  179.85  112.70   1.5339
IC C315   C313   *C314  H14X       1.5339  112.70 -121.32  109.10   1.1132
IC H14X   C313   *C314  H14Y       1.1132  109.10 -117.34  109.09   1.1132
IC C313   C314   C315   C316       1.5347  112.70  179.95  113.30   1.5309
IC C316   C314   *C315  H15X       1.5309  113.30 -121.68  108.74   1.1141
IC H15X   C314   *C315  H15Y       1.1141  108.74 -116.64  108.74   1.1141
IC C314   C315   C316   C317       1.5347  112.70  179.95  113.30   1.5309
IC C317   C315   *C316  H16X       1.5309  113.30 -121.68  108.74   1.1141
IC H16X   C315   *C316  H16Y       1.1141  108.74 -116.64  108.74   1.1141
IC C315   C316   C317   C318       1.5347  112.70  179.95  113.30   1.5309
IC C318   C316   *C317  H17X       1.5309  113.30 -121.68  108.74   1.1141
IC H17X   C316   *C317  H17Y       1.1141  108.74 -116.64  108.74   1.1141
IC C316   C317   C318   H18X       1.5339  113.30  -59.96  110.44   1.1113
IC H17X   C317   *C318  H18Y       1.1113  110.44  119.85  110.44   1.1113
IC H17X   C317   *C318  H18Z       1.1113  110.44 -120.07  110.60   1.1112


RESI OOOTG        0.00 ! oleoyl-oleoyl-oleoyl-triacylglycerol
!
GROUP
ATOM C1   CTL2	  0.08 !                           HA
ATOM HA   HAL2    0.09 !                           |
ATOM HB   HAL2    0.09 !          -----------------C1---HB                         
ATOM O11  OSL    -0.49 !          |                |        
ATOM O12  OBL    -0.63 !     O12  O11              |
ATOM C11  CL      0.90 !      \\ /                 |
ATOM C12  CTL2   -0.22 !        C11                |
ATOM H2P  HAL2    0.09 !        |                  |
ATOM H2Q  HAL2    0.09 !  H2P---C12---H2Q          |
GROUP                  !        |                  |
ATOM C2   CTL1    0.17 !        |             HS---C2--------------
ATOM HS   HAL1    0.09 !        |                  | beta1        |
ATOM O21  OSL    -0.49 !        |             O22  O21         theta3
ATOM C21  CL      0.90 !        |              \\ /  beta2        |
ATOM O22  OBL    -0.63 !        |                C21              |
ATOM C22  CTL2   -0.22 !        |                |   beta3        |
ATOM H2R  HAL2    0.09 !        |         H2R---C22---H2S         |
ATOM H2S  HAL2    0.09 !        |                |                |
GROUP                  !        |                |    beta4       |
ATOM C3   CTL2    0.08 !        |                |                |
ATOM HX   HAL2    0.09 !        |                |           HX---C3---HY
ATOM HY   HAL2    0.09 !        |                |                |   gamma1
ATOM O31  OSL    -0.49 !        |                |           O32  O31
ATOM C31  CL      0.90 !        |                |            \\ /    gamma2
ATOM O32  OBL    -0.63 !        |                |              C31
ATOM C32  CTL2   -0.22 !        |                |              |     gamma3
ATOM H2X  HAL2    0.09 !        |                |        H2X---C32---H2Y
ATOM H2Y  HAL2    0.09 !        |                |              |
GROUP                  !        |                |              |                
ATOM C13 CTL2    -0.18 !        |                |              |
ATOM H3P HAL2     0.09 !  H3P---C13---H3Q        |              |
ATOM H3Q HAL2     0.09 !        |                |              |
GROUP                  !        |                |              |
ATOM C14 CTL2    -0.18 !        |                |              |
ATOM H4P HAL2     0.09 !  H4P---C14---H4Q        |              |
ATOM H4Q HAL2     0.09 !        |                |              |
GROUP                  !        |                |              |
ATOM C15 CTL2    -0.18 !        |                |              |
ATOM H5P HAL2     0.09 !  H5P---C15---H5Q        |              |
ATOM H5Q HAL2     0.09 !        |                |              |
GROUP                  !        |                |              |
ATOM C16 CTL2    -0.18 !        |                |              |
ATOM H6P HAL2     0.09 !  H6P---C16---H6Q        |              |
ATOM H6Q HAL2     0.09 !        |                |              |
GROUP                  !        |                |              |
ATOM C17 CTL2    -0.18 !        |                |              |
ATOM H7P HAL2     0.09 !  H7P---C17---H7Q        |              |
ATOM H7Q HAL2     0.09 !        |                |              |
GROUP                  !        |                |              |
ATOM C18 CTL2    -0.18 !        |                |              |
ATOM H8P HAL2     0.09 !  H8P---C18---H8Q        |              |
ATOM H8Q HAL2     0.09 !        |                |              |
GROUP                  !        |                |              |
ATOM C19 CEL1    -0.15 !        |                |              |
ATOM H9P HEL1     0.15 !  H9P---C19              |              |
GROUP                  !        ||               |              |
ATOM C110 CEL1   -0.15 !        ||               |              |
ATOM H10P HEL1    0.15 ! H10P---C110             |              |
GROUP                  !        |                |              |
ATOM C111 CTL2   -0.18 !        |                |              |
ATOM H11P HAL2    0.09 ! H11P---C111---H11Q      |              |
ATOM H11Q HAL2    0.09 !        |                |              |
GROUP                  !        |                |              |
ATOM C112 CTL2   -0.18 !        |                |              |
ATOM H12P HAL2    0.09 ! H12P---C112---H12Q      |              |
ATOM H12Q HAL2    0.09 !        |                |              |
GROUP                  !        |                |              |
ATOM C113 CTL2   -0.18 !        |                |              |
ATOM H13P HAL2    0.09 ! H13P---C113---H13Q      |              |
ATOM H13Q HAL2    0.09 !        |                |              |
GROUP                  !        |                |              |
ATOM C114 CTL2   -0.18 !        |                |              |
ATOM H14P HAL2    0.09 ! H14P---C114---H14Q      |              |
ATOM H14Q HAL2    0.09 !        |                |              |
GROUP                  !        |                |              |
ATOM C115 CTL2   -0.18 !        |                |              |
ATOM H15P HAL2    0.09 ! H15P---C115---H15Q      |              |
ATOM H15Q HAL2    0.09 !        |                |              |
GROUP                  !        |                |              |
ATOM C116 CTL2   -0.18 !        |                |              |
ATOM H16P HAL2    0.09 ! H16P---C116---H16Q      |              |
ATOM H16Q HAL2    0.09 !        |                |              |
GROUP                  !        |                |              |
ATOM C117 CTL2   -0.18 !        |                |              |
ATOM H17P HAL2    0.09 ! H17P---C117---H17Q      |              |
ATOM H17Q HAL2    0.09 !        |                |              |
GROUP                  !        |                |              |
ATOM C118 CTL3   -0.27 !        |                |              |
ATOM H18P HAL3    0.09 ! H18P---C118---H18Q      |              |
ATOM H18Q HAL3    0.09 !        |                |              |
ATOM H18O HAL3    0.09 !        H18O             |              |
GROUP                  !                         |              |      gamma4
ATOM C23  CTL2   -0.18 !                         |              |
ATOM H3R  HAL2    0.09 !                   H3R---C23---H3S      |
ATOM H3S  HAL2    0.09 !                         |              |
GROUP                  !                         |              |
ATOM C24  CTL2   -0.18 !                         |              |
ATOM H4R  HAL2    0.09 !                   H4R---C24---H4S      |
ATOM H4S  HAL2    0.09 !                         |              |
GROUP                  !                         |              |
ATOM C25  CTL2   -0.18 !                         |              |
ATOM H5R  HAL2    0.09 !                   H5R---C25---H5S      |
ATOM H5S  HAL2    0.09 !                         |              |
GROUP                  !                         |              |
ATOM C26  CTL2   -0.18 !                         |              |
ATOM H6R  HAL2    0.09 !                   H6R---C26---H6S      |
ATOM H6S  HAL2    0.09 !                         |              |
GROUP                  !                         |              |
ATOM C27  CTL2   -0.18 !                         |              |
ATOM H7R  HAL2    0.09 !                   H7R---C27---H7S      |
ATOM H7S  HAL2    0.09 !                         |              |
GROUP                  !                         |              |
ATOM C28  CTL2   -0.18 !                         |              |
ATOM H8R  HAL2    0.09 !                   H8R---C28---H8S      |
ATOM H8S  HAL2    0.09 !                         |              |
GROUP                  !                         |              |
ATOM C29  CEL1   -0.15 !                         |              |
ATOM H9R  HEL1    0.15 !                   H9R---C29            |
GROUP                  !                         ||  (CIS)      |
ATOM C210 CEL1   -0.15 !                         ||             |
ATOM H10R HEL1    0.15 !                  H10R---C210           |
GROUP                  !                         |              |
ATOM C211 CTL2   -0.18 !                         |              |
ATOM H11R HAL2    0.09 !                  H11R---C211--H11S     |
ATOM H11S HAL2    0.09 !                         |              |
GROUP                  !                         |              |
ATOM C212 CTL2   -0.18 !                         |              |
ATOM H12R HAL2    0.09 !                  H12R---C212--H12S     |
ATOM H12S HAL2    0.09 !                         |              |
GROUP                  !                         |              |
ATOM C213 CTL2   -0.18 !                         |              |
ATOM H13R HAL2    0.09 !                  H13R---C213--H13S     |
ATOM H13S HAL2    0.09 !                         |              |
GROUP                  !                         |              |
ATOM C214 CTL2   -0.18 !                         |              |
ATOM H14R HAL2    0.09 !                  H14R---C214--H14S     |
ATOM H14S HAL2    0.09 !                         |              |
GROUP                  !                         |              |
ATOM C215 CTL2   -0.18 !                         |              |
ATOM H15R HAL2    0.09 !                  H15R---C215--H15S     |
ATOM H15S HAL2    0.09 !                         |              |
GROUP                  !                         |              |
ATOM C216 CTL2   -0.18 !                         |              |
ATOM H16R HAL2    0.09 !                  H16R---C216--H16S     |
ATOM H16S HAL2    0.09 !                         |              |
GROUP                  !                         |              |
ATOM C217 CTL2   -0.18 !                         |              |
ATOM H17R HAL2    0.09 !                  H17R---C217--H17S     |
ATOM H17S HAL2    0.09 !                         |              |
GROUP                  !                         |              |
ATOM C218 CTL3   -0.27 !                         |              |
ATOM H18R HAL3    0.09 !                  H18R---C218--H18S     |
ATOM H18S HAL3    0.09 !                         |              |
ATOM H18T HAL3    0.09 !                        H18T            |
GROUP                  !                                        |
ATOM C33  CTL2   -0.18 !                                        |
ATOM H3X  HAL2    0.09 !                                  H3X---C33---H3Y
ATOM H3Y  HAL2    0.09 !                                        |
GROUP                  !                                        |
ATOM C34  CTL2   -0.18 !                                        |
ATOM H4X  HAL2    0.09 !                                  H4X---C34---H4Y
ATOM H4Y  HAL2    0.09 !                                        |
GROUP                  !                                        |
ATOM C35  CTL2   -0.18 !                                        |
ATOM H5X  HAL2    0.09 !                                  H5X---C35---H5Y
ATOM H5Y  HAL2    0.09 !                                        |
GROUP                  !                                        |
ATOM C36  CTL2   -0.18 !                                        |
ATOM H6X  HAL2    0.09 !                                  H6X---C36---H6Y
ATOM H6Y  HAL2    0.09 !                                        |
GROUP                  !                                        |
ATOM C37  CTL2   -0.18 !                                        |
ATOM H7X  HAL2    0.09 !                                  H7X---C37---H7Y
ATOM H7Y  HAL2    0.09 !                                        |
GROUP                  !                                        |
ATOM C38  CTL2   -0.18 !                                        |
ATOM H8X  HAL2    0.09 !                                  H8X---C38---H8Y
ATOM H8Y  HAL2    0.09 !                                        |
GROUP                  !                                        |
ATOM C39  CEL1   -0.15 !                                        |
ATOM H9X  HEL1    0.15 !                                  H9X---C39
GROUP                  !                                        ||
ATOM C310 CEL1   -0.15 !                                        ||
ATOM H10X HEL1    0.15 !                                 H10X---C310
GROUP                  !                                        |
ATOM C311 CTL2   -0.18 !                                        |
ATOM H11X HAL2    0.09 !                                 H11X---C311--H11Y
ATOM H11Y HAL2    0.09 !                                        |
GROUP                  !                                        |
ATOM C312 CTL2   -0.18 !                                        |
ATOM H12X HAL2    0.09 !                                 H12X---C312--H12Y
ATOM H12Y HAL2    0.09 !                                        |
GROUP                  !                                        |
ATOM C313 CTL2   -0.18 !                                        |
ATOM H13X HAL2    0.09 !                                 H13X---C313--H13Y
ATOM H13Y HAL2    0.09 !                                        |
GROUP                  !                                        |
ATOM C314 CTL2   -0.18 !                                        |
ATOM H14X HAL2    0.09 !                                 H14X---C314--H14Y
ATOM H14Y HAL2    0.09 !                                        |
GROUP                  !                                        |
ATOM C315 CTL2   -0.18 !                                        |
ATOM H15X HAL2    0.09 !                                 H15X---C315--H15Y
ATOM H15Y HAL2    0.09 !                                        |
GROUP                  !                                        |
ATOM C316 CTL2   -0.18 !                                        |
ATOM H16X HAL2    0.09 !                                 H16X---C316--H16Y
ATOM H16Y HAL2    0.09 !                                        |
GROUP                  !                                        |
ATOM C317 CTL2   -0.18 !                                        |
ATOM H17X HAL2    0.09 !                                 H17X---C317--H17Y
ATOM H17Y HAL2    0.09 !                                        |
GROUP                  !                                        |
ATOM C318 CTL3   -0.27 !                                        |
ATOM H18X HAL3    0.09 !                                 H18X---C318--H18Y
ATOM H18Y HAL3    0.09 !                                        |
ATOM H18Z HAL3    0.09 !                                        H18Z


! Glycerol Backbone
BOND  C1   O11      
BOND  C1   HA        C1    HB       C1   C2
BOND  C2   HS        C2    C3       C2   O21
BOND  C3   HX        C3    HY       C3   O31
! Chain from C1
BOND  O11  C11
BOND  C11  C12
DOUBLE  C11  O12
BOND  C12  H2P       C12  H2Q       C12  C13
BOND  C13  H3P       C13  H3Q       C13  C14
BOND  C14  H4P       C14  H4Q       C14  C15
BOND  C15  H5P       C15  H5Q       C15  C16
BOND  C16  H6P       C16  H6Q       C16  C17
BOND  C17  H7P       C17  H7Q       C17  C18
BOND  C18  H8P       C18  H8Q       C18  C19
BOND  C19  H9P
DOUBLE  C19  C110
BOND  C110 H10P      C110 C111
BOND  C111 H11P      C111 H11Q      C111 C112
BOND  C112 H12P      C112 H12Q	    C112 C113
BOND  C113 H13P      C113 H13Q	    C113 C114
BOND  C114 H14P      C114 H14Q      C114 C115
BOND  C115 H15P      C115 H15Q      C115 C116
BOND  C116 H16P      C116 H16Q      C116 C117
BOND  C117 H17P      C117 H17Q      C117 C118
BOND  C118 H18P      C118 H18Q      C118 H18O
! Chain from C2
BOND  O21  C21
BOND  C21  C22
DOUBLE  C21  O22
BOND  C22  H2R       C22  H2S       C22  C23
BOND  C23  H3R       C23  H3S       C23  C24
BOND  C24  H4R       C24  H4S       C24  C25
BOND  C25  H5R       C25  H5S       C25  C26
BOND  C26  H6R       C26  H6S       C26  C27
BOND  C27  H7R       C27  H7S       C27  C28
BOND  C28  H8R       C28  H8S       C28  C29
BOND  C29  H9R
DOUBLE  C29 C210
BOND  C210 H10R      C210 C211
BOND  C211 H11R      C211 H11S      C211 C212
BOND  C212 H12R      C212 H12S      C212 C213
BOND  C213 H13R      C213 H13S      C213 C214
BOND  C214 H14R      C214 H14S      C214 C215
BOND  C215 H15R      C215 H15S      C215 C216
BOND  C216 H16R      C216 H16S      C216 C217
BOND  C217 H17R      C217 H17S      C217 C218
BOND  C218 H18R      C218 H18S      C218 H18T
! Chain From C3
BOND  O31  C31
BOND  C31  C32
DOUBLE  C31  O32
BOND  C32  H2X       C32  H2Y       C32  C33
BOND  C33  H3X       C33  H3Y       C33  C34
BOND  C34  H4X       C34  H4Y       C34  C35
BOND  C35  H5X       C35  H5Y       C35  C36
BOND  C36  H6X       C36  H6Y       C36  C37
BOND  C37  H7X       C37  H7Y       C37  C38
BOND  C38  H8X       C38  H8Y       C38  C39
BOND  C39  H9X
DOUBLE  C39 C310
BOND  C310 H10X      C310 C311
BOND  C311 H11X      C311 H11Y      C311 C312
BOND  C312 H12X      C312 H12Y      C312 C313
BOND  C313 H13X      C313 H13Y      C313 C314
BOND  C314 H14X      C314 H14Y      C314 C315
BOND  C315 H15X      C315 H15Y      C315 C316
BOND  C316 H16X      C316 H16Y      C316 C317
BOND  C317 H17X      C317 H17Y      C317 C318
BOND  C318 H18X      C318 H18Y      C318 H18Z

IMPR C11 O11 C12 O12    C21 O21 C22 O22    C31 O31 C32 O32

IC C2     O11    *C1    HA         1.5478  110.78 -12011   109.49   1.1119
IC HA     O11    *C1    HB         1.1119  109.49 -119.44  112.98   1.1188
IC C3     C2     C1     O11        1.5478  110.73  171.60  113.11   1.4470
IC O11    C2     *C1    HA         1.4470  113.11  126.56  109.07   1.1156
IC HA     C2     *C1    HB         1.1156  109.07  114.23  106.54   1.1130
IC C2     C1     O11    C11        1.5605  113.11   86.70  115.13   1.3282
IC C1     O11    C11    C12        1.4470  115.13 -175.02  108.29   1.5304
IC C12    O11    *C11   O12        1.5304  108.29 -179.30  126.46   1.2152
IC O11    C11    C12    C13        1.3282  108.29  178.67  112.57   1.5449
IC C13    C11    *C12   H2P        1.5449  112.57 -120.87  107.35   1.1099
IC H2P    C11    *C12   H2Q        1.1099  107.35 -117.25  107.83   1.1084
IC O11    C1     C2     O21        1.4311  110.78  170.72  106.82   1.4423
IC O21    C1     *C2    C3         1.4423  106.82 -120.90  110.73   1.5605
IC C3     C1     *C2    HS         1.5605  110.73 -118.02  107.55   1.1160
IC C1     C2     O21    C21        1.5478  106.82  152.06  115.88   1.3149
IC C2     O21    C21    C22        1.4423  115.88  174.71  108.37   1.5300
IC C22    O21    *C21   O22        1.5300  108.37  179.81  126.94   1.2175
IC O21    C21    C22    C23        1.3149  108.37 -178.59  112.34   1.5450
IC C23    C21    *C22   H2R        1.5450  112.34 -121.58  107.75   1.1090
IC H2R    C21    *C22   H2S        1.1090  107.75 -117.05  107.65   1.1093
IC C1     C2     C3     O31        1.5478  110.73  171.60  113.11   1.4470
IC O31    C2     *C3    HX         1.4470  113.11  126.56  109.07   1.1156
IC HX     C2     *C3    HY         1.1156  109.07  114.23  106.54   1.1130
IC C2     C3     O31    C31        1.5605  113.11   86.70  115.13   1.3282
IC C3     O31    C31    C32        1.4470  115.13 -175.02  108.29   1.5304
IC C32    O31    *C31   O32        1.5304  108.29 -179.30  126.46   1.2152
IC O31    C31    C32    C33        1.3282  108.29  178.67  112.57   1.5449
IC C33    C31    *C32   H2X        1.5449  112.57 -120.87  107.35   1.1099
IC H2X    C31    *C32   H2Y        1.1099  107.35 -117.25  107.83   1.1084
!Tail 1
IC C11    C12    C13    C14        1.5300  112.34  179.69  112.29   1.5338
IC C14    C12    *C13   H3P        1.5338  112.29 -121.16  109.58   1.1143
IC H3P    C12    *C13   H3Q        1.1143  109.58 -117.64  109.55   1.1144
IC C12    C13    C14    C15        1.5450  112.29  179.90  112.52   1.5347
IC C15    C13    *C14   H4P        1.5347  112.52 -121.27  109.11   1.1133
IC H4P    C13    *C14   H4Q        1.1133  109.11 -117.44  109.11   1.1133
IC C13    C14    C15    C16        1.5338  112.52  179.93  112.62   1.5345
IC C16    C14    *C15   H5P        1.5345  112.62 -121.39  109.04   1.1132
IC H5p    C14    *C15   H5Q        1.1132  109.04 -117.27  109.05   1.1133
IC C14    C15    C16    C17        1.5347  112.62 -179.86  112.65   1.5355
IC C17    C15    *C16   H6P        1.5355  112.65 -121.31  109.06   1.1132
IC H6p    C15    *C16   H6Q        1.1132  109.06 -117.35  109.04   1.1131
IC C15    C16    C17    C18        1.5345  112.65  179.79  112.33   1.5397
IC C18    C16    *C17   H7P        1.5397  112.33 -121.64  108.44   1.1137
IC H7p    C16    *C17   H7Q        1.1137  108.44 -116.96  108.77   1.1140
IC C16    C17    C18    C19        1.5355  112.33 -177.65  111.53   1.5098
IC C19    C17    *C18   H8P        1.5098  111.53 -123.76  107.67   1.1128
IC H8P    C17    *C18   H8Q        1.1128  107.67 -115.16  108.45   1.1128
IC C17    C18    C19    C110       1.5397  111.53 -118.93  126.95   1.3468
IC C110   C18    *C19   H9P        1.3468  126.95  178.64  114.42   1.1012
IC C18    C19    C110   C111       1.5098  126.95   -1.06  126.70   1.5093
IC C111   C19    *C110  H10P       1.5093  126.70  179.97  118.62   1.1011
IC C19    C110   C111   C112       1.3468  126.70   96.43  111.97   1.5393
IC C112   C110   *C111  H11P       1.5393  111.97 -121.33  111.63   1.1129
IC H11P   C110   *C111  H11Q       1.1129  111.63 -117.66  109.97   1.1125
IC C110   C111   C112   C113       1.5093  111.97 -179.20  112.31   1.5355
IC C113   C111   *C112  H12P       1.5355  112.31 -121.28  109.77   1.1133
IC H12p   C111   *C112  H12Q       1.1133  109.77 -118.03  109.44   1.1145
IC C111   C112   C113   C114       1.5393  112.31 -179.38  112.67   1.5346
IC C114   C112   *C113  H13P       1.5346  112.67 -121.30  109.02   1.1133
IC H13P   C112   *C113  H13Q       1.1133  109.02 -117.38  109.09   1.1129
IC C112   C113   C114   C115       1.5355  112.67  179.76  112.66   1.5349
IC C115   C113   *C114  H14P       1.5349  112.66 -121.34  109.11   1.1131
IC H14P   C113   *C114  H14Q       1.1131  109.11 -117.34  109.05   1.1134
IC C113   C114   C115   C116       1.5346  112.66 -179.43  112.59   1.5348
IC C116   C114   *C115  H15P       1.5348  112.59 -121.30  109.06   1.1133
IC H15P   C114   *C115  H15Q       1.1133  109.06 -117.41  109.12   1.1130
IC C114   C115   C116   C117       1.5349  112.59 -179.92  112.76   1.5340
IC C117   C115   *C116  H16P       1.5340  112.76 -121.38  109.12   1.1131
IC H16P   C115   *C116  H16Q       1.1131  109.12 -117.32  109.09   1.1134
IC C115   C116   C117   C118       1.5348  112.76 -179.79  113.22   1.5309
IC C118   C116   *C117  H17P       1.5309  113.22 -121.60  108.73   1.1142
IC H17p   C116   *C117  H17Q       1.1142  108.73 -116.70  108.81   1.1140
IC C116   C117   C118   H18P       1.5340  113.22  -59.81  110.41   1.1115
IC H18P   C117   *C118  H18Q       1.1115  110.41  119.81  110.47   1.1113
IC H18P   C117   *C118  H18O       1.1115  110.41 -120.04  110.64   1.1111
!Tail 2
IC C21    C22    C23    C24        1.5300  112.34  179.69  112.29   1.5338
IC C24    C22    *C23   H3R        1.5338  112.29 -121.16  109.58   1.1143
IC H3R    C22    *C23   H3S        1.1143  109.58 -117.64  109.55   1.1144
IC C22    C23    C24    C25        1.5450  112.29  179.90  112.52   1.5347
IC C25    C23    *C24   H4R        1.5347  112.52 -121.27  109.11   1.1133
IC H4R    C23    *C24   H4S        1.1133  109.11 -117.44  109.11   1.1133
IC C23    C24    C25    C26        1.5338  112.52  179.93  112.62   1.5345
IC C26    C24    *C25   H5R        1.5345  112.62 -121.39  109.04   1.1132
IC H5R    C24    *C25   H5S        1.1132  109.04 -117.27  109.05   1.1133
IC C24    C25    C26    C27        1.5347  112.62 -179.86  112.65   1.5355
IC C27    C25    *C26   H6R        1.5355  112.65 -121.31  109.06   1.1132
IC H6R    C25    *C26   H6S        1.1132  109.06 -117.35  109.04   1.1131
IC C25    C26    C27    C28        1.5345  112.65  179.79  112.33   1.5397
IC C28    C26    *C27   H7R        1.5397  112.33 -121.64  108.44   1.1137
IC H7R    C26    *C27   H7S        1.1137  108.44 -116.96  108.77   1.1140
IC C26    C27    C28    C29        1.5355  112.33 -177.65  111.53   1.5098
IC C29    C27    *C28   H8R        1.5098  111.53 -123.76  107.67   1.1128
IC H8R    C27    *C28   H8S        1.1128  107.67 -115.16  108.45   1.1128
IC C27    C28    C29    C210       1.5397  111.53 -118.93  126.95   1.3468
IC C210   C28    *C29   H9R        1.3468  126.95  178.64  114.42   1.1012
IC C28    C29    C210   C211       1.5098  126.95   -1.06  126.70   1.5093
IC C211   C29    *C210  H10R       1.5093  126.70  179.97  118.62   1.1011
IC C29    C210   C211   C212       1.3468  126.70   96.43  111.97   1.5393
IC C212   C210   *C211  H11R       1.5393  111.97 -121.33  111.63   1.1129
IC H11R   C210   *C211  H11S       1.1129  111.63 -117.66  109.97   1.1125
IC C210   C211   C212   C213       1.5093  111.97 -179.20  112.31   1.5355
IC C213   C211   *C212  H12R       1.5355  112.31 -121.28  109.77   1.1133
IC H12R   C211   *C212  H12S       1.1133  109.77 -118.03  109.44   1.1145
IC C211   C212   C213   C214       1.5393  112.31 -179.38  112.67   1.5346
IC C214   C212   *C213  H13R       1.5346  112.67 -121.30  109.02   1.1133
IC H13R   C212   *C213  H13S       1.1133  109.02 -117.38  109.09   1.1129
IC C212   C213   C214   C215       1.5355  112.67  179.76  112.66   1.5349
IC C215   C213   *C214  H14R       1.5349  112.66 -121.34  109.11   1.1131
IC H14R   C213   *C214  H14S       1.1131  109.11 -117.34  109.05   1.1134
IC C213   C214   C215   C216       1.5346  112.66 -179.43  112.59   1.5348
IC C216   C214   *C215  H15R       1.5348  112.59 -121.30  109.06   1.1133
IC H15R   C214   *C215  H15S       1.1133  109.06 -117.41  109.12   1.1130
IC C214   C215   C216   C217       1.5349  112.59 -179.92  112.76   1.5340
IC C217   C215   *C216  H16R       1.5340  112.76 -121.38  109.12   1.1131
IC H16R   C215   *C216  H16S       1.1131  109.12 -117.32  109.09   1.1134
IC C215   C216   C217   C218       1.5348  112.76 -179.79  113.22   1.5309
IC C218   C216   *C217  H17R       1.5309  113.22 -121.60  108.73   1.1142
IC H17R   C216   *C217  H17S       1.1142  108.73 -116.70  108.81   1.1140
IC C216   C217   C218   H18R       1.5340  113.22  -59.81  110.41   1.1115
IC H18R   C217   *C218  H18S       1.1115  110.41  119.81  110.47   1.1113
IC H18R   C217   *C218  H18T       1.1115  110.41 -120.04  110.64   1.1111
!Tail 3
IC C31    C32    C33    C34        1.5300  112.34  179.69  112.29   1.5338
IC C34    C32    *C33   H3X        1.5338  112.29 -121.16  109.58   1.1143
IC H3X    C32    *C33   H3Y        1.1143  109.58 -117.64  109.55   1.1144
IC C32    C33    C34    C35        1.5450  112.29  179.90  112.52   1.5347
IC C35    C33    *C34   H4X        1.5347  112.52 -121.27  109.11   1.1133
IC H4X    C33    *C34   H4Y        1.1133  109.11 -117.44  109.11   1.1133
IC C33    C34    C35    C36        1.5338  112.52  179.93  112.62   1.5345
IC C36    C34    *C35   H5X        1.5345  112.62 -121.39  109.04   1.1132
IC H5X    C34    *C35   H5Y        1.1132  109.04 -117.27  109.05   1.1133
IC C34    C35    C36    C37        1.5347  112.62 -179.86  112.65   1.5355
IC C37    C35    *C36   H6X        1.5355  112.65 -121.31  109.06   1.1132
IC H6X    C35    *C36   H6Y        1.1132  109.06 -117.35  109.04   1.1131
IC C35    C36    C37    C38        1.5345  112.65  179.79  112.33   1.5397
IC C38    C36    *C37   H7X        1.5397  112.33 -121.64  108.44   1.1137
IC H7X    C36    *C37   H7Y        1.1137  108.44 -116.96  108.77   1.1140
IC C36    C37    C38    C39        1.5355  112.33 -177.65  111.53   1.5098
IC C39    C37    *C38   H8X        1.5098  111.53 -123.76  107.67   1.1128
IC H8X    C37    *C38   H8Y        1.1128  107.67 -115.16  108.45   1.1128
IC C37    C38    C39    C310       1.5397  111.53 -118.93  126.95   1.3468
IC C310   C38    *C39   H9X        1.3468  126.95  178.64  114.42   1.1012
IC C38    C39    C310   C311       1.5098  126.95   -1.06  126.70   1.5093
IC C311   C39    *C310  H10X       1.5093  126.70  179.97  118.62   1.1011
IC C39    C310   C311   C312       1.3468  126.70   96.43  111.97   1.5393
IC C312   C310   *C311  H11X       1.5393  111.97 -121.33  111.63   1.1129
IC H11X   C310   *C311  H11Y       1.1129  111.63 -117.66  109.97   1.1125
IC C310   C311   C312   C313       1.5093  111.97 -179.20  112.31   1.5355
IC C313   C311   *C312  H12X       1.5355  112.31 -121.28  109.77   1.1133
IC H12X   C311   *C312  H12Y       1.1133  109.77 -118.03  109.44   1.1145
IC C311   C312   C313   C314       1.5393  112.31 -179.38  112.67   1.5346
IC C314   C312   *C313  H13X       1.5346  112.67 -121.30  109.02   1.1133
IC H13X   C312   *C313  H13Y       1.1133  109.02 -117.38  109.09   1.1129
IC C312   C313   C314   C315       1.5355  112.67  179.76  112.66   1.5349
IC C315   C313   *C314  H14X       1.5349  112.66 -121.34  109.11   1.1131
IC H14X   C313   *C314  H14Y       1.1131  109.11 -117.34  109.05   1.1134
IC C313   C314   C315   C316       1.5346  112.66 -179.43  112.59   1.5348
IC C316   C314   *C315  H15X       1.5348  112.59 -121.30  109.06   1.1133
IC H15X   C314   *C315  H15Y       1.1133  109.06 -117.41  109.12   1.1130
IC C314   C315   C316   C317       1.5349  112.59 -179.92  112.76   1.5340
IC C317   C315   *C316  H16X       1.5340  112.76 -121.38  109.12   1.1131
IC H16X   C315   *C316  H16Y       1.1131  109.12 -117.32  109.09   1.1134
IC C315   C316   C317   C318       1.5348  112.76 -179.79  113.22   1.5309
IC C318   C316   *C317  H17X       1.5309  113.22 -121.60  108.73   1.1142
IC H17X   C316   *C317  H17Y       1.1142  108.73 -116.70  108.81   1.1140
IC C316   C317   C318   H18X       1.5340  113.22  -59.81  110.41   1.1115
IC H18X   C317   *C318  H18Y       1.1115  110.41  119.81  110.47   1.1113
IC H18X   C317   *C318  H18Z       1.1115  110.41 -120.04  110.64   1.1111


RESI OPOTG        0.00 ! oleoyl-palmitoyl-oleoyl-triacylglycerol
!
GROUP
ATOM C1   CTL2	  0.08 !                           HA
ATOM HA   HAL2    0.09 !                           |
ATOM HB   HAL2    0.09 !          -----------------C1---HB                         
ATOM O11  OSL    -0.49 !          |                |        
ATOM O12  OBL    -0.63 !     O12  O11              |
ATOM C11  CL      0.90 !      \\ /                 |
ATOM C12  CTL2   -0.22 !        C11                |
ATOM H2P  HAL2    0.09 !        |                  |
ATOM H2Q  HAL2    0.09 !  H2P---C12---H2Q          |
GROUP                  !        |                  |
ATOM C2   CTL1    0.17 !        |             HS---C2--------------
ATOM HS   HAL1    0.09 !        |                  | beta1        |
ATOM O21  OSL    -0.49 !        |             O22  O21         theta3
ATOM C21  CL      0.90 !        |              \\ /  beta2        |
ATOM O22  OBL    -0.63 !        |                C21              |
ATOM C22  CTL2   -0.22 !        |                |   beta3        |
ATOM H2R  HAL2    0.09 !        |         H2R---C22---H2S         |
ATOM H2S  HAL2    0.09 !        |                |                |
GROUP                  !        |                |    beta4       |
ATOM C3   CTL2    0.08 !        |                |                |
ATOM HX   HAL2    0.09 !        |                |           HX---C3---HY
ATOM HY   HAL2    0.09 !        |                |                |   gamma1
ATOM O31  OSL    -0.49 !        |                |           O32  O31
ATOM C31  CL      0.90 !        |                |            \\ /    gamma2
ATOM O32  OBL    -0.63 !        |                |              C31
ATOM C32  CTL2   -0.22 !        |                |              |     gamma3
ATOM H2X  HAL2    0.09 !        |                |        H2X---C32---H2Y
ATOM H2Y  HAL2    0.09 !        |                |              |
GROUP                  !        |                |              |                
ATOM C13 CTL2    -0.18 !        |                |              |
ATOM H3P HAL2     0.09 !  H3P---C13---H3Q        |              |
ATOM H3Q HAL2     0.09 !        |                |              |
GROUP                  !        |                |              |
ATOM C14 CTL2    -0.18 !        |                |              |
ATOM H4P HAL2     0.09 !  H4P---C14---H4Q        |              |
ATOM H4Q HAL2     0.09 !        |                |              |
GROUP                  !        |                |              |
ATOM C15 CTL2    -0.18 !        |                |              |
ATOM H5P HAL2     0.09 !  H5P---C15---H5Q        |              |
ATOM H5Q HAL2     0.09 !        |                |              |
GROUP                  !        |                |              |
ATOM C16 CTL2    -0.18 !        |                |              |
ATOM H6P HAL2     0.09 !  H6P---C16---H6Q        |              |
ATOM H6Q HAL2     0.09 !        |                |              |
GROUP                  !        |                |              |
ATOM C17 CTL2    -0.18 !        |                |              |
ATOM H7P HAL2     0.09 !  H7P---C17---H7Q        |              |
ATOM H7Q HAL2     0.09 !        |                |              |
GROUP                  !        |                |              |
ATOM C18 CTL2    -0.18 !        |                |              |
ATOM H8P HAL2     0.09 !  H8P---C18---H8Q        |              |
ATOM H8Q HAL2     0.09 !        |                |              |
GROUP                  !        |                |              |
ATOM C19 CEL1    -0.15 !        |                |              |
ATOM H9P HEL1     0.15 !  H9P---C19              |              |
GROUP                  !        ||               |              |
ATOM C110 CEL1   -0.15 !        ||               |              |
ATOM H10P HEL1    0.15 ! H10P---C110             |              |
GROUP                  !        |                |              |
ATOM C111 CTL2   -0.18 !        |                |              |
ATOM H11P HAL2    0.09 ! H11P---C111---H11Q      |              |
ATOM H11Q HAL2    0.09 !        |                |              |
GROUP                  !        |                |              |
ATOM C112 CTL2   -0.18 !        |                |              |
ATOM H12P HAL2    0.09 ! H12P---C112---H12Q      |              |
ATOM H12Q HAL2    0.09 !        |                |              |
GROUP                  !        |                |              |
ATOM C113 CTL2   -0.18 !        |                |              |
ATOM H13P HAL2    0.09 ! H13P---C113---H13Q      |              |
ATOM H13Q HAL2    0.09 !        |                |              |
GROUP                  !        |                |              |
ATOM C114 CTL2   -0.18 !        |                |              |
ATOM H14P HAL2    0.09 ! H14P---C114---H14Q      |              |
ATOM H14Q HAL2    0.09 !        |                |              |
GROUP                  !        |                |              |
ATOM C115 CTL2   -0.18 !        |                |              |
ATOM H15P HAL2    0.09 ! H15P---C115---H15Q      |              |
ATOM H15Q HAL2    0.09 !        |                |              |
GROUP                  !        |                |              |
ATOM C116 CTL2   -0.18 !        |                |              |
ATOM H16P HAL2    0.09 ! H16P---C116---H16Q      |              |
ATOM H16Q HAL2    0.09 !        |                |              |
GROUP                  !        |                |              |
ATOM C117 CTL2   -0.18 !        |                |              |
ATOM H17P HAL2    0.09 ! H17P---C117---H17Q      |              |
ATOM H17Q HAL2    0.09 !        |                |              |
GROUP                  !        |                |              |
ATOM C118 CTL3   -0.27 !        |                |              |
ATOM H18P HAL3    0.09 ! H18P---C118---H18Q      |              |
ATOM H18Q HAL3    0.09 !        |                |              |
ATOM H18O HAL3    0.09 !        H18O             |              |
GROUP                  !                         |              |      gamma4
ATOM C23  CTL2   -0.18 !                         |              |
ATOM H3R  HAL2    0.09 !                   H3R---C23---H3S      |
ATOM H3S  HAL2    0.09 !                         |              |
GROUP                  !                         |              |
ATOM C24  CTL2   -0.18 !                         |              |
ATOM H4R  HAL2    0.09 !                   H4R---C24---H4S      |
ATOM H4S  HAL2    0.09 !                         |              |
GROUP                  !                         |              |
ATOM C25  CTL2   -0.18 !                         |              |
ATOM H5R  HAL2    0.09 !                   H5R---C25---H5S      |
ATOM H5S  HAL2    0.09 !                         |              |
GROUP                  !                         |              |
ATOM C26  CTL2   -0.18 !                         |              |
ATOM H6R  HAL2    0.09 !                   H6R---C26---H6S      |
ATOM H6S  HAL2    0.09 !                         |              |
GROUP                  !                         |              |
ATOM C27  CTL2   -0.18 !                         |              |
ATOM H7R  HAL2    0.09 !                   H7R---C27---H7S      |
ATOM H7S  HAL2    0.09 !                         |              |
GROUP                  !                         |              |
ATOM C28  CTL2   -0.18 !                         |              |
ATOM H8R  HAL2    0.09 !                   H8R---C28---H8S      |
ATOM H8S  HAL2    0.09 !                         |              |
GROUP                  !                         |              |
ATOM C29  CTL2   -0.18 !                         |              |
ATOM H9R  HAL2    0.09 !                   H9R---C29---H9S      |
ATOM H9S  HAL2    0.09 !                         |              |
GROUP                  !                         |              |
ATOM C210 CTL2   -0.18 !                         |              |
ATOM H10R HAL2    0.09 !                  H10R---C210---H10S    |
ATOM H10S HAL2    0.09 !                         |              |
GROUP                  !                         |              |
ATOM C211 CTL2   -0.18 !                         |              |
ATOM H11R HAL2    0.09 !                  H11R---C211--H11S     |
ATOM H11S HAL2    0.09 !                         |              |
GROUP                  !                         |              |
ATOM C212 CTL2   -0.18 !                         |              |
ATOM H12R HAL2    0.09 !                  H12R---C212--H12S     |
ATOM H12S HAL2    0.09 !                         |              |
GROUP                  !                         |              |
ATOM C213 CTL2   -0.18 !                         |              |
ATOM H13R HAL2    0.09 !                  H13R---C213--H13S     |
ATOM H13S HAL2    0.09 !                         |              |
GROUP                  !                         |              |
ATOM C214 CTL2   -0.18 !                         |              |
ATOM H14R HAL2    0.09 !                  H14R---C214--H14S     |
ATOM H14S HAL2    0.09 !                         |              |
GROUP                  !                         |              |
ATOM C215 CTL2   -0.18 !                         |              |
ATOM H15R HAL2    0.09 !                  H15R---C215--H15S     |
ATOM H15S HAL2    0.09 !                         |              |
GROUP                  !                         |              |
ATOM C216 CTL3   -0.27 !                         |              |
ATOM H16R HAL3    0.09 !                  H16R---C216--H16S     |
ATOM H16S HAL3    0.09 !                         |              |
ATOM H16T HAL3    0.09 !                        H16T            |
GROUP                  !                                        |
ATOM C33  CTL2   -0.18 !                                        |
ATOM H3X  HAL2    0.09 !                                  H3X---C33---H3Y
ATOM H3Y  HAL2    0.09 !                                        |
GROUP                  !                                        |
ATOM C34  CTL2   -0.18 !                                        |
ATOM H4X  HAL2    0.09 !                                  H4X---C34---H4Y
ATOM H4Y  HAL2    0.09 !                                        |
GROUP                  !                                        |
ATOM C35  CTL2   -0.18 !                                        |
ATOM H5X  HAL2    0.09 !                                  H5X---C35---H5Y
ATOM H5Y  HAL2    0.09 !                                        |
GROUP                  !                                        |
ATOM C36  CTL2   -0.18 !                                        |
ATOM H6X  HAL2    0.09 !                                  H6X---C36---H6Y
ATOM H6Y  HAL2    0.09 !                                        |
GROUP                  !                                        |
ATOM C37  CTL2   -0.18 !                                        |
ATOM H7X  HAL2    0.09 !                                  H7X---C37---H7Y
ATOM H7Y  HAL2    0.09 !                                        |
GROUP                  !                                        |
ATOM C38  CTL2   -0.18 !                                        |
ATOM H8X  HAL2    0.09 !                                  H8X---C38---H8Y
ATOM H8Y  HAL2    0.09 !                                        |
GROUP                  !                                        |
ATOM C39  CEL1   -0.15 !                                        |
ATOM H9X  HEL1    0.15 !                                  H9X---C39
GROUP                  !                                        ||
ATOM C310 CEL1   -0.15 !                                        ||
ATOM H10X HEL1    0.15 !                                 H10X---C310
GROUP                  !                                        |
ATOM C311 CTL2   -0.18 !                                        |
ATOM H11X HAL2    0.09 !                                 H11X---C311--H11Y
ATOM H11Y HAL2    0.09 !                                        |
GROUP                  !                                        |
ATOM C312 CTL2   -0.18 !                                        |
ATOM H12X HAL2    0.09 !                                 H12X---C312--H12Y
ATOM H12Y HAL2    0.09 !                                        |
GROUP                  !                                        |
ATOM C313 CTL2   -0.18 !                                        |
ATOM H13X HAL2    0.09 !                                 H13X---C313--H13Y
ATOM H13Y HAL2    0.09 !                                        |
GROUP                  !                                        |
ATOM C314 CTL2   -0.18 !                                        |
ATOM H14X HAL2    0.09 !                                 H14X---C314--H14Y
ATOM H14Y HAL2    0.09 !                                        |
GROUP                  !                                        |
ATOM C315 CTL2   -0.18 !                                        |
ATOM H15X HAL2    0.09 !                                 H15X---C315--H15Y
ATOM H15Y HAL2    0.09 !                                        |
GROUP                  !                                        |
ATOM C316 CTL2   -0.18 !                                        |
ATOM H16X HAL2    0.09 !                                 H16X---C316--H16Y
ATOM H16Y HAL2    0.09 !                                        |
GROUP                  !                                        |
ATOM C317 CTL2   -0.18 !                                        |
ATOM H17X HAL2    0.09 !                                 H17X---C317--H17Y
ATOM H17Y HAL2    0.09 !                                        |
GROUP                  !                                        |
ATOM C318 CTL3   -0.27 !                                        |
ATOM H18X HAL3    0.09 !                                 H18X---C318--H18Y
ATOM H18Y HAL3    0.09 !                                        |
ATOM H18Z HAL3    0.09 !                                        H18Z


! Glycerol Backbone
BOND  C1   O11      
BOND  C1   HA        C1    HB       C1   C2
BOND  C2   HS        C2    C3       C2   O21
BOND  C3   HX        C3    HY       C3   O31
! Chain from C1
BOND  O11  C11
BOND  C11  C12
DOUBLE  C11  O12
BOND  C12  H2P       C12  H2Q       C12  C13
BOND  C13  H3P       C13  H3Q       C13  C14
BOND  C14  H4P       C14  H4Q       C14  C15
BOND  C15  H5P       C15  H5Q       C15  C16
BOND  C16  H6P       C16  H6Q       C16  C17
BOND  C17  H7P       C17  H7Q       C17  C18
BOND  C18  H8P       C18  H8Q       C18  C19
BOND  C19  H9P
DOUBLE  C19  C110
BOND  C110 H10P      C110 C111
BOND  C111 H11P      C111 H11Q      C111 C112
BOND  C112 H12P      C112 H12Q	    C112 C113
BOND  C113 H13P      C113 H13Q	    C113 C114
BOND  C114 H14P      C114 H14Q      C114 C115
BOND  C115 H15P      C115 H15Q      C115 C116
BOND  C116 H16P      C116 H16Q      C116 C117
BOND  C117 H17P      C117 H17Q      C117 C118
BOND  C118 H18P      C118 H18Q      C118 H18O
! Chain from C2
BOND  O21  C21
BOND  C21  C22
DOUBLE  C21  O22
BOND  C22  H2R       C22  H2S       C22  C23
BOND  C23  H3R       C23  H3S       C23  C24
BOND  C24  H4R       C24  H4S       C24  C25
BOND  C25  H5R       C25  H5S       C25  C26
BOND  C26  H6R       C26  H6S       C26  C27
BOND  C27  H7R       C27  H7S       C27  C28
BOND  C28  H8R       C28  H8S       C28  C29
BOND  C29  H9R       C29  H9S       C29  C210
BOND  C210 H10R      C210 H10S      C210 C211
BOND  C211 H11R      C211 H11S      C211 C212
BOND  C212 H12R      C212 H12S      C212 C213
BOND  C213 H13R      C213 H13S      C213 C214
BOND  C214 H14R      C214 H14S      C214 C215
BOND  C215 H15R      C215 H15S      C215 C216
BOND  C216 H16R      C216 H16S      C216 H16T
! Chain From C3
BOND  O31  C31
BOND  C31  C32
DOUBLE  C31  O32
BOND  C32  H2X       C32  H2Y       C32  C33
BOND  C33  H3X       C33  H3Y       C33  C34
BOND  C34  H4X       C34  H4Y       C34  C35
BOND  C35  H5X       C35  H5Y       C35  C36
BOND  C36  H6X       C36  H6Y       C36  C37
BOND  C37  H7X       C37  H7Y       C37  C38
BOND  C38  H8X       C38  H8Y       C38  C39
BOND  C39  H9X
DOUBLE  C39 C310
BOND  C310 H10X      C310 C311
BOND  C311 H11X      C311 H11Y      C311 C312
BOND  C312 H12X      C312 H12Y      C312 C313
BOND  C313 H13X      C313 H13Y      C313 C314
BOND  C314 H14X      C314 H14Y      C314 C315
BOND  C315 H15X      C315 H15Y      C315 C316
BOND  C316 H16X      C316 H16Y      C316 C317
BOND  C317 H17X      C317 H17Y      C317 C318
BOND  C318 H18X      C318 H18Y      C318 H18Z

IMPR C11 O11 C12 O12    C21 O21 C22 O22    C31 O31 C32 O32

IC C2     O11    *C1    HA         1.5478  110.78 -12011   109.49   1.1119
IC HA     O11    *C1    HB         1.1119  109.49 -119.44  112.98   1.1188
IC C3     C2     C1     O11        1.5478  110.73  171.60  113.11   1.4470
IC O11    C2     *C1    HA         1.4470  113.11  126.56  109.07   1.1156
IC HA     C2     *C1    HB         1.1156  109.07  114.23  106.54   1.1130
IC C2     C1     O11    C11        1.5605  113.11   86.70  115.13   1.3282
IC C1     O11    C11    C12        1.4470  115.13 -175.02  108.29   1.5304
IC C12    O11    *C11   O12        1.5304  108.29 -179.30  126.46   1.2152
IC O11    C11    C12    C13        1.3282  108.29  178.67  112.57   1.5449
IC C13    C11    *C12   H2P        1.5449  112.57 -120.87  107.35   1.1099
IC H2P    C11    *C12   H2Q        1.1099  107.35 -117.25  107.83   1.1084
IC O11    C1     C2     O21        1.4311  110.78  170.72  106.82   1.4423
IC O21    C1     *C2    C3         1.4423  106.82 -120.90  110.73   1.5605
IC C3     C1     *C2    HS         1.5605  110.73 -118.02  107.55   1.1160
IC C1     C2     O21    C21        1.5478  106.82  152.06  115.88   1.3149
IC C2     O21    C21    C22        1.4423  115.88  174.71  108.37   1.5300
IC C22    O21    *C21   O22        1.5300  108.37  179.81  126.94   1.2175
IC O21    C21    C22    C23        1.3149  108.37 -178.59  112.34   1.5450
IC C23    C21    *C22   H2R        1.5450  112.34 -121.58  107.75   1.1090
IC H2R    C21    *C22   H2S        1.1090  107.75 -117.05  107.65   1.1093
IC C1     C2     C3     O31        1.5478  110.73  171.60  113.11   1.4470
IC O31    C2     *C3    HX         1.4470  113.11  126.56  109.07   1.1156
IC HX     C2     *C3    HY         1.1156  109.07  114.23  106.54   1.1130
IC C2     C3     O31    C31        1.5605  113.11   86.70  115.13   1.3282
IC C3     O31    C31    C32        1.4470  115.13 -175.02  108.29   1.5304
IC C32    O31    *C31   O32        1.5304  108.29 -179.30  126.46   1.2152
IC O31    C31    C32    C33        1.3282  108.29  178.67  112.57   1.5449
IC C33    C31    *C32   H2X        1.5449  112.57 -120.87  107.35   1.1099
IC H2X    C31    *C32   H2Y        1.1099  107.35 -117.25  107.83   1.1084
!Tail 1
IC C11    C12    C13    C14        1.5300  112.34  179.69  112.29   1.5338
IC C14    C12    *C13   H3P        1.5338  112.29 -121.16  109.58   1.1143
IC H3P    C12    *C13   H3Q        1.1143  109.58 -117.64  109.55   1.1144
IC C12    C13    C14    C15        1.5450  112.29  179.90  112.52   1.5347
IC C15    C13    *C14   H4P        1.5347  112.52 -121.27  109.11   1.1133
IC H4P    C13    *C14   H4Q        1.1133  109.11 -117.44  109.11   1.1133
IC C13    C14    C15    C16        1.5338  112.52  179.93  112.62   1.5345
IC C16    C14    *C15   H5P        1.5345  112.62 -121.39  109.04   1.1132
IC H5p    C14    *C15   H5Q        1.1132  109.04 -117.27  109.05   1.1133
IC C14    C15    C16    C17        1.5347  112.62 -179.86  112.65   1.5355
IC C17    C15    *C16   H6P        1.5355  112.65 -121.31  109.06   1.1132
IC H6p    C15    *C16   H6Q        1.1132  109.06 -117.35  109.04   1.1131
IC C15    C16    C17    C18        1.5345  112.65  179.79  112.33   1.5397
IC C18    C16    *C17   H7P        1.5397  112.33 -121.64  108.44   1.1137
IC H7p    C16    *C17   H7Q        1.1137  108.44 -116.96  108.77   1.1140
IC C16    C17    C18    C19        1.5355  112.33 -177.65  111.53   1.5098
IC C19    C17    *C18   H8P        1.5098  111.53 -123.76  107.67   1.1128
IC H8P    C17    *C18   H8Q        1.1128  107.67 -115.16  108.45   1.1128
IC C17    C18    C19    C110       1.5397  111.53 -118.93  126.95   1.3468
IC C110   C18    *C19   H9P        1.3468  126.95  178.64  114.42   1.1012
IC C18    C19    C110   C111       1.5098  126.95   -1.06  126.70   1.5093
IC C111   C19    *C110  H10P       1.5093  126.70  179.97  118.62   1.1011
IC C19    C110   C111   C112       1.3468  126.70   96.43  111.97   1.5393
IC C112   C110   *C111  H11P       1.5393  111.97 -121.33  111.63   1.1129
IC H11P   C110   *C111  H11Q       1.1129  111.63 -117.66  109.97   1.1125
IC C110   C111   C112   C113       1.5093  111.97 -179.20  112.31   1.5355
IC C113   C111   *C112  H12P       1.5355  112.31 -121.28  109.77   1.1133
IC H12p   C111   *C112  H12Q       1.1133  109.77 -118.03  109.44   1.1145
IC C111   C112   C113   C114       1.5393  112.31 -179.38  112.67   1.5346
IC C114   C112   *C113  H13P       1.5346  112.67 -121.30  109.02   1.1133
IC H13P   C112   *C113  H13Q       1.1133  109.02 -117.38  109.09   1.1129
IC C112   C113   C114   C115       1.5355  112.67  179.76  112.66   1.5349
IC C115   C113   *C114  H14P       1.5349  112.66 -121.34  109.11   1.1131
IC H14P   C113   *C114  H14Q       1.1131  109.11 -117.34  109.05   1.1134
IC C113   C114   C115   C116       1.5346  112.66 -179.43  112.59   1.5348
IC C116   C114   *C115  H15P       1.5348  112.59 -121.30  109.06   1.1133
IC H15P   C114   *C115  H15Q       1.1133  109.06 -117.41  109.12   1.1130
IC C114   C115   C116   C117       1.5349  112.59 -179.92  112.76   1.5340
IC C117   C115   *C116  H16P       1.5340  112.76 -121.38  109.12   1.1131
IC H16P   C115   *C116  H16Q       1.1131  109.12 -117.32  109.09   1.1134
IC C115   C116   C117   C118       1.5348  112.76 -179.79  113.22   1.5309
IC C118   C116   *C117  H17P       1.5309  113.22 -121.60  108.73   1.1142
IC H17p   C116   *C117  H17Q       1.1142  108.73 -116.70  108.81   1.1140
IC C116   C117   C118   H18P       1.5340  113.22  -59.81  110.41   1.1115
IC H18P   C117   *C118  H18Q       1.1115  110.41  119.81  110.47   1.1113
IC H18P   C117   *C118  H18O       1.1115  110.41 -120.04  110.64   1.1111
!Tail 2
IC C21    C22    C23    C24        1.5267  112.19  175.92  112.10   1.5352
IC C24    C22    *C23   H3R        1.5352  112.10 -121.22  110.20   1.1144
IC H3R    C22    *C23   H3S        1.1144  110.20 -117.09  109.01   1.1131
IC C22    C23    C24    C25        1.5464  112.10  169.42  113.73   1.5400
IC C25    C23    *C24   H4R        1.5400  113.73 -122.22  109.52   1.1125
IC H4R    C23    *C24   H4S        1.1125  109.52 -116.54  107.92   1.1137
IC C23    C24    C25    C26        1.5352  113.73 -105.46  113.19   1.5398
IC C26    C24    *C25   H5R        1.5398  113.19 -118.95  107.96   1.1143
IC H5R    C24    *C25   H5S        1.1143  107.96 -116.97  110.17   1.1121
IC C24    C25    C26    C27        1.5400  113.19   71.19  113.63   1.5373
IC C27    C25    *C26   H6R        1.5373  113.63 -122.19  107.57   1.1111
IC H6R    C25    *C26   H6S        1.1111  107.57 -116.44  109.54   1.1126
IC C25    C26    C27    C28        1.5398  113.63 -162.37  114.47   1.5405
IC C28    C26    *C27   H7R        1.5405  114.47 -122.52  108.53   1.1133
IC H7R    C26    *C27   H7S        1.1133  108.53 -115.83  109.51   1.1083
IC C26    C27    C28    C29        1.5373  114.47   65.65  114.87   1.5417
IC C29    C27    *C28   H8R        1.5417  114.87 -122.39  108.61   1.1125
IC H8R    C27    *C28   H8S        1.1125  108.61 -116.27  108.57   1.1124
IC C27    C28    C29    C210       1.5405  114.87   57.11  115.92   1.5430
IC C210   C28    *C29   H9R        1.5430  115.92  123.11  109.07   1.1124
IC H9R    C28    *C29   H9S        1.1124  109.07  115.74  108.00   1.1127
IC C28    C29    C210   C211       1.5417  115.92   78.72  114.95   1.5410
IC C211   C29    *C210  H10R       6.0413   22.61   59.73   18.34   6.0913
IC H10R   C29    *C210  H10S       6.0913   18.34  -12.50    7.26   4.6601
IC C29    C210   C211   C212       1.5430  114.95 -116.06  115.09   1.5417
IC C212   C210   *C211  H11R       5.1474   27.10   40.81   19.33   6.4028
IC H11R   C210   *C211  H11S       6.4028   19.33  -47.54   16.08   7.0023
IC C210   C211   C212   C213       1.5410  115.09   81.88  115.76   1.5376
IC C213   C211   *C212  H12R       5.3783   25.57   56.67   21.01   5.7167
IC H12R   C211   *C212  H12S       5.7167   21.01    1.43   11.63   4.1102
IC C211   C212   C213   C214       1.5417  115.76   62.94  113.89   1.5364
IC C214   C212   *C213  H13R       6.9012   18.22   21.04   24.57   4.9886
IC H13R   C212   *C213  H13S       4.9886   24.57  -50.12   24.50   5.1220
IC C212   C213   C214   C215       1.5376  113.89  176.97  112.59   1.5336
IC C215   C213   *C214  H14R       7.4931   12.95 -117.36    6.07   7.4528
IC H14R   C213   *C214  H14S       7.4528    6.07 -142.25    8.62   7.3321
IC C213   C214   C215   C216       1.5364  112.59 -179.50  113.24   1.5310
IC C216   C214   *C215  H15R       9.0163   10.48   19.44   17.53   7.1907
IC H15R   C214   *C215  H15S       7.1907   17.53  -48.83   17.21   7.3148
IC C214   C215   C216   H16R       1.5336  113.24 -179.96  110.42   1.1113
IC H16R   C215   *C216  H16S       9.5324    5.29 -140.37    6.28   9.4718
IC H16R   C215   *C216  H16T       9.5324    5.29  115.15    7.56   9.3749
!Tail 3
IC C31    C32    C33    C34        1.5300  112.34  179.69  112.29   1.5338
IC C34    C32    *C33   H3X        1.5338  112.29 -121.16  109.58   1.1143
IC H3X    C32    *C33   H3Y        1.1143  109.58 -117.64  109.55   1.1144
IC C32    C33    C34    C35        1.5450  112.29  179.90  112.52   1.5347
IC C35    C33    *C34   H4X        1.5347  112.52 -121.27  109.11   1.1133
IC H4X    C33    *C34   H4Y        1.1133  109.11 -117.44  109.11   1.1133
IC C33    C34    C35    C36        1.5338  112.52  179.93  112.62   1.5345
IC C36    C34    *C35   H5X        1.5345  112.62 -121.39  109.04   1.1132
IC H5X    C34    *C35   H5Y        1.1132  109.04 -117.27  109.05   1.1133
IC C34    C35    C36    C37        1.5347  112.62 -179.86  112.65   1.5355
IC C37    C35    *C36   H6X        1.5355  112.65 -121.31  109.06   1.1132
IC H6X    C35    *C36   H6Y        1.1132  109.06 -117.35  109.04   1.1131
IC C35    C36    C37    C38        1.5345  112.65  179.79  112.33   1.5397
IC C38    C36    *C37   H7X        1.5397  112.33 -121.64  108.44   1.1137
IC H7X    C36    *C37   H7Y        1.1137  108.44 -116.96  108.77   1.1140
IC C36    C37    C38    C39        1.5355  112.33 -177.65  111.53   1.5098
IC C39    C37    *C38   H8X        1.5098  111.53 -123.76  107.67   1.1128
IC H8X    C37    *C38   H8Y        1.1128  107.67 -115.16  108.45   1.1128
IC C37    C38    C39    C310       1.5397  111.53 -118.93  126.95   1.3468
IC C310   C38    *C39   H9X        1.3468  126.95  178.64  114.42   1.1012
IC C38    C39    C310   C311       1.5098  126.95   -1.06  126.70   1.5093
IC C311   C39    *C310  H10X       1.5093  126.70  179.97  118.62   1.1011
IC C39    C310   C311   C312       1.3468  126.70   96.43  111.97   1.5393
IC C312   C310   *C311  H11X       1.5393  111.97 -121.33  111.63   1.1129
IC H11X   C310   *C311  H11Y       1.1129  111.63 -117.66  109.97   1.1125
IC C310   C311   C312   C313       1.5093  111.97 -179.20  112.31   1.5355
IC C313   C311   *C312  H12X       1.5355  112.31 -121.28  109.77   1.1133
IC H12X   C311   *C312  H12Y       1.1133  109.77 -118.03  109.44   1.1145
IC C311   C312   C313   C314       1.5393  112.31 -179.38  112.67   1.5346
IC C314   C312   *C313  H13X       1.5346  112.67 -121.30  109.02   1.1133
IC H13X   C312   *C313  H13Y       1.1133  109.02 -117.38  109.09   1.1129
IC C312   C313   C314   C315       1.5355  112.67  179.76  112.66   1.5349
IC C315   C313   *C314  H14X       1.5349  112.66 -121.34  109.11   1.1131
IC H14X   C313   *C314  H14Y       1.1131  109.11 -117.34  109.05   1.1134
IC C313   C314   C315   C316       1.5346  112.66 -179.43  112.59   1.5348
IC C316   C314   *C315  H15X       1.5348  112.59 -121.30  109.06   1.1133
IC H15X   C314   *C315  H15Y       1.1133  109.06 -117.41  109.12   1.1130
IC C314   C315   C316   C317       1.5349  112.59 -179.92  112.76   1.5340
IC C317   C315   *C316  H16X       1.5340  112.76 -121.38  109.12   1.1131
IC H16X   C315   *C316  H16Y       1.1131  109.12 -117.32  109.09   1.1134
IC C315   C316   C317   C318       1.5348  112.76 -179.79  113.22   1.5309
IC C318   C316   *C317  H17X       1.5309  113.22 -121.60  108.73   1.1142
IC H17X   C316   *C317  H17Y       1.1142  108.73 -116.70  108.81   1.1140
IC C316   C317   C318   H18X       1.5340  113.22  -59.81  110.41   1.1115
IC H18X   C317   *C318  H18Y       1.1115  110.41  119.81  110.47   1.1113
IC H18X   C317   *C318  H18Z       1.1115  110.41 -120.04  110.64   1.1111


RESI POOTG        0.00 ! palmitoyl-oleoyl-oleoyl-triacylglycerol
!
GROUP
ATOM C1   CTL2	  0.08 !                           HA
ATOM HA   HAL2    0.09 !                           |
ATOM HB   HAL2    0.09 !          -----------------C1---HB                         
ATOM O11  OSL    -0.49 !          |                |        
ATOM O12  OBL    -0.63 !     O12  O11              |
ATOM C11  CL      0.90 !      \\ /                 |
ATOM C12  CTL2   -0.22 !        C11                |
ATOM H2P  HAL2    0.09 !        |                  |
ATOM H2Q  HAL2    0.09 !  H2P---C12---H2Q          |
GROUP                  !        |                  |
ATOM C2   CTL1    0.17 !        |             HS---C2--------------
ATOM HS   HAL1    0.09 !        |                  | beta1        |
ATOM O21  OSL    -0.49 !        |             O22  O21         theta3
ATOM C21  CL      0.90 !        |              \\ /  beta2        |
ATOM O22  OBL    -0.63 !        |                C21              |
ATOM C22  CTL2   -0.22 !        |                |   beta3        |
ATOM H2R  HAL2    0.09 !        |         H2R---C22---H2S         |
ATOM H2S  HAL2    0.09 !        |                |                |
GROUP                  !        |                |    beta4       |
ATOM C3   CTL2    0.08 !        |                |                |
ATOM HX   HAL2    0.09 !        |                |           HX---C3---HY
ATOM HY   HAL2    0.09 !        |                |                |   gamma1
ATOM O31  OSL    -0.49 !        |                |           O32  O31
ATOM C31  CL      0.90 !        |                |            \\ /    gamma2
ATOM O32  OBL    -0.63 !        |                |              C31
ATOM C32  CTL2   -0.22 !        |                |              |     gamma3
ATOM H2X  HAL2    0.09 !        |                |        H2X---C32---H2Y
ATOM H2Y  HAL2    0.09 !        |                |              |
GROUP                  !        |                |              |                
ATOM C13 CTL2    -0.18 !        |                |              |
ATOM H3P HAL2     0.09 !  H3P---C13---H3Q        |              |
ATOM H3Q HAL2     0.09 !        |                |              |
GROUP                  !        |                |              |
ATOM C14 CTL2    -0.18 !        |                |              |
ATOM H4P HAL2     0.09 !  H4P---C14---H4Q        |              |
ATOM H4Q HAL2     0.09 !        |                |              |
GROUP                  !        |                |              |
ATOM C15 CTL2    -0.18 !        |                |              |
ATOM H5P HAL2     0.09 !  H5P---C15---H5Q        |              |
ATOM H5Q HAL2     0.09 !        |                |              |
GROUP                  !        |                |              |
ATOM C16 CTL2    -0.18 !        |                |              |
ATOM H6P HAL2     0.09 !  H6P---C16---H6Q        |              |
ATOM H6Q HAL2     0.09 !        |                |              |
GROUP                  !        |                |              |
ATOM C17 CTL2    -0.18 !        |                |              |
ATOM H7P HAL2     0.09 !  H7P---C17---H7Q        |              |
ATOM H7Q HAL2     0.09 !        |                |              |
GROUP                  !        |                |              |
ATOM C18 CTL2    -0.18 !        |                |              |
ATOM H8P HAL2     0.09 !  H8P---C18---H8Q        |              |
ATOM H8Q HAL2     0.09 !        |                |              |
GROUP                  !        |                |              |
ATOM C19 CTL2    -0.18 !        |                |              |
ATOM H9P HAL2     0.09 !  H9P---C19---H9Q        |              |
ATOM H9Q HAL2     0.09 !        |                |              |
GROUP                  !        |                |              |
ATOM C110 CTL2   -0.18 !        |                |              |
ATOM H10P HAL2    0.09 ! H10P---C110---H10Q      |              |
ATOM H10Q HAL2    0.09 !        | 		 |		|
GROUP                  !        |                |              |
ATOM C111 CTL2   -0.18 !        |                |              |
ATOM H11P HAL2    0.09 ! H11P---C111---H11Q      |              |
ATOM H11Q HAL2    0.09 !        |                |              |
GROUP                  !        |                |              |
ATOM C112 CTL2   -0.18 !        |                |              |
ATOM H12P HAL2    0.09 ! H12P---C112---H12Q      |              |
ATOM H12Q HAL2    0.09 !        |                |              |
GROUP                  !        |                |              |
ATOM C113 CTL2   -0.18 !        |                |              |
ATOM H13P HAL2    0.09 ! H13P---C113---H13Q      |              |
ATOM H13Q HAL2    0.09 !        |                |              |
GROUP                  !        |                |              |
ATOM C114 CTL2   -0.18 !        |                |              |
ATOM H14P HAL2    0.09 ! H14P---C114---H14Q      |              |
ATOM H14Q HAL2    0.09 !        |                |              |
GROUP                  !        |                |              |
ATOM C115 CTL2   -0.18 !        |                |              |
ATOM H15P HAL2    0.09 ! H15P---C115---H15Q      |              |
ATOM H15Q HAL2    0.09 !        |                |              |
GROUP                  !        |                |              |
ATOM C116 CTL3   -0.27 !        |                |              |
ATOM H16P HAL3    0.09 ! H16P---C116---H16Q      |              |
ATOM H16Q HAL3    0.09 !        |                |              |
ATOM H16O HAL3    0.09 !        H16O             |              |
GROUP                  !                         |              |      gamma4
ATOM C23  CTL2   -0.18 !                         |              |
ATOM H3R  HAL2    0.09 !                   H3R---C23---H3S      |
ATOM H3S  HAL2    0.09 !                         |              |
GROUP                  !                         |              |
ATOM C24  CTL2   -0.18 !                         |              |
ATOM H4R  HAL2    0.09 !                   H4R---C24---H4S      |
ATOM H4S  HAL2    0.09 !                         |              |
GROUP                  !                         |              |
ATOM C25  CTL2   -0.18 !                         |              |
ATOM H5R  HAL2    0.09 !                   H5R---C25---H5S      |
ATOM H5S  HAL2    0.09 !                         |              |
GROUP                  !                         |              |
ATOM C26  CTL2   -0.18 !                         |              |
ATOM H6R  HAL2    0.09 !                   H6R---C26---H6S      |
ATOM H6S  HAL2    0.09 !                         |              |
GROUP                  !                         |              |
ATOM C27  CTL2   -0.18 !                         |              |
ATOM H7R  HAL2    0.09 !                   H7R---C27---H7S      |
ATOM H7S  HAL2    0.09 !                         |              |
GROUP                  !                         |              |
ATOM C28  CTL2   -0.18 !                         |              |
ATOM H8R  HAL2    0.09 !                   H8R---C28---H8S      |
ATOM H8S  HAL2    0.09 !                         |              |
GROUP                  !                         |              |
ATOM C29  CEL1   -0.15 !                         |              |
ATOM H9R  HEL1    0.15 !                   H9R---C29            |
GROUP                  !                         ||  (CIS)      |
ATOM C210 CEL1   -0.15 !                         ||             |
ATOM H10R HEL1    0.15 !                  H10R---C210           |
GROUP                  !                         |              |
ATOM C211 CTL2   -0.18 !                         |              |
ATOM H11R HAL2    0.09 !                  H11R---C211--H11S     |
ATOM H11S HAL2    0.09 !                         |              |
GROUP                  !                         |              |
ATOM C212 CTL2   -0.18 !                         |              |
ATOM H12R HAL2    0.09 !                  H12R---C212--H12S     |
ATOM H12S HAL2    0.09 !                         |              |
GROUP                  !                         |              |
ATOM C213 CTL2   -0.18 !                         |              |
ATOM H13R HAL2    0.09 !                  H13R---C213--H13S     |
ATOM H13S HAL2    0.09 !                         |              |
GROUP                  !                         |              |
ATOM C214 CTL2   -0.18 !                         |              |
ATOM H14R HAL2    0.09 !                  H14R---C214--H14S     |
ATOM H14S HAL2    0.09 !                         |              |
GROUP                  !                         |              |
ATOM C215 CTL2   -0.18 !                         |              |
ATOM H15R HAL2    0.09 !                  H15R---C215--H15S     |
ATOM H15S HAL2    0.09 !                         |              |
GROUP                  !                         |              |
ATOM C216 CTL2   -0.18 !                         |              |
ATOM H16R HAL2    0.09 !                  H16R---C216--H16S     |
ATOM H16S HAL2    0.09 !                         |              |
GROUP                  !                         |              |
ATOM C217 CTL2   -0.18 !                         |              |
ATOM H17R HAL2    0.09 !                  H17R---C217--H17S     |
ATOM H17S HAL2    0.09 !                         |              |
GROUP                  !                         |              |
ATOM C218 CTL3   -0.27 !                         |              |
ATOM H18R HAL3    0.09 !                  H18R---C218--H18S     |
ATOM H18S HAL3    0.09 !                         |              |
ATOM H18T HAL3    0.09 !                        H18T            |
GROUP                  !                                        |
ATOM C33  CTL2   -0.18 !                                        |
ATOM H3X  HAL2    0.09 !                                  H3X---C33---H3Y
ATOM H3Y  HAL2    0.09 !                                        |
GROUP                  !                                        |
ATOM C34  CTL2   -0.18 !                                        |
ATOM H4X  HAL2    0.09 !                                  H4X---C34---H4Y
ATOM H4Y  HAL2    0.09 !                                        |
GROUP                  !                                        |
ATOM C35  CTL2   -0.18 !                                        |
ATOM H5X  HAL2    0.09 !                                  H5X---C35---H5Y
ATOM H5Y  HAL2    0.09 !                                        |
GROUP                  !                                        |
ATOM C36  CTL2   -0.18 !                                        |
ATOM H6X  HAL2    0.09 !                                  H6X---C36---H6Y
ATOM H6Y  HAL2    0.09 !                                        |
GROUP                  !                                        |
ATOM C37  CTL2   -0.18 !                                        |
ATOM H7X  HAL2    0.09 !                                  H7X---C37---H7Y
ATOM H7Y  HAL2    0.09 !                                        |
GROUP                  !                                        |
ATOM C38  CTL2   -0.18 !                                        |
ATOM H8X  HAL2    0.09 !                                  H8X---C38---H8Y
ATOM H8Y  HAL2    0.09 !                                        |
GROUP                  !                                        |
ATOM C39  CEL1   -0.15 !                                        |
ATOM H9X  HEL1    0.15 !                                  H9X---C39
GROUP                  !                                        ||
ATOM C310 CEL1   -0.15 !                                        ||
ATOM H10X HEL1    0.15 !                                 H10X---C310
GROUP                  !                                        |
ATOM C311 CTL2   -0.18 !                                        |
ATOM H11X HAL2    0.09 !                                 H11X---C311--H11Y
ATOM H11Y HAL2    0.09 !                                        |
GROUP                  !                                        |
ATOM C312 CTL2   -0.18 !                                        |
ATOM H12X HAL2    0.09 !                                 H12X---C312--H12Y
ATOM H12Y HAL2    0.09 !                                        |
GROUP                  !                                        |
ATOM C313 CTL2   -0.18 !                                        |
ATOM H13X HAL2    0.09 !                                 H13X---C313--H13Y
ATOM H13Y HAL2    0.09 !                                        |
GROUP                  !                                        |
ATOM C314 CTL2   -0.18 !                                        |
ATOM H14X HAL2    0.09 !                                 H14X---C314--H14Y
ATOM H14Y HAL2    0.09 !                                        |
GROUP                  !                                        |
ATOM C315 CTL2   -0.18 !                                        |
ATOM H15X HAL2    0.09 !                                 H15X---C315--H15Y
ATOM H15Y HAL2    0.09 !                                        |
GROUP                  !                                        |
ATOM C316 CTL2   -0.18 !                                        |
ATOM H16X HAL2    0.09 !                                 H16X---C316--H16Y
ATOM H16Y HAL2    0.09 !                                        |
GROUP                  !                                        |
ATOM C317 CTL2   -0.18 !                                        |
ATOM H17X HAL2    0.09 !                                 H17X---C317--H17Y
ATOM H17Y HAL2    0.09 !                                        |
GROUP                  !                                        |
ATOM C318 CTL3   -0.27 !                                        |
ATOM H18X HAL3    0.09 !                                 H18X---C318--H18Y
ATOM H18Y HAL3    0.09 !                                        |
ATOM H18Z HAL3    0.09 !                                        H18Z


! Glycerol Backbone
BOND  C1   O11      
BOND  C1   HA        C1    HB       C1   C2
BOND  C2   HS        C2    C3       C2   O21
BOND  C3   HX        C3    HY       C3   O31
! Chain from C1
BOND  O11  C11
BOND  C11  C12
DOUBLE  C11  O12
BOND  C12  H2P       C12  H2Q       C12  C13
BOND  C13  H3P       C13  H3Q       C13  C14
BOND  C14  H4P       C14  H4Q       C14  C15
BOND  C15  H5P       C15  H5Q       C15  C16
BOND  C16  H6P       C16  H6Q       C16  C17
BOND  C17  H7P       C17  H7Q       C17  C18
BOND  C18  H8P       C18  H8Q       C18  C19
BOND  C19  H9P       C19  H9Q       C19  C110
BOND  C110 H10P      C110 H10Q	    C110 C111
BOND  C111 H11P      C111 H11Q      C111 C112
BOND  C112 H12P      C112 H12Q	    C112 C113
BOND  C113 H13P      C113 H13Q	    C113 C114
BOND  C114 H14P      C114 H14Q      C114 C115
BOND  C115 H15P      C115 H15Q      C115 C116
BOND  C116 H16P      C116 H16Q      C116 H16O
! Chain from C2
BOND  O21  C21
BOND  C21  C22
DOUBLE  C21  O22
BOND  C22  H2R       C22  H2S       C22  C23
BOND  C23  H3R       C23  H3S       C23  C24
BOND  C24  H4R       C24  H4S       C24  C25
BOND  C25  H5R       C25  H5S       C25  C26
BOND  C26  H6R       C26  H6S       C26  C27
BOND  C27  H7R       C27  H7S       C27  C28
BOND  C28  H8R       C28  H8S       C28  C29
BOND  C29  H9R
DOUBLE  C29 C210
BOND  C210 H10R      C210 C211
BOND  C211 H11R      C211 H11S      C211 C212
BOND  C212 H12R      C212 H12S      C212 C213
BOND  C213 H13R      C213 H13S      C213 C214
BOND  C214 H14R      C214 H14S      C214 C215
BOND  C215 H15R      C215 H15S      C215 C216
BOND  C216 H16R      C216 H16S      C216 C217
BOND  C217 H17R      C217 H17S      C217 C218
BOND  C218 H18R      C218 H18S      C218 H18T
! Chain From C3
BOND  O31  C31
BOND  C31  C32
DOUBLE  C31  O32
BOND  C32  H2X       C32  H2Y       C32  C33
BOND  C33  H3X       C33  H3Y       C33  C34
BOND  C34  H4X       C34  H4Y       C34  C35
BOND  C35  H5X       C35  H5Y       C35  C36
BOND  C36  H6X       C36  H6Y       C36  C37
BOND  C37  H7X       C37  H7Y       C37  C38
BOND  C38  H8X       C38  H8Y       C38  C39
BOND  C39  H9X
DOUBLE  C39 C310
BOND  C310 H10X      C310 C311
BOND  C311 H11X      C311 H11Y      C311 C312
BOND  C312 H12X      C312 H12Y      C312 C313
BOND  C313 H13X      C313 H13Y      C313 C314
BOND  C314 H14X      C314 H14Y      C314 C315
BOND  C315 H15X      C315 H15Y      C315 C316
BOND  C316 H16X      C316 H16Y      C316 C317
BOND  C317 H17X      C317 H17Y      C317 C318
BOND  C318 H18X      C318 H18Y      C318 H18Z

IMPR C11 O11 C12 O12    C21 O21 C22 O22    C31 O31 C32 O32

IC C2     O11    *C1    HA         1.5478  110.78 -12011   109.49   1.1119
IC HA     O11    *C1    HB         1.1119  109.49 -119.44  112.98   1.1188
IC C3     C2     C1     O11        1.5478  110.73  171.60  113.11   1.4470
IC O11    C2     *C1    HA         1.4470  113.11  126.56  109.07   1.1156
IC HA     C2     *C1    HB         1.1156  109.07  114.23  106.54   1.1130
IC C2     C1     O11    C11        1.5605  113.11   86.70  115.13   1.3282
IC C1     O11    C11    C12        1.4470  115.13 -175.02  108.29   1.5304
IC C12    O11    *C11   O12        1.5304  108.29 -179.30  126.46   1.2152
IC O11    C11    C12    C13        1.3282  108.29  178.67  112.57   1.5449
IC C13    C11    *C12   H2P        1.5449  112.57 -120.87  107.35   1.1099
IC H2P    C11    *C12   H2Q        1.1099  107.35 -117.25  107.83   1.1084
IC O11    C1     C2     O21        1.4311  110.78  170.72  106.82   1.4423
IC O21    C1     *C2    C3         1.4423  106.82 -120.90  110.73   1.5605
IC C3     C1     *C2    HS         1.5605  110.73 -118.02  107.55   1.1160
IC C1     C2     O21    C21        1.5478  106.82  152.06  115.88   1.3149
IC C2     O21    C21    C22        1.4423  115.88  174.71  108.37   1.5300
IC C22    O21    *C21   O22        1.5300  108.37  179.81  126.94   1.2175
IC O21    C21    C22    C23        1.3149  108.37 -178.59  112.34   1.5450
IC C23    C21    *C22   H2R        1.5450  112.34 -121.58  107.75   1.1090
IC H2R    C21    *C22   H2S        1.1090  107.75 -117.05  107.65   1.1093
IC C1     C2     C3     O31        1.5478  110.73  171.60  113.11   1.4470
IC O31    C2     *C3    HX         1.4470  113.11  126.56  109.07   1.1156
IC HX     C2     *C3    HY         1.1156  109.07  114.23  106.54   1.1130
IC C2     C3     O31    C31        1.5605  113.11   86.70  115.13   1.3282
IC C3     O31    C31    C32        1.4470  115.13 -175.02  108.29   1.5304
IC C32    O31    *C31   O32        1.5304  108.29 -179.30  126.46   1.2152
IC O31    C31    C32    C33        1.3282  108.29  178.67  112.57   1.5449
IC C33    C31    *C32   H2X        1.5449  112.57 -120.87  107.35   1.1099
IC H2X    C31    *C32   H2Y        1.1099  107.35 -117.25  107.83   1.1084
!Tail 1
IC C11    C12    C13    C14        1.5267  112.19  175.92  112.10   1.5352
IC C14    C12    *C13   H3P        1.5352  112.10 -121.22  110.20   1.1144
IC H3P    C12    *C13   H3Q        1.1144  110.20 -117.09  109.01   1.1131
IC C12    C13    C14    C15        1.5464  112.10  169.42  113.73   1.5400
IC C15    C13    *C14   H4P        1.5400  113.73 -122.22  109.52   1.1125
IC H4P    C13    *C14   H4Q        1.1125  109.52 -116.54  107.92   1.1137
IC C13    C14    C15    C16        1.5352  113.73 -105.46  113.19   1.5398
IC C16    C14    *C15   H5P        1.5398  113.19 -118.95  107.96   1.1143
IC H5P    C14    *C15   H5Q        1.1143  107.96 -116.97  110.17   1.1121
IC C14    C15    C16    C17        1.5400  113.19   71.19  113.63   1.5373
IC C17    C15    *C16   H6P        1.5373  113.63 -122.19  107.57   1.1111
IC H6P    C15    *C16   H6Q        1.1111  107.57 -116.44  109.54   1.1126
IC C15    C16    C17    C18        1.5398  113.63 -162.37  114.47   1.5405
IC C18    C16    *C17   H7P        1.5405  114.47 -122.52  108.53   1.1133
IC H7P    C16    *C17   H7Q        1.1133  108.53 -115.83  109.51   1.1083
IC C16    C17    C18    C19        1.5373  114.47   65.65  114.87   1.5417
IC C19    C17    *C18   H8P        1.5417  114.87 -122.39  108.61   1.1125
IC H8P    C17    *C18   H8Q        1.1125  108.61 -116.27  108.57   1.1124
IC C17    C18    C19    C110       1.5405  114.87   57.11  115.92   1.5430
IC C110   C18    *C19   H9P        1.5430  115.92  123.11  109.07   1.1124
IC H9P    C18    *C19   H9Q        1.1124  109.07  115.74  108.00   1.1127
IC C18    C19    C110   C111       1.5417  115.92   78.72  114.95   1.5410
IC C111   C19    *C110  H10P       6.0413   22.61   59.73   18.34   6.0913
IC H10P   C19    *C110  H10Q       6.0913   18.34  -12.50    7.26   4.6601
IC C19    C110   C111   C112       1.5430  114.95 -116.06  115.09   1.5417
IC C112   C110   *C111  H11P       5.1474   27.10   40.81   19.33   6.4028
IC H11P   C110   *C111  H11Q       6.4028   19.33  -47.54   16.08   7.0023
IC C110   C111   C112   C113       1.5410  115.09   81.88  115.76   1.5376
IC C113   C111   *C112  H12P       5.3783   25.57   56.67   21.01   5.7167
IC H12P   C111   *C112  H12Q       5.7167   21.01    1.43   11.63   4.1102
IC C111   C112   C113   C114       1.5417  115.76   62.94  113.89   1.5364
IC C114   C112   *C113  H13P       6.9012   18.22   21.04   24.57   4.9886
IC H13P   C112   *C113  H13Q       4.9886   24.57  -50.12   24.50   5.1220
IC C112   C113   C114   C115       1.5376  113.89  176.97  112.59   1.5336
IC C115   C113   *C114  H14P       7.4931   12.95 -117.36    6.07   7.4528
IC H14P   C113   *C114  H14Q       7.4528    6.07 -142.25    8.62   7.3321
IC C113   C114   C115   C116       1.5364  112.59 -179.50  113.24   1.5310
IC C116   C114   *C115  H15P       9.0163   10.48   19.44   17.53   7.1907
IC H15P   C114   *C115  H15Q       7.1907   17.53  -48.83   17.21   7.3148
IC C114   C115   C116   H16P       1.5336  113.24 -179.96  110.42   1.1113
IC H16P   C115   *C116  H16Q       9.5324    5.29 -140.37    6.28   9.4718
IC H16P   C115   *C116  H16O       9.5324    5.29  115.15    7.56   9.3749
!Tail 2
IC C21    C22    C23    C24        1.5300  112.34  179.69  112.29   1.5338
IC C24    C22    *C23   H3R        1.5338  112.29 -121.16  109.58   1.1143
IC H3R    C22    *C23   H3S        1.1143  109.58 -117.64  109.55   1.1144
IC C22    C23    C24    C25        1.5450  112.29  179.90  112.52   1.5347
IC C25    C23    *C24   H4R        1.5347  112.52 -121.27  109.11   1.1133
IC H4R    C23    *C24   H4S        1.1133  109.11 -117.44  109.11   1.1133
IC C23    C24    C25    C26        1.5338  112.52  179.93  112.62   1.5345
IC C26    C24    *C25   H5R        1.5345  112.62 -121.39  109.04   1.1132
IC H5R    C24    *C25   H5S        1.1132  109.04 -117.27  109.05   1.1133
IC C24    C25    C26    C27        1.5347  112.62 -179.86  112.65   1.5355
IC C27    C25    *C26   H6R        1.5355  112.65 -121.31  109.06   1.1132
IC H6R    C25    *C26   H6S        1.1132  109.06 -117.35  109.04   1.1131
IC C25    C26    C27    C28        1.5345  112.65  179.79  112.33   1.5397
IC C28    C26    *C27   H7R        1.5397  112.33 -121.64  108.44   1.1137
IC H7R    C26    *C27   H7S        1.1137  108.44 -116.96  108.77   1.1140
IC C26    C27    C28    C29        1.5355  112.33 -177.65  111.53   1.5098
IC C29    C27    *C28   H8R        1.5098  111.53 -123.76  107.67   1.1128
IC H8R    C27    *C28   H8S        1.1128  107.67 -115.16  108.45   1.1128
IC C27    C28    C29    C210       1.5397  111.53 -118.93  126.95   1.3468
IC C210   C28    *C29   H9R        1.3468  126.95  178.64  114.42   1.1012
IC C28    C29    C210   C211       1.5098  126.95   -1.06  126.70   1.5093
IC C211   C29    *C210  H10R       1.5093  126.70  179.97  118.62   1.1011
IC C29    C210   C211   C212       1.3468  126.70   96.43  111.97   1.5393
IC C212   C210   *C211  H11R       1.5393  111.97 -121.33  111.63   1.1129
IC H11R   C210   *C211  H11S       1.1129  111.63 -117.66  109.97   1.1125
IC C210   C211   C212   C213       1.5093  111.97 -179.20  112.31   1.5355
IC C213   C211   *C212  H12R       1.5355  112.31 -121.28  109.77   1.1133
IC H12R   C211   *C212  H12S       1.1133  109.77 -118.03  109.44   1.1145
IC C211   C212   C213   C214       1.5393  112.31 -179.38  112.67   1.5346
IC C214   C212   *C213  H13R       1.5346  112.67 -121.30  109.02   1.1133
IC H13R   C212   *C213  H13S       1.1133  109.02 -117.38  109.09   1.1129
IC C212   C213   C214   C215       1.5355  112.67  179.76  112.66   1.5349
IC C215   C213   *C214  H14R       1.5349  112.66 -121.34  109.11   1.1131
IC H14R   C213   *C214  H14S       1.1131  109.11 -117.34  109.05   1.1134
IC C213   C214   C215   C216       1.5346  112.66 -179.43  112.59   1.5348
IC C216   C214   *C215  H15R       1.5348  112.59 -121.30  109.06   1.1133
IC H15R   C214   *C215  H15S       1.1133  109.06 -117.41  109.12   1.1130
IC C214   C215   C216   C217       1.5349  112.59 -179.92  112.76   1.5340
IC C217   C215   *C216  H16R       1.5340  112.76 -121.38  109.12   1.1131
IC H16R   C215   *C216  H16S       1.1131  109.12 -117.32  109.09   1.1134
IC C215   C216   C217   C218       1.5348  112.76 -179.79  113.22   1.5309
IC C218   C216   *C217  H17R       1.5309  113.22 -121.60  108.73   1.1142
IC H17R   C216   *C217  H17S       1.1142  108.73 -116.70  108.81   1.1140
IC C216   C217   C218   H18R       1.5340  113.22  -59.81  110.41   1.1115
IC H18R   C217   *C218  H18S       1.1115  110.41  119.81  110.47   1.1113
IC H18R   C217   *C218  H18T       1.1115  110.41 -120.04  110.64   1.1111
!Tail 3
IC C31    C32    C33    C34        1.5300  112.34  179.69  112.29   1.5338
IC C34    C32    *C33   H3X        1.5338  112.29 -121.16  109.58   1.1143
IC H3X    C32    *C33   H3Y        1.1143  109.58 -117.64  109.55   1.1144
IC C32    C33    C34    C35        1.5450  112.29  179.90  112.52   1.5347
IC C35    C33    *C34   H4X        1.5347  112.52 -121.27  109.11   1.1133
IC H4X    C33    *C34   H4Y        1.1133  109.11 -117.44  109.11   1.1133
IC C33    C34    C35    C36        1.5338  112.52  179.93  112.62   1.5345
IC C36    C34    *C35   H5X        1.5345  112.62 -121.39  109.04   1.1132
IC H5X    C34    *C35   H5Y        1.1132  109.04 -117.27  109.05   1.1133
IC C34    C35    C36    C37        1.5347  112.62 -179.86  112.65   1.5355
IC C37    C35    *C36   H6X        1.5355  112.65 -121.31  109.06   1.1132
IC H6X    C35    *C36   H6Y        1.1132  109.06 -117.35  109.04   1.1131
IC C35    C36    C37    C38        1.5345  112.65  179.79  112.33   1.5397
IC C38    C36    *C37   H7X        1.5397  112.33 -121.64  108.44   1.1137
IC H7X    C36    *C37   H7Y        1.1137  108.44 -116.96  108.77   1.1140
IC C36    C37    C38    C39        1.5355  112.33 -177.65  111.53   1.5098
IC C39    C37    *C38   H8X        1.5098  111.53 -123.76  107.67   1.1128
IC H8X    C37    *C38   H8Y        1.1128  107.67 -115.16  108.45   1.1128
IC C37    C38    C39    C310       1.5397  111.53 -118.93  126.95   1.3468
IC C310   C38    *C39   H9X        1.3468  126.95  178.64  114.42   1.1012
IC C38    C39    C310   C311       1.5098  126.95   -1.06  126.70   1.5093
IC C311   C39    *C310  H10X       1.5093  126.70  179.97  118.62   1.1011
IC C39    C310   C311   C312       1.3468  126.70   96.43  111.97   1.5393
IC C312   C310   *C311  H11X       1.5393  111.97 -121.33  111.63   1.1129
IC H11X   C310   *C311  H11Y       1.1129  111.63 -117.66  109.97   1.1125
IC C310   C311   C312   C313       1.5093  111.97 -179.20  112.31   1.5355
IC C313   C311   *C312  H12X       1.5355  112.31 -121.28  109.77   1.1133
IC H12X   C311   *C312  H12Y       1.1133  109.77 -118.03  109.44   1.1145
IC C311   C312   C313   C314       1.5393  112.31 -179.38  112.67   1.5346
IC C314   C312   *C313  H13X       1.5346  112.67 -121.30  109.02   1.1133
IC H13X   C312   *C313  H13Y       1.1133  109.02 -117.38  109.09   1.1129
IC C312   C313   C314   C315       1.5355  112.67  179.76  112.66   1.5349
IC C315   C313   *C314  H14X       1.5349  112.66 -121.34  109.11   1.1131
IC H14X   C313   *C314  H14Y       1.1131  109.11 -117.34  109.05   1.1134
IC C313   C314   C315   C316       1.5346  112.66 -179.43  112.59   1.5348
IC C316   C314   *C315  H15X       1.5348  112.59 -121.30  109.06   1.1133
IC H15X   C314   *C315  H15Y       1.1133  109.06 -117.41  109.12   1.1130
IC C314   C315   C316   C317       1.5349  112.59 -179.92  112.76   1.5340
IC C317   C315   *C316  H16X       1.5340  112.76 -121.38  109.12   1.1131
IC H16X   C315   *C316  H16Y       1.1131  109.12 -117.32  109.09   1.1134
IC C315   C316   C317   C318       1.5348  112.76 -179.79  113.22   1.5309
IC C318   C316   *C317  H17X       1.5309  113.22 -121.60  108.73   1.1142
IC H17X   C316   *C317  H17Y       1.1142  108.73 -116.70  108.81   1.1140
IC C316   C317   C318   H18X       1.5340  113.22  -59.81  110.41   1.1115
IC H18X   C317   *C318  H18Y       1.1115  110.41  119.81  110.47   1.1113
IC H18X   C317   *C318  H18Z       1.1115  110.41 -120.04  110.64   1.1111


RESI POSTG        0.00 ! palmitoyl-oleoyl-stearoyl-triacylglycerol
!
GROUP
ATOM C1   CTL2	  0.08 !                           HA
ATOM HA   HAL2    0.09 !                           |
ATOM HB   HAL2    0.09 !          -----------------C1---HB                         
ATOM O11  OSL    -0.49 !          |                |        
ATOM O12  OBL    -0.63 !     O12  O11              |
ATOM C11  CL      0.90 !      \\ /                 |
ATOM C12  CTL2   -0.22 !        C11                |
ATOM H2P  HAL2    0.09 !        |                  |
ATOM H2Q  HAL2    0.09 !  H2P---C12---H2Q          |
GROUP                  !        |                  |
ATOM C2   CTL1    0.17 !        |             HS---C2--------------
ATOM HS   HAL1    0.09 !        |                  | beta1        |
ATOM O21  OSL    -0.49 !        |             O22  O21         theta3
ATOM C21  CL      0.90 !        |              \\ /  beta2        |
ATOM O22  OBL    -0.63 !        |                C21              |
ATOM C22  CTL2   -0.22 !        |                |   beta3        |
ATOM H2R  HAL2    0.09 !        |         H2R---C22---H2S         |
ATOM H2S  HAL2    0.09 !        |                |                |
GROUP                  !        |                |    beta4       |
ATOM C3   CTL2    0.08 !        |                |                |
ATOM HX   HAL2    0.09 !        |                |           HX---C3---HY
ATOM HY   HAL2    0.09 !        |                |                |   gamma1
ATOM O31  OSL    -0.49 !        |                |           O32  O31
ATOM C31  CL      0.90 !        |                |            \\ /    gamma2
ATOM O32  OBL    -0.63 !        |                |              C31
ATOM C32  CTL2   -0.22 !        |                |              |     gamma3
ATOM H2X  HAL2    0.09 !        |                |        H2X---C32---H2Y
ATOM H2Y  HAL2    0.09 !        |                |              |
GROUP                  !        |                |              |                
ATOM C13 CTL2    -0.18 !        |                |              |
ATOM H3P HAL2     0.09 !  H3P---C13---H3Q        |              |
ATOM H3Q HAL2     0.09 !        |                |              |
GROUP                  !        |                |              |
ATOM C14 CTL2    -0.18 !        |                |              |
ATOM H4P HAL2     0.09 !  H4P---C14---H4Q        |              |
ATOM H4Q HAL2     0.09 !        |                |              |
GROUP                  !        |                |              |
ATOM C15 CTL2    -0.18 !        |                |              |
ATOM H5P HAL2     0.09 !  H5P---C15---H5Q        |              |
ATOM H5Q HAL2     0.09 !        |                |              |
GROUP                  !        |                |              |
ATOM C16 CTL2    -0.18 !        |                |              |
ATOM H6P HAL2     0.09 !  H6P---C16---H6Q        |              |
ATOM H6Q HAL2     0.09 !        |                |              |
GROUP                  !        |                |              |
ATOM C17 CTL2    -0.18 !        |                |              |
ATOM H7P HAL2     0.09 !  H7P---C17---H7Q        |              |
ATOM H7Q HAL2     0.09 !        |                |              |
GROUP                  !        |                |              |
ATOM C18 CTL2    -0.18 !        |                |              |
ATOM H8P HAL2     0.09 !  H8P---C18---H8Q        |              |
ATOM H8Q HAL2     0.09 !        |                |              |
GROUP                  !        |                |              |
ATOM C19 CTL2    -0.18 !        |                |              |
ATOM H9P HAL2     0.09 !  H9P---C19---H9Q        |              |
ATOM H9Q HAL2     0.09 !        |                |              |
GROUP                  !        |                |              |
ATOM C110 CTL2   -0.18 !        |                |              |
ATOM H10P HAL2    0.09 ! H10P---C110---H10Q      |              |
ATOM H10Q HAL2    0.09 !        | 		 |		|
GROUP                  !        |                |              |
ATOM C111 CTL2   -0.18 !        |                |              |
ATOM H11P HAL2    0.09 ! H11P---C111---H11Q      |              |
ATOM H11Q HAL2    0.09 !        |                |              |
GROUP                  !        |                |              |
ATOM C112 CTL2   -0.18 !        |                |              |
ATOM H12P HAL2    0.09 ! H12P---C112---H12Q      |              |
ATOM H12Q HAL2    0.09 !        |                |              |
GROUP                  !        |                |              |
ATOM C113 CTL2   -0.18 !        |                |              |
ATOM H13P HAL2    0.09 ! H13P---C113---H13Q      |              |
ATOM H13Q HAL2    0.09 !        |                |              |
GROUP                  !        |                |              |
ATOM C114 CTL2   -0.18 !        |                |              |
ATOM H14P HAL2    0.09 ! H14P---C114---H14Q      |              |
ATOM H14Q HAL2    0.09 !        |                |              |
GROUP                  !        |                |              |
ATOM C115 CTL2   -0.18 !        |                |              |
ATOM H15P HAL2    0.09 ! H15P---C115---H15Q      |              |
ATOM H15Q HAL2    0.09 !        |                |              |
GROUP                  !        |                |              |
ATOM C116 CTL3   -0.27 !        |                |              |
ATOM H16P HAL3    0.09 ! H16P---C116---H16Q      |              |
ATOM H16Q HAL3    0.09 !        |                |              |
ATOM H16O HAL3    0.09 !        H16O             |              |
GROUP                  !                         |              |      gamma4
ATOM C23  CTL2   -0.18 !                         |              |
ATOM H3R  HAL2    0.09 !                   H3R---C23---H3S      |
ATOM H3S  HAL2    0.09 !                         |              |
GROUP                  !                         |              |
ATOM C24  CTL2   -0.18 !                         |              |
ATOM H4R  HAL2    0.09 !                   H4R---C24---H4S      |
ATOM H4S  HAL2    0.09 !                         |              |
GROUP                  !                         |              |
ATOM C25  CTL2   -0.18 !                         |              |
ATOM H5R  HAL2    0.09 !                   H5R---C25---H5S      |
ATOM H5S  HAL2    0.09 !                         |              |
GROUP                  !                         |              |
ATOM C26  CTL2   -0.18 !                         |              |
ATOM H6R  HAL2    0.09 !                   H6R---C26---H6S      |
ATOM H6S  HAL2    0.09 !                         |              |
GROUP                  !                         |              |
ATOM C27  CTL2   -0.18 !                         |              |
ATOM H7R  HAL2    0.09 !                   H7R---C27---H7S      |
ATOM H7S  HAL2    0.09 !                         |              |
GROUP                  !                         |              |
ATOM C28  CTL2   -0.18 !                         |              |
ATOM H8R  HAL2    0.09 !                   H8R---C28---H8S      |
ATOM H8S  HAL2    0.09 !                         |              |
GROUP                  !                         |              |
ATOM C29  CEL1   -0.15 !                         |              |
ATOM H9R  HEL1    0.15 !                   H9R---C29            |
GROUP                  !                         ||  (CIS)      |
ATOM C210 CEL1   -0.15 !                         ||             |
ATOM H10R HEL1    0.15 !                  H10R---C210           |
GROUP                  !                         |              |
ATOM C211 CTL2   -0.18 !                         |              |
ATOM H11R HAL2    0.09 !                  H11R---C211--H11S     |
ATOM H11S HAL2    0.09 !                         |              |
GROUP                  !                         |              |
ATOM C212 CTL2   -0.18 !                         |              |
ATOM H12R HAL2    0.09 !                  H12R---C212--H12S     |
ATOM H12S HAL2    0.09 !                         |              |
GROUP                  !                         |              |
ATOM C213 CTL2   -0.18 !                         |              |
ATOM H13R HAL2    0.09 !                  H13R---C213--H13S     |
ATOM H13S HAL2    0.09 !                         |              |
GROUP                  !                         |              |
ATOM C214 CTL2   -0.18 !                         |              |
ATOM H14R HAL2    0.09 !                  H14R---C214--H14S     |
ATOM H14S HAL2    0.09 !                         |              |
GROUP                  !                         |              |
ATOM C215 CTL2   -0.18 !                         |              |
ATOM H15R HAL2    0.09 !                  H15R---C215--H15S     |
ATOM H15S HAL2    0.09 !                         |              |
GROUP                  !                         |              |
ATOM C216 CTL2   -0.18 !                         |              |
ATOM H16R HAL2    0.09 !                  H16R---C216--H16S     |
ATOM H16S HAL2    0.09 !                         |              |
GROUP                  !                         |              |
ATOM C217 CTL2   -0.18 !                         |              |
ATOM H17R HAL2    0.09 !                  H17R---C217--H17S     |
ATOM H17S HAL2    0.09 !                         |              |
GROUP                  !                         |              |
ATOM C218 CTL3   -0.27 !                         |              |
ATOM H18R HAL3    0.09 !                  H18R---C218--H18S     |
ATOM H18S HAL3    0.09 !                         |              |
ATOM H18T HAL3    0.09 !                        H18T            |
GROUP                  !                                        |
ATOM C33  CTL2   -0.18 !                                        |
ATOM H3X  HAL2    0.09 !                                  H3X---C33---H3Y
ATOM H3Y  HAL2    0.09 !                                        |
GROUP                  !                                        |
ATOM C34  CTL2   -0.18 !                                        |
ATOM H4X  HAL2    0.09 !                                  H4X---C34---H4Y
ATOM H4Y  HAL2    0.09 !                                        |
GROUP                  !                                        |
ATOM C35  CTL2   -0.18 !                                        |
ATOM H5X  HAL2    0.09 !                                  H5X---C35---H5Y
ATOM H5Y  HAL2    0.09 !                                        |
GROUP                  !                                        |
ATOM C36  CTL2   -0.18 !                                        |
ATOM H6X  HAL2    0.09 !                                  H6X---C36---H6Y
ATOM H6Y  HAL2    0.09 !                                        |
GROUP                  !                                        |
ATOM C37  CTL2   -0.18 !                                        |
ATOM H7X  HAL2    0.09 !                                  H7X---C37---H7Y
ATOM H7Y  HAL2    0.09 !                                        |
GROUP                  !                                        |
ATOM C38  CTL2   -0.18 !                                        |
ATOM H8X  HAL2    0.09 !                                  H8X---C38---H8Y
ATOM H8Y  HAL2    0.09 !                                        |
GROUP                  !                                        |
ATOM C39  CTL2   -0.18 !                                        |
ATOM H9X  HAL2    0.09 !                                  H9X---C39---H9Y
ATOM H9Y  HAL2    0.09 !                                        |
GROUP                  !                                        |
ATOM C310 CTL2   -0.18 !                                        |
ATOM H10X HAL2    0.09 !                                 H10X---C310--H10Y
ATOM H10Y HAL2    0.09 !                                        |
GROUP                  !                                        |
ATOM C311 CTL2   -0.18 !                                        |
ATOM H11X HAL2    0.09 !                                 H11X---C311--H11Y
ATOM H11Y HAL2    0.09 !                                        |
GROUP                  !                                        |
ATOM C312 CTL2   -0.18 !                                        |
ATOM H12X HAL2    0.09 !                                 H12X---C312--H12Y
ATOM H12Y HAL2    0.09 !                                        |
GROUP                  !                                        |
ATOM C313 CTL2   -0.18 !                                        |
ATOM H13X HAL2    0.09 !                                 H13X---C313--H13Y
ATOM H13Y HAL2    0.09 !                                        |
GROUP                  !                                        |
ATOM C314 CTL2   -0.18 !                                        |
ATOM H14X HAL2    0.09 !                                 H14X---C314--H14Y
ATOM H14Y HAL2    0.09 !                                        |
GROUP                  !                                        |
ATOM C315 CTL2   -0.18 !                                        |
ATOM H15X HAL2    0.09 !                                 H15X---C315--H15Y
ATOM H15Y HAL2    0.09 !                                        |
GROUP                  !                                        |
ATOM C316 CTL2   -0.18 !                                        |
ATOM H16X HAL2    0.09 !                                 H16X---C316--H16Y
ATOM H16Y HAL2    0.09 !                                        |
GROUP                  !                                        |
ATOM C317 CTL2   -0.18 !                                        |
ATOM H17X HAL2    0.09 !                                 H17X---C317--H17Y
ATOM H17Y HAL2    0.09 !                                        |
GROUP                  !                                        |
ATOM C318 CTL3   -0.27 !                                        |
ATOM H18X HAL3    0.09 !                                 H18X---C318--H18Y
ATOM H18Y HAL3    0.09 !                                        |
ATOM H18Z HAL3    0.09 !                                        H18Z


! Glycerol Backbone
BOND  C1   O11      
BOND  C1   HA        C1    HB       C1   C2
BOND  C2   HS        C2    C3       C2   O21
BOND  C3   HX        C3    HY       C3   O31
! Chain from C1
BOND  O11  C11
BOND  C11  C12
DOUBLE  C11  O12
BOND  C12  H2P       C12  H2Q       C12  C13
BOND  C13  H3P       C13  H3Q       C13  C14
BOND  C14  H4P       C14  H4Q       C14  C15
BOND  C15  H5P       C15  H5Q       C15  C16
BOND  C16  H6P       C16  H6Q       C16  C17
BOND  C17  H7P       C17  H7Q       C17  C18
BOND  C18  H8P       C18  H8Q       C18  C19
BOND  C19  H9P       C19  H9Q       C19  C110
BOND  C110 H10P      C110 H10Q	    C110 C111
BOND  C111 H11P      C111 H11Q      C111 C112
BOND  C112 H12P      C112 H12Q	    C112 C113
BOND  C113 H13P      C113 H13Q	    C113 C114
BOND  C114 H14P      C114 H14Q      C114 C115
BOND  C115 H15P      C115 H15Q      C115 C116
BOND  C116 H16P      C116 H16Q      C116 H16O
! Chain from C2
BOND  O21  C21
BOND  C21  C22
DOUBLE  C21  O22
BOND  C22  H2R       C22  H2S       C22  C23
BOND  C23  H3R       C23  H3S       C23  C24
BOND  C24  H4R       C24  H4S       C24  C25
BOND  C25  H5R       C25  H5S       C25  C26
BOND  C26  H6R       C26  H6S       C26  C27
BOND  C27  H7R       C27  H7S       C27  C28
BOND  C28  H8R       C28  H8S       C28  C29
BOND  C29  H9R
DOUBLE  C29 C210
BOND  C210 H10R      C210 C211
BOND  C211 H11R      C211 H11S      C211 C212
BOND  C212 H12R      C212 H12S      C212 C213
BOND  C213 H13R      C213 H13S      C213 C214
BOND  C214 H14R      C214 H14S      C214 C215
BOND  C215 H15R      C215 H15S      C215 C216
BOND  C216 H16R      C216 H16S      C216 C217
BOND  C217 H17R      C217 H17S      C217 C218
BOND  C218 H18R      C218 H18S      C218 H18T
! Chain From C3
BOND  O31  C31
BOND  C31  C32
DOUBLE  C31  O32
BOND  C32  H2X       C32  H2Y       C32  C33
BOND  C33  H3X       C33  H3Y       C33  C34
BOND  C34  H4X       C34  H4Y       C34  C35
BOND  C35  H5X       C35  H5Y       C35  C36
BOND  C36  H6X       C36  H6Y       C36  C37
BOND  C37  H7X       C37  H7Y       C37  C38
BOND  C38  H8X       C38  H8Y       C38  C39
BOND  C39  H9X       C39  H9Y       C39  C310
BOND  C310 H10X      C310 H10Y      C310 C311
BOND  C311 H11X      C311 H11Y      C311 C312
BOND  C312 H12X      C312 H12Y      C312 C313
BOND  C313 H13X      C313 H13Y      C313 C314
BOND  C314 H14X      C314 H14Y      C314 C315
BOND  C315 H15X      C315 H15Y      C315 C316
BOND  C316 H16X      C316 H16Y      C316 C317
BOND  C317 H17X      C317 H17Y      C317 C318
BOND  C318 H18X      C318 H18Y      C318 H18Z

IMPR C11 O11 C12 O12    C21 O21 C22 O22    C31 O31 C32 O32

IC C2     O11    *C1    HA         1.5478  110.78 -12011   109.49   1.1119
IC HA     O11    *C1    HB         1.1119  109.49 -119.44  112.98   1.1188
IC C3     C2     C1     O11        1.5478  110.73  171.60  113.11   1.4470
IC O11    C2     *C1    HA         1.4470  113.11  126.56  109.07   1.1156
IC HA     C2     *C1    HB         1.1156  109.07  114.23  106.54   1.1130
IC C2     C1     O11    C11        1.5605  113.11   86.70  115.13   1.3282
IC C1     O11    C11    C12        1.4470  115.13 -175.02  108.29   1.5304
IC C12    O11    *C11   O12        1.5304  108.29 -179.30  126.46   1.2152
IC O11    C11    C12    C13        1.3282  108.29  178.67  112.57   1.5449
IC C13    C11    *C12   H2P        1.5449  112.57 -120.87  107.35   1.1099
IC H2P    C11    *C12   H2Q        1.1099  107.35 -117.25  107.83   1.1084
IC O11    C1     C2     O21        1.4311  110.78  170.72  106.82   1.4423
IC O21    C1     *C2    C3         1.4423  106.82 -120.90  110.73   1.5605
IC C3     C1     *C2    HS         1.5605  110.73 -118.02  107.55   1.1160
IC C1     C2     O21    C21        1.5478  106.82  152.06  115.88   1.3149
IC C2     O21    C21    C22        1.4423  115.88  174.71  108.37   1.5300
IC C22    O21    *C21   O22        1.5300  108.37  179.81  126.94   1.2175
IC O21    C21    C22    C23        1.3149  108.37 -178.59  112.34   1.5450
IC C23    C21    *C22   H2R        1.5450  112.34 -121.58  107.75   1.1090
IC H2R    C21    *C22   H2S        1.1090  107.75 -117.05  107.65   1.1093
IC C1     C2     C3     O31        1.5478  110.73  171.60  113.11   1.4470
IC O31    C2     *C3    HX         1.4470  113.11  126.56  109.07   1.1156
IC HX     C2     *C3    HY         1.1156  109.07  114.23  106.54   1.1130
IC C2     C3     O31    C31        1.5605  113.11   86.70  115.13   1.3282
IC C3     O31    C31    C32        1.4470  115.13 -175.02  108.29   1.5304
IC C32    O31    *C31   O32        1.5304  108.29 -179.30  126.46   1.2152
IC O31    C31    C32    C33        1.3282  108.29  178.67  112.57   1.5449
IC C33    C31    *C32   H2X        1.5449  112.57 -120.87  107.35   1.1099
IC H2X    C31    *C32   H2Y        1.1099  107.35 -117.25  107.83   1.1084
!Tail 1
IC C11    C12    C13    C14        1.5267  112.19  175.92  112.10   1.5352
IC C14    C12    *C13   H3P        1.5352  112.10 -121.22  110.20   1.1144
IC H3P    C12    *C13   H3Q        1.1144  110.20 -117.09  109.01   1.1131
IC C12    C13    C14    C15        1.5464  112.10  169.42  113.73   1.5400
IC C15    C13    *C14   H4P        1.5400  113.73 -122.22  109.52   1.1125
IC H4P    C13    *C14   H4Q        1.1125  109.52 -116.54  107.92   1.1137
IC C13    C14    C15    C16        1.5352  113.73 -105.46  113.19   1.5398
IC C16    C14    *C15   H5P        1.5398  113.19 -118.95  107.96   1.1143
IC H5P    C14    *C15   H5Q        1.1143  107.96 -116.97  110.17   1.1121
IC C14    C15    C16    C17        1.5400  113.19   71.19  113.63   1.5373
IC C17    C15    *C16   H6P        1.5373  113.63 -122.19  107.57   1.1111
IC H6P    C15    *C16   H6Q        1.1111  107.57 -116.44  109.54   1.1126
IC C15    C16    C17    C18        1.5398  113.63 -162.37  114.47   1.5405
IC C18    C16    *C17   H7P        1.5405  114.47 -122.52  108.53   1.1133
IC H7P    C16    *C17   H7Q        1.1133  108.53 -115.83  109.51   1.1083
IC C16    C17    C18    C19        1.5373  114.47   65.65  114.87   1.5417
IC C19    C17    *C18   H8P        1.5417  114.87 -122.39  108.61   1.1125
IC H8P    C17    *C18   H8Q        1.1125  108.61 -116.27  108.57   1.1124
IC C17    C18    C19    C110       1.5405  114.87   57.11  115.92   1.5430
IC C110   C18    *C19   H9P        1.5430  115.92  123.11  109.07   1.1124
IC H9P    C18    *C19   H9Q        1.1124  109.07  115.74  108.00   1.1127
IC C18    C19    C110   C111       1.5417  115.92   78.72  114.95   1.5410
IC C111   C19    *C110  H10P       6.0413   22.61   59.73   18.34   6.0913
IC H10P   C19    *C110  H10Q       6.0913   18.34  -12.50    7.26   4.6601
IC C19    C110   C111   C112       1.5430  114.95 -116.06  115.09   1.5417
IC C112   C110   *C111  H11P       5.1474   27.10   40.81   19.33   6.4028
IC H11P   C110   *C111  H11Q       6.4028   19.33  -47.54   16.08   7.0023
IC C110   C111   C112   C113       1.5410  115.09   81.88  115.76   1.5376
IC C113   C111   *C112  H12P       5.3783   25.57   56.67   21.01   5.7167
IC H12P   C111   *C112  H12Q       5.7167   21.01    1.43   11.63   4.1102
IC C111   C112   C113   C114       1.5417  115.76   62.94  113.89   1.5364
IC C114   C112   *C113  H13P       6.9012   18.22   21.04   24.57   4.9886
IC H13P   C112   *C113  H13Q       4.9886   24.57  -50.12   24.50   5.1220
IC C112   C113   C114   C115       1.5376  113.89  176.97  112.59   1.5336
IC C115   C113   *C114  H14P       7.4931   12.95 -117.36    6.07   7.4528
IC H14P   C113   *C114  H14Q       7.4528    6.07 -142.25    8.62   7.3321
IC C113   C114   C115   C116       1.5364  112.59 -179.50  113.24   1.5310
IC C116   C114   *C115  H15P       9.0163   10.48   19.44   17.53   7.1907
IC H15P   C114   *C115  H15Q       7.1907   17.53  -48.83   17.21   7.3148
IC C114   C115   C116   H16P       1.5336  113.24 -179.96  110.42   1.1113
IC H16P   C115   *C116  H16Q       9.5324    5.29 -140.37    6.28   9.4718
IC H16P   C115   *C116  H16O       9.5324    5.29  115.15    7.56   9.3749
!Tail 2
IC C21    C22    C23    C24        1.5300  112.34  179.69  112.29   1.5338
IC C24    C22    *C23   H3R        1.5338  112.29 -121.16  109.58   1.1143
IC H3R    C22    *C23   H3S        1.1143  109.58 -117.64  109.55   1.1144
IC C22    C23    C24    C25        1.5450  112.29  179.90  112.52   1.5347
IC C25    C23    *C24   H4R        1.5347  112.52 -121.27  109.11   1.1133
IC H4R    C23    *C24   H4S        1.1133  109.11 -117.44  109.11   1.1133
IC C23    C24    C25    C26        1.5338  112.52  179.93  112.62   1.5345
IC C26    C24    *C25   H5R        1.5345  112.62 -121.39  109.04   1.1132
IC H5R    C24    *C25   H5S        1.1132  109.04 -117.27  109.05   1.1133
IC C24    C25    C26    C27        1.5347  112.62 -179.86  112.65   1.5355
IC C27    C25    *C26   H6R        1.5355  112.65 -121.31  109.06   1.1132
IC H6R    C25    *C26   H6S        1.1132  109.06 -117.35  109.04   1.1131
IC C25    C26    C27    C28        1.5345  112.65  179.79  112.33   1.5397
IC C28    C26    *C27   H7R        1.5397  112.33 -121.64  108.44   1.1137
IC H7R    C26    *C27   H7S        1.1137  108.44 -116.96  108.77   1.1140
IC C26    C27    C28    C29        1.5355  112.33 -177.65  111.53   1.5098
IC C29    C27    *C28   H8R        1.5098  111.53 -123.76  107.67   1.1128
IC H8R    C27    *C28   H8S        1.1128  107.67 -115.16  108.45   1.1128
IC C27    C28    C29    C210       1.5397  111.53 -118.93  126.95   1.3468
IC C210   C28    *C29   H9R        1.3468  126.95  178.64  114.42   1.1012
IC C28    C29    C210   C211       1.5098  126.95   -1.06  126.70   1.5093
IC C211   C29    *C210  H10R       1.5093  126.70  179.97  118.62   1.1011
IC C29    C210   C211   C212       1.3468  126.70   96.43  111.97   1.5393
IC C212   C210   *C211  H11R       1.5393  111.97 -121.33  111.63   1.1129
IC H11R   C210   *C211  H11S       1.1129  111.63 -117.66  109.97   1.1125
IC C210   C211   C212   C213       1.5093  111.97 -179.20  112.31   1.5355
IC C213   C211   *C212  H12R       1.5355  112.31 -121.28  109.77   1.1133
IC H12R   C211   *C212  H12S       1.1133  109.77 -118.03  109.44   1.1145
IC C211   C212   C213   C214       1.5393  112.31 -179.38  112.67   1.5346
IC C214   C212   *C213  H13R       1.5346  112.67 -121.30  109.02   1.1133
IC H13R   C212   *C213  H13S       1.1133  109.02 -117.38  109.09   1.1129
IC C212   C213   C214   C215       1.5355  112.67  179.76  112.66   1.5349
IC C215   C213   *C214  H14R       1.5349  112.66 -121.34  109.11   1.1131
IC H14R   C213   *C214  H14S       1.1131  109.11 -117.34  109.05   1.1134
IC C213   C214   C215   C216       1.5346  112.66 -179.43  112.59   1.5348
IC C216   C214   *C215  H15R       1.5348  112.59 -121.30  109.06   1.1133
IC H15R   C214   *C215  H15S       1.1133  109.06 -117.41  109.12   1.1130
IC C214   C215   C216   C217       1.5349  112.59 -179.92  112.76   1.5340
IC C217   C215   *C216  H16R       1.5340  112.76 -121.38  109.12   1.1131
IC H16R   C215   *C216  H16S       1.1131  109.12 -117.32  109.09   1.1134
IC C215   C216   C217   C218       1.5348  112.76 -179.79  113.22   1.5309
IC C218   C216   *C217  H17R       1.5309  113.22 -121.60  108.73   1.1142
IC H17R   C216   *C217  H17S       1.1142  108.73 -116.70  108.81   1.1140
IC C216   C217   C218   H18R       1.5340  113.22  -59.81  110.41   1.1115
IC H18R   C217   *C218  H18S       1.1115  110.41  119.81  110.47   1.1113
IC H18R   C217   *C218  H18T       1.1115  110.41 -120.04  110.64   1.1111
!Tail 3
IC C31    C32    C33    C34        1.5304  112.57 -179.65  112.12   1.5339
IC C34    C32    *C33   H3X        1.5339  112.12 -121.49  109.73   1.1140
IC H3X    C32    *C33   H3Y        1.1140  109.73 -117.57  109.29   1.1149
IC C32    C33    C34    C35        1.5449  112.12  179.11  112.65   1.5346
IC C35    C33    *C34   H4X        1.5346  112.65 -121.15  108.95   1.1134
IC H4X    C33    *C34   H4Y        1.1134  108.95 -117.42  109.10   1.1130
IC C33    C34    C35    C36        1.5339  112.65  179.84  112.55   1.5345
IC C36    C34    *C35   H5X        1.5345  112.55 -121.46  109.09   1.1132
IC H5X    C34    *C35   H5Y        1.1132  109.09 -117.21  108.95   1.1134
IC C34    C35    C36    C37        1.5346  112.55  179.40  112.70   1.5345
IC C37    C35    *C36   H6X        1.5345  112.70 -121.28  108.98   1.1132
IC H6X    C35    *C36   H6Y        1.1132  108.98 -117.31  109.01   1.1131
IC C35    C36    C37    C38        1.5345  112.70  179.82  112.55   1.5346
IC C38    C36    *C37   H7X        1.5346  112.55 -121.38  109.08   1.1132
IC H7X    C36    *C37   H7Y        1.1132  109.08 -117.30  109.01   1.1133
IC C36    C37    C38    C39        1.5345  112.55  179.54  112.66   1.5345
IC C39    C37    *C38   H8X        1.5345  112.66 -121.30  109.03   1.1132
IC H8X    C37    *C38   H8Y        1.1132  109.03 -117.33  109.03   1.1132
IC C37    C38    C39    C310       1.5346  112.66  179.81  112.56   1.5345
IC C310   C38    *C39   H9X        1.5345  112.56 -121.34  109.08   1.1132
IC H9X    C38    *C39   H9Y        1.1132  109.08 -117.34  109.04   1.1133
IC C38    C39    C310   C311       1.5345  112.56  179.67  112.65   1.5345
IC C311   C39    *C310  H10X       1.5345  112.65 -121.31  109.06   1.1132
IC H10X   C39    *C310  H10Y       1.1132  109.06 -117.34  109.05   1.1132
IC C39    C310   C311   C312       1.5345  112.65  179.83  112.56   1.5345
IC C312   C310   *C311  H11X       1.5345  112.56 -121.33  109.09   1.1132
IC H11X   C310   *C311  H11Y       1.1132  109.09 -117.36  109.07   1.1132
IC C310   C311   C312   C313       1.5345  112.56  179.76  112.66   1.5345
IC C313   C311   *C312  H12X       1.5345  112.66 -121.31  109.07   1.1132
IC H12X   C311   *C312  H12Y       1.1132  109.07 -117.35  109.06   1.1132
IC C311   C312   C313   C314       1.5345  112.66  179.88  112.58   1.5347
IC C314   C312   *C313  H13X       1.5347  112.58 -121.32  109.09   1.1132
IC H13X   C312   *C313  H13Y       1.1132  109.09 -117.37  109.07   1.1132
IC C312   C313   C314   C315       1.5345  112.58  179.85  112.70   1.5339
IC C315   C313   *C314  H14X       1.5339  112.70 -121.32  109.10   1.1132
IC H14X   C313   *C314  H14Y       1.1132  109.10 -117.34  109.09   1.1132
IC C313   C314   C315   C316       1.5347  112.70  179.95  113.30   1.5309
IC C316   C314   *C315  H15X       1.5309  113.30 -121.68  108.74   1.1141
IC H15X   C314   *C315  H15Y       1.1141  108.74 -116.64  108.74   1.1141
IC C314   C315   C316   C317       1.5347  112.70  179.95  113.30   1.5309
IC C317   C315   *C316  H16X       1.5309  113.30 -121.68  108.74   1.1141
IC H16X   C315   *C316  H16Y       1.1141  108.74 -116.64  108.74   1.1141
IC C315   C316   C317   C318       1.5347  112.70  179.95  113.30   1.5309
IC C318   C316   *C317  H17X       1.5309  113.30 -121.68  108.74   1.1141
IC H17X   C316   *C317  H17Y       1.1141  108.74 -116.64  108.74   1.1141
IC C316   C317   C318   H18X       1.5339  113.30  -59.96  110.44   1.1113
IC H17X   C317   *C318  H18Y       1.1113  110.44  119.85  110.44   1.1113
IC H17X   C317   *C318  H18Z       1.1113  110.44 -120.07  110.60   1.1112

RESI SOOTG        0.00 ! stearoyl-oleoyl-oleoyl-triacylglycerol
!
GROUP
ATOM C1   CTL2	  0.08 !                           HA
ATOM HA   HAL2    0.09 !                           |
ATOM HB   HAL2    0.09 !          -----------------C1---HB                         
ATOM O11  OSL    -0.49 !          |                |        
ATOM O12  OBL    -0.63 !     O12  O11              |
ATOM C11  CL      0.90 !      \\ /                 |
ATOM C12  CTL2   -0.22 !        C11                |
ATOM H2P  HAL2    0.09 !        |                  |
ATOM H2Q  HAL2    0.09 !  H2P---C12---H2Q          |
GROUP                  !        |                  |
ATOM C2   CTL1    0.17 !        |             HS---C2--------------
ATOM HS   HAL1    0.09 !        |                  | beta1        |
ATOM O21  OSL    -0.49 !        |             O22  O21         theta3
ATOM C21  CL      0.90 !        |              \\ /  beta2        |
ATOM O22  OBL    -0.63 !        |                C21              |
ATOM C22  CTL2   -0.22 !        |                |   beta3        |
ATOM H2R  HAL2    0.09 !        |         H2R---C22---H2S         |
ATOM H2S  HAL2    0.09 !        |                |                |
GROUP                  !        |                |    beta4       |
ATOM C3   CTL2    0.08 !        |                |                |
ATOM HX   HAL2    0.09 !        |                |           HX---C3---HY
ATOM HY   HAL2    0.09 !        |                |                |   gamma1
ATOM O31  OSL    -0.49 !        |                |           O32  O31
ATOM C31  CL      0.90 !        |                |            \\ /    gamma2
ATOM O32  OBL    -0.63 !        |                |              C31
ATOM C32  CTL2   -0.22 !        |                |              |     gamma3
ATOM H2X  HAL2    0.09 !        |                |        H2X---C32---H2Y
ATOM H2Y  HAL2    0.09 !        |                |              |
GROUP                  !        |                |              |                
ATOM C13 CTL2    -0.18 !        |                |              |
ATOM H3P HAL2     0.09 !  H3P---C13---H3Q        |              |
ATOM H3Q HAL2     0.09 !        |                |              |
GROUP                  !        |                |              |
ATOM C14 CTL2    -0.18 !        |                |              |
ATOM H4P HAL2     0.09 !  H4P---C14---H4Q        |              |
ATOM H4Q HAL2     0.09 !        |                |              |
GROUP                  !        |                |              |
ATOM C15 CTL2    -0.18 !        |                |              |
ATOM H5P HAL2     0.09 !  H5P---C15---H5Q        |              |
ATOM H5Q HAL2     0.09 !        |                |              |
GROUP                  !        |                |              |
ATOM C16 CTL2    -0.18 !        |                |              |
ATOM H6P HAL2     0.09 !  H6P---C16---H6Q        |              |
ATOM H6Q HAL2     0.09 !        |                |              |
GROUP                  !        |                |              |
ATOM C17 CTL2    -0.18 !        |                |              |
ATOM H7P HAL2     0.09 !  H7P---C17---H7Q        |              |
ATOM H7Q HAL2     0.09 !        |                |              |
GROUP                  !        |                |              |
ATOM C18 CTL2    -0.18 !        |                |              |
ATOM H8P HAL2     0.09 !  H8P---C18---H8Q        |              |
ATOM H8Q HAL2     0.09 !        |                |              |
GROUP                  !        |                |              |
ATOM C19 CTL2    -0.18 !        |                |              |
ATOM H9P HAL2     0.09 !  H9P---C19---H9Q        |              |
ATOM H9Q HAL2     0.09 !        |                |              |
GROUP                  !        |                |              |
ATOM C110 CTL2   -0.18 !        |                |              |
ATOM H10P HAL2    0.09 ! H10P---C110---H10Q      |              |
ATOM H10Q HAL2    0.09 !        | 		 |		|
GROUP                  !        |                |              |
ATOM C111 CTL2   -0.18 !        |                |              |
ATOM H11P HAL2    0.09 ! H11P---C111---H11Q      |              |
ATOM H11Q HAL2    0.09 !        |                |              |
GROUP                  !        |                |              |
ATOM C112 CTL2   -0.18 !        |                |              |
ATOM H12P HAL2    0.09 ! H12P---C112---H12Q      |              |
ATOM H12Q HAL2    0.09 !        |                |              |
GROUP                  !        |                |              |
ATOM C113 CTL2   -0.18 !        |                |              |
ATOM H13P HAL2    0.09 ! H13P---C113---H13Q      |              |
ATOM H13Q HAL2    0.09 !        |                |              |
GROUP                  !        |                |              |
ATOM C114 CTL2   -0.18 !        |                |              |
ATOM H14P HAL2    0.09 ! H14P---C114---H14Q      |              |
ATOM H14Q HAL2    0.09 !        |                |              |
GROUP                  !        |                |              |
ATOM C115 CTL2   -0.18 !        |                |              |
ATOM H15P HAL2    0.09 ! H15P---C115---H15Q      |              |
ATOM H15Q HAL2    0.09 !        |                |              |
GROUP                  !        |                |              |
ATOM C116 CTL2   -0.18 !        |                |              |
ATOM H16P HAL2    0.09 ! H16P---C116---H16Q      |              |
ATOM H16Q HAL2    0.09 !        |                |              |
GROUP                  !        |                |              |
ATOM C117 CTL2   -0.18 !        |                |              |
ATOM H17P HAL2    0.09 ! H17P---C117---H17Q      |              |
ATOM H17Q HAL2    0.09 !        |                |              |
GROUP                  !        |                |              |
ATOM C118 CTL3   -0.27 !        |                |              |
ATOM H18P HAL3    0.09 ! H18P---C118---H18Q      |              |
ATOM H18Q HAL3    0.09 !        |                |              |
ATOM H18O HAL3    0.09 !        H18O             |              |
GROUP                  !                         |              |      gamma4
ATOM C23  CTL2   -0.18 !                         |              |
ATOM H3R  HAL2    0.09 !                   H3R---C23---H3S      |
ATOM H3S  HAL2    0.09 !                         |              |
GROUP                  !                         |              |
ATOM C24  CTL2   -0.18 !                         |              |
ATOM H4R  HAL2    0.09 !                   H4R---C24---H4S      |
ATOM H4S  HAL2    0.09 !                         |              |
GROUP                  !                         |              |
ATOM C25  CTL2   -0.18 !                         |              |
ATOM H5R  HAL2    0.09 !                   H5R---C25---H5S      |
ATOM H5S  HAL2    0.09 !                         |              |
GROUP                  !                         |              |
ATOM C26  CTL2   -0.18 !                         |              |
ATOM H6R  HAL2    0.09 !                   H6R---C26---H6S      |
ATOM H6S  HAL2    0.09 !                         |              |
GROUP                  !                         |              |
ATOM C27  CTL2   -0.18 !                         |              |
ATOM H7R  HAL2    0.09 !                   H7R---C27---H7S      |
ATOM H7S  HAL2    0.09 !                         |              |
GROUP                  !                         |              |
ATOM C28  CTL2   -0.18 !                         |              |
ATOM H8R  HAL2    0.09 !                   H8R---C28---H8S      |
ATOM H8S  HAL2    0.09 !                         |              |
GROUP                  !                         |              |
ATOM C29  CEL1   -0.15 !                         |              |
ATOM H9R  HEL1    0.15 !                   H9R---C29            |
GROUP                  !                         ||  (CIS)      |
ATOM C210 CEL1   -0.15 !                         ||             |
ATOM H10R HEL1    0.15 !                  H10R---C210           |
GROUP                  !                         |              |
ATOM C211 CTL2   -0.18 !                         |              |
ATOM H11R HAL2    0.09 !                  H11R---C211--H11S     |
ATOM H11S HAL2    0.09 !                         |              |
GROUP                  !                         |              |
ATOM C212 CTL2   -0.18 !                         |              |
ATOM H12R HAL2    0.09 !                  H12R---C212--H12S     |
ATOM H12S HAL2    0.09 !                         |              |
GROUP                  !                         |              |
ATOM C213 CTL2   -0.18 !                         |              |
ATOM H13R HAL2    0.09 !                  H13R---C213--H13S     |
ATOM H13S HAL2    0.09 !                         |              |
GROUP                  !                         |              |
ATOM C214 CTL2   -0.18 !                         |              |
ATOM H14R HAL2    0.09 !                  H14R---C214--H14S     |
ATOM H14S HAL2    0.09 !                         |              |
GROUP                  !                         |              |
ATOM C215 CTL2   -0.18 !                         |              |
ATOM H15R HAL2    0.09 !                  H15R---C215--H15S     |
ATOM H15S HAL2    0.09 !                         |              |
GROUP                  !                         |              |
ATOM C216 CTL2   -0.18 !                         |              |
ATOM H16R HAL2    0.09 !                  H16R---C216--H16S     |
ATOM H16S HAL2    0.09 !                         |              |
GROUP                  !                         |              |
ATOM C217 CTL2   -0.18 !                         |              |
ATOM H17R HAL2    0.09 !                  H17R---C217--H17S     |
ATOM H17S HAL2    0.09 !                         |              |
GROUP                  !                         |              |
ATOM C218 CTL3   -0.27 !                         |              |
ATOM H18R HAL3    0.09 !                  H18R---C218--H18S     |
ATOM H18S HAL3    0.09 !                         |              |
ATOM H18T HAL3    0.09 !                        H18T            |
GROUP                  !                                        |
ATOM C33  CTL2   -0.18 !                                        |
ATOM H3X  HAL2    0.09 !                                  H3X---C33---H3Y
ATOM H3Y  HAL2    0.09 !                                        |
GROUP                  !                                        |
ATOM C34  CTL2   -0.18 !                                        |
ATOM H4X  HAL2    0.09 !                                  H4X---C34---H4Y
ATOM H4Y  HAL2    0.09 !                                        |
GROUP                  !                                        |
ATOM C35  CTL2   -0.18 !                                        |
ATOM H5X  HAL2    0.09 !                                  H5X---C35---H5Y
ATOM H5Y  HAL2    0.09 !                                        |
GROUP                  !                                        |
ATOM C36  CTL2   -0.18 !                                        |
ATOM H6X  HAL2    0.09 !                                  H6X---C36---H6Y
ATOM H6Y  HAL2    0.09 !                                        |
GROUP                  !                                        |
ATOM C37  CTL2   -0.18 !                                        |
ATOM H7X  HAL2    0.09 !                                  H7X---C37---H7Y
ATOM H7Y  HAL2    0.09 !                                        |
GROUP                  !                                        |
ATOM C38  CTL2   -0.18 !                                        |
ATOM H8X  HAL2    0.09 !                                  H8X---C38---H8Y
ATOM H8Y  HAL2    0.09 !                                        |
GROUP                  !                                        |
ATOM C39  CEL1   -0.15 !                                        |
ATOM H9X  HEL1    0.15 !                                  H9X---C39
GROUP                  !                                        ||
ATOM C310 CEL1   -0.15 !                                        ||
ATOM H10X HEL1    0.15 !                                 H10X---C310
GROUP                  !                                        |
ATOM C311 CTL2   -0.18 !                                        |
ATOM H11X HAL2    0.09 !                                 H11X---C311--H11Y
ATOM H11Y HAL2    0.09 !                                        |
GROUP                  !                                        |
ATOM C312 CTL2   -0.18 !                                        |
ATOM H12X HAL2    0.09 !                                 H12X---C312--H12Y
ATOM H12Y HAL2    0.09 !                                        |
GROUP                  !                                        |
ATOM C313 CTL2   -0.18 !                                        |
ATOM H13X HAL2    0.09 !                                 H13X---C313--H13Y
ATOM H13Y HAL2    0.09 !                                        |
GROUP                  !                                        |
ATOM C314 CTL2   -0.18 !                                        |
ATOM H14X HAL2    0.09 !                                 H14X---C314--H14Y
ATOM H14Y HAL2    0.09 !                                        |
GROUP                  !                                        |
ATOM C315 CTL2   -0.18 !                                        |
ATOM H15X HAL2    0.09 !                                 H15X---C315--H15Y
ATOM H15Y HAL2    0.09 !                                        |
GROUP                  !                                        |
ATOM C316 CTL2   -0.18 !                                        |
ATOM H16X HAL2    0.09 !                                 H16X---C316--H16Y
ATOM H16Y HAL2    0.09 !                                        |
GROUP                  !                                        |
ATOM C317 CTL2   -0.18 !                                        |
ATOM H17X HAL2    0.09 !                                 H17X---C317--H17Y
ATOM H17Y HAL2    0.09 !                                        |
GROUP                  !                                        |
ATOM C318 CTL3   -0.27 !                                        |
ATOM H18X HAL3    0.09 !                                 H18X---C318--H18Y
ATOM H18Y HAL3    0.09 !                                        |
ATOM H18Z HAL3    0.09 !                                        H18Z


! Glycerol Backbone
BOND  C1   O11      
BOND  C1   HA        C1    HB       C1   C2
BOND  C2   HS        C2    C3       C2   O21
BOND  C3   HX        C3    HY       C3   O31
! Chain from C1
BOND  O11  C11
BOND  C11  C12
DOUBLE  C11  O12
BOND  C12  H2P       C12  H2Q       C12  C13
BOND  C13  H3P       C13  H3Q       C13  C14
BOND  C14  H4P       C14  H4Q       C14  C15
BOND  C15  H5P       C15  H5Q       C15  C16
BOND  C16  H6P       C16  H6Q       C16  C17
BOND  C17  H7P       C17  H7Q       C17  C18
BOND  C18  H8P       C18  H8Q       C18  C19
BOND  C19  H9P       C19  H9Q       C19  C110
BOND  C110 H10P      C110 H10Q	    C110 C111
BOND  C111 H11P      C111 H11Q      C111 C112
BOND  C112 H12P      C112 H12Q	    C112 C113
BOND  C113 H13P      C113 H13Q	    C113 C114
BOND  C114 H14P      C114 H14Q      C114 C115
BOND  C115 H15P      C115 H15Q      C115 C116
BOND  C116 H16P      C116 H16Q      C116 C117
BOND  C117 H17P	     C117 H17Q	    C117 C118
BOND  C118 H18P	     C118 H18Q	    C118 H18O
! Chain from C2
BOND  O21  C21
BOND  C21  C22
DOUBLE  C21  O22
BOND  C22  H2R       C22  H2S       C22  C23
BOND  C23  H3R       C23  H3S       C23  C24
BOND  C24  H4R       C24  H4S       C24  C25
BOND  C25  H5R       C25  H5S       C25  C26
BOND  C26  H6R       C26  H6S       C26  C27
BOND  C27  H7R       C27  H7S       C27  C28
BOND  C28  H8R       C28  H8S       C28  C29
BOND  C29  H9R
DOUBLE  C29 C210
BOND  C210 H10R      C210 C211
BOND  C211 H11R      C211 H11S      C211 C212
BOND  C212 H12R      C212 H12S      C212 C213
BOND  C213 H13R      C213 H13S      C213 C214
BOND  C214 H14R      C214 H14S      C214 C215
BOND  C215 H15R      C215 H15S      C215 C216
BOND  C216 H16R      C216 H16S      C216 C217
BOND  C217 H17R      C217 H17S      C217 C218
BOND  C218 H18R      C218 H18S      C218 H18T
! Chain From C3
BOND  O31  C31
BOND  C31  C32
DOUBLE  C31  O32
BOND  C32  H2X       C32  H2Y       C32  C33
BOND  C33  H3X       C33  H3Y       C33  C34
BOND  C34  H4X       C34  H4Y       C34  C35
BOND  C35  H5X       C35  H5Y       C35  C36
BOND  C36  H6X       C36  H6Y       C36  C37
BOND  C37  H7X       C37  H7Y       C37  C38
BOND  C38  H8X       C38  H8Y       C38  C39
BOND  C39  H9X
DOUBLE  C39 C310
BOND  C310 H10X      C310 C311
BOND  C311 H11X      C311 H11Y      C311 C312
BOND  C312 H12X      C312 H12Y      C312 C313
BOND  C313 H13X      C313 H13Y      C313 C314
BOND  C314 H14X      C314 H14Y      C314 C315
BOND  C315 H15X      C315 H15Y      C315 C316
BOND  C316 H16X      C316 H16Y      C316 C317
BOND  C317 H17X      C317 H17Y      C317 C318
BOND  C318 H18X      C318 H18Y      C318 H18Z

IMPR C11 O11 C12 O12    C21 O21 C22 O22    C31 O31 C32 O32

IC C2     O11    *C1    HA         1.5478  110.78 -12011   109.49   1.1119
IC HA     O11    *C1    HB         1.1119  109.49 -119.44  112.98   1.1188
IC C3     C2     C1     O11        1.5478  110.73  171.60  113.11   1.4470
IC O11    C2     *C1    HA         1.4470  113.11  126.56  109.07   1.1156
IC HA     C2     *C1    HB         1.1156  109.07  114.23  106.54   1.1130
IC C2     C1     O11    C11        1.5605  113.11   86.70  115.13   1.3282
IC C1     O11    C11    C12        1.4470  115.13 -175.02  108.29   1.5304
IC C12    O11    *C11   O12        1.5304  108.29 -179.30  126.46   1.2152
IC O11    C11    C12    C13        1.3282  108.29  178.67  112.57   1.5449
IC C13    C11    *C12   H2P        1.5449  112.57 -120.87  107.35   1.1099
IC H2P    C11    *C12   H2Q        1.1099  107.35 -117.25  107.83   1.1084
IC O11    C1     C2     O21        1.4311  110.78  170.72  106.82   1.4423
IC O21    C1     *C2    C3         1.4423  106.82 -120.90  110.73   1.5605
IC C3     C1     *C2    HS         1.5605  110.73 -118.02  107.55   1.1160
IC C1     C2     O21    C21        1.5478  106.82  152.06  115.88   1.3149
IC C2     O21    C21    C22        1.4423  115.88  174.71  108.37   1.5300
IC C22    O21    *C21   O22        1.5300  108.37  179.81  126.94   1.2175
IC O21    C21    C22    C23        1.3149  108.37 -178.59  112.34   1.5450
IC C23    C21    *C22   H2R        1.5450  112.34 -121.58  107.75   1.1090
IC H2R    C21    *C22   H2S        1.1090  107.75 -117.05  107.65   1.1093
IC C1     C2     C3     O31        1.5478  110.73  171.60  113.11   1.4470
IC O31    C2     *C3    HX         1.4470  113.11  126.56  109.07   1.1156
IC HX     C2     *C3    HY         1.1156  109.07  114.23  106.54   1.1130
IC C2     C3     O31    C31        1.5605  113.11   86.70  115.13   1.3282
IC C3     O31    C31    C32        1.4470  115.13 -175.02  108.29   1.5304
IC C32    O31    *C31   O32        1.5304  108.29 -179.30  126.46   1.2152
IC O31    C31    C32    C33        1.3282  108.29  178.67  112.57   1.5449
IC C33    C31    *C32   H2X        1.5449  112.57 -120.87  107.35   1.1099
IC H2X    C31    *C32   H2Y        1.1099  107.35 -117.25  107.83   1.1084
!Tail 1
IC C11    C12    C13    C14        1.5304  112.57 -179.65  112.12   1.5339
IC C14    C12    *C13   H3P        1.5339  112.12 -121.49  109.73   1.1140
IC H3P    C12    *C13   H3Q        1.1140  109.73 -117.57  109.29   1.1149
IC C12    C13    C14    C15        1.5449  112.12  179.11  112.65   1.5346
IC C15    C13    *C14   H4P        1.5346  112.65 -121.15  108.95   1.1134
IC H4P    C13    *C14   H4Q        1.1134  108.95 -117.42  109.10   1.1130
IC C13    C14    C15    C16        1.5339  112.65  179.84  112.55   1.5345
IC C16    C14    *C15   H5P        1.5345  112.55 -121.46  109.09   1.1132
IC H5P    C14    *C15   H5Q        1.1132  109.09 -117.21  108.95   1.1134
IC C14    C15    C16    C17        1.5346  112.55  179.40  112.70   1.5345
IC C17    C15    *C16   H6P        1.5345  112.70 -121.28  108.98   1.1132
IC H6P    C15    *C16   H6Q        1.1132  108.98 -117.31  109.01   1.1131
IC C15    C16    C17    C18        1.5345  112.70  179.82  112.55   1.5346
IC C18    C16    *C17   H7P        1.5346  112.55 -121.38  109.08   1.1132
IC H7P    C16    *C17   H7Q        1.1132  109.08 -117.30  109.01   1.1133
IC C16    C17    C18    C19        1.5345  112.55  179.54  112.66   1.5345
IC C19    C17    *C18   H8P        1.5345  112.66 -121.30  109.03   1.1132
IC H8P    C17    *C18   H8Q        1.1132  109.03 -117.33  109.03   1.1132
IC C17    C18    C19    C110       1.5346  112.66  179.81  112.56   1.5345
IC C110   C18    *C19   H9P        1.5345  112.56 -121.34  109.08   1.1132
IC H9P    C18    *C19   H9Q        1.1132  109.08 -117.34  109.04   1.1133
IC C18    C19    C110   C111       1.5345  112.56  179.67  112.65   1.5345
IC C111   C19    *C110  H10P       1.5345  112.65 -121.31  109.06   1.1132
IC H10P   C19    *C110  H10Q       1.1132  109.06 -117.34  109.05   1.1132
IC C19    C110   C111   C112       1.5345  112.65  179.83  112.56   1.5345
IC C112   C110   *C111  H11P       1.5345  112.56 -121.33  109.09   1.1132
IC H11P   C110   *C111  H11Q       1.1132  109.09 -117.36  109.07   1.1132
IC C110   C111   C112   C113       1.5345  112.56  179.76  112.66   1.5345
IC C113   C111   *C112  H12P       1.5345  112.66 -121.31  109.07   1.1132
IC H12P   C111   *C112  H12Q       1.1132  109.07 -117.35  109.06   1.1132
IC C111   C112   C113   C114       1.5345  112.66  179.88  112.58   1.5347
IC C114   C112   *C113  H13P       1.5347  112.58 -121.32  109.09   1.1132
IC H13P   C112   *C113  H13Q       1.1132  109.09 -117.37  109.07   1.1132
IC C112   C113   C114   C115       1.5345  112.58  179.85  112.70   1.5339
IC C115   C113   *C114  H14P       1.5339  112.70 -121.32  109.10   1.1132
IC H14P   C113   *C114  H14Q       1.1132  109.10 -117.34  109.09   1.1132
IC C113   C114   C115   C116       1.5347  112.70  179.95  113.30   1.5309
IC C116   C114   *C115  H15P       1.5309  113.30 -121.68  108.74   1.1141
IC H15P   C114   *C115  H15Q       1.1141  108.74 -116.64  108.74   1.1141
IC C114   C115   C116   C117       1.5347  112.70  179.95  113.30   1.5309
IC C117   C115   *C116  H16P       1.5309  113.30 -121.68  108.74   1.1141
IC H16P   C115   *C116  H16Q       1.1141  108.74 -116.64  108.74   1.1141
IC C115   C116   C117   C118       1.5347  112.70  179.95  113.30   1.5309
IC C118   C116   *C117  H17P       1.5309  113.30 -121.68  108.74   1.1141
IC H17P   C116   *C117  H17Q       1.1141  108.74 -116.64  108.74   1.1141
IC C116   C117   C118   H18P       1.5339  113.30  -59.96  110.44   1.1113
IC H17P   C117   *C118  H18Q       1.1113  110.44  119.85  110.44   1.1113
IC H17Q   C117   *C118  H18O       1.1113  110.44 -120.07  110.60   1.1112
!Tail 2
IC C21    C22    C23    C24        1.5300  112.34  179.69  112.29   1.5338
IC C24    C22    *C23   H3R        1.5338  112.29 -121.16  109.58   1.1143
IC H3R    C22    *C23   H3S        1.1143  109.58 -117.64  109.55   1.1144
IC C22    C23    C24    C25        1.5450  112.29  179.90  112.52   1.5347
IC C25    C23    *C24   H4R        1.5347  112.52 -121.27  109.11   1.1133
IC H4R    C23    *C24   H4S        1.1133  109.11 -117.44  109.11   1.1133
IC C23    C24    C25    C26        1.5338  112.52  179.93  112.62   1.5345
IC C26    C24    *C25   H5R        1.5345  112.62 -121.39  109.04   1.1132
IC H5R    C24    *C25   H5S        1.1132  109.04 -117.27  109.05   1.1133
IC C24    C25    C26    C27        1.5347  112.62 -179.86  112.65   1.5355
IC C27    C25    *C26   H6R        1.5355  112.65 -121.31  109.06   1.1132
IC H6R    C25    *C26   H6S        1.1132  109.06 -117.35  109.04   1.1131
IC C25    C26    C27    C28        1.5345  112.65  179.79  112.33   1.5397
IC C28    C26    *C27   H7R        1.5397  112.33 -121.64  108.44   1.1137
IC H7R    C26    *C27   H7S        1.1137  108.44 -116.96  108.77   1.1140
IC C26    C27    C28    C29        1.5355  112.33 -177.65  111.53   1.5098
IC C29    C27    *C28   H8R        1.5098  111.53 -123.76  107.67   1.1128
IC H8R    C27    *C28   H8S        1.1128  107.67 -115.16  108.45   1.1128
IC C27    C28    C29    C210       1.5397  111.53 -118.93  126.95   1.3468
IC C210   C28    *C29   H9R        1.3468  126.95  178.64  114.42   1.1012
IC C28    C29    C210   C211       1.5098  126.95   -1.06  126.70   1.5093
IC C211   C29    *C210  H10R       1.5093  126.70  179.97  118.62   1.1011
IC C29    C210   C211   C212       1.3468  126.70   96.43  111.97   1.5393
IC C212   C210   *C211  H11R       1.5393  111.97 -121.33  111.63   1.1129
IC H11R   C210   *C211  H11S       1.1129  111.63 -117.66  109.97   1.1125
IC C210   C211   C212   C213       1.5093  111.97 -179.20  112.31   1.5355
IC C213   C211   *C212  H12R       1.5355  112.31 -121.28  109.77   1.1133
IC H12R   C211   *C212  H12S       1.1133  109.77 -118.03  109.44   1.1145
IC C211   C212   C213   C214       1.5393  112.31 -179.38  112.67   1.5346
IC C214   C212   *C213  H13R       1.5346  112.67 -121.30  109.02   1.1133
IC H13R   C212   *C213  H13S       1.1133  109.02 -117.38  109.09   1.1129
IC C212   C213   C214   C215       1.5355  112.67  179.76  112.66   1.5349
IC C215   C213   *C214  H14R       1.5349  112.66 -121.34  109.11   1.1131
IC H14R   C213   *C214  H14S       1.1131  109.11 -117.34  109.05   1.1134
IC C213   C214   C215   C216       1.5346  112.66 -179.43  112.59   1.5348
IC C216   C214   *C215  H15R       1.5348  112.59 -121.30  109.06   1.1133
IC H15R   C214   *C215  H15S       1.1133  109.06 -117.41  109.12   1.1130
IC C214   C215   C216   C217       1.5349  112.59 -179.92  112.76   1.5340
IC C217   C215   *C216  H16R       1.5340  112.76 -121.38  109.12   1.1131
IC H16R   C215   *C216  H16S       1.1131  109.12 -117.32  109.09   1.1134
IC C215   C216   C217   C218       1.5348  112.76 -179.79  113.22   1.5309
IC C218   C216   *C217  H17R       1.5309  113.22 -121.60  108.73   1.1142
IC H17R   C216   *C217  H17S       1.1142  108.73 -116.70  108.81   1.1140
IC C216   C217   C218   H18R       1.5340  113.22  -59.81  110.41   1.1115
IC H18R   C217   *C218  H18S       1.1115  110.41  119.81  110.47   1.1113
IC H18R   C217   *C218  H18T       1.1115  110.41 -120.04  110.64   1.1111
!Tail 3
IC C31    C32    C33    C34        1.5300  112.34  179.69  112.29   1.5338
IC C34    C32    *C33   H3X        1.5338  112.29 -121.16  109.58   1.1143
IC H3X    C32    *C33   H3Y        1.1143  109.58 -117.64  109.55   1.1144
IC C32    C33    C34    C35        1.5450  112.29  179.90  112.52   1.5347
IC C35    C33    *C34   H4X        1.5347  112.52 -121.27  109.11   1.1133
IC H4X    C33    *C34   H4Y        1.1133  109.11 -117.44  109.11   1.1133
IC C33    C34    C35    C36        1.5338  112.52  179.93  112.62   1.5345
IC C36    C34    *C35   H5X        1.5345  112.62 -121.39  109.04   1.1132
IC H5X    C34    *C35   H5Y        1.1132  109.04 -117.27  109.05   1.1133
IC C34    C35    C36    C37        1.5347  112.62 -179.86  112.65   1.5355
IC C37    C35    *C36   H6X        1.5355  112.65 -121.31  109.06   1.1132
IC H6X    C35    *C36   H6Y        1.1132  109.06 -117.35  109.04   1.1131
IC C35    C36    C37    C38        1.5345  112.65  179.79  112.33   1.5397
IC C38    C36    *C37   H7X        1.5397  112.33 -121.64  108.44   1.1137
IC H7X    C36    *C37   H7Y        1.1137  108.44 -116.96  108.77   1.1140
IC C36    C37    C38    C39        1.5355  112.33 -177.65  111.53   1.5098
IC C39    C37    *C38   H8X        1.5098  111.53 -123.76  107.67   1.1128
IC H8X    C37    *C38   H8Y        1.1128  107.67 -115.16  108.45   1.1128
IC C37    C38    C39    C310       1.5397  111.53 -118.93  126.95   1.3468
IC C310   C38    *C39   H9X        1.3468  126.95  178.64  114.42   1.1012
IC C38    C39    C310   C311       1.5098  126.95   -1.06  126.70   1.5093
IC C311   C39    *C310  H10X       1.5093  126.70  179.97  118.62   1.1011
IC C39    C310   C311   C312       1.3468  126.70   96.43  111.97   1.5393
IC C312   C310   *C311  H11X       1.5393  111.97 -121.33  111.63   1.1129
IC H11X   C310   *C311  H11Y       1.1129  111.63 -117.66  109.97   1.1125
IC C310   C311   C312   C313       1.5093  111.97 -179.20  112.31   1.5355
IC C313   C311   *C312  H12X       1.5355  112.31 -121.28  109.77   1.1133
IC H12X   C311   *C312  H12Y       1.1133  109.77 -118.03  109.44   1.1145
IC C311   C312   C313   C314       1.5393  112.31 -179.38  112.67   1.5346
IC C314   C312   *C313  H13X       1.5346  112.67 -121.30  109.02   1.1133
IC H13X   C312   *C313  H13Y       1.1133  109.02 -117.38  109.09   1.1129
IC C312   C313   C314   C315       1.5355  112.67  179.76  112.66   1.5349
IC C315   C313   *C314  H14X       1.5349  112.66 -121.34  109.11   1.1131
IC H14X   C313   *C314  H14Y       1.1131  109.11 -117.34  109.05   1.1134
IC C313   C314   C315   C316       1.5346  112.66 -179.43  112.59   1.5348
IC C316   C314   *C315  H15X       1.5348  112.59 -121.30  109.06   1.1133
IC H15X   C314   *C315  H15Y       1.1133  109.06 -117.41  109.12   1.1130
IC C314   C315   C316   C317       1.5349  112.59 -179.92  112.76   1.5340
IC C317   C315   *C316  H16X       1.5340  112.76 -121.38  109.12   1.1131
IC H16X   C315   *C316  H16Y       1.1131  109.12 -117.32  109.09   1.1134
IC C315   C316   C317   C318       1.5348  112.76 -179.79  113.22   1.5309
IC C318   C316   *C317  H17X       1.5309  113.22 -121.60  108.73   1.1142
IC H17X   C316   *C317  H17Y       1.1142  108.73 -116.70  108.81   1.1140
IC C316   C317   C318   H18X       1.5340  113.22  -59.81  110.41   1.1115
IC H18X   C317   *C318  H18Y       1.1115  110.41  119.81  110.47   1.1113
IC H18X   C317   *C318  H18Z       1.1115  110.41 -120.04  110.64   1.1111


RESI SPOTG        0.00 ! stearoyl-palmitoyl-oleoyl-triacylglycerol
!
GROUP
ATOM C1   CTL2	  0.08 !                           HA
ATOM HA   HAL2    0.09 !                           |
ATOM HB   HAL2    0.09 !          -----------------C1---HB                         
ATOM O11  OSL    -0.49 !          |                |        
ATOM O12  OBL    -0.63 !     O12  O11              |
ATOM C11  CL      0.90 !      \\ /                 |
ATOM C12  CTL2   -0.22 !        C11                |
ATOM H2P  HAL2    0.09 !        |                  |
ATOM H2Q  HAL2    0.09 !  H2P---C12---H2Q          |
GROUP                  !        |                  |
ATOM C2   CTL1    0.17 !        |             HS---C2--------------
ATOM HS   HAL1    0.09 !        |                  | beta1        |
ATOM O21  OSL    -0.49 !        |             O22  O21         theta3
ATOM C21  CL      0.90 !        |              \\ /  beta2        |
ATOM O22  OBL    -0.63 !        |                C21              |
ATOM C22  CTL2   -0.22 !        |                |   beta3        |
ATOM H2R  HAL2    0.09 !        |         H2R---C22---H2S         |
ATOM H2S  HAL2    0.09 !        |                |                |
GROUP                  !        |                |    beta4       |
ATOM C3   CTL2    0.08 !        |                |                |
ATOM HX   HAL2    0.09 !        |                |           HX---C3---HY
ATOM HY   HAL2    0.09 !        |                |                |   gamma1
ATOM O31  OSL    -0.49 !        |                |           O32  O31
ATOM C31  CL      0.90 !        |                |            \\ /    gamma2
ATOM O32  OBL    -0.63 !        |                |              C31
ATOM C32  CTL2   -0.22 !        |                |              |     gamma3
ATOM H2X  HAL2    0.09 !        |                |        H2X---C32---H2Y
ATOM H2Y  HAL2    0.09 !        |                |              |
GROUP                  !        |                |              |                
ATOM C13 CTL2    -0.18 !        |                |              |
ATOM H3P HAL2     0.09 !  H3P---C13---H3Q        |              |
ATOM H3Q HAL2     0.09 !        |                |              |
GROUP                  !        |                |              |
ATOM C14 CTL2    -0.18 !        |                |              |
ATOM H4P HAL2     0.09 !  H4P---C14---H4Q        |              |
ATOM H4Q HAL2     0.09 !        |                |              |
GROUP                  !        |                |              |
ATOM C15 CTL2    -0.18 !        |                |              |
ATOM H5P HAL2     0.09 !  H5P---C15---H5Q        |              |
ATOM H5Q HAL2     0.09 !        |                |              |
GROUP                  !        |                |              |
ATOM C16 CTL2    -0.18 !        |                |              |
ATOM H6P HAL2     0.09 !  H6P---C16---H6Q        |              |
ATOM H6Q HAL2     0.09 !        |                |              |
GROUP                  !        |                |              |
ATOM C17 CTL2    -0.18 !        |                |              |
ATOM H7P HAL2     0.09 !  H7P---C17---H7Q        |              |
ATOM H7Q HAL2     0.09 !        |                |              |
GROUP                  !        |                |              |
ATOM C18 CTL2    -0.18 !        |                |              |
ATOM H8P HAL2     0.09 !  H8P---C18---H8Q        |              |
ATOM H8Q HAL2     0.09 !        |                |              |
GROUP                  !        |                |              |
ATOM C19 CTL2    -0.18 !        |                |              |
ATOM H9P HAL2     0.09 !  H9P---C19---H9Q        |              |
ATOM H9Q HAL2     0.09 !        |                |              |
GROUP                  !        |                |              |
ATOM C110 CTL2   -0.18 !        |                |              |
ATOM H10P HAL2    0.09 ! H10P---C110---H10Q      |              |
ATOM H10Q HAL2    0.09 !        | 		 |		|
GROUP                  !        |                |              |
ATOM C111 CTL2   -0.18 !        |                |              |
ATOM H11P HAL2    0.09 ! H11P---C111---H11Q      |              |
ATOM H11Q HAL2    0.09 !        |                |              |
GROUP                  !        |                |              |
ATOM C112 CTL2   -0.18 !        |                |              |
ATOM H12P HAL2    0.09 ! H12P---C112---H12Q      |              |
ATOM H12Q HAL2    0.09 !        |                |              |
GROUP                  !        |                |              |
ATOM C113 CTL2   -0.18 !        |                |              |
ATOM H13P HAL2    0.09 ! H13P---C113---H13Q      |              |
ATOM H13Q HAL2    0.09 !        |                |              |
GROUP                  !        |                |              |
ATOM C114 CTL2   -0.18 !        |                |              |
ATOM H14P HAL2    0.09 ! H14P---C114---H14Q      |              |
ATOM H14Q HAL2    0.09 !        |                |              |
GROUP                  !        |                |              |
ATOM C115 CTL2   -0.18 !        |                |              |
ATOM H15P HAL2    0.09 ! H15P---C115---H15Q      |              |
ATOM H15Q HAL2    0.09 !        |                |              |
GROUP                  !        |                |              |
ATOM C116 CTL2   -0.18 !        |                |              |
ATOM H16P HAL2    0.09 ! H16P---C116---H16Q      |              |
ATOM H16Q HAL2    0.09 !        |                |              |
GROUP                  !        |                |              |
ATOM C117 CTL2   -0.18 !        |                |              |
ATOM H17P HAL2    0.09 ! H17P---C117---H17Q      |              |
ATOM H17Q HAL2    0.09 !        |                |              |
GROUP                  !        |                |              |
ATOM C118 CTL3   -0.27 !        |                |              |
ATOM H18P HAL3    0.09 ! H18P---C118---H18Q      |              |
ATOM H18Q HAL3    0.09 !        |                |              |
ATOM H18O HAL3    0.09 !        H18O             |              |
GROUP                  !                         |              |      gamma4
ATOM C23  CTL2   -0.18 !                         |              |
ATOM H3R  HAL2    0.09 !                   H3R---C23---H3S      |
ATOM H3S  HAL2    0.09 !                         |              |
GROUP                  !                         |              |
ATOM C24  CTL2   -0.18 !                         |              |
ATOM H4R  HAL2    0.09 !                   H4R---C24---H4S      |
ATOM H4S  HAL2    0.09 !                         |              |
GROUP                  !                         |              |
ATOM C25  CTL2   -0.18 !                         |              |
ATOM H5R  HAL2    0.09 !                   H5R---C25---H5S      |
ATOM H5S  HAL2    0.09 !                         |              |
GROUP                  !                         |              |
ATOM C26  CTL2   -0.18 !                         |              |
ATOM H6R  HAL2    0.09 !                   H6R---C26---H6S      |
ATOM H6S  HAL2    0.09 !                         |              |
GROUP                  !                         |              |
ATOM C27  CTL2   -0.18 !                         |              |
ATOM H7R  HAL2    0.09 !                   H7R---C27---H7S      |
ATOM H7S  HAL2    0.09 !                         |              |
GROUP                  !                         |              |
ATOM C28  CTL2   -0.18 !                         |              |
ATOM H8R  HAL2    0.09 !                   H8R---C28---H8S      |
ATOM H8S  HAL2    0.09 !                         |              |
GROUP                  !                         |              |
ATOM C29  CTL2   -0.18 !                         |              |
ATOM H9R  HAL2    0.09 !                   H9R---C29---H9S      |
ATOM H9S  HAL2    0.09 !                         |              |
GROUP                  !                         |              |
ATOM C210 CTL2   -0.18 !                         |              |
ATOM H10R HAL2    0.09 !                  H10R---C210---H10S    |
ATOM H10S HAL2    0.09 !                         |              |
GROUP                  !                         |              |
ATOM C211 CTL2   -0.18 !                         |              |
ATOM H11R HAL2    0.09 !                  H11R---C211--H11S     |
ATOM H11S HAL2    0.09 !                         |              |
GROUP                  !                         |              |
ATOM C212 CTL2   -0.18 !                         |              |
ATOM H12R HAL2    0.09 !                  H12R---C212--H12S     |
ATOM H12S HAL2    0.09 !                         |              |
GROUP                  !                         |              |
ATOM C213 CTL2   -0.18 !                         |              |
ATOM H13R HAL2    0.09 !                  H13R---C213--H13S     |
ATOM H13S HAL2    0.09 !                         |              |
GROUP                  !                         |              |
ATOM C214 CTL2   -0.18 !                         |              |
ATOM H14R HAL2    0.09 !                  H14R---C214--H14S     |
ATOM H14S HAL2    0.09 !                         |              |
GROUP                  !                         |              |
ATOM C215 CTL2   -0.18 !                         |              |
ATOM H15R HAL2    0.09 !                  H15R---C215--H15S     |
ATOM H15S HAL2    0.09 !                         |              |
GROUP                  !                         |              |
ATOM C216 CTL3   -0.27 !                         |              |
ATOM H16R HAL3    0.09 !                  H16R---C216--H16S     |
ATOM H16S HAL3    0.09 !                         |              |
ATOM H16T HAL3    0.09 !                        H16T            |
GROUP                  !                                        |
ATOM C33  CTL2   -0.18 !                                        |
ATOM H3X  HAL2    0.09 !                                  H3X---C33---H3Y
ATOM H3Y  HAL2    0.09 !                                        |
GROUP                  !                                        |
ATOM C34  CTL2   -0.18 !                                        |
ATOM H4X  HAL2    0.09 !                                  H4X---C34---H4Y
ATOM H4Y  HAL2    0.09 !                                        |
GROUP                  !                                        |
ATOM C35  CTL2   -0.18 !                                        |
ATOM H5X  HAL2    0.09 !                                  H5X---C35---H5Y
ATOM H5Y  HAL2    0.09 !                                        |
GROUP                  !                                        |
ATOM C36  CTL2   -0.18 !                                        |
ATOM H6X  HAL2    0.09 !                                  H6X---C36---H6Y
ATOM H6Y  HAL2    0.09 !                                        |
GROUP                  !                                        |
ATOM C37  CTL2   -0.18 !                                        |
ATOM H7X  HAL2    0.09 !                                  H7X---C37---H7Y
ATOM H7Y  HAL2    0.09 !                                        |
GROUP                  !                                        |
ATOM C38  CTL2   -0.18 !                                        |
ATOM H8X  HAL2    0.09 !                                  H8X---C38---H8Y
ATOM H8Y  HAL2    0.09 !                                        |
GROUP                  !                                        |
ATOM C39  CEL1   -0.15 !                                        |
ATOM H9X  HEL1    0.15 !                                  H9X---C39
GROUP                  !                                        ||
ATOM C310 CEL1   -0.15 !                                        ||
ATOM H10X HEL1    0.15 !                                 H10X---C310
GROUP                  !                                        |
ATOM C311 CTL2   -0.18 !                                        |
ATOM H11X HAL2    0.09 !                                 H11X---C311--H11Y
ATOM H11Y HAL2    0.09 !                                        |
GROUP                  !                                        |
ATOM C312 CTL2   -0.18 !                                        |
ATOM H12X HAL2    0.09 !                                 H12X---C312--H12Y
ATOM H12Y HAL2    0.09 !                                        |
GROUP                  !                                        |
ATOM C313 CTL2   -0.18 !                                        |
ATOM H13X HAL2    0.09 !                                 H13X---C313--H13Y
ATOM H13Y HAL2    0.09 !                                        |
GROUP                  !                                        |
ATOM C314 CTL2   -0.18 !                                        |
ATOM H14X HAL2    0.09 !                                 H14X---C314--H14Y
ATOM H14Y HAL2    0.09 !                                        |
GROUP                  !                                        |
ATOM C315 CTL2   -0.18 !                                        |
ATOM H15X HAL2    0.09 !                                 H15X---C315--H15Y
ATOM H15Y HAL2    0.09 !                                        |
GROUP                  !                                        |
ATOM C316 CTL2   -0.18 !                                        |
ATOM H16X HAL2    0.09 !                                 H16X---C316--H16Y
ATOM H16Y HAL2    0.09 !                                        |
GROUP                  !                                        |
ATOM C317 CTL2   -0.18 !                                        |
ATOM H17X HAL2    0.09 !                                 H17X---C317--H17Y
ATOM H17Y HAL2    0.09 !                                        |
GROUP                  !                                        |
ATOM C318 CTL3   -0.27 !                                        |
ATOM H18X HAL3    0.09 !                                 H18X---C318--H18Y
ATOM H18Y HAL3    0.09 !                                        |
ATOM H18Z HAL3    0.09 !                                        H18Z


! Glycerol Backbone
BOND  C1   O11      
BOND  C1   HA        C1    HB       C1   C2
BOND  C2   HS        C2    C3       C2   O21
BOND  C3   HX        C3    HY       C3   O31
! Chain from C1
BOND  O11  C11
BOND  C11  C12
DOUBLE  C11  O12
BOND  C12  H2P       C12  H2Q       C12  C13
BOND  C13  H3P       C13  H3Q       C13  C14
BOND  C14  H4P       C14  H4Q       C14  C15
BOND  C15  H5P       C15  H5Q       C15  C16
BOND  C16  H6P       C16  H6Q       C16  C17
BOND  C17  H7P       C17  H7Q       C17  C18
BOND  C18  H8P       C18  H8Q       C18  C19
BOND  C19  H9P       C19  H9Q       C19  C110
BOND  C110 H10P      C110 H10Q	    C110 C111
BOND  C111 H11P      C111 H11Q      C111 C112
BOND  C112 H12P      C112 H12Q	    C112 C113
BOND  C113 H13P      C113 H13Q	    C113 C114
BOND  C114 H14P      C114 H14Q      C114 C115
BOND  C115 H15P      C115 H15Q      C115 C116
BOND  C116 H16P      C116 H16Q      C116 C117
BOND  C117 H17P	     C117 H17Q	    C117 C118
BOND  C118 H18P	     C118 H18Q	    C118 H18O
! Chain from C2
BOND  O21  C21
BOND  C21  C22
DOUBLE  C21  O22
BOND  C22  H2R       C22  H2S       C22  C23
BOND  C23  H3R       C23  H3S       C23  C24
BOND  C24  H4R       C24  H4S       C24  C25
BOND  C25  H5R       C25  H5S       C25  C26
BOND  C26  H6R       C26  H6S       C26  C27
BOND  C27  H7R       C27  H7S       C27  C28
BOND  C28  H8R       C28  H8S       C28  C29
BOND  C29  H9R       C29  H9S       C29  C210
BOND  C210 H10R      C210 H10S      C210 C211
BOND  C211 H11R      C211 H11S      C211 C212
BOND  C212 H12R      C212 H12S      C212 C213
BOND  C213 H13R      C213 H13S      C213 C214
BOND  C214 H14R      C214 H14S      C214 C215
BOND  C215 H15R      C215 H15S      C215 C216
BOND  C216 H16R      C216 H16S      C216 H16T
! Chain From C3
BOND  O31  C31
BOND  C31  C32
DOUBLE  C31  O32
BOND  C32  H2X       C32  H2Y       C32  C33
BOND  C33  H3X       C33  H3Y       C33  C34
BOND  C34  H4X       C34  H4Y       C34  C35
BOND  C35  H5X       C35  H5Y       C35  C36
BOND  C36  H6X       C36  H6Y       C36  C37
BOND  C37  H7X       C37  H7Y       C37  C38
BOND  C38  H8X       C38  H8Y       C38  C39
BOND  C39  H9X
DOUBLE  C39 C310
BOND  C310 H10X      C310 C311
BOND  C311 H11X      C311 H11Y      C311 C312
BOND  C312 H12X      C312 H12Y      C312 C313
BOND  C313 H13X      C313 H13Y      C313 C314
BOND  C314 H14X      C314 H14Y      C314 C315
BOND  C315 H15X      C315 H15Y      C315 C316
BOND  C316 H16X      C316 H16Y      C316 C317
BOND  C317 H17X      C317 H17Y      C317 C318
BOND  C318 H18X      C318 H18Y      C318 H18Z

IMPR C11 O11 C12 O12    C21 O21 C22 O22    C31 O31 C32 O32

IC C2     O11    *C1    HA         1.5478  110.78 -12011   109.49   1.1119
IC HA     O11    *C1    HB         1.1119  109.49 -119.44  112.98   1.1188
IC C3     C2     C1     O11        1.5478  110.73  171.60  113.11   1.4470
IC O11    C2     *C1    HA         1.4470  113.11  126.56  109.07   1.1156
IC HA     C2     *C1    HB         1.1156  109.07  114.23  106.54   1.1130
IC C2     C1     O11    C11        1.5605  113.11   86.70  115.13   1.3282
IC C1     O11    C11    C12        1.4470  115.13 -175.02  108.29   1.5304
IC C12    O11    *C11   O12        1.5304  108.29 -179.30  126.46   1.2152
IC O11    C11    C12    C13        1.3282  108.29  178.67  112.57   1.5449
IC C13    C11    *C12   H2P        1.5449  112.57 -120.87  107.35   1.1099
IC H2P    C11    *C12   H2Q        1.1099  107.35 -117.25  107.83   1.1084
IC O11    C1     C2     O21        1.4311  110.78  170.72  106.82   1.4423
IC O21    C1     *C2    C3         1.4423  106.82 -120.90  110.73   1.5605
IC C3     C1     *C2    HS         1.5605  110.73 -118.02  107.55   1.1160
IC C1     C2     O21    C21        1.5478  106.82  152.06  115.88   1.3149
IC C2     O21    C21    C22        1.4423  115.88  174.71  108.37   1.5300
IC C22    O21    *C21   O22        1.5300  108.37  179.81  126.94   1.2175
IC O21    C21    C22    C23        1.3149  108.37 -178.59  112.34   1.5450
IC C23    C21    *C22   H2R        1.5450  112.34 -121.58  107.75   1.1090
IC H2R    C21    *C22   H2S        1.1090  107.75 -117.05  107.65   1.1093
IC C1     C2     C3     O31        1.5478  110.73  171.60  113.11   1.4470
IC O31    C2     *C3    HX         1.4470  113.11  126.56  109.07   1.1156
IC HX     C2     *C3    HY         1.1156  109.07  114.23  106.54   1.1130
IC C2     C3     O31    C31        1.5605  113.11   86.70  115.13   1.3282
IC C3     O31    C31    C32        1.4470  115.13 -175.02  108.29   1.5304
IC C32    O31    *C31   O32        1.5304  108.29 -179.30  126.46   1.2152
IC O31    C31    C32    C33        1.3282  108.29  178.67  112.57   1.5449
IC C33    C31    *C32   H2X        1.5449  112.57 -120.87  107.35   1.1099
IC H2X    C31    *C32   H2Y        1.1099  107.35 -117.25  107.83   1.1084
!Tail 1
IC C11    C12    C13    C14        1.5304  112.57 -179.65  112.12   1.5339
IC C14    C12    *C13   H3P        1.5339  112.12 -121.49  109.73   1.1140
IC H3P    C12    *C13   H3Q        1.1140  109.73 -117.57  109.29   1.1149
IC C12    C13    C14    C15        1.5449  112.12  179.11  112.65   1.5346
IC C15    C13    *C14   H4P        1.5346  112.65 -121.15  108.95   1.1134
IC H4P    C13    *C14   H4Q        1.1134  108.95 -117.42  109.10   1.1130
IC C13    C14    C15    C16        1.5339  112.65  179.84  112.55   1.5345
IC C16    C14    *C15   H5P        1.5345  112.55 -121.46  109.09   1.1132
IC H5P    C14    *C15   H5Q        1.1132  109.09 -117.21  108.95   1.1134
IC C14    C15    C16    C17        1.5346  112.55  179.40  112.70   1.5345
IC C17    C15    *C16   H6P        1.5345  112.70 -121.28  108.98   1.1132
IC H6P    C15    *C16   H6Q        1.1132  108.98 -117.31  109.01   1.1131
IC C15    C16    C17    C18        1.5345  112.70  179.82  112.55   1.5346
IC C18    C16    *C17   H7P        1.5346  112.55 -121.38  109.08   1.1132
IC H7P    C16    *C17   H7Q        1.1132  109.08 -117.30  109.01   1.1133
IC C16    C17    C18    C19        1.5345  112.55  179.54  112.66   1.5345
IC C19    C17    *C18   H8P        1.5345  112.66 -121.30  109.03   1.1132
IC H8P    C17    *C18   H8Q        1.1132  109.03 -117.33  109.03   1.1132
IC C17    C18    C19    C110       1.5346  112.66  179.81  112.56   1.5345
IC C110   C18    *C19   H9P        1.5345  112.56 -121.34  109.08   1.1132
IC H9P    C18    *C19   H9Q        1.1132  109.08 -117.34  109.04   1.1133
IC C18    C19    C110   C111       1.5345  112.56  179.67  112.65   1.5345
IC C111   C19    *C110  H10P       1.5345  112.65 -121.31  109.06   1.1132
IC H10P   C19    *C110  H10Q       1.1132  109.06 -117.34  109.05   1.1132
IC C19    C110   C111   C112       1.5345  112.65  179.83  112.56   1.5345
IC C112   C110   *C111  H11P       1.5345  112.56 -121.33  109.09   1.1132
IC H11P   C110   *C111  H11Q       1.1132  109.09 -117.36  109.07   1.1132
IC C110   C111   C112   C113       1.5345  112.56  179.76  112.66   1.5345
IC C113   C111   *C112  H12P       1.5345  112.66 -121.31  109.07   1.1132
IC H12P   C111   *C112  H12Q       1.1132  109.07 -117.35  109.06   1.1132
IC C111   C112   C113   C114       1.5345  112.66  179.88  112.58   1.5347
IC C114   C112   *C113  H13P       1.5347  112.58 -121.32  109.09   1.1132
IC H13P   C112   *C113  H13Q       1.1132  109.09 -117.37  109.07   1.1132
IC C112   C113   C114   C115       1.5345  112.58  179.85  112.70   1.5339
IC C115   C113   *C114  H14P       1.5339  112.70 -121.32  109.10   1.1132
IC H14P   C113   *C114  H14Q       1.1132  109.10 -117.34  109.09   1.1132
IC C113   C114   C115   C116       1.5347  112.70  179.95  113.30   1.5309
IC C116   C114   *C115  H15P       1.5309  113.30 -121.68  108.74   1.1141
IC H15P   C114   *C115  H15Q       1.1141  108.74 -116.64  108.74   1.1141
IC C114   C115   C116   C117       1.5347  112.70  179.95  113.30   1.5309
IC C117   C115   *C116  H16P       1.5309  113.30 -121.68  108.74   1.1141
IC H16P   C115   *C116  H16Q       1.1141  108.74 -116.64  108.74   1.1141
IC C115   C116   C117   C118       1.5347  112.70  179.95  113.30   1.5309
IC C118   C116   *C117  H17P       1.5309  113.30 -121.68  108.74   1.1141
IC H17P   C116   *C117  H17Q       1.1141  108.74 -116.64  108.74   1.1141
IC C116   C117   C118   H18P       1.5339  113.30  -59.96  110.44   1.1113
IC H17P   C117   *C118  H18Q       1.1113  110.44  119.85  110.44   1.1113
IC H17Q   C117   *C118  H18O       1.1113  110.44 -120.07  110.60   1.1112
!Tail 2
IC C21    C22    C23    C24        1.5267  112.19  175.92  112.10   1.5352
IC C24    C22    *C23   H3R        1.5352  112.10 -121.22  110.20   1.1144
IC H3R    C22    *C23   H3S        1.1144  110.20 -117.09  109.01   1.1131
IC C22    C23    C24    C25        1.5464  112.10  169.42  113.73   1.5400
IC C25    C23    *C24   H4R        1.5400  113.73 -122.22  109.52   1.1125
IC H4R    C23    *C24   H4S        1.1125  109.52 -116.54  107.92   1.1137
IC C23    C24    C25    C26        1.5352  113.73 -105.46  113.19   1.5398
IC C26    C24    *C25   H5R        1.5398  113.19 -118.95  107.96   1.1143
IC H5R    C24    *C25   H5S        1.1143  107.96 -116.97  110.17   1.1121
IC C24    C25    C26    C27        1.5400  113.19   71.19  113.63   1.5373
IC C27    C25    *C26   H6R        1.5373  113.63 -122.19  107.57   1.1111
IC H6R    C25    *C26   H6S        1.1111  107.57 -116.44  109.54   1.1126
IC C25    C26    C27    C28        1.5398  113.63 -162.37  114.47   1.5405
IC C28    C26    *C27   H7R        1.5405  114.47 -122.52  108.53   1.1133
IC H7R    C26    *C27   H7S        1.1133  108.53 -115.83  109.51   1.1083
IC C26    C27    C28    C29        1.5373  114.47   65.65  114.87   1.5417
IC C29    C27    *C28   H8R        1.5417  114.87 -122.39  108.61   1.1125
IC H8R    C27    *C28   H8S        1.1125  108.61 -116.27  108.57   1.1124
IC C27    C28    C29    C210       1.5405  114.87   57.11  115.92   1.5430
IC C210   C28    *C29   H9R        1.5430  115.92  123.11  109.07   1.1124
IC H9R    C28    *C29   H9S        1.1124  109.07  115.74  108.00   1.1127
IC C28    C29    C210   C211       1.5417  115.92   78.72  114.95   1.5410
IC C211   C29    *C210  H10R       6.0413   22.61   59.73   18.34   6.0913
IC H10R   C29    *C210  H10S       6.0913   18.34  -12.50    7.26   4.6601
IC C29    C210   C211   C212       1.5430  114.95 -116.06  115.09   1.5417
IC C212   C210   *C211  H11R       5.1474   27.10   40.81   19.33   6.4028
IC H11R   C210   *C211  H11S       6.4028   19.33  -47.54   16.08   7.0023
IC C210   C211   C212   C213       1.5410  115.09   81.88  115.76   1.5376
IC C213   C211   *C212  H12R       5.3783   25.57   56.67   21.01   5.7167
IC H12R   C211   *C212  H12S       5.7167   21.01    1.43   11.63   4.1102
IC C211   C212   C213   C214       1.5417  115.76   62.94  113.89   1.5364
IC C214   C212   *C213  H13R       6.9012   18.22   21.04   24.57   4.9886
IC H13R   C212   *C213  H13S       4.9886   24.57  -50.12   24.50   5.1220
IC C212   C213   C214   C215       1.5376  113.89  176.97  112.59   1.5336
IC C215   C213   *C214  H14R       7.4931   12.95 -117.36    6.07   7.4528
IC H14R   C213   *C214  H14S       7.4528    6.07 -142.25    8.62   7.3321
IC C213   C214   C215   C216       1.5364  112.59 -179.50  113.24   1.5310
IC C216   C214   *C215  H15R       9.0163   10.48   19.44   17.53   7.1907
IC H15R   C214   *C215  H15S       7.1907   17.53  -48.83   17.21   7.3148
IC C214   C215   C216   H16R       1.5336  113.24 -179.96  110.42   1.1113
IC H16R   C215   *C216  H16S       9.5324    5.29 -140.37    6.28   9.4718
IC H16R   C215   *C216  H16T       9.5324    5.29  115.15    7.56   9.3749
!Tail 3
IC C31    C32    C33    C34        1.5300  112.34  179.69  112.29   1.5338
IC C34    C32    *C33   H3X        1.5338  112.29 -121.16  109.58   1.1143
IC H3X    C32    *C33   H3Y        1.1143  109.58 -117.64  109.55   1.1144
IC C32    C33    C34    C35        1.5450  112.29  179.90  112.52   1.5347
IC C35    C33    *C34   H4X        1.5347  112.52 -121.27  109.11   1.1133
IC H4X    C33    *C34   H4Y        1.1133  109.11 -117.44  109.11   1.1133
IC C33    C34    C35    C36        1.5338  112.52  179.93  112.62   1.5345
IC C36    C34    *C35   H5X        1.5345  112.62 -121.39  109.04   1.1132
IC H5X    C34    *C35   H5Y        1.1132  109.04 -117.27  109.05   1.1133
IC C34    C35    C36    C37        1.5347  112.62 -179.86  112.65   1.5355
IC C37    C35    *C36   H6X        1.5355  112.65 -121.31  109.06   1.1132
IC H6X    C35    *C36   H6Y        1.1132  109.06 -117.35  109.04   1.1131
IC C35    C36    C37    C38        1.5345  112.65  179.79  112.33   1.5397
IC C38    C36    *C37   H7X        1.5397  112.33 -121.64  108.44   1.1137
IC H7X    C36    *C37   H7Y        1.1137  108.44 -116.96  108.77   1.1140
IC C36    C37    C38    C39        1.5355  112.33 -177.65  111.53   1.5098
IC C39    C37    *C38   H8X        1.5098  111.53 -123.76  107.67   1.1128
IC H8X    C37    *C38   H8Y        1.1128  107.67 -115.16  108.45   1.1128
IC C37    C38    C39    C310       1.5397  111.53 -118.93  126.95   1.3468
IC C310   C38    *C39   H9X        1.3468  126.95  178.64  114.42   1.1012
IC C38    C39    C310   C311       1.5098  126.95   -1.06  126.70   1.5093
IC C311   C39    *C310  H10X       1.5093  126.70  179.97  118.62   1.1011
IC C39    C310   C311   C312       1.3468  126.70   96.43  111.97   1.5393
IC C312   C310   *C311  H11X       1.5393  111.97 -121.33  111.63   1.1129
IC H11X   C310   *C311  H11Y       1.1129  111.63 -117.66  109.97   1.1125
IC C310   C311   C312   C313       1.5093  111.97 -179.20  112.31   1.5355
IC C313   C311   *C312  H12X       1.5355  112.31 -121.28  109.77   1.1133
IC H12X   C311   *C312  H12Y       1.1133  109.77 -118.03  109.44   1.1145
IC C311   C312   C313   C314       1.5393  112.31 -179.38  112.67   1.5346
IC C314   C312   *C313  H13X       1.5346  112.67 -121.30  109.02   1.1133
IC H13X   C312   *C313  H13Y       1.1133  109.02 -117.38  109.09   1.1129
IC C312   C313   C314   C315       1.5355  112.67  179.76  112.66   1.5349
IC C315   C313   *C314  H14X       1.5349  112.66 -121.34  109.11   1.1131
IC H14X   C313   *C314  H14Y       1.1131  109.11 -117.34  109.05   1.1134
IC C313   C314   C315   C316       1.5346  112.66 -179.43  112.59   1.5348
IC C316   C314   *C315  H15X       1.5348  112.59 -121.30  109.06   1.1133
IC H15X   C314   *C315  H15Y       1.1133  109.06 -117.41  109.12   1.1130
IC C314   C315   C316   C317       1.5349  112.59 -179.92  112.76   1.5340
IC C317   C315   *C316  H16X       1.5340  112.76 -121.38  109.12   1.1131
IC H16X   C315   *C316  H16Y       1.1131  109.12 -117.32  109.09   1.1134
IC C315   C316   C317   C318       1.5348  112.76 -179.79  113.22   1.5309
IC C318   C316   *C317  H17X       1.5309  113.22 -121.60  108.73   1.1142
IC H17X   C316   *C317  H17Y       1.1142  108.73 -116.70  108.81   1.1140
IC C316   C317   C318   H18X       1.5340  113.22  -59.81  110.41   1.1115
IC H18X   C317   *C318  H18Y       1.1115  110.41  119.81  110.47   1.1113
IC H18X   C317   *C318  H18Z       1.1115  110.41 -120.04  110.64   1.1111


RESI PPPTG        0.00 ! palmitoyl-palmitoyl-palmitoyl-triacylglycerol
!
GROUP
ATOM C1   CTL2	  0.08 !                           HA
ATOM HA   HAL2    0.09 !                           |
ATOM HB   HAL2    0.09 !          -----------------C1---HB                         
ATOM O11  OSL    -0.49 !          |                |        
ATOM O12  OBL    -0.63 !     O12  O11              |
ATOM C11  CL      0.90 !      \\ /                 |
ATOM C12  CTL2   -0.22 !        C11                |
ATOM H2P  HAL2    0.09 !        |                  |
ATOM H2Q  HAL2    0.09 !  H2P---C12---H2Q          |
GROUP                  !        |                  |
ATOM C2   CTL1    0.17 !        |             HS---C2--------------
ATOM HS   HAL1    0.09 !        |                  | beta1        |
ATOM O21  OSL    -0.49 !        |             O22  O21         theta3
ATOM C21  CL      0.90 !        |              \\ /  beta2        |
ATOM O22  OBL    -0.63 !        |                C21              |
ATOM C22  CTL2   -0.22 !        |                |   beta3        |
ATOM H2R  HAL2    0.09 !        |         H2R---C22---H2S         |
ATOM H2S  HAL2    0.09 !        |                |                |
GROUP                  !        |                |    beta4       |
ATOM C3   CTL2    0.08 !        |                |                |
ATOM HX   HAL2    0.09 !        |                |           HX---C3---HY
ATOM HY   HAL2    0.09 !        |                |                |   gamma1
ATOM O31  OSL    -0.49 !        |                |           O32  O31
ATOM C31  CL      0.90 !        |                |            \\ /    gamma2
ATOM O32  OBL    -0.63 !        |                |              C31
ATOM C32  CTL2   -0.22 !        |                |              |     gamma3
ATOM H2X  HAL2    0.09 !        |                |        H2X---C32---H2Y
ATOM H2Y  HAL2    0.09 !        |                |              |
GROUP                  !        |                |              |                
ATOM C13 CTL2    -0.18 !        |                |              |
ATOM H3P HAL2     0.09 !  H3P---C13---H3Q        |              |
ATOM H3Q HAL2     0.09 !        |                |              |
GROUP                  !        |                |              |
ATOM C14 CTL2    -0.18 !        |                |              |
ATOM H4P HAL2     0.09 !  H4P---C14---H4Q        |              |
ATOM H4Q HAL2     0.09 !        |                |              |
GROUP                  !        |                |              |
ATOM C15 CTL2    -0.18 !        |                |              |
ATOM H5P HAL2     0.09 !  H5P---C15---H5Q        |              |
ATOM H5Q HAL2     0.09 !        |                |              |
GROUP                  !        |                |              |
ATOM C16 CTL2    -0.18 !        |                |              |
ATOM H6P HAL2     0.09 !  H6P---C16---H6Q        |              |
ATOM H6Q HAL2     0.09 !        |                |              |
GROUP                  !        |                |              |
ATOM C17 CTL2    -0.18 !        |                |              |
ATOM H7P HAL2     0.09 !  H7P---C17---H7Q        |              |
ATOM H7Q HAL2     0.09 !        |                |              |
GROUP                  !        |                |              |
ATOM C18 CTL2    -0.18 !        |                |              |
ATOM H8P HAL2     0.09 !  H8P---C18---H8Q        |              |
ATOM H8Q HAL2     0.09 !        |                |              |
GROUP                  !        |                |              |
ATOM C19 CTL2    -0.18 !        |                |              |
ATOM H9P HAL2     0.09 !  H9P---C19---H9Q        |              |
ATOM H9Q HAL2     0.09 !        |                |              |
GROUP                  !        |                |              |
ATOM C110 CTL2   -0.18 !        |                |              |
ATOM H10P HAL2    0.09 ! H10P---C110---H10Q      |              |
ATOM H10Q HAL2    0.09 !        | 		 |		|
GROUP                  !        |                |              |
ATOM C111 CTL2   -0.18 !        |                |              |
ATOM H11P HAL2    0.09 ! H11P---C111---H11Q      |              |
ATOM H11Q HAL2    0.09 !        |                |              |
GROUP                  !        |                |              |
ATOM C112 CTL2   -0.18 !        |                |              |
ATOM H12P HAL2    0.09 ! H12P---C112---H12Q      |              |
ATOM H12Q HAL2    0.09 !        |                |              |
GROUP                  !        |                |              |
ATOM C113 CTL2   -0.18 !        |                |              |
ATOM H13P HAL2    0.09 ! H13P---C113---H13Q      |              |
ATOM H13Q HAL2    0.09 !        |                |              |
GROUP                  !        |                |              |
ATOM C114 CTL2   -0.18 !        |                |              |
ATOM H14P HAL2    0.09 ! H14P---C114---H14Q      |              |
ATOM H14Q HAL2    0.09 !        |                |              |
GROUP                  !        |                |              |
ATOM C115 CTL2   -0.18 !        |                |              |
ATOM H15P HAL2    0.09 ! H15P---C115---H15Q      |              |
ATOM H15Q HAL2    0.09 !        |                |              |
GROUP                  !        |                |              |
ATOM C116 CTL3   -0.27 !        |                |              |
ATOM H16P HAL3    0.09 ! H16P---C116---H16Q      |              |
ATOM H16Q HAL3    0.09 !        |                |              |
ATOM H16O HAL3    0.09 !        H16O             |              |
GROUP                  !                         |              |      gamma4
ATOM C23  CTL2   -0.18 !                         |              |
ATOM H3R  HAL2    0.09 !                   H3R---C23---H3S      |
ATOM H3S  HAL2    0.09 !                         |              |
GROUP                  !                         |              |
ATOM C24  CTL2   -0.18 !                         |              |
ATOM H4R  HAL2    0.09 !                   H4R---C24---H4S      |
ATOM H4S  HAL2    0.09 !                         |              |
GROUP                  !                         |              |
ATOM C25  CTL2   -0.18 !                         |              |
ATOM H5R  HAL2    0.09 !                   H5R---C25---H5S      |
ATOM H5S  HAL2    0.09 !                         |              |
GROUP                  !                         |              |
ATOM C26  CTL2   -0.18 !                         |              |
ATOM H6R  HAL2    0.09 !                   H6R---C26---H6S      |
ATOM H6S  HAL2    0.09 !                         |              |
GROUP                  !                         |              |
ATOM C27  CTL2   -0.18 !                         |              |
ATOM H7R  HAL2    0.09 !                   H7R---C27---H7S      |
ATOM H7S  HAL2    0.09 !                         |              |
GROUP                  !                         |              |
ATOM C28  CTL2   -0.18 !                         |              |
ATOM H8R  HAL2    0.09 !                   H8R---C28---H8S      |
ATOM H8S  HAL2    0.09 !                         |              |
GROUP                  !                         |              |
ATOM C29  CTL2   -0.18 !                         |              |
ATOM H9R  HAL2    0.09 !                   H9R---C29---H9S      |
ATOM H9S  HAL2    0.09 !                         |              |
GROUP                  !                         |              |
ATOM C210 CTL2   -0.18 !                         |              |
ATOM H10R HAL2    0.09 !                  H10R---C210---H10S    |
ATOM H10S HAL2    0.09 !                         |              |
GROUP                  !                         |              |
ATOM C211 CTL2   -0.18 !                         |              |
ATOM H11R HAL2    0.09 !                  H11R---C211--H11S     |
ATOM H11S HAL2    0.09 !                         |              |
GROUP                  !                         |              |
ATOM C212 CTL2   -0.18 !                         |              |
ATOM H12R HAL2    0.09 !                  H12R---C212--H12S     |
ATOM H12S HAL2    0.09 !                         |              |
GROUP                  !                         |              |
ATOM C213 CTL2   -0.18 !                         |              |
ATOM H13R HAL2    0.09 !                  H13R---C213--H13S     |
ATOM H13S HAL2    0.09 !                         |              |
GROUP                  !                         |              |
ATOM C214 CTL2   -0.18 !                         |              |
ATOM H14R HAL2    0.09 !                  H14R---C214--H14S     |
ATOM H14S HAL2    0.09 !                         |              |
GROUP                  !                         |              |
ATOM C215 CTL2   -0.18 !                         |              |
ATOM H15R HAL2    0.09 !                  H15R---C215--H15S     |
ATOM H15S HAL2    0.09 !                         |              |
GROUP                  !                         |              |
ATOM C216 CTL3   -0.27 !                         |              |
ATOM H16R HAL3    0.09 !                  H16R---C216--H16S     |
ATOM H16S HAL3    0.09 !                         |              |
ATOM H16T HAL3    0.09 !                        H16T            |
GROUP                  !                                        |
ATOM C33  CTL2   -0.18 !                                        |
ATOM H3X  HAL2    0.09 !                                  H3X---C33---H3Y
ATOM H3Y  HAL2    0.09 !                                        |
GROUP                  !                                        |
ATOM C34  CTL2   -0.18 !                                        |
ATOM H4X  HAL2    0.09 !                                  H4X---C34---H4Y
ATOM H4Y  HAL2    0.09 !                                        |
GROUP                  !                                        |
ATOM C35  CTL2   -0.18 !                                        |
ATOM H5X  HAL2    0.09 !                                  H5X---C35---H5Y
ATOM H5Y  HAL2    0.09 !                                        |
GROUP                  !                                        |
ATOM C36  CTL2   -0.18 !                                        |
ATOM H6X  HAL2    0.09 !                                  H6X---C36---H6Y
ATOM H6Y  HAL2    0.09 !                                        |
GROUP                  !                                        |
ATOM C37  CTL2   -0.18 !                                        |
ATOM H7X  HAL2    0.09 !                                  H7X---C37---H7Y
ATOM H7Y  HAL2    0.09 !                                        |
GROUP                  !                                        |
ATOM C38  CTL2   -0.18 !                                        |
ATOM H8X  HAL2    0.09 !                                  H8X---C38---H8Y
ATOM H8Y  HAL2    0.09 !                                        |
GROUP                  !                                        |
ATOM C39  CTL2   -0.18 !                                        |
ATOM H9X  HAL2    0.09 !                                  H9X---C39---H9Y
ATOM H9Y  HAL2	  0.09 !					|
GROUP                  !                                        |
ATOM C310 CTL2   -0.18 !                                        |
ATOM H10X HAL2    0.09 !                                 H10X---C310--H10Y
ATOM H10Y HAL2	  0.09 !					|
GROUP                  !                                        |
ATOM C311 CTL2   -0.18 !                                        |
ATOM H11X HAL2    0.09 !                                 H11X---C311--H11Y
ATOM H11Y HAL2    0.09 !                                        |
GROUP                  !                                        |
ATOM C312 CTL2   -0.18 !                                        |
ATOM H12X HAL2    0.09 !                                 H12X---C312--H12Y
ATOM H12Y HAL2    0.09 !                                        |
GROUP                  !                                        |
ATOM C313 CTL2   -0.18 !                                        |
ATOM H13X HAL2    0.09 !                                 H13X---C313--H13Y
ATOM H13Y HAL2    0.09 !                                        |
GROUP                  !                                        |
ATOM C314 CTL2   -0.18 !                                        |
ATOM H14X HAL2    0.09 !                                 H14X---C314--H14Y
ATOM H14Y HAL2    0.09 !                                        |
GROUP                  !                                        |
ATOM C315 CTL2   -0.18 !                                        |
ATOM H15X HAL2    0.09 !                                 H15X---C315--H15Y
ATOM H15Y HAL2    0.09 !                                        |
GROUP                  !                                        |
ATOM C316 CTL3   -0.27 !                                        |
ATOM H16X HAL3    0.09 !                                 H16X---C316--H16Y
ATOM H16Y HAL3    0.09 !                                        |
ATOM H16Z HAL3	  0.09 !					H16Z


! Glycerol Backbone
BOND  C1   O11      
BOND  C1   HA        C1    HB       C1   C2
BOND  C2   HS        C2    C3       C2   O21
BOND  C3   HX        C3    HY       C3   O31
! Chain from C1
BOND  O11  C11
BOND  C11  C12
DOUBLE  C11  O12
BOND  C12  H2P       C12  H2Q       C12  C13
BOND  C13  H3P       C13  H3Q       C13  C14
BOND  C14  H4P       C14  H4Q       C14  C15
BOND  C15  H5P       C15  H5Q       C15  C16
BOND  C16  H6P       C16  H6Q       C16  C17
BOND  C17  H7P       C17  H7Q       C17  C18
BOND  C18  H8P       C18  H8Q       C18  C19
BOND  C19  H9P       C19  H9Q       C19  C110
BOND  C110 H10P      C110 H10Q	    C110 C111
BOND  C111 H11P      C111 H11Q      C111 C112
BOND  C112 H12P      C112 H12Q	    C112 C113
BOND  C113 H13P      C113 H13Q	    C113 C114
BOND  C114 H14P      C114 H14Q      C114 C115
BOND  C115 H15P      C115 H15Q      C115 C116
BOND  C116 H16P      C116 H16Q      C116 H16O
! Chain from C2
BOND  O21  C21
BOND  C21  C22
DOUBLE  C21  O22
BOND  C22  H2R       C22  H2S       C22  C23
BOND  C23  H3R       C23  H3S       C23  C24
BOND  C24  H4R       C24  H4S       C24  C25
BOND  C25  H5R       C25  H5S       C25  C26
BOND  C26  H6R       C26  H6S       C26  C27
BOND  C27  H7R       C27  H7S       C27  C28
BOND  C28  H8R       C28  H8S       C28  C29
BOND  C29  H9R       C29  H9S       C29  C210
BOND  C210 H10R      C210 H10S      C210 C211
BOND  C211 H11R      C211 H11S      C211 C212
BOND  C212 H12R      C212 H12S      C212 C213
BOND  C213 H13R      C213 H13S      C213 C214
BOND  C214 H14R      C214 H14S      C214 C215
BOND  C215 H15R      C215 H15S      C215 C216
BOND  C216 H16R      C216 H16S      C216 H16T
! Chain From C3
BOND  O31  C31
BOND  C31  C32
DOUBLE  C31  O32
BOND  C32  H2X       C32  H2Y       C32  C33
BOND  C33  H3X       C33  H3Y       C33  C34
BOND  C34  H4X       C34  H4Y       C34  C35
BOND  C35  H5X       C35  H5Y       C35  C36
BOND  C36  H6X       C36  H6Y       C36  C37
BOND  C37  H7X       C37  H7Y       C37  C38
BOND  C38  H8X       C38  H8Y       C38  C39
BOND  C39  H9X	     C39  H9Y	    C39  C310
BOND  C310 H10X      C310 H10Y	    C310 C311
BOND  C311 H11X      C311 H11Y      C311 C312
BOND  C312 H12X      C312 H12Y      C312 C313
BOND  C313 H13X      C313 H13Y      C313 C314
BOND  C314 H14X      C314 H14Y      C314 C315
BOND  C315 H15X      C315 H15Y      C315 C316
BOND  C316 H16X      C316 H16Y      C316 H16Z

IMPR C11 O11 C12 O12    C21 O21 C22 O22    C31 O31 C32 O32

IC C2     O11    *C1    HA         1.5478  110.78 -12011   109.49   1.1119
IC HA     O11    *C1    HB         1.1119  109.49 -119.44  112.98   1.1188
IC C3     C2     C1     O11        1.5478  110.73  171.60  113.11   1.4470
IC O11    C2     *C1    HA         1.4470  113.11  126.56  109.07   1.1156
IC HA     C2     *C1    HB         1.1156  109.07  114.23  106.54   1.1130
IC C2     C1     O11    C11        1.5605  113.11   86.70  115.13   1.3282
IC C1     O11    C11    C12        1.4470  115.13 -175.02  108.29   1.5304
IC C12    O11    *C11   O12        1.5304  108.29 -179.30  126.46   1.2152
IC O11    C11    C12    C13        1.3282  108.29  178.67  112.57   1.5449
IC C13    C11    *C12   H2P        1.5449  112.57 -120.87  107.35   1.1099
IC H2P    C11    *C12   H2Q        1.1099  107.35 -117.25  107.83   1.1084
IC O11    C1     C2     O21        1.4311  110.78  170.72  106.82   1.4423
IC O21    C1     *C2    C3         1.4423  106.82 -120.90  110.73   1.5605
IC C3     C1     *C2    HS         1.5605  110.73 -118.02  107.55   1.1160
IC C1     C2     O21    C21        1.5478  106.82  152.06  115.88   1.3149
IC C2     O21    C21    C22        1.4423  115.88  174.71  108.37   1.5300
IC C22    O21    *C21   O22        1.5300  108.37  179.81  126.94   1.2175
IC O21    C21    C22    C23        1.3149  108.37 -178.59  112.34   1.5450
IC C23    C21    *C22   H2R        1.5450  112.34 -121.58  107.75   1.1090
IC H2R    C21    *C22   H2S        1.1090  107.75 -117.05  107.65   1.1093
IC C1     C2     C3     O31        1.5478  110.73  171.60  113.11   1.4470
IC O31    C2     *C3    HX         1.4470  113.11  126.56  109.07   1.1156
IC HX     C2     *C3    HY         1.1156  109.07  114.23  106.54   1.1130
IC C2     C3     O31    C31        1.5605  113.11   86.70  115.13   1.3282
IC C3     O31    C31    C32        1.4470  115.13 -175.02  108.29   1.5304
IC C32    O31    *C31   O32        1.5304  108.29 -179.30  126.46   1.2152
IC O31    C31    C32    C33        1.3282  108.29  178.67  112.57   1.5449
IC C33    C31    *C32   H2X        1.5449  112.57 -120.87  107.35   1.1099
IC H2X    C31    *C32   H2Y        1.1099  107.35 -117.25  107.83   1.1084
!Tail 1
IC C11    C12    C13    C14        1.5267  112.19  175.92  112.10   1.5352
IC C14    C12    *C13   H3P        1.5352  112.10 -121.22  110.20   1.1144
IC H3P    C12    *C13   H3Q        1.1144  110.20 -117.09  109.01   1.1131
IC C12    C13    C14    C15        1.5464  112.10  169.42  113.73   1.5400
IC C15    C13    *C14   H4P        1.5400  113.73 -122.22  109.52   1.1125
IC H4P    C13    *C14   H4Q        1.1125  109.52 -116.54  107.92   1.1137
IC C13    C14    C15    C16        1.5352  113.73 -105.46  113.19   1.5398
IC C16    C14    *C15   H5P        1.5398  113.19 -118.95  107.96   1.1143
IC H5P    C14    *C15   H5Q        1.1143  107.96 -116.97  110.17   1.1121
IC C14    C15    C16    C17        1.5400  113.19   71.19  113.63   1.5373
IC C17    C15    *C16   H6P        1.5373  113.63 -122.19  107.57   1.1111
IC H6P    C15    *C16   H6Q        1.1111  107.57 -116.44  109.54   1.1126
IC C15    C16    C17    C18        1.5398  113.63 -162.37  114.47   1.5405
IC C18    C16    *C17   H7P        1.5405  114.47 -122.52  108.53   1.1133
IC H7P    C16    *C17   H7Q        1.1133  108.53 -115.83  109.51   1.1083
IC C16    C17    C18    C19        1.5373  114.47   65.65  114.87   1.5417
IC C19    C17    *C18   H8P        1.5417  114.87 -122.39  108.61   1.1125
IC H8P    C17    *C18   H8Q        1.1125  108.61 -116.27  108.57   1.1124
IC C17    C18    C19    C110       1.5405  114.87   57.11  115.92   1.5430
IC C110   C18    *C19   H9P        1.5430  115.92  123.11  109.07   1.1124
IC H9P    C18    *C19   H9Q        1.1124  109.07  115.74  108.00   1.1127
IC C18    C19    C110   C111       1.5417  115.92   78.72  114.95   1.5410
IC C111   C19    *C110  H10P       6.0413   22.61   59.73   18.34   6.0913
IC H10P   C19    *C110  H10Q       6.0913   18.34  -12.50    7.26   4.6601
IC C19    C110   C111   C112       1.5430  114.95 -116.06  115.09   1.5417
IC C112   C110   *C111  H11P       5.1474   27.10   40.81   19.33   6.4028
IC H11P   C110   *C111  H11Q       6.4028   19.33  -47.54   16.08   7.0023
IC C110   C111   C112   C113       1.5410  115.09   81.88  115.76   1.5376
IC C113   C111   *C112  H12P       5.3783   25.57   56.67   21.01   5.7167
IC H12P   C111   *C112  H12Q       5.7167   21.01    1.43   11.63   4.1102
IC C111   C112   C113   C114       1.5417  115.76   62.94  113.89   1.5364
IC C114   C112   *C113  H13P       6.9012   18.22   21.04   24.57   4.9886
IC H13P   C112   *C113  H13Q       4.9886   24.57  -50.12   24.50   5.1220
IC C112   C113   C114   C115       1.5376  113.89  176.97  112.59   1.5336
IC C115   C113   *C114  H14P       7.4931   12.95 -117.36    6.07   7.4528
IC H14P   C113   *C114  H14Q       7.4528    6.07 -142.25    8.62   7.3321
IC C113   C114   C115   C116       1.5364  112.59 -179.50  113.24   1.5310
IC C116   C114   *C115  H15P       9.0163   10.48   19.44   17.53   7.1907
IC H15P   C114   *C115  H15Q       7.1907   17.53  -48.83   17.21   7.3148
IC C114   C115   C116   H16P       1.5336  113.24 -179.96  110.42   1.1113
IC H16P   C115   *C116  H16Q       9.5324    5.29 -140.37    6.28   9.4718
IC H16P   C115   *C116  H16O       9.5324    5.29  115.15    7.56   9.3749
!Tail 2
IC C21    C22    C23    C24        1.5267  112.19  175.92  112.10   1.5352
IC C24    C22    *C23   H3R        1.5352  112.10 -121.22  110.20   1.1144
IC H3R    C22    *C23   H3S        1.1144  110.20 -117.09  109.01   1.1131
IC C22    C23    C24    C25        1.5464  112.10  169.42  113.73   1.5400
IC C25    C23    *C24   H4R        1.5400  113.73 -122.22  109.52   1.1125
IC H4R    C23    *C24   H4S        1.1125  109.52 -116.54  107.92   1.1137
IC C23    C24    C25    C26        1.5352  113.73 -105.46  113.19   1.5398
IC C26    C24    *C25   H5R        1.5398  113.19 -118.95  107.96   1.1143
IC H5R    C24    *C25   H5S        1.1143  107.96 -116.97  110.17   1.1121
IC C24    C25    C26    C27        1.5400  113.19   71.19  113.63   1.5373
IC C27    C25    *C26   H6R        1.5373  113.63 -122.19  107.57   1.1111
IC H6R    C25    *C26   H6S        1.1111  107.57 -116.44  109.54   1.1126
IC C25    C26    C27    C28        1.5398  113.63 -162.37  114.47   1.5405
IC C28    C26    *C27   H7R        1.5405  114.47 -122.52  108.53   1.1133
IC H7R    C26    *C27   H7S        1.1133  108.53 -115.83  109.51   1.1083
IC C26    C27    C28    C29        1.5373  114.47   65.65  114.87   1.5417
IC C29    C27    *C28   H8R        1.5417  114.87 -122.39  108.61   1.1125
IC H8R    C27    *C28   H8S        1.1125  108.61 -116.27  108.57   1.1124
IC C27    C28    C29    C210       1.5405  114.87   57.11  115.92   1.5430
IC C210   C28    *C29   H9R        1.5430  115.92  123.11  109.07   1.1124
IC H9R    C28    *C29   H9S        1.1124  109.07  115.74  108.00   1.1127
IC C28    C29    C210   C211       1.5417  115.92   78.72  114.95   1.5410
IC C211   C29    *C210  H10R       6.0413   22.61   59.73   18.34   6.0913
IC H10R   C29    *C210  H10S       6.0913   18.34  -12.50    7.26   4.6601
IC C29    C210   C211   C212       1.5430  114.95 -116.06  115.09   1.5417
IC C212   C210   *C211  H11R       5.1474   27.10   40.81   19.33   6.4028
IC H11R   C210   *C211  H11S       6.4028   19.33  -47.54   16.08   7.0023
IC C210   C211   C212   C213       1.5410  115.09   81.88  115.76   1.5376
IC C213   C211   *C212  H12R       5.3783   25.57   56.67   21.01   5.7167
IC H12R   C211   *C212  H12S       5.7167   21.01    1.43   11.63   4.1102
IC C211   C212   C213   C214       1.5417  115.76   62.94  113.89   1.5364
IC C214   C212   *C213  H13R       6.9012   18.22   21.04   24.57   4.9886
IC H13R   C212   *C213  H13S       4.9886   24.57  -50.12   24.50   5.1220
IC C212   C213   C214   C215       1.5376  113.89  176.97  112.59   1.5336
IC C215   C213   *C214  H14R       7.4931   12.95 -117.36    6.07   7.4528
IC H14R   C213   *C214  H14S       7.4528    6.07 -142.25    8.62   7.3321
IC C213   C214   C215   C216       1.5364  112.59 -179.50  113.24   1.5310
IC C216   C214   *C215  H15R       9.0163   10.48   19.44   17.53   7.1907
IC H15R   C214   *C215  H15S       7.1907   17.53  -48.83   17.21   7.3148
IC C214   C215   C216   H16R       1.5336  113.24 -179.96  110.42   1.1113
IC H16R   C215   *C216  H16S       9.5324    5.29 -140.37    6.28   9.4718
IC H16R   C215   *C216  H16T       9.5324    5.29  115.15    7.56   9.3749
!Tail 3
IC C31    C32    C33    C34        1.5267  112.19  175.92  112.10   1.5352
IC C34    C32    *C33   H3X        1.5352  112.10 -121.22  110.20   1.1144
IC H3X    C32    *C33   H3Y        1.1144  110.20 -117.09  109.01   1.1131
IC C32    C33    C34    C35        1.5464  112.10  169.42  113.73   1.5400
IC C35    C33    *C34   H4X        1.5400  113.73 -122.22  109.52   1.1125
IC H4X    C33    *C34   H4Y        1.1125  109.52 -116.54  107.92   1.1137
IC C33    C34    C35    C36        1.5352  113.73 -105.46  113.19   1.5398
IC C36    C34    *C35   H5X        1.5398  113.19 -118.95  107.96   1.1143
IC H5X    C34    *C35   H5Y        1.1143  107.96 -116.97  110.17   1.1121
IC C34    C35    C36    C37        1.5400  113.19   71.19  113.63   1.5373
IC C37    C35    *C36   H6X        1.5373  113.63 -122.19  107.57   1.1111
IC H6X    C35    *C36   H6Y        1.1111  107.57 -116.44  109.54   1.1126
IC C35    C36    C37    C38        1.5398  113.63 -162.37  114.47   1.5405
IC C38    C36    *C37   H7X        1.5405  114.47 -122.52  108.53   1.1133
IC H7X    C36    *C37   H7Y        1.1133  108.53 -115.83  109.51   1.1083
IC C36    C37    C38    C39        1.5373  114.47   65.65  114.87   1.5417
IC C39    C37    *C38   H8X        1.5417  114.87 -122.39  108.61   1.1125
IC H8X    C37    *C38   H8Y        1.1125  108.61 -116.27  108.57   1.1124
IC C37    C38    C39    C310       1.5405  114.87   57.11  115.92   1.5430
IC C310   C38    *C39   H9X        1.5430  115.92  123.11  109.07   1.1124
IC H9X    C38    *C39   H9Y        1.1124  109.07  115.74  108.00   1.1127
IC C38    C39    C310   C311       1.5417  115.92   78.72  114.95   1.5410
IC C311   C39    *C310  H10X       6.0413   22.61   59.73   18.34   6.0913
IC H10X   C39    *C310  H10Y       6.0913   18.34  -12.50    7.26   4.6601
IC C39    C310   C311   C312       1.5430  114.95 -116.06  115.09   1.5417
IC C312   C310   *C311  H11X       5.1474   27.10   40.81   19.33   6.4028
IC H11X   C310   *C311  H11Y       6.4028   19.33  -47.54   16.08   7.0023
IC C310   C311   C312   C313       1.5410  115.09   81.88  115.76   1.5376
IC C313   C311   *C312  H12X       5.3783   25.57   56.67   21.01   5.7167
IC H12X   C311   *C312  H12Y       5.7167   21.01    1.43   11.63   4.1102
IC C311   C312   C313   C314       1.5417  115.76   62.94  113.89   1.5364
IC C314   C312   *C313  H13X       6.9012   18.22   21.04   24.57   4.9886
IC H13X   C312   *C313  H13Y       4.9886   24.57  -50.12   24.50   5.1220
IC C312   C313   C314   C315       1.5376  113.89  176.97  112.59   1.5336
IC C315   C313   *C314  H14X       7.4931   12.95 -117.36    6.07   7.4528
IC H14X   C313   *C314  H14Y       7.4528    6.07 -142.25    8.62   7.3321
IC C313   C314   C315   C316       1.5364  112.59 -179.50  113.24   1.5310
IC C316   C314   *C315  H15X       9.0163   10.48   19.44   17.53   7.1907
IC H15X   C314   *C315  H15Y       7.1907   17.53  -48.83   17.21   7.3148
IC C314   C315   C316   H16X       1.5336  113.24 -179.96  110.42   1.1113
IC H16X   C315   *C316  H16Y       9.5324    5.29 -140.37    6.28   9.4718
IC H16X   C315   *C316  H16Z       9.5324    5.29  115.15    7.56   9.3749

RESI OOLTG        0.00 ! oleoyl-oleoyl-linoleoyl-triacylglycerol
!
GROUP
ATOM C1   CTL2	  0.08 !                           HA
ATOM HA   HAL2    0.09 !                           |
ATOM HB   HAL2    0.09 !          -----------------C1---HB                         
ATOM O11  OSL    -0.49 !          |                |        
ATOM O12  OBL    -0.63 !     O12  O11              |
ATOM C11  CL      0.90 !      \\ /                 |
ATOM C12  CTL2   -0.22 !        C11                |
ATOM H2P  HAL2    0.09 !        |                  |
ATOM H2Q  HAL2    0.09 !  H2P---C12---H2Q          |
GROUP                  !        |                  |
ATOM C2   CTL1    0.17 !        |             HS---C2--------------
ATOM HS   HAL1    0.09 !        |                  | beta1        |
ATOM O21  OSL    -0.49 !        |             O22  O21         theta3
ATOM C21  CL      0.90 !        |              \\ /  beta2        |
ATOM O22  OBL    -0.63 !        |                C21              |
ATOM C22  CTL2   -0.22 !        |                |   beta3        |
ATOM H2R  HAL2    0.09 !        |         H2R---C22---H2S         |
ATOM H2S  HAL2    0.09 !        |                |                |
GROUP                  !        |                |    beta4       |
ATOM C3   CTL2    0.08 !        |                |                |
ATOM HX   HAL2    0.09 !        |                |           HX---C3---HY
ATOM HY   HAL2    0.09 !        |                |                |   gamma1
ATOM O31  OSL    -0.49 !        |                |           O32  O31
ATOM C31  CL      0.90 !        |                |            \\ /    gamma2
ATOM O32  OBL    -0.63 !        |                |              C31
ATOM C32  CTL2   -0.22 !        |                |              |     gamma3
ATOM H2X  HAL2    0.09 !        |                |        H2X---C32---H2Y
ATOM H2Y  HAL2    0.09 !        |                |              |
GROUP                  !        |                |              |                
ATOM C13 CTL2    -0.18 !        |                |              |
ATOM H3P HAL2     0.09 !  H3P---C13---H3Q        |              |
ATOM H3Q HAL2     0.09 !        |                |              |
GROUP                  !        |                |              |
ATOM C14 CTL2    -0.18 !        |                |              |
ATOM H4P HAL2     0.09 !  H4P---C14---H4Q        |              |
ATOM H4Q HAL2     0.09 !        |                |              |
GROUP                  !        |                |              |
ATOM C15 CTL2    -0.18 !        |                |              |
ATOM H5P HAL2     0.09 !  H5P---C15---H5Q        |              |
ATOM H5Q HAL2     0.09 !        |                |              |
GROUP                  !        |                |              |
ATOM C16 CTL2    -0.18 !        |                |              |
ATOM H6P HAL2     0.09 !  H6P---C16---H6Q        |              |
ATOM H6Q HAL2     0.09 !        |                |              |
GROUP                  !        |                |              |
ATOM C17 CTL2    -0.18 !        |                |              |
ATOM H7P HAL2     0.09 !  H7P---C17---H7Q        |              |
ATOM H7Q HAL2     0.09 !        |                |              |
GROUP                  !        |                |              |
ATOM C18 CTL2    -0.18 !        |                |              |
ATOM H8P HAL2     0.09 !  H8P---C18---H8Q        |              |
ATOM H8Q HAL2     0.09 !        |                |              |
GROUP                  !        |                |              |
ATOM C19 CEL1    -0.15 !        |                |              |
ATOM H9P HEL1     0.15 !  H9P---C19              |              |
GROUP                  !        ||               |              |
ATOM C110 CEL1   -0.15 !        ||               |              |
ATOM H10P HEL1    0.15 ! H10P---C110             |              |
GROUP                  !        |                |              |
ATOM C111 CTL2   -0.18 !        |                |              |
ATOM H11P HAL2    0.09 ! H11P---C111---H11Q      |              |
ATOM H11Q HAL2    0.09 !        |                |              |
GROUP                  !        |                |              |
ATOM C112 CTL2   -0.18 !        |                |              |
ATOM H12P HAL2    0.09 ! H12P---C112---H12Q      |              |
ATOM H12Q HAL2    0.09 !        |                |              |
GROUP                  !        |                |              |
ATOM C113 CTL2   -0.18 !        |                |              |
ATOM H13P HAL2    0.09 ! H13P---C113---H13Q      |              |
ATOM H13Q HAL2    0.09 !        |                |              |
GROUP                  !        |                |              |
ATOM C114 CTL2   -0.18 !        |                |              |
ATOM H14P HAL2    0.09 ! H14P---C114---H14Q      |              |
ATOM H14Q HAL2    0.09 !        |                |              |
GROUP                  !        |                |              |
ATOM C115 CTL2   -0.18 !        |                |              |
ATOM H15P HAL2    0.09 ! H15P---C115---H15Q      |              |
ATOM H15Q HAL2    0.09 !        |                |              |
GROUP                  !        |                |              |
ATOM C116 CTL2   -0.18 !        |                |              |
ATOM H16P HAL2    0.09 ! H16P---C116---H16Q      |              |
ATOM H16Q HAL2    0.09 !        |                |              |
GROUP                  !        |                |              |
ATOM C117 CTL2   -0.18 !        |                |              |
ATOM H17P HAL2    0.09 ! H17P---C117---H17Q      |              |
ATOM H17Q HAL2    0.09 !        |                |              |
GROUP                  !        |                |              |
ATOM C118 CTL3   -0.27 !        |                |              |
ATOM H18P HAL3    0.09 ! H18P---C118---H18Q      |              |
ATOM H18Q HAL3    0.09 !        |                |              |
ATOM H18O HAL3    0.09 !        H18O             |              |
GROUP                  !                         |              |      gamma4
ATOM C23  CTL2   -0.18 !                         |              |
ATOM H3R  HAL2    0.09 !                   H3R---C23---H3S      |
ATOM H3S  HAL2    0.09 !                         |              |
GROUP                  !                         |              |
ATOM C24  CTL2   -0.18 !                         |              |
ATOM H4R  HAL2    0.09 !                   H4R---C24---H4S      |
ATOM H4S  HAL2    0.09 !                         |              |
GROUP                  !                         |              |
ATOM C25  CTL2   -0.18 !                         |              |
ATOM H5R  HAL2    0.09 !                   H5R---C25---H5S      |
ATOM H5S  HAL2    0.09 !                         |              |
GROUP                  !                         |              |
ATOM C26  CTL2   -0.18 !                         |              |
ATOM H6R  HAL2    0.09 !                   H6R---C26---H6S      |
ATOM H6S  HAL2    0.09 !                         |              |
GROUP                  !                         |              |
ATOM C27  CTL2   -0.18 !                         |              |
ATOM H7R  HAL2    0.09 !                   H7R---C27---H7S      |
ATOM H7S  HAL2    0.09 !                         |              |
GROUP                  !                         |              |
ATOM C28  CTL2   -0.18 !                         |              |
ATOM H8R  HAL2    0.09 !                   H8R---C28---H8S      |
ATOM H8S  HAL2    0.09 !                         |              |
GROUP                  !                         |              |
ATOM C29  CEL1   -0.15 !                         |              |
ATOM H9R  HEL1    0.15 !                   H9R---C29            |
GROUP                  !                         ||  (CIS)      |
ATOM C210 CEL1   -0.15 !                         ||             |
ATOM H10R HEL1    0.15 !                  H10R---C210           |
GROUP                  !                         |              |
ATOM C211 CTL2   -0.18 !                         |              |
ATOM H11R HAL2    0.09 !                  H11R---C211--H11S     |
ATOM H11S HAL2    0.09 !                         |              |
GROUP                  !                         |              |
ATOM C212 CTL2   -0.18 !                         |              |
ATOM H12R HAL2    0.09 !                  H12R---C212--H12S     |
ATOM H12S HAL2    0.09 !                         |              |
GROUP                  !                         |              |
ATOM C213 CTL2   -0.18 !                         |              |
ATOM H13R HAL2    0.09 !                  H13R---C213--H13S     |
ATOM H13S HAL2    0.09 !                         |              |
GROUP                  !                         |              |
ATOM C214 CTL2   -0.18 !                         |              |
ATOM H14R HAL2    0.09 !                  H14R---C214--H14S     |
ATOM H14S HAL2    0.09 !                         |              |
GROUP                  !                         |              |
ATOM C215 CTL2   -0.18 !                         |              |
ATOM H15R HAL2    0.09 !                  H15R---C215--H15S     |
ATOM H15S HAL2    0.09 !                         |              |
GROUP                  !                         |              |
ATOM C216 CTL2   -0.18 !                         |              |
ATOM H16R HAL2    0.09 !                  H16R---C216--H16S     |
ATOM H16S HAL2    0.09 !                         |              |
GROUP                  !                         |              |
ATOM C217 CTL2   -0.18 !                         |              |
ATOM H17R HAL2    0.09 !                  H17R---C217--H17S     |
ATOM H17S HAL2    0.09 !                         |              |
GROUP                  !                         |              |
ATOM C218 CTL3   -0.27 !                         |              |
ATOM H18R HAL3    0.09 !                  H18R---C218--H18S     |
ATOM H18S HAL3    0.09 !                         |              |
ATOM H18T HAL3    0.09 !                        H18T            |
GROUP                  !                                        |
ATOM C33  CTL2   -0.18 !                                        |
ATOM H3X  HAL2    0.09 !                                  H3X---C33---H3Y
ATOM H3Y  HAL2    0.09 !                                        |
GROUP                  !                                        |
ATOM C34  CTL2   -0.18 !                                        |
ATOM H4X  HAL2    0.09 !                                  H4X---C34---H4Y
ATOM H4Y  HAL2    0.09 !                                        |
GROUP                  !                                        |
ATOM C35  CTL2   -0.18 !                                        |
ATOM H5X  HAL2    0.09 !                                  H5X---C35---H5Y
ATOM H5Y  HAL2    0.09 !                                        |
GROUP                  !                                        |
ATOM C36  CTL2   -0.18 !                                        |
ATOM H6X  HAL2    0.09 !                                  H6X---C36---H6Y
ATOM H6Y  HAL2    0.09 !                                        |
GROUP                  !                                        |
ATOM C37  CTL2   -0.18 !                                        |
ATOM H7X  HAL2    0.09 !                                  H7X---C37---H7Y
ATOM H7Y  HAL2    0.09 !                                        |
GROUP                  !                                        |
ATOM C38  CTL2   -0.18 !                                        |
ATOM H8X  HAL2    0.09 !                                  H8X---C38---H8Y
ATOM H8Y  HAL2    0.09 !                                        |
GROUP                  !                                        |
ATOM C39  CEL1   -0.15 !                                        |
ATOM H9X  HEL1    0.15 !                                  H9X---C39
GROUP                  !                                        ||
ATOM C310 CEL1   -0.15 !                                        ||
ATOM H10X HEL1    0.15 !                                 H10X---C310
GROUP                  !                                        |
ATOM C311 CTL2   -0.18 !                                        |
ATOM H11X HAL2    0.09 !                                 H11X---C311--H11Y
ATOM H11Y HAL2    0.09 !                                        |
GROUP                  !                                        |
ATOM C312 CEL1   -0.15 !                                        |
ATOM H12X HEL1    0.15 !                                 H12X---C312
GROUP                  !                                        ||
ATOM C313 CEL1   -0.15 !                                        ||
ATOM H13X HEL1    0.15 !                                 H13X---C313
GROUP                  !                                        |
ATOM C314 CTL2   -0.18 !                                        |
ATOM H14X HAL2    0.09 !                                 H14X---C314--H14Y
ATOM H14Y HAL2    0.09 !                                        |
GROUP                  !                                        |
ATOM C315 CTL2   -0.18 !                                        |
ATOM H15X HAL2    0.09 !                                 H15X---C315--H15Y
ATOM H15Y HAL2    0.09 !                                        |
GROUP                  !                                        |
ATOM C316 CTL2   -0.18 !                                        |
ATOM H16X HAL2    0.09 !                                 H16X---C316--H16Y
ATOM H16Y HAL2    0.09 !                                        |
GROUP                  !                                        |
ATOM C317 CTL2   -0.18 !                                        |
ATOM H17X HAL2    0.09 !                                 H17X---C317--H17Y
ATOM H17Y HAL2    0.09 !                                        |
GROUP                  !                                        |
ATOM C318 CTL3   -0.27 !                                        |
ATOM H18X HAL3    0.09 !                                 H18X---C318--H18Y
ATOM H18Y HAL3    0.09 !                                        |
ATOM H18Z HAL3    0.09 !                                        H18Z


! Glycerol Backbone
BOND  C1   O11      
BOND  C1   HA        C1    HB       C1   C2
BOND  C2   HS        C2    C3       C2   O21
BOND  C3   HX        C3    HY       C3   O31
! Chain from C1
BOND  O11  C11
BOND  C11  C12
DOUBLE  C11  O12
BOND  C12  H2P       C12  H2Q       C12  C13
BOND  C13  H3P       C13  H3Q       C13  C14
BOND  C14  H4P       C14  H4Q       C14  C15
BOND  C15  H5P       C15  H5Q       C15  C16
BOND  C16  H6P       C16  H6Q       C16  C17
BOND  C17  H7P       C17  H7Q       C17  C18
BOND  C18  H8P       C18  H8Q       C18  C19
BOND  C19  H9P
DOUBLE  C19  C110
BOND  C110 H10P      C110 C111
BOND  C111 H11P      C111 H11Q      C111 C112
BOND  C112 H12P      C112 H12Q	    C112 C113
BOND  C113 H13P      C113 H13Q	    C113 C114
BOND  C114 H14P      C114 H14Q      C114 C115
BOND  C115 H15P      C115 H15Q      C115 C116
BOND  C116 H16P      C116 H16Q      C116 C117
BOND  C117 H17P      C117 H17Q      C117 C118
BOND  C118 H18P      C118 H18Q      C118 H18O
! Chain from C2
BOND  O21  C21
BOND  C21  C22
DOUBLE  C21  O22
BOND  C22  H2R       C22  H2S       C22  C23
BOND  C23  H3R       C23  H3S       C23  C24
BOND  C24  H4R       C24  H4S       C24  C25
BOND  C25  H5R       C25  H5S       C25  C26
BOND  C26  H6R       C26  H6S       C26  C27
BOND  C27  H7R       C27  H7S       C27  C28
BOND  C28  H8R       C28  H8S       C28  C29
BOND  C29  H9R
DOUBLE  C29 C210
BOND  C210 H10R      C210 C211
BOND  C211 H11R      C211 H11S      C211 C212
BOND  C212 H12R      C212 H12S      C212 C213
BOND  C213 H13R      C213 H13S      C213 C214
BOND  C214 H14R      C214 H14S      C214 C215
BOND  C215 H15R      C215 H15S      C215 C216
BOND  C216 H16R      C216 H16S      C216 C217
BOND  C217 H17R      C217 H17S      C217 C218
BOND  C218 H18R      C218 H18S      C218 H18T
! Chain From C3
BOND  O31  C31
BOND  C31  C32
DOUBLE  C31  O32
BOND  C32  H2X       C32  H2Y       C32  C33
BOND  C33  H3X       C33  H3Y       C33  C34
BOND  C34  H4X       C34  H4Y       C34  C35
BOND  C35  H5X       C35  H5Y       C35  C36
BOND  C36  H6X       C36  H6Y       C36  C37
BOND  C37  H7X       C37  H7Y       C37  C38
BOND  C38  H8X       C38  H8Y       C38  C39
BOND  C39  H9X
DOUBLE  C39 C310
BOND  C310 H10X      C310 C311
BOND  C311 H11X      C311 H11Y      C311 C312
BOND  C312 H12X      C312 C313	    
DOUBLE  C312 C313
BOND  C313 H13X      C313 C314
BOND  C314 H14X      C314 H14Y      C314 C315
BOND  C315 H15X      C315 H15Y      C315 C316
BOND  C316 H16X      C316 H16Y      C316 C317
BOND  C317 H17X      C317 H17Y      C317 C318
BOND  C318 H18X      C318 H18Y      C318 H18Z

IMPR C11 O11 C12 O12    C21 O21 C22 O22    C31 O31 C32 O32

IC C2     O11    *C1    HA         1.5478  110.78 -12011   109.49   1.1119
IC HA     O11    *C1    HB         1.1119  109.49 -119.44  112.98   1.1188
IC C3     C2     C1     O11        1.5478  110.73  171.60  113.11   1.4470
IC O11    C2     *C1    HA         1.4470  113.11  126.56  109.07   1.1156
IC HA     C2     *C1    HB         1.1156  109.07  114.23  106.54   1.1130
IC C2     C1     O11    C11        1.5605  113.11   86.70  115.13   1.3282
IC C1     O11    C11    C12        1.4470  115.13 -175.02  108.29   1.5304
IC C12    O11    *C11   O12        1.5304  108.29 -179.30  126.46   1.2152
IC O11    C11    C12    C13        1.3282  108.29  178.67  112.57   1.5449
IC C13    C11    *C12   H2P        1.5449  112.57 -120.87  107.35   1.1099
IC H2P    C11    *C12   H2Q        1.1099  107.35 -117.25  107.83   1.1084
IC O11    C1     C2     O21        1.4311  110.78  170.72  106.82   1.4423
IC O21    C1     *C2    C3         1.4423  106.82 -120.90  110.73   1.5605
IC C3     C1     *C2    HS         1.5605  110.73 -118.02  107.55   1.1160
IC C1     C2     O21    C21        1.5478  106.82  152.06  115.88   1.3149
IC C2     O21    C21    C22        1.4423  115.88  174.71  108.37   1.5300
IC C22    O21    *C21   O22        1.5300  108.37  179.81  126.94   1.2175
IC O21    C21    C22    C23        1.3149  108.37 -178.59  112.34   1.5450
IC C23    C21    *C22   H2R        1.5450  112.34 -121.58  107.75   1.1090
IC H2R    C21    *C22   H2S        1.1090  107.75 -117.05  107.65   1.1093
IC C1     C2     C3     O31        1.5478  110.73  171.60  113.11   1.4470
IC O31    C2     *C3    HX         1.4470  113.11  126.56  109.07   1.1156
IC HX     C2     *C3    HY         1.1156  109.07  114.23  106.54   1.1130
IC C2     C3     O31    C31        1.5605  113.11   86.70  115.13   1.3282
IC C3     O31    C31    C32        1.4470  115.13 -175.02  108.29   1.5304
IC C32    O31    *C31   O32        1.5304  108.29 -179.30  126.46   1.2152
IC O31    C31    C32    C33        1.3282  108.29  178.67  112.57   1.5449
IC C33    C31    *C32   H2X        1.5449  112.57 -120.87  107.35   1.1099
IC H2X    C31    *C32   H2Y        1.1099  107.35 -117.25  107.83   1.1084
!Tail 1
IC C11    C12    C13    C14        1.5300  112.34  179.69  112.29   1.5338
IC C14    C12    *C13   H3P        1.5338  112.29 -121.16  109.58   1.1143
IC H3P    C12    *C13   H3Q        1.1143  109.58 -117.64  109.55   1.1144
IC C12    C13    C14    C15        1.5450  112.29  179.90  112.52   1.5347
IC C15    C13    *C14   H4P        1.5347  112.52 -121.27  109.11   1.1133
IC H4P    C13    *C14   H4Q        1.1133  109.11 -117.44  109.11   1.1133
IC C13    C14    C15    C16        1.5338  112.52  179.93  112.62   1.5345
IC C16    C14    *C15   H5P        1.5345  112.62 -121.39  109.04   1.1132
IC H5p    C14    *C15   H5Q        1.1132  109.04 -117.27  109.05   1.1133
IC C14    C15    C16    C17        1.5347  112.62 -179.86  112.65   1.5355
IC C17    C15    *C16   H6P        1.5355  112.65 -121.31  109.06   1.1132
IC H6p    C15    *C16   H6Q        1.1132  109.06 -117.35  109.04   1.1131
IC C15    C16    C17    C18        1.5345  112.65  179.79  112.33   1.5397
IC C18    C16    *C17   H7P        1.5397  112.33 -121.64  108.44   1.1137
IC H7p    C16    *C17   H7Q        1.1137  108.44 -116.96  108.77   1.1140
IC C16    C17    C18    C19        1.5355  112.33 -177.65  111.53   1.5098
IC C19    C17    *C18   H8P        1.5098  111.53 -123.76  107.67   1.1128
IC H8P    C17    *C18   H8Q        1.1128  107.67 -115.16  108.45   1.1128
IC C17    C18    C19    C110       1.5397  111.53 -118.93  126.95   1.3468
IC C110   C18    *C19   H9P        1.3468  126.95  178.64  114.42   1.1012
IC C18    C19    C110   C111       1.5098  126.95   -1.06  126.70   1.5093
IC C111   C19    *C110  H10P       1.5093  126.70  179.97  118.62   1.1011
IC C19    C110   C111   C112       1.3468  126.70   96.43  111.97   1.5393
IC C112   C110   *C111  H11P       1.5393  111.97 -121.33  111.63   1.1129
IC H11P   C110   *C111  H11Q       1.1129  111.63 -117.66  109.97   1.1125
IC C110   C111   C112   C113       1.5093  111.97 -179.20  112.31   1.5355
IC C113   C111   *C112  H12P       1.5355  112.31 -121.28  109.77   1.1133
IC H12p   C111   *C112  H12Q       1.1133  109.77 -118.03  109.44   1.1145
IC C111   C112   C113   C114       1.5393  112.31 -179.38  112.67   1.5346
IC C114   C112   *C113  H13P       1.5346  112.67 -121.30  109.02   1.1133
IC H13P   C112   *C113  H13Q       1.1133  109.02 -117.38  109.09   1.1129
IC C112   C113   C114   C115       1.5355  112.67  179.76  112.66   1.5349
IC C115   C113   *C114  H14P       1.5349  112.66 -121.34  109.11   1.1131
IC H14P   C113   *C114  H14Q       1.1131  109.11 -117.34  109.05   1.1134
IC C113   C114   C115   C116       1.5346  112.66 -179.43  112.59   1.5348
IC C116   C114   *C115  H15P       1.5348  112.59 -121.30  109.06   1.1133
IC H15P   C114   *C115  H15Q       1.1133  109.06 -117.41  109.12   1.1130
IC C114   C115   C116   C117       1.5349  112.59 -179.92  112.76   1.5340
IC C117   C115   *C116  H16P       1.5340  112.76 -121.38  109.12   1.1131
IC H16P   C115   *C116  H16Q       1.1131  109.12 -117.32  109.09   1.1134
IC C115   C116   C117   C118       1.5348  112.76 -179.79  113.22   1.5309
IC C118   C116   *C117  H17P       1.5309  113.22 -121.60  108.73   1.1142
IC H17p   C116   *C117  H17Q       1.1142  108.73 -116.70  108.81   1.1140
IC C116   C117   C118   H18P       1.5340  113.22  -59.81  110.41   1.1115
IC H18P   C117   *C118  H18Q       1.1115  110.41  119.81  110.47   1.1113
IC H18P   C117   *C118  H18O       1.1115  110.41 -120.04  110.64   1.1111
!Tail 2
IC C21    C22    C23    C24        1.5300  112.34  179.69  112.29   1.5338
IC C24    C22    *C23   H3R        1.5338  112.29 -121.16  109.58   1.1143
IC H3R    C22    *C23   H3S        1.1143  109.58 -117.64  109.55   1.1144
IC C22    C23    C24    C25        1.5450  112.29  179.90  112.52   1.5347
IC C25    C23    *C24   H4R        1.5347  112.52 -121.27  109.11   1.1133
IC H4R    C23    *C24   H4S        1.1133  109.11 -117.44  109.11   1.1133
IC C23    C24    C25    C26        1.5338  112.52  179.93  112.62   1.5345
IC C26    C24    *C25   H5R        1.5345  112.62 -121.39  109.04   1.1132
IC H5R    C24    *C25   H5S        1.1132  109.04 -117.27  109.05   1.1133
IC C24    C25    C26    C27        1.5347  112.62 -179.86  112.65   1.5355
IC C27    C25    *C26   H6R        1.5355  112.65 -121.31  109.06   1.1132
IC H6R    C25    *C26   H6S        1.1132  109.06 -117.35  109.04   1.1131
IC C25    C26    C27    C28        1.5345  112.65  179.79  112.33   1.5397
IC C28    C26    *C27   H7R        1.5397  112.33 -121.64  108.44   1.1137
IC H7R    C26    *C27   H7S        1.1137  108.44 -116.96  108.77   1.1140
IC C26    C27    C28    C29        1.5355  112.33 -177.65  111.53   1.5098
IC C29    C27    *C28   H8R        1.5098  111.53 -123.76  107.67   1.1128
IC H8R    C27    *C28   H8S        1.1128  107.67 -115.16  108.45   1.1128
IC C27    C28    C29    C210       1.5397  111.53 -118.93  126.95   1.3468
IC C210   C28    *C29   H9R        1.3468  126.95  178.64  114.42   1.1012
IC C28    C29    C210   C211       1.5098  126.95   -1.06  126.70   1.5093
IC C211   C29    *C210  H10R       1.5093  126.70  179.97  118.62   1.1011
IC C29    C210   C211   C212       1.3468  126.70   96.43  111.97   1.5393
IC C212   C210   *C211  H11R       1.5393  111.97 -121.33  111.63   1.1129
IC H11R   C210   *C211  H11S       1.1129  111.63 -117.66  109.97   1.1125
IC C210   C211   C212   C213       1.5093  111.97 -179.20  112.31   1.5355
IC C213   C211   *C212  H12R       1.5355  112.31 -121.28  109.77   1.1133
IC H12R   C211   *C212  H12S       1.1133  109.77 -118.03  109.44   1.1145
IC C211   C212   C213   C214       1.5393  112.31 -179.38  112.67   1.5346
IC C214   C212   *C213  H13R       1.5346  112.67 -121.30  109.02   1.1133
IC H13R   C212   *C213  H13S       1.1133  109.02 -117.38  109.09   1.1129
IC C212   C213   C214   C215       1.5355  112.67  179.76  112.66   1.5349
IC C215   C213   *C214  H14R       1.5349  112.66 -121.34  109.11   1.1131
IC H14R   C213   *C214  H14S       1.1131  109.11 -117.34  109.05   1.1134
IC C213   C214   C215   C216       1.5346  112.66 -179.43  112.59   1.5348
IC C216   C214   *C215  H15R       1.5348  112.59 -121.30  109.06   1.1133
IC H15R   C214   *C215  H15S       1.1133  109.06 -117.41  109.12   1.1130
IC C214   C215   C216   C217       1.5349  112.59 -179.92  112.76   1.5340
IC C217   C215   *C216  H16R       1.5340  112.76 -121.38  109.12   1.1131
IC H16R   C215   *C216  H16S       1.1131  109.12 -117.32  109.09   1.1134
IC C215   C216   C217   C218       1.5348  112.76 -179.79  113.22   1.5309
IC C218   C216   *C217  H17R       1.5309  113.22 -121.60  108.73   1.1142
IC H17R   C216   *C217  H17S       1.1142  108.73 -116.70  108.81   1.1140
IC C216   C217   C218   H18R       1.5340  113.22  -59.81  110.41   1.1115
IC H18R   C217   *C218  H18S       1.1115  110.41  119.81  110.47   1.1113
IC H18R   C217   *C218  H18T       1.1115  110.41 -120.04  110.64   1.1111
!Tail 3
IC C31    C32    C33    C34        1.5280  113.25   70.18  112.81   1.5346
IC C34    C32    *C33   H3X        1.5346  112.81 -123.14  110.14   1.1142
IC H3X    C32    *C33   H3Y        1.1142  110.14 -116.66  107.70   1.1125
IC C32    C33    C34    C35        1.5456  112.81  172.40  112.79   1.5353
IC C35    C33    *C34   H4X        1.5353  112.79 -122.05  109.90   1.1116
IC H4X    C33    *C34   H4Y        1.1116  109.90 -117.14  108.37   1.1150
IC C33    C34    C35    C36        1.5346  112.79  167.30  112.42   1.5358
IC C36    C34    *C35   H5X        1.5358  112.42 -120.63  108.10   1.1132
IC H5X    C34    *C35   H5Y        1.1132  108.10 -117.30  109.47   1.1120
IC C34    C35    C36    C37        1.5353  112.42  177.91  114.45   1.5409
IC C37    C35    *C36   H6X        1.5409  114.45 -121.60  108.84   1.1121
IC H6X    C35    *C36   H6Y        1.1121  108.84 -116.16  108.48   1.1134
IC C35    C36    C37    C38        1.5358  114.45   53.66  115.58   1.5440
IC C38    C36    *C37   H7X        1.5440  115.58 -121.63  108.47   1.1138
IC H7X    C36    *C37   H7Y        1.1138  108.47 -116.24  108.32   1.1141
IC C36    C37    C38    C39        1.5409  115.58   55.01  112.73   1.5097
IC C39    C37    *C38   H8X        1.5097  112.73 -121.48  108.57   1.1114
IC H8X    C37    *C38   H8Y        1.1114  108.57 -114.55  107.55   1.1126
IC C37    C38    C39    C310       1.5440  112.73  109.39  127.97   1.3474
IC C310   C38    *C39   H9X        1.3474  127.97 -179.15  113.83   1.1025
IC C38    C39    C310   C311       1.5097  127.97    0.64  127.89   1.5108
IC C311   C39    *C310  H10X       1.5108  127.89  179.31  117.75   1.1014
IC C39    C310   C311   C312       1.3474  127.89 -112.95  111.22   1.5114
IC C312   C310   *C311  H11X       1.5114  111.22 -120.46  108.90   1.1119
IC H11X   C310   *C311  H11Y       1.1119  108.90 -115.57  110.84   1.1112
IC C310   C311   C312   C313       1.5108  111.22  134.57  126.37   1.3465
IC C313   C311   *C312  H12X       1.3465  126.37 -177.01  115.27   1.1018
IC C311   C312   C313   C314       1.5114  126.37    3.15  126.32   1.5077
IC C314   C312   *C313  H13X       1.5077  126.32  178.37  118.79   1.1003
IC C312   C313   C314   C315       1.3465  126.32  -92.58  113.47   1.5417
IC C315   C313   *C314  H14X       1.5417  113.47 -122.01  110.01   1.1123
IC H14X   C313   *C314  H14Y       1.1123  110.01 -116.77  110.38   1.1120
IC C313   C314   C315   C316       1.5077  113.47  -63.55  113.58   1.5369
IC C316   C314   *C315  H15X       1.5369  113.58 -120.33  108.08   1.1132
IC H15X   C314   *C315  H15Y       1.1132  108.08 -116.59  109.36   1.1132
IC C314   C315   C316   C317       1.5417  113.58 -171.21  113.87   1.5374
IC C317   C315   *C316  H16X       1.5374  113.87 -121.70  108.87   1.1122
IC H16X   C315   *C316  H16Y       1.1122  108.87 -117.00  108.72   1.1132
IC C315   C316   C317   C318       1.5369  113.87  -61.57  114.41   1.5314
IC C318   C316   *C317  H17X       1.5314  114.41 -121.26  108.12   1.1148
IC H17X   C316   *C317  H17Y       1.1148  108.12 -116.30  108.76   1.1136
IC C316   C317   C318   H18X       1.5374  114.41   63.53  110.93   1.1107
IC H18X   C317   *C318  H18Y       1.1107  110.93 -119.76  110.34   1.1109
IC H18X   C317   *C318  H18Z       1.1107  110.93  120.37  110.77   1.1100

RESI POLTG        0.00 ! palmitoyl-oleoyl-linoleoyl-triacylglycerol
!
GROUP
ATOM C1   CTL2	  0.08 !                           HA
ATOM HA   HAL2    0.09 !                           |
ATOM HB   HAL2    0.09 !          -----------------C1---HB                         
ATOM O11  OSL    -0.49 !          |                |        
ATOM O12  OBL    -0.63 !     O12  O11              |
ATOM C11  CL      0.90 !      \\ /                 |
ATOM C12  CTL2   -0.22 !        C11                |
ATOM H2P  HAL2    0.09 !        |                  |
ATOM H2Q  HAL2    0.09 !  H2P---C12---H2Q          |
GROUP                  !        |                  |
ATOM C2   CTL1    0.17 !        |             HS---C2--------------
ATOM HS   HAL1    0.09 !        |                  | beta1        |
ATOM O21  OSL    -0.49 !        |             O22  O21         theta3
ATOM C21  CL      0.90 !        |              \\ /  beta2        |
ATOM O22  OBL    -0.63 !        |                C21              |
ATOM C22  CTL2   -0.22 !        |                |   beta3        |
ATOM H2R  HAL2    0.09 !        |         H2R---C22---H2S         |
ATOM H2S  HAL2    0.09 !        |                |                |
GROUP                  !        |                |    beta4       |
ATOM C3   CTL2    0.08 !        |                |                |
ATOM HX   HAL2    0.09 !        |                |           HX---C3---HY
ATOM HY   HAL2    0.09 !        |                |                |   gamma1
ATOM O31  OSL    -0.49 !        |                |           O32  O31
ATOM C31  CL      0.90 !        |                |            \\ /    gamma2
ATOM O32  OBL    -0.63 !        |                |              C31
ATOM C32  CTL2   -0.22 !        |                |              |     gamma3
ATOM H2X  HAL2    0.09 !        |                |        H2X---C32---H2Y
ATOM H2Y  HAL2    0.09 !        |                |              |
GROUP                  !        |                |              |
ATOM C13 CTL2    -0.18 !        |                |              |
ATOM H3P HAL2     0.09 !  H3P---C13---H3Q        |              |
ATOM H3Q HAL2     0.09 !        |                |              |
GROUP                  !        |                |              |
ATOM C14 CTL2    -0.18 !        |                |              |
ATOM H4P HAL2     0.09 !  H4P---C14---H4Q        |              |
ATOM H4Q HAL2     0.09 !        |                |              |
GROUP                  !        |                |              |
ATOM C15 CTL2    -0.18 !        |                |              |
ATOM H5P HAL2     0.09 !  H5P---C15---H5Q        |              |
ATOM H5Q HAL2     0.09 !        |                |              |
GROUP                  !        |                |              |
ATOM C16 CTL2    -0.18 !        |                |              |
ATOM H6P HAL2     0.09 !  H6P---C16---H6Q        |              |
ATOM H6Q HAL2     0.09 !        |                |              |
GROUP                  !        |                |              |
ATOM C17 CTL2    -0.18 !        |                |              |
ATOM H7P HAL2     0.09 !  H7P---C17---H7Q        |              |
ATOM H7Q HAL2     0.09 !        |                |              |
GROUP                  !        |                |              |
ATOM C18 CTL2    -0.18 !        |                |              |
ATOM H8P HAL2     0.09 !  H8P---C18---H8Q        |              |
ATOM H8Q HAL2     0.09 !        |                |              |
GROUP                  !        |                |              |
ATOM C19 CTL2    -0.18 !        |                |              |
ATOM H9P HAL2     0.09 !  H9P---C19---H9Q        |              |
ATOM H9Q HAL2     0.09 !        |                |              |
GROUP                  !        |                |              |
ATOM C110 CTL2   -0.18 !        |                |              |
ATOM H10P HAL2    0.09 ! H10P---C110---H10Q      |              |
ATOM H10Q HAL2    0.09 !        |                |              |
GROUP                  !        |                |              |
ATOM C111 CTL2   -0.18 !        |                |              |
ATOM H11P HAL2    0.09 ! H11P---C111---H11Q      |              |
ATOM H11Q HAL2    0.09 !        |                |              |
GROUP                  !        |                |              |
ATOM C112 CTL2   -0.18 !        |                |              |
ATOM H12P HAL2    0.09 ! H12P---C112---H12Q      |              |
ATOM H12Q HAL2    0.09 !        |                |              |
GROUP                  !        |                |              |
ATOM C113 CTL2   -0.18 !        |                |              |
ATOM H13P HAL2    0.09 ! H13P---C113---H13Q      |              |
ATOM H13Q HAL2    0.09 !        |                |              |
GROUP                  !        |                |              |
ATOM C114 CTL2   -0.18 !        |                |              |
ATOM H14P HAL2    0.09 ! H14P---C114---H14Q      |              |
ATOM H14Q HAL2    0.09 !        |                |              |
GROUP                  !        |                |              |
ATOM C115 CTL2   -0.18 !        |                |              |
ATOM H15P HAL2    0.09 ! H15P---C115---H15Q      |              |
ATOM H15Q HAL2    0.09 !        |                |              |
GROUP                  !        |                |              |
ATOM C116 CTL3   -0.27 !        |                |              |
ATOM H16P HAL3    0.09 ! H16P---C116---H16Q      |              |
ATOM H16Q HAL3    0.09 !        |                |              |
ATOM H16O HAL3    0.09 !        H16O             |              |
GROUP                  !                         |              |      gamma4
ATOM C23  CTL2   -0.18 !                         |              |
ATOM H3R  HAL2    0.09 !                   H3R---C23---H3S      |
ATOM H3S  HAL2    0.09 !                         |              |
GROUP                  !                         |              |
ATOM C24  CTL2   -0.18 !                         |              |
ATOM H4R  HAL2    0.09 !                   H4R---C24---H4S      |
ATOM H4S  HAL2    0.09 !                         |              |
GROUP                  !                         |              |
ATOM C25  CTL2   -0.18 !                         |              |
ATOM H5R  HAL2    0.09 !                   H5R---C25---H5S      |
ATOM H5S  HAL2    0.09 !                         |              |
GROUP                  !                         |              |
ATOM C26  CTL2   -0.18 !                         |              |
ATOM H6R  HAL2    0.09 !                   H6R---C26---H6S      |
ATOM H6S  HAL2    0.09 !                         |              |
GROUP                  !                         |              |
ATOM C27  CTL2   -0.18 !                         |              |
ATOM H7R  HAL2    0.09 !                   H7R---C27---H7S      |
ATOM H7S  HAL2    0.09 !                         |              |
GROUP                  !                         |              |
ATOM C28  CTL2   -0.18 !                         |              |
ATOM H8R  HAL2    0.09 !                   H8R---C28---H8S      |
ATOM H8S  HAL2    0.09 !                         |              |
GROUP                  !                         |              |
ATOM C29  CEL1   -0.15 !                         |              |
ATOM H9R  HEL1    0.15 !                   H9R---C29            |
GROUP                  !                         ||  (CIS)      |
ATOM C210 CEL1   -0.15 !                         ||             |
ATOM H10R HEL1    0.15 !                  H10R---C210           |
GROUP                  !                         |              |
ATOM C211 CTL2   -0.18 !                         |              |
ATOM H11R HAL2    0.09 !                  H11R---C211--H11S     |
ATOM H11S HAL2    0.09 !                         |              |
GROUP                  !                         |              |
ATOM C212 CTL2   -0.18 !                         |              |
ATOM H12R HAL2    0.09 !                  H12R---C212--H12S     |
ATOM H12S HAL2    0.09 !                         |              |
GROUP                  !                         |              |
ATOM C213 CTL2   -0.18 !                         |              |
ATOM H13R HAL2    0.09 !                  H13R---C213--H13S     |
ATOM H13S HAL2    0.09 !                         |              |
GROUP                  !                         |              |
ATOM C214 CTL2   -0.18 !                         |              |
ATOM H14R HAL2    0.09 !                  H14R---C214--H14S     |
ATOM H14S HAL2    0.09 !                         |              |
GROUP                  !                         |              |
ATOM C215 CTL2   -0.18 !                         |              |
ATOM H15R HAL2    0.09 !                  H15R---C215--H15S     |
ATOM H15S HAL2    0.09 !                         |              |
GROUP                  !                         |              |
ATOM C216 CTL2   -0.18 !                         |              |
ATOM H16R HAL2    0.09 !                  H16R---C216--H16S     |
ATOM H16S HAL2    0.09 !                         |              |
GROUP                  !                         |              |
ATOM C217 CTL2   -0.18 !                         |              |
ATOM H17R HAL2    0.09 !                  H17R---C217--H17S     |
ATOM H17S HAL2    0.09 !                         |              |
GROUP                  !                         |              |
ATOM C218 CTL3   -0.27 !                         |              |
ATOM H18R HAL3    0.09 !                  H18R---C218--H18S     |
ATOM H18S HAL3    0.09 !                         |              |
ATOM H18T HAL3    0.09 !                        H18T            |
GROUP                  !                                        |
ATOM C33  CTL2   -0.18 !                                        |
ATOM H3X  HAL2    0.09 !                                  H3X---C33---H3Y
ATOM H3Y  HAL2    0.09 !                                        |
GROUP                  !                                        |
ATOM C34  CTL2   -0.18 !                                        |
ATOM H4X  HAL2    0.09 !                                  H4X---C34---H4Y
ATOM H4Y  HAL2    0.09 !                                        |
GROUP                  !                                        |
ATOM C35  CTL2   -0.18 !                                        |
ATOM H5X  HAL2    0.09 !                                  H5X---C35---H5Y
ATOM H5Y  HAL2    0.09 !                                        |
GROUP                  !                                        |
ATOM C36  CTL2   -0.18 !                                        |
ATOM H6X  HAL2    0.09 !                                  H6X---C36---H6Y
ATOM H6Y  HAL2    0.09 !                                        |
GROUP                  !                                        |
ATOM C37  CTL2   -0.18 !                                        |
ATOM H7X  HAL2    0.09 !                                  H7X---C37---H7Y
ATOM H7Y  HAL2    0.09 !                                        |
GROUP                  !                                        |
ATOM C38  CTL2   -0.18 !                                        |
ATOM H8X  HAL2    0.09 !                                  H8X---C38---H8Y
ATOM H8Y  HAL2    0.09 !                                        |
GROUP                  !                                        |
ATOM C39  CEL1   -0.15 !                                        |
ATOM H9X  HEL1    0.15 !                                  H9X---C39
GROUP                  !                                        ||
ATOM C310 CEL1   -0.15 !                                        ||
ATOM H10X HEL1    0.15 !                                 H10X---C310
GROUP                  !                                        |
ATOM C311 CTL2   -0.18 !                                        |
ATOM H11X HAL2    0.09 !                                 H11X---C311--H11Y
ATOM H11Y HAL2    0.09 !                                        |
GROUP                  !                                        |
ATOM C312 CEL1   -0.15 !                                        |
ATOM H12X HEL1    0.15 !                                 H12X---C312
GROUP                  !                                        ||
ATOM C313 CEL1   -0.15 !                                        ||
ATOM H13X HEL1    0.15 !                                 H13X---C313
GROUP                  !                                        |
ATOM C314 CTL2   -0.18 !                                        |
ATOM H14X HAL2    0.09 !                                 H14X---C314--H14Y
ATOM H14Y HAL2    0.09 !                                        |
GROUP                  !                                        |
ATOM C315 CTL2   -0.18 !                                        |
ATOM H15X HAL2    0.09 !                                 H15X---C315--H15Y
ATOM H15Y HAL2    0.09 !                                        |
GROUP                  !                                        |
ATOM C316 CTL2   -0.18 !                                        |
ATOM H16X HAL2    0.09 !                                 H16X---C316--H16Y
ATOM H16Y HAL2    0.09 !                                        |
GROUP                  !                                        |
ATOM C317 CTL2   -0.18 !                                        |
ATOM H17X HAL2    0.09 !                                 H17X---C317--H17Y
ATOM H17Y HAL2    0.09 !                                        |
GROUP                  !                                        |
ATOM C318 CTL3   -0.27 !                                        |
ATOM H18X HAL3    0.09 !                                 H18X---C318--H18Y
ATOM H18Y HAL3    0.09 !                                        |
ATOM H18Z HAL3    0.09 !                                        H18Z


! Glycerol Backbone
BOND  C1   O11      
BOND  C1   HA        C1    HB       C1   C2
BOND  C2   HS        C2    C3       C2   O21
BOND  C3   HX        C3    HY       C3   O31
! Chain from C1
BOND  O11  C11
BOND  C11  C12
DOUBLE  C11  O12
BOND  C12  H2P       C12  H2Q       C12  C13
BOND  C13  H3P       C13  H3Q       C13  C14
BOND  C14  H4P       C14  H4Q       C14  C15
BOND  C15  H5P       C15  H5Q       C15  C16
BOND  C16  H6P       C16  H6Q       C16  C17
BOND  C17  H7P       C17  H7Q       C17  C18
BOND  C18  H8P       C18  H8Q       C18  C19
BOND  C19  H9P       C19  H9Q       C19  C110
BOND  C110 H10P      C110 H10Q      C110 C111
BOND  C111 H11P      C111 H11Q      C111 C112
BOND  C112 H12P      C112 H12Q      C112 C113
BOND  C113 H13P      C113 H13Q      C113 C114
BOND  C114 H14P      C114 H14Q      C114 C115
BOND  C115 H15P      C115 H15Q      C115 C116
BOND  C116 H16P      C116 H16Q      C116 H16O
! Chain from C2
BOND  O21  C21
BOND  C21  C22
DOUBLE  C21  O22
BOND  C22  H2R       C22  H2S       C22  C23
BOND  C23  H3R       C23  H3S       C23  C24
BOND  C24  H4R       C24  H4S       C24  C25
BOND  C25  H5R       C25  H5S       C25  C26
BOND  C26  H6R       C26  H6S       C26  C27
BOND  C27  H7R       C27  H7S       C27  C28
BOND  C28  H8R       C28  H8S       C28  C29
BOND  C29  H9R
DOUBLE  C29 C210
BOND  C210 H10R      C210 C211
BOND  C211 H11R      C211 H11S      C211 C212
BOND  C212 H12R      C212 H12S      C212 C213
BOND  C213 H13R      C213 H13S      C213 C214
BOND  C214 H14R      C214 H14S      C214 C215
BOND  C215 H15R      C215 H15S      C215 C216
BOND  C216 H16R      C216 H16S      C216 C217
BOND  C217 H17R      C217 H17S      C217 C218
BOND  C218 H18R      C218 H18S      C218 H18T
! Chain From C3
BOND  O31  C31
BOND  C31  C32
DOUBLE  C31  O32
BOND  C32  H2X       C32  H2Y       C32  C33
BOND  C33  H3X       C33  H3Y       C33  C34
BOND  C34  H4X       C34  H4Y       C34  C35
BOND  C35  H5X       C35  H5Y       C35  C36
BOND  C36  H6X       C36  H6Y       C36  C37
BOND  C37  H7X       C37  H7Y       C37  C38
BOND  C38  H8X       C38  H8Y       C38  C39
BOND  C39  H9X
DOUBLE  C39 C310
BOND  C310 H10X      C310 C311
BOND  C311 H11X      C311 H11Y      C311 C312
BOND  C312 H12X      C312 C313	    
DOUBLE  C312 C313
BOND  C313 H13X      C313 C314
BOND  C314 H14X      C314 H14Y      C314 C315
BOND  C315 H15X      C315 H15Y      C315 C316
BOND  C316 H16X      C316 H16Y      C316 C317
BOND  C317 H17X      C317 H17Y      C317 C318
BOND  C318 H18X      C318 H18Y      C318 H18Z

IMPR C11 O11 C12 O12    C21 O21 C22 O22    C31 O31 C32 O32

IC C2     O11    *C1    HA         1.5478  110.78 -12011   109.49   1.1119
IC HA     O11    *C1    HB         1.1119  109.49 -119.44  112.98   1.1188
IC C3     C2     C1     O11        1.5478  110.73  171.60  113.11   1.4470
IC O11    C2     *C1    HA         1.4470  113.11  126.56  109.07   1.1156
IC HA     C2     *C1    HB         1.1156  109.07  114.23  106.54   1.1130
IC C2     C1     O11    C11        1.5605  113.11   86.70  115.13   1.3282
IC C1     O11    C11    C12        1.4470  115.13 -175.02  108.29   1.5304
IC C12    O11    *C11   O12        1.5304  108.29 -179.30  126.46   1.2152
IC O11    C11    C12    C13        1.3282  108.29  178.67  112.57   1.5449
IC C13    C11    *C12   H2P        1.5449  112.57 -120.87  107.35   1.1099
IC H2P    C11    *C12   H2Q        1.1099  107.35 -117.25  107.83   1.1084
IC O11    C1     C2     O21        1.4311  110.78  170.72  106.82   1.4423
IC O21    C1     *C2    C3         1.4423  106.82 -120.90  110.73   1.5605
IC C3     C1     *C2    HS         1.5605  110.73 -118.02  107.55   1.1160
IC C1     C2     O21    C21        1.5478  106.82  152.06  115.88   1.3149
IC C2     O21    C21    C22        1.4423  115.88  174.71  108.37   1.5300
IC C22    O21    *C21   O22        1.5300  108.37  179.81  126.94   1.2175
IC O21    C21    C22    C23        1.3149  108.37 -178.59  112.34   1.5450
IC C23    C21    *C22   H2R        1.5450  112.34 -121.58  107.75   1.1090
IC H2R    C21    *C22   H2S        1.1090  107.75 -117.05  107.65   1.1093
IC C1     C2     C3     O31        1.5478  110.73  171.60  113.11   1.4470
IC O31    C2     *C3    HX         1.4470  113.11  126.56  109.07   1.1156
IC HX     C2     *C3    HY         1.1156  109.07  114.23  106.54   1.1130
IC C2     C3     O31    C31        1.5605  113.11   86.70  115.13   1.3282
IC C3     O31    C31    C32        1.4470  115.13 -175.02  108.29   1.5304
IC C32    O31    *C31   O32        1.5304  108.29 -179.30  126.46   1.2152
IC O31    C31    C32    C33        1.3282  108.29  178.67  112.57   1.5449
IC C33    C31    *C32   H2X        1.5449  112.57 -120.87  107.35   1.1099
IC H2X    C31    *C32   H2Y        1.1099  107.35 -117.25  107.83   1.1084
!Tail 1
IC C11    C12    C13    C14        1.5267  112.19  175.92  112.10   1.5352
IC C14    C12    *C13   H3P        1.5352  112.10 -121.22  110.20   1.1144
IC H3P    C12    *C13   H3Q        1.1144  110.20 -117.09  109.01   1.1131
IC C12    C13    C14    C15        1.5464  112.10  169.42  113.73   1.5400
IC C15    C13    *C14   H4P        1.5400  113.73 -122.22  109.52   1.1125
IC H4P    C13    *C14   H4Q        1.1125  109.52 -116.54  107.92   1.1137
IC C13    C14    C15    C16        1.5352  113.73 -105.46  113.19   1.5398
IC C16    C14    *C15   H5P        1.5398  113.19 -118.95  107.96   1.1143
IC H5P    C14    *C15   H5Q        1.1143  107.96 -116.97  110.17   1.1121
IC C14    C15    C16    C17        1.5400  113.19   71.19  113.63   1.5373
IC C17    C15    *C16   H6P        1.5373  113.63 -122.19  107.57   1.1111
IC H6P    C15    *C16   H6Q        1.1111  107.57 -116.44  109.54   1.1126
IC C15    C16    C17    C18        1.5398  113.63 -162.37  114.47   1.5405
IC C18    C16    *C17   H7P        1.5405  114.47 -122.52  108.53   1.1133
IC H7P    C16    *C17   H7Q        1.1133  108.53 -115.83  109.51   1.1083
IC C16    C17    C18    C19        1.5373  114.47   65.65  114.87   1.5417
IC C19    C17    *C18   H8P        1.5417  114.87 -122.39  108.61   1.1125
IC H8P    C17    *C18   H8Q        1.1125  108.61 -116.27  108.57   1.1124
IC C17    C18    C19    C110       1.5405  114.87   57.11  115.92   1.5430
IC C110   C18    *C19   H9P        1.5430  115.92  123.11  109.07   1.1124
IC H9P    C18    *C19   H9Q        1.1124  109.07  115.74  108.00   1.1127
IC C18    C19    C110   C111       1.5417  115.92   78.72  114.95   1.5410
IC C111   C19    *C110  H10P       6.0413   22.61   59.73   18.34   6.0913
IC H10P   C19    *C110  H10Q       6.0913   18.34  -12.50    7.26   4.6601
IC C19    C110   C111   C112       1.5430  114.95 -116.06  115.09   1.5417
IC C112   C110   *C111  H11P       5.1474   27.10   40.81   19.33   6.4028
IC H11P   C110   *C111  H11Q       6.4028   19.33  -47.54   16.08   7.0023
IC C110   C111   C112   C113       1.5410  115.09   81.88  115.76   1.5376
IC C113   C111   *C112  H12P       5.3783   25.57   56.67   21.01   5.7167
IC H12P   C111   *C112  H12Q       5.7167   21.01    1.43   11.63   4.1102
IC C111   C112   C113   C114       1.5417  115.76   62.94  113.89   1.5364
IC C114   C112   *C113  H13P       6.9012   18.22   21.04   24.57   4.9886
IC H13P   C112   *C113  H13Q       4.9886   24.57  -50.12   24.50   5.1220
IC C112   C113   C114   C115       1.5376  113.89  176.97  112.59   1.5336
IC C115   C113   *C114  H14P       7.4931   12.95 -117.36    6.07   7.4528
IC H14P   C113   *C114  H14Q       7.4528    6.07 -142.25    8.62   7.3321
IC C113   C114   C115   C116       1.5364  112.59 -179.50  113.24   1.5310
IC C116   C114   *C115  H15P       9.0163   10.48   19.44   17.53   7.1907
IC H15P   C114   *C115  H15Q       7.1907   17.53  -48.83   17.21   7.3148
IC C114   C115   C116   H16P       1.5336  113.24 -179.96  110.42   1.1113
IC H16P   C115   *C116  H16Q       9.5324    5.29 -140.37    6.28   9.4718
IC H16P   C115   *C116  H16O       9.5324    5.29  115.15    7.56   9.3749
!Tail 2
IC C21    C22    C23    C24        1.5300  112.34  179.69  112.29   1.5338
IC C24    C22    *C23   H3R        1.5338  112.29 -121.16  109.58   1.1143
IC H3R    C22    *C23   H3S        1.1143  109.58 -117.64  109.55   1.1144
IC C22    C23    C24    C25        1.5450  112.29  179.90  112.52   1.5347
IC C25    C23    *C24   H4R        1.5347  112.52 -121.27  109.11   1.1133
IC H4R    C23    *C24   H4S        1.1133  109.11 -117.44  109.11   1.1133
IC C23    C24    C25    C26        1.5338  112.52  179.93  112.62   1.5345
IC C26    C24    *C25   H5R        1.5345  112.62 -121.39  109.04   1.1132
IC H5R    C24    *C25   H5S        1.1132  109.04 -117.27  109.05   1.1133
IC C24    C25    C26    C27        1.5347  112.62 -179.86  112.65   1.5355
IC C27    C25    *C26   H6R        1.5355  112.65 -121.31  109.06   1.1132
IC H6R    C25    *C26   H6S        1.1132  109.06 -117.35  109.04   1.1131
IC C25    C26    C27    C28        1.5345  112.65  179.79  112.33   1.5397
IC C28    C26    *C27   H7R        1.5397  112.33 -121.64  108.44   1.1137
IC H7R    C26    *C27   H7S        1.1137  108.44 -116.96  108.77   1.1140
IC C26    C27    C28    C29        1.5355  112.33 -177.65  111.53   1.5098
IC C29    C27    *C28   H8R        1.5098  111.53 -123.76  107.67   1.1128
IC H8R    C27    *C28   H8S        1.1128  107.67 -115.16  108.45   1.1128
IC C27    C28    C29    C210       1.5397  111.53 -118.93  126.95   1.3468
IC C210   C28    *C29   H9R        1.3468  126.95  178.64  114.42   1.1012
IC C28    C29    C210   C211       1.5098  126.95   -1.06  126.70   1.5093
IC C211   C29    *C210  H10R       1.5093  126.70  179.97  118.62   1.1011
IC C29    C210   C211   C212       1.3468  126.70   96.43  111.97   1.5393
IC C212   C210   *C211  H11R       1.5393  111.97 -121.33  111.63   1.1129
IC H11R   C210   *C211  H11S       1.1129  111.63 -117.66  109.97   1.1125
IC C210   C211   C212   C213       1.5093  111.97 -179.20  112.31   1.5355
IC C213   C211   *C212  H12R       1.5355  112.31 -121.28  109.77   1.1133
IC H12R   C211   *C212  H12S       1.1133  109.77 -118.03  109.44   1.1145
IC C211   C212   C213   C214       1.5393  112.31 -179.38  112.67   1.5346
IC C214   C212   *C213  H13R       1.5346  112.67 -121.30  109.02   1.1133
IC H13R   C212   *C213  H13S       1.1133  109.02 -117.38  109.09   1.1129
IC C212   C213   C214   C215       1.5355  112.67  179.76  112.66   1.5349
IC C215   C213   *C214  H14R       1.5349  112.66 -121.34  109.11   1.1131
IC H14R   C213   *C214  H14S       1.1131  109.11 -117.34  109.05   1.1134
IC C213   C214   C215   C216       1.5346  112.66 -179.43  112.59   1.5348
IC C216   C214   *C215  H15R       1.5348  112.59 -121.30  109.06   1.1133
IC H15R   C214   *C215  H15S       1.1133  109.06 -117.41  109.12   1.1130
IC C214   C215   C216   C217       1.5349  112.59 -179.92  112.76   1.5340
IC C217   C215   *C216  H16R       1.5340  112.76 -121.38  109.12   1.1131
IC H16R   C215   *C216  H16S       1.1131  109.12 -117.32  109.09   1.1134
IC C215   C216   C217   C218       1.5348  112.76 -179.79  113.22   1.5309
IC C218   C216   *C217  H17R       1.5309  113.22 -121.60  108.73   1.1142
IC H17R   C216   *C217  H17S       1.1142  108.73 -116.70  108.81   1.1140
IC C216   C217   C218   H18R       1.5340  113.22  -59.81  110.41   1.1115
IC H18R   C217   *C218  H18S       1.1115  110.41  119.81  110.47   1.1113
IC H18R   C217   *C218  H18T       1.1115  110.41 -120.04  110.64   1.1111
!Tail 3
IC C31    C32    C33    C34        1.5280  113.25   70.18  112.81   1.5346
IC C34    C32    *C33   H3X        1.5346  112.81 -123.14  110.14   1.1142
IC H3X    C32    *C33   H3Y        1.1142  110.14 -116.66  107.70   1.1125
IC C32    C33    C34    C35        1.5456  112.81  172.40  112.79   1.5353
IC C35    C33    *C34   H4X        1.5353  112.79 -122.05  109.90   1.1116
IC H4X    C33    *C34   H4Y        1.1116  109.90 -117.14  108.37   1.1150
IC C33    C34    C35    C36        1.5346  112.79  167.30  112.42   1.5358
IC C36    C34    *C35   H5X        1.5358  112.42 -120.63  108.10   1.1132
IC H5X    C34    *C35   H5Y        1.1132  108.10 -117.30  109.47   1.1120
IC C34    C35    C36    C37        1.5353  112.42  177.91  114.45   1.5409
IC C37    C35    *C36   H6X        1.5409  114.45 -121.60  108.84   1.1121
IC H6X    C35    *C36   H6Y        1.1121  108.84 -116.16  108.48   1.1134
IC C35    C36    C37    C38        1.5358  114.45   53.66  115.58   1.5440
IC C38    C36    *C37   H7X        1.5440  115.58 -121.63  108.47   1.1138
IC H7X    C36    *C37   H7Y        1.1138  108.47 -116.24  108.32   1.1141
IC C36    C37    C38    C39        1.5409  115.58   55.01  112.73   1.5097
IC C39    C37    *C38   H8X        1.5097  112.73 -121.48  108.57   1.1114
IC H8X    C37    *C38   H8Y        1.1114  108.57 -114.55  107.55   1.1126
IC C37    C38    C39    C310       1.5440  112.73  109.39  127.97   1.3474
IC C310   C38    *C39   H9X        1.3474  127.97 -179.15  113.83   1.1025
IC C38    C39    C310   C311       1.5097  127.97    0.64  127.89   1.5108
IC C311   C39    *C310  H10X       1.5108  127.89  179.31  117.75   1.1014
IC C39    C310   C311   C312       1.3474  127.89 -112.95  111.22   1.5114
IC C312   C310   *C311  H11X       1.5114  111.22 -120.46  108.90   1.1119
IC H11X   C310   *C311  H11Y       1.1119  108.90 -115.57  110.84   1.1112
IC C310   C311   C312   C313       1.5108  111.22  134.57  126.37   1.3465
IC C313   C311   *C312  H12X       1.3465  126.37 -177.01  115.27   1.1018
IC C311   C312   C313   C314       1.5114  126.37    3.15  126.32   1.5077
IC C314   C312   *C313  H13X       1.5077  126.32  178.37  118.79   1.1003
IC C312   C313   C314   C315       1.3465  126.32  -92.58  113.47   1.5417
IC C315   C313   *C314  H14X       1.5417  113.47 -122.01  110.01   1.1123
IC H14X   C313   *C314  H14Y       1.1123  110.01 -116.77  110.38   1.1120
IC C313   C314   C315   C316       1.5077  113.47  -63.55  113.58   1.5369
IC C316   C314   *C315  H15X       1.5369  113.58 -120.33  108.08   1.1132
IC H15X   C314   *C315  H15Y       1.1132  108.08 -116.59  109.36   1.1132
IC C314   C315   C316   C317       1.5417  113.58 -171.21  113.87   1.5374
IC C317   C315   *C316  H16X       1.5374  113.87 -121.70  108.87   1.1122
IC H16X   C315   *C316  H16Y       1.1122  108.87 -117.00  108.72   1.1132
IC C315   C316   C317   C318       1.5369  113.87  -61.57  114.41   1.5314
IC C318   C316   *C317  H17X       1.5314  114.41 -121.26  108.12   1.1148
IC H17X   C316   *C317  H17Y       1.1148  108.12 -116.30  108.76   1.1136
IC C316   C317   C318   H18X       1.5374  114.41   63.53  110.93   1.1107
IC H18X   C317   *C318  H18Y       1.1107  110.93 -119.76  110.34   1.1109
IC H18X   C317   *C318  H18Z       1.1107  110.93  120.37  110.77   1.1100

RESI PPLTG        0.00 ! palmitoyl-palmitoyl-linoleoyl-triacylglycerol
!
GROUP
ATOM C1   CTL2	  0.08 !                           HA
ATOM HA   HAL2    0.09 !                           |
ATOM HB   HAL2    0.09 !          -----------------C1---HB                         
ATOM O11  OSL    -0.49 !          |                |        
ATOM O12  OBL    -0.63 !     O12  O11              |
ATOM C11  CL      0.90 !      \\ /                 |
ATOM C12  CTL2   -0.22 !        C11                |
ATOM H2P  HAL2    0.09 !        |                  |
ATOM H2Q  HAL2    0.09 !  H2P---C12---H2Q          |
GROUP                  !        |                  |
ATOM C2   CTL1    0.17 !        |             HS---C2--------------
ATOM HS   HAL1    0.09 !        |                  | beta1        |
ATOM O21  OSL    -0.49 !        |             O22  O21         theta3
ATOM C21  CL      0.90 !        |              \\ /  beta2        |
ATOM O22  OBL    -0.63 !        |                C21              |
ATOM C22  CTL2   -0.22 !        |                |   beta3        |
ATOM H2R  HAL2    0.09 !        |         H2R---C22---H2S         |
ATOM H2S  HAL2    0.09 !        |                |                |
GROUP                  !        |                |    beta4       |
ATOM C3   CTL2    0.08 !        |                |                |
ATOM HX   HAL2    0.09 !        |                |           HX---C3---HY
ATOM HY   HAL2    0.09 !        |                |                |   gamma1
ATOM O31  OSL    -0.49 !        |                |           O32  O31
ATOM C31  CL      0.90 !        |                |            \\ /    gamma2
ATOM O32  OBL    -0.63 !        |                |              C31
ATOM C32  CTL2   -0.22 !        |                |              |     gamma3
ATOM H2X  HAL2    0.09 !        |                |        H2X---C32---H2Y
ATOM H2Y  HAL2    0.09 !        |                |              |
GROUP                  !        |                |              |
ATOM C13 CTL2    -0.18 !        |                |              |
ATOM H3P HAL2     0.09 !  H3P---C13---H3Q        |              |
ATOM H3Q HAL2     0.09 !        |                |              |
GROUP                  !        |                |              |
ATOM C14 CTL2    -0.18 !        |                |              |
ATOM H4P HAL2     0.09 !  H4P---C14---H4Q        |              |
ATOM H4Q HAL2     0.09 !        |                |              |
GROUP                  !        |                |              |
ATOM C15 CTL2    -0.18 !        |                |              |
ATOM H5P HAL2     0.09 !  H5P---C15---H5Q        |              |
ATOM H5Q HAL2     0.09 !        |                |              |
GROUP                  !        |                |              |
ATOM C16 CTL2    -0.18 !        |                |              |
ATOM H6P HAL2     0.09 !  H6P---C16---H6Q        |              |
ATOM H6Q HAL2     0.09 !        |                |              |
GROUP                  !        |                |              |
ATOM C17 CTL2    -0.18 !        |                |              |
ATOM H7P HAL2     0.09 !  H7P---C17---H7Q        |              |
ATOM H7Q HAL2     0.09 !        |                |              |
GROUP                  !        |                |              |
ATOM C18 CTL2    -0.18 !        |                |              |
ATOM H8P HAL2     0.09 !  H8P---C18---H8Q        |              |
ATOM H8Q HAL2     0.09 !        |                |              |
GROUP                  !        |                |              |
ATOM C19 CTL2    -0.18 !        |                |              |
ATOM H9P HAL2     0.09 !  H9P---C19---H9Q        |              |
ATOM H9Q HAL2     0.09 !        |                |              |
GROUP                  !        |                |              |
ATOM C110 CTL2   -0.18 !        |                |              |
ATOM H10P HAL2    0.09 ! H10P---C110---H10Q      |              |
ATOM H10Q HAL2    0.09 !        |                |              |
GROUP                  !        |                |              |
ATOM C111 CTL2   -0.18 !        |                |              |
ATOM H11P HAL2    0.09 ! H11P---C111---H11Q      |              |
ATOM H11Q HAL2    0.09 !        |                |              |
GROUP                  !        |                |              |
ATOM C112 CTL2   -0.18 !        |                |              |
ATOM H12P HAL2    0.09 ! H12P---C112---H12Q      |              |
ATOM H12Q HAL2    0.09 !        |                |              |
GROUP                  !        |                |              |
ATOM C113 CTL2   -0.18 !        |                |              |
ATOM H13P HAL2    0.09 ! H13P---C113---H13Q      |              |
ATOM H13Q HAL2    0.09 !        |                |              |
GROUP                  !        |                |              |
ATOM C114 CTL2   -0.18 !        |                |              |
ATOM H14P HAL2    0.09 ! H14P---C114---H14Q      |              |
ATOM H14Q HAL2    0.09 !        |                |              |
GROUP                  !        |                |              |
ATOM C115 CTL2   -0.18 !        |                |              |
ATOM H15P HAL2    0.09 ! H15P---C115---H15Q      |              |
ATOM H15Q HAL2    0.09 !        |                |              |
GROUP                  !        |                |              |
ATOM C116 CTL3   -0.27 !        |                |              |
ATOM H16P HAL3    0.09 ! H16P---C116---H16Q      |              |
ATOM H16Q HAL3    0.09 !        |                |              |
ATOM H16O HAL3    0.09 !        H16O             |              |
GROUP                  !                         |              |      gamma4
ATOM C23  CTL2   -0.18 !                         |              |
ATOM H3R  HAL2    0.09 !                   H3R---C23---H3S      |
ATOM H3S  HAL2    0.09 !                         |              |
GROUP                  !                         |              |
ATOM C24  CTL2   -0.18 !                         |              |
ATOM H4R  HAL2    0.09 !                   H4R---C24---H4S      |
ATOM H4S  HAL2    0.09 !                         |              |
GROUP                  !                         |              |
ATOM C25  CTL2   -0.18 !                         |              |
ATOM H5R  HAL2    0.09 !                   H5R---C25---H5S      |
ATOM H5S  HAL2    0.09 !                         |              |
GROUP                  !                         |              |
ATOM C26  CTL2   -0.18 !                         |              |
ATOM H6R  HAL2    0.09 !                   H6R---C26---H6S      |
ATOM H6S  HAL2    0.09 !                         |              |
GROUP                  !                         |              |
ATOM C27  CTL2   -0.18 !                         |              |
ATOM H7R  HAL2    0.09 !                   H7R---C27---H7S      |
ATOM H7S  HAL2    0.09 !                         |              |
GROUP                  !                         |              |
ATOM C28  CTL2   -0.18 !                         |              |
ATOM H8R  HAL2    0.09 !                   H8R---C28---H8S      |
ATOM H8S  HAL2    0.09 !                         |              |
GROUP                  !                         |              |
ATOM C29  CTL2   -0.18 !                         |              |
ATOM H9R  HAL2    0.09 !                   H9R---C29---H9S      |
ATOM H9S  HAL2    0.09 !                         |              |
GROUP                  !                         |              |
ATOM C210 CTL2   -0.18 !                         |              |
ATOM H10R HAL2    0.09 !                  H10R---C210---H10S    |
ATOM H10S HAL2    0.09 !                         |              |
GROUP                  !                         |              |
ATOM C211 CTL2   -0.18 !                         |              |
ATOM H11R HAL2    0.09 !                  H11R---C211--H11S     |
ATOM H11S HAL2    0.09 !                         |              |
GROUP                  !                         |              |
ATOM C212 CTL2   -0.18 !                         |              |
ATOM H12R HAL2    0.09 !                  H12R---C212--H12S     |
ATOM H12S HAL2    0.09 !                         |              |
GROUP                  !                         |              |
ATOM C213 CTL2   -0.18 !                         |              |
ATOM H13R HAL2    0.09 !                  H13R---C213--H13S     |
ATOM H13S HAL2    0.09 !                         |              |
GROUP                  !                         |              |
ATOM C214 CTL2   -0.18 !                         |              |
ATOM H14R HAL2    0.09 !                  H14R---C214--H14S     |
ATOM H14S HAL2    0.09 !                         |              |
GROUP                  !                         |              |
ATOM C215 CTL2   -0.18 !                         |              |
ATOM H15R HAL2    0.09 !                  H15R---C215--H15S     |
ATOM H15S HAL2    0.09 !                         |              |
GROUP                  !                         |              |
ATOM C216 CTL3   -0.27 !                         |              |
ATOM H16R HAL3    0.09 !                  H16R---C216--H16S     |
ATOM H16S HAL3    0.09 !                         |              |
ATOM H16T HAL3    0.09 !                        H16T            |
GROUP                  !                                        |
ATOM C33  CTL2   -0.18 !                                        |
ATOM H3X  HAL2    0.09 !                                  H3X---C33---H3Y
ATOM H3Y  HAL2    0.09 !                                        |
GROUP                  !                                        |
ATOM C34  CTL2   -0.18 !                                        |
ATOM H4X  HAL2    0.09 !                                  H4X---C34---H4Y
ATOM H4Y  HAL2    0.09 !                                        |
GROUP                  !                                        |
ATOM C35  CTL2   -0.18 !                                        |
ATOM H5X  HAL2    0.09 !                                  H5X---C35---H5Y
ATOM H5Y  HAL2    0.09 !                                        |
GROUP                  !                                        |
ATOM C36  CTL2   -0.18 !                                        |
ATOM H6X  HAL2    0.09 !                                  H6X---C36---H6Y
ATOM H6Y  HAL2    0.09 !                                        |
GROUP                  !                                        |
ATOM C37  CTL2   -0.18 !                                        |
ATOM H7X  HAL2    0.09 !                                  H7X---C37---H7Y
ATOM H7Y  HAL2    0.09 !                                        |
GROUP                  !                                        |
ATOM C38  CTL2   -0.18 !                                        |
ATOM H8X  HAL2    0.09 !                                  H8X---C38---H8Y
ATOM H8Y  HAL2    0.09 !                                        |
GROUP                  !                                        |
ATOM C39  CEL1   -0.15 !                                        |
ATOM H9X  HEL1    0.15 !                                  H9X---C39
GROUP                  !                                        ||
ATOM C310 CEL1   -0.15 !                                        ||
ATOM H10X HEL1    0.15 !                                 H10X---C310
GROUP                  !                                        |
ATOM C311 CTL2   -0.18 !                                        |
ATOM H11X HAL2    0.09 !                                 H11X---C311--H11Y
ATOM H11Y HAL2    0.09 !                                        |
GROUP                  !                                        |
ATOM C312 CEL1   -0.15 !                                        |
ATOM H12X HEL1    0.15 !                                 H12X---C312
GROUP                  !                                        ||
ATOM C313 CEL1   -0.15 !                                        ||
ATOM H13X HEL1    0.15 !                                 H13X---C313
GROUP                  !                                        |
ATOM C314 CTL2   -0.18 !                                        |
ATOM H14X HAL2    0.09 !                                 H14X---C314--H14Y
ATOM H14Y HAL2    0.09 !                                        |
GROUP                  !                                        |
ATOM C315 CTL2   -0.18 !                                        |
ATOM H15X HAL2    0.09 !                                 H15X---C315--H15Y
ATOM H15Y HAL2    0.09 !                                        |
GROUP                  !                                        |
ATOM C316 CTL2   -0.18 !                                        |
ATOM H16X HAL2    0.09 !                                 H16X---C316--H16Y
ATOM H16Y HAL2    0.09 !                                        |
GROUP                  !                                        |
ATOM C317 CTL2   -0.18 !                                        |
ATOM H17X HAL2    0.09 !                                 H17X---C317--H17Y
ATOM H17Y HAL2    0.09 !                                        |
GROUP                  !                                        |
ATOM C318 CTL3   -0.27 !                                        |
ATOM H18X HAL3    0.09 !                                 H18X---C318--H18Y
ATOM H18Y HAL3    0.09 !                                        |
ATOM H18Z HAL3    0.09 !                                        H18Z


! Glycerol Backbone
BOND  C1   O11      
BOND  C1   HA        C1    HB       C1   C2
BOND  C2   HS        C2    C3       C2   O21
BOND  C3   HX        C3    HY       C3   O31
! Chain from C1
BOND  O11  C11
BOND  C11  C12
DOUBLE  C11  O12
BOND  C12  H2P       C12  H2Q       C12  C13
BOND  C13  H3P       C13  H3Q       C13  C14
BOND  C14  H4P       C14  H4Q       C14  C15
BOND  C15  H5P       C15  H5Q       C15  C16
BOND  C16  H6P       C16  H6Q       C16  C17
BOND  C17  H7P       C17  H7Q       C17  C18
BOND  C18  H8P       C18  H8Q       C18  C19
BOND  C19  H9P       C19  H9Q       C19  C110
BOND  C110 H10P      C110 H10Q      C110 C111
BOND  C111 H11P      C111 H11Q      C111 C112
BOND  C112 H12P      C112 H12Q      C112 C113
BOND  C113 H13P      C113 H13Q      C113 C114
BOND  C114 H14P      C114 H14Q      C114 C115
BOND  C115 H15P      C115 H15Q      C115 C116
BOND  C116 H16P      C116 H16Q      C116 H16O
! Chain from C2
BOND  O21  C21
BOND  C21  C22
DOUBLE  C21  O22
BOND  C22  H2R       C22  H2S       C22  C23
BOND  C23  H3R       C23  H3S       C23  C24
BOND  C24  H4R       C24  H4S       C24  C25
BOND  C25  H5R       C25  H5S       C25  C26
BOND  C26  H6R       C26  H6S       C26  C27
BOND  C27  H7R       C27  H7S       C27  C28
BOND  C28  H8R       C28  H8S       C28  C29
BOND  C29  H9R       C29  H9S       C29  C210
BOND  C210 H10R      C210 H10S      C210 C211
BOND  C211 H11R      C211 H11S      C211 C212
BOND  C212 H12R      C212 H12S      C212 C213
BOND  C213 H13R      C213 H13S      C213 C214
BOND  C214 H14R      C214 H14S      C214 C215
BOND  C215 H15R      C215 H15S      C215 C216
BOND  C216 H16R      C216 H16S      C216 H16T
! Chain From C3
BOND  O31  C31
BOND  C31  C32
DOUBLE  C31  O32
BOND  C32  H2X       C32  H2Y       C32  C33
BOND  C33  H3X       C33  H3Y       C33  C34
BOND  C34  H4X       C34  H4Y       C34  C35
BOND  C35  H5X       C35  H5Y       C35  C36
BOND  C36  H6X       C36  H6Y       C36  C37
BOND  C37  H7X       C37  H7Y       C37  C38
BOND  C38  H8X       C38  H8Y       C38  C39
BOND  C39  H9X
DOUBLE  C39 C310
BOND  C310 H10X      C310 C311
BOND  C311 H11X      C311 H11Y      C311 C312
BOND  C312 H12X      C312 C313	    
DOUBLE  C312 C313
BOND  C313 H13X      C313 C314
BOND  C314 H14X      C314 H14Y      C314 C315
BOND  C315 H15X      C315 H15Y      C315 C316
BOND  C316 H16X      C316 H16Y      C316 C317
BOND  C317 H17X      C317 H17Y      C317 C318
BOND  C318 H18X      C318 H18Y      C318 H18Z

IMPR C11 O11 C12 O12    C21 O21 C22 O22    C31 O31 C32 O32

IC C2     O11    *C1    HA         1.5478  110.78 -12011   109.49   1.1119
IC HA     O11    *C1    HB         1.1119  109.49 -119.44  112.98   1.1188
IC C3     C2     C1     O11        1.5478  110.73  171.60  113.11   1.4470
IC O11    C2     *C1    HA         1.4470  113.11  126.56  109.07   1.1156
IC HA     C2     *C1    HB         1.1156  109.07  114.23  106.54   1.1130
IC C2     C1     O11    C11        1.5605  113.11   86.70  115.13   1.3282
IC C1     O11    C11    C12        1.4470  115.13 -175.02  108.29   1.5304
IC C12    O11    *C11   O12        1.5304  108.29 -179.30  126.46   1.2152
IC O11    C11    C12    C13        1.3282  108.29  178.67  112.57   1.5449
IC C13    C11    *C12   H2P        1.5449  112.57 -120.87  107.35   1.1099
IC H2P    C11    *C12   H2Q        1.1099  107.35 -117.25  107.83   1.1084
IC O11    C1     C2     O21        1.4311  110.78  170.72  106.82   1.4423
IC O21    C1     *C2    C3         1.4423  106.82 -120.90  110.73   1.5605
IC C3     C1     *C2    HS         1.5605  110.73 -118.02  107.55   1.1160
IC C1     C2     O21    C21        1.5478  106.82  152.06  115.88   1.3149
IC C2     O21    C21    C22        1.4423  115.88  174.71  108.37   1.5300
IC C22    O21    *C21   O22        1.5300  108.37  179.81  126.94   1.2175
IC O21    C21    C22    C23        1.3149  108.37 -178.59  112.34   1.5450
IC C23    C21    *C22   H2R        1.5450  112.34 -121.58  107.75   1.1090
IC H2R    C21    *C22   H2S        1.1090  107.75 -117.05  107.65   1.1093
IC C1     C2     C3     O31        1.5478  110.73  171.60  113.11   1.4470
IC O31    C2     *C3    HX         1.4470  113.11  126.56  109.07   1.1156
IC HX     C2     *C3    HY         1.1156  109.07  114.23  106.54   1.1130
IC C2     C3     O31    C31        1.5605  113.11   86.70  115.13   1.3282
IC C3     O31    C31    C32        1.4470  115.13 -175.02  108.29   1.5304
IC C32    O31    *C31   O32        1.5304  108.29 -179.30  126.46   1.2152
IC O31    C31    C32    C33        1.3282  108.29  178.67  112.57   1.5449
IC C33    C31    *C32   H2X        1.5449  112.57 -120.87  107.35   1.1099
IC H2X    C31    *C32   H2Y        1.1099  107.35 -117.25  107.83   1.1084
!Tail 1
IC C11    C12    C13    C14        1.5267  112.19  175.92  112.10   1.5352
IC C14    C12    *C13   H3P        1.5352  112.10 -121.22  110.20   1.1144
IC H3P    C12    *C13   H3Q        1.1144  110.20 -117.09  109.01   1.1131
IC C12    C13    C14    C15        1.5464  112.10  169.42  113.73   1.5400
IC C15    C13    *C14   H4P        1.5400  113.73 -122.22  109.52   1.1125
IC H4P    C13    *C14   H4Q        1.1125  109.52 -116.54  107.92   1.1137
IC C13    C14    C15    C16        1.5352  113.73 -105.46  113.19   1.5398
IC C16    C14    *C15   H5P        1.5398  113.19 -118.95  107.96   1.1143
IC H5P    C14    *C15   H5Q        1.1143  107.96 -116.97  110.17   1.1121
IC C14    C15    C16    C17        1.5400  113.19   71.19  113.63   1.5373
IC C17    C15    *C16   H6P        1.5373  113.63 -122.19  107.57   1.1111
IC H6P    C15    *C16   H6Q        1.1111  107.57 -116.44  109.54   1.1126
IC C15    C16    C17    C18        1.5398  113.63 -162.37  114.47   1.5405
IC C18    C16    *C17   H7P        1.5405  114.47 -122.52  108.53   1.1133
IC H7P    C16    *C17   H7Q        1.1133  108.53 -115.83  109.51   1.1083
IC C16    C17    C18    C19        1.5373  114.47   65.65  114.87   1.5417
IC C19    C17    *C18   H8P        1.5417  114.87 -122.39  108.61   1.1125
IC H8P    C17    *C18   H8Q        1.1125  108.61 -116.27  108.57   1.1124
IC C17    C18    C19    C110       1.5405  114.87   57.11  115.92   1.5430
IC C110   C18    *C19   H9P        1.5430  115.92  123.11  109.07   1.1124
IC H9P    C18    *C19   H9Q        1.1124  109.07  115.74  108.00   1.1127
IC C18    C19    C110   C111       1.5417  115.92   78.72  114.95   1.5410
IC C111   C19    *C110  H10P       6.0413   22.61   59.73   18.34   6.0913
IC H10P   C19    *C110  H10Q       6.0913   18.34  -12.50    7.26   4.6601
IC C19    C110   C111   C112       1.5430  114.95 -116.06  115.09   1.5417
IC C112   C110   *C111  H11P       5.1474   27.10   40.81   19.33   6.4028
IC H11P   C110   *C111  H11Q       6.4028   19.33  -47.54   16.08   7.0023
IC C110   C111   C112   C113       1.5410  115.09   81.88  115.76   1.5376
IC C113   C111   *C112  H12P       5.3783   25.57   56.67   21.01   5.7167
IC H12P   C111   *C112  H12Q       5.7167   21.01    1.43   11.63   4.1102
IC C111   C112   C113   C114       1.5417  115.76   62.94  113.89   1.5364
IC C114   C112   *C113  H13P       6.9012   18.22   21.04   24.57   4.9886
IC H13P   C112   *C113  H13Q       4.9886   24.57  -50.12   24.50   5.1220
IC C112   C113   C114   C115       1.5376  113.89  176.97  112.59   1.5336
IC C115   C113   *C114  H14P       7.4931   12.95 -117.36    6.07   7.4528
IC H14P   C113   *C114  H14Q       7.4528    6.07 -142.25    8.62   7.3321
IC C113   C114   C115   C116       1.5364  112.59 -179.50  113.24   1.5310
IC C116   C114   *C115  H15P       9.0163   10.48   19.44   17.53   7.1907
IC H15P   C114   *C115  H15Q       7.1907   17.53  -48.83   17.21   7.3148
IC C114   C115   C116   H16P       1.5336  113.24 -179.96  110.42   1.1113
IC H16P   C115   *C116  H16Q       9.5324    5.29 -140.37    6.28   9.4718
IC H16P   C115   *C116  H16O       9.5324    5.29  115.15    7.56   9.3749
!Tail 2
IC C21    C22    C23    C24        1.5267  112.19  175.92  112.10   1.5352
IC C24    C22    *C23   H3R        1.5352  112.10 -121.22  110.20   1.1144
IC H3R    C22    *C23   H3S        1.1144  110.20 -117.09  109.01   1.1131
IC C22    C23    C24    C25        1.5464  112.10  169.42  113.73   1.5400
IC C25    C23    *C24   H4R        1.5400  113.73 -122.22  109.52   1.1125
IC H4R    C23    *C24   H4S        1.1125  109.52 -116.54  107.92   1.1137
IC C23    C24    C25    C26        1.5352  113.73 -105.46  113.19   1.5398
IC C26    C24    *C25   H5R        1.5398  113.19 -118.95  107.96   1.1143
IC H5R    C24    *C25   H5S        1.1143  107.96 -116.97  110.17   1.1121
IC C24    C25    C26    C27        1.5400  113.19   71.19  113.63   1.5373
IC C27    C25    *C26   H6R        1.5373  113.63 -122.19  107.57   1.1111
IC H6R    C25    *C26   H6S        1.1111  107.57 -116.44  109.54   1.1126
IC C25    C26    C27    C28        1.5398  113.63 -162.37  114.47   1.5405
IC C28    C26    *C27   H7R        1.5405  114.47 -122.52  108.53   1.1133
IC H7R    C26    *C27   H7S        1.1133  108.53 -115.83  109.51   1.1083
IC C26    C27    C28    C29        1.5373  114.47   65.65  114.87   1.5417
IC C29    C27    *C28   H8R        1.5417  114.87 -122.39  108.61   1.1125
IC H8R    C27    *C28   H8S        1.1125  108.61 -116.27  108.57   1.1124
IC C27    C28    C29    C210       1.5405  114.87   57.11  115.92   1.5430
IC C210   C28    *C29   H9R        1.5430  115.92  123.11  109.07   1.1124
IC H9R    C28    *C29   H9S        1.1124  109.07  115.74  108.00   1.1127
IC C28    C29    C210   C211       1.5417  115.92   78.72  114.95   1.5410
IC C211   C29    *C210  H10R       6.0413   22.61   59.73   18.34   6.0913
IC H10R   C29    *C210  H10S       6.0913   18.34  -12.50    7.26   4.6601
IC C29    C210   C211   C212       1.5430  114.95 -116.06  115.09   1.5417
IC C212   C210   *C211  H11R       5.1474   27.10   40.81   19.33   6.4028
IC H11R   C210   *C211  H11S       6.4028   19.33  -47.54   16.08   7.0023
IC C210   C211   C212   C213       1.5410  115.09   81.88  115.76   1.5376
IC C213   C211   *C212  H12R       5.3783   25.57   56.67   21.01   5.7167
IC H12R   C211   *C212  H12S       5.7167   21.01    1.43   11.63   4.1102
IC C211   C212   C213   C214       1.5417  115.76   62.94  113.89   1.5364
IC C214   C212   *C213  H13R       6.9012   18.22   21.04   24.57   4.9886
IC H13R   C212   *C213  H13S       4.9886   24.57  -50.12   24.50   5.1220
IC C212   C213   C214   C215       1.5376  113.89  176.97  112.59   1.5336
IC C215   C213   *C214  H14R       7.4931   12.95 -117.36    6.07   7.4528
IC H14R   C213   *C214  H14S       7.4528    6.07 -142.25    8.62   7.3321
IC C213   C214   C215   C216       1.5364  112.59 -179.50  113.24   1.5310
IC C216   C214   *C215  H15R       9.0163   10.48   19.44   17.53   7.1907
IC H15R   C214   *C215  H15S       7.1907   17.53  -48.83   17.21   7.3148
IC C214   C215   C216   H16R       1.5336  113.24 -179.96  110.42   1.1113
IC H16R   C215   *C216  H16S       9.5324    5.29 -140.37    6.28   9.4718
IC H16R   C215   *C216  H16T       9.5324    5.29  115.15    7.56   9.3749
!Tail 3
IC C31    C32    C33    C34        1.5280  113.25   70.18  112.81   1.5346
IC C34    C32    *C33   H3X        1.5346  112.81 -123.14  110.14   1.1142
IC H3X    C32    *C33   H3Y        1.1142  110.14 -116.66  107.70   1.1125
IC C32    C33    C34    C35        1.5456  112.81  172.40  112.79   1.5353
IC C35    C33    *C34   H4X        1.5353  112.79 -122.05  109.90   1.1116
IC H4X    C33    *C34   H4Y        1.1116  109.90 -117.14  108.37   1.1150
IC C33    C34    C35    C36        1.5346  112.79  167.30  112.42   1.5358
IC C36    C34    *C35   H5X        1.5358  112.42 -120.63  108.10   1.1132
IC H5X    C34    *C35   H5Y        1.1132  108.10 -117.30  109.47   1.1120
IC C34    C35    C36    C37        1.5353  112.42  177.91  114.45   1.5409
IC C37    C35    *C36   H6X        1.5409  114.45 -121.60  108.84   1.1121
IC H6X    C35    *C36   H6Y        1.1121  108.84 -116.16  108.48   1.1134
IC C35    C36    C37    C38        1.5358  114.45   53.66  115.58   1.5440
IC C38    C36    *C37   H7X        1.5440  115.58 -121.63  108.47   1.1138
IC H7X    C36    *C37   H7Y        1.1138  108.47 -116.24  108.32   1.1141
IC C36    C37    C38    C39        1.5409  115.58   55.01  112.73   1.5097
IC C39    C37    *C38   H8X        1.5097  112.73 -121.48  108.57   1.1114
IC H8X    C37    *C38   H8Y        1.1114  108.57 -114.55  107.55   1.1126
IC C37    C38    C39    C310       1.5440  112.73  109.39  127.97   1.3474
IC C310   C38    *C39   H9X        1.3474  127.97 -179.15  113.83   1.1025
IC C38    C39    C310   C311       1.5097  127.97    0.64  127.89   1.5108
IC C311   C39    *C310  H10X       1.5108  127.89  179.31  117.75   1.1014
IC C39    C310   C311   C312       1.3474  127.89 -112.95  111.22   1.5114
IC C312   C310   *C311  H11X       1.5114  111.22 -120.46  108.90   1.1119
IC H11X   C310   *C311  H11Y       1.1119  108.90 -115.57  110.84   1.1112
IC C310   C311   C312   C313       1.5108  111.22  134.57  126.37   1.3465
IC C313   C311   *C312  H12X       1.3465  126.37 -177.01  115.27   1.1018
IC C311   C312   C313   C314       1.5114  126.37    3.15  126.32   1.5077
IC C314   C312   *C313  H13X       1.5077  126.32  178.37  118.79   1.1003
IC C312   C313   C314   C315       1.3465  126.32  -92.58  113.47   1.5417
IC C315   C313   *C314  H14X       1.5417  113.47 -122.01  110.01   1.1123
IC H14X   C313   *C314  H14Y       1.1123  110.01 -116.77  110.38   1.1120
IC C313   C314   C315   C316       1.5077  113.47  -63.55  113.58   1.5369
IC C316   C314   *C315  H15X       1.5369  113.58 -120.33  108.08   1.1132
IC H15X   C314   *C315  H15Y       1.1132  108.08 -116.59  109.36   1.1132
IC C314   C315   C316   C317       1.5417  113.58 -171.21  113.87   1.5374
IC C317   C315   *C316  H16X       1.5374  113.87 -121.70  108.87   1.1122
IC H16X   C315   *C316  H16Y       1.1122  108.87 -117.00  108.72   1.1132
IC C315   C316   C317   C318       1.5369  113.87  -61.57  114.41   1.5314
IC C318   C316   *C317  H17X       1.5314  114.41 -121.26  108.12   1.1148
IC H17X   C316   *C317  H17Y       1.1148  108.12 -116.30  108.76   1.1136
IC C316   C317   C318   H18X       1.5374  114.41   63.53  110.93   1.1107
IC H18X   C317   *C318  H18Y       1.1107  110.93 -119.76  110.34   1.1109
IC H18X   C317   *C318  H18Z       1.1107  110.93  120.37  110.77   1.1100

RESI PLLTG        0.00 ! palmitoyl-linoleoyl-linoleoyl-triacylglycerol
!
GROUP
ATOM C1   CTL2	  0.08 !                           HA
ATOM HA   HAL2    0.09 !                           |
ATOM HB   HAL2    0.09 !          -----------------C1---HB                         
ATOM O11  OSL    -0.49 !          |                |        
ATOM O12  OBL    -0.63 !     O12  O11              |
ATOM C11  CL      0.90 !      \\ /                 |
ATOM C12  CTL2   -0.22 !        C11                |
ATOM H2P  HAL2    0.09 !        |                  |
ATOM H2Q  HAL2    0.09 !  H2P---C12---H2Q          |
GROUP                  !        |                  |
ATOM C2   CTL1    0.17 !        |             HS---C2--------------
ATOM HS   HAL1    0.09 !        |                  | beta1        |
ATOM O21  OSL    -0.49 !        |             O22  O21         theta3
ATOM C21  CL      0.90 !        |              \\ /  beta2        |
ATOM O22  OBL    -0.63 !        |                C21              |
ATOM C22  CTL2   -0.22 !        |                |   beta3        |
ATOM H2R  HAL2    0.09 !        |         H2R---C22---H2S         |
ATOM H2S  HAL2    0.09 !        |                |                |
GROUP                  !        |                |    beta4       |
ATOM C3   CTL2    0.08 !        |                |                |
ATOM HX   HAL2    0.09 !        |                |           HX---C3---HY
ATOM HY   HAL2    0.09 !        |                |                |   gamma1
ATOM O31  OSL    -0.49 !        |                |           O32  O31
ATOM C31  CL      0.90 !        |                |            \\ /    gamma2
ATOM O32  OBL    -0.63 !        |                |              C31
ATOM C32  CTL2   -0.22 !        |                |              |     gamma3
ATOM H2X  HAL2    0.09 !        |                |        H2X---C32---H2Y
ATOM H2Y  HAL2    0.09 !        |                |              |
GROUP                  !        |                |              |
ATOM C13 CTL2    -0.18 !        |                |              |
ATOM H3P HAL2     0.09 !  H3P---C13---H3Q        |              |
ATOM H3Q HAL2     0.09 !        |                |              |
GROUP                  !        |                |              |
ATOM C14 CTL2    -0.18 !        |                |              |
ATOM H4P HAL2     0.09 !  H4P---C14---H4Q        |              |
ATOM H4Q HAL2     0.09 !        |                |              |
GROUP                  !        |                |              |
ATOM C15 CTL2    -0.18 !        |                |              |
ATOM H5P HAL2     0.09 !  H5P---C15---H5Q        |              |
ATOM H5Q HAL2     0.09 !        |                |              |
GROUP                  !        |                |              |
ATOM C16 CTL2    -0.18 !        |                |              |
ATOM H6P HAL2     0.09 !  H6P---C16---H6Q        |              |
ATOM H6Q HAL2     0.09 !        |                |              |
GROUP                  !        |                |              |
ATOM C17 CTL2    -0.18 !        |                |              |
ATOM H7P HAL2     0.09 !  H7P---C17---H7Q        |              |
ATOM H7Q HAL2     0.09 !        |                |              |
GROUP                  !        |                |              |
ATOM C18 CTL2    -0.18 !        |                |              |
ATOM H8P HAL2     0.09 !  H8P---C18---H8Q        |              |
ATOM H8Q HAL2     0.09 !        |                |              |
GROUP                  !        |                |              |
ATOM C19 CTL2    -0.18 !        |                |              |
ATOM H9P HAL2     0.09 !  H9P---C19---H9Q        |              |
ATOM H9Q HAL2     0.09 !        |                |              |
GROUP                  !        |                |              |
ATOM C110 CTL2   -0.18 !        |                |              |
ATOM H10P HAL2    0.09 ! H10P---C110---H10Q      |              |
ATOM H10Q HAL2    0.09 !        |                |              |
GROUP                  !        |                |              |
ATOM C111 CTL2   -0.18 !        |                |              |
ATOM H11P HAL2    0.09 ! H11P---C111---H11Q      |              |
ATOM H11Q HAL2    0.09 !        |                |              |
GROUP                  !        |                |              |
ATOM C112 CTL2   -0.18 !        |                |              |
ATOM H12P HAL2    0.09 ! H12P---C112---H12Q      |              |
ATOM H12Q HAL2    0.09 !        |                |              |
GROUP                  !        |                |              |
ATOM C113 CTL2   -0.18 !        |                |              |
ATOM H13P HAL2    0.09 ! H13P---C113---H13Q      |              |
ATOM H13Q HAL2    0.09 !        |                |              |
GROUP                  !        |                |              |
ATOM C114 CTL2   -0.18 !        |                |              |
ATOM H14P HAL2    0.09 ! H14P---C114---H14Q      |              |
ATOM H14Q HAL2    0.09 !        |                |              |
GROUP                  !        |                |              |
ATOM C115 CTL2   -0.18 !        |                |              |
ATOM H15P HAL2    0.09 ! H15P---C115---H15Q      |              |
ATOM H15Q HAL2    0.09 !        |                |              |
GROUP                  !        |                |              |
ATOM C116 CTL3   -0.27 !        |                |              |
ATOM H16P HAL3    0.09 ! H16P---C116---H16Q      |              |
ATOM H16Q HAL3    0.09 !        |                |              |
ATOM H16O HAL3    0.09 !        H16O             |              |
GROUP                  !                         |              |      gamma4
ATOM C23  CTL2   -0.18 !                         |              |
ATOM H3R  HAL2    0.09 !                   H3R---C23---H3S      |
ATOM H3S  HAL2    0.09 !                         |              |
GROUP                  !                         |              |
ATOM C24  CTL2   -0.18 !                         |              |
ATOM H4R  HAL2    0.09 !                   H4R---C24---H4S      |
ATOM H4S  HAL2    0.09 !                         |              |
GROUP                  !                         |              |
ATOM C25  CTL2   -0.18 !                         |              |
ATOM H5R  HAL2    0.09 !                   H5R---C25---H5S      |
ATOM H5S  HAL2    0.09 !                         |              |
GROUP                  !                         |              |
ATOM C26  CTL2   -0.18 !                         |              |
ATOM H6R  HAL2    0.09 !                   H6R---C26---H6S      |
ATOM H6S  HAL2    0.09 !                         |              |
GROUP                  !                         |              |
ATOM C27  CTL2   -0.18 !                         |              |
ATOM H7R  HAL2    0.09 !                   H7R---C27---H7S      |
ATOM H7S  HAL2    0.09 !                         |              |
GROUP                  !                         |              |
ATOM C28  CTL2   -0.18 !                         |              |
ATOM H8R  HAL2    0.09 !                   H8R---C28---H8S      |
ATOM H8S  HAL2    0.09 !                         |              |
GROUP                  !                         |              |
ATOM C29  CEL1   -0.15 !                         |              |
ATOM H9R  HEL1    0.15 !                   H9R---C29            |
GROUP                  !                         ||             |
ATOM C210 CEL1   -0.15 !                         ||             |
ATOM H10R HEL1    0.15 !                  H10R---C210           |
GROUP                  !                         |              |
ATOM C211 CTL2   -0.18 !                         |              |
ATOM H11R HAL2    0.09 !                  H11R---C211--H11S     |
ATOM H11S HAL2    0.09 !                         |              |
GROUP                  !                         |              |
ATOM C212 CEL1   -0.15 !                         |              |
ATOM H12R HEL1    0.15 !                  H12R---C212           |
GROUP                  !                         ||             |
ATOM C213 CEL1   -0.15 !                         ||             |
ATOM H13R HEL1    0.15 !                  H13R---C213           |
GROUP                  !                         |              |
ATOM C214 CTL2   -0.18 !                         |              |
ATOM H14R HAL2    0.09 !                  H14R---C214--H14S     |
ATOM H14S HAL2    0.09 !                         |              |
GROUP                  !                         |              |
ATOM C215 CTL2   -0.18 !                         |              |
ATOM H15R HAL2    0.09 !                  H15R---C215--H15S     |
ATOM H15S HAL2    0.09 !                         |              |
GROUP                  !                         |              |
ATOM C216 CTL2   -0.18 !                         |              |
ATOM H16R HAL2    0.09 !                  H16R---C216--H16S     |
ATOM H16S HAL2    0.09 !                         |              |
GROUP                  !                         |              |
ATOM C217 CTL2   -0.18 !                         |              |
ATOM H17R HAL2    0.09 !                  H17R---C217--H17S     |
ATOM H17S HAL2    0.09 !                         |              |
GROUP                  !                         |              |
ATOM C218 CTL3   -0.27 !                         |              |
ATOM H18R HAL3    0.09 !                  H18R---C218--H18S     |
ATOM H18S HAL3    0.09 !                         |              |
ATOM H18T HAL3    0.09 !                        H18T            |
GROUP                  !                                        |
ATOM C33  CTL2   -0.18 !                                        |
ATOM H3X  HAL2    0.09 !                                  H3X---C33---H3Y
ATOM H3Y  HAL2    0.09 !                                        |
GROUP                  !                                        |
ATOM C34  CTL2   -0.18 !                                        |
ATOM H4X  HAL2    0.09 !                                  H4X---C34---H4Y
ATOM H4Y  HAL2    0.09 !                                        |
GROUP                  !                                        |
ATOM C35  CTL2   -0.18 !                                        |
ATOM H5X  HAL2    0.09 !                                  H5X---C35---H5Y
ATOM H5Y  HAL2    0.09 !                                        |
GROUP                  !                                        |
ATOM C36  CTL2   -0.18 !                                        |
ATOM H6X  HAL2    0.09 !                                  H6X---C36---H6Y
ATOM H6Y  HAL2    0.09 !                                        |
GROUP                  !                                        |
ATOM C37  CTL2   -0.18 !                                        |
ATOM H7X  HAL2    0.09 !                                  H7X---C37---H7Y
ATOM H7Y  HAL2    0.09 !                                        |
GROUP                  !                                        |
ATOM C38  CTL2   -0.18 !                                        |
ATOM H8X  HAL2    0.09 !                                  H8X---C38---H8Y
ATOM H8Y  HAL2    0.09 !                                        |
GROUP                  !                                        |
ATOM C39  CEL1   -0.15 !                                        |
ATOM H9X  HEL1    0.15 !                                  H9X---C39
GROUP                  !                                        ||
ATOM C310 CEL1   -0.15 !                                        ||
ATOM H10X HEL1    0.15 !                                 H10X---C310
GROUP                  !                                        |
ATOM C311 CTL2   -0.18 !                                        |
ATOM H11X HAL2    0.09 !                                 H11X---C311--H11Y
ATOM H11Y HAL2    0.09 !                                        |
GROUP                  !                                        |
ATOM C312 CEL1   -0.15 !                                        |
ATOM H12X HEL1    0.15 !                                 H12X---C312
GROUP                  !                                        ||
ATOM C313 CEL1   -0.15 !                                        ||
ATOM H13X HEL1    0.15 !                                 H13X---C313
GROUP                  !                                        |
ATOM C314 CTL2   -0.18 !                                        |
ATOM H14X HAL2    0.09 !                                 H14X---C314--H14Y
ATOM H14Y HAL2    0.09 !                                        |
GROUP                  !                                        |
ATOM C315 CTL2   -0.18 !                                        |
ATOM H15X HAL2    0.09 !                                 H15X---C315--H15Y
ATOM H15Y HAL2    0.09 !                                        |
GROUP                  !                                        |
ATOM C316 CTL2   -0.18 !                                        |
ATOM H16X HAL2    0.09 !                                 H16X---C316--H16Y
ATOM H16Y HAL2    0.09 !                                        |
GROUP                  !                                        |
ATOM C317 CTL2   -0.18 !                                        |
ATOM H17X HAL2    0.09 !                                 H17X---C317--H17Y
ATOM H17Y HAL2    0.09 !                                        |
GROUP                  !                                        |
ATOM C318 CTL3   -0.27 !                                        |
ATOM H18X HAL3    0.09 !                                 H18X---C318--H18Y
ATOM H18Y HAL3    0.09 !                                        |
ATOM H18Z HAL3    0.09 !                                        H18Z


! Glycerol Backbone
BOND  C1   O11      
BOND  C1   HA        C1    HB       C1   C2
BOND  C2   HS        C2    C3       C2   O21
BOND  C3   HX        C3    HY       C3   O31
! Chain from C1
BOND  O11  C11
BOND  C11  C12
DOUBLE  C11  O12
BOND  C12  H2P       C12  H2Q       C12  C13
BOND  C13  H3P       C13  H3Q       C13  C14
BOND  C14  H4P       C14  H4Q       C14  C15
BOND  C15  H5P       C15  H5Q       C15  C16
BOND  C16  H6P       C16  H6Q       C16  C17
BOND  C17  H7P       C17  H7Q       C17  C18
BOND  C18  H8P       C18  H8Q       C18  C19
BOND  C19  H9P       C19  H9Q       C19  C110
BOND  C110 H10P      C110 H10Q      C110 C111
BOND  C111 H11P      C111 H11Q      C111 C112
BOND  C112 H12P      C112 H12Q      C112 C113
BOND  C113 H13P      C113 H13Q      C113 C114
BOND  C114 H14P      C114 H14Q      C114 C115
BOND  C115 H15P      C115 H15Q      C115 C116
BOND  C116 H16P      C116 H16Q      C116 H16O
! Chain from C2
BOND  O21  C21
BOND  C21  C22
DOUBLE  C21  O22
BOND  C22  H2R       C22  H2S       C22  C23
BOND  C23  H3R       C23  H3S       C23  C24
BOND  C24  H4R       C24  H4S       C24  C25
BOND  C25  H5R       C25  H5S       C25  C26
BOND  C26  H6R       C26  H6S       C26  C27
BOND  C27  H7R       C27  H7S       C27  C28
BOND  C28  H8R       C28  H8S       C28  C29
BOND  C29  H9R
DOUBLE  C29 C210
BOND  C210 H10R      C210 C211
BOND  C211 H11R      C211 H11S      C211 C212
BOND  C212 H12R      C212 C213
DOUBLE  C212  C213
BOND  C213 H13R      C213 C214
BOND  C214 H14R      C214 H14S      C214 C215
BOND  C215 H15R      C215 H15S      C215 C216
BOND  C216 H16R      C216 H16S      C216 C217
BOND  C217 H17R	     C217 H17S	    C217 C218
BOND  C218 H18R	     C218 H18S	    C218 H18T
! Chain From C3
BOND  O31  C31
BOND  C31  C32
DOUBLE  C31  O32
BOND  C32  H2X       C32  H2Y       C32  C33
BOND  C33  H3X       C33  H3Y       C33  C34
BOND  C34  H4X       C34  H4Y       C34  C35
BOND  C35  H5X       C35  H5Y       C35  C36
BOND  C36  H6X       C36  H6Y       C36  C37
BOND  C37  H7X       C37  H7Y       C37  C38
BOND  C38  H8X       C38  H8Y       C38  C39
BOND  C39  H9X
DOUBLE  C39 C310
BOND  C310 H10X      C310 C311
BOND  C311 H11X      C311 H11Y      C311 C312
BOND  C312 H12X      C312 C313	    
DOUBLE  C312 C313
BOND  C313 H13X      C313 C314
BOND  C314 H14X      C314 H14Y      C314 C315
BOND  C315 H15X      C315 H15Y      C315 C316
BOND  C316 H16X      C316 H16Y      C316 C317
BOND  C317 H17X      C317 H17Y      C317 C318
BOND  C318 H18X      C318 H18Y      C318 H18Z

IMPR C11 O11 C12 O12    C21 O21 C22 O22    C31 O31 C32 O32

IC C2     O11    *C1    HA         1.5478  110.78 -12011   109.49   1.1119
IC HA     O11    *C1    HB         1.1119  109.49 -119.44  112.98   1.1188
IC C3     C2     C1     O11        1.5478  110.73  171.60  113.11   1.4470
IC O11    C2     *C1    HA         1.4470  113.11  126.56  109.07   1.1156
IC HA     C2     *C1    HB         1.1156  109.07  114.23  106.54   1.1130
IC C2     C1     O11    C11        1.5605  113.11   86.70  115.13   1.3282
IC C1     O11    C11    C12        1.4470  115.13 -175.02  108.29   1.5304
IC C12    O11    *C11   O12        1.5304  108.29 -179.30  126.46   1.2152
IC O11    C11    C12    C13        1.3282  108.29  178.67  112.57   1.5449
IC C13    C11    *C12   H2P        1.5449  112.57 -120.87  107.35   1.1099
IC H2P    C11    *C12   H2Q        1.1099  107.35 -117.25  107.83   1.1084
IC O11    C1     C2     O21        1.4311  110.78  170.72  106.82   1.4423
IC O21    C1     *C2    C3         1.4423  106.82 -120.90  110.73   1.5605
IC C3     C1     *C2    HS         1.5605  110.73 -118.02  107.55   1.1160
IC C1     C2     O21    C21        1.5478  106.82  152.06  115.88   1.3149
IC C2     O21    C21    C22        1.4423  115.88  174.71  108.37   1.5300
IC C22    O21    *C21   O22        1.5300  108.37  179.81  126.94   1.2175
IC O21    C21    C22    C23        1.3149  108.37 -178.59  112.34   1.5450
IC C23    C21    *C22   H2R        1.5450  112.34 -121.58  107.75   1.1090
IC H2R    C21    *C22   H2S        1.1090  107.75 -117.05  107.65   1.1093
IC C1     C2     C3     O31        1.5478  110.73  171.60  113.11   1.4470
IC O31    C2     *C3    HX         1.4470  113.11  126.56  109.07   1.1156
IC HX     C2     *C3    HY         1.1156  109.07  114.23  106.54   1.1130
IC C2     C3     O31    C31        1.5605  113.11   86.70  115.13   1.3282
IC C3     O31    C31    C32        1.4470  115.13 -175.02  108.29   1.5304
IC C32    O31    *C31   O32        1.5304  108.29 -179.30  126.46   1.2152
IC O31    C31    C32    C33        1.3282  108.29  178.67  112.57   1.5449
IC C33    C31    *C32   H2X        1.5449  112.57 -120.87  107.35   1.1099
IC H2X    C31    *C32   H2Y        1.1099  107.35 -117.25  107.83   1.1084
!Tail 1
IC C11    C12    C13    C14        1.5267  112.19  175.92  112.10   1.5352
IC C14    C12    *C13   H3P        1.5352  112.10 -121.22  110.20   1.1144
IC H3P    C12    *C13   H3Q        1.1144  110.20 -117.09  109.01   1.1131
IC C12    C13    C14    C15        1.5464  112.10  169.42  113.73   1.5400
IC C15    C13    *C14   H4P        1.5400  113.73 -122.22  109.52   1.1125
IC H4P    C13    *C14   H4Q        1.1125  109.52 -116.54  107.92   1.1137
IC C13    C14    C15    C16        1.5352  113.73 -105.46  113.19   1.5398
IC C16    C14    *C15   H5P        1.5398  113.19 -118.95  107.96   1.1143
IC H5P    C14    *C15   H5Q        1.1143  107.96 -116.97  110.17   1.1121
IC C14    C15    C16    C17        1.5400  113.19   71.19  113.63   1.5373
IC C17    C15    *C16   H6P        1.5373  113.63 -122.19  107.57   1.1111
IC H6P    C15    *C16   H6Q        1.1111  107.57 -116.44  109.54   1.1126
IC C15    C16    C17    C18        1.5398  113.63 -162.37  114.47   1.5405
IC C18    C16    *C17   H7P        1.5405  114.47 -122.52  108.53   1.1133
IC H7P    C16    *C17   H7Q        1.1133  108.53 -115.83  109.51   1.1083
IC C16    C17    C18    C19        1.5373  114.47   65.65  114.87   1.5417
IC C19    C17    *C18   H8P        1.5417  114.87 -122.39  108.61   1.1125
IC H8P    C17    *C18   H8Q        1.1125  108.61 -116.27  108.57   1.1124
IC C17    C18    C19    C110       1.5405  114.87   57.11  115.92   1.5430
IC C110   C18    *C19   H9P        1.5430  115.92  123.11  109.07   1.1124
IC H9P    C18    *C19   H9Q        1.1124  109.07  115.74  108.00   1.1127
IC C18    C19    C110   C111       1.5417  115.92   78.72  114.95   1.5410
IC C111   C19    *C110  H10P       6.0413   22.61   59.73   18.34   6.0913
IC H10P   C19    *C110  H10Q       6.0913   18.34  -12.50    7.26   4.6601
IC C19    C110   C111   C112       1.5430  114.95 -116.06  115.09   1.5417
IC C112   C110   *C111  H11P       5.1474   27.10   40.81   19.33   6.4028
IC H11P   C110   *C111  H11Q       6.4028   19.33  -47.54   16.08   7.0023
IC C110   C111   C112   C113       1.5410  115.09   81.88  115.76   1.5376
IC C113   C111   *C112  H12P       5.3783   25.57   56.67   21.01   5.7167
IC H12P   C111   *C112  H12Q       5.7167   21.01    1.43   11.63   4.1102
IC C111   C112   C113   C114       1.5417  115.76   62.94  113.89   1.5364
IC C114   C112   *C113  H13P       6.9012   18.22   21.04   24.57   4.9886
IC H13P   C112   *C113  H13Q       4.9886   24.57  -50.12   24.50   5.1220
IC C112   C113   C114   C115       1.5376  113.89  176.97  112.59   1.5336
IC C115   C113   *C114  H14P       7.4931   12.95 -117.36    6.07   7.4528
IC H14P   C113   *C114  H14Q       7.4528    6.07 -142.25    8.62   7.3321
IC C113   C114   C115   C116       1.5364  112.59 -179.50  113.24   1.5310
IC C116   C114   *C115  H15P       9.0163   10.48   19.44   17.53   7.1907
IC H15P   C114   *C115  H15Q       7.1907   17.53  -48.83   17.21   7.3148
IC C114   C115   C116   H16P       1.5336  113.24 -179.96  110.42   1.1113
IC H16P   C115   *C116  H16Q       9.5324    5.29 -140.37    6.28   9.4718
IC H16P   C115   *C116  H16O       9.5324    5.29  115.15    7.56   9.3749
!Tail 2
IC C21    C22    C23    C24        1.5280  113.25   70.18  112.81   1.5346
IC C24    C22    *C23   H3R        1.5346  112.81 -123.14  110.14   1.1142
IC H3R    C22    *C23   H3S        1.1142  110.14 -116.66  107.70   1.1125
IC C22    C23    C24    C25        1.5456  112.81  172.40  112.79   1.5353
IC C25    C23    *C24   H4R        1.5353  112.79 -122.05  109.90   1.1116
IC H4R    C23    *C24   H4S        1.1116  109.90 -117.14  108.37   1.1150
IC C23    C24    C25    C26        1.5346  112.79  167.30  112.42   1.5358
IC C26    C24    *C25   H5R        1.5358  112.42 -120.63  108.10   1.1132
IC H5R    C24    *C25   H5S        1.1132  108.10 -117.30  109.47   1.1120
IC C24    C25    C26    C27        1.5353  112.42  177.91  114.45   1.5409
IC C27    C25    *C16   H6R        1.5409  114.45 -121.60  108.84   1.1121
IC H6R    C25    *C26   H6S        1.1121  108.84 -116.16  108.48   1.1134
IC C25    C26    C27    C28        1.5358  114.45   53.66  115.58   1.5440
IC C28    C26    *C27   H7R        1.5440  115.58 -121.63  108.47   1.1138
IC H7R    C26    *C27   H7S        1.1138  108.47 -116.24  108.32   1.1141
IC C26    C27    C28    C29        1.5409  115.58   55.01  112.73   1.5097
IC C29    C27    *C28   H8R        1.5097  112.73 -121.48  108.57   1.1114
IC H8R    C27    *C28   H8S        1.1114  108.57 -114.55  107.55   1.1126
IC C27    C28    C29    C210       1.5440  112.73  109.39  127.97   1.3474
IC C210   C28    *C29   H9R        1.3474  127.97 -179.15  113.83   1.1025
IC C28    C29    C210   C211       1.5097  127.97    0.64  127.89   1.5108
IC C211   C29    *C210  H10R       1.5108  127.89  179.31  117.75   1.1014
IC C29    C210   C211   C212       1.3474  127.89 -112.95  111.22   1.5114
IC C212   C210   *C211  H11R       1.5114  111.22 -120.46  108.90   1.1119
IC H11R   C210   *C211  H11S       1.1119  108.90 -115.57  110.84   1.1112
IC C210   C211   C212   C213       1.5108  111.22  134.57  126.37   1.3465
IC C213   C211   *C212  H12R       1.3465  126.37 -177.01  115.27   1.1018
IC C211   C212   C213   C214       1.5114  126.37    3.15  126.32   1.5077
IC C214   C212   *C213  H13R       1.5077  126.32  178.37  118.79   1.1003
IC C212   C213   C214   C215       1.3465  126.32  -92.58  113.47   1.5417
IC C215   C213   *C214  H14R       1.5417  113.47 -122.01  110.01   1.1123
IC H14R   C213   *C214  H14S       1.1123  110.01 -116.77  110.38   1.1120
IC C213   C214   C215   C216       1.5077  113.47  -63.55  113.58   1.5369
IC C216   C214   *C215  H15R       1.5369  113.58 -120.33  108.08   1.1132
IC H15R   C214   *C215  H15S       1.1132  108.08 -116.59  109.36   1.1132
IC C214   C215   C216   C217       1.5417  113.58 -171.21  113.87   1.5374
IC C217   C215   *C216  H16R       1.5374  113.87 -121.70  108.87   1.1122
IC H16R   C215   *C216  H16S       1.1122  108.87 -117.00  108.72   1.1132
IC C215   C216   C217   C218       1.5369  113.87  -61.57  114.41   1.5314
IC C218   C216   *C217  H17R       1.5314  114.41 -121.26  108.12   1.1148
IC H17R   C216   *C217  H17S       1.1148  108.12 -116.30  108.76   1.1136
IC C216   C217   C218   H18R       1.5374  114.41   63.53  110.93   1.1107
IC H18R   C217   *C218  H18S       1.1107  110.93 -119.76  110.34   1.1109
IC H18R   C217   *C218  H18T       1.1107  110.93  120.37  110.77   1.1100
!Tail 3
IC C31    C32    C33    C34        1.5280  113.25   70.18  112.81   1.5346
IC C34    C32    *C33   H3X        1.5346  112.81 -123.14  110.14   1.1142
IC H3X    C32    *C33   H3Y        1.1142  110.14 -116.66  107.70   1.1125
IC C32    C33    C34    C35        1.5456  112.81  172.40  112.79   1.5353
IC C35    C33    *C34   H4X        1.5353  112.79 -122.05  109.90   1.1116
IC H4X    C33    *C34   H4Y        1.1116  109.90 -117.14  108.37   1.1150
IC C33    C34    C35    C36        1.5346  112.79  167.30  112.42   1.5358
IC C36    C34    *C35   H5X        1.5358  112.42 -120.63  108.10   1.1132
IC H5X    C34    *C35   H5Y        1.1132  108.10 -117.30  109.47   1.1120
IC C34    C35    C36    C37        1.5353  112.42  177.91  114.45   1.5409
IC C37    C35    *C36   H6X        1.5409  114.45 -121.60  108.84   1.1121
IC H6X    C35    *C36   H6Y        1.1121  108.84 -116.16  108.48   1.1134
IC C35    C36    C37    C38        1.5358  114.45   53.66  115.58   1.5440
IC C38    C36    *C37   H7X        1.5440  115.58 -121.63  108.47   1.1138
IC H7X    C36    *C37   H7Y        1.1138  108.47 -116.24  108.32   1.1141
IC C36    C37    C38    C39        1.5409  115.58   55.01  112.73   1.5097
IC C39    C37    *C38   H8X        1.5097  112.73 -121.48  108.57   1.1114
IC H8X    C37    *C38   H8Y        1.1114  108.57 -114.55  107.55   1.1126
IC C37    C38    C39    C310       1.5440  112.73  109.39  127.97   1.3474
IC C310   C38    *C39   H9X        1.3474  127.97 -179.15  113.83   1.1025
IC C38    C39    C310   C311       1.5097  127.97    0.64  127.89   1.5108
IC C311   C39    *C310  H10X       1.5108  127.89  179.31  117.75   1.1014
IC C39    C310   C311   C312       1.3474  127.89 -112.95  111.22   1.5114
IC C312   C310   *C311  H11X       1.5114  111.22 -120.46  108.90   1.1119
IC H11X   C310   *C311  H11Y       1.1119  108.90 -115.57  110.84   1.1112
IC C310   C311   C312   C313       1.5108  111.22  134.57  126.37   1.3465
IC C313   C311   *C312  H12X       1.3465  126.37 -177.01  115.27   1.1018
IC C311   C312   C313   C314       1.5114  126.37    3.15  126.32   1.5077
IC C314   C312   *C313  H13X       1.5077  126.32  178.37  118.79   1.1003
IC C312   C313   C314   C315       1.3465  126.32  -92.58  113.47   1.5417
IC C315   C313   *C314  H14X       1.5417  113.47 -122.01  110.01   1.1123
IC H14X   C313   *C314  H14Y       1.1123  110.01 -116.77  110.38   1.1120
IC C313   C314   C315   C316       1.5077  113.47  -63.55  113.58   1.5369
IC C316   C314   *C315  H15X       1.5369  113.58 -120.33  108.08   1.1132
IC H15X   C314   *C315  H15Y       1.1132  108.08 -116.59  109.36   1.1132
IC C314   C315   C316   C317       1.5417  113.58 -171.21  113.87   1.5374
IC C317   C315   *C316  H16X       1.5374  113.87 -121.70  108.87   1.1122
IC H16X   C315   *C316  H16Y       1.1122  108.87 -117.00  108.72   1.1132
IC C315   C316   C317   C318       1.5369  113.87  -61.57  114.41   1.5314
IC C318   C316   *C317  H17X       1.5314  114.41 -121.26  108.12   1.1148
IC H17X   C316   *C317  H17Y       1.1148  108.12 -116.30  108.76   1.1136
IC C316   C317   C318   H18X       1.5374  114.41   63.53  110.93   1.1107
IC H18X   C317   *C318  H18Y       1.1107  110.93 -119.76  110.34   1.1109
IC H18X   C317   *C318  H18Z       1.1107  110.93  120.37  110.77   1.1100

RESI OLLTG        0.00 ! oleoyl-linoleoyl-linoleoyl-triacylglycerol
!
GROUP
ATOM C1   CTL2	  0.08 !                           HA
ATOM HA   HAL2    0.09 !                           |
ATOM HB   HAL2    0.09 !          -----------------C1---HB                         
ATOM O11  OSL    -0.49 !          |                |        
ATOM O12  OBL    -0.63 !     O12  O11              |
ATOM C11  CL      0.90 !      \\ /                 |
ATOM C12  CTL2   -0.22 !        C11                |
ATOM H2P  HAL2    0.09 !        |                  |
ATOM H2Q  HAL2    0.09 !  H2P---C12---H2Q          |
GROUP                  !        |                  |
ATOM C2   CTL1    0.17 !        |             HS---C2--------------
ATOM HS   HAL1    0.09 !        |                  | beta1        |
ATOM O21  OSL    -0.49 !        |             O22  O21         theta3
ATOM C21  CL      0.90 !        |              \\ /  beta2        |
ATOM O22  OBL    -0.63 !        |                C21              |
ATOM C22  CTL2   -0.22 !        |                |   beta3        |
ATOM H2R  HAL2    0.09 !        |         H2R---C22---H2S         |
ATOM H2S  HAL2    0.09 !        |                |                |
GROUP                  !        |                |    beta4       |
ATOM C3   CTL2    0.08 !        |                |                |
ATOM HX   HAL2    0.09 !        |                |           HX---C3---HY
ATOM HY   HAL2    0.09 !        |                |                |   gamma1
ATOM O31  OSL    -0.49 !        |                |           O32  O31
ATOM C31  CL      0.90 !        |                |            \\ /    gamma2
ATOM O32  OBL    -0.63 !        |                |              C31
ATOM C32  CTL2   -0.22 !        |                |              |     gamma3
ATOM H2X  HAL2    0.09 !        |                |        H2X---C32---H2Y
ATOM H2Y  HAL2    0.09 !        |                |              |
GROUP                  !        |                |              |
ATOM C13 CTL2    -0.18 !        |                |              |
ATOM H3P HAL2     0.09 !  H3P---C13---H3Q        |              |
ATOM H3Q HAL2     0.09 !        |                |              |
GROUP                  !        |                |              |
ATOM C14 CTL2    -0.18 !        |                |              |
ATOM H4P HAL2     0.09 !  H4P---C14---H4Q        |              |
ATOM H4Q HAL2     0.09 !        |                |              |
GROUP                  !        |                |              |
ATOM C15 CTL2    -0.18 !        |                |              |
ATOM H5P HAL2     0.09 !  H5P---C15---H5Q        |              |
ATOM H5Q HAL2     0.09 !        |                |              |
GROUP                  !        |                |              |
ATOM C16 CTL2    -0.18 !        |                |              |
ATOM H6P HAL2     0.09 !  H6P---C16---H6Q        |              |
ATOM H6Q HAL2     0.09 !        |                |              |
GROUP                  !        |                |              |
ATOM C17 CTL2    -0.18 !        |                |              |
ATOM H7P HAL2     0.09 !  H7P---C17---H7Q        |              |
ATOM H7Q HAL2     0.09 !        |                |              |
GROUP                  !        |                |              |
ATOM C18 CTL2    -0.18 !        |                |              |
ATOM H8P HAL2     0.09 !  H8P---C18---H8Q        |              |
ATOM H8Q HAL2     0.09 !        |                |              |
GROUP                  !        |                |              |
ATOM C19 CEL1    -0.15 !        |                |              |
ATOM H9P HEL1     0.15 !  H9P---C19              |              |
GROUP                  !        ||               |              |
ATOM C110 CEL1   -0.15 !        ||               |              |
ATOM H10P HEL1    0.15 ! H10P---C110             |              |
GROUP                  !        |                |              |
ATOM C111 CTL2   -0.18 !        |                |              |
ATOM H11P HAL2    0.09 ! H11P---C111---H11Q      |              |
ATOM H11Q HAL2    0.09 !        |                |              |
GROUP                  !        |                |              |
ATOM C112 CTL2   -0.18 !        |                |              |
ATOM H12P HAL2    0.09 ! H12P---C112---H12Q      |              |
ATOM H12Q HAL2    0.09 !        |                |              |
GROUP                  !        |                |              |
ATOM C113 CTL2   -0.18 !        |                |              |
ATOM H13P HAL2    0.09 ! H13P---C113---H13Q      |              |
ATOM H13Q HAL2    0.09 !        |                |              |
GROUP                  !        |                |              |
ATOM C114 CTL2   -0.18 !        |                |              |
ATOM H14P HAL2    0.09 ! H14P---C114---H14Q      |              |
ATOM H14Q HAL2    0.09 !        |                |              |
GROUP                  !        |                |              |
ATOM C115 CTL2   -0.18 !        |                |              |
ATOM H15P HAL2    0.09 ! H15P---C115---H15Q      |              |
ATOM H15Q HAL2    0.09 !        |                |              |
GROUP                  !        |                |              |
ATOM C116 CTL2   -0.18 !        |                |              |
ATOM H16P HAL2    0.09 ! H16P---C116---H16Q      |              |
ATOM H16Q HAL2    0.09 !        |                |              |
GROUP                  !        |                |              |
ATOM C117 CTL2   -0.18 !        |                |              |
ATOM H17P HAL2    0.09 ! H17P---C117---H17Q      |              |
ATOM H17Q HAL2    0.09 !        |                |              |
GROUP                  !        |                |              |
ATOM C118 CTL3   -0.27 !        |                |              |
ATOM H18P HAL3    0.09 ! H18P---C118---H18Q      |              |
ATOM H18Q HAL3    0.09 !        |                |              |
ATOM H18O HAL3    0.09 !        H18O             |              |
GROUP                  !                         |              |      gamma4
ATOM C23  CTL2   -0.18 !                         |              |
ATOM H3R  HAL2    0.09 !                   H3R---C23---H3S      |
ATOM H3S  HAL2    0.09 !                         |              |
GROUP                  !                         |              |
ATOM C24  CTL2   -0.18 !                         |              |
ATOM H4R  HAL2    0.09 !                   H4R---C24---H4S      |
ATOM H4S  HAL2    0.09 !                         |              |
GROUP                  !                         |              |
ATOM C25  CTL2   -0.18 !                         |              |
ATOM H5R  HAL2    0.09 !                   H5R---C25---H5S      |
ATOM H5S  HAL2    0.09 !                         |              |
GROUP                  !                         |              |
ATOM C26  CTL2   -0.18 !                         |              |
ATOM H6R  HAL2    0.09 !                   H6R---C26---H6S      |
ATOM H6S  HAL2    0.09 !                         |              |
GROUP                  !                         |              |
ATOM C27  CTL2   -0.18 !                         |              |
ATOM H7R  HAL2    0.09 !                   H7R---C27---H7S      |
ATOM H7S  HAL2    0.09 !                         |              |
GROUP                  !                         |              |
ATOM C28  CTL2   -0.18 !                         |              |
ATOM H8R  HAL2    0.09 !                   H8R---C28---H8S      |
ATOM H8S  HAL2    0.09 !                         |              |
GROUP                  !                         |              |
ATOM C29  CEL1   -0.15 !                         |              |
ATOM H9R  HEL1    0.15 !                   H9R---C29            |
GROUP                  !                         ||             |
ATOM C210 CEL1   -0.15 !                         ||             |
ATOM H10R HEL1    0.15 !                  H10R---C210           |
GROUP                  !                         |              |
ATOM C211 CTL2   -0.18 !                         |              |
ATOM H11R HAL2    0.09 !                  H11R---C211--H11S     |
ATOM H11S HAL2    0.09 !                         |              |
GROUP                  !                         |              |
ATOM C212 CEL1   -0.15 !                         |              |
ATOM H12R HEL1    0.15 !                  H12R---C212           |
GROUP                  !                         ||             |
ATOM C213 CEL1   -0.15 !                         ||             |
ATOM H13R HEL1    0.15 !                  H13R---C213           |
GROUP                  !                         |              |
ATOM C214 CTL2   -0.18 !                         |              |
ATOM H14R HAL2    0.09 !                  H14R---C214--H14S     |
ATOM H14S HAL2    0.09 !                         |              |
GROUP                  !                         |              |
ATOM C215 CTL2   -0.18 !                         |              |
ATOM H15R HAL2    0.09 !                  H15R---C215--H15S     |
ATOM H15S HAL2    0.09 !                         |              |
GROUP                  !                         |              |
ATOM C216 CTL2   -0.18 !                         |              |
ATOM H16R HAL2    0.09 !                  H16R---C216--H16S     |
ATOM H16S HAL2    0.09 !                         |              |
GROUP                  !                         |              |
ATOM C217 CTL2   -0.18 !                         |              |
ATOM H17R HAL2    0.09 !                  H17R---C217--H17S     |
ATOM H17S HAL2    0.09 !                         |              |
GROUP                  !                         |              |
ATOM C218 CTL3   -0.27 !                         |              |
ATOM H18R HAL3    0.09 !                  H18R---C218--H18S     |
ATOM H18S HAL3    0.09 !                         |              |
ATOM H18T HAL3    0.09 !                        H18T            |
GROUP                  !                                        |
ATOM C33  CTL2   -0.18 !                                        |
ATOM H3X  HAL2    0.09 !                                  H3X---C33---H3Y
ATOM H3Y  HAL2    0.09 !                                        |
GROUP                  !                                        |
ATOM C34  CTL2   -0.18 !                                        |
ATOM H4X  HAL2    0.09 !                                  H4X---C34---H4Y
ATOM H4Y  HAL2    0.09 !                                        |
GROUP                  !                                        |
ATOM C35  CTL2   -0.18 !                                        |
ATOM H5X  HAL2    0.09 !                                  H5X---C35---H5Y
ATOM H5Y  HAL2    0.09 !                                        |
GROUP                  !                                        |
ATOM C36  CTL2   -0.18 !                                        |
ATOM H6X  HAL2    0.09 !                                  H6X---C36---H6Y
ATOM H6Y  HAL2    0.09 !                                        |
GROUP                  !                                        |
ATOM C37  CTL2   -0.18 !                                        |
ATOM H7X  HAL2    0.09 !                                  H7X---C37---H7Y
ATOM H7Y  HAL2    0.09 !                                        |
GROUP                  !                                        |
ATOM C38  CTL2   -0.18 !                                        |
ATOM H8X  HAL2    0.09 !                                  H8X---C38---H8Y
ATOM H8Y  HAL2    0.09 !                                        |
GROUP                  !                                        |
ATOM C39  CEL1   -0.15 !                                        |
ATOM H9X  HEL1    0.15 !                                  H9X---C39
GROUP                  !                                        ||
ATOM C310 CEL1   -0.15 !                                        ||
ATOM H10X HEL1    0.15 !                                 H10X---C310
GROUP                  !                                        |
ATOM C311 CTL2   -0.18 !                                        |
ATOM H11X HAL2    0.09 !                                 H11X---C311--H11Y
ATOM H11Y HAL2    0.09 !                                        |
GROUP                  !                                        |
ATOM C312 CEL1   -0.15 !                                        |
ATOM H12X HEL1    0.15 !                                 H12X---C312
GROUP                  !                                        ||
ATOM C313 CEL1   -0.15 !                                        ||
ATOM H13X HEL1    0.15 !                                 H13X---C313
GROUP                  !                                        |
ATOM C314 CTL2   -0.18 !                                        |
ATOM H14X HAL2    0.09 !                                 H14X---C314--H14Y
ATOM H14Y HAL2    0.09 !                                        |
GROUP                  !                                        |
ATOM C315 CTL2   -0.18 !                                        |
ATOM H15X HAL2    0.09 !                                 H15X---C315--H15Y
ATOM H15Y HAL2    0.09 !                                        |
GROUP                  !                                        |
ATOM C316 CTL2   -0.18 !                                        |
ATOM H16X HAL2    0.09 !                                 H16X---C316--H16Y
ATOM H16Y HAL2    0.09 !                                        |
GROUP                  !                                        |
ATOM C317 CTL2   -0.18 !                                        |
ATOM H17X HAL2    0.09 !                                 H17X---C317--H17Y
ATOM H17Y HAL2    0.09 !                                        |
GROUP                  !                                        |
ATOM C318 CTL3   -0.27 !                                        |
ATOM H18X HAL3    0.09 !                                 H18X---C318--H18Y
ATOM H18Y HAL3    0.09 !                                        |
ATOM H18Z HAL3    0.09 !                                        H18Z


! Glycerol Backbone
BOND  C1   O11      
BOND  C1   HA        C1    HB       C1   C2
BOND  C2   HS        C2    C3       C2   O21
BOND  C3   HX        C3    HY       C3   O31
! Chain from C1
BOND  O11  C11
BOND  C11  C12
DOUBLE  C11  O12
BOND  C12  H2P       C12  H2Q       C12  C13
BOND  C13  H3P       C13  H3Q       C13  C14
BOND  C14  H4P       C14  H4Q       C14  C15
BOND  C15  H5P       C15  H5Q       C15  C16
BOND  C16  H6P       C16  H6Q       C16  C17
BOND  C17  H7P       C17  H7Q       C17  C18
BOND  C18  H8P       C18  H8Q       C18  C19
BOND  C19  H9P
DOUBLE  C19  C110
BOND  C110 H10P      C110 C111
BOND  C111 H11P      C111 H11Q      C111 C112
BOND  C112 H12P      C112 H12Q      C112 C113
BOND  C113 H13P      C113 H13Q      C113 C114
BOND  C114 H14P      C114 H14Q      C114 C115
BOND  C115 H15P      C115 H15Q      C115 C116
BOND  C116 H16P      C116 H16Q      C116 C117
BOND  C117 H17P      C117 H17Q      C117 C118
BOND  C118 H18P      C118 H18Q      C118 H18O
! Chain from C2
BOND  O21  C21
BOND  C21  C22
DOUBLE  C21  O22
BOND  C22  H2R       C22  H2S       C22  C23
BOND  C23  H3R       C23  H3S       C23  C24
BOND  C24  H4R       C24  H4S       C24  C25
BOND  C25  H5R       C25  H5S       C25  C26
BOND  C26  H6R       C26  H6S       C26  C27
BOND  C27  H7R       C27  H7S       C27  C28
BOND  C28  H8R       C28  H8S       C28  C29
BOND  C29  H9R
DOUBLE  C29 C210
BOND  C210 H10R      C210 C211
BOND  C211 H11R      C211 H11S      C211 C212
BOND  C212 H12R      C212 C213
DOUBLE  C212  C213
BOND  C213 H13R      C213 C214
BOND  C214 H14R      C214 H14S      C214 C215
BOND  C215 H15R      C215 H15S      C215 C216
BOND  C216 H16R      C216 H16S      C216 C217
BOND  C217 H17R	     C217 H17S	    C217 C218
BOND  C218 H18R	     C218 H18S	    C218 H18T
! Chain From C3
BOND  O31  C31
BOND  C31  C32
DOUBLE  C31  O32
BOND  C32  H2X       C32  H2Y       C32  C33
BOND  C33  H3X       C33  H3Y       C33  C34
BOND  C34  H4X       C34  H4Y       C34  C35
BOND  C35  H5X       C35  H5Y       C35  C36
BOND  C36  H6X       C36  H6Y       C36  C37
BOND  C37  H7X       C37  H7Y       C37  C38
BOND  C38  H8X       C38  H8Y       C38  C39
BOND  C39  H9X
DOUBLE  C39 C310
BOND  C310 H10X      C310 C311
BOND  C311 H11X      C311 H11Y      C311 C312
BOND  C312 H12X      C312 C313	    
DOUBLE  C312 C313
BOND  C313 H13X      C313 C314
BOND  C314 H14X      C314 H14Y      C314 C315
BOND  C315 H15X      C315 H15Y      C315 C316
BOND  C316 H16X      C316 H16Y      C316 C317
BOND  C317 H17X      C317 H17Y      C317 C318
BOND  C318 H18X      C318 H18Y      C318 H18Z

IMPR C11 O11 C12 O12    C21 O21 C22 O22    C31 O31 C32 O32

IC C2     O11    *C1    HA         1.5478  110.78 -12011   109.49   1.1119
IC HA     O11    *C1    HB         1.1119  109.49 -119.44  112.98   1.1188
IC C3     C2     C1     O11        1.5478  110.73  171.60  113.11   1.4470
IC O11    C2     *C1    HA         1.4470  113.11  126.56  109.07   1.1156
IC HA     C2     *C1    HB         1.1156  109.07  114.23  106.54   1.1130
IC C2     C1     O11    C11        1.5605  113.11   86.70  115.13   1.3282
IC C1     O11    C11    C12        1.4470  115.13 -175.02  108.29   1.5304
IC C12    O11    *C11   O12        1.5304  108.29 -179.30  126.46   1.2152
IC O11    C11    C12    C13        1.3282  108.29  178.67  112.57   1.5449
IC C13    C11    *C12   H2P        1.5449  112.57 -120.87  107.35   1.1099
IC H2P    C11    *C12   H2Q        1.1099  107.35 -117.25  107.83   1.1084
IC O11    C1     C2     O21        1.4311  110.78  170.72  106.82   1.4423
IC O21    C1     *C2    C3         1.4423  106.82 -120.90  110.73   1.5605
IC C3     C1     *C2    HS         1.5605  110.73 -118.02  107.55   1.1160
IC C1     C2     O21    C21        1.5478  106.82  152.06  115.88   1.3149
IC C2     O21    C21    C22        1.4423  115.88  174.71  108.37   1.5300
IC C22    O21    *C21   O22        1.5300  108.37  179.81  126.94   1.2175
IC O21    C21    C22    C23        1.3149  108.37 -178.59  112.34   1.5450
IC C23    C21    *C22   H2R        1.5450  112.34 -121.58  107.75   1.1090
IC H2R    C21    *C22   H2S        1.1090  107.75 -117.05  107.65   1.1093
IC C1     C2     C3     O31        1.5478  110.73  171.60  113.11   1.4470
IC O31    C2     *C3    HX         1.4470  113.11  126.56  109.07   1.1156
IC HX     C2     *C3    HY         1.1156  109.07  114.23  106.54   1.1130
IC C2     C3     O31    C31        1.5605  113.11   86.70  115.13   1.3282
IC C3     O31    C31    C32        1.4470  115.13 -175.02  108.29   1.5304
IC C32    O31    *C31   O32        1.5304  108.29 -179.30  126.46   1.2152
IC O31    C31    C32    C33        1.3282  108.29  178.67  112.57   1.5449
IC C33    C31    *C32   H2X        1.5449  112.57 -120.87  107.35   1.1099
IC H2X    C31    *C32   H2Y        1.1099  107.35 -117.25  107.83   1.1084
!Tail 1
IC C11    C12    C13    C14        1.5300  112.34  179.69  112.29   1.5338
IC C14    C12    *C13   H3P        1.5338  112.29 -121.16  109.58   1.1143
IC H3P    C12    *C13   H3Q        1.1143  109.58 -117.64  109.55   1.1144
IC C12    C13    C14    C15        1.5450  112.29  179.90  112.52   1.5347
IC C15    C13    *C14   H4P        1.5347  112.52 -121.27  109.11   1.1133
IC H4P    C13    *C14   H4Q        1.1133  109.11 -117.44  109.11   1.1133
IC C13    C14    C15    C16        1.5338  112.52  179.93  112.62   1.5345
IC C16    C14    *C15   H5P        1.5345  112.62 -121.39  109.04   1.1132
IC H5p    C14    *C15   H5Q        1.1132  109.04 -117.27  109.05   1.1133
IC C14    C15    C16    C17        1.5347  112.62 -179.86  112.65   1.5355
IC C17    C15    *C16   H6P        1.5355  112.65 -121.31  109.06   1.1132
IC H6p    C15    *C16   H6Q        1.1132  109.06 -117.35  109.04   1.1131
IC C15    C16    C17    C18        1.5345  112.65  179.79  112.33   1.5397
IC C18    C16    *C17   H7P        1.5397  112.33 -121.64  108.44   1.1137
IC H7p    C16    *C17   H7Q        1.1137  108.44 -116.96  108.77   1.1140
IC C16    C17    C18    C19        1.5355  112.33 -177.65  111.53   1.5098
IC C19    C17    *C18   H8P        1.5098  111.53 -123.76  107.67   1.1128
IC H8P    C17    *C18   H8Q        1.1128  107.67 -115.16  108.45   1.1128
IC C17    C18    C19    C110       1.5397  111.53 -118.93  126.95   1.3468
IC C110   C18    *C19   H9P        1.3468  126.95  178.64  114.42   1.1012
IC C18    C19    C110   C111       1.5098  126.95   -1.06  126.70   1.5093
IC C111   C19    *C110  H10P       1.5093  126.70  179.97  118.62   1.1011
IC C19    C110   C111   C112       1.3468  126.70   96.43  111.97   1.5393
IC C112   C110   *C111  H11P       1.5393  111.97 -121.33  111.63   1.1129
IC H11P   C110   *C111  H11Q       1.1129  111.63 -117.66  109.97   1.1125
IC C110   C111   C112   C113       1.5093  111.97 -179.20  112.31   1.5355
IC C113   C111   *C112  H12P       1.5355  112.31 -121.28  109.77   1.1133
IC H12p   C111   *C112  H12Q       1.1133  109.77 -118.03  109.44   1.1145
IC C111   C112   C113   C114       1.5393  112.31 -179.38  112.67   1.5346
IC C114   C112   *C113  H13P       1.5346  112.67 -121.30  109.02   1.1133
IC H13P   C112   *C113  H13Q       1.1133  109.02 -117.38  109.09   1.1129
IC C112   C113   C114   C115       1.5355  112.67  179.76  112.66   1.5349
IC C115   C113   *C114  H14P       1.5349  112.66 -121.34  109.11   1.1131
IC H14P   C113   *C114  H14Q       1.1131  109.11 -117.34  109.05   1.1134
IC C113   C114   C115   C116       1.5346  112.66 -179.43  112.59   1.5348
IC C116   C114   *C115  H15P       1.5348  112.59 -121.30  109.06   1.1133
IC H15P   C114   *C115  H15Q       1.1133  109.06 -117.41  109.12   1.1130
IC C114   C115   C116   C117       1.5349  112.59 -179.92  112.76   1.5340
IC C117   C115   *C116  H16P       1.5340  112.76 -121.38  109.12   1.1131
IC H16P   C115   *C116  H16Q       1.1131  109.12 -117.32  109.09   1.1134
IC C115   C116   C117   C118       1.5348  112.76 -179.79  113.22   1.5309
IC C118   C116   *C117  H17P       1.5309  113.22 -121.60  108.73   1.1142
IC H17p   C116   *C117  H17Q       1.1142  108.73 -116.70  108.81   1.1140
IC C116   C117   C118   H18P       1.5340  113.22  -59.81  110.41   1.1115
IC H18P   C117   *C118  H18Q       1.1115  110.41  119.81  110.47   1.1113
IC H18P   C117   *C118  H18O       1.1115  110.41 -120.04  110.64   1.1111
!Tail 2
IC C21    C22    C23    C24        1.5280  113.25   70.18  112.81   1.5346
IC C24    C22    *C23   H3R        1.5346  112.81 -123.14  110.14   1.1142
IC H3R    C22    *C23   H3S        1.1142  110.14 -116.66  107.70   1.1125
IC C22    C23    C24    C25        1.5456  112.81  172.40  112.79   1.5353
IC C25    C23    *C24   H4R        1.5353  112.79 -122.05  109.90   1.1116
IC H4R    C23    *C24   H4S        1.1116  109.90 -117.14  108.37   1.1150
IC C23    C24    C25    C26        1.5346  112.79  167.30  112.42   1.5358
IC C26    C24    *C25   H5R        1.5358  112.42 -120.63  108.10   1.1132
IC H5R    C24    *C25   H5S        1.1132  108.10 -117.30  109.47   1.1120
IC C24    C25    C26    C27        1.5353  112.42  177.91  114.45   1.5409
IC C27    C25    *C16   H6R        1.5409  114.45 -121.60  108.84   1.1121
IC H6R    C25    *C26   H6S        1.1121  108.84 -116.16  108.48   1.1134
IC C25    C26    C27    C28        1.5358  114.45   53.66  115.58   1.5440
IC C28    C26    *C27   H7R        1.5440  115.58 -121.63  108.47   1.1138
IC H7R    C26    *C27   H7S        1.1138  108.47 -116.24  108.32   1.1141
IC C26    C27    C28    C29        1.5409  115.58   55.01  112.73   1.5097
IC C29    C27    *C28   H8R        1.5097  112.73 -121.48  108.57   1.1114
IC H8R    C27    *C28   H8S        1.1114  108.57 -114.55  107.55   1.1126
IC C27    C28    C29    C210       1.5440  112.73  109.39  127.97   1.3474
IC C210   C28    *C29   H9R        1.3474  127.97 -179.15  113.83   1.1025
IC C28    C29    C210   C211       1.5097  127.97    0.64  127.89   1.5108
IC C211   C29    *C210  H10R       1.5108  127.89  179.31  117.75   1.1014
IC C29    C210   C211   C212       1.3474  127.89 -112.95  111.22   1.5114
IC C212   C210   *C211  H11R       1.5114  111.22 -120.46  108.90   1.1119
IC H11R   C210   *C211  H11S       1.1119  108.90 -115.57  110.84   1.1112
IC C210   C211   C212   C213       1.5108  111.22  134.57  126.37   1.3465
IC C213   C211   *C212  H12R       1.3465  126.37 -177.01  115.27   1.1018
IC C211   C212   C213   C214       1.5114  126.37    3.15  126.32   1.5077
IC C214   C212   *C213  H13R       1.5077  126.32  178.37  118.79   1.1003
IC C212   C213   C214   C215       1.3465  126.32  -92.58  113.47   1.5417
IC C215   C213   *C214  H14R       1.5417  113.47 -122.01  110.01   1.1123
IC H14R   C213   *C214  H14S       1.1123  110.01 -116.77  110.38   1.1120
IC C213   C214   C215   C216       1.5077  113.47  -63.55  113.58   1.5369
IC C216   C214   *C215  H15R       1.5369  113.58 -120.33  108.08   1.1132
IC H15R   C214   *C215  H15S       1.1132  108.08 -116.59  109.36   1.1132
IC C214   C215   C216   C217       1.5417  113.58 -171.21  113.87   1.5374
IC C217   C215   *C216  H16R       1.5374  113.87 -121.70  108.87   1.1122
IC H16R   C215   *C216  H16S       1.1122  108.87 -117.00  108.72   1.1132
IC C215   C216   C217   C218       1.5369  113.87  -61.57  114.41   1.5314
IC C218   C216   *C217  H17R       1.5314  114.41 -121.26  108.12   1.1148
IC H17R   C216   *C217  H17S       1.1148  108.12 -116.30  108.76   1.1136
IC C216   C217   C218   H18R       1.5374  114.41   63.53  110.93   1.1107
IC H18R   C217   *C218  H18S       1.1107  110.93 -119.76  110.34   1.1109
IC H18R   C217   *C218  H18T       1.1107  110.93  120.37  110.77   1.1100
!Tail 3
IC C31    C32    C33    C34        1.5280  113.25   70.18  112.81   1.5346
IC C34    C32    *C33   H3X        1.5346  112.81 -123.14  110.14   1.1142
IC H3X    C32    *C33   H3Y        1.1142  110.14 -116.66  107.70   1.1125
IC C32    C33    C34    C35        1.5456  112.81  172.40  112.79   1.5353
IC C35    C33    *C34   H4X        1.5353  112.79 -122.05  109.90   1.1116
IC H4X    C33    *C34   H4Y        1.1116  109.90 -117.14  108.37   1.1150
IC C33    C34    C35    C36        1.5346  112.79  167.30  112.42   1.5358
IC C36    C34    *C35   H5X        1.5358  112.42 -120.63  108.10   1.1132
IC H5X    C34    *C35   H5Y        1.1132  108.10 -117.30  109.47   1.1120
IC C34    C35    C36    C37        1.5353  112.42  177.91  114.45   1.5409
IC C37    C35    *C36   H6X        1.5409  114.45 -121.60  108.84   1.1121
IC H6X    C35    *C36   H6Y        1.1121  108.84 -116.16  108.48   1.1134
IC C35    C36    C37    C38        1.5358  114.45   53.66  115.58   1.5440
IC C38    C36    *C37   H7X        1.5440  115.58 -121.63  108.47   1.1138
IC H7X    C36    *C37   H7Y        1.1138  108.47 -116.24  108.32   1.1141
IC C36    C37    C38    C39        1.5409  115.58   55.01  112.73   1.5097
IC C39    C37    *C38   H8X        1.5097  112.73 -121.48  108.57   1.1114
IC H8X    C37    *C38   H8Y        1.1114  108.57 -114.55  107.55   1.1126
IC C37    C38    C39    C310       1.5440  112.73  109.39  127.97   1.3474
IC C310   C38    *C39   H9X        1.3474  127.97 -179.15  113.83   1.1025
IC C38    C39    C310   C311       1.5097  127.97    0.64  127.89   1.5108
IC C311   C39    *C310  H10X       1.5108  127.89  179.31  117.75   1.1014
IC C39    C310   C311   C312       1.3474  127.89 -112.95  111.22   1.5114
IC C312   C310   *C311  H11X       1.5114  111.22 -120.46  108.90   1.1119
IC H11X   C310   *C311  H11Y       1.1119  108.90 -115.57  110.84   1.1112
IC C310   C311   C312   C313       1.5108  111.22  134.57  126.37   1.3465
IC C313   C311   *C312  H12X       1.3465  126.37 -177.01  115.27   1.1018
IC C311   C312   C313   C314       1.5114  126.37    3.15  126.32   1.5077
IC C314   C312   *C313  H13X       1.5077  126.32  178.37  118.79   1.1003
IC C312   C313   C314   C315       1.3465  126.32  -92.58  113.47   1.5417
IC C315   C313   *C314  H14X       1.5417  113.47 -122.01  110.01   1.1123
IC H14X   C313   *C314  H14Y       1.1123  110.01 -116.77  110.38   1.1120
IC C313   C314   C315   C316       1.5077  113.47  -63.55  113.58   1.5369
IC C316   C314   *C315  H15X       1.5369  113.58 -120.33  108.08   1.1132
IC H15X   C314   *C315  H15Y       1.1132  108.08 -116.59  109.36   1.1132
IC C314   C315   C316   C317       1.5417  113.58 -171.21  113.87   1.5374
IC C317   C315   *C316  H16X       1.5374  113.87 -121.70  108.87   1.1122
IC H16X   C315   *C316  H16Y       1.1122  108.87 -117.00  108.72   1.1132
IC C315   C316   C317   C318       1.5369  113.87  -61.57  114.41   1.5314
IC C318   C316   *C317  H17X       1.5314  114.41 -121.26  108.12   1.1148
IC H17X   C316   *C317  H17Y       1.1148  108.12 -116.30  108.76   1.1136
IC C316   C317   C318   H18X       1.5374  114.41   63.53  110.93   1.1107
IC H18X   C317   *C318  H18Y       1.1107  110.93 -119.76  110.34   1.1109
IC H18X   C317   *C318  H18Z       1.1107  110.93  120.37  110.77   1.1100

RESI LLLTG        0.00 ! linoleoyl-linoleoyl-linoleoyl-triacylglycerol
!
GROUP
ATOM C1   CTL2	  0.08 !                           HA
ATOM HA   HAL2    0.09 !                           |
ATOM HB   HAL2    0.09 !          -----------------C1---HB                         
ATOM O11  OSL    -0.49 !          |                |        
ATOM O12  OBL    -0.63 !     O12  O11              |
ATOM C11  CL      0.90 !      \\ /                 |
ATOM C12  CTL2   -0.22 !        C11                |
ATOM H2P  HAL2    0.09 !        |                  |
ATOM H2Q  HAL2    0.09 !  H2P---C12---H2Q          |
GROUP                  !        |                  |
ATOM C2   CTL1    0.17 !        |             HS---C2--------------
ATOM HS   HAL1    0.09 !        |                  | beta1        |
ATOM O21  OSL    -0.49 !        |             O22  O21         theta3
ATOM C21  CL      0.90 !        |              \\ /  beta2        |
ATOM O22  OBL    -0.63 !        |                C21              |
ATOM C22  CTL2   -0.22 !        |                |   beta3        |
ATOM H2R  HAL2    0.09 !        |         H2R---C22---H2S         |
ATOM H2S  HAL2    0.09 !        |                |                |
GROUP                  !        |                |    beta4       |
ATOM C3   CTL2    0.08 !        |                |                |
ATOM HX   HAL2    0.09 !        |                |           HX---C3---HY
ATOM HY   HAL2    0.09 !        |                |                |   gamma1
ATOM O31  OSL    -0.49 !        |                |           O32  O31
ATOM C31  CL      0.90 !        |                |            \\ /    gamma2
ATOM O32  OBL    -0.63 !        |                |              C31
ATOM C32  CTL2   -0.22 !        |                |              |     gamma3
ATOM H2X  HAL2    0.09 !        |                |        H2X---C32---H2Y
ATOM H2Y  HAL2    0.09 !        |                |              |
GROUP                  !        |                |              |
ATOM C13 CTL2    -0.18 !        |                |              |
ATOM H3P HAL2     0.09 !  H3P---C13---H3Q        |              |
ATOM H3Q HAL2     0.09 !        |                |              |
GROUP                  !        |                |              |
ATOM C14 CTL2    -0.18 !        |                |              |
ATOM H4P HAL2     0.09 !  H4P---C14---H4Q        |              |
ATOM H4Q HAL2     0.09 !        |                |              |
GROUP                  !        |                |              |
ATOM C15 CTL2    -0.18 !        |                |              |
ATOM H5P HAL2     0.09 !  H5P---C15---H5Q        |              |
ATOM H5Q HAL2     0.09 !        |                |              |
GROUP                  !        |                |              |
ATOM C16 CTL2    -0.18 !        |                |              |
ATOM H6P HAL2     0.09 !  H6P---C16---H6Q        |              |
ATOM H6Q HAL2     0.09 !        |                |              |
GROUP                  !        |                |              |
ATOM C17 CTL2    -0.18 !        |                |              |
ATOM H7P HAL2     0.09 !  H7P---C17---H7Q        |              |
ATOM H7Q HAL2     0.09 !        |                |              |
GROUP                  !        |                |              |
ATOM C18 CTL2    -0.18 !        |                |              |
ATOM H8P HAL2     0.09 !  H8P---C18---H8Q        |              |
ATOM H8Q HAL2     0.09 !        |                |              |
GROUP                  !        |                |              |
ATOM C19 CEL1    -0.15 !        |                |              |
ATOM H9P HEL1     0.15 !  H9P---C19              |              |
GROUP                  !        ||               |              |
ATOM C110 CEL1   -0.15 !        ||               |              |
ATOM H10P HEL1    0.15 ! H10P---C110             |              |
GROUP                  !        |                |              |
ATOM C111 CTL2   -0.18 !        |                |              |
ATOM H11P HAL2    0.09 ! H11P---C111---H11Q      |              |
ATOM H11Q HAL2    0.09 !        |                |              |
GROUP                  !        |                |              |
ATOM C112 CEL1   -0.15 !        |                |              |
ATOM H12P HEL1    0.15 ! H12P---C112             |              |
GROUP                  !        ||               |              |
ATOM C113 CEL1   -0.15 !        ||               |              |
ATOM H13P HEL1    0.15 ! H13P---C113             |              |
GROUP                  !        |                |              |
ATOM C114 CTL2   -0.18 !        |                |              |
ATOM H14P HAL2    0.09 ! H14P---C114---H14Q      |              |
ATOM H14Q HAL2    0.09 !        |                |              |
GROUP                  !        |                |              |
ATOM C115 CTL2   -0.18 !        |                |              |
ATOM H15P HAL2    0.09 ! H15P---C115---H15Q      |              |
ATOM H15Q HAL2    0.09 !        |                |              |
GROUP                  !        |                |              |
ATOM C116 CTL2   -0.18 !        |                |              |
ATOM H16P HAL2    0.09 ! H16P---C116---H16Q      |              |
ATOM H16Q HAL2    0.09 !        |                |              |
GROUP                  !        |                |              |
ATOM C117 CTL2   -0.18 !        |                |              |
ATOM H17P HAL2    0.09 ! H17P---C117---H17Q      |              |
ATOM H17Q HAL2    0.09 !        |                |              |
GROUP                  !        |                |              |
ATOM C118 CTL3   -0.27 !        |                |              |
ATOM H18P HAL3    0.09 ! H18P---C118---H18Q      |              |
ATOM H18Q HAL3    0.09 !        |                |              |
ATOM H18O HAL3    0.09 !        H18O             |              |
GROUP                  !                         |              |      gamma4
ATOM C23  CTL2   -0.18 !                         |              |
ATOM H3R  HAL2    0.09 !                   H3R---C23---H3S      |
ATOM H3S  HAL2    0.09 !                         |              |
GROUP                  !                         |              |
ATOM C24  CTL2   -0.18 !                         |              |
ATOM H4R  HAL2    0.09 !                   H4R---C24---H4S      |
ATOM H4S  HAL2    0.09 !                         |              |
GROUP                  !                         |              |
ATOM C25  CTL2   -0.18 !                         |              |
ATOM H5R  HAL2    0.09 !                   H5R---C25---H5S      |
ATOM H5S  HAL2    0.09 !                         |              |
GROUP                  !                         |              |
ATOM C26  CTL2   -0.18 !                         |              |
ATOM H6R  HAL2    0.09 !                   H6R---C26---H6S      |
ATOM H6S  HAL2    0.09 !                         |              |
GROUP                  !                         |              |
ATOM C27  CTL2   -0.18 !                         |              |
ATOM H7R  HAL2    0.09 !                   H7R---C27---H7S      |
ATOM H7S  HAL2    0.09 !                         |              |
GROUP                  !                         |              |
ATOM C28  CTL2   -0.18 !                         |              |
ATOM H8R  HAL2    0.09 !                   H8R---C28---H8S      |
ATOM H8S  HAL2    0.09 !                         |              |
GROUP                  !                         |              |
ATOM C29  CEL1   -0.15 !                         |              |
ATOM H9R  HEL1    0.15 !                   H9R---C29            |
GROUP                  !                         ||             |
ATOM C210 CEL1   -0.15 !                         ||             |
ATOM H10R HEL1    0.15 !                  H10R---C210           |
GROUP                  !                         |              |
ATOM C211 CTL2   -0.18 !                         |              |
ATOM H11R HAL2    0.09 !                  H11R---C211--H11S     |
ATOM H11S HAL2    0.09 !                         |              |
GROUP                  !                         |              |
ATOM C212 CEL1   -0.15 !                         |              |
ATOM H12R HEL1    0.15 !                  H12R---C212           |
GROUP                  !                         ||             |
ATOM C213 CEL1   -0.15 !                         ||             |
ATOM H13R HEL1    0.15 !                  H13R---C213           |
GROUP                  !                         |              |
ATOM C214 CTL2   -0.18 !                         |              |
ATOM H14R HAL2    0.09 !                  H14R---C214--H14S     |
ATOM H14S HAL2    0.09 !                         |              |
GROUP                  !                         |              |
ATOM C215 CTL2   -0.18 !                         |              |
ATOM H15R HAL2    0.09 !                  H15R---C215--H15S     |
ATOM H15S HAL2    0.09 !                         |              |
GROUP                  !                         |              |
ATOM C216 CTL2   -0.18 !                         |              |
ATOM H16R HAL2    0.09 !                  H16R---C216--H16S     |
ATOM H16S HAL2    0.09 !                         |              |
GROUP                  !                         |              |
ATOM C217 CTL2   -0.18 !                         |              |
ATOM H17R HAL2    0.09 !                  H17R---C217--H17S     |
ATOM H17S HAL2    0.09 !                         |              |
GROUP                  !                         |              |
ATOM C218 CTL3   -0.27 !                         |              |
ATOM H18R HAL3    0.09 !                  H18R---C218--H18S     |
ATOM H18S HAL3    0.09 !                         |              |
ATOM H18T HAL3    0.09 !                        H18T            |
GROUP                  !                                        |
ATOM C33  CTL2   -0.18 !                                        |
ATOM H3X  HAL2    0.09 !                                  H3X---C33---H3Y
ATOM H3Y  HAL2    0.09 !                                        |
GROUP                  !                                        |
ATOM C34  CTL2   -0.18 !                                        |
ATOM H4X  HAL2    0.09 !                                  H4X---C34---H4Y
ATOM H4Y  HAL2    0.09 !                                        |
GROUP                  !                                        |
ATOM C35  CTL2   -0.18 !                                        |
ATOM H5X  HAL2    0.09 !                                  H5X---C35---H5Y
ATOM H5Y  HAL2    0.09 !                                        |
GROUP                  !                                        |
ATOM C36  CTL2   -0.18 !                                        |
ATOM H6X  HAL2    0.09 !                                  H6X---C36---H6Y
ATOM H6Y  HAL2    0.09 !                                        |
GROUP                  !                                        |
ATOM C37  CTL2   -0.18 !                                        |
ATOM H7X  HAL2    0.09 !                                  H7X---C37---H7Y
ATOM H7Y  HAL2    0.09 !                                        |
GROUP                  !                                        |
ATOM C38  CTL2   -0.18 !                                        |
ATOM H8X  HAL2    0.09 !                                  H8X---C38---H8Y
ATOM H8Y  HAL2    0.09 !                                        |
GROUP                  !                                        |
ATOM C39  CEL1   -0.15 !                                        |
ATOM H9X  HEL1    0.15 !                                  H9X---C39
GROUP                  !                                        ||
ATOM C310 CEL1   -0.15 !                                        ||
ATOM H10X HEL1    0.15 !                                 H10X---C310
GROUP                  !                                        |
ATOM C311 CTL2   -0.18 !                                        |
ATOM H11X HAL2    0.09 !                                 H11X---C311--H11Y
ATOM H11Y HAL2    0.09 !                                        |
GROUP                  !                                        |
ATOM C312 CEL1   -0.15 !                                        |
ATOM H12X HEL1    0.15 !                                 H12X---C312
GROUP                  !                                        ||
ATOM C313 CEL1   -0.15 !                                        ||
ATOM H13X HEL1    0.15 !                                 H13X---C313
GROUP                  !                                        |
ATOM C314 CTL2   -0.18 !                                        |
ATOM H14X HAL2    0.09 !                                 H14X---C314--H14Y
ATOM H14Y HAL2    0.09 !                                        |
GROUP                  !                                        |
ATOM C315 CTL2   -0.18 !                                        |
ATOM H15X HAL2    0.09 !                                 H15X---C315--H15Y
ATOM H15Y HAL2    0.09 !                                        |
GROUP                  !                                        |
ATOM C316 CTL2   -0.18 !                                        |
ATOM H16X HAL2    0.09 !                                 H16X---C316--H16Y
ATOM H16Y HAL2    0.09 !                                        |
GROUP                  !                                        |
ATOM C317 CTL2   -0.18 !                                        |
ATOM H17X HAL2    0.09 !                                 H17X---C317--H17Y
ATOM H17Y HAL2    0.09 !                                        |
GROUP                  !                                        |
ATOM C318 CTL3   -0.27 !                                        |
ATOM H18X HAL3    0.09 !                                 H18X---C318--H18Y
ATOM H18Y HAL3    0.09 !                                        |
ATOM H18Z HAL3    0.09 !                                        H18Z


! Glycerol Backbone
BOND  C1   O11      
BOND  C1   HA        C1    HB       C1   C2
BOND  C2   HS        C2    C3       C2   O21
BOND  C3   HX        C3    HY       C3   O31
! Chain from C1
BOND  O11  C11
BOND  C11  C12
DOUBLE  C11  O12
BOND  C12  H2P       C12  H2Q       C12  C13
BOND  C13  H3P       C13  H3Q       C13  C14
BOND  C14  H4P       C14  H4Q       C14  C15
BOND  C15  H5P       C15  H5Q       C15  C16
BOND  C16  H6P       C16  H6Q       C16  C17
BOND  C17  H7P       C17  H7Q       C17  C18
BOND  C18  H8P       C18  H8Q       C18  C19
BOND  C19  H9P
DOUBLE  C19  C110
BOND  C110 H10P      C110 C111
BOND  C111 H11P      C111 H11Q      C111 C112
BOND  C112 H12P      C112 C113
DOUBLE  C112  C113
BOND  C113 H13P      C113 C114
BOND  C114 H14P      C114 H14Q      C114 C115
BOND  C115 H15P      C115 H15Q      C115 C116
BOND  C116 H16P      C116 H16Q      C116 C117
BOND  C117 H17P      C117 H17Q      C117 C118
BOND  C118 H18P      C118 H18Q      C118 H18O
! Chain from C2
BOND  O21  C21
BOND  C21  C22
DOUBLE  C21  O22
BOND  C22  H2R       C22  H2S       C22  C23
BOND  C23  H3R       C23  H3S       C23  C24
BOND  C24  H4R       C24  H4S       C24  C25
BOND  C25  H5R       C25  H5S       C25  C26
BOND  C26  H6R       C26  H6S       C26  C27
BOND  C27  H7R       C27  H7S       C27  C28
BOND  C28  H8R       C28  H8S       C28  C29
BOND  C29  H9R
DOUBLE  C29 C210
BOND  C210 H10R      C210 C211
BOND  C211 H11R      C211 H11S      C211 C212
BOND  C212 H12R      C212 C213
DOUBLE  C212  C213
BOND  C213 H13R      C213 C214
BOND  C214 H14R      C214 H14S      C214 C215
BOND  C215 H15R      C215 H15S      C215 C216
BOND  C216 H16R      C216 H16S      C216 C217
BOND  C217 H17R	     C217 H17S	    C217 C218
BOND  C218 H18R	     C218 H18S	    C218 H18T
! Chain From C3
BOND  O31  C31
BOND  C31  C32
DOUBLE  C31  O32
BOND  C32  H2X       C32  H2Y       C32  C33
BOND  C33  H3X       C33  H3Y       C33  C34
BOND  C34  H4X       C34  H4Y       C34  C35
BOND  C35  H5X       C35  H5Y       C35  C36
BOND  C36  H6X       C36  H6Y       C36  C37
BOND  C37  H7X       C37  H7Y       C37  C38
BOND  C38  H8X       C38  H8Y       C38  C39
BOND  C39  H9X
DOUBLE  C39 C310
BOND  C310 H10X      C310 C311
BOND  C311 H11X      C311 H11Y      C311 C312
BOND  C312 H12X      C312 C313	    
DOUBLE  C312 C313
BOND  C313 H13X      C313 C314
BOND  C314 H14X      C314 H14Y      C314 C315
BOND  C315 H15X      C315 H15Y      C315 C316
BOND  C316 H16X      C316 H16Y      C316 C317
BOND  C317 H17X      C317 H17Y      C317 C318
BOND  C318 H18X      C318 H18Y      C318 H18Z

IMPR C11 O11 C12 O12    C21 O21 C22 O22    C31 O31 C32 O32

IC C2     O11    *C1    HA         1.5478  110.78 -12011   109.49   1.1119
IC HA     O11    *C1    HB         1.1119  109.49 -119.44  112.98   1.1188
IC C3     C2     C1     O11        1.5478  110.73  171.60  113.11   1.4470
IC O11    C2     *C1    HA         1.4470  113.11  126.56  109.07   1.1156
IC HA     C2     *C1    HB         1.1156  109.07  114.23  106.54   1.1130
IC C2     C1     O11    C11        1.5605  113.11   86.70  115.13   1.3282
IC C1     O11    C11    C12        1.4470  115.13 -175.02  108.29   1.5304
IC C12    O11    *C11   O12        1.5304  108.29 -179.30  126.46   1.2152
IC O11    C11    C12    C13        1.3282  108.29  178.67  112.57   1.5449
IC C13    C11    *C12   H2P        1.5449  112.57 -120.87  107.35   1.1099
IC H2P    C11    *C12   H2Q        1.1099  107.35 -117.25  107.83   1.1084
IC O11    C1     C2     O21        1.4311  110.78  170.72  106.82   1.4423
IC O21    C1     *C2    C3         1.4423  106.82 -120.90  110.73   1.5605
IC C3     C1     *C2    HS         1.5605  110.73 -118.02  107.55   1.1160
IC C1     C2     O21    C21        1.5478  106.82  152.06  115.88   1.3149
IC C2     O21    C21    C22        1.4423  115.88  174.71  108.37   1.5300
IC C22    O21    *C21   O22        1.5300  108.37  179.81  126.94   1.2175
IC O21    C21    C22    C23        1.3149  108.37 -178.59  112.34   1.5450
IC C23    C21    *C22   H2R        1.5450  112.34 -121.58  107.75   1.1090
IC H2R    C21    *C22   H2S        1.1090  107.75 -117.05  107.65   1.1093
IC C1     C2     C3     O31        1.5478  110.73  171.60  113.11   1.4470
IC O31    C2     *C3    HX         1.4470  113.11  126.56  109.07   1.1156
IC HX     C2     *C3    HY         1.1156  109.07  114.23  106.54   1.1130
IC C2     C3     O31    C31        1.5605  113.11   86.70  115.13   1.3282
IC C3     O31    C31    C32        1.4470  115.13 -175.02  108.29   1.5304
IC C32    O31    *C31   O32        1.5304  108.29 -179.30  126.46   1.2152
IC O31    C31    C32    C33        1.3282  108.29  178.67  112.57   1.5449
IC C33    C31    *C32   H2X        1.5449  112.57 -120.87  107.35   1.1099
IC H2X    C31    *C32   H2Y        1.1099  107.35 -117.25  107.83   1.1084
!Tail 1
IC C11    C12    C13    C14        1.5280  113.25   70.18  112.81   1.5346
IC C14    C12    *C13   H3P        1.5346  112.81 -123.14  110.14   1.1142
IC H3P    C12    *C13   H3Q        1.1142  110.14 -116.66  107.70   1.1125
IC C12    C13    C14    C15        1.5456  112.81  172.40  112.79   1.5353
IC C15    C13    *C14   H4P        1.5353  112.79 -122.05  109.90   1.1116
IC H4P    C13    *C14   H4Q        1.1116  109.90 -117.14  108.37   1.1150
IC C13    C14    C15    C16        1.5346  112.79  167.30  112.42   1.5358
IC C16    C14    *C15   H5P        1.5358  112.42 -120.63  108.10   1.1132
IC H5P    C14    *C15   H5Q        1.1132  108.10 -117.30  109.47   1.1120
IC C14    C15    C16    C17        1.5353  112.42  177.91  114.45   1.5409
IC C17    C15    *C16   H6P        1.5409  114.45 -121.60  108.84   1.1121
IC H6P    C15    *C16   H6Q        1.1121  108.84 -116.16  108.48   1.1134
IC C15    C16    C17    C18        1.5358  114.45   53.66  115.58   1.5440
IC C18    C16    *C17   H7P        1.5440  115.58 -121.63  108.47   1.1138
IC H7P    C16    *C17   H7Q        1.1138  108.47 -116.24  108.32   1.1141
IC C16    C17    C18    C19        1.5409  115.58   55.01  112.73   1.5097
IC C19    C17    *C18   H8P        1.5097  112.73 -121.48  108.57   1.1114
IC H8P    C17    *C18   H8Q        1.1114  108.57 -114.55  107.55   1.1126
IC C17    C18    C19    C110       1.5440  112.73  109.39  127.97   1.3474
IC C110   C18    *C19   H9P        1.3474  127.97 -179.15  113.83   1.1025
IC C18    C19    C110   C111       1.5097  127.97    0.64  127.89   1.5108
IC C111   C19    *C110  H10P       1.5108  127.89  179.31  117.75   1.1014
IC C19    C110   C111   C112       1.3474  127.89 -112.95  111.22   1.5114
IC C112   C110   *C111  H11P       1.5114  111.22 -120.46  108.90   1.1119
IC H11P   C110   *C111  H11Q       1.1119  108.90 -115.57  110.84   1.1112
IC C110   C111   C112   C113       1.5108  111.22  134.57  126.37   1.3465
IC C113   C111   *C112  H12P       1.3465  126.37 -177.01  115.27   1.1018
IC C111   C112   C113   C114       1.5114  126.37    3.15  126.32   1.5077
IC C114   C112   *C113  H13P       1.5077  126.32  178.37  118.79   1.1003
IC C112   C113   C114   C115       1.3465  126.32  -92.58  113.47   1.5417
IC C115   C113   *C114  H14P       1.5417  113.47 -122.01  110.01   1.1123
IC H14P   C113   *C114  H14Q       1.1123  110.01 -116.77  110.38   1.1120
IC C113   C114   C115   C116       1.5077  113.47  -63.55  113.58   1.5369
IC C116   C114   *C115  H15P       1.5369  113.58 -120.33  108.08   1.1132
IC H15P   C114   *C115  H15Q       1.1132  108.08 -116.59  109.36   1.1132
IC C114   C115   C116   C117       1.5417  113.58 -171.21  113.87   1.5374
IC C117   C115   *C116  H16P       1.5374  113.87 -121.70  108.87   1.1122
IC H16P   C115   *C116  H16Q       1.1122  108.87 -117.00  108.72   1.1132
IC C115   C116   C117   C118       1.5369  113.87  -61.57  114.41   1.5314
IC C118   C116   *C117  H17P       1.5314  114.41 -121.26  108.12   1.1148
IC H17P   C116   *C117  H17Q       1.1148  108.12 -116.30  108.76   1.1136
IC C116   C117   C118   H18P       1.5374  114.41   63.53  110.93   1.1107
IC H18P   C117   *C118  H18Q       1.1107  110.93 -119.76  110.34   1.1109
IC H18P   C117   *C118  H18O       1.1107  110.93  120.37  110.77   1.1100
!Tail 2
IC C21    C22    C23    C24        1.5280  113.25   70.18  112.81   1.5346
IC C24    C22    *C23   H3R        1.5346  112.81 -123.14  110.14   1.1142
IC H3R    C22    *C23   H3S        1.1142  110.14 -116.66  107.70   1.1125
IC C22    C23    C24    C25        1.5456  112.81  172.40  112.79   1.5353
IC C25    C23    *C24   H4R        1.5353  112.79 -122.05  109.90   1.1116
IC H4R    C23    *C24   H4S        1.1116  109.90 -117.14  108.37   1.1150
IC C23    C24    C25    C26        1.5346  112.79  167.30  112.42   1.5358
[truncated: 789,967 more chars]
