# Supplementary material for: N-Glycans modulate tilting of HIV-1 envelope glycoprotein
Source: Nat Commun. 2026 Apr 15;17:5206. doi: 10.1038/s41467-026-71874-2 (PMC13254402; doi:10.1038/s41467-026-71874-2)
Supplement: Supplementary file 3 — Supplementary Data 1 [file 41467_2026_71874_MOESM3_ESM.zip › Structure_files/MD_input_files/CHARMM36m/toppar_all36_lipid_lps.str]

read rtf card append
* Topology for lipidA from LPS
*

!reset default patches
DEFA FIRS NONE LAST NONE
AUTOGENERATE ANGLES DIHEDRALS


!
!molecules for lipopolysaccharide
!

RESI ABLIPA       -4.00 ! Acinetobacter baumannii lipid A type 1
GROUP ! SUGAR OH C8s    !
ATOM HB6S  HCA2    0.09 !                 HB6S  OB6-HOB6
ATOM OB6   OC311  -0.65 !                  \   /
ATOM HOB6  HCP1    0.42 !                   \ /
ATOM CB6   CC321   0.05 !                    CB6
ATOM HB6R  HCA2    0.09 !                   / \
GROUP                   !                  /   \
ATOM CB5   CC3163  0.11 !                 HB6R  CB5---------OB5
ATOM OB5   OC3C61 -0.40 !                      /|            \
ATOM HB5   HCA1    0.09 !                     / |             \
ATOM CB1   CC3162  0.29 !                HB4 /  HB5            \   HB1
ATOM HB1   HCA1    0.09 !                 \ /                   \ /
ATOM OA6   OC301  -0.36 !           OPB4   CB4                   CB1
ATOM CA6   CC321   0.00 !           |     / \                   / \
ATOM HA6R  HCA2    0.09 !     OPB3--PB--OB4  \             HB2 /   \
ATOM HA6S  HCA2    0.09 !           |         \            |  /     \
GROUP                   !           OPB2       \           | /       |
ATOM CB4   CC3161 -0.09 !                       \          |/        |
ATOM HB4   HCA1    0.09 !                   OB3--CB3-------CB2       |
ATOM OB4   OC30P  -0.40 !                  /     |         |         |
ATOM PB    PC      1.10 !                 /      HB3       |         |
ATOM OPB4  OC2DP  -0.90 !                /                 |         |
ATOM OPB3  OC2DP  -0.90 !               /                  |         |
ATOM OPB2  OC2DP  -0.90 !               |                  |         |
GROUP                   !               |                  NB2-HNB2  |
ATOM CB3   CC3161  0.17 !               |                  |         |
ATOM OB3   OC301  -0.49 !               |                  |         |
ATOM HB3   HCA1    0.09 !               |                  |         |       HA6R
ATOM C71   CL      0.90 !               |                  |         |      /
ATOM O71   OBL    -0.63 !               |                  |         OA6---CA6--HA6S
ATOM C72   CTL2   -0.22 !               |                  |               |
ATOM H72R  HAL2    0.09 !               |                  |               |
ATOM H72S  HAL2    0.09 !               |                  |               |
GROUP                   !               |                  |               |
ATOM CB2   CC3161  0.07 !               |                  |               |
ATOM HB2   HCA1    0.09 !               |                  |               CA5----------OA5
ATOM NB2   NC2D1  -0.47 !               |                  |              /|             \
ATOM HNB2  HCP1    0.31 !               |                  |         HA4 / HA5            \
GROUP                   !               |                  |         |  /                  \     HA1
ATOM CA4   CC3161  0.14 !               |                  |         | /                    \   /
ATOM HA4   HCA1    0.09 !               |                  |         |/                      \ /
ATOM OA4   OC311  -0.65 !               |                  |         CA4                      CA1
ATOM HOA4  HCP1    0.42 !               |                  |        / \                      /|
GROUP                   !               |                  |  HOA4-OA4 \                HA2 / |
ATOM CA5   CC3163  0.11 !               |                  |            \               |  /  |   OPA2
ATOM HA5   HCA1    0.09 !               |                  |             \              | /   |   |
ATOM OA5   OC3C61 -0.40 !               |                  |              \             |/    OA1-PA-OPA3
ATOM CA1   CC3162  0.11 !               |                  \          OA3--CA3----------CA2       |
ATOM HA1   HCA1    0.09 !               |                   \         |                 |         OPA4
ATOM OA1   OC30P  -0.40 !               |                    \        |                 |
ATOM OPA2  OC2DP  -0.90 !               |                     \       |                 |
ATOM OPA3  OC2DP  -0.90 !               |                      \      |                 |
ATOM OPA4  OC2DP  -0.90 !               |                       \     |                 |
ATOM PA    PC      1.10 !               |                        \    |                 |
GROUP                   !               |                         \   |                 |
ATOM CA3   CC3161  0.17 !               |                         |   |                 |
ATOM HA3   HCA1    0.09 !               |                         |   |                 |
ATOM OA3   OC301  -0.49 !               |                         |   |                 NA2-HNA2             
ATOM C31   CL      0.90 !               |                         |   |                 |
ATOM O31   OBL    -0.63 !               |                         |   |                 |
ATOM C32   CTL2   -0.22 !           O71=C71                       |   |                 |
ATOM H32R  HAL2    0.09 !               |                         |   |                 |
ATOM H32S  HAL2    0.09 !               |                         |   |                 |
GROUP                   !               |                         |   |                 |
ATOM CA2   CC3161  0.07 !        H72R---C72---H72S                |   |                 |
ATOM HA2   HCA1    0.09 !               |                         |   |                 |
ATOM NA2   NC2D1  -0.47 !               |                         |   |                 |
ATOM HNA2  HCP1    0.31 !               |                         |   |                 |
GROUP ! CHAIN 7         !               |                         |   |                 |
ATOM C73   CTL1    0.17 !        H73R---C73------------------|    |   |                 |
ATOM H73R  HAL1    0.09 !               |                    |    |   |                 |
ATOM O73   OSL    -0.49 !               O73                  |    |   |                 |
ATOM C81   CL      0.86 !               |                    |    |   |                 |
ATOM O81   OBL    -0.63 !           O81=C81                  |    |   |                 |
GROUP                   !               |                    |    |   |                 |
ATOM C82   CTL2   -0.18 !               |                    |    |   |                 |
ATOM H82S  HAL2    0.09 !        H82R---C82---H82S           |    |   |                 |
ATOM H82R  HAL2    0.09 !               |                    |    |   |                 |
GROUP                   !               |                    |    |   |                 |
ATOM C83   CTL2   -0.18 !               |                    |    |   |                 |
ATOM H83R  HAL2    0.09 !        H83R---C83---H83S           |    |   |                 |
ATOM H83S  HAL2    0.09 !               |                    |    |   |                 |
GROUP                   !               |                    |    |   |                 |
ATOM C84   CTL2   -0.18 !               |                    |    |   |                 |
ATOM H84R  HAL2    0.09 !        H84R---C84---H84S           |    |   |                 |
ATOM H84S  HAL2    0.09 !               |                    |    |   |                 |
GROUP                   !               |                    |    |   |                 |
ATOM C85   CTL2   -0.18 !               |                    |    |   |                 |
ATOM H85R  HAL2    0.09 !        H85R---C85---H85S           |    |   |                 |
ATOM H85S  HAL2    0.09 !               |                    |    |   |                 |
GROUP                   !               |                    |    |   |                 |
ATOM C86   CTL2   -0.18 !               |                    |    |   |                 |
ATOM H86R  HAL2    0.09 !        H86R---C86---H86S           |    |   |                 |
ATOM H86S  HAL2    0.09 !               |                    |    |   |                 |
GROUP                   !               |                    |    |   |                 |
ATOM C87   CTL2   -0.18 !               |                    |    |   |                 |
ATOM H87R  HAL2    0.09 !        H87R---C87---H87S           |    |   |                 |
ATOM H87S  HAL2    0.09 !               |                    |    |   |                 |
GROUP                   !               |                    |    |   |                 |
ATOM C88   CTL2   -0.18 !               |                    |    |   |                 |
ATOM H88R  HAL2    0.09 !        H88R---C88---H88S           |    |   |                 |
ATOM H88S  HAL2    0.09 !               |                    |    |   |                 |
GROUP                   !               |                    |    |   |                 |
ATOM C89   CTL2   -0.18 !               |                    |    |   |                 |
ATOM H89R  HAL2    0.09 !        H89R---C89---H89S           |    |   |                 |
ATOM H89S  HAL2    0.09 !               |                    |    |   |                 |
GROUP                   !               |                    |    |   |                 |
ATOM C810  CTL2   -0.18 !               |                    |    |   |                 |
ATOM H810R HAL2    0.09 !       H810R---C810---H810S         |    |   |                 |
ATOM H810S HAL2    0.09 !               |                    |    |   |                 |
GROUP                   !               |                    |    |   |                 |
ATOM C811  CTL2   -0.18 !               |                    |    |   |                 |
ATOM H811R HAL2    0.09 !       H811R---C811---H811S         |    |   |                 |
ATOM H811S HAL2    0.09 !               |                    |    |   |                 |
GROUP                   !               |                    |    |   |                 |
ATOM C812  CTL3   -0.27 !               |                    |    |   |                 |
ATOM H812R HAL3    0.09 !       H812R---C812---H812S         |    |   |                 |
ATOM H812S HAL3    0.09 !               |                    |    |   |                 |
ATOM H812T HAL3    0.09 !               H812T                |    |   |                 |
GROUP ! CHAIN 6         !                                    |    |   |                 |
ATOM C74   CTL2   -0.18 !               |---------------------    |   |                 |
ATOM H74R  HAL2    0.09 !        H74R---C74---H74S                |   |                 |
ATOM H74S  HAL2    0.09 !               |                         |   |                 |
GROUP                   !               |                         |   |                 |
ATOM C75   CTL2   -0.18 !               |                         |   |                 |
ATOM H75R  HAL2    0.09 !        H75R---C75---H75S                |   |                 |
ATOM H75S  HAL2    0.09 !               |                         |   |                 |
GROUP                   !               |                         |   |                 |
ATOM C76   CTL2   -0.18 !               |                         |   |                 |
ATOM H76R  HAL2    0.09 !        H76R---C76---H76S                |   |                 |
ATOM H76S  HAL2    0.09 !               |                         |   |                 |
GROUP                   !               |                         |   |                 |
ATOM C77   CTL2   -0.18 !               |                         |   |                 |
ATOM H77R  HAL2    0.09 !        H77R---C77---H77S                |   |                 |
ATOM H77S  HAL2    0.09 !               |                         |   |                 |
GROUP                   !               |                         |   |                 |
ATOM C78   CTL2   -0.18 !               |                         |   |                 |
ATOM H78R  HAL2    0.09 !        H78R---C78---H78S                |   |                 |
ATOM H78S  HAL2    0.09 !               |                         |   |                 |
GROUP                   !               |                         |   |                 |
ATOM C79   CTL2   -0.18 !               |                         |   |                 |
ATOM H79R  HAL2    0.09 !        H79R---C79---H79S                |   |                 |
ATOM H79S  HAL2    0.09 !               |                         |   |                 |
GROUP                   !               |                         |   |                 |
ATOM C710  CTL2   -0.18 !               |                         |   |                 |
ATOM H710R HAL2    0.09 !       H710R---C710---H710S              |   |                 |
ATOM H710S HAL2    0.09 !               |                         |   |                 |
GROUP                   !               |                         |   |                 |
ATOM C711  CTL2   -0.18 !               |                         |   |                 |
ATOM H711R HAL2    0.09 !       H711R---C711---H711S              |   |                 |
ATOM H711S HAL2    0.09 !               |                         |   |                 |
GROUP                   !               |                         |   |                 |
ATOM C712  CTL3   -0.27 !               |                         |   |                 |
ATOM H712R HAL3    0.09 !       H712R---C712---H712S              |   |                 |
ATOM H712S HAL3    0.09 !               |                         |   |                 |
ATOM H712T HAL3    0.09 !               H712T                     |   |                 |
GROUP ! CHAIN 5         !                                         |   |                 |
ATOM C51   CC2O1   0.55 !               |--------------------------   |                 |
ATOM O51   OC2D1  -0.55 !           O51=C51                           |                 |
GROUP                   !               |                             |                 |
ATOM C52   CTL2   -0.18 !               |                             |                 |
ATOM H52R  HAL2    0.09 !        H52R---C52---H52S                    |                 |
ATOM H52S  HAL2    0.09 !               |                             |                 |
GROUP                   !               |                             |                 |
ATOM C53   CTL1    0.17 !        H53R---C53------------------|        |                 |
ATOM H53R  HAL1    0.09 !               |                    |        |                 |
ATOM O53   OSL    -0.49 !               O53                  |        |                 |
ATOM C61   CL      0.86 !               |                    |        |                 |
ATOM O61   OBL    -0.63 !           O61=C61                  |        |                 |
ATOM C62   CTL1    0.14 !               |                    |        |                 |
ATOM H62S  HAL1    0.09 !               |                    |        |                 |
ATOM O62   OH1    -0.66 !  HO62---O62---C62---H62S           |        |                 |
ATOM HO62  H       0.43 !               |                    |        |                 |
GROUP                   !               |                    |        |                 |
ATOM C63   CTL2   -0.18 !               |                    |        |                 |
ATOM H63R  HAL2    0.09 !        H63R---C63---H63S           |        |                 |
ATOM H63S  HAL2    0.09 !               |                    |        |                 |
GROUP                   !               |                    |        |                 |
ATOM C64   CTL2   -0.18 !               |                    |        |                 |
ATOM H64R  HAL2    0.09 !        H64R---C64---H64S           |        |                 |
ATOM H64S  HAL2    0.09 !               |                    |        |                 |
GROUP                   !               |                    |        |                 |
ATOM C65   CTL2   -0.18 !               |                    |        |                 |
ATOM H65R  HAL2    0.09 !        H65R---C65---H65S           |        |                 |
ATOM H65S  HAL2    0.09 !               |                    |        |                 |
GROUP                   !               |                    |        |                 |
ATOM C66   CTL2   -0.18 !               |                    |        |                 |
ATOM H66R  HAL2    0.09 !        H66R---C66---H66S           |        |                 |
ATOM H66S  HAL2    0.09 !               |                    |        |                 |
GROUP                   !               |                    |        |                 |
ATOM C67   CTL2   -0.18 !               |                    |        |                 |
ATOM H67R  HAL2    0.09 !        H67R---C67---H67S           |        |                 |
ATOM H67S  HAL2    0.09 !               |                    |        |                 |
GROUP                   !               |                    |        |                 |
ATOM C68   CTL2   -0.18 !               |                    |        |                 |
ATOM H68R  HAL2    0.09 !        H68R---C68---H68S           |        |                 |
ATOM H68S  HAL2    0.09 !               |                    |        |                 |
GROUP                   !               |                    |        |                 |
ATOM C69   CTL2   -0.18 !               |                    |        |                 |
ATOM H69R  HAL2    0.09 !        H69R---C69---H69S           |        |                 |
ATOM H69S  HAL2    0.09 !               |                    |        |                 |
GROUP                   !               |                    |        |                 |
ATOM C610  CTL2   -0.18 !               |                    |        |                 |
ATOM H610R HAL2    0.09 !       H610R---C610---H610S         |        |                 |
ATOM H610S HAL2    0.09 !               |                    |        |                 |
GROUP                   !               |                    |        |                 |
ATOM C611  CTL2   -0.18 !               |                    |        |                 |
ATOM H611R HAL2    0.09 !       H611R---C611---H611S         |        |                 |
ATOM H611S HAL2    0.09 !               |                    |        |                 |
GROUP                   !               |                    |        |                 |
ATOM C612  CTL3   -0.27 !               |                    |        |                 |
ATOM H612R HAL3    0.09 !       H612R---C612---H612S         |        |                 |
ATOM H612S HAL3    0.09 !               |                    |        |                 |
ATOM H612T HAL3    0.09 !               H612T                |        |                 |
GROUP ! CHAIN 4         !                                    |        |                 |
ATOM C54   CTL2   -0.18 !               |---------------------        |                 |
ATOM H54R  HAL2    0.09 !        H54R---C54---H54S                    |                 |
ATOM H54S  HAL2    0.09 !               |                             |                 |
GROUP                   !               |                             |                 |
ATOM C55   CTL2   -0.18 !               |                             |                 |
ATOM H55R  HAL2    0.09 !        H55R---C55---H55S                    |                 |
ATOM H55S  HAL2    0.09 !               |                             |                 |
GROUP                   !               |                             |                 |
ATOM C56   CTL2   -0.18 !               |                             |                 |
ATOM H56R  HAL2    0.09 !        H56R---C56---H56S                    |                 |
ATOM H56S  HAL2    0.09 !               |                             |                 |
GROUP                   !               |                             |                 |
ATOM C57   CTL2   -0.18 !               |                             |                 |
ATOM H57R  HAL2    0.09 !        H57R---C57---H57S                    |                 |
ATOM H57S  HAL2    0.09 !               |                             |                 |
GROUP                   !               |                             |                 |
ATOM C58   CTL2   -0.18 !               |                             |                 |
ATOM H58R  HAL2    0.09 !        H58R---C58---H58S                    |                 |
ATOM H58S  HAL2    0.09 !               |                             |                 |
GROUP                   !               |                             |                 |
ATOM C59   CTL2   -0.18 !               |                             |                 |
ATOM H59R  HAL2    0.09 !        H59R---C59---H59S                    |                 |
ATOM H59S  HAL2    0.09 !               |                             |                 |
GROUP                   !               |                             |                 |
ATOM C510  CTL2   -0.18 !               |                             |                 |
ATOM H510R HAL2    0.09 !       H510R---C510---H510S                  |                 |
ATOM H510S HAL2    0.09 !               |                             |                 |
GROUP                   !               |                             |                 |
ATOM C511  CTL2   -0.18 !               |                             |                 |
ATOM H511R HAL2    0.09 !       H511R---C511---H511S                  |                 |
ATOM H511S HAL2    0.09 !               |                             |                 |
GROUP                   !               |                             |                 |
ATOM C512  CTL2   -0.18 !               |                             |                 |
ATOM H512R HAL2    0.09 !       H512R---C512---H512S                  |                 |
ATOM H512S HAL2    0.09 !               |                             |                 |
GROUP                   !               |                             |                 |
ATOM C513  CTL2   -0.18 !               |                             |                 |
ATOM H513R HAL2    0.09 !       H513R---C513---H513S              O31=C31               |
ATOM H513S HAL2    0.09 !               |                             |                 |
GROUP                   !               |                             |                 |
ATOM C514  CTL3   -0.27 !               |                             |                 |
ATOM H514R HAL3    0.09 !       H514R---C514---H514S           H32R---C32---H32S        |
ATOM H514S HAL3    0.09 !               |                             |                 |
ATOM H514T HAL3    0.09 !               H514T                         |                 |
GROUP ! CHAIN 3         !                                             |                 |
ATOM C33   CTL1    0.14 !               |------------------------------                 |
ATOM H33R  HAL1    0.09 !        H33R---C33---O33---H33R                                |
ATOM O33   OH1    -0.66 !               |                                               |
ATOM HO33  H       0.43 !               |                                               |
GROUP                   !               |                                               |
ATOM C34   CTL2   -0.18 !               |                                               |
ATOM H34R  HAL2    0.09 !        H34R---C34---H34S                                      |
ATOM H34S  HAL2    0.09 !               |                                               |
GROUP                   !               |                                               |
ATOM C35   CTL2   -0.18 !               |                                               |
ATOM H35R  HAL2    0.09 !        H35R---C35---H35S                                      |
ATOM H35S  HAL2    0.09 !               |                                               |
GROUP                   !               |                                               |
ATOM C36   CTL2   -0.18 !               |                                               |
ATOM H36R  HAL2    0.09 !        H36R---C36---H36S                                      |
ATOM H36S  HAL2    0.09 !               |                                               |
GROUP                   !               |                                               |
ATOM C37   CTL2   -0.18 !               |                                               |
ATOM H37R  HAL2    0.09 !        H37R---C37---H37S                                      |
ATOM H37S  HAL2    0.09 !               |                                               |
GROUP                   !               |                                               |
ATOM C38   CTL2   -0.18 !               |                                               |
ATOM H38R  HAL2    0.09 !        H38R---C38---H38S                                      |
ATOM H38S  HAL2    0.09 !               |                                               |
GROUP                   !               |                                               |
ATOM C39   CTL2   -0.18 !               |                                               |
ATOM H39R  HAL2    0.09 !        H39R---C39---H39S                                      |
ATOM H39S  HAL2    0.09 !               |                                               |
GROUP                   !               |                                               |
ATOM C310  CTL2   -0.18 !               |                                               |
ATOM H310R HAL2    0.09 !       H310R---C310---H310S                                    |
ATOM H310S HAL2    0.09 !               |                                               |
GROUP                   !               |                                               |
ATOM C311  CTL2   -0.18 !               |                                               |
ATOM H311R HAL2    0.09 !       H311R---C311---H311S                                    |
ATOM H311S HAL2    0.09 !               |                                               |
GROUP                   !               |                                               |
ATOM C312  CTL3   -0.27 !               |                                               |
ATOM H312R HAL3    0.09 !       H312R---C312---H312S                                    |
ATOM H312S HAL3    0.09 !               |                                               |
ATOM H312T HAL3    0.09 !               H312T                                           |
GROUP  ! CHAIN 2        !                                                               |
ATOM C11   CC2O1   0.55 !               |------------------------------------------------
ATOM O11   OC2D1  -0.55 !           O11=C11
GROUP                   !               |
ATOM C12   CTL2   -0.18 !               |
ATOM H12R  HAL2    0.09 !        H12R---C12---H12S
ATOM H12S  HAL2    0.09 !               |
GROUP                   !               |
ATOM C13   CTL1    0.17 !        H13R---C13-------------------
ATOM H13R  HAL1    0.09 !               |                    |
ATOM O13   OSL    -0.49 !               013                  |
ATOM C21   CL      0.86 !               |                    |
ATOM O21   OBL    -0.63 !           O21=C21                  |
GROUP                   !               |                    |
ATOM C22   CTL2   -0.18 !               |                    |
ATOM H22S  HAL2    0.09 !        H22R---C22---H22S           |
ATOM H22R  HAL2    0.09 !               |                    |
GROUP                   !               |                    |
ATOM C23   CTL2   -0.18 !               |                    |
ATOM H23R  HAL2    0.09 !        H23R---C23---H23S           |
ATOM H23S  HAL2    0.09 !               |                    |
GROUP                   !               |                    |
ATOM C24   CTL2   -0.18 !               |                    |
ATOM H24R  HAL2    0.09 !        H24R---C24---H24S           |
ATOM H24S  HAL2    0.09 !               |                    |
GROUP                   !               |                    |
ATOM C25   CTL2   -0.18 !               |                    |
ATOM H25R  HAL2    0.09 !        H25R---C25---H25S           |
ATOM H25S  HAL2    0.09 !               |                    |
GROUP                   !               |                    |
ATOM C26   CTL2   -0.18 !               |                    |
ATOM H26R  HAL2    0.09 !        H26R---C26---H26S           |
ATOM H26S  HAL2    0.09 !               |                    |
GROUP                   !               |                    |
ATOM C27   CTL2   -0.18 !               |                    |
ATOM H27R  HAL2    0.09 !        H27R---C27---H27S           |
ATOM H27S  HAL2    0.09 !               |                    |
GROUP                   !               |                    |
ATOM C28   CTL2   -0.18 !               |                    |
ATOM H28R  HAL2    0.09 !        H28R---C28---H28S           |
ATOM H28S  HAL2    0.09 !               |                    |
GROUP                   !               |                    |
ATOM C29   CTL2   -0.18 !               |                    |
ATOM H29R  HAL2    0.09 !        H29R---C29---H29S           |
ATOM H29S  HAL2    0.09 !               |                    |
GROUP                   !               |                    |
ATOM C210  CTL2   -0.18 !               |                    |
ATOM H210R HAL2    0.09 !       H210R---C210---H210S         |
ATOM H210S HAL2    0.09 !               |                    |
GROUP                   !               |                    |
ATOM C211  CTL2   -0.18 !               |                    |
ATOM H211R HAL2    0.09 !       H211R---C211---H211S         |
ATOM H211S HAL2    0.09 !               |                    |
GROUP                   !               |                    |
ATOM C212  CTL3   -0.27 !               |                    |
ATOM H212R HAL3    0.09 !       H212R---C212---H212S         |
ATOM H212S HAL3    0.09 !               |                    |
ATOM H212T HAL3    0.09 !               H212T                |
GROUP ! CHAIN 1         !                                    |   
ATOM C14   CTL2   -0.18 !               |---------------------
ATOM H14R  HAL2    0.09 !        H14R---C14---H14S
ATOM H14S  HAL2    0.09 !               |
GROUP                   !               |
ATOM C15   CTL2   -0.18 !               |
ATOM H15R  HAL2    0.09 !        H15R---C15---H15S
ATOM H15S  HAL2    0.09 !               |
GROUP                   !               |
ATOM C16   CTL2   -0.18 !               |
ATOM H16R  HAL2    0.09 !        H16R---C16---H16S
ATOM H16S  HAL2    0.09 !               |
GROUP                   !               |
ATOM C17   CTL2   -0.18 !               |
ATOM H17R  HAL2    0.09 !        H17R---C17---H17S
ATOM H17S  HAL2    0.09 !               |
GROUP                   !               |
ATOM C18   CTL2   -0.18 !               |
ATOM H18R  HAL2    0.09 !        H18R---C18---H18S
ATOM H18S  HAL2    0.09 !               |
GROUP                   !               |
ATOM C19   CTL2   -0.18 !               |
ATOM H19R  HAL2    0.09 !        H19R---C19---H19S
ATOM H19S  HAL2    0.09 !               |
GROUP                   !               |
ATOM C110  CTL2   -0.18 !               |
ATOM H110R HAL2    0.09 !       H110R---C110---H110S
ATOM H110S HAL2    0.09 !               |
GROUP                   !               |
ATOM C111  CTL2   -0.18 !               |
ATOM H111R HAL2    0.09 !       H111R---C111---H111S
ATOM H111S HAL2    0.09 !               |
GROUP                   !               |
ATOM C112  CTL2   -0.18 !               |
ATOM H112R HAL2    0.09 !       H112R---C112---H112S
ATOM H112S HAL2    0.09 !               |
GROUP                   !               |
ATOM C113  CTL2   -0.18 !               |
ATOM H113R HAL2    0.09 !       H113R---C113---H113S
ATOM H113S HAL2    0.09 !               |
GROUP                   !               |
ATOM C114  CTL3   -0.27 !               |
ATOM H114R HAL3    0.09 !       H114R---C114---H114S
ATOM H114S HAL3    0.09 !               |
ATOM H114T HAL3    0.09 !               H114T
                        !
                        !
                        !
!CHAIN 7
DOUBLE C81   O81
BOND C81   O73
BOND C81   C82      C82   H82R     C82   H82S    C82   C83
BOND C83   H83R     C83   H83S     C83   C84     C84   H84R    C84   H84S
BOND C84   C85      C85   H85R     C85   H85S    C85   C86     C86   H86R
BOND C86   H86S     C86   C87      C87   H87R    C87   H87S    C87   C88
BOND C88   H88R     C88   H88S     C88   C89     C89   H89R    C89   H89S
BOND C89   C810     C810  H810R    C810  H810S   C810  C811    C811  H811R
BOND C811  H811S    C811  C812     C812  H812R   C812  H812S   C812  H812T
!CHAIN 6
DOUBLE  O71  C71
BOND C71   C72      C72   H72R     C72   H72S
BOND C72   C73      C73   H73R     C73   O73     C73   C74     C74   H74R
BOND C74   C75      C75   H75R     C75   H75S    C75   C76     C76   H76R
BOND C74   H74S     C76   H76S     C76   C77     C77   H77R    C77   H77S
BOND C77   C78      C78   H78R     C78   H78S    C78   C79     C79   H79R
BOND C79   H79S     C79   C710     C710  H710R   C710  H710S   C710  C711
BOND C711  H711R    C711  H711S    C711  C712    C712  H712R   C712  H712S
BOND C712  H712T
!CHAIN 5
DOUBLE  O61  C61

BOND C61   O53
BOND C61   C62      C62   O62      C62   H62S    O62   HO62    C62   C63
BOND C63   H63R     C63   H63S     C63   C64     C64   H64R    C64   H64S
BOND C64   C65      C65   H65R     C65   H65S    C65   C66     C66   H66R
BOND C66   H66S     C66   C67      C67   H67R    C67   H67S    C67   C68
BOND C68   H68R     C68   H68S     C68   C69     C69   H69R    C69   H69S
BOND C69   C610     C610  H610R    C610  H610S   C610  C611    C611  H611R
BOND C611  H611S    C611  C612     C612  H612R   C612  H612S   C612  H612T
!CHAIN 4
DOUBLE  O51  C51
BOND C52   H52R     C52   H52S     C52   C53     C53   H53R    C53   O53
BOND C53   C54      C54   H54R     C54   H54S    C54   C55     C55   H55R
BOND C55   H55S     C55   C56      C56   H56R    C56   H56S    C56   C57
BOND C57   H57R     C57   H57S     C57   C58     C58   H58R    C58   H58S
BOND C58   C59      C59   H59R     
BOND C59   H59S     C59   C510     C510  H510R   C510  H510S   C510  C511
BOND C511  H511R    C511  H511S    C511  C512    C512  H512R   C512  H512S
BOND C512  C513     C513  H513R    C513  H513S   C513  C514    C514  H514R
BOND C514  H514S    C514  H514T
!CHAIN 3
DOUBLE  O31  C31
BOND C31   C32      C32   H32R     C32   H32S    O33   HO33
BOND C32   C33      C33   H33R     C33   O33     C33   C34      C34   H34R
BOND C34   H34S     C34   C35      C35   H35R    C35   H35S     C35   C36
BOND C36   H36R     C36   H36S     C36   C37     C37   H37R     C37   H37S
BOND C37   C38      C38   H38R     C38   H38S    C38   C39      C39   H39R
BOND C39   H39S     C39   C310     C310  H310R   C310  H310S    C310  C311
BOND C311  H311R    C311  H311S    C311  C312    C312  H312R    C312  H312S
BOND C312  H312T
!CHAIN 2
DOUBLE C21   O21
BOND C21   O13
BOND C21   C22      C22   H22R     C22   H22S    C22   C23
BOND C23   H23R     C23   H23S     C23   C24     C24   H24R    C24   H24S
BOND C24   C25      C25   H25R     C25   H25S    C25   C26     C26   H26R
BOND C26   H26S     C26   C27      C27   H27R    C27   H27S    C27   C28
BOND C28   H28R     C28   H28S     C28   C29     C29   H29R    C29   H29S
BOND C29   C210     C210  H210R    C210  H210S   C210  C211    C211  H211R
BOND C211  H211S    C211  C212     C212  H212R   C212  H212S   C212  H212T
!CHAIN 1
DOUBLE C11  O11
BOND C12   H12R     C12   H12S     C12   C13
BOND C13   O13      C13   H13R     C13   C14     C14   H14R    C14   H14S
BOND C14   C15      C15   H15R     C15   H15S    C15   C16     C16   H16R
BOND C16   H16S     C16   C17      C17   H17R    C17   H17S    C17   C18
BOND C18   H18R     C18   H18S     C18   C19     C19   H19R    C19   H19S
BOND C19   C110     C110  H110R    C110  H110S   C110  C111    C111  H111R
BOND C111  H111S    C111  C112     C112  H112R   C112  H112S   C112  C113
BOND C113  H113R    C113  H113S    C113  C114    C114  H114R   C114  H114S
BOND C114  H114T
!SUGARS
BOND PB    OPB4     PB    OPB3     PB    OPB2    PB    OB4     OB4   CB4
BOND CB4   HB4      CB4   CB5      CB5   HB5     CB5   CB6     CB6   HB6R
BOND CB6   HB6S     CB6   OB6      OB6   HOB6    CB5   OB5     OB5   CB1
BOND CB1   HB1      CB1   CB2      CB2   HB2     CB2   NB2     NB2   HNB2
BOND NB2   C51      C51   C52      CB2   CB3     CB3   HB3     CB3   CB4
BOND CB3   OB3      OB3   C71      CB1   OA6     CA6   OA6
BOND CA6   HA6R     CA6   HA6S     CA6   CA5     CA5   HA5     CA5   CA4
BOND CA4   HA4      CA4   OA4      OA4   HOA4    CA4   CA3     CA3   HA3
BOND CA3   OA3      OA3   C31      CA3   CA2     CA2   HA2     CA2   NA2
BOND NA2   HNA2     NA2   C11      C11   C12
BOND CA2   CA1      CA1   HA1      CA1   OA5     CA1   OA1
BOND OA1   PA       PA    OPA2     PA    OPA3    PA    OPA4    OA5   CA5
IMPR C11  C12  NA2 O11
IMPR NA2  C11 CA2 HNA2
IMPR C51  C52  NB2 O51
IMPR NB2  C51 CB2 HNB2

!
! IC Tabel (based on PDB:1FI1)
!    I      J      K     L      R(IK)   T(IKJ)   PHI    T(JKL)    R(KL)

IC  NA2    CA3   *CA2   HA2    1.4400  113.86 -118.61  107.36   1.1191
IC  NA2    CA1   *CA2   CA3    1.4400  111.53 -127.48  110.21   1.5138
IC  OA3    CA4   *CA3   HA3    1.4337  121.25  120.61  106.49   1.1196
IC  OA3    CA2   *CA3   CA4    1.4337  107.64  133.16  108.89   1.5187
IC  OA4    CA5   *CA4   HA4    1.4268  110.83 -117.91  106.97   1.1140
IC  OA4    CA3   *CA4   CA5    1.4268  112.31 -124.27  110.43   1.5248
IC  CA6    OA5   *CA5   HA5    1.5205  108.40  116.71  108.12   1.1153
IC  CA6    CA4   *CA5   OA5    1.5205  112.71  121.45  110.49   1.4384
IC  OA6    HA6S  *CA6   HA6R   1.4323  110.89 -120.12  108.08   1.1120
IC  OA6    CA5   *CA6   HA6S   1.4323  109.73 -121.37  108.63   1.1126
IC  OA5    CA1   CA2    CA3    1.4422  107.41   60.93  110.21   1.5138
IC  CA1    CA2   CA3    CA4    1.5190  110.21  -58.54  108.89   1.5187
IC  CA2    CA3   CA4    CA5    1.5138  108.89   54.24  110.43   1.5248
IC  CA3    CA4   CA5    OA5    1.5187  110.43  -53.95  110.49   1.4384
IC  CA4    CA5   OA5    CA1    1.5248  110.49   59.24  113.63   1.4422
IC  CA5    OA5   CA1    CA2    1.4384  113.63  -61.95  107.41   1.5190
IC  CA4    CA5   CA6    OA6    1.5248  112.71   49.82  109.73   1.4323
IC  CA1    CA2   NA2    HNA2   1.5190  111.53  -38.03  111.69   1.0261
IC  CA3    CA4   OA4    HOA4   1.5187  112.31   72.24  105.58   0.9693
IC  CA5    CA6   OA6    CB1    1.5205  109.73 -142.17  112.96   1.4078
IC  C11    NA2   CA2    CA3    1.3261  127.96  -97.59  113.86   1.5138
IC  C11    CA2   *NA2   HNA2   1.3261  127.96 -174.95  111.69   1.0261
IC  C12    C11   NA2    CA2    1.5136  115.13 -174.47  127.96   1.4400
IC  NA2    C12   *C11   O11    1.3261  115.13  179.55  121.49   1.2314
IC  O11    C11   C12    H12R   1.2314  121.49 -140.14  108.42   1.1119
IC  O11    C11   C12    H12S   1.2314  121.49  102.61  107.72   1.1079
IC  OA6    CA6   CA5    OA5    1.4323  109.73  -72.81  108.40   1.4384

IC  OA6    CB2   *CB1   HB1    1.4078  106.38  118.19  109.47   1.1143  !SUGAR2
IC  OA6    OB5   *CB1   CB2    1.4078  112.33  117.08  108.11   1.5079
IC  CA6    OA6   CB1    CB2    1.4323  112.96  169.11  106.38   1.5079
IC  NB2    CB3   *CB2   HB2    1.4613  113.19 -120.93  107.60   1.1201
IC  NB2    CB1   *CB2   CB3    1.4613  110.64 -124.67  108.41   1.5138
IC  OB3    CB4   *CB3   HB3    1.4237  110.28  123.64  108.89   1.1199
IC  OB3    CB2   *CB3   CB4    1.4237  107.44  120.76  111.19   1.5194
IC  CB6    OB5   *CB5   HB5    1.5179  108.51  116.24  108.68   1.1165
IC  CB6    CB4   *CB5   OB5    1.5179  113.70  121.73  109.75   1.4428
IC  OB6    HB6S  *CB6   HB6R   1.4344  109.67 -119.29  106.82   1.1144
IC  OB6    CB5   *CB6   HB6S   1.4344  111.00 -120.95  109.07   1.1142
IC  OB5    CB1   CB2    CB3    1.4278  108.11   63.14  108.41   1.5138
IC  CB1    CB2   CB3    CB4    1.5079  108.41  -54.52  111.19   1.5194
IC  CB2    CB3   CB4    CB5    1.5138  111.19   49.40  111.28   1.5264
IC  CB3    CB4   CB5    OB5    1.5194  111.28  -51.72  109.75   1.4428
IC  CB4    CB5   OB5    CB1    1.5264  109.75   62.13  110.96   1.4278
IC  CB5    OB5   CB1    CB2    1.4428  110.96  -68.42  108.11   1.5079
IC  CB4    CB5   CB6    OB6    1.5264  113.70  170.68  111.00   1.4344
IC  OB5    CB1   OA6    CA6    1.4278  112.33  -72.78  112.96   1.4323
IC  CB1    CB2   NB2    HNB2   1.5079  110.64  -40.53  115.18   0.9905
IC  CB5    CB6   OB6    HOB6   1.5179  111.00  -48.00  104.35   0.9644
IC  C51    NB2   CB2    CB3    1.3403  125.47 -110.22  113.19   1.5138
IC  C51    CB2   *NB2   HNB2   1.3403  125.47 -168.41  115.18   0.9905
IC  CB2    CB3   OB3    C71    1.5138  107.44 -153.62  115.73   1.3417
IC  CB3    OB3   C71    C72    1.4237  115.73 -173.28  105.36   1.5249
IC  C72    OB3   *C71   O71    1.5249  105.36 -145.32  122.72   1.2255
IC  OB3    C71   C72    C73    1.3417  105.36 -135.89  110.88   1.5323
IC  C71    C72   C73    C74    1.5249  110.88   68.53  112.74   1.5484
IC  C52    C51   NB2    CB2    1.5111  114.82 -162.33  125.47   1.4613
IC  NB2    C52   *C51   O51    1.3403  114.82 -177.83  120.95   1.2251
IC  O51    C51   C52    H52R   1.2251  120.95  137.36  109.49   1.1079
IC  O51    C51   C52    H52S   1.2251  120.95 -104.46  107.49   1.1114

IC  CB4    OB4   PB     OPB2   1.4288  121.78   50.52  105.32   1.5226  !PHOSPHATE B
IC  OPB2   OB4   *PB    OPB3   1.5226  105.32  120.14  105.18   1.5224
IC  OPB2   OB4   *PB    OPB4   1.5226  105.32 -120.11  105.17   1.5255
IC  PB     OB4   CB4    CB5    1.6577  121.78 -117.37  106.73   1.5264
IC  CB5    OB4   *CB4   CB3    1.5264  106.73 -121.25  110.71   1.5194
IC  CB5    OB4   *CB4   HB4    1.5264  106.73  118.15  112.27   1.1198
IC  OB4    CB4   CB5    OB5    1.4288  106.73 -172.61  109.75   1.4428

IC  CA1    OA1   PA     OPA2   1.4219  120.95 -165.04  105.88   1.5197  !PHOSTPATE A
IC  OPA2   OA1   *PA    OPA3   1.5197  105.88  121.60  105.92   1.5216
IC  OPA2   OA1   *PA    OPA4   1.5197  105.88 -119.76  104.98   1.5281
IC  PA     OA1   CA1    OA5    1.6550  120.95  153.48  110.59   1.4422
IC  OA5    OA1   *CA1   CA2    1.4422  110.59  122.24  115.51   1.5190
IC  OA5    OA1   *CA1   HA1    1.4422  110.59 -115.43  109.91   1.1182
IC  OA1    CA1   OA5    CA5    1.4219  110.59   64.92  113.63   1.4384

IC  C72    C73   O73    C81    1.5323  105.16  139.87  116.84   1.3147 !CHAIN 7
IC  C73    O73   C81    C82    1.4316  116.84 -179.11  108.40   1.5376
IC  C82    O73   *C81   O81    1.5376  108.40 -175.97  127.06   1.2151
IC  O73    C81   C82    C83    1.3147  108.40 -121.45  112.84   1.5487
IC  C83    C81   *C82   H82R   1.5487  112.84 -122.39  107.54   1.1076
IC  H82R   C81   *C82   H82S   1.1076  107.54 -116.65  108.07   1.1105
IC  C81    C82    C83   C84    1.5376  112.84  -78.02  113.14   1.5355
IC  C84    C82   *C83   H83R   1.5355  113.14 -119.52  108.25   1.1139
IC  H83R   C82   *C83   H83S   1.1139  108.25 -117.01  109.93   1.1132
IC  C82    C83   C84    C85    1.5487  113.14  178.64  113.02   1.5349
IC  C85    C83   *C84   H84R   1.5349  113.02 -120.69  109.13   1.1145
IC  H84R   C83   *C84   H84S   1.1145  109.13 -117.14  109.19   1.1125
IC  C83    C84   C85    C86    1.5355  113.02 -179.69  112.11   1.5348
IC  C86    C84   *C85   H85R   1.5348  112.11 -121.88  109.48   1.1120
IC  H85R   C84   *C85   H85S   1.1120  109.48 -117.59  108.50   1.1137
IC  C84    C85   C86    C87    1.5349  112.11  175.47  113.07   1.5346
IC  C87    C85   *C86   H86R   1.5346  113.07 -120.92  108.52   1.1144
IC  H86R   C85   *C86   H86S   1.1144  108.52 -116.82  109.08   1.1126
IC  C85    C86   C87    C88    1.5348  113.07 -179.49  112.25   1.5347
IC  C88    C86   *C87   H87R   1.5347  112.25 -121.82  109.41   1.1124
IC  H87R   C86   *C87   H87S   1.1124  109.41 -117.41  108.69   1.1136
IC  C86    C87   C88    C89    1.5346  112.25  176.23  112.89   1.5340
IC  C89    C87   *C88   H88R   1.5340  112.89 -120.91  108.73   1.1139
IC  H88R   C87   *C88   H88S   1.1139  108.73 -117.15  109.12   1.1128
IC  C87    C88   C89    C810   1.5347  112.89 -178.89  112.37   1.5347
IC  C810   C88   *C89   H89R   1.5347  112.37 -121.69  109.20   1.1126
IC  H89R   C88   *C89   H89S   1.1126  109.20 -117.41  108.75   1.1136
IC  C88    C89   C810   C811   1.5340  112.37  178.67  112.76   1.5336
IC  C811   C89   *C810  H810R  1.5336  112.76 -121.16  108.85   1.1137
IC  H810R  C89   *C810  H810S  1.1137  108.85 -117.14  109.11   1.1130
IC  C89    C810  C811   C812   1.5347  112.76 -179.36  113.25   1.5308
IC  C812   C810  *C811  H811R  1.5308  113.25  121.51  108.57   1.1143
IC  H811R  C810  *C811  H811S  1.1143  108.57  116.62  108.77   1.1138
IC  C810   C811  C812   H812R  1.5336  113.25  179.84  110.63   1.1109
IC  H812R  C811  *C812  H812S  1.1109  110.63  120.24  110.42   1.1112
IC  H812R  C811  *C812  H812T  1.1109  110.63 -120.04  110.29   1.1116

IC  C73    C71   *C72   H72R   1.5323  110.88 -119.28  106.41   1.1107 !CHAIN 6
IC  H72R   C71   *C72   H72S   1.1107  106.41 -117.48  110.37   1.1065
IC  C74    C72   *C73   O73    1.5484  112.74  117.49  105.16   1.4316
IC  C74    C72   *C73   H73R   1.5484  112.74 -121.68  108.60   1.1193
IC  C72    C73   C74    C75    1.5323  112.74 -175.80  113.92   1.5379
IC  C75    C73   *C74   H74R   1.5379  113.92 -123.47  108.83   1.1105
IC  H74R   C73   *C74   H74S   1.1105  108.83 -116.60  108.49   1.1121
IC  C73    C74   C75    C76    1.5484  113.92  169.28  113.17   1.5312
IC  C76    C74   *C75   H75R   1.5312  113.17 -120.26  107.91   1.1151
IC  H75R   C74   *C75   H75S   1.1151  107.91 -116.95  109.73   1.1110
IC  C74    C75   C76    C77    1.5379  113.17 -174.24  111.85   1.5339
IC  C77    C75   *C76   H76R   1.5339  111.85 -122.45  109.57   1.1123
IC  H76R   C75   *C76   H76S   1.1123  109.57 -117.27  108.60   1.1145
IC  C75    C76   C77    C78    1.5312  111.85  177.16  112.08   1.5312
IC  C78    C76   *C77   H77R   1.5312  112.08 -120.92  108.77   1.1137
IC  H77R   C76   *C77   H77S   1.1137  108.77 -117.46  109.07   1.1126
IC  C76    C77   C78    C79    1.5339  112.08  179.21  113.05   1.5338
IC  C79    C77   *C78   H78R   1.5338  113.05  122.11  109.02   1.1138
IC  H78R   C77   *C78   H78S   1.1138  109.02  116.63  107.66   1.1103
IC  C77    C78   C79    C710   1.5312  113.05  179.66  112.66   1.5351
IC  C710   C78   *C79   H79R   1.5351  112.66 -121.30  108.89   1.1131
IC  H79R   C78   *C79   H79S   1.1131  108.89 -117.18  108.79   1.1122
IC  C78    C79   C710   C711   1.5338  112.66  177.32  112.71   1.5337
IC  C711   C79   *C710  H710R  1.5337  112.71 -121.39  109.35   1.1124
IC  H710R  C79   *C710  H710S  1.1124  109.35 -116.92  108.94   1.1133
IC  C79    C710  C711   C712   1.5351  112.71  178.89  113.14   1.5305
IC  C712   C710  *C711  H711R  1.5305  113.14 -121.62  108.61   1.1139
IC  H711R  C710  *C711  H711S  1.1139  108.61 -116.72  108.57   1.1140
IC  C710   C711  C712   H712T  1.5337  113.14  179.66  110.79   1.1106
IC  H712T  C711  *C712  H712R  1.1106  110.79 -120.34  110.23   1.1114
IC  H712R  C711  *C712  H712S  1.1114  110.23 -119.46  110.17   1.1118

IC  NB2    C51   C52    C53    1.3403  114.82 -167.19  112.32   1.5357  !CHAIN 4&5
IC  C51    C52   C53    C54    1.5111  112.32   73.11  111.34   1.5525
IC  C54    C52   *C53   O53    1.5525  111.34  116.53  104.26   1.4294
IC  C54    C52   *C53   H53R   1.5525  111.34 -122.70  109.65   1.1167
IC  C53    C51   *C52   H52R   1.5357  112.32  122.37  109.49   1.1079
IC  H52R   C51   *C52   H52S   1.1079  109.49  118.19  107.49   1.1114
IC  C52    C53   O53    C61    1.5357  104.26  142.99  118.49   1.3487
IC  C53    O53   C61    C62    1.4294  118.49  149.60  104.09   1.5903
IC  C62    O53   *C61   O61    1.5903  104.09 -145.25  122.73   1.2251
IC  O53    C61   C62    C63    1.3487  104.09 -124.43  114.66   1.5565
IC  C63    C61   *C62   O62    1.5565  114.66 -129.93  117.28   1.4368
IC  O62    C61   *C62   H62S   1.4368  117.28 -115.11  104.48   1.1059
IC  C61    C62   O62    HO62   1.5903  117.28   46.06  113.17   0.9795
IC  C61    C62   C63    C64    1.5903  114.66  -79.15  116.06   1.5370
IC  C64    C62   *C63   H63R   1.5370  116.06 -119.41  106.37   1.1140
IC  H63R   C62   *C63   H63S   1.1140  106.37 -115.72  109.47   1.1106
IC  C62    C63   C64    C65    1.5565  116.06 -172.64  111.17   1.5346
IC  C65    C63   *C64   H64R   1.5346  111.17 -122.98  110.27   1.1126
IC  H64R   C63   *C64   H64S   1.1126  110.27 -117.40  108.75   1.1140
IC  C63    C64   C65    C66    1.5370  111.17  164.83  113.09   1.5326
IC  C66    C64   *C65   H65R   1.5326  113.09 -119.63  108.31   1.1140
IC  H65R   C64   *C65   H65S   1.1140  108.31 -117.17  109.24   1.1122
IC  C64    C65   C66    C67    1.5346  113.09 -177.07  112.23   1.5336
IC  C67    C65   *C66   H66R   1.5336  112.23 -122.15  109.19   1.1096
IC  H66R   C65   *C66   H66S   1.1096  109.19 -116.96  108.53   1.1135
IC  C65    C66   C67    C68    1.5326  112.23  171.20  112.92   1.5334
IC  C68    C66   *C67   H67R   1.5334  112.92 -120.37  108.56   1.1139
IC  H67R   C66   *C67   H67S   1.1139  108.56 -117.20  109.09   1.1126
IC  C66    C67   C68    C69    1.5336  112.92 -178.46  112.20   1.5341
IC  C69    C67   *C68   H68R   1.5341  112.20 -122.13  109.57   1.1115
IC  H68R   C67   *C68   H68S   1.1115  109.57 -117.05  108.52   1.1130
IC  C67    C68   C69    C610   1.5334  112.20  172.33  112.80   1.5335
IC  C610   C68   *C69   H69R   1.5335  112.80 -120.80  108.75   1.1135
IC  H69R   C68   *C69   H69S   1.1135  108.75 -117.23  109.00   1.1128
IC  C68    C69   C610   C611   1.5341  112.80  179.63  112.55   1.5336
IC  C611   C69   *C610  H610R  1.5336  112.55 -121.60  109.15   1.1120
IC  H610R  C69   *C610  H610S  1.1120  109.15 -117.17  108.86   1.1132
IC  C69    C610  C611   C612   1.5335  112.55  177.96  113.30   1.5305
IC  C612   C610  *C611  H611R  1.5305  113.30  121.83  108.71   1.1141
IC  H611R  C610  *C611  H611S  1.1141  108.71  116.56  108.53   1.1141
IC  C610   C611  C612   H612R  1.5336  113.30 -178.62  110.63   1.1109
IC  H612R  C611  *C612  H612S  1.1109  110.63  120.09  110.28   1.1115
IC  H612R  C611  *C612  H612T  1.1109  110.63 -120.20  110.40   1.1113
IC  C52    C53   C54    C55    1.5357  111.34 -167.64  114.37   1.5371
IC  C55    C53   *C54   H54R   1.5371  114.37 -122.78  107.89   1.1111
IC  H54R   C53   *C54   H54S   1.1111  107.89 -116.57  109.09   1.1130
IC  C53    C54   C55    C56    1.5525  114.37 -163.29  114.72   1.5343
IC  C56    C54   *C55   H55R   1.5343  114.72 -123.97  108.74   1.1133
IC  H55R   C54   *C55   H55S   1.1133  108.74 -116.55  109.14   1.1089
IC  C54    C55   C56    C57    1.5371  114.72  176.41  110.16   1.5358
IC  C57    C55   *C56   H56R   1.5358  110.16 -119.50  108.06   1.1135
IC  H56R   C55   *C56   H56S   1.1135  108.06 -117.88  110.54   1.1116
IC  C55    C56   C57    C58    1.5343  110.16 -157.24  114.41   1.5331
IC  C58    C56   *C57   H57R   1.5331  114.41 -124.58  109.40   1.1120
IC  H57R   C56   *C57   H57S   1.1120  109.40 -116.12  107.66   1.1154
IC  C56    C57   C58    C59    1.5358  114.41  172.27  111.35   1.5354
IC  C59    C57   *C58   H58R   1.5354  111.35  123.08  109.97   1.1113
IC  H58R   C57   *C58   H58S   1.1113  109.97  117.86  108.23   1.1129
IC  C57    C58   C59    C510   1.5331  111.35 -169.04  113.92   1.5350
IC  C510   C58   *C59   H59R   1.5350  113.92 -123.76  109.42   1.1123
IC  H59R   C58   *C59   H59S   1.1123  109.42 -116.48  107.74   1.1150
IC  C58    C59   C510   C511   1.5354  113.92  -69.88  113.64   1.5334
IC  C511   C59   *C510  H510R  1.5334  113.64 -120.29  108.11   1.1136
IC  H510R  C59   *C510  H510S  1.1136  108.11 -117.08  109.37   1.1131
IC  C59    C510  C511   C512   1.5350  113.64 -173.56  112.03   1.5348
IC  C512   C510  *C511  H511R  1.5348  112.03  120.78  108.84   1.1131
IC  H511R  C510  *C511  H511S  1.1131  108.84  117.42  109.33   1.1129
IC  C510   C511  C512   C513   1.5334  112.03  178.80  112.84   1.5330
IC  C513   C511  *C512  H512R  1.5330  112.84  121.70  109.00   1.1130
IC  H512R  C511  *C512  H512S  1.1130  109.00  117.09  108.97   1.1131
IC  C511   C512  C513   C514   1.5348  112.84 -178.31  113.09   1.5306
IC  C514   C512  *C513  H513R  1.5306  113.09  121.64  108.84   1.1142
IC  H513R  C512  *C513  H513S  1.1142  108.84  116.60  108.55   1.1142
IC  C512   C513  C514   H514R  1.5330  113.09  179.82  110.66   1.1109
IC  H514R  C513  *C514  H514S  1.1109  110.66  120.17  110.22   1.1113
IC  H514R  C513  *C514  H514T  1.1109  110.66 -120.11  110.30   1.1113
IC  CA2    CA3   OA3    C31    1.5138  107.64  116.91  127.14   1.3054  !CHAIN 3
IC  CA3    OA3   C31    C32    1.4337  127.14  164.21  104.60   1.5308
IC  C32    OA3   *C31   O31    1.5308  104.60 -155.22  127.23   1.2195
IC  OA3    C31   C32    C33    1.3054  104.60  172.55  113.81   1.5398
IC  C33    C31   *C32   H32R   1.5398  113.81 -121.45  107.80   1.1098
IC  H32R   C31   *C32   H32S   1.1098  107.80 -116.90  107.31   1.1092
IC  C31    C32   C33    C34    1.5308  113.81  -65.89  114.12   1.5394
IC  C34    C32   *C33   O33    1.5394  114.12  124.33  110.02   1.4142
IC  C34    C32   *C33   H33R   1.5394  114.12 -119.03  107.58   1.1165
IC  C32    C33   O33    HO33   1.5398  110.02  -54.20  112.67   0.9696
IC  C32    C33   C34    C35    1.5398  114.12 -170.73  114.25   1.5443
IC  C35    C33   *C34   H34R   1.5443  114.25 -123.46  109.78   1.1121
IC  H34R   C33   *C34   H34S   1.1121  109.78 -116.41  107.34   1.1139
IC  C33    C34   C35    C36    1.5394  114.25  171.72  111.63   1.5344
IC  C36    C34   *C35   H35R   1.5344  111.63 -120.81  109.13   1.1120
IC  H35R   C34   *C35   H35S   1.1120  109.13 -117.53  108.98   1.1129
IC  C34    C35   C36    C37    1.5443  111.63 -179.76  115.52   1.5331
IC  C37    C35   *C36   H36R   1.5331  115.52 -121.65  108.15   1.1150
IC  H36R   C35   *C36   H36S   1.1150  108.15 -116.97  108.27   1.1138
IC  C35    C36   C37    C38    1.5344  115.52  179.55  110.77   1.5374
IC  C38    C36   *C37   H37R   1.5374  110.77 -121.74  109.97   1.1114
IC  H37R   C36   *C37   H37S   1.1114  109.97 -117.60  108.30   1.1079
IC  C36    C37   C38    C39    1.5331  110.77  172.32  114.89   1.5367
IC  C39    C37   *C38   H38R   1.5367  114.89  122.26  108.21   1.1135
IC  H38R   C37   *C38   H38S   1.1135  108.21  116.00  108.60   1.1141
IC  C37    C38   C39    C310   1.5374  114.89  -67.63  113.45   1.5361
IC  C310   C38   *C39   H39R   1.5361  113.45 -119.46  107.66   1.1144
IC  H39R   C38   *C39   H39S   1.1144  107.66 -117.21  109.89   1.1117
IC  C38    C39   C310   C311   1.5367  113.45 -168.40  112.84   1.5338
IC  C311   C39   *C310  H310R  1.5338  112.84 -121.97  109.60   1.1107
IC  H310R  C39   *C310  H310S  1.1107  109.60 -117.12  109.13   1.1132
IC  C39    C310  C311   C312   1.5361  112.84  177.63  113.22   1.5307
IC  C312   C310  *C311  H311R  1.5307  113.22 -121.18  108.51   1.1137
IC  H311R  C310  *C311  H311S  1.1137  108.51 -116.85  108.75   1.1132
IC  C310   C311  C312   H312T  1.5338  113.22 -179.66  110.76   1.1105
IC  H312T  C311  *C312  H312R  1.1105  110.76 -120.40  110.41   1.1111
IC  H312R  C311  *C312  H312S  1.1111  110.41 -119.46  110.33   1.1119

IC  NA2    C11   C12    C13    1.3261  115.13  161.83  110.08   1.5360  !CHAIN 1&2
IC  C11    C12   C13    C14    1.5136  110.08  170.61  110.81   1.5444
IC  C14    C12   *C13   O13    1.5444  110.81  117.61  107.72   1.4333
IC  C14    C12   *C13   H13R   1.5444  110.81 -118.31  108.36   1.1170
IC  C12    C13   C14    C15    1.5360  110.81 -173.25  114.93   1.5419
IC  C15    C13   *C14   H14R   1.5419  114.93 -122.11  107.32   1.1130
IC  H14R   C13   *C14   H14S   1.1130  107.32 -116.05  108.23   1.1113
IC  C13    C14   C15    C16    1.5444  114.93   64.61  113.44   1.5368
IC  C16    C14   *C15   H15R   1.5368  113.44 -121.84  108.92   1.1128
IC  H15R   C14   *C15   H15S   1.1128  108.92 -117.15  108.51   1.1125
IC  C14    C15   C16    C17    1.5419  113.44  176.37  113.25   1.5351
IC  C17    C15   *C16   H16R   1.5351  113.25 -122.37  109.44   1.1123
IC  H16R   C15   *C16   H16S   1.1123  109.44 -117.25  109.29   1.1131
IC  C15    C16   C17    C18    1.5368  113.25  173.55  111.92   1.5347
IC  C18    C16   *C17   H17R   1.5347  111.92 -120.16  108.76   1.1136
IC  H17R   C16   *C17   H17S   1.1136  108.76 -117.80  109.42   1.1116
IC  C16    C17   C18    C19    1.5351  111.92  179.30  113.00   1.5337
IC  C19    C17   *C18   H18R   1.5337  113.00  121.04  108.41   1.1148
IC  H18R   C17   *C18   H18S   1.1148  108.41  116.75  109.34   1.1127
IC  C17    C18   C19    C110   1.5347  113.00  174.20  112.13   1.5341
IC  C110   C18   *C19   H19R   1.5341  112.13 -120.52  108.73   1.1131
IC  H19R   C18   *C19   H19S   1.1131  108.73 -117.58  109.15   1.1122
IC  C18    C19   C110   C111   1.5337  112.13 -179.86  112.98   1.5344
IC  C111   C19   *C110  H110R  1.5344  112.98  121.06  108.41   1.1142
IC  H110R  C19   *C110  H110S  1.1142  108.41  116.82  109.16   1.1129
IC  C19    C110  C111   C112   1.5341  112.98  175.67  112.29   1.5344
IC  C112   C110  *C111  H111R  1.5344  112.29  121.82  109.18   1.1124
IC  H111R  C110  *C111  H111S  1.1124  109.18  117.47  108.95   1.1127
IC  C110   C111  C112   C113   1.5344  112.29 -178.11  112.98   1.5338
IC  C113   C111  *C112  H112R  1.5338  112.98  121.17  108.77   1.1137
IC  H112R  C111  *C112  H112S  1.1137  108.77  117.04  109.05   1.1131
IC  C111   C112  C113   C114   1.5344  112.98  179.22  113.06   1.5307
IC  C114   C112  *C113  H113R  1.5307  113.06  121.69  108.72   1.1137
IC  H113R  C112  *C113  H113S  1.1137  108.72  116.72  108.72   1.1141
IC  C112   C113  C114   H114T  1.5338  113.06  179.20  110.79   1.1107
IC  H114T  C113  *C114  H114R  1.1107  110.79  120.17  110.31   1.1116
IC  H114R  C113  *C114  H114S  1.1116  110.31  119.55  110.36   1.1115
IC  C12    C13   O13    C21    1.5360  107.72  125.24  116.42   1.3195
IC  C13    O13   C21    C22    1.4333  116.42 -179.42  108.63   1.5323
IC  C22    O13   *C21   O21    1.5323  108.63 -165.88  125.46   1.2225
IC  O13    C21   C22    C23    1.3195  108.63 -101.19  112.67   1.5485
IC  C23    C21   *C22   H22R   1.5485  112.67 -122.46  107.87   1.1087
IC  H22R   C21   *C22   H22S   1.1087  107.87 -116.34  107.69   1.1115
IC  C21    C22    C23   C24    1.5323  112.67  -85.34  113.19   1.5361
IC  C24    C22   *C23   H23R   1.5361  113.19 -119.02  108.07   1.1144
IC  H23R   C22   *C23   H23S   1.1144  108.07 -116.88  110.15   1.1125
IC  C22    C23   C24    C25    1.5485  113.19  175.89  112.75   1.5366
IC  C25    C23   *C24   H24R   1.5366  112.75 -121.44  109.34   1.1143
IC  H24R   C23   *C24   H24S   1.1143  109.34 -116.96  108.72   1.1134
IC  C23    C24   C25    C26    1.5361  112.75  172.04  112.74   1.5361
IC  C26    C24   *C25   H25R   1.5361  112.74 -121.72  109.60   1.1124
IC  H25R   C24   *C25   H25S   1.1124  109.60 -117.22  108.03   1.1134
IC  C24    C25   C26    C27    1.5366  112.74  166.09  112.98   1.5355
IC  C27    C25   *C26   H26R   1.5355  112.98 -120.44  108.45   1.1114
IC  H26R   C25   *C26   H26S   1.1114  108.45 -116.52  109.38   1.1122
IC  C25    C26   C27    C28    1.5361  112.98 -176.22  112.82   1.5360
IC  C28    C26   *C27   H27R   1.5360  112.82 -122.60  109.57   1.1119
IC  H27R   C26   *C27   H27S   1.1119  109.57 -117.27  108.18   1.1141
IC  C26    C27   C28    C29    1.5355  112.82  172.77  112.55   1.5357
IC  C29    C27   *C28   H28R   1.5357  112.55 -120.43  108.43   1.1139
IC  H28R   C27   *C28   H28S   1.1139  108.43 -117.03  109.58   1.1123
IC  C27    C28   C29    C210   1.5360  112.55 -171.40  112.91   1.5354
IC  C210   C28   *C29   H29R   1.5354  112.91 -122.47  109.30   1.1122
IC  H29R   C28   *C29   H29S   1.1122  109.30 -117.18  108.54   1.1134
IC  C28    C29   C210   C211   1.5357  112.91  179.16  112.68   1.5347
IC  C211   C29   *C210  H210R  1.5347  112.68 -120.91  108.67   1.1138
IC  H210R  C29   *C210  H210S  1.1138  108.67 -117.25  109.31   1.1127
IC  C29    C210  C211   C212   1.5354  112.68 -176.83  113.52   1.5310
IC  C212   C210  *C211  H211R  1.5310  113.52  121.40  108.58   1.1137
IC  H211R  C210  *C211  H211S  1.1137  108.58  116.53  108.73   1.1136
IC  C210   C211  C212   H212R  1.5347  113.52 -179.88  110.57   1.1110
IC  H212R  C211  *C212  H212S  1.1110  110.57  120.25  110.50   1.1111
IC  H212R  C211  *C212  H212T  1.1110  110.57 -119.96  110.29   1.1115
PATC FIRS NONE LAST NONE

RESI ABLIPB       -4.00 ! Acinetobacter baumannii lipid A type 2
GROUP ! SUGAR OH C8s    !
ATOM HB6S  HCA2    0.09 !                 HB6S  OB6-HOB6
ATOM OB6   OC311  -0.65 !                  \   /
ATOM HOB6  HCP1    0.42 !                   \ /
ATOM CB6   CC321   0.05 !                    CB6
ATOM HB6R  HCA2    0.09 !                   / \
GROUP                   !                  /   \
ATOM CB5   CC3163  0.11 !                 HB6R  CB5---------OB5
ATOM OB5   OC3C61 -0.40 !                      /|            \
ATOM HB5   HCA1    0.09 !                     / |             \
ATOM CB1   CC3162  0.29 !                HB4 /  HB5            \   HB1
ATOM HB1   HCA1    0.09 !                 \ /                   \ /
ATOM OA6   OC301  -0.36 !           OPB4   CB4                   CB1
ATOM CA6   CC321   0.00 !           |     / \                   / \
ATOM HA6R  HCA2    0.09 !     OPB3--PB--OB4  \             HB2 /   \
ATOM HA6S  HCA2    0.09 !           |         \            |  /     \
GROUP                   !           OPB2       \           | /       |
ATOM CB4   CC3161 -0.09 !                       \          |/        |
ATOM HB4   HCA1    0.09 !                   OB3--CB3-------CB2       |
ATOM OB4   OC30P  -0.40 !                  /     |         |         |
ATOM PB    PC      1.10 !                 /      HB3       |         |
ATOM OPB4  OC2DP  -0.90 !                /                 |         |
ATOM OPB3  OC2DP  -0.90 !               /                  |         |
ATOM OPB2  OC2DP  -0.90 !               |                  |         |
GROUP                   !               |                  NB2-HNB2  |
ATOM CB3   CC3161  0.17 !               |                  |         |
ATOM OB3   OC301  -0.49 !               |                  |         |
ATOM HB3   HCA1    0.09 !               |                  |         |       HA6R
ATOM C71   CL      0.90 !               |                  |         |      /
ATOM O71   OBL    -0.63 !               |                  |         OA6---CA6--HA6S
ATOM C72   CTL2   -0.22 !               |                  |               |
ATOM H72R  HAL2    0.09 !               |                  |               |
ATOM H72S  HAL2    0.09 !               |                  |               |
GROUP                   !               |                  |               |
ATOM CB2   CC3161  0.07 !               |                  |               |
ATOM HB2   HCA1    0.09 !               |                  |               CA5----------OA5
ATOM NB2   NC2D1  -0.47 !               |                  |              /|             \
ATOM HNB2  HCP1    0.31 !               |                  |         HA4 / HA5            \
GROUP                   !               |                  |         |  /                  \     HA1
ATOM CA4   CC3161  0.14 !               |                  |         | /                    \   /
ATOM HA4   HCA1    0.09 !               |                  |         |/                      \ /
ATOM OA4   OC311  -0.65 !               |                  |         CA4                      CA1
ATOM HOA4  HCP1    0.42 !               |                  |        / \                      /|
GROUP                   !               |                  |  HOA4-OA4 \                HA2 / |
ATOM CA5   CC3163  0.11 !               |                  |            \               |  /  |   OPA2
ATOM HA5   HCA1    0.09 !               |                  |             \              | /   |   |
ATOM OA5   OC3C61 -0.40 !               |                  |              \             |/    OA1-PA-OPA3
ATOM CA1   CC3162  0.11 !               |                  \          OA3--CA3----------CA2       |
ATOM HA1   HCA1    0.09 !               |                   \         |                 |         OPA4
ATOM OA1   OC30P  -0.40 !               |                    \        |                 |
ATOM OPA2  OC2DP  -0.90 !               |                     \       |                 |
ATOM OPA3  OC2DP  -0.90 !               |                      \      |                 |
ATOM OPA4  OC2DP  -0.90 !               |                       \     |                 |
ATOM PA    PC      1.10 !               |                        \    |                 |
GROUP                   !               |                         \   |                 |
ATOM CA3   CC3161  0.17 !               |                         |   |                 |
ATOM HA3   HCA1    0.09 !               |                         |   |                 |
ATOM OA3   OC301  -0.49 !               |                         |   |                 NA2-HNA2
ATOM C31   CL      0.90 !               |                         |   |                 |
ATOM O31   OBL    -0.63 !               |                         |   |                 |
ATOM C32   CTL2   -0.22 !           O71=C71                       |   |                 |
ATOM H32R  HAL2    0.09 !               |                         |   |                 |
ATOM H32S  HAL2    0.09 !               |                         |   |                 |
GROUP                   !               |                         |   |                 |
ATOM CA2   CC3161  0.07 !        H72R---C72---H72S                |   |                 |
ATOM HA2   HCA1    0.09 !               |                         |   |                 |
ATOM NA2   NC2D1  -0.47 !               |                         |   |                 |
ATOM HNA2  HCP1    0.31 !               |                         |   |                 |
GROUP ! CHAIN 7         !               |                         |   |                 |
ATOM C73   CTL1    0.17 !        H73R---C73------------------|    |   |                 |
ATOM H73R  HAL1    0.09 !               |                    |    |   |                 |
ATOM O73   OSL    -0.49 !               O73                  |    |   |                 |
ATOM C81   CL      0.86 !               |                    |    |   |                 |
ATOM O81   OBL    -0.63 !           O81=C81                  |    |   |                 |
GROUP                   !               |                    |    |   |                 |
ATOM C82   CTL2   -0.18 !               |                    |    |   |                 |
ATOM H82S  HAL2    0.09 !        H82R---C82---H82S           |    |   |                 |
ATOM H82R  HAL2    0.09 !               |                    |    |   |                 |
GROUP                   !               |                    |    |   |                 |
ATOM C83   CTL2   -0.18 !               |                    |    |   |                 |
ATOM H83R  HAL2    0.09 !        H83R---C83---H83S           |    |   |                 |
ATOM H83S  HAL2    0.09 !               |                    |    |   |                 |
GROUP                   !               |                    |    |   |                 |
ATOM C84   CTL2   -0.18 !               |                    |    |   |                 |
ATOM H84R  HAL2    0.09 !        H84R---C84---H84S           |    |   |                 |
ATOM H84S  HAL2    0.09 !               |                    |    |   |                 |
GROUP                   !               |                    |    |   |                 |
ATOM C85   CTL2   -0.18 !               |                    |    |   |                 |
ATOM H85R  HAL2    0.09 !        H85R---C85---H85S           |    |   |                 |
ATOM H85S  HAL2    0.09 !               |                    |    |   |                 |
GROUP                   !               |                    |    |   |                 |
ATOM C86   CTL2   -0.18 !               |                    |    |   |                 |
ATOM H86R  HAL2    0.09 !        H86R---C86---H86S           |    |   |                 |
ATOM H86S  HAL2    0.09 !               |                    |    |   |                 |
GROUP                   !               |                    |    |   |                 |
ATOM C87   CTL2   -0.18 !               |                    |    |   |                 |
ATOM H87R  HAL2    0.09 !        H87R---C87---H87S           |    |   |                 |
ATOM H87S  HAL2    0.09 !               |                    |    |   |                 |
GROUP                   !               |                    |    |   |                 |
ATOM C88   CTL2   -0.18 !               |                    |    |   |                 |
ATOM H88R  HAL2    0.09 !        H88R---C88---H88S           |    |   |                 |
ATOM H88S  HAL2    0.09 !               |                    |    |   |                 |
GROUP                   !               |                    |    |   |                 |
ATOM C89   CTL2   -0.18 !               |                    |    |   |                 |
ATOM H89R  HAL2    0.09 !        H89R---C89---H89S           |    |   |                 |
ATOM H89S  HAL2    0.09 !               |                    |    |   |                 |
GROUP                   !               |                    |    |   |                 |
ATOM C810  CTL2   -0.18 !               |                    |    |   |                 |
ATOM H810R HAL2    0.09 !       H810R---C810---H810S         |    |   |                 |
ATOM H810S HAL2    0.09 !               |                    |    |   |                 |
GROUP                   !               |                    |    |   |                 |
ATOM C811  CTL2   -0.18 !               |                    |    |   |                 |
ATOM H811R HAL2    0.09 !       H811R---C811---H811S         |    |   |                 |
ATOM H811S HAL2    0.09 !               |                    |    |   |                 |
GROUP                   !               |                    |    |   |                 |
ATOM C812  CTL3   -0.27 !               |                    |    |   |                 |
ATOM H812R HAL3    0.09 !       H812R---C812---H812S         |    |   |                 |
ATOM H812S HAL3    0.09 !               |                    |    |   |                 |
ATOM H812T HAL3    0.09 !               H812T                |    |   |                 |
GROUP ! CHAIN 6         !                                    |    |   |                 |
ATOM C74   CTL2   -0.18 !               |---------------------    |   |                 |
ATOM H74R  HAL2    0.09 !        H74R---C74---H74S                |   |                 |
ATOM H74S  HAL2    0.09 !               |                         |   |                 |
GROUP                   !               |                         |   |                 |
ATOM C75   CTL2   -0.18 !               |                         |   |                 |
ATOM H75R  HAL2    0.09 !        H75R---C75---H75S                |   |                 |
ATOM H75S  HAL2    0.09 !               |                         |   |                 |
GROUP                   !               |                         |   |                 |
ATOM C76   CTL2   -0.18 !               |                         |   |                 |
ATOM H76R  HAL2    0.09 !        H76R---C76---H76S                |   |                 |
ATOM H76S  HAL2    0.09 !               |                         |   |                 |
GROUP                   !               |                         |   |                 |
ATOM C77   CTL2   -0.18 !               |                         |   |                 |
ATOM H77R  HAL2    0.09 !        H77R---C77---H77S                |   |                 |
ATOM H77S  HAL2    0.09 !               |                         |   |                 |
GROUP                   !               |                         |   |                 |
ATOM C78   CTL2   -0.18 !               |                         |   |                 |
ATOM H78R  HAL2    0.09 !        H78R---C78---H78S                |   |                 |
ATOM H78S  HAL2    0.09 !               |                         |   |                 |
GROUP                   !               |                         |   |                 |
ATOM C79   CTL2   -0.18 !               |                         |   |                 |
ATOM H79R  HAL2    0.09 !        H79R---C79---H79S                |   |                 |
ATOM H79S  HAL2    0.09 !               |                         |   |                 |
GROUP                   !               |                         |   |                 |
ATOM C710  CTL2   -0.18 !               |                         |   |                 |
ATOM H710R HAL2    0.09 !       H710R---C710---H710S              |   |                 |
ATOM H710S HAL2    0.09 !               |                         |   |                 |
GROUP                   !               |                         |   |                 |
ATOM C711  CTL2   -0.18 !               |                         |   |                 |
ATOM H711R HAL2    0.09 !       H711R---C711---H711S              |   |                 |
ATOM H711S HAL2    0.09 !               |                         |   |                 |
GROUP                   !               |                         |   |                 |
ATOM C712  CTL3   -0.27 !               |                         |   |                 |
ATOM H712R HAL3    0.09 !       H712R---C712---H712S              |   |                 |
ATOM H712S HAL3    0.09 !               |                         |   |                 |
ATOM H712T HAL3    0.09 !               H712T                     |   |                 |
GROUP ! CHAIN 5         !                                         |   |                 |
ATOM C51   CC2O1   0.55 !               |--------------------------   |                 |
ATOM O51   OC2D1  -0.55 !           O51=C51                           |                 |
GROUP                   !               |                             |                 |
ATOM C52   CTL2   -0.18 !               |                             |                 |
ATOM H52R  HAL2    0.09 !        H52R---C52---H52S                    |                 |
ATOM H52S  HAL2    0.09 !               |                             |                 |
GROUP                   !               |                             |                 |
ATOM C53   CTL1    0.17 !        H53R---C53------------------|        |                 |
ATOM H53R  HAL1    0.09 !               |                    |        |                 |
ATOM O53   OSL    -0.49 !               O53                  |        |                 |
ATOM C61   CL      0.86 !               |                    |        |                 |
ATOM O61   OBL    -0.63 !           O61=C61                  |        |                 |
ATOM C62   CTL1    0.14 !               |                    |        |                 |
ATOM H62S  HAL1    0.09 !               |                    |        |                 |
ATOM O62   OH1    -0.66 !  HO62---O62---C62---H62S           |        |                 |
ATOM HO62  H       0.43 !               |                    |        |                 |
GROUP                   !               |                    |        |                 |
ATOM C63   CTL2   -0.18 !               |                    |        |                 |
ATOM H63R  HAL2    0.09 !        H63R---C63---H63S           |        |                 |
ATOM H63S  HAL2    0.09 !               |                    |        |                 |
GROUP                   !               |                    |        |                 |
ATOM C64   CTL2   -0.18 !               |                    |        |                 |
ATOM H64R  HAL2    0.09 !        H64R---C64---H64S           |        |                 |
ATOM H64S  HAL2    0.09 !               |                    |        |                 |
GROUP                   !               |                    |        |                 |
ATOM C65   CTL2   -0.18 !               |                    |        |                 |
ATOM H65R  HAL2    0.09 !        H65R---C65---H65S           |        |                 |
ATOM H65S  HAL2    0.09 !               |                    |        |                 |
GROUP                   !               |                    |        |                 |
ATOM C66   CTL2   -0.18 !               |                    |        |                 |
ATOM H66R  HAL2    0.09 !        H66R---C66---H66S           |        |                 |
ATOM H66S  HAL2    0.09 !               |                    |        |                 |
GROUP                   !               |                    |        |                 |
ATOM C67   CTL2   -0.18 !               |                    |        |                 |
ATOM H67R  HAL2    0.09 !        H67R---C67---H67S           |        |                 |
ATOM H67S  HAL2    0.09 !               |                    |        |                 |
GROUP                   !               |                    |        |                 |
ATOM C68   CTL2   -0.18 !               |                    |        |                 |
ATOM H68R  HAL2    0.09 !        H68R---C68---H68S           |        |                 |
ATOM H68S  HAL2    0.09 !               |                    |        |                 |
GROUP                   !               |                    |        |                 |
ATOM C69   CTL2   -0.18 !               |                    |        |                 |
ATOM H69R  HAL2    0.09 !        H69R---C69---H69S           |        |                 |
ATOM H69S  HAL2    0.09 !               |                    |        |                 |
GROUP                   !               |                    |        |                 |
ATOM C610  CTL2   -0.18 !               |                    |        |                 |
ATOM H610R HAL2    0.09 !       H610R---C610---H610S         |        |                 |
ATOM H610S HAL2    0.09 !               |                    |        |                 |
GROUP                   !               |                    |        |                 |
ATOM C611  CTL2   -0.18 !               |                    |        |                 |
ATOM H611R HAL2    0.09 !       H611R---C611---H611S         |        |                 |
ATOM H611S HAL2    0.09 !               |                    |        |                 |
GROUP                   !               |                    |        |                 |
ATOM C612  CTL3   -0.27 !               |                    |        |                 |
ATOM H612R HAL3    0.09 !       H612R---C612---H612S         |        |                 |
ATOM H612S HAL3    0.09 !               |                    |        |                 |
ATOM H612T HAL3    0.09 !               H612T                |        |                 |
GROUP ! CHAIN 4         !                                    |        |                 |
ATOM C54   CTL2   -0.18 !               |---------------------        |                 |
ATOM H54R  HAL2    0.09 !        H54R---C54---H54S                    |                 |
ATOM H54S  HAL2    0.09 !               |                             |                 |
GROUP                   !               |                             |                 |
ATOM C55   CTL2   -0.18 !               |                             |                 |
ATOM H55R  HAL2    0.09 !        H55R---C55---H55S                    |                 |
ATOM H55S  HAL2    0.09 !               |                             |                 |
GROUP                   !               |                             |                 |
ATOM C56   CTL2   -0.18 !               |                             |                 |
ATOM H56R  HAL2    0.09 !        H56R---C56---H56S                    |                 |
ATOM H56S  HAL2    0.09 !               |                             |                 |
GROUP                   !               |                             |                 |
ATOM C57   CTL2   -0.18 !               |                             |                 |
ATOM H57R  HAL2    0.09 !        H57R---C57---H57S                    |                 |
ATOM H57S  HAL2    0.09 !               |                             |                 |
GROUP                   !               |                             |                 |
ATOM C58   CTL2   -0.18 !               |                             |                 |
ATOM H58R  HAL2    0.09 !        H58R---C58---H58S                    |                 |
ATOM H58S  HAL2    0.09 !               |                             |                 |
GROUP                   !               |                             |                 |
ATOM C59   CTL2   -0.18 !               |                             |                 |
ATOM H59R  HAL2    0.09 !        H59R---C59---H59S                    |                 |
ATOM H59S  HAL2    0.09 !               |                             |                 |
GROUP                   !               |                             |                 |
ATOM C510  CTL2   -0.18 !               |                             |                 |
ATOM H510R HAL2    0.09 !       H510R---C510---H510S                  |                 |
ATOM H510S HAL2    0.09 !               |                             |                 |
GROUP                   !               |                             |                 |
ATOM C511  CTL2   -0.18 !               |                             |                 |
ATOM H511R HAL2    0.09 !       H511R---C511---H511S                  |                 |
ATOM H511S HAL2    0.09 !               |                             |                 |
GROUP                   !               |                             |                 |
ATOM C512  CTL2   -0.18 !               |                             |                 |
ATOM H512R HAL2    0.09 !       H512R---C512---H512S                  |                 |
ATOM H512S HAL2    0.09 !               |                             |                 |
GROUP                   !               |                             |                 |
ATOM C513  CTL2   -0.18 !               |                             |                 |
ATOM H513R HAL2    0.09 !       H513R---C513---H513S              O31=C31               |
ATOM H513S HAL2    0.09 !               |                             |                 |
GROUP                   !               |                             |                 |
ATOM C514  CTL3   -0.27 !               |                             |                 |
ATOM H514R HAL3    0.09 !       H514R---C514---H514S           H32R---C32---H32S        |
ATOM H514S HAL3    0.09 !               |                             |                 |
ATOM H514T HAL3    0.09 !               H514T                         |                 |
GROUP ! CHAIN 3         !                                             |                 |
ATOM C33   CTL1    0.14 !               |------------------------------                 |
ATOM H33R  HAL1    0.09 !        H33R---C33---O33---H33R                                |
ATOM O33   OH1    -0.66 !               |                                               |
ATOM HO33  H       0.43 !               |                                               |
GROUP                   !               |                                               |
ATOM C34   CTL2   -0.18 !               |                                               |
ATOM H34R  HAL2    0.09 !        H34R---C34---H34S                                      |
ATOM H34S  HAL2    0.09 !               |                                               |
GROUP                   !               |                                               |
ATOM C35   CTL2   -0.18 !               |                                               |
ATOM H35R  HAL2    0.09 !        H35R---C35---H35S                                      |
ATOM H35S  HAL2    0.09 !               |                                               |
GROUP                   !               |                                               |
ATOM C36   CTL2   -0.18 !               |                                               |
ATOM H36R  HAL2    0.09 !        H36R---C36---H36S                                      |
ATOM H36S  HAL2    0.09 !               |                                               |
GROUP                   !               |                                               |
ATOM C37   CTL2   -0.18 !               |                                               |
ATOM H37R  HAL2    0.09 !        H37R---C37---H37S                                      |
ATOM H37S  HAL2    0.09 !               |                                               |
GROUP                   !               |                                               |
ATOM C38   CTL2   -0.18 !               |                                               |
ATOM H38R  HAL2    0.09 !        H38R---C38---H38S                                      |
ATOM H38S  HAL2    0.09 !               |                                               |
GROUP                   !               |                                               |
ATOM C39   CTL2   -0.18 !               |                                               |
ATOM H39R  HAL2    0.09 !        H39R---C39---H39S                                      |
ATOM H39S  HAL2    0.09 !               |                                               |
GROUP                   !               |                                               |
ATOM C310  CTL2   -0.18 !               |                                               |
ATOM H310R HAL2    0.09 !       H310R---C310---H310S                                    |
ATOM H310S HAL2    0.09 !               |                                               |
GROUP                   !               |                                               |
ATOM C311  CTL2   -0.18 !               |                                               |
ATOM H311R HAL2    0.09 !       H311R---C311---H311S                                    |
ATOM H311S HAL2    0.09 !               |                                               |
GROUP                   !               |                                               |
ATOM C312  CTL3   -0.27 !               |                                               |
ATOM H312R HAL3    0.09 !       H312R---C312---H312S                                    |
ATOM H312S HAL3    0.09 !               |                                               |
ATOM H312T HAL3    0.09 !               H312T                                           |
GROUP ! CHAIN 1         !                                                               |
ATOM C11   CC2O1   0.55 !               |------------------------------------------------
ATOM O11   OC2D1  -0.55 !           O11=C11 
GROUP                   !               |
ATOM C12   CTL2   -0.18 !               |
ATOM H12R  HAL2    0.09 !       H12R---C12---H12S
ATOM H12S  HAL2    0.09 !               |
GROUP                   !               |
ATOM C13   CTL1    0.14 !               |
ATOM H13R  HAL1    0.09 !       H13R---C13---O13---HO13
ATOM O13   OH1    -0.66 !               |
ATOM HO13  H       0.43 !               |
GROUP                   !               |
ATOM C14   CTL2   -0.18 !               |
ATOM H14R  HAL2    0.09 !        H14R---C14---H14S
ATOM H14S  HAL2    0.09 !               |
GROUP                   !               |
ATOM C15   CTL2   -0.18 !               |
ATOM H15R  HAL2    0.09 !        H15R---C15---H15S
ATOM H15S  HAL2    0.09 !               |
GROUP                   !               |
ATOM C16   CTL2   -0.18 !               |
ATOM H16R  HAL2    0.09 !        H16R---C16---H16S
ATOM H16S  HAL2    0.09 !               |
GROUP                   !               |
ATOM C17   CTL2   -0.18 !               |
ATOM H17R  HAL2    0.09 !        H17R---C17---H17S
ATOM H17S  HAL2    0.09 !               |
GROUP                   !               |
ATOM C18   CTL2   -0.18 !               |
ATOM H18R  HAL2    0.09 !        H18R---C18---H18S
ATOM H18S  HAL2    0.09 !               |
GROUP                   !               |
ATOM C19   CTL2   -0.18 !               |
ATOM H19R  HAL2    0.09 !        H19R---C19---H19S
ATOM H19S  HAL2    0.09 !               |
GROUP                   !               |
ATOM C110  CTL2   -0.18 !               |
ATOM H110R HAL2    0.09 !       H110R---C110---H110S
ATOM H110S HAL2    0.09 !               |
GROUP                   !               |
ATOM C111  CTL2   -0.18 !               |
ATOM H111R HAL2    0.09 !       H111R---C111---H111S
ATOM H111S HAL2    0.09 !               |
GROUP                   !               |
ATOM C112  CTL2   -0.18 !               |
ATOM H112R HAL2    0.09 !       H112R---C112---H112S
ATOM H112S HAL2    0.09 !               |
GROUP                   !               |
ATOM C113  CTL2   -0.18 !               |
ATOM H113R HAL2    0.09 !       H113R---C113---H113S
ATOM H113S HAL2    0.09 !               |
GROUP                   !               |
ATOM C114  CTL3   -0.27 !               |
ATOM H114R HAL3    0.09 !       H114R---C114---H114S
ATOM H114S HAL3    0.09 !               |
ATOM H114T HAL3    0.09 !               H114T
                        !
                        !
                        !
!CHAIN 7
DOUBLE C81   O81
BOND C81   O73
BOND C81   C82      C82   H82R     C82   H82S    C82   C83
BOND C83   H83R     C83   H83S     C83   C84     C84   H84R    C84   H84S
BOND C84   C85      C85   H85R     C85   H85S    C85   C86     C86   H86R
BOND C86   H86S     C86   C87      C87   H87R    C87   H87S    C87   C88
BOND C88   H88R     C88   H88S     C88   C89     C89   H89R    C89   H89S
BOND C89   C810     C810  H810R    C810  H810S   C810  C811    C811  H811R
BOND C811  H811S    C811  C812     C812  H812R   C812  H812S   C812  H812T
!CHAIN 6
DOUBLE  O71  C71
BOND C71   C72      C72   H72R     C72   H72S
BOND C72   C73      C73   H73R     C73   O73     C73   C74     C74   H74R
BOND C74   C75      C75   H75R     C75   H75S    C75   C76     C76   H76R
BOND C74   H74S     C76   H76S     C76   C77     C77   H77R    C77   H77S
BOND C77   C78      C78   H78R     C78   H78S    C78   C79     C79   H79R
BOND C79   H79S     C79   C710     C710  H710R   C710  H710S   C710  C711
BOND C711  H711R    C711  H711S    C711  C712    C712  H712R   C712  H712S
BOND C712  H712T
!CHAIN 5
DOUBLE  O61  C61

BOND C61   O53
BOND C61   C62      C62   O62      C62   H62S    O62   HO62    C62   C63
BOND C63   H63R     C63   H63S     C63   C64     C64   H64R    C64   H64S
BOND C64   C65      C65   H65R     C65   H65S    C65   C66     C66   H66R
BOND C66   H66S     C66   C67      C67   H67R    C67   H67S    C67   C68
BOND C68   H68R     C68   H68S     C68   C69     C69   H69R    C69   H69S
BOND C69   C610     C610  H610R    C610  H610S   C610  C611    C611  H611R
BOND C611  H611S    C611  C612     C612  H612R   C612  H612S   C612  H612T
!CHAIN 4
DOUBLE  O51  C51
BOND C52   H52R     C52   H52S     C52   C53     C53   H53R    C53   O53
BOND C53   C54      C54   H54R     C54   H54S    C54   C55     C55   H55R
BOND C55   H55S     C55   C56      C56   H56R    C56   H56S    C56   C57
BOND C57   H57R     C57   H57S     C57   C58     C58   H58R    C58   H58S
BOND C58   C59      C59   H59R     
BOND C59   H59S     C59   C510     C510  H510R   C510  H510S   C510  C511
BOND C511  H511R    C511  H511S    C511  C512    C512  H512R   C512  H512S
BOND C512  C513     C513  H513R    C513  H513S   C513  C514    C514  H514R
BOND C514  H514S    C514  H514T
!CHAIN 3
DOUBLE  O31  C31
BOND C31   C32      C32   H32R     C32   H32S    O33   HO33
BOND C32   C33      C33   H33R     C33   O33     C33   C34      C34   H34R
BOND C34   H34S     C34   C35      C35   H35R    C35   H35S     C35   C36
BOND C36   H36R     C36   H36S     C36   C37     C37   H37R     C37   H37S
BOND C37   C38      C38   H38R     C38   H38S    C38   C39      C39   H39R
BOND C39   H39S     C39   C310     C310  H310R   C310  H310S    C310  C311
BOND C311  H311R    C311  H311S    C311  C312    C312  H312R    C312  H312S
BOND C312  H312T
!CHAIN 1
DOUBLE C11  O11
BOND C12   H12R     C12   H12S     C12   C13     C13   H13R
BOND C13   O13      O13   HO13     C13   C14     C14   H14R    C14   H14S
BOND C14   C15      C15   H15R     C15   H15S    C15   C16     C16   H16R
BOND C16   H16S     C16   C17      C17   H17R    C17   H17S    C17   C18
BOND C18   H18R     C18   H18S     C18   C19     C19   H19R    C19   H19S
BOND C19   C110     C110  H110R    C110  H110S   C110  C111    C111  H111R
BOND C111  H111S    C111  C112     C112  H112R   C112  H112S   C112  C113
BOND C113  H113R    C113  H113S    C113  C114    C114  H114R   C114  H114S
BOND C114  H114T
!SUGARS
BOND PB    OPB4     PB    OPB3     PB    OPB2    PB    OB4     OB4   CB4
BOND CB4   HB4      CB4   CB5      CB5   HB5     CB5   CB6     CB6   HB6R
BOND CB6   HB6S     CB6   OB6      OB6   HOB6    CB5   OB5     OB5   CB1
BOND CB1   HB1      CB1   CB2      CB2   HB2     CB2   NB2     NB2   HNB2
BOND NB2   C51      C51   C52      CB2   CB3     CB3   HB3     CB3   CB4
BOND CB3   OB3      OB3   C71      CB1   OA6     CA6   OA6
BOND CA6   HA6R     CA6   HA6S     CA6   CA5     CA5   HA5     CA5   CA4
BOND CA4   HA4      CA4   OA4      OA4   HOA4    CA4   CA3     CA3   HA3
BOND CA3   OA3      OA3   C31      CA3   CA2     CA2   HA2     CA2   NA2
BOND NA2   HNA2     NA2   C11      C11   C12
BOND CA2   CA1      CA1   HA1      CA1   OA5     CA1   OA1
BOND OA1   PA       PA    OPA2     PA    OPA3    PA    OPA4    OA5   CA5
IMPR C11  C12  NA2 O11
IMPR NA2  C11 CA2 HNA2
IMPR C51  C52  NB2 O51
IMPR NB2  C51 CB2 HNB2

!
! IC Tabel (based on PDB:1FI1)
!    I      J      K     L      R(IK)   T(IKJ)   PHI    T(JKL)    R(KL)

IC  NA2    CA3   *CA2   HA2    1.4457  113.40 -118.73  106.53   1.1194
IC  NA2    CA1   *CA2   CA3    1.4457  111.73 -127.55  110.87   1.5091
IC  OA3    CA4   *CA3   HA3    1.4330  120.66  121.71  107.07   1.1199
IC  OA3    CA2   *CA3   CA4    1.4330  106.81  131.96  109.13   1.5178
IC  OA4    CA5   *CA4   HA4    1.4270  111.60 -118.00  106.42   1.1147
IC  OA4    CA3   *CA4   CA5    1.4270  111.90 -124.38  109.63   1.5200
IC  CA6    OA5   *CA5   HA5    1.5214  108.95  117.05  108.46   1.1157
IC  CA6    CA4   *CA5   OA5    1.5214  113.42  121.47  108.88   1.4389
IC  OA6    HA6S  *CA6   HA6R   1.4313  110.77 -119.75  107.95   1.1123
IC  OA6    CA5   *CA6   HA6S   1.4313  110.17 -121.59  108.78   1.1131
IC  OA5    CA1   CA2    CA3    1.4427  109.33   55.40  110.87   1.5091
IC  CA1    CA2   CA3    CA4    1.5288  110.87  -55.63  109.13   1.5178
IC  CA2    CA3   CA4    CA5    1.5091  109.13   57.38  109.63   1.5200
IC  CA3    CA4   CA5    OA5    1.5178  109.63  -59.22  108.88   1.4389
IC  CA4    CA5   OA5    CA1    1.5200  108.88   61.43  113.63   1.4427
IC  CA5    OA5   CA1    CA2    1.4389  113.63  -59.18  109.33   1.5288
IC  CA4    CA5   CA6    OA6    1.5200  113.42   50.19  110.17   1.4313
IC  CA1    CA2   NA2    HNA2   1.5288  111.73  -43.65  110.93   1.0241
IC  CA3    CA4   OA4    HOA4   1.5178  111.90   76.50  106.01   0.9669
IC  CA5    CA6   OA6    CB1    1.5214  110.17 -141.21  112.94   1.4092
IC  C11    NA2   CA2    CA3    1.3291  126.30 -124.86  113.40   1.5091
IC  C11    CA2   *NA2   HNA2   1.3291  126.30 -152.61  110.93   1.0241
IC  C12    C11   NA2    CA2    1.5160  114.11 -140.48  126.30   1.4457
IC  NA2    C12   *C11   O11    1.3291  114.11 -176.78  122.52   1.2331
IC  O11    C11   C12    H12R   1.2331  122.52 -108.27  105.88   1.1148
IC  O11    C11   C12    H12S   1.2331  122.52  137.09  109.09   1.1100
IC  OA6    CA6   CA5    OA5    1.4313  110.17  -71.24  108.95   1.4389
                                                                      
IC  OA6    CB2   *CB1   HB1    1.4092  106.05  117.98  109.73   1.1140  !SUGAR2
IC  OA6    OB5   *CB1   CB2    1.4092  112.63  116.87  108.14   1.5069
IC  CA6    OA6   CB1    CB2    1.4313  112.94  172.58  106.05   1.5069
IC  NB2    CB3   *CB2   HB2    1.4605  113.58 -120.96  107.45   1.1207
IC  NB2    CB1   *CB2   CB3    1.4605  110.04 -125.25  109.13   1.5149
IC  OB3    CB4   *CB3   HB3    1.4233  109.99  123.42  109.08   1.1195
IC  OB3    CB2   *CB3   CB4    1.4233  107.39  120.56  111.51   1.5215
IC  CB6    OB5   *CB5   HB5    1.5176  108.40  116.22  108.82   1.1166
IC  CB6    CB4   *CB5   OB5    1.5176  113.89  121.65  109.64   1.4432
IC  OB6    HB6S  *CB6   HB6R   1.4344  109.69 -119.24  106.75   1.1144
IC  OB6    CB5   *CB6   HB6S   1.4344  110.95 -121.03  109.20   1.1143
IC  OB5    CB1   CB2    CB3    1.4270  108.14   62.13  109.13   1.5149
IC  CB1    CB2   CB3    CB4    1.5069  109.13  -52.68  111.51   1.5215
IC  CB2    CB3   CB4    CB5    1.5149  111.51   47.97  111.44   1.5266
IC  CB3    CB4   CB5    OB5    1.5215  111.44  -51.77  109.64   1.4432
IC  CB4    CB5   OB5    CB1    1.5266  109.64   63.08  110.77   1.4270
IC  CB5    OB5   CB1    CB2    1.4432  110.77  -68.69  108.14   1.5069
IC  CB4    CB5   CB6    OB6    1.5266  113.89  171.20  110.95   1.4344
IC  OB5    CB1   OA6    CA6    1.4270  112.63  -69.32  112.94   1.4313
IC  CB1    CB2   NB2    HNB2   1.5069  110.04  -33.96  114.93   0.9902
IC  CB5    CB6   OB6    HOB6   1.5176  110.95  -48.46  104.39   0.9642
IC  C51    NB2   CB2    CB3    1.3387  125.00 -106.00  113.58   1.5149
IC  C51    CB2   *NB2   HNB2   1.3387  125.00 -165.29  114.93   0.9902
IC  CB2    CB3   OB3    C71    1.5149  107.39 -154.77  115.85   1.3412
IC  CB3    OB3   C71    C72    1.4233  115.85 -171.94  105.61   1.5237
IC  C72    OB3   *C71   O71    1.5237  105.61 -145.24  122.64   1.2273
IC  OB3    C71   C72    C73    1.3412  105.61 -126.66  110.73   1.5326
IC  C71    C72   C73    C74    1.5237  110.73   64.96  113.06   1.5512
IC  C52    C51   NB2    CB2    1.5107  114.75 -157.80  125.00   1.4605
IC  NB2    C52   *C51   O51    1.3387  114.75 -176.97  121.02   1.2243
IC  O51    C51   C52    H52R   1.2243  121.02  129.49  110.06   1.1074
IC  O51    C51   C52    H52S   1.2243  121.02 -112.66  107.05   1.1124
                                                                      
IC  CB4    OB4   PB     OPB2   1.4288  121.87   53.44  105.44   1.5237  !PHOSPHATE B
IC  OPB2   OB4   *PB    OPB3   1.5237  105.44  120.09  105.13   1.5234
IC  OPB2   OB4   *PB    OPB4   1.5237  105.44 -120.11  105.19   1.5245
IC  PB     OB4   CB4    CB5    1.6583  121.87 -116.17  107.05   1.5266
IC  CB5    OB4   *CB4   CB3    1.5266  107.05 -121.63  110.69   1.5215
IC  CB5    OB4   *CB4   HB4    1.5266  107.05  118.14  112.09   1.1197
IC  OB4    CB4   CB5    OB5    1.4288  107.05 -172.93  109.64   1.4432
                                                                      
IC  CA1    OA1   PA     OPA2   1.4210  121.04 -156.73  106.39   1.5222  !PHOSTPATE A
IC  OPA2   OA1   *PA    OPA3   1.5222  106.39  122.00  106.10   1.5249
IC  OPA2   OA1   *PA    OPA4   1.5222  106.39 -120.32  104.02   1.5234
IC  PA     OA1   CA1    OA5    1.6531  121.04  157.31  109.37   1.4427
IC  OA5    OA1   *CA1   CA2    1.4427  109.37  125.06  117.14   1.5288
IC  OA5    OA1   *CA1   HA1    1.4427  109.37 -113.46  108.92   1.1181
IC  OA1    CA1   OA5    CA5    1.4210  109.37   70.30  113.63   1.4389
                                                                      
IC  C72    C73   O73    C81    1.5326  105.10  140.54  116.99   1.3124 !CHAIN 7
IC  C73    O73   C81    C82    1.4317  116.99 -179.15  108.55   1.5356
IC  C82    O73   *C81   O81    1.5356  108.55 -178.18  126.92   1.2203
IC  O73    C81   C82    C83    1.3124  108.55 -127.68  112.97   1.5475
IC  C83    C81   *C82   H82R   1.5475  112.97 -122.43  107.71   1.1076
IC  H82R   C81   *C82   H82S   1.1076  107.71 -116.71  107.98   1.1107
IC  C81    C82   C83    C84    1.5356  112.97  -77.29  112.99   1.5345
IC  C84    C82   *C83   H83R   1.5345  112.99 -119.47  108.35   1.1144
IC  H83R   C82   *C83   H83S   1.1144  108.35 -117.11  110.00   1.1134
IC  C82    C83   C84    C85    1.5475  112.99  179.06  112.92   1.5329
IC  C85    C83   *C84   H84R   1.5329  112.92 -120.50  109.25   1.1149
IC  H84R   C83   *C84   H84S   1.1149  109.25 -117.15  109.35   1.1126
IC  C83    C84   C85    C86    1.5345  112.92 -179.97  112.00   1.5335
IC  C86    C84   *C85   H85R   1.5335  112.00 -122.05  109.76   1.1122
IC  H85R   C84   *C85   H85S   1.1122  109.76 -117.57  108.36   1.1143
IC  C84    C85   C86    C87    1.5329  112.00  172.30  112.75   1.5329
IC  C87    C85   *C86   H86R   1.5329  112.75 -120.69  108.62   1.1149
IC  H86R   C85   *C86   H86S   1.1149  108.62 -116.98  109.20   1.1133
IC  C85    C86   C87    C88    1.5335  112.75  179.66  112.30   1.5333
IC  C88    C86   *C87   H87R   1.5333  112.30 -121.76  109.35   1.1127
IC  H87R   C86   *C87   H87S   1.1127  109.35 -117.39  108.65   1.1146
IC  C86    C87   C88    C89    1.5329  112.30  176.22  112.48   1.5339
IC  C89    C87   *C88   H88R   1.5339  112.48 -121.10  108.89   1.1139
IC  H88R   C87   *C88   H88S   1.1139  108.89 -117.16  109.00   1.1130
IC  C87    C88   C89    C810   1.5333  112.48 -179.27  112.52   1.5336
IC  C810   C88   *C89   H89R   1.5336  112.52 -121.67  109.04   1.1128
IC  H89R   C88   *C89   H89S   1.1128  109.04 -117.30  108.83   1.1136
IC  C88    C89   C810   C811   1.5339  112.52 -179.62  112.73   1.5339
IC  C811   C89   *C810  H810R  1.5339  112.73 -121.32  108.90   1.1142
IC  H810R  C89   *C810  H810S  1.1142  108.90 -117.12  109.02   1.1135
IC  C89    C810  C811   C812   1.5336  112.73 -179.15  113.24   1.5282
IC  C812   C810  *C811  H811R  1.5282  113.24  121.62  108.67   1.1151
IC  H811R  C810  *C811  H811S  1.1151  108.67  116.50  108.69   1.1144
IC  C810   C811  C812   H812R  1.5339  113.24 -179.29  110.72   1.1118
IC  H812R  C811  *C812  H812S  1.1118  110.72  120.27  110.38   1.1126
IC  H812R  C811  *C812  H812T  1.1118  110.72 -120.07  110.37   1.1130
                                                                      
IC  C73    C71   *C72   H72R   1.5326  110.73 -119.44  106.42   1.1110 !CHAIN 6
IC  H72R   C71   *C72   H72S   1.1110  106.42 -117.27  110.47   1.1070
IC  C74    C72   *C73   O73    1.5512  113.06  118.01  105.10   1.4317
IC  C74    C72   *C73   H73R   1.5512  113.06 -121.38  108.39   1.1191
IC  C72    C73   C74    C75    1.5326  113.06 -176.86  114.15   1.5403
IC  C75    C73   *C74   H74R   1.5403  114.15 -123.85  108.78   1.1104
IC  H74R   C73   *C74   H74S   1.1104  108.78 -116.30  108.32   1.1119
IC  C73    C74   C75    C76    1.5512  114.15  168.81  113.77   1.5344
IC  C76    C74   *C75   H75R   1.5344  113.77 -120.15  107.64   1.1153
IC  H75R   C74   *C75   H75S   1.1153  107.64 -116.82  109.65   1.1110
IC  C74    C75   C76    C77    1.5403  113.77 -173.17  111.77   1.5365
IC  C77    C75   *C76   H76R   1.5365  111.77 -122.62  109.74   1.1120
IC  H76R   C75   *C76   H76S   1.1120  109.74 -117.37  108.35   1.1144
IC  C75    C76   C77    C78    1.5344  111.77  175.43  113.05   1.5342
IC  C78    C76   *C77   H77R   1.5342  113.05 -120.60  108.32   1.1142
IC  H77R   C76   *C77   H77S   1.1142  108.32 -117.06  109.18   1.1123
IC  C76    C77   C78    C79    1.5365  113.05 -176.91  112.79   1.5360
IC  C79    C77   *C78   H78R   1.5360  112.79  121.28  108.99   1.1136
IC  H78R   C77   *C78   H78S   1.1136  108.99  116.96  108.39   1.1107
IC  C77    C78   C79    C710   1.5342  112.79  176.00  113.03   1.5360
IC  C710   C78   *C79   H79R   1.5360  113.03 -121.03  108.90   1.1132
IC  H79R   C78   *C79   H79S   1.1132  108.90 -117.06  108.75   1.1115
IC  C78    C79   C710   C711   1.5360  113.03  175.51  112.76   1.5350
IC  C711   C79   *C710  H710R  1.5350  112.76 -121.66  109.47   1.1124
IC  H710R  C79   *C710  H710S  1.1124  109.47 -116.97  108.73   1.1140
IC  C79    C710  C711   C712   1.5360  112.76 -179.62  113.39   1.5312
IC  C712   C710  *C711  H711R  1.5312  113.39 -121.57  108.47   1.1140
IC  H711R  C710  *C711  H711S  1.1140  108.47 -116.61  108.75   1.1139
IC  C710   C711  C712   H712T  1.5350  113.39 -179.04  110.77   1.1110
IC  H712T  C711  *C712  H712R  1.1110  110.77 -120.35  110.39   1.1113
IC  H712R  C711  *C712  H712S  1.1113  110.39 -119.57  110.28   1.1113
                                                                      
IC  NB2    C51   C52    C53    1.3387  114.75 -176.94  111.75   1.5372  !CHAIN 4&5
IC  C51    C52   C53    C54    1.5107  111.75   76.67  111.74   1.5566
IC  C54    C52   *C53   O53    1.5566  111.74  118.56  104.14   1.4316
IC  C54    C52   *C53   H53R   1.5566  111.74 -121.80  109.31   1.1177
IC  C53    C51   *C52   H52R   1.5372  111.75  123.41  110.06   1.1074
IC  H52R   C51   *C52   H52S   1.1074  110.06  117.85  107.05   1.1124
IC  C52    C53   O53    C61    1.5372  104.14  144.19  116.82   1.3520
IC  C53    O53   C61    C62    1.4316  116.82  159.99  104.34   1.5877
IC  C62    O53   *C61   O61    1.5877  104.34 -148.02  122.82   1.2158
IC  O53    C61   C62    C63    1.3520  104.34 -119.22  112.98   1.5582
IC  C63    C61   *C62   O62    1.5582  112.98 -128.93  116.52   1.4390
IC  O62    C61   *C62   H62S   1.4390  116.52 -116.02  105.72   1.1105
IC  C61    C62   O62    HO62   1.5877  116.52  -59.90  116.51   0.9844
IC  C61    C62   C63    C64    1.5877  112.98  -74.49  116.53   1.5375
IC  C64    C62   *C63   H63R   1.5375  116.53 -120.50  106.97   1.1134
IC  H63R   C62   *C63   H63S   1.1134  106.97 -115.79  108.74   1.1112
IC  C62    C63   C64    C65    1.5582  116.53  179.03  111.27   1.5359
IC  C65    C63   *C64   H64R   1.5359  111.27 -121.82  110.48   1.1125
IC  H64R   C63   *C64   H64S   1.1125  110.48 -117.42  108.23   1.1136
IC  C63    C64   C65    C66    1.5375  111.27  163.76  113.29   1.5338
IC  C66    C64   *C65   H65R   1.5338  113.29 -120.32  108.40   1.1132
IC  H65R   C64   *C65   H65S   1.1132  108.40 -116.91  108.99   1.1127
IC  C64    C65   C66    C67    1.5359  113.29 -179.60  112.41   1.5353
IC  C67    C65   *C66   H66R   1.5353  112.41 -122.24  109.51   1.1126
IC  H66R   C65   *C66   H66S   1.1126  109.51 -117.05  108.24   1.1141
IC  C65    C66   C67    C68    1.5338  112.41  168.62  112.64   1.5341
IC  C68    C66   *C67   H67R   1.5341  112.64 -120.38  108.87   1.1131
IC  H67R   C66   *C67   H67S   1.1131  108.87 -117.10  109.16   1.1122
IC  C66    C67   C68    C69    1.5353  112.64 -177.70  112.62   1.5344
IC  C69    C67   *C68   H68R   1.5344  112.62 -122.34  109.43   1.1125
IC  H68R   C67   *C68   H68S   1.1125  109.43 -117.06  108.34   1.1140
IC  C67    C68   C69    C610   1.5341  112.62  173.23  112.56   1.5348
IC  C610   C68   *C69   H69R   1.5348  112.56 -120.78  108.74   1.1129
IC  H69R   C68   *C69   H69S   1.1129  108.74 -117.13  109.17   1.1128
IC  C68    C69   C610   C611   1.5344  112.56 -177.86  112.83   1.5336
IC  C611   C69   *C610  H610R  1.5336  112.83 -121.61  108.90   1.1134
IC  H610R  C69   *C610  H610S  1.1134  108.90 -117.15  108.98   1.1136
IC  C69    C610  C611   C612   1.5348  112.83 -177.99  113.26   1.5310
IC  C612   C610  *C611  H611R  1.5310  113.26  121.57  108.59   1.1139
IC  H611R  C610  *C611  H611S  1.1139  108.59  116.64  108.69   1.1142
IC  C610   C611  C612   H612R  1.5336  113.26  178.91  110.66   1.1109
IC  H612R  C611  *C612  H612S  1.1109  110.66  120.29  110.40   1.1114
IC  H612R  C611  *C612  H612T  1.1109  110.66 -120.08  110.28   1.1116
IC  C52    C53   C54    C55    1.5372  111.74 -174.97  114.43   1.5396
IC  C55    C53   *C54   H54R   1.5396  114.43 -123.28  108.53   1.1100
IC  H54R   C53   *C54   H54S   1.1100  108.53 -116.58  108.00   1.1132
IC  C53    C54   C55    C56    1.5566  114.43 -178.93  115.96   1.5357
IC  C56    C54   *C55   H55R   1.5357  115.96 -123.17  108.21   1.1147
IC  H55R   C54   *C55   H55S   1.1147  108.21 -116.35  108.72   1.1106
IC  C54    C55   C56    C57    1.5396  115.96 -178.03  109.95   1.5391
IC  C57    C55   *C56   H56R   1.5391  109.95 -120.35  108.43   1.1120
IC  H56R   C55   *C56   H56S   1.1120  108.43 -117.95  110.20   1.1122
IC  C55    C56   C57    C58    1.5357  109.95 -156.97  115.17   1.5352
IC  C58    C56   *C57   H57R   1.5352  115.17 -124.38  108.94   1.1124
IC  H57R   C56   *C57   H57S   1.1124  108.94 -115.84  107.68   1.1153
IC  C56    C57   C58    C59    1.5391  115.17  176.28  111.65   1.5386
IC  C59    C57   *C58   H58R   1.5386  111.65  123.02  110.01   1.1114
IC  H58R   C57   *C58   H58S   1.1114  110.01  117.74  108.10   1.1112
IC  C57    C58   C59    C510   1.5352  111.65 -165.87  114.53   1.5367
IC  C510   C58   *C59   H59R   1.5367  114.53 -123.86  109.16   1.1123
IC  H59R   C58   *C59   H59S   1.1123  109.16 -116.27  107.80   1.1153
IC  C58    C59   C510   C511   1.5386  114.53  -63.56  114.20   1.5360
IC  C511   C59   *C510  H510R  1.5360  114.20 -121.01  108.30   1.1148
IC  H510R  C59   *C510  H510S  1.1148  108.30 -116.54  108.87   1.1134
IC  C59    C510  C511   C512   1.5367  114.20 -178.51  112.36   1.5352
IC  C512   C510  *C511  H511R  1.5352  112.36  121.12  108.91   1.1132
IC  H511R  C510  *C511  H511S  1.1132  108.91  117.46  109.49   1.1134
IC  C510   C511  C512   C513   1.5360  112.36  176.38  112.78   1.5351
IC  C513   C511  *C512  H512R  1.5351  112.78  121.59  108.87   1.1132
IC  H512R  C511  *C512  H512S  1.1132  108.87  117.21  108.96   1.1135
IC  C511   C512  C513   C514   1.5352  112.78 -178.73  113.68   1.5309
IC  C514   C512  *C513  H513R  1.5309  113.68  121.71  108.50   1.1140
IC  H513R  C512  *C513  H513S  1.1140  108.50  116.31  108.57   1.1149
IC  C512   C513  C514   H514R  1.5351  113.68  179.27  110.55   1.1120
IC  H514R  C513  *C514  H514S  1.1120  110.55  119.90  110.47   1.1109
IC  H514R  C513  *C514  H514T  1.1120  110.55 -120.03  110.42   1.1120
IC  CA2    CA3   OA3    C31    1.5091  106.81  104.26  125.51   1.3017  !CHAIN 3
IC  CA3    OA3   C31    C32    1.4330  125.51  178.84  105.80   1.5251
IC  C32    OA3   *C31   O31    1.5251  105.80 -162.06  127.50   1.2247
IC  OA3    C31   C32    C33    1.3017  105.80  169.10  113.26   1.5376
IC  C33    C31   *C32   H32R   1.5376  113.26 -121.03  107.80   1.1106
IC  H32R   C31   *C32   H32S   1.1106  107.80 -117.04  107.62   1.1092
IC  C31    C32   C33    C34    1.5251  113.26  -62.43  114.63   1.5421
IC  C34    C32   *C33   O33    1.5421  114.63  124.11  109.51   1.4146
IC  C34    C32   *C33   H33R   1.5421  114.63 -119.48  107.68   1.1166
IC  C32    C33   O33    HO33   1.5376  109.51  -57.49  112.72   0.9689
IC  C32    C33   C34    C35    1.5376  114.63 -171.71  113.43   1.5434
IC  C35    C33   *C34   H34R   1.5434  113.43 -122.56  109.82   1.1122
IC  H34R   C33   *C34   H34S   1.1122  109.82 -116.94  107.83   1.1129
IC  C33    C34   C35    C36    1.5421  113.43  173.08  113.26   1.5355
IC  C36    C34   *C35   H35R   1.5355  113.26 -121.51  109.13   1.1123
IC  H35R   C34   *C35   H35S   1.1123  109.13 -117.02  108.54   1.1138
IC  C34    C35   C36    C37    1.5434  113.26 -179.92  113.40   1.5362
IC  C37    C35   *C36   H36R   1.5362  113.40 -121.29  108.60   1.1145
IC  H36R   C35   *C36   H36S   1.1145  108.60 -117.51  109.09   1.1125
IC  C35    C36   C37    C38    1.5355  113.40 -175.78  112.16   1.5363
IC  C38    C36   *C37   H37R   1.5363  112.16 -121.80  109.56   1.1120
IC  H37R   C36   *C37   H37S   1.1120  109.56 -117.11  108.27   1.1102
IC  C36    C37   C38    C39    1.5362  112.16  175.89  114.34   1.5391
IC  C39    C37   *C38   H38R   1.5391  114.34  121.98  108.51   1.1134
IC  H38R   C37   *C38   H38S   1.1134  108.51  116.13  108.71   1.1135
IC  C37    C38   C39    C310   1.5363  114.34  -62.04  113.92   1.5379
IC  C310   C38   *C39   H39R   1.5379  113.92 -120.15  107.72   1.1138
IC  H39R   C38   *C39   H39S   1.1138  107.72 -116.93  109.56   1.1122
IC  C38    C39   C310   C311   1.5391  113.92 -166.09  112.97   1.5347
IC  C311   C39   *C310  H310R  1.5347  112.97 -122.39  109.47   1.1108
IC  H310R  C39   *C310  H310S  1.1108  109.47 -117.03  109.23   1.1137
IC  C39    C310  C311   C312   1.5379  112.97  179.09  113.31   1.5313
IC  C312   C310  *C311  H311R  1.5313  113.31 -120.85  108.22   1.1145
IC  H311R  C310  *C311  H311S  1.1145  108.22 -116.77  109.14   1.1132
IC  C310   C311  C312   H312T  1.5347  113.31 -176.63  110.84   1.1104
IC  H312T  C311  *C312  H312R  1.1104  110.84 -120.28  110.73   1.1107
IC  H312R  C311  *C312  H312S  1.1107  110.73 -119.54  109.99   1.1124
                                                                      
IC  NA2    C11   C12    C13    1.3291  114.11 -170.30  112.52   1.5322  !CHAIN 1
IC  C11    C12   C13    C14    1.5160  112.52   74.65  112.74   1.5440
IC  C14    C12   *C13   O13    1.5440  112.74  118.81  106.39   1.4185
IC  C14    C12   *C13   H13R   1.5440  112.74 -123.75  110.37   1.1138
IC  C12    C13   O13    HO13   1.5322  106.39   35.45  112.03   0.9658
IC  C12    C13   C14    C15    1.5322  112.74 -178.48  115.64   1.5421
IC  C15    C13   *C14   H14R   1.5421  115.64 -121.43  106.95   1.1141
IC  H14R   C13   *C14   H14S   1.1141  106.95 -115.69  108.72   1.1107
IC  C13    C14   C15    C16    1.5440  115.64   71.95  113.86   1.5376
IC  C16    C14   *C15   H15R   1.5376  113.86 -123.08  108.98   1.1129
IC  H15R   C14   *C15   H15S   1.1129  108.98 -116.72  107.83   1.1135
IC  C14    C15   C16    C17    1.5421  113.86  173.42  113.06   1.5361
IC  C17    C15   *C16   H16R   1.5361  113.06 -120.97  108.49   1.1140
IC  H16R   C15   *C16   H16S   1.1140  108.49 -116.56  109.67   1.1137
IC  C15    C16   C17    C18    1.5376  113.06 -170.99  112.75   1.5381
IC  C18    C16   *C17   H17R   1.5381  112.75 -122.06  108.78   1.1129
IC  H17R   C16   *C17   H17S   1.1129  108.78 -117.18  108.61   1.1128
IC  C16    C17   C18    C19    1.5361  112.75  178.61  113.47   1.5359
IC  C19    C17   *C18   H18R   1.5359  113.47  122.22  108.93   1.1138
IC  H18R   C17   *C18   H18S   1.1138  108.93  116.34  108.46   1.1140
IC  C17    C18   C19    C110   1.5381  113.47 -175.03  112.31   1.5390
IC  C110   C18   *C19   H19R   1.5390  112.31 -121.93  108.44   1.1130
IC  H19R   C18   *C19   H19S   1.1130  108.44 -117.11  108.93   1.1134
IC  C18    C19   C110   C111   1.5359  112.31 -179.50  115.10   1.5373
IC  C111   C19   *C110  H110R  1.5373  115.10  122.40  108.68   1.1123
IC  H110R  C19   *C110  H110S  1.1123  108.68  116.10  108.07   1.1151
IC  C19    C110  C111   C112   1.5390  115.10   68.79  113.54   1.5372
IC  C112   C110  *C111  H111R  1.5372  113.54  120.23  107.60   1.1146
IC  H111R  C110  *C111  H111S  1.1146  107.60  116.61  109.54   1.1128
IC  C110   C111  C112   C113   1.5373  113.54  177.00  114.42   1.5373
IC  C113   C111  *C112  H112R  1.5373  114.42  121.77  108.75   1.1142
IC  H112R  C111  *C112  H112S  1.1142  108.75  116.33  108.77   1.1137
IC  C111   C112  C113   C114   1.5372  114.42  -60.90  115.15   1.5342
IC  C112   C111  *C113  H113R  1.5373   32.79 -123.14   91.56   1.1143
IC  H113R  C111  *C113  H113S  1.1143   91.56  120.13  140.44   1.1150
IC  C112   C113  C114   H114R  1.5373  115.15 -175.60  110.67   1.1097
IC  H114R  C113  *C114  H114S  1.1097  110.67  119.86  110.30   1.1114
IC  H114R  C113  *C114  H114T  1.1097  110.67 -120.25  111.05   1.1116
PATC FIRS NONE LAST NONE

RESI BCLIPA       -4.00 ! Burkholderia cepacia lipid A type 1
GROUP ! SUGAR OH C7s    !
ATOM HB6S  HCA2    0.09 !                 HB6S  OB6-HOB6
ATOM OB6   OC311  -0.65 !                  \   /
ATOM HOB6  HCP1    0.42 !                   \ /
ATOM CB6   CC321   0.05 !                    CB6
ATOM HB6R  HCA2    0.09 !                   / \
GROUP                   !                  /   \
ATOM CB5   CC3163  0.11 !                 HB6R  CB5---------OB5
ATOM OB5   OC3C61 -0.40 !                      /|            \
ATOM HB5   HCA1    0.09 !                     / |             \
ATOM CB1   CC3162  0.29 !                HB4 /  HB5            \   HB1
ATOM HB1   HCA1    0.09 !                 \ /                   \ /
ATOM OA6   OC301  -0.36 !           OPB4   CB4                   CB1
ATOM CA6   CC321   0.00 !           |     / \                   / \
ATOM HA6R  HCA2    0.09 !     OPB3--PB--OB4  \             HB2 /   \
ATOM HA6S  HCA2    0.09 !           |         \            |  /     \
GROUP                   !           OPB2       \           | /       |
ATOM CB4   CC3161 -0.09 !                       \          |/        |
ATOM HB4   HCA1    0.09 !                   OB3--CB3-------CB2       |
ATOM OB4   OC30P  -0.40 !                  /     |         |         |
ATOM PB    PC      1.10 !                 /      HB3       |         |
ATOM OPB4  OC2DP  -0.90 !                /                 |         |
ATOM OPB3  OC2DP  -0.90 !               /                  |         |
ATOM OPB2  OC2DP  -0.90 !               |                  |         |
GROUP                   !               |                  NB2-HNB2  |
ATOM CB3   CC3161  0.17 !               |                  |         |
ATOM OB3   OC301  -0.49 !               |                  |         |
ATOM HB3   HCA1    0.09 !               |                  |         |       HA6R
ATOM C71   CL      0.90 !               |                  |         |      /
ATOM O71   OBL    -0.63 !               |                  |         OA6---CA6--HA6S
ATOM C72   CTL2   -0.22 !               |                  |               |
ATOM H72R  HAL2    0.09 !               |                  |               |
ATOM H72S  HAL2    0.09 !               |                  |               |
GROUP                   !               |                  |               |
ATOM CB2   CC3161  0.07 !               |                  |               |
ATOM HB2   HCA1    0.09 !               |                  |               CA5----------OA5
ATOM NB2   NC2D1  -0.47 !               |                  |              /|             \
ATOM HNB2  HCP1    0.31 !               |                  |         HA4 / HA5            \
GROUP                   !               |                  |         |  /                  \     HA1
ATOM CA4   CC3161  0.14 !               |                  |         | /                    \   /
ATOM HA4   HCA1    0.09 !               |                  |         |/                      \ /
ATOM OA4   OC311  -0.65 !               |                  |         CA4                      CA1
ATOM HOA4  HCP1    0.42 !               |                  |        / \                      /|
GROUP                   !               |                  |  HOA4-OA4 \                HA2 / |
ATOM CA5   CC3163  0.11 !               |                  |            \               |  /  |   OPA2
ATOM HA5   HCA1    0.09 !               |                  |             \              | /   |   |
ATOM OA5   OC3C61 -0.40 !               |                  |              \             |/    OA1-PA-OPA3
ATOM CA1   CC3162  0.11 !               |                  \          OA3--CA3----------CA2       |
ATOM HA1   HCA1    0.09 !               |                   \         |                 |         OPA4
ATOM OA1   OC30P  -0.40 !               |                    \        |                 |
ATOM OPA2  OC2DP  -0.90 !               |                     \       |                 |
ATOM OPA3  OC2DP  -0.90 !               |                      \      |                 |
ATOM OPA4  OC2DP  -0.90 !               |                       \     |                 |
ATOM PA    PC      1.10 !               |                        \    |                 |
GROUP                   !               |                         \   |                 |
ATOM CA3   CC3161  0.17 !               |                         |   |                 |
ATOM HA3   HCA1    0.09 !               |                         |   |                 |
ATOM OA3   OC301  -0.49 !               |                         |   |                 NA2-HNA2
ATOM C31   CL      0.90 !               |                         |   |                 |
ATOM O31   OBL    -0.63 !               |                         |   |                 |
ATOM C32   CTL2   -0.22 !               |                         |   |                 |
ATOM H32R  HAL2    0.09 !           O71=C71                       |   |                 |
ATOM H32S  HAL2    0.09 !               |                         |   |                 |
GROUP                   !               |                         |   |                 |
ATOM CA2   CC3161  0.07 !               |                         |   |                 |
ATOM HA2   HCA1    0.09 !        H72R---C72---H72S                |   |                 |
ATOM NA2   NC2D1  -0.47 !               |                         |   |                 |
ATOM HNA2  HCP1    0.31 !               |                         |   |                 |
GROUP ! CHAIN 5         !               |                         |   |                 |
ATOM C73   CTL1    0.14 !               |                         |   |                 |
ATOM H73R  HAL1    0.09 !        H73R---C73---O73---HO73          |   |                 |
ATOM O73   OH1    -0.66 !               |                         |   |                 |
ATOM HO73  H       0.43 !               |                         |   |                 |
GROUP                   !               |                         |   |                 |
ATOM C74   CTL2   -0.18 !               |                         |   |                 |
ATOM H74R  HAL2    0.09 !        H74R---C74---H74S                |   |                 |
ATOM H74S  HAL2    0.09 !               |                         |   |                 |
GROUP                   !               |                         |   |                 |
ATOM C75   CTL2   -0.18 !               |                         |   |                 |
ATOM H75R  HAL2    0.09 !        H75R---C75---H75S                |   |                 |
ATOM H75S  HAL2    0.09 !               |                         |   |                 |
GROUP                   !               |                         |   |                 |
ATOM C76   CTL2   -0.18 !               |                         |   |                 |
ATOM H76R  HAL2    0.09 !        H76R---C76---H76S                |   |                 |
ATOM H76S  HAL2    0.09 !               |                         |   |                 |
GROUP                   !               |                         |   |                 |
ATOM C77   CTL2   -0.18 !               |                         |   |                 |
ATOM H77R  HAL2    0.09 !        H77R---C77---H77S                |   |                 |
ATOM H77S  HAL2    0.09 !               |                         |   |                 |
GROUP                   !               |                         |   |                 |
ATOM C78   CTL2   -0.18 !               |                         |   |                 |
ATOM H78R  HAL2    0.09 !        H78R---C78---H78S                |   |                 |
ATOM H78S  HAL2    0.09 !               |                         |   |                 |
GROUP                   !               |                         |   |                 |
ATOM C79   CTL2   -0.18 !               |                         |   |                 |
ATOM H79R  HAL2    0.09 !        H79R---C79---H79S                |   |                 |
ATOM H79S  HAL2    0.09 !               |                         |   |                 |
GROUP                   !               |                         |   |                 |
ATOM C710  CTL2   -0.18 !               |                         |   |                 |
ATOM H710R HAL2    0.09 !       H710R---C710---H710S              |   |                 |
ATOM H710S HAL2    0.09 !               |                         |   |                 |
GROUP                   !               |                         |   |                 |
ATOM C711  CTL2   -0.18 !               |                         |   |                 |
ATOM H711R HAL2    0.09 !       H711R---C711---H711S              |   |                 |
ATOM H711S HAL2    0.09 !               |                         |   |                 |
GROUP                   !               |                         |   |                 |
ATOM C712  CTL2   -0.18 !               |                         |   |                 |
ATOM H712R HAL2    0.09 !       H712R---C712---H712S              |   |                 |
ATOM H712S HAL2    0.09 !               |                         |   |                 |
GROUP                   !               |                         |   |                 |
ATOM C713  CTL2   -0.18 !               |                         |   |                 |
ATOM H713R HAL2    0.09 !       H713R---C713---H713S              |   |                 |
ATOM H713S HAL2    0.09 !               |                         |   |                 |
GROUP                   !               |                         |   |                 |
ATOM C714  CTL3   -0.27 !               |                         |   |                 |
ATOM H714R HAL3    0.09 !       H714R---C714---H714S              |   |                 |
ATOM H714S HAL3    0.09 !               |                         |   |                 |
ATOM H714T HAL3    0.09 !               H714T                     |   |                 |
GROUP ! CHAIN 4         !                                         |   |                 | 
ATOM C51   CC2O1   0.55 !               |--------------------------   |                 |
ATOM O51   OC2D1  -0.55 !           O51=C51                           |                 |
GROUP                   !               |                             |                 |
ATOM C52   CTL2   -0.18 !               |                             |                 |
ATOM H52R  HAL2    0.09 !        H52R---C52---H52S                    |                 |
ATOM H52S  HAL2    0.09 !               |                             |                 |
GROUP                   !               |                             |                 |
ATOM C53   CTL1    0.17 !        H53R---C53------------------|        |                 |
ATOM H53R  HAL1    0.09 !               |                    |        |                 |
ATOM O53   OSL    -0.49 !               O53                  |        |                 |
ATOM C61   CL      0.90 !               |                    |        |                 |
ATOM O61   OBL    -0.63 !           O61=C61                  |        |                 |
ATOM C62   CTL2   -0.22 !               |                    |        |                 |
ATOM H62R  HAL2    0.09 !        H62R---C62---H62S           |        |                 |
ATOM H62S  HAL2    0.09 !               |                    |        |                 |
GROUP                   !               |                    |        |                 |
ATOM C63   CTL2   -0.18 !               |                    |        |                 |
ATOM H63R  HAL2    0.09 !        H63R---C63---H63S           |        |                 |
ATOM H63S  HAL2    0.09 !               |                    |        |                 |
GROUP                   !               |                    |        |                 |
ATOM C64   CTL2   -0.18 !               |                    |        |                 |
ATOM H64R  HAL2    0.09 !        H64R---C64---H64S           |        |                 |  
ATOM H64S  HAL2    0.09 !               |                    |        |                 |
GROUP                   !               |                    |        |                 |
ATOM C65   CTL2   -0.18 !               |                    |        |                 |
ATOM H65R  HAL2    0.09 !        H65R---C65---H65S           |        |                 |  
ATOM H65S  HAL2    0.09 !               |                    |        |                 |
GROUP                   !               |                    |        |                 |
ATOM C66   CTL2   -0.18 !               |                    |        |                 |
ATOM H66R  HAL2    0.09 !        H66R---C66---H66S           |        |                 |  
ATOM H66S  HAL2    0.09 !               |                    |        |                 |
GROUP                   !               |                    |        |                 |
ATOM C67   CTL2   -0.18 !               |                    |        |                 |
ATOM H67R  HAL2    0.09 !        H67R---C67---H67S           |        |                 |  
ATOM H67S  HAL2    0.09 !               |                    |        |                 |
GROUP                   !               |                    |        |                 |
ATOM C68   CTL2   -0.18 !               |                    |        |                 |
ATOM H68R  HAL2    0.09 !        H68R---C68---H68S           |        |                 |  
ATOM H68S  HAL2    0.09 !               |                    |        |                 |
GROUP                   !               |                    |        |                 |
ATOM C69   CTL2   -0.18 !               |                    |        |                 |
ATOM H69R  HAL2    0.09 !        H69R---C69---H69S           |        |                 |  
ATOM H69S  HAL2    0.09 !               |                    |        |                 |
GROUP                   !               |                    |        |                 |
ATOM C610  CTL2   -0.18 !               |                    |        |                 |
ATOM H610R HAL2    0.09 !       H610R---C610---H610S         |        |                 |
ATOM H610S HAL2    0.09 !               |                    |        |                 |
GROUP                   !               |                    |        |                 |
ATOM C611  CTL2   -0.18 !               |                    |        |                 |
ATOM H611R HAL2    0.09 !       H611R---C611---H611S         |        |                 |
ATOM H611S HAL2    0.09 !               |                    |        |                 |
GROUP                   !               |                    |        |                 |
ATOM C612  CTL2   -0.18 !               |                    |        |                 |
ATOM H612R HAL2    0.09 !       H612R---C612---H612S         |        |                 |
ATOM H612S HAL2    0.09 !               |                    |        |                 |
GROUP                   !               |                    |        |                 |
ATOM C613  CTL2   -0.18 !               |                    |        |                 |
ATOM H613R HAL2    0.09 !       H613R---C613---H613S         |        |                 |
ATOM H613S HAL2    0.09 !               |                    |        |                 |
GROUP                   !               |                    |        |                 |
ATOM C614  CTL3   -0.27 !               |                    |        |                 |
ATOM H614R HAL3    0.09 !       H614R---C614---H614S         |        |                 |
ATOM H614S HAL3    0.09 !               |                    |        |                 |
ATOM H614T HAL3    0.09 !               H614T                |        |                 |
GROUP ! CHAIN 3         !                                    |        |                 |
ATOM C54   CTL2   -0.18 !               |--------------------|        |                 |
ATOM H54R  HAL2    0.09 !        H54R---C54---H54S                    |                 |
ATOM H54S  HAL2    0.09 !               |                             |                 |
GROUP                   !               |                             |                 |
ATOM C55   CTL2   -0.18 !               |                             |                 |
ATOM H55R  HAL2    0.09 !        H55R---C55---H55S                    |                 |
ATOM H55S  HAL2    0.09 !               |                             |                 |
GROUP                   !               |                             |                 |
ATOM C56   CTL2   -0.18 !               |                             |                 |
ATOM H56R  HAL2    0.09 !        H56R---C56---H56S                    |                 |
ATOM H56S  HAL2    0.09 !               |                             |                 |
GROUP                   !               |                             |                 |
ATOM C57   CTL2   -0.18 !               |                             |                 |
ATOM H57R  HAL2    0.09 !        H57R---C57---H57S                    |                 |
ATOM H57S  HAL2    0.09 !               |                             |                 |
GROUP                   !               |                             |                 |
ATOM C58   CTL2   -0.18 !               |                             |                 |
ATOM H58R  HAL2    0.09 !        H58R---C58---H58S                    |                 |
ATOM H58S  HAL2    0.09 !               |                             |                 |
GROUP                   !               |                             |                 |
ATOM C59   CTL2   -0.18 !               |                             |                 |
ATOM H59R  HAL2    0.09 !        H59R---C59---H59S                    |                 |
ATOM H59S  HAL2    0.09 !               |                             |                 |
GROUP                   !               |                             |                 |
ATOM C510  CTL2   -0.18 !               |                             |                 |
ATOM H510R HAL2    0.09 !       H510R---C510---H510S                  |                 |
ATOM H510S HAL2    0.09 !               |                             |                 |
GROUP                   !               |                             |                 |
ATOM C511  CTL2   -0.18 !               |                             |                 |
ATOM H511R HAL2    0.09 !       H511R---C511---H511S                  |                 |
ATOM H511S HAL2    0.09 !               |                             |                 |
GROUP                   !               |                             |                 |
ATOM C512  CTL2   -0.18 !               |                             |                 |
ATOM H512R HAL2    0.09 !       H512R---C512---H512S                  |                 |
ATOM H512S HAL2    0.09 !               |                             |                 |
GROUP                   !               |                             |                 |
ATOM C513  CTL2   -0.18 !               |                             |                 |
ATOM H513R HAL2    0.09 !       H513R---C513---H513S                  |                 |
ATOM H513S HAL2    0.09 !               |                             |                 |
GROUP                   !               |                             |                 |
ATOM C514  CTL2   -0.18 !               |                             |                 |
ATOM H514R HAL2    0.09 !       H514R---C514---H514S                  |                 |
ATOM H514S HAL2    0.09 !               |                             |                 |
GROUP                   !               |                             |                 |
ATOM C515  CTL2   -0.18 !               |                             |                 |
ATOM H515R HAL2    0.09 !       H515R---C515---H515S              O31=C31               |
ATOM H515S HAL2    0.09 !               |                             |                 |
GROUP                   !               |                             |                 |
ATOM C516  CTL3   -0.27 !               |                             |                 |
ATOM H516R HAL3    0.09 !       H516R---C516---H516S           H32R---C32---H32S        |
ATOM H516S HAL3    0.09 !               |                             |                 |
ATOM H516T HAL3    0.09 !               H516T                         |                 |
GROUP  ! CHAIN 2        !                                             |                 |
ATOM C33   CTL1    0.14 !               |------------------------------                 |
ATOM H33R  HAL1    0.09 !        H33R---C33---O33---HO33                                |
ATOM O33   OH1    -0.66 !               |                                               |
ATOM HO33  H       0.43 !               |                                               |
GROUP                   !               |                                               |
ATOM C34   CTL2   -0.18 !               |                                               |
ATOM H34R  HAL2    0.09 !        H34R---C34---H34S                                      |
ATOM H34S  HAL2    0.09 !               |                                               |
GROUP                   !               |                                               |
ATOM C35   CTL2   -0.18 !               |                                               |
ATOM H35R  HAL2    0.09 !        H35R---C35---H35S                                      |
ATOM H35S  HAL2    0.09 !               |                                               |
GROUP                   !               |                                               |
ATOM C36   CTL2   -0.18 !               |                                               |
ATOM H36R  HAL2    0.09 !        H36R---C36---H36S                                      |
ATOM H36S  HAL2    0.09 !               |                                               |
GROUP                   !               |                                               |
ATOM C37   CTL2   -0.18 !               |                                               |
ATOM H37R  HAL2    0.09 !        H37R---C37---H37S                                      |
ATOM H37S  HAL2    0.09 !               |                                               |
GROUP                   !               |                                               |
ATOM C38   CTL2   -0.18 !               |                                               |
ATOM H38R  HAL2    0.09 !        H38R---C38---H38S                                      |
ATOM H38S  HAL2    0.09 !               |                                               |
GROUP                   !               |                                               |
ATOM C39   CTL2   -0.18 !               |                                               |
ATOM H39R  HAL2    0.09 !        H39R---C39---H39S                                      |
ATOM H39S  HAL2    0.09 !               |                                               |
GROUP                   !               |                                               |
ATOM C310  CTL2   -0.18 !               |                                               |
ATOM H310R HAL2    0.09 !       H310R---C310---H310S                                    |
ATOM H310S HAL2    0.09 !               |                                               |
GROUP                   !               |                                               |
ATOM C311  CTL2   -0.18 !               |                                               |
ATOM H311R HAL2    0.09 !       H311R---C311---H311S                                    |
ATOM H311S HAL2    0.09 !               |                                               |
GROUP                   !               |                                               |
ATOM C312  CTL2   -0.18 !               |                                               |
ATOM H312R HAL2    0.09 !       H312R---C312---H312S                                    |
ATOM H312S HAL2    0.09 !               |                                               |
GROUP                   !               |                                               |
ATOM C313  CTL2   -0.18 !               |                                               |
ATOM H313R HAL2    0.09 !       H313R---C313---H313S                                    |
ATOM H313S HAL2    0.09 !               |                                               |
GROUP                   !               |                                               |
ATOM C314  CTL3   -0.27 !               |                                               |
ATOM H314R HAL3    0.09 !       H314R---C314---H314S                                    |
ATOM H314S HAL3    0.09 !               |                                               |
ATOM H314T HAL3    0.09 !               H314T                                           |
GROUP ! CHAIN 1         !                                                               |
ATOM C11   CC2O1   0.55 !               |------------------------------------------------
ATOM O11   OC2D1  -0.55 !           O11=C11
GROUP                   !               |
ATOM C12   CTL2   -0.18 !               |
ATOM H12R  HAL2    0.09 !        H12R---C12---H12S
ATOM H12S  HAL2    0.09 !               |
GROUP                   !               |
ATOM C13   CTL1    0.14 !               |
ATOM H13R  HAL1    0.09 !        H13R---C13---O13---HO13
ATOM O13   OH1    -0.66 !               |
ATOM HO13  H       0.43 !               |
GROUP                   !               |
ATOM C14   CTL2   -0.18 !               |
ATOM H14R  HAL2    0.09 !        H14R---C14---H14S
ATOM H14S  HAL2    0.09 !               |
GROUP                   !               |
ATOM C15   CTL2   -0.18 !               |
ATOM H15R  HAL2    0.09 !        H15R---C15---H15S
ATOM H15S  HAL2    0.09 !               |
GROUP                   !               |
ATOM C16   CTL2   -0.18 !               |
ATOM H16R  HAL2    0.09 !        H16R---C16---H16S
ATOM H16S  HAL2    0.09 !               |
GROUP                   !               |
ATOM C17   CTL2   -0.18 !               |
ATOM H17R  HAL2    0.09 !        H17R---C17---H17S
ATOM H17S  HAL2    0.09 !               |
GROUP                   !               |
ATOM C18   CTL2   -0.18 !               |
ATOM H18R  HAL2    0.09 !        H18R---C18---H18S
ATOM H18S  HAL2    0.09 !               |
GROUP                   !               |
ATOM C19   CTL2   -0.18 !               |
ATOM H19R  HAL2    0.09 !        H19R---C19---H19S
ATOM H19S  HAL2    0.09 !               |
GROUP                   !               |
ATOM C110  CTL2   -0.18 !               |
ATOM H110R HAL2    0.09 !       H110R---C110---H110S
ATOM H110S HAL2    0.09 !               |
GROUP                   !               |
ATOM C111  CTL2   -0.18 !               |
ATOM H111R HAL2    0.09 !       H111R---C111---H111S
ATOM H111S HAL2    0.09 !               |
GROUP                   !               |
ATOM C112  CTL2   -0.18 !               |
ATOM H112R HAL2    0.09 !       H112R---C112---H112S
ATOM H112S HAL2    0.09 !               |
GROUP                   !               |
ATOM C113  CTL2   -0.18 !               |
ATOM H113R HAL2    0.09 !       H113R---C113---H113S
ATOM H113S HAL2    0.09 !               |
GROUP                   !               |
ATOM C114  CTL2   -0.18 !               |
ATOM H114R HAL2    0.09 !       H114R---C114---H114S
ATOM H114S HAL2    0.09 !               |
GROUP                   !               |
ATOM C115  CTL2   -0.18 !               |
ATOM H115R HAL2    0.09 !       H115R---C115---H115S
ATOM H115S HAL2    0.09 !               |
GROUP                   !               |
ATOM C116  CTL3   -0.27 !               |
ATOM H116R HAL3    0.09 !       H116R---C116---H116S
ATOM H116S HAL3    0.09 !               |
ATOM H116T HAL3    0.09 !               H116T
                        !
                        !
                        !

BOND C71   C72      C72   H72R     C72   H72S    O73   HO73
BOND C72   C73      C73   H73R     C73   O73     C73   C74     C74   H74R
BOND C74   H74S
BOND C74   C75      C75   H75R     C75   H75S    C75   C76     C76   H76R
BOND C76   H76S    C76   C77
BOND C77   H77R     C77   H77S     C77   C78     C78   H78R    C78   H78S
BOND C78   C79      C79   H79R     C79   H79S    C79   C710    C710  H710R
BOND C710  H710S    C710  C711     C711  H711R   C711  H711S   C711  C712
BOND C712  H712R    C712  H712S    C712  C713    C713  H713R   C713  H713S
BOND C713  C714     C714  H714R    C714  H714S   C714  H714T
BOND C52   H52R     C52   H52S     C52   C53     C53   H53R    C53   O53
DOUBLE O61 C61
BOND O53   C61      C61   C62      C62   H62R    C62   H62S
BOND C62   C63      C63   H63R     C63   H63S    C63   C64     C64   H64R
BOND C64   H64S     C64   C65      C65   H65R    C65   H65S    C65   C66
BOND C66   H66R     C66   H66S     C66   C67     C67   H67R    C67   H67S
BOND C67   C68      C68   H68R     C68   H68S    C68   C69     C69   H69R
BOND C69   H69S     C69   C610     C610  H610R   C610  H610S   C610  C611
BOND C611  H611R    C611  H611S    C611  C612    C612  H612R   C612  H612S
BOND C612  C613     C613  H613R    C613  H613S   C613  C614    C614  H614R
BOND C614  H614S    C614  H614T
BOND C53   C54      C54   H54R     C54   H54S    C54   C55     C55   H55R
BOND C55   H55S     C55   C56      C56   H56R    C56   H56S    C56   C57
BOND C57   H57R     C57   H57S     C57   C58     C58   H58R    C58   H58S
BOND C58   C59      C59   H59R     C59   H59S    
BOND C59   C510     C510  H510R    C510  H510S   C510  C511    C511  H511R
BOND C511  H511S    C511  C512     C512  H512R   C512  H512S   C512  C513
BOND C513  H513R    C513  H513S    C513  C514    C514  H514R   C514  H514S
BOND C514  C515     C515  H515R    C515  H515S   C515  C516    C516  H516R
BOND C516  H516S    C516  H516T
DOUBLE C31   O31
BOND C31   C32      C32   H32R     C32   H32S    C32   C33
BOND C33   H33R     C33   O33      O33   HO33    C33   C34
BOND C34   H34R     C34   H34S     C34   C35     C35   H35R    C35   H35S
BOND C35   C36      C36   H36R     C36   H36S    C36   C37     C37   H37R
BOND C37   H37S     C37   C38      C38   H38R    C38   H38S    C38   C39
BOND C39   H39R     C39   H39S     C39   C310    C310  H310R   C310  H310S
BOND C310  C311     C311  H311R    C311  H311S   C311  C312    C312  H312R
BOND C312  H312S    C312  C313     C313  H313R   C313  H313S   C313  C314
BOND C314  H314R    C314  H314S    C314  H314T
BOND C13   O13      O13   HO13     C13   C14     C14   H14R    C14   H14S
BOND C14   C15      C15   H15R     C15   H15S    C15   C16     C16   H16R
BOND C16   H16S     C16   C17      C17   H17R    C17   H17S    C17   C18
BOND C18   H18R     C18   H18S     C18   C19     C19   H19R    C19   H19S
BOND C19   C110     C110  H110R    C110  H110S   C110  C111    C111  H111R
BOND C111  H111S    C111  C112     C112  H112R   C112  H112S   C112  C113
BOND C113  H113R    C113  H113S    C113  C114    C114  H114R   C114  H114S
BOND C114  C115     C115  H115R    C115  H115S   C115  C116    C116  H116R
BOND C116  H116S    C116  H116T
BOND PB    OPB4     PB    OPB3     PB    OPB2    PB    OB4     OB4   CB4
BOND CB4   HB4      CB4   CB5      CB5   HB5     CB5   CB6     CB6   HB6R
BOND CB6   HB6S     CB6   OB6      OB6   HOB6    CB5   OB5     OB5   CB1
BOND CB1   HB1      CB1   CB2      CB2   HB2     CB2   NB2     NB2   HNB2
BOND NB2   C51      C51   C52      CB2   CB3     CB3   HB3     CB3   CB4
DOUBLE C51  O51     C71   O71
BOND CB3   OB3      OB3   C71      C71   C72     CB1   OA6     CA6   OA6
BOND CA6   HA6R     CA6   HA6S     CA6   CA5     CA5   HA5     CA5   CA4
BOND CA4   HA4      CA4   OA4      OA4   HOA4    CA4   CA3     CA3   HA3
BOND CA3   OA3      OA3   C31      CA3   CA2     CA2   HA2     CA2   NA2
BOND NA2   HNA2     NA2   C11      C11   C12     C12   H12R    C12   H12S
BOND C12   C13      CA2   CA1      CA1   HA1     CA1   OA5     CA1   OA1
BOND OA1   PA       PA    OPA2     PA    OPA3    PA    OPA4    OA5   CA5
BOND C13   H13R
DOUBLE C11  O11
IMPR C11  C12  NA2 O11
IMPR NA2  C11 CA2 HNA2
IMPR C51  C52  NB2 O51
IMPR NB2  C51 CB2 HNB2

!
! IC Tabel (based on PDB:1FI1)
!    I      J      K     L      R(IK)   T(IKJ)   PHI    T(JKL)    R(KL)

IC  NA2    CA3   *CA2   HA2    1.4431  113.68 -118.30  107.18   1.1182
IC  NA2    CA1   *CA2   CA3    1.4431  111.59 -127.86  110.93   1.5100
IC  OA3    CA4   *CA3   HA3    1.4316  120.76  122.81  107.19   1.1195
IC  OA3    CA2   *CA3   CA4    1.4316  105.06  131.23  109.72   1.5187
IC  OA4    CA5   *CA4   HA4    1.4266  110.47 -117.96  106.75   1.1130
IC  OA4    CA3   *CA4   CA5    1.4266  112.19 -124.13  110.99   1.5210
IC  CA6    OA5   *CA5   HA5    1.5240  108.30  116.81  108.12   1.1153
IC  CA6    CA4   *CA5   OA5    1.5240  112.99  121.35  110.26   1.4379
IC  OA6    HA6S  *CA6   HA6R   1.4334  111.07 -119.51  107.79   1.1118
IC  OA6    CA5   *CA6   HA6S   1.4334  110.20 -122.36  109.35   1.1122
IC  OA5    CA1   CA2    CA3    1.4417  108.48   58.06  110.93   1.5100
IC  CA1    CA2   CA3    CA4    1.5221  110.93  -55.40  109.72   1.5187
IC  CA2    CA3   CA4    CA5    1.5100  109.72   53.07  110.99   1.5210
IC  CA3    CA4   CA5    OA5    1.5187  110.99  -54.20  110.26   1.4379
IC  CA4    CA5   OA5    CA1    1.5210  110.26   59.44  113.76   1.4417
IC  CA5    OA5   CA1    CA2    1.4379  113.76  -60.84  108.48   1.5221
IC  CA4    CA5   CA6    OA6    1.5210  112.99   52.54  110.20   1.4334
IC  CA1    CA2   NA2    HNA2   1.5221  111.59  -37.28  111.23   1.0254
IC  CA3    CA4   OA4    HOA4   1.5187  112.19   71.79  105.71   0.9706
IC  CA5    CA6   OA6    CB1    1.5240  110.20 -127.89  113.77   1.4099
IC  C11    NA2   CA2    CA3    1.3288  128.93 -103.65  113.68   1.5100
IC  C11    CA2   *NA2   HNA2   1.3288  128.93 -167.26  111.23   1.0254
IC  C12    C11   NA2    CA2    1.5153  113.82 -157.80  128.93   1.4431
IC  NA2    C12   *C11   O11    1.3288  113.82 -177.42  122.14   1.2331
IC  O11    C11   C12    H12R   1.2331  122.14 -111.92  106.00   1.1127
IC  O11    C11   C12    H12S   1.2331  122.14  133.05  108.74   1.1101
IC  OA6    CA6   CA5    OA5    1.4334  110.20  -69.91  108.30   1.4379
                                                                      
IC  OA6    CB2   *CB1   HB1    1.4099  105.55  118.66  109.82   1.1142  !SUGAR2
IC  OA6    OB5   *CB1   CB2    1.4099  112.38  115.78  107.62   1.5075
IC  CA6    OA6   CB1    CB2    1.4334  113.77  164.24  105.55   1.5075
IC  NB2    CB3   *CB2   HB2    1.4568  110.32 -120.21  107.94   1.1202
IC  NB2    CB1   *CB2   CB3    1.4568  111.64 -122.24  109.17   1.5044
IC  OB3    CB4   *CB3   HB3    1.4235  108.84  123.70  108.43   1.1223
IC  OB3    CB2   *CB3   CB4    1.4235  107.23  119.78  112.75   1.5098
IC  CB6    OB5   *CB5   HB5    1.5180  108.74  116.57  108.42   1.1164
IC  CB6    CB4   *CB5   OB5    1.5180  112.73  121.78  110.34   1.4456
IC  OB6    HB6S  *CB6   HB6R   1.4342  109.58 -119.41  106.68   1.1146
IC  OB6    CB5   *CB6   HB6S   1.4342  111.04 -120.82  109.02   1.1141
IC  OB5    CB1   CB2    CB3    1.4321  107.62   61.75  109.17   1.5044
IC  CB1    CB2   CB3    CB4    1.5075  109.17  -53.17  112.75   1.5098
IC  CB2    CB3   CB4    CB5    1.5044  112.75   47.20  111.18   1.5253
IC  CB3    CB4   CB5    OB5    1.5098  111.18  -49.76  110.34   1.4456
IC  CB4    CB5   OB5    CB1    1.5253  110.34   61.63  111.50   1.4321
IC  CB5    OB5   CB1    CB2    1.4456  111.50  -67.63  107.62   1.5075
IC  CB4    CB5   CB6    OB6    1.5253  112.73  170.49  111.04   1.4342
IC  OB5    CB1   OA6    CA6    1.4321  112.38  -78.74  113.77   1.4334
IC  CB1    CB2   NB2    HNB2   1.5075  111.64  -57.35  115.56   0.9913
IC  CB5    CB6   OB6    HOB6   1.5180  111.04  -45.87  104.43   0.9648
IC  C51    NB2   CB2    CB3    1.3372  125.85 -119.73  110.32   1.5044
IC  C51    CB2   *NB2   HNB2   1.3372  125.85 -176.03  115.56   0.9913
IC  CB2    CB3   OB3    C71    1.5044  107.23 -141.91  115.21   1.3323
IC  CB3    OB3   C71    C72    1.4235  115.21 -167.72  105.28   1.5159
IC  C72    OB3   *C71   O71    1.5159  105.28 -147.33  123.04   1.2272
IC  OB3    C71   C72    C73    1.3323  105.28  171.03  108.22   1.5288
IC  C71    C72   C73    C74    1.5159  108.22   90.15  112.01   1.5420
IC  C52    C51   NB2    CB2    1.5051  114.54 -170.71  125.85   1.4568
IC  NB2    C52   *C51   O51    1.3372  114.54 -179.02  121.04   1.2245
IC  O51    C51   C52    H52R   1.2245  121.04  153.57  109.33   1.1085
IC  O51    C51   C52    H52S   1.2245  121.04  -87.93  108.09   1.1105
                                                                      
IC  CB4    OB4   PB     OPB2   1.4287  122.98   44.28  105.23   1.5229  !PHOSPHATE B
IC  OPB2   OB4   *PB    OPB3   1.5229  105.23  119.95  104.85   1.5226
IC  OPB2   OB4   *PB    OPB4   1.5229  105.23 -120.62  105.86   1.5259
IC  PB     OB4   CB4    CB5    1.6556  122.98 -119.42  107.44   1.5253
IC  CB5    OB4   *CB4   CB3    1.5253  107.44 -120.91  109.56   1.5098
IC  CB5    OB4   *CB4   HB4    1.5253  107.44  118.76  112.23   1.1196
IC  OB4    CB4   CB5    OB5    1.4287  107.44 -169.64  110.34   1.4456
                                                                      
IC  CA1    OA1   PA     OPA2   1.4218  120.63 -160.09  106.16   1.5197  !PHOSTPATE A
IC  OPA2   OA1   *PA    OPA3   1.5197  106.16  121.94  106.12   1.5225
IC  OPA2   OA1   *PA    OPA4   1.5197  106.16 -120.07  104.49   1.5265
IC  PA     OA1   CA1    OA5    1.6561  120.63  154.29  110.21   1.4417
IC  OA5    OA1   *CA1   CA2    1.4417  110.21  123.99  116.34   1.5221
IC  OA5    OA1   *CA1   HA1    1.4417  110.21 -114.23  109.53   1.1182
IC  OA1    CA1   OA5    CA5    1.4218  110.21   67.58  113.76   1.4379
                                                                      
IC  C74    C72   *C73   O73    1.5420  112.01  120.78  106.84   1.4135 !CHAIN 5
IC  C74    C72   *C73   H73R   1.5420  112.01 -123.19  110.63   1.1177
IC  C73    C71   *C72   H72R   1.5288  108.22 -119.26  106.27   1.1129
IC  H72R   C71   *C72   H72S   1.1129  106.27 -117.80  110.00   1.1037
IC  C72    C73   O73    HO73   1.5288  106.84   64.13  108.92   0.9704
IC  C72    C73   C74    C75    1.5288  112.01 -176.94  114.88   1.5376
IC  C75    C73   *C74   H74R   1.5376  114.88 -123.65  108.91   1.1107
IC  H74R   C73   *C74   H74S   1.1107  108.91 -116.22  107.14   1.1127
IC  C73    C74   C75    C76    1.5420  114.88  167.13  111.55   1.5346
IC  C76    C74   *C75   H75R   1.5346  111.55 -120.05  108.23   1.1143
IC  H75R   C74   *C75   H75S   1.1143  108.23 -117.03  109.11   1.1113
IC  C74    C75   C76    C77    1.5376  111.55 -177.13  113.54   1.5339
IC  C77    C75   *C76   H76R   1.5339  113.54 -123.57  109.77   1.1116
IC  H76R   C75   *C76   H76S   1.1116  109.77 -116.53  107.11   1.1154
IC  C75    C76   C77    C78    1.5346  113.54  160.16  112.00   1.5351
IC  C78    C76   *C77   H77R   1.5351  112.00 -119.16  108.22   1.1144
IC  H77R   C76   *C77   H77S   1.1144  108.22 -117.37  109.66   1.1114
IC  C76    C77   C78    C79    1.5339  112.00 -177.80  113.08   1.5348
IC  C79    C77   *C78   H78R   1.5348  113.08  120.20  107.63   1.1149
IC  H78R   C77   *C78   H78S   1.1149  107.63  116.69  109.85   1.1108
IC  C77    C78   C79    C710   1.5351  113.08  162.56  113.20   1.5384
IC  C710   C78   *C79   H79R   1.5384  113.20 -119.51  108.02   1.1146
IC  H79R   C78   *C79   H79S   1.1146  108.02 -116.74  109.37   1.1112
IC  C78    C79   C710   C711   1.5348  113.20   60.12  114.96   1.5381
IC  C711   C79   *C710  H710R  1.5381  114.96  122.76  109.05   1.1123
IC  H710R  C79   *C710  H710S  1.1123  109.05  116.33  107.80   1.1148
IC  C79    C710  C711   C712   1.5384  114.96   66.83  113.59   1.5352
IC  C712   C710  *C711  H711R  1.5352  113.59  120.25  108.07   1.1135
IC  H711R  C710  *C711  H711S  1.1135  108.07  116.51  109.81   1.1127
IC  C710   C711  C712   C713   1.5381  113.59  174.04  112.40   1.5344
IC  C713   C711  *C712  H712R  1.5344  112.40 -121.04  109.06   1.1129
IC  H712R  C711  *C712  H712S  1.1129  109.06 -117.50  109.17   1.1128
IC  C711   C712  C713   C714   1.5352  112.40 -177.51  113.32   1.5313
IC  C714   C712  *C713  H713R  1.5313  113.32  121.86  108.70   1.1139
IC  H713R  C712  *C713  H713S  1.1139  108.70  116.32  108.52   1.1147
IC  C712   C713  C714   H714R  1.5344  113.32 -178.24  110.56   1.1110
IC  H714R  C713  *C714  H714S  1.1110  110.56  120.09  110.36   1.1118
IC  H714R  C713  *C714  H714T  1.1110  110.56 -120.19  110.37   1.1110
                                                                      
IC  NB2    C51   C52    C53    1.3372  114.54 -148.67  111.60   1.5311  !CHAIN 3&4
IC  C51    C52   C53    C54    1.5051  111.60   66.30  112.38   1.5471
IC  C54    C52   *C53   O53    1.5471  112.38  116.40  103.65   1.4294
IC  C54    C52   *C53   H53R   1.5471  112.38 -122.39  109.46   1.1184
IC  C53    C51   *C52   H52R   1.5311  111.60  121.26  109.33   1.1085
IC  H52R   C51   *C52   H52S   1.1085  109.33  118.50  108.09   1.1105
IC  C52    C53   O53    C61    1.5311  103.65  132.57  117.38   1.3202
IC  C53    O53   C61    C62    1.4294  117.38  172.91  107.23   1.5321
IC  C62    O53   *C61   O61    1.5321  107.23 -160.33  126.10   1.2196
IC  O53    C61   C62    C63    1.3202  107.23  -59.14  112.95   1.5479
IC  C63    C61   *C62   H62R   1.5479  112.95 -123.16  108.00   1.1066
IC  H62R   C61   *C62   H62S   1.1066  108.00 -116.41  106.34   1.1116
IC  H54R   C53   *C54   H54S   1.1113  107.90 -116.88  109.65   1.1128
IC  C61    C62   C63    C64    1.5321  112.95  -77.39  113.47   1.5339
IC  C64    C62   *C63   H63R   1.5339  113.47 -120.95  108.69   1.1130
IC  H63R   C62   *C63   H63S   1.1130  108.69 -116.70  110.12   1.1107
IC  C62    C63   C64    C65    1.5479  113.47  173.93  112.02   1.5348
IC  C65    C63   *C64   H64R   1.5348  112.02 -121.00  109.62   1.1127
IC  H64R   C63   *C64   H64S   1.1127  109.62 -117.24  109.22   1.1114
IC  C63    C64   C65    C66    1.5339  112.02  175.14  112.58   1.5330
IC  C66    C64   *C65   H65R   1.5330  112.58 -121.29  108.90   1.1129
IC  H65R   C64   *C65   H65S   1.1129  108.90 -117.16  109.01   1.1139
IC  C64    C65   C66    C67    1.5348  112.58 -177.47  112.66   1.5336
IC  C67    C65   *C66   H66R   1.5336  112.66 -121.89  109.27   1.1127
IC  H66R   C65   *C66   H66S   1.1127  109.27 -117.14  108.70   1.1126
IC  C65    C66   C67    C68    1.5330  112.66  172.59  112.20   1.5335
IC  C68    C66   *C67   H67R   1.5335  112.20 -120.67  108.82   1.1131
IC  H67R   C66   *C67   H67S   1.1131  108.82 -117.37  109.20   1.1135
IC  C66    C67   C68    C69    1.5336  112.20 -177.38  112.79   1.5334
IC  C69    C67   *C68   H68R   1.5334  112.79 -121.68  109.02   1.1127
IC  H68R   C67   *C68   H68S   1.1127  109.02 -117.15  108.80   1.1133
IC  C67    C68   C69    C610   1.5335  112.79  177.43  112.39   1.5338
IC  C610   C68   *C69   H69R   1.5338  112.39 -121.28  109.05   1.1129
IC  H69R   C68   *C69   H69S   1.1129  109.05 -117.38  108.97   1.1127
IC  C68    C69   C610   C611   1.5334  112.39 -179.62  112.70   1.5338
IC  C611   C69   *C610  H610R  1.5338  112.70 -121.35  108.90   1.1130
IC  H610R  C69   *C610  H610S  1.1130  108.90 -117.21  109.01   1.1129
IC  C69    C610  C611   C612   1.5338  112.70  179.69  112.44   1.5343
IC  C612   C610  *C611  H611R  1.5343  112.44  121.26  108.94   1.1132
IC  H611R  C610  *C611  H611S  1.1132  108.94  117.31  109.07   1.1130
IC  C610   C611  C612   C613   1.5338  112.44  179.11  112.68   1.5335
IC  C613   C611  *C612  H612R  1.5335  112.68  121.58  109.08   1.1131
IC  H612R  C611  *C612  H612S  1.1131  109.08  117.18  108.88   1.1133
IC  C611   C612  C613   C614   1.5343  112.68  179.90  113.23   1.5306
IC  C614   C612  *C613  H613R  1.5306  113.23  121.64  108.60   1.1144
IC  H613R  C612  *C613  H613S  1.1144  108.60  116.62  108.72   1.1141
IC  C612   C613  C614   H614R  1.5335  113.23  179.49  110.59   1.1110
IC  H614R  C613  *C614  H614S  1.1110  110.59  120.23  110.39   1.1113
IC  H614R  C613  *C614  H614T  1.1110  110.59 -120.06  110.28   1.1114
IC  C52    C53   C54    C55    1.5311  112.38 -175.29  113.63   1.5376
IC  C55    C53   *C54   H54R   1.5376  113.63 -121.97  107.90   1.1113
IC  H54R   C53   *C54   H54S   1.1113  107.90 -116.88  109.65   1.1128
IC  C53    C54   C55    C56    1.5471  113.63 -166.89  113.58   1.5326
IC  C56    C54   *C55   H55R   1.5326  113.58 -123.30  109.12   1.1128
IC  H55R   C54   *C55   H55S   1.1128  109.12 -116.82  108.65   1.1101
IC  C54    C55   C56    C57    1.5376  113.58  175.14  111.67   1.5353
IC  C57    C55   *C56   H56R   1.5353  111.67 -119.95  107.89   1.1124
IC  H56R   C55   *C56   H56S   1.1124  107.89 -117.17  110.12   1.1125
IC  C55    C56   C57    C58    1.5326  111.67 -164.99  112.94   1.5326
IC  C58    C56   *C57   H57R   1.5326  112.94 -122.98  109.09   1.1122
IC  H57R   C56   *C57   H57S   1.1122  109.09 -116.91  108.40   1.1135
IC  C56    C57   C58    C59    1.5353  112.94  179.66  112.87   1.5342
IC  C59    C57   *C58   H58R   1.5342  112.87  122.48  109.39   1.1130
IC  H58R   C57   *C58   H58S   1.1130  109.39  117.18  108.06   1.1120
IC  C57    C58   C59    C510   1.5326  112.87 -174.84  112.30   1.5339
IC  C510   C58   *C59   H59R   1.5339  112.30 -121.66  108.89   1.1128
IC  H59R   C58   *C59   H59S   1.1128  108.89 -117.33  108.95   1.1130
IC  C58    C59   C510   C511   1.5342  112.30 -177.73  112.90   1.5336
IC  C511   C59   *C510  H510R  1.5336  112.90 -121.41  108.79   1.1133
IC  H510R  C59   *C510  H510S  1.1133  108.79 -117.06  108.84   1.1135
IC  C59    C510  C511   C512   1.5339  112.90 -179.72  112.50   1.5343
IC  C512   C510  *C511  H511R  1.5343  112.50  121.45  109.10   1.1127
IC  H511R  C510  *C511  H511S  1.1127  109.10  117.31  108.85   1.1131
IC  C510   C511  C512   C513   1.5336  112.50 -179.01  112.53   1.5340
IC  C513   C511  *C512  H512R  1.5340  112.53  121.39  108.95   1.1131
IC  H512R  C511  *C512  H512S  1.1131  108.95  117.11  108.98   1.1129
IC  C511   C512  C513   C514   1.5343  112.53  179.17  112.72   1.5343
IC  C514   C512  *C513  H513R  1.5343  112.72  121.49  108.96   1.1128
IC  H513R  C512  *C513  H513S  1.1128  108.96  117.20  108.94   1.1132
IC  C512   C513  C514   C515   1.5340  112.72  178.28  112.52   1.5339
IC  C515   C513  *C514  H514R  1.5339  112.52  121.48  108.98   1.1132
IC  H514R  C513  *C514  H514S  1.1132  108.98  117.25  109.02   1.1132
IC  C513   C514   C515  C516   1.5343  112.52  178.41  113.34   1.5305
IC  C516   C514  *C515  H515R  1.5305  113.34  121.69  108.52   1.1142
IC  H515R  C514  *C515  H515S  1.1142  108.52  116.60  108.68   1.1142
IC  C514   C515  C516   H516T  1.5339  113.34  178.29  110.60   1.1110
IC  H516T  C515  *C516  H516R  1.1110  110.60  120.18  110.33   1.1115
IC  H516R  C515  *C516  H516S  1.1115  110.33  119.70  110.30   1.1114
                                                                      
IC  CA2    CA3   OA3    C31    1.5100  105.06  122.05  127.42   1.2959  !CHAIN 2
IC  CA3    OA3   C31    C32    1.4316  127.42 -176.13  106.28   1.5211
IC  C32    OA3   *C31   O31    1.5211  106.28 -172.98  128.19   1.2231
IC  OA3    C31   C32    C33    1.2959  106.28 -174.79  113.78   1.5363
IC  C33    C31   *C32   H32R   1.5363  113.78 -122.23  107.58   1.1102
IC  H32R   C31   *C32   H32S   1.1102  107.58 -116.57  107.57   1.1104
IC  C31    C32   C33    C34    1.5211  113.78  -64.77  115.46   1.5409
IC  C34    C32   *C33   O33    1.5409  115.46  124.12  109.78   1.4148
IC  C34    C32   *C33   H33R   1.5409  115.46 -119.44  106.97   1.1171
IC  C32    C33   O33    HO33   1.5363  109.78  -66.98  112.58   0.9667
IC  C32    C33   C34    C35    1.5363  115.46 -160.83  112.42   1.5404
IC  C35    C33   *C34   H34R   1.5404  112.42 -122.75  110.26   1.1117
IC  H34R   C33   *C34   H34S   1.1117  110.26 -116.94  108.14   1.1101
IC  C33    C34   C35    C36    1.5409  112.42 -179.78  114.01   1.5349
IC  C36    C34   *C35   H35R   1.5349  114.01 -121.34  108.32   1.1126
IC  H35R   C34   *C35   H35S   1.1126  108.32 -116.80  108.87   1.1137
IC  C34    C35   C36    C37    1.5404  114.01 -170.86  112.08   1.5366
IC  C37    C35   *C36   H36R   1.5366  112.08 -121.67  109.03   1.1132
IC  H36R   C35   *C36   H36S   1.1132  109.03 -117.16  109.58   1.1124
IC  C35    C36   C37    C38    1.5349  112.08 -177.53  112.92   1.5338
IC  C38    C36   *C37   H37R   1.5338  112.92 -121.02  108.51   1.1125
IC  H37R   C36   *C37   H37S   1.1125  108.51 -117.31  109.20   1.1130
IC  C36    C37   C38    C39    1.5366  112.92 -172.76  112.92   1.5348
IC  C39    C37   *C38   H38R   1.5348  112.92  120.78  108.79   1.1117
IC  H38R   C37   *C38   H38S   1.1117  108.79  117.02  108.79   1.1131
IC  C37    C38   C39    C310   1.5338  112.92 -176.54  112.55   1.5355
IC  C310   C38   *C39   H39R   1.5355  112.55 -121.50  108.75   1.1131
IC  H39R   C38   *C39   H39S   1.1131  108.75 -117.38  109.13   1.1126
IC  C38    C39   C310   C311   1.5348  112.55 -174.51  112.51   1.5350
IC  C311   C39   *C310  H310R  1.5350  112.51 -122.28  108.64   1.1126
IC  H310R  C39   *C310  H310S  1.1126  108.64 -116.66  109.19   1.1110
IC  C39    C310  C311   C312   1.5355  112.51 -179.32  113.98   1.5365
IC  C312   C310  *C311  H311R  1.5365  113.98  121.69  108.81   1.1104
IC  H311R  C310  *C311  H311S  1.1104  108.81  116.82  108.33   1.1131
IC  C310   C311  C312   C313   1.5350  113.98   68.13  113.42   1.5349
IC  C313   C311  *C312  H312R  1.5349  113.42  120.63  108.69   1.1133
IC  H312R  C311  *C312  H312S  1.1133  108.69  117.23  109.34   1.1120
IC  C311   C312  C313   C314   1.5365  113.42  176.09  113.20   1.5310
IC  C312   C311  *C313  H313R  1.5349   33.31  123.16   91.97   1.1144
IC  H313R  C311  *C313  H313S  1.1144   91.97  107.18   88.02   1.1138
IC  C312   C313  C314   H314R  1.5349  113.20  -59.89  110.56   1.1105
IC  H314R  C313  *C314  H314S  1.1105  110.56  120.06  110.30   1.1118
IC  H314R  C313  *C314  H314T  1.1105  110.56 -120.08  110.36   1.1113
                                                                      
IC  NA2    C11   C12    C13    1.3288  113.82 -172.92  112.03   1.5341  !CHAIN 1
IC  C11    C12   C13    C14    1.5153  112.03   76.56  112.59   1.5441
IC  C14    C12   *C13   O13    1.5441  112.59  118.78  106.82   1.4187
IC  C14    C12   *C13   H13R   1.5441  112.59 -123.43  110.32   1.1142
IC  C12    C13   O13    HO13   1.5341  106.82   39.77  112.75   0.9621
IC  C12    C13   C14    C15    1.5341  112.59  178.64  115.65   1.5427
IC  C15    C13   *C14   H14R   1.5427  115.65 -121.27  107.02   1.1133
IC  H14R   C13   *C14   H14S   1.1133  107.02 -115.66  108.56   1.1114
IC  C13    C14   C15    C16    1.5441  115.65   71.69  113.32   1.5340
IC  C16    C14   *C15   H15R   1.5340  113.32 -123.01  109.34   1.1123
IC  H15R   C14   *C15   H15S   1.1123  109.34 -116.94  107.92   1.1130
IC  C14    C15   C16    C17    1.5427  113.32  172.72  113.22   1.5363
IC  C17    C15   *C16   H16R   1.5363  113.22 -120.24  107.87   1.1137
IC  H16R   C15   *C16   H16S   1.1137  107.87 -116.94  109.66   1.1125
IC  C15    C16   C17    C18    1.5340  113.22 -171.65  111.85   1.5341
IC  C18    C16   *C17   H17R   1.5341  111.85 -122.35  109.53   1.1118
IC  H17R   C16   *C17   H17S   1.1118  109.53 -117.65  108.46   1.1132
IC  C16    C17   C18    C19    1.5363  111.85  173.19  113.92   1.5349
IC  C19    C17   *C18   H18R   1.5349  113.92  123.52  109.47   1.1128
IC  H18R   C17   *C18   H18S   1.1128  109.47  116.60  107.77   1.1134
IC  C17    C18   C19    C110   1.5341  113.92 -172.36  111.66   1.5364
IC  C110   C18   *C19   H19R   1.5364  111.66 -122.52  109.52   1.1114
IC  H19R   C18   *C19   H19S   1.1114  109.52 -117.66  108.51   1.1133
IC  C18    C19   C110   C111   1.5349  111.66  171.36  114.17   1.5363
IC  C111   C19   *C110  H110R  1.5363  114.17  123.65  109.48   1.1124
IC  H110R  C19   *C110  H110S  1.1124  109.48  116.41  107.80   1.1152
IC  C19    C110  C111   C112   1.5364  114.17   69.42  113.85   1.5351
IC  C112   C110  *C111  H111R  1.5351  113.85  120.60  108.22   1.1143
IC  H111R  C110  *C111  H111S  1.1143  108.22  116.73  109.05   1.1127
IC  C110   C111  C112   C113   1.5363  113.85  177.94  112.18   1.5355
IC  C113   C111  *C112  H112R  1.5355  112.18  121.44  109.48   1.1125
IC  H112R  C111  *C112  H112S  1.1125  109.48  117.49  108.86   1.1133
IC  C111   C112  C113   C114   1.5351  112.18 -178.12  112.95   1.5347
IC  C114   C112  *C113  H113R  1.5347  112.95  121.32  108.92   1.1133
IC  H113R  C112  *C113  H113S  1.1133  108.92  117.15  108.84   1.1132
IC  C112   C113  C114   C115   1.5355  112.95 -179.10  112.55   1.5344
IC  C115   C113  *C114  H114R  1.5344  112.55  121.38  109.07   1.1132
IC  H114R  C113  *C114  H114S  1.1132  109.07  117.26  108.99   1.1133
IC  C113   C114   C115   C116  1.5347  112.55 -179.45  113.41   1.5309
IC  C116   C114  *C115  H115R  1.5309  113.41  121.75  108.67   1.1142
IC  H115R  C114  *C115  H115S  1.1142  108.67  116.54  108.60   1.1141
IC  C114   C115  C116   H116T  1.5344  113.41 -179.59  110.58   1.1110
IC  H116T  C115  *C116  H116R  1.1110  110.58  120.15  110.38   1.1114
IC  H116R  C115  *C116  H116S  1.1114  110.38  119.74  110.37   1.1114
IC  C12    C13   O13    HO13   1.5341  106.82   39.77  112.75   0.9621
PATC FIRS NONE LAST NONE

RESI BCLIPB       -2.00 ! Burkholderia cepacia lipid A type 2
GROUP ! SUGAR OH C7s    !
ATOM HB6S  HCA2    0.09 !                 HB6S  OB6-HOB6
ATOM OB6   OC311  -0.65 !                  \   /
ATOM HOB6  HCP1    0.42 !                   \ /
ATOM CB6   CC321   0.05 !                    CB6
ATOM HB6R  HCA2    0.09 !                   / \
GROUP                   !                  /   \
ATOM CB5   CC3163  0.11 !                 HB6R  CB5---------OB5
ATOM OB5   OC3C61 -0.40 !                      /|            \
ATOM HB5   HCA1    0.09 !                     / |             \
ATOM CB1   CC3162  0.29 !                HB4 /  HB5            \   HB1
ATOM HB1   HCA1    0.09 !                 \ /                   \ /
ATOM OA6   OC301  -0.36 !           OPB4   CB4                   CB1
ATOM CA6   CC321   0.00 !           |     / \                   / \
ATOM HA6R  HCA2    0.09 !     OPB3--PB--OB4  \             HB2 /   \
ATOM HA6S  HCA2    0.09 !           |         \            |  /     \
GROUP                   !           OPB2       \           | /       |
ATOM CB4   CC3161 -0.09 !                       \          |/        |
ATOM HB4   HCA1    0.09 !                   OB3--CB3-------CB2       |
ATOM OB4   OC30P  -0.40 !                  /     |         |         |
ATOM PB    PC      1.10 !                 /      HB3       |         |
ATOM OPB4  OC2DP  -0.90 !                /                 |         |
ATOM OPB3  OC2DP  -0.90 !               /                  |         |
ATOM OPB2  OC2DP  -0.90 !               |                  |         |
GROUP                   !               |                  NB2-HNB2  |
ATOM CB3   CC3161  0.17 !               |                  |         |
ATOM OB3   OC301  -0.49 !               |                  |         |
ATOM HB3   HCA1    0.09 !               |                  |         |       HA6R
ATOM C71   CL      0.90 !               |                  |         |      /
ATOM O71   OBL    -0.63 !               |                  |         OA6---CA6--HA6S
ATOM C72   CTL2   -0.22 !               |                  |               |
ATOM H72R  HAL2    0.09 !               |                  |               |
ATOM H72S  HAL2    0.09 !               |                  |               |
GROUP                   !               |                  |               |
ATOM CB2   CC3161  0.07 !               |                  |               |
ATOM HB2   HCA1    0.09 !               |                  |               CA5----------OA5
ATOM NB2   NC2D1  -0.47 !               |                  |              /|             \                HC2      OC3-HOC3
ATOM HNB2  HCP1    0.31 !               |                  |         HA4 / HA5            \               |        |
GROUP                   !               |                  |         |  /                  \     HA1      |        |        HNC1
ATOM CA4   CC3161  0.14 !               |                  |         | /                    \   /         CC2------CC3     /
ATOM HA4   HCA1    0.09 !               |                  |         |/                      \ /     HC1 /|        | \   NC4--HNC2
ATOM OA4   OC311  -0.65 !               |                  |         CA4                      CA1    |  / |        |  \  | \
ATOM HOA4  HCP1    0.42 !               |                  |        / \                      /|      | /  OC2-HOC2 HC3 \ |  HNC3
GROUP                   !               |                  |  HOA4-OA4 \                HA2 / |      CC1                CC4
ATOM CA5   CC3163  0.11 !               |                  |            \               |  /  |      | \          HC51 / |
ATOM HA5   HCA1    0.09 !               |                  |             \              | /   |      |  \          |  /  |
ATOM OA5   OC3C61 -0.40 !               |                  |              \             |/    OA1-PA-OC1 \         | /   HC4
ATOM CA1   CC3162  0.11 !               |                  |          OA3--CA3----------CA2      / \      OC5------CC5
ATOM HA1   HCA1    0.09 !               |                  |          |                 |       /   \              |
GROUP                   ! -1            |                  |          |                 |      OPA3  OPA4          |
ATOM OA1   OC30P  -0.40 !               |                  |          |                 |                          HC52          
ATOM OC1   OC30P  -0.40 !               |                  |          |                 |
ATOM OPA3  OC2DP  -0.80 !               |                  |          |                 |
ATOM OPA4  OC2DP  -0.80 !               |                  |          |                 |
ATOM PA    PC      1.40 !               |                  |          |                 |
GROUP                   !               |                  |          |                 |
ATOM CC1   CC3162  0.11 !               |                  |          |                 |
ATOM HC1   HCA1    0.09 !               |                  |          |                 |
ATOM CC7   CC3263  0.02 ! AXYL          |                  |          |                 |
ATOM HC71  HCA2    0.09 ! AXYL          |                  |          |                 |
ATOM HC72  HCA2    0.09 ! AXYL          |                  |          |                 |
ATOM OC7   OC3C61 -0.40 !               |                  |          |                 |
GROUP                   !               |                  |          |                 |
ATOM CC3   CC3161  0.14 !               |                  |          |                 |
ATOM HC3   HCA1    0.09 !               |                  |          |                 |
ATOM OC3   OC311  -0.65 !               |                  |          |                 |
ATOM HOC3  HCP1    0.42 !               |                  |          |                 |
GROUP                   !               |                  |          |                 |
ATOM CC5   CC3161  0.14 !               |                  |          |                 |
ATOM HC5   HCA1    0.09 !               |                  |          |                 |
ATOM OC5   OC311  -0.65 !               |                  |          |                 |
ATOM HOC5  HCP1    0.42 !               |                  |          |                 |
GROUP                   ! +1            |                  |          |                 |
ATOM CC6   CC3161  0.33 !               |                   \         |                 |
ATOM HC6   HCA1    0.09 !               |                    \        |                 |
ATOM NC6   NG3P3  -0.32 !               |                     \       |                 |
ATOM HNC1  HGP2    0.30 !               |                      \      |                 |
ATOM HNC3  HGP2    0.30 !               |                       \     |                 |
ATOM HNC5  HGP2    0.30 !               |                        \    |                 |
GROUP                   !               |                         \   |                 |
ATOM CA3   CC3161  0.17 !               |                         |   |                 |
ATOM HA3   HCA1    0.09 !               |                         |   |                 |
ATOM OA3   OC301  -0.49 !               |                         |   |                 NA2-HNA2        
ATOM C31   CL      0.90 !               |                         |   |                 |
ATOM O31   OBL    -0.63 !               |                         |   |                 |
ATOM C32   CTL2   -0.22 !               |                         |   |                 |
ATOM H32R  HAL2    0.09 !           O71=C71                       |   |                 |
ATOM H32S  HAL2    0.09 !               |                         |   |                 |
GROUP                   !               |                         |   |                 |
ATOM CA2   CC3161  0.07 !               |                         |   |                 |
ATOM HA2   HCA1    0.09 !        H72R---C72---H72S                |   |                 |
ATOM NA2   NC2D1  -0.47 !               |                         |   |                 |
ATOM HNA2  HCP1    0.31 !               |                         |   |                 |
GROUP ! CHAIN 5         !               |                         |   |                 |
ATOM C73   CTL1    0.14 !               |                         |   |                 |
ATOM H73R  HAL1    0.09 !        H73R---C73---O73---HO73          |   |                 |
ATOM O73   OH1    -0.66 !               |                         |   |                 |
ATOM HO73  H       0.43 !               |                         |   |                 |
GROUP                   !               |                         |   |                 |
ATOM C74   CTL2   -0.18 !               |                         |   |                 |
ATOM H74R  HAL2    0.09 !        H74R---C74---H74S                |   |                 |
ATOM H74S  HAL2    0.09 !               |                         |   |                 |
GROUP                   !               |                         |   |                 |
ATOM C75   CTL2   -0.18 !               |                         |   |                 |
ATOM H75R  HAL2    0.09 !        H75R---C75---H75S                |   |                 |
ATOM H75S  HAL2    0.09 !               |                         |   |                 |
GROUP                   !               |                         |   |                 |
ATOM C76   CTL2   -0.18 !               |                         |   |                 |
ATOM H76R  HAL2    0.09 !        H76R---C76---H76S                |   |                 |
ATOM H76S  HAL2    0.09 !               |                         |   |                 |
GROUP                   !               |                         |   |                 |
ATOM C77   CTL2   -0.18 !               |                         |   |                 |
ATOM H77R  HAL2    0.09 !        H77R---C77---H77S                |   |                 |
ATOM H77S  HAL2    0.09 !               |                         |   |                 |
GROUP                   !               |                         |   |                 |
ATOM C78   CTL2   -0.18 !               |                         |   |                 |
ATOM H78R  HAL2    0.09 !        H78R---C78---H78S                |   |                 |
ATOM H78S  HAL2    0.09 !               |                         |   |                 |
GROUP                   !               |                         |   |                 |
ATOM C79   CTL2   -0.18 !               |                         |   |                 |
ATOM H79R  HAL2    0.09 !        H79R---C79---H79S                |   |                 |
ATOM H79S  HAL2    0.09 !               |                         |   |                 |
GROUP                   !               |                         |   |                 |
ATOM C710  CTL2   -0.18 !               |                         |   |                 |
ATOM H710R HAL2    0.09 !       H710R---C710---H710S              |   |                 |
ATOM H710S HAL2    0.09 !               |                         |   |                 |
GROUP                   !               |                         |   |                 |
ATOM C711  CTL2   -0.18 !               |                         |   |                 |
ATOM H711R HAL2    0.09 !       H711R---C711---H711S              |   |                 |
ATOM H711S HAL2    0.09 !               |                         |   |                 |
GROUP                   !               |                         |   |                 |
ATOM C712  CTL2   -0.18 !               |                         |   |                 |
ATOM H712R HAL2    0.09 !       H712R---C712---H712S              |   |                 |
ATOM H712S HAL2    0.09 !               |                         |   |                 |
GROUP                   !               |                         |   |                 |
ATOM C713  CTL2   -0.18 !               |                         |   |                 |
ATOM H713R HAL2    0.09 !       H713R---C713---H713S              |   |                 |
ATOM H713S HAL2    0.09 !               |                         |   |                 |
GROUP                   !               |                         |   |                 |
ATOM C714  CTL3   -0.27 !               |                         |   |                 |
ATOM H714R HAL3    0.09 !       H714R---C714---H714S              |   |                 |
ATOM H714S HAL3    0.09 !               |                         |   |                 |
ATOM H714T HAL3    0.09 !               H714T                     |   |                 |
GROUP ! CHAIN 4         !                                         |   |                 | 
ATOM C51   CC2O1   0.55 !               |--------------------------   |                 |
ATOM O51   OC2D1  -0.55 !           O51=C51                           |                 |
GROUP                   !               |                             |                 |
ATOM C52   CTL2   -0.18 !               |                             |                 |
ATOM H52R  HAL2    0.09 !        H52R---C52---H52S                    |                 |
ATOM H52S  HAL2    0.09 !               |                             |                 |
GROUP                   !               |                             |                 |
ATOM C53   CTL1    0.17 !        H53R---C53------------------|        |                 |
ATOM H53R  HAL1    0.09 !               |                    |        |                 |
ATOM O53   OSL    -0.49 !               O53                  |        |                 |
ATOM C61   CL      0.90 !               |                    |        |                 |
ATOM O61   OBL    -0.63 !           O61=C61                  |        |                 |
ATOM C62   CTL2   -0.22 !               |                    |        |                 |
ATOM H62R  HAL2    0.09 !        H62R---C62---H62S           |        |                 |
ATOM H62S  HAL2    0.09 !               |                    |        |                 |
GROUP                   !               |                    |        |                 |
ATOM C63   CTL2   -0.18 !               |                    |        |                 |
ATOM H63R  HAL2    0.09 !        H63R---C63---H63S           |        |                 |
ATOM H63S  HAL2    0.09 !               |                    |        |                 |
GROUP                   !               |                    |        |                 |
ATOM C64   CTL2   -0.18 !               |                    |        |                 |
ATOM H64R  HAL2    0.09 !        H64R---C64---H64S           |        |                 |  
ATOM H64S  HAL2    0.09 !               |                    |        |                 |
GROUP                   !               |                    |        |                 |
ATOM C65   CTL2   -0.18 !               |                    |        |                 |
ATOM H65R  HAL2    0.09 !        H65R---C65---H65S           |        |                 |  
ATOM H65S  HAL2    0.09 !               |                    |        |                 |
GROUP                   !               |                    |        |                 |
ATOM C66   CTL2   -0.18 !               |                    |        |                 |
ATOM H66R  HAL2    0.09 !        H66R---C66---H66S           |        |                 |  
ATOM H66S  HAL2    0.09 !               |                    |        |                 |
GROUP                   !               |                    |        |                 |
ATOM C67   CTL2   -0.18 !               |                    |        |                 |
ATOM H67R  HAL2    0.09 !        H67R---C67---H67S           |        |                 |  
ATOM H67S  HAL2    0.09 !               |                    |        |                 |
GROUP                   !               |                    |        |                 |
ATOM C68   CTL2   -0.18 !               |                    |        |                 |
ATOM H68R  HAL2    0.09 !        H68R---C68---H68S           |        |                 |  
ATOM H68S  HAL2    0.09 !               |                    |        |                 |
GROUP                   !               |                    |        |                 |
ATOM C69   CTL2   -0.18 !               |                    |        |                 |
ATOM H69R  HAL2    0.09 !        H69R---C69---H69S           |        |                 |  
ATOM H69S  HAL2    0.09 !               |                    |        |                 |
GROUP                   !               |                    |        |                 |
ATOM C610  CTL2   -0.18 !               |                    |        |                 |
ATOM H610R HAL2    0.09 !       H610R---C610---H610S         |        |                 |
ATOM H610S HAL2    0.09 !               |                    |        |                 |
GROUP                   !               |                    |        |                 |
ATOM C611  CTL2   -0.18 !               |                    |        |                 |
ATOM H611R HAL2    0.09 !       H611R---C611---H611S         |        |                 |
ATOM H611S HAL2    0.09 !               |                    |        |                 |
GROUP                   !               |                    |        |                 |
ATOM C612  CTL2   -0.18 !               |                    |        |                 |
ATOM H612R HAL2    0.09 !       H612R---C612---H612S         |        |                 |
ATOM H612S HAL2    0.09 !               |                    |        |                 |
GROUP                   !               |                    |        |                 |
ATOM C613  CTL2   -0.18 !               |                    |        |                 |
ATOM H613R HAL2    0.09 !       H613R---C613---H613S         |        |                 |
ATOM H613S HAL2    0.09 !               |                    |        |                 |
GROUP                   !               |                    |        |                 |
ATOM C614  CTL3   -0.27 !               |                    |        |                 |
ATOM H614R HAL3    0.09 !       H614R---C614---H614S         |        |                 |
ATOM H614S HAL3    0.09 !               |                    |        |                 |
ATOM H614T HAL3    0.09 !               H614T                |        |                 |
GROUP ! CHAIN 3         !                                    |        |                 |
ATOM C54   CTL2   -0.18 !               |--------------------|        |                 |
ATOM H54R  HAL2    0.09 !        H54R---C54---H54S                    |                 |
ATOM H54S  HAL2    0.09 !               |                             |                 |
GROUP                   !               |                             |                 |
ATOM C55   CTL2   -0.18 !               |                             |                 |
ATOM H55R  HAL2    0.09 !        H55R---C55---H55S                    |                 |
ATOM H55S  HAL2    0.09 !               |                             |                 |
GROUP                   !               |                             |                 |
ATOM C56   CTL2   -0.18 !               |                             |                 |
ATOM H56R  HAL2    0.09 !        H56R---C56---H56S                    |                 |
ATOM H56S  HAL2    0.09 !               |                             |                 |
GROUP                   !               |                             |                 |
ATOM C57   CTL2   -0.18 !               |                             |                 |
ATOM H57R  HAL2    0.09 !        H57R---C57---H57S                    |                 |
ATOM H57S  HAL2    0.09 !               |                             |                 |
GROUP                   !               |                             |                 |
ATOM C58   CTL2   -0.18 !               |                             |                 |
ATOM H58R  HAL2    0.09 !        H58R---C58---H58S                    |                 |
ATOM H58S  HAL2    0.09 !               |                             |                 |
GROUP                   !               |                             |                 |
ATOM C59   CTL2   -0.18 !               |                             |                 |
ATOM H59R  HAL2    0.09 !        H59R---C59---H59S                    |                 |
ATOM H59S  HAL2    0.09 !               |                             |                 |
GROUP                   !               |                             |                 |
ATOM C510  CTL2   -0.18 !               |                             |                 |
ATOM H510R HAL2    0.09 !       H510R---C510---H510S                  |                 |
ATOM H510S HAL2    0.09 !               |                             |                 |
GROUP                   !               |                             |                 |
ATOM C511  CTL2   -0.18 !               |                             |                 |
ATOM H511R HAL2    0.09 !       H511R---C511---H511S                  |                 |
ATOM H511S HAL2    0.09 !               |                             |                 |
GROUP                   !               |                             |                 |
ATOM C512  CTL2   -0.18 !               |                             |                 |
ATOM H512R HAL2    0.09 !       H512R---C512---H512S                  |                 |
ATOM H512S HAL2    0.09 !               |                             |                 |
GROUP                   !               |                             |                 |
ATOM C513  CTL2   -0.18 !               |                             |                 |
ATOM H513R HAL2    0.09 !       H513R---C513---H513S                  |                 |
ATOM H513S HAL2    0.09 !               |                             |                 |
GROUP                   !               |                             |                 |
ATOM C514  CTL2   -0.18 !               |                             |                 |
ATOM H514R HAL2    0.09 !       H514R---C514---H514S                  |                 |
ATOM H514S HAL2    0.09 !               |                             |                 |
GROUP                   !               |                             |                 |
ATOM C515  CTL2   -0.18 !               |                             |                 |
ATOM H515R HAL2    0.09 !       H515R---C515---H515S              O31=C31               |
ATOM H515S HAL2    0.09 !               |                             |                 |
GROUP                   !               |                             |                 |
ATOM C516  CTL3   -0.27 !               |                             |                 |
ATOM H516R HAL3    0.09 !       H516R---C516---H516S           H32R---C32---H32S        |
ATOM H516S HAL3    0.09 !               |                             |                 |
ATOM H516T HAL3    0.09 !               H516T                         |                 |
GROUP  ! CHAIN 2        !                                             |                 |
ATOM C33   CTL1    0.14 !               |------------------------------                 |
ATOM H33R  HAL1    0.09 !        H33R---C33---O33---HO33                                |
ATOM O33   OH1    -0.66 !               |                                               |
ATOM HO33  H       0.43 !               |                                               |
GROUP                   !               |                                               |
ATOM C34   CTL2   -0.18 !               |                                               |
ATOM H34R  HAL2    0.09 !        H34R---C34---H34S                                      |
ATOM H34S  HAL2    0.09 !               |                                               |
GROUP                   !               |                                               |
ATOM C35   CTL2   -0.18 !               |                                               |
ATOM H35R  HAL2    0.09 !        H35R---C35---H35S                                      |
ATOM H35S  HAL2    0.09 !               |                                               |
GROUP                   !               |                                               |
ATOM C36   CTL2   -0.18 !               |                                               |
ATOM H36R  HAL2    0.09 !        H36R---C36---H36S                                      |
ATOM H36S  HAL2    0.09 !               |                                               |
GROUP                   !               |                                               |
ATOM C37   CTL2   -0.18 !               |                                               |
ATOM H37R  HAL2    0.09 !        H37R---C37---H37S                                      |
ATOM H37S  HAL2    0.09 !               |                                               |
GROUP                   !               |                                               |
ATOM C38   CTL2   -0.18 !               |                                               |
ATOM H38R  HAL2    0.09 !        H38R---C38---H38S                                      |
ATOM H38S  HAL2    0.09 !               |                                               |
GROUP                   !               |                                               |
ATOM C39   CTL2   -0.18 !               |                                               |
ATOM H39R  HAL2    0.09 !        H39R---C39---H39S                                      |
ATOM H39S  HAL2    0.09 !               |                                               |
GROUP                   !               |                                               |
ATOM C310  CTL2   -0.18 !               |                                               |
ATOM H310R HAL2    0.09 !       H310R---C310---H310S                                    |
ATOM H310S HAL2    0.09 !               |                                               |
GROUP                   !               |                                               |
ATOM C311  CTL2   -0.18 !               |                                               |
ATOM H311R HAL2    0.09 !       H311R---C311---H311S                                    |
ATOM H311S HAL2    0.09 !               |                                               |
GROUP                   !               |                                               |
ATOM C312  CTL2   -0.18 !               |                                               |
ATOM H312R HAL2    0.09 !       H312R---C312---H312S                                    |
ATOM H312S HAL2    0.09 !               |                                               |
GROUP                   !               |                                               |
ATOM C313  CTL2   -0.18 !               |                                               |
ATOM H313R HAL2    0.09 !       H313R---C313---H313S                                    |
ATOM H313S HAL2    0.09 !               |                                               |
GROUP                   !               |                                               |
ATOM C314  CTL3   -0.27 !               |                                               |
ATOM H314R HAL3    0.09 !       H314R---C314---H314S                                    |
ATOM H314S HAL3    0.09 !               |                                               |
ATOM H314T HAL3    0.09 !               H314T                                           |
GROUP ! CHAIN 1         !                                                               |
ATOM C11   CC2O1   0.55 !               |------------------------------------------------
ATOM O11   OC2D1  -0.55 !           O11=C11
GROUP                   !               |
ATOM C12   CTL2   -0.18 !               |
ATOM H12R  HAL2    0.09 !        H12R---C12---H12S
ATOM H12S  HAL2    0.09 !               |
GROUP                   !               |
ATOM C13   CTL1    0.14 !               |
ATOM H13R  HAL1    0.09 !        H13R---C13---O13---HO13
ATOM O13   OH1    -0.66 !               |
ATOM HO13  H       0.43 !               |
GROUP                   !               |
ATOM C14   CTL2   -0.18 !               |
ATOM H14R  HAL2    0.09 !        H14R---C14---H14S
ATOM H14S  HAL2    0.09 !               |
GROUP                   !               |
ATOM C15   CTL2   -0.18 !               |
ATOM H15R  HAL2    0.09 !        H15R---C15---H15S
ATOM H15S  HAL2    0.09 !               |
GROUP                   !               |
ATOM C16   CTL2   -0.18 !               |
ATOM H16R  HAL2    0.09 !        H16R---C16---H16S
ATOM H16S  HAL2    0.09 !               |
GROUP                   !               |
ATOM C17   CTL2   -0.18 !               |
ATOM H17R  HAL2    0.09 !        H17R---C17---H17S
ATOM H17S  HAL2    0.09 !               |
GROUP                   !               |
ATOM C18   CTL2   -0.18 !               |
ATOM H18R  HAL2    0.09 !        H18R---C18---H18S
ATOM H18S  HAL2    0.09 !               |
GROUP                   !               |
ATOM C19   CTL2   -0.18 !               |
ATOM H19R  HAL2    0.09 !        H19R---C19---H19S
ATOM H19S  HAL2    0.09 !               |
GROUP                   !               |
ATOM C110  CTL2   -0.18 !               |
ATOM H110R HAL2    0.09 !       H110R---C110---H110S
ATOM H110S HAL2    0.09 !               |
GROUP                   !               |
ATOM C111  CTL2   -0.18 !               |
ATOM H111R HAL2    0.09 !       H111R---C111---H111S
ATOM H111S HAL2    0.09 !               |
GROUP                   !               |
ATOM C112  CTL2   -0.18 !               |
ATOM H112R HAL2    0.09 !       H112R---C112---H112S
ATOM H112S HAL2    0.09 !               |
GROUP                   !               |
ATOM C113  CTL2   -0.18 !               |
ATOM H113R HAL2    0.09 !       H113R---C113---H113S
ATOM H113S HAL2    0.09 !               |
GROUP                   !               |
ATOM C114  CTL2   -0.18 !               |
ATOM H114R HAL2    0.09 !       H114R---C114---H114S
ATOM H114S HAL2    0.09 !               |
GROUP                   !               |
ATOM C115  CTL2   -0.18 !               |
ATOM H115R HAL2    0.09 !       H115R---C115---H115S
ATOM H115S HAL2    0.09 !               |
GROUP                   !               |
ATOM C116  CTL3   -0.27 !               |
ATOM H116R HAL3    0.09 !       H116R---C116---H116S
ATOM H116S HAL3    0.09 !               |
ATOM H116T HAL3    0.09 !               H116T
                        !
                        !
                        !

BOND C71   C72      C72   H72R     C72   H72S    O73   HO73
BOND C72   C73      C73   H73R     C73   O73     C73   C74     C74   H74R
BOND C74   H74S
BOND C74   C75      C75   H75R     C75   H75S    C75   C76     C76   H76R
BOND C76   H76S     C76   C77
BOND C77   H77R     C77   H77S     C77   C78     C78   H78R    C78   H78S
BOND C78   C79      C79   H79R     C79   H79S    C79   C710    C710  H710R
BOND C710  H710S    C710  C711     C711  H711R   C711  H711S   C711  C712
BOND C712  H712R    C712  H712S    C712  C713    C713  H713R   C713  H713S
BOND C713  C714     C714  H714R    C714  H714S   C714  H714T
BOND C52   H52R     C52   H52S     C52   C53     C53   H53R    C53   O53
DOUBLE O61 C61
BOND O53   C61      C61   C62      C62   H62R    C62   H62S
BOND C62   C63      C63   H63R     C63   H63S    C63   C64     C64   H64R
BOND C64   H64S     C64   C65      C65   H65R    C65   H65S    C65   C66
BOND C66   H66R     C66   H66S     C66   C67     C67   H67R    C67   H67S
BOND C67   C68      C68   H68R     C68   H68S    C68   C69     C69   H69R
BOND C69   H69S     C69   C610     C610  H610R   C610  H610S   C610  C611
BOND C611  H611R    C611  H611S    C611  C612    C612  H612R   C612  H612S
BOND C612  C613     C613  H613R    C613  H613S   C613  C614    C614  H614R
BOND C614  H614S    C614  H614T
BOND C53   C54      C54   H54R     C54   H54S    C54   C55     C55   H55R
BOND C55   H55S     C55   C56      C56   H56R    C56   H56S    C56   C57
BOND C57   H57R     C57   H57S     C57   C58     C58   H58R    C58   H58S
BOND C58   C59      C59   H59R     C59   H59S    
BOND C59   C510     C510  H510R    C510  H510S   C510  C511    C511  H511R
BOND C511  H511S    C511  C512     C512  H512R   C512  H512S   C512  C513
BOND C513  H513R    C513  H513S    C513  C514    C514  H514R   C514  H514S
BOND C514  C515     C515  H515R    C515  H515S   C515  C516    C516  H516R
BOND C516  H516S    C516  H516T
DOUBLE C31   O31
BOND C31   C32      C32   H32R     C32   H32S    C32   C33
BOND C33   H33R     C33   O33      O33   HO33    C33   C34
BOND C34   H34R     C34   H34S     C34   C35     C35   H35R    C35   H35S
BOND C35   C36      C36   H36R     C36   H36S    C36   C37     C37   H37R
BOND C37   H37S     C37   C38      C38   H38R    C38   H38S    C38   C39
BOND C39   H39R     C39   H39S     C39   C310    C310  H310R   C310  H310S
BOND C310  C311     C311  H311R    C311  H311S   C311  C312    C312  H312R
BOND C312  H312S    C312  C313     C313  H313R   C313  H313S   C313  C314
BOND C314  H314R    C314  H314S    C314  H314T
BOND C13   O13      O13   HO13     C13   C14     C14   H14R    C14   H14S
BOND C14   C15      C15   H15R     C15   H15S    C15   C16     C16   H16R
BOND C16   H16S     C16   C17      C17   H17R    C17   H17S    C17   C18
BOND C18   H18R     C18   H18S     C18   C19     C19   H19R    C19   H19S
BOND C19   C110     C110  H110R    C110  H110S   C110  C111    C111  H111R
BOND C111  H111S    C111  C112     C112  H112R   C112  H112S   C112  C113
BOND C113  H113R    C113  H113S    C113  C114    C114  H114R   C114  H114S
BOND C114  C115     C115  H115R    C115  H115S   C115  C116    C116  H116R
BOND C116  H116S    C116  H116T
BOND PB    OPB4     PB    OPB3     PB    OPB2    PB    OB4     OB4   CB4
BOND CB4   HB4      CB4   CB5      CB5   HB5     CB5   CB6     CB6   HB6R
BOND CB6   HB6S     CB6   OB6      OB6   HOB6    CB5   OB5     OB5   CB1
BOND CB1   HB1      CB1   CB2      CB2   HB2     CB2   NB2     NB2   HNB2
BOND NB2   C51      C51   C52      CB2   CB3     CB3   HB3     CB3   CB4
DOUBLE C51  O51     C71   O71
BOND CB3   OB3      OB3   C71      C71   C72     CB1   OA6     CA6   OA6
BOND CA6   HA6R     CA6   HA6S     CA6   CA5     CA5   HA5     CA5   CA4
BOND CA4   HA4      CA4   OA4      OA4   HOA4    CA4   CA3     CA3   HA3
BOND CA3   OA3      OA3   C31      CA3   CA2     CA2   HA2     CA2   NA2
BOND NA2   HNA2     NA2   C11      C11   C12     C12   H12R    C12   H12S
BOND C12   C13      CA2   CA1      CA1   HA1     CA1   OA5     CA1   OA1
BOND OA1   PA       PA    OC1      PA    OPA3    PA    OPA4    OA5   CA5
BOND CC1   OC1      CC1   HC1      CC1   OC7     CC1   CC3
BOND CC3   HC3      CC3   OC3      OC3   HOC3    CC3   CC5     CC5  HC5
BOND CC5   OC5      OC5   HOC5     CC5   CC6     CC6   HC6     CC6  NC6
BOND NC6   HNC1     NC6   HNC3     NC6   HNC5          
BOND CC6   CC7      CC7   HC71     CC7   HC72    CC7   OC7
BOND C13   H13R
DOUBLE C11  O11
IMPR C11  C12  NA2 O11
IMPR NA2  C11  CA2 HNA2
IMPR C51  C52  NB2 O51
IMPR NB2  C51  CB2 HNB2

!
! IC Tabel (based on PDB:1FI1)
!    I      J      K     L      R(IK)   T(IKJ)   PHI    T(JKL)    R(KL)

IC  NA2    CA3   *CA2   HA2    1.4541  113.72 -117.56  106.34   1.1222
IC  NA2    CA1   *CA2   CA3    1.4541  112.69 -129.37  111.59   1.5125
IC  OA3    CA4   *CA3   HA3    1.4313  120.53  121.05  106.46   1.1161
IC  OA3    CA2   *CA3   CA4    1.4313  105.82  132.23  110.76   1.5156
IC  OA4    CA5   *CA4   HA4    1.4256  109.09 -118.13  107.24   1.1155
IC  OA4    CA3   *CA4   CA5    1.4256  110.67 -122.38  112.60   1.5251
IC  CA6    OA5   *CA5   HA5    1.5164  107.46  115.31  107.58   1.1110
IC  CA6    CA4   *CA5   OA5    1.5164  112.02  122.25  113.94   1.4385
IC  OA6    HA6S  *CA6   HA6R   1.4246  110.88 -120.09  108.51   1.1118
IC  OA6    CA5   *CA6   HA6S   1.4246  107.57 -120.79  109.85   1.1124
IC  OA5    CA1   CA2    CA3    1.4284  109.94   57.58  111.59   1.5125
IC  CA1    CA2   CA3    CA4    1.5272  111.59  -53.46  110.76   1.5156
IC  CA2    CA3   CA4    CA5    1.5125  110.76   47.11  112.60   1.5251
IC  CA3    CA4   CA5    OA5    1.5156  112.60  -45.81  113.94   1.4385
IC  CA4    CA5   OA5    CA1    1.5251  113.94   51.58  114.93   1.4284
IC  CA5    OA5   CA1    CA2    1.4385  114.93  -56.58  109.94   1.5272
IC  CA4    CA5   CA6    OA6    1.5251  112.02   58.37  107.57   1.4246
IC  CA1    CA2   NA2    HNA2   1.5272  112.69  -36.68  114.70   1.0056
IC  CA3    CA4   OA4    HOA4   1.5156  110.67   84.16  105.63   0.9743
IC  CA5    CA6   OA6    CB1    1.5164  107.57 -146.25  113.12   1.4022
IC  C11    NA2   CA2    CA3    1.3378  126.68  -93.83  113.72   1.5125
IC  C11    CA2   *NA2   HNA2   1.3378  126.68 -174.59  114.70   1.0056
IC  C12    C11   NA2    CA2    1.5123  114.88 -165.55  126.68   1.4541
IC  NA2    C12   *C11   O11    1.3378  114.88 -178.22  121.63   1.2268
IC  O11    C11   C12    H12R   1.2268  121.63 -102.02  106.79   1.1116
IC  O11    C11   C12    H12S   1.2268  121.63  140.87  109.33   1.1090
IC  OA6    CA6   CA5    OA5    1.4246  107.57  -67.51  107.46   1.4385

IC  OA6    CB2   *CB1   HB1    1.4022  107.88  118.72  109.60   1.1149  !SUGAR2
IC  OA6    OB5   *CB1   CB2    1.4022  111.26  117.90  107.47   1.5083
IC  CA6    OA6   CB1    CB2    1.4246  113.12  175.75  107.88   1.5083
IC  NB2    CB3   *CB2   HB2    1.4547  110.74 -118.16  107.21   1.1192
IC  NB2    CB1   *CB2   CB3    1.4547  113.58 -123.53  108.40   1.5092
IC  OB3    CB4   *CB3   HB3    1.4221  108.72  121.43  106.60   1.1218
IC  OB3    CB2   *CB3   CB4    1.4221  108.11  119.70  111.91   1.5195
IC  CB6    OB5   *CB5   HB5    1.5181  109.02  116.16  108.06   1.1169
IC  CB6    CB4   *CB5   OB5    1.5181  112.82  121.98  110.02   1.4377
IC  OB6    HB6S  *CB6   HB6R   1.4326  109.22 -119.10  107.55   1.1147
IC  OB6    CB5   *CB6   HB6S   1.4326  111.40 -120.46  108.82   1.1135
IC  OB5    CB1   CB2    CB3    1.4274  107.47   64.38  108.40   1.5092
IC  CB1    CB2   CB3    CB4    1.5083  108.40  -52.31  111.91   1.5195
IC  CB2    CB3   CB4    CB5    1.5092  111.91   45.12  112.58   1.5253
IC  CB3    CB4   CB5    OB5    1.5195  112.58  -48.41  110.02   1.4377
IC  CB4    CB5   OB5    CB1    1.5253  110.02   61.98  110.42   1.4274
IC  CB5    OB5   CB1    CB2    1.4377  110.42  -70.76  107.47   1.5083
IC  CB4    CB5   CB6    OB6    1.5253  112.82  169.79  111.40   1.4326
IC  OB5    CB1   OA6    CA6    1.4274  111.26  -66.60  113.12   1.4246
IC  CB1    CB2   NB2    HNB2   1.5083  113.58 -101.96  114.23   1.0001
IC  CB5    CB6   OB6    HOB6   1.5181  111.40  -49.77  104.79   0.9639
IC  C51    NB2   CB2    CB3    1.3365  125.34 -155.86  110.74   1.5092
IC  C51    CB2   *NB2   HNB2   1.3365  125.34  176.14  114.23   1.0001
IC  CB2    CB3   OB3    C71    1.5092  108.11 -104.63  117.14   1.3337
IC  CB3    OB3   C71    C72    1.4221  117.14 -170.32  106.13   1.5200
IC  C72    OB3   *C71   O71    1.5200  106.13 -150.24  122.80   1.2304
IC  OB3    C71   C72    C73    1.3337  106.13  145.07  110.30   1.5326
IC  C71    C72   C73    C74    1.5200  110.30   75.65  114.49   1.5447
IC  C52    C51   NB2    CB2    1.5017  116.05 -164.25  125.34   1.4547
IC  NB2    C52   *C51   O51    1.3365  116.05 -177.71  119.95   1.2233
IC  O51    C51   C52    H52R   1.2233  119.95 -174.74  110.30   1.1081
IC  O51    C51   C52    H52S   1.2233  119.95  -56.16  107.40   1.1105

IC  CB4    OB4   PB     OPB2   1.4233  124.21   35.67  105.94   1.5241  !PHOSPHATE B
IC  OPB2   OB4   *PB    OPB3   1.5241  105.94  120.52  104.92   1.5197
IC  OPB2   OB4   *PB    OPB4   1.5241  105.94 -119.93  104.84   1.5256
IC  PB     OB4   CB4    CB5    1.6487  124.21 -168.14  103.75   1.5253
IC  CB5    OB4   *CB4   CB3    1.5253  103.75 -122.66  113.76   1.5195
IC  CB5    OB4   *CB4   HB4    1.5253  103.75  115.47  110.15   1.1179
IC  OB4    CB4   CB5    OB5    1.4233  103.75 -171.85  110.02   1.4377

IC  CA1    OA1   PA     OC1    1.4176  120.34 -162.63  104.13   1.6365  !PHOSTPATE A
IC  OC1   OA1   *PA    OPA3    1.6365  104.13  117.82  110.16   1.5147
IC  OC1   OA1   *PA    OPA4    1.6365  104.13 -115.27  105.80   1.5263
IC  PA     OA1   CA1    OA5    1.6405  120.34  156.75  107.47   1.4284
IC  OA5    OA1   *CA1   CA2    1.4284  107.47  125.27  118.48   1.5272
IC  OA5    OA1   *CA1   HA1    1.4284  107.47 -112.13  109.74   1.1212
IC  OA1    CA1   OA5    CA5    1.4176  107.47   73.66  114.93   1.4385
IC  OC1    CC1   CC3    CC5    1.4073  124.43  -78.83  114.32   1.5197
IC  PA     OC1   CC1    CC3    1.6365  128.67   28.91  124.43   1.5270

IC  OC1   CC3  *CC1    HC1     1.4073  124.43 -117.09  104.18   1.1191 ! SUGAR 3
IC  OC1   OC7  *CC1    CC3     1.4073  110.08 -139.81  109.12   1.5270
IC  OC3    CC5  *CC3    HC3    1.4194  115.00 -112.07  105.41   1.1195
IC  OC3    CC1  *CC3    CC5    1.4194  113.68 -134.80  114.32   1.5197
IC  OC5    CC6  *CC5    HC5    1.4313  110.66  116.62  108.35   1.1097
IC  OC5    CC3  *CC5    CC6    1.4313  112.10  123.12  109.36   1.5189
IC  HC72   OC7  *CC7    HC71   1.1131  108.00  113.21  109.57   1.1068
IC  HC72   CC6  *CC7    OC7    1.1131  110.58  121.03  112.76   1.4343
IC  OC7    CC1   CC3    CC5    1.4399  109.12   53.87  114.32   1.5197
IC  CC1    CC3   CC5    CC6    1.5270  114.32  -51.07  109.36   1.5189
IC  CC3    CC5   CC6    CC7    1.5197  109.36   49.30  111.44   1.5167
IC  CC5    CC6   CC7    OC7    1.5189  111.44  -53.72  112.76   1.4343
IC  CC6    CC7   OC7    CC1    1.5167  112.76   58.24  113.75   1.4399
IC  CC7    OC7   CC1    CC3    1.4343  113.75  -56.45  109.12   1.5270
IC  CC1    OC1  PA     OA1     1.4073  128.67  -56.55  104.13   1.6405
IC  CC1    CC3   OC3    HOC3   1.5270  113.68  -52.99  110.33   0.9742
IC  CC3    CC5   OC5    HOC5   1.5197  112.10  -61.35  108.96   0.9743
IC  HC6    CC5   *CC6   CC7    1.1182  107.40 -118.52  111.44   1.5167
IC  NC6    CC5   *CC6   CC7    1.4482  111.93  124.54  111.44   1.5167
IC  CC5    CC6   NC6    HNC1   1.5189  111.93  -38.19  105.70   1.0479
IC  CC5    CC6   NC6    HNC3   1.5189  111.93 -158.98  112.15   1.0367
IC  CC5    CC6   NC6    HNC5   1.5189  111.93   78.77  108.31   1.0420

IC  C74    C72   *C73   O73    1.5447  114.49  120.11  106.12   1.4156 !CHAIN 5
IC  C74    C72   *C73   H73R   1.5447  114.49 -123.39  109.62   1.1183
IC  C73    C71   *C72   H72R   1.5326  110.30 -117.57  106.57   1.1161
IC  H72R   C71   *C72   H72S   1.1161  106.57 -118.50  109.94   1.1035
IC  C72    C73   O73    HO73   1.5326  106.12   66.26  110.45   0.9661
IC  C72    C73   C74    C75    1.5326  114.49 -177.39  113.71   1.5417
IC  C75    C73   *C74   H74R   1.5417  113.71 -122.98  109.07   1.1099
IC  H74R   C73   *C74   H74S   1.1099  109.07 -117.21  108.15   1.1106
IC  C73    C74   C75    C76    1.5447  113.71  167.85  113.10   1.5362
IC  C76    C74   *C75   H75R   1.5362  113.10 -120.15  107.64   1.1146
IC  H75R   C74   *C75   H75S   1.1146  107.64 -116.45  109.17   1.1117
IC  C74    C75   C76    C77    1.5417  113.10 -177.51  112.99   1.5369
IC  C77    C75   *C76   H76R   1.5369  112.99 -122.92  109.65   1.1115
IC  H76R   C75   *C76   H76S   1.1115  109.65 -117.07  107.52   1.1144
IC  C75    C76   C77    C78    1.5362  112.99  161.16  113.03   1.5369
IC  C78    C76   *C77   H77R   1.5369  113.03 -119.58  108.24   1.1146
IC  H77R   C76   *C77   H77S   1.1146  108.24 -116.99  109.34   1.1117
IC  C76    C77   C78    C79    1.5369  113.03  179.00  112.87   1.5366
IC  C79    C77   *C78   H78R   1.5366  112.87  120.33  107.96   1.1140
IC  H78R   C77   *C78   H78S   1.1140  107.96  117.05  109.88   1.1105
IC  C77    C78   C79    C710   1.5369  112.87  164.61  113.64   1.5394
IC  C710   C78   *C79   H79R   1.5394  113.64 -119.70  108.10   1.1145
IC  H79R   C78   *C79   H79S   1.1145  108.10 -116.50  109.28   1.1114
IC  C78    C79   C710   C711   1.5366  113.64   60.08  115.13   1.5385
IC  C711   C79   *C710  H710R  1.5385  115.13  122.65  108.87   1.1129
IC  H710R  C79   *C710  H710S  1.1129  108.87  116.26  107.88   1.1145
IC  C79    C710  C711   C712   1.5394  115.13   64.04  113.83   1.5355
IC  C712   C710  *C711  H711R  1.5355  113.83  120.56  108.20   1.1138
IC  H711R  C710  *C711  H711S  1.1138  108.20  116.66  109.56   1.1126
IC  C710   C711  C712   C713   1.5385  113.83  175.86  112.38   1.5349
IC  C713   C711  *C712  H712R  1.5349  112.38 -121.22  109.13   1.1127
IC  H712R  C711  *C712  H712S  1.1127  109.13 -117.50  109.19   1.1124
IC  C711   C712  C713   C714   1.5355  112.38 -178.55  113.53   1.5313
IC  C714   C712  *C713  H713R  1.5313  113.53  121.78  108.71   1.1136
IC  H713R  C712  *C713  H713S  1.1136  108.71  116.41  108.50   1.1145
IC  C712   C713  C714   H714R  1.5349  113.53 -179.60  110.54   1.1110
IC  H714R  C713  *C714  H714S  1.1110  110.54  120.02  110.49   1.1114
IC  H714R  C713  *C714  H714T  1.1110  110.54 -120.18  110.43   1.1110

IC  NB2    C51   C52    C53    1.3365  116.05 -119.77  110.62   1.5293  !CHAIN 3&4
IC  C51    C52   C53    C54    1.5017  110.62   75.79  111.67   1.5449
IC  C54    C52   *C53   O53    1.5449  111.67  116.05  103.72   1.4275
IC  C54    C52   *C53   H53R   1.5449  111.67 -122.56  110.09   1.1187
IC  C53    C51   *C52   H52R   1.5293  110.62  122.74  110.30   1.1081
IC  H52R   C51   *C52   H52S   1.1081  110.30  118.59  107.40   1.1105
IC  C52    C53   O53    C61    1.5293  103.72  132.68  117.33   1.3174
IC  C53    O53   C61    C62    1.4275  117.33  174.44  107.63   1.5298
IC  C62    O53   *C61   O61    1.5298  107.63 -167.41  126.86   1.2166
IC  O53    C61   C62    C63    1.3174  107.63  -54.04  112.97   1.5476
IC  C63    C61   *C62   H62R   1.5476  112.97 -123.13  108.12   1.1073
IC  H62R   C61   *C62   H62S   1.1073  108.12 -116.57  106.10   1.1100
IC  H54R   C53   *C54   H54S   1.1124  107.64 -116.43  109.84   1.1126
IC  C61    C62   C63    C64    1.5298  112.97  -82.19  112.89   1.5328
IC  C64    C62   *C63   H63R   1.5328  112.89 -120.44  108.76   1.1120
IC  H63R   C62   *C63   H63S   1.1120  108.76 -116.70  110.88   1.1110
IC  C62    C63   C64    C65    1.5476  112.89  175.33  112.47   1.5342
IC  C65    C63   *C64   H64R   1.5342  112.47 -121.08  109.66   1.1129
IC  H64R   C63   *C64   H64S   1.1129  109.66 -117.42  109.10   1.1122
IC  C63    C64   C65    C66    1.5328  112.47  173.64  112.16   1.5333
IC  C66    C64   *C65   H65R   1.5333  112.16 -121.03  109.12   1.1127
IC  H65R   C64   *C65   H65S   1.1127  109.12 -117.46  109.17   1.1136
IC  C64    C65   C66    C67    1.5342  112.16 -177.25  112.95   1.5336
IC  C67    C65   *C66   H66R   1.5336  112.95 -121.93  109.20   1.1130
IC  H66R   C65   *C66   H66S   1.1130  109.20 -117.15  108.60   1.1129
IC  C65    C66   C67    C68    1.5333  112.95  172.84  112.23   1.5341
IC  C68    C66   *C67   H67R   1.5341  112.23 -120.68  109.00   1.1130
IC  H67R   C66   *C67   H67S   1.1130  109.00 -117.47  109.22   1.1134
IC  C66    C67   C68    C69    1.5336  112.23 -178.68  112.72   1.5343
IC  C69    C67   *C68   H68R   1.5343  112.72 -121.69  109.06   1.1129
IC  H68R   C67   *C68   H68S   1.1129  109.06 -117.11  108.88   1.1134
IC  C67    C68   C69    C610   1.5341  112.72  177.13  112.36   1.5336
IC  C610   C68   *C69   H69R   1.5336  112.36 -121.18  109.08   1.1129
IC  H69R   C68   *C69   H69S   1.1129  109.08 -117.48  109.04   1.1129
IC  C68    C69   C610   C611   1.5343  112.36 -179.28  113.08   1.5346
IC  C611   C69   *C610  H610R  1.5346  113.08 -121.41  108.92   1.1130
IC  H610R  C69   *C610  H610S  1.1130  108.92 -117.14  108.95   1.1131
IC  C69    C610  C611   C612   1.5336  113.08  178.99  111.91   1.5345
IC  C612   C610  *C611  H611R  1.5345  111.91  121.24  109.13   1.1132
IC  H611R  C610  *C611  H611S  1.1132  109.13  117.61  109.18   1.1129
IC  C610   C611  C612   C613   1.5346  111.91  179.63  113.42   1.5331
IC  C613   C611  *C612  H612R  1.5331  113.42  121.49  108.94   1.1131
IC  H612R  C611  *C612  H612S  1.1131  108.94  117.12  108.81   1.1132
IC  C611   C612  C613   C614   1.5345  113.42  179.87  112.80   1.5313
IC  C614   C612  *C613  H613R  1.5313  112.80  121.58  108.81   1.1140
IC  H613R  C612  *C613  H613S  1.1140  108.81  116.83  108.93   1.1137
IC  C612   C613  C614   H614R  1.5331  112.80 -179.42  110.77   1.1107
IC  H614R  C613  *C614  H614S  1.1107  110.77  120.35  110.45   1.1112
IC  H614R  C613  *C614  H614T  1.1107  110.77 -120.08  110.32   1.1113
IC  C52    C53   C54    C55    1.5293  111.67 -178.94  114.09   1.5380
IC  C55    C53   *C54   H54R   1.5380  114.09 -121.21  107.64   1.1124
IC  H54R   C53   *C54   H54S   1.1124  107.64 -116.43  109.84   1.1126
IC  C53    C54   C55    C56    1.5449  114.09 -163.22  113.13   1.5332
IC  C56    C54   *C55   H55R   1.5332  113.13 -123.46  109.52   1.1124
IC  H55R   C54   *C55   H55S   1.1124  109.52 -117.29  108.98   1.1108
IC  C54    C55   C56    C57    1.5380  113.13  174.75  111.90   1.5354
IC  C57    C55   *C56   H56R   1.5354  111.90 -119.86  107.95   1.1132
IC  H56R   C55   *C56   H56S   1.1132  107.95 -117.10  110.22   1.1127
IC  C55    C56   C57    C58    1.5332  111.90 -162.72  112.82   1.5330
IC  C58    C56   *C57   H57R   1.5330  112.82 -122.79  109.14   1.1123
IC  H57R   C56   *C57   H57S   1.1123  109.14 -117.25  108.70   1.1137
IC  C56    C57   C58    C59    1.5354  112.82  179.99  112.86   1.5348
IC  C59    C57   *C58   H58R   1.5348  112.86  122.38  109.40   1.1133
IC  H58R   C57   *C58   H58S   1.1133  109.40  117.18  108.04   1.1124
IC  C57    C58   C59    C510   1.5330  112.86 -176.70  112.43   1.5340
IC  C510   C58   *C59   H59R   1.5340  112.43 -121.49  108.94   1.1129
IC  H59R   C58   *C59   H59S   1.1129  108.94 -117.43  109.02   1.1127
IC  C58    C59   C510   C511   1.5348  112.43 -179.60  113.06   1.5342
IC  C511   C59   *C510  H510R  1.5342  113.06 -121.32  108.85   1.1131
IC  H510R  C59   *C510  H510S  1.1131  108.85 -117.11  108.81   1.1135
IC  C59    C510  C511   C512   1.5340  113.06  179.92  112.53   1.5349
IC  C512   C510  *C511  H511R  1.5349  112.53  121.31  109.08   1.1127
IC  H511R  C510  *C511  H511S  1.1127  109.08  117.37  108.99   1.1130
IC  C510   C511  C512   C513   1.5342  112.53  179.71  112.57   1.5344
IC  C513   C511  *C512  H512R  1.5344  112.57  121.45  109.02   1.1133
IC  H512R  C511  *C512  H512S  1.1133  109.02  117.20  109.02   1.1130
IC  C511   C512  C513   C514   1.5349  112.57 -179.76  112.70   1.5345
IC  C514   C512  *C513  H513R  1.5345  112.70  121.23  108.95   1.1130
IC  H513R  C512  *C513  H513S  1.1130  108.95  117.29  109.03   1.1131
IC  C512   C513  C514   C515   1.5344  112.70  179.12  112.62   1.5338
IC  C515   C513  *C514  H514R  1.5338  112.62  121.50  109.17   1.1131
IC  H514R  C513  *C514  H514S  1.1131  109.17  117.32  108.99   1.1130
IC  C513   C514   C515  C516   1.5345  112.62 -178.09  113.31   1.5308
IC  C516   C514  *C515  H515R  1.5308  113.31  121.62  108.63   1.1140
IC  H515R  C514  *C515  H515S  1.1140  108.63  116.58  108.70   1.1140
IC  C514   C515  C516   H516T  1.5338  113.31  179.79  110.60   1.1110
IC  H516T  C515  *C516  H516R  1.1110  110.60  120.29  110.53   1.1111
IC  H516R  C515  *C516  H516S  1.1111  110.53  119.64  110.35   1.1110

IC  CA2    CA3   OA3    C31    1.5125  105.82  126.37  126.32   1.3142  !CHAIN 2
IC  CA3    OA3   C31    C32    1.4313  126.32 -176.36  106.45   1.5215
IC  C32    OA3   *C31   O31    1.5215  106.45 -168.09  127.30   1.2169
IC  OA3    C31   C32    C33    1.3142  106.45 -178.51  113.12   1.5365
IC  C33    C31   *C32   H32R   1.5365  113.12 -121.10  107.92   1.1096
IC  H32R   C31   *C32   H32S   1.1096  107.92 -117.43  108.14   1.1087
IC  C31    C32   C33    C34    1.5215  113.12  -63.36  114.76   1.5412
IC  C34    C32   *C33   O33    1.5412  114.76  124.09  109.58   1.4145
IC  C34    C32   *C33   H33R   1.5412  114.76 -119.36  107.37   1.1168
IC  C32    C33   O33    HO33   1.5365  109.58  -71.47  112.59   0.9668
IC  C32    C33   C34    C35    1.5365  114.76 -161.24  113.11   1.5395
IC  C35    C33   *C34   H34R   1.5395  113.11 -123.19  110.46   1.1114
IC  H34R   C33   *C34   H34S   1.1114  110.46 -116.98  108.08   1.1111
IC  C33    C34   C35    C36    1.5412  113.11  176.86  113.46   1.5356
IC  C36    C34   *C35   H35R   1.5356  113.46 -120.59  108.45   1.1132
IC  H35R   C34   *C35   H35S   1.1132  108.45 -117.06  109.47   1.1131
IC  C34    C35   C36    C37    1.5395  113.46 -168.49  111.95   1.5360
IC  C37    C35   *C36   H36R   1.5360  111.95 -122.28  109.61   1.1137
IC  H36R   C35   *C36   H36S   1.1137  109.61 -117.28  109.42   1.1127
IC  C35    C36   C37    C38    1.5356  111.95  176.65  113.04   1.5342
IC  C38    C36   *C37   H37R   1.5342  113.04 -120.74  108.67   1.1134
IC  H37R   C36   *C37   H37S   1.1134  108.67 -117.52  109.19   1.1132
IC  C36    C37   C38    C39    1.5360  113.04 -175.06  112.57   1.5349
IC  C39    C37   *C38   H38R   1.5349  112.57  120.99  109.19   1.1120
IC  H38R   C37   *C38   H38S   1.1120  109.19  117.04  108.94   1.1121
IC  C37    C38   C39    C310   1.5342  112.57 -178.63  112.89   1.5353
IC  C310   C38   *C39   H39R   1.5353  112.89 -121.18  108.76   1.1128
IC  H39R   C38   *C39   H39S   1.1128  108.76 -117.40  109.15   1.1133
IC  C38    C39   C310   C311   1.5349  112.89 -174.23  112.38   1.5348
IC  C311   C39   *C310  H310R  1.5348  112.38 -122.13  108.81   1.1117
IC  H310R  C39   *C310  H310S  1.1117  108.81 -116.90  109.52   1.1107
IC  C39    C310  C311   C312   1.5353  112.38 -178.36  113.84   1.5364
IC  C312   C310  *C311  H311R  1.5364  113.84  121.79  108.91   1.1102
IC  H311R  C310  *C311  H311S  1.1102  108.91  116.80  108.26   1.1132
IC  C310   C311  C312   C313   1.5348  113.84   71.07  113.47   1.5352
IC  C313   C311  *C312  H312R  1.5352  113.47  120.62  108.73   1.1135
IC  H312R  C311  *C312  H312S  1.1135  108.73  117.23  109.34   1.1116
IC  C311   C312  C313   C314   1.5364  113.47  177.99  113.21   1.5309
IC  C312   C311  *C313  H313R  1.5352   33.28  124.78   91.18   1.1142
IC  H313R  C311  *C313  H313S  1.1142   91.18  107.26   88.97   1.1135
IC  C312   C313  C314   H314R  1.5352  113.21  -59.08  110.57   1.1107
IC  H314R  C313  *C314  H314S  1.1107  110.57  120.09  110.29   1.1115
IC  H314R  C313  *C314  H314T  1.1107  110.57 -120.24  110.46   1.1114

IC  NA2    C11   C12    C13    1.3378  114.88 -163.19  111.74   1.5358  !CHAIN 1
IC  C11    C12   C13    C14    1.5123  111.74   72.62  113.26   1.5458
IC  C14    C12   *C13   O13    1.5458  113.26  118.82  106.52   1.4181
IC  C14    C12   *C13   H13R   1.5458  113.26 -123.38  110.36   1.1148
IC  C12    C13   O13    HO13   1.5358  106.52   67.60  114.46   0.9605
IC  C12    C13   C14    C15    1.5358  113.26  175.50  115.23   1.5452
IC  C15    C13   *C14   H14R   1.5452  115.23 -121.02  107.62   1.1124
IC  H14R   C13   *C14   H14S   1.1124  107.62 -116.55  108.79   1.1112
IC  C13    C14   C15    C16    1.5458  115.23   66.43  113.44   1.5339
IC  C16    C14   *C15   H15R   1.5339  113.44 -122.11  109.09   1.1128
IC  H15R   C14   *C15   H15S   1.1128  109.09 -117.02  108.69   1.1128
IC  C14    C15   C16    C17    1.5452  113.44  178.87  113.95   1.5366
IC  C17    C15   *C16   H16R   1.5366  113.95 -121.26  108.51   1.1130
IC  H16R   C15   *C16   H16S   1.1130  108.51 -117.42  109.37   1.1127
IC  C15    C16   C17    C18    1.5339  113.95 -178.06  111.09   1.5345
IC  C18    C16   *C17   H17R   1.5345  111.09 -121.16  109.43   1.1124
IC  H17R   C16   *C17   H17S   1.1124  109.43 -118.12  109.23   1.1124
IC  C16    C17   C18    C19    1.5366  111.09  178.00  114.73   1.5339
IC  C19    C17   *C18   H18R   1.5339  114.73  122.83  109.14   1.1134
IC  H18R   C17   *C18   H18S   1.1134  109.14  116.76  108.20   1.1126
IC  C17    C18   C19    C110   1.5345  114.73 -175.25  111.01   1.5369
IC  C110   C18   *C19   H19R   1.5369  111.01 -121.87  109.58   1.1115
IC  H19R   C18   *C19   H19S   1.1115  109.58 -118.05  109.00   1.1128
IC  C18    C19   C110   C111   1.5339  111.01  173.77  114.42   1.5355
IC  C111   C19   *C110  H110R  1.5355  114.42  123.25  109.34   1.1125
IC  H110R  C19   *C110  H110S  1.1125  109.34  116.36  108.02   1.1148
IC  C19    C110  C111   C112   1.5369  114.42   69.55  113.78   1.5347
IC  C112   C110  *C111  H111R  1.5347  113.78  120.26  108.16   1.1147
IC  H111R  C110  *C111  H111S  1.1147  108.16  116.81  109.32   1.1124
IC  C110   C111  C112   C113   1.5355  113.78  176.48  112.15   1.5350
IC  C113   C111  *C112  H112R  1.5350  112.15  121.53  109.60   1.1122
IC  H112R  C111  *C112  H112S  1.1122  109.60  117.64  108.92   1.1134
IC  C111   C112  C113   C114   1.5347  112.15 -178.28  112.88   1.5344
IC  C114   C112  *C113  H113R  1.5344  112.88  121.22  108.96   1.1135
IC  H113R  C112  *C113  H113S  1.1135  108.96  117.23  108.96   1.1130
IC  C112   C113  C114   C115   1.5350  112.88 -179.41  112.56   1.5340
IC  C115   C113  *C114  H114R  1.5340  112.56  121.36  109.14   1.1130
IC  H114R  C113  *C114  H114S  1.1130  109.14  117.41  109.06   1.1133
IC  C113   C114   C115   C116  1.5344  112.56 -179.65  113.36   1.5308
IC  C116   C114  *C115  H115R  1.5308  113.36  121.67  108.72   1.1141
IC  H115R  C114  *C115  H115S  1.1141  108.72  116.60  108.68   1.1140
IC  C114   C115  C116   H116T  1.5340  113.36 -179.70  110.60   1.1111
IC  H116T  C115  *C116  H116R  1.1111  110.60  120.15  110.42   1.1112
IC  H116R  C115  *C116  H116S  1.1112  110.42  119.80  110.43   1.1113
IC  C12    C13   O13    HO13   1.5358  106.52   67.60  114.46   0.9605
PATC FIRS NONE LAST NONE

RESI BCLIPC        0.00 ! Burkholderia cepacia lipid A type 3
GROUP ! SUGAR OH C7s    !
ATOM HB6S  HCA2    0.09 !                                            HB6S  OB6-HOB6
ATOM OB6   OC311  -0.65 !                                             \   /
ATOM HOB6  HCP1    0.42 !                                              \ /
ATOM CB6   CC321   0.05 !                                               CB6
ATOM HB6R  HCA2    0.09 !                                              / \
GROUP                   !          HND1                               /   \
ATOM CB5   CC3163  0.11 !          |      CD5------OD5               HB6R  CB5---------OB5
ATOM OB5   OC3C61 -0.40 !    HND2--ND4   /          \     HD1             /|            \
ATOM HB5   HCA1    0.09 !         / \   /            \   /               / |             \
ATOM CB1   CC3162  0.29 !        /   \ /              \ /           HB4 /  HB5            \   HB1
ATOM HB1   HCA1    0.09 !       HND3  CD4 HOD3         CD1           \ /                   \ /
ATOM OA6   OC301  -0.36 !            / \  |       HD2 / \             CB4                   CB1
ATOM CA6   CC321   0.00 !           /   \ OD3      | /   \           / \                   / \
ATOM HA6R  HCA2    0.09 !          HD4   \|        |/     OD1--PB--OB4  \             HB2 /   \
ATOM HA6S  HCA2    0.09 !                 CD3------CD2        / \        \            |  /     \
GROUP                   ! -1              |        |         /   \        \           | /       |
ATOM CB4   CC3161 -0.09 !                 HD3      OD2      OPB3  OPB4     \          |/        |
ATOM HB4   HCA1    0.09 !                          |                   OB3--CB3-------CB2       |
ATOM OB4   OC30P  -0.30 !                          HOD2                |    |         |         |
ATOM OD1   OC30P  -0.30 !                                             /     |         /         /
ATOM PB    PC      1.20 !                                            /      HB3      /         / 
ATOM OPB3  OC2DP  -0.80 !                                           /               /         / 
ATOM OPB4  OC2DP  -0.80 !                                          /               /         / 
GROUP                   !                                         /               /         /
ATOM CD1   CC3162  0.11 !                                        /               /         /
ATOM HD1   HCA1    0.09 !                                       /               /         /
ATOM CD5   CC3263  0.02 ! AXYL                                 /               /         /
ATOM HD51  HCA2    0.09 ! AXYL                                /               /         /
ATOM HD52  HCA2    0.09 ! AXYL                               /               /         / 
ATOM OD5   OC3C61 -0.40 !                                   /               /         / 
GROUP                   !                                  /               /         / 
ATOM CD2   CC3161  0.14 !                                 /               /         /
ATOM HD2   HCA1    0.09 !                                /               /         /
ATOM OD2   OC311  -0.65 !                               /               /         /
ATOM HOD2  HCP1    0.42 !                              /               /         /
GROUP                   !                             /               /         /
ATOM CD3   CC3161  0.14 !                            /               /         / 
ATOM HD3   HCA1    0.09 !                           /               /         / 
ATOM OD3   OC311  -0.65 !                          /               /         / 
ATOM HOD3  HCP1    0.42 !                         /               /         /
GROUP                   !                        /               /         /
ATOM CD4   CC3161  0.33 !                       /               /         /
ATOM HD4   HCA1    0.09 !                      /               /         /
ATOM ND4   NG3P3  -0.32 !                     /               /         / 
ATOM HND1  HGP2    0.30 !                    /               /         / 
ATOM HND2  HGP2    0.30 !                   /               /         / 
ATOM HND3  HGP2    0.30 !                  /               /         |
GROUP                   !                 /                NB2-HNB2  |
ATOM CB3   CC3161  0.17 !                /                 |         |
ATOM OB3   OC301  -0.49 !               |                  |         |
ATOM HB3   HCA1    0.09 !               |                  |         |       HA6R
ATOM C71   CL      0.90 !               |                  |         |      /
ATOM O71   OBL    -0.63 !               |                  |         OA6---CA6--HA6S
ATOM C72   CTL2   -0.22 !               |                  |               |
ATOM H72R  HAL2    0.09 !               |                  |               |
ATOM H72S  HAL2    0.09 !               |                  |               |
GROUP                   !               |                  |               |
ATOM CB2   CC3161  0.07 !               |                  |               |
ATOM HB2   HCA1    0.09 !               |                  |               CA5----------OA5
ATOM NB2   NC2D1  -0.47 !               |                  |              /|             \                HC2      OC3-HOC3
ATOM HNB2  HCP1    0.31 !               |                  |         HA4 / HA5            \               |        |
GROUP                   !               |                  |         |  /                  \     HA1      |        |        HNC1
ATOM CA4   CC3161  0.14 !               |                  |         | /                    \   /         CC2------CC3     /
ATOM HA4   HCA1    0.09 !               |                  |         |/                      \ /     HC1 /|        | \   NC4--HNC2
ATOM OA4   OC311  -0.65 !               |                  |         CA4                      CA1    |  / |        |  \  | \
ATOM HOA4  HCP1    0.42 !               |                  |        / \                      /|      | /  OC2-HOC2 HC3 \ |  HNC3
GROUP                   !               |                  |  HOA4-OA4 \                HA2 / |      CC1                CC4
ATOM CA5   CC3163  0.11 !               |                  |            \               |  /  |      | \          HC51 / |
ATOM HA5   HCA1    0.09 !               |                  |             \              | /   |      |  \          |  /  |
ATOM OA5   OC3C61 -0.40 !               |                  |              \             |/    OA1-PA-OC1 \         | /   HC4
ATOM CA1   CC3162  0.11 !               |                  |          OA3--CA3----------CA2      / \      OC5------CC5
ATOM HA1   HCA1    0.09 !               |                  |          |                 |       /   \              |
GROUP                   ! -1            |                  |          |                 |      OPA3  OPA4          |
ATOM OA1   OC30P  -0.40 !               |                  |          |                 |                          HC52
ATOM OC1   OC30P  -0.40 !               |                  |          |                 |
ATOM OPA3  OC2DP  -0.80 !               |                  |          |                 |
ATOM OPA4  OC2DP  -0.80 !               |                  |          |                 |
ATOM PA    PC      1.40 !               |                  |          |                 |
GROUP                   !               |                  |          |                 |
ATOM CC1   CC3162  0.11 !               |                  |          |                 |
ATOM HC1   HCA1    0.09 !               |                  |          |                 |
ATOM CC7   CC3263  0.02 ! AXYL          |                  |          |                 |
ATOM HC71  HCA2    0.09 ! AXYL          |                  |          |                 |
ATOM HC72  HCA2    0.09 ! AXYL          |                  |          |                 |
ATOM OC7   OC3C61 -0.40 !               |                  |          |                 |
GROUP                   !               |                  |          |                 |
ATOM CC3   CC3161  0.14 !               |                  |          |                 |
ATOM HC3   HCA1    0.09 !               |                  |          |                 |
ATOM OC3   OC311  -0.65 !               |                  |          |                 |
ATOM HOC3  HCP1    0.42 !               |                  |          |                 |
GROUP                   !               |                  |          |                 |
ATOM CC5   CC3161  0.14 !               |                  |          |                 |
ATOM HC5   HCA1    0.09 !               |                  |          |                 |
ATOM OC5   OC311  -0.65 !               |                  |          |                 |
ATOM HOC5  HCP1    0.42 !               |                  |          |                 |
GROUP                   ! +1            |                  |          |                 |
ATOM CC6   CC3161  0.33 !               |                   \         |                 |
ATOM HC6   HCA1    0.09 !               |                    \        |                 |
ATOM NC6   NG3P3  -0.32 !               |                     \       |                 |
ATOM HNC1  HGP2    0.30 !               |                      \      |                 |
ATOM HNC3  HGP2    0.30 !               |                       \     |                 |
ATOM HNC5  HGP2    0.30 !               |                        \    |                 |
GROUP                   !               |                         \   |                 |
ATOM CA3   CC3161  0.17 !               |                         |   |                 |                                            
ATOM HA3   HCA1    0.09 !               |                         |   |                 |
ATOM OA3   OC301  -0.49 !               |                         |   |                 NA2-HNA2        
ATOM C31   CL      0.90 !               |                         |   |                 |
ATOM O31   OBL    -0.63 !               |                         |   |                 |
ATOM C32   CTL2   -0.22 !               |                         |   |                 |
ATOM H32R  HAL2    0.09 !           O71=C71                       |   |                 |
ATOM H32S  HAL2    0.09 !               |                         |   |                 |
GROUP                   !               |                         |   |                 |
ATOM CA2   CC3161  0.07 !               |                         |   |                 |
ATOM HA2   HCA1    0.09 !        H72R---C72---H72S                |   |                 |
ATOM NA2   NC2D1  -0.47 !               |                         |   |                 |
ATOM HNA2  HCP1    0.31 !               |                         |   |                 |
GROUP ! CHAIN 5         !               |                         |   |                 |
ATOM C73   CTL1    0.14 !               |                         |   |                 |
ATOM H73R  HAL1    0.09 !        H73R---C73---O73---HO73          |   |                 |
ATOM O73   OH1    -0.66 !               |                         |   |                 |
ATOM HO73  H       0.43 !               |                         |   |                 |
GROUP                   !               |                         |   |                 |
ATOM C74   CTL2   -0.18 !               |                         |   |                 |
ATOM H74R  HAL2    0.09 !        H74R---C74---H74S                |   |                 |
ATOM H74S  HAL2    0.09 !               |                         |   |                 |
GROUP                   !               |                         |   |                 |
ATOM C75   CTL2   -0.18 !               |                         |   |                 |
ATOM H75R  HAL2    0.09 !        H75R---C75---H75S                |   |                 |
ATOM H75S  HAL2    0.09 !               |                         |   |                 |
GROUP                   !               |                         |   |                 |
ATOM C76   CTL2   -0.18 !               |                         |   |                 |
ATOM H76R  HAL2    0.09 !        H76R---C76---H76S                |   |                 |
ATOM H76S  HAL2    0.09 !               |                         |   |                 |
GROUP                   !               |                         |   |                 |
ATOM C77   CTL2   -0.18 !               |                         |   |                 |
ATOM H77R  HAL2    0.09 !        H77R---C77---H77S                |   |                 |
ATOM H77S  HAL2    0.09 !               |                         |   |                 |
GROUP                   !               |                         |   |                 |
ATOM C78   CTL2   -0.18 !               |                         |   |                 |
ATOM H78R  HAL2    0.09 !        H78R---C78---H78S                |   |                 |
ATOM H78S  HAL2    0.09 !               |                         |   |                 |
GROUP                   !               |                         |   |                 |
ATOM C79   CTL2   -0.18 !               |                         |   |                 |
ATOM H79R  HAL2    0.09 !        H79R---C79---H79S                |   |                 |
ATOM H79S  HAL2    0.09 !               |                         |   |                 |
GROUP                   !               |                         |   |                 |
ATOM C710  CTL2   -0.18 !               |                         |   |                 |
ATOM H710R HAL2    0.09 !       H710R---C710---H710S              |   |                 |
ATOM H710S HAL2    0.09 !               |                         |   |                 |
GROUP                   !               |                         |   |                 |
ATOM C711  CTL2   -0.18 !               |                         |   |                 |
ATOM H711R HAL2    0.09 !       H711R---C711---H711S              |   |                 |
ATOM H711S HAL2    0.09 !               |                         |   |                 |
GROUP                   !               |                         |   |                 |
ATOM C712  CTL2   -0.18 !               |                         |   |                 |
ATOM H712R HAL2    0.09 !       H712R---C712---H712S              |   |                 |
ATOM H712S HAL2    0.09 !               |                         |   |                 |
GROUP                   !               |                         |   |                 |
ATOM C713  CTL2   -0.18 !               |                         |   |                 |
ATOM H713R HAL2    0.09 !       H713R---C713---H713S              |   |                 |
ATOM H713S HAL2    0.09 !               |                         |   |                 |
GROUP                   !               |                         |   |                 |
ATOM C714  CTL3   -0.27 !               |                         |   |                 |
ATOM H714R HAL3    0.09 !       H714R---C714---H714S              |   |                 |
ATOM H714S HAL3    0.09 !               |                         |   |                 |
ATOM H714T HAL3    0.09 !               H714T                     |   |                 |
GROUP ! CHAIN 4         !                                         |   |                 | 
ATOM C51   CC2O1   0.55 !               |--------------------------   |                 |
ATOM O51   OC2D1  -0.55 !           O51=C51                           |                 |
GROUP                   !               |                             |                 |
ATOM C52   CTL2   -0.18 !               |                             |                 |
ATOM H52R  HAL2    0.09 !        H52R---C52---H52S                    |                 |
ATOM H52S  HAL2    0.09 !               |                             |                 |
GROUP                   !               |                             |                 |
ATOM C53   CTL1    0.17 !        H53R---C53------------------|        |                 |
ATOM H53R  HAL1    0.09 !               |                    |        |                 |
ATOM O53   OSL    -0.49 !               O53                  |        |                 |
ATOM C61   CL      0.90 !               |                    |        |                 |
ATOM O61   OBL    -0.63 !           O61=C61                  |        |                 |
ATOM C62   CTL2   -0.22 !               |                    |        |                 |
ATOM H62R  HAL2    0.09 !        H62R---C62---H62S           |        |                 |
ATOM H62S  HAL2    0.09 !               |                    |        |                 |
GROUP                   !               |                    |        |                 |
ATOM C63   CTL2   -0.18 !               |                    |        |                 |
ATOM H63R  HAL2    0.09 !        H63R---C63---H63S           |        |                 |
ATOM H63S  HAL2    0.09 !               |                    |        |                 |
GROUP                   !               |                    |        |                 |
ATOM C64   CTL2   -0.18 !               |                    |        |                 |
ATOM H64R  HAL2    0.09 !        H64R---C64---H64S           |        |                 |  
ATOM H64S  HAL2    0.09 !               |                    |        |                 |
GROUP                   !               |                    |        |                 |
ATOM C65   CTL2   -0.18 !               |                    |        |                 |
ATOM H65R  HAL2    0.09 !        H65R---C65---H65S           |        |                 |  
ATOM H65S  HAL2    0.09 !               |                    |        |                 |
GROUP                   !               |                    |        |                 |
ATOM C66   CTL2   -0.18 !               |                    |        |                 |
ATOM H66R  HAL2    0.09 !        H66R---C66---H66S           |        |                 |  
ATOM H66S  HAL2    0.09 !               |                    |        |                 |
GROUP                   !               |                    |        |                 |
ATOM C67   CTL2   -0.18 !               |                    |        |                 |
ATOM H67R  HAL2    0.09 !        H67R---C67---H67S           |        |                 |  
ATOM H67S  HAL2    0.09 !               |                    |        |                 |
GROUP                   !               |                    |        |                 |
ATOM C68   CTL2   -0.18 !               |                    |        |                 |
ATOM H68R  HAL2    0.09 !        H68R---C68---H68S           |        |                 |  
ATOM H68S  HAL2    0.09 !               |                    |        |                 |
GROUP                   !               |                    |        |                 |
ATOM C69   CTL2   -0.18 !               |                    |        |                 |
ATOM H69R  HAL2    0.09 !        H69R---C69---H69S           |        |                 |  
ATOM H69S  HAL2    0.09 !               |                    |        |                 |
GROUP                   !               |                    |        |                 |
ATOM C610  CTL2   -0.18 !               |                    |        |                 |
ATOM H610R HAL2    0.09 !       H610R---C610---H610S         |        |                 |
ATOM H610S HAL2    0.09 !               |                    |        |                 |
GROUP                   !               |                    |        |                 |
ATOM C611  CTL2   -0.18 !               |                    |        |                 |
ATOM H611R HAL2    0.09 !       H611R---C611---H611S         |        |                 |
ATOM H611S HAL2    0.09 !               |                    |        |                 |
GROUP                   !               |                    |        |                 |
ATOM C612  CTL2   -0.18 !               |                    |        |                 |
ATOM H612R HAL2    0.09 !       H612R---C612---H612S         |        |                 |
ATOM H612S HAL2    0.09 !               |                    |        |                 |
GROUP                   !               |                    |        |                 |
ATOM C613  CTL2   -0.18 !               |                    |        |                 |
ATOM H613R HAL2    0.09 !       H613R---C613---H613S         |        |                 |
ATOM H613S HAL2    0.09 !               |                    |        |                 |
GROUP                   !               |                    |        |                 |
ATOM C614  CTL3   -0.27 !               |                    |        |                 |
ATOM H614R HAL3    0.09 !       H614R---C614---H614S         |        |                 |
ATOM H614S HAL3    0.09 !               |                    |        |                 |
ATOM H614T HAL3    0.09 !               H614T                |        |                 |
GROUP ! CHAIN 3         !                                    |        |                 |
ATOM C54   CTL2   -0.18 !               |--------------------|        |                 |
ATOM H54R  HAL2    0.09 !        H54R---C54---H54S                    |                 |
ATOM H54S  HAL2    0.09 !               |                             |                 |
GROUP                   !               |                             |                 |
ATOM C55   CTL2   -0.18 !               |                             |                 |
ATOM H55R  HAL2    0.09 !        H55R---C55---H55S                    |                 |
ATOM H55S  HAL2    0.09 !               |                             |                 |
GROUP                   !               |                             |                 |
ATOM C56   CTL2   -0.18 !               |                             |                 |
ATOM H56R  HAL2    0.09 !        H56R---C56---H56S                    |                 |
ATOM H56S  HAL2    0.09 !               |                             |                 |
GROUP                   !               |                             |                 |
ATOM C57   CTL2   -0.18 !               |                             |                 |
ATOM H57R  HAL2    0.09 !        H57R---C57---H57S                    |                 |
ATOM H57S  HAL2    0.09 !               |                             |                 |
GROUP                   !               |                             |                 |
ATOM C58   CTL2   -0.18 !               |                             |                 |
ATOM H58R  HAL2    0.09 !        H58R---C58---H58S                    |                 |
ATOM H58S  HAL2    0.09 !               |                             |                 |
GROUP                   !               |                             |                 |
ATOM C59   CTL2   -0.18 !               |                             |                 |
ATOM H59R  HAL2    0.09 !        H59R---C59---H59S                    |                 |
ATOM H59S  HAL2    0.09 !               |                             |                 |
GROUP                   !               |                             |                 |
ATOM C510  CTL2   -0.18 !               |                             |                 |
ATOM H510R HAL2    0.09 !       H510R---C510---H510S                  |                 |
ATOM H510S HAL2    0.09 !               |                             |                 |
GROUP                   !               |                             |                 |
ATOM C511  CTL2   -0.18 !               |                             |                 |
ATOM H511R HAL2    0.09 !       H511R---C511---H511S                  |                 |
ATOM H511S HAL2    0.09 !               |                             |                 |
GROUP                   !               |                             |                 |
ATOM C512  CTL2   -0.18 !               |                             |                 |
ATOM H512R HAL2    0.09 !       H512R---C512---H512S                  |                 |
ATOM H512S HAL2    0.09 !               |                             |                 |
GROUP                   !               |                             |                 |
ATOM C513  CTL2   -0.18 !               |                             |                 |
ATOM H513R HAL2    0.09 !       H513R---C513---H513S                  |                 |
ATOM H513S HAL2    0.09 !               |                             |                 |
GROUP                   !               |                             |                 |
ATOM C514  CTL2   -0.18 !               |                             |                 |
ATOM H514R HAL2    0.09 !       H514R---C514---H514S                  |                 |
ATOM H514S HAL2    0.09 !               |                             |                 |
GROUP                   !               |                             |                 |
ATOM C515  CTL2   -0.18 !               |                             |                 |
ATOM H515R HAL2    0.09 !       H515R---C515---H515S              O31=C31               |
ATOM H515S HAL2    0.09 !               |                             |                 |
GROUP                   !               |                             |                 |
ATOM C516  CTL3   -0.27 !               |                             |                 |
ATOM H516R HAL3    0.09 !       H516R---C516---H516S           H32R---C32---H32S        |
ATOM H516S HAL3    0.09 !               |                             |                 |
ATOM H516T HAL3    0.09 !               H516T                         |                 |
GROUP  ! CHAIN 2        !                                             |                 |
ATOM C33   CTL1    0.14 !               |------------------------------                 |
ATOM H33R  HAL1    0.09 !        H33R---C33---O33---HO33                                |
ATOM O33   OH1    -0.66 !               |                                               |
ATOM HO33  H       0.43 !               |                                               |
GROUP                   !               |                                               |
ATOM C34   CTL2   -0.18 !               |                                               |
ATOM H34R  HAL2    0.09 !        H34R---C34---H34S                                      |
ATOM H34S  HAL2    0.09 !               |                                               |
GROUP                   !               |                                               |
ATOM C35   CTL2   -0.18 !               |                                               |
ATOM H35R  HAL2    0.09 !        H35R---C35---H35S                                      |
ATOM H35S  HAL2    0.09 !               |                                               |
GROUP                   !               |                                               |
ATOM C36   CTL2   -0.18 !               |                                               |
ATOM H36R  HAL2    0.09 !        H36R---C36---H36S                                      |
ATOM H36S  HAL2    0.09 !               |                                               |
GROUP                   !               |                                               |
ATOM C37   CTL2   -0.18 !               |                                               |
ATOM H37R  HAL2    0.09 !        H37R---C37---H37S                                      |
ATOM H37S  HAL2    0.09 !               |                                               |
GROUP                   !               |                                               |
ATOM C38   CTL2   -0.18 !               |                                               |
ATOM H38R  HAL2    0.09 !        H38R---C38---H38S                                      |
ATOM H38S  HAL2    0.09 !               |                                               |
GROUP                   !               |                                               |
ATOM C39   CTL2   -0.18 !               |                                               |
ATOM H39R  HAL2    0.09 !        H39R---C39---H39S                                      |
ATOM H39S  HAL2    0.09 !               |                                               |
GROUP                   !               |                                               |
ATOM C310  CTL2   -0.18 !               |                                               |
ATOM H310R HAL2    0.09 !       H310R---C310---H310S                                    |
ATOM H310S HAL2    0.09 !               |                                               |
GROUP                   !               |                                               |
ATOM C311  CTL2   -0.18 !               |                                               |
ATOM H311R HAL2    0.09 !       H311R---C311---H311S                                    |
ATOM H311S HAL2    0.09 !               |                                               |
GROUP                   !               |                                               |
ATOM C312  CTL2   -0.18 !               |                                               |
ATOM H312R HAL2    0.09 !       H312R---C312---H312S                                    |
ATOM H312S HAL2    0.09 !               |                                               |
GROUP                   !               |                                               |
ATOM C313  CTL2   -0.18 !               |                                               |
ATOM H313R HAL2    0.09 !       H313R---C313---H313S                                    |
ATOM H313S HAL2    0.09 !               |                                               |
GROUP                   !               |                                               |
ATOM C314  CTL3   -0.27 !               |                                               |
ATOM H314R HAL3    0.09 !       H314R---C314---H314S                                    |
ATOM H314S HAL3    0.09 !               |                                               |
ATOM H314T HAL3    0.09 !               H314T                                           |
GROUP ! CHAIN 1         !                                                               |
ATOM C11   CC2O1   0.55 !               |------------------------------------------------
ATOM O11   OC2D1  -0.55 !           O11=C11
GROUP                   !               |
ATOM C12   CTL2   -0.18 !               |
ATOM H12R  HAL2    0.09 !        H12R---C12---H12S
ATOM H12S  HAL2    0.09 !               |
GROUP                   !               |
ATOM C13   CTL1    0.14 !               |
ATOM H13R  HAL1    0.09 !        H13R---C13---O13---HO13
ATOM O13   OH1    -0.66 !               |
ATOM HO13  H       0.43 !               |
GROUP                   !               |
ATOM C14   CTL2   -0.18 !               |
ATOM H14R  HAL2    0.09 !        H14R---C14---H14S
ATOM H14S  HAL2    0.09 !               |
GROUP                   !               |
ATOM C15   CTL2   -0.18 !               |
ATOM H15R  HAL2    0.09 !        H15R---C15---H15S
ATOM H15S  HAL2    0.09 !               |
GROUP                   !               |
ATOM C16   CTL2   -0.18 !               |
ATOM H16R  HAL2    0.09 !        H16R---C16---H16S
ATOM H16S  HAL2    0.09 !               |
GROUP                   !               |
ATOM C17   CTL2   -0.18 !               |
ATOM H17R  HAL2    0.09 !        H17R---C17---H17S
ATOM H17S  HAL2    0.09 !               |
GROUP                   !               |
ATOM C18   CTL2   -0.18 !               |
ATOM H18R  HAL2    0.09 !        H18R---C18---H18S
ATOM H18S  HAL2    0.09 !               |
GROUP                   !               |
ATOM C19   CTL2   -0.18 !               |
ATOM H19R  HAL2    0.09 !        H19R---C19---H19S
ATOM H19S  HAL2    0.09 !               |
GROUP                   !               |
ATOM C110  CTL2   -0.18 !               |
ATOM H110R HAL2    0.09 !       H110R---C110---H110S
ATOM H110S HAL2    0.09 !               |
GROUP                   !               |
ATOM C111  CTL2   -0.18 !               |
ATOM H111R HAL2    0.09 !       H111R---C111---H111S
ATOM H111S HAL2    0.09 !               |
GROUP                   !               |
ATOM C112  CTL2   -0.18 !               |
ATOM H112R HAL2    0.09 !       H112R---C112---H112S
ATOM H112S HAL2    0.09 !               |
GROUP                   !               |
ATOM C113  CTL2   -0.18 !               |
ATOM H113R HAL2    0.09 !       H113R---C113---H113S
ATOM H113S HAL2    0.09 !               |
GROUP                   !               |
ATOM C114  CTL2   -0.18 !               |
ATOM H114R HAL2    0.09 !       H114R---C114---H114S
ATOM H114S HAL2    0.09 !               |
GROUP                   !               |
ATOM C115  CTL2   -0.18 !               |
ATOM H115R HAL2    0.09 !       H115R---C115---H115S
ATOM H115S HAL2    0.09 !               |
GROUP                   !               |
ATOM C116  CTL3   -0.27 !               |
ATOM H116R HAL3    0.09 !       H116R---C116---H116S
ATOM H116S HAL3    0.09 !               |
ATOM H116T HAL3    0.09 !               H116T
                        !
                        !
                        !

BOND C71   C72      C72   H72R     C72   H72S    O73   HO73
BOND C72   C73      C73   H73R     C73   O73     C73   C74     C74   H74R
BOND C74   H74S
BOND C74   C75      C75   H75R     C75   H75S    C75   C76     C76   H76R
BOND C76   H76S    C76   C77
BOND C77   H77R     C77   H77S     C77   C78     C78   H78R    C78   H78S
BOND C78   C79      C79   H79R     C79   H79S    C79   C710    C710  H710R
BOND C710  H710S    C710  C711     C711  H711R   C711  H711S   C711  C712
BOND C712  H712R    C712  H712S    C712  C713    C713  H713R   C713  H713S
BOND C713  C714     C714  H714R    C714  H714S   C714  H714T
BOND C52   H52R     C52   H52S     C52   C53     C53   H53R    C53   O53
DOUBLE O61 C61
BOND O53   C61      C61   C62      C62   H62R    C62   H62S
BOND C62   C63      C63   H63R     C63   H63S    C63   C64     C64   H64R
BOND C64   H64S     C64   C65      C65   H65R    C65   H65S    C65   C66
BOND C66   H66R     C66   H66S     C66   C67     C67   H67R    C67   H67S
BOND C67   C68      C68   H68R     C68   H68S    C68   C69     C69   H69R
BOND C69   H69S     C69   C610     C610  H610R   C610  H610S   C610  C611
BOND C611  H611R    C611  H611S    C611  C612    C612  H612R   C612  H612S
BOND C612  C613     C613  H613R    C613  H613S   C613  C614    C614  H614R
BOND C614  H614S    C614  H614T
BOND C53   C54      C54   H54R     C54   H54S    C54   C55     C55   H55R
BOND C55   H55S     C55   C56      C56   H56R    C56   H56S    C56   C57
BOND C57   H57R     C57   H57S     C57   C58     C58   H58R    C58   H58S
BOND C58   C59      C59   H59R     C59   H59S    
BOND C59   C510     C510  H510R    C510  H510S   C510  C511    C511  H511R
BOND C511  H511S    C511  C512     C512  H512R   C512  H512S   C512  C513
BOND C513  H513R    C513  H513S    C513  C514    C514  H514R   C514  H514S
BOND C514  C515     C515  H515R    C515  H515S   C515  C516    C516  H516R
BOND C516  H516S    C516  H516T
DOUBLE C31   O31
BOND C31   C32      C32   H32R     C32   H32S    C32   C33
BOND C33   H33R     C33   O33      O33   HO33    C33   C34
BOND C34   H34R     C34   H34S     C34   C35     C35   H35R    C35   H35S
BOND C35   C36      C36   H36R     C36   H36S    C36   C37     C37   H37R
BOND C37   H37S     C37   C38      C38   H38R    C38   H38S    C38   C39
BOND C39   H39R     C39   H39S     C39   C310    C310  H310R   C310  H310S
BOND C310  C311     C311  H311R    C311  H311S   C311  C312    C312  H312R
BOND C312  H312S    C312  C313     C313  H313R   C313  H313S   C313  C314
BOND C314  H314R    C314  H314S    C314  H314T
BOND C13   O13      O13   HO13     C13   C14     C14   H14R    C14   H14S
BOND C14   C15      C15   H15R     C15   H15S    C15   C16     C16   H16R
BOND C16   H16S     C16   C17      C17   H17R    C17   H17S    C17   C18
BOND C18   H18R     C18   H18S     C18   C19     C19   H19R    C19   H19S
BOND C19   C110     C110  H110R    C110  H110S   C110  C111    C111  H111R
BOND C111  H111S    C111  C112     C112  H112R   C112  H112S   C112  C113
BOND C113  H113R    C113  H113S    C113  C114    C114  H114R   C114  H114S
BOND C114  C115     C115  H115R    C115  H115S   C115  C116    C116  H116R
BOND C116  H116S    C116  H116T

BOND PB    OPB4     PB    OPB3     PB    OD1    PB    OB4     OB4   CB4
BOND CD1  OD1       CD1   HD1      CD1  OD5       CD1  CD2
BOND CD2  HD2       CD2   OD2      OD2  HOD2      CD2  CD3       CD3  HD3
BOND CD3  OD3       OD3   HOD3     CD3  CD4       CD4  HD4       CD4  ND4
BOND ND4  HND1      ND4   HND2     ND4   HND3
BOND CD4  CD5       CD5   HD51      CD5  HD52      CD5  OD5

BOND CB4   HB4      CB4   CB5      CB5   HB5     CB5   CB6     CB6   HB6R
BOND CB6   HB6S     CB6   OB6      OB6   HOB6    CB5   OB5     OB5   CB1
BOND CB1   HB1      CB1   CB2      CB2   HB2     CB2   NB2     NB2   HNB2
BOND NB2   C51      C51   C52      CB2   CB3     CB3   HB3     CB3   CB4
DOUBLE C51  O51     C71   O71
BOND CB3   OB3      OB3   C71      C71   C72     CB1   OA6     CA6   OA6
BOND CA6   HA6R     CA6   HA6S     CA6   CA5     CA5   HA5     CA5   CA4
BOND CA4   HA4      CA4   OA4      OA4   HOA4    CA4   CA3     CA3   HA3
BOND CA3   OA3      OA3   C31      CA3   CA2     CA2   HA2     CA2   NA2
BOND NA2   HNA2     NA2   C11      C11   C12     C12   H12R    C12   H12S
BOND C12   C13      CA2   CA1      CA1   HA1     CA1   OA5     CA1   OA1
BOND OA1   PA       PA    OC1     PA    OPA3    PA    OPA4    OA5   CA5
BOND CC1  OC1      CC1  HC1       CC1  OC7       CC1  CC3
BOND CC3  HC3       CC3  OC3       OC3  HOC3      CC3  CC5       CC5  HC5
BOND CC5  OC5       OC5  HOC5      CC5  CC6       CC6  HC6       CC6  NC6
BOND NC6  HNC1      NC6   HNC3      NC6   HNC5
BOND CC6  CC7       CC7  HC71      CC7  HC72      CC7  OC7
BOND C13   H13R
DOUBLE C11  O11
IMPR C11  C12  NA2 O11
IMPR NA2  C11 CA2 HNA2
IMPR C51  C52  NB2 O51
IMPR NB2  C51 CB2 HNB2

!
! IC Tabel (based on PDB:1FI1)
!    I      J      K     L      R(IK)   T(IKJ)   PHI    T(JKL)    R(KL)

IC  NA2    CA3   *CA2   HA2    1.4554  113.98 -117.38  105.90   1.1229
IC  NA2    CA1   *CA2   CA3    1.4554  113.07 -129.97  111.48   1.5136
IC  OA3    CA4   *CA3   HA3    1.4328  120.21  121.66  106.93   1.1179
IC  OA3    CA2   *CA3   CA4    1.4328  106.41  131.41  109.57   1.5149
IC  OA4    CA5   *CA4   HA4    1.4248  109.28 -118.22  107.30   1.1164
IC  OA4    CA3   *CA4   CA5    1.4248  111.40 -122.67  111.90   1.5200
IC  CA6    OA5   *CA5   HA5    1.5119  106.32  116.28  108.74   1.1123
IC  CA6    CA4   *CA5   OA5    1.5119  112.04  119.86  112.69   1.4376
IC  OA6    HA6S  *CA6   HA6R   1.4224  110.70 -121.30  109.25   1.1126
IC  OA6    CA5   *CA6   HA6S   1.4224  105.69 -119.87  110.63   1.1119
IC  OA5    CA1   CA2    CA3    1.4278  110.71   55.89  111.48   1.5136
IC  CA1    CA2   CA3    CA4    1.5271  111.48  -54.42  109.57   1.5149
IC  CA2    CA3   CA4    CA5    1.5136  109.57   51.67  111.90   1.5200
IC  CA3    CA4   CA5    OA5    1.5149  111.90  -50.82  112.69   1.4376
IC  CA4    CA5   OA5    CA1    1.5200  112.69   53.26  114.83   1.4278
IC  CA5    OA5   CA1    CA2    1.4376  114.83  -55.25  110.71   1.5271
IC  CA4    CA5   CA6    OA6    1.5200  112.04   58.64  105.69   1.4224
IC  CA1    CA2   NA2    HNA2   1.5271  113.07  -37.36  115.48   1.0039
IC  CA3    CA4   OA4    HOA4   1.5149  111.40   79.24  105.81   0.9724
IC  CA5    CA6   OA6    CB1    1.5119  105.69 -168.99  113.52   1.3966
IC  C11    NA2   CA2    CA3    1.3392  125.44  -93.42  113.98   1.5136
IC  C11    CA2   *NA2   HNA2   1.3392  125.44 -175.25  115.48   1.0039
IC  C12    C11   NA2    CA2    1.5132  115.74 -170.23  125.44   1.4554
IC  NA2    C12   *C11   O11    1.3392  115.74 -179.22  121.63   1.2264
IC  O11    C11   C12    H12R   1.2264  121.63  -91.16  107.55   1.1119
IC  O11    C11   C12    H12S   1.2264  121.63  151.12  109.23   1.1086
IC  OA6    CA6   CA5    OA5    1.4224  105.69  -64.88  106.32   1.4376
IC  OA6    CB2   *CB1   HB1    1.3966  102.83  117.83  111.30   1.1130  !SUGAR2
IC  OA6    OB5   *CB1   CB2    1.3966  111.80  113.24  109.42   1.5050
IC  CA6    OA6   CB1    CB2    1.4224  113.52 -178.21  102.83   1.5050
IC  NB2    CB3   *CB2   HB2    1.4617  115.03 -120.11  106.82   1.1237
IC  NB2    CB1   *CB2   CB3    1.4617  110.93 -127.79  109.19   1.5101
IC  OB3    CB4   *CB3   HB3    1.4211  109.36  125.59  110.74   1.1187
IC  OB3    CB2   *CB3   CB4    1.4211  106.62  117.82  108.74   1.5136
IC  CB6    OB5   *CB5   HB5    1.5148  106.53  116.68  109.89   1.1161
IC  CB6    CB4   *CB5   OB5    1.5148  115.35  118.71  107.58   1.4345
IC  OB6    HB6S  *CB6   HB6R   1.4290  109.14 -117.66  108.07   1.1116
IC  OB6    CB5   *CB6   HB6S   1.4290  111.69 -120.98  109.47   1.1147
IC  OB5    CB1   CB2    CB3    1.4245  109.42   60.09  109.19   1.5101
IC  CB1    CB2   CB3    CB4    1.5050  109.19  -55.88  108.74   1.5136
IC  CB2    CB3   CB4    CB5    1.5101  108.74   56.09  110.35   1.5262
IC  CB3    CB4   CB5    OB5    1.5136  110.35  -58.84  107.58   1.4345
IC  CB4    CB5   OB5    CB1    1.5262  107.58   63.63  111.41   1.4245
IC  CB5    OB5   CB1    CB2    1.4345  111.41  -65.28  109.42   1.5050
IC  CB4    CB5   CB6    OB6    1.5262  115.35  174.06  111.69   1.4290
IC  OB5    CB1   OA6    CA6    1.4245  111.80  -60.92  113.52   1.4224
IC  CB1    CB2   NB2    HNB2   1.5050  110.93  -24.79  116.02   0.9903
IC  CB5    CB6   OB6    HOB6   1.5148  111.69  -60.11  106.60   0.9641
IC  C51    NB2   CB2    CB3    1.3396  123.06  -98.31  115.03   1.5101
IC  C51    CB2   *NB2   HNB2   1.3396  123.06 -161.93  116.02   0.9903
IC  CB2    CB3   OB3    C71    1.5101  106.62 -144.61  118.36   1.3226
IC  CB3    OB3   C71    C72    1.4211  118.36  170.49  107.32   1.5164
IC  C72    OB3   *C71   O71    1.5164  107.32 -160.29  125.19   1.2222
IC  OB3    C71   C72    C73    1.3226  107.32 -147.70  110.74   1.5328
IC  C71    C72   C73    C74    1.5164  110.74   67.85  115.21   1.5459
IC  C52    C51   NB2    CB2    1.5093  115.57 -152.91  123.06   1.4617
IC  NB2    C52   *C51   O51    1.3396  115.57 -176.67  121.28   1.2228
IC  O51    C51   C52    H52R   1.2228  121.28  135.47  110.23   1.1076
IC  O51    C51   C52    H52S   1.2228  121.28 -105.64  107.75   1.1113
IC  CB4    OB4   PB     OPB3   1.4326  117.69   55.28  107.60   1.5226  !PHOSPHATE B
IC  OPB3   OB4   *PB    OD1    1.5226  107.60  113.52  104.33   1.6322
IC  OPB3   OB4   *PB    OPB4   1.5226  107.60 -129.00  111.13   1.5200
IC  PB     OB4   CB4    CB5    1.6569  117.69 -110.11  109.49   1.5262
IC  CB5    OB4   *CB4   CB3    1.5262  109.49 -121.13  109.54   1.5136
IC  CB5    OB4   *CB4   HB4    1.5262  109.49  120.10  113.22   1.1239
IC  OB4    CB4   CB5    OB5    1.4326  109.49 -179.48  107.58   1.4345
IC  OD1    CD1   CD2    CD3    1.4167  123.39  -98.35  118.29   1.5234
IC  PB     OD1   CD1    CD2    1.6322  122.74   50.60  123.39   1.5440
IC  OD1   CD2  *CD1    HD1     1.4167  123.39 -114.51  103.79   1.1171 ! SUGAR 4
IC  OD1   OD5  *CD1    CD2     1.4167  109.94 -140.30  111.27   1.5440
IC  OD2    CD3  *CD2    HD2    1.4180  112.43 -112.02  104.44   1.1213
IC  OD2    CD1  *CD2    CD3    1.4180  112.70 -134.01  118.29   1.5234
IC  OD3    CD4  *CD3    HD3    1.4313  110.79  115.79  107.13   1.1119
IC  OD3    CD2  *CD3    CD4    1.4313  111.00  123.60  110.89   1.5093
IC  HD52   OD5  *CD5    HD51   1.1130  108.18  115.38  111.57   1.1125
IC  HD52   CD4  *CD5    OD5    1.1130  110.74  119.98  110.69   1.4399
IC  OD5    CD1   CD2    CD3    1.4441  111.27   35.67  118.29   1.5234
IC  CD1    CD2   CD3    CD4    1.5440  118.29  -38.94  110.89   1.5093
IC  CD2    CD3   CD4    CD5    1.5234  110.89   50.90  108.90   1.5062
IC  CD3    CD4   CD5    OD5    1.5093  108.90  -64.40  110.69   1.4399
IC  CD4    CD5   OD5    CD1    1.5062  110.69   63.80  114.20   1.4441
IC  CD5    OD5   CD1    CD2    1.4399  114.20  -47.05  111.27   1.5440
IC  CD1    OD1  PB     OB4     1.4167  122.74 -149.73  104.33   1.6569
IC  CD1    CD2   OD2    HOD2   1.5440  112.70  -65.32  105.22   0.9788
IC  CD2    CD3   OD3    HOD3   1.5234  111.00  -58.50  107.06   0.9722
IC  HD4    CD3   *CD4   CD5    1.1189  107.13 -118.06  108.90   1.5062
IC  ND4    CD3   *CD4   CD5    1.4472  113.20  124.00  108.90   1.5062
IC  CD3    CD4   ND4    HND1   1.5093  113.20  -37.06  106.73   1.0457
IC  CD3    CD4   ND4    HND2   1.5093  113.20 -158.38  111.76   1.0374
IC  CD3    CD4   ND4    HND3   1.5093  113.20   80.76  107.45   1.0432
IC  CA1    OA1   PA     OC1    1.4154  119.58 -155.73  103.60   1.6328  !PHOSTPATE A
IC  OC1   OA1   *PA    OPA3    1.6328  103.60  117.43  109.79   1.5140
IC  OC1   OA1   *PA    OPA4    1.6328  103.60 -115.98  105.74   1.5263
IC  PA     OA1   CA1    OA5    1.6391  119.58  154.74  106.99   1.4278
IC  OA5    OA1   *CA1   CA2    1.4278  106.99  125.40  117.82   1.5271
IC  OA5    OA1   *CA1   HA1    1.4278  106.99 -111.88  110.22   1.1216
IC  OA1    CA1   OA5    CA5    1.4154  106.99   74.33  114.83   1.4376
IC  OC1    CC1   CC3    CC5    1.4054  124.84  -78.85  114.78   1.5187
IC  PA     OC1   CC1    CC3    1.6328  129.36   24.21  124.84   1.5296
IC  OC1   CC3  *CC1    HC1     1.4054  124.84 -118.19  104.45   1.1189 ! SUGAR 3
IC  OC1   OC7  *CC1    CC3     1.4054  109.14 -139.11  108.70   1.5296
IC  OC3    CC5  *CC3    HC3    1.4208  114.27 -112.04  105.23   1.1205
IC  OC3    CC1  *CC3    CC5    1.4208  114.04 -134.55  114.78   1.5187
IC  OC5    CC6  *CC5    HC5    1.4306  110.88  116.79  108.84   1.1109
IC  OC5    CC3  *CC5    CC6    1.4306  111.41  123.34  109.95   1.5207
IC  HC72   OC7  *CC7    HC71   1.1134  108.15  114.00  109.99   1.1079
IC  HC72   CC6  *CC7    OC7    1.1134  110.75  120.48  111.50   1.4335
IC  OC7    CC1   CC3    CC5    1.4379  108.70   52.25  114.78   1.5187
IC  CC1    CC3   CC5    CC6    1.5296  114.78  -48.53  109.95   1.5207
IC  CC3    CC5   CC6    CC7    1.5187  109.95   48.67  111.13   1.5139
IC  CC5    CC6   CC7    OC7    1.5207  111.13  -55.81  111.50   1.4335
IC  CC6    CC7   OC7    CC1    1.5139  111.50   62.01  113.28   1.4379
IC  CC7    OC7   CC1    CC3    1.4335  113.28  -58.26  108.70   1.5296
IC  CC1    OC1  PA     OA1     1.4054  129.36  -59.49  103.60   1.6391
IC  CC1    CC3   OC3    HOC3   1.5296  114.04  -46.98  109.86   0.9742
IC  CC3    CC5   OC5    HOC5   1.5187  111.41  -55.28  107.88   0.9726
IC  HC6    CC5   *CC6   CC7    1.1180  107.41 -118.58  111.13   1.5139
IC  NC6    CC5   *CC6   CC7    1.4487  112.31  124.08  111.13   1.5139
IC  CC5    CC6   NC6    HNC1   1.5207  112.31  -38.54  106.33   1.0467
IC  CC5    CC6   NC6    HNC3   1.5207  112.31 -159.62  111.99   1.0374
IC  CC5    CC6   NC6    HNC5   1.5207  112.31   78.84  108.12   1.0427
IC  C74    C72   *C73   O73    1.5459  115.21  120.06  106.63   1.4148 !CHAIN 5
IC  C74    C72   *C73   H73R   1.5459  115.21 -123.35  109.86   1.1163
IC  C73    C71   *C72   H72R   1.5328  110.74 -120.27  106.91   1.1110
IC  H72R   C71   *C72   H72S   1.1110  106.91 -117.64  109.34   1.1096
IC  C72    C73   O73    HO73   1.5328  106.63  -59.17  114.21   0.9599
IC  C72    C73   C74    C75    1.5328  115.21  179.50  113.20   1.5426
IC  C75    C73   *C74   H74R   1.5426  113.20 -122.46  109.58   1.1104
IC  H74R   C73   *C74   H74S   1.1104  109.58 -117.51  108.58   1.1119
IC  C73    C74   C75    C76    1.5459  113.20  172.15  114.01   1.5364
IC  C76    C74   *C75   H75R   1.5364  114.01 -120.74  108.17   1.1140
IC  H75R   C74   *C75   H75S   1.1140  108.17 -116.54  109.34   1.1127
IC  C74    C75   C76    C77    1.5426  114.01 -176.24  111.92   1.5377
IC  C77    C75   *C76   H76R   1.5377  111.92 -122.28  109.87   1.1118
IC  H76R   C75   *C76   H76S   1.1118  109.87 -117.70  108.46   1.1136
IC  C75    C76   C77    C78    1.5364  111.92  170.72  113.60   1.5360
IC  C78    C76   *C77   H77R   1.5360  113.60 -120.14  108.12   1.1143
IC  H77R   C76   *C77   H77S   1.1143  108.12 -116.90  109.52   1.1125
IC  C76    C77   C78    C79    1.5377  113.60 -173.56  112.51   1.5370
IC  C79    C77   *C78   H78R   1.5370  112.51  120.31  108.57   1.1135
IC  H78R   C77   *C78   H78S   1.1135  108.57  117.50  109.83   1.1101
IC  C77    C78   C79    C710   1.5360  112.51  172.78  113.36   1.5380
IC  C710   C78   *C79   H79R   1.5380  113.36 -119.47  107.77   1.1146
IC  H79R   C78   *C79   H79S   1.1146  107.77 -116.72  109.89   1.1112
IC  C78    C79   C710   C711   1.5370  113.36   74.08  114.73   1.5382
IC  C711   C79   *C710  H710R  1.5382  114.73  121.37  108.93   1.1136
IC  H710R  C79   *C710  H710S  1.1136  108.93  116.41  108.30   1.1134
IC  C79    C710  C711   C712   1.5380  114.73   72.86  113.17   1.5363
IC  C712   C710  *C711  H711R  1.5363  113.17  119.30  107.96   1.1144
IC  H711R  C710  *C711  H711S  1.1144  107.96  117.12  110.23   1.1114
IC  C710   C711  C712   C713   1.5382  113.17  172.38  112.91   1.5345
IC  C713   C711  *C712  H712R  1.5345  112.91 -120.59  108.78   1.1134
IC  H712R  C711  *C712  H712S  1.1134  108.78 -117.45  109.51   1.1119
IC  C711   C712  C713   C714   1.5363  112.91 -175.00  113.30   1.5315
IC  C714   C712  *C713  H713R  1.5315  113.30  121.29  108.78   1.1141
IC  H713R  C712  *C713  H713S  1.1141  108.78  116.67  108.79   1.1136
IC  C712   C713  C714   H714R  1.5345  113.30 -179.39  110.60   1.1111
IC  H714R  C713  *C714  H714S  1.1111  110.60  120.27  110.71   1.1108
IC  H714R  C713  *C714  H714T  1.1111  110.60 -119.97  110.38   1.1113
IC  NB2    C51   C52    C53    1.3396  115.57 -170.07  110.93   1.5362  !CHAIN 3&4
IC  C51    C52   C53    C54    1.5093  110.93   73.13  111.03   1.5477
IC  C54    C52   *C53   O53    1.5477  111.03  117.09  104.79   1.4311
IC  C54    C52   *C53   H53R   1.5477  111.03 -121.70  109.67   1.1185
IC  C53    C51   *C52   H52R   1.5362  110.93  122.21  110.23   1.1076
IC  H52R   C51   *C52   H52S   1.1076  110.23  118.89  107.75   1.1113
IC  C52    C53   O53    C61    1.5362  104.79  140.09  116.15   1.3315
IC  C53    O53   C61    C62    1.4311  116.15  166.58  107.89   1.5323
IC  C62    O53   *C61   O61    1.5323  107.89 -162.50  125.75   1.2148
IC  O53    C61   C62    C63    1.3315  107.89  -56.60  112.93   1.5471
IC  C63    C61   *C62   H62R   1.5471  112.93 -123.38  108.20   1.1076
IC  H62R   C61   *C62   H62S   1.1076  108.20 -116.45  106.50   1.1095
IC  H54R   C53   *C54   H54S   1.1113  107.92 -116.84  109.00   1.1118
IC  C61    C62   C63    C64    1.5323  112.93  -88.74  114.06   1.5335
IC  C64    C62   *C63   H63R   1.5335  114.06 -120.77  108.68   1.1121
IC  H63R   C62   *C63   H63S   1.1121  108.68 -116.55  110.54   1.1104
IC  C62    C63   C64    C65    1.5471  114.06  171.96  111.25   1.5350
IC  C65    C63   *C64   H64R   1.5350  111.25 -120.88  109.92   1.1129
IC  H64R   C63   *C64   H64S   1.1129  109.92 -117.78  109.38   1.1123
IC  C63    C64   C65    C66    1.5335  111.25  173.76  113.36   1.5332
IC  C66    C64   *C65   H65R   1.5332  113.36 -121.15  108.92   1.1134
IC  H65R   C64   *C65   H65S   1.1134  108.92 -117.02  108.99   1.1138
IC  C64    C65   C66    C67    1.5350  113.36 -179.53  111.98   1.5345
IC  C67    C65   *C66   H66R   1.5345  111.98 -121.70  109.62   1.1126
IC  H66R   C65   *C66   H66S   1.1126  109.62 -117.48  108.93   1.1128
IC  C65    C66   C67    C68    1.5332  111.98  173.13  112.86   1.5335
IC  C68    C66   *C67   H67R   1.5335  112.86 -120.82  108.94   1.1134
IC  H67R   C66   *C67   H67S   1.1134  108.94 -117.37  109.13   1.1134
IC  C66    C67   C68    C69    1.5345  112.86 -179.64  112.39   1.5348
IC  C69    C67   *C68   H68R   1.5348  112.39 -121.49  109.12   1.1126
IC  H68R   C67   *C68   H68S   1.1126  109.12 -117.33  108.97   1.1133
IC  C67    C68   C69    C610   1.5335  112.39  178.13  112.79   1.5341
IC  C610   C68   *C69   H69R   1.5341  112.79 -121.26  109.15   1.1131
IC  H69R   C68   *C69   H69S   1.1131  109.15 -117.39  109.06   1.1128
IC  C68    C69   C610   C611   1.5348  112.79 -179.84  112.57   1.5348
IC  C611   C69   *C610  H610R  1.5348  112.57 -121.30  109.02   1.1129
IC  H610R  C69   *C610  H610S  1.1129  109.02 -117.39  109.11   1.1130
IC  C69    C610  C611   C612   1.5341  112.57  179.98  112.63   1.5348
IC  C612   C610  *C611  H611R  1.5348  112.63  121.21  109.05   1.1131
IC  H611R  C610  *C611  H611S  1.1131  109.05  117.34  109.12   1.1130
IC  C610   C611  C612   C613   1.5348  112.63  179.05  112.74   1.5340
IC  C613   C611  *C612  H612R  1.5340  112.74  121.58  109.26   1.1129
IC  H612R  C611  *C612  H612S  1.1129  109.26  117.30  108.96   1.1130
IC  C611   C612  C613   C614   1.5348  112.74 -179.07  113.31   1.5310
IC  C614   C612  *C613  H613R  1.5310  113.31  121.54  108.67   1.1141
IC  H613R  C612  *C613  H613S  1.1141  108.67  116.66  108.80   1.1139
IC  C612   C613  C614   H614R  1.5340  113.31  178.99  110.65   1.1112
IC  H614R  C613  *C614  H614S  1.1112  110.65  120.28  110.55   1.1110
IC  H614R  C613  *C614  H614T  1.1112  110.65 -119.99  110.38   1.1112
IC  C52    C53   C54    C55    1.5362  111.03 -178.34  114.94   1.5365
IC  C55    C53   *C54   H54R   1.5365  114.94 -121.94  107.92   1.1113
IC  H54R   C53   *C54   H54S   1.1113  107.92 -116.84  109.00   1.1118
IC  C53    C54   C55    C56    1.5477  114.94 -173.54  112.75   1.5319
IC  C56    C54   *C55   H55R   1.5319  112.75 -123.31  109.75   1.1129
IC  H55R   C54   *C55   H55S   1.1129  109.75 -117.33  108.86   1.1107
IC  C54    C55   C56    C57    1.5365  112.75  173.14  112.18   1.5344
IC  C57    C55   *C56   H56R   1.5344  112.18 -119.69  107.92   1.1126
IC  H56R   C55   *C56   H56S   1.1126  107.92 -117.26  110.40   1.1118
IC  C55    C56   C57    C58    1.5319  112.18 -163.83  112.20   1.5320
IC  C58    C56   *C57   H57R   1.5320  112.20 -122.81  109.53   1.1122
IC  H57R   C56   *C57   H57S   1.1122  109.53 -117.41  108.87   1.1140
IC  C56    C57   C58    C59    1.5344  112.20  179.25  113.24   1.5336
IC  C59    C57   *C58   H58R   1.5336  113.24  122.57  109.54   1.1128
IC  H58R   C57   *C58   H58S   1.1128  109.54  117.31  108.05   1.1130
IC  C57    C58   C59    C510   1.5320  113.24 -175.26  111.75   1.5334
IC  C510   C58   *C59   H59R   1.5334  111.75 -121.71  109.40   1.1127
IC  H59R   C58   *C59   H59S   1.1127  109.40 -117.73  109.12   1.1130
IC  C58    C59   C510   C511   1.5336  111.75  179.83  113.30   1.5333
IC  C511   C59   *C510  H510R  1.5333  113.30 -121.31  108.68   1.1135
IC  H510R  C59   *C510  H510S  1.1135  108.68 -117.08  108.99   1.1132
IC  C59    C510  C511   C512   1.5334  113.30 -179.01  112.10   1.5344
IC  C512   C510  *C511  H511R  1.5344  112.10  121.23  109.28   1.1126
IC  H511R  C510  *C511  H511S  1.1126  109.28  117.56  109.13   1.1129
IC  C510   C511  C512   C513   1.5333  112.10 -179.11  112.87   1.5341
IC  C513   C511  *C512  H512R  1.5341  112.87  121.38  109.00   1.1132
IC  H512R  C511  *C512  H512S  1.1132  109.00  117.18  109.03   1.1130
IC  C511   C512  C513   C514   1.5344  112.87  179.17  112.37   1.5345
IC  C514   C512  *C513  H513R  1.5345  112.37  121.32  109.16   1.1128
IC  H513R  C512  *C513  H513S  1.1128  109.16  117.45  109.12   1.1131
IC  C512   C513  C514   C515   1.5341  112.37  179.31  112.84   1.5335
IC  C515   C513  *C514  H514R  1.5335  112.84  121.40  109.11   1.1130
IC  H514R  C513  *C514  H514S  1.1130  109.11  117.29  109.05   1.1130
IC  C513   C514   C515  C516   1.5345  112.84  178.27  113.17   1.5308
IC  C516   C514  *C515  H515R  1.5308  113.17  121.70  108.73   1.1140
IC  H515R  C514  *C515  H515S  1.1140  108.73  116.70  108.81   1.1139
IC  C514   C515  C516   H516T  1.5335  113.17  178.80  110.63   1.1111
IC  H516T  C515  *C516  H516R  1.1111  110.63  120.17  110.45   1.1111
IC  H516R  C515  *C516  H516S  1.1111  110.45  119.71  110.44   1.1112
IC  CA2    CA3   OA3    C31    1.5136  106.41  117.37  125.66   1.3160  !CHAIN 2
IC  CA3    OA3   C31    C32    1.4328  125.66 -174.67  107.21   1.5190
IC  C32    OA3   *C31   O31    1.5190  107.21 -170.44  127.04   1.2208
IC  OA3    C31   C32    C33    1.3160  107.21 -172.84  113.18   1.5372
IC  C33    C31   *C32   H32R   1.5372  113.18 -120.88  107.89   1.1094
IC  H32R   C31   *C32   H32S   1.1094  107.89 -117.59  108.23   1.1094
IC  C31    C32   C33    C34    1.5190  113.18  -63.45  114.80   1.5406
IC  C34    C32   *C33   O33    1.5406  114.80  123.87  109.63   1.4149
IC  C34    C32   *C33   H33R   1.5406  114.80 -119.51  107.34   1.1174
IC  C32    C33   O33    HO33   1.5372  109.63  -71.96  113.24   0.9642
IC  C32    C33   C34    C35    1.5372  114.80 -161.39  113.32   1.5385
IC  C35    C33   *C34   H34R   1.5385  113.32 -122.96  110.49   1.1106
IC  H34R   C33   *C34   H34S   1.1106  110.49 -116.96  108.01   1.1109
IC  C33    C34   C35    C36    1.5406  113.32 -179.59  112.88   1.5340
IC  C36    C34   *C35   H35R   1.5340  112.88 -120.80  108.53   1.1138
IC  H35R   C34   *C35   H35S   1.1138  108.53 -117.20  109.65   1.1132
IC  C34    C35   C36    C37    1.5385  112.88 -169.21  112.33   1.5339
IC  C37    C35   *C36   H36R   1.5339  112.33 -122.25  109.51   1.1127
IC  H36R   C35   *C36   H36S   1.1127  109.51 -117.40  109.37   1.1120
IC  C35    C36   C37    C38    1.5340  112.33  175.83  112.45   1.5328
IC  C38    C36   *C37   H37R   1.5328  112.45 -120.44  108.96   1.1137
IC  H37R   C36   *C37   H37S   1.1137  108.96 -117.58  109.28   1.1128
IC  C36    C37   C38    C39    1.5339  112.45 -176.94  112.81   1.5334
IC  C39    C37   *C38   H38R   1.5334  112.81  120.47  108.95   1.1123
IC  H38R   C37   *C38   H38S   1.1123  108.95  117.13  109.18   1.1111
IC  C37    C38   C39    C310   1.5328  112.81 -174.05  112.51   1.5340
IC  C310   C38   *C39   H39R   1.5340  112.51 -121.24  108.48   1.1134
IC  H39R   C38   *C39   H39S   1.1134  108.48 -117.51  109.80   1.1126
IC  C38    C39   C310   C311   1.5334  112.51 -167.53  112.51   1.5342
IC  C311   C39   *C310  H310R  1.5342  112.51 -122.28  108.74   1.1124
IC  H310R  C39   *C310  H310S  1.1124  108.74 -117.13  109.46   1.1116
IC  C39    C310  C311   C312   1.5340  112.51  176.75  113.37   1.5364
IC  C312   C310  *C311  H311R  1.5364  113.37  122.69  109.33   1.1106
IC  H311R  C310  *C311  H311S  1.1106  109.33  116.80  108.27   1.1140
IC  C310   C311  C312   C313   1.5342  113.37   68.26  113.92   1.5348
IC  C313   C311  *C312  H312R  1.5348  113.92  120.94  108.74   1.1135
IC  H312R  C311  *C312  H312S  1.1135  108.74  117.01  109.09   1.1123
IC  C311   C312  C313   C314   1.5364  113.92  179.67  112.99   1.5312
IC  C312   C311  *C313  H313R  1.5348   33.06  126.33   90.72   1.1134
IC  H313R  C311  *C313  H313S  1.1134   90.72  107.45   89.78   1.1137
IC  C312   C313  C314   H314R  1.5348  112.99  -59.73  110.42   1.1111
IC  H314R  C313  *C314  H314S  1.1111  110.42  119.83  110.51   1.1115
IC  H314R  C313  *C314  H314T  1.1111  110.42 -120.13  110.63   1.1111
IC  NA2    C11   C12    C13    1.3392  115.74 -152.01  110.99   1.5365  !CHAIN 1
IC  C11    C12   C13    C14    1.5132  110.99   66.89  114.37   1.5452
IC  C14    C12   *C13   O13    1.5452  114.37  120.11  107.09   1.4160
IC  C14    C12   *C13   H13R   1.5452  114.37 -123.25  109.52   1.1152
IC  C12    C13   O13    HO13   1.5365  107.09  -61.75  114.84   0.9586
IC  C12    C13   C14    C15    1.5365  114.37  177.00  115.25   1.5451
IC  C15    C13   *C14   H14R   1.5451  115.25 -121.93  108.34   1.1116
IC  H14R   C13   *C14   H14S   1.1116  108.34 -116.47  108.61   1.1103
IC  C13    C14   C15    C16    1.5452  115.25   63.69  113.83   1.5361
IC  C16    C14   *C15   H15R   1.5361  113.83 -121.99  109.34   1.1129
IC  H15R   C14   *C15   H15S   1.1129  109.34 -117.13  108.64   1.1132
IC  C14    C15   C16    C17    1.5451  113.83  178.58  113.29   1.5376
IC  C17    C15   *C16   H16R   1.5376  113.29 -121.57  108.97   1.1123
IC  H16R   C15   *C16   H16S   1.1123  108.97 -117.67  109.44   1.1134
IC  C15    C16   C17    C18    1.5361  113.29 -179.67  111.83   1.5350
IC  C18    C16   *C17   H17R   1.5350  111.83 -120.95  109.12   1.1130
IC  H17R   C16   *C17   H17S   1.1130  109.12 -117.83  109.38   1.1124
IC  C16    C17   C18    C19    1.5376  111.83  179.92  114.30   1.5350
IC  C19    C17   *C18   H18R   1.5350  114.30  122.21  109.02   1.1134
IC  H18R   C17   *C18   H18S   1.1134  109.02  117.07  108.57   1.1122
IC  C17    C18   C19    C110   1.5350  114.30 -176.31  111.34   1.5366
IC  C110   C18   *C19   H19R   1.5366  111.34 -121.69  109.51   1.1120
IC  H19R   C18   *C19   H19S   1.1120  109.51 -117.91  109.05   1.1129
IC  C18    C19   C110   C111   1.5350  111.34  174.74  114.32   1.5361
IC  C111   C19   *C110  H110R  1.5361  114.32  122.90  109.29   1.1127
IC  H110R  C19   *C110  H110S  1.1127  109.29  116.54  108.12   1.1144
IC  C19    C110  C111   C112   1.5366  114.32   70.53  113.74   1.5354
IC  C112   C110  *C111  H111R  1.5354  113.74  120.00  108.07   1.1147
IC  H111R  C110  *C111  H111S  1.1147  108.07  116.88  109.54   1.1123
IC  C110   C111  C112   C113   1.5361  113.74  174.58  112.28   1.5354
IC  C113   C111  *C112  H112R  1.5354  112.28  121.77  109.77   1.1122
IC  H112R  C111  *C112  H112S  1.1122  109.77  117.66  108.86   1.1134
IC  C111   C112  C113   C114   1.5354  112.28 -176.88  112.86   1.5347
IC  C114   C112  *C113  H113R  1.5347  112.86  120.96  108.93   1.1135
IC  H113R  C112  *C113  H113S  1.1135  108.93  117.29  109.12   1.1129
IC  C112   C113  C114   C115   1.5354  112.86  179.03  112.60   1.5342
IC  C115   C113  *C114  H114R  1.5342  112.60  121.55  109.21   1.1129
IC  H114R  C113  *C114  H114S  1.1129  109.21  117.40  109.09   1.1133
IC  C113   C114   C115   C116  1.5347  112.60 -178.84  113.37   1.5308
IC  C116   C114  *C115  H115R  1.5308  113.37  121.53  108.74   1.1142
IC  H115R  C114  *C115  H115S  1.1142  108.74  116.65  108.78   1.1140
IC  C114   C115  C116   H116T  1.5342  113.37 -179.43  110.55   1.1112
IC  H116T  C115  *C116  H116R  1.1112  110.55  120.12  110.51   1.1112
IC  H116R  C115  *C116  H116S  1.1112  110.51  119.89  110.43   1.1114
IC  C12    C13   O13    HO13   1.5365  107.09  -61.75  114.84   0.9586
PATC FIRS NONE LAST NONE

RESI CJLIPA       -4.00 ! Campylobacter jejuni lipid A
GROUP ! SUGAR OH C7s    !
ATOM HB6S  HCA2    0.09 !                 HB6S  OB6-HOB6
ATOM OB6   OC311  -0.65 !                  \   /
ATOM HOB6  HCP1    0.42 !                   \ /
ATOM CB6   CC321   0.05 !                    CB6
ATOM HB6R  HCA2    0.09 !                   / \
GROUP                   !                  /   \
ATOM CB5   CC3163  0.11 !                 HB6R  CB5---------OB5
ATOM OB5   OC3C61 -0.40 !                      /|            \
ATOM HB5   HCA1    0.09 !                     / |             \
ATOM CB1   CC3162  0.29 !                HB4 /  HB5            \   HB1
ATOM HB1   HCA1    0.09 !                 \ /                   \ /
ATOM OA6   OC301  -0.36 !           OPB4   CB4                   CB1
ATOM CA6   CC321   0.00 !           |     / \                   / \
ATOM HA6R  HCA2    0.09 !     OPB3--PB--OB4  \             HB2 /   \
ATOM HA6S  HCA2    0.09 !           |         \            |  /     \
GROUP                   !           OPB2       \           | /       |
ATOM CB4   CC3161 -0.09 !                       \          |/        |
ATOM HB4   HCA1    0.09 !             HNB3--NB3--CB3-------CB2       |
ATOM OB4   OC30P  -0.40 !                  /     |         |         |
ATOM PB    PC      1.10 !                 /      HB3       |         |
ATOM OPB4  OC2DP  -0.90 !                /                 |         |
ATOM OPB3  OC2DP  -0.90 !               /                  |         |
ATOM OPB2  OC2DP  -0.90 !               |                  |         |
GROUP                   !               |                  NB2-HNB2  |
ATOM CB3   CC3161  0.07 !               |                  |         |
ATOM HB3   HCA1    0.09 !               |                  |         |
ATOM NB3   NC2D1  -0.47 !               |                  |         |       HA6R
ATOM HNB3  HCP1    0.31 !               |                  |         |      /
                        !               |                  |         OA6---CA6--HA6S
ATOM C71  CC2O1    0.55 !               |                  |               |
ATOM O71  OC2D1   -0.55 !               |                  |               |
                        !               |                  |               |
ATOM C72   CTL2   -0.18 !               |                  |               |
ATOM H72R  HAL2    0.09 !               |                  |               |
ATOM H72S  HAL2    0.09 !               |                  |               CA5----------OA5
GROUP                   !               |                  |              /|             \
ATOM CB2   CC3161  0.07 !               |                  |         HA4 / HA5            \
ATOM HB2   HCA1    0.09 !               |                  |         |  /                  \     HA1
ATOM NB2   NC2D1  -0.47 !               |                  |         | /                    \   /
ATOM HNB2  HCP1    0.31 !               |                  |         |/                      \ /
GROUP                   !               |                  |         CA4                      CA1
ATOM CA4   CC3161  0.14 !               |                  |        / \                      /|
ATOM HA4   HCA1    0.09 !               |                  |  HOA4-OA4 \                HA2 / |
ATOM OA4   OC311  -0.65 !               |                  |            \               |  /  |   OPA2
ATOM HOA4  HCP1    0.42 !               |                  |             \              | /   |   |
GROUP                   !               |                  |              \             |/    OA1-PA-OPA3
ATOM CA5   CC3163  0.11 !               |                  \          OA3--CA3----------CA2       |
ATOM HA5   HCA1    0.09 !               |                   \         |                 |         OPA4
ATOM OA5   OC3C61 -0.40 !               |                    \        |                 |
ATOM CA1   CC3162  0.11 !               |                     \       |                 |
ATOM HA1   HCA1    0.09 !               |                      \      |                 |
ATOM OA1   OC30P  -0.40 !               |                       \     |                 |
ATOM OPA2  OC2DP  -0.90 !               |                        \    |                 |
ATOM OPA3  OC2DP  -0.90 !               |                         \   |                 |
ATOM OPA4  OC2DP  -0.90 !               |                         |   |                 |
ATOM PA    PC      1.10 !               |                         |   |                 |
GROUP                   !               |                         |   |                 NA2-HNA2             
ATOM CA3   CC3161  0.17 !               |                         |   |                 |
ATOM HA3   HCA1    0.09 !               |                         |   |                 |
ATOM OA3   OC301  -0.49 !           O71=C71                       |   |                 |
ATOM C31   CL      0.90 !               |                         |   |                 |
ATOM O31   OBL    -0.63 !               |                         |   |                 |
ATOM C32   CTL2   -0.22 !               |                         |   |                 |
ATOM H32R  HAL2    0.09 !        H72R---C72---H72S                |   |                 |
ATOM H32S  HAL2    0.09 !               |                         |   |                 |
GROUP                   !               |                         |   |                 |
ATOM CA2   CC3161  0.07 !               |                         |   |                 |
ATOM HA2   HCA1    0.09 !               |                         |   |                 |
ATOM NA2   NC2D1  -0.47 !               |                         |   |                 |
ATOM HNA2  HCP1    0.31 !               |                         |   |                 |
GROUP ! CHAIN 6         !        H73R---C73------------------|    |   |                 |
ATOM C73   CTL1    0.17 !               |                    |    |   |                 |
ATOM H73R  HAL1    0.09 !               O73                  |    |   |                 |
ATOM O73   OSL    -0.49 !               |                    |    |   |                 |
ATOM C81   CL      0.90 !           O81=C81                  |    |   |                 |
ATOM O81   OBL    -0.63 !               |                    |    |   |                 |
ATOM C82   CTL2   -0.22 !               |                    |    |   |                 |
ATOM H82R  HAL2    0.09 !        H82R---C82---H82S           |    |   |                 |
ATOM H82S  HAL2    0.09 !               |                    |    |   |                 |
GROUP                   !               |                    |    |   |                 |
ATOM C83   CTL2   -0.18 !               |                    |    |   |                 |
ATOM H83R  HAL2    0.09 !        H83R---C83---H83S           |    |   |                 |
ATOM H83S  HAL2    0.09 !               |                    |    |   |                 |
GROUP                   !               |                    |    |   |                 |
ATOM C84   CTL2   -0.18 !               |                    |    |   |                 |
ATOM H84R  HAL2    0.09 !        H84R---C84---H84S           |    |   |                 |
ATOM H84S  HAL2    0.09 !               |                    |    |   |                 |
GROUP                   !               |                    |    |   |                 |
ATOM C85   CTL2   -0.18 !               |                    |    |   |                 |
ATOM H85R  HAL2    0.09 !        H85R---C85---H85S           |    |   |                 |
ATOM H85S  HAL2    0.09 !               |                    |    |   |                 |
GROUP                   !               |                    |    |   |                 |
ATOM C86   CTL2   -0.18 !               |                    |    |   |                 |
ATOM H86R  HAL2    0.09 !        H86R---C86---H86S           |    |   |                 |
ATOM H86S  HAL2    0.09 !               |                    |    |   |                 |
GROUP                   !               |                    |    |   |                 |
ATOM C87   CTL2   -0.18 !               |                    |    |   |                 |
ATOM H87R  HAL2    0.09 !        H87R---C87---H87S           |    |   |                 |
ATOM H87S  HAL2    0.09 !               |                    |    |   |                 |
GROUP                   !               |                    |    |   |                 |
ATOM C88   CTL2   -0.18 !               |                    |    |   |                 |
ATOM H88R  HAL2    0.09 !        H88R---C88---H88S           |    |   |                 |
ATOM H88S  HAL2    0.09 !               |                    |    |   |                 |
GROUP                   !               |                    |    |   |                 |
ATOM C89   CTL2   -0.18 !               |                    |    |   |                 |
ATOM H89R  HAL2    0.09 !        H89R---C89---H89S           |    |   |                 |
ATOM H89S  HAL2    0.09 !               |                    |    |   |                 |
GROUP                   !               |                    |    |   |                 |
ATOM C810  CTL2   -0.18 !               |                    |    |   |                 |
ATOM H810R HAL2    0.09 !       H810R---C810---H810S         |    |   |                 |
ATOM H810S HAL2    0.09 !               |                    |    |   |                 |
GROUP                   !               |                    |    |   |                 |
ATOM C811  CTL2   -0.18 !               |                    |    |   |                 |
ATOM H811R HAL2    0.09 !       H811R---C811---H811S         |    |   |                 |
ATOM H811S HAL2    0.09 !               |                    |    |   |                 |
GROUP                   !               |                    |    |   |                 |
ATOM C812  CTL2   -0.18 !               |                    |    |   |                 |
ATOM H812R HAL2    0.09 !       H812R---C812---H812S         |    |   |                 |
ATOM H812S HAL2    0.09 !               |                    |    |   |                 |
GROUP                   !               |                    |    |   |                 |
ATOM C813  CTL2   -0.18 !               |                    |    |   |                 |
ATOM H813R HAL2    0.09 !       H813R---C813---H813S         |    |   |                 |
ATOM H813S HAL2    0.09 !               |                    |    |   |                 |
GROUP                   !               |                    |    |   |                 |
ATOM C814  CTL2   -0.18 !               |                    |    |   |                 |
ATOM H814R HAL2    0.09 !       H814R---C814---H814S         |    |   |                 |
ATOM H814S HAL2    0.09 !               |                    |    |   |                 |
GROUP                   !               |                    |    |   |                 |
ATOM C815  CTL2   -0.18 !               |                    |    |   |                 |
ATOM H815R HAL2    0.09 !       H815R---C815---H815S         |    |   |                 |
ATOM H815S HAL2    0.09 !               |                    |    |   |                 |
GROUP                   !               |                    |    |   |                 |
ATOM C816  CTL3   -0.27 !               |                    |    |   |                 |
ATOM H816R HAL3    0.09 !       H816R---C816---H816S         |    |   |                 |
ATOM H816S HAL3    0.09 !               |                    |    |   |                 |
ATOM H816T HAL3    0.09 !               H816T                |    |   |                 |
GROUP ! CHAIN 5         !                                    |    |   |                 |
ATOM C74   CTL2   -0.18 !               |---------------------    |   |                 |
ATOM H74R  HAL2    0.09 !        H74R---C74---H74S                |   |                 |
ATOM H74S  HAL2    0.09 !               |                         |   |                 |
GROUP                   !               |                         |   |                 |
ATOM C75   CTL2   -0.18 !               |                         |   |                 |
ATOM H75R  HAL2    0.09 !        H75R---C75---H75S                |   |                 |   
ATOM H75S  HAL2    0.09 !               |                         |   |                 |
GROUP                   !               |                         |   |                 |
ATOM C76   CTL2   -0.18 !               |                         |   |                 |
ATOM H76R  HAL2    0.09 !        H76R---C76---H76S                |   |                 |   
ATOM H76S  HAL2    0.09 !               |                         |   |                 |
GROUP                   !               |                         |   |                 |
ATOM C77   CTL2   -0.18 !               |                         |   |                 |
ATOM H77R  HAL2    0.09 !        H77R---C77---H77S                |   |                 |
ATOM H77S  HAL2    0.09 !               |                         |   |                 |
GROUP                   !               |                         |   |                 |
ATOM C78   CTL2   -0.18 !               |                         |   |                 |
ATOM H78R  HAL2    0.09 !        H78R---C78---H78S                |   |                 |
ATOM H78S  HAL2    0.09 !               |                         |   |                 |
GROUP                   !               |                         |   |                 |
ATOM C79   CTL2   -0.18 !               |                         |   |                 |
ATOM H79R  HAL2    0.09 !        H79R---C79---H79S                |   |                 |
ATOM H79S  HAL2    0.09 !               |                         |   |                 |
GROUP                   !               |                         |   |                 |
ATOM C710  CTL2   -0.18 !               |                         |   |                 |
ATOM H710R HAL2    0.09 !       H710R---C710---H710S              |   |                 |
ATOM H710S HAL2    0.09 !               |                         |   |                 |
GROUP                   !               |                         |   |                 |
ATOM C711  CTL2   -0.18 !               |                         |   |                 |
ATOM H711R HAL2    0.09 !       H711R---C711---H711S              |   |                 |
ATOM H711S HAL2    0.09 !               |                         |   |                 |
GROUP                   !               |                         |   |                 |
ATOM C712  CTL2   -0.18 !               |                         |   |                 |            
ATOM H712R HAL2    0.09 !       H712R---C712---H712S              |   |                 |
ATOM H712S HAL2    0.09 !               |                         |   |                 |
GROUP                   !               |                         |   |                 |
ATOM C713  CTL2   -0.18 !               |                         |   |                 |
ATOM H713R HAL2    0.09 !       H713R---C713---H713S              |   |                 |
ATOM H713S HAL2    0.09 !               |                         |   |                 |
GROUP                   !               |                         |   |                 |
ATOM C714  CTL3   -0.27 !               |                         |   |                 |
ATOM H714R HAL3    0.09 !       H714R---C714---H714S              |   |                 |
ATOM H714S HAL3    0.09 !               |                         |   |                 |
ATOM H714T HAL3    0.09 !               H714T                     |   |                 |
GROUP ! CHAIN 4         !                                         |   |                 |
ATOM C51  CC2O1    0.55 !               |--------------------------   |                 |
ATOM O51  OC2D1   -0.55 !           O51=C51                           |                 |
GROUP                   !               |                             |                 |
ATOM C52   CTL2   -0.18 !               |                             |                 |
ATOM H52R  HAL2    0.09 !        H52R---C52---H52S                    |                 |
ATOM H52S  HAL2    0.09 !               |                             |                 |
GROUP                   !               |                             |                 |
ATOM C53   CTL1    0.17 !        H53R---C53------------------|        |                 |
ATOM H53R  HAL1    0.09 !               |                    |        |                 |
ATOM O53   OSL    -0.49 !               O53                  |        |                 |
ATOM C61   CL      0.90 !               |                    |        |                 |
ATOM O61   OBL    -0.63 !           O61=C61                  |        |                 |
ATOM C62   CTL2   -0.22 !               |                    |        |                 |
ATOM H62R  HAL2    0.09 !               |                    |        |                 |
ATOM H62S  HAL2    0.09 !  HO62---O62---C62---H62S           |        |                 |
GROUP                   !               |                    |        |                 |
ATOM C63   CTL2   -0.18 !               |                    |        |                 | 
ATOM H63R  HAL2    0.09 !        H63R---C63---H63S           |        |                 |
ATOM H63S  HAL2    0.09 !               |                    |        |                 | 
GROUP                   !               |                    |        |                 | 
ATOM C64   CTL2   -0.18 !               |                    |        |                 | 
ATOM H64R  HAL2    0.09 !        H64R---C64---H64S           |        |                 |
ATOM H64S  HAL2    0.09 !               |                    |        |                 |
GROUP                   !               |                    |        |                 |
ATOM C65   CTL2   -0.18 !               |                    |        |                 |
ATOM H65R  HAL2    0.09 !        H65R---C65---H65S           |        |                 |
ATOM H65S  HAL2    0.09 !               |                    |        |                 |
GROUP                   !               |                    |        |                 |
ATOM C66   CTL2   -0.18 !               |                    |        |                 |
ATOM H66R  HAL2    0.09 !        H66R---C66---H66S           |        |                 |
ATOM H66S  HAL2    0.09 !               |                    |        |                 |
GROUP                   !               |                    |        |                 |
ATOM C67   CTL2   -0.18 !               |                    |        |                 |
ATOM H67R  HAL2    0.09 !        H67R---C67---H67S           |        |                 |
ATOM H67S  HAL2    0.09 !               |                    |        |                 |
GROUP                   !               |                    |        |                 |
ATOM C68   CTL2   -0.18 !               |                    |        |                 |
ATOM H68R  HAL2    0.09 !        H68R---C68---H68S           |        |                 |
ATOM H68S  HAL2    0.09 !               |                    |        |                 |
GROUP                   !               |                    |        |                 |
ATOM C69   CTL2   -0.18 !               |                    |        |                 |
ATOM H69R  HAL2    0.09 !        H69R---C69---H69S           |        |                 |
ATOM H69S  HAL2    0.09 !               |                    |        |                 |
GROUP                   !               |                    |        |                 |
ATOM C610  CTL2   -0.18 !               |                    |        |                 |
ATOM H610R HAL2    0.09 !       H610R---C610---H610S         |        |                 |
ATOM H610S HAL2    0.09 !               |                    |        |                 |
GROUP                   !               |                    |        |                 |
ATOM C611   CTL2  -0.18 !               |                    |        |                 |
ATOM H611R  HAL2   0.09 !       H611R---C611---H611S         |        |                 |
ATOM H611S  HAL2   0.09 !               |                    |        |                 |
GROUP                   !               |                    |        |                 |
ATOM C612   CTL2  -0.18 !               |                    |        |                 |
ATOM H612R  HAL2   0.09 !       H612R---C612---H612S         |        |                 |
ATOM H612S  HAL2   0.09 !               |                    |        |                 |
GROUP                   !               |                    |        |                 |
ATOM C613   CTL2  -0.18 !               |                    |        |                 |
ATOM H613R  HAL2   0.09 !       H613R---C613---H613S         |        |                 |
ATOM H613S  HAL2   0.09 !               |                    |        |                 |
GROUP                   !               |                    |        |                 |
ATOM C614   CTL2  -0.18 !               |                    |        |                 |
ATOM H614R  HAL2   0.09 !       H614R---C614---H614S         |        |                 |
ATOM H614S  HAL2   0.09 !               |                    |        |                 |
GROUP                   !               |                    |        |                 |
ATOM C615   CTL2  -0.18 !               |                    |        |                 |
ATOM H615R  HAL2   0.09 !       H615R---C615---H615S         |        |                 |
ATOM H615S  HAL2   0.09 !               |                    |        |                 |
GROUP                   !               |                    |        |                 |
ATOM C616   CTL3  -0.27 !               |                    |        |                 |
ATOM H616R  HAL3   0.09 !       H616R---C616---H616S         |        |                 |
ATOM H616S  HAL3   0.09 !               |                    |        |                 |
ATOM H616T  HAL3   0.09 !               H616T                |        |                 |
GROUP ! CHAIN 3         !                                    |        |                 |
GROUP                   !                                    |        |                 |
ATOM C54   CTL2   -0.18 !               |---------------------        |                 |
ATOM H54R  HAL2    0.09 !        H54R---C54---H54S                    |                 |
ATOM H54S  HAL2    0.09 !               |                             |                 |
GROUP                   !               |                             |                 |
ATOM C55   CTL2   -0.18 !               |                             |                 |
ATOM H55R  HAL2    0.09 !        H55R---C55---H55S                    |                 |
ATOM H55S  HAL2    0.09 !               |                             |                 |
GROUP                   !               |                             |                 |
ATOM C56   CTL2   -0.18 !               |                             |                 |
ATOM H56R  HAL2    0.09 !        H56R---C56---H56S                    |                 |
ATOM H56S  HAL2    0.09 !               |                             |                 |
GROUP                   !               |                             |                 |
ATOM C57   CTL2   -0.18 !               |                             |                 |
ATOM H57R  HAL2    0.09 !        H57R---C57---H57S                    |                 |
ATOM H57S  HAL2    0.09 !               |                             |                 |
GROUP                   !               |                             |                 |
ATOM C58   CTL2   -0.18 !               |                             |                 |
ATOM H58R  HAL2    0.09 !        H58R---C58---H58S                    |                 |
ATOM H58S  HAL2    0.09 !               |                             |                 |
GROUP                   !               |                             |                 |
ATOM C59   CTL2   -0.18 !               |                             |                 |
ATOM H59R  HAL2    0.09 !        H59R---C59---H59S                    |                 |
ATOM H59S  HAL2    0.09 !               |                             |                 |
GROUP                   !               |                             |                 |
ATOM C510  CTL2   -0.18 !               |                             |                 |
ATOM H510R HAL2    0.09 !       H510R---C510---H510S                  |                 |
ATOM H510S HAL2    0.09 !               |                             |                 |
GROUP                   !               |                             |                 |
ATOM C511  CTL2   -0.18 !               |                             |                 |
ATOM H511R HAL2    0.09 !       H511R---C511---H511S                  |                 |
ATOM H511S HAL2    0.09 !               |                             |                 |
GROUP                   !               |                             |                 |
ATOM C512  CTL2   -0.18 !               |                             |                 |
ATOM H512R HAL2    0.09 !       H512R---C512---H512S                  |                 |
ATOM H512S HAL2    0.09 !               |                             |                 |
GROUP                   !               |                             |                 |
ATOM C513  CTL2   -0.18 !               |                             |                 |
ATOM H513R HAL2    0.09 !       H513R---C513---H513S              O31=C31               |
ATOM H513S HAL2    0.09 !               |                             |                 |
GROUP                   !               |                             |                 |
ATOM C514  CTL3   -0.27 !               |                             |                 |
ATOM H514R HAL3    0.09 !       H514R---C514---H514S           H32R---C32---H32S        |
ATOM H514S HAL3    0.09 !               |                             |                 |
ATOM H514T HAL3    0.09 !               H514T                         |                 |
GROUP  ! CHAIN 2        !                                             |                 |
ATOM C33   CTL1    0.14 !               |------------------------------                 |
ATOM H33R  HAL1    0.09 !        H33R---C33---O33---H33R                                |
ATOM O33   OH1    -0.66 !               |                                               |
ATOM HO33  H       0.43 !               |                                               |
GROUP                   !               |                                               |
ATOM C34   CTL2   -0.18 !               |                                               |
ATOM H34R  HAL2    0.09 !        H34R---C34---H34S                                      |
ATOM H34S  HAL2    0.09 !               |                                               |
GROUP                   !               |                                               |
ATOM C35   CTL2   -0.18 !               |                                               |
ATOM H35R  HAL2    0.09 !        H35R---C35---H35S                                      |
ATOM H35S  HAL2    0.09 !               |                                               |
GROUP                   !               |                                               |
ATOM C36   CTL2   -0.18 !               |                                               |
ATOM H36R  HAL2    0.09 !        H36R---C36---H36S                                      |
ATOM H36S  HAL2    0.09 !               |                                               |
GROUP                   !               |                                               |
ATOM C37   CTL2   -0.18 !               |                                               |
ATOM H37R  HAL2    0.09 !        H37R---C37---H37S                                      |
ATOM H37S  HAL2    0.09 !               |                                               |
GROUP                   !               |                                               |
ATOM C38   CTL2   -0.18 !               |                                               |
ATOM H38R  HAL2    0.09 !        H38R---C38---H38S                                      |
ATOM H38S  HAL2    0.09 !               |                                               |
GROUP                   !               |                                               |
ATOM C39   CTL2   -0.18 !               |                                               |
ATOM H39R  HAL2    0.09 !        H39R---C39---H39S                                      |
ATOM H39S  HAL2    0.09 !               |                                               |
GROUP                   !               |                                               |
ATOM C310  CTL2   -0.18 !               |                                               |
ATOM H310R HAL2    0.09 !       H310R---C310---H310S                                    |
ATOM H310S HAL2    0.09 !               |                                               |
GROUP                   !               |                                               |
ATOM C311  CTL2   -0.18 !               |                                               |
ATOM H311R HAL2    0.09 !       H311R---C311---H311S                                    |
ATOM H311S HAL2    0.09 !               |                                               |
GROUP                   !               |                                               |
ATOM C312  CTL2   -0.18 !               |                                               |
ATOM H312R HAL2    0.09 !       H312R---C312---H312S                                    |
ATOM H312S HAL2    0.09 !               |                                               |
GROUP                   !               |                                               |
ATOM C313  CTL2   -0.18 !               |                                               |
ATOM H313R HAL2    0.09 !       H313R---C313---H313S                                    |
ATOM H313S HAL2    0.09 !               |                                               |
GROUP                   !               |                                               |
ATOM C314  CTL3   -0.27 !               |                                               |
ATOM H314R HAL3    0.09 !       H314R---C314---H314S                                    |
ATOM H314S HAL3    0.09 !               |                                               |
ATOM H314T HAL3    0.09 !               H314T                                           |
GROUP ! CHAIN 1         !                                                               |
ATOM C11   CC2O1   0.55 !               |------------------------------------------------
ATOM O11   OC2D1  -0.55 !           O11=C11
GROUP                   !               |
ATOM C12   CTL2   -0.18 !               |
ATOM H12R  HAL2    0.09 !        H12R---C12---H12S
ATOM H12S  HAL2    0.09 !               |
GROUP                   !               |
ATOM C13   CTL1    0.14 !               |
ATOM H13R  HAL1    0.09 !        H13R---C13---O13---HO13
ATOM O13   OH1    -0.66 !               |
ATOM HO13  H       0.43 !               |
GROUP                   !               |
ATOM C14   CTL2   -0.18 !               |
ATOM H14R  HAL2    0.09 !        H14R---C14---H14S
ATOM H14S  HAL2    0.09 !               |
GROUP                   !               |
ATOM C15   CTL2   -0.18 !               |
ATOM H15R  HAL2    0.09 !        H15R---C15---H15S
ATOM H15S  HAL2    0.09 !               |
GROUP                   !               |
ATOM C16   CTL2   -0.18 !               |
ATOM H16R  HAL2    0.09 !        H16R---C16---H16S
ATOM H16S  HAL2    0.09 !               |
GROUP                   !               |
ATOM C17   CTL2   -0.18 !               |
ATOM H17R  HAL2    0.09 !        H17R---C17---H17S
ATOM H17S  HAL2    0.09 !               |
GROUP                   !               |
ATOM C18   CTL2   -0.18 !               |
ATOM H18R  HAL2    0.09 !        H18R---C18---H18S
ATOM H18S  HAL2    0.09 !               |
GROUP                   !               |
ATOM C19   CTL2   -0.18 !               |
ATOM H19R  HAL2    0.09 !        H19R---C19---H19S
ATOM H19S  HAL2    0.09 !               |
GROUP                   !               |
ATOM C110  CTL2   -0.18 !               |
ATOM H110R HAL2    0.09 !       H110R---C110---H110S
ATOM H110S HAL2    0.09 !               |
GROUP                   !               |
ATOM C111  CTL2   -0.18 !               |
ATOM H111R HAL2    0.09 !       H111R---C111---H111S
ATOM H111S HAL2    0.09 !               |
GROUP                   !               |
ATOM C112  CTL2   -0.18 !               |
ATOM H112R HAL2    0.09 !       H112R---C112---H112S
ATOM H112S HAL2    0.09 !               |
GROUP                   !               |
ATOM C113  CTL2   -0.18 !               |
ATOM H113R HAL2    0.09 !       H113R---C113---H113S
ATOM H113S HAL2    0.09 !               |
GROUP                   !               |
ATOM C114  CTL3   -0.27 !               |
ATOM H114R HAL3    0.09 !       H114R---C114---H114S
ATOM H114S HAL3    0.09 !               |
ATOM H114T HAL3    0.09 !               H114T
                        !
                        !
                        !

BOND C72   H72R     C72   H72S    C72   C73     C73   H73R    C73   O73
BOND C81   O73      C81   C82     C82   H82R    C82   H82S
DOUBLE  O81  C81
BOND C82   C83      C83   H83R     C83   H83S    C83   C84     C84   H84R
BOND C84   C85      C85   H85R     C85   H85S    C85   C86     C86   H86R
BOND C84   H84S     C86   H86S     C86   C87     C87   H87R    C87   H87S
BOND C87   C88      C88   H88R     C88   H88S    C88   C89     C89   H89R
BOND C89   H89S     C89   C810     C810  H810R   C810  H810S   C810  C811
BOND C811  H811R    C811  H811S    C811  C812    C812  H812R   C812  H812S
BOND C812  C813     C813  H813R    C813  H813S   C813  C814    C814  H814R
BOND C814  H814S    C814  C815     C815  H815R   C815  H815S   C815  C816
BOND C816  H816R    C816  H816S    C816  H816T
BOND C73   C74      C74   H74R     C74   H74S    C74   C75     C75   H75R
BOND C75   H75S     C75   C76      C76   H76R    C76   H76S    C76   C77
BOND C77   H77R     C77   H77S     C77   C78     C78   H78R    C78   H78S
BOND C78   C79      C79   H79R     C79   H79S    C79   C710    C710  H710R
BOND C710  H710S    C710  C711     C711  H711R   C711  H711S   C711  C712
BOND C712  H712R    C712  H712S    C712  C713    C713  H713R   C713  H713S
BOND C713  C714     C714  H714R    C714  H714S   C714  H714T
BOND CB1   HB1      CB1   CB2      CB2   HB2     CB2   NB2     NB2   HNB2
BOND NB2   C51      C51   C52      CB2   CB3     CB3   HB3     CB3   CB4
DOUBLE C51  O51     C71   O71
BOND C52   H52R     C52   H52S     C52   C53     C53   H53R    C53   O53
DOUBLE O61 C61
BOND O53   C61      C61   C62      C62   H62R    C62   H62S
BOND C62   C63      C63   H63R     C63   H63S    C63   C64     C64   H64R
BOND C64   H64S     C64   C65      C65   H65R    C65   H65S    C65   C66
BOND C66   H66R     C66   H66S     C66   C67     C67   H67R    C67   H67S
BOND C67   C68      C68   H68R     C68   H68S    C68   C69     C69   H69R
BOND C69   H69S     C69   C610     C610  H610R   C610  H610S   C610  C611
BOND C611  H611R    C611  H611S    C611  C612    C612  H612R   C612  H612S
BOND C612  C613     C613  H613R    C613  H613S   C613  C614    C614  H614R
BOND C614  H614S    C614  C615     C615  H615R   C615  H615S   C615  C616
BOND C616  H616R    C616  H616S    C616  H616T
BOND C53   C54      C54   H54R     C54   H54S    C54   C55     C55   H55R
BOND C55   H55S     C55   C56      C56   H56R    C56   H56S    C56   C57
BOND C57   H57R     C57   H57S     C57   C58     C58   H58R    C58   H58S
BOND C58   C59      C59   H59R     C59   H59S    C59   C510    C510  H510R
BOND C510  H510S    C510  C511     C511  H511R   C511  H511S   C511  C512
BOND C512  H512R    C512  H512S    C512  C513    C513  H513R   C513  H513S
BOND C513  C514     C514  H514R    C514  H514S   C514  H514T
DOUBLE C31   O31
BOND C31   C32      C32   H32R     C32   H32S    C32   C33
BOND C33   H33R     C33   O33      O33   HO33    C33   C34
BOND C34   H34R     C34   H34S     C34   C35     C35   H35R    C35   H35S
BOND C35   C36      C36   H36R     C36   H36S    C36   C37     C37   H37R
BOND C37   H37S     C37   C38      C38   H38R    C38   H38S    C38   C39
BOND C39   H39R     C39   H39S     C39   C310    C310  H310R   C310  H310S
BOND C310  C311     C311  H311R    C311  H311S   C311  C312    C312  H312R
BOND C312  H312S    C312  C313     C313  H313R   C313  H313S   C313  C314
BOND C314  H314R    C314  H314S    C314  H314T
BOND C13   O13      O13   HO13     C13   C14     C14   H14R    C14   H14S
BOND C14   C15      C15   H15R     C15   H15S    C15   C16     C16   H16R
BOND C16   H16S     C16   C17      C17   H17R    C17   H17S    C17   C18
BOND C18   H18R     C18   H18S     C18   C19     C19   H19R    C19   H19S
BOND C19   C110     C110  H110R    C110  H110S   C110  C111    C111  H111R
BOND C111  H111S    C111  C112     C112  H112R   C112  H112S   C112  C113
BOND C113  H113R    C113  H113S    C113  C114    C114  H114R   C114  H114S
BOND C114  H114T
BOND PB    OPB4     PB    OPB3     PB    OPB2    PB    OB4     OB4   CB4
BOND CB4   HB4      CB4   CB5      CB5   HB5     CB5   CB6     CB6   HB6R
BOND CB6   HB6S     CB6   OB6      OB6   HOB6    CB5   OB5     OB5   CB1
BOND CB3   NB3      NB3   HNB3     NB3   C71     C71   C72     CB1   OA6
BOND CA6   OA6
BOND CA6   HA6R     CA6   HA6S     CA6   CA5     CA5   HA5     CA5   CA4
BOND CA4   HA4      CA4   OA4      OA4   HOA4    CA4   CA3     CA3   HA3
BOND CA3   OA3      OA3   C31      CA3   CA2     CA2   HA2     CA2   NA2
BOND NA2   HNA2     NA2   C11      C11   C12     C12   H12R    C12   H12S
BOND C12   C13      CA2   CA1      CA1   HA1     CA1   OA5     CA1   OA1
BOND OA1   PA       PA    OPA2     PA    OPA3    PA    OPA4    OA5   CA5
BOND C13   H13R
DOUBLE C11  O11
IMPR C11  C12  NA2 O11
IMPR NA2  C11 CA2 HNA2
IMPR C51  C52  NB2 O51
IMPR NB2  C51 CB2 HNB2
!IMPR C71  C72  NB3 O71
!IMPR NB3  C71  CB3 HNB3

!
! IC Tabel (based on PDB:1FI1)
!    I      J      K     L      R(IK)   T(IKJ)   PHI    T(JKL)    R(KL)

IC  NA2    CA3   *CA2   HA2    1.4666  116.12 -117.01  110.50   1.1110
IC  NA2    CA1   *CA2   CA3    1.4666  108.30 -126.58  108.10   1.5074
IC  OA3    CA4   *CA3   HA3    1.3995  120.68  114.27  105.35   1.1110
IC  OA3    CA2   *CA3   CA4    1.3995  112.13  134.81  107.40   1.5191
IC  OA4    CA5   *CA4   HA4    1.4128  108.76 -118.74  106.90   1.1110
IC  OA4    CA3   *CA4   CA5    1.4128  114.69 -121.22  107.71   1.5203
IC  CA6    OA5   *CA5   HA5    1.5431  104.22  117.32  106.16   1.1110
IC  CA6    CA4   *CA5   OA5    1.5431  113.52  116.93  110.89   1.4461
IC  OA6    HA6S  *CA6   HA6R   1.4572  112.18 -114.84  113.77   1.1110
IC  OA6    CA5   *CA6   HA6S   1.4572  111.36 -121.80  105.27   1.1110
IC  OA5    CA1   CA2    CA3    1.4280  113.20   60.43  108.10   1.5074
IC  CA1    CA2   CA3    CA4    1.4547  108.10  -61.89  107.40   1.5191
IC  CA2    CA3   CA4    CA5    1.5074  107.40   61.04  107.71   1.5203
IC  CA3    CA4   CA5    OA5    1.5191  107.71  -58.15  110.89   1.4461
IC  CA4    CA5   OA5    CA1    1.5203  110.89   55.36  111.54   1.4280
IC  CA5    OA5   CA1    CA2    1.4461  111.54  -57.32  113.20   1.4547
IC  CA4    CA5   CA6    OA6    1.5203  113.52   58.84  111.36   1.4572
IC  CA1    CA2   NA2    HNA2   1.4547  108.30  -30.51  109.49   0.9970
IC  CA3    CA4   OA4    HOA4   1.5191  114.69   65.01  108.75   0.9600
IC  CA5    CA6   OA6    CB1    1.5431  111.36 -132.14  115.60   1.3596
IC  C11    NA2   CA2    CA3    1.3319  123.39 -111.51  116.12   1.5074
IC  C11    CA2   *NA2   HNA2   1.3319  123.39 -157.23  109.49   0.9970
IC  C12    C11   NA2    CA2    1.5321  113.68 -125.74  123.39   1.4666
IC  NA2    C12   *C11   O11    1.3319  113.68  170.91  121.68   1.2408
IC  O11    C11   C12    H12R   1.2408  121.68 -129.37  111.63   1.1110
IC  O11    C11   C12    H12S   1.2408  121.68  115.22  108.34   1.1110
IC  OA6    CA6   CA5    OA5    1.4572  111.36  -61.93  104.22   1.4461

IC  OA6    CB2   *CB1   HB1    1.3596  105.87  118.44  107.41   1.1110  !SUGAR2
IC  OA6    OB5   *CB1   CB2    1.3596  114.01  119.87  111.57   1.5588
IC  CA6    OA6   CB1    CB2    1.4572  115.60  171.84  105.87   1.5588

IC  NB2    CB3   *CB2   HB2    1.4575  108.44 -123.08  112.13   1.1110
IC  NB2    CB1   *CB2   CB3    1.4575  106.94 -118.15  111.08   1.4383

IC  NB3    CB4   *CB3   HB3    1.4575  108.44  123.08  112.13   1.1110
IC  NB3    CB2   *CB3   CB4    1.4575  106.94  118.15  111.93   1.4718

IC  CB6    OB5   *CB5   HB5    1.5618  118.20  112.67  107.10   1.1110
IC  CB6    CB4   *CB5   OB5    1.5618  113.18  128.41  102.48   1.4517
IC  OB6    HB6S  *CB6   HB6R   1.4488  110.43 -125.14  112.40   1.1110
IC  OB6    CB5   *CB6   HB6S   1.4488  109.60 -119.57  106.69   1.1110
IC  OB5    CB1   CB2    CB3    1.4285  111.57   49.21  111.08   1.4383
IC  CB1    CB2   CB3    CB4    1.5588  111.08  -43.83  111.93   1.4718
IC  CB2    CB3   CB4    CB5    1.4383  111.93   52.93  117.08   1.5104
IC  CB3    CB4   CB5    OB5    1.4718  117.08  -58.44  102.48   1.4517
IC  CB4    CB5   OB5    CB1    1.5104  102.48   62.40  113.46   1.4285
IC  CB5    OB5   CB1    CB2    1.4517  113.46  -61.66  111.57   1.5588
IC  CB4    CB5   CB6    OB6    1.5104  113.18  162.28  109.60   1.4488
IC  OB5    CB1   OA6    CA6    1.4285  114.01  -65.13  115.60   1.4572

IC  CB1    CB2   NB2    HNB2   1.5588  106.94  -55.52  115.30   0.9970
IC  CB5    CB6   OB6    HOB6   1.5618  109.60  -38.57  100.48   0.9600
IC  C51    NB2   CB2    CB3    1.3180  126.72 -112.55  108.44   1.4383
IC  C51    CB2   *NB2   HNB2   1.3180  126.72  176.89  115.30   0.9970

IC  CB2    CB3   NB3    C71    1.4383  111.81 -145.50  117.59   1.3430
IC  CB3    NB3   C71    C72    1.4002  117.59 -167.10  119.99   1.5191
IC  C72    NB3   *C71   O71    1.5191  119.99 -156.80  125.07   1.2380
IC  NB3    C71   C72    C73    1.3180  108.32 -151.66  112.13   1.5335
IC  CB2    CB3   NB3    HNB3   1.5588  106.94   55.52  115.30   0.9970


IC  C71    C72   C73    C74    1.5191  112.24   60.39  117.74   1.5802

IC  C52    C51   NB2    CB2    1.4208  108.32 -168.44  126.72   1.4575
IC  NB2    C52   *C51   O51    1.3180  108.32 -174.33  124.25   1.2387

IC  O51    C51   C52    H52R   1.2387  124.25  153.53  114.44   1.1110
IC  O51   C51   C52    H52S    1.2387  124.25  -84.86  104.41   1.1110

IC  CB4    OB4   PB     OPB2   1.4158  124.76  -21.85  108.10   1.4935  !PHOSPHATE B
IC  OPB2   OB4   *PB    OPB3   1.4935  108.10  123.77  110.20   1.4909
IC  OPB2   OB4   *PB    OPB4   1.4935  108.10 -119.14  104.97   1.4958
IC  PB     OB4   CB4    CB5    1.6497  124.76 -114.42  107.80   1.5104
IC  CB5    OB4   *CB4   CB3    1.5104  107.80 -126.01  105.82   1.4718
IC  CB5    OB4   *CB4   HB4    1.5104  107.80  113.77  110.30   1.1110
IC  OB4    CB4   CB5    OB5    1.4158  107.80 -177.51  102.48   1.4517

IC  CA1    OA1   PA     OPA2   1.4139  130.55 -119.79  105.96   1.4933  !PHOSTPATE A
IC  OPA2   OA1   *PA    OPA3   1.4933  105.96  121.01  102.43   1.4244
IC  OPA2   OA1   *PA    OPA4   1.4933  105.96 -120.03  106.64   1.5186
IC  PA     OA1   CA1    OA5    1.5457  130.55   99.16  114.36   1.4280
IC  OA5    OA1   *CA1   CA2    1.4280  114.36  126.84  107.80   1.4547
IC  OA5    OA1   *CA1   HA1    1.4280  114.36 -110.52  104.53   1.1110
IC  OA1    CA1   OA5    CA5    1.4139  114.36   66.68  111.54   1.4461

IC  C74    C72   *C73   O73    1.5802  117.74  114.84  112.73   1.4677  !CHAIN 5&6
IC  C74    C72   *C73   H73R   1.5802  117.74 -124.39  106.79   1.1110
IC  C72    C73   O73    C81    1.5692  112.73   62.68  117.65   1.3051
IC  C73    C71   *C72   H72R   1.5692  112.24 -110.42  107.46   1.1110
IC  H72R   C71   *C72   H72S   1.1110  107.46 -114.56  114.77   1.1110
IC  C71    C72   C73    O73    1.5191  112.24  175.23  112.73   1.4677
IC  C73    O73   C81    C82    1.4677  117.65 -135.37  101.69   1.4790
IC  C82    O73   *C81   O81    1.4790  101.69  158.11  131.45   1.2007
!IC  O81    C81   C82    C83    1.3051  101.69  -79.68  116.80   1.5514
IC  O81    C81   C82    C83    1.3051  101.69 -179.68  116.80   1.5514
IC  C83    C81   *C82   H82R   1.5514  116.80 -117.22   99.28   1.1110
IC  H82R   C81   *C82   H82S   1.1110   99.28 -112.59  106.94   1.1110
IC  H74R   C73   *C74   H74S   1.1110  110.22 -118.76  100.66   1.1110
!IC  C81    C82   C83    C84    1.4790  116.80  -16.68  114.24   1.5243
IC  C81    C82   C83    C84    1.4790  116.80 -126.68  114.24   1.5243
IC  C84    C82   *C83   H83R   1.5243  114.24 -109.13  100.43   1.1110
IC  H83R   C82   *C83   H83S   1.1110  100.43 -122.87  109.22   1.1110
IC  C82    C83   C84    C85    1.5514  114.24 -149.24  111.79   1.5573
IC  C85    C83   *C84   H84R   1.5573  111.79 -123.45  109.07   1.1110
IC  H84R   C83   *C84   H84S   1.1110  109.07 -109.27  118.34   1.1110
IC  C83    C84   C85    C86    1.5243  111.79 -129.00  103.15   1.5589
IC  C86    C84   *C85   H85R   1.5589  103.15 -122.70  115.07   1.1110
IC  H85R   C84   *C85   H85S   1.1110  115.07 -122.50  112.53   1.1110
IC  C84    C85   C86    C87    1.5573  103.15 -169.36  110.25   1.5308
IC  C87    C85   *C86   H86R   1.5308  110.25 -116.72  101.51   1.1110
IC  H86R   C85   *C86   H86S   1.1110  101.51 -124.41  112.67   1.1110
IC  C85    C86   C87    C88    1.5589  110.25  154.97  116.95   1.5840
IC  C88    C86   *C87   H87R   1.5840  116.95 -113.26  108.99   1.1110
IC  H87R   C86   *C87   H87S   1.1110  108.99 -120.41  116.55   1.1110
IC  C86    C87   C88    C89    1.5308  116.95  133.50  111.84   1.4793
IC  C89    C87   *C88   H88R   1.4793  111.84 -127.25  113.70   1.1110
IC  H88R   C87   *C88   H88S   1.1110  113.70 -114.60  105.11   1.1110
IC  C87    C88   C89    C810   1.5840  111.84   74.05  114.81   1.5761
IC  C810   C88   *C89   H89R   1.5761  114.81 -122.96  109.59   1.1110
IC  H89R   C88   *C89   H89S   1.1110  109.59 -121.95  104.57   1.1110
IC  C88    C89   C810   C811   1.4793  114.81  170.35  106.93   1.5013
IC  C811   C89   *C810  H810R  1.5013  106.93 -109.24  105.69   1.1110
IC  H810R  C89   *C810  H810S  1.1110  105.69 -132.47  106.01   1.1110
IC  C89    C810  C811   C812   1.5761  106.93  147.19  112.32   1.4854
IC  C812   C810  *C811  H811R  1.4854  112.32 -127.22  110.31   1.1110
IC  H811R  C810  *C811  H811S  1.1110  110.31 -114.20  102.64   1.1110
IC  C810   C811  C812   C813   1.5013  112.32  149.95  105.97   1.5580
IC  C813   C811  *C812  H812R  1.5580  105.97 -128.07  110.79   1.1110
IC  H812R  C811  *C812  H812S  1.1110  110.79 -118.71  111.70   1.1110
IC  C811   C812  C813   C814   1.4854  105.97  139.62  112.28   1.4847
IC  C814   C812  *C813  H813R  1.4847  112.28 -119.83  106.23   1.1110
IC  H813R  C812  *C813  H813S  3.9826   41.70   19.11  111.71   1.1110
IC  C812   C813  C814   C815   1.4854  105.97  139.62  112.28   1.4847
IC  C815   C813  *C814  H814R  1.4847  112.28 -119.83  106.23   1.1110
IC  H814R  C813  *C814  H814S  3.9826   41.70   19.11  111.71   1.1110
IC  C813   C814  C815   C816   1.4854  105.97  139.62  112.28   1.4847
IC  C816   C814  *C815  H815R  1.4847  112.28 -119.83  106.23   1.1110
IC  H815R  C814  *C815  H815S  3.9826   41.70   19.11  111.71   1.1110
IC  C814   C815  C816   H816R  1.5580  112.28  -73.06  113.20   1.1110
IC  H816R  C815  *C816  H816S  1.1110  113.20 -122.40  109.73   1.1110
IC  H816R  C815  *C816  H816T  1.1110  113.20  124.03  110.44   1.1110
IC  C72    C73   C74    C75    1.5692  117.74  167.78  112.15   1.5532
IC  C75    C73   *C74   H74R   1.5532  112.15 -118.57  110.22   1.1110
IC  H74R   C73   *C74   H74S   1.1110  110.22 -118.76  100.66   1.1110
IC  C73    C74   C75    C76    1.5802  112.15 -106.95  120.86   1.5475
IC  C76    C74   *C75   H75R   1.5475  120.86 -117.54  110.31   1.1110
IC  H75R   C74   *C75   H75S   1.1110  110.31 -121.28  104.53   1.1110
IC  C74    C75   C76    C77    1.5532  120.86  153.97  117.21   1.6027
IC  C77    C75   *C76   H76R   1.6027  117.21 -129.03  112.80   1.1110
IC  H76R   C75   *C76   H76S   1.1110  112.80 -116.73  110.39   1.1110
IC  C75    C76   C77    C78    1.5475  117.21  116.51  112.51   1.4653
IC  C78    C76   *C77   H77R   1.4653  112.51 -133.49  111.70   1.1110
IC  H77R   C76   *C77   H77S   1.1110  111.70 -108.69  101.68   1.1110
IC  C76    C77   C78    C79    1.6027  112.51  164.15  114.81   1.5399
IC  C79    C77   *C78   H78R   1.5399  114.81  119.06  102.49   1.1110
IC  H78R   C77   *C78   H78S   1.1110  102.49  114.03  117.80   1.1110
IC  C77    C78   C79    C710   1.4653  114.81 -143.06  118.42   1.5541
IC  C710   C78   *C79   H79R   1.5541  118.42 -123.24  117.31   1.1110
IC  H79R   C78   *C79   H79S   1.1110  117.31 -117.96  112.41   1.1110
IC  C78    C79   C710   C711   1.5399  118.42  155.67  115.06   1.5615
IC  C711   C79   *C710  H710R  1.5615  115.06  118.34  114.58   1.1110
IC  H710R  C79   *C710  H710S  1.1110  114.58  123.29  103.46   1.1110
IC  C79    C710  C711   C712   1.5541  115.06  100.33  115.80   1.5270
IC  C712   C710  *C711  H711R  1.5270  115.80  130.36  106.15   1.1110
IC  H711R  C710  *C711  H711S  1.1110  106.15  116.48  105.25   1.1110
IC  C710   C711  C712   C713   1.5615  115.80  160.19  113.02   1.5413
IC  C713   C711  *C712  H712R  1.5413  113.02 -122.62  106.23   1.1110
IC  H712R  C711  *C712  H712S  1.1110  106.23 -111.38  104.49   1.1110
IC  C711   C712  C713   C714   1.5270  113.02  138.34  116.99   1.5593
IC  C714   C712  *C713  H713R  1.5593  116.99  129.16  108.15   1.1110
IC  H713R  C712  *C713  H713S  1.1110  108.15  118.25  109.18   1.1110
IC  C712   C713  C714   H714R  1.5413  116.99 -172.89  111.04   1.1110
IC  H714R  C713  *C714  H714S  1.1110  111.04  119.49  117.89   1.1110
IC  H714R  C713  *C714  H714T  1.1110  111.04 -117.81  115.91   1.1110

IC  NB2    C51   C52    C53    1.3180  108.32 -151.66  112.13   1.5335  !CHAIN 3&4
IC  C51    C52   C53    C54    1.4208  112.13   85.94  112.18   1.5448
IC  C54    C52   *C53   O53    1.5448  112.18  120.48  109.80   1.4550
IC  C54    C52   *C53   H53R   1.5448  112.18 -121.19  107.68   1.1110
IC  C53    C51   *C52   H52R   1.5335  112.13  119.51  114.44   1.1110
IC  H52R   C51   *C52   H52S   1.1110  114.44  121.61  104.41   1.1110
IC  C52    C53   O53    C61    1.5335  109.80  110.04  117.66   1.3598
IC  C53    O53   C61    C62    1.4550  117.66  170.49  105.04   1.5948
IC  C62    O53   *C61   O61    1.5948  105.04 -141.45  122.05   1.2200
IC  O53    C61   C62    C63    1.3598  105.04  -41.24  117.62   1.5358
IC  C63    C61   *C62   H62R   1.5358  117.62 -124.49  110.18   1.1110
IC  H62R   C61   *C62   H62S   1.1110  110.18 -112.59  113.36   1.1110
IC  H54R   C53   *C54   H54S   1.1110  108.04 -117.27  118.48   1.1110
IC  C61    C62   C63    C64    1.5948  117.62  -91.12  113.33   1.5332
IC  C64    C62   *C63   H63R   1.5332  113.33 -138.66  113.37   1.1110
IC  H63R   C62   *C63   H63S   1.1110  113.37 -115.29  116.26   1.1110
IC  C62    C63   C64    C65    1.5358  113.33 -156.26  112.34   1.5303
IC  C65    C63   *C64   H64R   1.5303  112.34 -120.38  104.26   1.1110
IC  H64R   C63   *C64   H64S   1.1110  104.26 -112.67  108.13   1.1110
IC  C63    C64   C65    C66    1.5332  112.34 -158.29  109.09   1.5786
IC  C66    C64   *C65   H65R   1.5786  109.09 -113.87  117.36   1.1110
IC  H65R   C64   *C65   H65S   1.1110  117.36 -122.01  106.81   1.1110
IC  C64    C65   C66    C67    1.5303  109.09  166.06  115.87   1.5429
IC  C67    C65   *C66   H66R   1.5429  115.87 -119.28  100.51   1.1110
IC  H66R   C65   *C66   H66S   1.1110  100.51 -116.15  111.33   1.1110
IC  C65    C66   C67    C68    1.5786  115.87  137.13  115.05   1.4983
IC  C68    C66   *C67   H67R   1.4983  115.05 -125.35  102.60   1.1110
IC  H67R   C66   *C67   H67S   1.1110  102.60 -115.70  109.44   1.1110
IC  C66    C67   C68    C69    1.5429  115.05  128.70  110.23   1.5677
IC  C69    C67   *C68   H68R   1.5677  110.23 -119.89  114.56   1.1110
IC  H68R   C67   *C68   H68S   1.1110  114.56 -118.42  101.30   1.1110
IC  C67    C68   C69    C610   1.4983  110.23  173.07  113.09   1.5679
IC  C610   C68   *C69   H69R   1.5679  113.09 -126.97  115.07   1.1110
IC  H69R   C68   *C69   H69S   1.1110  115.07 -111.70  104.72   1.1110
IC  C68    C69   C610   C611   1.5677  113.09 -153.06  114.15   1.5395
IC  C611   C69   *C610  H610R  1.5395  114.15 -118.87  104.57   1.1110
IC  H610R  C69   *C610  H610S  1.1110  104.57 -125.20  100.97   1.1110
IC  C69    C610  C611   C612   1.5679  114.15 -165.32  109.61   1.5736
IC  C612   C610  *C611  H611R  1.5736  109.61  121.40  116.77   1.1110
IC  H611R  C610  *C611  H611S  1.1110  116.77  116.73  112.97   1.1110
IC  C610   C611  C612   C613   1.5679  114.15 -165.32  109.61   1.5736
IC  C613   C611  *C612  H612R  1.5736  109.61  121.40  116.77   1.1110
IC  H612R  C611  *C612  H612S  1.1110  116.77  116.73  112.97   1.1110
IC  C611   C612  C613   C614   1.5679  114.15 -165.32  109.61   1.5736
IC  C614   C612  *C613  H613R  1.5736  109.61  121.40  116.77   1.1110
IC  H613R  C612  *C613  H613S  1.1110  116.77  116.73  112.97   1.1110
IC  C612   C613  C614   C615   1.5679  114.15 -165.32  109.61   1.5736
IC  C615   C613  *C614  H614R  1.5736  109.61  121.40  116.77   1.1110
IC  H614R  C613  *C614  H614S  1.1110  116.77  116.73  112.97   1.1110
IC  C613   C614  C615   C616   1.5679  114.15 -165.32  109.61   1.5736
IC  C616   C614  *C615  H615R  1.5736  109.61  121.40  116.77   1.1110
IC  H615R  C614  *C615  H615S  1.1110  116.77  116.73  112.97   1.1110
IC  C614   C615  C616   H616R  1.5395  109.61  174.27  107.34   1.1110
IC  H616R  C615  *C616  H616S  1.1110  107.34  118.61  109.07   1.1110
IC  H616R  C615  *C616  H616T  1.1110  107.34 -128.81  112.38   1.1110
IC  C52    C53   C54    C55    1.5335  112.18  169.04  108.32   1.5674
IC  C55    C53   *C54   H54R   1.5674  108.32 -118.55  108.04   1.1110
IC  H54R   C53   *C54   H54S   1.1110  108.04 -117.27  118.48   1.1110
IC  C53    C54   C55    C56    1.5448  108.32  150.33  114.31   1.5545
IC  C56    C54   *C55   H55R   1.5545  114.31 -123.98  111.83   1.1110
IC  H55R   C54   *C55   H55S   1.1110  111.83 -121.16  110.33   1.1110
IC  C54    C55   C56    C57    1.5674  114.31 -173.22  113.98   1.5978
IC  C57    C55   *C56   H56R   1.5978  113.98 -126.43  112.54   1.1110
IC  H56R   C55   *C56   H56S   1.1110  112.54 -121.06  106.83   1.1110
IC  C55    C56   C57    C58    1.5545  113.98 -128.94  114.80   1.5189
IC  C58    C56   *C57   H57R   1.5189  114.80 -125.95  113.14   1.1110
IC  H57R   C56   *C57   H57S   1.1110  113.14 -118.89  106.33   1.1110
IC  C56    C57   C58    C59    1.5978  114.80 -141.07  117.64   1.5432
IC  C59    C57   *C58   H58R   1.5432  117.64  116.91  110.26   1.1110
IC  H58R   C57   *C58   H58S   1.1110  110.26  123.23  112.49   1.1110
IC  C57    C58   C59    C510   1.5189  117.64 -152.38  123.16   1.5659
IC  C510   C58   *C59   H59R   1.5659  123.16 -113.67  109.16   1.1110
IC  H59R   C58   *C59   H59S   1.1110  109.16 -112.49  104.16   1.1110
IC  C58    C59   C510   C511   1.5432  123.16  159.10  114.47   1.5485
IC  C511   C59   *C510  H510R  1.5485  114.47 -130.56  107.05   1.1110
IC  H510R  C59   *C510  H510S  1.1110  107.05 -108.62  108.25   1.1110
IC  C59    C510  C511   C512   1.5659  114.47  144.76  113.22   1.5473
IC  C512   C510  *C511  H511R  1.5473  113.22  121.30  102.15   1.1110
IC  H511R  C510  *C511  H511S  1.1110  102.15  115.03  113.60   1.1110
IC  C510   C511  C512   C513   1.5485  113.22  152.18  109.08   1.5013
IC  C513   C511  *C512  H512R  1.5013  109.08  113.90  114.26   1.1110
IC  H512R  C511  *C512  H512S  1.1110  114.26  114.26  109.01   1.1110
IC  C511   C512  C513   C514   1.5473  109.08  -98.20  113.39   1.5052
IC  C514   C511  *C513  H513R  1.5052  113.45 -172.46  135.83   1.1110
IC  H513R  C511  *C513  H513S  1.1110  135.83  -97.81   70.14   1.1110
IC  C512   C513  C514   H514R  1.5013  113.39   70.24  112.99   1.1110
IC  H514R  C513  *C514  H514S  1.1110  112.99  120.04  105.77   1.1110
IC  H514R  C513  *C514  H514T  1.1110  112.99 -116.47  115.46   1.1110

IC  CA2    CA3   OA3    C31    1.5074  112.13   85.51  124.82   1.3652  !CHAIN 2
IC  CA3    OA3   C31    C32    1.3995  124.82 -157.92  111.96   1.4507
IC  C32    OA3   *C31   O31    1.4507  111.96 -140.13  117.83   1.2899
IC  OA3    C31   C32    C33    1.3652  111.96 -147.97  118.09   1.5485
IC  C33    C31   *C32   H32R   1.5485  118.09 -123.89  108.53   1.1110
IC  H32R   C31   *C32   H32S   1.1110  108.53 -118.45  107.51   1.1110
IC  C31    C32   C33    C34    1.4507  118.09  -66.63  108.26   1.5620
IC  C34    C32   *C33   O33    1.5620  108.26  122.15  117.88   1.4112
IC  C34    C32   *C33   H33R   1.5620  108.26 -119.81  105.92   1.1110
IC  C32    C33   O33    HO33   1.5485  117.88  -40.59  105.83   0.9600
IC  C32    C33   C34    C35    1.5485  108.26 -173.29  114.74   1.5479
IC  C35    C33   *C34   H34R   1.5479  114.74 -128.57  109.29   1.1110
IC  H34R   C33   *C34   H34S   1.1110  109.29 -109.26  107.80   1.1110
IC  C33    C34   C35    C36    1.5620  114.74  158.91  112.25   1.5181
IC  C36    C34   *C35   H35R   1.5181  112.25 -120.22  106.92   1.1110
IC  H35R   C34   *C35   H35S   1.1110  106.92 -116.85  108.27   1.1110
IC  C34    C35   C36    C37    1.5479  112.25  129.15  115.29   1.5477
IC  C37    C35   *C36   H36R   1.5477  115.29 -122.97  112.25   1.1110
IC  H36R   C35   *C36   H36S   1.1110  112.25 -122.50  111.10   1.1110
IC  C35    C36   C37    C38    1.5181  115.29 -170.98  112.04   1.4897
IC  C38    C36   *C37   H37R   1.4897  112.04 -127.66  112.47   1.1110
IC  H37R   C36   *C37   H37S   1.1110  112.47 -111.13  101.71   1.1110
IC  C36    C37   C38    C39    1.5477  112.04 -112.40  117.17   1.5631
IC  C39    C37   *C38   H38R   1.5631  117.17  129.73  111.83   1.1110
IC  H38R   C37   *C38   H38S   1.1110  111.83  107.51  107.90   1.1110
IC  C37    C38   C39    C310   1.4897  117.17 -120.82  112.65   1.4845
IC  C310   C38   *C39   H39R   1.4845  112.65 -118.28  102.60   1.1110
IC  H39R   C38   *C39   H39S   1.1110  102.60 -115.32  111.72   1.1110
IC  C38    C39   C310   C311   1.5631  112.65  166.24  116.16   1.5721
IC  C311   C39   *C310  H310R  1.5721  116.16 -119.49  115.53   1.1110
IC  H310R  C39   *C310  H310S  1.1110  115.53 -131.53  101.65   1.1110
IC  C39    C310  C311   C312   1.4845  116.16  131.72  114.34   1.5864
IC  C312   C310  *C311  H311R  1.5864  114.34  116.12  110.57   1.1110
IC  H311R  C310  *C311  H311S  1.1110  110.57  115.18  112.59   1.1110
IC  C310   C311  C312   C313   1.5721  114.34  124.41  112.44   1.5482
IC  C313   C311  *C312  H312R  1.5482  112.44  121.41  114.66   1.1110
IC  H312R  C311  *C312  H312S  1.1110  114.66  124.90  107.06   1.1110
IC  C311   C312  C313   C314   1.5864  112.44  157.05  118.04   1.5735
IC  C312   C311  *C313  H313R  1.5482   34.24  121.63   94.18   1.1110
IC  H313R  C311  *C313  H313S  1.1110   94.18  100.24   80.07   1.1110
IC  C312   C313  C314   H314R  1.5482  118.04  -24.54  115.23   1.1110
IC  H314R  C313  *C314  H314S  1.1110  115.23  118.33  102.41   1.1110
IC  H314R  C313  *C314  H314T  1.1110  115.23 -124.66  109.97   1.1110

IC  NA2    C11   C12    C13    1.3319  113.68 -171.93  107.73   1.5305  !CHAIN 1
IC  C11    C12   C13    C14    1.5321  107.73   90.23  115.72   1.5586
IC  C14    C12   *C13   O13    1.5586  115.72  125.29  107.37   1.3775
IC  C14    C12   *C13   H13R   1.5586  115.72 -123.15  115.41   1.1110
IC  C12    C13   O13    HO13   1.5305  107.37  -31.60  104.68   0.9600
IC  C12    C13   C14    C15    1.5305  115.72  161.17  114.68   1.5430
IC  C15    C13   *C14   H14R   1.5430  114.68 -118.51  108.01   1.1110
IC  H14R   C13   *C14   H14S   1.1110  108.01 -103.82  108.83   1.1110
IC  C13    C14   C15    C16    1.5586  114.68   55.78  108.98   1.5208
IC  C16    C14   *C15   H15R   1.5208  108.98 -125.22  107.98   1.1110
IC  H15R   C14   *C15   H15S   1.1110  107.98 -112.87  108.88   1.1110
IC  C14    C15   C16    C17    1.5430  108.98  130.85  114.06   1.5336
IC  C17    C15   *C16   H16R   1.5336  114.06 -120.17  110.75   1.1110
IC  H16R   C15   *C16   H16S   1.1110  110.75 -116.18  106.90   1.1110
IC  C15    C16   C17    C18    1.5208  114.06  171.50  116.18   1.5691
IC  C18    C16   *C17   H17R   1.5691  116.18 -121.31  109.26   1.1110
IC  H17R   C16   *C17   H17S   1.1110  109.26 -120.13  106.99   1.1110
IC  C16    C17   C18    C19    1.5336  116.18 -148.83  119.07   1.6027
IC  C19    C17   *C18   H18R   1.6027  119.07  123.50  110.26   1.1110
IC  H18R   C17   *C18   H18S   1.1110  110.26  117.66  109.19   1.1110
IC  C17    C18   C19    C110   1.5691  119.07 -170.80  115.65   1.4691
IC  C110   C18   *C19   H19R   1.4691  115.65 -116.23  107.98   1.1110
IC  H19R   C18   *C19   H19S   1.1110  107.98 -116.15  103.76   1.1110
IC  C18    C19   C110   C111   1.6027  115.65  145.25  112.71   1.5769
IC  C111   C19   *C110  H110R  1.5769  112.71  122.61  110.90   1.1110
IC  H110R  C19   *C110  H110S  1.1110  110.90  114.62  112.49   1.1110
IC  C19    C110  C111   C112   1.4691  112.71  100.35  111.67   1.5365
IC  C112   C110  *C111  H111R  1.5365  111.67  126.29  112.53   1.1110
IC  H111R  C110  *C111  H111S  1.1110  112.53  121.11  104.65   1.1110
IC  C110   C111  C112   C113   1.5769  111.67  140.16  119.33   1.5289
IC  C113   C111  *C112  H112R  1.5289  119.33  117.62  104.55   1.1110
IC  H112R  C111  *C112  H112S  1.1110  104.55  110.41  106.86   1.1110
IC  C111   C112  C113   C114   1.5365  119.33  -24.08  117.23   1.5710
IC  C112   C111  *C113  H113R  1.5289   30.42  -86.63  105.03   1.1110
IC  H113R  C111  *C113  H113S  1.1110  105.03  126.32  133.00   1.1110
IC  C112   C113  C114   H114R  1.5289  117.23 -179.65  114.23   1.1110
IC  H114R  C113  *C114  H114S  1.1110  114.23  112.24  107.74   1.1110
IC  H114R  C113  *C114  H114T  1.1110  114.23 -110.07  109.38   1.1110
PATC FIRS NONE LAST NONE

RESI CTLIPA       -4.00 ! Chlamydia trachomatis lipid A
ATOM HB6S  HCA2    0.09 !                 HB6S  OB6-HOB6
ATOM OB6   OC311  -0.65 !                  \   /
ATOM HOB6  HCP1    0.42 !                   \ /
ATOM CB6   CC321   0.05 !                    CB6
ATOM HB6R  HCA2    0.09 !                   / \
GROUP                   !                  /   \
ATOM CB5   CC3163  0.11 !                 HB6R  CB5---------OB5
ATOM OB5   OC3C61 -0.40 !                      /|            \
ATOM HB5   HCA1    0.09 !                     / |             \
ATOM CB1   CC3162  0.29 !                HB4 /  HB5            \   HB1
ATOM HB1   HCA1    0.09 !                 \ /                   \ /
ATOM OA6   OC301  -0.36 !           OPB4   CB4                   CB1
ATOM CA6   CC321   0.00 !           |     / \                   / \
ATOM HA6R  HCA2    0.09 !     OPB3--PB--OB4  \             HB2 /   \
ATOM HA6S  HCA2    0.09 !           |         \            |  /     \
GROUP                   !           OPB2       \           | /       |
ATOM CB4   CC3161 -0.09 !                       \          |/        |
ATOM HB4   HCA1    0.09 !                   OB3--CB3-------CB2       |
ATOM OB4   OC30P  -0.40 !                  /     |         |         |
ATOM PB    PC      1.10 !                 /      HB3       |         |
ATOM OPB4  OC2DP  -0.90 !                /                 |         |
ATOM OPB3  OC2DP  -0.90 !               /                  |         |
ATOM OPB2  OC2DP  -0.90 !               |                  |         |
GROUP                   !               |                  NB2-HNB2  |
ATOM CB3   CC3161  0.17 !               |                  |         |
ATOM OB3   OC301  -0.49 !               |                  |         |
ATOM HB3   HCA1    0.09 !               |                  |         |       HA6R
ATOM C71   CL      0.90 !               |                  |         |      /
ATOM O71   OBL    -0.63 !               |                  |         OA6---CA6--HA6S
ATOM C72   CTL2   -0.22 !               |                  |               |
ATOM H72R  HAL2    0.09 !               |                  |               |
ATOM H72S  HAL2    0.09 !               |                  |               |
GROUP                   !               |                  |               |
ATOM CB2   CC3161  0.07 !               |                  |               |
ATOM HB2   HCA1    0.09 !               |                  |               CA5----------OA5
ATOM NB2   NC2D1  -0.47 !               |                  |              /|             \
ATOM HNB2  HCP1    0.31 !               |                  |         HA4 / HA5            \
GROUP                   !               |                  |         |  /                  \     HA1
ATOM CA4   CC3161  0.14 !               |                  |         | /                    \   /
ATOM HA4   HCA1    0.09 !               |                  |         |/                      \ /
ATOM OA4   OC311  -0.65 !               |                  |         CA4                      CA1
ATOM HOA4  HCP1    0.42 !               |                  |        / \                      /|
GROUP                   !               |                  |  HOA4-OA4 \                HA2 / |
ATOM CA5   CC3163  0.11 !               |                  |            \               |  /  |   OPA2
ATOM HA5   HCA1    0.09 !               |                  |             \              | /   |   |
ATOM OA5   OC3C61 -0.40 !               |                  |              \             |/    OA1-PA-OPA3
ATOM CA1   CC3162  0.11 !               |                  \          OA3--CA3----------CA2       |
ATOM HA1   HCA1    0.09 !               |                   \         |                 |         OPA4
ATOM OA1   OC30P  -0.40 !               |                    \        |                 |
ATOM OPA2  OC2DP  -0.90 !               |                     \       |                 |
ATOM OPA3  OC2DP  -0.90 !               |                      \      |                 |
ATOM OPA4  OC2DP  -0.90 !               |                       \     |                 |
ATOM PA    PC      1.10 !               |                        \    |                 |
GROUP                   !               |                         \   |                 |
ATOM CA3   CC3161  0.17 !               |                         |   |                 |
ATOM HA3   HCA1    0.09 !               |                         |   |                 |
ATOM OA3   OC301  -0.49 !               |                         |   |                 NA2-HNA2             
ATOM C31   CL      0.90 !               |                         |   |                 |
ATOM O31   OBL    -0.63 !               |                         |   |                 |
ATOM C32   CTL2   -0.22 !               |                         |   |                 |
ATOM H32R  HAL2    0.09 !           O71=C71                       |   |                 |
ATOM H32S  HAL2    0.09 !               |                         |   |                 |
GROUP                   !               |                         |   |                 |
ATOM CA2   CC3161  0.07 !               |                         |   |                 |
ATOM HA2   HCA1    0.09 !        H72R---C72---H72S                |   |                 |
ATOM NA2   NC2D1  -0.47 !               |                         |   |                 |
ATOM HNA2  HCP1    0.31 !               |                         |   |                 |
GROUP ! CHAIN 5         !               |                         |   |                 |
ATOM C73   CTL2   -0.18 !               |                         |   |                 |
ATOM H73R  HAL2    0.09 !        H73R---C73---H73S                |   |                 |
ATOM H73S  HAL2    0.09 !               |                         |   |                 |
GROUP                   !               |                         |   |                 |
ATOM C74   CTL2   -0.18 !               |                         |   |                 |
ATOM H74R  HAL2    0.09 !        H74R---C74---H74S                |   |                 |
ATOM H74S  HAL2    0.09 !               |                         |   |                 |
GROUP                   !               |                         |   |                 |
ATOM C75   CTL2   -0.18 !               |                         |   |                 |
ATOM H75R  HAL2    0.09 !        H75R---C75---H75S                |   |                 |
ATOM H75S  HAL2    0.09 !               |                         |   |                 |
GROUP                   !               |                         |   |                 |
ATOM C76   CTL2   -0.18 !               |                         |   |                 |
ATOM H76R  HAL2    0.09 !        H76R---C76---H76S                |   |                 |
ATOM H76S  HAL2    0.09 !               |                         |   |                 |
GROUP                   !               |                         |   |                 |
ATOM C77   CTL2   -0.18 !               |                         |   |                 |
ATOM H77R  HAL2    0.09 !        H77R---C77---H77S                |   |                 |
ATOM H77S  HAL2    0.09 !               |                         |   |                 |
GROUP                   !               |                         |   |                 |
ATOM C78   CTL2   -0.18 !               |                         |   |                 |
ATOM H78R  HAL2    0.09 !        H78R---C78---H78S                |   |                 |
ATOM H78S  HAL2    0.09 !               |                         |   |                 |
GROUP                   !               |                         |   |                 |
ATOM C79   CTL2   -0.18 !               |                         |   |                 |
ATOM H79R  HAL2    0.09 !        H79R---C79---H79S                |   |                 |
ATOM H79S  HAL2    0.09 !               |                         |   |                 |
GROUP                   !               |                         |   |                 |
ATOM C710  CTL2   -0.18 !               |                         |   |                 |
ATOM H710R HAL2    0.09 !       H710R---C710---H710S              |   |                 |
ATOM H710S HAL2    0.09 !               |                         |   |                 |
GROUP                   !               |                         |   |                 |
ATOM C711  CTL2   -0.18 !               |                         |   |                 |
ATOM H711R HAL2    0.09 !       H711R---C711---H711S              |   |                 |
ATOM H711S HAL2    0.09 !               |                         |   |                 |
GROUP                   !               |                         |   |                 |
ATOM C712  CTL2   -0.18 !               |                         |   |                 |
ATOM H712R HAL2    0.09 !       H712R---C712---H712S              |   |                 |
ATOM H712S HAL2    0.09 !               |                         |   |                 |
GROUP                   !               |                         |   |                 |
ATOM C713  CTL2   -0.18 !               |                         |   |                 |
ATOM H713R HAL2    0.09 !       H713R---C713---H713S              |   |                 |
ATOM H713S HAL2    0.09 !               |                         |   |                 |
GROUP                   !               |                         |   |                 |
ATOM C714  CTL3   -0.27 !               |                         |   |                 |
ATOM H714R HAL3    0.09 !       H714R---C714---H714S              |   |                 |
ATOM H714S HAL3    0.09 !               |                         |   |                 |
ATOM H714T HAL3    0.09 !               H714T                     |   |                 |
GROUP ! CHAIN 4         !                                         |   |                 | 
ATOM C51  CC2O1    0.55 !               |--------------------------   |                 |
ATOM O51  OC2D1   -0.55 !           O51=C51                           |                 |
GROUP                   !               |                             |                 |
ATOM C52   CTL2   -0.18 !               |                             |                 |
ATOM H52R  HAL2    0.09 !        H52R---C52---H52S                    |                 |
ATOM H52S  HAL2    0.09 !               |                             |                 |
GROUP                   !               |                             |                 |
ATOM C53   CTL1    0.17 !        H53R---C53------------------|        |                 |
ATOM H53R  HAL1    0.09 !               |                    |        |                 |
ATOM O53   OSL    -0.49 !               O53                  |        |                 |
ATOM C61   CL      0.90 !               |                    |        |                 |
ATOM O61   OBL    -0.63 !           O61=C61                  |        |                 |
ATOM C62   CTL2   -0.22 !               |                    |        |                 |
ATOM H62R  HAL2    0.09 !        H62R---C62---H62S           |        |                 |
ATOM H62S  HAL2    0.09 !               |                    |        |                 |
GROUP                   !               |                    |        |                 |
ATOM C63   CTL2   -0.18 !               |                    |        |                 |
ATOM H63R  HAL2    0.09 !        H63R---C63---H63S           |        |                 |
ATOM H63S  HAL2    0.09 !               |                    |        |                 |
GROUP                   !               |                    |        |                 |
ATOM C64   CTL2   -0.18 !               |                    |        |                 |
ATOM H64R  HAL2    0.09 !        H64R---C64---H64S           |        |                 |  
ATOM H64S  HAL2    0.09 !               |                    |        |                 |
GROUP                   !               |                    |        |                 |
ATOM C65   CTL2   -0.18 !               |                    |        |                 |
ATOM H65R  HAL2    0.09 !        H65R---C65---H65S           |        |                 |  
ATOM H65S  HAL2    0.09 !               |                    |        |                 |
GROUP                   !               |                    |        |                 |
ATOM C66   CTL2   -0.18 !               |                    |        |                 |
ATOM H66R  HAL2    0.09 !        H66R---C66---H66S           |        |                 |  
ATOM H66S  HAL2    0.09 !               |                    |        |                 |
GROUP                   !               |                    |        |                 |
ATOM C67   CTL2   -0.18 !               |                    |        |                 |
ATOM H67R  HAL2    0.09 !        H67R---C67---H67S           |        |                 |  
ATOM H67S  HAL2    0.09 !               |                    |        |                 |
GROUP                   !               |                    |        |                 |
ATOM C68   CTL2   -0.18 !               |                    |        |                 |
ATOM H68R  HAL2    0.09 !        H68R---C68---H68S           |        |                 |  
ATOM H68S  HAL2    0.09 !               |                    |        |                 |
GROUP                   !               |                    |        |                 |
ATOM C69   CTL2   -0.18 !               |                    |        |                 |
ATOM H69R  HAL2    0.09 !        H69R---C69---H69S           |        |                 |  
ATOM H69S  HAL2    0.09 !               |                    |        |                 |
GROUP                   !               |                    |        |                 |
ATOM C610  CTL2   -0.18 !               |                    |        |                 |
ATOM H610R HAL2    0.09 !       H610R---C610---H610S         |        |                 |
ATOM H610S HAL2    0.09 !               |                    |        |                 |
GROUP                   !               |                    |        |                 |
ATOM C611   CTL2  -0.18 !               |                    |        |                 |
ATOM H611R  HAL2   0.09 !       H611R---C611---H611S         |        |                 |
ATOM H611S  HAL2   0.09 !               |                    |        |                 |
GROUP                   !               |                    |        |                 |
ATOM C612   CTL2  -0.18 !               |                    |        |                 |
ATOM H612R  HAL2   0.09 !       H612R---C612---H612S         |        |                 |
ATOM H612S  HAL2   0.09 !               |                    |        |                 |
GROUP                   !               |                    |        |                 |
ATOM C613   CTL2  -0.18 !               |                    |        |                 |
ATOM H613R  HAL2   0.09 !       H613R---C613---H613S         |        |                 |
ATOM H613S  HAL2   0.09 !               |                    |        |                 |
GROUP                   !               |                    |        |                 |
ATOM C614   CTL2  -0.18 !               |                    |        |                 |
ATOM H614R  HAL2   0.09 !       H614R---C614---H614S         |        |                 |
ATOM H614S  HAL2   0.09 !               |                    |        |                 |
GROUP                  !                |                    |        |                 |
ATOM C615   CTL2  -0.18 !               |                    |        |                 |
ATOM H615R  HAL2   0.09 !       H615R---C615---H615S         |        |                 |
ATOM H615S  HAL2   0.09 !               |                    |        |                 |
GROUP                   !               |                    |        |                 |
ATOM C616   CTL2  -0.18 !               |                    |        |                 |
ATOM H616R  HAL2   0.09 !       H616R---C616---H616S         |        |                 |
ATOM H616S  HAL2   0.09 !               |                    |        |                 |
GROUP                   !               |                    |        |                 |
ATOM C617   CTL2  -0.18 !               |                    |        |                 |
ATOM H617R  HAL2   0.09 !       H617R---C617---H617S         |        |                 |
ATOM H617S  HAL2   0.09 !               |                    |        |                 |
GROUP                   !               |                    |        |                 |
ATOM C618   CTL3  -0.27 !               |                    |        |                 |
ATOM H618R  HAL3   0.09 !       H618R---C618---H618S         |        |                 |
ATOM H618S  HAL3   0.09 !               |                    |        |                 |
ATOM H618T  HAL3   0.09 !               |                    |        |                 |
                        !               H618T                |        |                 |
GROUP ! CHAIN 3         !                                    |        |                 |
ATOM C54   CTL2   -0.18 !               |--------------------|        |                 |
ATOM H54R  HAL2    0.09 !        H54R---C54---H54S                    |                 |
ATOM H54S  HAL2    0.09 !               |                             |                 |
GROUP                   !               |                             |                 |
ATOM C55   CTL2   -0.18 !               |                             |                 |
ATOM H55R  HAL2    0.09 !        H55R---C55---H55S                    |                 |
ATOM H55S  HAL2    0.09 !               |                             |                 |
GROUP                   !               |                             |                 |
ATOM C56   CTL2   -0.18 !               |                             |                 |
ATOM H56R  HAL2    0.09 !        H56R---C56---H56S                    |                 |
ATOM H56S  HAL2    0.09 !               |                             |                 |
GROUP                   !               |                             |                 |
ATOM C57   CTL2   -0.18 !               |                             |                 |
ATOM H57R  HAL2    0.09 !        H57R---C57---H57S                    |                 |
ATOM H57S  HAL2    0.09 !               |                             |                 |
GROUP                   !               |                             |                 |
ATOM C58   CTL2   -0.18 !               |                             |                 |
ATOM H58R  HAL2    0.09 !        H58R---C58---H58S                    |                 |
ATOM H58S  HAL2    0.09 !               |                             |                 |
GROUP                   !               |                             |                 |
ATOM C59   CTL2   -0.18 !               |                             |                 |
ATOM H59R  HAL2    0.09 !        H59R---C59---H59S                    |                 |
ATOM H59S  HAL2    0.09 !               |                             |                 |
GROUP                   !               |                             |                 |
ATOM C510  CTL2   -0.18 !               |                             |                 |
ATOM H510R HAL2    0.09 !       H510R---C510---H510S                  |                 |
ATOM H510S HAL2    0.09 !               |                             |                 |
GROUP                   !               |                             |                 |
ATOM C511  CTL2   -0.18 !               |                             |                 |
ATOM H511R HAL2    0.09 !       H511R---C511---H511S                  |                 |
ATOM H511S HAL2    0.09 !               |                             |                 |
GROUP                   !               |                             |                 |
ATOM C512  CTL2   -0.18 !               |                             |                 |
ATOM H512R HAL2    0.09 !       H512R---C512---H512S                  |                 |
ATOM H512S HAL2    0.09 !               |                             |                 |
GROUP                   !               |                             |                 |
ATOM C513  CTL2   -0.18 !               |                             |                 |
ATOM H513R HAL2    0.09 !       H513R---C513---H513S                  |                 |
ATOM H513S HAL2    0.09 !               |                             |                 |
GROUP                   !               |                             |                 |
ATOM C514  CTL2   -0.18 !               |                             |                 |
ATOM H514R HAL2    0.09 !       H514R---C514---H514S                  |                 |
ATOM H514S HAL2    0.09 !               |                             |                 |
GROUP                   !               |                             |                 |
ATOM C515  CTL2   -0.18 !               |                             |                 |
ATOM H515R HAL2    0.09 !       H515R---C515---H515S              O31=C31               |
ATOM H515S HAL2    0.09 !               |                             |                 |
GROUP                   !               |                             |                 |
ATOM C516  CTL2   -0.18 !               |                             |                 |
ATOM H516R HAL2    0.09 !       H516R---C516---H516S           H32R---C32---H32S        |
ATOM H516S HAL2    0.09 !               |                             |                 |
GROUP                   !               |                             |                 |
ATOM C517  CTL2   -0.18 !               |                             |                 |
ATOM H517R HAL2    0.09 !       H517R---C517---H517S                  |                 |
ATOM H517S HAL2    0.09 !               |                             |                 |
GROUP                   !               |                             |                 |
ATOM C518  CTL2   -0.18 !               |                             |                 |
ATOM H518R HAL2    0.09 !       H518R---C518---H518S                  |                 |
ATOM H518S HAL2    0.09 !               |                             |                 |
GROUP                   !               |                             |                 |
ATOM C519  CTL2   -0.18 !               |                             |                 |
ATOM H519R HAL2    0.09 !       H519R---C519---H519S                  |                 |
ATOM H519S HAL2    0.09 !               |                             |                 |
GROUP                   !               |                             |                 |
ATOM C520  CTL3   -0.27 !               |                             |                 |
ATOM H520R HAL3    0.09 !       H520R---C520---H520S                  |                 |
ATOM H520S HAL3    0.09 !               |                             |                 |
ATOM H520T HAL3    0.09 !               H520T                         |                 |
GROUP  ! CHAIN 2        !                                             |                 |
ATOM C33   CTL2   -0.18 !               |------------------------------                 |
ATOM H33R  HAL2    0.09 !        H33R---C33---H33S                                      |
ATOM H33S  HAL2    0.09 !               |                                               |
GROUP                   !               |                                               |
ATOM C34   CTL2   -0.18 !               |                                               |
ATOM H34R  HAL2    0.09 !        H34R---C34---H34S                                      |
ATOM H34S  HAL2    0.09 !               |                                               |
GROUP                   !               |                                               |
ATOM C35   CTL2   -0.18 !               |                                               |
ATOM H35R  HAL2    0.09 !        H35R---C35---H35S                                      |
ATOM H35S  HAL2    0.09 !               |                                               |
GROUP                   !               |                                               |
ATOM C36   CTL2   -0.18 !               |                                               |
ATOM H36R  HAL2    0.09 !        H36R---C36---H36S                                      |
ATOM H36S  HAL2    0.09 !               |                                               |
GROUP                   !               |                                               |
ATOM C37   CTL2   -0.18 !               |                                               |
ATOM H37R  HAL2    0.09 !        H37R---C37---H37S                                      |
ATOM H37S  HAL2    0.09 !               |                                               |
GROUP                   !               |                                               |
ATOM C38   CTL2   -0.18 !               |                                               |
ATOM H38R  HAL2    0.09 !        H38R---C38---H38S                                      |
ATOM H38S  HAL2    0.09 !               |                                               |
GROUP                   !               |                                               |
ATOM C39   CTL2   -0.18 !               |                                               |
ATOM H39R  HAL2    0.09 !        H39R---C39---H39S                                      |
ATOM H39S  HAL2    0.09 !               |                                               |
GROUP                   !               |                                               |
ATOM C310  CTL2   -0.18 !               |                                               |
ATOM H310R HAL2    0.09 !       H310R---C310---H310S                                    |
ATOM H310S HAL2    0.09 !               |                                               |
GROUP                   !               |                                               |
ATOM C311  CTL2   -0.18 !               |                                               |
ATOM H311R HAL2    0.09 !       H311R---C311---H311S                                    |
ATOM H311S HAL2    0.09 !               |                                               |
GROUP                   !               |                                               |
ATOM C312  CTL2   -0.18 !               |                                               |
ATOM H312R HAL2    0.09 !       H312R---C312---H312S                                    |
ATOM H312S HAL2    0.09 !               |                                               |
GROUP                   !               |                                               |
ATOM C313  CTL2   -0.18 !               |                                               |
ATOM H313R HAL2    0.09 !       H313R---C313---H313S                                    |
ATOM H313S HAL2    0.09 !               |                                               |
GROUP                   !               |                                               |
ATOM C314  CTL3   -0.27 !               |                                               |
ATOM H314R HAL3    0.09 !       H314R---C314---H314S                                    |
ATOM H314S HAL3    0.09 !               |                                               |
ATOM H314T HAL3    0.09 !               H314T                                           |
GROUP ! CHAIN 1         !                                                               |
ATOM C11   CC2O1   0.55 !               |------------------------------------------------
ATOM O11   OC2D1  -0.55 !           O11=C11
GROUP                   !               |
ATOM C12   CTL2   -0.18 !               |
ATOM H12R  HAL2    0.09 !        H12R---C12---H12S
ATOM H12S  HAL2    0.09 !               |
GROUP                   !               |
ATOM C13   CTL1    0.14 !               |
ATOM H13R  HAL1    0.09 !        H13R---C13---O13---HO13
ATOM O13   OH1    -0.66 !               |
ATOM HO13  H       0.43 !               |
GROUP                   !               |
ATOM C14   CTL2   -0.18 !               |
ATOM H14R  HAL2    0.09 !        H14R---C14---H14S
ATOM H14S  HAL2    0.09 !               |
GROUP                   !               |
ATOM C15   CTL2   -0.18 !               |
ATOM H15R  HAL2    0.09 !        H15R---C15---H15S
ATOM H15S  HAL2    0.09 !               |
GROUP                   !               |
ATOM C16   CTL2   -0.18 !               |
ATOM H16R  HAL2    0.09 !        H16R---C16---H16S
ATOM H16S  HAL2    0.09 !               |
GROUP                   !               |
ATOM C17   CTL2   -0.18 !               |
ATOM H17R  HAL2    0.09 !        H17R---C17---H17S
ATOM H17S  HAL2    0.09 !               |
GROUP                   !               |
ATOM C18   CTL2   -0.18 !               |
ATOM H18R  HAL2    0.09 !        H18R---C18---H18S
ATOM H18S  HAL2    0.09 !               |
GROUP                   !               |
ATOM C19   CTL2   -0.18 !               |
ATOM H19R  HAL2    0.09 !        H19R---C19---H19S
ATOM H19S  HAL2    0.09 !               |
GROUP                   !               |
ATOM C110  CTL2   -0.18 !               |
ATOM H110R HAL2    0.09 !       H110R---C110---H110S
ATOM H110S HAL2    0.09 !               |
GROUP                   !               |
ATOM C111  CTL2   -0.18 !               |
ATOM H111R HAL2    0.09 !       H111R---C111---H111S
ATOM H111S HAL2    0.09 !               |
GROUP                   !               |
ATOM C112  CTL2   -0.18 !               |
ATOM H112R HAL2    0.09 !       H112R---C112---H112S
ATOM H112S HAL2    0.09 !               |
GROUP                   !               |
ATOM C113  CTL2   -0.18 !               |
ATOM H113R HAL2    0.09 !       H113R---C113---H113S
ATOM H113S HAL2    0.09 !               |
GROUP                   !               |
ATOM C114  CTL2   -0.18 !               |
ATOM H114R HAL2    0.09 !       H114R---C114---H114S
ATOM H114S HAL2    0.09 !               |
GROUP                   !               |
ATOM C115  CTL2   -0.18 !               |
ATOM H115R HAL2    0.09 !       H115R---C115---H115S
ATOM H115S HAL2    0.09 !               |
GROUP                   !               |
ATOM C116  CTL2   -0.18 !               |
ATOM H116R HAL2    0.09 !       H116R---C116---H116S
ATOM H116S HAL2    0.09 !               |
GROUP                   !               |
ATOM C117  CTL2   -0.18 !               |
ATOM H117R HAL2    0.09 !       H117R---C117---H117S
ATOM H117S HAL2    0.09 !               |
GROUP                   !               |
ATOM C118  CTL2   -0.18 !               |
ATOM H118R HAL2    0.09 !       H118R---C118---H118S
ATOM H118S HAL2    0.09 !               |
GROUP                   !               |
ATOM C119  CTL2   -0.18 !               |
ATOM H119R HAL2    0.09 !       H119R---C119---H119S
ATOM H119S HAL2    0.09 !               |
GROUP                   !               |
ATOM C120  CTL3   -0.27 !               |
ATOM H120R HAL3    0.09 !       H120R---C120---H120S
ATOM H120S HAL3    0.09 !               |
ATOM H120T HAL3    0.09 !               H120T
                        !
                        !
                        !

BOND C71   C72      C72   H72R     C72   H72S    
BOND C72   C73      C73   H73R     C73   H73S     C73   C74     C74   H74R
BOND C74   H74S
BOND C74   C75      C75   H75R     C75   H75S    C75   C76     C76   H76R
BOND C76   H76S    C76   C77
BOND C77   H77R     C77   H77S     C77   C78     C78   H78R    C78   H78S
BOND C78   C79      C79   H79R     C79   H79S    C79   C710    C710  H710R
BOND C710  H710S    C710  C711     C711  H711R   C711  H711S   C711  C712
BOND C712  H712R    C712  H712S    C712  C713    C713  H713R   C713  H713S
BOND C713  C714     C714  H714R    C714  H714S   C714  H714T
BOND C52   H52R     C52   H52S     C52   C53     C53   H53R    C53   O53
DOUBLE O61 C61
BOND O53   C61      C61   C62      C62   H62R    C62   H62S
BOND C62   C63      C63   H63R     C63   H63S    C63   C64     C64   H64R
BOND C64   H64S     C64   C65      C65   H65R    C65   H65S    C65   C66
BOND C66   H66R     C66   H66S     C66   C67     C67   H67R    C67   H67S
BOND C67   C68      C68   H68R     C68   H68S    C68   C69     C69   H69R
BOND C69   H69S     C69   C610     C610  H610R   C610  H610S   C610  C611
BOND C611  H611R    C611  H611S    C611  C612    C612  H612R   C612  H612S
BOND C612  C613     C613  H613R    C613  H613S   C613  C614    C614  H614R
BOND C614  H614S    C614  C615     C615  H615R   C615  H615S   C615  C616
BOND C616  H616R    C616  H616S    C616  C617    C617  H617R   C617  H617S
BOND C617  C618     C618  H618R    C618  H618S   C618  H618T
BOND C53   C54      C54   H54R     C54   H54S    C54   C55     C55   H55R
BOND C55   H55S     C55   C56      C56   H56R    C56   H56S    C56   C57
BOND C57   H57R     C57   H57S     C57   C58     C58   H58R    C58   H58S
BOND C58   C59      C59   H59R     C59   H59S    
BOND C59   C510     C510  H510R    C510  H510S   C510  C511    C511  H511R
BOND C511  H511S    C511  C512     C512  H512R   C512  H512S   C512  C513
BOND C513  H513R    C513  H513S    C513  C514    C514  H514R   C514  H514S
BOND C514  C515     C515  H515R    C515  H515S   C515  C516    C516  H516R
BOND C516  H516S    C516  C517     C517  H517R   C517  H517S   C517  C518
BOND C518  H518R    C518  H518S    C518  C519    C519  H519R   C519  H519S
BOND C519  C520     C520  H520R    C520  H520S   C520  H520T
DOUBLE C31   O31
BOND C31   C32      C32   H32R     C32   H32S    C32   C33
BOND C33   H33R     C33   H33S     C33   C34
BOND C34   H34R     C34   H34S     C34   C35     C35   H35R    C35   H35S
BOND C35   C36      C36   H36R     C36   H36S    C36   C37     C37   H37R
BOND C37   H37S     C37   C38      C38   H38R    C38   H38S    C38   C39
BOND C39   H39R     C39   H39S     C39   C310    C310  H310R   C310  H310S
BOND C310  C311     C311  H311R    C311  H311S   C311  C312    C312  H312R
BOND C312  H312S    C312  C313     C313  H313R   C313  H313S   C313  C314
BOND C314  H314R    C314  H314S    C314  H314T
BOND C13   O13      O13   HO13     C13   C14     C14   H14R    C14   H14S
BOND C14   C15      C15   H15R     C15   H15S    C15   C16     C16   H16R
BOND C16   H16S     C16   C17      C17   H17R    C17   H17S    C17   C18
BOND C18   H18R     C18   H18S     C18   C19     C19   H19R    C19   H19S
BOND C19   C110     C110  H110R    C110  H110S   C110  C111    C111  H111R
BOND C111  H111S    C111  C112     C112  H112R   C112  H112S   C112  C113
BOND C113  H113R    C113  H113S    C113  C114    C114  H114R   C114  H114S
BOND C114  C115     C115  H115R    C115  H115S   C115  C116    C116  H116R
BOND C116  H116S    C116  C117     C117  H117R   C117  H117S   C117  C118
BOND C118  H118R    C118  H118S    C118  C119    C119  H119R   C119  H119S
BOND C119  C120     C120  H120R    C120  H120S   C120  H120T
BOND PB    OPB4     PB    OPB3     PB    OPB2    PB    OB4     OB4   CB4
BOND CB4   HB4      CB4   CB5      CB5   HB5     CB5   CB6     CB6   HB6R
BOND CB6   HB6S     CB6   OB6      OB6   HOB6    CB5   OB5     OB5   CB1
BOND CB1   HB1      CB1   CB2      CB2   HB2     CB2   NB2     NB2   HNB2
BOND NB2   C51      C51   C52      CB2   CB3     CB3   HB3     CB3   CB4
DOUBLE C51  O51     C71   O71
BOND CB3   OB3      OB3   C71      C71   C72     CB1   OA6     CA6   OA6
BOND CA6   HA6R     CA6   HA6S     CA6   CA5     CA5   HA5     CA5   CA4
BOND CA4   HA4      CA4   OA4      OA4   HOA4    CA4   CA3     CA3   HA3
BOND CA3   OA3      OA3   C31      CA3   CA2     CA2   HA2     CA2   NA2
BOND NA2   HNA2     NA2   C11      C11   C12     C12   H12R    C12   H12S
BOND C12   C13      CA2   CA1      CA1   HA1     CA1   OA5     CA1   OA1
BOND OA1   PA       PA    OPA2     PA    OPA3    PA    OPA4    OA5   CA5
BOND C13   H13R
DOUBLE C11  O11
IMPR C11  C12  NA2 O11
IMPR NA2  C11 CA2 HNA2
IMPR C51  C52  NB2 O51
IMPR NB2  C51 CB2 HNB2

!
! IC Tabel (based on PDB:1FI1)
!    I      J      K     L      R(IK)   T(IKJ)   PHI    T(JKL)    R(KL)

IC  NA2    CA3    *CA2   HA2   1.4759  118.15 -120.05  104.81   1.0871! SUGAR1
IC  NA2    CA1    *CA2   CA3   1.4759  106.93 -130.10  110.92   1.5288
IC  OA3    CA4    *CA3   HA3   1.4467  121.30  119.37  104.49   1.1335
IC  OA3    CA2    *CA3   CA4   1.4467  105.70  131.95  109.10   1.5171
IC  OA4    CA5    *CA4   HA4   1.4145  111.99 -109.42  101.03   1.1047
IC  OA4    CA3    *CA4   CA5   1.4145  116.94 -136.29  116.51   1.5465
IC  CA6    OA5    *CA5   HA5   1.4904  105.57  124.02  108.79   1.1199
IC  CA6    CA4    *CA5   OA5   1.4904  112.83  118.06  110.70   1.4527
IC  OA6    HA6S   *CA6   HA6R  1.4423  111.33 -115.96  118.35   1.1390
IC  OA6    CA5    *CA6   HA6S  1.4423  109.16 -120.59  107.02   1.1304
IC  OA5    CA1    CA2    CA3   1.3825  112.71   55.81  110.92   1.5288
IC  CA1    CA2    CA3    CA4   1.5631  110.92  -49.76  109.10   1.5171
IC  CA2    CA3    CA4    CA5   1.5288  109.10   47.34  116.51   1.5465
IC  CA3    CA4    CA5    OA5   1.5171  116.51  -45.64  110.70   1.4527
IC  CA4    CA5    OA5    CA1   1.5465  110.70   49.95  116.43   1.3825
IC  CA5    OA5    CA1    CA2   1.4527  116.43  -56.39  112.71   1.5631
IC  CA4    CA5    CA6    OA6   1.5465  112.83   59.56  109.16   1.4423
IC  CA1    CA2    NA2    HNA2  1.5631  106.93  -31.23  111.79   1.0008
IC  CA3    CA4    OA4    HOA4  1.5171  116.94   79.82  115.24   0.9438
IC  CA5    CA6    OA6    CB1   1.4904  109.16 -142.90  115.25   1.3415
IC  C11    NA2    CA2    CA3   1.3885  125.65  -92.41  118.15   1.5288
IC  C11    CA2    *NA2   HNA2  1.3885  125.65 -172.95  111.79   1.0008
IC  C12    C11    NA2    CA2   1.5264  112.17 -163.73  125.65   1.4759
IC  NA2    C12    *C11   O11   1.3885  112.17 -173.25  126.24   1.2094
IC  O11    C11    C12    H12R  1.2094  126.24 -114.72  102.26   1.1374
IC  O11    C11    C12    H12S  1.2094  126.24  135.93  115.03   1.1016
IC  OA6    CA6    CA5    OA5   1.4423  109.16  -61.46  105.57   1.4527

IC  OA6    CB2    *CB1   HB1   1.3415  114.88  125.75  105.91   1.0793 !SUGAR2
IC  OA6    OB5    *CB1   CB2   1.3415  107.51  124.98  108.79   1.5107
IC  CA6    OA6    CB1    CB2   1.4423  115.25  171.15  114.88   1.5107
IC  NB2    CB3    *CB2   HB2   1.4453  117.52 -131.51  104.87   1.1160
IC  NB2    CB1    *CB2   CB3   1.4453  107.74 -127.67  107.67   1.5235
IC  OB3    CB4    *CB3   HB3   1.4308  111.17  123.71  116.12   1.1224
IC  OB3    CB2    *CB3   CB4   1.4308  104.22  119.22  109.94   1.4663
IC  CB6    OB5    *CB5   HB5   1.4771  108.79  122.41  112.50   1.0965
IC  CB6    CB4    *CB5   OB5   1.4771  112.85  120.47  108.27   1.4668
IC  OB6    HB6S   *CB6   HB6R  1.4400  108.84 -126.62  107.65   1.1686
IC  OB6    CB5    *CB6   HB6S  1.4400  111.09 -119.36  108.11   1.1429
IC  OB5    CB1    CB2    CB3   1.4059  108.79   64.49  107.67   1.5235
IC  CB1    CB2    CB3    CB4   1.5107  107.67  -57.14  109.94   1.4663
IC  CB2    CB3    CB4    CB5   1.5235  109.94   51.26  114.18   1.5511
IC  CB3    CB4    CB5    OB5   1.4663  114.18  -48.92  108.27   1.4668
IC  CB4    CB5    OB5    CB1   1.5511  108.27   56.26  112.92   1.4059
IC  CB5    OB5    CB1    CB2   1.4668  112.92  -66.30  108.79   1.5107
IC  CB4    CB5    CB6    OB6   1.5511  112.85  171.54  111.09   1.4400
IC  OB5    CB1    OA6    CA6   1.4059  107.51  -67.61  115.25   1.4423
IC  CB1    CB2    NB2    HNB2  1.5107  107.74  -59.05  113.94   0.9793
IC  CB5    CB6    OB6    HOB6  1.4771  111.09  -77.51  104.81   1.0040
IC  C51    NB2    CB2    CB3   1.3148  129.05 -124.00  117.52   1.5235
IC  C51    CB2    *NB2   HNB2  1.3148  129.05 -173.31  113.94   0.9793
IC  CB2    CB3    OB3    C71   1.5235  104.22 -148.95  116.21   1.3877
IC  CB3    OB3    C71    C72   1.4308  116.21 -177.30  107.54   1.5798
IC  C72    OB3    *C71   O71   1.5798  107.54 -153.99  122.52   1.2191
IC  OB3    C71    C72    C73   1.3877  107.54 -157.82  117.41   1.5130
IC  C71    C72    C73    C74   1.5798  117.41   66.15  114.86   1.5535
IC  C52    C51    NB2    CB2   1.4837  117.10 -165.24  129.05   1.4453
IC  NB2    C52    *C51   O51   1.3148  117.10  175.55  118.70   1.1894
IC  O51    C51    C52    H52R  1.1894  118.70  154.21  107.05   1.1235
IC  O51    C51    C52    H52S  1.1894  118.70  -92.05  100.61   1.0842

IC  CB4    OB4    PB     OPB2  1.4278  127.00   25.37  104.27   1.5414
IC  OPB2   OB4    *PB    OPB3  1.5414  104.27  122.70  106.53   1.5486
IC  OPB2   OB4    *PB    OPB4  1.5414  104.27 -116.74  107.34   1.5720
IC  PB     OB4    CB4    CB5   1.6447  127.00 -123.21  107.71   1.5511
IC  CB5    OB4    *CB4   CB3   1.5511  107.71 -131.08  118.03   1.4663
IC  CB5    OB4    *CB4   HB4   1.5511  107.71  115.42  105.38   1.0767
IC  OB4    CB4    CB5    OB5   1.4278  107.71  177.91  108.27   1.4668
IC  CA1    OA1    PA     OPA2  1.4175  120.89 -164.07  109.11   1.5367
IC  OPA2   OA1    *PA    OPA3  1.5367  109.11  116.60  103.12   1.5421
IC  OPA2   OA1    *PA    OPA4  1.5367  109.11 -122.07  105.70   1.5166
IC  PA     OA1    CA1    OA5   1.6341  120.89  145.47  103.37   1.3825
IC  OA5    OA1    *CA1   CA2   1.3825  103.37  122.77  114.12   1.5631
IC  OA5    OA1    *CA1   HA1   1.3825  103.37 -112.68  114.68   1.1272
IC  OA1    CA1    OA5    CA5   1.4175  103.37   67.31  116.43   1.4527

!IC  C74    C72   *C73   O73    1.5802  117.74  114.84  112.73   1.4677 !CHAIN 5
IC  C74    C72   *C73   H73R   1.5535  114.86  119.82  108.72   1.1472
IC  C73    C71   *C72   H72R   1.5130  117.41 -118.80  102.28   1.1512
IC  H72R   C71   *C72   H72S   1.1512  102.28 -112.08  113.44   1.0778
IC  C74    C72   *C73   H73R   1.5535  114.86  119.82  108.72   1.1472
IC  C74    C72   *C73   H73S   1.5535  114.86 -124.60  109.19   1.1271
IC  C72    C73   C74    C75    1.5130  114.86  179.58  111.64   1.5528
IC  C75    C73   *C74   H74R   1.5528  111.64 -129.71  115.07   1.1404
IC  H74R   C73   *C74   H74S   1.1404  115.07 -114.89   96.48   1.1242
IC  C73    C74   C75    C76    1.5535  111.64  172.41  107.56   1.5316
IC  C76    C74   *C75   H75R   1.5316  107.56 -121.16  105.05   1.1159
IC  H75R   C74   *C75   H75S   1.1159  105.05 -122.49  101.00   1.1454
IC  C74    C75   C76    C77    1.5528  107.56  174.51  111.55   1.5254
IC  C77    C75   *C76   H76R   1.5254  111.55 -115.59  111.92   1.1133
IC  H76R   C75   *C76   H76S   1.1133  111.92 -113.95  104.01   1.1070
IC  C75    C76   C77    C78    1.5316  111.55  146.51  107.75   1.5158
IC  C78    C76   *C77   H77R   1.5158  107.75 -106.84  108.52   1.1608
IC  H77R   C76   *C77   H77S   1.1608  108.52 -118.63  116.82   1.1284
IC  C76    C77   C78    C79    1.5254  107.75 -160.00  113.58   1.5784
IC  C79    C77   *C78   H78R   1.5784  113.58  126.26  115.04   1.0962
IC  H78R   C77   *C78   H78S   1.0962  115.04  113.38  104.97   1.1415
IC  C77    C78   C79    C710   1.5158  113.58 -179.96  119.16   1.5781
IC  C710   C78   *C79   H79R   1.5781  119.16 -123.15  105.37   1.1446
IC  H79R   C78   *C79   H79S   1.1446  105.37 -111.74  108.78   1.1068
IC  C78    C79   C710   C711   1.5784  119.16   68.51  113.05   1.5377
IC  C711   C79   *C710  H710R  1.5377  113.05  123.35  113.39   1.1310
IC  H710R  C79   *C710  H710S  1.1310  113.39  117.33  107.52   1.0810
IC  C79    C710  C711   C712   1.5781  113.05   68.70  114.98   1.5197
IC  C712   C710  *C711  H711R  1.5197  114.98  115.59  114.07   1.1279
IC  H711R  C710  *C711  H711S  1.1279  114.07  116.02  108.26   1.1381
IC  C710   C711  C712   C713   1.5377  114.98  169.80  113.03   1.4817
IC  C713   C711  *C712  H712R  1.4817  113.03 -120.04  105.99   1.1130
IC  H712R  C711  *C712  H712S  1.1130  105.99 -120.22  105.15   1.1561
IC  C711   C712  C713   C714   1.5197  113.03 -173.92  111.06   1.4911
IC  C714   C712  *C713  H713R  1.4911  111.06  117.61  103.70   1.1226
IC  H713R  C712  *C713  H713S  1.1226  103.70  114.48  112.62   1.1460
IC  C712   C713  C714   H714R  1.4817  111.06 -166.02  105.21   1.1052
IC  H714R  C713  *C714  H714S  1.1052  105.21  124.70  111.14   1.0965
IC  H714R  C713  *C714  H714T  1.1052  105.21 -119.57  111.72   1.1364

IC  NB2    C51   C52    C53    1.3148  117.10 -135.29  114.05   1.5128
IC  C51    C52   C53    C54    1.4837  114.05   58.94  114.52   1.6009
IC  C54    C52   *C53   O53    1.6009  114.52  121.16  103.56   1.4647
IC  C54    C52   *C53   H53R   1.6009  114.52 -122.82  109.69   1.0823
IC  C53    C51   *C52   H52R   1.5128  114.05  113.95  107.05   1.1235
IC  H52R   C51   *C52   H52S   1.1235  107.05  113.74  100.61   1.0842
IC  C52    C53   O53    C61    1.5128  103.56  135.83  116.19   1.3345
IC  C53    O53   C61    C62    1.4647  116.19 -179.09  107.46   1.5893
IC  C62    O53   *C61   O61    1.5893  107.46 -177.74  130.47   1.1971
IC  O53    C61   C62    C63    1.3345  107.46  -76.57  108.24   1.5941
IC  C63    C61   *C62   H62R   1.5941  108.24 -116.58  108.09   1.1091
IC  H62R   C61   *C62   H62S   1.1091  108.09 -122.67  110.21   1.1549
IC  H54R   C53   *C54   H54S   1.1121  116.27 -116.66  103.87   1.0580
IC  C61    C62   C63    C64    1.5893  108.24  -62.32  116.00   1.5173
IC  C64    C62   *C63   H63R   1.5173  116.00 -119.67  105.68   1.1241
IC  H63R   C62   *C63   H63S   1.1241  105.68 -114.87  111.83   1.1107
IC  C62    C63   C64    C65    1.5941  116.00  178.48  110.29   1.5538
IC  C65    C63   *C64   H64R   1.5538  110.29 -122.49  109.32   1.0879
IC  H64R   C63   *C64   H64S   1.0879  109.32 -108.01  114.51   1.1235
IC  C63    C64   C65    C66    1.5173  110.29  159.90  115.36   1.5120
IC  C66    C64   *C65   H65R   1.5120  115.36 -121.72  114.64   1.1420
IC  H65R   C64   *C65   H65S   1.1420  114.64 -110.12  103.05   1.0977
IC  C64    C65   C66    C67    1.5538  115.36 -155.60  118.84   1.5099
IC  C67    C65   *C66   H66R   1.5099  118.84 -120.24  111.44   1.1462
IC  H66R   C65   *C66   H66S   1.1462  111.44 -116.01  108.39   1.1082
IC  C65    C66   C67    C68    1.5120  118.84 -173.81  112.83   1.5741
IC  C68    C66   *C67   H67R   1.5741  112.83 -127.75  106.77   1.1468
IC  H67R   C66   *C67   H67S   1.1468  106.77 -111.62  106.44   1.0990
IC  C66    C67   C68    C69    1.5099  112.83  172.92  117.63   1.5086
IC  C69    C67   *C68   H68R   1.5086  117.63 -126.97  103.19   1.1500
IC  H68R   C67   *C68   H68S   1.1500  103.19 -113.39  101.23   1.1294
IC  C67    C68   C69    C610   1.5741  117.63 -175.05  108.11   1.5302
IC  C610   C68   *C69   H69R   1.5302  108.11 -119.77  113.29   1.1443
IC  H69R   C68   *C69   H69S   1.1443  113.29 -120.96  105.47   1.1109
IC  C68    C69   C610   C611   1.5086  108.11  178.17  102.81   1.4978
IC  C611   C69   *C610  H610R  1.4978  102.81 -115.05  108.08   1.1063
IC  H610R  C69   *C610  H610S  1.1063  108.08 -128.79  114.01   1.0886
IC  C69    C610  C611   C612   1.5302  102.81 -171.46  108.09   1.4886
IC  C612   C610  *C611  H611R  1.4886  108.09  115.75  114.28   1.1401
IC  H611R  C610  *C611  H611S  1.1401  114.28  115.63  110.05   1.1899
IC  C610   C611  C612   C613   1.4978  108.09  166.96  116.02   1.5735
IC  C613   C611  *C612  H612R  1.5735  116.02  115.23  105.29   1.0780
IC  H612R  C611  *C612  H612S  1.0780  105.29  113.12  108.76   1.1268
IC  C611   C612  C613   C614   1.4886  116.02  176.38  116.75   1.5300
IC  C614   C612  *C613  H613R  1.5300  116.75  125.51  106.99   1.0868
IC  H613R  C612  *C613  H613S  1.0868  106.99  109.18   99.16   1.1636
IC  C612   C613  C614   C615   1.5735  116.75 -174.88  108.41   1.5161
IC  C615   C613  *C614  H614R  1.5161  108.41  113.02  112.58   1.1440
IC  H614R  C613  *C614  H614S  1.1440  112.58  123.65  113.64   1.1043
IC  C613   C614  C615   C616   1.5300  108.41  171.53  112.98   1.5101
IC  C616   C614  *C615  H615R  1.5101  112.98  123.43  105.44   1.0874
IC  H615R  C614  *C615  H615S  1.0874  105.44  112.18  104.16   1.0973
IC  C614   C615  C616   C617   1.5161  112.98  174.48  110.75   1.5448
IC  C617   C615  *C616  H616R  1.5448  110.75  128.22  107.09   1.1631
IC  H616R  C615  *C616  H616S  1.1631  107.09  117.45  116.04   1.0891
IC  C615   C616  C617   C618   1.5101  110.75  176.08  113.30   1.5068
IC  C618   C616  *C617  H617R  1.5068  113.30  131.77  109.84   1.1781
IC  H617R  C616  *C617  H617S  1.1781  109.84  111.92   99.85   1.1416
[truncated: 1,770,645 more chars]
