# Supplementary material for: N-Glycans modulate tilting of HIV-1 envelope glycoprotein
Source: Nat Commun. 2026 Apr 15;17:5206. doi: 10.1038/s41467-026-71874-2 (PMC13254402; doi:10.1038/s41467-026-71874-2)
Supplement: Supplementary file 3 — Supplementary Data 1 [file 41467_2026_71874_MOESM3_ESM.zip › Structure_files/MD_input_files/CHARMM36m/toppar_all36_prot_model.str]

*>> All-hydrogen topology for small model compounds used in the <<
*>> development of the CHARMM22 protein all-hydrogen parameters <<
*>>>>>>>>>>>>>>>>>>>>>>> July 1997 <<<<<<<<<<<<<<<<<<<<<<<<<<<<<<<
*>>>>>>>> Direct comments to Alexander D. MacKerell Jr. <<<<<<<<<<
*>>>>>>>>>>>>>>> Parameter forum, www.charmm.org <<<<<<<<<<<<<<<<<
*Converted to stream format, December 2003
*Converted to CHARMM36 protein atom types, May 2011
*

!Parent files that have to be read prior to streaming this file
!top_all36_prot.rtf
!par_all36_prot.prm
!
!Testcase
!test_all36_prot_model.inp

!changes after 9/98
!
!change alkene HA1 and HA2 to HE1 and HE2
!
!improper atom ordering corrected
!
!version b5i to be consistent with protein toppar files
!
!Heme vinyl groups upgraded based on new butene parameters
!

! references
!
!PROTEINS
!
!MacKerell, Jr., A. D.; Bashford, D.; Bellott, M.; Dunbrack Jr., R.L.;
!Evanseck, J.D.; Field, M.J.; Fischer, S.; Gao, J.; Guo, H.; Ha, S.;
!Joseph-McCarthy, D.; Kuchnir, L.; Kuczera, K.; Lau, F.T.K.; Mattos,
!C.; Michnick, S.; Ngo, T.; Nguyen, D.T.; Prodhom, B.; Reiher, III,
!W.E.; Roux, B.; Schlenkrich, M.; Smith, J.C.; Stote, R.; Straub, J.;
!Watanabe, M.; Wiorkiewicz-Kuczera, J.; Yin, D.; Karplus, M.  All-atom
!empirical potential for molecular modeling and dynamics Studies of
!proteins.  Journal of Physical Chemistry B, 1998, 102, 3586-3616.

read rtf card append
* Topology for protein related model compounds
*
31  1

AUTOGENERATE ANGLE DIHE

!MASS  -1  C3        12.01100 ! cyclopropane carbon

DECL -CA
DECL -C
DECL -O
DECL +N
DECL +HN
DECL +CA
!reset default patches
DEFA FIRS NONE LAST NONE
AUTO ANGLES DIHE


RESI ACET       -1.00 ! acetate, K. Kuczera
GROUP
ATOM  C1  CT3   -0.37 ! 
ATOM  C2  CC     0.62 !     H1    O1 (-)
ATOM  H1  HA3    0.09 !     |    /
ATOM  H2  HA3    0.09 ! H2--C1--C2
ATOM  H3  HA3    0.09 !     |    \\
ATOM  O1  OC    -0.76 !     H3    O2
ATOM  O2  OC    -0.76 !
Bond c1 h1  c1 h2  c1 h3
Bond c1 c2  c2 o1
Double  c2 o2
impr c2 c1 o2 o1
IC  O1  C2 C1  H1  0.00 0.00    0.0  0.00 0.00
IC  C2  H1 *C1 H2  0.00 0.00  120.0  0.00 0.00
IC  C2  H1 *C1 H3  0.00 0.00 -120.0  0.00 0.00
IC  C1  O1 *C2 O2  0.00 0.00  180.0  0.00 0.00 
patc firs none last none

RESI PROA       -1.00 ! propionic acid
GROUP
ATOM  C1  CT2   -0.28 ! 
ATOM  C2  CC     0.62 !     H1    O1 (-)
ATOM  H1  HA2    0.09 !     |    /
ATOM  H2  HA2    0.09 ! H2--C1--C2
                      !     |    \\
ATOM  O1  OC    -0.76 !     |    O2
ATOM  O2  OC    -0.76 !H01--C0
GROUP                 !     | \
ATOM  C0  CT3   -0.27 !   H02 H03
ATOM  H01 HA3    0.09
ATOM  H02 HA3    0.09
ATOM  H03 HA3    0.09
Bond c1 h1  c1 h2  c1 c0
Bond c1 c2  c2 o1
Bond c0 h01 c0 h02 c0 h03
Double  c2 o2
impr c2 c1 o2 o1
ic  h1  c1 c2 o1   0.00 0.00    0.0 0.0  0.0
ic  h2  c1 c2 o1   0.00 0.00    0.0 0.0  0.0
ic  h3  c1 c2 o1   0.00 0.00    0.0 0.0  0.0
ic  h1  c1 c2 o2   0.00 0.00    0.0 0.0  0.0
ic  h2  c1 c2 o2   0.00 0.00    0.0 0.0  0.0
ic  h3  c1 c2 o2   0.00 0.00    0.0 0.0  0.0
ic  h1  c1 h2 h3   0.00 0.00    0.0  0.00 0.00
ic  h2  c1 h3 h1   0.00 0.00    0.0  0.00 0.00
ic  h3  c1 h1 h2   0.00 0.00    0.0  0.00 0.00
ic  o1  o2 *c2 c1  0.00 0.00    0.0  0.00 0.00
!proa ics
ic  c2  c1 c0 h01  0.00 0.00  180.0  0.00 0.00
ic  c2  c1 c0 h02  0.00 0.00   60.0  0.00 0.00
ic  c2  c1 c0 h03  0.00 0.00  300.0  0.00 0.00
patc firs none last none

RESI GUAN        1.00 ! guandinium, K. Kuczera
GROUP
ATOM  C   C      0.64 !      H11  H12
ATOM  N1  NC2   -0.80 !        \  /
ATOM  H11 HC     0.46 !         N1 (+)
ATOM  H12 HC     0.46 !         ||
ATOM  N2  NC2   -0.80 !         C
ATOM  H21 HC     0.46 !        / \
ATOM  H22 HC     0.46 !  H21-N2   N3-H31
ATOM  N3  NC2   -0.80 !       |   |
ATOM  H31 HC     0.46 !     H22   H32
ATOM  H32 HC     0.46 !
BOND    C N2   C N3
DOUBLE C N1
BOND   N1 H11  N1 H12  N2 H21   N2 H22  N3 H31  N3 H32
IMPR   C N2 N1 N3
IC  H11 N1  C  N2    0.00 0.00   0.0   0.00 0.00
IC  H11 N1  C  N3    0.00 0.00 180.0   0.00 0.00
IC  H12 N1  C  N3    0.00 0.00   0.0   0.00 0.00
IC  H21 N2  C  N1    0.00 0.00   0.0   0.00 0.00
IC  H22 N2  C  N3    0.00 0.00   0.0   0.00 0.00
IC  H31 N3  C  N1    0.00 0.00   0.0   0.00 0.00
IC  H32 N3  C  N2    0.00 0.00   0.0   0.00 0.00
patc firs none last none

RESI MGUA        1.00 ! methyl-guanidinium
GROUP
ATOM  C   C      0.64 !      H11  H12
ATOM  N1  NC2   -0.80 !        \  /
ATOM  H11 HC     0.46 !         N1 (+)
ATOM  H12 HC     0.46 !         ||
ATOM  N2  NC2   -0.80 !         C       HC1
ATOM  H21 HC     0.46 !        / \     /
ATOM  H22 HC     0.46 !  H21-N2   N3--C2-HC2
ATOM  N3  NC2   -0.70 !       |   |    \
ATOM  H31 HC     0.44 !     H22   H31   HC3
ATOM  C2  CT3    0.11 !
ATOM  HC1 HA3    0.09
ATOM  HC2 HA3    0.09
ATOM  HC3 HA3    0.09
BOND   C N2   C N3
DOUBLE C N1
BOND   N1 H11  N1 H12  N2 H21   N2 H22  N3 H31  N3 C2
BOND   C2 HC1 C2 HC2 C2 HC3
IMPR   C N2 N1 N3 
IC  H11 N1  C  N2    0.00 0.00   0.0   0.00 0.00
IC  H11 N1  C  N3    0.00 0.00 180.0   0.00 0.00
IC  H12 N1  C  N3    0.00 0.00   0.0   0.00 0.00
IC  H21 N2  C  N1    0.00 0.00   0.0   0.00 0.00
IC  H22 N2  C  N3    0.00 0.00   0.0   0.00 0.00
IC  H31 N3  C  N1    0.00 0.00   0.0   0.00 0.00
IC  C2  N3  C  N1    0.00 0.00 180.0   0.00 0.00
IC  C   N3  C2 HC1   0.00 0.00   0.0   0.00 0.00
IC  C   N3  C2 HC2   0.00 0.00 120.0   0.00 0.00
IC  C   N3  C2 HC3   0.00 0.00 240.0   0.00 0.00
patc firs none last none

RESI GLYN         0.00  ! neutral glycine
GROUP                   !
ATOM N    NH2    -0.96  !
ATOM HT1  HC      0.34  !  HT1  HT2
ATOM HT2  HC      0.34  !    \ /
ATOM CA   CT2     0.18  !     N
ATOM HA1  HB2     0.05  !     |     
ATOM HA2  HB2     0.05  ! HA1-CA-HA2
GROUP                   !     |  
ATOM C    CD      0.75  !     C
ATOM OT1  OB     -0.55  !   // \
ATOM OT2  OH1    -0.64  !  OT1 OT2
ATOM HO2  H       0.44  !       |
                        !      HO2
                        !   
BOND N   CA   CA  C   C   OT2   OT2  HO2
BOND N   HT1  N   HT2 CA  HA1   CA   HA2
DOUBLE OT1 C 
DONO HT1 N
DONO HT2 N
DONO HO2 OT2
IC N    CA   C    OT1   1.5010  119.00   88.76  126.10   1.2218
IC N    CA   C    OT2   1.5010  119.00 -111.57  113.44   1.3958
IC OT1  OT2  *C   CA    1.2218  117.44 -161.57  113.44   1.5780
IC CA   C    OT2  HO2   1.5780  113.44 -168.97  107.16   0.9565
IC C    CA   N    HT1   1.5780  119.00  164.86  110.99   1.0023
IC C    CA   N    HT2   1.5780  119.00  -77.98  111.22   1.0030
IC N    C    *CA  HA1   1.5010  119.00  120.0   110.0    1.1
IC N    C    *CA  HA2   1.5010  119.00 -120.0   110.0    1.1
PATCHING FIRS NONE LAST NONE

RESI MAMM        1.00 ! methylammonium, K. Kuczera
GROUP
Atom ce ct3      0.16 !
Atom nz nh3     -0.30 ! HE1     HZ1
Atom he1 ha3     0.05 !    \ (+) |
Atom he2 ha3     0.05 !HE2-CE---NZ--HZ2
Atom he3 ha3     0.05 !    /     |
Atom hz1 hc      0.33 ! HE3     HZ3
Atom hz2 hc      0.33 !
Atom hz3 hc      0.33 !
Bond ce he1  ce he2  ce he3
Bond ce nz  nz hz1  nz hz2  nz hz3 
ic  he1  ce nz hz1   0.00 0.00    0.0 0.0  0.0
ic  he1  ce nz hz2   0.00 0.00  120.0 0.0  0.0
ic  he1  ce nz hz3   0.00 0.00  240.0 0.0  0.0
ic  he2  ce nz hz1   0.00 0.00  120.0 0.0  0.0
ic  he2  ce nz hz2   0.00 0.00    0.0 0.0  0.0
ic  he2  ce nz hz3   0.00 0.00  240.0 0.0  0.0
ic  he3  ce nz hz1   0.00 0.00  240.0 0.0  0.0
ic  he3  ce nz hz2   0.00 0.00  120.0 0.0  0.0
ic  he3  ce nz hz3   0.00 0.00    0.0 0.0  0.0
ic  ce  nz hz1 hz3   0.00 0.00    0.0 0.0  0.0
patc firs none last none

RESI EAMM        1.00 ! ethylammonium, adm jr.
GROUP
Atom ce  ct2     0.21 !
Atom nz  nh3    -0.30 ! HE1     HZ1
Atom he1 ha2     0.05 !    \ (+) |
Atom he2 ha2     0.05 !HE2-CE---NZ--HZ2
                      !    /     |
Atom hz1 hc      0.33 !   /     HZ3
Atom hz2 hc      0.33 !  C1-H13
Atom hz3 hc      0.33 ! /  \
Group                 !H11  H12
atom c1  ct3    -0.27 !
atom h11 ha3     0.09 !
atom h12 ha3     0.09 !
atom h13 ha3     0.09 !
Bond ce he1  ce he2  ce c1
Bond ce nz  nz hz1  nz hz2  nz hz3 
Bond c1 h11 c1 h12  c1 h13
ic  he1  ce nz hz1   0.00 0.00    0.0 0.0  0.0
ic  he1  ce nz hz2   0.00 0.00  120.0 0.0  0.0
ic  he1  ce nz hz3   0.00 0.00  240.0 0.0  0.0
ic  he2  ce nz hz1   0.00 0.00  120.0 0.0  0.0
ic  he2  ce nz hz2   0.00 0.00    0.0 0.0  0.0
ic  he2  ce nz hz3   0.00 0.00  240.0 0.0  0.0
ic  he3  ce nz hz1   0.00 0.00  240.0 0.0  0.0
ic  he3  ce nz hz2   0.00 0.00  120.0 0.0  0.0
ic  he3  ce nz hz3   0.00 0.00    0.0 0.0  0.0
ic  ce  nz hz1 hz3   0.00 0.00    0.0 0.0  0.0
!ics for eamm
ic  nz   ce c1 h11   0.00 0.00  180.0 0.0  0.0
ic  nz   ce c1 h12   0.00 0.00   60.0 0.0  0.0
ic  nz   ce c1 h13   0.00 0.00  300.0 0.0  0.0

patc firs none last none

RESI MAMI        0.00 ! methylamine, adm jr.
GROUP
ATOM N1   NH2   -0.96 !
ATOM C1   CT3    0.13 !  HC1       HN1
ATOM HN1  HC     0.34 !     \      /
ATOM HC1  HA3    0.05 ! HC2-C1---NZ
ATOM HC2  HA3    0.05 !     /      \
ATOM HC3  HA3    0.05 !  HC3       HN2
ATOM HN2  HC     0.34 !
BOND N1  C1  N1  HN1  N1  HN2
BOND C1 HC1  C1  HC2  C1  HC3
IC  BLNK HN1 N1  C1    0.0   0.0   180.   0.0  0.0
IC  HN1  N1  C1  HC1   0.0   0.0   180.   0.0  0.0
IC  HN1  N1  C1  HC2   0.0   0.0    60.   0.0  0.0
IC  HN1  N1  C1  HC3   0.0   0.0   300.   0.0  0.0
IC  HC1  C1  N1  HN2   0.0   0.0     0.   0.0  0.0

RESI ACEH        0.00 ! acetic acid, ADM jr.
GROUP
ATOM C2   CT3   -0.30 !
ATOM C1   CD     0.75 !   H21      O2
ATOM H21  HA3    0.09 !      \    //
ATOM H22  HA3    0.09 !  H22-C2--C1
ATOM H23  HA3    0.09 !      /     \ 
ATOM O2   OB    -0.55 !   H23       O1-HO1
ATOM O1   OH1   -0.61 !
ATOM HO1  H      0.44 !
BOND C1 O1  O1 HO1  C1 C2  C2 H21  C2 H22  C2 H23
DOUBLE C1 O2
IMPR C1 C2  O1 O2
DONO BLNK HO1 ! O1
ACCE O1
ACCE O2
IC O2   C1   C2   H21   0.0000  0.0000   0.0000  0.0000  0.0000
IC HO1  O1   C1   O2    0.0000  0.0000   0.0000  0.0000  0.0000
IC HO1  O1   C1   C2    0.0000  0.0000 180.0000  0.0000  0.0000
IC O1   C1   C2   H21   0.0000  0.0000 180.0000  0.0000  0.0000
IC O1   C1   C2   H22   0.0000  0.0000  60.0000  0.0000  0.0000
IC O1   C1   C2   H23   0.0000  0.0000 -60.0000  0.0000  0.0000

!incorrect charges
!RESI MAS         0.00 ! methylacetate
!GROUP                 !
!ATOM C1   CT3   -0.17 !           H22
!ATOM C    CD     0.63 !           |
!ATOM OM   OS    -0.34 !       H21-C2-H23
!ATOM C2   CT3   -0.14 !             \
!ATOM O    OB    -0.52 !             OM
!ATOM H11  HA3    0.09 !            /
!ATOM H12  HA3    0.09 !         O=C
!ATOM H13  HA3    0.09 !           |
!ATOM H21  HA3    0.09 !       H11-C1-H13
!ATOM H22  HA3    0.09 !           |
!ATOM H23  HA3    0.09 !           H12
! 
!BOND C1   C       C    OM      OM    C2
!DOUBLE C   O
!BOND C1   H11     C1   H12     C1   H13
!BOND C2   H21     C2   H22     C2   H23
!IMPR C C1 OM O
!! internal coordinates from experiment for heavy atoms
!IC C1   C    OM   C2   1.520     109.0     180.0     114.8     1.437
!IC O    C    OM   C2   1.200     125.9       0.0     114.8     1.437
!IC H11  C1   C    OM   1.1       108.9     180.0     109.0     1.334
!IC H12  C1   C    OM   1.1       109.75     60.4     109.0     1.334
!IC H13  C1   C    OM   1.1       109.75    -60.4     109.0     1.334
!IC H21  C2   OM   C    1.0788    109.94    180.0     114.8     1.334
!IC H22  C2   OM   C    1.0802    110.50     60.5     114.8     1.334
!IC H23  C2   OM   C    1.0802    110.50    -60.5     114.8     1.334

RESI MEOH        0.00 ! methanol, adm jr.
GROUP  ! order of atoms to match that used in ab initio
ATOM CB   CT3   -0.04 !  H11
ATOM OG   OH1   -0.66 !     \
ATOM HG1  H      0.43 ! H12--C1--O1
ATOM HB1  HA3    0.09 !     /      \
ATOM HB2  HA3    0.09 !  H13       HO1
ATOM HB3  HA3    0.09 !
BOND CB  OG  OG HG1  
BOND CB HB1  CB HB2  CB  HB3
DONO HG1 OG
ACCE OG
! only for analysis
IC HG1  OG   CB   HB1   0.0000  0.0000 180.0000  0.0000  0.0000
IC HG1  OG   CB   HB2   0.0000  0.0000 180.0000  0.0000  0.0000
IC HG1  OG   CB   HB3   0.0000  0.0000 180.0000  0.0000  0.0000
IC OG   CB   HB1  HB2   0.0000  0.0000 180.0000  0.0000  0.0000
IC HG1  OG   CB   HB1   0.0000  0.0000 180.0000  0.0000  0.0000

RESI METO       -1.00 ! methoxide, adm jr. 
GROUP  ! order of atoms to match that used in ab initio
ATOM CB   CT3   -0.41 !  HB1
ATOM OG   OC    -0.92 !     \
                      ! HB2--CB--OG (-)
ATOM HB1  HA3    0.11 !     /     
ATOM HB2  HA3    0.11 !  HB3      
ATOM HB3  HA3    0.11 !
BOND CB  OG 
BOND CB HB1  CB HB2  CB  HB3
ACCE OG
! only for analysis
IC HB2  OG   CB   HB1   0.0000  0.0000 180.0000  0.0000  0.0000
IC OG   HB2  *CB  HB1   0.0000  0.0000 180.0000  0.0000  0.0000
IC OG   CB   HB1  HB2   0.0000  0.0000 180.0000  0.0000  0.0000

RESI ETOH        0.00 ! Ethanol, adm jr.
GROUP 
ATOM C1   CT2    0.05 !  H21  H11 H12
ATOM O1   OH1   -0.66 !     \   \  /
ATOM HO1  H      0.43 ! H22--C2--C1
ATOM H11  HA2    0.09 !     /      \
ATOM H12  HA2    0.09 !  H23        O1--HO1
GROUP
ATOM C2   CT3   -0.27 
ATOM H21  HA3    0.09
ATOM H22  HA3    0.09
ATOM H23  HA3    0.09
BOND C1  C2   C1  O1   C1  H11  C1  H12  O1  HO1
BOND C2  H21  C2  H22  C2  H23 
DONO HO1 O1
ACCE O1
! for ic build
IC O1   C1   C2   H21   0.0000  0.0000 180.0000  0.0000  0.0000
IC O1   C1   C2   H22   0.0000  0.0000  60.0000  0.0000  0.0000
IC O1   C1   C2   H23   0.0000  0.0000 300.0000  0.0000  0.0000
IC H21  C2   C1   H11   0.0000  0.0000 120.0000  0.0000  0.0000
IC H21  C2   C1   H12   0.0000  0.0000 240.0000  0.0000  0.0000
IC C2   C1   O1   HO1   0.0000  0.0000 180.0000  0.0000  0.0000
! only for analysis
!IC HO1  O1   C1   H11   0.0000  0.0000 180.0000  0.0000  0.0000
!IC HO1  O1   C1   H12   0.0000  0.0000 180.0000  0.0000  0.0000
!IC HO1  O1   C1   H13   0.0000  0.0000 180.0000  0.0000  0.0000
!IC O1   C1   H11  H12   0.0000  0.0000 180.0000  0.0000  0.0000

RESI ETO        -1.00 ! Ethoxide, adm jr.
GROUP 
ATOM OG   OC    -0.92 !  HA1  HB1 HB2
ATOM CB   CT2   -0.30 !     \   \  /
ATOM CA   CT3   -0.27 ! HA2--CA--CB
ATOM HB1  HA2    0.11 !     /      \
ATOM HB2  HA2    0.11 !  HA3        OG (-)
!GROUP
ATOM HA1  HA3    0.09
ATOM HA2  HA3    0.09
ATOM HA3  HA3    0.09
BOND CA  CB   CB  OG   CB  HB1  CB  HB2
BOND CA  HA1  CA  HA2  CA  HA3 
ACCE OG
! for ic build
ic cb   ca   Ha1  ha2   0.0000  0.0000 180.0000  0.0000  0.0000
ic ca   og   cb   hb1   0.0000  0.0000 180.0000  0.0000  0.0000
ic ca   og   cb   hb2   0.0000  0.0000 180.0000  0.0000  0.0000
ic ca   og   cb   hb3   0.0000  0.0000 180.0000  0.0000  0.0000
IC OG   CB   CA   HA1   0.0000  0.0000 180.0000  0.0000  0.0000
IC OG   CB   CA   HA2   0.0000  0.0000  60.0000  0.0000  0.0000
IC OG   CB   CA   HA3   0.0000  0.0000 300.0000  0.0000  0.0000
IC HA1  CA   CB   HB1   0.0000  0.0000 120.0000  0.0000  0.0000
IC HA1  CA   CB   HB2   0.0000  0.0000 240.0000  0.0000  0.0000

RESI PRO2        0.00 ! 2-propanol, adm jr.
GROUP 
ATOM C2   CT1    0.14 !  H12  H13  H33 H32
ATOM O2   OH1   -0.66 !     \ /      \ /
ATOM HO2  H      0.43 ! H11--C1      C3--H31
ATOM H21  HA1    0.09 !        \    /
GROUP                 !          C2
ATOM C1   CT3   -0.27 !        /    \
ATOM H11  HA3    0.09 !      O2     H21
ATOM H12  HA3    0.09 !       |  
ATOM H13  HA3    0.09 !      HO2
GROUP                 !
ATOM C3   CT3   -0.27 !
ATOM H31  HA3    0.09
ATOM H32  HA3    0.09
ATOM H33  HA3    0.09
BOND C1  C2   C2  C3   C2  O2   C2  H21  O2  HO2
BOND C1  H11  C1  H12  C1  H13  C3  H31  C3  H32  C3  H33
DONO HO2 O2
ACCE O2
! for ic build
IC C1   C2   C3   H31   0.0000  0.0000   0.0000  0.0000  0.0000
IC C1   C2   C3   H32   0.0000  0.0000 120.0000  0.0000  0.0000
IC C1   C2   C3   H33   0.0000  0.0000 240.0000  0.0000  0.0000
IC C3   C2   C1   H11   0.0000  0.0000 180.0000  0.0000  0.0000
IC C3   C2   C1   H12   0.0000  0.0000  60.0000  0.0000  0.0000
IC C3   C2   C1   H13   0.0000  0.0000 300.0000  0.0000  0.0000
IC H31  C3   C2   O2    0.0000  0.0000 120.0000  0.0000  0.0000
IC H31  C3   C2   H21   0.0000  0.0000 240.0000  0.0000  0.0000
IC C3   C2   O2   HO2   0.0000  0.0000 180.0000  0.0000  0.0000
! only for analysis
!IC HO1  O1   C1   H11   0.0000  0.0000 180.0000  0.0000  0.0000
!IC HO1  O1   C1   H12   0.0000  0.0000 180.0000  0.0000  0.0000
!IC HO1  O1   C1   H13   0.0000  0.0000 180.0000  0.0000  0.0000
!IC O1   C1   H11  H12   0.0000  0.0000 180.0000  0.0000  0.0000

RESI FORM        0.00 ! formamide, adm jr.
ATOM HA   HA1    0.08 ! 	
ATOM C    CC     0.42 !  O     Hc
ATOM N    NH2   -0.69 !  \\   /
ATOM Hc   H      0.35 !   C--N
ATOM Ht   H      0.35 !  /    \
ATOM O    O     -0.51 ! HA     Ht
                      !
BOND  C   HA   C   N   N   Hc   N   Ht
DOUBLE  C   O
!BOND  O   DUM
IMPR  C  HA N  O   c  n  ha  o
! GAS PHASE GEOMETRY
!IC  DUM O   C   N      1.00    90.0     0. 124.70 1.352  
IC  O   C   N   HC     1.2190 124.70    0. 118.50 1.0016 ! variable 1
IC  HC  N   C   HA     1.0016 118.50  180. 112.70 1.0980 ! variable 2
IC  O   C   N   HT     1.2190 124.70  180. 120.00 1.0015 ! variable 3

RESI ACEM        0.00 ! acetamide, adm jr.
! the amide charges listed below are used in asparagine and glutamine
! if Hc and Ht are made equivalent use N = -0.64, Hc = Ht = 0.32
GROUP
ATOM CC   CT3   -0.27 !
ATOM C    CC     0.55 !  HC1           Ht
ATOM N    NH2   -0.62 !     \         /
ATOM Hc   H      0.32 ! HC2--CC--C---N
ATOM Ht   H      0.30 !     /    ||   \
ATOM O    O     -0.55 !  HC3     O     Hc
ATOM HC1  HA3    0.09 !
ATOM HC2  HA3    0.09 !
ATOM HC3  HA3    0.09 !
!atom dum  dum    0.0  ! dummy for ic build
BOND  C   N   N   Hc   N   Ht
DOUBLE  C   O
BOND  C   CC  CC  HC1 CC  HC2  CC  HC3
!BOND  O   DUM
IMPR  C  CC N  O   C  N  CC  O
IMPR  N  C  HC HT  N  C  HT  HC
! GAS PHASE GEOMETRY
IC  HC1 CC  C   N      1.0832 113.80  180. 124.70 1.3523  
IC  O   C   N   HC     1.2012 124.70    0. 118.63 0.9929 ! variable 1
IC  O   C   N   HT     1.2012 124.70  180. 120.92 0.9960 ! variable 3
IC  HC  N   C   CC     1.0016 118.63  180. 115.65 1.5150 ! variable 2
IC  O   C   CC  HC1    1.2012 123.27    0. 113.80 1.0832
IC  O   C   CC  HC2    1.2012 123.27  120. 108.52 1.0836
IC  O   C   CC  HC3    1.2012 123.27  300. 108.52 1.0836

RESI MACE        0.00 ! methyl-acetamide, adm jr.
! the amide charges listed below are used in asparagine and glutamine
! if Hc and Ht are made equivalent use N = -0.64, Hc = Ht = 0.32
GROUP
ATOM CC   CT2   -0.18 !
ATOM C    CC     0.55 !  HC1           Ht
ATOM N    NH2   -0.62 !     \         /
ATOM Hc   H      0.32 ! HC2--CC--C---N
ATOM Ht   H      0.30 !     /    ||   \
ATOM O    O     -0.55 !    /     O     Hc
ATOM HC1  HA2    0.09 !   C1-H13
ATOM HC2  HA2    0.09 !  / \
GROUP                 !H11  H12
ATOM C1   CT3   -0.27
ATOM H11  HA3    0.09
ATOM H12  HA3    0.09
ATOM H13  HA3    0.09
!atom dum  dum    0.0  ! dummy for ic build
BOND  C   N   N   Hc   N   Ht
DOUBLE  C   O
BOND  C   CC  CC  HC1 CC  HC2  CC  C1
BOND  C1  H11 C1  H12 C1  H13
!BOND  O   DUM
IMPR  C  CC N  O   C  N  CC  O
IMPR  N  C  HC HT  N  C  HT  HC
! GAS PHASE GEOMETRY
IC  HC1 CC  C   N      1.0832 113.80  180. 124.70 1.3523  
IC  O   C   N   HC     1.2012 124.70    0. 118.63 0.9929 ! variable 1
IC  O   C   N   HT     1.2012 124.70  180. 120.92 0.9960 ! variable 3
IC  HC  N   C   CC     1.0016 118.63  180. 115.65 1.5150 ! variable 2
IC  O   C   CC  HC1    1.2012 123.27   60. 113.80 1.0832
IC  O   C   CC  HC2    1.2012 123.27  300. 108.52 1.0836
IC  O   C   CC  C1     1.2012 123.27  180. 108.52 1.5000
IC  C   CC  C1  H11    0.0      0.0   180.   0.0  0.0
IC  C   CC  C1  H12    0.0      0.0    60.   0.0  0.0
IC  C   CC  C1  H13    0.0      0.0   300.   0.0  0.0

RESI NMA         0.00 ! N-methylacetamide, Louis Kuchnir
GROUP
ATOM CL   CT3   -0.27
ATOM HL1  HA3    0.09
ATOM HL2  HA3    0.09
ATOM HL3  HA3    0.09
ATOM C    C      0.51
ATOM O    O     -0.51
ATOM N    NH1   -0.47
ATOM H    H      0.31
ATOM CR   CT3   -0.11
ATOM HR1  HA3    0.09
ATOM HR2  HA3    0.09
ATOM HR3  HA3    0.09
BOND  HL1 CL   HL2 CL   HL3 CL	!          N-Methylacetamide:
BOND  CL  C    C   N    N   CR	!      HL1\       O            /HR1
BOND  N   H			!    HL2-- CL  -- C -- N -- CR --HR2
BOND  HR1 CR   HR2 CR   HR3 CR	!      HL3/            H       \HR3
DOUBLE C  O
IMPR  N  C  CR H
IMPR  C  CL N  O   

ic  o   c   n   h      1.2233 122.84  180. 119.23 0.9933 ! variable 1
ic  h   n   c   cl     0.9933 119.23    0. 116.25 1.5118 ! variable 8
ic  o   c   n   cr     1.2233 122.84    0. 122.57 1.4488 ! variable 8
ic  n   c   cl  hl1    1.3418 116.25  180. 109.3  1.109  ! variable 2
ic  n   c   cl  hl2    1.3418 116.25   60. 109.3  1.109  ! variable 3
ic  n   c   cl  hl3    1.3418 116.25  300. 109.3  1.109  ! variable 4
ic  c   n   cr  hr1    1.3418 122.57  180. 110.7  1.113  ! variable 5
ic  c   n   cr  hr2    1.3418 122.57   60. 110.7  1.113  ! variable 6
ic  c   n   cr  hr3    1.3418 122.57  300. 110.7  1.113  ! variable 7

!RESI ALAD        0.00 ! Alanine dipeptide, Louis Kuchnir
!GROUP                 ! NO Cross term! see following residue, ALAC
!ATOM CL   CT3   -0.27
!ATOM HL1  HA3    0.09
!ATOM HL2  HA3    0.09
!ATOM HL3  HA3    0.09
!GROUP
!ATOM CLP  C      0.51
!ATOM OL   O     -0.51
!GROUP
!ATOM NL   NH1   -0.47
!ATOM HL   H      0.31
!ATOM CA   CT1    0.07
!ATOM HA   HB1    0.09
!GROUP
!ATOM CB   CT3   -0.27  !     HL1     OL           OR           HR1    
!ATOM HB1  HA3    0.09  !       \     ||   HL  HA3 ||   HR      /      
!ATOM HB2  HA3    0.09  !        \    ||   |   |   ||   |      /       
!ATOM HB3  HA3    0.09  !   HL2---CL--CLP--NL--CA--CRP--NR---CR---HR2  
!GROUP                  !        /             |               \       
!ATOM CRP  C      0.51  !       /         HB1--CB--HB3          \      
!ATOM OR   O     -0.51  !     HL3              |                HR3    
!GROUP                  !                     HB2  
!ATOM NR   NH1   -0.47
!ATOM HR   H      0.31
!ATOM CR   CT3   -0.11
!ATOM HR1  HA3    0.09
!ATOM HR2  HA3    0.09
!ATOM HR3  HA3    0.09

!BOND CL  CLP   CLP NL    NL  CA   
!BOND CA  CRP   CRP NR    NR  CR   
!DOUBLE  CLP OL    CRP OR             
!BOND NL  HL    NR  HR             
!BOND CA  HA    CA  CB             
!BOND CL  HL1   CL  HL2   CL  HL3  
!BOND CB  HB1   CB  HB2   CB  HB3  
!BOND CR  HR1   CR  HR2   CR  HR3  
!IMPR CLP CL NL OL    NL CLP CA HL
!IMPR CRP CA NR OR    NR CRP CR HR!

!ic clp nl  ca  crp  0.0 0.0  180.0  0.0 0.0 ! Phi
!ic ca  clp *nl hl   0.0 0.0  180.0  0.0 0.0
!ic hl  nl  ca  crp  0.0 0.0    0.0  0.0 0.0
!ic nl  ca  crp nr   0.0 0.0  180.0  0.0 0.0 ! Psi
!ic ca  nr  *crp or  0.0 0.0  180.0  0.0 0.0
!ic nl  ca  crp or   0.0 0.0    0.0  0.0 0.0
!ic cl  clp nl  ca   0.0 0.0  180.0  0.0 0.0 ! Omega Left
!ic nl  cl  *clp ol  0.0 0.0  180.0  0.0 0.0
!ic ol  clp nl  ca   0.0 0.0    0.0  0.0 0.0
!ic ca  crp nr  cr   0.0 0.0  180.0  0.0 0.0 ! Omega Right
!ic crp cr  *nr hr   0.0 0.0  180.0  0.0 0.0
!ic ca  crp nr  hr   0.0 0.0  180.0  0.0 0.0
!ic nl  crp *ca ha   0.0 0.0  240.0  0.0 0.0
!ic nl  crp *ca cb   0.0 0.0  120.0  0.0 0.0
!ic hl1 cl  clp nl   0.0 0.0  180.0  0.0 0.0
!ic hl2 cl  clp nl   0.0 0.0   60.0  0.0 0.0
!ic hl3 cl  clp ol   0.0 0.0  120.0  0.0 0.0
!ic ha  ca  cb  hb1  0.0 0.0  180.0  0.0 0.0
!ic nl  ca  cb  hb2  0.0 0.0  180.0  0.0 0.0
!ic crp ca  cb  hb3  0.0 0.0  180.0  0.0 0.0
!ic crp nr  cr  hr1  0.0 0.0  180.0  0.0 0.0
!ic crp nr  cr  hr2  0.0 0.0   60.0  0.0 0.0
!ic hr  nr  cr  hr3  0.0 0.0  120.0  0.0 0.0
!ic ca  clp *nl hl   0.0 0.0  180.0  0.0 0.0
!ic ca  nr  *crp or  0.0 0.0  180.0  0.0 0.0
!ic hb1 hb2 *cb hb3  0.0 0.0  120.0  0.0 0.0
!ic hl1 hl2 *cl hl3  0.0 0.0  240.0  0.0 0.0
!ic hr1 hr2 *cr hr3  0.0 0.0  240.0  0.0 0.0
!ic ha  ca  nl  hl   0.0 0.0  240.0  0.0 0.0

RESI ALAC        0.00 ! Alanine dipeptide, with CMAP term
GROUP
ATOM CL   CT3   -0.27
ATOM HL1  HA3    0.09
ATOM HL2  HA3    0.09
ATOM HL3  HA3    0.09
GROUP
ATOM CLP  C      0.51
ATOM OL   O     -0.51
GROUP
ATOM NL   NH1   -0.47
ATOM HL   H      0.31
ATOM CA   CT1    0.07
ATOM HA   HB1    0.09
GROUP
ATOM CB   CT3   -0.27  !     HL1     OL           OR           HR1
ATOM HB1  HA3    0.09  !       \     ||   HL  HA3 ||   HR      /
ATOM HB2  HA3    0.09  !        \    ||   |   |   ||   |      /
ATOM HB3  HA3    0.09  !   HL2---CL--CLP--NL--CA--CRP--NR---CR---HR2
GROUP                  !        /             |               \
ATOM CRP  C      0.51  !       /         HB1--CB--HB3          \
ATOM OR   O     -0.51  !     HL3              |                HR3
GROUP                  !                     HB2
ATOM NR   NH1   -0.47
ATOM HR   H      0.31
ATOM CR   CT3   -0.11
ATOM HR1  HA3    0.09
ATOM HR2  HA3    0.09
ATOM HR3  HA3    0.09

BOND CL  CLP   CLP NL    NL  CA
BOND CA  CRP   CRP NR    NR  CR
DOUBLE  CLP OL    CRP OR
BOND NL  HL    NR  HR
BOND CA  HA    CA  CB
BOND CL  HL1   CL  HL2   CL  HL3
BOND CB  HB1   CB  HB2   CB  HB3
BOND CR  HR1   CR  HR2   CR  HR3
IMPR CLP CL NL OL    NL CLP CA HL
IMPR CRP CA NR OR    NR CRP CR HR

CMAP CLP NL CA CRP NL CA CRP NR

ic clp nl  ca  crp  0.0 0.0  180.0  0.0 0.0 ! Phi
ic ca  clp *nl hl   0.0 0.0  180.0  0.0 0.0
ic hl  nl  ca  crp  0.0 0.0    0.0  0.0 0.0
ic nl  ca  crp nr   0.0 0.0  180.0  0.0 0.0 ! Psi
ic ca  nr  *crp or  0.0 0.0  180.0  0.0 0.0
ic nl  ca  crp or   0.0 0.0    0.0  0.0 0.0
ic cl  clp nl  ca   0.0 0.0  180.0  0.0 0.0 ! Omega Left
ic nl  cl  *clp ol  0.0 0.0  180.0  0.0 0.0
ic ol  clp nl  ca   0.0 0.0    0.0  0.0 0.0
ic ca  crp nr  cr   0.0 0.0  180.0  0.0 0.0 ! Omega Right
ic crp cr  *nr hr   0.0 0.0  180.0  0.0 0.0
ic ca  crp nr  hr   0.0 0.0  180.0  0.0 0.0
ic nl  crp *ca ha   0.0 0.0  240.0  0.0 0.0
ic nl  crp *ca cb   0.0 0.0  120.0  0.0 0.0
ic hl1 cl  clp nl   0.0 0.0  180.0  0.0 0.0
ic hl2 cl  clp nl   0.0 0.0   60.0  0.0 0.0
ic hl3 cl  clp ol   0.0 0.0  120.0  0.0 0.0
ic ha  ca  cb  hb1  0.0 0.0  180.0  0.0 0.0
ic nl  ca  cb  hb2  0.0 0.0  180.0  0.0 0.0
ic crp ca  cb  hb3  0.0 0.0  180.0  0.0 0.0
ic crp nr  cr  hr1  0.0 0.0  180.0  0.0 0.0
ic crp nr  cr  hr2  0.0 0.0   60.0  0.0 0.0
ic hr  nr  cr  hr3  0.0 0.0  120.0  0.0 0.0
ic ca  clp *nl hl   0.0 0.0  180.0  0.0 0.0
ic ca  nr  *crp or  0.0 0.0  180.0  0.0 0.0
ic hb1 hb2 *cb hb3  0.0 0.0  120.0  0.0 0.0
ic hl1 hl2 *cl hl3  0.0 0.0  240.0  0.0 0.0
ic hr1 hr2 *cr hr3  0.0 0.0  240.0  0.0 0.0
ic ha  ca  nl  hl   0.0 0.0  240.0  0.0 0.0
patch first none last none

RESI MESH        0.00 ! methanethiol, DZUNG NGUYEN
GROUP
ATOM H1 HA3      0.09 !   H1
ATOM H2 HA3      0.09 !     \
ATOM H3 HA3      0.09 ! H2--CM--S
ATOM CM CT3     -0.20 !     /    \
ATOM S  S       -0.23 !   H3     H4
ATOM H4 HS       0.16 !
Bond cm h1  cm h2  cm h3
Bond cm s  s h4
ic h1 cm s h4 0.00 0.00    0.0 0.00 0.00
ic h2 cm s h4 0.00 0.00  120.0 0.00 0.00
ic h3 cm s h4 0.00 0.00  240.0 0.00 0.00
ic cm s h4 h1 0.00 0.00    0.0 0.00 0.00
patc firs none last none

RESI MES1       -1.00 ! methylthiolate, adm jr.
GROUP
ATOM S    SS    -0.80 !  H11
ATOM C1   CS    -0.47 !     \
ATOM H11  HA3    0.09 ! H12--C1--S (-)
ATOM H12  HA3    0.09 !     /      
ATOM H13  HA3    0.09 !  H13      
                      !
BOND  S  C1  C1 H11 C1 H12 C1 H13
IC BLNK H11  C1   S     0.0000  0.0000  60.0000  0.0000  0.0000
IC S    H11 *C1   H12   0.0000  0.0000 120.0000  0.0000  0.0000
IC S    H11 *C1   H13   0.0000  0.0000 -120.0000  0.0000  0.0000
IC H12  H13 *C1   H11   0.0000  0.0000  120.0000  0.0000  0.0000
patch first none last none

RESI ETSH        0.00 ! ethanethiol, Dzung Nguyen
GROUP
Atom h1   ha3    0.09 !   H1  H4   H5
Atom h2   ha3    0.09 !     \   \  /
Atom h3   ha3    0.09 !  H2-CM1--CM2
Atom cm1  ct3   -0.27 !     /      \
GROUP                 !   H3        S3--H6
Atom h4   ha2    0.09
Atom h5   ha2    0.09
Atom cm2  ct2   -0.11
Atom s3   s     -0.23
Atom h6   hs     0.16
Bond cm1 h1  cm1 h2  cm1 h3
Bond cm1 cm2 cm2 h4  cm2 h5
bond cm2 s3  s3  h6
ic  h1  cm1 cm2 s3   0.00 0.00   60.0 0.0  0.0
ic  h2  cm1 cm2 s3   0.00 0.00  180.0 0.0  0.0
ic  h3  cm1 cm2 s3   0.00 0.00  300.0 0.0  0.0
ic  h1  cm1 cm2 h4   0.00 0.00  180.0 0.0  0.0
ic  h2  cm1 cm2 h4   0.00 0.00  300.0 0.0  0.0
ic  h3  cm1 cm2 h4   0.00 0.00   60.0 0.0  0.0
ic  h1  cm1 cm2 h5   0.00 0.00  300.0 0.0  0.0
ic  h2  cm1 cm2 h5   0.00 0.00   60.0 0.0  0.0
ic  h3  cm1 cm2 h5   0.00 0.00  180.0 0.0  0.0
ic  cm1 cm2 s3  h6   0.00 0.00   60.0 0.0  0.0
ic  h4  cm2 s3  h6   0.00 0.00  180.0 0.0  0.0
ic  h5  cm2 s3  h6   0.00 0.00  300.0 0.0  0.0

RESI ES1        -1.00 ! ethylthiolate, adm jr.
GROUP
ATOM S    SS    -0.80 !  H21  H11 H12
ATOM C1   CS    -0.38 !     \   \  /
ATOM C2   CT3   -0.27 ! H22--C2--C1
ATOM H21  HA3    0.09 !     /      \
ATOM H22  HA3    0.09 !  H23        S (-)
ATOM H23  HA3    0.09
ATOM H11  HA2    0.09
ATOM H12  HA2    0.09
BOND  S  C1  C1 H11 C1 H12 C1 C2
BOND  C2 H21 C2 H22 C2 H23
IC BLNK H11  C1   S     0.0000  0.0000   60.0000  0.0000  0.0000
IC S    H11 *C1   H12   0.0000  0.0000  120.0000  0.0000  0.0000
IC S    H11 *C1   C2    0.0000  0.0000 -120.0000  0.0000  0.0000
IC H12  C2  *C1   H11   0.0000  0.0000  120.0000  0.0000  0.0000
IC S    C1   C2   H21   0.0000  0.0000  180.0000  0.0000  0.0000
IC S    C1   C2   H22   0.0000  0.0000   60.0000  0.0000  0.0000
IC S    C1   C2   H23   0.0000  0.0000  -60.0000  0.0000  0.0000
patch first none last none

RESI DMDS        0.00 ! dimethyldisulfide, Dzung Nguyen
GROUP
atom   h1   ha3  0.09 !
atom   h2   ha3  0.09 !   H1
atom   h3   ha3  0.09 !    \
atom   cm1  ct3 -0.19 ! H2-CM1
atom   s2   sm  -0.08 !    /  \
GROUP                 !   H3   S2--S3    H4
atom   s3   sm  -0.08 !              \  /
atom   cm4  ct3 -0.19 !               CM4-H5
atom   h4   ha3  0.09 !                 \
atom   h5   ha3  0.09 !                  H6
atom   h6   ha3  0.09 !
bond   h1   cm1     h2   cm1      h3   cm1      cm1  s2
bond   s2   s3      s3   cm4      cm4  h4       cm4  h5
bond   cm4  h6
ic   h1  cm1 s2  s3   0.00   0.00    60.0   0.0   0.0
ic   h2  cm1 s2  s3   0.00   0.00   180.0   0.0   0.0
ic   h3  cm1 s2  s3   0.00   0.00   300.0   0.0   0.0
ic   cm1 s2  s3  cm4  0.00   0.00    90.0   0.0   0.0
ic   s2  s3  cm4 h4   0.00   0.00    60.0   0.0   0.0
ic   s2  s3  cm4 h5   0.00   0.00   180.0   0.0   0.0
ic   s2  s3  cm4 h6   0.00   0.00   300.0   0.0   0.0
patc firs none last none

RESI DEDS        0.00 ! diethyldisulfide, adm jr.
GROUP
atom   h1   ha2  0.09 !
atom   h2   ha2  0.09 !   H1
                      !    \
atom   cm1  ct2 -0.10 ! H2-CM1
atom   s2   sm  -0.08 !    /  \
GROUP                 !  CM0   S2--S3    H4
atom   s3   sm  -0.08 ! / | \        \  /
atom   cm4  ct2 -0.10 !H01| H03       CM4-H5
atom   h4   ha2  0.09 !  H02            \
atom   h5   ha2  0.09 !                 CM5-H53
GROUP                 !                /  \
atom   CM0  ct3 -0.27 !              H51  H52
atom   h01  ha3  0.09 !
atom   h02  ha3  0.09
atom   h03  ha3  0.09
GROUP
atom   CM5  ct3 -0.27
atom   h51  ha3  0.09
atom   h52  ha3  0.09
atom   h53  ha3  0.09

bond   h1   cm1     h2   cm1      cm1  cm0      cm1  s2
bond   s2   s3      s3   cm4      cm4  h4       cm4  h5
bond   cm4  cm5
bond   cm0  h01     cm0  h02      cm0  h03
bond   cm5  h51     cm5  h52      cm5  h53

ic   h1  cm1 s2  s3   0.00   0.00    60.0   0.0   0.0
ic   h2  cm1 s2  s3   0.00   0.00   300.0   0.0   0.0
ic   cm0 cm1 s2  s3   0.00   0.00   180.0   0.0   0.0
ic   s2  cm1 cm0 h01  0.00   0.00   180.0   0.0   0.0
ic   s2  cm1 cm0 h02  0.00   0.00    60.0   0.0   0.0
ic   s2  cm1 cm0 h03  0.00   0.00   300.0   0.0   0.0
ic   cm1 s2  s3  cm4  0.00   0.00    90.0   0.0   0.0
ic   s2  s3  cm4 h4   0.00   0.00    60.0   0.0   0.0
ic   s2  s3  cm4 h5   0.00   0.00   300.0   0.0   0.0
ic   s2  s3  cm4 cm5  0.00   0.00   180.0   0.0   0.0
ic   s3  cm4 cm5 h51  0.00   0.00   180.0   0.0   0.0
ic   s3  cm4 cm5 h52  0.00   0.00    60.0   0.0   0.0
ic   s3  cm4 cm5 h53  0.00   0.00   300.0   0.0   0.0
patc firs none last none
     
RESI EMS         0.00 ! ethylmethylsulfide, Dzung Nguyen
group
Atom h1   ha3    0.09 !
Atom h2   ha3    0.09 !   H1   H4 H5
Atom h3   ha3    0.09 !    \    \ /
Atom cm1  ct3   -0.27 ! H2-CM1--CM2        H6
group                 !            \      /
Atom h4   ha2    0.09 !             S3--CM4-H7
Atom h5   ha2    0.09 !                   \
Atom cm2  ct2   -0.14 !                    H8
Atom s3   s     -0.09 !
atom cm4  ct3   -0.22 !
atom h6   ha3    0.09 !
atom h7   ha3    0.09 !
atom h8   ha3    0.09 !
Bond cm1 h1  cm1 h2  cm1 h3
Bond cm1 cm2 cm2 h4  cm2 h5
bond cm2 s3  s3  cm4 
bond cm4 h6  cm4 h7  cm4 h8
ic  h1  cm1 cm2 s3   0.00 0.00   60.0 0.0  0.0
ic  h2  cm1 cm2 s3   0.00 0.00  180.0 0.0  0.0
ic  h3  cm1 cm2 s3   0.00 0.00  300.0 0.0  0.0
ic  h1  cm1 cm2 h4   0.00 0.00  180.0 0.0  0.0
ic  h2  cm1 cm2 h4   0.00 0.00  300.0 0.0  0.0
ic  h3  cm1 cm2 h4   0.00 0.00   60.0 0.0  0.0
ic  h1  cm1 cm2 h5   0.00 0.00  300.0 0.0  0.0
ic  h2  cm1 cm2 h5   0.00 0.00   60.0 0.0  0.0
ic  h3  cm1 cm2 h5   0.00 0.00  180.0 0.0  0.0
ic  cm1 cm2 s3  cm4  0.00 0.00   60.0 0.0  0.0
ic  h4  cm2 s3  cm4  0.00 0.00  180.0 0.0  0.0
ic  h5  cm2 s3  cm4  0.00 0.00  300.0 0.0  0.0
ic  cm2 s3  cm4 h6   0.00 0.00   60.0 0.0  0.0
ic  cm2 s3  cm4 h7   0.00 0.00  180.0 0.0  0.0
ic  cm2 s3  cm4 h8   0.00 0.00  300.0 0.0  0.0 
patch first none last none

RESI IMIA        0.00 ! Imidazole, adm jr.
GROUP 
ATOM CG   CPH1  -0.05 !       HD1    HE1
ATOM HG   HR3    0.09 !        |     /
ATOM CD2  CPH1   0.22 !       ND1--CE1
ATOM HD2  HR3    0.10 !      /     ||
ATOM ND1  NR1   -0.36 ! HG-CG      ||
ATOM HD1  H      0.32 !     \\     ||
ATOM CE1  CPH2   0.25 !      CD2--NE2
ATOM HE1  HR1    0.13 !       |
ATOM NE2  NR2   -0.70 !      HD2
                      !
BOND NE2  CD2       ND1  CG        CE1  ND1       
BOND CG   HG
DOUBLE NE2  CE1     CD2  CG
BOND ND1  HD1       CD2  HD2       CE1  HE1
! KEEPS HYDROGENS IN RING PLANE
IMPR ND1  CG   CE1  HD1       ND1  CE1  CG   HD1
IMPR CD2  CG   NE2  HD2       CD2  NE2  CG   HD2
IMPR CE1  ND1  NE2  HE1       CE1  NE2  ND1  HE1
IMPR CG   CD2  ND1  HG        CG   ND1  CD2  HG
DONO HD1  ND1
ACCE NE2
! for analysis
dono he1 ce1
dono hg  cg
acce ce1
acce nd1
acce cd2
IC   HG    CG    ND1   CE1    1.5421  122.67 -173.67  109.79   1.2987
IC   CG    ND1   CE1   NE2    1.2854  109.79    0.21  110.31   1.3071
IC   ND1   CE1   NE2   CD2    1.2987  110.31    0.03  105.82   1.3165
IC   CE1   NE2   CD2   CG     1.3071  105.82   -0.23  108.68   1.3758
IC   NE2   CD2   CG    ND1    1.3165  108.68    0.35  105.39   1.2854
IC   NE2   CD2   CG    HG     1.3165  108.68  172.86  131.52   1.5421
IC   CD2   CG    ND1   CE1    1.3758  105.39   -0.34  109.79   1.2987
IC   CD2   NE2   CE1   HE1    1.3165  105.82  149.51  119.57   1.0879
IC   NE2   CE1   ND1   HD1    1.3071  110.31  157.04  123.39   0.9770
IC   HG    CG    CD2   HD2    1.5421  131.52  -48.16  118.30   1.0902

RESI MIMI        0.00 ! 4-methylimidazole, adm jr.
GROUP                         
ATOM ND1  NR1   -0.36 !           HD1    HE1
ATOM HD1  H      0.32 !            |     /
ATOM CG   CPH1  -0.05 !    HB1    ND1--CE1
ATOM CB   CT3   -0.18 !     |    /     ||
ATOM HB1  HA3    0.09 ! HB2-CB-CG      ||
ATOM HB2  HA3    0.09 !     |    \\    ||
ATOM HB3  HA3    0.09 !    HB3    CD2--NE2
GROUP                 !            |
ATOM NE2  NR2   -0.70 !           HD2
ATOM CD2  CPH1   0.22 !
ATOM HD2  HR3    0.10 !
ATOM CE1  CPH2   0.25 !
ATOM HE1  HR1    0.13 !
BOND NE2  CD2       ND1  CG        CE1  ND1       
BOND CG   CB           
DOUBLE NE2  CE1     CD2  CG
BOND ND1  HD1       CD2  HD2       CE1  HE1
BOND CB   HB1       CB   HB2       CB   HB3
! KEEPS HYDROGENS IN RING PLANE
IMPR ND1  CG   CE1  HD1       CD2  CG   NE2  HD2       CE1  ND1  NE2  HE1
DONO HD1  ND1
ACCE NE2
IC   CB    CG    ND1   CE1    1.5421  122.67 -173.67  109.79   1.2987
IC   CG    ND1   CE1   NE2    1.2854  109.79    0.21  110.31   1.3071
IC   ND1   CE1   NE2   CD2    1.2987  110.31    0.03  105.82   1.3165
IC   CE1   NE2   CD2   CG     1.3071  105.82   -0.23  108.68   1.3758
IC   NE2   CD2   CG    ND1    1.3165  108.68    0.35  105.39   1.2854
IC   NE2   CD2   CG    HG     1.3165  108.68  172.86  131.52   1.5421
IC   CD2   CG    ND1   CE1    1.3758  105.39   -0.34  109.79   1.2987
IC   CD2   NE2   CE1   HE1    1.3165  105.82  149.51  119.57   1.0879
IC   NE2   CE1   ND1   HD1    1.3071  110.31  157.04  123.39   0.9770
IC   CB    CG    CD2   HD2    1.5421  131.52  -48.16  118.30   1.0902
IC   CD2   CG    CB    HB1    0.0       0.0     0.0     0.0    0.0
IC   CD2   CG    CB    HB2    0.0       0.0   120.0     0.0    0.0
IC   CD2   CG    CB    HB3    0.0       0.0   240.0     0.0    0.0

RESI EIMI        0.00 ! 4-ethylimidazole, adm jr.
GROUP
ATOM CA   CT3   -0.27 ! Optimized charges to minimize group size
ATOM HA1  HA3    0.09
ATOM HA2  HA3    0.09
ATOM HA3  HA3    0.09
GROUP                         
ATOM ND1  NR1   -0.36 !               HD1    HE1
ATOM HD1  H      0.32 !                |     /
ATOM CG   CPH1  -0.05 !  HA1   HB1    ND1--CE1
ATOM CB   CT2   -0.09 !    \    |    /     ||
ATOM HB1  HA2    0.09 ! HA2-CA--CB-CG      ||
ATOM HB2  HA2    0.09 !    /    |   \\     ||
GROUP                 !  HA3   HB2    CD2--NE2
ATOM NE2  NR2   -0.70 !                |
ATOM CD2  CPH1   0.22 !               HD2
ATOM HD2  HR3    0.10 !
ATOM CE1  CPH2   0.25 !
ATOM HE1  HR1    0.13 !
BOND NE2  CD2       ND1  CG        CE1  ND1       
BOND CG   CB           
DOUBLE NE2  CE1     CD2  CG
BOND ND1  HD1       CD2  HD2       CE1  HE1
BOND CB   HB1       CB   HB2       CB   CA
BOND CA   HA1       CA   HA2       CA   HA3
! KEEPS HYDROGENS IN RING PLANE
IMPR ND1  CG   CE1  HD1       CD2  CG   NE2  HD2       CE1  ND1  NE2  HE1
DONO HD1  ND1
ACCE NE2
IC   CB    CG    ND1   CE1    1.5421  122.67 -173.67  109.79   1.2987
IC   CG    ND1   CE1   NE2    1.2854  109.79    0.21  110.31   1.3071
IC   ND1   CE1   NE2   CD2    1.2987  110.31    0.03  105.82   1.3165
IC   CE1   NE2   CD2   CG     1.3071  105.82   -0.23  108.68   1.3758
IC   NE2   CD2   CG    ND1    1.3165  108.68    0.35  105.39   1.2854
IC   NE2   CD2   CG    HG     1.3165  108.68  172.86  131.52   1.5421
IC   CD2   CG    ND1   CE1    1.3758  105.39   -0.34  109.79   1.2987
IC   CD2   NE2   CE1   HE1    1.3165  105.82  149.51  119.57   1.0879
IC   NE2   CE1   ND1   HD1    1.3071  110.31  157.04  123.39   0.9770
IC   CB    CG    CD2   HD2    1.5421  131.52  -48.16  118.30   1.0902
IC   CD2   CG    CB    HB1    0.0       0.0     0.0     0.0    0.0
IC   CD2   CG    CB    HB2    0.0       0.0   120.0     0.0    0.0
IC   CD2   CG    CB    CA     0.0       0.0   240.0     0.0    0.0
IC   CG    CB    CA    HA1    0.0       0.0  -180.0     0.0    0.0   
IC   CG    CB    CA    HA2    0.0       0.0   -60.0     0.0    0.0   
IC   CG    CB    CA    HA3    0.0       0.0    60.0     0.0    0.0   
           
RESI IMIM        1.00 ! Imidazolium, adm jr.
GROUP
ATOM CG   CPH1   0.19 !       HD1    HE1
ATOM HG   HR1    0.13 !        |     /
ATOM CD2  CPH1   0.19 !       ND1--CE1
ATOM HD2  HR1    0.13 !      /     ||
GROUP                 ! HG-CG      ||
ATOM ND1  NR3   -0.51 !     \\     ||
ATOM HD1  H      0.44 !      CD2--NE2 (+)
ATOM NE2  NR3   -0.51 !       |      \
ATOM HE2  H      0.44 !      HD2     HE2
ATOM CE1  CPH2   0.32
ATOM HE1  HR2    0.18
BOND NE2  CD2       ND1  CG        CE1  ND1       
BOND CG   HG
DOUBLE NE2  CE1     CD2  CG
BOND ND1  HD1       CD2  HD2       CE1  HE1       NE2  HE2
! KEEPS HYDROGENS IN RING PLANE
IMPR ND1  CG   CE1  HD1       NE2  CD2  CE1  HE2
IMPR ND1  CE1  CG   HD1       NE2  CE1  CD2  HE2
DONO HD1  ND1
DONO HE2  NE2
IC   HG    CG    ND1   CE1    1.5421  122.67 -173.67  109.79   1.2987
IC   CG    ND1   CE1   NE2    1.2854  109.79    0.21  110.31   1.3071
IC   ND1   CE1   NE2   CD2    1.2987  110.31    0.03  105.82   1.3165
IC   CE1   NE2   CD2   CG     1.3071  105.82   -0.23  108.68   1.3758
IC   NE2   CD2   CG    ND1    1.3165  108.68    0.35  105.39   1.2854
IC   NE2   CD2   CG    HG     1.3165  108.68  172.86  131.52   1.5421
IC   CD2   CG    ND1   CE1    1.3758  105.39   -0.34  109.79   1.2987
IC   CD2   NE2   CE1   HE1    1.3165  105.82  149.51  119.57   1.0879
IC   NE2   CE1   ND1   HD1    1.3071  110.31  157.04  123.39   0.9770
IC   HG    CG    CD2   HD2    1.5421  131.52  -48.16  118.30   1.0902
IC   HE1   CE1   NE2   HE2    1.0879  125.00    0.00  125.00   1.0000

RESI EIMM        1.00 ! Ethyl-Imidazolium, adm jr.
GROUP
ATOM CA   CT3   -0.27
ATOM HA1  HA3    0.09
ATOM HA2  HA3    0.09
ATOM HA3  HA3    0.09
GROUP                 !       
ATOM CB   CT2   -0.05 !               HD1    HE1
ATOM HB1  HA2    0.09 !                |     /
ATOM HB2  HA2    0.09 !  HA1   HB1    ND1--CE1
ATOM CG   CPH1   0.19 !    \    |    /     ||
ATOM CD2  CPH1   0.19 ! HA2-CA--CB-CG      ||
ATOM HD2  HR1    0.13 !    /    |   \\     ||
GROUP                 !  HA3   HB2    CD2--NE2(+)
ATOM ND1  NR3   -0.51 !                |     \
ATOM HD1  H      0.44 !               HD2    HE2
ATOM NE2  NR3   -0.51 !
ATOM HE2  H      0.44
ATOM CE1  CPH2   0.32
ATOM HE1  HR2    0.18
BOND NE2  CD2       ND1  CG        CE1  ND1       
BOND CG   CB        NE2  HE2
DOUBLE CD2  CG      NE2  CE1        
BOND ND1  HD1       CD2  HD2       CE1  HE1
BOND CB   HB1       CB   HB2       CB   CA
BOND CA   HA1       CA   HA2       CA   HA3
! KEEPS HYDROGENS IN RING PLANE
IMPR ND1  CG   CE1  HD1       NE2  CD2  CE1  HE2
IMPR ND1  CE1  CG   HD1       NE2  CE1  CD2  HE2
DONO HD1  ND1
ACCE NE2
IC   HG    CG    ND1   CE1    1.5421  122.67 -173.67  109.79   1.2987
IC   CG    ND1   CE1   NE2    1.2854  109.79    0.21  110.31   1.3071
IC   ND1   CE1   NE2   CD2    1.2987  110.31    0.03  105.82   1.3165
IC   CE1   NE2   CD2   CG     1.3071  105.82   -0.23  108.68   1.3758
IC   NE2   CD2   CG    ND1    1.3165  108.68    0.35  105.39   1.2854
IC   NE2   CD2   CG    HG     1.3165  108.68  172.86  131.52   1.5421
IC   CD2   CG    ND1   CE1    1.3758  105.39   -0.34  109.79   1.2987
IC   CD2   NE2   CE1   HE1    1.3165  105.82  149.51  119.57   1.0879
IC   NE2   CE1   ND1   HD1    1.3071  110.31  157.04  123.39   0.9770
IC   HG    CG    CD2   HD2    1.5421  131.52  -48.16  118.30   1.0902
IC   CD2   CG    CB    HB1    0.0       0.0     0.0     0.0    0.0
IC   CD2   CG    CB    HB2    0.0       0.0   120.0     0.0    0.0
IC   CD2   CG    CB    CA     0.0       0.0   240.0     0.0    0.0
IC   CG    CB    CA    HA1    0.0       0.0  -180.0     0.0    0.0   
IC   CG    CB    CA    HA2    0.0       0.0   -60.0     0.0    0.0   
IC   CG    CB    CA    HA3    0.0       0.0    60.0     0.0    0.0   

RESI BENZ        0.00 ! benzene, adm jr.
GROUP   
ATOM CG   CA    -0.115 !
ATOM HG   HP     0.115 !      HD1  HE1
GROUP                  !       |    |
ATOM CD1  CA    -0.115 !      CD1--CE1
ATOM HD1  HP     0.115 !      /      \
GROUP                  ! HG--CG      CZ--HZ
ATOM CD2  CA    -0.115 !      \      /
ATOM HD2  HP     0.115 !      CD2--CE2
GROUP                  !       |    |
ATOM CE1  CA    -0.115 !      HD2  HE2
ATOM HE1  HP     0.115 !
GROUP   
ATOM CE2  CA    -0.115
ATOM HE2  HP     0.115
GROUP   
ATOM CZ   CA    -0.115
ATOM HZ   HP     0.115
BOND CD1 CG CD2 CG CE1 CD1   
BOND CE2 CD2 CZ CE1 CZ CE2 
BOND CG HG CD1 HD1 CD2 HD2 CE1 HE1   
BOND CE2 HE2 CZ HZ  
IC CG   CD1  CE1  CZ    0.0000  0.0000   0.0000  0.0000  0.0000 
IC CD1  CE1  CZ   CE2   0.0000  0.0000   0.0000  0.0000  0.0000 
IC CE1  CZ   CE2  CD2   0.0000  0.0000   0.0000  0.0000  0.0000 
IC CD1  CD2  *CG  HG    0.0000  0.0000 180.0000  0.0000  0.0000
IC CE1  CG   *CD1 HD1   0.0000  0.0000 180.0000  0.0000  0.0000
IC CE2  CG   *CD2 HD2   0.0000  0.0000 180.0000  0.0000  0.0000
IC CZ   CD1  *CE1 HE1   0.0000  0.0000 180.0000  0.0000  0.0000
IC CZ   CD2  *CE2 HE2   0.0000  0.0000 180.0000  0.0000  0.0000
IC CE1  CE2  *CZ  HZ    0.0000  0.0000 180.0000  0.0000  0.0000

RESI EBEN         0.00 ! ethylbenzene, adm jr.
GROUP   
ATOM CG   CA     0.000 !
                       !             HD1  HE1
GROUP                  !              |    |
ATOM CD1  CA    -0.115 !HA1    HB1   CD1--CE1
ATOM HD1  HP     0.115 !   \    |    /      \
GROUP                  !HA2-CA--CB--CG      CZ--HZ
ATOM CD2  CA    -0.115 !   /    |    \      /
ATOM HD2  HP     0.115 !HA3    HB2   CD2--CE2
GROUP                  !              |    |
ATOM CE1  CA    -0.115 !             HD2  HE2
ATOM HE1  HP     0.115 !
GROUP   
ATOM CE2  CA    -0.115
ATOM HE2  HP     0.115
GROUP   
ATOM CZ   CA    -0.115
ATOM HZ   HP     0.115
GROUP 
ATOM CB   CT2   -0.18
ATOM HB1  HA2    0.09
ATOM HB2  HA2    0.09
GROUP 
ATOM CA   CT3   -0.27
ATOM HA1  HA3    0.09
ATOM HA2  HA3    0.09
ATOM HA3  HA3    0.09

BOND CD1 CG  CD2 CG  CE1 CD1   
BOND CE2 CD2 CZ  CE1 CZ CE2 
BOND CG  CB  CD1 HD1 CD2 HD2 CE1 HE1   
BOND CE2 HE2 CZ  HZ  
BOND CB  HB1 CB  HB2 CB  CA
BOND CA  HA1 CA  HA2 CA  HA3

IC CG   CD1  CE1  CZ    0.0000  0.0000   0.0000  0.0000  0.0000 
IC CD1  CE1  CZ   CE2   0.0000  0.0000   0.0000  0.0000  0.0000 
IC CE1  CZ   CE2  CD2   0.0000  0.0000   0.0000  0.0000  0.0000 
IC CD1  CD2  *CG  CB    0.0000  0.0000 180.0000  0.0000  0.0000
IC CE1  CG   *CD1 HD1   0.0000  0.0000 180.0000  0.0000  0.0000
IC CE2  CG   *CD2 HD2   0.0000  0.0000 180.0000  0.0000  0.0000
IC CZ   CD1  *CE1 HE1   0.0000  0.0000 180.0000  0.0000  0.0000
IC CZ   CD2  *CE2 HE2   0.0000  0.0000 180.0000  0.0000  0.0000
IC CE1  CE2  *CZ  HZ    0.0000  0.0000 180.0000  0.0000  0.0000
IC CD2  CG   CB   HB1   0.0000  0.0000 120.0000  0.0000  0.0000
IC CD2  CG   CB   HB2   0.0000  0.0000 240.0000  0.0000  0.0000
IC CD2  CG   CB   CA    0.0000  0.0000   0.0000  0.0000  0.0000
IC CG   CB   CA   HA1   0.0000  0.0000 180.0000  0.0000  0.0000
IC CG   CB   CA   HA2   0.0000  0.0000  60.0000  0.0000  0.0000
IC CG   CB   CA   HA3   0.0000  0.0000 300.0000  0.0000  0.0000

RESI PHEN        0.00 ! phenol, adm jr.
GROUP   
ATOM CG   CA    -0.115 !
ATOM HG   HP     0.115 !      HD1  HE1
GROUP                  !       |    |
ATOM CD1  CA    -0.115 !      CD1--CE1
ATOM HD1  HP     0.115 !     //     \\
GROUP                  ! HG--CG      CZ--OH
ATOM CD2  CA    -0.115 !      \      /     \
ATOM HD2  HP     0.115 !      CD2==CE2      HH
GROUP                  !       |    |
ATOM CE1  CA    -0.115 !      HD2  HE2
ATOM HE1  HP     0.115
GROUP                 
ATOM CE2  CA    -0.115
ATOM HE2  HP     0.115
GROUP                 
ATOM CZ   CA     0.11
ATOM OH   OH1   -0.54
ATOM HH   H      0.43
BOND CD2 CG CE1 CD1   
BOND CZ CE2 
BOND CG HG CD1 HD1 CD2 HD2 CE1 HE1   
BOND CE2 HE2 CZ OH OH HH 
DOUBLE CD1 CG CE2 CD2  CZ CE1 
IC CG   CD1  CE1  CZ    0.0000  0.0000   0.0000  0.0000  0.0000 
IC CD1  CE1  CZ   CE2   0.0000  0.0000   0.0000  0.0000  0.0000 
IC CE1  CZ   CE2  CD2   0.0000  0.0000   0.0000  0.0000  0.0000 
IC CD1  CD2  *CG  HG    0.0000  0.0000 180.0000  0.0000  0.0000
IC CE1  CG   *CD1 HD1   0.0000  0.0000 180.0000  0.0000  0.0000
IC CE2  CG   *CD2 HD2   0.0000  0.0000 180.0000  0.0000  0.0000
IC CZ   CD1  *CE1 HE1   0.0000  0.0000 180.0000  0.0000  0.0000
IC CZ   CD2  *CE2 HE2   0.0000  0.0000 180.0000  0.0000  0.0000
IC CE1  CE2  *CZ  OH    0.0000  0.0000 180.0000  0.0000  0.0000
IC CE1  CZ   OH   HH    0.0000  0.0000 180.0000  0.0000  0.0000

RESI EPHE        0.00  ! p-ethylphenol, adm jr.
GROUP   
ATOM CG   CA     0.00  !
                       !             HD1  HE1
GROUP                  !              |    |
ATOM CD1  CA    -0.115 !HA1    HB1   CD1--CE1
ATOM HD1  HP     0.115 !   \    |    /      \
GROUP                  !HA2-CA--CB--CG      CZ--OH
ATOM CD2  CA    -0.115 !   /    |    \      /     \
ATOM HD2  HP     0.115 !HA3    HB2   CD2--CE2      HH
GROUP                  !              |    |
ATOM CE1  CA    -0.115 !             HD2  HE2
ATOM HE1  HP     0.115 !
GROUP                  !
ATOM CE2  CA    -0.115 !
ATOM HE2  HP     0.115 !
GROUP                 
ATOM CZ   CA     0.11
ATOM OH   OH1   -0.54
ATOM HH   H      0.43
GROUP
ATOM CB   CT2   -0.18
ATOM HB1  HA2    0.09
ATOM HB2  HA2    0.09
GROUP
ATOM CA   CT3   -0.27
ATOM HA1  HA3    0.09
ATOM HA2  HA3    0.09
ATOM HA3  HA3    0.09

BOND CD2 CG  CE1 CD1   
BOND CZ  CE2 
BOND CG  CB  CD1 HD1 CD2 HD2 CE1 HE1   
BOND CE2 HE2 CZ  OH  OH  HH 
BOND CB  HB1 CB  HB2 CB  CA
BOND CA  HA1 CA  HA2 CA  HA3
DOUBLE CD1 CG CE2 CD2  CZ CE1 

IC CG   CD1  CE1  CZ    0.0000  0.0000   0.0000  0.0000  0.0000 
IC CD1  CE1  CZ   CE2   0.0000  0.0000   0.0000  0.0000  0.0000 
IC CE1  CZ   CE2  CD2   0.0000  0.0000   0.0000  0.0000  0.0000 
IC CD1  CD2  *CG  CB    0.0000  0.0000 180.0000  0.0000  0.0000
IC CE1  CG   *CD1 HD1   0.0000  0.0000 180.0000  0.0000  0.0000
IC CE2  CG   *CD2 HD2   0.0000  0.0000 180.0000  0.0000  0.0000
IC CZ   CD1  *CE1 HE1   0.0000  0.0000 180.0000  0.0000  0.0000
IC CZ   CD2  *CE2 HE2   0.0000  0.0000 180.0000  0.0000  0.0000
IC CE1  CE2  *CZ  OH    0.0000  0.0000 180.0000  0.0000  0.0000
IC CE1  CZ   OH   HH    0.0000  0.0000 180.0000  0.0000  0.0000
IC CD2  CG   CB   HB1   0.0000  0.0000 120.0000  0.0000  0.0000
IC CD2  CG   CB   HB2   0.0000  0.0000 240.0000  0.0000  0.0000
IC CD2  CG   CB   CA    0.0000  0.0000   0.0000  0.0000  0.0000
IC CG   CB   CA   HA1   0.0000  0.0000 180.0000  0.0000  0.0000
IC CG   CB   CA   HA2   0.0000  0.0000  60.0000  0.0000  0.0000
IC CG   CB   CA   HA3   0.0000  0.0000 300.0000  0.0000  0.0000

RESI PHEO       -1.00 ! phenoxide, adm jr.
GROUP   
ATOM CG   CA    -0.115 !
ATOM HG   HP     0.115 !      HD1  HE1
GROUP                  !       |    |
ATOM CD1  CA    -0.115 !      CD1--CE1
ATOM HD1  HP     0.115 !      /      \
GROUP                  ! HG--CG      CZ--OH
ATOM CD2  CA    -0.115 !      \      /    
ATOM HD2  HP     0.115 !      CD2--CE2    
GROUP                  !       |    |
ATOM CE1  CA    -0.60  !      HD2  HE2
ATOM HE1  HP     0.28
ATOM CE2  CA    -0.60
ATOM HE2  HP     0.28
ATOM CZ   CA     0.40
ATOM OH   OC    -0.76
BOND CD1 CG CD2 CG CE1 CD1   
BOND CE2 CD2 CZ CE1 CZ CE2 
BOND CG HG CD1 HD1 CD2 HD2 CE1 HE1   
BOND CE2 HE2 CZ OH
IC CG   CD1  CE1  CZ    0.0000  0.0000   0.0000  0.0000  0.0000 
IC CD1  CE1  CZ   CE2   0.0000  0.0000   0.0000  0.0000  0.0000 
IC CE1  CZ   CE2  CD2   0.0000  0.0000   0.0000  0.0000  0.0000 
IC CD1  CD2  *CG  HG    0.0000  0.0000 180.0000  0.0000  0.0000
IC CE1  CG   *CD1 HD1   0.0000  0.0000 180.0000  0.0000  0.0000
IC CE2  CG   *CD2 HD2   0.0000  0.0000 180.0000  0.0000  0.0000
IC CZ   CD1  *CE1 HE1   0.0000  0.0000 180.0000  0.0000  0.0000
IC CZ   CD2  *CE2 HE2   0.0000  0.0000 180.0000  0.0000  0.0000
IC CE1  CE2  *CZ  OH    0.0000  0.0000 180.0000  0.0000  0.0000

RESI INDO        0.00  ! indole, adm jr.
                       ! corrected 8/2018 to be consistent with C36 Trp charges and atom types
                       ! associated with the 2005 Trp update. now consistent with CGenFF
GROUP   
ATOM HG   HP     0.14 !                   HE3
ATOM CG   CY    -0.17 !                    |
ATOM CD2  CPT    0.11 !      HG           CE3
ATOM CD1  CA    -0.15 !        \         /  \\
ATOM HD1  HP     0.22 !         CG-----CD2   CZ3-HZ3
ATOM NE1  NY    -0.51 !         ||     ||     |
ATOM HE1  H      0.37 !         CD1    CE2   CH2-HH2
ATOM CE2  CPT    0.24 !        /   \   / \  //
ATOM CE3  CAI   -0.25 !      HD1    NE1   CZ2
ATOM HE3  HP     0.17 !              |     |
ATOM CZ2  CAI   -0.27 !             HE1   HZ2
ATOM HZ2  HP     0.16
ATOM CZ3  CA    -0.20
ATOM HZ3  HP     0.14
ATOM CH2  CA    -0.14
ATOM HH2  HP     0.14

BOND CG HG CD2 CG NE1 CD1   
BOND CZ2 CE2   
BOND CZ3 CH2 CD2 CE3 NE1 CE2 
BOND CD1 HD1 NE1 HE1 CE3 HE3   
BOND CZ3 HZ3 CH2 HH2 CZ2 HZ2
DOUBLE CD1 CG CE2 CD2 CH2 CZ2 CZ3 CE3 
DONOR HE1 NE1   
IC CG   CD1  NE1  CE2   0.0000  0.0000  0.0000  0.0000  0.0000
IC CD2  CB   *CG  CD1   0.0000  0.0000 180.0000  0.0000  0.0000
IC CD1  CG   CD2  CE2   0.0000  0.0000  0.0000  0.0000  0.0000
IC CD2  CG   CD1  NE1   0.0000  0.0000  0.0000  0.0000  0.0000
IC CE2  CG   *CD2 CE3   0.0000  0.0000 180.0000  0.0000  0.0000
IC CE2  CD2  CE3  CZ3   0.0000  0.0000  0.0000  0.0000  0.0000
IC CD2  CE3  CZ3  CH2   0.0000  0.0000  0.0000  0.0000  0.0000
IC CE3  CZ3  CH2  CZ2   0.0000  0.0000  0.0000  0.0000  0.0000
IC CZ3  CD2  *CE3 HE3   0.0000  0.0000 180.0000  0.0000  0.0000
IC CH2  CE3  *CZ3 HZ3   0.0000  0.0000 180.0000  0.0000  0.0000
IC CZ2  CZ3  *CH2 HH2   0.0000  0.0000 180.0000  0.0000  0.0000
IC CE2  CH2  *CZ2 HZ2   0.0000  0.0000 180.0000  0.0000  0.0000
IC CD1  CE2  *NE1 HE1   0.0000  0.0000 180.0000  0.0000  0.0000
IC CG   NE1  *CD1 HD1   0.0000  0.0000 180.0000  0.0000  0.0000
IC CD1  CD2  *CG  HG    0.0000  0.0000 180.0000  0.0000  0.0000

RESI EIND        0.00 ! ethylindole, adm jr.
                      ! corrected 8/2018 to be consistent with C36 Trp charges and atom types
                      ! associated with the 2005 Trp update. now consistent with CGenFF                       
                      !      HA2
                      !       |
GROUP                 !   HA1-CA-HA3      HE3
ATOM CG   CY    -0.03 !       |            |
ATOM CD2  CPT    0.11 !   HB1-CB-HB2      CE3
ATOM CD1  CA    -0.15 !        \         /  \\
ATOM HD1  HP     0.22 !         CG-----CD2   CZ3-HZ3
ATOM NE1  NY    -0.51 !         ||     ||     |
ATOM HE1  H      0.37 !         CD1    CE2   CH2-HH2
ATOM CE2  CPT    0.24 !        /   \   / \  //
ATOM CE3  CAI   -0.25 !      HD1    NE1   CZ2
ATOM HE3  HP     0.17 !              |     |
ATOM CZ2  CAI   -0.27 !             HE1   HZ2 
ATOM HZ2  HP     0.16
ATOM CZ3  CA    -0.20
ATOM HZ3  HP     0.14
ATOM CH2  CA    -0.14
ATOM HH2  HP     0.14
GROUP
ATOM CB   CT2   -0.18
ATOM HB1  HA2    0.09
ATOM HB2  HA2    0.09
GROUP
ATOM CA   CT3   -0.27
ATOM HA1  HA3    0.09
ATOM HA2  HA3    0.09
ATOM HA3  HA3    0.09

BOND CG  CB  CD2 CG NE1 CD1   
BOND CZ2 CE2   
BOND CZ3 CH2 CD2 CE3 NE1 CE2 
BOND CD1 HD1 NE1 HE1 CE3 HE3   
BOND CZ3 HZ3 CH2 HH2 CZ2 HZ2
BOND CB  HB1 CB  HB2 CB  CA
BOND CA  HA1 CA  HA2 CA  HA3
DOUBLE CD1 CG CE2 CD2 CH2 CZ2 CZ3 CE3 
DONOR HE1 NE1   

IC CG   CD1  NE1  CE2   0.0000  0.0000  0.0000  0.0000  0.0000
IC CD2  CB   *CG  CD1   0.0000  0.0000 180.0000  0.0000  0.0000
IC CD1  CG   CD2  CE2   0.0000  0.0000  0.0000  0.0000  0.0000
IC CD2  CG   CD1  NE1   0.0000  0.0000  0.0000  0.0000  0.0000
IC CE2  CG   *CD2 CE3   0.0000  0.0000 180.0000  0.0000  0.0000
IC CE2  CD2  CE3  CZ3   0.0000  0.0000  0.0000  0.0000  0.0000
IC CD2  CE3  CZ3  CH2   0.0000  0.0000  0.0000  0.0000  0.0000
IC CE3  CZ3  CH2  CZ2   0.0000  0.0000  0.0000  0.0000  0.0000
IC CZ3  CD2  *CE3 HE3   0.0000  0.0000 180.0000  0.0000  0.0000
IC CH2  CE3  *CZ3 HZ3   0.0000  0.0000 180.0000  0.0000  0.0000
IC CZ2  CZ3  *CH2 HH2   0.0000  0.0000 180.0000  0.0000  0.0000
IC CE2  CH2  *CZ2 HZ2   0.0000  0.0000 180.0000  0.0000  0.0000
IC CD1  CE2  *NE1 HE1   0.0000  0.0000 180.0000  0.0000  0.0000
IC CG   NE1  *CD1 HD1   0.0000  0.0000 180.0000  0.0000  0.0000
IC CD1  CD2  *CG  CB    0.0000  0.0000 180.0000  0.0000  0.0000
IC CD2  CG   CB   HB1   0.0000  0.0000 120.0000  0.0000  0.0000
IC CD2  CG   CB   HB2   0.0000  0.0000 240.0000  0.0000  0.0000
IC CD2  CG   CB   CA    0.0000  0.0000   0.0000  0.0000  0.0000
IC CG   CB   CA   HA1   0.0000  0.0000 180.0000  0.0000  0.0000
IC CG   CB   CA   HA2   0.0000  0.0000  60.0000  0.0000  0.0000
IC CG   CB   CA   HA3   0.0000  0.0000 300.0000  0.0000  0.0000

RESI AP2         0.00 ! acetyl-prolineamide, R. Dunbrack
                      ! No Cross Term
                      !
                      !HY1 HY2 HY3
ATOM N    N     -0.29 !   \ | /
ATOM CA   CP1    0.02 !    CAY
ATOM CB   CP2   -0.18 !     |
ATOM CG   CP2   -0.18 !  OY=CY  HD1 HD2
ATOM CD   CP3    0.00 !      \    \ /              
ATOM CY   C      0.51 !       N---CD   HG1               
ATOM OY   O     -0.51 !       |     \  /
ATOM C    CC     0.51 !       |      CG
ATOM HA   HB1    0.09 !       |     /  \
ATOM HB1  HA2    0.09 !    HA-CA--CB   HG2
ATOM HB2  HA2    0.09 !       |   / \
ATOM HG1  HA2    0.09 !       | HB1 HB2
ATOM HG2  HA2    0.09 !     O=C
ATOM HD1  HA2    0.09 !       |
ATOM HD2  HA2    0.09 !       NT
ATOM CAY  CT3   -0.27 !      / \
ATOM HY1  HA3    0.09 !   HT1   HT2
ATOM HY2  HA3    0.09
ATOM HY3  HA3    0.09
ATOM O    O     -0.51
ATOM NT   NH2   -0.62
ATOM HT1  H      0.31
ATOM HT2  H      0.31
BOND CY N CAY HY1 CAY HY2 CAY HY3 
BOND CY CAY N CA   CA CB  CB CG  CG CD  CD N
BOND HA  CA HG1 CG HG2 CG HD1 CD HD2 CD HB1 CB HB2 CB
BOND C CA  C NT NT HT1 NT HT2 
DOUBLE C O  CY OY 
IMPR CY CAY N OY   
IMPR C CA  NT O 
IMPR C NT CA O 
IMPR N CY CA CD  
IMPR NT C HT2 HT1   
DONOR HT1 NT   
DONOR HT2 NT   
ACCEPTOR OY CY
ACCEPTOR O C   
! Improper ICs
IC CY CA *N CD      0.00   0.00  180.00   0.00 0.00 
IC N C *CA CB       0.00   0.00  120.00   0.00 0.00 
IC N C *CA HA       0.00   0.00 -120.00   0.00 0.00 
IC N CAY *CY OY     0.00   0.00  180.00   0.00 0.00 
! Backbone + Peptide bond IC's 
IC OY CY N  CA      0.00   0.00    0.00   0.00 0.00 !Omega  
IC CAY CY N  CA     0.00   0.00  180.00   0.00 0.00 !Omega  
IC CY  N  CA C      0.00 120.64  -60.00   0.00 0.00 !Psi 
IC N  CA C  NT      0.00   0.00  180.0    0.00 0.00 !Phi
IC CAY CY N CD      0.00   0.00    0.00 120.64 0.00 
IC CY N CD CG       0.00   0.00  168.60 103.28 0.00 
IC CY N CA CB       0.00   0.00  168.64 103.34 0.00 
! Ring IC's 
IC N  CA CB CG      0.00 103.34   29.25 103.67 0.00 
IC CA CB CG CD      0.00 103.67  -36.72 103.63 0.00 
IC CB CG CD N       0.00 103.63   29.50 103.28 0.00 
IC CG CD N  CA      0.00 103.28  -11.61 112.90 0.00 
IC CD N  CA CB      0.00 112.90  -11.17 103.34 0.00 
! Carbonyl IC's 
IC CD N CA C        0.00 112.90  120.00 108.00 0.00 
! Hydrogen IC's 
IC CD N CA HA       0.00   0.00 -120.00 108.00 0.00 
IC N CA CB HB1      0.00   0.00  120.00 108.00 0.00 
IC N CA CB HB2      0.00   0.00 -120.00 108.00 0.00 
IC CA CB CG HG1     0.00   0.00  120.00 108.00 0.00 
IC CA CB CG HG2     0.00   0.00 -120.00 108.00 0.00 
IC CB CG CD HD1     0.00   0.00  120.00 108.00 0.00 
IC CB CG CD HD2     0.00   0.00 -120.00 108.00 0.00 
IC NT CA *C O       0.00   0.00  180.00   0.00 0.00
IC CA C NT HT2      0.00   0.00  180.00   0.00 0.00
IC C HT2 *NT HT1    0.00   0.00  180.00   0.00 0.00

RESI PDIP        0.00 ! proline dipeptide
                      ! No Cross Term 
                      !
                      !HY1 HY2 HY3
ATOM N    N     -0.29 !   \ | /
ATOM CA   CP1    0.02 !    CAY
ATOM CB   CP2   -0.18 !     |
ATOM CG   CP2   -0.18 !  OY=CY  HD1 HD2
ATOM CD   CP3    0.00 !      \    \ /              
ATOM CY   C      0.51 !       N---CD   HG1               
ATOM OY   O     -0.51 !       |     \  /
ATOM C    C      0.51 !       |      CG
ATOM HA   HB1    0.09 !       |     /  \
ATOM HB1  HA2    0.09 !    HA-CA--CB   HG2
ATOM HB2  HA2    0.09 !       |   / \
ATOM HG1  HA2    0.09 !       | HB1 HB2
ATOM HG2  HA2    0.09 !     O=C
ATOM HD1  HA2    0.09 !       |
ATOM HD2  HA2    0.09 !       NT
ATOM CAY  CT3   -0.27 !      / \
ATOM HY1  HA3    0.09 !   HT1   CR-HR3
ATOM HY2  HA3    0.09 !        /  \  
ATOM HY3  HA3    0.09 !      HR1  HR2
ATOM O    O     -0.51
ATOM NT   NH1   -0.47
ATOM HT1  H      0.31
ATOM CR   CT3   -0.11
ATOM HR1  HA3    0.09
ATOM HR2  HA3    0.09
ATOM HR3  HA3    0.09

BOND CY N   CAY HY1 CAY HY2 CAY HY3 
BOND CY CAY N   CA  CA  CB  CB  CG  CG  CD  CD  N
BOND HA CA  HG1 CG  HG2 CG  HD1 CD  HD2 CD  HB1 CB HB2 CB
BOND C CA   C   NT  NT  HT1 NT  CR
BOND CR HR1 CR  HR2 CR  HR3
DOUBLE C O  CY OY 
IMPR CY CAY N OY   
IMPR C CA  NT O 
IMPR C NT CA O 
IMPR N CY CA CD  
DONOR HT1 NT   
ACCEPTOR OY CY
ACCEPTOR O C   
! Improper ICs
IC CY CA *N CD      0.00   0.00  180.00   0.00 0.00 
IC N C *CA CB       0.00   0.00  120.00   0.00 0.00 
IC N C *CA HA       0.00   0.00 -120.00   0.00 0.00 
IC N CAY *CY OY     0.00   0.00  180.00   0.00 0.00 
! Backbone + Peptide bond IC's 
IC OY CY N  CA      0.00   0.00    0.00   0.00 0.00 !Omega  
IC CAY CY N  CA     0.00   0.00  180.00   0.00 0.00 !Omega  
IC CY  N  CA C      0.00 120.64  -60.00   0.00 0.00 !Psi 
IC N  CA C  NT      0.00   0.00  180.0    0.00 0.00 !Phi
IC CAY CY N CD      0.00   0.00    0.00 120.64 0.00 
IC CY N CD CG       0.00   0.00  168.60 103.28 0.00 
IC CY N CA CB       0.00   0.00  168.64 103.34 0.00 
! Ring IC's 
IC N  CA CB CG      0.00 103.34   29.25 103.67 0.00 
IC CA CB CG CD      0.00 103.67  -36.72 103.63 0.00 
IC CB CG CD N       0.00 103.63   29.50 103.28 0.00 
IC CG CD N  CA      0.00 103.28  -11.61 112.90 0.00 
IC CD N  CA CB      0.00 112.90  -11.17 103.34 0.00 
! Carbonyl IC's 
IC CD N CA C        0.00 112.90  120.00 108.00 0.00 
! Hydrogen IC's 
IC CD N CA HA       0.00   0.00 -120.00 108.00 0.00 
IC N CA CB HB1      0.00   0.00  120.00 108.00 0.00 
IC N CA CB HB2      0.00   0.00 -120.00 108.00 0.00 
IC CA CB CG HG1     0.00   0.00  120.00 108.00 0.00 
IC CA CB CG HG2     0.00   0.00 -120.00 108.00 0.00 
IC CB CG CD HD1     0.00   0.00  120.00 108.00 0.00 
IC CB CG CD HD2     0.00   0.00 -120.00 108.00 0.00 
IC NT CA *C O       0.00   0.00  180.00   0.00 0.00
IC CA C NT HT1      0.00   0.00  180.00   0.00 0.00
!C-terminal methyl
IC C HT1 *NT CR     0.00   0.00  180.00   0.00 0.00
IC C NT  CR  HR1    0.00   0.00  180.00   0.00 0.00
IC C NT  CR  HR2    0.00   0.00   60.00   0.00 0.00
IC C NT  CR  HR3    0.00   0.00  300.00   0.00 0.00

RESI TP2Z        1.00 ! prolineamide, R. Dunbrack, previously TP2
ATOM N    NP    -0.07 !
ATOM HN1  HC     0.24 !
ATOM HN2  HC     0.24 !
ATOM CD   CP3    0.16 !
ATOM CB   CP2   -0.18 !    HN1   HD1 HD2
ATOM CG   CP2   -0.18 !      \    \ /              
ATOM CA   CP1    0.16 !  HN2--N---CD   HG1               
ATOM C    CC     0.51 !       |     \  /
ATOM O    O     -0.51 !       |      CG
ATOM HA   HB1    0.09 !       |     /  \
ATOM HB1  HA2    0.09 !    HA-CA--CB   HG2
ATOM HB2  HA2    0.09 !       |   / \
ATOM HG1  HA2    0.09 !       | HB1 HB2
ATOM HG2  HA2    0.09 !     O=C
ATOM HD1  HA2    0.09 !       |
ATOM HD2  HA2    0.09 !       NT
ATOM NT   NH2   -0.62 !      / \
ATOM HT1  H      0.31 !   HT1   HT2
ATOM HT2  H      0.31 ! 
BOND HN1 N HN2 N N CA  CA CB  CB CG  CG CD  CD N 
BOND HA  CA HG1 CG HG2 CG HD1 CD HD2 CD HB1 CB HB2 CB  
BOND C CA  C NT NT HT1 NT HT2 
DOUBLE C O  
IMPR C CA  NT O 
IMPR C NT CA O 
IMPR NT C HT2 HT1   
DONOR HT1 NT   
DONOR HT2 NT   
DONOR HN1 N   
DONOR HN2 N   
ACCEPTOR O C   
! Improper ICs 
IC HN1 CA *N CD     0.00   0.00  120.00   0.00 0.00
IC HN2 CA *N HN1    0.00   0.00  120.00   0.00 0.00
IC N C *CA CB       0.00   0.00  120.00   0.00 0.00 
IC N C *CA HA       0.00   0.00 -120.00   0.00 0.00 
! Backbone + Peptide bond IC's 
IC N  CA C  NT      0.00   0.00  180.0    0.00 0.00   !Phi
! Ring IC's 
IC N  CA CB CG      0.00 103.34   29.25 103.67 0.00 
IC CA CB CG CD      0.00 103.67  -36.72 103.63 0.00 
IC CB CG CD N       0.00 103.63   29.50 103.28 0.00 
IC CG CD N  CA      0.00 103.28  -11.61 112.90 0.00 
IC CD N  CA CB      0.00 112.90  -11.17 103.34 0.00 
! Carbonyl IC's 
IC CD N CA C        0.00 112.90  120.00 108.00 0.00 
! Hydrogen IC's 
IC CD N CA HA       0.00   0.00 -120.00 108.00 0.00 
IC N CA CB HB1      0.00   0.00  120.00 108.00 0.00 
IC N CA CB HB2      0.00   0.00 -120.00 108.00 0.00 
IC CA CB CG HG1     0.00   0.00  120.00 108.00 0.00 
IC CA CB CG HG2     0.00   0.00 -120.00 108.00 0.00 
IC CB CG CD HD1     0.00   0.00  120.00 108.00 0.00 
IC CB CG CD HD2     0.00   0.00 -120.00 108.00 0.00 
IC NT CA *C O       0.00   0.00  180.00   0.00 0.00
IC CA C NT HT2      0.00   0.00  180.00   0.00 0.00
IC C HT2 *NT HT1    0.00   0.00  180.00   0.00 0.00

Resi ETHA        0.00 ! ethane, S. Fischer
Group
Group
 Atom h11 ha3     0.09 !  H11      H21
 Atom h12 ha3     0.09 !    \      /
 Atom h13 ha3     0.09 ! H12-C1--C2-H22
 Atom c1  ct3    -0.27 !    /      \
Group                 !   H13       H23
 Atom h21 ha3     0.09
 Atom h22 ha3     0.09
 Atom h23 ha3     0.09
 Atom c2  ct3    -0.27
Bond c1 h11  c1 h12  c1 h13
Bond c1 c2   c2 h21  c2 h22  c2 h23
ic  h11 c1 c2  h21  0.00 0.00    0.0 0.0  0.0
ic  h11 c1 c2  h22  0.00 0.00  120.0 0.0  0.0
ic  h11 c1 c2  h23  0.00 0.00  240.0 0.0  0.0
ic  h12 c1 c2  h23  0.00 0.00  120.0 0.0  0.0
ic  h13 c1 c2  h23  0.00 0.00  240.0 0.0  0.0

Resi PRPA        0.00 ! propane, adm jr.
Group                 !
 Atom h11 ha3    0.09 !  H11   H21    H31
 Atom h12 ha3    0.09 !    \    |     /
 Atom h13 ha3    0.09 ! H12-C1--C2--C3-H32
 Atom c1  ct3   -0.27 !    /    |     \
Group                 !  H13   H22    H33
 Atom c2  ct2   -0.18 !
 Atom h21 ha2    0.09 !
 Atom H22 ha2    0.09
Group
 Atom h31 ha3    0.09
 Atom h32 ha3    0.09
 Atom h33 ha3    0.09
 Atom c3  ct3   -0.27
Bond c1 h11  c1 h12  c1 h13
Bond c1 c2  c2 h21  c2 h22
bond c2 c3  c3 h31  c3 h32  c3 h33
ic  h11 c1 c2 c3   0.00 0.00    0.0 0.0  0.0
ic  h11 c1 c2 h21  0.00 0.00  120.0 0.0  0.0
ic  h11 c1 c2 h22  0.00 0.00  240.0 0.0  0.0
ic  c1  c2 c3 h31  0.00 0.00    0.0 0.0  0.0
ic  c1  c2 c3 h32  0.00 0.00  120.0 0.0  0.0
ic  c1  c2 c3 h33  0.00 0.00  240.0 0.0  0.0
ic  c3  c2 c1 h12  0.00 0.00  120.0 0.0  0.0
ic  c3  c2 c1 h13  0.00 0.00  120.0 0.0  0.0

!butane (BUTA), pentane (PENT), ethene (ETHE), propene (PRPE), 
!1-butene (BTE1) and 2-butene (BTE2) removed as they are also
!toppar_all36_lipid_model.str along with longer aliphatic
!model compounds

!Resi BUTA        0.00 ! butane, S. Fischer
!Group
!Atom  h11 ha3    0.09 !  H11   H21 H31    H41
!Atom  h12 ha3    0.09 !    \    |   |     /
!Atom  h13 ha3    0.09 ! H12-C1--C2--C3--C4-H42
!Atom  c1  ct3   -0.27 !    /    |   |     \
!Group                 !  H13   H22 H33    H43
!Atom  h21 ha2    0.09
!Atom  h22 ha2    0.09
!Atom  c2  ct2   -0.18
!Group                
!Atom  h31 ha2    0.09
!Atom  h32 ha2    0.09
!atom  c3  ct2   -0.18
!Group
!atom  h41 ha3    0.09
!atom  h42 ha3    0.09
!atom  h43 ha3    0.09
!atom  c4  ct3   -0.27
!Bond h11 c1  h12 c1  h13 c1  c1 c2
!Bond h21 c2  h22 c2  c2  c3
!Bond h31 c3  h32 c3  c3  c4
!Bond h41 c4  h42 c4  h43 c4
!ic  h11 c1 c2 c3  0.00  0.00    0.0  0.00 0.00
!ic  h11 c1 c2 h21 0.00  0.00  120.0  0.00 0.00
!ic  h11 c1 c2 h22 0.00  0.00  240.0  0.00 0.00
!ic  h12 c1 c2 c3  0.00  0.00  120.0  0.00 0.00
!ic  h13 c1 c2 c3  0.00  0.00  240.0  0.00 0.00
!ic  c1  c2 c3 c4  0.00  0.00    0.0  0.00 0.00
!ic  c1  c2 c3 h31 0.00  0.00  120.0  0.00 0.00
!ic  c1  c2 c3 h32 0.00  0.00  240.0  0.00 0.00
!ic  h21 c2 c3 c4  0.00  0.00  120.0  0.00 0.00
!ic  h22 c2 c3 c4  0.00  0.00  240.0  0.00 0.00
!ic  c2  c3 c4 h41 0.00  0.00    0.0  0.00 0.00
!ic  c2  c3 c4 h42 0.00  0.00  120.0  0.00 0.00
!ic  c2  c3 c4 h43 0.00  0.00  240.0  0.00 0.00
!ic  h31 c3 c4 h43 0.00  0.00  120.0  0.00 0.00
!ic  h32 c3 c4 h43 0.00  0.00  240.0  0.00 0.00

Resi IBUT        0.00 ! Iso-butane, S. Fischer
Group
atom  ct  ct1   -0.09 !          H12
atom  ht  ha1    0.09 !           | 
Group                 !       H11-C1-H13
Atom  c1  ct3   -0.27 !           |
Atom  h11 ha3    0.09 !           CT-HT
Atom  h12 ha3    0.09 !          / \
Atom  h13 ha3    0.09 !         /   \
Group                 !   H21-C2     C3-H31
Atom  c2  ct3   -0.27 !      / |     | \
Atom  h21 ha3    0.09 !   H22 H23   H33 H32
Atom  h22 ha3    0.09 !
Atom  h23 ha3    0.09 !
Group
atom  c3  ct3   -0.27
Atom  h31 ha3    0.09
atom  h32 ha3    0.09
atom  h33 ha3    0.09
Bond ct  c1  ct  c2  ct c3 ct  ht
Bond c1 h11 c1 h12 c1 h13
Bond c2 h21 c2 h22 c2 h23
Bond c3 h31 c3 h32 c3 h33
ic  ht   ct  c1  h11  0.00  0.00   60.0  0.00 0.00
ic  ct   c1  h11 h12  0.00  0.00    0.0  0.00 0.00
ic  ht   ct  c1  h12  0.00  0.00  180.0  0.00 0.00
ic  ht   ct  c1  h13  0.00  0.00  300.0  0.00 0.00
ic  h12  c1  ct  c2   0.00  0.00   60.0  0.00 0.00
ic  h12  c1  ct  c3   0.00  0.00  -60.0  0.00 0.00
ic  ht   ct  c2  h21  0.00  0.00   60.0  0.00 0.00
ic  ht   ct  c2  h22  0.00  0.00  180.0  0.00 0.00
ic  ht   ct  c2  h23  0.00  0.00  300.0  0.00 0.00
ic  ht   ct  c3  h31  0.00  0.00   60.0  0.00 0.00
ic  ht   ct  c3  h32  0.00  0.00  180.0  0.00 0.00
ic  ht   ct  c3  h33  0.00  0.00  300.0  0.00 0.00

!Resi PENT        0.00 ! pentane, adm jr.
!Group                
! Atom C1   CT3  -0.27 !  H11   H21 H31 H41    H51
! Atom H11  HA3   0.09 !    \    |   |   |     /
! Atom H12  HA3   0.09 ! H12-C1--C2--C3--C4--C5-H52
! Atom H13  HA3   0.09 !    /    |   |   |     \
!Group                 !  H13   H22 H33 H42    H53
! Atom C2   CT2  -0.18
! Atom H21  HA2   0.09
! Atom H22  HA2   0.09
!Group                
! Atom C3   CT2  -0.18
! Atom H31  HA2   0.09
! Atom H32  HA2   0.09
!Group
! Atom C4   CT2  -0.18
! Atom H41  HA2   0.09
! Atom H42  HA2   0.09
!Group
! Atom C5   CT3  -0.27
! Atom H51  HA3   0.09
! Atom H52  HA3   0.09
! Atom H53  HA3   0.09
!
!Bond  C1   C2     C2   C3     C3   C4     C4   C5
!Bond  C1   H11    C1   H12    C1   H13    C2   H21    C2   H22
!Bond  C3   H31    C3   H32    C4   H41    C4   H42    C5   H51
!Bond  C5   H52    C5   H53
!
!Ic   H11  C1   C2   C3   0.0000    0.00  180.00    0.00   0.0000
!Ic   C1   C2   C3   C4   0.0000    0.00  180.00    0.00   0.0000
!Ic   C2   C3   C4   C5   0.0000    0.00  180.00    0.00   0.0000
!Ic   C3   C4   C5   H51  0.0000    0.00  180.00    0.00   0.0000
!Ic   H11  C2  *C1   H12  0.0000    0.00  120.00    0.00   0.0000
!Ic   H11  C2  *C1   H13  0.0000    0.00 -120.00    0.00   0.0000
!Ic   C1   C3  *C2   H21  0.0000    0.00  120.00    0.00   0.0000
!Ic   C1   C3  *C2   H22  0.0000    0.00 -120.00    0.00   0.0000
!Ic   C2   C4  *C3   H31  0.0000    0.00  120.00    0.00   0.0000
!Ic   C2   C4  *C3   H32  0.0000    0.00 -120.00    0.00   0.0000
!Ic   C3   C5  *C4   H41  0.0000    0.00  120.00    0.00   0.0000
!Ic   C3   C5  *C4   H42  0.0000    0.00 -120.00    0.00   0.0000
!Ic   C4   H51 *C5   H52  0.0000    0.00  120.00    0.00   0.0000
!Ic   C4   H51 *C5   H53  0.0000    0.00 -120.00    0.00   0.0000
!patc firs none last none

!RESI TIP3        0.00 ! TIPS3P WATER MODEL, adm jr.
!GROUP                 ! Generate noangle nodihedral
!ATOM OH2  OT    -0.834
!ATOM H1   HT     0.417
!ATOM H2   HT     0.417
!BOND OH2  H1   OH2  H2   H1   H2  ! THE LAST BOND IS NEEDED FOR SHAKE
!ANGLE  H1 OH2 H2
!ACCE OH2

!RESI TP3M         0.000 ! "mmff" water model, as an analog of tip3p
!GROUP   
!ATOM OH2  OT     -0.834  ! these charges are replaced by the mmff setup
!ATOM H1   HT      0.417  ! these charges are replaced by the mmff setup
!ATOM H2   HT      0.417  ! these charges are replaced by the mmff setup
!BOND OH2 H1 OH2 H2          ! omits the H1-H2 bond, which is needed for shake with tip3p
!ANGLE H1 OH2 H2             ! required
!ACCEPTOR OH2   
!PATCHING FIRS NONE LAST NONE     

RESI OCOH    0.0    ! OCTANOL
GROUP
 ATOM C1   CT2     0.05
 ATOM H11  HA2     0.09
 ATOM H12  HA2     0.09
 ATOM O1   OH1    -0.66
 ATOM HO1  H       0.43
GROUP
 ATOM C2   CT2    -0.180
 ATOM H21  HA2     0.090
 ATOM H22  HA2     0.090
GROUP
 ATOM C3   CT2    -0.180
 ATOM H31  HA2     0.090
 ATOM H32  HA2     0.090
GROUP
 ATOM C4   CT2    -0.180
 ATOM H41  HA2     0.090
 ATOM H42  HA2     0.090
GROUP
 ATOM C5   CT2    -0.180
 ATOM H51  HA2     0.090
 ATOM H52  HA2     0.090
GROUP
 ATOM C6   CT2    -0.180
 ATOM H61  HA2     0.090
 ATOM H62  HA2     0.090
GROUP
 ATOM C7   CT2    -0.180
 ATOM H71  HA2     0.090
 ATOM H72  HA2     0.090
GROUP
 ATOM C8   CT3    -0.270
 ATOM H81  HA3     0.090
 ATOM H82  HA3     0.090
 ATOM H83  HA3     0.090

BOND  C1   C2     C2   C3     C3   C4     C4   C5
BOND  C5   C6     C6   C7     C7   C8     C1   O1     O1   HO1
BOND  C1   H11    C1   H12    C2   H21    C2   H22
BOND  C3   H31    C3   H32    C4   H41    C4   H42    C5   H51
BOND  C5   H52    C6   H61    C6   H62    C7   H71    C7   H72
BOND  C8   H81    C8   H82    C8   H83

IC   H11  C1   C2   C3   0.0000    0.00  180.00    0.00   0.0000
IC   C1   C2   C3   C4   0.0000    0.00  180.00    0.00   0.0000
IC   C2   C3   C4   C5   0.0000    0.00  180.00    0.00   0.0000
IC   C3   C4   C5   C6   0.0000    0.00  180.00    0.00   0.0000
IC   C4   C5   C6   C7   0.0000    0.00  180.00    0.00   0.0000
IC   C5   C6   C7   C8   0.0000    0.00  180.00    0.00   0.0000
IC   C6   C7   C8   H83  0.0000    0.00  180.00    0.00   0.0000

IC   H11  C2  *C1   H12  0.0000    0.00  120.00    0.00   0.0000
IC   H11  C2  *C1   O1   0.0000    0.00 -120.00    0.00   0.0000
IC   C2   C1   O1   HO1  0.0000    0.00  180.00    0.00   0.0000
IC   C1   C3  *C2   H21  0.0000    0.00  120.00    0.00   0.0000
IC   C1   C3  *C2   H22  0.0000    0.00 -120.00    0.00   0.0000
IC   C2   C4  *C3   H31  0.0000    0.00  120.00    0.00   0.0000
IC   C2   C4  *C3   H32  0.0000    0.00 -120.00    0.00   0.0000
IC   C3   C5  *C4   H41  0.0000    0.00  120.00    0.00   0.0000
IC   C3   C5  *C4   H42  0.0000    0.00 -120.00    0.00   0.0000
IC   C4   C6  *C5   H51  0.0000    0.00  120.00    0.00   0.0000
IC   C4   C6  *C5   H51  0.0000    0.00 -120.00    0.00   0.0000
IC   C5   C7  *C6   H61  0.0000    0.00  120.00    0.00   0.0000
IC   C5   C7  *C6   H62  0.0000    0.00 -120.00    0.00   0.0000
IC   C6   C8  *C7   H71  0.0000    0.00  120.00    0.00   0.0000
IC   C6   C8  *C7   H72  0.0000    0.00 -120.00    0.00   0.0000
IC   C7   H83 *C8   H81  0.0000    0.00  120.00    0.00   0.0000
IC   C7   H83 *C8   H82  0.0000    0.00 -120.00    0.00   0.0000
PATC FIRS NONE LAST NONE

!Resi ETHE      0.00 ! ethylene, yin/adm jr.
!Group 
! Atom c1  ce2 -0.42
! Atom h11 HE2  0.21
! Atom h12 HE2  0.21
!Group
! Atom c2  ce2 -0.42
! Atom h21 HE2  0.21
! Atom h22 HE2  0.21
!Bond c1 h11  c1 h12
!Double c1 c2
!Bond c2 h21  c2 h22
!IMPR c1  c2  h12 h11
!IMPR c1  c2  h11 h12
!IMPR c2  c1  h22 h21
!IMPR c2  c1  h21 h22
!ic h11 c1 c2  h21  0.00 0.00  180.0 0.0  0.0
!ic h12 c2 *c1 h11  0.00 0.00  180.0 0.0  0.0
!ic h22 c1 *c2 h21  0.00 0.00  180.0 0.0  0.0
!ic c1  c2 h21 h22  0.00 0.00  180.0 0.0  0.0
!patc firs none last none

!Resi PRPE      0.00 ! propene, yin/adm jr.
!Group 
! Atom c1  ce2 -0.42
! Atom h11 HE2  0.21
! Atom h12 HE2  0.21
!Group
! Atom c2  ce1 -0.15
! Atom h21 HE1  0.15
!Group
! Atom c3  ct3 -0.27
! Atom h31 ha3  0.09
! Atom h32 ha3  0.09
! Atom h33 ha3  0.09
!Bond c1 h11  c1 h12
!Double c1 c2
!Bond c2 h21
!Bond c2 c3
!bond c3 h31  c3 h32  c3 h33
!ic h11 c1 c2  h21  0.00 0.00  180.0 0.0  0.0
!ic h12 c2 *c1 h11  0.00 0.00  180.0 0.0  0.0
!ic c3  c1 *c2 h21  0.00 0.00  180.0 0.0  0.0
!ic h31 c3 c2  c1   0.00 0.00    0.0 0.0  0.0
!ic h32 c3 c2  c1   0.00 0.00  120.0 0.0  0.0
!ic h33 c3 c2  c1   0.00 0.00 -120.0 0.0  0.0
!patc firs none last none

!Resi BTE1      0.00 ! 1-Butene, yin/adm jr.
!Group        
! Atom c1  ce2 -0.42
! Atom h11 HE2  0.21
! Atom h12 HE2  0.21
!Group
! Atom c2  ce1 -0.15
! Atom h21 HE1  0.15
!Group
! Atom c3  ct2 -0.18
! Atom h31 ha2  0.09
! Atom h32 ha2  0.09
!Group
! Atom c4  ct3 -0.27
! Atom h41 ha3  0.09
! Atom h42 ha3  0.09
! Atom h43 ha3  0.09
!BOND c1 h11  c1 h12
!DOUBLE c1 c2
!BOND c2 h21
!BOND c2 c3
!BOND c3 h31  c3 h32
!BOND c3 c4
!BOND c4 h41  c4 h42  c4 h43
!ic  c1   c2 c3  c4   0.00 0.00    0.0 0.00 0.00
!ic  h11  c1 c2  c3   0.00 0.00  180.0 0.00 0.00
!ic  h12  c1 c2  c3   0.00 0.00    0.0 0.00 0.00
!ic  h21  c1 *c2 c3   0.00 0.00  180.0 0.00 0.00
!ic  h31  c2 *c3 c4   0.00 0.00  120.0 0.00 0.00
!ic  h32  c2 *c3 c4   0.00 0.00 -120.0 0.00 0.00
!ic  h41  c4 c3  c2   0.00 0.00  180.0 0.00 0.00
!ic  h42  c4 c3  c2   0.00 0.00   60.0 0.00 0.00
!ic  h43  c4 c3  c2   0.00 0.00  -60.0 0.00 0.00
!patc firs none last none

!Resi BTE2      0.00 ! 2-Butene, yin/adm jr.
!Group
! Atom c1  ct3 -0.27
! Atom h11 ha3  0.09
! Atom h12 ha3  0.09
! Atom h13 ha3  0.09
!Group
! Atom c2  ce1 -0.15
! Atom h21 HE1  0.15
!Group
! Atom c3  ce1 -0.15
! Atom h31 HE1  0.15
!Group
! Atom c4  ct3 -0.27
! Atom h41 ha3  0.09
! Atom h42 ha3  0.09
! Atom h43 ha3  0.09
!BOND c1 h11  c1 h12  c1 h13
!BOND c1 c2
!BOND c2 h21
!DOUBLE c2 c3
!BOND c3 h31
!BOND c3 c4
!BOND c4 h41  c4 h42  c4 h43
!ic  c1   c2 c3  c4   0.00 0.00  180.0 0.00 0.00
!ic  h11  c1 c2  c3   0.00 0.00    0.0 0.00 0.00
!ic  h12  c1 c2  c3   0.00 0.00  120.0 0.00 0.00
!ic  h13  c1 c2  c3   0.00 0.00 -120.0 0.00 0.00
!ic  h21  c1 *c2 c3   0.00 0.00  180.0 0.00 0.00
!ic  h31  c4 *c3 c2   0.00 0.00  180.0 0.00 0.00
!ic  h41  c4 c3  c2   0.00 0.00    0.0 0.00 0.00
!ic  h42  c4 c3  c2   0.00 0.00  120.0 0.00 0.00
!ic  h43  c4 c3  c2   0.00 0.00 -120.0 0.00 0.00
!patc firs none last none

resi co3  -2.0  !ionized carbonate, adm jr., aug 2001
group
ATOM C1   CD      1.42
ATOM O1   OC     -1.14
ATOM O2   OC     -1.14
ATOM O3   OC     -1.14

bond c1  o1  c1  o2  c1  o3
! required for out-of-plane vibrations
impr c1 o1 o2 o3
IC O2   O1   *C1  O3     0.0000    0.00  180.00    0.00   0.0000

RESI C3    0.00         ! Cyclopropane Model Compound
GROUP                   !  JMW and CBP 16 April 2004
ATOM C1   C3    -0.18   !
ATOM H11  HB2    0.09   !       H11  H12
ATOM H12  HB2    0.09   !         \  /
GROUP                   !          C1
ATOM C2   C3    -0.18   !         /  \
ATOM H21  HB2    0.09   !  H21--C2----C3--H31
ATOM H22  HB2    0.09   !        |    |
GROUP                   !       H22   H32
ATOM C3   C3    -0.18   !
ATOM H31  HB2    0.09   !
ATOM H32  HB2    0.09   !
BOND C1 C2  C2 C3  C3 C1  
BOND C1 H11 C1 H12
BOND C2 H21 C2 H22  
BOND C3 H31 C3 H32

IC  C1   C2  C3   H31    0.0000    0.00 -120.00    0.00   0.0000
IC  C3   C2  *C1  H11    0.0000    0.00  120.00    0.00   0.0000
IC  C3   C2  *C1  H12    0.0000    0.00 -120.00    0.00   0.0000
IC  C3   C1  *C2  H21    0.0000    0.00 -120.00    0.00   0.0000
IC  C3   C1  *C2  H22    0.0000    0.00  120.00    0.00   0.0000
IC  C2   C1  *C3  H31    0.0000    0.00  120.00    0.00   0.0000
IC  C2   C1  *C3  H32    0.0000    0.00 -120.00    0.00   0.0000

PATCHING FIRST NONE LAST NONE

RESI MLYS         1.00  !methylated lysine, C.Varna and adm jr.
GROUP  
ATOM N    NH1    -0.47  !     |                  
ATOM HN   H       0.31  !  HN-N                  
ATOM CA   CT1     0.07  !     |   HB1 HG1 HD1 HE1    HZ1
ATOM HA   HB1     0.09  !     |   |   |   |   |     /  
GROUP                   !  HA-CA--CB--CG--CD--CE--NZ--HZ2
ATOM CB   CT2    -0.18  !     |   |   |   |   |     \
ATOM HB1  HA2     0.09  !     |   HB2 HG2 HD2 HE2    HZ3
ATOM HB2  HA2     0.09  !   O=C                 
GROUP                   !     |               
ATOM CG   CT2    -0.18
ATOM HG1  HA2     0.09
ATOM HG2  HA2     0.09
GROUP  
ATOM CD   CT2    -0.18
ATOM HD1  HA2     0.09
ATOM HD2  HA2     0.09
GROUP  
ATOM CE   CT2     0.21
ATOM HE1  HA2     0.05
ATOM HE2  HA2     0.05
ATOM NZ   NH3    -0.40
ATOM HZ1  HC      0.32
ATOM HZ2  HC      0.32
ATOM CZ   CT3     0.18
ATOM HC1  HA3     0.09
ATOM HC2  HA3     0.09
ATOM HC3  HA3     0.09
GROUP  
ATOM C    C       0.51
ATOM O    O      -0.51
BOND CB CA   CG CB   CD CG   CE CD   NZ CE  
BOND N  HN   N  CA   C  CA  
BOND C  +N   CA HA   CB HB1  CB HB2  CG HG1  
BOND CG HG2  CD HD1  CD HD2  CE HE1  CE HE2
BOND NZ HZ1  NZ HZ2 
BOND NZ CZ   CZ HC1  CZ HC2  CZ HC3
DOUBLE   O  C  
IMPR N -C CA HN  C CA +N O  
CMAP -C  N  CA  C   N  CA  C  +N
DONOR HN N  
DONOR HZ1 NZ  
DONOR HZ2 NZ  
ACCEPTOR O C  
IC -C   CA   *N   HN    1.3482 123.5700  180.0000 115.1100  0.9988
IC -C   N    CA   C     1.3482 123.5700  180.0000 107.2900  1.5187
IC N    CA   C    +N    1.4504 107.2900  180.0000 117.2700  1.3478
IC +N   CA   *C   O     1.3478 117.2700  180.0000 120.7900  1.2277
IC CA   C    +N   +CA   1.5187 117.2700  180.0000 124.9100  1.4487
IC N    C    *CA  CB    1.4504 107.2900  122.2300 111.3600  1.5568
IC N    C    *CA  HA    1.4504 107.2900 -116.8800 107.3600  1.0833
IC N    CA   CB   CG    1.4504 111.4700  180.0000 115.7600  1.5435
IC CG   CA   *CB  HB1   1.5435 115.7600  120.9000 107.1100  1.1146
IC CG   CA   *CB  HB2   1.5435 115.7600 -124.4800 108.9900  1.1131
IC CA   CB   CG   CD    1.5568 115.7600  180.0000 113.2800  1.5397
IC CD   CB   *CG  HG1   1.5397 113.2800  120.7400 109.1000  1.1138
IC CD   CB   *CG  HG2   1.5397 113.2800 -122.3400 108.9900  1.1143
IC CB   CG   CD   CE    1.5435 113.2800  180.0000 112.3300  1.5350
IC CE   CG   *CD  HD1   1.5350 112.3300  122.2500 108.4100  1.1141
IC CE   CG   *CD  HD2   1.5350 112.3300 -121.5900 108.1300  1.1146
IC CG   CD   CE   NZ    1.5397 112.3300  180.0000 110.4600  1.4604
IC NZ   CD   *CE  HE1   1.4604 110.4600  119.9100 110.5100  1.1128
IC NZ   CD   *CE  HE2   1.4604 110.4600 -120.0200 110.5700  1.1123
IC CD   CE   NZ   HZ1   1.5350 110.4600  179.9200 110.0200  1.0404
IC HZ1  CE   *NZ  HZ2   1.0404 110.0200  120.2700 109.5000  1.0402
IC  HE1  CE  NZ  CZ    0.0   0.0   180.   0.0  0.0
IC  HZ1  N1  CZ  HZ1   0.0   0.0   180.   0.0  0.0
IC  HZ1  N1  CZ  HZ2   0.0   0.0    60.   0.0  0.0
IC  HZ1  N1  CZ  HZ3   0.0   0.0   300.   0.0  0.0

RESI CME          0.00	! S-methyl cysteine
GROUP   
ATOM N    NH1    -0.47  !     |       
ATOM HN   H       0.31  !  HN-N       
ATOM CA   CT1     0.07  !     |   HB1     HD1
ATOM HA   HB1     0.09  !     |   |       | 
GROUP                   !  HA-CA--CB--SG--CD-HD2
ATOM CB   CT2    -0.11  !     |   |       | 
ATOM HB1  HA2     0.09  !     |   HB2     HD3 
ATOM HB2  HA2     0.09  !   O=C         
ATOM SG   S      -0.23  !     |   
ATOM CD   CT3    -0.11  !   
ATOM HD1  HA3     0.09  !   
ATOM HD2  HA3     0.09  !   
ATOM HD3  HA3     0.09  !   
GROUP   
ATOM C    C       0.51
ATOM O    O      -0.51
BOND CB CA   SG CB   N HN  N  CA   
BOND C  CA   C +N  CA HA  CB HB1   
BOND CB HB2  SG CD CD HD1 CD HD2
BOND CD HD3
DOUBLE O  C   
IMPR N -C CA HN  C CA +N O   
CMAP -C  N  CA  C   N  CA  C  +N
DONOR HN N   
ACCEPTOR O C   
IC -C   CA   *N   HN    1.3479 123.9300  180.0000 114.7700  0.9982
IC -C   N    CA   C     1.3479 123.9300  180.0000 105.8900  1.5202
IC N    CA   C    +N    1.4533 105.8900  180.0000 118.3000  1.3498
IC +N   CA   *C   O     1.3498 118.3000  180.0000 120.5900  1.2306
IC CA   C    +N   +CA   1.5202 118.3000  180.0000 124.5000  1.4548
IC N    C    *CA  CB    1.4533 105.8900  121.7900 111.9800  1.5584
IC N    C    *CA  HA    1.4533 105.8900 -116.3400 107.7100  1.0837
IC N    CA   CB   SG    1.4533 111.5600  180.0000 113.8700  1.8359
IC SG   CA   *CB  HB1   1.8359 113.8700  119.9100 107.2400  1.1134
IC SG   CA   *CB  HB2   1.8359 113.8700 -125.3200 109.8200  1.1124
IC CA   CB   SG   CD    0.0000   0.0000  180.0000   0.0000  0.0000
IC CB   SG   CD   HD1   0.0000   0.0000  180.0000   0.0000  0.0000
IC HD1  SG   *CD  HD2   0.0000   0.0000  120.0000   0.0000  0.0000
IC HD1  SG   *CD  HD3   0.0000   0.0000 -120.0000   0.0000  0.0000

RESI CGU         -2.00  !gamma carboxyglutamic aicd
GROUP   
ATOM N    NH1    -0.47  !     |          
ATOM HN   H       0.31  !  HN-N          
ATOM CA   CT1     0.07  !     |   HB1      OE11
ATOM HA   HB1     0.09  !     |   |       //
GROUP                   !  HA-CA--CB--CG--CD1
ATOM CB   CT2A   -0.18  !     |   |   ||    \
ATOM HB1  HA2     0.09  !     |   HB2 CD2   OE12(-)
ATOM HB2  HA2     0.09  !   O=C       || \ 
GROUP                   !     |     OE21 OE22(-)  
ATOM CG   CT1    -0.29  !
ATOM HG   HA1     0.09  !
GROUP
ATOM CD1  CC      0.62
ATOM OE11 OC     -0.76
ATOM OE12 OC     -0.76
GROUP
ATOM CD2  CC      0.62
ATOM OE21 OC     -0.76
ATOM OE22 OC     -0.76
GROUP   
ATOM C    C       0.51
ATOM O    O      -0.51
BOND CB CA  CG CB  CD1 CG  CD2 CG CG HG
BOND OE11 CD1 OE12 CD1 OE21 CD2 OE22 CD2   
BOND N  HN  N  CA C   CA   
BOND C  +N  CA HA  CB HB1 CB  HB2    
DOUBLE O  C   CD1  OE11  CD2 OE21 CG CD2 
IMPR N   -C CA  HN  C CA +N O   
IMPR CD1 CG OE11 OE12 CD2 CG OE21 OE22
CMAP -C  N  CA  C   N  CA  C  +N
DONOR HN N   
ACCEPTOR OE11 CD1   
ACCEPTOR OE21 CD2   
ACCEPTOR O C   
IC -C   CA   *N   HN    1.3471 124.4500  180.0000 113.9900  0.9961
IC -C   N    CA   C     1.3471 124.4500  180.0000 107.2700  1.5216
IC N    CA   C    +N    1.4512 107.2700  180.0000 117.2500  1.3501
IC +N   CA   *C   O     1.3501 117.2500  180.0000 121.0700  1.2306
IC CA   C    +N   +CA   1.5216 117.2500  180.0000 124.3000  1.4530
IC N    C    *CA  CB    1.4512 107.2700  121.9000 111.7100  1.5516
IC N    C    *CA  HA    1.4512 107.2700 -118.0600 107.2600  1.0828
IC N    CA   CB   CG    1.4512 111.0400   60.0000 115.6900  1.5557
IC CG   CA   *CB  HB1   1.5557 115.6900  121.2200 108.1600  1.1145
IC CG   CA   *CB  HB2   1.5557 115.6900 -123.6500 109.8100  1.1131
IC CA   CB   CG   CD1   1.5516 120.0000  120.0000 115.7300  1.5307
IC CD1  CB   *CG  CD2   0.0000   0.0000  120.0000   0.0000  0.0000
IC CD1  CB   *CG  HG    1.5307 115.7300 -121.9600 111.0000  1.1081
IC CB   CG   CD1  OE11  1.5557 120.0000  -60.0000 120.0000  1.2590
IC CB   CG   CD2  OE21  1.5557 120.0000  -60.0000 120.0000  1.2590
IC OE11 CG   *CD1 OE12  1.2590 114.9900 -179.1000 120.0800  1.2532
IC OE21 CG   *CD2 OE22  1.2590 114.9900 -179.1000 120.0800  1.2532

RESI CGUP        -1.00  !gamma carboxyglutamic acid, with one acid group protonated
GROUP   
ATOM N    NH1    -0.47  !     |          
ATOM HN   H       0.31  !  HN-N          
ATOM CA   CT1     0.07  !     |   HB1       OE11
ATOM HA   HB1     0.09  !     |   |        //
GROUP                   !  HA-CA--CB--CG--CD1
ATOM CB   CT2A   -0.18  !     |   |   ||    \
ATOM HB1  HA2     0.09  !     |   HB2 CD2   OE12-HE12
ATOM HB2  HA2     0.09  !   O=C       || \ 
GROUP                   !     |     OE21 OE22(-)  
ATOM CG   CT1    -0.22  !
ATOM HG   HA1     0.09  !
GROUP
ATOM CD1  CD      0.75
ATOM OE11 OB     -0.55
ATOM OE12 OH1    -0.61
ATOM HE12 H       0.44
GROUP
ATOM CD2  CC      0.62
ATOM OE21 OC     -0.76
ATOM OE22 OC     -0.76
GROUP   
ATOM C    C       0.51
ATOM O    O      -0.51
BOND CB CA  CG CB  CD1 CG  CD2 CG CG HG
BOND OE11 CD1 OE12 CD1 OE21 CD2 OE22 CD2   
BOND OE12 HE12
BOND N  HN  N  CA C   CA   
BOND C  +N  CA HA  CB HB1 CB  HB2    
DOUBLE O  C   CD1  OE11  CD2 OE21 CG CD2 
IMPR N   -C CA  HN  C CA +N O   
IMPR CD1 CG OE12 OE11 CD2 CG OE21 OE22
CMAP -C  N  CA  C   N  CA  C  +N
DONOR HN N   
ACCEPTOR OE11 CD1   
ACCEPTOR OE21 CD2   
ACCEPTOR O C   
IC -C   CA   *N   HN    1.3471 124.4500  180.0000 113.9900  0.9961
IC -C   N    CA   C     1.3471 124.4500  180.0000 107.2700  1.5216
IC N    CA   C    +N    1.4512 107.2700  180.0000 117.2500  1.3501
IC +N   CA   *C   O     1.3501 117.2500  180.0000 121.0700  1.2306
IC CA   C    +N   +CA   1.5216 117.2500  180.0000 124.3000  1.4530
IC N    C    *CA  CB    1.4512 107.2700  121.9000 111.7100  1.5516
IC N    C    *CA  HA    1.4512 107.2700 -118.0600 107.2600  1.0828
IC N    CA   CB   CG    1.4512 111.0400   60.0000 115.6900  1.5557
IC CG   CA   *CB  HB1   1.5557 115.6900  121.2200 108.1600  1.1145
IC CG   CA   *CB  HB2   1.5557 115.6900 -123.6500 109.8100  1.1131
IC CA   CB   CG   CD1   1.5516 120.0000  120.0000 115.7300  1.5307
IC CD1  CB   *CG  CD2   0.0000   0.0000  120.0000   0.0000  0.0000
IC CD1  CB   *CG  HG    1.5307 115.7300 -121.9600 111.0000  1.1081
IC CB   CG   CD1  OE11  1.5557 120.0000  -60.0000 120.0000  1.2590
IC CB   CG   CD2  OE21  1.5557 120.0000  -60.0000 120.0000  1.2590
IC OE11 CG   *CD1 OE12  1.2590 114.9900 -179.1000 120.0800  1.2532
IC OE21 CG   *CD2 OE22  1.2590 114.9900 -179.1000 120.0800  1.2532
IC CG   CD1  OE12 HE12  0.0000   0.0000  180.0000  0.00000  0.0000

END

read para card flex append

!ATOMS
!MASS  -1  C3        12.01100 ! cyclopropane carbon

BONDS
!atom type Kb          b0
OC   CD    314.500     1.2940 ! carbonate
C3   C3    240.000     1.5010 ! cyclopropane
C3   HB2   340.000     1.0830 ! cyclopropane

ANGLES
!atom types     Ktheta    Theta0   Kub     S0
OC   CD   OC    40.000    120.00    99.5   2.24127 ! carbonate
C3   C3   C3    77.350    111.00    8.00   2.56100 ! cyclopropane
C3   C3   HB2   23.000    117.10   22.53   2.17900 ! cyclopropane
HB2  C3   HB2   23.000    117.00    5.40   1.80200 ! cyclopropane
!gamma carboxy glutamic acid (CGU)
CC   CT1  CC     52.000   108.0000 ! from CT3  CT1  CC, for CGU
HA1  CT1  CC     33.000   109.5000   30.00   2.16300 ! from HA2  CT2  CC, for CGU
CT1  CT2A CT1    58.350   113.5000   11.16   2.56100 ! from CT2  CT2  CT1, for CGU
HA1  CT1  CT2A   34.500   110.1000   22.53   2.17900 ! from HA1  CT1  CT2, for CGU
CC   CT1  CD     52.000   108.0000 ! from CT3  CT1  CC, for CGUP

DIHEDRALS
!atom types             Kchi    n   delta
!
C3   C3   C3   HB2      0.1000  6     0.00 ! hf/6-31g* cyclopropane
HB2  C3   C3   HB2      0.2000  5   180.00 ! hf/6-31g* cyclopropane
!
CT3  S    CT2  CT1      0.2400  1   180.00 ! ALOW    ALI SUL ION
CT3  S    CT2  CT1      0.3700  3     0.00 ! ALOW    ALI SUL ION
                ! For S-methylated Cysteine (RB) 2012
!gamma carboxy glutamic acid (CGU)
CT1  CT2A  CT1  NH3     0.1900  3     0.00 ! From X    CT2  CT2  X  !temporary RJP
HA1  CT1  CT2A  CT1     0.2000  3     0.00 ! From X    CT1  CT2  X  !temporary RJP
CC   CT1  CT2A  CT1     0.2000  3     0.00 ! From X    CT1  CT2  X  !temporary RJP
CD   CT1  CT2A  CT1     0.2000  3     0.00 ! From X    CT1  CT2  X  !temporary RJP
HB1  CT1  CT2A  CT1     0.2000  3     0.00 ! From X    CT1  CT2  X  !temporary RJP
HA1  CT1  CT2A  HA2     0.2000  3     0.00 ! From X    CT1  CT2  X  !temporary RJP
C    CT1  CT2A CT1      0.1100  1     0.00 ! from fitted GLU   !temporary RJP
C    CT1  CT2A CT1      0.9800  2   180.00 ! from fitted GLU   !temporary RJP
C    CT1  CT2A CT1      1.6000  3   180.00 ! from fitted GLU   !temporary RJP
CT1  CT2A CT1  NH1      0.8800  1   180.00 ! from fitted GLU   !temporary RJP
CT1  CT2A CT1  NH1      0.0000  2   180.00 ! from fitted GLU   !temporary RJP
CT1  CT2A CT1  NH1      1.9000  3     0.00 ! from fitted GLU   !temporary RJP

IMPROPER
!atom types           Kpsi                   psi0
!
CD  OC  OC  OC     107.00         0        0.0000 ! carbonate

NONBONDED nbxmod  5 atom cdiel fshift vatom vdistance vfswitch -
cutnb 14.0 ctofnb 12.0 ctonnb 10.0 eps 1.0 e14fac 1.0 wmin 1.5
                !adm jr., 5/08/91, suggested cutoff scheme
!C3     0.000000  -0.020000     2.275000 ! cyclopropane JMW  16 april 04

end

return
