# Supplementary material for: N-Glycans modulate tilting of HIV-1 envelope glycoprotein
Source: Nat Commun. 2026 Apr 15;17:5206. doi: 10.1038/s41467-026-71874-2 (PMC13254402; doi:10.1038/s41467-026-71874-2)
Supplement: Supplementary file 3 — Supplementary Data 1 [file 41467_2026_71874_MOESM3_ESM.zip › Structure_files/MD_input_files/CHARMM36m/toppar_all36_lipid_hmmm.str]

read rtf card append flex
* Topology for terminal patches for HMMM truncated lipids
*
32 1

AUTOGENERATE ANGLE DIHE

PRES C2TT            ! patch to terminate C2 tail at the terminal carbon of 
ATOM C2T CTL3 -0.27  ! general two-tail lipid types
ATOM HTR HAL3  0.09
ATOM HTS HAL3  0.09
ATOM HTT HAL3  0.09
BOND C2T HTT

PRES C3TT            ! patch to terminate C3 tail at the terminal carbon of
ATOM C3T CTL3 -0.27  ! general two-tail lipid types
ATOM HTX HAL3  0.09
ATOM HTY HAL3  0.09
ATOM HTZ HAL3  0.09
BOND C3T HTZ

PRES CSTT            ! patch to terminate sphingosine tail at the terminal carbon of 
ATOM CST CTL3 -0.27  ! sphingo lipid types
ATOM HTS HAL3  0.09
ATOM HTT HAL3  0.09
ATOM HTU HAL3  0.09
BOND CST HTU

PRES CFTT            ! patch to terminate fatty acid tail at the terminal carbon of
ATOM CFT CTL3 -0.27  ! sphingo lipid types
ATOM HTF HAL3  0.09
ATOM HTG HAL3  0.09
ATOM HTH HAL3  0.09
BOND CFT HTH

PRES CATT            ! patch to terminate A tail at the terminal carbon of
ATOM CAT CTL3 -0.27  ! cardiolipin lipid types
ATOM HTA HAL3  0.09
ATOM HTB HAL3  0.09
ATOM HTC HAL3  0.09
BOND CAT HTC

PRES CBTT            ! patch to terminate B tail at the terminal carbon of
ATOM CBT CTL3 -0.27  ! cardiolipin lipid types
ATOM HTD HAL3  0.09
ATOM HTE HAL3  0.09
ATOM HTF HAL3  0.09
BOND CBT HTF

PRES CCTT            ! patch to terminate C tail at the terminal carbon of
ATOM CCT CTL3 -0.27  ! cardiolipin lipid types
ATOM HTR HAL3  0.09
ATOM HTS HAL3  0.09
ATOM HTT HAL3  0.09
BOND CCT HTT

PRES CDTT            ! patch to terminate D tail at the terminal carbon of
ATOM CDT CTL3 -0.27  ! cardiolipin lipid types
ATOM HTX HAL3  0.09
ATOM HTY HAL3  0.09
ATOM HTZ HAL3  0.09
BOND CDT HTZ

END

read para card flex @app
* new parameters
*

ANGLES
!
HEL1   CEL3   CTL3    40.00    116.00      ! HEL1   CEL3   CTL2    40.00    116.00   ! lip36; 1-butene; from propene, yin,adm jr., 12/95; HEL1-CEL1-CTL2


DIHEDRALS
!
CTO1 CEL3 CEL3 CTL3     0.1500  1     0.00 ! CTO1 CEL3 CEL3 CTL2     0.1500  1     0.00 ! prot27; 2-butene, adm jr., 2/00 update; X CEL1 CEL1 X
CTO1 CEL3 CEL3 CTL3     8.5000  2   180.00 ! CTO1 CEL3 CEL3 CTL2     8.5000  2   180.00 ! prot27; 2-butene, adm jr., 2/00 update; X CEL1 CEL1 X
HEL1 CEL3 CTL3 HAL3     0.000   3     0.00 ! HEL1 CEL3 CTL2 HAL2     0.000   3     0.00 ! lip36; butene, adm jr., 2/00 update; HEL1 CEL1 CTL2 HAL2

END

return
