# Supplementary material for: N-Glycans modulate tilting of HIV-1 envelope glycoprotein
Source: Nat Commun. 2026 Apr 15;17:5206. doi: 10.1038/s41467-026-71874-2 (PMC13254402; doi:10.1038/s41467-026-71874-2)
Supplement: Supplementary file 3 — Supplementary Data 1 [file 41467_2026_71874_MOESM3_ESM.zip › Structure_files/MD_input_files/CHARMM36m/toppar_all36_lipid_ether.str]

* CHARMM36 All-Hydrogen Ether Lipid Force Field including Plasmalogens Alison
* N. Leonard (A. L.), 7/18 with Richard Pastor and Jeffery Klauda, JPCB 122(26)
* pp. 6744 - 6754.  Ana West, 1/20 with Valeria Zoni, Walter Teague Jr., Alison
* Leonard, Stefano Vanni, Klaus Gawrisch, Stephanie Tristam-Nagle, Jonathan
* Sachs, and Jeffery Klauda, JPCB 124(5) pp. 828 - 839.
*

!Parent files that have to be read prior to streaming this file
!top_all36_lipid.rtf
!par_all36_lipid.prm
!top_all36_cgenff.rtf
!par_all36_cgenff.prm

read rtf card append
* c36 ether model compounds
*
31  1

AUTOGENERATE ANGLE DIHE

RESI DHPCE         0.00 ! 1,2-di-O-hexadecyl-sn-glycero-3-phosphocholine; ether lipid
!
!
! Polar Head and glycerol backbone
GROUP                 !          H15B
ATOM N    NTL   -0.60 !            |
ATOM C13  CTL5  -0.35 !      H15A-C15-H15C
ATOM H13A HL     0.25 !            |
ATOM H13B HL     0.25 !    H13B    |    H14A
ATOM H13C HL     0.25 !      |     |     |
ATOM C14  CTL5  -0.35 !H13A-C13----N----C14-H14B     (+)
ATOM H14A HL     0.25 !      |     |     |
ATOM H14B HL     0.25 !    H13C    |    H14C
ATOM H14C HL     0.25 !            |
ATOM C15  CTL5  -0.35 !            |
ATOM H15A HL     0.25 !            |    alpha6
ATOM H15B HL     0.25 !            |
ATOM H15C HL     0.25 !            |
ATOM C12  CTL2  -0.10 !     H12A--C12---H12B
ATOM H12A HL     0.25 !            |
ATOM H12B HL     0.25 !            |
GROUP                 !                  alpha5
ATOM C11  CTL2  -0.08 !            |
ATOM H11A HAL2   0.09 !     H11A--C11---H11B
ATOM H11B HAL2   0.09 !            |     alpha4
ATOM P    PL     1.50 !   (-) O13  O12
ATOM O13  O2L   -0.78 !         \ /      alpha3
ATOM O14  O2L   -0.78 !          P (+)
ATOM O11  OSLP  -0.57 !         / \      alpha2
ATOM O12  OSLP  -0.57 !   (-) O14  O11
ATOM C1   CTL2  -0.08 !            |     alpha1
ATOM HA   HAL2   0.09 !       HA---C1---HB
ATOM HB   HAL2   0.09 !            |     theta1
GROUP                 !            |
ATOM C2   CTL1   0.13 !       HS---C2- - - - - - -
ATOM HS   HAL1   0.01 !            | beta1        |
ATOM O21  OG301 -0.56 !           O21          theta3
ATOM C21  CTL2   0.4 !            |
ATOM H1R  HAL2   0.01 !      H1R--C21--H1S        |
ATOM H1S  HAL2   0.01 !            |              |
ATOM C22  CTL2  -0.18 !            |              |
ATOM H2R  HAL2   0.09 !   H2R---C22---H2S         |
ATOM H2S  HAL2   0.09 !          |                |
GROUP                 !              beta4
ATOM C3   CTL2   0.08 !          |                |
ATOM HX   HAL2   0.02 !                      HX---C3---HY
ATOM HY   HAL2   0.02 !          |                |   gamma1
ATOM O31  OG301 -0.56 !                          O31
ATOM C31  CTL2   0.4 !          |              |  gamma2
ATOM H1X  HAL2   0.02 !                     H1X--C31--H1Y
ATOM H1Y  HAL2   0.02 !                           |
ATOM C32  CTL2  -0.18 !          |                |     gamma3
ATOM H2X  HAL2   0.09 !                    H2X---C32---H2Y
ATOM H2Y  HAL2   0.09 !          |               |
GROUP                 !                                gamma4
ATOM C23  CTL2  -0.18 !          |               |
ATOM H3R  HAL2   0.09 !   H3R ---C23---H3S
ATOM H3S  HAL2   0.09 !          |              |
GROUP                 !
ATOM C24  CTL2  -0.18 !          |
ATOM H4R  HAL2   0.09 !   H4R ---C24---H4S      |
ATOM H4S  HAL2   0.09 !          |
GROUP                 !
ATOM C25  CTL2  -0.18 !          |              |
ATOM H5R  HAL2   0.09 !   H5R ---C25---H5S
ATOM H5S  HAL2   0.09 !          |              |
GROUP                 !
ATOM C26  CTL2  -0.18 !          |
ATOM H6R  HAL2   0.09 !   H6R ---C26---H6S      |
ATOM H6S  HAL2   0.09 !          |
GROUP                 !
ATOM C27  CTL2  -0.18 !          |              |
ATOM H7R  HAL2   0.09 !   H7R ---C27---H7S
ATOM H7S  HAL2   0.09 !          |              |
GROUP                 !
ATOM C28  CTL2  -0.18 !          |
ATOM H8R  HAL2   0.09 !   H8R ---C28---H8S      |
ATOM H8S  HAL2   0.09 !          |
GROUP                 !
ATOM C29  CTL2  -0.18 !          |              |
ATOM H9R  HAL2   0.09 !   H9R ---C29---H9S
ATOM H9S  HAL2   0.09 !          |              |
GROUP                 !
ATOM C210 CTL2  -0.18 !          |
ATOM H10R HAL2   0.09 !   H10R---C210--H10S     |
ATOM H10S HAL2   0.09 !          |
GROUP                 !
ATOM C211 CTL2  -0.18 !          |              |
ATOM H11R HAL2   0.09 !   H11R---C211--H11S
ATOM H11S HAL2   0.09 !          |              |
GROUP                 !
ATOM C212 CTL2  -0.18 !          |
ATOM H12R HAL2   0.09 !   H12R---C212--H12S     |
ATOM H12S HAL2   0.09 !          |
GROUP                 !
ATOM C213 CTL2  -0.18 !          |              |
ATOM H13R HAL2   0.09 !   H13R---C213--H13S
ATOM H13S HAL2   0.09 !          |              |
GROUP                 !
ATOM C214 CTL2  -0.18 !          |              |
ATOM H14R HAL2   0.09 !   H14R---C214--H14S
ATOM H14S HAL2   0.09 !          |              |
GROUP                 !
ATOM C215 CTL2  -0.18 !          |              |
ATOM H15R HAL2   0.09 !   H15R---C215--H15S
ATOM H15S HAL2   0.09 !          |              |
GROUP                 !
ATOM C216 CTL3  -0.27 !          |
ATOM H16R HAL3   0.09 !   H16R---C216--H16S     |
ATOM H16S HAL3   0.09 !          |
ATOM H16T HAL3   0.09 !         H16T            |
GROUP                 !
ATOM C33  CTL2  -0.18 !                         |
ATOM H3X  HAL2   0.09 !                  H3X ---C33---H3Y
ATOM H3Y  HAL2   0.09 !                         |
GROUP                 !
ATOM C34  CTL2  -0.18 !                         |
ATOM H4X  HAL2   0.09 !                  H4X ---C34---H4Y
ATOM H4Y  HAL2   0.09 !                         |
GROUP                 !
ATOM C35  CTL2  -0.18 !                         |
ATOM H5X  HAL2   0.09 !                  H5X ---C35---H5Y
ATOM H5Y  HAL2   0.09 !                         |
GROUP                 !
ATOM C36  CTL2  -0.18 !                         |
ATOM H6X  HAL2   0.09 !                  H6X ---C36---H6Y
ATOM H6Y  HAL2   0.09 !                         |
GROUP                 !
ATOM C37  CTL2  -0.18 !                         |
ATOM H7X  HAL2   0.09 !                  H7X ---C37---H7Y
ATOM H7Y  HAL2   0.09 !                         |
GROUP                 !
ATOM C38  CTL2  -0.18 !                         |
ATOM H8X  HAL2   0.09 !                  H8X ---C38---H8Y
ATOM H8Y  HAL2   0.09 !                         |
GROUP                 !
ATOM C39  CTL2  -0.18 !                         |
ATOM H9X  HAL2   0.09 !                  H9X ---C39---H9Y
ATOM H9Y  HAL2   0.09 !                         |
GROUP                 !
ATOM C310 CTL2  -0.18 !                         |
ATOM H10X HAL2   0.09 !                  H10X---C310--H10Y
ATOM H10Y HAL2   0.09 !                         |
GROUP                 !
ATOM C311 CTL2  -0.18 !                         |
ATOM H11X HAL2   0.09 !                  H11X---C311--H11Y
ATOM H11Y HAL2   0.09 !                         |
GROUP                 !
ATOM C312 CTL2  -0.18 !                         |
ATOM H12X HAL2   0.09 !                  H12X---C312--H12Y
ATOM H12Y HAL2   0.09 !                         |
GROUP                 !
ATOM C313 CTL2  -0.18 !                         |
ATOM H13X HAL2   0.09 !                  H13X---C313--H13Y
ATOM H13Y HAL2   0.09 !                         |
GROUP                 !
ATOM C314 CTL2  -0.18 !                         |
ATOM H14X HAL2   0.09 !                  H14X---C314--H14Y
ATOM H14Y HAL2   0.09 !                         |
GROUP                 !
ATOM C315 CTL2  -0.18 !                         |
ATOM H15X HAL2   0.09 !                  H15X---C315--H15Y
ATOM H15Y HAL2   0.09 !                         |
GROUP                 !
ATOM C316 CTL3  -0.27 !                         |
ATOM H16X HAL3   0.09 !                  H16X---C316--H16Y
ATOM H16Y HAL3   0.09 !                         |
ATOM H16Z HAL3   0.09 !                         H16Z

! Polar Head
BOND  N    C13       N    C14       N    C15
BOND  C13  H13A      C13  H13B      C13  H13C
BOND  C14  H14A      C14  H14B      C14  H14C
BOND  C15  H15A      C15  H15B      C15  H15C
BOND  N    C12
BOND  C12  H12A      C12  H12B      C12  C11
BOND  C11  H11A      C11  H11B      C11  O12
BOND  O12  P         P    O11       P    O13       P    O14
! Glycerol Backbone
BOND  C1   HA        C1    HB       C1   C2        C1   O11
BOND  C2   HS        C2    C3       C2   O21
BOND  C3   HX        C3    HY       C3   O31
! Chain #2
BOND  O21  C21
BOND  C21  H1R       C21  H1S       C21  C22
BOND  C22  H2R       C22  H2S       C22  C23
BOND  C23  H3R       C23  H3S       C23  C24
BOND  C24  H4R       C24  H4S       C24  C25
BOND  C25  H5R       C25  H5S       C25  C26
BOND  C26  H6R       C26  H6S       C26  C27
BOND  C27  H7R       C27  H7S       C27  C28
BOND  C28  H8R       C28  H8S       C28  C29
BOND  C29  H9R       C29  H9S       C29  C210
BOND  C210 H10R      C210 H10S      C210 C211
BOND  C211 H11R      C211 H11S      C211 C212
BOND  C212 H12R      C212 H12S      C212 C213
BOND  C213 H13R      C213 H13S      C213 C214
BOND  C214 H14R      C214 H14S      C214 C215
BOND  C215 H15R      C215 H15S      C215 C216
BOND  C216 H16R      C216 H16S      C216 H16T
! Chain #3
BOND  O31  C31
BOND  C31  H1X       C31  H1Y       C31  C32
BOND  C32  H2X       C32  H2Y       C32  C33
BOND  C33  H3X       C33  H3Y       C33  C34
BOND  C34  H4X       C34  H4Y       C34  C35
BOND  C35  H5X       C35  H5Y       C35  C36
BOND  C36  H6X       C36  H6Y       C36  C37
BOND  C37  H7X       C37  H7Y       C37  C38
BOND  C38  H8X       C38  H8Y       C38  C39
BOND  C39  H9X       C39  H9Y       C39  C310
BOND  C310 H10X      C310 H10Y      C310 C311
BOND  C311 H11X      C311 H11Y      C311 C312
BOND  C312 H12X      C312 H12Y      C312 C313
BOND  C313 H13X      C313 H13Y      C313 C314
BOND  C314 H14X      C314 H14Y      C314 C315
BOND  C315 H15X      C315 H15Y      C315 C316
BOND  C316 H16X      C316 H16Y      C316 H16Z

! IC table for minimized geometry
 IC    C15     N       C12     C11         1.5002  110.10   -3.82  119.23   1.5577
 IC    C15     C12     *N      C13         1.5002  110.10 -115.66  107.96   1.5032
 IC    C15     C12     *N      C14         1.5002  110.10  122.58  111.54   1.4932
 IC    C12     N       C13     H13A        1.5290  107.96  -56.57  112.45   1.0790
 IC    H13A    N       *C13    H13B        1.0790  112.45 -124.63  112.02   1.0785
 IC    H13A    N       *C13    H13C        1.0790  112.45  118.24  108.65   1.1006
 IC    C12     N       C14     H14A        1.5290  111.54  -60.55  110.41   1.0835
 IC    H14A    N       *C14    H14B        1.0835  110.41 -119.34  110.34   1.0832
 IC    H14A    N       *C14    H14C        1.0835  110.41  120.79  110.96   1.0825
 IC    C12     N       C15     H15A        1.5290  110.10  -56.28  107.86   1.0998
 IC    H15A    N       *C15    H15B        1.0998  107.86 -118.82  113.00   1.0755
 IC    H15A    N       *C15    H15C        1.0998  107.86  115.15  111.63   1.0795
 IC    C13     N       C12     C11         1.5032  107.96 -119.47  119.23   1.5577
 IC    C11     N       *C12    H12A        1.5577  119.23 -127.74  110.49   1.0779
 IC    H12A    N       *C12    H12B        1.0779  110.49 -115.28  107.87   1.0970
 IC    N       C12     C11     O12         1.5290  119.23   60.98  113.09   1.4269
 IC    O12     C12     *C11    H11A        1.4269  113.09 -122.39  109.77   1.1115
 IC    H11A    C12     *C11    H11B        1.1115  109.77 -116.49  108.51   1.1154
 IC    C12     C11     O12     P           1.5577  113.09   48.58  120.49   1.5919
 IC    C11     O12     P       O11         1.4269  120.49  133.80  104.60   1.5714
 IC    O11     O12     *P      O13         1.5714  104.60 -118.03  107.50   1.4815
 IC    O11     O12     *P      O14         1.5714  104.60  117.54  105.59   1.4800
 IC    O12     P       O11     C1          1.5919  104.60   16.60  123.48   1.4319
 IC    P       O11     C1      C2          1.5714  123.48 -153.98  112.42   1.5621
 IC    C2      O11     *C1     HA          1.5621  112.42 -120.60  109.96   1.1125
 IC    HA      O11     *C1     HB          1.1125  109.96 -119.75  112.14   1.1141
 IC    O11     C1      C2      C3          1.4319  112.42  -79.21  112.11   1.5494
 IC    C3      C1      *C2     O21         1.5494  112.11  120.61  112.07   1.4419
 IC    C3      C1      *C2     HS          1.5494  112.11 -118.82  108.28   1.1119
 IC    C1      C2      O21     C21         1.5621  112.07   56.59  113.35   1.4308
 IC    C2      O21     C21     C22         1.4419  113.35  176.44  108.74   1.5391
 IC    C22     O21     *C21    H1R         1.5391  108.74 -119.10  108.91   1.1115
 IC    H1R     O21     *C21    H1S         1.1115  108.91 -120.60  111.96   1.1100
 IC    O21     C21     C22     C23         1.4308  108.74   80.60  115.25   1.5448
 IC    C23     C21     *C22    H2R         1.5448  115.25 -122.80  107.75   1.1113
 IC    H2R     C21     *C22    H2S         1.1113  107.75 -116.31  108.00   1.1110
 IC    C1      C2      C3      O31         1.5621  112.11  -56.61  111.94   1.4458
 IC    O31     C2      *C3     HX          1.4458  111.94 -122.48  108.37   1.1103
 IC    HX      C2      *C3     HY          1.1103  108.37 -117.04  108.06   1.1126
 IC    C2      C3      O31     C31         1.5494  111.94  180.00  111.30   1.4340
 IC    C3      O31     C31     C32         1.4458  111.30   80.37  112.01   1.5437
 IC    C32     O31     *C31    H1X         1.5437  112.01 -121.72  109.40   1.1119
 IC    H1X     O31     *C31    H1Y         1.1119  109.40 -117.74  109.12   1.1114
 IC    O31     C31     C32     C33         1.4340  112.01   74.70  116.27   1.5459
 IC    C33     C31     *C32    H2X         1.5459  116.27 -125.03  109.62   1.1083
 IC    H2X     C31     *C32    H2Y         1.1083  109.62 -115.30  106.67   1.1128
 IC    C21     C22     C23     C24         1.5391  115.25  -53.66  115.07   1.5384
 IC    C24     C22     *C23    H3R         1.5384  115.07 -122.85  109.20   1.1121
 IC    H3R     C22     *C23    H3S         1.1121  109.20 -117.18  108.35   1.1149
 IC    C22     C23     C24     C25         1.5448  115.07  -61.19  114.85   1.5372
 IC    C25     C23     *C24    H4R         1.5372  114.85 -122.18  108.74   1.1126
 IC    H4R     C23     *C24    H4S         1.1126  108.74 -115.97  109.07   1.1152
 IC    C23     C24     C25     C26         1.5384  114.85 -179.06  111.27   1.5354
 IC    C26     C24     *C25    H5R         1.5354  111.27 -120.00  109.33   1.1125
 IC    H5R     C24     *C25    H5S         1.1125  109.33 -118.35  109.66   1.1109
 IC    C24     C25     C26     C27         1.5372  111.27 -179.76  114.13   1.5358
 IC    C27     C25     *C26    H6R         1.5358  114.13 -120.90  107.72   1.1136
 IC    H6R     C25     *C26    H6S         1.1136  107.72 -116.23  109.01   1.1141
 IC    C25     C26     C27     C28         1.5354  114.13   80.50  114.05   1.5383
 IC    C28     C26     *C27    H7R         1.5383  114.05 -124.07  109.80   1.1114
 IC    H7R     C26     *C27    H7S         1.1114  109.80 -116.80  107.54   1.1146
 IC    C26     C27     C28     C29         1.5358  114.05  171.59  111.35   1.5364
 IC    C29     C27     *C28    H8R         1.5364  111.35 -119.91  108.38   1.1135
 IC    H8R     C27     *C28    H8S         1.1135  108.38 -117.25  110.07   1.1118
 IC    C27     C28     C29     C210        1.5383  111.35 -167.88  114.75   1.5366
 IC    C210    C28     *C29    H9R         1.5366  114.75 -124.08  109.53   1.1121
 IC    H9R     C28     *C29    H9S         1.1121  109.53 -116.41  107.58   1.1149
 IC    C28     C29     C210    C211        1.5364  114.75  -73.37  114.30   1.5345
 IC    C211    C29     *C210   H10R        1.5345  114.30 -119.45  107.48   1.1150
 IC    H10R    C29     *C210   H10S        1.1150  107.48 -116.62  109.84   1.1120
 IC    C29     C210    C211    C212        1.5366  114.30 -166.31  111.66   1.5363
 IC    C212    C210    *C211   H11R        1.5363  111.66 -122.70  109.86   1.1122
 IC    H11R    C210    *C211   H11S        1.1122  109.86 -117.54  108.93   1.1138
 IC    C210    C211    C212    C213        1.5345  111.66  177.96  112.96   1.5326
 IC    C213    C211    *C212   H12R        1.5326  112.96 -120.41  108.41   1.1139
 IC    H12R    C211    *C212   H12S        1.1139  108.41 -117.31  109.64   1.1123
 IC    C211    C212    C213    C214        1.5363  112.96 -171.59  113.05   1.5341
 IC    C214    C212    *C213   H13R        1.5341  113.05 -121.92  109.02   1.1094
 IC    H13R    C212    *C213   H13S        1.1094  109.02 -116.98  109.06   1.1111
 IC    C212    C213    C214    C215        1.5326  113.05  177.16  112.48   1.5340
 IC    C215    C213    *C214   H14R        1.5340  112.48 -120.78  109.03   1.1135
 IC    H14R    C213    *C214   H14S        1.1135  109.03 -117.54  109.29   1.1128
 IC    C213    C214    C215    C216        1.5341  112.48 -179.61  113.30   1.5309
 IC    C216    C214    *C215   H15R        1.5309  113.30 -121.92  108.83   1.1141
 IC    H15R    C214    *C215   H15S        1.1141  108.83 -116.60  108.64   1.1143
 IC    C214    C215    C216    H16R        1.5340  113.30  -60.55  110.49   1.1113
 IC    H16R    C215    *C216   H16S        1.1113  110.49 -120.10  110.61   1.1112
 IC    H16R    C215    *C216   H16T        1.1113  110.49  119.88  110.44   1.1114
 IC    C31     C32     C33     C34         1.5437  116.27  -64.46  115.60   1.5413
 IC    C34     C32     *C33    H3X         1.5413  115.60 -121.87  108.28   1.1134
 IC    H3X     C32     *C33    H3Y         1.1134  108.28 -116.00  108.76   1.1132
 IC    C32     C33     C34     C35         1.5459  115.60  -54.81  115.65   1.5407
 IC    C35     C33     *C34    H4X         1.5407  115.65 -122.35  108.56   1.1129
 IC    H4X     C33     *C34    H4Y         1.1129  108.56 -116.48  108.50   1.1148
 IC    C33     C34     C35     C36         1.5413  115.65  -55.02  115.01   1.5350
 IC    C36     C34     *C35    H5X         1.5350  115.01 -122.86  108.98   1.1127
 IC    H5X     C34     *C35    H5Y         1.1127  108.98 -115.77  108.33   1.1113
 IC    C34     C35     C36     C37         1.5407  115.01  172.74  112.22   1.5361
 IC    C37     C35     *C36    H6X         1.5361  112.22 -119.33  108.70   1.1099
 IC    H6X     C35     *C36    H6Y         1.1099  108.70 -117.85  109.92   1.1114
 IC    C35     C36     C37     C38         1.5350  112.22 -174.27  112.85   1.5352
 IC    C38     C36     *C37    H7X         1.5352  112.85 -122.43  109.41   1.1122
 IC    H7X     C36     *C37    H7Y         1.1122  109.41 -117.12  108.53   1.1146
 IC    C36     C37     C38     C39         1.5361  112.85  176.92  112.64   1.5360
 IC    C39     C37     *C38    H8X         1.5360  112.64 -120.74  108.56   1.1115
 IC    H8X     C37     *C38    H8Y         1.1115  108.56 -117.36  109.29   1.1123
 IC    C37     C38     C39     C310        1.5352  112.64  178.10  113.81   1.5396
 IC    C310    C38     *C39    H9X         1.5396  113.81 -120.84  108.38   1.1137
 IC    H9X     C38     *C39    H9Y         1.1137  108.38 -116.33  109.10   1.1122
 IC    C38     C39     C310    C311        1.5360  113.81   61.09  115.30   1.5407
 IC    C311    C39     *C310   H10X        1.5407  115.30 -121.70  108.26   1.1136
 IC    H10X    C39     *C310   H10Y        1.1136  108.26 -116.40  108.62   1.1134
 IC    C39     C310    C311    C312        1.5396  115.30   62.83  113.89   1.5378
 IC    C312    C310    *C311   H11X        1.5378  113.89 -122.67  109.65   1.1116
 IC    H11X    C310    *C311   H11Y        1.1116  109.65 -116.46  107.88   1.1130
 IC    C310    C311    C312    C313        1.5407  113.89 -178.76  113.82   1.5390
 IC    C313    C311    *C312   H12X        1.5390  113.82 -122.44  109.26   1.1124
 IC    H12X    C311    *C312   H12Y        1.1124  109.26 -117.27  108.82   1.1135
 IC    C311    C312    C313    C314        1.5378  113.82  -64.52  114.23   1.5367
 IC    C314    C312    *C313   H13X        1.5367  114.23 -121.13  108.51   1.1137
 IC    H13X    C312    *C313   H13Y        1.1137  108.51 -116.58  108.75   1.1104
 IC    C312    C313    C314    C315        1.5390  114.23 -176.30  113.34   1.5379
 IC    C315    C313    *C314   H14X        1.5379  113.34 -121.41  109.57   1.1122
 IC    H14X    C313    *C314   H14Y        1.1122  109.57 -117.45  108.62   1.1133
 IC    C313    C314    C315    C316        1.5367  113.34  -63.28  114.36   1.5329
 IC    C316    C314    *C315   H15X        1.5329  114.36 -121.45  108.31   1.1144
 IC    H15X    C314    *C315   H15Y        1.1144  108.31 -116.27  108.71   1.1139
 IC    C314    C315    C316    H16X        1.5379  114.36  -56.80  110.42   1.1112
 IC    H16X    C315    *C316   H16Y        1.1112  110.42 -120.02  110.54   1.1111
 IC    H16X    C315    *C316   H16Z        1.1112  110.42  120.07  110.85   1.1108

RESI POPCE         0.00 ! 3-palmitoyl-2-oleoyl-D-glycero-1-Phosphatidylcholine
!
!  Palmitoyl - CH2
!              |
!     Oleyol - CH
!              |     (-)              (+)
!              CH2 - PO4 - CH2 - CH2 - N-(CH3)3
!
! Polar Head and glycerol backbone
!
GROUP                  !               H15B
ATOM N    NTL    -0.60 !                 |
ATOM C12  CTL2   -0.10 !           H15A-C15-H15C
ATOM H12A HL      0.25 !                 |
ATOM H12B HL      0.25 !         H13B    |    H14A
ATOM C13  CTL5   -0.35 !           |     |     |
ATOM H13A HL      0.25 !     H13A-C13----N----C14-H14B     (+)
ATOM H13B HL      0.25 !           |     |     |
ATOM H13C HL      0.25 !         H13C    |    H14C
ATOM C14  CTL5   -0.35 !                 |
ATOM H14A HL      0.25 !                 |
ATOM H14B HL      0.25 !                 |    alpha6
ATOM H14C HL      0.25 !                 |
ATOM C15  CTL5   -0.35 !                 |
ATOM H15A HL      0.25 !          H12A--C12---H12B
ATOM H15B HL      0.25 !                 |
ATOM H15C HL      0.25 !                 |
GROUP                  !                 |     alpha5
ATOM C11  CTL2   -0.08 !                 |
ATOM H11A HAL2    0.09 !          H11A--C11---H11B
ATOM H11B HAL2    0.09 !                 |     alpha4
ATOM P    PL      1.50 !        (-) O13  O12
ATOM O13  O2L    -0.78 !              \ /      alpha3
ATOM O14  O2L    -0.78 !               P (+)
ATOM O12  OSLP   -0.57 !              / \      alpha2
ATOM O11  OSLP   -0.57 !        (-) O14  O11
ATOM C1   CTL2   -0.08 !                 |     alpha1
ATOM HA   HAL2    0.09 !            HA---C1---HB
ATOM HB   HAL2    0.09 !                 |     theta1
GROUP                  !                 |
ATOM C2   CTL1   0.13 !            HS---C2- - - - - - -
ATOM HS   HAL1   0.01 !                 | beta1        |
ATOM O21  OG301 -0.56 !                O21          theta3
ATOM C21  CTL2   0.4 !                  |
ATOM H1R  HAL2   0.01 !           H1R--C21--H1S        |
ATOM H1S  HAL2   0.01 !                 |              |
ATOM C22  CTL2  -0.18 !                 |              |
ATOM H2R  HAL2   0.09 !          H2R---C22---H2S       |
ATOM H2S  HAL2   0.09 !                 |              |
GROUP                 !                   beta4
ATOM C3   CTL2   0.08 !                |               |
ATOM HX   HAL2   0.02 !                          HX---C3---HY
ATOM HY   HAL2   0.02 !                |               |   gamma1
ATOM O31  OG301 -0.56 !                                O31
ATOM C31  CTL2   0.4 !                 |               |  gamma2
ATOM H1X  HAL2   0.02 !                           H1X--C31--H1Y
ATOM H1Y  HAL2   0.02 !                                |
ATOM C32  CTL2  -0.18 !                |               |     gamma3
ATOM H2X  HAL2   0.09 !                        H2X---C32---H2Y
ATOM H2Y  HAL2   0.09 !                |              |
GROUP                  !
ATOM C23  CTL2   -0.18 !               |              |
ATOM H3R  HAL2    0.09 !        H3R ---C23---H3S      |
ATOM H3S  HAL2    0.09 !               |              |
GROUP                  !               |              |
ATOM C24  CTL2   -0.18 !               |              |
ATOM H4R  HAL2    0.09 !        H4R ---C24---H4S      |
ATOM H4S  HAL2    0.09 !               |              |
GROUP                  !               |              |
ATOM C25  CTL2   -0.18 !               |              |
ATOM H5R  HAL2    0.09 !        H5R ---C25---H5S      |
ATOM H5S  HAL2    0.09 !               |              |
GROUP                  !               |              |
ATOM C26  CTL2   -0.18 !               |              |
ATOM H6R  HAL2    0.09 !        H6R ---C26---H6S      |
ATOM H6S  HAL2    0.09 !               |              |
GROUP                  !               |              |
ATOM C27  CTL2   -0.18 !               |              |
ATOM H7R  HAL2    0.09 !        H7R ---C27---H7S      |
ATOM H7S  HAL2    0.09 !               |              |
GROUP                  !               |              |
ATOM C28  CTL2   -0.18 !               |              |
ATOM H8R  HAL2    0.09 !        H8R ---C28---H8S      |
ATOM H8S  HAL2    0.09 !               |              |
GROUP                  !               |              |
ATOM C29  CEL1   -0.15 !               |              |
ATOM H91  HEL1    0.15 !        H91 ---C29            |
GROUP                  !               ||  (CIS)      |
ATOM C210 CEL1   -0.15 !               ||             |
ATOM H101 HEL1    0.15 !        H101---C210           |
GROUP                  !               |              |
ATOM C211 CTL2   -0.18 !               |              |
ATOM H11R HAL2    0.09 !        H11R---C211--H11S     |
ATOM H11S HAL2    0.09 !               |              |
GROUP                  !               |              |
ATOM C212 CTL2   -0.18 !               |              |
ATOM H12R HAL2    0.09 !        H12R---C212--H12S     |
ATOM H12S HAL2    0.09 !               |              |
GROUP                  !               |              |
ATOM C213 CTL2   -0.18 !               |              |
ATOM H13R HAL2    0.09 !        H13R---C213--H13S     |
ATOM H13S HAL2    0.09 !               |              |
GROUP                  !               |              |
ATOM C214 CTL2   -0.18 !               |              |
ATOM H14R HAL2    0.09 !        H14R---C214--H14S     |
ATOM H14S HAL2    0.09 !               |              |
GROUP                  !               |              |
ATOM C215 CTL2   -0.18 !               |              |
ATOM H15R HAL2    0.09 !        H15R---C215--H15S     |
ATOM H15S HAL2    0.09 !               |              |
GROUP                  !               |              |
ATOM C216 CTL2   -0.18 !               |              |
ATOM H16R HAL2    0.09 !        H16R---C216--H16S     |
ATOM H16S HAL2    0.09 !               |              |
GROUP                  !               |              |
ATOM C217 CTL2   -0.18 !               |              |
ATOM H17R HAL2    0.09 !        H17R---C217--H17S     |
ATOM H17S HAL2    0.09 !               |              |
GROUP                  !               |              |
ATOM C218 CTL3   -0.27 !               |              |
ATOM H18R HAL3    0.09 !        H18R---C218--H18S     |
ATOM H18S HAL3    0.09 !               |              |
ATOM H18T HAL3    0.09 !              H18T            |
GROUP                  !                              |
ATOM C33  CTL2   -0.18 !                              |
ATOM H3X  HAL2    0.09 !                       H3X ---C33---H3Y
ATOM H3Y  HAL2    0.09 !                              |
GROUP                  !                              |
ATOM C34  CTL2   -0.18 !                              |
ATOM H4X  HAL2    0.09 !                       H4X ---C34---H4Y
ATOM H4Y  HAL2    0.09 !                              |
GROUP                  !                              |
ATOM C35  CTL2   -0.18 !                              |
ATOM H5X  HAL2    0.09 !                       H5X ---C35---H5Y
ATOM H5Y  HAL2    0.09 !                              |
GROUP                  !                              |
ATOM C36  CTL2   -0.18 !                              |
ATOM H6X  HAL2    0.09 !                       H6X ---C36---H6Y
ATOM H6Y  HAL2    0.09 !                              |
GROUP                  !                              |
ATOM C37  CTL2   -0.18 !                              |
ATOM H7X  HAL2    0.09 !                       H7X ---C37---H7Y
ATOM H7Y  HAL2    0.09 !                              |
GROUP                  !                              |
ATOM C38  CTL2   -0.18 !                              |
ATOM H8X  HAL2    0.09 !                       H8X ---C38---H8Y
ATOM H8Y  HAL2    0.09 !                              |
GROUP                  !                              |
ATOM C39  CTL2   -0.18 !                              |
ATOM H9X  HAL2    0.09 !                       H9X ---C39---H9Y
ATOM H9Y  HAL2    0.09 !                              |
GROUP                  !                              |
ATOM C310 CTL2   -0.18 !                              |
ATOM H10X HAL2    0.09 !                       H10X---C310--H10Y
ATOM H10Y HAL2    0.09 !                              |
GROUP                  !                              |
ATOM C311 CTL2   -0.18 !                              |
ATOM H11X HAL2    0.09 !                       H11X---C311--H11Y
ATOM H11Y HAL2    0.09 !                              |
GROUP                  !                              |
ATOM C312 CTL2   -0.18 !                              |
ATOM H12X HAL2    0.09 !                       H12X---C312--H12Y
ATOM H12Y HAL2    0.09 !                              |
GROUP                  !                              |
ATOM C313 CTL2   -0.18 !                              |
ATOM H13X HAL2    0.09 !                       H13X---C313--H13Y
ATOM H13Y HAL2    0.09 !                              |
GROUP                  !                              |
ATOM C314 CTL2   -0.18 !                              |
ATOM H14X HAL2    0.09 !                       H14X---C314--H14Y
ATOM H14Y HAL2    0.09 !                              |
GROUP                  !                              |
ATOM C315 CTL2   -0.18 !                              |
ATOM H15X HAL2    0.09 !                       H15X---C315--H15Y
ATOM H15Y HAL2    0.09 !                              |
GROUP                  !                              |
ATOM C316 CTL3   -0.27 !                              |
ATOM H16X HAL3    0.09 !                       H16X---C316--H16Y
ATOM H16Y HAL3    0.09 !                              |
ATOM H16Z HAL3    0.09 !                              H16Z

! Polar Head
BOND  N    C13       N    C14       N    C15
BOND  C13  H13A      C13  H13B      C13  H13C
BOND  C14  H14A      C14  H14B      C14  H14C
BOND  C15  H15A      C15  H15B      C15  H15C
BOND  N    C12
BOND  C12  H12A      C12  H12B      C12  C11
BOND  C11  H11A      C11  H11B      C11  O12       O11  C1
BOND  O12  P         P    O11       P    O13       P    O14
! Glycerol Backbone
BOND  C1   HA        C1    HB       C1   C2
BOND  C2   HS        C2    C3       C2   O21
BOND  C3   HX        C3    HY       C3   O31
! Chain from C2
BOND  O21  C21
BOND  C21  H1R       C21  H1S       C21  C22
BOND  C22  H2R       C22  H2S       C22  C23
BOND  C23  H3R       C23  H3S       C23  C24
BOND  C24  H4R       C24  H4S       C24  C25
BOND  C25  H5R       C25  H5S       C25  C26
BOND  C26  H6R       C26  H6S       C26  C27
BOND  C27  H7R       C27  H7S       C27  C28
BOND  C28  H8R       C28  H8S       C28  C29
BOND  C29  H91
DOUBLE  C29 C210
BOND  C210 H101      C210 C211
BOND  C211 H11R      C211 H11S      C211 C212
BOND  C212 H12R      C212 H12S      C212 C213
BOND  C213 H13R      C213 H13S      C213 C214
BOND  C214 H14R      C214 H14S      C214 C215
BOND  C215 H15R      C215 H15S      C215 C216
BOND  C216 H16R      C216 H16S      C216 C217
BOND  C217 H17R      C217 H17S      C217 C218
BOND  C218 H18R      C218 H18S      C218 H18T
! Chain From C3
BOND  O31  C31
BOND  C31  C32
BOND  C31  H1X       C31  H1Y       C31  C32
BOND  C32  H2X       C32  H2Y       C32  C33
BOND  C33  H3X       C33  H3Y       C33  C34
BOND  C34  H4X       C34  H4Y       C34  C35
BOND  C35  H5X       C35  H5Y       C35  C36
BOND  C36  H6X       C36  H6Y       C36  C37
BOND  C37  H7X       C37  H7Y       C37  C38
BOND  C38  H8X       C38  H8Y       C38  C39
BOND  C39  H9X       C39  H9Y       C39  C310
BOND  C310 H10X      C310 H10Y      C310 C311
BOND  C311 H11X      C311 H11Y      C311 C312
BOND  C312 H12X      C312 H12Y      C312 C313
BOND  C313 H13X      C313 H13Y      C313 C314
BOND  C314 H14X      C314 H14Y      C314 C315
BOND  C315 H15X      C315 H15Y      C315 C316
BOND  C316 H16X      C316 H16Y      C316 H16Z

! IC table for minimized geometry
IC C13          C12          *N           C14        1.4955  109.89  117.62  107.62   1.5005
IC C13          C12          *N           C15        1.4955  109.89 -123.02  110.85   1.4956
IC C13          N            C12          C11        1.4955  109.89 -172.14  117.26   1.5506
IC C11          N            *C12         H12A       1.5506  117.26 -127.24  111.76   1.0818
IC H12A         N            *C12         H12B       1.0818  111.76 -114.52  108.69   1.0946
IC C14          N            C13          H13A       1.5005  108.21  -58.14  109.33   1.0876
IC H13A         N            *C13         H13B       1.0876  109.33  118.67  110.95   1.0814
IC H13A         N            *C13         H13C       1.0876  109.33 -119.52  111.46   1.0813
IC C13          N            C14          H14A       1.4955  108.21  -62.10  113.99   1.0724
IC H14A         N            *C14         H14B       1.0724  113.99  123.89  109.66   1.0961
IC H14A         N            *C14         H14C       1.0724  113.99 -124.42  109.29   1.0911
IC C13          N            C15          H15A       1.4955  110.97  -61.51  111.28   1.0807
IC H15A         N            *C15         H15B       1.0807  111.28 -119.39  109.23   1.0859
IC H15A         N            *C15         H15C       1.0807  111.28  121.67  110.95   1.0814
IC N            C12          C11          O12        1.5242  117.26   74.85  111.08   1.4274
IC O12          C12          *C11         H11A       1.4274  111.08 -121.45  110.59   1.1100
IC H11A         C12          *C11         H11B       1.1100  110.59 -116.70  109.43   1.1156
IC C12          C11          O12          P          1.5506  111.08   59.95  118.41   1.5973
IC C11          O12          P            O11        1.4274  118.41   30.71  101.57   1.5833
IC O11          O12          *P           O13        1.5833  101.57 -113.77  106.33   1.4841
IC O11          O12          *P           O14        1.5833  101.57  117.07  109.73   1.4736
IC O12          P            O11          C1         1.5973  101.57 -131.94  122.39   1.4299
IC P            O11          C1           C2         1.5833  122.39  149.05  110.98   1.5529
IC C2           O11          *C1          HA         1.5529  110.98 -120.98  113.24   1.1143
IC HA           O11          *C1          HB         1.1143  113.24 -119.95  109.21   1.1129
IC O11          C1           C2           O21        1.4299  110.98  -64.06  111.09   1.4513
IC O21          C1           *C2          C3         1.4513  111.09 -126.15  113.48   1.5588
IC C3           C1           *C2          HS         1.5588  113.48 -115.97  105.90   1.1153
IC C1           C2           O21          C21        1.5529  111.09  135.59  108.18   1.4356
IC C2           O21          C21          C22        1.4513  108.18 -178.26  110.95   1.5392
IC C22          O21          *C21         H1R        1.5392  110.95 -121.03  109.77   1.1117
IC H1R          O21          *C21         H1S        1.1117  109.77 -119.33  109.58   1.1128
IC O21          C21          C22          C23        1.4356  110.95  -62.96  115.66   1.5415
IC C23          C21          *C22         H2R        1.5415  115.66 -119.54  106.21   1.1142
IC H2R          C21          *C22         H2S        1.1142  106.21 -115.48  109.34   1.1090
IC C1           C2           C3           O31        1.5529  113.48   40.84  114.14   1.4413
IC O31          C2           *C3          HX         1.4413  114.14 -118.61  106.92   1.1122
IC HX           C2           *C3          HY         1.1122  106.92 -116.54  110.25   1.1103
IC C2           C3           O31          C31        1.5588  114.14   71.56  112.41   1.4317
IC C3           O31          C31          C32        1.4413  112.41  175.70  107.34   1.5335
IC C32          O31          *C31         H1X        1.5335  107.34 -119.81  110.04   1.1114
IC C32          O31          *C31         H1Y        1.5335  107.34  119.46  110.47   1.1102
IC O31          C31          C32          C33        1.4317  107.34 -177.94  115.56   1.5388
IC C33          C31          *C32         H2X        1.5388  115.56 -122.25  107.39   1.1131
IC H2X          C31          *C32         H2Y        1.1131  107.39 -115.30  107.77   1.1126
IC C21          C22          C23          C24        1.5392  115.66   82.25  113.81   1.5370
IC C24          C22          *C23         H3R        1.5370  113.81 -123.90  109.42   1.1120
IC H3R          C22          *C23         H3S        1.1120  109.42 -116.60  108.19   1.1151
IC C22          C23          C24          C25        1.5415  113.81  174.16  112.96   1.5365
IC C25          C23          *C24         H4R        1.5365  112.96 -119.57  107.77   1.1127
IC H4R          C23          *C24         H4S        1.1127  107.77 -117.69  109.87   1.1115
IC C23          C24          C25          C26        1.5370  112.96   74.13  113.71   1.5364
IC C26          C24          *C25         H5R        1.5364  113.71 -121.72  108.67   1.1137
IC H5R          C24          *C25         H5S        1.1137  108.67 -117.03  109.61   1.1127
IC C24          C25          C26          C27        1.5365  113.71 -169.14  112.27   1.5367
IC C27          C25          *C26         H6R        1.5367  112.27 -122.25  109.38   1.1112
IC H6R          C25          *C26         H6S        1.1112  109.38 -117.74  109.59   1.1127
IC C25          C26          C27          C28        1.5364  112.27  179.25  113.65   1.5413
IC C28          C26          *C27         H7R        1.5413  113.65 -119.46  107.63   1.1148
IC H7R          C26          *C27         H7S        1.1148  107.63 -116.47  110.27   1.1126
IC C26          C27          C28          C29        1.5367  113.65   75.73  113.05   1.5104
IC C29          C27          *C28         H8R        1.5104  113.05 -122.76  108.74   1.1127
IC H8R          C27          *C28         H8S        1.1127  108.74 -114.15  107.59   1.1134
IC C27          C28          C29          C210       1.5413  113.05  105.10  126.23   1.3478
IC C210         C28          *C29         H91        1.3478  126.23  178.45  114.91   1.1004
IC C28          C29          C210         C211       1.5104  126.23   -1.84  126.02   1.5100
IC C211         C29          *C210        H101       1.5100  126.02 -178.58  118.92   1.1010
IC C29          C210         C211         C212       1.3478  126.02 -141.50  113.83   1.5423
IC C212         C210         *C211        H11R       1.5423  113.83 -121.39  109.99   1.1131
IC H11R         C210         *C211        H11S       1.1131  109.99 -118.02  111.09   1.1137
IC C210         C211         C212         C213       1.5100  113.83  -71.38  113.86   1.5367
IC C213         C211         *C212        H12R       1.5367  113.86 -118.99  107.52   1.1150
IC H12R         C211         *C212        H12S       1.1150  107.52 -116.53  110.45   1.1116
IC C211         C212         C213         C214       1.5423  113.86 -170.47  112.32   1.5356
IC C214         C212         *C213        H13R       1.5356  112.32 -122.23  110.18   1.1116
IC H13R         C212         *C213        H13S       1.1116  110.18 -117.73  108.64   1.1136
IC C212         C213         C214         C215       1.5367  112.32  175.62  112.69   1.5354
IC C215         C213         *C214        H14R       1.5354  112.69 -120.40  108.68   1.1135
IC H14R         C213         *C214        H14S       1.1135  108.68 -117.38  109.26   1.1125
IC C213         C214         C215         C216       1.5356  112.69 -170.49  113.85   1.5392
IC C216         C214         *C215        H15R       1.5392  113.85 -123.22  109.27   1.1112
IC H15R         C214         *C215        H15S       1.1112  109.27 -116.55  108.41   1.1139
IC C214         C215         C216         C217       1.5354  113.85  -59.02  115.07   1.5380
IC C217         C215         *C216        H16R       1.5380  115.07 -121.69  108.45   1.1136
IC H16R         C215         *C216        H16S       1.1136  108.45 -116.47  108.54   1.1135
IC C215         C216         C217         C218       1.5392  115.07  -59.30  114.41   1.5311
IC C218         C216         *C217        H17R       1.5311  114.41 -121.40  108.17   1.1145
IC H17R         C216         *C217        H17S       1.1145  108.17 -116.04  109.09   1.1133
IC C216         C217         C218         H18R       1.5380  114.41   63.15  110.41   1.1102
IC H18R         C217         *C218        H18S       1.1102  110.41 -119.92  110.54   1.1110
IC H18R         C217         *C218        H18T       1.1102  110.41  119.81  110.62   1.1110
IC C31          C32          C33          C34        1.5335  115.56  -58.15  113.31   1.5353
IC C34          C32          *C33         H3X        1.5353  113.31 -120.47  108.10   1.1149
IC H3X          C32          *C33         H3Y        1.1149  108.10 -116.74  109.57   1.1115
IC C32          C33          C34          C35        1.5388  113.31 -166.03  113.09   1.5368
IC C35          C33          *C34         H4X        1.5368  113.09 -122.51  109.51   1.1111
IC H4X          C33          *C34         H4Y        1.1111  109.51 -117.77  108.05   1.1148
IC C33          C34          C35          C36        1.5353  113.09  -64.20  113.77   1.5368
IC C36          C34          *C35         H5X        1.5368  113.77 -121.88  109.61   1.1121
IC H5X          C34          *C35         H5Y        1.1121  109.61 -116.68  107.84   1.1134
IC C34          C35          C36          C37        1.5368  113.77  178.52  113.85   1.5399
IC C37          C35          *C36         H6X        1.5399  113.85 -121.70  109.61   1.1114
IC H6X          C35          *C36         H6Y        1.1114  109.61 -116.75  109.09   1.1118
IC C35          C36          C37          C38        1.5368  113.85  -57.27  114.87   1.5402
IC C38          C36          *C37         H7X        1.5402  114.87 -121.45  108.31   1.1138
IC H7X          C36          *C37         H7Y        1.1138  108.31 -116.58  108.91   1.1129
IC C36          C37          C38          C39        1.5399  114.87  -56.71  113.92   1.5360
IC C39          C37          *C38         H8X        1.5360  113.92 -121.20  108.70   1.1137
IC H8X          C37          *C38         H8Y        1.1137  108.70 -116.62  109.41   1.1121
IC C37          C38          C39          C310       1.5402  113.92  177.92  112.80   1.5342
IC C310         C38          *C39         H9X        1.5342  112.80 -120.54  109.79   1.1123
IC H9X          C38          *C39         H9Y        1.1123  109.79 -117.87  109.08   1.1119
IC C38          C39          C310         C311       1.5360  112.80  179.46  112.22   1.5349
IC C311         C39          *C310        H10X       1.5349  112.22 -121.49  109.39   1.1127
IC H10X         C39          *C310        H10Y       1.1127  109.39 -117.55  108.96   1.1131
IC C39          C310         C311         C312       1.5342  112.22  176.43  112.78   1.5346
IC C312         C310         *C311        H11X       1.5346  112.78 -121.12  109.12   1.1130
IC H11X         C310         *C311        H11Y       1.1130  109.12 -117.32  108.43   1.1116
IC C310         C311         C312         C313       1.5349  112.78 -175.14  114.46   1.5396
IC C313         C311         *C312        H12X       1.5396  114.46 -122.77  109.35   1.1122
IC H12X         C311         *C312        H12Y       1.1122  109.35 -116.59  108.21   1.1142
IC C311         C312         C313         C314       1.5346  114.46  -65.55  114.92   1.5394
IC C314         C312         *C313        H13X       1.5394  114.92 -119.31  106.84   1.1155
IC H13X         C312         *C313        H13Y       1.1155  106.84 -116.06  110.15   1.1115
IC C312         C313         C314         C315       1.5396  114.92   95.71  114.07   1.5365
IC C315         C313         *C314        H14X       1.5365  114.07 -124.50  109.87   1.1116
IC H14X         C313         *C314        H14Y       1.1116  109.87 -116.68  108.02   1.1150
IC C313         C314         C315         C316       1.5394  114.07  175.64  113.20   1.5313
IC C316         C314         *C315        H15X       1.5313  113.20 -121.15  108.64   1.1140
IC H15X         C314         *C315        H15Y       1.1140  108.64 -116.88  109.61   1.1117
IC C314         C315         C316         H16X       1.5365  113.20  -60.94  110.44   1.1113
IC H16X         C315         *C316        H16Y       1.1113  110.44 -120.06  110.61   1.1111
IC H16X         C315         *C316        H16Z       1.1113  110.44  119.78  110.53   1.1107

RESI DOPCE         0.00 ! 2,3-dioleoyl-D-glycero-1-phosphatidylcholine
!
GROUP                  !               H15B
ATOM N    NTL    -0.60 !                 |
ATOM C12  CTL2   -0.10 !           H15A-C15-H15C
ATOM H12A HL      0.25 !                 |
ATOM H12B HL      0.25 !         H13B    |    H14A
ATOM C13  CTL5   -0.35 !           |     |     |
ATOM H13A HL      0.25 !     H13A-C13----N----C14-H14B     (+)
ATOM H13B HL      0.25 !           |     |     |
ATOM H13C HL      0.25 !         H13C    |    H14C
ATOM C14  CTL5   -0.35 !                 |
ATOM H14A HL      0.25 !                 |
ATOM H14B HL      0.25 !                 |    alpha6
ATOM H14C HL      0.25 !                 |
ATOM C15  CTL5   -0.35 !                 |
ATOM H15A HL      0.25 !          H12A--C12---H12B
ATOM H15B HL      0.25 !                 |
ATOM H15C HL      0.25 !                 |
GROUP                  !                 |     alpha5
ATOM C11  CTL2   -0.08 !                 |
ATOM H11A HAL2    0.09 !          H11A--C11---H11B
ATOM H11B HAL2    0.09 !                 |     alpha4
ATOM P    PL      1.50 !        (-) O13  O12
ATOM O13  O2L    -0.78 !              \ /      alpha3
ATOM O14  O2L    -0.78 !               P (+)
ATOM O12  OSLP   -0.57 !              / \      alpha2
ATOM O11  OSLP   -0.57 !        (-) O14  O11
ATOM C1   CTL2   -0.08 !                 |     alpha1
ATOM HA   HAL2    0.09 !            HA---C1---HB
ATOM HB   HAL2    0.09 !                 |     theta1
GROUP                  !                 |
ATOM C2   CTL1   0.13 !            HS---C2- - - - - - -
ATOM HS   HAL1   0.01 !                | beta1        |
ATOM O21  OG301 -0.56 !               O21          theta3
ATOM C21  CTL2   0.4 !                |
ATOM H1R  HAL2   0.01 !         H1R--C21--H1S        |
ATOM H1S  HAL2   0.01 !               |              |
ATOM C22  CTL2  -0.18 !               |              |
ATOM H2R  HAL2   0.09 !        H2R---C22---H2S       |
ATOM H2S  HAL2   0.09 !               |              |
GROUP                 !                 beta4
ATOM C3   CTL2   0.08 !              |               |
ATOM HX   HAL2   0.02 !                        HX---C3---HY
ATOM HY   HAL2   0.02 !              |               |   gamma1
ATOM O31  OG301 -0.56 !                              O31
ATOM C31  CTL2   0.4 !               |               |  gamma2
ATOM H1X  HAL2   0.02 !                         H1X--C31--H1Y
ATOM H1Y  HAL2   0.02 !                               |
ATOM C32  CTL2  -0.18 !               |               |     gamma3
ATOM H2X  HAL2   0.09 !                       H2X---C32---H2Y
ATOM H2Y  HAL2   0.09 !                |              |
GROUP                  !               |              |      gamma4
ATOM C23  CTL2   -0.18 !               |              |
ATOM H3R  HAL2    0.09 !        H3R ---C23---H3S      |
ATOM H3S  HAL2    0.09 !               |              |
GROUP                  !               |              |
ATOM C24  CTL2   -0.18 !               |              |
ATOM H4R  HAL2    0.09 !        H4R ---C24---H4S      |
ATOM H4S  HAL2    0.09 !               |              |
GROUP                  !               |              |
ATOM C25  CTL2   -0.18 !               |              |
ATOM H5R  HAL2    0.09 !        H5R ---C25---H5S      |
ATOM H5S  HAL2    0.09 !               |              |
GROUP                  !               |              |
ATOM C26  CTL2   -0.18 !               |              |
ATOM H6R  HAL2    0.09 !        H6R ---C26---H6S      |
ATOM H6S  HAL2    0.09 !               |              |
GROUP                  !               |              |
ATOM C27  CTL2   -0.18 !               |              |
ATOM H7R  HAL2    0.09 !        H7R ---C27---H7S      |
ATOM H7S  HAL2    0.09 !               |              |
GROUP                  !               |              |
ATOM C28  CTL2   -0.18 !               |              |
ATOM H8R  HAL2    0.09 !        H8R ---C28---H8S      |
ATOM H8S  HAL2    0.09 !               |              |
GROUP                  !               |              |
ATOM C29  CEL1   -0.15 !               |              |
ATOM H9R  HEL1    0.15 !        H9R ---C29            |
GROUP                  !               ||  (CIS)      |
ATOM C210 CEL1   -0.15 !               ||             |
ATOM H10R HEL1    0.15 !        H10R---C210           |
GROUP                  !               |              |
ATOM C211 CTL2   -0.18 !               |              |
ATOM H11R HAL2    0.09 !        H11R---C211--H11S     |
ATOM H11S HAL2    0.09 !               |              |
GROUP                  !               |              |
ATOM C212 CTL2   -0.18 !               |              |
ATOM H12R HAL2    0.09 !        H12R---C212--H12S     |
ATOM H12S HAL2    0.09 !               |              |
GROUP                  !               |              |
ATOM C213 CTL2   -0.18 !               |              |
ATOM H13R HAL2    0.09 !        H13R---C213--H13S     |
ATOM H13S HAL2    0.09 !               |              |
GROUP                  !               |              |
ATOM C214 CTL2   -0.18 !               |              |
ATOM H14R HAL2    0.09 !        H14R---C214--H14S     |
ATOM H14S HAL2    0.09 !               |              |
GROUP                  !               |              |
ATOM C215 CTL2   -0.18 !               |              |
ATOM H15R HAL2    0.09 !        H15R---C215--H15S     |
ATOM H15S HAL2    0.09 !               |              |
GROUP                  !               |              |
ATOM C216 CTL2   -0.18 !               |              |
ATOM H16R HAL2    0.09 !        H16R---C216--H16S     |
ATOM H16S HAL2    0.09 !               |              |
GROUP                  !               |              |
ATOM C217 CTL2   -0.18 !               |              |
ATOM H17R HAL2    0.09 !        H17R---C217--H17S     |
ATOM H17S HAL2    0.09 !               |              |
GROUP                  !               |              |
ATOM C218 CTL3   -0.27 !               |              |
ATOM H18R HAL3    0.09 !        H18R---C218--H18S     |
ATOM H18S HAL3    0.09 !               |              |
ATOM H18T HAL3    0.09 !              H18T            |
GROUP                  !                              |
ATOM C33  CTL2   -0.18 !                              |
ATOM H3X  HAL2    0.09 !                       H3X ---C33---H3Y
ATOM H3Y  HAL2    0.09 !                              |
GROUP                  !                              |
ATOM C34  CTL2   -0.18 !                              |
ATOM H4X  HAL2    0.09 !                       H4X ---C34---H4Y
ATOM H4Y  HAL2    0.09 !                              |
GROUP                  !                              |
ATOM C35  CTL2   -0.18 !                              |
ATOM H5X  HAL2    0.09 !                       H5X ---C35---H5Y
ATOM H5Y  HAL2    0.09 !                              |
GROUP                  !                              |
ATOM C36  CTL2   -0.18 !                              |
ATOM H6X  HAL2    0.09 !                       H6X ---C36---H6Y
ATOM H6Y  HAL2    0.09 !                              |
GROUP                  !                              |
ATOM C37  CTL2   -0.18 !                              |
ATOM H7X  HAL2    0.09 !                       H7X ---C37---H7Y
ATOM H7Y  HAL2    0.09 !                              |
GROUP                  !                              |
ATOM C38  CTL2   -0.18 !                              |
ATOM H8X  HAL2    0.09 !                       H8X ---C38---H8Y
ATOM H8Y  HAL2    0.09 !                              |
GROUP                  !                              |
ATOM C39  CEL1   -0.15 !                              |
ATOM H9X  HEL1    0.15 !                       H9X ---C39
GROUP                  !                              ||
ATOM C310 CEL1   -0.15 !                              ||
ATOM H10X HEL1    0.15 !                       H10X---C310
GROUP                  !                              |
ATOM C311 CTL2   -0.18 !                              |
ATOM H11X HAL2    0.09 !                       H11X---C311--H11Y
ATOM H11Y HAL2    0.09 !                              |
GROUP                  !                              |
ATOM C312 CTL2   -0.18 !                              |
ATOM H12X HAL2    0.09 !                       H12X---C312--H12Y
ATOM H12Y HAL2    0.09 !                              |
GROUP                  !                              |
ATOM C313 CTL2   -0.18 !                              |
ATOM H13X HAL2    0.09 !                       H13X---C313--H13Y
ATOM H13Y HAL2    0.09 !                              |
GROUP                  !                              |
ATOM C314 CTL2   -0.18 !                              |
ATOM H14X HAL2    0.09 !                       H14X---C314--H14Y
ATOM H14Y HAL2    0.09 !                              |
GROUP                  !                              |
ATOM C315 CTL2   -0.18 !                              |
ATOM H15X HAL2    0.09 !                       H15X---C315--H15Y
ATOM H15Y HAL2    0.09 !                              |
GROUP                  !                              |
ATOM C316 CTL2   -0.18 !                              |
ATOM H16X HAL2    0.09 !                       H16X---C316--H16Y
ATOM H16Y HAL2    0.09 !                              |
GROUP                  !                              |
ATOM C317 CTL2   -0.18 !                              |
ATOM H17X HAL2    0.09 !                       H17X---C317--H17Y
ATOM H17Y HAL2    0.09 !                              |
GROUP                  !                              |
ATOM C318 CTL3   -0.27 !                              |
ATOM H18X HAL3    0.09 !                       H18X---C318--H18Y
ATOM H18Y HAL3    0.09 !                              |
ATOM H18Z HAL3    0.09 !                              H18Z

! Polar Head
BOND  N    C13       N    C14       N    C15
BOND  C13  H13A      C13  H13B      C13  H13C
BOND  C14  H14A      C14  H14B      C14  H14C
BOND  C15  H15A      C15  H15B      C15  H15C
BOND  N    C12
BOND  C12  H12A      C12  H12B      C12  C11
BOND  C11  H11A      C11  H11B      C11  O12       O11  C1
BOND  O12  P         P    O11       P    O13       P    O14
! Glycerol Backbone
BOND  C1   HA        C1    HB       C1   C2
BOND  C2   HS        C2    C3       C2   O21
BOND  C3   HX        C3    HY       C3   O31
! Chain from C2
BOND  O21  C21
BOND  C21  H1R       C21  H1S       C21  C22
BOND  C22  H2R       C22  H2S       C22  C23
BOND  C23  H3R       C23  H3S       C23  C24
BOND  C24  H4R       C24  H4S       C24  C25
BOND  C25  H5R       C25  H5S       C25  C26
BOND  C26  H6R       C26  H6S       C26  C27
BOND  C27  H7R       C27  H7S       C27  C28
BOND  C28  H8R       C28  H8S       C28  C29
BOND  C29  H9R
DOUBLE  C29 C210
BOND  C210 H10R      C210 C211
BOND  C211 H11R      C211 H11S      C211 C212
BOND  C212 H12R      C212 H12S      C212 C213
BOND  C213 H13R      C213 H13S      C213 C214
BOND  C214 H14R      C214 H14S      C214 C215
BOND  C215 H15R      C215 H15S      C215 C216
BOND  C216 H16R      C216 H16S      C216 C217
BOND  C217 H17R      C217 H17S      C217 C218
BOND  C218 H18R      C218 H18S      C218 H18T
! Chain From C3
BOND  O31  C31
BOND  C31  C32
BOND  C31  H1X       C31  H1Y       C31  C32
BOND  C32  H2X       C32  H2Y       C32  C33
BOND  C33  H3X       C33  H3Y       C33  C34
BOND  C34  H4X       C34  H4Y       C34  C35
BOND  C35  H5X       C35  H5Y       C35  C36
BOND  C36  H6X       C36  H6Y       C36  C37
BOND  C37  H7X       C37  H7Y       C37  C38
BOND  C38  H8X       C38  H8Y       C38  C39
BOND  C39  H9X
DOUBLE C39 C310
BOND  C310 H10X      C310 C311
BOND  C311 H11X      C311 H11Y      C311 C312
BOND  C312 H12X      C312 H12Y      C312 C313
BOND  C313 H13X      C313 H13Y      C313 C314
BOND  C314 H14X      C314 H14Y      C314 C315
BOND  C315 H15X      C315 H15Y      C315 C316
BOND  C316 H16X      C316 H16Y      C316 C317
BOND  C317 H17X      C317 H17Y      C317 C318
BOND  C318 H18X      C318 H18Y      C318 H18Z

! IC table for minimized geometry
IC C13          C12          *N           C14        1.4992  107.86 -118.01  110.05   1.4974
IC C13          C12          *N           C15        1.4992  107.86  118.98  110.75   1.4957
IC C13          N            C12          C11        1.4992  107.86  -60.38  117.81   1.5522
IC C11          N            *C12         H12A       1.5522  117.81 -125.40  110.18   1.0784
IC H12A         N            *C12         H12B       1.0784  110.18 -116.82  107.61   1.0952
IC C14          N            C13          H13A       1.4974  108.34  176.07  109.00   1.0928
IC H13A         N            *C13         H13B       1.0928  109.00 -112.47  110.05   1.0928
IC H13A         N            *C13         H13C       1.0928  109.00  122.99  114.06   1.0742
IC C13          N            C14          H14A       1.4992  108.34 -179.38  111.48   1.0811
IC H14A         N            *C14         H14B       1.0811  111.48 -121.19  110.69   1.0824
IC H14A         N            *C14         H14C       1.0811  111.48  120.15  109.75   1.0867
IC C13          N            C15          H15A       1.4992  108.82  -58.80  111.05   1.0813
IC H15A         N            *C15         H15B       1.0813  111.05 -122.04  111.44   1.0806
IC H15A         N            *C15         H15C       1.0813  111.05  118.70  109.01   1.0869
IC N            C12          C11          O12        1.5270  117.81   67.80  111.31   1.4268
IC O12          C12          *C11         H11A       1.4268  111.31 -121.17  110.40   1.1105
IC H11A         C12          *C11         H11B       1.1105  110.40 -116.37  109.35   1.1176
IC C12          C11          O12          P          1.5522  111.31   69.34  117.68   1.5939
IC C11          O12          P            O11        1.4268  117.68  177.41  102.80   1.5814
IC O11          O12          *P           O13        1.5814  102.80 -117.36  108.60   1.4745
IC O11          O12          *P           O14        1.5814  102.80  114.97  106.39   1.4837
IC O12          P            O11          C1         1.5939  102.80   47.73  120.98   1.4330
IC P            O11          C1           C2         1.5814  120.98  -93.23  112.98   1.5572
IC C2           O11          *C1          HA         1.5572  112.98 -119.97  109.29   1.1122
IC HA           O11          *C1          HB         1.1122  109.29 -116.82  112.07   1.1130
IC O11          C1           C2           C3         1.4330  112.98  152.20  111.93   1.5577
IC C3           C1           *C2          O21        1.5577  111.93  124.47  111.88   1.4453
IC C3           C1           *C2          HS         1.5577  111.93 -116.78  108.65   1.1121
IC C1           C2           O21          C21        1.5572  111.88   58.70  110.31   1.4371
IC C2           O21          C21          C22        1.4453  110.31  169.19  109.12   1.5364
IC C22          O21          *C21         H1R        1.5364  109.12 -120.03  109.97   1.1120
IC H1R          O21          *C21         H1S        1.1120  109.97 -121.12  110.84   1.1116
IC O21          C21          C22          C23        1.4371  109.12   65.09  114.08   1.5410
IC C23          C21          *C22         H2R        1.5410  114.08 -121.93  108.11   1.1113
IC H2R          C21          *C22         H2S        1.1113  108.11 -116.53  107.31   1.1107
IC C1           C2           C3           O31        1.5572  111.93   42.20  113.54   1.4433
IC O31          C2           *C3          HX         1.4433  113.54 -118.79  107.15   1.1117
IC HX           C2           *C3          HY         1.1117  107.15 -116.67  110.04   1.1107
IC C2           C3           O31          C31        1.5577  113.54   73.09  111.14   1.4362
IC C3           O31          C31          C32        1.4433  111.14  177.17  108.47   1.5343
IC C32          O31          *C31         H1X        1.5343  108.47 -120.59  109.60   1.1106
IC C32          O31          *C31         H1Y        1.5343  108.47  118.89  110.94   1.1109
IC O31          C31          C32          C33        1.4362  108.47 -178.20  114.34   1.5398
IC C33          C31          *C32         H2X        1.5398  114.34 -121.17  107.09   1.1128
IC H2X          C31          *C32         H2Y        1.1128  107.09 -115.98  108.58   1.1112
IC C21          C22          C23          C24        1.5364  114.08  179.64  113.73   1.5369
IC C24          C22          *C23         H3R        1.5369  113.73 -122.08  109.17   1.1131
IC H3R          C22          *C23         H3S        1.1131  109.17 -116.68  108.26   1.1146
IC C22          C23          C24          C25        1.5410  113.73  -63.71  113.75   1.5361
IC C25          C23          *C24         H4R        1.5361  113.75 -120.87  108.57   1.1138
IC H4R          C23          *C24         H4S        1.1138  108.57 -117.12  109.15   1.1126
IC C23          C24          C25          C26        1.5369  113.75 -175.69  112.62   1.5347
IC C26          C24          *C25         H5R        1.5347  112.62 -120.82  109.46   1.1124
IC H5R          C24          *C25         H5S        1.1124  109.46 -117.83  109.29   1.1130
IC C24          C25          C26          C27        1.5361  112.62 -176.12  112.67   1.5370
IC C27          C25          *C26         H6R        1.5370  112.67 -121.89  109.20   1.1124
IC H6R          C25          *C26         H6S        1.1124  109.20 -117.31  108.93   1.1131
IC C25          C26          C27          C28        1.5347  112.67  174.81  113.58   1.5422
IC C28          C26          *C27         H7R        1.5422  113.58 -119.70  107.90   1.1142
IC H7R          C26          *C27         H7S        1.1142  107.90 -116.53  109.60   1.1124
IC C26          C27          C28          C29        1.5370  113.58   70.31  113.53   1.5101
IC C29          C27          *C28         H8R        1.5101  113.53 -124.80  108.17   1.1127
IC H8R          C27          *C28         H8S        1.1127  108.17 -114.30  108.00   1.1131
IC C27          C28          C29          C210       1.5422  113.53 -100.88  127.02   1.3473
IC C210         C28          *C29         H9R        1.3473  127.02 -178.74  114.48   1.1011
IC C28          C29          C210         C211       1.5101  127.02    2.55  126.93   1.5101
IC C211         C29          *C210        H10R       1.5101  126.93  178.01  118.48   1.1007
IC C29          C210         C211         C212       1.3473  126.93  123.48  112.27   1.5437
IC C212         C210         *C211        H11R       1.5437  112.27 -119.96  111.46   1.1129
IC H11R         C210         *C211        H11S       1.1129  111.46 -117.92  110.32   1.1112
IC C210         C211         C212         C213       1.5101  112.27   69.01  115.01   1.5402
IC C213         C211         *C212        H12R       1.5402  115.01  120.79  108.20   1.1137
IC H12R         C211         *C212        H12S       1.1137  108.20  115.99  109.37   1.1134
IC C211         C212         C213         C214       1.5437  115.01   65.26  113.38   1.5359
IC C214         C212         *C213        H13R       1.5359  113.38 -123.31  110.29   1.1109
IC H13R         C212         *C213        H13S       1.1109  110.29 -116.74  108.08   1.1137
IC C212         C213         C214         C215       1.5402  113.38  171.21  112.94   1.5346
IC C215         C213         *C214        H14R       1.5346  112.94  121.88  109.70   1.1122
IC H14R         C213         *C214        H14S       1.1122  109.70  117.51  108.87   1.1130
IC C213         C214         C215         C216       1.5359  112.94 -176.68  112.22   1.5346
IC C216         C214         *C215        H15R       1.5346  112.22  120.91  109.17   1.1129
IC H15R         C214         *C215        H15S       1.1129  109.17  117.57  109.24   1.1128
IC C214         C215         C216         C217       1.5346  112.22  179.26  112.92   1.5333
IC C217         C215         *C216        H16R       1.5333  112.92 -121.26  109.08   1.1136
IC H16R         C215         *C216        H16S       1.1136  109.08 -117.34  109.03   1.1132
IC C215         C216         C217         C218       1.5346  112.92  178.38  113.13   1.5306
IC C218         C216         *C217        H17R       1.5306  113.13 -121.56  108.84   1.1139
IC H17R         C216         *C217        H17S       1.1139  108.84 -116.81  108.77   1.1140
IC C216         C217         C218         H18R       1.5333  113.13   59.39  110.39   1.1114
IC H18R         C217         *C218        H18S       1.1114  110.39 -119.83  110.48   1.1113
IC H18R         C217         *C218        H18T       1.1114  110.39  120.05  110.60   1.1112
IC C31          C32          C33          C34        1.5343  114.34   71.49  113.00   1.5363
IC C34          C32          *C33         H3X        1.5363  113.00 -122.76  109.12   1.1124
IC H3X          C32          *C33         H3Y        1.1124  109.12 -117.05  108.76   1.1141
IC C32          C33          C34          C35        1.5398  113.00  178.96  113.49   1.5383
IC C35          C33          *C34         H4X        1.5383  113.49 -120.14  108.12   1.1144
IC H4X          C33          *C34         H4Y        1.1144  108.12 -116.80  110.30   1.1108
IC C33          C34          C35          C36        1.5363  113.49   68.00  114.80   1.5391
IC C36          C34          *C35         H5X        1.5391  114.80 -122.42  108.74   1.1132
IC H5X          C34          *C35         H5Y        1.1132  108.74 -116.53  108.55   1.1141
IC C34          C35          C36          C37        1.5383  114.80   62.72  113.59   1.5373
IC C37          C35          *C36         H6X        1.5373  113.59 -123.14  110.13   1.1113
IC H6X          C35          *C36         H6Y        1.1113  110.13 -116.87  107.99   1.1143
IC C35          C36          C37          C38        1.5391  113.59  171.43  112.49   1.5393
IC C38          C36          *C37         H7X        1.5393  112.49 -120.63  108.23   1.1144
IC H7X          C36          *C37         H7Y        1.1144  108.23 -117.33  109.51   1.1127
IC C36          C37          C38          C39        1.5373  112.49 -176.69  111.86   1.5094
IC C39          C37          *C38         H8X        1.5094  111.86 -121.98  108.85   1.1125
IC H8X          C37          *C38         H8Y        1.1125  108.85 -115.18  108.07   1.1137
IC C37          C38          C39          C310       1.5393  111.86   98.54  125.89   1.3465
IC C310         C38          *C39         H9X        1.3465  125.89  179.85  115.11   1.1009
IC C38          C39          C310         C311       1.5094  125.89   -1.30  125.85   1.5098
IC C311         C39          *C310        H10X       1.5098  125.85 -179.60  119.01   1.1012
IC C39          C310         C311         C312       1.3465  125.85   92.82  111.66   1.5394
IC C312         C310         *C311        H11X       1.5394  111.66 -120.82  111.19   1.1138
IC H11X         C310         *C311        H11Y       1.1138  111.19 -117.61  109.91   1.1114
IC C310         C311         C312         C313       1.5098  111.66 -176.00  113.97   1.5378
IC C313         C311         *C312        H12X       1.5378  113.97 -122.92  110.09   1.1124
IC H12X         C311         *C312        H12Y       1.1124  110.09 -117.51  108.25   1.1145
IC C311         C312         C313         C314       1.5394  113.97  -71.54  113.77   1.5362
IC C314         C312         *C313        H13X       1.5362  113.77 -120.55  108.00   1.1131
IC H13X         C312         *C313        H13Y       1.1131  108.00 -116.73  109.17   1.1124
IC C312         C313         C314         C315       1.5378  113.77  176.94  113.53   1.5382
IC C315         C313         *C314        H14X       1.5382  113.53 -120.52  108.89   1.1129
IC H14X         C313         *C314        H14Y       1.1129  108.89 -117.27  109.20   1.1127
IC C313         C314         C315         C316       1.5362  113.53   64.68  114.15   1.5365
IC C316         C314         *C315        H15X       1.5365  114.15 -122.19  108.96   1.1130
IC H15X         C314         *C315        H15Y       1.1130  108.96 -116.81  108.54   1.1138
IC C314         C315         C316         C317       1.5382  114.15  178.38  112.30   1.5349
IC C317         C315         *C316        H16X       1.5349  112.30 -121.34  109.26   1.1129
IC H16X         C315         *C316        H16Y       1.1129  109.26 -117.80  109.73   1.1122
IC C315         C316         C317         C318       1.5365  112.30 -179.97  113.56   1.5306
IC C318         C316         *C317        H17X       1.5306  113.56  121.83  108.81   1.1139
IC H17X         C316         *C317        H17Y       1.1139  108.81  116.59  108.58   1.1141
IC C316         C317         C318         H18X       1.5349  113.56  -58.29  110.51   1.1112
IC H18X         C317         *C318        H18Y       1.1112  110.51  119.92  110.42   1.1108
IC H18X         C317         *C318        H18Z       1.1112  110.51 -120.14  110.60   1.1112

RESI DMPCE         0.00 ! 2,3 dimyristoyl-D-glycero-1-Phosphatidylcholine
!
!  R1 - CH2
!       |          (angles and atom names from Sundaralingam)
!  R2 - CH
!       |
!       CH2 - PO4 - CH2 - CH2 - N(CH3)3
!
! Polar Head and glycerol backbone
GROUP                 !          H15B
ATOM N    NTL   -0.60 !            |
ATOM C13  CTL5  -0.35 !      H15A-C15-H15C
ATOM H13A HL     0.25 !            |
ATOM H13B HL     0.25 !    H13B    |    H14A
ATOM H13C HL     0.25 !      |     |     |
ATOM C14  CTL5  -0.35 !H13A-C13----N----C14-H14B     (+)
ATOM H14A HL     0.25 !      |     |     |
ATOM H14B HL     0.25 !    H13C    |    H14C
ATOM H14C HL     0.25 !            |
ATOM C15  CTL5  -0.35 !            |
ATOM H15A HL     0.25 !            |    alpha6
ATOM H15B HL     0.25 !            |
ATOM H15C HL     0.25 !            |
ATOM C12  CTL2  -0.10 !     H12A--C12---H12B
ATOM H12A HL     0.25 !            |
ATOM H12B HL     0.25 !            |
GROUP                 !                  alpha5
ATOM C11  CTL2  -0.08 !            |
ATOM H11A HAL2   0.09 !     H11A--C11---H11B
ATOM H11B HAL2   0.09 !            |     alpha4
ATOM P    PL     1.50 !   (-) O13  O12
ATOM O13  O2L   -0.78 !         \ /      alpha3
ATOM O14  O2L   -0.78 !          P (+)
ATOM O11  OSLP  -0.57 !         / \      alpha2
ATOM O12  OSLP  -0.57 !   (-) O14  O11
ATOM C1   CTL2  -0.08 !            |     alpha1
ATOM HA   HAL2   0.09 !       HA---C1---HB
ATOM HB   HAL2   0.09 !            |     theta1
GROUP                 !            |
ATOM C2   CTL1   0.13 !       HS---C2- - - - - - -
ATOM HS   HAL1   0.01 !            | beta1        |
ATOM O21  OG301 -0.56 !           O21          theta3
ATOM C21  CTL2   0.4 !             |
ATOM H1R  HAL2   0.01 !      H1R--C21--H1S        |
ATOM H1S  HAL2   0.01 !            |              |
ATOM C22  CTL2  -0.18 !            |              |
ATOM H2R  HAL2   0.09 !     H2R---C22---H2S       |
ATOM H2S  HAL2   0.09 !            |              |
GROUP                 !              beta4
ATOM C3   CTL2   0.08 !           |               |
ATOM HX   HAL2   0.02 !                     HX---C3---HY
ATOM HY   HAL2   0.02 !           |               |   gamma1
ATOM O31  OG301 -0.56 !                           O31
ATOM C31  CTL2   0.4 !            |               |  gamma2
ATOM H1X  HAL2   0.02 !                      H1X--C31--H1Y
ATOM H1Y  HAL2   0.02 !                           |
ATOM C32  CTL2  -0.18 !           |               |     gamma3
ATOM H2X  HAL2   0.09 !                   H2X---C32---H2Y
ATOM H2Y  HAL2   0.09 !          |              |
GROUP                 !                               gamma4
ATOM C23  CTL2  -0.18 !          |              |
ATOM H3R  HAL2   0.09 !   H3R ---C23---H3S
ATOM H3S  HAL2   0.09 !          |              |
GROUP                 !
ATOM C24  CTL2  -0.18 !          |
ATOM H4R  HAL2   0.09 !   H4R ---C24---H4S      |
ATOM H4S  HAL2   0.09 !          |
GROUP                 !
ATOM C25  CTL2  -0.18 !          |              |
ATOM H5R  HAL2   0.09 !   H5R ---C25---H5S
ATOM H5S  HAL2   0.09 !          |              |
GROUP                 !
ATOM C26  CTL2  -0.18 !          |
ATOM H6R  HAL2   0.09 !   H6R ---C26---H6S      |
ATOM H6S  HAL2   0.09 !          |
GROUP                 !
ATOM C27  CTL2  -0.18 !          |              |
ATOM H7R  HAL2   0.09 !   H7R ---C27---H7S
ATOM H7S  HAL2   0.09 !          |              |
GROUP                 !
ATOM C28  CTL2  -0.18 !          |
ATOM H8R  HAL2   0.09 !   H8R ---C28---H8S      |
ATOM H8S  HAL2   0.09 !          |
GROUP                 !
ATOM C29  CTL2  -0.18 !          |              |
ATOM H9R  HAL2   0.09 !   H9R ---C29---H9S
ATOM H9S  HAL2   0.09 !          |              |
GROUP                 !
ATOM C210 CTL2  -0.18 !          |
ATOM H10R HAL2   0.09 !   H10R---C210--H10S     |
ATOM H10S HAL2   0.09 !          |
GROUP                 !
ATOM C211 CTL2  -0.18 !          |              |
ATOM H11R HAL2   0.09 !   H11R---C211--H11S
ATOM H11S HAL2   0.09 !          |              |
GROUP                 !
ATOM C212 CTL2  -0.18 !          |
ATOM H12R HAL2   0.09 !   H12R---C212--H12S     |
ATOM H12S HAL2   0.09 !          |
GROUP                 !
ATOM C213 CTL2  -0.18 !          |              |
ATOM H13R HAL2   0.09 !   H13R---C213--H13S
ATOM H13S HAL2   0.09 !          |              |
GROUP                 !
ATOM C214 CTL3  -0.27 !          |
ATOM H14R HAL3   0.09 !   H14R---C214--H14S     |
ATOM H14S HAL3   0.09 !          |
ATOM H14T HAL3   0.09 !         H14T            |
GROUP                 !
ATOM C33  CTL2  -0.18 !                         |
ATOM H3X  HAL2   0.09 !                  H3X ---C33---H3Y
ATOM H3Y  HAL2   0.09 !                         |
GROUP                 !
ATOM C34  CTL2  -0.18 !                         |
ATOM H4X  HAL2   0.09 !                  H4X ---C34---H4Y
ATOM H4Y  HAL2   0.09 !                         |
GROUP                 !
ATOM C35  CTL2  -0.18 !                         |
ATOM H5X  HAL2   0.09 !                  H5X ---C35---H5Y
ATOM H5Y  HAL2   0.09 !                         |
GROUP                 !
ATOM C36  CTL2  -0.18 !                         |
ATOM H6X  HAL2   0.09 !                  H6X ---C36---H6Y
ATOM H6Y  HAL2   0.09 !                         |
GROUP                 !
ATOM C37  CTL2  -0.18 !                         |
ATOM H7X  HAL2   0.09 !                  H7X ---C37---H7Y
ATOM H7Y  HAL2   0.09 !                         |
GROUP                 !
ATOM C38  CTL2  -0.18 !                         |
ATOM H8X  HAL2   0.09 !                  H8X ---C38---H8Y
ATOM H8Y  HAL2   0.09 !                         |
GROUP                 !
ATOM C39  CTL2  -0.18 !                         |
ATOM H9X  HAL2   0.09 !                  H9X ---C39---H9Y
ATOM H9Y  HAL2   0.09 !                         |
GROUP                 !
ATOM C310 CTL2  -0.18 !                         |
ATOM H10X HAL2   0.09 !                  H10X---C310--H10Y
ATOM H10Y HAL2   0.09 !                         |
GROUP                 !
ATOM C311 CTL2  -0.18 !                         |
ATOM H11X HAL2   0.09 !                  H11X---C311--H11Y
ATOM H11Y HAL2   0.09 !                         |
GROUP                 !
ATOM C312 CTL2  -0.18 !                         |
ATOM H12X HAL2   0.09 !                  H12X---C312--H12Y
ATOM H12Y HAL2   0.09 !                         |
GROUP                 !
ATOM C313 CTL2  -0.18 !                         |
ATOM H13X HAL2   0.09 !                  H13X---C313--H13Y
ATOM H13Y HAL2   0.09 !                         |
GROUP                 !
ATOM C314 CTL3  -0.27 !                         |
ATOM H14X HAL3   0.09 !                  H14X---C314--H14Y
ATOM H14Y HAL3   0.09 !                         |
ATOM H14Z HAL3   0.09 !                         H14Z

! Polar Head
BOND  N    C13       N    C14       N    C15
BOND  C13  H13A      C13  H13B      C13  H13C
BOND  C14  H14A      C14  H14B      C14  H14C
BOND  C15  H15A      C15  H15B      C15  H15C
BOND  N    C12
BOND  C12  H12A      C12  H12B      C12  C11
BOND  C11  H11A      C11  H11B      C11  O12
BOND  O12  P         P    O11       P    O13       P    O14
! Glycerol Backbone
BOND  C1   HA        C1    HB       C1   C2        C1   O11
BOND  C2   HS        C2    C3       C2   O21
BOND  C3   HX        C3    HY       C3   O31
! Chain #2
BOND  O21  C21
BOND  C21  H1R       C21  H1S       C21  C22
BOND  C22  H2R       C22  H2S       C22  C23
BOND  C23  H3R       C23  H3S       C23  C24
BOND  C24  H4R       C24  H4S       C24  C25
BOND  C25  H5R       C25  H5S       C25  C26
BOND  C26  H6R       C26  H6S       C26  C27
BOND  C27  H7R       C27  H7S       C27  C28
BOND  C28  H8R       C28  H8S       C28  C29
BOND  C29  H9R       C29  H9S       C29  C210
BOND  C210 H10R      C210 H10S      C210 C211
BOND  C211 H11R      C211 H11S      C211 C212
BOND  C212 H12R      C212 H12S      C212 C213
BOND  C213 H13R      C213 H13S      C213 C214
BOND  C214 H14R      C214 H14S      C214 H14T
! Chain #3
BOND  O31  C31
BOND  C31  H1X       C31  H1Y       C31  C32
BOND  C32  H2X       C32  H2Y       C32  C33
BOND  C33  H3X       C33  H3Y       C33  C34
BOND  C34  H4X       C34  H4Y       C34  C35
BOND  C35  H5X       C35  H5Y       C35  C36
BOND  C36  H6X       C36  H6Y       C36  C37
BOND  C37  H7X       C37  H7Y       C37  C38
BOND  C38  H8X       C38  H8Y       C38  C39
BOND  C39  H9X       C39  H9Y       C39  C310
BOND  C310 H10X      C310 H10Y      C310 C311
BOND  C311 H11X      C311 H11Y      C311 C312
BOND  C312 H12X      C312 H12Y      C312 C313
BOND  C313 H13X      C313 H13Y      C313 C314
BOND  C314 H14X      C314 H14Y      C314 H14Z

! IC table for minimized geometry
IC C13          C12          *N           C14        1.5008  109.15 -118.88  110.04   1.4972
IC C13          C12          *N           C15        1.5008  109.15  118.87  109.98   1.4975
IC C12          N            C13          H13A       1.5266  109.15  -53.83  109.28   1.0933
IC H13A         N            *C13         H13B       1.0933  109.28 -123.54  113.98   1.0732
IC H13A         N            *C13         H13C       1.0933  109.28  111.77  111.49   1.0943
IC C12          N            C14          H14A       1.5266  110.04  177.80  110.97   1.0813
IC H14A         N            *C14         H14B       1.0813  110.97 -118.84  109.07   1.0863
IC H14A         N            *C14         H14C       1.0813  110.97  121.80  111.40   1.0807
IC C12          N            C15          H15A       1.5266  109.98 -178.12  110.75   1.0823
IC H15A         N            *C15         H15B       1.0823  110.75 -121.37  111.52   1.0810
IC H15A         N            *C15         H15C       1.0823  110.75  118.59  109.74   1.0869
IC C13          N            C12          C11        1.5008  109.15   53.80  117.92   1.5528
IC C11          N            *C12         H12A       1.5528  117.92 -118.44  109.24   1.0945
IC H12A         N            *C12         H12B       1.0945  109.24 -116.37  110.14   1.0789
IC N            C12          C11          O12        1.5266  117.92  -68.47  111.86   1.4239
IC O12          C12          *C11         H11A       1.4239  111.86 -121.66  109.49   1.1158
IC H11A         C12          *C11         H11B       1.1158  109.49 -117.08  110.06   1.1094
IC C12          C11          O12          P          1.5528  111.86  -59.55  119.19   1.5960
IC C11          O12          P            O11        1.4239  119.19 -122.07  105.04   1.5774
IC O11          O12          *P           O13        1.5774  105.04 -116.81  105.65   1.4794
IC O11          O12          *P           O14        1.5774  105.04  118.85  108.46   1.4838
IC O12          P            O11          C1         1.5960  105.04   22.92  123.94   1.4302
IC P            O11          C1           C2         1.5774  123.94   95.75  112.08   1.5496
IC C2           O11          *C1          HA         1.5496  112.08 -123.86  113.55   1.1142
IC HA           O11          *C1          HB         1.1142  113.55 -118.20  108.05   1.1121
IC O11          C1           C2           C3         1.4302  112.08  160.68  113.68   1.5583
IC C3           C1           *C2          O21        1.5583  113.68  124.65  109.92   1.4410
IC C3           C1           *C2          HS         1.5583  113.68 -116.76  106.95   1.1148
IC C1           C2           O21          C21        1.5496  109.92  122.40  110.40   1.4314
IC C2           O21          C21          C22        1.4410  110.40 -175.05  109.06   1.5370
IC C22          O21          *C21         H1R        1.5370  109.06 -119.66  109.02   1.1115
IC H1R          O21          *C21         H1S        1.1115  109.02 -119.33  110.71   1.1113
IC O21          C21          C22          C23        1.4314  109.06  -42.70  115.08   1.5420
IC C23          C21          *C22         H2R        1.5420  115.08 -123.81  108.41   1.1099
IC H2R          C21          *C22         H2S        1.1099  108.41 -116.08  106.73   1.1134
IC C1           C2           C3           O31        1.5496  113.68   50.79  113.70   1.4425
IC O31          C2           *C3          HX         1.4425  113.70 -118.93  107.02   1.1120
IC HX           C2           *C3          HY         1.1120  107.02 -116.55  109.89   1.1107
IC C2           C3           O31          C31        1.5583  113.70   84.74  111.38   1.4352
IC C3           O31          C31          C32        1.4425  111.38 -179.48  108.85   1.5356
IC C32          O31          *C31         H1X        1.5356  108.85 -119.13  109.32   1.1118
IC H1X          O31          *C31         H1Y        1.1118  109.32 -119.62  111.26   1.1083
IC O31          C31          C32          C33        1.4352  108.85   64.80  114.33   1.5416
IC C33          C31          *C32         H2X        1.5416  114.33 -120.67  107.39   1.1125
IC H2X          C31          *C32         H2Y        1.1125  107.39 -116.47  108.75   1.1095
IC C21          C22          C23          C24        1.5370  115.08  -53.48  114.36   1.5355
IC C24          C22          *C23         H3R        1.5355  114.36 -123.41  109.57   1.1120
IC H3R          C22          *C23         H3S        1.1120  109.57 -116.84  107.78   1.1154
IC C22          C23          C24          C25        1.5420  114.36  175.14  111.47   1.5340
IC C25          C23          *C24         H4R        1.5340  111.47 -119.40  109.21   1.1135
IC H4R          C23          *C24         H4S        1.1135  109.21 -118.31  110.04   1.1116
IC C23          C24          C25          C26        1.5355  111.47 -173.39  113.37   1.5347
IC C26          C24          *C25         H5R        1.5347  113.37 -121.78  108.88   1.1121
IC H5R          C24          *C25         H5S        1.1121  108.88 -116.83  108.16   1.1128
IC C24          C25          C26          C27        1.5340  113.37 -179.34  113.11   1.5379
IC C27          C25          *C26         H6R        1.5379  113.11 -122.18  109.55   1.1123
IC H6R          C25          *C26         H6S        1.1123  109.55 -117.13  108.42   1.1138
IC C25          C26          C27          C28        1.5347  113.11  -66.94  113.63   1.5380
IC C28          C26          *C27         H7R        1.5380  113.63 -120.78  108.76   1.1136
IC H7R          C26          *C27         H7S        1.1136  108.76 -116.70  108.54   1.1120
IC C26          C27          C28          C29        1.5379  113.63 -178.59  113.65   1.5377
IC C29          C27          *C28         H8R        1.5377  113.65 -121.71  109.93   1.1118
IC H8R          C27          *C28         H8S        1.1118  109.93 -117.45  108.27   1.1134
IC C27          C28          C29          C210       1.5380  113.65  -67.61  113.30   1.5354
IC C210         C28          *C29         H9R        1.5354  113.30 -120.40  108.60   1.1139
IC H9R          C28          *C29         H9S        1.1139  108.60 -117.20  109.40   1.1126
IC C28          C29          C210         C211       1.5377  113.30 -177.04  113.06   1.5346
IC C211         C29          *C210        H10R       1.5346  113.06 -121.16  109.52   1.1121
IC H10R         C29          *C210        H10S       1.1121  109.52 -117.67  109.04   1.1129
IC C29          C210         C211         C212       1.5354  113.06  179.68  112.11   1.5359
IC C212         C210         *C211        H11R       1.5359  112.11 -121.02  109.19   1.1128
IC H11R         C210         *C211        H11S       1.1128  109.19 -117.47  108.81   1.1123
IC C210         C211         C212         C213       1.5346  112.11 -176.75  113.97   1.5366
IC C213         C211         *C212        H12R       1.5366  113.97 -122.07  109.02   1.1131
IC H12R         C211         *C212        H12S       1.1131  109.02 -116.77  108.50   1.1136
IC C211         C212         C213         C214       1.5359  113.97  -63.25  114.48   1.5321
IC C214         C212         *C213        H13R       1.5321  114.48 -121.36  108.20   1.1146
IC H13R         C212         *C213        H13S       1.1146  108.20 -116.21  108.75   1.1138
IC C212         C213         C214         H14R       1.5366  114.48  -56.75  110.41   1.1112
IC H14R         C213         *C214        H14S       1.1112  110.41 -119.93  110.48   1.1112
IC H14R         C213         *C214        H14T       1.1112  110.41  120.17  110.82   1.1106
IC C31          C32          C33          C34        1.5356  114.33   61.92  114.39   1.5380
IC C34          C32          *C33         H3X        1.5380  114.39 -120.69  107.99   1.1156
IC H3X          C32          *C33         H3Y        1.1156  107.99 -116.79  109.25   1.1125
IC C32          C33          C34          C35        1.5416  114.39   64.04  113.68   1.5361
IC C35          C33          *C34         H4X        1.5361  113.68 -123.27  109.47   1.1127
IC H4X          C33          *C34         H4Y        1.1127  109.47 -116.00  108.05   1.1137
IC C33          C34          C35          C36        1.5380  113.68  175.96  112.76   1.5361
IC C36          C34          *C35         H5X        1.5361  112.76 -120.68  108.46   1.1134
IC H5X          C34          *C35         H5Y        1.1134  108.46 -117.59  109.72   1.1116
IC C34          C35          C36          C37        1.5361  112.76 -168.32  113.55   1.5382
IC C37          C35          *C36         H6X        1.5382  113.55 -123.31  109.05   1.1117
IC H6X          C35          *C36         H6Y        1.1117  109.05 -116.78  108.16   1.1135
IC C35          C36          C37          C38        1.5361  113.55  -60.38  115.16   1.5389
IC C38          C36          *C37         H7X        1.5389  115.16 -122.37  109.13   1.1128
IC H7X          C36          *C37         H7Y        1.1128  109.13 -116.52  108.12   1.1144
IC C36          C37          C38          C39        1.5382  115.16  -65.46  113.77   1.5368
IC C39          C37          *C38         H8X        1.5368  113.77 -120.61  107.60   1.1132
IC H8X          C37          *C38         H8Y        1.1132  107.60 -116.36  109.88   1.1117
IC C37          C38          C39          C310       1.5389  113.77 -178.97  113.68   1.5383
IC C310         C38          *C39         H9X        1.5383  113.68 -120.71  108.89   1.1132
IC H9X          C38          *C39         H9Y        1.1132  108.89 -117.41  109.17   1.1125
IC C38          C39          C310         C311       1.5368  113.68   63.54  114.21   1.5358
IC C311         C39          *C310        H10X       1.5358  114.21 -122.21  108.98   1.1123
IC H10X         C39          *C310        H10Y       1.1123  108.98 -116.74  108.55   1.1137
IC C39          C310         C311         C312       1.5383  114.21  177.57  112.51   1.5351
IC C312         C310         *C311        H11X       1.5351  112.51 -121.32  109.18   1.1128
IC H11X         C310         *C311        H11Y       1.1128  109.18 -117.97  109.70   1.1122
IC C310         C311         C312         C313       1.5358  112.51  179.85  112.69   1.5340
IC C313         C311         *C312        H12X       1.5340  112.69 -121.07  109.01   1.1128
IC H12X         C311         *C312        H12Y       1.1128  109.01 -117.42  109.33   1.1129
IC C311         C312         C313         C314       1.5351  112.69 -177.57  113.30   1.5307
IC C314         C312         *C313        H13X       1.5307  113.30 -121.79  108.81   1.1139
IC H13X         C312         *C313        H13Y       1.1139  108.81 -116.68  108.85   1.1138
IC C312         C313         C314         H14X       1.5340  113.30 -179.96  110.59   1.1112
IC H14X         C313         *C314        H14Y       1.1112  110.59 -120.00  110.45   1.1114
IC H14X         C313         *C314        H14Z       1.1112  110.59  120.08  110.48   1.1113

RESI POPEE         0.00 ! 3-palmitoyl-2-oleoyl-D-glycero-1-Phosphatidylethanolamine
!
!  Palmitoyl - CH2
!              |
!      Oleyl - CH
!              |
!              CH2 - PO4 - CH2 - CH2 - NH3
!
! Polar Head and glycerol backbone
GROUP                  !
ATOM N     NH3L  -0.30 !           HN2
ATOM HN1   HCL    0.33 !            |
ATOM HN2   HCL    0.33 !  (+) HN1---N---HN3
ATOM HN3   HCL    0.33 !            |
ATOM C12   CTL2   0.13 !            |
ATOM H12A  HAL2   0.09 !     H12A--C12---H12B
ATOM H12B  HAL2   0.09 !            |
GROUP                  !            |     alpha5
ATOM C11  CTL2   -0.08 !            |
ATOM H11A HAL2    0.09 !     H11A--C11---H11B
ATOM H11B HAL2    0.09 !            |     alpha4
ATOM P    PL      1.50 !   (-) O13  O12
ATOM O13  O2L    -0.78 !         \ /      alpha3
ATOM O14  O2L    -0.78 !          P (+)
ATOM O11  OSLP   -0.57 !         / \      alpha2
ATOM O12  OSLP   -0.57 !   (-) O14  O11
ATOM C1   CTL2   -0.08 !            |     alpha1
ATOM HA   HAL2    0.09 !       HA---C1---HB
ATOM HB   HAL2    0.09 !            |     theta1
GROUP                  !            |
ATOM C2   CTL1    0.13 !      HS---C2- - - - - - -
ATOM HS   HAL1    0.01 !           | beta1        |
ATOM O21  OG301  -0.56 !          O21          theta3
ATOM C21  CTL2    0.4  !           |
ATOM H1R  HAL2    0.01 !     H1R--C21--H1S        |
ATOM H1S  HAL2    0.01 !           |              |
ATOM C22  CTL2   -0.18 !           |              |
ATOM H2R  HAL2    0.09 !    H2R---C22---H2S       |
ATOM H2S  HAL2    0.09 !           |              |
GROUP                  !             beta4
ATOM C3   CTL2    0.08 !           |              |
ATOM HX   HAL2    0.02 !                    HX---C3---HY
ATOM HY   HAL2    0.02 !           |               |   gamma1
ATOM O31  OG301  -0.56 !                          O31
ATOM C31  CTL2    0.4  !           |               |  gamma2
ATOM H1X  HAL2    0.02 !                     H1X--C31--H1Y
ATOM H1Y  HAL2    0.02 !                           |
ATOM C32  CTL2   -0.18 !           |               |     gamma3
ATOM H2X  HAL2    0.09 !                    H2X---C32---H2Y
ATOM H2Y  HAL2    0.09 !           |              |
GROUP                  !          |              |      gamma4
ATOM C23  CTL2   -0.18 !          |              |
ATOM H3R  HAL2    0.09 !   H3R ---C23---H3S      |
ATOM H3S  HAL2    0.09 !          |              |
GROUP                  !          |              |
ATOM C24  CTL2   -0.18 !          |              |
ATOM H4R  HAL2    0.09 !   H4R ---C24---H4S      |
ATOM H4S  HAL2    0.09 !          |              |
GROUP                  !          |              |
ATOM C25  CTL2   -0.18 !          |              |
ATOM H5R  HAL2    0.09 !   H5R ---C25---H5S      |
ATOM H5S  HAL2    0.09 !          |              |
GROUP                  !          |              |
ATOM C26  CTL2   -0.18 !          |              |
ATOM H6R  HAL2    0.09 !   H6R ---C26---H6S      |
ATOM H6S  HAL2    0.09 !          |              |
GROUP                  !          |              |
ATOM C27  CTL2   -0.18 !          |              |
ATOM H7R  HAL2    0.09 !   H7R ---C27---H7S      |
ATOM H7S  HAL2    0.09 !          |              |
GROUP                  !          |              |
ATOM C28  CTL2   -0.18 !          |              |
ATOM H8R  HAL2    0.09 !   H8R ---C28---H8S      |
ATOM H8S  HAL2    0.09 !          |              |
GROUP                  !          |              |
ATOM C29  CEL1   -0.15 !          |              |
ATOM H91  HEL1    0.15 !   H91 ---C29            |
GROUP                  !          ||  (CIS)      |
ATOM C210 CEL1   -0.15 !          ||             |
ATOM H101 HEL1    0.15 !   H101---C210           |
GROUP                  !          |              |
ATOM C211 CTL2   -0.18 !          |              |
ATOM H11R HAL2    0.09 !   H11R---C211--H11S     |
ATOM H11S HAL2    0.09 !          |              |
GROUP                  !          |              |
ATOM C212 CTL2   -0.18 !          |              |
ATOM H12R HAL2    0.09 !   H12R---C212--H12S     |
ATOM H12S HAL2    0.09 !          |              |
GROUP                  !          |              |
ATOM C213 CTL2   -0.18 !          |              |
ATOM H13R HAL2    0.09 !   H13R---C213--H13S     |
ATOM H13S HAL2    0.09 !          |              |
GROUP                  !          |              |
ATOM C214 CTL2   -0.18 !          |              |
ATOM H14R HAL2    0.09 !   H14R---C214--H14S     |
ATOM H14S HAL2    0.09 !          |              |
GROUP                  !          |              |
ATOM C215 CTL2   -0.18 !          |              |
ATOM H15R HAL2    0.09 !   H15R---C215--H15S     |
ATOM H15S HAL2    0.09 !          |              |
GROUP                  !          |              |
ATOM C216 CTL2   -0.18 !          |              |
ATOM H16R HAL2    0.09 !   H16R---C216--H16S     |
ATOM H16S HAL2    0.09 !          |              |
GROUP                  !          |              |
ATOM C217 CTL2   -0.18 !          |              |
ATOM H17R HAL2    0.09 !   H17R---C217--H17S     |
ATOM H17S HAL2    0.09 !          |              |
GROUP                  !          |              |
ATOM C218 CTL3   -0.27 !          |              |
ATOM H18R HAL3    0.09 !   H18R---C218--H18S     |
ATOM H18S HAL3    0.09 !          |              |
ATOM H18T HAL3    0.09 !         H18T            |
GROUP                  !                         |
ATOM C33  CTL2   -0.18 !                         |
ATOM H3X  HAL2    0.09 !                  H3X ---C33---H3Y
ATOM H3Y  HAL2    0.09 !                         |
GROUP                  !                         |
ATOM C34  CTL2   -0.18 !                         |
ATOM H4X  HAL2    0.09 !                  H4X ---C34---H4Y
ATOM H4Y  HAL2    0.09 !                         |
GROUP                  !                         |
ATOM C35  CTL2   -0.18 !                         |
ATOM H5X  HAL2    0.09 !                  H5X ---C35---H5Y
ATOM H5Y  HAL2    0.09 !                         |
GROUP                  !                         |
ATOM C36  CTL2   -0.18 !                         |
ATOM H6X  HAL2    0.09 !                  H6X ---C36---H6Y
ATOM H6Y  HAL2    0.09 !                         |
GROUP                  !                         |
ATOM C37  CTL2   -0.18 !                         |
ATOM H7X  HAL2    0.09 !                  H7X ---C37---H7Y
ATOM H7Y  HAL2    0.09 !                         |
GROUP                  !                         |
ATOM C38  CTL2   -0.18 !                         |
ATOM H8X  HAL2    0.09 !                  H8X ---C38---H8Y
ATOM H8Y  HAL2    0.09 !                         |
GROUP                  !                         |
ATOM C39  CTL2   -0.18 !                         |
ATOM H9X  HAL2    0.09 !                  H9X ---C39---H9Y
ATOM H9Y  HAL2    0.09 !                         |
GROUP                  !                         |
ATOM C310 CTL2   -0.18 !                         |
ATOM H10X HAL2    0.09 !                  H10X---C310--H10Y
ATOM H10Y HAL2    0.09 !                         |
GROUP                  !                         |
ATOM C311 CTL2   -0.18 !                         |
ATOM H11X HAL2    0.09 !                  H11X---C311--H11Y
ATOM H11Y HAL2    0.09 !                         |
GROUP                  !                         |
ATOM C312 CTL2   -0.18 !                         |
ATOM H12X HAL2    0.09 !                  H12X---C312--H12Y
ATOM H12Y HAL2    0.09 !                         |
GROUP                  !                         |
ATOM C313 CTL2   -0.18 !                         |
ATOM H13X HAL2    0.09 !                  H13X---C313--H13Y
ATOM H13Y HAL2    0.09 !                         |
GROUP                  !                         |
ATOM C314 CTL2   -0.18 !                         |
ATOM H14X HAL2    0.09 !                  H14X---C314--H14Y
ATOM H14Y HAL2    0.09 !                         |
GROUP                  !                         |
ATOM C315 CTL2   -0.18 !                         |
ATOM H15X HAL2    0.09 !                  H15X---C315--H15Y
ATOM H15Y HAL2    0.09 !                         |
GROUP                  !                         |
ATOM C316 CTL3   -0.27 !                         |
ATOM H16X HAL3    0.09 !                  H16X---C316--H16Y
ATOM H16Y HAL3    0.09 !                         |
ATOM H16Z HAL3    0.09 !                         H16Z

! Polar Head
BOND  N    HN1       N    HN2       N    HN3       N    C12
BOND  C12  H12A      C12  H12B      C12  C11
BOND  C11  H11A      C11  H11B      C11  O12
BOND  O12  P         P    O11       P    O13       P    O14

! Glycerol Backbone
BOND  C1   HA        C1    HB       C1   C2        C1   O11
BOND  C2   HS        C2    C3       C2   O21
BOND  C3   HX        C3    HY       C3   O31
! Chain #2
BOND  O21  C21
BOND  C21  H1R       C21  H1S       C21  C22
BOND  C22  H2R       C22  H2S       C22  C23
BOND  C23  H3R       C23  H3S       C23  C24
BOND  C24  H4R       C24  H4S       C24  C25
BOND  C25  H5R       C25  H5S       C25  C26
BOND  C26  H6R       C26  H6S       C26  C27
BOND  C27  H7R       C27  H7S       C27  C28
BOND  C28  H8R       C28  H8S       C28  C29
BOND  C29  H91
DOUBLE  C29 C210
BOND  C210 H101      C210 C211
BOND  C211 H11R      C211 H11S      C211 C212
BOND  C212 H12R      C212 H12S      C212 C213
BOND  C213 H13R      C213 H13S      C213 C214
BOND  C214 H14R      C214 H14S      C214 C215
BOND  C215 H15R      C215 H15S      C215 C216
BOND  C216 H16R      C216 H16S      C216 C217
BOND  C217 H17R      C217 H17S      C217 C218
BOND  C218 H18R      C218 H18S      C218 H18T
! Chain From C3
BOND  O31  C31
BOND  C31  H1X       C31  H1Y       C31  C32
BOND  C32  H2X       C32  H2Y       C32  C33
BOND  C33  H3X       C33  H3Y       C33  C34
BOND  C34  H4X       C34  H4Y       C34  C35
BOND  C35  H5X       C35  H5Y       C35  C36
BOND  C36  H6X       C36  H6Y       C36  C37
BOND  C37  H7X       C37  H7Y       C37  C38
BOND  C38  H8X       C38  H8Y       C38  C39
BOND  C39  H9X       C39  H9Y       C39  C310
BOND  C310 H10X      C310 H10Y      C310 C311
BOND  C311 H11X      C311 H11Y      C311 C312
BOND  C312 H12X      C312 H12Y      C312 C313
BOND  C313 H13X      C313 H13Y      C313 C314
BOND  C314 H14X      C314 H14Y      C314 C315
BOND  C315 H15X      C315 H15Y      C315 C316
BOND  C316 H16X      C316 H16Y      C316 H16Z

! IC table for minimized geometry
IC HN1          C12          *N           HN2        1.0540  111.99  127.41  114.16   1.0324
IC HN1          C12          *N           HN3        1.0540  111.99 -113.57  105.66   1.0645
IC HN1          N            C12          C11        1.0540  111.99  110.64  111.24   1.5432
IC C11          N            *C12         H12A       1.5432  111.24 -120.35  107.69   1.1096
IC H12A         N            *C12         H12B       1.1096  107.69 -118.22  108.16   1.1081
IC N            C12          C11          O12        1.5077  111.24  -59.36  111.36   1.4282
IC O12          C12          *C11         H11A       1.4282  111.36 -118.55  108.17   1.1142
IC H11A         C12          *C11         H11B       1.1142  108.17 -115.74  110.39   1.1176
IC C12          C11          O12          P          1.5432  111.36   98.33  121.45   1.5889
IC C11          O12          P            O11        1.4282  121.45 -145.87  103.41   1.5772
IC O11          O12          *P           O13        1.5772  103.41 -119.15  109.57   1.4716
IC O11          O12          *P           O14        1.5772  103.41  112.65  104.89   1.4856
IC O12          P            O11          C1         1.5889  103.41   -8.13  123.85   1.4278
IC P            O11          C1           C2         1.5772  123.85   77.94  113.30   1.5534
IC C2           O11          *C1          HA         1.5534  113.30 -124.12  111.81   1.1142
IC HA           O11          *C1          HB         1.1142  111.81 -117.35  108.11   1.1130
IC O11          C1           C2           O21        1.4278  113.30  168.56  108.10   1.4423
IC O21          C1           *C2          C3         1.4423  108.10 -123.75  113.03   1.5570
IC C3           C1           *C2          HS         1.5570  113.03 -119.28  107.36   1.1088
IC C1           C2           O21          C21        1.5534  108.10  170.84  111.74   1.4324
IC C2           O21          C21          C22        1.4423  111.74 -174.28  108.54   1.5331
IC C22          O21          *C21         H1R        1.5331  108.54 -119.07  110.69   1.1113
IC H1R          O21          *C21         H1S        1.1113  110.69 -120.78  109.92   1.1116
IC O21          C21          C22          C23        1.4324  108.54  178.78  114.16   1.5385
IC C23          C21          *C22         H2R        1.5385  114.16 -122.23  108.21   1.1121
IC H2R          C21          *C22         H2S        1.1121  108.21 -115.96  107.74   1.1124
IC C1           C2           C3           O31        1.5534  113.03 -147.44  111.98   1.4496
IC O31          C2           *C3          HX         1.4496  111.98 -122.83  108.61   1.1122
IC HX           C2           *C3          HY         1.1122  108.61 -117.31  109.83   1.1096
IC C2           C3           O31          C31        1.5570  111.98 -163.16  109.32   1.4390
IC C3           O31          C31          C32        1.4496  109.32  179.35  108.83   1.5332
IC C32          O31          *C31         H1X        1.5332  108.83 -119.54  109.65   1.1123
IC H1X          O31          *C31         H1Y        1.1123  109.65 -119.51  109.62   1.1112
IC O31          C31          C32          C33        1.4390  108.83 -174.18  114.56   1.5405
IC C33          C31          *C32         H2X        1.5405  114.56 -122.38  108.67   1.1107
IC H2X          C31          *C32         H2Y        1.1107  108.67 -116.70  107.81   1.1132
IC C21          C22          C23          C24        1.5331  114.16  175.96  112.48   1.5347
IC C24          C22          *C23         H3R        1.5347  112.48 -120.71  109.40   1.1136
IC H3R          C22          *C23         H3S        1.1136  109.40 -117.96  109.37   1.1133
IC C22          C23          C24          C25        1.5385  112.48  178.61  112.50   1.5359
IC C25          C23          *C24         H4R        1.5359  112.50 -121.28  109.37   1.1131
IC H4R          C23          *C24         H4S        1.1131  109.37 -117.30  108.67   1.1128
IC C23          C24          C25          C26        1.5347  112.50 -179.46  113.82   1.5394
IC C26          C24          *C25         H5R        1.5394  113.82 -122.70  109.29   1.1119
IC H5R          C24          *C25         H5S        1.1119  109.29 -116.59  108.49   1.1138
IC C24          C25          C26          C27        1.5359  113.82  -61.33  115.17   1.5422
IC C27          C25          *C26         H6R        1.5422  115.17 -122.22  108.60   1.1130
IC H6R          C25          *C26         H6S        1.1130  108.60 -116.08  108.54   1.1136
IC C25          C26          C27          C28        1.5394  115.17  -56.17  115.26   1.5437
IC C28          C26          *C27         H7R        1.5437  115.26 -122.51  108.63   1.1140
IC H7R          C26          *C27         H7S        1.1140  108.63 -115.84  108.61   1.1129
IC C26          C27          C28          C29        1.5422  115.26  -61.44  112.77   1.5099
IC C29          C27          *C28         H8R        1.5099  112.77 -123.52  107.65   1.1129
IC H8R          C27          *C28         H8S        1.1129  107.65 -114.22  108.91   1.1117
IC C27          C28          C29          C210       1.5437  112.77 -110.58  127.06   1.3469
IC C210         C28          *C29         H91        1.3469  127.06 -179.78  114.40   1.1009
IC C28          C29          C210         C211       1.5099  127.06    0.69  126.88   1.5095
IC C211         C29          *C210        H101       1.5095  126.88 -179.99  118.58   1.1012
IC C29          C210         C211         C212       1.3469  126.88 -103.37  111.71   1.5393
IC C212         C210         *C211        H11R       1.5393  111.71 -120.55  109.79   1.1127
IC H11R         C210         *C211        H11S       1.1127  109.79 -117.79  111.94   1.1127
IC C210         C211         C212         C213       1.5095  111.71 -179.27  112.52   1.5356
IC C213         C211         *C212        H12R       1.5356  112.52 -120.90  109.43   1.1140
IC H12R         C211         *C212        H12S       1.1140  109.43 -118.03  109.74   1.1136
IC C211         C212         C213         C214       1.5393  112.52  179.91  112.57   1.5348
IC C214         C212         *C213        H13R       1.5348  112.57 -121.28  109.11   1.1130
IC H13R         C212         *C213        H13S       1.1130  109.11 -117.44  109.09   1.1131
IC C212         C213         C214         C215       1.5356  112.57 -179.95  112.73   1.5347
IC C215         C213         *C214        H14R       1.5347  112.73 -121.33  109.08   1.1132
IC H14R         C213         *C214        H14S       1.1132  109.08 -117.36  109.08   1.1132
IC C213         C214         C215         C216       1.5348  112.73  179.85  112.61   1.5349
IC C216         C214         *C215        H15R       1.5349  112.61 -121.27  109.09   1.1131
IC H15R         C214         *C215        H15S       1.1131  109.09 -117.43  109.10   1.1131
IC C214         C215         C216         C217       1.5347  112.61 -179.93  112.74   1.5341
IC C217         C215         *C216        H16R       1.5341  112.74 -121.33  109.12   1.1132
IC H16R         C215         *C216        H16S       1.1132  109.12 -117.38  109.11   1.1132
IC C215         C216         C217         C218       1.5349  112.74  179.95  113.34   1.5309
IC C218         C216         *C217        H17R       1.5309  113.34 -121.65  108.75   1.1140
IC H17R         C216         *C217        H17S       1.1140  108.75 -116.68  108.76   1.1140
IC C216         C217         C218         H18R       1.5341  113.34 -179.98  110.60   1.1112
IC H18R         C217         *C218        H18S       1.1112  110.60 -120.06  110.46   1.1113
IC H18R         C217         *C218        H18T       1.1112  110.60  120.06  110.46   1.1113
IC C31          C32          C33          C34        1.5332  114.56  -61.42  113.74   1.5352
IC C34          C32          *C33         H3X        1.5352  113.74 -121.06  108.80   1.1145
IC H3X          C32          *C33         H3Y        1.1145  108.80 -116.89  109.43   1.1139
IC C32          C33          C34          C35        1.5405  113.74 -178.03  112.33   1.5353
IC C35          C33          *C34         H4X        1.5353  112.33 -120.70  110.12   1.1127
IC H4X          C33          *C34         H4Y        1.1127  110.12 -118.39  109.43   1.1133
IC C33          C34          C35          C36        1.5352  112.33 -179.81  112.65   1.5347
IC C36          C34          *C35         H5X        1.5347  112.65 -121.39  109.38   1.1133
IC H5X          C34          *C35         H5Y        1.1133  109.38 -117.53  109.15   1.1134
IC C34          C35          C36          C37        1.5353  112.65  178.47  112.59   1.5352
IC C37          C35          *C36         H6X        1.5352  112.59 -121.11  109.20   1.1132
IC H6X          C35          *C36         H6Y        1.1132  109.20 -117.58  109.24   1.1131
IC C35          C36          C37          C38        1.5347  112.59  179.80  112.57   1.5360
IC C38          C36          *C37         H7X        1.5360  112.57 -121.66  108.89   1.1125
IC H7X          C36          *C37         H7Y        1.1125  108.89 -117.30  109.03   1.1132
IC C36          C37          C38          C39        1.5352  112.57  174.80  113.77   1.5377
IC C39          C37          *C38         H8X        1.5377  113.77 -120.71  108.50   1.1139
IC H8X          C37          *C38         H8Y        1.1139  108.50 -116.97  109.21   1.1128
IC C37          C38          C39          C310       1.5360  113.77   63.71  113.82   1.5362
IC C310         C38          *C39         H9X        1.5362  113.82 -122.14  109.19   1.1129
IC H9X          C38          *C39         H9Y        1.1129  109.19 -116.96  108.50   1.1138
IC C38          C39          C310         C311       1.5377  113.82  176.21  112.46   1.5364
IC C311         C39          *C310        H10X       1.5364  112.46 -121.06  109.08   1.1128
IC H10X         C39          *C310        H10Y       1.1128  109.08 -117.67  109.21   1.1118
IC C39          C310         C311         C312       1.5362  112.46 -176.40  113.86   1.5392
IC C312         C310         *C311        H11X       1.5392  113.86 -122.78  109.10   1.1121
IC H11X         C310         *C311        H11Y       1.1121  109.10 -116.51  108.51   1.1138
IC C310         C311         C312         C313       1.5364  113.86  -59.50  115.10   1.5393
IC C313         C311         *C312        H12X       1.5393  115.10 -121.74  108.50   1.1136
IC H12X         C311         *C312        H12Y       1.1136  108.50 -116.46  108.53   1.1135
IC C311         C312         C313         C314       1.5392  115.10  -59.13  113.87   1.5360
IC C314         C312         *C313        H13X       1.5360  113.87 -120.79  108.33   1.1138
IC H13X         C312         *C313        H13Y       1.1138  108.33 -116.68  109.62   1.1121
IC C312         C313         C314         C315       1.5393  113.87 -175.90  112.61   1.5343
IC C315         C313         *C314        H14X       1.5343  112.61 -121.06  109.52   1.1126
IC H14X         C313         *C314        H14Y       1.1126  109.52 -117.73  109.11   1.1130
IC C313         C314         C315         C316       1.5360  112.61 -179.83  113.29   1.5308
IC C316         C314         *C315        H15X       1.5308  113.29 -121.68  108.79   1.1139
IC H15X         C314         *C315        H15Y       1.1139  108.79 -116.70  108.71   1.1140
IC C314         C315         C316         H16X       1.5343  113.29   59.88  110.43   1.1113
IC H16X         C315         *C316        H16Y       1.1113  110.43 -119.85  110.44   1.1113
IC H16X         C315         *C316        H16Z       1.1113  110.43  120.07  110.62   1.1112

RESI DOPEE         0.00 ! 2,3-dioleoyl-D-glycero-1-phosphatidylethanolamine
!
!  R1 - CH2
!       |          (angles and atom names from Sundaralingam)
!  R2 - CH
!       |
!       CH2 - PO4 - CH2 - CH2 - NH3
!
! Polar Head and glycerol backbone
GROUP                 !
ATOM N    NH3L  -0.30 !           HN2
ATOM HN1  HCL    0.33 !            |
ATOM HN2  HCL    0.33 !  (+) HN1---N---HN3
ATOM HN3  HCL    0.33 !            |
ATOM C12  CTL2   0.13 !            |
ATOM H12A HAL2   0.09 !     H12A--C12---H12B
ATOM H12B HAL2   0.09 !            |
GROUP                 !            |     alpha5
ATOM C11  CTL2  -0.08 !            |
ATOM H11A HAL2   0.09 !     H11A--C11---H11B
ATOM H11B HAL2   0.09 !            |     alpha4
ATOM P    PL     1.50 !   (-) O13  O12
ATOM O13  O2L   -0.78 !         \ /      alpha3
ATOM O14  O2L   -0.78 !          P (+)
ATOM O11  OSLP  -0.57 !         / \      alpha2
ATOM O12  OSLP  -0.57 !   (-) O14  O11
ATOM C1   CTL2  -0.08 !            |     alpha1
ATOM HA   HAL2   0.09 !       HA---C1---HB
ATOM HB   HAL2   0.09 !            |     theta1
GROUP                 !            |
ATOM C2   CTL1    0.13 !      HS---C2- - - - - - -
ATOM HS   HAL1    0.01 !           | beta1        |
ATOM O21  OG301  -0.56 !          O21          theta3
ATOM C21  CTL2    0.4  !           |
ATOM H1R  HAL2    0.01 !     H1R--C21--H1S        |
ATOM H1S  HAL2    0.01 !           |              |
ATOM C22  CTL2   -0.18 !           |              |
ATOM H2R  HAL2    0.09 !    H2R---C22---H2S       |
ATOM H2S  HAL2    0.09 !           |              |
GROUP                  !             beta4
ATOM C3   CTL2    0.08 !           |              |
ATOM HX   HAL2    0.02 !                    HX---C3---HY
ATOM HY   HAL2    0.02 !           |               |   gamma1
ATOM O31  OG301  -0.56 !                          O31
ATOM C31  CTL2    0.4  !           |               |  gamma2
ATOM H1X  HAL2    0.02 !                     H1X--C31--H1Y
ATOM H1Y  HAL2    0.02 !                           |
ATOM C32  CTL2   -0.18 !           |               |     gamma3
ATOM H2X  HAL2    0.09 !                    H2X---C32---H2Y
ATOM H2Y  HAL2    0.09 !           |              |
GROUP                 !                               gamma4
ATOM C23  CTL2  -0.18 !          |              |
ATOM H3R  HAL2   0.09 !   H3R ---C23---H3S      |
ATOM H3S  HAL2   0.09 !          |              |
GROUP                 !          |              |
ATOM C24  CTL2  -0.18 !          |              |
ATOM H4R  HAL2   0.09 !   H4R ---C24---H4S      |
ATOM H4S  HAL2   0.09 !          |              |
GROUP                 !          |              |
ATOM C25  CTL2  -0.18 !          |              |
ATOM H5R  HAL2   0.09 !   H5R ---C25---H5S      |
ATOM H5S  HAL2   0.09 !          |              |
GROUP                 !          |              |
ATOM C26  CTL2  -0.18 !          |              |
ATOM H6R  HAL2   0.09 !   H6R ---C26---H6S      |
ATOM H6S  HAL2   0.09 !          |              |
GROUP                 !          |              |
ATOM C27  CTL2  -0.18 !          |              |
ATOM H7R  HAL2   0.09 !   H7R ---C27---H7S      |
ATOM H7S  HAL2   0.09 !          |              |
GROUP                 !          |              |
ATOM C28  CTL2  -0.18 !          |              |
ATOM H8R  HAL2   0.09 !   H8R ---C28---H8S      |
ATOM H8S  HAL2   0.09 !          |              |
GROUP                 !          |              |
ATOM C29  CEL1  -0.15 !          |              |
ATOM H9R  HEL1   0.15 !   H9R ---C29            |
GROUP                 !          ||  (CIS)      |
ATOM C210 CEL1  -0.15 !          ||             |
ATOM H10R HEL1   0.15 !   H10R---C210           |
GROUP                 !          |              |
ATOM C211 CTL2  -0.18 !          |              |
ATOM H11R HAL2   0.09 !   H11R---C211--H11S     |
ATOM H11S HAL2   0.09 !          |              |
GROUP                 !          |              |
ATOM C212 CTL2  -0.18 !          |              |
ATOM H12R HAL2   0.09 !   H12R---C212--H12S     |
ATOM H12S HAL2   0.09 !          |              |
GROUP                 !          |              |
ATOM C213 CTL2  -0.18 !          |              |
ATOM H13R HAL2   0.09 !   H13R---C213--H13S     |
ATOM H13S HAL2   0.09 !          |              |
GROUP                 !          |              |
ATOM C214 CTL2  -0.18 !          |              |
ATOM H14R HAL2   0.09 !   H14R---C214--H14S     |
ATOM H14S HAL2   0.09 !          |              |
GROUP                 !          |              |
ATOM C215 CTL2  -0.18 !          |              |
ATOM H15R HAL2   0.09 !   H15R---C215--H15S     |
ATOM H15S HAL2   0.09 !          |              |
GROUP                 !          |              |
ATOM C216 CTL2  -0.18 !          |              |
ATOM H16R HAL2   0.09 !   H16R---C216--H16S     |
ATOM H16S HAL2   0.09 !          |              |
GROUP                 !          |              |
ATOM C217 CTL2  -0.18 !          |              |
ATOM H17R HAL2   0.09 !   H17R---C217--H17S     |
ATOM H17S HAL2   0.09 !          |              |
GROUP                 !          |              |
ATOM C218 CTL3  -0.27 !          |              |
ATOM H18R HAL3   0.09 !   H18R---C218--H18S     |
ATOM H18S HAL3   0.09 !          |              |
ATOM H18T HAL3   0.09 !         H18T            |
GROUP                 !                         |
ATOM C33  CTL2  -0.18 !                         |
ATOM H3X  HAL2   0.09 !                  H3X ---C33---H3Y
ATOM H3Y  HAL2   0.09 !                         |
GROUP                 !                         |
ATOM C34  CTL2  -0.18 !                         |
ATOM H4X  HAL2   0.09 !                  H4X ---C34---H4Y
ATOM H4Y  HAL2   0.09 !                         |
GROUP                 !                         |
ATOM C35  CTL2  -0.18 !                         |
ATOM H5X  HAL2   0.09 !                  H5X ---C35---H5Y
ATOM H5Y  HAL2   0.09 !                         |
GROUP                 !                         |
ATOM C36  CTL2  -0.18 !                         |
ATOM H6X  HAL2   0.09 !                  H6X ---C36---H6Y
ATOM H6Y  HAL2   0.09 !                         |
GROUP                 !                         |
ATOM C37  CTL2  -0.18 !                         |
ATOM H7X  HAL2   0.09 !                  H7X ---C37---H7Y
ATOM H7Y  HAL2   0.09 !                         |
GROUP                 !                         |
ATOM C38  CTL2  -0.18 !                         |
ATOM H8X  HAL2   0.09 !                  H8X ---C38---H8Y
ATOM H8Y  HAL2   0.09 !                         |
GROUP                 !                         |
ATOM C39  CEL1  -0.15 !                         |
ATOM H9X  HEL1   0.15 !                  H9X ---C39
GROUP                 !                         ||
ATOM C310 CEL1  -0.15 !                         ||
ATOM H10X HEL1   0.15 !                  H10X---C310
GROUP                 !                         |
ATOM C311 CTL2  -0.18 !                         |
ATOM H11X HAL2   0.09 !                  H11X---C311--H11Y
ATOM H11Y HAL2   0.09 !                         |
GROUP                 !                         |
ATOM C312 CTL2  -0.18 !                         |
ATOM H12X HAL2   0.09 !                  H12X---C312--H12Y
ATOM H12Y HAL2   0.09 !                         |
GROUP                 !                         |
ATOM C313 CTL2  -0.18 !                         |
ATOM H13X HAL2   0.09 !                  H13X---C313--H13Y
ATOM H13Y HAL2   0.09 !                         |
GROUP                 !                         |
ATOM C314 CTL2  -0.18 !                         |
ATOM H14X HAL2   0.09 !                  H14X---C314--H14Y
ATOM H14Y HAL2   0.09 !                         |
GROUP                 !                         |
ATOM C315 CTL2  -0.18 !                         |
ATOM H15X HAL2   0.09 !                  H15X---C315--H15Y
ATOM H15Y HAL2   0.09 !                         |
GROUP                 !                         |
ATOM C316 CTL2  -0.18 !                         |
ATOM H16X HAL2   0.09 !                  H16X---C316--H16Y
ATOM H16Y HAL2   0.09 !                         |
GROUP                 !                         |
ATOM C317 CTL2  -0.18 !                         |
ATOM H17X HAL2   0.09 !                  H17X---C317--H17Y
ATOM H17Y HAL2   0.09 !                         |
GROUP                 !                         |
ATOM C318 CTL3  -0.27 !                         |
ATOM H18X HAL3   0.09 !                  H18X---C318--H18Y
ATOM H18Y HAL3   0.09 !                         |
ATOM H18Z HAL3   0.09 !                         H18Z

! Polar Head
BOND  N    HN1       N    HN2       N    HN3       N    C12
BOND  C12  H12A      C12  H12B      C12  C11
BOND  C11  H11A      C11  H11B      C11  O12
BOND  O12  P         P    O11       P    O13       P    O14
! Glycerol Backbone
BOND  C1   HA        C1    HB       C1   C2        C1   O11
BOND  C2   HS        C2    C3       C2   O21
BOND  C3   HX        C3    HY       C3   O31
! Chain #2
BOND  O21  C21
BOND  C21  H1R       C21  H1S       C21  C22
BOND  C22  H2R       C22  H2S       C22  C23
BOND  C23  H3R       C23  H3S       C23  C24
BOND  C24  H4R       C24  H4S       C24  C25
BOND  C25  H5R       C25  H5S       C25  C26
BOND  C26  H6R       C26  H6S       C26  C27
BOND  C27  H7R       C27  H7S       C27  C28
BOND  C28  H8R       C28  H8S       C28  C29
BOND  C29  H9R
DOUBLE  C29 C210
BOND  C210 H10R      C210 C211
BOND  C211 H11R      C211 H11S      C211 C212
BOND  C212 H12R      C212 H12S      C212 C213
BOND  C213 H13R      C213 H13S      C213 C214
BOND  C214 H14R      C214 H14S      C214 C215
BOND  C215 H15R      C215 H15S      C215 C216
BOND  C216 H16R      C216 H16S      C216 C217
BOND  C217 H17R      C217 H17S      C217 C218
BOND  C218 H18R      C218 H18S      C218 H18T
! Chain From C3
BOND  O31  C31
BOND  C31  H1X       C31  H1Y       C31  C32
BOND  C32  H2X       C32  H2Y       C32  C33
BOND  C33  H3X       C33  H3Y       C33  C34
BOND  C34  H4X       C34  H4Y       C34  C35
BOND  C35  H5X       C35  H5Y       C35  C36
BOND  C36  H6X       C36  H6Y       C36  C37
BOND  C37  H7X       C37  H7Y       C37  C38
BOND  C38  H8X       C38  H8Y       C38  C39
BOND  C39  H9X
DOUBLE C39 C310
BOND  C310 H10X      C310 C311
BOND  C311 H11X      C311 H11Y      C311 C312
BOND  C312 H12X      C312 H12Y      C312 C313
BOND  C313 H13X      C313 H13Y      C313 C314
BOND  C314 H14X      C314 H14Y      C314 C315
BOND  C315 H15X      C315 H15Y      C315 C316
BOND  C316 H16X      C316 H16Y      C316 C317
BOND  C317 H17X      C317 H17Y      C317 C318
BOND  C318 H18X      C318 H18Y      C318 H18Z

! IC table for minimized geometry
IC HN1          C12          *N           HN2        1.0320  114.91  128.60  114.03   1.0519
IC HN1          C12          *N           HN3        1.0320  114.91 -121.06  106.59   1.0621
IC HN1          N            C12          C11        1.0320  114.91  172.61  112.42   1.5443
IC C11          N            *C12         H12A       1.5443  112.42 -119.59  107.24   1.1107
IC H12A         N            *C12         H12B       1.1107  107.24 -118.05  108.09   1.1081
IC N            C12          C11          O12        1.5078  112.42  -58.26  112.36   1.4296
IC O12          C12          *C11         H11A       1.4296  112.36 -118.39  107.62   1.1144
IC H11A         C12          *C11         H11B       1.1144  107.62 -114.77  110.57   1.1153
IC C12          C11          O12          P          1.5443  112.36   85.07  122.61   1.5871
IC C11          O12          P            O11        1.4296  122.61   25.86  100.14   1.5771
IC O11          O12          *P           O13        1.5771  100.14 -111.67  104.77   1.4850
IC O11          O12          *P           O14        1.5771  100.14  117.88  111.35   1.4715
IC O12          P            O11          C1         1.5871  100.14 -161.64  123.82   1.4250
IC P            O11          C1           C2         1.5771  123.82  115.17  111.85   1.5583
IC C2           O11          *C1          HA         1.5583  111.85 -125.35  113.13   1.1134
IC HA           O11          *C1          HB         1.1134  113.13 -117.14  108.04   1.1129
IC O11          C1           C2           C3         1.4250  111.85  166.32  112.37   1.5596
IC C3           C1           *C2          O21        1.5596  112.37  128.38  112.12   1.4540
IC C3           C1           *C2          HS         1.5596  112.37 -115.63  106.44   1.1139
IC C1           C2           O21          C21        1.5583  112.12  -76.71  111.11   1.4454
IC C2           O21          C21          C22        1.4540  111.11  170.61  109.54   1.5364
IC C22          O21          *C21         H1R        1.5364  109.54 -120.79  111.18   1.1094
IC H1R          O21          *C21         H1S        1.1094  111.18 -121.37  110.04   1.1124
IC O21          C21          C22          C23        1.4454  109.54  168.47  113.87   1.5400
IC C23          C21          *C22         H2R        1.5400  113.87 -120.59  107.97   1.1115
IC H2R          C21          *C22         H2S        1.1115  107.97 -117.63  108.19   1.1118
IC C1           C2           C3           O31        1.5583  112.37   46.35  111.77   1.4412
IC O31          C2           *C3          HX         1.4412  111.77 -119.35  107.98   1.1117
IC HX           C2           *C3          HY         1.1117  107.98 -117.72  109.55   1.1110
IC C2           C3           O31          C31        1.5596  111.77  176.19  111.49   1.4321
IC C3           O31          C31          C32        1.4412  111.49  176.94  108.95   1.5365
IC C32          O31          *C31         H1X        1.5365  108.95 -119.51  109.55   1.1120
IC H1X          O31          *C31         H1Y        1.1120  109.55 -118.90  109.67   1.1085
IC O31          C31          C32          C33        1.4321  108.95   56.81  115.91   1.5442
IC C33          C31          *C32         H2X        1.5442  115.91  125.27  109.88   1.1096
IC H2X          C31          *C32         H2Y        1.1096  109.88  115.93  105.66   1.1150
IC C21          C22          C23          C24        1.5364  113.87   62.58  113.68   1.5352
IC C24          C22          *C23         H3R        1.5352  113.68 -121.32  108.71   1.1125
IC H3R          C22          *C23         H3S        1.1125  108.71 -116.99  109.41   1.1136
IC C22          C23          C24          C25        1.5400  113.68 -172.92  112.13   1.5343
IC C25          C23          *C24         H4R        1.5343  112.13 -121.75  109.28   1.1134
IC H4R          C23          *C24         H4S        1.1134  109.28 -117.85  110.34   1.1119
IC C23          C24          C25          C26        1.5352  112.13 -178.02  112.87   1.5352
IC C26          C24          *C25         H5R        1.5352  112.87 -120.50  108.75   1.1132
IC H5R          C24          *C25         H5S        1.1132  108.75 -117.50  108.89   1.1122
IC C24          C25          C26          C27        1.5343  112.87 -171.91  113.51   1.5387
IC C27          C25          *C26         H6R        1.5387  113.51 -122.47  109.22   1.1127
IC H6R          C25          *C26         H6S        1.1127  109.22 -116.98  108.54   1.1141
IC C25          C26          C27          C28        1.5352  113.51  -61.31  113.68   1.5413
IC C28          C26          *C27         H7R        1.5413  113.68 -121.75  108.25   1.1139
IC H7R          C26          *C27         H7S        1.1139  108.25 -116.44  108.48   1.1138
IC C26          C27          C28          C29        1.5387  113.68 -178.57  111.69   1.5097
IC C29          C27          *C28         H8R        1.5097  111.69 -123.08  108.43   1.1108
IC H8R          C27          *C28         H8S        1.1108  108.43 -115.40  108.65   1.1125
IC C27          C28          C29          C210       1.5413  111.69 -104.80  126.51   1.3470
IC C210         C28          *C29         H9R        1.3470  126.51  179.15  114.74   1.1012
IC C28          C29          C210         C211       1.5097  126.51   -0.08  126.44   1.5096
IC C211         C29          *C210        H10R       1.5096  126.44  179.01  118.77   1.1012
IC C29          C210         C211         C212       1.3470  126.44   89.58  112.61   1.5419
IC C212         C210         *C211        H11R       1.5419  112.61 -121.06  111.12   1.1128
IC H11R         C210         *C211        H11S       1.1128  111.12 -117.35  110.19   1.1125
IC C210         C211         C212         C213       1.5096  112.61   67.27  113.80   1.5381
IC C213         C211         *C212        H12R       1.5381  113.80 -122.77  109.65   1.1127
IC H12R         C211         *C212        H12S       1.1127  109.65 -116.36  107.88   1.1119
IC C211         C212         C213         C214       1.5419  113.80 -177.91  113.69   1.5378
IC C214         C212         *C213        H13R       1.5378  113.69 -122.31  109.37   1.1123
IC H13R         C212         *C213        H13S       1.1123  109.37 -117.25  108.84   1.1133
IC C212         C213         C214         C215       1.5381  113.69  -64.50  114.03   1.5361
IC C215         C213         *C214        H14R       1.5361  114.03 -120.97  108.58   1.1137
IC H14R         C213         *C214        H14S       1.1137  108.58 -116.91  108.93   1.1130
IC C213         C214         C215         C216       1.5378  114.03 -177.90  112.27   1.5366
IC C216         C214         *C215        H15R       1.5366  112.27 -120.70  109.23   1.1108
IC H15R         C214         *C215        H15S       1.1108  109.23 -117.41  109.16   1.1123
IC C214         C215         C216         C217       1.5361  112.27 -170.27  114.04   1.5374
IC C217         C215         *C216        H16R       1.5374  114.04 -122.28  108.84   1.1130
IC H16R         C215         *C216        H16S       1.1130  108.84 -116.84  108.64   1.1137
IC C215         C216         C217         C218       1.5366  114.04  -58.47  114.65   1.5313
IC C218         C216         *C217        H17R       1.5313  114.65 -121.79  108.26   1.1144
IC H17R         C216         *C217        H17S       1.1144  108.26 -116.10  108.66   1.1136
IC C216         C217         C218         H18R       1.5374  114.65 -175.74  110.52   1.1112
IC H18R         C217         *C218        H18S       1.1112  110.52 -119.71  110.61   1.1099
IC H18R         C217         *C218        H18T       1.1112  110.52  120.09  110.50   1.1111
IC C31          C32          C33          C34        1.5365  115.91   90.02  115.28   1.5385
IC C34          C32          *C33         H3X        1.5385  115.28 -125.82  110.02   1.1113
IC H3X          C32          *C33         H3Y        1.1113  110.02 -115.72  107.06   1.1162
IC C32          C33          C34          C35        1.5442  115.28  -74.17  114.84   1.5352
IC C35          C33          *C34         H4X        1.5352  114.84  124.08  109.69   1.1122
IC H4X          C33          *C34         H4Y        1.1122  109.69  116.35  107.64   1.1157
IC C33          C34          C35          C36        1.5385  114.84 -174.23  112.01   1.5361
IC C36          C34          *C35         H5X        1.5361  112.01 -120.44  109.92   1.1104
IC H5X          C34          *C35         H5Y        1.1104  109.92 -118.21  108.74   1.1117
IC C34          C35          C36          C37        1.5352  112.01 -178.96  114.12   1.5402
IC C37          C35          *C36         H6X        1.5402  114.12 -123.41  109.47   1.1117
IC H6X          C35          *C36         H6Y        1.1117  109.47 -116.15  108.10   1.1141
IC C35          C36          C37          C38        1.5361  114.12  -65.31  115.19   1.5425
IC C38          C36          *C37         H7X        1.5425  115.19  121.98  108.43   1.1132
IC H7X          C36          *C37         H7Y        1.1132  108.43  116.06  108.75   1.1141
IC C36          C37          C38          C39        1.5402  115.19  -60.77  112.42   1.5099
IC C39          C37          *C38         H8X        1.5099  112.42 -123.12  107.59   1.1127
IC H8X          C37          *C38         H8Y        1.1127  107.59 -114.45  108.98   1.1111
IC C37          C38          C39          C310       1.5425  112.42 -102.97  127.41   1.3463
IC C310         C38          *C39         H9X        1.3463  127.41  179.38  114.36   1.1003
IC C38          C39          C310         C311       1.5099  127.41    0.74  127.49   1.5103
IC C311         C39          *C310        H10X       1.5103  127.49  178.40  118.33   1.1012
IC C39          C310         C311         C312       1.3463  127.49  119.27  111.93   1.5425
IC C312         C310         *C311        H11X       1.5425  111.93  119.72  109.24   1.1129
IC H11X         C310         *C311        H11Y       1.1129  109.24  118.42  112.66   1.1121
IC C310         C311         C312         C313       1.5103  111.93  -70.91  113.31   1.5378
IC C313         C311         *C312        H12X       1.5378  113.31 -119.96  108.63   1.1137
IC H12X         C311         *C312        H12Y       1.1137  108.63 -116.76  109.51   1.1120
IC C311         C312         C313         C314       1.5425  113.31  177.46  113.71   1.5373
IC C314         C312         *C313        H13X       1.5373  113.71  121.49  108.49   1.1133
IC H13X         C312         *C313        H13Y       1.1133  108.49  116.73  109.55   1.1112
IC C312         C313         C314         C315       1.5378  113.71  -66.27  113.30   1.5366
IC C315         C313         *C314        H14X       1.5366  113.30 -119.90  108.42   1.1132
IC H14X         C313         *C314        H14Y       1.1132  108.42 -117.13  109.41   1.1118
IC C313         C314         C315         C316       1.5373  113.30 -167.64  113.64   1.5372
IC C316         C314         *C315        H15X       1.5372  113.64 -122.55  109.67   1.1119
IC H15X         C314         *C315        H15Y       1.1119  109.67 -117.09  108.24   1.1131
IC C314         C315         C316         C317       1.5366  113.64  -63.57  113.71   1.5349
IC C317         C315         *C316        H16X       1.5349  113.71 -120.96  108.61   1.1137
IC H16X         C315         *C316        H16Y       1.1137  108.61 -116.94  109.14   1.1130
IC C315         C316         C317         C318       1.5372  113.71 -176.94  113.23   1.5312
IC C318         C316         *C317        H17X       1.5312  113.23  121.53  108.70   1.1139
IC H17X         C316         *C317        H17Y       1.1139  108.70  116.93  109.20   1.1134
IC C316         C317         C318         H18X       1.5349  113.23  -60.00  110.44   1.1113
IC H18X         C317         *C318        H18Y       1.1113  110.44  119.91  110.48   1.1112
IC H18X         C317         *C318        H18Z       1.1113  110.44 -120.04  110.58   1.1112

RESI DPPEE         0.00 ! 2,3 dipalmitoyl-D-glycero-1-Phosphatidylethanolamine
!
!  R1 - CH2
!       |          (angles and atom names from Sundaralingam)
!  R2 - CH
!       |
!       CH2 - PO4 - CH2 - CH2 - NH3
!
! Polar Head and glycerol backbone
GROUP                 !
ATOM N    NH3L  -0.30 !           HN2
ATOM HN1  HCL    0.33 !            |
ATOM HN2  HCL    0.33 !  (+) HN1---N---HN3
ATOM HN3  HCL    0.33 !            |
ATOM C12  CTL2   0.13 !            |
ATOM H12A HAL2   0.09 !     H12A--C12---H12B
ATOM H12B HAL2   0.09 !            |
GROUP                 !            |     alpha5
ATOM C11  CTL2  -0.08 !            |
ATOM H11A HAL2   0.09 !     H11A--C11---H11B
ATOM H11B HAL2   0.09 !            |     alpha4
ATOM P    PL     1.50 !   (-) O13  O12
ATOM O13  O2L   -0.78 !         \ /      alpha3
ATOM O14  O2L   -0.78 !          P (+)
ATOM O11  OSLP  -0.57 !         / \      alpha2
ATOM O12  OSLP  -0.57 !   (-) O14  O11
ATOM C1   CTL2  -0.08 !            |     alpha1
ATOM HA   HAL2   0.09 !       HA---C1---HB
ATOM HB   HAL2   0.09 !            |     theta1
GROUP                 !            |
ATOM C2   CTL1    0.13 !      HS---C2- - - - - - -
ATOM HS   HAL1    0.01 !           | beta1        |
ATOM O21  OG301  -0.56 !          O21          theta3
ATOM C21  CTL2    0.4  !           |
ATOM H1R  HAL2    0.01 !     H1R--C21--H1S        |
ATOM H1S  HAL2    0.01 !           |              |
ATOM C22  CTL2   -0.18 !           |              |
ATOM H2R  HAL2    0.09 !    H2R---C22---H2S       |
ATOM H2S  HAL2    0.09 !           |              |
GROUP                  !             beta4
ATOM C3   CTL2    0.08 !           |              |
ATOM HX   HAL2    0.02 !                    HX---C3---HY
ATOM HY   HAL2    0.02 !           |               |   gamma1
ATOM O31  OG301  -0.56 !                          O31
ATOM C31  CTL2    0.4  !           |               |  gamma2
ATOM H1X  HAL2    0.02 !                     H1X--C31--H1Y
ATOM H1Y  HAL2    0.02 !                           |
ATOM C32  CTL2   -0.18 !           |               |     gamma3
ATOM H2X  HAL2    0.09 !                    H2X---C32---H2Y
ATOM H2Y  HAL2    0.09 !           |              |
GROUP                 !                               gamma4
ATOM C23  CTL2  -0.18 !          |              |
ATOM H3R  HAL2   0.09 !   H3R ---C23---H3S
ATOM H3S  HAL2   0.09 !          |              |
GROUP                 !
ATOM C24  CTL2  -0.18 !          |
ATOM H4R  HAL2   0.09 !   H4R ---C24---H4S      |
ATOM H4S  HAL2   0.09 !          |
GROUP                 !
ATOM C25  CTL2  -0.18 !          |              |
ATOM H5R  HAL2   0.09 !   H5R ---C25---H5S
ATOM H5S  HAL2   0.09 !          |              |
GROUP                 !
ATOM C26  CTL2  -0.18 !          |
ATOM H6R  HAL2   0.09 !   H6R ---C26---H6S      |
ATOM H6S  HAL2   0.09 !          |
GROUP                 !
ATOM C27  CTL2  -0.18 !          |              |
ATOM H7R  HAL2   0.09 !   H7R ---C27---H7S
ATOM H7S  HAL2   0.09 !          |              |
GROUP                 !
ATOM C28  CTL2  -0.18 !          |
ATOM H8R  HAL2   0.09 !   H8R ---C28---H8S      |
ATOM H8S  HAL2   0.09 !          |
GROUP                 !
ATOM C29  CTL2  -0.18 !          |              |
ATOM H9R  HAL2   0.09 !   H9R ---C29---H9S
ATOM H9S  HAL2   0.09 !          |              |
GROUP                 !
ATOM C210 CTL2  -0.18 !          |
ATOM H10R HAL2   0.09 !   H10R---C210--H10S     |
ATOM H10S HAL2   0.09 !          |
GROUP                 !
ATOM C211 CTL2  -0.18 !          |              |
ATOM H11R HAL2   0.09 !   H11R---C211--H11S
ATOM H11S HAL2   0.09 !          |              |
GROUP                 !
ATOM C212 CTL2  -0.18 !          |
ATOM H12R HAL2   0.09 !   H12R---C212--H12S     |
ATOM H12S HAL2   0.09 !          |
GROUP                 !
ATOM C213 CTL2  -0.18 !          |              |
ATOM H13R HAL2   0.09 !   H13R---C213--H13S
ATOM H13S HAL2   0.09 !          |              |
GROUP                 !
ATOM C214 CTL2  -0.18 !          |              |
ATOM H14R HAL2   0.09 !   H14R---C214--H14S
ATOM H14S HAL2   0.09 !          |              |
GROUP                 !
ATOM C215 CTL2  -0.18 !          |              |
ATOM H15R HAL2   0.09 !   H15R---C215--H15S
ATOM H15S HAL2   0.09 !          |              |
GROUP                 !
ATOM C216 CTL3  -0.27 !          |
ATOM H16R HAL3   0.09 !   H16R---C216--H16S     |
ATOM H16S HAL3   0.09 !          |
ATOM H16T HAL3   0.09 !         H16T            |
GROUP                 !
ATOM C33  CTL2  -0.18 !                         |
ATOM H3X  HAL2   0.09 !                  H3X ---C33---H3Y
ATOM H3Y  HAL2   0.09 !                         |
GROUP                 !
ATOM C34  CTL2  -0.18 !                         |
ATOM H4X  HAL2   0.09 !                  H4X ---C34---H4Y
ATOM H4Y  HAL2   0.09 !                         |
GROUP                 !
ATOM C35  CTL2  -0.18 !                         |
ATOM H5X  HAL2   0.09 !                  H5X ---C35---H5Y
ATOM H5Y  HAL2   0.09 !                         |
GROUP                 !
ATOM C36  CTL2  -0.18 !                         |
ATOM H6X  HAL2   0.09 !                  H6X ---C36---H6Y
ATOM H6Y  HAL2   0.09 !                         |
GROUP                 !
ATOM C37  CTL2  -0.18 !                         |
ATOM H7X  HAL2   0.09 !                  H7X ---C37---H7Y
ATOM H7Y  HAL2   0.09 !                         |
GROUP                 !
ATOM C38  CTL2  -0.18 !                         |
ATOM H8X  HAL2   0.09 !                  H8X ---C38---H8Y
ATOM H8Y  HAL2   0.09 !                         |
GROUP                 !
ATOM C39  CTL2  -0.18 !                         |
ATOM H9X  HAL2   0.09 !                  H9X ---C39---H9Y
ATOM H9Y  HAL2   0.09 !                         |
GROUP                 !
ATOM C310 CTL2  -0.18 !                         |
ATOM H10X HAL2   0.09 !                  H10X---C310--H10Y
ATOM H10Y HAL2   0.09 !                         |
GROUP                 !
ATOM C311 CTL2  -0.18 !                         |
ATOM H11X HAL2   0.09 !                  H11X---C311--H11Y
ATOM H11Y HAL2   0.09 !                         |
GROUP                 !
ATOM C312 CTL2  -0.18 !                         |
ATOM H12X HAL2   0.09 !                  H12X---C312--H12Y
ATOM H12Y HAL2   0.09 !                         |
GROUP                 !
ATOM C313 CTL2  -0.18 !                         |
ATOM H13X HAL2   0.09 !                  H13X---C313--H13Y
ATOM H13Y HAL2   0.09 !                         |
GROUP                 !
ATOM C314 CTL2  -0.18 !                         |
ATOM H14X HAL2   0.09 !                  H14X---C314--H14Y
ATOM H14Y HAL2   0.09 !                         |
GROUP                 !
ATOM C315 CTL2  -0.18 !                         |
ATOM H15X HAL2   0.09 !                  H15X---C315--H15Y
ATOM H15Y HAL2   0.09 !                         |
GROUP                 !
ATOM C316 CTL3  -0.27 !                         |
ATOM H16X HAL3   0.09 !                  H16X---C316--H16Y
ATOM H16Y HAL3   0.09 !                         |
ATOM H16Z HAL3   0.09 !                         H16Z

! Polar Head
BOND  N    HN1       N    HN2       N    HN3       N    C12
BOND  C12  H12A      C12  H12B      C12  C11
BOND  C11  H11A      C11  H11B      C11  O12
BOND  O12  P         P    O11       P    O13       P    O14
! Glycerol Backbone
BOND  C1   HA        C1    HB       C1   C2        C1   O11
BOND  C2   HS        C2    C3       C2   O21
BOND  C3   HX        C3    HY       C3   O31
! Chain #2
BOND  O21  C21
BOND  C21  H1R       C21  H1S       C21  C22
BOND  C22  H2R       C22  H2S       C22  C23
BOND  C23  H3R       C23  H3S       C23  C24
BOND  C24  H4R       C24  H4S       C24  C25
BOND  C25  H5R       C25  H5S       C25  C26
BOND  C26  H6R       C26  H6S       C26  C27
BOND  C27  H7R       C27  H7S       C27  C28
BOND  C28  H8R       C28  H8S       C28  C29
BOND  C29  H9R       C29  H9S       C29  C210
BOND  C210 H10R      C210 H10S      C210 C211
BOND  C211 H11R      C211 H11S      C211 C212
BOND  C212 H12R      C212 H12S      C212 C213
BOND  C213 H13R      C213 H13S      C213 C214
BOND  C214 H14R      C214 H14S      C214 C215
BOND  C215 H15R      C215 H15S      C215 C216
BOND  C216 H16R      C216 H16S      C216 H16T
! Chain #3
BOND  O31  C31
BOND  C31  H1X       C31  H1Y       C31  C32
BOND  C32  H2X       C32  H2Y       C32  C33
BOND  C33  H3X       C33  H3Y       C33  C34
BOND  C34  H4X       C34  H4Y       C34  C35
BOND  C35  H5X       C35  H5Y       C35  C36
BOND  C36  H6X       C36  H6Y       C36  C37
BOND  C37  H7X       C37  H7Y       C37  C38
BOND  C38  H8X       C38  H8Y       C38  C39
BOND  C39  H9X       C39  H9Y       C39  C310
BOND  C310 H10X      C310 H10Y      C310 C311
BOND  C311 H11X      C311 H11Y      C311 C312
BOND  C312 H12X      C312 H12Y      C312 C313
BOND  C313 H13X      C313 H13Y      C313 C314
BOND  C314 H14X      C314 H14Y      C314 C315
BOND  C315 H15X      C315 H15Y      C315 C316
BOND  C316 H16X      C316 H16Y      C316 H16Z

!IC table from IC generated, minimized geometry
IC HN1          C12          *N           HN2        1.0582  102.81  112.50  116.83   1.0456
IC HN1          C12          *N           HN3        1.0582  102.81 -115.25  112.53   1.0335
IC HN1          N            C12          C11        1.0582  102.81   56.30  109.23   1.5444
IC C11          N            *C12         H12A       1.5444  109.23 -118.86  107.34   1.1115
IC H12A         N            *C12         H12B       1.1115  107.34 -118.61  109.19   1.1065
IC N            C12          C11          O12        1.5027  109.23  -37.53  112.93   1.4318
IC O12          C12          *C11         H11A       1.4318  112.93 -124.54  109.86   1.1167
IC H11A         C12          *C11         H11B       1.1167  109.86 -116.00  108.56   1.1137
IC C12          C11          O12          P          1.5444  112.93  -65.93  120.40   1.5883
IC C11          O12          P            O11        1.4318  120.40   87.97   97.32   1.5960
IC O11          O12          *P           O13        1.5960   97.32 -111.77  108.55   1.4756
IC O11          O12          *P           O14        1.5960   97.32  114.07  111.04   1.4718
IC O12          P            O11          C1         1.5883   97.32 -143.36  117.54   1.4368
IC P            O11          C1           C2         1.5960  117.54 -161.68  113.46   1.5614
IC C2           O11          *C1          HA         1.5614  113.46 -121.67  110.63   1.1133
IC HA           O11          *C1          HB         1.1133  110.63 -118.41  111.42   1.1184
IC O11          C1           C2           C3         1.4368  113.46  -80.46  113.57   1.5707
IC C3           C1           *C2          O21        1.5707  113.57  127.84  113.75   1.4468
IC C3           C1           *C2          HS         1.5707  113.57 -114.88  105.75   1.1144
IC C1           C2           O21          C21        1.5614  113.75   48.98  113.36   1.4377
IC C2           O21          C21          C22        1.4468  113.36  177.86  108.95   1.5385
IC C22          O21          *C21         H1R        1.5385  108.95 -119.96  109.63   1.1114
IC H1R          O21          *C21         H1S        1.1114  109.63 -120.37  111.47   1.1097
IC O21          C21          C22          C23        1.4377  108.95   58.67  115.26   1.5442
IC C23          C21          *C22         H2R        1.5442  115.26 -121.98  108.08   1.1114
IC H2R          C21          *C22         H2S        1.1114  108.08 -116.63  107.66   1.1119
IC C1           C2           C3           O31        1.5614  113.57   65.90  116.08   1.4522
IC O31          C2           *C3          HX         1.4522  116.08 -121.65  107.58   1.1111
IC HX           C2           *C3          HY         1.1111  107.58 -115.51  108.03   1.1116
IC C2           C3           O31          C31        1.5707  116.08   61.94  110.33   1.4429
IC C3           O31          C31          C32        1.4522  110.33  157.92  109.94   1.5360
IC C32          O31          *C31         H1X        1.5360  109.94 -120.82  110.27   1.1115
IC H1X          O31          *C31         H1Y        1.1115  110.27 -120.50  109.49   1.1123
IC O31          C31          C32          C33        1.4429  109.94  169.00  113.48   1.5412
IC C33          C31          *C32         H2X        1.5412  113.48 -120.77  108.56   1.1101
IC H2X          C31          *C32         H2Y        1.1101  108.56 -116.91  108.35   1.1116
IC C21          C22          C23          C24        1.5385  115.26   53.25  113.48   1.5366
IC C24          C22          *C23         H3R        1.5366  113.48 -120.88  108.86   1.1131
IC H3R          C22          *C23         H3S        1.1131  108.86 -116.94  108.68   1.1121
IC C22          C23          C24          C25        1.5442  113.48  175.41  113.88   1.5368
IC C25          C23          *C24         H4R        1.5368  113.88 -123.04  110.16   1.1127
IC H4R          C23          *C24         H4S        1.1127  110.16 -116.74  108.58   1.1147
IC C23          C24          C25          C26        1.5366  113.88  -74.54  113.75   1.5360
IC C26          C24          *C25         H5R        1.5360  113.75 -119.64  107.88   1.1151
IC H5R          C24          *C25         H5S        1.1151  107.88 -117.04  109.56   1.1101
IC C24          C25          C26          C27        1.5368  113.75 -177.88  112.20   1.5367
IC C27          C25          *C26         H6R        1.5367  112.20 -121.78  109.87   1.1109
IC H6R          C25          *C26         H6S        1.1109  109.87 -117.27  108.12   1.1127
IC C25          C26          C27          C28        1.5360  112.20 -179.73  114.22   1.5380
IC C28          C26          *C27         H7R        1.5380  114.22 -121.76  108.76   1.1134
IC H7R          C26          *C27         H7S        1.1134  108.76 -116.81  108.55   1.1135
IC C26          C27          C28          C29        1.5367  114.22  -61.98  113.68   1.5363
IC C29          C27          *C28         H8R        1.5363  113.68 -120.63  108.37   1.1138
IC H8R          C27          *C28         H8S        1.1138  108.37 -116.76  109.37   1.1113
IC C27          C28          C29          C210       1.5380  113.68 -174.74  112.78   1.5352
IC C210         C28          *C29         H9R        1.5352  112.78 -121.36  109.66   1.1123
IC H9R          C28          *C29         H9S        1.1123  109.66 -117.64  108.87   1.1133
IC C28          C29          C210         C211       1.5363  112.78  178.54  112.63   1.5361
IC C211         C29          *C210        H10R       1.5361  112.63 -121.85  108.80   1.1120
IC H10R         C29          *C210        H10S       1.1120  108.80 -117.33  109.02   1.1124
IC C29          C210         C211         C212       1.5352  112.63  176.25  113.67   1.5380
IC C212         C210         *C211        H11R       1.5380  113.67 -120.43  108.13   1.1141
IC H11R         C210         *C211        H11S       1.1141  108.13 -116.92  109.50   1.1125
IC C210         C211         C212         C213       1.5361  113.67   68.87  113.70   1.5374
IC C213         C211         *C212        H12R       1.5374  113.70 -122.31  108.98   1.1126
IC H12R         C211         *C212        H12S       1.1126  108.98 -116.73  108.30   1.1131
IC C211         C212         C213         C214       1.5380  113.70 -175.04  113.72   1.5383
IC C214         C212         *C213        H13R       1.5383  113.72 -122.42  109.18   1.1125
IC H13R         C212         *C213        H13S       1.1125  109.18 -117.17  109.10   1.1125
IC C212         C213         C214         C215       1.5374  113.72  -64.32  113.98   1.5349
IC C215         C213         *C214        H14R       1.5349  113.98 -120.89  108.48   1.1138
IC H14R         C213         *C214        H14S       1.1138  108.48 -116.78  109.14   1.1130
IC C213         C214         C215         C216       1.5383  113.98 -176.42  113.19   1.5313
IC C216         C214         *C215        H15R       1.5313  113.19 -121.49  109.26   1.1132
IC H15R         C214         *C215        H15S       1.1132  109.26 -117.02  108.71   1.1139
IC C214         C215         C216         H16R       1.5349  113.19   59.91  110.48   1.1112
IC H16R         C215         *C216        H16S       1.1112  110.48 -119.89  110.44   1.1113
IC H16R         C215         *C216        H16T       1.1112  110.48  120.06  110.59   1.1112
IC C31          C32          C33          C34        1.5360  113.48   61.42  113.69   1.5358
IC C34          C32          *C33         H3X        1.5358  113.69 -120.92  108.42   1.1137
IC H3X          C32          *C33         H3Y        1.1137  108.42 -116.99  109.75   1.1134
IC C32          C33          C34          C35        1.5412  113.69 -167.65  112.68   1.5350
IC C35          C33          *C34         H4X        1.5350  112.68 -122.42  109.51   1.1127
IC H4X          C33          *C34         H4Y        1.1127  109.51 -118.19  110.28   1.1127
IC C33          C34          C35          C36        1.5358  112.68 -179.93  112.13   1.5359
IC C36          C34          *C35         H5X        1.5359  112.13 -120.66  108.20   1.1127
IC H5X          C34          *C35         H5Y        1.1127  108.20 -117.38  110.00   1.1123
IC C34          C35          C36          C37        1.5350  112.13 -170.63  113.68   1.5365
IC C37          C35          *C36         H6X        1.5365  113.68 -121.55  108.38   1.1136
IC H6X          C35          *C36         H6Y        1.1136  108.38 -116.94  109.40   1.1133
IC C35          C36          C37          C38        1.5359  113.68   72.34  113.10   1.5362
IC C38          C36          *C37         H7X        1.5362  113.10 -122.90  109.62   1.1122
IC H7X          C36          *C37         H7Y        1.1122  109.62 -117.26  108.46   1.1142
IC C36          C37          C38          C39        1.5365  113.10  176.50  112.77   1.5346
IC C39          C37          *C38         H8X        1.5346  112.77 -121.09  108.91   1.1132
IC H8X          C37          *C38         H8Y        1.1132  108.91 -117.61  109.63   1.1117
IC C37          C38          C39          C310       1.5362  112.77 -176.93  112.44   1.5358
IC C310         C38          *C39         H9X        1.5358  112.44  121.05  109.25   1.1130
IC H9X          C38          *C39         H9Y        1.1130  109.25  117.29  108.47   1.1124
IC C38          C39          C310         C311       1.5346  112.44  178.81  113.89   1.5377
IC C311         C39          *C310        H10X       1.5377  113.89 -121.27  108.69   1.1136
IC H10X         C39          *C310        H10Y       1.1136  108.69 -116.70  109.12   1.1123
IC C39          C310         C311         C312       1.5358  113.89   59.56  113.77   1.5363
IC C312         C310         *C311        H11X       1.5363  113.77 -122.19  109.38   1.1128
IC H11X         C310         *C311        H11Y       1.1128  109.38 -117.00  108.28   1.1139
IC C310         C311         C312         C313       1.5377  113.77  171.48  112.55   1.5359
IC C313         C311         *C312        H12X       1.5359  112.55 -121.43  108.66   1.1112
IC H12X         C311         *C312        H12Y       1.1112  108.66 -117.38  109.54   1.1124
IC C311         C312         C313         C314       1.5363  112.55  177.00  113.77   1.5377
IC C314         C312         *C313        H13X       1.5377  113.77 -120.89  108.43   1.1138
IC H13X         C312         *C313        H13Y       1.1138  108.43 -116.97  109.20   1.1130
IC C312         C313         C314         C315       1.5359  113.77   65.03  113.69   1.5348
IC C315         C313         *C314        H14X       1.5348  113.69 -122.39  109.35   1.1127
IC H14X         C313         *C314        H14Y       1.1127  109.35 -117.02  108.47   1.1139
IC C313         C314         C315         C316       1.5377  113.69  175.13  113.42   1.5310
IC C316         C314         *C315        H15X       1.5310  113.42 -121.31  108.42   1.1133
IC H15X         C314         *C315        H15Y       1.1133  108.42 -116.83  109.36   1.1131
IC C314         C315         C316         H16X       1.5348  113.42  -59.83  110.45   1.1113
IC H16X         C315         *C316        H16Y       1.1113  110.45 -119.93  110.55   1.1112
IC H16X         C315         *C316        H16Z       1.1113  110.45  119.97  110.48   1.1112

RESI PLA20        0.00 ! plasmalogen phosphatidylethanolamine (18/20:4)
GROUP                  !
ATOM N    NH3L   -0.30 !                HN2
ATOM HN1  HCL     0.33 !                 |
ATOM HN2  HCL     0.33 !       (+) HN1---N---HN3
ATOM HN3  HCL     0.33 !                 |
ATOM C12  CTL2    0.13 !                 |
ATOM H12A HAL2    0.09 !          H12A--C12---H12B
ATOM H12B HAL2    0.09 !                 |
GROUP                  !                 |     alpha5
ATOM C11  CTL2   -0.08 !                 |
ATOM H11A HAL2    0.09 !          H11A--C11---H11B
ATOM H11B HAL2    0.09 !                 |     alpha4
ATOM P    PL      1.50 !        (-) O13  O12
ATOM O13  O2L    -0.78 !              \ /      alpha3
ATOM O14  O2L    -0.78 !               P (+)
ATOM O12  OSLP   -0.57 !              / \      alpha2
ATOM O11  OSLP   -0.57 !        (-) O14  O11
ATOM C1   CTL2   -0.08 !                 |     alpha1
ATOM HA   HAL2    0.09 !            HA---C1---HB
ATOM HB   HAL2    0.09 !                 |     theta1
GROUP                  !                 |
ATOM C2   CTL1    0.17 !            HS---C2--------------
ATOM HS   HAL1    0.09 !                 | beta1        |
ATOM O21  OSL    -0.49 !            O22  O21          theta3
ATOM C21  CL      0.90 !             \\ /  beta2        |
ATOM O22  OBL    -0.63 !               C21              |
ATOM C22  CTL2   -0.22 !               |   beta3        |
ATOM H2R  HAL2    0.09 !        H2R---C22---H2S         |
ATOM H2S  HAL2    0.09 !               |                |
GROUP                  !               |    beta4       |
ATOM C3   CTL2    0.08 !               |                |
ATOM HX   HAL2    0.02 !               |           HX---C3---HY
ATOM HY   HAL2    0.02 !               |                |   gamma1
ATOM O31  OG301  -0.56 !               |                O31
ATOM C31  CEL1    0.42 !               |               /    gamma2
ATOM H1X  HEL1    0.02 !               |         H1X--C31
ATOM C32  CEL1   -0.15 !               |              ||    gamma3 (cis?)
ATOM H2X  HEL1    0.15 !               |        H2X---C32
ATOM C23  CTL2   -0.18 !               |              |
ATOM H3R  HAL2    0.09 !        H3R ---C23---H3S      |
ATOM H3S  HAL2    0.09 !               |              |
GROUP                  !               |              |
ATOM C24  CTL2   -0.18 !               |              |
ATOM H4R  HAL2    0.09 !        H4R ---C24---H4S      |
ATOM H4S  HAL2    0.09 !               |              |
GROUP                  !               |              |
ATOM C25  CEL1   -0.15 !               |              |
ATOM H5R  HEL1    0.15 !        H5R ---C25---H5S      |
GROUP                  !               ||             |
ATOM C26  CEL1   -0.15 !               ||             |
ATOM H6R  HEL1    0.15 !        H6R ---C26---H6S      |
GROUP                  !               |              |
ATOM C27  CTL2   -0.18 !               |              |
ATOM H7R  HAL2    0.09 !        H7R ---C27---H7S      |
ATOM H7S  HAL2    0.09 !               |              |
GROUP                  !               |              |
ATOM C28  CEL1   -0.15 !               |              |
ATOM H8R  HEL1    0.15 !        H8R ---C28---H8S      |
GROUP                  !               ||             |
ATOM C29  CEL1   -0.15 !               ||             |
ATOM H9R  HEL1    0.15 !        H9R ---C29            |
GROUP                  !               |              |
ATOM C210 CTL2   -0.18 !               |              |
ATOM H10R HAL2    0.09 !        H10R---C210           |
ATOM H10S HAL2    0.09
GROUP                  !               |              |
ATOM C211 CEL1   -0.15 !               |              |
ATOM H11R HEL1    0.15 !        H11R---C211--H11S     |
GROUP                  !               ||             |
ATOM C212 CEL1   -0.15 !               ||             |
ATOM H12R HEL1    0.15 !        H12R---C212--H12S     |

GROUP                  !               |              |
ATOM C213 CTL2   -0.18 !               |              |
ATOM H13R HAL2    0.09 !        H13R---C213--H13S     |
ATOM H13S HAL2    0.09 !               |              |
GROUP                  !               |              |
ATOM C214 CEL1   -0.15 !               |              |
ATOM H14R HEL1    0.15 !        H14R---C214--H14S     |
GROUP                  !               ||             |
ATOM C215 CEL1   -0.15 !               ||             |
ATOM H15R HEL1    0.15 !        H15R---C215--H15S     |
GROUP                  !               |              |
ATOM C216 CTL2   -0.18 !               |              |
ATOM H16R HAL2    0.09 !        H16R---C216--H16S     |
ATOM H16S HAL2    0.09 !               |              |
GROUP                  !               |              |
ATOM C217 CTL2   -0.18 !               |              |
ATOM H17R HAL2    0.09 !        H17R---C217--H17S     |
ATOM H17S HAL2    0.09 !               |              |
GROUP                  !               |              |
ATOM C218 CTL2   -0.18 !               |              |
ATOM H18R HAL2    0.09 !        H18R---C218--H18S     |
ATOM H18S HAL2    0.09 !               |              |
GROUP                  !               |              |
ATOM C219 CTL2   -0.18 !               |              |
ATOM H19R HAL2    0.09 !        H19R---C219--H19S     |
ATOM H19S HAL2    0.09 !               |              |
GROUP                  !               |              |
ATOM C220 CTL3   -0.27 !               |              |
ATOM H20R HAL3    0.09 !        H20R---C220--H20S     |
ATOM H20S HAL3    0.09 !               |              |
ATOM H20T HAL3    0.09 !              H20T            |
GROUP                  !                              |
ATOM C33  CTL2   -0.18 !                              |
ATOM H3X  HAL2    0.09 !                       H3X ---C33---H3Y
ATOM H3Y  HAL2    0.09 !                              |
GROUP                  !                              |
ATOM C34  CTL2   -0.18 !                              |
ATOM H4X  HAL2    0.09 !                       H4X ---C34---H4Y
ATOM H4Y  HAL2    0.09 !                              |
GROUP                  !                              |
ATOM C35  CTL2   -0.18 !                              |
ATOM H5X  HAL2    0.09 !                       H5X ---C35---H5Y
ATOM H5Y  HAL2    0.09 !                              |
GROUP                  !                              |
ATOM C36  CTL2   -0.18 !                              |
ATOM H6X  HAL2    0.09 !                       H6X ---C36---H6Y
ATOM H6Y  HAL2    0.09 !                              |
GROUP                  !                              |
ATOM C37  CTL2   -0.18 !                              |
ATOM H7X  HAL2    0.09 !                       H7X ---C37---H7Y
ATOM H7Y  HAL2    0.09 !                              |
GROUP                  !                              |
ATOM C38  CTL2   -0.18 !                              |
ATOM H8X  HAL2    0.09 !                       H8X ---C38---H8Y
ATOM H8Y  HAL2    0.09 !                              |
GROUP                  !                              |
ATOM C39  CTL2   -0.18 !                              |
ATOM H9X  HAL2    0.09 !                       H9X ---C39---H9Y
ATOM H9Y  HAL2    0.09 !                              |
GROUP                  !                              |
ATOM C310 CTL2   -0.18 !                              |
ATOM H10X HAL2    0.09 !                       H10X---C310--H10Y
ATOM H10Y HAL2    0.09 !                              |
GROUP                  !                              |
ATOM C311 CTL2   -0.18 !                              |
ATOM H11X HAL2    0.09 !                       H11X---C311--H11Y
ATOM H11Y HAL2    0.09 !                              |
GROUP                  !                              |
ATOM C312 CTL2   -0.18 !                              |
ATOM H12X HAL2    0.09 !                       H12X---C312--H12Y
ATOM H12Y HAL2    0.09 !                              |
GROUP                  !                              |
ATOM C313 CTL2   -0.18 !                              |
ATOM H13X HAL2    0.09 !                       H13X---C313--H13Y
ATOM H13Y HAL2    0.09 !                              |
GROUP                  !                              |
ATOM C314 CTL2   -0.18 !                              |
ATOM H14X HAL2    0.09 !                       H14X---C314--H14Y
ATOM H14Y HAL2    0.09 !                              |
GROUP                  !                              |
ATOM C315 CTL2   -0.18 !                              |
ATOM H15X HAL2    0.09 !                       H15X---C315--H15Y
ATOM H15Y HAL2    0.09 !                              |
GROUP                  !                              |
ATOM C316 CTL2   -0.18 !                              |
ATOM H16X HAL2    0.09 !                       H16X---C316--H16Y
ATOM H16Y HAL2    0.09 !                              |
GROUP                  !                              |
ATOM C317 CTL2   -0.18 !                              |
ATOM H17X HAL2    0.09 !                       H17X---C317--H17Y
ATOM H17Y HAL2    0.09 !                              |
GROUP                  !                              |
ATOM C318 CTL3   -0.27 !                              |
ATOM H18X HAL3    0.09 !                       H18X---C318--H18Y
ATOM H18Y HAL3    0.09 !                              |
ATOM H18Z HAL3    0.09 !                              H18Z

! Polar Head
BOND  N    HN1       N    HN2       N    HN3       N    C12
BOND  C12  H12A      C12  H12B      C12  C11
BOND  C11  H11A      C11  H11B      C11  O12       C1   O11
BOND  O12  P         P    O11       P    O13       P    O14
! Glycerol Backbone
BOND  C1   HA        C1    HB       C1   C2
BOND  C2   HS        C2    C3       C2   O21
BOND  C3   HX        C3    HY       C3   O31
! Chain from C2
BOND  O21  C21
BOND  C21  C22
DOUBLE  C21  O22
BOND  C22  H2R       C22  H2S       C22  C23
BOND  C23  H3R       C23  H3S       C23  C24
BOND  C24  H4R       C24  H4S       C24  C25
BOND  C25  H5R
DOUBLE  C25  C26
BOND  C26  H6R       C26  C27
BOND  C27  H7R       C27  H7S       C27  C28
BOND  C28  H8R
DOUBLE  C28  C29
BOND  C29  H9R       C29 C210
BOND  C210 H10R      C210 H10S      C210 C211
BOND  C211 H11R
DOUBLE   C211 C212
BOND  C212 H12R      C212 C213
BOND  C213 H13R      C213 H13S      C213 C214
BOND  C214 H14R
DOUBLE     C214 C215
BOND  C215 H15R      C215 C216
BOND  C216 H16R      C216 H16S      C216 C217
BOND  C217 H17R      C217 H17S      C217 C218
BOND  C218 H18R      C218 H18S      C218 C219

BOND  C219 H19R      C219 H19S      C219 C220
BOND  C220 H20R      C220 H20S      C220 H20T

! Chain From C3
BOND  O31  C31
DOUBLE  C31  C32
BOND  C32  H2X       C31  H1X       C32  C33
BOND  C33  H3X       C33  H3Y       C33  C34
BOND  C34  H4X       C34  H4Y       C34  C35
BOND  C35  H5X       C35  H5Y       C35  C36
BOND  C36  H6X       C36  H6Y       C36  C37
BOND  C37  H7X       C37  H7Y       C37  C38
BOND  C38  H8X       C38  H8Y       C38  C39
BOND  C39  H9X       C39  H9Y       C39  C310
BOND  C310 H10X      C310 H10Y      C310 C311
BOND  C311 H11X      C311 H11Y      C311 C312
BOND  C312 H12X      C312 H12Y      C312 C313
BOND  C313 H13X      C313 H13Y      C313 C314
BOND  C314 H14X      C314 H14Y      C314 C315
BOND  C315 H15X      C315 H15Y      C315 C316
BOND  C316 H16X      C316 H16Y      C316 C317
BOND  C317 H17X      C317 H17Y      C317 C318
BOND  C318 H18X      C318 H18Y      C318 H18Z

IMPR C21 O21 C22 O22

IC HN1  C12  *N    HN2   1.0399 109.51  120.29 109.56 1.0395
IC HN1  C12  *N    HN3   1.0399 109.51 -119.87 109.20 1.0398
IC HN1  N    C12   C11   1.0399 109.51   57.56 111.00 1.5361
IC C11  N    *C12  H12A  1.5361 111.00 -121.35 107.16 1.1078
IC H12A N    *C12  H12B  1.1078 107.16 -117.57 106.93 1.1085
IC N    C12  C11   O12   1.5047 111.00  177.51 109.60 1.4248
IC O12  C12  *C11  H11A  1.4248 109.60 -122.32 107.84 1.1174
IC H11A C12  *C11  H11B  1.1174 107.84 -117.98 109.28 1.1132
IC C12  C11  O12   P     1.5361 109.60 -156.37 117.73 1.5889
IC C11  O12  P     O11   1.4248 117.73 -156.86 102.17 1.5889
IC O11  O12  *P    O13   1.5889 102.17  115.43 109.13 1.4809
IC O11  O12  *P    O14   1.5889 102.17 -115.25 108.93 1.4805
IC O12  P    O11   C1    1.5889 102.17  163.61 117.65 1.4271
IC P    O11  C1    C2    1.5889 117.65  158.19 109.86 1.5571
IC C2   O11  *C1   HA    1.5571 109.86 -117.98 111.58 1.1161
IC HA   O11  *C1   HB    1.1161 111.58 -120.32 109.35 1.1100
IC O11  C1   C2    O21   1.4271 109.86 -165.36 111.93 1.4428
IC O21  C1   *C2   C3    1.4428 111.93 -123.59 112.39 1.5552
IC C3   C1   *C2   HS    1.5552 112.39 -119.30 107.37 1.1129
IC C1   C2   O21   C21   1.5571 111.93  -63.63 120.39 1.3292
IC C2   O21  C21   C22   1.4428 120.39 -173.95 109.37 1.5343
IC C22  O21  *C21  O22   1.5343 109.37  178.45 126.85 1.2169
IC O21  C21  C22   C23   1.3292 109.37   83.59 110.02 1.5446
IC C23  C21  *C22  H2R   1.5446 110.02 -122.74 110.80 1.1105
IC H2R  C21  *C22  H2S   1.1105 110.80 -118.52 107.90 1.1120
IC C1   C2   C3    O31   1.5571 112.39 -110.56 109.81 1.4427
IC O31  C2   *C3   HX    1.4427 109.81 -117.22 110.40 1.1106
IC HX   C2   *C3   HY    1.1106 110.40 -118.17 109.05 1.1159
IC C2   C3   O31   C31   1.5552 109.81  137.15 114.90 1.3665
IC C3   O31  C31   C32   1.4427 114.90  123.69 125.73 1.3433
IC C32  O31  *C31  H1X   1.3433 125.73  178.65 115.27 1.1003
IC O31  C31  C32   C33   1.3665 125.73   -0.30 126.49 1.5119
IC C33  C31  *C32  H2X   1.5119 126.49  178.68 118.31 1.1004
IC C21  C22  C23   C24   1.5343 110.02  161.52 113.38 1.5525
IC C24  C22  *C23  H3R   1.5525 113.38 -118.67 108.93 1.1145
IC H3R  C22  *C23  H3S   1.1145 108.93 -116.33 108.57 1.1127
IC C22  C23  C24   C25   1.5446 113.38  124.84 115.17 1.5133
IC C25  C23  *C24  H4R   1.5133 115.17 -121.19 107.52 1.1137
IC H4R  C23  *C24  H4S   1.1137 107.52 -113.91 107.34 1.1141
IC C23  C24  C25   C26   1.5525 115.17  132.19 127.78 1.3524
IC C26  C24  *C25  H5R   1.3524 127.78 -179.34 114.16 1.1012
IC C24  C25  C26   C27   1.5133 127.78    0.19 128.44 1.5150
IC C27  C25  *C26  H6R   1.5150 128.44 -179.75 117.55 1.1002
IC C25  C26  C27   C28   1.3524 128.44   75.81 115.43 1.5130
IC C28  C26  *C27  H7R   1.5130 115.43 -120.70 108.67 1.1135
IC H7R  C26  *C27  H7S   1.1135 108.67 -114.16 108.65 1.1134
IC C26  C27  C28   C29   1.5150 115.43  120.17 128.67 1.3515
IC C29  C27  *C28  H8R   1.3515 128.67  179.47 113.88 1.1005
IC C27  C28  C29   C210  1.5130 128.67   -0.04 128.54 1.5196
IC C210 C28  *C29  H9R   1.5196 128.54  178.65 116.73 1.1019
IC C28  C29  C210  C211  1.3515 128.54 -159.94 111.90 1.5187
IC C211 C29  *C210 H10R  1.5187 111.90  121.54 109.89 1.1123
IC H10R C29  *C210 H10S  1.1123 109.89  116.66 109.38 1.1134
IC C29  C210 C211  C212  1.5196 111.90 -162.12 129.09 1.3514
IC C212 C210 *C211 H11R  1.3514 129.09 -179.28 114.61 1.1012
IC C210 C211 C212  C213  1.5187 129.09    0.47 129.44 1.5133
IC C213 C211 *C212 H12R  1.5133 129.44  178.65 117.23 1.1003
IC C211 C212 C213  C214  1.3514 129.44 -122.69 111.68 1.5143
IC C214 C212 *C213 H13R  1.5143 111.68  122.12 111.21 1.1114
IC H13R C212 *C213 H13S  1.1114 111.21  116.14 108.79 1.1098
IC C212 C213 C214  C215  1.5133 111.68  -99.17 129.21 1.3506
IC C215 C213 *C214 H14R  1.3506 129.21 -179.39 113.68 1.1001
IC C213 C214 C215  C216  1.5143 129.21    0.23 129.53 1.5137
IC C216 C214 *C215 H15R  1.5137 129.53  179.38 117.06 1.0999
IC C214 C215 C216  C217  1.3506 129.53 -158.67 110.27 1.5474
IC C217 C215 *C216 H16R  1.5474 110.27 -118.58 109.91 1.1116
IC H16R C215 *C216 H16S  1.1116 109.91 -119.58 111.93 1.1120
IC C215 C216 C217  C218  1.5137 110.27 -170.72 115.22 1.5390
IC C218 C216 *C217 H17R  1.5390 115.22 -123.07 109.57 1.1118
IC H17R C216 *C217 H17S  1.1118 109.57 -117.56 108.70 1.1145
IC C216 C217 C218  C219  1.5474 115.22  175.09 112.24 1.5402
IC C219 C217 *C218 H18R  1.5402 112.24 -119.96 108.78 1.1123
IC H18R C217 *C218 H18S  1.1123 108.78 -118.13 109.80 1.1109
IC C217 C218 C219  C220  1.5390 112.24 -173.81 114.66 1.5322
IC C220 C218 *C219 H19R  1.5322 114.66 -122.24 108.67 1.1134
IC H19R C218 *C219 H19S  1.1134 108.67 -116.48 108.29 1.1140
IC C218 C219 C220  H20R  1.5402 114.66  -63.99 110.35 1.1115
IC H20R C219 *C220 H20S  1.1115 110.35  120.39 110.41 1.1122
IC H20R C219 *C220 H20T  1.1115 110.35 -119.92 110.05 1.1121
IC C31  C32  C33   C34   1.3433 126.49 -133.84 112.09 1.5439
IC C34  C32  *C33  H3X   1.5439 112.09 -118.99 109.21 1.1116
IC H3X  C32  *C33  H3Y   1.1116 109.21 -118.60 111.86 1.1132
IC C32  C33  C34   C35   1.5119 112.09 -173.69 114.25 1.5402
IC C35  C33  *C34  H4X   1.5402 114.25 -122.95 110.03 1.1111
IC H4X  C33  *C34  H4Y   1.1111 110.03 -117.54 108.51 1.1141
IC C33  C34  C35   C36   1.5439 114.25  167.91 112.05 1.5401
IC C36  C34  *C35  H5X   1.5401 112.05 -119.71 108.24 1.1131
IC H5X  C34  *C35  H5Y   1.1131 108.24 -117.80 109.93 1.1119
IC C34  C35  C36   C37   1.5402 112.05 -170.32 114.29 1.5376
IC C37  C35  *C36  H6X   1.5376 114.29 -122.63 109.31 1.1125
IC H6X  C35  *C36  H6Y   1.1125 109.31 -117.27 108.03 1.1140
IC C35  C36  C37   C38   1.5401 114.29  173.71 112.95 1.5391
IC C38  C36  *C37  H7X   1.5391 112.95 -120.37 108.84 1.1126
IC H7X  C36  *C37  H7Y   1.1126 108.84 -117.68 109.38 1.1115
IC C36  C37  C38   C39   1.5376 112.95 -179.57 113.14 1.5368
IC C39  C37  *C38  H8X   1.5368 113.14 -121.71 109.15 1.1119
IC H8X  C37  *C38  H8Y   1.1119 109.15 -117.35 108.64 1.1124
IC C37  C38  C39   C310  1.5391 113.14  176.94 113.74 1.5370
IC C310 C38  *C39  H9X   1.5370 113.74 -121.09 108.78 1.1125
IC H9X  C38  *C39  H9Y   1.1125 108.78 -117.41 108.72 1.1123
IC C38  C39  C310  C311  1.5368 113.74  178.89 112.68 1.5365
IC C311 C39  *C310 H10X  1.5365 112.68 -121.14 109.15 1.1122
IC H10X C39  *C310 H10Y  1.1122 109.15 -117.73 109.09 1.1124
IC C39  C310 C311  C312  1.5370 112.68  179.05 113.20 1.5359
IC C312 C310 *C311 H11X  1.5359 113.20 -121.36 108.96 1.1124
IC H11X C310 *C311 H11Y  1.1124 108.96 -117.39 108.73 1.1126
IC C310 C311 C312  C313  1.5365 113.20  178.23 113.08 1.5360
IC C313 C311 *C312 H12X  1.5360 113.08 -120.96 108.83 1.1125
IC H12X C311 *C312 H12Y  1.1125 108.83 -117.66 109.02 1.1123
IC C311 C312 C313  C314  1.5359 113.08 -179.07 113.26 1.5370
IC C314 C312 *C313 H13X  1.5370 113.26 -121.53 109.14 1.1123
IC H13X C312 *C313 H13Y  1.1123 109.14 -117.48 108.81 1.1126
IC C312 C313 C314  C315  1.5360 113.26  177.40 112.71 1.5368
IC C315 C313 *C314 H14X  1.5368 112.71 -120.85 108.84 1.1126
IC H14X C313 *C314 H14Y  1.1126 108.84 -117.63 109.09 1.1123
IC C313 C314 C315  C316  1.5370 112.71 -179.15 113.73 1.5370
IC C316 C314 *C315 H15X  1.5370 113.73 -121.63 108.89 1.1125
IC H15X C314 *C315 H15Y  1.1125 108.89 -117.31 108.55 1.1131
IC C314 C315 C316  C317  1.5368 113.73  178.88 112.69 1.5370
IC C317 C315 *C316 H16X  1.5370 112.69 -120.92 108.90 1.1126
IC H16X C315 *C316 H16Y  1.1126 108.90 -117.72 109.20 1.1123
IC C315 C316 C317  C318  1.5370 112.69 -178.21 114.39 1.5305
IC C318 C316 *C317 H17X  1.5305 114.39 -121.80 108.59 1.1127
IC H17X C316 *C317 H17Y  1.1127 108.59 -116.60 108.44 1.1129
IC C316 C317 C318  H18X  1.5370 114.39  -63.38 110.41 1.1105
IC H18X C317 *C318 H18Y  1.1105 110.41  120.16 110.41 1.1106
IC H18X C317 *C318 H18Z  1.1105 110.41 -119.96 110.23 1.1108

!    I     J      K      L          R(IK)   T(IKJ)    PHI   T(JKL)   R(KL)


RESI PLA18        0.00 ! plasmalogen phosphatidylethanolamine (18/18:1)
GROUP                  !
ATOM N    NH3L   -0.30 !                HN2
ATOM HN1  HCL     0.33 !                 |
ATOM HN2  HCL     0.33 !       (+) HN1---N---HN3
ATOM HN3  HCL     0.33 !                 |
ATOM C12  CTL2    0.13 !                 |
ATOM H12A HAL2    0.09 !          H12A--C12---H12B
ATOM H12B HAL2    0.09 !                 |
GROUP                  !                 |     alpha5
ATOM C11  CTL2   -0.08 !                 |
ATOM H11A HAL2    0.09 !          H11A--C11---H11B
ATOM H11B HAL2    0.09 !                 |     alpha4
ATOM P    PL      1.50 !        (-) O13  O12
ATOM O13  O2L    -0.78 !              \ /      alpha3
ATOM O14  O2L    -0.78 !               P (+)
ATOM O12  OSLP   -0.57 !              / \      alpha2
ATOM O11  OSLP   -0.57 !        (-) O14  O11
ATOM C1   CTL2   -0.08 !                 |     alpha1
ATOM HA   HAL2    0.09 !            HA---C1---HB
ATOM HB   HAL2    0.09 !                 |     theta1
GROUP                  !                 |
ATOM C2   CTL1    0.17 !            HS---C2--------------
ATOM HS   HAL1    0.09 !                 | beta1        |
ATOM O21  OSL    -0.49 !            O22  O21          theta3
ATOM C21  CL      0.90 !             \\ /  beta2        |
ATOM O22  OBL    -0.63 !               C21              |
ATOM C22  CTL2   -0.22 !               |   beta3        |
ATOM H2R  HAL2    0.09 !        H2R---C22---H2S         |
ATOM H2S  HAL2    0.09 !               |                |
GROUP                  !               |                |
ATOM C3   CTL2    0.08 !               |                |
ATOM HX   HAL2    0.02 !               |           HX---C3---HY
ATOM HY   HAL2    0.02 !               |                |   gamma1
ATOM O31  OG301  -0.56 !               |                O31
ATOM C31  CEL1    0.42 !               |               /    gamma2
ATOM H1X  HEL1    0.02 !               |         H1X--C31
ATOM C32  CEL1   -0.15 !               |              ||    gamma3 (cis?)
ATOM H2X  HEL1    0.15 !               |        H2X---C32
ATOM C23  CTL2   -0.18 !               |              |
ATOM H3R  HAL2    0.09 !        H3R ---C23---H3S      |
ATOM H3S  HAL2    0.09 !               |              |
GROUP                  !               |              |
ATOM C24  CTL2   -0.18 !               |              |
ATOM H4R  HAL2    0.09 !        H4R ---C24---H4S      |
ATOM H4S  HAL2    0.09 !               |              |
GROUP                  !               |              |
ATOM C25  CTL2   -0.18 !               |              |
ATOM H5R  HAL2    0.09 !        H5R ---C25---H5S      |
ATOM H5S  HAL2    0.09 !               |              |
GROUP                  !               |              |
ATOM C26  CTL2   -0.18 !               |              |
ATOM H6R  HAL2    0.09 !        H6R ---C26---H6S      |
ATOM H6S  HAL2    0.09 !               |              |
GROUP                  !               |              |
ATOM C27  CTL2   -0.18 !               |              |
ATOM H7R  HAL2    0.09 !        H7R ---C27---H7S      |
ATOM H7S  HAL2    0.09 !               |              |
GROUP                  !               |              |
ATOM C28  CTL2   -0.18 !               |              |
ATOM H8R  HAL2    0.09 !        H8R ---C28---H8S      |
ATOM H8S  HAL2    0.09 !               |              |
GROUP                  !               |              |
ATOM C29  CEL1   -0.15 !               |              |
ATOM H9R  HEL1    0.15 !        H9R ---C29            |
GROUP                  !               ||  (CIS)      |
ATOM C210 CEL1   -0.15 !               ||             |
ATOM H10R HEL1    0.15 !        H10R---C210           |
GROUP                  !               |              |
ATOM C211 CTL2   -0.18 !               |              |
ATOM H11R HAL2    0.09 !        H11R---C211--H11S     |
ATOM H11S HAL2    0.09 !               |              |
GROUP                  !               |              |
ATOM C212 CTL2   -0.18 !               |              |
ATOM H12R HAL2    0.09 !        H12R---C212--H12S     |
ATOM H12S HAL2    0.09 !               |              |
GROUP                  !               |              |
ATOM C213 CTL2   -0.18 !               |              |
ATOM H13R HAL2    0.09 !        H13R---C213--H13S     |
ATOM H13S HAL2    0.09 !               |              |
GROUP                  !               |              |
ATOM C214 CTL2   -0.18 !               |              |
ATOM H14R HAL2    0.09 !        H14R---C214--H14S     |
ATOM H14S HAL2    0.09 !               |              |
GROUP                  !               |              |
ATOM C215 CTL2   -0.18 !               |              |
ATOM H15R HAL2    0.09 !        H15R---C215--H15S     |
ATOM H15S HAL2    0.09 !               |              |
GROUP                  !               |              |
ATOM C216 CTL2   -0.18 !               |              |
ATOM H16R HAL2    0.09 !        H16R---C216--H16S     |
ATOM H16S HAL2    0.09 !               |              |
GROUP                  !               |              |
ATOM C217 CTL2   -0.18 !               |              |
ATOM H17R HAL2    0.09 !        H17R---C217--H17S     |
ATOM H17S HAL2    0.09 !               |              |
GROUP                  !               |              |
ATOM C218 CTL3   -0.27 !               |              |
ATOM H18R HAL3    0.09 !        H18R---C218--H18S     |
ATOM H18S HAL3    0.09 !               |              |
ATOM H18T HAL3    0.09 !              H18T            |
GROUP                  !                              |
ATOM C33  CTL2   -0.18 !                              |
ATOM H3X  HAL2    0.09 !                       H3X ---C33---H3Y
ATOM H3Y  HAL2    0.09 !                              |
GROUP                  !                              |
ATOM C34  CTL2   -0.18 !                              |
ATOM H4X  HAL2    0.09 !                       H4X ---C34---H4Y
ATOM H4Y  HAL2    0.09 !                              |
GROUP                  !                              |
ATOM C35  CTL2   -0.18 !                              |
ATOM H5X  HAL2    0.09 !                       H5X ---C35---H5Y
ATOM H5Y  HAL2    0.09 !                              |
GROUP                  !                              |
ATOM C36  CTL2   -0.18 !                              |
ATOM H6X  HAL2    0.09 !                       H6X ---C36---H6Y
ATOM H6Y  HAL2    0.09 !                              |
GROUP                  !                              |
ATOM C37  CTL2   -0.18 !                              |
ATOM H7X  HAL2    0.09 !                       H7X ---C37---H7Y
ATOM H7Y  HAL2    0.09 !                              |
GROUP                  !                              |
ATOM C38  CTL2   -0.18 !                              |
ATOM H8X  HAL2    0.09 !                       H8X ---C38---H8Y
ATOM H8Y  HAL2    0.09 !                              |
GROUP                  !                              |
ATOM C39  CTL2   -0.18 !                              |
ATOM H9X  HAL2    0.09 !                       H9X ---C39---H9Y
ATOM H9Y  HAL2    0.09 !                              |
GROUP                  !                              |
ATOM C310 CTL2   -0.18 !                              |
ATOM H10X HAL2    0.09 !                       H10X---C310--H10Y
ATOM H10Y HAL2    0.09 !                              |
GROUP                  !                              |
ATOM C311 CTL2   -0.18 !                              |
ATOM H11X HAL2    0.09 !                       H11X---C311--H11Y
ATOM H11Y HAL2    0.09 !                              |
GROUP                  !                              |
ATOM C312 CTL2   -0.18 !                              |
ATOM H12X HAL2    0.09 !                       H12X---C312--H12Y
ATOM H12Y HAL2    0.09 !                              |
GROUP                  !                              |
ATOM C313 CTL2   -0.18 !                              |
ATOM H13X HAL2    0.09 !                       H13X---C313--H13Y
ATOM H13Y HAL2    0.09 !                              |
GROUP                  !                              |
ATOM C314 CTL2   -0.18 !                              |
ATOM H14X HAL2    0.09 !                       H14X---C314--H14Y
ATOM H14Y HAL2    0.09 !                              |
GROUP                  !                              |
ATOM C315 CTL2   -0.18 !                              |
ATOM H15X HAL2    0.09 !                       H15X---C315--H15Y
ATOM H15Y HAL2    0.09 !                              |
GROUP                  !                              |
ATOM C316 CTL2   -0.18 !                              |
ATOM H16X HAL2    0.09 !                       H16X---C316--H16Y
ATOM H16Y HAL2    0.09 !                              |
GROUP                  !                              |
ATOM C317 CTL2   -0.18 !                              |
ATOM H17X HAL2    0.09 !                       H17X---C317--H17Y
ATOM H17Y HAL2    0.09 !                              |
GROUP                  !                              |
ATOM C318 CTL3   -0.27 !                              |
ATOM H18X HAL3    0.09 !                       H18X---C318--H18Y
ATOM H18Y HAL3    0.09 !                              |
ATOM H18Z HAL3    0.09 !                              H18Z

! Polar Head
BOND  N    HN1       N    HN2       N    HN3       N    C12
BOND  C12  H12A      C12  H12B      C12  C11
BOND  C11  H11A      C11  H11B      C11  O12       C1   O11
BOND  O12  P         P    O11       P    O13       P    O14
! Glycerol Backbone
BOND  C1   HA        C1    HB       C1   C2
BOND  C2   HS        C2    C3       C2   O21
BOND  C3   HX        C3    HY       C3   O31
! Chain from C2
BOND  O21  C21
BOND  C21  C22
DOUBLE  C21  O22
BOND  C22  H2R       C22  H2S       C22  C23
BOND  C23  H3R       C23  H3S       C23  C24
BOND  C24  H4R       C24  H4S       C24  C25
BOND  C25  H5R       C25  H5S       C25  C26
BOND  C26  H6R       C26  H6S       C26  C27
BOND  C27  H7R       C27  H7S       C27  C28
BOND  C28  H8R       C28  H8S       C28  C29
BOND  C29  H9R
DOUBLE  C29 C210
BOND  C210 H10R      C210 C211
BOND  C211 H11R      C211 H11S      C211 C212
BOND  C212 H12R      C212 H12S      C212 C213
BOND  C213 H13R      C213 H13S      C213 C214
BOND  C214 H14R      C214 H14S      C214 C215
BOND  C215 H15R      C215 H15S      C215 C216
BOND  C216 H16R      C216 H16S      C216 C217
BOND  C217 H17R      C217 H17S      C217 C218
BOND  C218 H18R      C218 H18S      C218 H18T
! Chain From C3
BOND  O31  C31
DOUBLE  C31  C32
BOND  C32  H2X       C31  H1X       C32  C33
BOND  C33  H3X       C33  H3Y       C33  C34
BOND  C34  H4X       C34  H4Y       C34  C35
BOND  C35  H5X       C35  H5Y       C35  C36
BOND  C36  H6X       C36  H6Y       C36  C37
BOND  C37  H7X       C37  H7Y       C37  C38
BOND  C38  H8X       C38  H8Y       C38  C39
BOND  C39  H9X       C39  H9Y       C39  C310
BOND  C310 H10X      C310 H10Y      C310 C311
BOND  C311 H11X      C311 H11Y      C311 C312
BOND  C312 H12X      C312 H12Y      C312 C313
BOND  C313 H13X      C313 H13Y      C313 C314
BOND  C314 H14X      C314 H14Y      C314 C315
BOND  C315 H15X      C315 H15Y      C315 C316
BOND  C316 H16X      C316 H16Y      C316 C317
BOND  C317 H17X      C317 H17Y      C317 C318
BOND  C318 H18X      C318 H18Y      C318 H18Z

IMPR C21 O21 C22 O22

IC HN1  C12  *N    HN2   1.0399 109.43  120.05 109.40 1.0399
IC HN1  C12  *N    HN3   1.0399 109.43 -119.95 109.23 1.0399
IC HN1  N    C12   C11   1.0399 109.43   57.96 111.14 1.5377
IC C11  N    *C12  H12A  1.5377 111.14 -121.03 107.00 1.1083
IC H12A N    *C12  H12B  1.1083 107.00 -117.27 106.72 1.1077
IC N    C12  C11   O12   1.5040 111.14 -175.75 110.96 1.4221
IC O12  C12  *C11  H11A  1.4221 110.96 -125.09 110.49 1.1147
IC H11A C12  *C11  H11B  1.1147 110.49 -116.67 108.51 1.1134
IC C12  C11  O12   P     1.5377 110.96  -83.56 119.46 1.5836
IC C11  O12  P     O11   1.4221 119.46 -166.57 100.89 1.5869
IC O11  O12  *P    O13   1.5869 100.89  115.33 109.11 1.4818
IC O11  O12  *P    O14   1.5869 100.89 -114.82 109.57 1.4797
IC O12  P    O11   C1    1.5836 100.89  150.53 117.18 1.4224
IC P    O11  C1    C2    1.5869 117.18  177.07 110.39 1.5490
IC C2   O11  *C1   HA    1.5490 110.39 -119.58 110.77 1.1152
IC HA   O11  *C1   HB    1.1152 110.77 -121.07 110.70 1.1140
IC O11  C1   C2    C3    1.4224 110.39  179.85 109.69 1.5543
IC C3   C1   *C2   O21   1.5543 109.69  120.86 108.87 1.4411
IC C3   C1   *C2   HS    1.5543 109.69 -117.46 107.14 1.1145
IC C1   C2   O21   C21   1.5490 108.87  138.63 116.38 1.3333
IC C2   O21  C21   C22   1.4411 116.38  167.96 109.30 1.5304
IC C22  O21  *C21  O22   1.5304 109.30 -177.55 126.10 1.2185
IC O21  C21  C22   C23   1.3333 109.30  177.63 109.81 1.5391
IC C23  C21  *C22  H2R   1.5391 109.81 -121.48 110.07 1.1106
IC H2R  C21  *C22  H2S   1.1106 110.07 -119.23 108.64 1.1121
IC C1   C2   C3    O31   1.5490 109.69  174.49 112.85 1.4473
IC O31  C2   *C3   HX    1.4473 112.85 -126.35 109.95 1.1146
IC HX   C2   *C3   HY    1.1146 109.95 -115.21 106.68 1.1128
IC C2   C3   O31   C31   1.5543 112.85  -95.87 113.79 1.3700
IC C3   O31  C31   C32   1.4473 113.79 -147.90 126.14 1.3418
IC C32  O31  *C31  H1X   1.3418 126.14 -179.87 115.34 1.1003
IC O31  C31  C32   C33   1.3700 126.14   -0.24 126.41 1.5090
IC C33  C31  *C32  H2X   1.5090 126.41 -179.88 118.45 1.1003
IC C21  C22  C23   C24   1.5304 109.81  168.94 113.33 1.5370
IC C24  C22  *C23  H3R   1.5370 113.33 -119.83 110.17 1.1141
IC H3R  C22  *C23  H3S   1.1141 110.17 -118.42 109.02 1.1126
IC C22  C23  C24   C25   1.5391 113.33  173.84 112.57 1.5358
IC C25  C23  *C24  H4R   1.5358 112.57 -121.04 109.50 1.1122
IC H4R  C23  *C24  H4S   1.1122 109.50 -117.82 108.72 1.1127
IC C23  C24  C25   C26   1.5370 112.57  175.29 113.29 1.5360
IC C26  C24  *C25  H5R   1.5360 113.29 -121.57 109.26 1.1124
IC H5R  C24  *C25  H5S   1.1124 109.26 -117.25 108.38 1.1133
IC C24  C25  C26   C27   1.5358 113.29  172.76 112.65 1.5369
IC C27  C25  *C26  H6R   1.5369 112.65 -120.36 108.74 1.1130
IC H6R  C25  *C26  H6S   1.1130 108.74 -117.75 109.24 1.1125
IC C25  C26  C27   C28   1.5360 112.65 -179.94 113.18 1.5422
IC C28  C26  *C27  H7R   1.5422 113.18 -122.34 108.96 1.1129
IC H7R  C26  *C27  H7S   1.1129 108.96 -116.68 107.53 1.1139
IC C26  C27  C28   C29   1.5369 113.18  171.40 111.68 1.5091
IC C29  C27  *C28  H8R   1.5091 111.68 -120.01 108.11 1.1122
IC H8R  C27  *C28  H8S   1.1122 108.11 -115.78 108.10 1.1117
IC C27  C28  C29   C210  1.5422 111.68  121.82 128.17 1.3459
IC C210 C28  *C29  H9R   1.3459 128.17  179.72 113.94 1.0997
IC C28  C29  C210  C211  1.5091 128.17   -0.04 128.25 1.5099
IC C211 C29  *C210 H10R  1.5099 128.25 -179.37 117.62 1.0985
IC C29  C210 C211  C212  1.3459 128.25  124.06 112.93 1.5446
IC C212 C210 *C211 H11R  1.5446 112.93 -121.32 111.83 1.1110
IC H11R C210 *C211 H11S  1.1110 111.83 -118.25 109.57 1.1123
IC C210 C211 C212  C213  1.5099 112.93   64.13 113.89 1.5379
IC C213 C211 *C212 H12R  1.5379 113.89 -123.28 110.01 1.1121
IC H12R C211 *C212 H12S  1.1121 110.01 -117.07 107.83 1.1134
IC C211 C212 C213  C214  1.5446 113.89  174.34 113.51 1.5358
IC C214 C212 *C213 H13R  1.5358 113.51 -120.88 108.60 1.1125
IC H13R C212 *C213 H13S  1.1125 108.60 -117.69 109.69 1.1115
IC C212 C213 C214  C215  1.5379 113.51 -177.56 112.40 1.5361
IC C215 C213 *C214 H14R  1.5361 112.40 -121.39 109.16 1.1120
IC H14R C213 *C214 H14S  1.1120 109.16 -117.76 108.93 1.1123
IC C213 C214 C215  C216  1.5358 112.40  178.74 113.57 1.5355
IC C216 C214 *C215 H15R  1.5355 113.57 -121.00 108.53 1.1130
IC H15R C214 *C215 H15S  1.1130 108.53 -117.37 109.00 1.1124
IC C214 C215 C216  C217  1.5361 113.57 -177.30 112.83 1.5368
IC C217 C215 *C216 H16R  1.5368 112.83 -121.62 109.18 1.1123
IC H16R C215 *C216 H16S  1.1123 109.18 -117.61 108.79 1.1126
IC C215 C216 C217  C218  1.5355 112.83  178.24 114.05 1.5304
IC C218 C216 *C217 H17R  1.5304 114.05 -121.32 108.44 1.1133
IC H17R C216 *C217 H17S  1.1133 108.44 -116.82 108.78 1.1131
IC C216 C217 C218  H18R  1.5368 114.05  -56.27 110.27 1.1110
IC H18R C217 *C218 H18S  1.1110 110.27  120.01 110.33 1.1107
IC H18R C217 *C218 H18T  1.1110 110.27 -119.95 110.34 1.1108
IC C31  C32  C33   C34   1.3418 126.41 -159.25 110.62 1.5412
IC C34  C32  *C33  H3X   1.5412 110.62 -119.37 109.96 1.1129
IC H3X  C32  *C33  H3Y   1.1129 109.96 -119.10 111.29 1.1120
IC C32  C33  C34   C35   1.5090 110.62 -175.38 114.56 1.5366
IC C35  C33  *C34  H4X   1.5366 114.56 -122.24 109.73 1.1126
IC H4X  C33  *C34  H4Y   1.1126 109.73 -117.85 108.77 1.1145
IC C33  C34  C35   C36   1.5412 114.56  171.95 111.62 1.5361
IC C36  C34  *C35  H5X   1.5361 111.62 -120.14 109.19 1.1121
IC H5X  C34  *C35  H5Y   1.1121 109.19 -118.25 109.60 1.1111
IC C34  C35  C36   C37   1.5366 111.62 -177.96 114.03 1.5343
IC C37  C35  *C36  H6X   1.5343 114.03 -122.06 109.05 1.1123
IC H6X  C35  *C36  H6Y   1.1123 109.05 -117.10 108.50 1.1132
IC C35  C36  C37   C38   1.5361 114.03  176.28 112.11 1.5347
IC C38  C36  *C37  H7X   1.5347 112.11 -120.65 109.13 1.1122
IC H7X  C36  *C37  H7Y   1.1122 109.13 -118.07 109.22 1.1119
IC C36  C37  C38   C39   1.5343 112.11  179.42 113.67 1.5343
IC C39  C37  *C38  H8X   1.5343 113.67 -121.34 108.90 1.1129
IC H8X  C37  *C38  H8Y   1.1129 108.90 -117.31 108.88 1.1130
IC C37  C38  C39   C310  1.5347 113.67 -179.78 111.88 1.5348
IC C310 C38  *C39  H9X   1.5348 111.88 -121.20 109.32 1.1124
IC H9X  C38  *C39  H9Y   1.1124 109.32 -117.96 109.01 1.1126
IC C38  C39  C310  C311  1.5343 111.88  177.81 113.58 1.5336
IC C311 C39  *C310 H10X  1.5336 113.58 -121.02 108.57 1.1131
IC H10X C39  *C310 H10Y  1.1131 108.57 -117.27 108.91 1.1127
IC C39  C310 C311  C312  1.5348 113.58 -178.00 112.52 1.5352
IC C312 C310 *C311 H11X  1.5352 112.52 -121.45 109.24 1.1123
IC H11X C310 *C311 H11Y  1.1123 109.24 -117.78 108.89 1.1127
IC C310 C311 C312  C313  1.5336 112.52  178.24 112.83 1.5346
IC C313 C311 *C312 H12X  1.5346 112.83 -121.01 108.77 1.1128
IC H12X C311 *C312 H12Y  1.1128 108.77 -117.45 109.04 1.1124
IC C311 C312 C313  C314  1.5352 112.83 -178.38 113.13 1.5354
IC C314 C312 *C313 H13X  1.5354 113.13 -121.51 108.87 1.1122
IC H13X C312 *C313 H13Y  1.1122 108.87 -117.46 108.73 1.1125
IC C312 C313 C314  C315  1.5346 113.13  179.38 113.15 1.5363
IC C315 C313 *C314 H14X  1.5363 113.15 -121.02 108.85 1.1125
IC H14X C313 *C314 H14Y  1.1125 108.85 -117.54 109.02 1.1122
IC C313 C314 C315  C316  1.5354 113.15 -179.23 112.94 1.5371
IC C316 C314 *C315 H15X  1.5371 112.94 -121.37 109.00 1.1124
IC H15X C314 *C315 H15Y  1.1124 109.00 -117.50 108.86 1.1124
IC C314 C315 C316  C317  1.5363 112.94  178.86 113.26 1.5375
IC C317 C315 *C316 H16X  1.5375 113.26 -121.36 108.81 1.1125
IC H16X C315 *C316 H16Y  1.1125 108.81 -117.34 108.73 1.1126
IC C315 C316 C317  C318  1.5371 113.26  179.53 114.39 1.5318
IC C318 C316 *C317 H17X  1.5318 114.39 -121.56 108.45 1.1131
IC H17X C316 *C317 H17Y  1.1131 108.45 -116.78 108.59 1.1130
IC C316 C317 C318  H18X  1.5375 114.39  -57.26 110.42 1.1108
IC H18X C317 *C318 H18Y  1.1108 110.42  120.24 110.48 1.1110
IC H18X C317 *C318 H18Z  1.1108 110.42 -119.82 110.21 1.1110

!    I     J      K      L          R(IK)   T(IKJ)    PHI   T(JKL)   R(KL)
RESI PLC22  ! plasmalogen phosphatidylcholine (18/22:6)
GROUP                  !               H15B
ATOM N    NTL    -0.60 !                 |
ATOM C12  CTL2   -0.10 !           H15A-C15-H15C
ATOM H12A HL      0.25 !                 |
ATOM H12B HL      0.25 !         H13B    |    H14A
ATOM C13  CTL5   -0.35 !           |     |     |
ATOM H13A HL      0.25 !     H13A-C13----N----C14-H14B     (+)
ATOM H13B HL      0.25 !           |     |     |
ATOM H13C HL      0.25 !         H13C    |    H14C
ATOM C14  CTL5   -0.35 !                 |
ATOM H14A HL      0.25 !                 |
ATOM H14B HL      0.25 !                 |    alpha6
ATOM H14C HL      0.25 !                 |
ATOM C15  CTL5   -0.35 !                 |
ATOM H15A HL      0.25 !          H12A--C12---H12B
ATOM H15B HL      0.25 !                 |
ATOM H15C HL      0.25 !                 |
GROUP                  !                 |     alpha5
ATOM C11  CTL2   -0.08 !                 |
ATOM H11A HAL2    0.09 !          H11A--C11---H11B
ATOM H11B HAL2    0.09 !                 |     alpha4
ATOM P    PL      1.50 !        (-) O13  O12
ATOM O13  O2L    -0.78 !              \ /      alpha3
ATOM O14  O2L    -0.78 !               P (+)
ATOM O12  OSLP   -0.57 !              / \      alpha2
ATOM O11  OSLP   -0.57 !        (-) O14  O11
ATOM C1   CTL2   -0.08 !                 |     alpha1
ATOM HA   HAL2    0.09 !            HA---C1---HB
ATOM HB   HAL2    0.09 !                 |     theta1
GROUP                  !                 |
ATOM C2   CTL1    0.17 !            HS---C2--------------
ATOM HS   HAL1    0.09 !                 | beta1        |
ATOM O21  OSL    -0.49 !            O22  O21          theta3
ATOM C21  CL      0.90 !             \\ /  beta2        |
ATOM O22  OBL    -0.63 !               C21              |
ATOM C22  CTL2   -0.22 !               |   beta3        |
ATOM H2R  HAL2    0.09 !        H2R---C22---H2S         |
ATOM H2S  HAL2    0.09 !               |                |
GROUP                  !               |                |
ATOM C3   CTL2    0.08 !               |                |
ATOM HX   HAL2    0.02 !               |           HX---C3---HY
ATOM HY   HAL2    0.02 !               |                |   gamma1
ATOM O31  OG301  -0.56 !               |                O31
ATOM C31  CEL1    0.42 !               |               /    gamma2
ATOM H1X  HEL1    0.02 !               |         H1X--C31
ATOM C32  CEL1   -0.15 !               |              ||    gamma3 (cis?)
ATOM H2X  HEL1    0.15 !               |        H2X---C32
ATOM C23  CTL2   -0.18 !               |              |
ATOM H3R  HAL2    0.09 !        H3R ---C23---H3S      |
ATOM H3S  HAL2    0.09 !               |              |
GROUP                  !               |              |
ATOM C24  CEL1   -0.15 !               |              |
ATOM H4R  HEL1    0.15 !        H4R ---C24---H4S      |
GROUP                  !               ||             |
ATOM C25  CEL1   -0.15 !               ||             |
ATOM H5R  HEL1    0.15 !        H5R ---C25---H5S      |
GROUP                  !               |              |
ATOM C26  CTL2   -0.18 !               |              |
ATOM H6R  HAL2    0.09 !        H6R ---C26---H6S      |
ATOM H6S  HAL2    0.09 !
GROUP                  !               |              |
ATOM C27  CEL1   -0.15 !               |              |
ATOM H7R  HEL1    0.15 !        H7R ---C27---H7S      |
GROUP                  !               ||             |
ATOM C28  CEL1   -0.15 !               ||             |
ATOM H8R  HEL1    0.15 !        H8R ---C28---H8S      |
GROUP                  !               |              |
ATOM C29  CTL2   -0.18 !               |              |
ATOM H9R  HAL2    0.09 !        H9R ---C29---H9S      |
ATOM H9S  HAL2    0.09
GROUP                  !               |              |
ATOM C210 CEL1   -0.15 !               |              |
ATOM H10R HEL1    0.15 !        H10R---C210           |
GROUP                  !               ||             |
ATOM C211 CEL1   -0.15 !               ||             |
ATOM H11R HEL1    0.15 !        H11R---C211--H11S     |
GROUP                  !               |              |
ATOM C212 CTL2   -0.18 !               |              |
ATOM H12R HAL2    0.09 !        H12R---C212--H12S     |
ATOM H12S HAL2    0.09
GROUP                  !               |              |
ATOM C213 CEL1   -0.15 !               |              |
ATOM H13R HEL1    0.15 !        H13R---C213--H13S     |
GROUP                  !               ||             |
ATOM C214 CEL1   -0.15 !               ||             |
ATOM H14R HEL1    0.15 !        H14R---C214--H14S     |
GROUP                  !               |              |
ATOM C215 CTL2   -0.18 !               |              |
ATOM H15R HAL2    0.09 !        H15R---C215--H15S     |
ATOM H15S HAL2    0.09
GROUP                  !               |              |
ATOM C216 CEL1   -0.15 !               |              |
ATOM H16R HEL1    0.15 !        H16R---C216--H16S     |
GROUP                  !               ||             |
ATOM C217 CEL1   -0.15 !               ||             |
ATOM H17R HEL1    0.15 !        H17R---C217--H17S     |
GROUP                  !               |              |
ATOM C218 CTL2   -0.18 !               |              |
ATOM H18R HAL2    0.09 !        H18R---C218--H18S     |
ATOM H18S HAL2    0.09 !
GROUP                  !               |              |
ATOM C219 CEL1   -0.15 !               |              |
ATOM H19R HEL1    0.15 !        H19R---C219--H19S     |
GROUP                  !               ||             |
ATOM C220 CEL1   -0.15 !               ||             |
ATOM H20R HEL1    0.15 !        H20R---C220--H20S     |
GROUP                  !               |
ATOM C221 CTL2   -0.18 !               |              |
ATOM H21R HAL2    0.09 !        H21R---C221--H21S     |
ATOM H21S HAL2    0.09 !
GROUP                  !               |              |
ATOM C222 CTL3   -0.27 !               |              |
ATOM H22R HAL3    0.09 !        H22R---C222--H22S     |
ATOM H22S HAL3    0.09 !               |              |
ATOM H22T HAL3    0.09 !              H22T            |
GROUP                  !                              |
ATOM C33  CTL2   -0.18 !                              |
ATOM H3X  HAL2    0.09 !                       H3X ---C33---H3Y
ATOM H3Y  HAL2    0.09 !                              |
GROUP                  !                              |
ATOM C34  CTL2   -0.18 !                              |
ATOM H4X  HAL2    0.09 !                       H4X ---C34---H4Y
ATOM H4Y  HAL2    0.09 !                              |
GROUP                  !                              |
ATOM C35  CTL2   -0.18 !                              |
ATOM H5X  HAL2    0.09 !                       H5X ---C35---H5Y
ATOM H5Y  HAL2    0.09 !                              |
GROUP                  !                              |
ATOM C36  CTL2   -0.18 !                              |
ATOM H6X  HAL2    0.09 !                       H6X ---C36---H6Y
ATOM H6Y  HAL2    0.09 !                              |
GROUP                  !                              |
ATOM C37  CTL2   -0.18 !                              |
ATOM H7X  HAL2    0.09 !                       H7X ---C37---H7Y
ATOM H7Y  HAL2    0.09 !                              |
GROUP                  !                              |
ATOM C38  CTL2   -0.18 !                              |
ATOM H8X  HAL2    0.09 !                       H8X ---C38---H8Y
ATOM H8Y  HAL2    0.09 !                              |
GROUP                  !                              |
ATOM C39  CTL2   -0.18 !                              |
ATOM H9X  HAL2    0.09 !                       H9X ---C39---H9Y
ATOM H9Y  HAL2    0.09 !                              |
GROUP                  !                              |
ATOM C310 CTL2   -0.18 !                              |
ATOM H10X HAL2    0.09 !                       H10X---C310--H10Y
ATOM H10Y HAL2    0.09 !                              |
GROUP                  !                              |
ATOM C311 CTL2   -0.18 !                              |
ATOM H11X HAL2    0.09 !                       H11X---C311--H11Y
ATOM H11Y HAL2    0.09 !                              |
GROUP                  !                              |
ATOM C312 CTL2   -0.18 !                              |
ATOM H12X HAL2    0.09 !                       H12X---C312--H12Y
ATOM H12Y HAL2    0.09 !                              |
GROUP                  !                              |
ATOM C313 CTL2   -0.18 !                              |
ATOM H13X HAL2    0.09 !                       H13X---C313--H13Y
ATOM H13Y HAL2    0.09 !                              |
GROUP                  !                              |
ATOM C314 CTL2   -0.18 !                              |
ATOM H14X HAL2    0.09 !                       H14X---C314--H14Y
ATOM H14Y HAL2    0.09 !                              |
GROUP                  !                              |
ATOM C315 CTL2   -0.18 !                              |
ATOM H15X HAL2    0.09 !                       H15X---C315--H15Y
ATOM H15Y HAL2    0.09 !                              |
GROUP                  !                              |
ATOM C316 CTL2   -0.18 !                              |
ATOM H16X HAL2    0.09 !                       H16X---C316--H16Y
ATOM H16Y HAL2    0.09 !                              |
GROUP                  !                              |
ATOM C317 CTL2   -0.18 !                              |
ATOM H17X HAL2    0.09 !                       H17X---C317--H17Y
ATOM H17Y HAL2    0.09 !                              |
GROUP                  !                              |
ATOM C318 CTL3   -0.27 !                              |
ATOM H18X HAL3    0.09 !                       H18X---C318--H18Y
ATOM H18Y HAL3    0.09 !                              |
ATOM H18Z HAL3    0.09 !                              H18Z

! Polar Head
BOND  N    C13       N    C14       N    C15
BOND  C13  H13A      C13  H13B      C13  H13C
BOND  C14  H14A      C14  H14B      C14  H14C
BOND  C15  H15A      C15  H15B      C15  H15C
BOND  N    C12
BOND  C12  H12A      C12  H12B      C12  C11
BOND  C11  H11A      C11  H11B      C11  O12       O11  C1
BOND  O12  P         P    O11       P    O13       P    O14
! Glycerol Backbone
BOND  C1   HA        C1    HB       C1   C2
BOND  C2   HS        C2    C3       C2   O21
BOND  C3   HX        C3    HY       C3   O31
! Chain from C2
BOND  O21  C21
BOND  C21  C22
DOUBLE  C21  O22
BOND  C22  H2R       C22  H2S       C22  C23
BOND  C23  H3R       C23  H3S       C23  C24
BOND  C24  H4R
DOUBLE  C24  C25
BOND  C25  H5R       C25  C26
BOND  C26  H6R       C26  H6S       C26  C27
BOND  C27  H7R
DOUBLE     C27  C28
BOND  C28  H8R       C28  C29
BOND  C29  H9R       C29  H9S       C29 C210
BOND  C210 H10R
DOUBLE   C210 C211
BOND  C211 H11R      C211 C212
BOND  C212 H12R      C212 H12S      C212 C213
BOND  C213 H13R
DOUBLE     C213 C214
BOND  C214 H14R      C214 C215
BOND  C215 H15R      C215 H15S      C215 C216
BOND  C216 H16R
DOUBLE      C216 C217
BOND  C217 H17R      C217 C218
BOND  C218 H18R      C218 H18S      C218 C219
BOND  C219 H19R
DOUBLE     C219 C220
BOND  C220 H20R      C220 C221
BOND  C221 H21R      C221 H21S      C221 C222
BOND  C222 H22R      C222 H22S      C222 H22T
! Chain From C3
BOND  O31  C31
DOUBLE  C31  C32
BOND  C32  H2X       C31  H1X       C32  C33
BOND  C33  H3X       C33  H3Y       C33  C34
BOND  C34  H4X       C34  H4Y       C34  C35
BOND  C35  H5X       C35  H5Y       C35  C36
BOND  C36  H6X       C36  H6Y       C36  C37
BOND  C37  H7X       C37  H7Y       C37  C38
BOND  C38  H8X       C38  H8Y       C38  C39
BOND  C39  H9X       C39  H9Y       C39  C310
BOND  C310 H10X      C310 H10Y      C310 C311
BOND  C311 H11X      C311 H11Y      C311 C312
BOND  C312 H12X      C312 H12Y      C312 C313
BOND  C313 H13X      C313 H13Y      C313 C314
BOND  C314 H14X      C314 H14Y      C314 C315
BOND  C315 H15X      C315 H15Y      C315 C316
BOND  C316 H16X      C316 H16Y      C316 C317
BOND  C317 H17X      C317 H17Y      C317 C318
BOND  C318 H18X      C318 H18Y      C318 H18Z

IMPR C21 O21 C22 O22

IC C13  C12  *N    C14   1.5103 110.70  119.80 110.09 1.5125
IC C13  C12  *N    C15   1.5103 110.70 -120.45 110.12 1.5088
IC C13  N    C12   C11   1.5103 110.70   71.88 117.19 1.5648
IC C11  N    *C12  H12A  1.5648 117.19 -123.60 107.68 1.0812
IC H12A N    *C12  H12B  1.0812 107.68 -115.19 107.44 1.0826
IC C14  N    C13   H13A  1.5125 108.37  179.97 109.88 1.0785
IC H13A N    *C13  H13B  1.0785 109.88  120.97 109.91 1.0794
IC H13A N    *C13  H13C  1.0785 109.88 -119.65 109.17 1.0805
IC C13  N    C14   H14A  1.5103 108.37 -179.50 109.87 1.0787
IC H14A N    *C14  H14B  1.0787 109.87  119.44 109.31 1.0804
IC H14A N    *C14  H14C  1.0787 109.87 -120.91 110.10 1.0785
IC C13  N    C15   H15A  1.5103 108.88 -179.47 109.67 1.0796
IC H15A N    *C15  H15B  1.0796 109.67  120.17 109.17 1.0806
IC H15A N    *C15  H15C  1.0796 109.67 -120.29 109.43 1.0796
IC N    C12  C11   O12   1.5322 117.19 -170.04 113.21 1.4422
IC O12  C12  *C11  H11A  1.4422 113.21 -124.66 106.56 1.1171
IC H11A C12  *C11  H11B  1.1171 106.56 -115.10 108.32 1.1113
IC C12  C11  O12   P     1.5648 113.21 -127.10 119.33 1.6044
IC C11  O12  P     O11   1.4422 119.33 -155.16 105.64 1.5950
IC O11  O12  *P    O13   1.5950 105.64  115.67 109.00 1.4801
IC O11  O12  *P    O14   1.5950 105.64 -116.00 107.85 1.4792
IC O12  P    O11   C1    1.6044 105.64  174.99 120.37 1.4397
IC P    O11  C1    C2    1.5950 120.37  148.22 110.08 1.5627
IC C2   O11  *C1   HA    1.5627 110.08 -119.64 112.14 1.1113
IC HA   O11  *C1   HB    1.1113 112.14 -120.42 109.57 1.1088
IC O11  C1   C2    O21   1.4397 110.08 -175.22 113.50 1.4537
IC O21  C1   *C2   C3    1.4537 113.50 -124.70 108.86 1.5500
IC C3   C1   *C2   HS    1.5500 108.86 -117.65 106.93 1.1106
IC C1   C2   O21   C21   1.5627 113.50  -90.02 127.85 1.3465
IC C2   O21  C21   C22   1.4537 127.85 -165.44 109.37 1.5639
IC C22  O21  *C21  O22   1.5639 109.37 -178.52 126.33 1.2143
IC O21  C21  C22   C23   1.3465 109.37  164.49 118.62 1.5770
IC C23  C21  *C22  H2R   1.5770 118.62 -125.25 108.54 1.1031
IC H2R  C21  *C22  H2S   1.1031 108.54 -114.02 105.45 1.1074
IC C1   C2   C3    O31   1.5627 108.86 -115.69 107.48 1.4350
IC O31  C2   *C3   HX    1.4350 107.48 -119.92 115.01 1.1054
IC HX   C2   *C3   HY    1.1054 115.01 -121.37 108.23 1.1110
IC C2   C3   O31   C31   1.5500 107.48  166.78 114.47 1.3651
IC C3   O31  C31   C32   1.4350 114.47  127.89 150.52 1.3429
IC C32  O31  *C31  H1X   1.3429 150.52  -21.96  61.41 1.1001
IC O31  C31  C32   C33   1.3651 150.52   -0.35 125.57 1.5055
IC C33  C31  *C32  H2X   1.5055 125.57  177.70 118.88 1.1015
IC C21  C22  C23   C24   1.5639 118.62  -91.35 116.50 1.5250
IC C24  C22  *C23  H3R   1.5250 116.50  126.56 107.56 1.1096
IC H3R  C22  *C23  H3S   1.1096 107.56  111.99 105.36 1.1106
IC C22  C23  C24   C25   1.5770 116.50 -141.93 132.88 1.3672
IC C25  C23  *C24  H4R   1.3672 132.88 -179.59 111.10 1.0992
IC C23  C24  C25   C26   1.5250 132.88    0.03 133.81 1.5276
IC C26  C24  *C25  H5R   1.5276 133.81  177.68 115.26 1.0984
IC C24  C25  C26   C27   1.3672 133.81  -96.99 113.52 1.5209
IC C27  C25  *C26  H6R   1.5209 113.52  120.80 109.11 1.1130
IC H6R  C25  *C26  H6S   1.1130 109.11  115.05 109.83 1.1120
IC C25  C26  C27   C28   1.5276 113.52 -124.14 136.75 1.3667
IC C28  C26  *C27  H7R   1.3667 136.75  178.68 109.29 1.0976
IC C26  C27  C28   C29   1.5209 136.75   -0.35 139.79 1.5322
IC C29  C27  *C28  H8R   1.5322 139.79  179.21 112.90 1.0989
IC C27  C28  C29   C210  1.3667 139.79  -32.60 126.17 1.5153
IC C210 C28  *C29  H9R   1.5153 126.17  128.89 107.37 1.1145
IC H9R  C28  *C29  H9S   1.1145 107.37  109.82 104.37 1.1124
IC C28  C29  C210  C211  1.5322 126.17 -159.12 130.63 1.3696
IC C211 C29  *C210 H10R  1.3696 130.63 -179.68 113.27 1.0974
IC C29  C210 C211  C212  1.5153 130.63    0.83 136.31 1.5397
IC C212 C210 *C211 H11R  1.5397 136.31 -179.95 114.80 1.1050
IC C210 C211 C212  C213  1.3696 136.31    8.02 125.40 1.5184
IC C213 C211 *C212 H12R  1.5184 125.40  124.34 106.20 1.1185
IC H12R C211 *C212 H12S  1.1185 106.20  110.45 106.94 1.1206
IC C211 C212 C213  C214  1.5397 125.40  174.19 129.69 1.3635
IC C214 C212 *C213 H13R  1.3635 129.69 -177.48 113.42 1.0985
IC C212 C213 C214  C215  1.5184 129.69    0.46 134.23 1.5293
IC C215 C213 *C214 H14R  1.5293 134.23  176.36 114.74 1.1024
IC C213 C214 C215  C216  1.3635 134.23    4.53 123.47 1.5107
IC C216 C214 *C215 H15R  1.5107 123.47  122.57 106.01 1.1143
IC H15R C214 *C215 H15S  1.1143 106.01  110.93 107.11 1.1143
IC C214 C215 C216  C217  1.5293 123.47 -170.35 128.19 1.3532
IC C217 C215 *C216 H16R  1.3532 128.19 -177.81 114.15 1.0968
IC C215 C216 C217  C218  1.5107 128.19    0.16 132.61 1.5227
IC C218 C216 *C217 H17R  1.5227 132.61 -179.72 115.71 1.0975
IC C216 C217 C218  C219  1.3532 132.61  -33.44 123.19 1.5186
IC C219 C217 *C218 H18R  1.5186 123.19  126.48 107.42 1.1207
IC H18R C217 *C218 H18S  1.1207 107.42  110.22 105.36 1.1121
IC C217 C218 C219  C220  1.5227 123.19 -139.87 127.54 1.3552
IC C220 C218 *C219 H19R  1.3552 127.54  177.94 114.84 1.0995
IC C218 C219 C220  C221  1.5186 127.54    0.37 129.43 1.5166
IC C221 C219 *C220 H20R  1.5166 129.43 -178.85 117.71 1.1001
IC C219 C220 C221  C222  1.3552 129.43  -92.06 117.00 1.5356
IC C222 C220 *C221 H21R  1.5356 117.00  125.97 111.92 1.1155
IC H21R C220 *C221 H21S  1.1155 111.92  115.36 107.17 1.1143
IC C220 C221 C222  H22R  1.5166 117.00  174.40 109.44 1.1109
IC H22R C221 *C222 H22S  1.1109 109.44  119.01 110.31 1.1098
IC H22R C221 *C222 H22T  1.1109 109.44 -119.55 111.66 1.1073
IC C31  C32  C33   C34   1.3429 125.57 -151.63 110.52 1.5297
IC C34  C32  *C33  H3X   1.5297 110.52 -120.41 110.19 1.1062
IC H3X  C32  *C33  H3Y   1.1062 110.19 -119.48 111.62 1.1131
IC C32  C33  C34   C35   1.5055 110.52 -178.61 112.94 1.5320
IC C35  C33  *C34  H4X   1.5320 112.94 -121.06 110.19 1.1101
IC H4X  C33  *C34  H4Y   1.1101 110.19 -118.08 109.53 1.1105
IC C33  C34  C35   C36   1.5297 112.94  175.49 111.87 1.5352
IC C36  C34  *C35  H5X   1.5352 111.87 -120.85 109.41 1.1102
IC H5X  C34  *C35  H5Y   1.1102 109.41 -118.17 109.19 1.1096
IC C34  C35  C36   C37   1.5320 111.87  177.17 115.90 1.5419
IC C37  C35  *C36  H6X   1.5419 115.90 -121.86 108.73 1.1130
IC H6X  C35  *C36  H6Y   1.1130 108.73 -116.75 108.40 1.1137
IC C35  C36  C37   C38   1.5352 115.90  174.53 109.77 1.5408
IC C38  C36  *C37  H7X   1.5408 109.77 -120.56 109.28 1.1128
IC H7X  C36  *C37  H7Y   1.1128 109.28 -117.97 109.35 1.1127
IC C36  C37  C38   C39   1.5419 109.77 -179.93 115.69 1.5309
IC C39  C37  *C38  H8X   1.5309 115.69 -122.53 107.96 1.1116
IC H8X  C37  *C38  H8Y   1.1116 107.96 -116.06 107.23 1.1123
IC C37  C38  C39   C310  1.5408 115.69  174.57 113.83 1.5384
IC C310 C38  *C39  H9X   1.5384 113.83 -120.68 108.90 1.1106
IC H9X  C38  *C39  H9Y   1.1106 108.90 -117.81 109.25 1.1103
IC C38  C39  C310  C311  1.5309 113.83 -177.93 111.21 1.5390
IC C311 C39  *C310 H10X  1.5390 111.21 -121.13 109.91 1.1114
IC H10X C39  *C310 H10Y  1.1114 109.91 -118.30 109.64 1.1116
IC C39  C310 C311  C312  1.5384 111.21  178.47 115.49 1.5415
IC C312 C310 *C311 H11X  1.5415 115.49 -121.41 108.28 1.1139
IC H11X C310 *C311 H11Y  1.1139 108.28 -116.85 108.31 1.1138
IC C310 C311 C312  C313  1.5390 115.49  179.59 112.36 1.5418
IC C313 C311 *C312 H12X  1.5418 112.36 -120.84 109.03 1.1141
IC H12X C311 *C312 H12Y  1.1141 109.03 -118.01 109.22 1.1139
IC C311 C312 C313  C314  1.5415 112.36 -178.49 113.11 1.5335
IC C314 C312 *C313 H13X  1.5335 113.11 -121.92 108.87 1.1131
IC H13X C312 *C313 H13Y  1.1131 108.87 -117.06 108.35 1.1135
IC C312 C313 C314  C315  1.5418 113.11  175.62 113.07 1.5314
IC C315 C313 *C314 H14X  1.5314 113.07 -120.66 108.43 1.1118
IC H14X C313 *C314 H14Y  1.1118 108.43 -117.43 108.97 1.1111
IC C313 C314 C315  C316  1.5335 113.07 -178.06 112.83 1.5326
IC C316 C314 *C315 H15X  1.5326 112.83 -121.46 109.51 1.1106
IC H15X C314 *C315 H15Y  1.1106 109.51 -117.81 108.94 1.1112
IC C314 C315 C316  C317  1.5314 112.83  176.65 113.09 1.5362
IC C317 C315 *C316 H16X  1.5362 113.09 -121.08 109.28 1.1113
IC H16X C315 *C316 H16Y  1.1113 109.28 -117.74 109.22 1.1113
IC C315 C316 C317  C318  1.5326 113.09 -179.99 114.30 1.5332
IC C318 C316 *C317 H17X  1.5332 114.30 -121.48 108.62 1.1124
IC H17X C316 *C317 H17Y  1.1124 108.62 -116.87 108.87 1.1127
IC C316 C317 C318  H18X  1.5362 114.30  -56.86 110.27 1.1118
IC H18X C317 *C318 H18Y  1.1118 110.27  119.93 110.36 1.1120
IC H18X C317 *C318 H18Z  1.1118 110.27 -120.01 110.45 1.1130

RESI PLC20             !  plasmalogen phosphatidylcholine (18/20:4)
GROUP                  !               H15B
ATOM N    NTL    -0.60 !                 |
ATOM C12  CTL2   -0.10 !           H15A-C15-H15C
ATOM H12A HL      0.25 !                 |
ATOM H12B HL      0.25 !         H13B    |    H14A
ATOM C13  CTL5   -0.35 !           |     |     |
ATOM H13A HL      0.25 !     H13A-C13----N----C14-H14B     (+)
ATOM H13B HL      0.25 !           |     |     |
ATOM H13C HL      0.25 !         H13C    |    H14C
ATOM C14  CTL5   -0.35 !                 |
ATOM H14A HL      0.25 !                 |
ATOM H14B HL      0.25 !                 |    alpha6
ATOM H14C HL      0.25 !                 |
ATOM C15  CTL5   -0.35 !                 |
ATOM H15A HL      0.25 !          H12A--C12---H12B
ATOM H15B HL      0.25 !                 |
ATOM H15C HL      0.25 !                 |
GROUP                  !                 |     alpha5
ATOM C11  CTL2   -0.08 !                 |
ATOM H11A HAL2    0.09 !          H11A--C11---H11B
ATOM H11B HAL2    0.09 !                 |     alpha4
ATOM P    PL      1.50 !        (-) O13  O12
ATOM O13  O2L    -0.78 !              \ /      alpha3
ATOM O14  O2L    -0.78 !               P (+)
ATOM O12  OSLP   -0.57 !              / \      alpha2
ATOM O11  OSLP   -0.57 !        (-) O14  O11
ATOM C1   CTL2   -0.08 !                 |     alpha1
ATOM HA   HAL2    0.09 !            HA---C1---HB
ATOM HB   HAL2    0.09 !                 |     theta1
GROUP                  !                 |
ATOM C2   CTL1    0.17 !            HS---C2--------------
ATOM HS   HAL1    0.09 !                 | beta1        |
ATOM O21  OSL    -0.49 !            O22  O21          theta3
ATOM C21  CL      0.90 !             \\ /  beta2        |
ATOM O22  OBL    -0.63 !               C21              |
ATOM C22  CTL2   -0.22 !               |   beta3        |
ATOM H2R  HAL2    0.09 !        H2R---C22---H2S         |
ATOM H2S  HAL2    0.09 !               |                |
GROUP                  !               |                |
ATOM C3   CTL2    0.08 !               |                |
ATOM HX   HAL2    0.02 !               |           HX---C3---HY
ATOM HY   HAL2    0.02 !               |                |   gamma1
ATOM O31  OG301  -0.56 !               |                O31
ATOM C31  CEL1    0.42 !               |               /    gamma2
ATOM H1X  HEL1    0.02 !               |         H1X--C31
ATOM C32  CEL1   -0.15 !               |              ||    gamma3 (cis?)
ATOM H2X  HEL1    0.15 !               |        H2X---C32
ATOM C23  CTL2   -0.18 !               |              |
ATOM H3R  HAL2    0.09 !        H3R ---C23---H3S      |
ATOM H3S  HAL2    0.09 !               |              |
GROUP                  !               |              |
ATOM C24  CTL2   -0.18 !               |              |
ATOM H4R  HAL2    0.09 !        H4R ---C24---H4S      |
ATOM H4S  HAL2    0.09 !               |              |
GROUP                  !               |              |
ATOM C25  CEL1   -0.15 !               |              |
ATOM H5R  HEL1    0.15 !        H5R ---C25---H5S      |
GROUP                  !               ||             |
ATOM C26  CEL1   -0.15 !               ||             |
ATOM H6R  HEL1    0.15 !        H6R ---C26---H6S      |
GROUP                  !               |              |
ATOM C27  CTL2   -0.18 !               |              |
ATOM H7R  HAL2    0.09 !        H7R ---C27---H7S      |
ATOM H7S  HAL2    0.09 !               |              |
GROUP                  !               |              |
ATOM C28  CEL1   -0.15 !               |              |
ATOM H8R  HEL1    0.15 !        H8R ---C28---H8S      |
GROUP                  !               ||             |
ATOM C29  CEL1   -0.15 !               ||             |
ATOM H9R  HEL1    0.15 !        H9R ---C29            |
GROUP                  !               |              |
ATOM C210 CTL2   -0.18 !               |              |
ATOM H10R HAL2    0.09 !        H10R---C210           |
ATOM H10S HAL2    0.09 !               |              |
GROUP                  !               |              |
ATOM C211 CEL1   -0.15 !               |              |
ATOM H11R HEL1    0.15 !        H11R---C211--H11S     |
GROUP                  !               ||             |
ATOM C212 CEL1   -0.15 !               ||             |
ATOM H12R HEL1    0.15 !        H12R---C212--H12S     |
GROUP                  !               |              |
ATOM C213 CTL2   -0.18 !               |              |
ATOM H13R HAL2    0.09 !        H13R---C213--H13S     |
ATOM H13S HAL2    0.09 !               |              |
GROUP                  !               |              |
ATOM C214 CEL1   -0.15 !               |              |
ATOM H14R HEL1    0.15 !        H14R---C214--H14S     |
GROUP                  !               ||             |
ATOM C215 CEL1   -0.15 !               ||             |
ATOM H15R HEL1    0.15 !        H15R---C215--H15S     |
GROUP                  !               |              |
ATOM C216 CTL2   -0.18 !               |              |
ATOM H16R HAL2    0.09 !        H16R---C216--H16S     |
ATOM H16S HAL2    0.09 !               |              |
GROUP                  !               |              |
ATOM C217 CTL2   -0.18 !               |              |
ATOM H17R HAL2    0.09 !        H17R---C217--H17S     |
ATOM H17S HAL2    0.09 !               |              |
GROUP                  !               |              |
ATOM C218 CTL2   -0.18 !               |              |
ATOM H18R HAL2    0.09 !        H18R---C218--H18S     |
ATOM H18S HAL2    0.09 !               |              |
GROUP                  !               |              |
ATOM C219 CTL2   -0.18 !               |              |
ATOM H19R HAL2    0.09 !        H19R---C219--H19S     |
ATOM H19S HAL2    0.09 !               |              |
GROUP                  !               |              |
ATOM C220 CTL3   -0.27 !               |              |
ATOM H20R HAL3    0.09 !        H20R---C220--H20S     |
ATOM H20S HAL3    0.09 !               |              |
ATOM H20T HAL3    0.09 !              H20T            |
GROUP                  !                              |
ATOM C33  CTL2   -0.18 !                              |
ATOM H3X  HAL2    0.09 !                       H3X ---C33---H3Y
ATOM H3Y  HAL2    0.09 !                              |
GROUP                  !                              |
ATOM C34  CTL2   -0.18 !                              |
ATOM H4X  HAL2    0.09 !                       H4X ---C34---H4Y
ATOM H4Y  HAL2    0.09 !                              |
GROUP                  !                              |
ATOM C35  CTL2   -0.18 !                              |
ATOM H5X  HAL2    0.09 !                       H5X ---C35---H5Y
ATOM H5Y  HAL2    0.09 !                              |
GROUP                  !                              |
ATOM C36  CTL2   -0.18 !                              |
ATOM H6X  HAL2    0.09 !                       H6X ---C36---H6Y
ATOM H6Y  HAL2    0.09 !                              |
GROUP                  !                              |
ATOM C37  CTL2   -0.18 !                              |
ATOM H7X  HAL2    0.09 !                       H7X ---C37---H7Y
ATOM H7Y  HAL2    0.09 !                              |
GROUP                  !                              |
ATOM C38  CTL2   -0.18 !                              |
ATOM H8X  HAL2    0.09 !                       H8X ---C38---H8Y
ATOM H8Y  HAL2    0.09 !                              |
GROUP                  !                              |
ATOM C39  CTL2   -0.18 !                              |
ATOM H9X  HAL2    0.09 !                       H9X ---C39---H9Y
ATOM H9Y  HAL2    0.09 !                              |
GROUP                  !                              |
ATOM C310 CTL2   -0.18 !                              |
ATOM H10X HAL2    0.09 !                       H10X---C310--H10Y
ATOM H10Y HAL2    0.09 !                              |
GROUP                  !                              |
ATOM C311 CTL2   -0.18 !                              |
ATOM H11X HAL2    0.09 !                       H11X---C311--H11Y
ATOM H11Y HAL2    0.09 !                              |
GROUP                  !                              |
ATOM C312 CTL2   -0.18 !                              |
ATOM H12X HAL2    0.09 !                       H12X---C312--H12Y
ATOM H12Y HAL2    0.09 !                              |
GROUP                  !                              |
ATOM C313 CTL2   -0.18 !                              |
ATOM H13X HAL2    0.09 !                       H13X---C313--H13Y
ATOM H13Y HAL2    0.09 !                              |
GROUP                  !                              |
ATOM C314 CTL2   -0.18 !                              |
ATOM H14X HAL2    0.09 !                       H14X---C314--H14Y
ATOM H14Y HAL2    0.09 !                              |
GROUP                  !                              |
ATOM C315 CTL2   -0.18 !                              |
ATOM H15X HAL2    0.09 !                       H15X---C315--H15Y
ATOM H15Y HAL2    0.09 !                              |
GROUP                  !                              |
ATOM C316 CTL2   -0.18 !                              |
ATOM H16X HAL2    0.09 !                       H16X---C316--H16Y
ATOM H16Y HAL2    0.09 !                              |
GROUP                  !                              |
ATOM C317 CTL2   -0.18 !                              |
ATOM H17X HAL2    0.09 !                       H17X---C317--H17Y
ATOM H17Y HAL2    0.09 !                              |
GROUP                  !                              |
ATOM C318 CTL3   -0.27 !                              |
ATOM H18X HAL3    0.09 !                       H18X---C318--H18Y
ATOM H18Y HAL3    0.09 !                              |
ATOM H18Z HAL3    0.09 !                              H18Z

! Polar Head
BOND  N    C13       N    C14       N    C15
BOND  C13  H13A      C13  H13B      C13  H13C
BOND  C14  H14A      C14  H14B      C14  H14C
BOND  C15  H15A      C15  H15B      C15  H15C
BOND  N    C12
BOND  C12  H12A      C12  H12B      C12  C11
BOND  C11  H11A      C11  H11B      C11  O12       O11  C1
BOND  O12  P         P    O11       P    O13       P    O14
! Glycerol Backbone
BOND  C1   HA        C1    HB       C1   C2
BOND  C2   HS        C2    C3       C2   O21
BOND  C3   HX        C3    HY       C3   O31
! Chain from C2
BOND  O21  C21
BOND  C21  C22
DOUBLE  C21  O22
BOND  C22  H2R       C22  H2S       C22  C23
BOND  C23  H3R       C23  H3S       C23  C24
BOND  C24  H4R       C24  H4S       C24  C25
BOND  C25  H5R
DOUBLE  C25  C26
BOND  C26  H6R       C26  C27
BOND  C27  H7R       C27  H7S       C27  C28
BOND  C28  H8R
DOUBLE  C28  C29
BOND  C29  H9R       C29 C210
BOND  C210 H10R      C210 H10S      C210 C211
BOND  C211 H11R
DOUBLE   C211 C212
BOND  C212 H12R      C212 C213
BOND  C213 H13R      C213 H13S      C213 C214
BOND  C214 H14R
DOUBLE     C214 C215
BOND  C215 H15R      C215 C216
BOND  C216 H16R      C216 H16S      C216 C217
BOND  C217 H17R      C217 H17S      C217 C218
BOND  C218 H18R      C218 H18S      C218 C219

BOND  C219 H19R      C219 H19S      C219 C220
BOND  C220 H20R      C220 H20S      C220 H20T

! Chain From C3
BOND  O31  C31
DOUBLE  C31  C32
BOND  C32  H2X       C31  H1X       C32  C33
BOND  C33  H3X       C33  H3Y       C33  C34
BOND  C34  H4X       C34  H4Y       C34  C35
BOND  C35  H5X       C35  H5Y       C35  C36
BOND  C36  H6X       C36  H6Y       C36  C37
BOND  C37  H7X       C37  H7Y       C37  C38
BOND  C38  H8X       C38  H8Y       C38  C39
BOND  C39  H9X       C39  H9Y       C39  C310
BOND  C310 H10X      C310 H10Y      C310 C311
BOND  C311 H11X      C311 H11Y      C311 C312
BOND  C312 H12X      C312 H12Y      C312 C313
BOND  C313 H13X      C313 H13Y      C313 C314
BOND  C314 H14X      C314 H14Y      C314 C315
BOND  C315 H15X      C315 H15Y      C315 C316
BOND  C316 H16X      C316 H16Y      C316 C317
BOND  C317 H17X      C317 H17Y      C317 C318
BOND  C318 H18X      C318 H18Y      C318 H18Z

IMPR C21 O21 C22 O22

IC C13  C12  *N    C14   1.5103 110.26  119.38 109.58 1.5120
IC C13  C12  *N    C15   1.5103 110.26 -121.00 110.85 1.5095
IC C13  N    C12   C11   1.5103 110.26   70.29 117.10 1.5541
IC C11  N    *C12  H12A  1.5541 117.10 -122.48 107.33 1.0835
IC H12A N    *C12  H12B  1.0835 107.33 -115.76 107.67 1.0836
IC C14  N    C13   H13A  1.5120 108.51  179.36 109.69 1.0797
IC H13A N    *C13  H13B  1.0797 109.69  120.41 109.44 1.0804
IC H13A N    *C13  H13C  1.0797 109.69 -120.04 109.27 1.0815
IC C13  N    C14   H14A  1.5103 108.51 -179.47 109.51 1.0803
IC H14A N    *C14  H14B  1.0803 109.51  119.57 109.15 1.0819
IC H14A N    *C14  H14C  1.0803 109.51 -120.57 109.71 1.0797
IC C13  N    C15   H15A  1.5103 109.16 -179.41 109.62 1.0797
IC H15A N    *C15  H15B  1.0797 109.62  120.32 109.51 1.0802
IC H15A N    *C15  H15C  1.0797 109.62 -119.93 109.32 1.0813
IC N    C12  C11   O12   1.5272 117.10 -170.97 110.96 1.4325
IC O12  C12  *C11  H11A  1.4325 110.96 -124.02 107.34 1.1167
IC H11A C12  *C11  H11B  1.1167 107.34 -116.52 109.31 1.1114
IC C12  C11  O12   P     1.5541 110.96 -128.13 119.77 1.5932
IC C11  O12  P     O11   1.4325 119.77 -157.77 103.53 1.5927
IC O11  O12  *P    O13   1.5927 103.53  115.75 108.91 1.4810
IC O11  O12  *P    O14   1.5927 103.53 -115.41 108.56 1.4799
IC O12  P    O11   C1    1.5932 103.53  169.68 118.64 1.4325
IC P    O11  C1    C2    1.5927 118.64  154.10 109.86 1.5577
IC C2   O11  *C1   HA    1.5577 109.86 -119.44 112.27 1.1111
IC HA   O11  *C1   HB    1.1111 112.27 -119.35 109.47 1.1064
IC O11  C1   C2    O21   1.4325 109.86 -171.74 113.47 1.4486
IC O21  C1   *C2   C3    1.4486 113.47 -123.78 110.72 1.5503
IC C3   C1   *C2   HS    1.5503 110.72 -118.03 106.87 1.1137
IC C1   C2   O21   C21   1.5577 113.47  -67.30 120.63 1.3370
IC C2   O21  C21   C22   1.4486 120.63 -171.25 111.22 1.5428
IC C22  O21  *C21  O22   1.5428 111.22  178.70 126.19 1.2169
IC O21  C21  C22   C23   1.3370 111.22   87.01 112.08 1.5481
IC C23  C21  *C22  H2R   1.5481 112.08 -124.18 111.71 1.1077
IC H2R  C21  *C22  H2S   1.1077 111.71 -118.04 107.55 1.1102
IC C1   C2   C3    O31   1.5577 110.72 -119.04 108.82 1.4318
IC O31  C2   *C3   HX    1.4318 108.82 -118.99 112.34 1.1067
IC HX   C2   *C3   HY    1.1067 112.34 -118.60 109.44 1.1078
IC C2   C3   O31   C31   1.5503 108.82  139.41 116.10 1.3589
IC C3   O31  C31   C32   1.4318 116.10  123.38 122.87 1.3409
IC C32  O31  *C31  H1X   1.3409 122.87 -176.38 116.04 1.1039
IC O31  C31  C32   C33   1.3589 122.87   -0.44 126.57 1.5186
IC C33  C31  *C32  H2X   1.5186 126.57 -176.78 118.05 1.0961
IC C21  C22  C23   C24   1.5428 112.08  160.68 114.63 1.5616
IC C24  C22  *C23  H3R   1.5616 114.63 -124.07 110.10 1.1109
IC H3R  C22  *C23  H3S   1.1109 110.10 -116.12 107.13 1.1118
IC C22  C23  C24   C25   1.5481 114.63  -94.60 115.93 1.5174
IC C25  C23  *C24  H4R   1.5174 115.93  124.62 107.23 1.1118
IC H4R  C23  *C24  H4S   1.1118 107.23  114.75 107.03 1.1166
IC C23  C24  C25   C26   1.5616 115.93 -163.93 127.36 1.3561
IC C26  C24  *C25  H5R   1.3561 127.36  177.84 114.60 1.0995
IC C24  C25  C26   C27   1.5174 127.36    1.38 127.99 1.5170
IC C27  C25  *C26  H6R   1.5170 127.99  177.14 118.34 1.1029
IC C25  C26  C27   C28   1.3561 127.99  100.72 110.54 1.5136
IC C28  C26  *C27  H7R   1.5136 110.54  124.03 108.83 1.1148
IC H7R  C26  *C27  H7S   1.1148 108.83  115.48 110.05 1.1159
IC C26  C27  C28   C29   1.5170 110.54  140.87 131.70 1.3545
IC C29  C27  *C28  H8R   1.3545 131.70  178.29 112.63 1.0999
IC C27  C28  C29   C210  1.5136 131.70    0.24 131.18 1.5098
IC C210 C28  *C29  H9R   1.5098 131.18  177.79 116.38 1.0970
IC C28  C29  C210  C211  1.3545 131.18  -96.55 114.41 1.5112
IC C211 C29  *C210 H10R  1.5112 114.41  120.95 108.88 1.1070
IC H10R C29  *C210 H10S  1.1070 108.88  114.38 108.76 1.1130
IC C29  C210 C211  C212  1.5098 114.41 -117.23 129.35 1.3519
IC C212 C210 *C211 H11R  1.3519 129.35  179.07 113.51 1.0976
IC C210 C211 C212  C213  1.5112 129.35   -0.28 129.64 1.5134
IC C213 C211 *C212 H12R  1.5134 129.64 -179.35 117.11 1.0989
IC C211 C212 C213  C214  1.3519 129.64  -86.28 116.04 1.5133
IC C214 C212 *C213 H13R  1.5133 116.04  121.90 109.41 1.1131
IC H13R C212 *C213 H13S  1.1131 109.41  114.00 107.59 1.1117
IC C212 C213 C214  C215  1.5134 116.04 -112.64 129.87 1.3537
IC C215 C213 *C214 H14R  1.3537 129.87 -179.11 113.42 1.0996
IC C213 C214 C215  C216  1.5133 129.87   -0.11 130.56 1.5155
IC C216 C214 *C215 H15R  1.5155 130.56  179.88 117.04 1.1000
IC C214 C215 C216  C217  1.3537 130.56 -132.33 114.59 1.5539
IC C217 C215 *C216 H16R  1.5539 114.59 -118.28 107.56 1.1129
IC H16R C215 *C216 H16S  1.1129 107.56 -116.96 112.42 1.1106
IC C215 C216 C217  C218  1.5155 114.59 -143.84 114.21 1.5446
IC C218 C216 *C217 H17R  1.5446 114.21 -122.84 109.53 1.1111
IC H17R C216 *C217 H17S  1.1111 109.53 -117.96 109.80 1.1128
IC C216 C217 C218  C219  1.5539 114.21 -178.60 113.84 1.5418
IC C219 C217 *C218 H18R  1.5418 113.84 -120.49 108.34 1.1123
IC H18R C217 *C218 H18S  1.1123 108.34 -117.55 109.53 1.1104
IC C217 C218 C219  C220  1.5446 113.84 -171.76 115.01 1.5343
IC C220 C218 *C219 H19R  1.5343 115.01 -122.10 108.57 1.1118
IC H19R C218 *C219 H19S  1.1118 108.57 -116.49 108.69 1.1120
IC C218 C219 C220  H20R  1.5418 115.01  -59.05 110.74 1.1105
IC H20R C219 *C220 H20S  1.1105 110.74  120.35 110.31 1.1112
IC H20R C219 *C220 H20T  1.1105 110.74 -120.04 110.26 1.1121
IC C31  C32  C33   C34   1.3409 126.57 -143.38 110.81 1.5462
IC C34  C32  *C33  H3X   1.5462 110.81 -119.45 111.65 1.1105
IC H3X  C32  *C33  H3Y   1.1105 111.65 -118.80 111.88 1.1126
IC C32  C33  C34   C35   1.5186 110.81 -158.14 114.91 1.5382
IC C35  C33  *C34  H4X   1.5382 114.91 -124.15 110.02 1.1108
IC H4X  C33  *C34  H4Y   1.1108 110.02 -117.91 108.51 1.1127
IC C33  C34  C35   C36   1.5462 114.91  170.31 112.67 1.5399
IC C36  C34  *C35  H5X   1.5399 112.67 -119.76 108.72 1.1106
IC H5X  C34  *C35  H5Y   1.1106 108.72 -117.75 109.75 1.1084
IC C34  C35  C36   C37   1.5382 112.67 -176.69 113.88 1.5421
IC C37  C35  *C36  H6X   1.5421 113.88 -122.00 108.53 1.1105
IC H6X  C35  *C36  H6Y   1.1105 108.53 -116.94 108.69 1.1118
IC C35  C36  C37   C38   1.5399 113.88  175.82 114.17 1.5461
IC C38  C36  *C37  H7X   1.5461 114.17 -120.83 108.55 1.1126
IC H7X  C36  *C37  H7Y   1.1126 108.55 -117.27 108.42 1.1118
IC C36  C37  C38   C39   1.5421 114.17  178.04 114.66 1.5469
IC C39  C37  *C38  H8X   1.5469 114.66 -121.60 108.81 1.1128
IC H8X  C37  *C38  H8Y   1.1128 108.81 -117.24 108.42 1.1136
IC C37  C38  C39   C310  1.5461 114.66  176.87 113.37 1.5453
IC C310 C38  *C39  H9X   1.5453 113.37 -121.19 108.80 1.1130
IC H9X  C38  *C39  H9Y   1.1130 108.80 -117.33 108.78 1.1129
IC C38  C39  C310  C311  1.5469 113.37 -179.45 114.06 1.5410
IC C311 C39  *C310 H10X  1.5410 114.06 -121.61 108.55 1.1121
IC H10X C39  *C310 H10Y  1.1121 108.55 -117.08 108.35 1.1122
IC C39  C310 C311  C312  1.5453 114.06  178.61 114.55 1.5419
IC C312 C310 *C311 H11X  1.5419 114.55 -121.32 108.72 1.1119
IC H11X C310 *C311 H11Y  1.1119 108.72 -117.27 108.66 1.1120
IC C310 C311 C312  C313  1.5410 114.55  179.42 112.65 1.5411
IC C313 C311 *C312 H12X  1.5411 112.65 -120.92 109.14 1.1119
IC H12X C311 *C312 H12Y  1.1119 109.14 -117.85 109.30 1.1117
IC C311 C312 C313  C314  1.5419 112.65 -178.81 114.55 1.5400
IC C314 C312 *C313 H13X  1.5400 114.55 -121.79 108.86 1.1120
IC H13X C312 *C313 H13Y  1.1120 108.86 -117.10 108.41 1.1123
IC C312 C313 C314  C315  1.5411 114.55  176.30 113.20 1.5406
IC C315 C313 *C314 H14X  1.5406 113.20 -120.74 108.88 1.1121
IC H14X C313 *C314 H14Y  1.1121 108.88 -117.69 109.21 1.1117
IC C313 C314 C315  C316  1.5400 113.20 -178.35 113.53 1.5383
IC C316 C314 *C315 H15X  1.5383 113.53 -121.70 109.13 1.1120
IC H15X C314 *C315 H15Y  1.1120 109.13 -117.40 108.64 1.1125
IC C314 C315 C316  C317  1.5406 113.53  177.17 113.44 1.5377
IC C317 C315 *C316 H16X  1.5377 113.44 -120.90 108.76 1.1121
IC H16X C315 *C316 H16Y  1.1121 108.76 -117.51 109.01 1.1118
IC C315 C316 C317  C318  1.5383 113.44 -178.85 114.27 1.5315
IC C318 C316 *C317 H17X  1.5315 114.27 -121.81 108.77 1.1122
IC H17X C316 *C317 H17Y  1.1122 108.77 -116.75 108.54 1.1124
IC C316 C317 C318  H18X  1.5377 114.27  -61.25 110.46 1.1104
IC H18X C317 *C318 H18Y  1.1104 110.46  120.11 110.41 1.1106
IC H18X C317 *C318 H18Z  1.1104 110.46 -119.98 110.35 1.1107

RESI PLC18             !     plasmalogen phosphatidylcholine (18/18:1)
GROUP                  !               H15B
ATOM N    NTL    -0.60 !                 |
ATOM C12  CTL2   -0.10 !           H15A-C15-H15C
ATOM H12A HL      0.25 !                 |
ATOM H12B HL      0.25 !         H13B    |    H14A
ATOM C13  CTL5   -0.35 !           |     |     |
ATOM H13A HL      0.25 !     H13A-C13----N----C14-H14B     (+)
ATOM H13B HL      0.25 !           |     |     |
ATOM H13C HL      0.25 !         H13C    |    H14C
ATOM C14  CTL5   -0.35 !                 |
ATOM H14A HL      0.25 !                 |
ATOM H14B HL      0.25 !                 |    alpha6
ATOM H14C HL      0.25 !                 |
ATOM C15  CTL5   -0.35 !                 |
ATOM H15A HL      0.25 !          H12A--C12---H12B
ATOM H15B HL      0.25 !                 |
ATOM H15C HL      0.25 !                 |
GROUP                  !                 |     alpha5
ATOM C11  CTL2   -0.08 !                 |
ATOM H11A HAL2    0.09 !          H11A--C11---H11B
ATOM H11B HAL2    0.09 !                 |     alpha4
ATOM P    PL      1.50 !        (-) O13  O12
ATOM O13  O2L    -0.78 !              \ /      alpha3
ATOM O14  O2L    -0.78 !               P (+)
ATOM O12  OSLP   -0.57 !              / \      alpha2
ATOM O11  OSLP   -0.57 !        (-) O14  O11
ATOM C1   CTL2   -0.08 !                 |     alpha1
ATOM HA   HAL2    0.09 !            HA---C1---HB
ATOM HB   HAL2    0.09 !                 |     theta1
GROUP                  !                 |
ATOM C2   CTL1    0.17 !            HS---C2--------------
ATOM HS   HAL1    0.09 !                 | beta1        |
ATOM O21  OSL    -0.49 !            O22  O21          theta3
ATOM C21  CL      0.90 !             \\ /  beta2        |
ATOM O22  OBL    -0.63 !               C21              |
ATOM C22  CTL2   -0.22 !               |   beta3        |
ATOM H2R  HAL2    0.09 !        H2R---C22---H2S         |
ATOM H2S  HAL2    0.09 !               |                |
GROUP                 !                |                |
ATOM C3   CTL2    0.08 !               |                |
ATOM HX   HAL2    0.02 !               |           HX---C3---HY
ATOM HY   HAL2    0.02 !               |                |   gamma1
ATOM O31  OG301  -0.56 !               |                O31
ATOM C31  CEL1    0.42 !               |               /    gamma2
ATOM H1X  HEL1    0.02 !               |         H1X--C31
ATOM C32  CEL1   -0.15 !               |              ||    gamma3 (cis?)
ATOM H2X  HEL1    0.15 !               |        H2X---C32
ATOM C23  CTL2   -0.18 !               |              |
ATOM H3R  HAL2    0.09 !        H3R ---C23---H3S      |
ATOM H3S  HAL2    0.09 !               |              |
GROUP                  !               |              |
ATOM C24  CTL2   -0.18 !               |              |
ATOM H4R  HAL2    0.09 !        H4R ---C24---H4S      |
ATOM H4S  HAL2    0.09 !               |              |
GROUP                  !               |              |
ATOM C25  CTL2   -0.18 !               |              |
ATOM H5R  HAL2    0.09 !        H5R ---C25---H5S      |
ATOM H5S  HAL2    0.09 !               |              |
GROUP                  !               |              |
ATOM C26  CTL2   -0.18 !               |              |
ATOM H6R  HAL2    0.09 !        H6R ---C26---H6S      |
ATOM H6S  HAL2    0.09 !               |              |
GROUP                  !               |              |
ATOM C27  CTL2   -0.18 !               |              |
ATOM H7R  HAL2    0.09 !        H7R ---C27---H7S      |
ATOM H7S  HAL2    0.09 !               |              |
GROUP                  !               |              |
ATOM C28  CTL2   -0.18 !               |              |
ATOM H8R  HAL2    0.09 !        H8R ---C28---H8S      |
ATOM H8S  HAL2    0.09 !               |              |
GROUP                  !               |              |
ATOM C29  CEL1   -0.15 !               |              |
ATOM H9R  HEL1    0.15 !        H9R ---C29            |
GROUP                  !               ||  (CIS)      |
ATOM C210 CEL1   -0.15 !               ||             |
ATOM H10R HEL1    0.15 !        H10R---C210           |
GROUP                  !               |              |
ATOM C211 CTL2   -0.18 !               |              |
ATOM H11R HAL2    0.09 !        H11R---C211--H11S     |
ATOM H11S HAL2    0.09 !               |              |
GROUP                  !               |              |
ATOM C212 CTL2   -0.18 !               |              |
ATOM H12R HAL2    0.09 !        H12R---C212--H12S     |
ATOM H12S HAL2    0.09 !               |              |
GROUP                  !               |              |
ATOM C213 CTL2   -0.18 !               |              |
ATOM H13R HAL2    0.09 !        H13R---C213--H13S     |
ATOM H13S HAL2    0.09 !               |              |
GROUP                  !               |              |
ATOM C214 CTL2   -0.18 !               |              |
ATOM H14R HAL2    0.09 !        H14R---C214--H14S     |
ATOM H14S HAL2    0.09 !               |              |
GROUP                  !               |              |
ATOM C215 CTL2   -0.18 !               |              |
ATOM H15R HAL2    0.09 !        H15R---C215--H15S     |
ATOM H15S HAL2    0.09 !               |              |
GROUP                  !               |              |
ATOM C216 CTL2   -0.18 !               |              |
ATOM H16R HAL2    0.09 !        H16R---C216--H16S     |
ATOM H16S HAL2    0.09 !               |              |
GROUP                  !               |              |
ATOM C217 CTL2   -0.18 !               |              |
ATOM H17R HAL2    0.09 !        H17R---C217--H17S     |
ATOM H17S HAL2    0.09 !               |              |
GROUP                  !               |              |
ATOM C218 CTL3   -0.27 !               |              |
ATOM H18R HAL3    0.09 !        H18R---C218--H18S     |
ATOM H18S HAL3    0.09 !               |              |
ATOM H18T HAL3    0.09 !              H18T            |
GROUP                  !                              |
ATOM C33  CTL2   -0.18 !                              |
ATOM H3X  HAL2    0.09 !                       H3X ---C33---H3Y
ATOM H3Y  HAL2    0.09 !                              |
GROUP                  !                              |
ATOM C34  CTL2   -0.18 !                              |
ATOM H4X  HAL2    0.09 !                       H4X ---C34---H4Y
ATOM H4Y  HAL2    0.09 !                              |
GROUP                  !                              |
ATOM C35  CTL2   -0.18 !                              |
ATOM H5X  HAL2    0.09 !                       H5X ---C35---H5Y
ATOM H5Y  HAL2    0.09 !                              |
GROUP                  !                              |
ATOM C36  CTL2   -0.18 !                              |
ATOM H6X  HAL2    0.09 !                       H6X ---C36---H6Y
ATOM H6Y  HAL2    0.09 !                              |
GROUP                  !                              |
ATOM C37  CTL2   -0.18 !                              |
ATOM H7X  HAL2    0.09 !                       H7X ---C37---H7Y
ATOM H7Y  HAL2    0.09 !                              |
GROUP                  !                              |
ATOM C38  CTL2   -0.18 !                              |
ATOM H8X  HAL2    0.09 !                       H8X ---C38---H8Y
ATOM H8Y  HAL2    0.09 !                              |
GROUP                  !                              |
ATOM C39  CTL2   -0.18 !                              |
ATOM H9X  HAL2    0.09 !                       H9X ---C39---H9Y
ATOM H9Y  HAL2    0.09 !                              |
GROUP                  !                              |
ATOM C310 CTL2   -0.18 !                              |
ATOM H10X HAL2    0.09 !                       H10X---C310--H10Y
ATOM H10Y HAL2    0.09 !                              |
GROUP                  !                              |
ATOM C311 CTL2   -0.18 !                              |
ATOM H11X HAL2    0.09 !                       H11X---C311--H11Y
ATOM H11Y HAL2    0.09 !                              |
GROUP                  !                              |
ATOM C312 CTL2   -0.18 !                              |
ATOM H12X HAL2    0.09 !                       H12X---C312--H12Y
ATOM H12Y HAL2    0.09 !                              |
GROUP                  !                              |
ATOM C313 CTL2   -0.18 !                              |
ATOM H13X HAL2    0.09 !                       H13X---C313--H13Y
ATOM H13Y HAL2    0.09 !                              |
GROUP                  !                              |
ATOM C314 CTL2   -0.18 !                              |
ATOM H14X HAL2    0.09 !                       H14X---C314--H14Y
ATOM H14Y HAL2    0.09 !                              |
GROUP                  !                              |
ATOM C315 CTL2   -0.18 !                              |
ATOM H15X HAL2    0.09 !                       H15X---C315--H15Y
ATOM H15Y HAL2    0.09 !                              |
GROUP                  !                              |
ATOM C316 CTL2   -0.18 !                              |
ATOM H16X HAL2    0.09 !                       H16X---C316--H16Y
ATOM H16Y HAL2    0.09 !                              |
GROUP                  !                              |
ATOM C317 CTL2   -0.18 !                              |
ATOM H17X HAL2    0.09 !                       H17X---C317--H17Y
ATOM H17Y HAL2    0.09 !                              |
GROUP                  !                              |
ATOM C318 CTL3   -0.27 !                              |
ATOM H18X HAL3    0.09 !                       H18X---C318--H18Y
ATOM H18Y HAL3    0.09 !                              |
ATOM H18Z HAL3    0.09 !                              H18Z

! Polar Head
BOND  N    C13       N    C14       N    C15
BOND  C13  H13A      C13  H13B      C13  H13C
BOND  C14  H14A      C14  H14B      C14  H14C
BOND  C15  H15A      C15  H15B      C15  H15C
BOND  N    C12
BOND  C12  H12A      C12  H12B      C12  C11
BOND  C11  H11A      C11  H11B      C11  O12       O11  C1
BOND  O12  P         P    O11       P    O13       P    O14
! Glycerol Backbone
BOND  C1   HA        C1    HB       C1   C2
BOND  C2   HS        C2    C3       C2   O21
BOND  C3   HX        C3    HY       C3   O31
! Chain from C2
BOND  O21  C21
BOND  C21  C22
DOUBLE  C21  O22
BOND  C22  H2R       C22  H2S       C22  C23
BOND  C23  H3R       C23  H3S       C23  C24
BOND  C24  H4R       C24  H4S       C24  C25
BOND  C25  H5R       C25  H5S       C25  C26
BOND  C26  H6R       C26  H6S       C26  C27
BOND  C27  H7R       C27  H7S       C27  C28
BOND  C28  H8R       C28  H8S       C28  C29
BOND  C29  H9R
DOUBLE  C29 C210
BOND  C210 H10R      C210 C211
BOND  C211 H11R      C211 H11S      C211 C212
BOND  C212 H12R      C212 H12S      C212 C213
BOND  C213 H13R      C213 H13S      C213 C214
BOND  C214 H14R      C214 H14S      C214 C215
BOND  C215 H15R      C215 H15S      C215 C216
BOND  C216 H16R      C216 H16S      C216 C217
BOND  C217 H17R      C217 H17S      C217 C218
BOND  C218 H18R      C218 H18S      C218 H18T
! Chain From C3
BOND  O31  C31
DOUBLE  C31  C32
BOND  C32  H2X       C31  H1X       C32  C33
BOND  C33  H3X       C33  H3Y       C33  C34
BOND  C34  H4X       C34  H4Y       C34  C35
BOND  C35  H5X       C35  H5Y       C35  C36
BOND  C36  H6X       C36  H6Y       C36  C37
BOND  C37  H7X       C37  H7Y       C37  C38
BOND  C38  H8X       C38  H8Y       C38  C39
BOND  C39  H9X       C39  H9Y       C39  C310
BOND  C310 H10X      C310 H10Y      C310 C311
BOND  C311 H11X      C311 H11Y      C311 C312
BOND  C312 H12X      C312 H12Y      C312 C313
BOND  C313 H13X      C313 H13Y      C313 C314
BOND  C314 H14X      C314 H14Y      C314 C315
BOND  C315 H15X      C315 H15Y      C315 C316
BOND  C316 H16X      C316 H16Y      C316 C317
BOND  C317 H17X      C317 H17Y      C317 C318
BOND  C318 H18X      C318 H18Y      C318 H18Z

IMPR C21 O21 C22 O22

IC C13  C12  *N    C14   1.5101 110.21  119.72 108.64 1.5110
IC C13  C12  *N    C15   1.5101 110.21 -120.84 110.49 1.5093
IC C13  N    C12   C11   1.5101 110.21   60.12 116.92 1.5447
IC C11  N    *C12  H12A  1.5447 116.92 -121.73 107.63 1.0834
IC H12A N    *C12  H12B  1.0834 107.63 -115.90 107.96 1.0836
IC C14  N    C13   H13A  1.5110 109.29  179.38 109.31 1.0812
IC H13A N    *C13  H13B  1.0812 109.31  119.94 109.58 1.0801
IC H13A N    *C13  H13C  1.0812 109.31 -119.85 109.44 1.0806
IC C13  N    C14   H14A  1.5101 109.29 -179.14 109.26 1.0811
IC H14A N    *C14  H14B  1.0811 109.26  119.83 109.39 1.0804
IC H14A N    *C14  H14C  1.0811 109.26 -119.97 109.49 1.0808
IC C13  N    C15   H15A  1.5101 109.25  179.11 109.49 1.0801
IC H15A N    *C15  H15B  1.0801 109.49  120.29 109.58 1.0805
IC H15A N    *C15  H15C  1.0801 109.49 -119.83 109.19 1.0812
IC N    C12  C11   O12   1.5190 116.92 -173.92 110.71 1.4208
IC O12  C12  *C11  H11A  1.4208 110.71 -124.64 110.86 1.1126
IC H11A C12  *C11  H11B  1.1126 110.86 -117.57 109.25 1.1099
IC C12  C11  O12   P     1.5447 110.71  -75.88 119.33 1.5842
IC C11  O12  P     O11   1.4208 119.33 -159.12 100.93 1.5870
IC O11  O12  *P    O13   1.5870 100.93  115.16 109.47 1.4810
IC O11  O12  *P    O14   1.5870 100.93 -114.75 109.30 1.4804
IC O12  P    O11   C1    1.5842 100.93  163.08 117.31 1.4230
IC P    O11  C1    C2    1.5870 117.31 -177.27 110.27 1.5487
IC C2   O11  *C1   HA    1.5487 110.27 -119.56 110.44 1.1136
IC HA   O11  *C1   HB    1.1136 110.44 -120.94 111.30 1.1142
IC O11  C1   C2    C3    1.4230 110.27 -179.46 109.80 1.5536
IC C3   C1   *C2   O21   1.5536 109.80  120.93 108.71 1.4419
IC C3   C1   *C2   HS    1.5536 109.80 -117.63 106.93 1.1147
IC C1   C2   O21   C21   1.5487 108.71  140.77 116.40 1.3335
IC C2   O21  C21   C22   1.4419 116.40  169.96 109.49 1.5309
IC C22  O21  *C21  O22   1.5309 109.49 -177.69 126.01 1.2189
IC O21  C21  C22   C23   1.3335 109.49  175.92 109.80 1.5399
IC C23  C21  *C22  H2R   1.5399 109.80 -121.54 110.06 1.1097
IC H2R  C21  *C22  H2S   1.1097 110.06 -118.87 108.53 1.1107
IC C1   C2   C3    O31   1.5487 109.80  178.13 112.49 1.4480
IC O31  C2   *C3   HX    1.4480 112.49 -125.92 109.68 1.1152
IC HX   C2   *C3   HY    1.1152 109.68 -115.23 107.23 1.1129
IC C2   C3   O31   C31   1.5536 112.49  -96.66 112.94 1.3695
IC C3   O31  C31   C32   1.4480 112.94 -150.27 126.83 1.3424
IC C32  O31  *C31  H1X   1.3424 126.83 -179.20 114.53 1.1004
IC O31  C31  C32   C33   1.3695 126.83    0.03 126.69 1.5096
IC C33  C31  *C32  H2X   1.5096 126.69  178.59 118.33 1.1005
IC C21  C22  C23   C24   1.5309 109.80  170.29 113.88 1.5393
IC C24  C22  *C23  H3R   1.5393 113.88 -119.99 109.79 1.1137
IC H3R  C22  *C23  H3S   1.1137 109.79 -118.00 108.52 1.1130
IC C22  C23  C24   C25   1.5399 113.88  174.22 112.58 1.5393
IC C25  C23  *C24  H4R   1.5393 112.58 -121.05 109.17 1.1131
IC H4R  C23  *C24  H4S   1.1131 109.17 -118.01 108.87 1.1137
IC C23  C24  C25   C26   1.5393 112.58  174.91 113.63 1.5383
IC C26  C24  *C25  H5R   1.5383 113.63 -121.39 109.36 1.1127
IC H5R  C24  *C25  H5S   1.1127 109.36 -117.41 108.36 1.1125
IC C24  C25  C26   C27   1.5393 113.63  172.11 113.37 1.5397
IC C27  C25  *C26  H6R   1.5397 113.37 -120.66 108.70 1.1113
IC H6R  C25  *C26  H6S   1.1113 108.70 -117.14 108.67 1.1103
IC C25  C26  C27   C28   1.5383 113.37 -179.19 114.69 1.5463
IC C28  C26  *C27  H7R   1.5463 114.69 -124.18 109.64 1.1112
IC H7R  C26  *C27  H7S   1.1112 109.64 -116.23 107.48 1.1129
IC C26  C27  C28   C29   1.5397 114.69  -72.29 113.36 1.5110
IC C29  C27  *C28  H8R   1.5110 113.36  122.39 108.32 1.1122
IC H8R  C27  *C28  H8S   1.1122 108.32  114.77 106.43 1.1125
IC C27  C28  C29   C210  1.5463 113.36 -124.46 127.63 1.3489
IC C210 C28  *C29  H9R   1.3489 127.63 -179.24 114.26 1.1002
IC C28  C29  C210  C211  1.5110 127.63   -0.07 127.98 1.5139
IC C211 C29  *C210 H10R  1.5139 127.98  178.66 117.81 1.1004
IC C29  C210 C211  C212  1.3489 127.98 -133.56 112.30 1.5449
IC C212 C210 *C211 H11R  1.5449 112.30 -119.91 109.62 1.1124
IC H11R C210 *C211 H11S  1.1124 109.62 -118.83 112.36 1.1122
IC C210 C211 C212  C213  1.5139 112.30 -177.92 113.69 1.5388
IC C213 C211 *C212 H12R  1.5388 113.69 -121.27 109.74 1.1127
IC H12R C211 *C212 H12S  1.1127 109.74 -118.35 109.33 1.1134
IC C211 C212 C213  C214  1.5449 113.69  176.01 112.74 1.5386
IC C214 C212 *C213 H13R  1.5386 112.74 -120.55 108.83 1.1126
IC H13R C212 *C213 H13S  1.1126 108.83 -117.90 109.31 1.1123
IC C212 C213 C214  C215  1.5388 112.74 -178.00 113.48 1.5367
IC C215 C213 *C214 H14R  1.5367 113.48 -121.72 109.19 1.1121
IC H14R C213 *C214 H14S  1.1121 109.19 -117.45 108.71 1.1128
IC C213 C214 C215  C216  1.5386 113.48  177.06 113.34 1.5364
IC C216 C214 *C215 H15R  1.5364 113.34 -120.83 108.84 1.1121
IC H15R C214 *C215 H15S  1.1121 108.84 -117.65 109.25 1.1117
IC C214 C215 C216  C217  1.5367 113.34 -177.84 112.90 1.5365
IC C217 C215 *C216 H16R  1.5365 112.90 -121.42 109.08 1.1121
IC H16R C215 *C216 H16S  1.1121 109.08 -117.54 108.93 1.1121
IC C215 C216 C217  C218  1.5364 112.90  179.71 114.04 1.5310
IC C218 C216 *C217 H17R  1.5310 114.04 -121.58 108.59 1.1131
IC H17R C216 *C217 H17S  1.1131 108.59 -116.72 108.46 1.1131
IC C216 C217 C218  H18R  1.5365 114.04  -62.27 110.31 1.1115
IC H18R C217 *C218 H18S  1.1115 110.31  120.00 110.19 1.1113
IC H18R C217 *C218 H18T  1.1115 110.31 -119.97 110.36 1.1112
IC C31  C32  C33   C34   1.3424 126.69 -163.96 110.76 1.5426
IC C34  C32  *C33  H3X   1.5426 110.76 -119.58 110.11 1.1119
IC H3X  C32  *C33  H3Y   1.1119 110.11 -119.24 111.24 1.1127
IC C32  C33  C34   C35   1.5096 110.76 -176.17 114.51 1.5395
IC C35  C33  *C34  H4X   1.5395 114.51 -121.94 109.52 1.1131
IC H4X  C33  *C34  H4Y   1.1131 109.52 -117.71 108.67 1.1148
IC C33  C34  C35   C36   1.5426 114.51  174.01 111.69 1.5384
IC C36  C34  *C35  H5X   1.5384 111.69 -120.35 108.86 1.1121
IC H5X  C34  *C35  H5Y   1.1121 108.86 -118.09 109.43 1.1117
IC C34  C35  C36   C37   1.5395 111.69 -178.54 115.14 1.5373
IC C37  C35  *C36  H6X   1.5373 115.14 -122.09 108.71 1.1125
IC H6X  C35  *C36  H6Y   1.1125 108.71 -116.77 108.22 1.1130
IC C35  C36  C37   C38   1.5384 115.14  177.43 111.86 1.5382
IC C38  C36  *C37  H7X   1.5382 111.86 -120.75 109.37 1.1123
IC H7X  C36  *C37  H7Y   1.1123 109.37 -118.27 109.28 1.1119
IC C36  C37  C38   C39   1.5373 111.86  179.52 114.04 1.5353
IC C39  C37  *C38  H8X   1.5353 114.04 -121.48 108.77 1.1128
IC H8X  C37  *C38  H8Y   1.1128 108.77 -117.19 108.78 1.1126
IC C37  C38  C39   C310  1.5382 114.04 -179.90 112.61 1.5358
IC C310 C38  *C39  H9X   1.5358 112.61 -121.18 109.26 1.1119
IC H9X  C38  *C39  H9Y   1.1119 109.26 -117.87 108.98 1.1118
IC C38  C39  C310  C311  1.5353 112.61  178.65 113.28 1.5343
IC C311 C39  *C310 H10X  1.5343 113.28 -121.05 108.86 1.1125
IC H10X C39  *C310 H10Y  1.1125 108.86 -117.45 109.09 1.1123
IC C39  C310 C311  C312  1.5358 113.28 -178.85 112.60 1.5349
IC C312 C310 *C311 H11X  1.5349 112.60 -121.38 109.17 1.1124
IC H11X C310 *C311 H11Y  1.1124 109.17 -117.73 108.89 1.1128
IC C310 C311 C312  C313  1.5343 112.60  178.40 112.89 1.5343
IC C313 C311 *C312 H12X  1.5343 112.89 -120.90 108.80 1.1132
IC H12X C311 *C312 H12Y  1.1132 108.80 -117.62 109.08 1.1128
IC C311 C312 C313  C314  1.5349 112.89 -178.52 112.89 1.5354
IC C314 C312 *C313 H13X  1.5354 112.89 -121.43 109.12 1.1128
IC H13X C312 *C313 H13Y  1.1128 109.12 -117.66 108.82 1.1132
IC C312 C313 C314  C315  1.5343 112.89  178.04 112.75 1.5351
IC C315 C313 *C314 H14X  1.5351 112.75 -120.94 108.94 1.1126
IC H14X C313 *C314 H14Y  1.1126 108.94 -117.68 109.12 1.1124
IC C313 C314 C315  C316  1.5354 112.75 -179.27 113.36 1.5356
IC C316 C314 *C315 H15X  1.5356 113.36 -121.56 108.92 1.1118
IC H15X C314 *C315 H15Y  1.1118 108.92 -117.32 108.77 1.1120
IC C314 C315 C316  C317  1.5351 113.36  179.90 112.99 1.5368
IC C317 C315 *C316 H16X  1.5368 112.99 -121.14 108.81 1.1122
IC H16X C315 *C316 H16Y  1.1122 108.81 -117.42 108.91 1.1118
IC C315 C316 C317  C318  1.5356 112.99 -179.19 114.23 1.5314
IC C318 C316 *C317 H17X  1.5314 114.23 -121.72 108.56 1.1131
IC H17X C316 *C317 H17Y  1.1131 108.56 -116.75 108.42 1.1133
IC C316 C317 C318  H18X  1.5368 114.23  -62.62 110.42 1.1112
IC H18X C317 *C318 H18Y  1.1112 110.42  120.15 110.30 1.1113
IC H18X C317 *C318 H18Z  1.1112 110.42 -119.91 110.27 1.1112

RESI DMPEE         0.00 ! 2,3 dimyristoyl-D-glycero-1-Phosphatidylethanolamine
!
!  R1 - CH2
!       |          (angles and atom names from Sundaralingam)
!  R2 - CH
!       |
!       CH2 - PO4 - CH2 - CH2 - NH3
!
! Polar Head and glycerol backbone
GROUP                 !
ATOM N    NH3L  -0.30 !           HN2
ATOM HN1  HCL    0.33 !            |
ATOM HN2  HCL    0.33 !  (+) HN1---N---HN3
ATOM HN3  HCL    0.33 !            |
ATOM C12  CTL2   0.13 !            |
ATOM H12A HAL2   0.09 !     H12A--C12---H12B
ATOM H12B HAL2   0.09 !            |
GROUP                 !            |     alpha5
ATOM C11  CTL2  -0.08 !            |
ATOM H11A HAL2   0.09 !     H11A--C11---H11B
ATOM H11B HAL2   0.09 !            |     alpha4
ATOM P    PL     1.50 !   (-) O13  O12
ATOM O13  O2L   -0.78 !         \ /      alpha3
ATOM O14  O2L   -0.78 !          P (+)
ATOM O11  OSLP  -0.57 !         / \      alpha2
ATOM O12  OSLP  -0.57 !   (-) O14  O11
ATOM C1   CTL2  -0.08 !            |     alpha1
ATOM HA   HAL2   0.09 !       HA---C1---HB
ATOM HB   HAL2   0.09 !            |     theta1
GROUP                 !            |
ATOM C2   CTL1    0.13 !      HS---C2- - - - - - -
ATOM HS   HAL1    0.01 !           | beta1        |
ATOM O21  OG301  -0.56 !          O21          theta3
ATOM C21  CTL2    0.4  !           |
ATOM H1R  HAL2    0.01 !     H1R--C21--H1S        |
ATOM H1S  HAL2    0.01 !           |              |
ATOM C22  CTL2   -0.18 !           |              |
ATOM H2R  HAL2    0.09 !    H2R---C22---H2S       |
ATOM H2S  HAL2    0.09 !           |              |
GROUP                  !             beta4
ATOM C3   CTL2    0.08 !           |              |
ATOM HX   HAL2    0.02 !                    HX---C3---HY
ATOM HY   HAL2    0.02 !           |               |   gamma1
ATOM O31  OG301  -0.56 !                          O31
ATOM C31  CTL2    0.4  !           |               |  gamma2
ATOM H1X  HAL2    0.02 !                     H1X--C31--H1Y
ATOM H1Y  HAL2    0.02 !                           |
ATOM C32  CTL2   -0.18 !           |               |     gamma3
ATOM H2X  HAL2    0.09 !                    H2X---C32---H2Y
ATOM H2Y  HAL2    0.09 !           |              |
GROUP                 !                               gamma4
ATOM C23  CTL2  -0.18 !          |              |
ATOM H3R  HAL2   0.09 !   H3R ---C23---H3S
ATOM H3S  HAL2   0.09 !          |              |
GROUP                 !
ATOM C24  CTL2  -0.18 !          |
ATOM H4R  HAL2   0.09 !   H4R ---C24---H4S      |
ATOM H4S  HAL2   0.09 !          |
GROUP                 !
ATOM C25  CTL2  -0.18 !          |              |
ATOM H5R  HAL2   0.09 !   H5R ---C25---H5S
ATOM H5S  HAL2   0.09 !          |              |
GROUP                 !
ATOM C26  CTL2  -0.18 !          |
ATOM H6R  HAL2   0.09 !   H6R ---C26---H6S      |
ATOM H6S  HAL2   0.09 !          |
GROUP                 !
ATOM C27  CTL2  -0.18 !          |              |
ATOM H7R  HAL2   0.09 !   H7R ---C27---H7S
ATOM H7S  HAL2   0.09 !          |              |
GROUP                 !
ATOM C28  CTL2  -0.18 !          |
ATOM H8R  HAL2   0.09 !   H8R ---C28---H8S      |
ATOM H8S  HAL2   0.09 !          |
GROUP                 !
ATOM C29  CTL2  -0.18 !          |              |
ATOM H9R  HAL2   0.09 !   H9R ---C29---H9S
ATOM H9S  HAL2   0.09 !          |              |
GROUP                 !
ATOM C210 CTL2  -0.18 !          |
ATOM H10R HAL2   0.09 !   H10R---C210--H10S     |
ATOM H10S HAL2   0.09 !          |
GROUP                 !
ATOM C211 CTL2  -0.18 !          |              |
ATOM H11R HAL2   0.09 !   H11R---C211--H11S
ATOM H11S HAL2   0.09 !          |              |
GROUP                 !
ATOM C212 CTL2  -0.18 !          |
ATOM H12R HAL2   0.09 !   H12R---C212--H12S     |
ATOM H12S HAL2   0.09 !          |
GROUP                 !
ATOM C213 CTL2  -0.18 !          |              |
ATOM H13R HAL2   0.09 !   H13R---C213--H13S
ATOM H13S HAL2   0.09 !          |              |
GROUP                 !
ATOM C214 CTL3  -0.27 !          |
ATOM H14R HAL3   0.09 !   H14R---C214--H14S     |
ATOM H14S HAL3   0.09 !          |
ATOM H14T HAL3   0.09 !         H14T            |
GROUP                 !
ATOM C33  CTL2  -0.18 !                         |
ATOM H3X  HAL2   0.09 !                  H3X ---C33---H3Y
ATOM H3Y  HAL2   0.09 !                         |
GROUP                 !
ATOM C34  CTL2  -0.18 !                         |
ATOM H4X  HAL2   0.09 !                  H4X ---C34---H4Y
ATOM H4Y  HAL2   0.09 !                         |
GROUP                 !
ATOM C35  CTL2  -0.18 !                         |
ATOM H5X  HAL2   0.09 !                  H5X ---C35---H5Y
ATOM H5Y  HAL2   0.09 !                         |
GROUP                 !
ATOM C36  CTL2  -0.18 !                         |
ATOM H6X  HAL2   0.09 !                  H6X ---C36---H6Y
ATOM H6Y  HAL2   0.09 !                         |
GROUP                 !
ATOM C37  CTL2  -0.18 !                         |
ATOM H7X  HAL2   0.09 !                  H7X ---C37---H7Y
ATOM H7Y  HAL2   0.09 !                         |
GROUP                 !
ATOM C38  CTL2  -0.18 !                         |
ATOM H8X  HAL2   0.09 !                  H8X ---C38---H8Y
ATOM H8Y  HAL2   0.09 !                         |
GROUP                 !
ATOM C39  CTL2  -0.18 !                         |
ATOM H9X  HAL2   0.09 !                  H9X ---C39---H9Y
ATOM H9Y  HAL2   0.09 !                         |
GROUP                 !
ATOM C310 CTL2  -0.18 !                         |
ATOM H10X HAL2   0.09 !                  H10X---C310--H10Y
ATOM H10Y HAL2   0.09 !                         |
GROUP                 !
ATOM C311 CTL2  -0.18 !                         |
ATOM H11X HAL2   0.09 !                  H11X---C311--H11Y
ATOM H11Y HAL2   0.09 !                         |
GROUP                 !
ATOM C312 CTL2  -0.18 !                         |
ATOM H12X HAL2   0.09 !                  H12X---C312--H12Y
ATOM H12Y HAL2   0.09 !                         |
GROUP                 !
ATOM C313 CTL2  -0.18 !                         |
ATOM H13X HAL2   0.09 !                  H13X---C313--H13Y
ATOM H13Y HAL2   0.09 !                         |
GROUP                 !
ATOM C314 CTL3  -0.27 !                         |
ATOM H14X HAL3   0.09 !                  H14X---C314--H14Y
ATOM H14Y HAL3   0.09 !                         |
ATOM H14Z HAL3   0.09 !                         H14Z

! Polar Head
BOND  N    HN1       N    HN2       N    HN3       N    C12
BOND  C12  H12A      C12  H12B      C12  C11
BOND  C11  H11A      C11  H11B      C11  O12
BOND  O12  P         P    O11       P    O13       P    O14
! Glycerol Backbone
BOND  C1   HA        C1    HB       C1   C2        C1   O11
BOND  C2   HS        C2    C3       C2   O21
BOND  C3   HX        C3    HY       C3   O31
! Chain #2
BOND  O21  C21
BOND  C21  H1R       C21  H1S       C21  C22
BOND  C22  H2R       C22  H2S       C22  C23
BOND  C23  H3R       C23  H3S       C23  C24
BOND  C24  H4R       C24  H4S       C24  C25
BOND  C25  H5R       C25  H5S       C25  C26
BOND  C26  H6R       C26  H6S       C26  C27
BOND  C27  H7R       C27  H7S       C27  C28
BOND  C28  H8R       C28  H8S       C28  C29
BOND  C29  H9R       C29  H9S       C29  C210
BOND  C210 H10R      C210 H10S      C210 C211
BOND  C211 H11R      C211 H11S      C211 C212
BOND  C212 H12R      C212 H12S      C212 C213
BOND  C213 H13R      C213 H13S      C213 C214
BOND  C214 H14R      C214 H14S      C214 H14T
! Chain #3
BOND  O31  C31
BOND  C31  H1X       C31  H1Y       C31  C32
BOND  C32  H2X       C32  H2Y       C32  C33
BOND  C33  H3X       C33  H3Y       C33  C34
BOND  C34  H4X       C34  H4Y       C34  C35
BOND  C35  H5X       C35  H5Y       C35  C36
BOND  C36  H6X       C36  H6Y       C36  C37
BOND  C37  H7X       C37  H7Y       C37  C38
BOND  C38  H8X       C38  H8Y       C38  C39
BOND  C39  H9X       C39  H9Y       C39  C310
BOND  C310 H10X      C310 H10Y      C310 C311
BOND  C311 H11X      C311 H11Y      C311 C312
BOND  C312 H12X      C312 H12Y      C312 C313
BOND  C313 H13X      C313 H13Y      C313 C314
BOND  C314 H14X      C314 H14Y      C314 H14Z

! IC table for minimized geometry
IC HN1          C12          *N           HN2        1.0577  108.91 -125.94  115.00   1.0325
IC HN1          C12          *N           HN3        1.0577  108.91  113.39  104.78   1.0590
IC HN1          N            C12          C11        1.0577  108.91  -47.38  111.56   1.5488
IC C11          N            *C12         H12A       1.5488  111.56 -121.03  108.06   1.1096
IC H12A         N            *C12         H12B       1.1096  108.06 -118.45  107.46   1.1086
IC N            C12          C11          O12        1.5081  111.56  -72.81  114.40   1.4264
IC O12          C12          *C11         H11A       1.4264  114.40 -118.66  107.15   1.1143
IC H11A         C12          *C11         H11B       1.1143  107.15 -115.25  110.54   1.1114
IC C12          C11          O12          P          1.5488  114.40   60.86  124.73   1.5816
IC C11          O12          P            O11        1.4264  124.73   34.90  101.89   1.5756
IC O11          O12          *P           O13        1.5756  101.89 -108.05  106.16   1.4815
IC O11          O12          *P           O14        1.5756  101.89  118.69  111.76   1.4719
IC O12          P            O11          C1         1.5816  101.89   72.40  122.71   1.4207
IC P            O11          C1           C2         1.5756  122.71  179.23  109.74   1.5525
IC C2           O11          *C1          HA         1.5525  109.74 -120.68  110.80   1.1144
IC HA           O11          *C1          HB         1.1144  110.80 -120.14  110.39   1.1131
IC O11          C1           C2           C3         1.4207  109.74   30.05  113.26   1.5698
IC C3           C1           *C2          O21        1.5698  113.26  124.49  111.50   1.4449
IC C3           C1           *C2          HS         1.5698  113.26 -116.95  107.62   1.1131
IC C1           C2           O21          C21        1.5525  111.50   60.17  112.61   1.4349
IC C2           O21          C21          C22        1.4449  112.61 -178.34  107.70   1.5332
IC C22          O21          *C21         H1R        1.5332  107.70 -120.61  110.19   1.1110
IC H1R          O21          *C21         H1S        1.1110  110.19 -121.21  110.98   1.1114
IC O21          C21          C22          C23        1.4349  107.70  174.27  114.46   1.5378
IC C23          C21          *C22         H2R        1.5378  114.46 -120.60  107.25   1.1132
IC H2R          C21          *C22         H2S        1.1132  107.25 -116.04  108.67   1.1113
IC C1           C2           C3           O31        1.5525  113.26   53.23  115.59   1.4540
IC O31          C2           *C3          HX         1.4540  115.59 -120.85  107.35   1.1115
IC HX           C2           *C3          HY         1.1115  107.35 -115.49  108.56   1.1112
IC C2           C3           O31          C31        1.5698  115.59   65.97  110.40   1.4416
IC C3           O31          C31          C32        1.4540  110.40  169.81  109.52   1.5351
IC C32          O31          *C31         H1X        1.5351  109.52 -120.56  110.01   1.1119
IC H1X          O31          *C31         H1Y        1.1119  110.01 -120.95  110.18   1.1106
IC O31          C31          C32          C33        1.4416  109.52 -172.06  114.20   1.5420
IC C33          C31          *C32         H2X        1.5420  114.20 -121.44  107.86   1.1112
IC H2X          C31          *C32         H2Y        1.1112  107.86 -116.92  108.50   1.1117
IC C21          C22          C23          C24        1.5332  114.46 -172.81  112.11   1.5340
IC C24          C22          *C23         H3R        1.5340  112.11 -122.04  109.89   1.1129
IC H3R          C22          *C23         H3S        1.1129  109.89 -117.93  109.04   1.1143
IC C22          C23          C24          C25        1.5378  112.11  175.81  112.80   1.5339
IC C25          C23          *C24         H4R        1.5339  112.80 -120.35  108.68   1.1136
IC H4R          C23          *C24         H4S        1.1136  108.68 -117.45  109.59   1.1129
IC C23          C24          C25          C26        1.5340  112.80 -177.15  112.49   1.5342
IC C26          C24          *C25         H5R        1.5342  112.49 -121.75  109.47   1.1129
IC H5R          C24          *C25         H5S        1.1129  109.47 -117.54  108.93   1.1136
IC C24          C25          C26          C27        1.5339  112.49  176.95  112.64   1.5345
IC C27          C25          *C26         H6R        1.5345  112.64 -121.05  109.09   1.1136
IC H6R          C25          *C26         H6S        1.1136  109.09 -117.38  109.28   1.1130
IC C25          C26          C27          C28        1.5342  112.64 -178.49  112.33   1.5341
IC C28          C26          *C27         H7R        1.5341  112.33 -121.33  109.22   1.1130
IC H7R          C26          *C27         H7S        1.1130  109.22 -117.59  109.15   1.1131
IC C26          C27          C28          C29        1.5345  112.33 -179.79  112.94   1.5356
IC C29          C27          *C28         H8R        1.5356  112.94 -121.36  108.96   1.1132
IC H8R          C27          *C28         H8S        1.1132  108.96 -117.13  108.51   1.1121
IC C27          C28          C29          C210       1.5341  112.94 -174.62  113.62   1.5381
IC C210         C28          *C29         H9R        1.5381  113.62 -122.12  109.08   1.1129
IC H9R          C28          *C29         H9S        1.1129  109.08 -117.02  108.65   1.1137
IC C28          C29          C210         C211       1.5356  113.62  -61.35  113.72   1.5357
IC C211         C29          *C210        H10R       1.5357  113.72 -121.15  108.65   1.1136
IC H10R         C29          *C210        H10S       1.1136  108.65 -117.00  109.07   1.1131
IC C29          C210         C211         C212       1.5381  113.72 -177.03  112.81   1.5347
IC C212         C210         *C211        H11R       1.5347  112.81 -120.68  109.33   1.1115
IC H11R         C210         *C211        H11S       1.1115  109.33 -117.74  109.20   1.1129
IC C210         C211         C212         C213       1.5357  112.81 -178.26  112.53   1.5342
IC C213         C211         *C212        H12R       1.5342  112.53 -121.46  109.24   1.1129
IC H12R         C211         *C212        H12S       1.1129  109.24 -117.49  109.08   1.1132
IC C211         C212         C213         C214       1.5347  112.53  179.79  113.36   1.5308
IC C214         C212         *C213        H13R       1.5308  113.36 -121.64  108.74   1.1142
IC H13R         C212         *C213        H13S       1.1142  108.74 -116.66  108.76   1.1140
IC C212         C213         C214         H14R       1.5342  113.36   59.96  110.46   1.1113
IC H14R         C213         *C214        H14S       1.1113  110.46 -119.89  110.46   1.1113
IC H14R         C213         *C214        H14T       1.1113  110.46  120.06  110.60   1.1112
IC C31          C32          C33          C34        1.5351  114.20  -50.24  113.89   1.5373
IC C34          C32          *C33         H3X        1.5373  113.89 -122.19  109.02   1.1135
IC H3X          C32          *C33         H3Y        1.1135  109.02 -116.92  109.02   1.1144
IC C32          C33          C34          C35        1.5420  113.89 -176.36  112.37   1.5363
IC C35          C33          *C34         H4X        1.5363  112.37 -120.61  109.23   1.1123
IC H4X          C33          *C34         H4Y        1.1123  109.23 -118.04  109.72   1.1129
IC C33          C34          C35          C36        1.5373  112.37 -175.90  114.01   1.5392
IC C36          C34          *C35         H5X        1.5392  114.01 -121.30  108.45   1.1138
IC H5X          C34          *C35         H5Y        1.1138  108.45 -116.90  109.32   1.1132
IC C34          C35          C36          C37        1.5363  114.01   68.79  113.51   1.5383
IC C37          C35          *C36         H6X        1.5383  113.51 -122.93  109.68   1.1121
IC H6X          C35          *C36         H6Y        1.1121  109.68 -116.74  107.57   1.1132
IC C35          C36          C37          C38        1.5392  113.51  175.24  114.31   1.5396
IC C38          C36          *C37         H7X        1.5396  114.31 -121.59  108.89   1.1133
IC H7X          C36          *C37         H7Y        1.1133  108.89 -117.09  109.11   1.1124
IC C36          C37          C38          C39        1.5383  114.31  -64.08  113.75   1.5371
IC C39          C37          *C38         H8X        1.5371  113.75 -120.64  107.70   1.1131
IC H8X          C37          *C38         H8Y        1.1131  107.70 -116.73  109.58   1.1123
IC C37          C38          C39          C310       1.5396  113.75 -172.75  113.94   1.5382
IC C310         C38          *C39         H9X        1.5382  113.94 -120.96  108.84   1.1129
IC H9X          C38          *C39         H9Y        1.1129  108.84 -117.20  109.20   1.1130
IC C38          C39          C310         C311       1.5371  113.94   68.76  113.61   1.5365
IC C311         C39          *C310        H10X       1.5365  113.61 -123.03  109.66   1.1123
IC H10X         C39          *C310        H10Y       1.1123  109.66 -117.05  108.14   1.1143
IC C39          C310         C311         C312       1.5382  113.61  172.00  112.57   1.5363
IC C312         C310         *C311        H11X       1.5363  112.57 -121.09  108.65   1.1126
IC H11X         C310         *C311        H11Y       1.1126  108.65 -117.51  109.54   1.1116
IC C310         C311         C312         C313       1.5365  112.57  175.15  113.73   1.5375
IC C313         C311         *C312        H12X       1.5375  113.73 -121.29  108.58   1.1130
IC H12X         C311         *C312        H12Y       1.1130  108.58 -116.80  109.03   1.1130
IC C311         C312         C313         C314       1.5363  113.73   61.90  114.55   1.5320
IC C314         C312         *C313        H13X       1.5320  114.55 -122.29  108.69   1.1139
IC H13X         C312         *C313        H13Y       1.1139  108.69 -116.27  108.34   1.1144
IC C312         C313         C314         H14X       1.5375  114.55  176.67  110.47   1.1112
IC H14X         C313         *C314        H14Y       1.1112  110.47 -119.93  110.42   1.1112
IC H14X         C313         *C314        H14Z       1.1112  110.47  119.89  110.82   1.1106

!!
!ATOM C2   CTL1   0.13 !            HS---C2- - - - - - -
!ATOM HS   HAL1   0.01 !                 | beta1        |
!ATOM O21  OG301 -0.56 !                O21          theta3
!ATOM C21  CTL2   0.4 !                  |
!ATOM H1R  HAL2   0.01 !           H1R--C21--H1S        |
!ATOM H1S  HAL2   0.01 !                 |              |
!ATOM C22  CTL2  -0.18 !                 |              |
!ATOM H2R  HAL2   0.09 !          H2R---C22---H2S       |
!ATOM H2S  HAL2   0.09 !                 |              |
!GROUP                 !                   beta4
!ATOM C3   CTL2   0.08 !                |               |
!ATOM HX   HAL2   0.02 !                          HX---C3---HY
!ATOM HY   HAL2   0.02 !                |               |   gamma1
!ATOM O31  OG301 -0.56 !                                O31
!ATOM C31  CTL2   0.4 !                 |               |  gamma2
!ATOM H1X  HAL2   0.02 !                           H1X--C31--H1Y
!ATOM H1Y  HAL2   0.02 !                                |
!ATOM C32  CTL2  -0.18 !                |               |     gamma3
!ATOM H2X  HAL2   0.09 !                        H2X---C32---H2Y
!ATOM H2Y  HAL2   0.09 !                |              |
!!!

END

read para card flex append
* Parameters
*

BONDS
!
!V(bond) = Kb(b - b0)**2
!
!Kb: kcal/mole/A**2
!b0: A
!
!atom type Kb          b0
!

CTL2  OG301   340.0       1.43    ! phosphate
CTL1  OG301   340.0       1.43    ! phosphate
CEL1  OG301   385.00      1.3600 ! MOET, Methoxyethene, xxwy
OG301 CG2D1   240.00      1.5020   ! From CG2D1  CG301   240.00     1.5020 ! CHOLEST cholesterol

ANGLES
!
!V(angle) = Ktheta(Theta - Theta0)**2
!
!V(Urey-Bradley) = Kub(S - S0)**2
!
!Ktheta: kcal/mole/rad**2
!Theta0: degrees
!Kub: kcal/mole/A**2 (Urey-Bradley)
!S0: A
!
!atom types     Ktheta    Theta0   Kub     S0
!

OG301 CTL1 CTL2   75.700    110.10   ! acetic acid
OG301 CTL2 CTL1   75.700    110.10   ! acetic acid
OG301 CTL2 CTL2   75.700    110.10   ! acetic acid

HAL1 CTL1 OG301    60.0      109.5    ! phosphate
HAL2 CTL2 OG301    60.0      109.5    ! phosphate

CTL1 OG301 CTL2   65.00     108.00   !
CTL2 OG301 CTL2   95.00     109.70   !

CEL1  CEL1  OG301 56.00    124.50 ! ***** , from CG2DC1 CG2D1O OG301, penalty= 0.5
CEL1  OG301 CTL2  53.00    109.00 ! MOET, Methoxyethene, xxwy
OG301 CEL1  HEL1  30.00    115.50 ! MOET, Methoxyethene, xxwy

!**GenfF ** for vinyl ether
CG321  OG301  CG311    95.00    109.70 ! diethylether, alex
OG301  CG2D1  CG2D1    48.00    123.50  !FROM CG2D1  CG2D1  CG301    48.00    123.50 ! CHOLEST cholesterol
CG321  OG301  CG2D1    95.0    109.70 ! FROM CG321  OG301  CG321    95.00    109.70 ! diethylether, alex
CG311  CG2D1  CG331    48.00    123.50 ! RETINOL TMCH
OG301  CG2D1  HGA4     49.00    119.50 ! From NG2D1  CG2D1  HGA4     49.00    119.50 ! RETINOL SCH1, Schiff's base, deprotonated, adjusted for improper, xxwy, similar to CG321  CG2D1  HGA4     40.00    116.00 ! LIPID 1-butene; propene, yin,adm jr., 12/95


DIHEDRALS
!
!V(dihedral) = Kchi(1 + cos(n(chi) - delta))
!
!Kchi: kcal/mole
!n: multiplicity
!delta: degrees
!
!atom types             Kchi    n   delta
!

! New ether dihedrals OCCO and COCC from A. L. 07/18 JPCB, QM with diethoxyethane.
! Paper has a typo for OCCO n=1 k=0.4; should be k=0.04.
OG301  CTL1   CTL2   OG301      0.04    1    180.0 ! A.L. 07/18  diethoxyethane
OG301  CTL1   CTL2   OG301      1.20    2      0.0 ! A.L. 07/18  diethoxyethane
CTL2   OG301  CTL2   CTL2       0.31    2      0.0 ! A.L. 07/18  diethoxyethane
CTL2   OG301  CTL2   CTL2       0.42    3      0.0 ! A.L. 07/18  diethoxyethane
CTL2   OG301  CTL2   CTL2       0.16    4      0.0 ! A.L. 07/18  diethoxyethane
CTL2   OG301  CTL2   CTL2       0.26    5      0.0 ! A.L. 07/18  diethoxyethane
CTL2   CTL2   OG301  CTL1       0.31    2      0.0 ! A.L. 07/18  diethoxyethane
CTL2   CTL2   OG301  CTL1       0.42    3      0.0 ! A.L. 07/18  diethoxyethane
CTL2   CTL2   OG301  CTL1       0.16    4      0.0 ! A.L. 07/18  diethoxyethane
CTL2   CTL2   OG301  CTL1       0.26    5      0.0 ! A.L. 07/18  diethoxyethane
CTL2   CTL1   OG301  CTL2       0.31    2      0.0 ! A.L. 07/18  diethoxyethane
CTL2   CTL1   OG301  CTL2       0.42    3      0.0 ! A.L. 07/18  diethoxyethane
CTL2   CTL1   OG301  CTL2       0.16    4      0.0 ! A.L. 07/18  diethoxyethane
CTL2   CTL1   OG301  CTL2       0.26    5      0.0 ! A.L. 07/18  diethoxyethane
CTL1   CTL2   OG301  CTL2       0.31    2      0.0 ! A.L. 07/18  diethoxyethane
CTL1   CTL2   OG301  CTL2       0.42    3      0.0 ! A.L. 07/18  diethoxyethane
CTL1   CTL2   OG301  CTL2       0.16    4      0.0 ! A.L. 07/18  diethoxyethane
CTL1   CTL2   OG301  CTL2       0.26    5      0.0 ! A.L. 07/18  diethoxyethane
CG2D1  OG301  CG321  CG331      0.79    1      0.0 ! from 1-ethoxypropene (RESI VINE) for vinyl ethers A. L. 0/2017
CG2D1  OG301  CG321  CG331      0.48    2      0.0 !from 1-ethoxypropene (RESI VINE) for vinyl ethers A. L. 10/2017
CG2D1  OG301  CG321  CG331      0.03    5    180.0 !from 1-ethoxypropene (RESI VINE) for vinyl ethers A. L. 10/2017
CG2D1  CG2D1  OG301  CG321      0.60    1    180.0 !from 1-ethoxypropene (RESI VINE) for vinyl ethers A. L. 10/2017
CG2D1  CG2D1  OG301  CG321      2.30    2    180.0 !from 1-ethoxypropene (RESI VINE) for vinyl ethers A. L. 10/2017
CG2D1  CG2D1  OG301  CG321      1.00    3    180.0 !from 1-ethoxypropene (RESI VINE) for vinyl ethers A. L. 10/2017 A. L. 10/2017
OSL   CTL1  CTL2  OG301      0.04    1   180.00   ! for plasm. lipids with on ether chain, 8/17, JBK
OSL   CTL1  CTL2  OG301      1.20    2     0.00   ! for plasm. lipids with on ether chain, 8/17, JBK
OSL   CTL2  CTL2  OG301      0.04    1   180.00   ! for plasm. lipids with on ether chain, 8/17, JBK
OSL   CTL2  CTL2  OG301      1.20    2     0.00   ! for plasm. lipids with on ether chain, 8/17, JBK
!** Lipid FF *** For Plasm.
CEL1 OG301 CTL2 CTL1   0.79    1      0.0 ! from CG2D1    OG301    CG321    CG331 above
CEL1 OG301 CTL2 CTL1   0.48    2      0.0 ! from CG2D1    OG301    CG321    CG331 above
CEL1 OG301 CTL2 CTL1   0.03    5    180.0 ! from CG2D1    OG301    CG321    CG331 above
!** CGenFF ** for Plasm.
CTL2 CEL1 CEL1  OG301  3.0000  2   180.00 ! ***** , from CG321 CG2D1 CG2D2O OG3R60, penalty= 8.1
CTL2 CEL1 CEL1  HEL1   6.0000  2   180.00 ! ***** , from CG321 CG2D1 CG2D2O HGA4, penalty= 0.9
HEL1 CEL1 CEL1  OG301  8.0000  2   180.00 ! ***** , from HGA4 CG2D1 CG2D2O OG3R60, penalty= 7.2
CEL1 CEL1 OG301 CTL2   0.60    1    180.0 ! from CG2D1    CG2D1    OG301    CG321 above
CEL1 CEL1 OG301 CTL2   2.30    2    180.0 ! from CG2D1    CG2D1    OG301    CG321 above
CEL1 CEL1 OG301 CTL2   1.00    3    180.0 ! from CG2D1    CG2D1    OG301    CG321 above
HEL1 CEL1 OG301 CTL2   0.0000  2   180.00 ! MOET, Methoxyethene, xxwy
HAL2 CTL2 OG301 CEL1       0.2840  3     0.00 !

! Parameters below have OG301 in place of OSL, but are otherwise the same as in the master lipid parameter file.
OG301  PL     OG301  CTL1       1.20    1    180.0 ! phosphate, new NA, 4/98, adm jr., PIP
OG301  PL     OG301  CTL1       0.10    2    180.0 ! phosphate, new NA, 4/98, adm jr., PIP
OG301  PL     OG301  CTL1       0.10    3    180.0 ! phosphate, new NA, 4/98, adm jr., PIP
O2L    PL     OG301  CTL2       0.10    3      0.0 ! phosphate, new NA, 4/98, adm jr.
O2L    PL     OG301  CTL1       0.10    3      0.0 ! phosphate, new NA, 4/98, adm jr., PIP
OSLP   CTL2   CTL1   OG301      0.000   4      0.0 ! Fit to QM, theta2, 07/08 jbk
OSLP   CTL2   CTL1   OG301      0.607   3    180.0 ! Fit to QM, theta2, 07/08 jbk
OSLP   CTL2   CTL1   OG301      0.254   2     60.0 ! Fit to QM, theta2, 07/08 jbk
OSLP   CTL2   CTL1   OG301      2.016   1    180.0 ! Fit to QM, theta2, 07/08 jbk
CTL2   CTL1   CTL2   OG301      0.000   3      0.0 ! glycerol, theta3
CTL2   CTL2   CTL2   OG301      0.000   3      0.0 ! glycerol, theta3
!alkane CCCC dihedrals based on pentane, heptane and hexane vdz/vqz/ccsd(t) QM data
HAL2   CTL2   OG301 CTL2        0.2840  3      0.0 ! diethylether, alex
HAL2   CTL2   OG301 CTL1        0.2840  3      0.0 !
HAL1   CTL1   OG301 CTL2        0.2840  3      0.0 !


IMPROPER
!** CGenFF ** for PLasm.
CEL1 CEL1 OG301  HEL1 23.0000  0     0.00 ! ***** , from CG2D1O CG2D2 OG301 HGA4, penalty= 3

HBOND CUTHB 0.5  ! If you want to do hbond analysis (only), then use
                 ! READ PARAM APPEND CARD
                 ! to append hbond parameters from the file: par_hbond.inp

END

return
