# Supplementary material for: N-Glycans modulate tilting of HIV-1 envelope glycoprotein
Source: Nat Commun. 2026 Apr 15;17:5206. doi: 10.1038/s41467-026-71874-2 (PMC13254402; doi:10.1038/s41467-026-71874-2)
Supplement: Supplementary file 3 — Supplementary Data 1 [file 41467_2026_71874_MOESM3_ESM.zip › Structure_files/MD_input_files/mineq3.conf]

#############################################################
## JOB DESCRIPTION                                         ##
#############################################################

# Min. and Eq. of KcsA
# embedded in POPC membrane, ions and water.
# Melting lipid tails. PME, Constant Volume.

#Everything frozen but the lipids

#############################################################
## THESE ARE CUSTOMIZE VARIABLES (NO NAMD FLAGS)           ##
#############################################################

# SET NAME OF PDB
set namepdb		hiv_env_full_lipids_w_ions

# IF RESUMING FROM PREVIOUS RUN, SET INPNAME
set inpname		../min2/min2

# OUTPUT NAME
set outname		min3

# SET FF DIRECTORY
set dir_ff        	../min1/CHARMM36m

# SET PDB DIRECTORY
set dir_pdb		../min1

# SET FREQUENCY OF SAVING FRAMES
set dcdfreq    		1000

# FREQUENCY OF WRITING LOG FILE
set logfreq     	1008

# SET SIMULATION NUMBER OF STEPS
set num_steps_min 	20076
set heating_numsteps	5019		  
set num_steps_eq  	181986		 
set num_steps_pr	25200000	 

# SET TEMPERATURE VALUE
set temp	310

# FLAGS FOR NAMD3
 CUDASOAintegrate on
 margin 4


#############################################################
## ADJUSTABLE PARAMETERS                                   ##
#############################################################

# Read psf/pdb
structure          ${dir_pdb}/${namepdb}.psf
coordinates        ${dir_pdb}/${namepdb}.pdb

# Output file name
outputName         ${outname}

# If first run, set temperature, otherwise comment
#temperature $temp

# If Continuing a job from the restart files switch to 1
if {1} {
binCoordinates     $inpname.coor
binVelocities      $inpname.vel  
extendedSystem	   $inpname.xsc
} 

# Set frequency of output (dcd/restrat/xst)
firsttimestep      0

restartfreq        $dcdfreq     ;# 1000steps = every 2ps
dcdfreq            $dcdfreq
xstFreq            $dcdfreq

# Set frequency of output energies
outputEnergies     $logfreq
outputPressure     $logfreq


#############################################################
## SIMULATION PARAMETERS                                   ##
#############################################################

# Input
#paraTypeCharmm	    on
#parameters          ../par_all27_prot_lipidNBFIX.prm 

###############
## CHARMM FF ##
paraTypeCharmm   	on
parameters		${dir_ff}/par_all36m_prot.prm						# Protein						
parameters		${dir_ff}/par_all36_lipid.prm						# Lipids	
parameters		${dir_ff}/par_all36_carb.prm                        # Carbohydrates
parameters		${dir_ff}/par_all36_cgenff.prm                      # Cgenff
parameters		${dir_ff}/par_all36_na.prm
parameters		${dir_ff}/toppar_water_ions_namd.update.str				# Water and ions
parameters  	        ${dir_ff}/toppar_all36_carb_glycopeptide.str
parameters		${dir_ff}/toppar_all36_carb_glycolipid.str
parameters              ${dir_ff}/toppar_all36_lipid_cholesterol.str
parameters              ${dir_ff}/toppar_all36_lipid_sphingo.str
parameters              ${dir_ff}/toppar_all36_lipid_prot.str

# Periodic Boundary Conditions
# NOTE: Do not set the periodic cell basis if you have also 
# specified an .xsc restart file (i.e., switch to 0)
if {0} {
cellBasisVector1 237.53699493408203 0 0
cellBasisVector2 0 236.85499572753906 0
cellBasisVector3 0 0 251.75299835205078
cellOrigin 0.3455009460449219 0.618499755859375 61.05849838256836
}

# Wrap into central unit
wrapWater           on
wrapAll             on

# Force-Field Parameters
exclude             scaled1-4
1-4scaling          1.0

# Non-bonded interaction cutoff
cutoff              12.
switching           on
switchdist          10.
pairlistdist        13.5

# Integrator Parameters
timestep            2.0  ;# 1fs/step
rigidBonds          all  ;# needed for 2fs steps
nonbondedFreq       1
fullElectFrequency  3 

# Update number of steps by which neighbor list is computed
# It should be amultiple of fullElecFrequency
# numsteps should be a multiple of stepspercycle
stepspercycle       21


################################################
## PME (for full-system periodic electrostatics)
PME	          on				#
PMEInterpOrder    8				#
PMEGridSpacing    2.0				#
#PMEGridSizeX      640				#
#PMEGridSizeY      640				#
#PMEGridSizeZ      672				#

# Constant Temperature Control (NVT)
langevin            on    ;# do langevin dynamics
langevinDamping     1     ;# damping coefficient (gamma) of 5/ps
langevinTemp        $temp

# Constant Pressure Control (variable volume) (NPT) (switch to 1 if used)
if {1} {
useGroupPressure      yes  ;# needed for 2fs steps
useFlexibleCell       yes  ;# no for water box, yes for membrane
useConstantArea       no  ;# no for water box, yes for membrane
langevinPiston        on
langevinPistonTarget  1.01325 ;#  in bar -> 1 atm
langevinPistonPeriod  200.
langevinPistonDecay   50.
langevinPistonTemp    $temp
}

# Fixed Atoms Constraints (atoms don't move!) (set PDB beta-column to 1)
if {0} {
fixedAtoms          on
fixedAtomsFile      ${dir_pdb}/${namepdb}.onlylipidtailsmove.fix
fixedAtomsCol       B
fixedAtomsForces    on
}


# HARMONIC restraints  (in NAMD are called constraints! sigh)
# The value the you set in the beta column is the strength of the harmonic potential in kcal / mol / Ang^2 (1 is usually already quite enough)
#Update consref with  the reference file with the final coordinate pdb file from previous step (writeh pdb from vmd using last frame of previous traj)!
#Update conskfile with the restraint file with the right beta


#constraints     on
#consexp         2
#consref         ${dir_pdb}/${namepdb}.min1.pdb	
#conskfile       ${dir_pdb}/${namepdb}.proteinglycanrestrained.cnst  	
#conskcol        B
#margin          3


#water out

#tclforces                       on
#set waterCheckFreq              100
#set lipidCheckFreq              100
#set allatompdb                  ${dir_pdb}/${namepdb}.pdb
#tclForcesScript                 ${dir_pdb}/keep_water_out_2.0.tcl


#############################################################
## PROTOCOL / EXECUTION SCRIPT                             ##
#############################################################

# Minimization
if {0} {
minimize            $num_steps_min
reinitvels          $temp
}

# Heating
if {0} {
for {set temp 10} {$temp <= 310} {incr temp 25} {
  
  langevinTemp         $temp
  #langevinPistonTemp   $temp

  if {$temp == 10} {
        run $heating_numsteps
  }
  if {$temp == 35} {
        run $heating_numsteps
  }
  if {$temp == 60} {
        run $heating_numsteps
  }
  if {$temp == 85} {
        run $heating_numsteps
  }
  if {$temp == 110} {
        run $heating_numsteps
  }
  if {$temp == 135} {
        run $heating_numsteps
  }
  if {$temp == 160} {
        run $heating_numsteps
  }
  if {$temp == 185} {
        run $heating_numsteps
  }
  if {$temp == 210} {
        run $heating_numsteps
  }
  if {$temp == 235} {
        run $heating_numsteps
  }
  if {$temp == 260} {
        run $heating_numsteps
  }
  if {$temp == 285} {
        run $heating_numsteps
  }
  if {$temp == 310} {
        run $heating_numsteps
  }
  }
}

# Eq. / PR
if {1} {
  run $num_steps_eq 
  #run $num_steps_pr
}
