# Supplementary material for: N-Glycans modulate tilting of HIV-1 envelope glycoprotein
Source: Nat Commun. 2026 Apr 15;17:5206. doi: 10.1038/s41467-026-71874-2 (PMC13254402; doi:10.1038/s41467-026-71874-2)
Supplement: Supplementary file 3 — Supplementary Data 1 [file 41467_2026_71874_MOESM3_ESM.zip › Structure_files/hiv-1_env_bg505_cladeA_full-length_base_model/base_model.lipids_protein_glycans.equilibrated.pdb]

CRYST1    0.000    0.000    0.000  90.00  90.00  90.00 P 1           1
ATOM      1  N   POPCM  11      -8.557   0.643  13.362  0.00  0.00      MEMB  
ATOM      2  C12 POPCM  11      -8.291  -0.681  12.743  0.00  0.00      MEMB  
ATOM      3 H12A POPCM  11      -8.585  -0.738  11.706  0.00  0.00      MEMB  
ATOM      4 H12B POPCM  11      -8.879  -1.467  13.191  0.00  0.00      MEMB  
ATOM      5  C13 POPCM  11      -9.902   1.069  12.877  0.00  0.00      MEMB  
ATOM      6 H13A POPCM  11     -10.697   0.441  13.250  0.00  0.00      MEMB  
ATOM      7 H13B POPCM  11     -10.194   2.065  13.176  0.00  0.00      MEMB  
ATOM      8 H13C POPCM  11      -9.903   1.081  11.797  0.00  0.00      MEMB  
ATOM      9  C14 POPCM  11      -8.409   0.493  14.821  0.00  0.00      MEMB  
ATOM     10 H14A POPCM  11      -7.381   0.198  14.970  0.00  0.00      MEMB  
ATOM     11 H14B POPCM  11      -8.510   1.396  15.405  0.00  0.00      MEMB  
ATOM     12 H14C POPCM  11      -9.031  -0.292  15.225  0.00  0.00      MEMB  
ATOM     13  C15 POPCM  11      -7.583   1.675  12.899  0.00  0.00      MEMB  
ATOM     14 H15A POPCM  11      -7.906   1.875  11.888  0.00  0.00      MEMB  
ATOM     15 H15B POPCM  11      -6.555   1.358  12.797  0.00  0.00      MEMB  
ATOM     16 H15C POPCM  11      -7.652   2.496  13.598  0.00  0.00      MEMB  
ATOM     17  C11 POPCM  11      -6.884  -1.295  12.686  0.00  0.00      MEMB  
ATOM     18 H11A POPCM  11      -6.905  -2.368  12.398  0.00  0.00      MEMB  
ATOM     19 H11B POPCM  11      -6.439  -1.247  13.702  0.00  0.00      MEMB  
ATOM     20  P   POPCM  11      -6.491  -0.830  10.144  0.00  0.00      MEMB  
ATOM     21  O13 POPCM  11      -5.586  -1.823   9.584  0.00  0.00      MEMB  
ATOM     22  O14 POPCM  11      -6.420   0.509   9.526  0.00  0.00      MEMB  
ATOM     23  O12 POPCM  11      -6.186  -0.608  11.644  0.00  0.00      MEMB  
ATOM     24  O11 POPCM  11      -7.953  -1.269  10.058  0.00  0.00      MEMB  
ATOM     25  C1  POPCM  11      -8.518  -2.541   9.741  0.00  0.00      MEMB  
ATOM     26  HA  POPCM  11      -9.388  -2.790  10.386  0.00  0.00      MEMB  
ATOM     27  HB  POPCM  11      -7.737  -3.280  10.023  0.00  0.00      MEMB  
ATOM     28  C2  POPCM  11      -9.038  -2.825   8.263  0.00  0.00      MEMB  
ATOM     29  HS  POPCM  11      -9.160  -3.927   8.192  0.00  0.00      MEMB  
ATOM     30  O21 POPCM  11      -8.023  -2.370   7.354  0.00  0.00      MEMB  
ATOM     31  C21 POPCM  11      -6.995  -3.219   7.192  0.00  0.00      MEMB  
ATOM     32  O22 POPCM  11      -6.948  -4.375   7.574  0.00  0.00      MEMB  
ATOM     33  C22 POPCM  11      -5.964  -2.451   6.367  0.00  0.00      MEMB  
ATOM     34  H2R POPCM  11      -5.009  -2.998   6.216  0.00  0.00      MEMB  
ATOM     35  H2S POPCM  11      -5.712  -1.579   7.009  0.00  0.00      MEMB  
ATOM     36  C3  POPCM  11     -10.425  -2.198   7.899  0.00  0.00      MEMB  
ATOM     37  HX  POPCM  11     -10.486  -1.227   8.436  0.00  0.00      MEMB  
ATOM     38  HY  POPCM  11     -11.143  -2.964   8.262  0.00  0.00      MEMB  
ATOM     39  O31 POPCM  11     -10.608  -2.134   6.484  0.00  0.00      MEMB  
ATOM     40  C31 POPCM  11     -10.138  -1.039   5.917  0.00  0.00      MEMB  
ATOM     41  O32 POPCM  11      -9.531  -0.140   6.503  0.00  0.00      MEMB  
ATOM     42  C32 POPCM  11     -10.563  -0.912   4.490  0.00  0.00      MEMB  
ATOM     43  H2X POPCM  11     -11.672  -0.967   4.512  0.00  0.00      MEMB  
ATOM     44  H2Y POPCM  11     -10.034  -1.704   3.917  0.00  0.00      MEMB  
ATOM     45  C23 POPCM  11      -6.435  -2.004   5.001  0.00  0.00      MEMB  
ATOM     46  H3R POPCM  11      -5.649  -1.312   4.630  0.00  0.00      MEMB  
ATOM     47  H3S POPCM  11      -7.383  -1.434   5.108  0.00  0.00      MEMB  
ATOM     48  C24 POPCM  11      -6.573  -3.075   3.971  0.00  0.00      MEMB  
ATOM     49  H4R POPCM  11      -7.390  -3.758   4.286  0.00  0.00      MEMB  
ATOM     50  H4S POPCM  11      -5.575  -3.558   3.906  0.00  0.00      MEMB  
ATOM     51  C25 POPCM  11      -6.767  -2.348   2.579  0.00  0.00      MEMB  
ATOM     52  H5R POPCM  11      -5.870  -1.723   2.380  0.00  0.00      MEMB  
ATOM     53  H5S POPCM  11      -7.661  -1.694   2.660  0.00  0.00      MEMB  
ATOM     54  C26 POPCM  11      -6.984  -3.228   1.281  0.00  0.00      MEMB  
ATOM     55  H6R POPCM  11      -6.285  -4.091   1.307  0.00  0.00      MEMB  
ATOM     56  H6S POPCM  11      -6.826  -2.743   0.294  0.00  0.00      MEMB  
ATOM     57  C27 POPCM  11      -8.314  -3.864   1.211  0.00  0.00      MEMB  
ATOM     58  H7R POPCM  11      -9.051  -3.076   0.947  0.00  0.00      MEMB  
ATOM     59  H7S POPCM  11      -8.535  -4.331   2.195  0.00  0.00      MEMB  
ATOM     60  C28 POPCM  11      -8.430  -5.046   0.218  0.00  0.00      MEMB  
ATOM     61  H8R POPCM  11      -8.264  -4.531  -0.752  0.00  0.00      MEMB  
ATOM     62  H8S POPCM  11      -9.436  -5.518   0.216  0.00  0.00      MEMB  
ATOM     63  C29 POPCM  11      -7.459  -6.176   0.529  0.00  0.00      MEMB  
ATOM     64  H91 POPCM  11      -7.556  -6.617   1.532  0.00  0.00      MEMB  
ATOM     65 C210 POPCM  11      -6.727  -6.897  -0.335  0.00  0.00      MEMB  
ATOM     66 H101 POPCM  11      -6.203  -7.796   0.022  0.00  0.00      MEMB  
ATOM     67 C211 POPCM  11      -6.691  -6.758  -1.845  0.00  0.00      MEMB  
ATOM     68 H11R POPCM  11      -5.734  -6.325  -2.208  0.00  0.00      MEMB  
ATOM     69 H11S POPCM  11      -7.320  -5.896  -2.152  0.00  0.00      MEMB  
ATOM     70 C212 POPCM  11      -7.203  -8.164  -2.341  0.00  0.00      MEMB  
ATOM     71 H12R POPCM  11      -8.278  -8.200  -2.064  0.00  0.00      MEMB  
ATOM     72 H12S POPCM  11      -6.718  -9.040  -1.860  0.00  0.00      MEMB  
ATOM     73 C213 POPCM  11      -7.161  -8.337  -3.829  0.00  0.00      MEMB  
ATOM     74 H13R POPCM  11      -6.743  -7.420  -4.296  0.00  0.00      MEMB  
ATOM     75 H13S POPCM  11      -8.065  -8.632  -4.404  0.00  0.00      MEMB  
ATOM     76 C214 POPCM  11      -6.063  -9.448  -4.213  0.00  0.00      MEMB  
ATOM     77 H14R POPCM  11      -6.438 -10.477  -4.030  0.00  0.00      MEMB  
ATOM     78 H14S POPCM  11      -5.185  -9.196  -3.582  0.00  0.00      MEMB  
ATOM     79 C215 POPCM  11      -5.744  -9.433  -5.761  0.00  0.00      MEMB  
ATOM     80 H15R POPCM  11      -5.525  -8.401  -6.111  0.00  0.00      MEMB  
ATOM     81 H15S POPCM  11      -6.595  -9.792  -6.378  0.00  0.00      MEMB  
ATOM     82 C216 POPCM  11      -4.464 -10.207  -6.176  0.00  0.00      MEMB  
ATOM     83 H16R POPCM  11      -3.710  -9.730  -5.514  0.00  0.00      MEMB  
ATOM     84 H16S POPCM  11      -4.219  -9.988  -7.238  0.00  0.00      MEMB  
ATOM     85 C217 POPCM  11      -4.489 -11.688  -5.860  0.00  0.00      MEMB  
ATOM     86 H17R POPCM  11      -3.848 -12.218  -6.597  0.00  0.00      MEMB  
ATOM     87 H17S POPCM  11      -5.496 -12.142  -5.976  0.00  0.00      MEMB  
ATOM     88 C218 POPCM  11      -3.855 -11.997  -4.491  0.00  0.00      MEMB  
ATOM     89 H18R POPCM  11      -4.668 -11.995  -3.734  0.00  0.00      MEMB  
ATOM     90 H18S POPCM  11      -3.085 -11.258  -4.181  0.00  0.00      MEMB  
ATOM     91 H18T POPCM  11      -3.391 -13.005  -4.546  0.00  0.00      MEMB  
ATOM     92  C33 POPCM  11     -10.182   0.463   3.778  0.00  0.00      MEMB  
ATOM     93  H3X POPCM  11      -9.094   0.529   3.564  0.00  0.00      MEMB  
ATOM     94  H3Y POPCM  11     -10.420   1.402   4.321  0.00  0.00      MEMB  
ATOM     95  C34 POPCM  11     -10.766   0.555   2.357  0.00  0.00      MEMB  
ATOM     96  H4X POPCM  11     -10.615   1.546   1.878  0.00  0.00      MEMB  
ATOM     97  H4Y POPCM  11     -11.877   0.540   2.357  0.00  0.00      MEMB  
ATOM     98  C35 POPCM  11     -10.233  -0.507   1.322  0.00  0.00      MEMB  
ATOM     99  H5X POPCM  11     -10.646  -1.490   1.633  0.00  0.00      MEMB  
ATOM    100  H5Y POPCM  11      -9.124  -0.499   1.392  0.00  0.00      MEMB  
ATOM    101  C36 POPCM  11     -10.621  -0.263  -0.108  0.00  0.00      MEMB  
ATOM    102  H6X POPCM  11     -10.133   0.693  -0.396  0.00  0.00      MEMB  
ATOM    103  H6Y POPCM  11     -11.710  -0.242  -0.322  0.00  0.00      MEMB  
ATOM    104  C37 POPCM  11      -9.829  -1.240  -1.047  0.00  0.00      MEMB  
ATOM    105  H7X POPCM  11     -10.237  -2.255  -0.854  0.00  0.00      MEMB  
ATOM    106  H7Y POPCM  11      -8.721  -1.258  -0.966  0.00  0.00      MEMB  
ATOM    107  C38 POPCM  11     -10.171  -0.948  -2.461  0.00  0.00      MEMB  
ATOM    108  H8X POPCM  11      -9.715  -0.008  -2.838  0.00  0.00      MEMB  
ATOM    109  H8Y POPCM  11     -11.274  -0.815  -2.476  0.00  0.00      MEMB  
ATOM    110  C39 POPCM  11      -9.898  -2.137  -3.459  0.00  0.00      MEMB  
ATOM    111  H9X POPCM  11     -10.392  -3.047  -3.056  0.00  0.00      MEMB  
ATOM    112  H9Y POPCM  11      -8.815  -2.375  -3.539  0.00  0.00      MEMB  
ATOM    113 C310 POPCM  11     -10.291  -1.827  -4.929  0.00  0.00      MEMB  
ATOM    114 H10X POPCM  11     -10.021  -0.756  -5.045  0.00  0.00      MEMB  
ATOM    115 H10Y POPCM  11     -11.398  -1.851  -5.028  0.00  0.00      MEMB  
ATOM    116 C311 POPCM  11      -9.678  -2.611  -6.057  0.00  0.00      MEMB  
ATOM    117 H11X POPCM  11      -8.569  -2.536  -6.068  0.00  0.00      MEMB  
ATOM    118 H11Y POPCM  11     -10.033  -2.445  -7.096  0.00  0.00      MEMB  
ATOM    119 C312 POPCM  11      -9.755  -4.170  -5.914  0.00  0.00      MEMB  
ATOM    120 H12X POPCM  11     -10.832  -4.417  -6.027  0.00  0.00      MEMB  
ATOM    121 H12Y POPCM  11      -9.432  -4.553  -4.923  0.00  0.00      MEMB  
ATOM    122 C313 POPCM  11      -8.977  -4.916  -7.001  0.00  0.00      MEMB  
ATOM    123 H13X POPCM  11      -7.890  -4.857  -6.781  0.00  0.00      MEMB  
ATOM    124 H13Y POPCM  11      -9.206  -4.388  -7.952  0.00  0.00      MEMB  
ATOM    125 C314 POPCM  11      -9.302  -6.466  -6.978  0.00  0.00      MEMB  
ATOM    126 H14X POPCM  11     -10.355  -6.606  -7.303  0.00  0.00      MEMB  
ATOM    127 H14Y POPCM  11      -9.211  -6.945  -5.979  0.00  0.00      MEMB  
ATOM    128 C315 POPCM  11      -8.409  -7.218  -7.979  0.00  0.00      MEMB  
ATOM    129 H15X POPCM  11      -7.406  -7.356  -7.519  0.00  0.00      MEMB  
ATOM    130 H15Y POPCM  11      -8.378  -6.597  -8.900  0.00  0.00      MEMB  
ATOM    131 C316 POPCM  11      -8.964  -8.579  -8.447  0.00  0.00      MEMB  
ATOM    132 H16X POPCM  11      -8.507  -8.929  -9.397  0.00  0.00      MEMB  
ATOM    133 H16Y POPCM  11     -10.035  -8.371  -8.658  0.00  0.00      MEMB  
ATOM    134 H16Z POPCM  11      -8.863  -9.269  -7.582  0.00  0.00      MEMB  
ATOM    135  C3  CHL1M  13       2.846 -18.436   6.054  0.00  0.00      MEMB  
ATOM    136  H3  CHL1M  13       2.607 -19.362   5.488  0.00  0.00      MEMB  
ATOM    137  O3  CHL1M  13       2.563 -18.678   7.399  0.00  0.00      MEMB  
ATOM    138  H3' CHL1M  13       2.227 -17.868   7.791  0.00  0.00      MEMB  
ATOM    139  C4  CHL1M  13       4.318 -17.909   5.994  0.00  0.00      MEMB  
ATOM    140  H4A CHL1M  13       4.484 -17.033   6.656  0.00  0.00      MEMB  
ATOM    141  H4B CHL1M  13       4.992 -18.723   6.338  0.00  0.00      MEMB  
ATOM    142  C5  CHL1M  13       4.662 -17.508   4.561  0.00  0.00      MEMB  
ATOM    143  C6  CHL1M  13       5.789 -18.037   4.013  0.00  0.00      MEMB  
ATOM    144  H6  CHL1M  13       6.361 -18.823   4.529  0.00  0.00      MEMB  
ATOM    145  C7  CHL1M  13       6.256 -17.733   2.614  0.00  0.00      MEMB  
ATOM    146  H7A CHL1M  13       7.327 -17.441   2.641  0.00  0.00      MEMB  
ATOM    147  H7B CHL1M  13       6.234 -18.684   2.040  0.00  0.00      MEMB  
ATOM    148  C8  CHL1M  13       5.547 -16.503   1.970  0.00  0.00      MEMB  
ATOM    149  H8  CHL1M  13       6.060 -15.625   2.416  0.00  0.00      MEMB  
ATOM    150  C14 CHL1M  13       5.691 -16.530   0.495  0.00  0.00      MEMB  
ATOM    151  H14 CHL1M  13       5.230 -17.432   0.039  0.00  0.00      MEMB  
ATOM    152  C15 CHL1M  13       7.120 -16.586  -0.018  0.00  0.00      MEMB  
ATOM    153 H15A CHL1M  13       7.779 -15.971   0.632  0.00  0.00      MEMB  
ATOM    154 H15B CHL1M  13       7.504 -17.623  -0.126  0.00  0.00      MEMB  
ATOM    155  C16 CHL1M  13       7.096 -15.960  -1.480  0.00  0.00      MEMB  
ATOM    156 H16A CHL1M  13       7.905 -15.202  -1.548  0.00  0.00      MEMB  
ATOM    157 H16B CHL1M  13       7.375 -16.641  -2.312  0.00  0.00      MEMB  
ATOM    158  C17 CHL1M  13       5.716 -15.382  -1.677  0.00  0.00      MEMB  
ATOM    159  H17 CHL1M  13       5.085 -16.147  -2.179  0.00  0.00      MEMB  
ATOM    160  C13 CHL1M  13       5.198 -15.237  -0.226  0.00  0.00      MEMB  
ATOM    161  C18 CHL1M  13       5.768 -13.945   0.375  0.00  0.00      MEMB  
ATOM    162 H18A CHL1M  13       5.679 -13.087  -0.325  0.00  0.00      MEMB  
ATOM    163 H18B CHL1M  13       5.345 -13.725   1.379  0.00  0.00      MEMB  
ATOM    164 H18C CHL1M  13       6.853 -14.034   0.596  0.00  0.00      MEMB  
ATOM    165  C12 CHL1M  13       3.681 -15.263  -0.001  0.00  0.00      MEMB  
ATOM    166 H12A CHL1M  13       3.196 -14.317  -0.323  0.00  0.00      MEMB  
ATOM    167 H12B CHL1M  13       3.307 -16.184  -0.497  0.00  0.00      MEMB  
ATOM    168  C11 CHL1M  13       3.267 -15.375   1.565  0.00  0.00      MEMB  
ATOM    169 H11A CHL1M  13       3.545 -14.394   2.008  0.00  0.00      MEMB  
ATOM    170 H11B CHL1M  13       2.177 -15.589   1.602  0.00  0.00      MEMB  
ATOM    171  C9  CHL1M  13       4.090 -16.442   2.305  0.00  0.00      MEMB  
ATOM    172  H9  CHL1M  13       3.726 -17.450   2.011  0.00  0.00      MEMB  
ATOM    173  C10 CHL1M  13       3.763 -16.501   3.826  0.00  0.00      MEMB  
ATOM    174  C19 CHL1M  13       3.952 -15.044   4.442  0.00  0.00      MEMB  
ATOM    175 H19A CHL1M  13       3.903 -15.096   5.551  0.00  0.00      MEMB  
ATOM    176 H19B CHL1M  13       4.923 -14.567   4.190  0.00  0.00      MEMB  
ATOM    177 H19C CHL1M  13       3.135 -14.359   4.128  0.00  0.00      MEMB  
ATOM    178  C1  CHL1M  13       2.262 -16.870   4.081  0.00  0.00      MEMB  
ATOM    179  H1A CHL1M  13       1.640 -16.059   3.646  0.00  0.00      MEMB  
ATOM    180  H1B CHL1M  13       2.069 -17.756   3.440  0.00  0.00      MEMB  
ATOM    181  C2  CHL1M  13       2.034 -17.242   5.558  0.00  0.00      MEMB  
ATOM    182  H2A CHL1M  13       0.958 -17.519   5.526  0.00  0.00      MEMB  
ATOM    183  H2B CHL1M  13       2.205 -16.373   6.230  0.00  0.00      MEMB  
ATOM    184  C20 CHL1M  13       5.752 -14.263  -2.691  0.00  0.00      MEMB  
ATOM    185  H20 CHL1M  13       6.389 -13.442  -2.297  0.00  0.00      MEMB  
ATOM    186  C21 CHL1M  13       4.392 -13.754  -3.001  0.00  0.00      MEMB  
ATOM    187 H21A CHL1M  13       3.857 -14.559  -3.548  0.00  0.00      MEMB  
ATOM    188 H21B CHL1M  13       4.385 -12.926  -3.742  0.00  0.00      MEMB  
ATOM    189 H21C CHL1M  13       3.935 -13.424  -2.044  0.00  0.00      MEMB  
ATOM    190  C22 CHL1M  13       6.514 -14.530  -4.044  0.00  0.00      MEMB  
ATOM    191 H22A CHL1M  13       6.323 -13.618  -4.649  0.00  0.00      MEMB  
ATOM    192 H22B CHL1M  13       7.609 -14.499  -3.861  0.00  0.00      MEMB  
ATOM    193  C23 CHL1M  13       5.906 -15.758  -4.761  0.00  0.00      MEMB  
ATOM    194 H23A CHL1M  13       6.261 -16.649  -4.201  0.00  0.00      MEMB  
ATOM    195 H23B CHL1M  13       4.802 -15.838  -4.864  0.00  0.00      MEMB  
ATOM    196  C24 CHL1M  13       6.532 -15.992  -6.185  0.00  0.00      MEMB  
ATOM    197 H24A CHL1M  13       6.633 -15.083  -6.815  0.00  0.00      MEMB  
ATOM    198 H24B CHL1M  13       7.562 -16.346  -5.969  0.00  0.00      MEMB  
ATOM    199  C25 CHL1M  13       5.931 -17.166  -6.904  0.00  0.00      MEMB  
ATOM    200  H25 CHL1M  13       5.792 -18.051  -6.246  0.00  0.00      MEMB  
ATOM    201  C26 CHL1M  13       4.526 -16.681  -7.506  0.00  0.00      MEMB  
ATOM    202 H26A CHL1M  13       4.561 -15.672  -7.969  0.00  0.00      MEMB  
ATOM    203 H26B CHL1M  13       4.302 -17.391  -8.332  0.00  0.00      MEMB  
ATOM    204 H26C CHL1M  13       3.698 -16.724  -6.766  0.00  0.00      MEMB  
ATOM    205  C27 CHL1M  13       6.969 -17.690  -7.983  0.00  0.00      MEMB  
ATOM    206 H27A CHL1M  13       7.976 -18.058  -7.692  0.00  0.00      MEMB  
ATOM    207 H27B CHL1M  13       6.608 -18.612  -8.486  0.00  0.00      MEMB  
ATOM    208 H27C CHL1M  13       7.137 -16.882  -8.727  0.00  0.00      MEMB  
ATOM    209  N   DPPCM  15      10.243  -6.400  14.545  0.00  0.00      MEMB  
ATOM    210  C13 DPPCM  15       9.057  -5.708  14.108  0.00  0.00      MEMB  
ATOM    211 H13A DPPCM  15       8.554  -5.153  14.886  0.00  0.00      MEMB  
ATOM    212 H13B DPPCM  15       8.363  -6.343  13.577  0.00  0.00      MEMB  
ATOM    213 H13C DPPCM  15       9.292  -4.985  13.341  0.00  0.00      MEMB  
ATOM    214  C14 DPPCM  15      11.228  -5.473  15.162  0.00  0.00      MEMB  
ATOM    215 H14A DPPCM  15      11.662  -4.891  14.362  0.00  0.00      MEMB  
ATOM    216 H14B DPPCM  15      12.003  -6.119  15.546  0.00  0.00      MEMB  
ATOM    217 H14C DPPCM  15      10.826  -4.784  15.889  0.00  0.00      MEMB  
ATOM    218  C15 DPPCM  15       9.956  -7.416  15.620  0.00  0.00      MEMB  
ATOM    219 H15A DPPCM  15       9.092  -7.999  15.338  0.00  0.00      MEMB  
ATOM    220 H15B DPPCM  15       9.730  -6.847  16.509  0.00  0.00      MEMB  
ATOM    221 H15C DPPCM  15      10.828  -8.002  15.872  0.00  0.00      MEMB  
ATOM    222  C12 DPPCM  15      10.966  -7.070  13.398  0.00  0.00      MEMB  
ATOM    223 H12A DPPCM  15      10.240  -7.609  12.807  0.00  0.00      MEMB  
ATOM    224 H12B DPPCM  15      11.589  -7.829  13.848  0.00  0.00      MEMB  
ATOM    225  C11 DPPCM  15      11.840  -6.313  12.462  0.00  0.00      MEMB  
ATOM    226 H11A DPPCM  15      11.344  -5.364  12.165  0.00  0.00      MEMB  
ATOM    227 H11B DPPCM  15      11.892  -6.959  11.559  0.00  0.00      MEMB  
ATOM    228  P   DPPCM  15      14.326  -7.018  13.126  0.00  0.00      MEMB  
ATOM    229  O13 DPPCM  15      13.906  -8.417  13.264  0.00  0.00      MEMB  
ATOM    230  O14 DPPCM  15      15.282  -6.512  14.186  0.00  0.00      MEMB  
ATOM    231  O11 DPPCM  15      15.072  -6.775  11.768  0.00  0.00      MEMB  
ATOM    232  O12 DPPCM  15      13.083  -6.023  13.057  0.00  0.00      MEMB  
ATOM    233  C1  DPPCM  15      15.469  -5.481  11.302  0.00  0.00      MEMB  
ATOM    234  HA  DPPCM  15      16.110  -4.984  12.061  0.00  0.00      MEMB  
ATOM    235  HB  DPPCM  15      14.550  -4.876  11.144  0.00  0.00      MEMB  
ATOM    236  C2  DPPCM  15      16.083  -5.611   9.912  0.00  0.00      MEMB  
ATOM    237  HS  DPPCM  15      16.319  -4.608   9.497  0.00  0.00      MEMB  
ATOM    238  O21 DPPCM  15      15.138  -6.256   9.018  0.00  0.00      MEMB  
ATOM    239  C21 DPPCM  15      14.246  -5.404   8.446  0.00  0.00      MEMB  
ATOM    240  O22 DPPCM  15      14.144  -4.197   8.505  0.00  0.00      MEMB  
ATOM    241  C22 DPPCM  15      13.366  -6.294   7.568  0.00  0.00      MEMB  
ATOM    242  H2R DPPCM  15      12.855  -7.052   8.199  0.00  0.00      MEMB  
ATOM    243  H2S DPPCM  15      14.110  -6.801   6.917  0.00  0.00      MEMB  
ATOM    244  C3  DPPCM  15      17.384  -6.434   9.989  0.00  0.00      MEMB  
ATOM    245  HX  DPPCM  15      17.114  -7.206  10.741  0.00  0.00      MEMB  
ATOM    246  HY  DPPCM  15      18.314  -5.940  10.344  0.00  0.00      MEMB  
ATOM    247  O31 DPPCM  15      17.603  -7.181   8.840  0.00  0.00      MEMB  
ATOM    248  C31 DPPCM  15      18.459  -6.695   7.947  0.00  0.00      MEMB  
ATOM    249  O32 DPPCM  15      19.051  -5.636   8.102  0.00  0.00      MEMB  
ATOM    250  C32 DPPCM  15      18.202  -7.573   6.703  0.00  0.00      MEMB  
ATOM    251  H2X DPPCM  15      18.248  -8.634   7.028  0.00  0.00      MEMB  
ATOM    252  H2Y DPPCM  15      19.115  -7.388   6.096  0.00  0.00      MEMB  
ATOM    253  C23 DPPCM  15      12.298  -5.580   6.729  0.00  0.00      MEMB  
ATOM    254  H3R DPPCM  15      11.823  -6.423   6.184  0.00  0.00      MEMB  
ATOM    255  H3S DPPCM  15      12.864  -4.832   6.133  0.00  0.00      MEMB  
ATOM    256  C24 DPPCM  15      11.185  -4.785   7.538  0.00  0.00      MEMB  
ATOM    257  H4R DPPCM  15      11.494  -4.216   8.441  0.00  0.00      MEMB  
ATOM    258  H4S DPPCM  15      10.524  -5.596   7.912  0.00  0.00      MEMB  
ATOM    259  C25 DPPCM  15      10.217  -3.941   6.656  0.00  0.00      MEMB  
ATOM    260  H5R DPPCM  15      10.786  -3.124   6.163  0.00  0.00      MEMB  
ATOM    261  H5S DPPCM  15       9.575  -3.411   7.391  0.00  0.00      MEMB  
ATOM    262  C26 DPPCM  15       9.428  -4.751   5.567  0.00  0.00      MEMB  
ATOM    263  H6R DPPCM  15       8.331  -4.627   5.693  0.00  0.00      MEMB  
ATOM    264  H6S DPPCM  15       9.510  -5.835   5.793  0.00  0.00      MEMB  
ATOM    265  C27 DPPCM  15       9.746  -4.288   4.118  0.00  0.00      MEMB  
ATOM    266  H7R DPPCM  15      10.777  -4.576   3.820  0.00  0.00      MEMB  
ATOM    267  H7S DPPCM  15       9.597  -3.188   4.072  0.00  0.00      MEMB  
ATOM    268  C28 DPPCM  15       8.776  -4.944   3.088  0.00  0.00      MEMB  
ATOM    269  H8R DPPCM  15       7.726  -4.940   3.451  0.00  0.00      MEMB  
ATOM    270  H8S DPPCM  15       9.140  -5.984   2.950  0.00  0.00      MEMB  
ATOM    271  C29 DPPCM  15       8.886  -4.236   1.674  0.00  0.00      MEMB  
ATOM    272  H9R DPPCM  15       9.949  -4.073   1.393  0.00  0.00      MEMB  
ATOM    273  H9S DPPCM  15       8.502  -3.209   1.853  0.00  0.00      MEMB  
ATOM    274 C210 DPPCM  15       8.028  -4.875   0.641  0.00  0.00      MEMB  
ATOM    275 H10R DPPCM  15       6.987  -4.854   1.028  0.00  0.00      MEMB  
ATOM    276 H10S DPPCM  15       8.419  -5.911   0.548  0.00  0.00      MEMB  
ATOM    277 C211 DPPCM  15       8.142  -4.106  -0.609  0.00  0.00      MEMB  
ATOM    278 H11R DPPCM  15       9.235  -4.099  -0.809  0.00  0.00      MEMB  
ATOM    279 H11S DPPCM  15       7.840  -3.052  -0.432  0.00  0.00      MEMB  
ATOM    280 C212 DPPCM  15       7.382  -4.740  -1.751  0.00  0.00      MEMB  
ATOM    281 H12R DPPCM  15       6.350  -4.972  -1.411  0.00  0.00      MEMB  
ATOM    282 H12S DPPCM  15       7.773  -5.714  -2.116  0.00  0.00      MEMB  
ATOM    283 C213 DPPCM  15       7.307  -3.718  -2.862  0.00  0.00      MEMB  
ATOM    284 H13R DPPCM  15       8.316  -3.496  -3.270  0.00  0.00      MEMB  
ATOM    285 H13S DPPCM  15       6.964  -2.768  -2.401  0.00  0.00      MEMB  
ATOM    286 C214 DPPCM  15       6.255  -4.045  -3.945  0.00  0.00      MEMB  
ATOM    287 H14R DPPCM  15       6.234  -3.262  -4.732  0.00  0.00      MEMB  
ATOM    288 H14S DPPCM  15       5.279  -4.145  -3.425  0.00  0.00      MEMB  
ATOM    289 C215 DPPCM  15       6.446  -5.332  -4.550  0.00  0.00      MEMB  
ATOM    290 H15R DPPCM  15       6.276  -6.139  -3.805  0.00  0.00      MEMB  
ATOM    291 H15S DPPCM  15       7.451  -5.395  -5.020  0.00  0.00      MEMB  
ATOM    292 C216 DPPCM  15       5.437  -5.727  -5.655  0.00  0.00      MEMB  
ATOM    293 H16R DPPCM  15       5.458  -4.867  -6.358  0.00  0.00      MEMB  
ATOM    294 H16S DPPCM  15       4.391  -5.948  -5.353  0.00  0.00      MEMB  
ATOM    295 H16T DPPCM  15       5.900  -6.655  -6.052  0.00  0.00      MEMB  
ATOM    296  C33 DPPCM  15      16.862  -7.439   5.959  0.00  0.00      MEMB  
ATOM    297  H3X DPPCM  15      16.683  -6.348   5.847  0.00  0.00      MEMB  
ATOM    298  H3Y DPPCM  15      16.016  -7.854   6.547  0.00  0.00      MEMB  
ATOM    299  C34 DPPCM  15      16.783  -8.207   4.682  0.00  0.00      MEMB  
ATOM    300  H4X DPPCM  15      16.783  -9.269   5.008  0.00  0.00      MEMB  
ATOM    301  H4Y DPPCM  15      17.669  -8.041   4.033  0.00  0.00      MEMB  
ATOM    302  C35 DPPCM  15      15.447  -7.991   3.926  0.00  0.00      MEMB  
ATOM    303  H5X DPPCM  15      14.647  -8.414   4.570  0.00  0.00      MEMB  
ATOM    304  H5Y DPPCM  15      15.660  -8.610   3.029  0.00  0.00      MEMB  
ATOM    305  C36 DPPCM  15      15.261  -6.557   3.503  0.00  0.00      MEMB  
ATOM    306  H6X DPPCM  15      16.228  -6.097   3.207  0.00  0.00      MEMB  
ATOM    307  H6Y DPPCM  15      14.814  -5.898   4.278  0.00  0.00      MEMB  
ATOM    308  C37 DPPCM  15      14.210  -6.389   2.327  0.00  0.00      MEMB  
ATOM    309  H7X DPPCM  15      14.612  -6.829   1.389  0.00  0.00      MEMB  
ATOM    310  H7Y DPPCM  15      13.832  -5.358   2.158  0.00  0.00      MEMB  
ATOM    311  C38 DPPCM  15      12.953  -7.275   2.636  0.00  0.00      MEMB  
ATOM    312  H8X DPPCM  15      12.756  -7.196   3.726  0.00  0.00      MEMB  
ATOM    313  H8Y DPPCM  15      13.189  -8.356   2.538  0.00  0.00      MEMB  
ATOM    314  C39 DPPCM  15      11.767  -6.958   1.758  0.00  0.00      MEMB  
ATOM    315  H9X DPPCM  15      11.273  -5.981   1.948  0.00  0.00      MEMB  
ATOM    316  H9Y DPPCM  15      10.963  -7.692   1.981  0.00  0.00      MEMB  
ATOM    317 C310 DPPCM  15      12.121  -7.056   0.242  0.00  0.00      MEMB  
ATOM    318 H10X DPPCM  15      12.516  -8.091   0.150  0.00  0.00      MEMB  
ATOM    319 H10Y DPPCM  15      13.007  -6.529  -0.173  0.00  0.00      MEMB  
ATOM    320 C311 DPPCM  15      10.922  -6.680  -0.675  0.00  0.00      MEMB  
ATOM    321 H11X DPPCM  15      10.852  -5.572  -0.621  0.00  0.00      MEMB  
ATOM    322 H11Y DPPCM  15      10.000  -7.189  -0.322  0.00  0.00      MEMB  
ATOM    323 C312 DPPCM  15      11.275  -7.028  -2.098  0.00  0.00      MEMB  
ATOM    324 H12X DPPCM  15      10.911  -8.051  -2.335  0.00  0.00      MEMB  
ATOM    325 H12Y DPPCM  15      12.379  -7.024  -2.228  0.00  0.00      MEMB  
ATOM    326 C313 DPPCM  15      10.567  -6.316  -3.220  0.00  0.00      MEMB  
ATOM    327 H13X DPPCM  15      10.675  -5.220  -3.073  0.00  0.00      MEMB  
ATOM    328 H13Y DPPCM  15       9.473  -6.510  -3.199  0.00  0.00      MEMB  
ATOM    329 C314 DPPCM  15      11.084  -6.636  -4.617  0.00  0.00      MEMB  
ATOM    330 H14X DPPCM  15      11.089  -7.726  -4.837  0.00  0.00      MEMB  
ATOM    331 H14Y DPPCM  15      12.119  -6.244  -4.524  0.00  0.00      MEMB  
ATOM    332 C315 DPPCM  15      10.274  -5.977  -5.713  0.00  0.00      MEMB  
ATOM    333 H15X DPPCM  15       9.886  -5.039  -5.261  0.00  0.00      MEMB  
ATOM    334 H15Y DPPCM  15       9.313  -6.508  -5.886  0.00  0.00      MEMB  
ATOM    335 C316 DPPCM  15      11.154  -5.799  -6.985  0.00  0.00      MEMB  
ATOM    336 H16X DPPCM  15      10.575  -5.163  -7.689  0.00  0.00      MEMB  
ATOM    337 H16Y DPPCM  15      11.356  -6.803  -7.415  0.00  0.00      MEMB  
ATOM    338 H16Z DPPCM  15      12.148  -5.364  -6.744  0.00  0.00      MEMB  
ATOM    339  N   DPPCM  17      12.261 -16.404   7.994  0.00  0.00      MEMB  
ATOM    340  C13 DPPCM  17      11.807 -15.804   9.303  0.00  0.00      MEMB  
ATOM    341 H13A DPPCM  17      11.052 -16.447   9.730  0.00  0.00      MEMB  
ATOM    342 H13B DPPCM  17      11.481 -14.775   9.329  0.00  0.00      MEMB  
ATOM    343 H13C DPPCM  17      12.591 -15.855  10.044  0.00  0.00      MEMB  
ATOM    344  C14 DPPCM  17      12.400 -17.871   8.108  0.00  0.00      MEMB  
ATOM    345 H14A DPPCM  17      12.892 -18.328   7.262  0.00  0.00      MEMB  
ATOM    346 H14B DPPCM  17      11.492 -18.383   8.391  0.00  0.00      MEMB  
ATOM    347 H14C DPPCM  17      13.044 -18.031   8.960  0.00  0.00      MEMB  
ATOM    348  C15 DPPCM  17      11.196 -16.201   6.981  0.00  0.00      MEMB  
ATOM    349 H15A DPPCM  17      11.172 -15.194   6.590  0.00  0.00      MEMB  
ATOM    350 H15B DPPCM  17      10.229 -16.352   7.436  0.00  0.00      MEMB  
ATOM    351 H15C DPPCM  17      11.452 -16.861   6.166  0.00  0.00      MEMB  
ATOM    352  C12 DPPCM  17      13.494 -15.739   7.474  0.00  0.00      MEMB  
ATOM    353 H12A DPPCM  17      13.295 -14.699   7.262  0.00  0.00      MEMB  
ATOM    354 H12B DPPCM  17      13.628 -16.129   6.476  0.00  0.00      MEMB  
ATOM    355  C11 DPPCM  17      14.813 -15.896   8.236  0.00  0.00      MEMB  
ATOM    356 H11A DPPCM  17      15.697 -15.577   7.643  0.00  0.00      MEMB  
ATOM    357 H11B DPPCM  17      14.820 -16.973   8.508  0.00  0.00      MEMB  
ATOM    358  P   DPPCM  17      14.943 -13.577   9.416  0.00  0.00      MEMB  
ATOM    359  O13 DPPCM  17      16.317 -13.162   9.117  0.00  0.00      MEMB  
ATOM    360  O14 DPPCM  17      14.374 -13.030  10.701  0.00  0.00      MEMB  
ATOM    361  O11 DPPCM  17      13.989 -13.165   8.222  0.00  0.00      MEMB  
ATOM    362  O12 DPPCM  17      14.843 -15.188   9.508  0.00  0.00      MEMB  
ATOM    363  C1  DPPCM  17      13.510 -11.795   8.157  0.00  0.00      MEMB  
ATOM    364  HA  DPPCM  17      14.310 -11.050   8.354  0.00  0.00      MEMB  
ATOM    365  HB  DPPCM  17      12.803 -11.652   9.003  0.00  0.00      MEMB  
ATOM    366  C2  DPPCM  17      12.642 -11.594   6.903  0.00  0.00      MEMB  
ATOM    367  HS  DPPCM  17      11.982 -12.483   6.812  0.00  0.00      MEMB  
ATOM    368  O21 DPPCM  17      13.460 -11.543   5.718  0.00  0.00      MEMB  
ATOM    369  C21 DPPCM  17      13.529 -12.666   4.980  0.00  0.00      MEMB  
ATOM    370  O22 DPPCM  17      13.037 -13.756   5.300  0.00  0.00      MEMB  
ATOM    371  C22 DPPCM  17      14.363 -12.448   3.736  0.00  0.00      MEMB  
ATOM    372  H2R DPPCM  17      14.518 -13.433   3.245  0.00  0.00      MEMB  
ATOM    373  H2S DPPCM  17      15.393 -12.065   3.902  0.00  0.00      MEMB  
ATOM    374  C3  DPPCM  17      11.811 -10.285   6.917  0.00  0.00      MEMB  
ATOM    375  HX  DPPCM  17      12.505  -9.425   7.039  0.00  0.00      MEMB  
ATOM    376  HY  DPPCM  17      11.149 -10.326   7.808  0.00  0.00      MEMB  
ATOM    377  O31 DPPCM  17      11.186 -10.066   5.625  0.00  0.00      MEMB  
ATOM    378  C31 DPPCM  17       9.994  -9.441   5.581  0.00  0.00      MEMB  
ATOM    379  O32 DPPCM  17       9.318  -9.052   6.497  0.00  0.00      MEMB  
ATOM    380  C32 DPPCM  17       9.498  -9.289   4.127  0.00  0.00      MEMB  
ATOM    381  H2X DPPCM  17       9.364 -10.334   3.775  0.00  0.00      MEMB  
ATOM    382  H2Y DPPCM  17      10.245  -8.716   3.537  0.00  0.00      MEMB  
ATOM    383  C23 DPPCM  17      13.785 -11.462   2.673  0.00  0.00      MEMB  
ATOM    384  H3R DPPCM  17      13.709 -10.398   2.983  0.00  0.00      MEMB  
ATOM    385  H3S DPPCM  17      12.768 -11.811   2.391  0.00  0.00      MEMB  
ATOM    386  C24 DPPCM  17      14.701 -11.595   1.443  0.00  0.00      MEMB  
ATOM    387  H4R DPPCM  17      14.635 -12.663   1.141  0.00  0.00      MEMB  
ATOM    388  H4S DPPCM  17      15.757 -11.433   1.748  0.00  0.00      MEMB  
ATOM    389  C25 DPPCM  17      14.249 -10.644   0.313  0.00  0.00      MEMB  
ATOM    390  H5R DPPCM  17      14.807  -9.689   0.422  0.00  0.00      MEMB  
ATOM    391  H5S DPPCM  17      13.152 -10.479   0.245  0.00  0.00      MEMB  
ATOM    392  C26 DPPCM  17      14.501 -11.317  -1.118  0.00  0.00      MEMB  
ATOM    393  H6R DPPCM  17      13.888 -12.217  -1.338  0.00  0.00      MEMB  
ATOM    394  H6S DPPCM  17      15.581 -11.579  -1.103  0.00  0.00      MEMB  
ATOM    395  C27 DPPCM  17      14.378 -10.279  -2.282  0.00  0.00      MEMB  
ATOM    396  H7R DPPCM  17      15.057  -9.434  -2.037  0.00  0.00      MEMB  
ATOM    397  H7S DPPCM  17      13.338  -9.894  -2.215  0.00  0.00      MEMB  
ATOM    398  C28 DPPCM  17      14.734 -10.770  -3.659  0.00  0.00      MEMB  
ATOM    399  H8R DPPCM  17      14.302 -11.790  -3.745  0.00  0.00      MEMB  
ATOM    400  H8S DPPCM  17      15.820 -11.007  -3.651  0.00  0.00      MEMB  
ATOM    401  C29 DPPCM  17      14.501  -9.815  -4.800  0.00  0.00      MEMB  
ATOM    402  H9R DPPCM  17      15.198  -8.965  -4.639  0.00  0.00      MEMB  
ATOM    403  H9S DPPCM  17      13.474  -9.461  -5.033  0.00  0.00      MEMB  
ATOM    404 C210 DPPCM  17      15.030 -10.419  -6.173  0.00  0.00      MEMB  
ATOM    405 H10R DPPCM  17      14.398 -11.308  -6.386  0.00  0.00      MEMB  
ATOM    406 H10S DPPCM  17      16.084 -10.702  -5.966  0.00  0.00      MEMB  
ATOM    407 C211 DPPCM  17      14.949  -9.389  -7.349  0.00  0.00      MEMB  
ATOM    408 H11R DPPCM  17      15.525  -9.761  -8.223  0.00  0.00      MEMB  
ATOM    409 H11S DPPCM  17      15.497  -8.516  -6.933  0.00  0.00      MEMB  
ATOM    410 C212 DPPCM  17      13.538  -8.961  -7.863  0.00  0.00      MEMB  
ATOM    411 H12R DPPCM  17      13.152  -8.191  -7.161  0.00  0.00      MEMB  
ATOM    412 H12S DPPCM  17      12.867  -9.826  -7.670  0.00  0.00      MEMB  
ATOM    413 C213 DPPCM  17      13.637  -8.541  -9.341  0.00  0.00      MEMB  
ATOM    414 H13R DPPCM  17      14.144  -9.333  -9.932  0.00  0.00      MEMB  
ATOM    415 H13S DPPCM  17      14.268  -7.633  -9.441  0.00  0.00      MEMB  
ATOM    416 C214 DPPCM  17      12.145  -8.415  -9.858  0.00  0.00      MEMB  
ATOM    417 H14R DPPCM  17      11.676  -7.579  -9.295  0.00  0.00      MEMB  
ATOM    418 H14S DPPCM  17      11.544  -9.339  -9.722  0.00  0.00      MEMB  
ATOM    419 C215 DPPCM  17      11.982  -8.012 -11.282  0.00  0.00      MEMB  
ATOM    420 H15R DPPCM  17      12.524  -8.732 -11.931  0.00  0.00      MEMB  
ATOM    421 H15S DPPCM  17      12.412  -6.997 -11.423  0.00  0.00      MEMB  
ATOM    422 C216 DPPCM  17      10.541  -8.001 -11.829  0.00  0.00      MEMB  
ATOM    423 H16R DPPCM  17      10.630  -7.720 -12.901  0.00  0.00      MEMB  
ATOM    424 H16S DPPCM  17       9.998  -7.252 -11.214  0.00  0.00      MEMB  
ATOM    425 H16T DPPCM  17       9.987  -8.930 -11.575  0.00  0.00      MEMB  
ATOM    426  C33 DPPCM  17       8.131  -8.666   4.087  0.00  0.00      MEMB  
ATOM    427  H3X DPPCM  17       8.224  -7.624   4.460  0.00  0.00      MEMB  
ATOM    428  H3Y DPPCM  17       7.320  -9.074   4.728  0.00  0.00      MEMB  
ATOM    429  C34 DPPCM  17       7.605  -8.654   2.682  0.00  0.00      MEMB  
ATOM    430  H4X DPPCM  17       8.174  -7.964   2.024  0.00  0.00      MEMB  
ATOM    431  H4Y DPPCM  17       6.580  -8.230   2.750  0.00  0.00      MEMB  
ATOM    432  C35 DPPCM  17       7.624 -10.064   1.996  0.00  0.00      MEMB  
ATOM    433  H5X DPPCM  17       7.432 -10.960   2.624  0.00  0.00      MEMB  
ATOM    434  H5Y DPPCM  17       8.673 -10.145   1.640  0.00  0.00      MEMB  
ATOM    435  C36 DPPCM  17       6.655 -10.117   0.842  0.00  0.00      MEMB  
ATOM    436  H6X DPPCM  17       5.617  -9.833   1.116  0.00  0.00      MEMB  
ATOM    437  H6Y DPPCM  17       6.712 -11.158   0.456  0.00  0.00      MEMB  
ATOM    438  C37 DPPCM  17       7.054  -9.059  -0.280  0.00  0.00      MEMB  
ATOM    439  H7X DPPCM  17       8.155  -8.931  -0.210  0.00  0.00      MEMB  
ATOM    440  H7Y DPPCM  17       6.663  -8.084   0.082  0.00  0.00      MEMB  
ATOM    441  C38 DPPCM  17       6.626  -9.505  -1.646  0.00  0.00      MEMB  
ATOM    442  H8X DPPCM  17       6.994 -10.542  -1.800  0.00  0.00      MEMB  
ATOM    443  H8Y DPPCM  17       7.108  -8.810  -2.366  0.00  0.00      MEMB  
ATOM    444  C39 DPPCM  17       5.087  -9.474  -1.696  0.00  0.00      MEMB  
ATOM    445  H9X DPPCM  17       4.689  -8.437  -1.720  0.00  0.00      MEMB  
ATOM    446  H9Y DPPCM  17       4.730 -10.183  -0.918  0.00  0.00      MEMB  
ATOM    447 C310 DPPCM  17       4.563 -10.029  -3.031  0.00  0.00      MEMB  
ATOM    448 H10X DPPCM  17       3.615 -10.600  -2.932  0.00  0.00      MEMB  
ATOM    449 H10Y DPPCM  17       5.288 -10.854  -3.194  0.00  0.00      MEMB  
ATOM    450 C311 DPPCM  17       4.392  -9.043  -4.220  0.00  0.00      MEMB  
ATOM    451 H11X DPPCM  17       5.378  -8.684  -4.585  0.00  0.00      MEMB  
ATOM    452 H11Y DPPCM  17       3.779  -8.210  -3.813  0.00  0.00      MEMB  
ATOM    453 C312 DPPCM  17       3.665  -9.759  -5.404  0.00  0.00      MEMB  
ATOM    454 H12X DPPCM  17       2.618  -9.998  -5.123  0.00  0.00      MEMB  
ATOM    455 H12Y DPPCM  17       4.235 -10.694  -5.591  0.00  0.00      MEMB  
ATOM    456 C313 DPPCM  17       3.655  -8.908  -6.637  0.00  0.00      MEMB  
ATOM    457 H13X DPPCM  17       4.703  -8.759  -6.974  0.00  0.00      MEMB  
ATOM    458 H13Y DPPCM  17       3.167  -7.916  -6.520  0.00  0.00      MEMB  
ATOM    459 C314 DPPCM  17       2.947  -9.558  -7.850  0.00  0.00      MEMB  
ATOM    460 H14X DPPCM  17       2.822  -8.721  -8.571  0.00  0.00      MEMB  
ATOM    461 H14Y DPPCM  17       1.970 -10.021  -7.598  0.00  0.00      MEMB  
ATOM    462 C315 DPPCM  17       3.814 -10.586  -8.509  0.00  0.00      MEMB  
ATOM    463 H15X DPPCM  17       4.091 -11.403  -7.809  0.00  0.00      MEMB  
ATOM    464 H15Y DPPCM  17       4.797 -10.146  -8.783  0.00  0.00      MEMB  
ATOM    465 C316 DPPCM  17       3.253 -11.175  -9.769  0.00  0.00      MEMB  
ATOM    466 H16X DPPCM  17       2.525 -11.960  -9.472  0.00  0.00      MEMB  
ATOM    467 H16Y DPPCM  17       4.105 -11.606 -10.338  0.00  0.00      MEMB  
ATOM    468 H16Z DPPCM  17       2.738 -10.347 -10.301  0.00  0.00      MEMB  
ATOM    469  N   PSM M  18      -1.929  15.926  19.237  0.00  0.00      MEMB  
ATOM    470  C15 PSM M  18      -0.544  16.516  19.307  0.00  0.00      MEMB  
ATOM    471 H15A PSM M  18      -0.460  17.135  18.426  0.00  0.00      MEMB  
ATOM    472 H15B PSM M  18      -0.446  17.269  20.075  0.00  0.00      MEMB  
ATOM    473 H15C PSM M  18       0.249  15.783  19.291  0.00  0.00      MEMB  
ATOM    474  C14 PSM M  18      -2.069  14.880  20.304  0.00  0.00      MEMB  
ATOM    475 H14A PSM M  18      -3.020  14.375  20.378  0.00  0.00      MEMB  
ATOM    476 H14B PSM M  18      -1.285  14.155  20.141  0.00  0.00      MEMB  
ATOM    477 H14C PSM M  18      -1.893  15.213  21.317  0.00  0.00      MEMB  
ATOM    478  C13 PSM M  18      -2.901  16.986  19.573  0.00  0.00      MEMB  
ATOM    479 H13A PSM M  18      -3.879  16.635  19.869  0.00  0.00      MEMB  
ATOM    480 H13B PSM M  18      -2.463  17.628  20.322  0.00  0.00      MEMB  
ATOM    481 H13C PSM M  18      -3.112  17.570  18.689  0.00  0.00      MEMB  
ATOM    482  C12 PSM M  18      -2.204  15.306  17.889  0.00  0.00      MEMB  
ATOM    483 H12A PSM M  18      -1.674  14.366  17.823  0.00  0.00      MEMB  
ATOM    484 H12B PSM M  18      -3.248  15.041  17.958  0.00  0.00      MEMB  
ATOM    485  C11 PSM M  18      -2.007  16.204  16.586  0.00  0.00      MEMB  
ATOM    486 H11A PSM M  18      -2.567  15.713  15.762  0.00  0.00      MEMB  
ATOM    487 H11B PSM M  18      -2.625  17.082  16.870  0.00  0.00      MEMB  
ATOM    488  P   PSM M  18       0.318  15.695  15.318  0.00  0.00      MEMB  
ATOM    489  O13 PSM M  18       1.573  16.389  15.341  0.00  0.00      MEMB  
ATOM    490  O14 PSM M  18       0.388  14.219  15.527  0.00  0.00      MEMB  
ATOM    491  O11 PSM M  18      -0.225  16.049  13.866  0.00  0.00      MEMB  
ATOM    492  O12 PSM M  18      -0.632  16.443  16.292  0.00  0.00      MEMB  
ATOM    493  C1S PSM M  18      -0.748  17.442  13.719  0.00  0.00      MEMB  
ATOM    494  H1S PSM M  18      -1.661  17.647  14.317  0.00  0.00      MEMB  
ATOM    495  H1T PSM M  18       0.037  18.200  13.926  0.00  0.00      MEMB  
ATOM    496  NF  PSM M  18      -1.420  19.137  12.161  0.00  0.00      MEMB  
ATOM    497  HNF PSM M  18      -2.318  19.567  12.117  0.00  0.00      MEMB  
ATOM    498  C2S PSM M  18      -1.148  17.757  12.249  0.00  0.00      MEMB  
ATOM    499  H2S PSM M  18      -0.241  17.473  11.673  0.00  0.00      MEMB  
ATOM    500  C3S PSM M  18      -2.220  16.866  11.783  0.00  0.00      MEMB  
ATOM    501  H3S PSM M  18      -3.130  17.030  12.398  0.00  0.00      MEMB  
ATOM    502  O3  PSM M  18      -2.004  15.503  12.131  0.00  0.00      MEMB  
ATOM    503  HO3 PSM M  18      -1.141  15.472  12.550  0.00  0.00      MEMB  
ATOM    504  C4S PSM M  18      -2.535  17.173  10.290  0.00  0.00      MEMB  
ATOM    505  H4S PSM M  18      -3.321  17.939  10.212  0.00  0.00      MEMB  
ATOM    506  C5S PSM M  18      -2.079  16.589   9.191  0.00  0.00      MEMB  
ATOM    507  H5S PSM M  18      -1.178  15.964   9.270  0.00  0.00      MEMB  
ATOM    508  C6S PSM M  18      -2.683  17.020   7.806  0.00  0.00      MEMB  
ATOM    509  H6S PSM M  18      -3.385  17.872   7.931  0.00  0.00      MEMB  
ATOM    510  H6T PSM M  18      -1.839  17.262   7.127  0.00  0.00      MEMB  
ATOM    511  C7S PSM M  18      -3.378  15.968   7.090  0.00  0.00      MEMB  
ATOM    512  H7S PSM M  18      -2.677  15.112   6.991  0.00  0.00      MEMB  
ATOM    513  H7T PSM M  18      -4.242  15.617   7.695  0.00  0.00      MEMB  
ATOM    514  C8S PSM M  18      -3.679  16.463   5.783  0.00  0.00      MEMB  
ATOM    515  H8S PSM M  18      -4.036  17.504   5.932  0.00  0.00      MEMB  
ATOM    516  H8T PSM M  18      -2.784  16.412   5.126  0.00  0.00      MEMB  
ATOM    517  C9S PSM M  18      -4.730  15.454   5.144  0.00  0.00      MEMB  
ATOM    518  H9S PSM M  18      -4.301  14.452   4.931  0.00  0.00      MEMB  
ATOM    519  H9T PSM M  18      -5.572  15.396   5.867  0.00  0.00      MEMB  
ATOM    520 C10S PSM M  18      -5.416  16.115   3.884  0.00  0.00      MEMB  
ATOM    521 H10S PSM M  18      -6.138  15.368   3.489  0.00  0.00      MEMB  
ATOM    522 H10T PSM M  18      -5.939  17.067   4.118  0.00  0.00      MEMB  
ATOM    523 C11S PSM M  18      -4.394  16.486   2.748  0.00  0.00      MEMB  
ATOM    524 H11S PSM M  18      -4.904  17.106   1.981  0.00  0.00      MEMB  
ATOM    525 H11T PSM M  18      -3.641  17.203   3.139  0.00  0.00      MEMB  
ATOM    526 C12S PSM M  18      -3.662  15.363   1.940  0.00  0.00      MEMB  
ATOM    527 H12S PSM M  18      -2.943  15.856   1.251  0.00  0.00      MEMB  
ATOM    528 H12T PSM M  18      -3.073  14.833   2.718  0.00  0.00      MEMB  
ATOM    529 C13S PSM M  18      -4.632  14.490   1.191  0.00  0.00      MEMB  
ATOM    530 H13S PSM M  18      -5.338  14.062   1.935  0.00  0.00      MEMB  
ATOM    531 H13T PSM M  18      -5.110  15.068   0.372  0.00  0.00      MEMB  
ATOM    532 C14S PSM M  18      -3.944  13.331   0.416  0.00  0.00      MEMB  
ATOM    533 H14S PSM M  18      -3.071  13.791  -0.094  0.00  0.00      MEMB  
ATOM    534 H14T PSM M  18      -3.595  12.553   1.129  0.00  0.00      MEMB  
ATOM    535 C15S PSM M  18      -4.948  12.823  -0.571  0.00  0.00      MEMB  
ATOM    536 H15S PSM M  18      -5.807  12.370  -0.031  0.00  0.00      MEMB  
ATOM    537 H15T PSM M  18      -5.326  13.707  -1.128  0.00  0.00      MEMB  
ATOM    538 C16S PSM M  18      -4.294  11.810  -1.417  0.00  0.00      MEMB  
ATOM    539 H16S PSM M  18      -3.283  12.118  -1.759  0.00  0.00      MEMB  
ATOM    540 H16T PSM M  18      -4.221  10.888  -0.800  0.00  0.00      MEMB  
ATOM    541 C17S PSM M  18      -5.236  11.347  -2.604  0.00  0.00      MEMB  
ATOM    542 H17S PSM M  18      -5.518  12.272  -3.151  0.00  0.00      MEMB  
ATOM    543 H17T PSM M  18      -4.598  10.667  -3.208  0.00  0.00      MEMB  
ATOM    544 C18S PSM M  18      -6.507  10.567  -2.127  0.00  0.00      MEMB  
ATOM    545 H18S PSM M  18      -7.233  11.181  -1.551  0.00  0.00      MEMB  
ATOM    546 H18T PSM M  18      -6.938  10.232  -3.095  0.00  0.00      MEMB  
ATOM    547 H18U PSM M  18      -6.154   9.742  -1.472  0.00  0.00      MEMB  
ATOM    548  C1F PSM M  18      -0.444  20.092  12.263  0.00  0.00      MEMB  
ATOM    549  OF  PSM M  18       0.707  19.740  12.234  0.00  0.00      MEMB  
ATOM    550  C2F PSM M  18      -0.830  21.493  12.478  0.00  0.00      MEMB  
ATOM    551  H2F PSM M  18       0.102  22.083  12.606  0.00  0.00      MEMB  
ATOM    552  H2G PSM M  18      -1.310  21.573  13.477  0.00  0.00      MEMB  
ATOM    553  C3F PSM M  18      -1.569  22.138  11.339  0.00  0.00      MEMB  
ATOM    554  H3F PSM M  18      -1.643  23.208  11.627  0.00  0.00      MEMB  
ATOM    555  H3G PSM M  18      -2.553  21.675  11.114  0.00  0.00      MEMB  
ATOM    556  C4F PSM M  18      -0.744  22.180   9.946  0.00  0.00      MEMB  
ATOM    557  H4F PSM M  18       0.334  22.244  10.208  0.00  0.00      MEMB  
ATOM    558  H4G PSM M  18      -1.029  23.155   9.497  0.00  0.00      MEMB  
ATOM    559  C5F PSM M  18      -0.942  20.948   9.058  0.00  0.00      MEMB  
ATOM    560  H5F PSM M  18      -2.029  20.794   8.890  0.00  0.00      MEMB  
ATOM    561  H5G PSM M  18      -0.631  19.944   9.417  0.00  0.00      MEMB  
ATOM    562  C6F PSM M  18      -0.245  21.049   7.722  0.00  0.00      MEMB  
ATOM    563  H6F PSM M  18       0.815  21.170   8.033  0.00  0.00      MEMB  
ATOM    564  H6G PSM M  18      -0.706  21.949   7.262  0.00  0.00      MEMB  
ATOM    565  C7F PSM M  18      -0.489  19.703   6.970  0.00  0.00      MEMB  
ATOM    566  H7F PSM M  18      -1.538  19.487   6.676  0.00  0.00      MEMB  
ATOM    567  H7G PSM M  18      -0.168  18.736   7.412  0.00  0.00      MEMB  
ATOM    568  C8F PSM M  18       0.351  19.717   5.663  0.00  0.00      MEMB  
ATOM    569  H8F PSM M  18       1.380  20.084   5.866  0.00  0.00      MEMB  
ATOM    570  H8G PSM M  18      -0.165  20.486   5.050  0.00  0.00      MEMB  
ATOM    571  C9F PSM M  18       0.318  18.458   4.733  0.00  0.00      MEMB  
ATOM    572  H9F PSM M  18      -0.738  18.163   4.552  0.00  0.00      MEMB  
ATOM    573  H9G PSM M  18       0.912  17.681   5.259  0.00  0.00      MEMB  
ATOM    574 C10F PSM M  18       0.994  18.708   3.433  0.00  0.00      MEMB  
ATOM    575 H10F PSM M  18       1.836  19.361   3.746  0.00  0.00      MEMB  
ATOM    576 H10G PSM M  18       0.355  19.326   2.766  0.00  0.00      MEMB  
ATOM    577 C11F PSM M  18       1.450  17.483   2.660  0.00  0.00      MEMB  
ATOM    578 H11F PSM M  18       1.838  16.640   3.271  0.00  0.00      MEMB  
ATOM    579 H11G PSM M  18       2.352  17.880   2.147  0.00  0.00      MEMB  
ATOM    580 C12F PSM M  18       0.462  17.029   1.559  0.00  0.00      MEMB  
ATOM    581 H12F PSM M  18       0.459  17.834   0.792  0.00  0.00      MEMB  
ATOM    582 H12G PSM M  18      -0.560  16.982   1.991  0.00  0.00      MEMB  
ATOM    583 C13F PSM M  18       1.028  15.812   0.842  0.00  0.00      MEMB  
ATOM    584 H13F PSM M  18       0.764  14.890   1.403  0.00  0.00      MEMB  
ATOM    585 H13G PSM M  18       2.097  15.901   0.555  0.00  0.00      MEMB  
ATOM    586 C14F PSM M  18       0.019  15.614  -0.314  0.00  0.00      MEMB  
ATOM    587 H14F PSM M  18       0.079  16.604  -0.814  0.00  0.00      MEMB  
ATOM    588 H14G PSM M  18      -1.013  15.463   0.069  0.00  0.00      MEMB  
ATOM    589 C15F PSM M  18       0.421  14.508  -1.295  0.00  0.00      MEMB  
ATOM    590 H15F PSM M  18       0.729  13.647  -0.664  0.00  0.00      MEMB  
ATOM    591 H15G PSM M  18       1.217  14.865  -1.982  0.00  0.00      MEMB  
ATOM    592 C16F PSM M  18      -0.764  14.098  -2.217  0.00  0.00      MEMB  
ATOM    593 H16F PSM M  18      -1.157  15.021  -2.694  0.00  0.00      MEMB  
ATOM    594 H16G PSM M  18      -0.310  13.350  -2.902  0.00  0.00      MEMB  
ATOM    595 H16H PSM M  18      -1.616  13.595  -1.711  0.00  0.00      MEMB  
ATOM    596  N   PSM M  20     -13.872  -8.711  15.052  0.00  0.00      MEMB  
ATOM    597  C15 PSM M  20     -13.110  -7.467  15.314  0.00  0.00      MEMB  
ATOM    598 H15A PSM M  20     -12.698  -7.077  14.395  0.00  0.00      MEMB  
ATOM    599 H15B PSM M  20     -13.824  -6.784  15.750  0.00  0.00      MEMB  
ATOM    600 H15C PSM M  20     -12.231  -7.577  15.931  0.00  0.00      MEMB  
ATOM    601  C14 PSM M  20     -14.356  -9.087  16.422  0.00  0.00      MEMB  
ATOM    602 H14A PSM M  20     -14.835  -8.197  16.801  0.00  0.00      MEMB  
ATOM    603 H14B PSM M  20     -15.143  -9.821  16.334  0.00  0.00      MEMB  
ATOM    604 H14C PSM M  20     -13.564  -9.328  17.116  0.00  0.00      MEMB  
ATOM    605  C13 PSM M  20     -15.024  -8.378  14.109  0.00  0.00      MEMB  
ATOM    606 H13A PSM M  20     -15.404  -7.418  14.426  0.00  0.00      MEMB  
ATOM    607 H13B PSM M  20     -14.632  -8.081  13.148  0.00  0.00      MEMB  
ATOM    608 H13C PSM M  20     -15.674  -9.201  13.854  0.00  0.00      MEMB  
ATOM    609  C12 PSM M  20     -12.983  -9.769  14.473  0.00  0.00      MEMB  
ATOM    610 H12A PSM M  20     -12.225 -10.044  15.191  0.00  0.00      MEMB  
ATOM    611 H12B PSM M  20     -13.570 -10.663  14.322  0.00  0.00      MEMB  
ATOM    612  C11 PSM M  20     -12.234  -9.519  13.170  0.00  0.00      MEMB  
ATOM    613 H11A PSM M  20     -12.974  -9.248  12.387  0.00  0.00      MEMB  
ATOM    614 H11B PSM M  20     -11.536  -8.655  13.157  0.00  0.00      MEMB  
ATOM    615  P   PSM M  20     -12.096 -12.047  12.385  0.00  0.00      MEMB  
ATOM    616  O13 PSM M  20     -10.995 -12.860  11.938  0.00  0.00      MEMB  
ATOM    617  O14 PSM M  20     -12.848 -12.605  13.467  0.00  0.00      MEMB  
ATOM    618  O11 PSM M  20     -13.132 -11.691  11.221  0.00  0.00      MEMB  
ATOM    619  O12 PSM M  20     -11.575 -10.659  12.705  0.00  0.00      MEMB  
ATOM    620  C1S PSM M  20     -12.829 -10.989  10.015  0.00  0.00      MEMB  
ATOM    621  H1S PSM M  20     -13.753 -10.540   9.591  0.00  0.00      MEMB  
ATOM    622  H1T PSM M  20     -12.037 -10.242  10.240  0.00  0.00      MEMB  
ATOM    623  NF  PSM M  20     -11.966 -10.814   7.668  0.00  0.00      MEMB  
ATOM    624  HNF PSM M  20     -12.634 -10.783   6.928  0.00  0.00      MEMB  
ATOM    625  C2S PSM M  20     -12.156 -11.690   8.760  0.00  0.00      MEMB  
ATOM    626  H2S PSM M  20     -11.178 -12.070   9.126  0.00  0.00      MEMB  
ATOM    627  C3S PSM M  20     -12.921 -12.956   8.427  0.00  0.00      MEMB  
ATOM    628  H3S PSM M  20     -13.869 -12.558   8.005  0.00  0.00      MEMB  
ATOM    629  O3  PSM M  20     -13.176 -13.788   9.556  0.00  0.00      MEMB  
ATOM    630  HO3 PSM M  20     -13.138 -13.136  10.259  0.00  0.00      MEMB  
ATOM    631  C4S PSM M  20     -12.144 -13.743   7.393  0.00  0.00      MEMB  
ATOM    632  H4S PSM M  20     -11.103 -13.973   7.662  0.00  0.00      MEMB  
ATOM    633  C5S PSM M  20     -12.516 -14.160   6.193  0.00  0.00      MEMB  
ATOM    634  H5S PSM M  20     -13.587 -14.087   5.952  0.00  0.00      MEMB  
ATOM    635  C6S PSM M  20     -11.709 -14.964   5.211  0.00  0.00      MEMB  
ATOM    636  H6S PSM M  20     -10.679 -15.171   5.571  0.00  0.00      MEMB  
ATOM    637  H6T PSM M  20     -12.107 -16.001   5.200  0.00  0.00      MEMB  
ATOM    638  C7S PSM M  20     -11.732 -14.384   3.799  0.00  0.00      MEMB  
ATOM    639  H7S PSM M  20     -12.742 -14.153   3.397  0.00  0.00      MEMB  
ATOM    640  H7T PSM M  20     -11.339 -13.345   3.823  0.00  0.00      MEMB  
ATOM    641  C8S PSM M  20     -11.132 -15.303   2.701  0.00  0.00      MEMB  
ATOM    642  H8S PSM M  20     -10.121 -15.628   3.028  0.00  0.00      MEMB  
ATOM    643  H8T PSM M  20     -11.711 -16.246   2.611  0.00  0.00      MEMB  
ATOM    644  C9S PSM M  20     -11.166 -14.615   1.339  0.00  0.00      MEMB  
ATOM    645  H9S PSM M  20     -12.241 -14.527   1.074  0.00  0.00      MEMB  
ATOM    646  H9T PSM M  20     -10.835 -13.575   1.550  0.00  0.00      MEMB  
ATOM    647 C10S PSM M  20     -10.474 -15.480   0.196  0.00  0.00      MEMB  
ATOM    648 H10S PSM M  20      -9.410 -15.726   0.399  0.00  0.00      MEMB  
ATOM    649 H10T PSM M  20     -11.035 -16.434   0.100  0.00  0.00      MEMB  
ATOM    650 C11S PSM M  20     -10.483 -14.792  -1.199  0.00  0.00      MEMB  
ATOM    651 H11S PSM M  20     -10.534 -15.535  -2.024  0.00  0.00      MEMB  
ATOM    652 H11T PSM M  20     -11.376 -14.139  -1.299  0.00  0.00      MEMB  
ATOM    653 C12S PSM M  20      -9.260 -13.786  -1.358  0.00  0.00      MEMB  
ATOM    654 H12S PSM M  20      -9.299 -13.067  -0.512  0.00  0.00      MEMB  
ATOM    655 H12T PSM M  20      -8.245 -14.224  -1.239  0.00  0.00      MEMB  
ATOM    656 C13S PSM M  20      -9.390 -12.896  -2.630  0.00  0.00      MEMB  
ATOM    657 H13S PSM M  20     -10.401 -12.435  -2.641  0.00  0.00      MEMB  
ATOM    658 H13T PSM M  20      -8.672 -12.069  -2.443  0.00  0.00      MEMB  
ATOM    659 C14S PSM M  20      -8.950 -13.557  -3.981  0.00  0.00      MEMB  
ATOM    660 H14S PSM M  20      -7.943 -13.998  -3.816  0.00  0.00      MEMB  
ATOM    661 H14T PSM M  20      -9.691 -14.327  -4.284  0.00  0.00      MEMB  
ATOM    662 C15S PSM M  20      -8.752 -12.584  -5.084  0.00  0.00      MEMB  
ATOM    663 H15S PSM M  20      -9.734 -12.081  -5.215  0.00  0.00      MEMB  
ATOM    664 H15T PSM M  20      -7.982 -11.849  -4.764  0.00  0.00      MEMB  
ATOM    665 C16S PSM M  20      -8.358 -13.151  -6.429  0.00  0.00      MEMB  
ATOM    666 H16S PSM M  20      -7.368 -13.651  -6.360  0.00  0.00      MEMB  
ATOM    667 H16T PSM M  20      -9.029 -13.977  -6.746  0.00  0.00      MEMB  
ATOM    668 C17S PSM M  20      -8.370 -12.065  -7.538  0.00  0.00      MEMB  
ATOM    669 H17S PSM M  20      -9.347 -11.539  -7.594  0.00  0.00      MEMB  
ATOM    670 H17T PSM M  20      -7.531 -11.349  -7.403  0.00  0.00      MEMB  
ATOM    671 C18S PSM M  20      -7.980 -12.718  -8.820  0.00  0.00      MEMB  
ATOM    672 H18S PSM M  20      -8.468 -13.677  -9.098  0.00  0.00      MEMB  
ATOM    673 H18T PSM M  20      -8.355 -12.106  -9.668  0.00  0.00      MEMB  
ATOM    674 H18U PSM M  20      -6.889 -12.913  -8.903  0.00  0.00      MEMB  
ATOM    675  C1F PSM M  20     -11.185  -9.732   7.752  0.00  0.00      MEMB  
ATOM    676  OF  PSM M  20     -10.290  -9.707   8.595  0.00  0.00      MEMB  
ATOM    677  C2F PSM M  20     -11.321  -8.691   6.697  0.00  0.00      MEMB  
ATOM    678  H2F PSM M  20     -12.049  -7.916   7.019  0.00  0.00      MEMB  
ATOM    679  H2G PSM M  20     -11.707  -9.260   5.824  0.00  0.00      MEMB  
ATOM    680  C3F PSM M  20     -10.014  -8.022   6.370  0.00  0.00      MEMB  
ATOM    681  H3F PSM M  20      -9.160  -8.728   6.290  0.00  0.00      MEMB  
ATOM    682  H3G PSM M  20      -9.679  -7.428   7.247  0.00  0.00      MEMB  
ATOM    683  C4F PSM M  20      -9.890  -7.236   5.095  0.00  0.00      MEMB  
ATOM    684  H4F PSM M  20     -10.754  -6.537   5.093  0.00  0.00      MEMB  
ATOM    685  H4G PSM M  20      -9.903  -7.830   4.156  0.00  0.00      MEMB  
ATOM    686  C5F PSM M  20      -8.608  -6.353   4.911  0.00  0.00      MEMB  
ATOM    687  H5F PSM M  20      -8.358  -5.813   5.850  0.00  0.00      MEMB  
ATOM    688  H5G PSM M  20      -8.670  -5.647   4.056  0.00  0.00      MEMB  
ATOM    689  C6F PSM M  20      -7.388  -7.263   4.677  0.00  0.00      MEMB  
ATOM    690  H6F PSM M  20      -7.565  -7.891   3.778  0.00  0.00      MEMB  
ATOM    691  H6G PSM M  20      -7.344  -7.800   5.648  0.00  0.00      MEMB  
ATOM    692  C7F PSM M  20      -6.039  -6.540   4.517  0.00  0.00      MEMB  
ATOM    693  H7F PSM M  20      -5.904  -5.587   5.072  0.00  0.00      MEMB  
ATOM    694  H7G PSM M  20      -5.888  -6.337   3.434  0.00  0.00      MEMB  
ATOM    695  C8F PSM M  20      -4.759  -7.312   4.920  0.00  0.00      MEMB  
ATOM    696  H8F PSM M  20      -4.593  -7.277   6.017  0.00  0.00      MEMB  
ATOM    697  H8G PSM M  20      -3.958  -6.674   4.490  0.00  0.00      MEMB  
ATOM    698  C9F PSM M  20      -4.793  -8.754   4.488  0.00  0.00      MEMB  
ATOM    699  H9F PSM M  20      -4.918  -8.771   3.384  0.00  0.00      MEMB  
ATOM    700  H9G PSM M  20      -5.591  -9.339   4.995  0.00  0.00      MEMB  
ATOM    701 C10F PSM M  20      -3.507  -9.553   4.889  0.00  0.00      MEMB  
ATOM    702 H10F PSM M  20      -3.744 -10.638   4.897  0.00  0.00      MEMB  
ATOM    703 H10G PSM M  20      -3.403  -9.282   5.961  0.00  0.00      MEMB  
ATOM    704 C11F PSM M  20      -2.271  -9.222   4.099  0.00  0.00      MEMB  
ATOM    705 H11F PSM M  20      -2.333  -8.129   3.913  0.00  0.00      MEMB  
ATOM    706 H11G PSM M  20      -2.453  -9.794   3.164  0.00  0.00      MEMB  
ATOM    707 C12F PSM M  20      -1.013  -9.663   4.727  0.00  0.00      MEMB  
ATOM    708 H12F PSM M  20      -0.885  -9.009   5.616  0.00  0.00      MEMB  
ATOM    709 H12G PSM M  20      -0.167  -9.619   4.008  0.00  0.00      MEMB  
ATOM    710 C13F PSM M  20      -1.077 -11.181   5.048  0.00  0.00      MEMB  
ATOM    711 H13F PSM M  20      -1.018 -11.759   4.101  0.00  0.00      MEMB  
ATOM    712 H13G PSM M  20      -1.985 -11.479   5.613  0.00  0.00      MEMB  
ATOM    713 C14F PSM M  20       0.029 -11.613   5.999  0.00  0.00      MEMB  
ATOM    714 H14F PSM M  20      -0.160 -11.187   7.007  0.00  0.00      MEMB  
ATOM    715 H14G PSM M  20       0.873 -11.056   5.539  0.00  0.00      MEMB  
ATOM    716 C15F PSM M  20       0.312 -13.159   5.931  0.00  0.00      MEMB  
ATOM    717 H15F PSM M  20       0.375 -13.501   4.876  0.00  0.00      MEMB  
ATOM    718 H15G PSM M  20      -0.466 -13.638   6.565  0.00  0.00      MEMB  
ATOM    719 C16F PSM M  20       1.613 -13.490   6.611  0.00  0.00      MEMB  
ATOM    720 H16F PSM M  20       2.429 -13.214   5.910  0.00  0.00      MEMB  
ATOM    721 H16G PSM M  20       1.756 -12.929   7.560  0.00  0.00      MEMB  
ATOM    722 H16H PSM M  20       1.710 -14.579   6.810  0.00  0.00      MEMB  
ATOM    723  C3  CHL1M  21     -15.403   6.286   5.939  0.00  0.00      MEMB  
ATOM    724  H3  CHL1M  21     -14.316   6.225   5.717  0.00  0.00      MEMB  
ATOM    725  O3  CHL1M  21     -15.660   6.229   7.328  0.00  0.00      MEMB  
ATOM    726  H3' CHL1M  21     -15.606   7.145   7.609  0.00  0.00      MEMB  
ATOM    727  C4  CHL1M  21     -15.844   7.599   5.353  0.00  0.00      MEMB  
ATOM    728  H4A CHL1M  21     -16.918   7.745   5.594  0.00  0.00      MEMB  
ATOM    729  H4B CHL1M  21     -15.305   8.438   5.843  0.00  0.00      MEMB  
ATOM    730  C5  CHL1M  21     -15.791   7.639   3.810  0.00  0.00      MEMB  
ATOM    731  C6  CHL1M  21     -15.091   8.584   3.142  0.00  0.00      MEMB  
ATOM    732  H6  CHL1M  21     -14.651   9.447   3.661  0.00  0.00      MEMB  
ATOM    733  C7  CHL1M  21     -14.994   8.678   1.663  0.00  0.00      MEMB  
ATOM    734  H7A CHL1M  21     -14.931   9.773   1.486  0.00  0.00      MEMB  
ATOM    735  H7B CHL1M  21     -14.050   8.200   1.324  0.00  0.00      MEMB  
ATOM    736  C8  CHL1M  21     -16.058   7.915   0.906  0.00  0.00      MEMB  
ATOM    737  H8  CHL1M  21     -17.047   8.417   0.848  0.00  0.00      MEMB  
ATOM    738  C14 CHL1M  21     -15.685   7.768  -0.657  0.00  0.00      MEMB  
ATOM    739  H14 CHL1M  21     -14.775   7.130  -0.643  0.00  0.00      MEMB  
ATOM    740  C15 CHL1M  21     -15.293   9.033  -1.393  0.00  0.00      MEMB  
ATOM    741 H15A CHL1M  21     -16.013   9.778  -0.992  0.00  0.00      MEMB  
ATOM    742 H15B CHL1M  21     -14.294   9.512  -1.312  0.00  0.00      MEMB  
ATOM    743  C16 CHL1M  21     -15.657   8.654  -2.876  0.00  0.00      MEMB  
ATOM    744 H16A CHL1M  21     -16.520   9.205  -3.307  0.00  0.00      MEMB  
ATOM    745 H16B CHL1M  21     -14.737   8.828  -3.475  0.00  0.00      MEMB  
ATOM    746  C17 CHL1M  21     -16.004   7.124  -2.832  0.00  0.00      MEMB  
ATOM    747  H17 CHL1M  21     -15.023   6.603  -2.808  0.00  0.00      MEMB  
ATOM    748  C13 CHL1M  21     -16.723   7.005  -1.436  0.00  0.00      MEMB  
ATOM    749  C18 CHL1M  21     -18.033   7.907  -1.543  0.00  0.00      MEMB  
ATOM    750 H18A CHL1M  21     -18.709   7.348  -2.225  0.00  0.00      MEMB  
ATOM    751 H18B CHL1M  21     -18.482   7.974  -0.529  0.00  0.00      MEMB  
ATOM    752 H18C CHL1M  21     -17.958   8.927  -1.977  0.00  0.00      MEMB  
ATOM    753  C12 CHL1M  21     -16.962   5.571  -0.825  0.00  0.00      MEMB  
ATOM    754 H12A CHL1M  21     -17.818   5.054  -1.309  0.00  0.00      MEMB  
ATOM    755 H12B CHL1M  21     -16.031   4.976  -0.937  0.00  0.00      MEMB  
ATOM    756  C11 CHL1M  21     -17.275   5.633   0.669  0.00  0.00      MEMB  
ATOM    757 H11A CHL1M  21     -18.328   5.967   0.787  0.00  0.00      MEMB  
ATOM    758 H11B CHL1M  21     -17.260   4.599   1.074  0.00  0.00      MEMB  
ATOM    759  C9  CHL1M  21     -16.296   6.485   1.435  0.00  0.00      MEMB  
ATOM    760  H9  CHL1M  21     -15.299   6.002   1.356  0.00  0.00      MEMB  
ATOM    761  C10 CHL1M  21     -16.512   6.505   3.003  0.00  0.00      MEMB  
ATOM    762  C19 CHL1M  21     -18.000   6.708   3.240  0.00  0.00      MEMB  
ATOM    763 H19A CHL1M  21     -18.129   7.779   2.975  0.00  0.00      MEMB  
ATOM    764 H19B CHL1M  21     -18.753   6.079   2.718  0.00  0.00      MEMB  
ATOM    765 H19C CHL1M  21     -18.359   6.631   4.289  0.00  0.00      MEMB  
ATOM    766  C1  CHL1M  21     -16.013   5.128   3.648  0.00  0.00      MEMB  
ATOM    767  H1A CHL1M  21     -16.741   4.340   3.359  0.00  0.00      MEMB  
ATOM    768  H1B CHL1M  21     -14.968   4.944   3.318  0.00  0.00      MEMB  
ATOM    769  C2  CHL1M  21     -16.145   5.118   5.219  0.00  0.00      MEMB  
ATOM    770  H2A CHL1M  21     -15.435   4.298   5.458  0.00  0.00      MEMB  
ATOM    771  H2B CHL1M  21     -17.225   5.052   5.471  0.00  0.00      MEMB  
ATOM    772  C20 CHL1M  21     -16.812   6.631  -4.076  0.00  0.00      MEMB  
ATOM    773  H20 CHL1M  21     -17.869   6.970  -4.045  0.00  0.00      MEMB  
ATOM    774  C21 CHL1M  21     -16.809   5.031  -4.132  0.00  0.00      MEMB  
ATOM    775 H21A CHL1M  21     -17.348   4.549  -3.289  0.00  0.00      MEMB  
ATOM    776 H21B CHL1M  21     -15.781   4.633  -4.272  0.00  0.00      MEMB  
ATOM    777 H21C CHL1M  21     -17.266   4.707  -5.091  0.00  0.00      MEMB  
ATOM    778  C22 CHL1M  21     -16.352   7.286  -5.387  0.00  0.00      MEMB  
ATOM    779 H22A CHL1M  21     -17.126   6.980  -6.124  0.00  0.00      MEMB  
ATOM    780 H22B CHL1M  21     -16.395   8.396  -5.367  0.00  0.00      MEMB  
ATOM    781  C23 CHL1M  21     -14.907   6.866  -5.679  0.00  0.00      MEMB  
ATOM    782 H23A CHL1M  21     -14.218   6.813  -4.810  0.00  0.00      MEMB  
ATOM    783 H23B CHL1M  21     -14.757   5.824  -6.033  0.00  0.00      MEMB  
ATOM    784  C24 CHL1M  21     -14.249   7.804  -6.755  0.00  0.00      MEMB  
ATOM    785 H24A CHL1M  21     -14.592   7.463  -7.755  0.00  0.00      MEMB  
ATOM    786 H24B CHL1M  21     -14.446   8.864  -6.489  0.00  0.00      MEMB  
ATOM    787  C25 CHL1M  21     -12.672   7.663  -6.928  0.00  0.00      MEMB  
ATOM    788  H25 CHL1M  21     -12.257   7.434  -5.924  0.00  0.00      MEMB  
ATOM    789  C26 CHL1M  21     -12.304   6.496  -7.806  0.00  0.00      MEMB  
ATOM    790 H26A CHL1M  21     -12.536   5.463  -7.471  0.00  0.00      MEMB  
ATOM    791 H26B CHL1M  21     -12.590   6.715  -8.857  0.00  0.00      MEMB  
ATOM    792 H26C CHL1M  21     -11.195   6.532  -7.750  0.00  0.00      MEMB  
ATOM    793  C27 CHL1M  21     -12.014   8.956  -7.394  0.00  0.00      MEMB  
ATOM    794 H27A CHL1M  21     -12.499   9.876  -7.002  0.00  0.00      MEMB  
ATOM    795 H27B CHL1M  21     -11.021   8.956  -6.896  0.00  0.00      MEMB  
ATOM    796 H27C CHL1M  21     -11.993   9.036  -8.502  0.00  0.00      MEMB  
ATOM    797  N   PSM M  22     -10.659 -21.314  18.626  0.00  0.00      MEMB  
ATOM    798  C15 PSM M  22     -12.094 -21.049  18.967  0.00  0.00      MEMB  
ATOM    799 H15A PSM M  22     -12.549 -21.666  19.728  0.00  0.00      MEMB  
ATOM    800 H15B PSM M  22     -12.179 -20.034  19.325  0.00  0.00      MEMB  
ATOM    801 H15C PSM M  22     -12.669 -21.002  18.054  0.00  0.00      MEMB  
ATOM    802  C14 PSM M  22      -9.980 -20.561  19.649  0.00  0.00      MEMB  
ATOM    803 H14A PSM M  22      -8.965 -20.466  19.293  0.00  0.00      MEMB  
ATOM    804 H14B PSM M  22     -10.372 -19.572  19.835  0.00  0.00      MEMB  
ATOM    805 H14C PSM M  22     -10.003 -21.023  20.626  0.00  0.00      MEMB  
ATOM    806  C13 PSM M  22     -10.445 -22.745  18.930  0.00  0.00      MEMB  
ATOM    807 H13A PSM M  22     -11.095 -23.357  18.322  0.00  0.00      MEMB  
ATOM    808 H13B PSM M  22      -9.395 -22.869  18.713  0.00  0.00      MEMB  
ATOM    809 H13C PSM M  22     -10.737 -22.989  19.940  0.00  0.00      MEMB  
ATOM    810  C12 PSM M  22     -10.228 -20.964  17.218  0.00  0.00      MEMB  
ATOM    811 H12A PSM M  22     -10.776 -21.507  16.462  0.00  0.00      MEMB  
ATOM    812 H12B PSM M  22     -10.608 -19.959  17.113  0.00  0.00      MEMB  
ATOM    813  C11 PSM M  22      -8.710 -20.878  16.903  0.00  0.00      MEMB  
ATOM    814 H11A PSM M  22      -8.421 -21.910  17.193  0.00  0.00      MEMB  
ATOM    815 H11B PSM M  22      -8.452 -20.998  15.829  0.00  0.00      MEMB  
ATOM    816  P   PSM M  22      -7.951 -18.477  17.101  0.00  0.00      MEMB  
ATOM    817  O13 PSM M  22      -8.650 -17.685  18.113  0.00  0.00      MEMB  
ATOM    818  O14 PSM M  22      -6.582 -17.978  16.722  0.00  0.00      MEMB  
ATOM    819  O11 PSM M  22      -8.682 -18.520  15.665  0.00  0.00      MEMB  
ATOM    820  O12 PSM M  22      -7.808 -19.948  17.581  0.00  0.00      MEMB  
ATOM    821  C1S PSM M  22      -8.933 -17.266  14.980  0.00  0.00      MEMB  
ATOM    822  H1S PSM M  22      -9.900 -17.441  14.461  0.00  0.00      MEMB  
ATOM    823  H1T PSM M  22      -8.960 -16.408  15.685  0.00  0.00      MEMB  
ATOM    824  NF  PSM M  22      -8.307 -15.429  13.409  0.00  0.00      MEMB  
ATOM    825  HNF PSM M  22      -9.062 -15.317  12.768  0.00  0.00      MEMB  
ATOM    826  C2S PSM M  22      -7.937 -16.806  13.797  0.00  0.00      MEMB  
ATOM    827  H2S PSM M  22      -6.885 -16.766  14.152  0.00  0.00      MEMB  
ATOM    828  C3S PSM M  22      -8.058 -17.873  12.704  0.00  0.00      MEMB  
ATOM    829  H3S PSM M  22      -9.092 -17.846  12.299  0.00  0.00      MEMB  
ATOM    830  O3  PSM M  22      -8.009 -19.206  13.106  0.00  0.00      MEMB  
ATOM    831  HO3 PSM M  22      -8.236 -19.078  14.030  0.00  0.00      MEMB  
ATOM    832  C4S PSM M  22      -7.028 -17.578  11.582  0.00  0.00      MEMB  
ATOM    833  H4S PSM M  22      -7.579 -17.089  10.765  0.00  0.00      MEMB  
ATOM    834  C5S PSM M  22      -5.787 -18.067  11.479  0.00  0.00      MEMB  
ATOM    835  H5S PSM M  22      -5.442 -18.925  12.075  0.00  0.00      MEMB  
ATOM    836  C6S PSM M  22      -4.888 -17.930  10.255  0.00  0.00      MEMB  
ATOM    837  H6S PSM M  22      -4.224 -18.811  10.127  0.00  0.00      MEMB  
ATOM    838  H6T PSM M  22      -5.580 -18.000   9.389  0.00  0.00      MEMB  
ATOM    839  C7S PSM M  22      -4.185 -16.564  10.188  0.00  0.00      MEMB  
ATOM    840  H7S PSM M  22      -4.858 -15.694  10.346  0.00  0.00      MEMB  
ATOM    841  H7T PSM M  22      -3.528 -16.491  11.080  0.00  0.00      MEMB  
ATOM    842  C8S PSM M  22      -3.321 -16.266   8.963  0.00  0.00      MEMB  
ATOM    843  H8S PSM M  22      -3.128 -15.174   8.886  0.00  0.00      MEMB  
ATOM    844  H8T PSM M  22      -2.341 -16.774   9.086  0.00  0.00      MEMB  
ATOM    845  C9S PSM M  22      -3.834 -16.847   7.609  0.00  0.00      MEMB  
ATOM    846  H9S PSM M  22      -4.086 -17.904   7.841  0.00  0.00      MEMB  
ATOM    847  H9T PSM M  22      -4.738 -16.306   7.256  0.00  0.00      MEMB  
ATOM    848 C10S PSM M  22      -2.763 -16.775   6.495  0.00  0.00      MEMB  
ATOM    849 H10S PSM M  22      -2.353 -15.747   6.400  0.00  0.00      MEMB  
ATOM    850 H10T PSM M  22      -1.909 -17.408   6.817  0.00  0.00      MEMB  
ATOM    851 C11S PSM M  22      -3.314 -17.046   5.090  0.00  0.00      MEMB  
ATOM    852 H11S PSM M  22      -3.884 -17.999   5.102  0.00  0.00      MEMB  
ATOM    853 H11T PSM M  22      -3.929 -16.248   4.623  0.00  0.00      MEMB  
ATOM    854 C12S PSM M  22      -2.137 -17.259   4.160  0.00  0.00      MEMB  
ATOM    855 H12S PSM M  22      -1.300 -16.650   4.563  0.00  0.00      MEMB  
ATOM    856 H12T PSM M  22      -1.768 -18.306   4.103  0.00  0.00      MEMB  
ATOM    857 C13S PSM M  22      -2.384 -16.623   2.759  0.00  0.00      MEMB  
ATOM    858 H13S PSM M  22      -3.207 -17.201   2.287  0.00  0.00      MEMB  
ATOM    859 H13T PSM M  22      -2.713 -15.581   2.961  0.00  0.00      MEMB  
ATOM    860 C14S PSM M  22      -1.253 -16.625   1.728  0.00  0.00      MEMB  
ATOM    861 H14S PSM M  22      -0.453 -15.865   1.855  0.00  0.00      MEMB  
ATOM    862 H14T PSM M  22      -0.662 -17.556   1.862  0.00  0.00      MEMB  
ATOM    863 C15S PSM M  22      -1.754 -16.376   0.277  0.00  0.00      MEMB  
ATOM    864 H15S PSM M  22      -2.562 -17.029  -0.118  0.00  0.00      MEMB  
ATOM    865 H15T PSM M  22      -2.192 -15.355   0.278  0.00  0.00      MEMB  
ATOM    866 C16S PSM M  22      -0.610 -16.474  -0.765  0.00  0.00      MEMB  
ATOM    867 H16S PSM M  22       0.210 -15.925  -0.254  0.00  0.00      MEMB  
ATOM    868 H16T PSM M  22      -0.474 -17.574  -0.835  0.00  0.00      MEMB  
ATOM    869 C17S PSM M  22      -1.029 -15.874  -2.072  0.00  0.00      MEMB  
ATOM    870 H17S PSM M  22      -1.938 -16.437  -2.374  0.00  0.00      MEMB  
ATOM    871 H17T PSM M  22      -1.355 -14.830  -1.878  0.00  0.00      MEMB  
ATOM    872 C18S PSM M  22      -0.060 -16.015  -3.225  0.00  0.00      MEMB  
ATOM    873 H18S PSM M  22       0.331 -17.028  -3.460  0.00  0.00      MEMB  
ATOM    874 H18T PSM M  22      -0.516 -15.744  -4.201  0.00  0.00      MEMB  
ATOM    875 H18U PSM M  22       0.855 -15.403  -3.073  0.00  0.00      MEMB  
ATOM    876  C1F PSM M  22      -7.787 -14.404  14.102  0.00  0.00      MEMB  
ATOM    877  OF  PSM M  22      -7.177 -14.581  15.160  0.00  0.00      MEMB  
ATOM    878  C2F PSM M  22      -7.994 -12.983  13.593  0.00  0.00      MEMB  
ATOM    879  H2F PSM M  22      -8.031 -12.259  14.435  0.00  0.00      MEMB  
ATOM    880  H2G PSM M  22      -8.918 -13.051  12.979  0.00  0.00      MEMB  
ATOM    881  C3F PSM M  22      -6.694 -12.584  12.762  0.00  0.00      MEMB  
ATOM    882  H3F PSM M  22      -5.846 -12.420  13.462  0.00  0.00      MEMB  
ATOM    883  H3G PSM M  22      -7.012 -11.632  12.284  0.00  0.00      MEMB  
ATOM    884  C4F PSM M  22      -6.561 -13.469  11.512  0.00  0.00      MEMB  
ATOM    885  H4F PSM M  22      -6.693 -14.531  11.811  0.00  0.00      MEMB  
ATOM    886  H4G PSM M  22      -5.536 -13.323  11.109  0.00  0.00      MEMB  
ATOM    887  C5F PSM M  22      -7.643 -13.183  10.376  0.00  0.00      MEMB  
ATOM    888  H5F PSM M  22      -7.294 -12.205   9.982  0.00  0.00      MEMB  
ATOM    889  H5G PSM M  22      -8.670 -13.083  10.787  0.00  0.00      MEMB  
ATOM    890  C6F PSM M  22      -7.532 -14.174   9.309  0.00  0.00      MEMB  
ATOM    891  H6F PSM M  22      -7.901 -15.110   9.778  0.00  0.00      MEMB  
ATOM    892  H6G PSM M  22      -6.477 -14.254   8.968  0.00  0.00      MEMB  
ATOM    893  C7F PSM M  22      -8.444 -13.787   8.116  0.00  0.00      MEMB  
ATOM    894  H7F PSM M  22      -9.420 -13.490   8.558  0.00  0.00      MEMB  
ATOM    895  H7G PSM M  22      -8.599 -14.732   7.554  0.00  0.00      MEMB  
ATOM    896  C8F PSM M  22      -7.947 -12.706   7.150  0.00  0.00      MEMB  
ATOM    897  H8F PSM M  22      -6.838 -12.753   7.109  0.00  0.00      MEMB  
ATOM    898  H8G PSM M  22      -8.104 -11.685   7.560  0.00  0.00      MEMB  
ATOM    899  C9F PSM M  22      -8.437 -12.761   5.703  0.00  0.00      MEMB  
ATOM    900  H9F PSM M  22      -9.530 -12.923   5.811  0.00  0.00      MEMB  
ATOM    901  H9G PSM M  22      -7.986 -13.668   5.245  0.00  0.00      MEMB  
ATOM    902 C10F PSM M  22      -7.986 -11.604   4.726  0.00  0.00      MEMB  
ATOM    903 H10F PSM M  22      -7.735 -10.645   5.229  0.00  0.00      MEMB  
ATOM    904 H10G PSM M  22      -8.791 -11.423   3.983  0.00  0.00      MEMB  
ATOM    905 C11F PSM M  22      -6.767 -12.037   3.794  0.00  0.00      MEMB  
ATOM    906 H11F PSM M  22      -6.117 -12.746   4.351  0.00  0.00      MEMB  
ATOM    907 H11G PSM M  22      -6.244 -11.061   3.706  0.00  0.00      MEMB  
ATOM    908 C12F PSM M  22      -7.104 -12.502   2.422  0.00  0.00      MEMB  
ATOM    909 H12F PSM M  22      -7.764 -11.824   1.840  0.00  0.00      MEMB  
ATOM    910 H12G PSM M  22      -7.501 -13.530   2.561  0.00  0.00      MEMB  
ATOM    911 C13F PSM M  22      -5.931 -12.804   1.511  0.00  0.00      MEMB  
ATOM    912 H13F PSM M  22      -6.310 -13.266   0.574  0.00  0.00      MEMB  
ATOM    913 H13G PSM M  22      -5.246 -13.540   1.983  0.00  0.00      MEMB  
ATOM    914 C14F PSM M  22      -5.184 -11.605   0.962  0.00  0.00      MEMB  
ATOM    915 H14F PSM M  22      -4.897 -10.986   1.839  0.00  0.00      MEMB  
ATOM    916 H14G PSM M  22      -5.888 -11.007   0.344  0.00  0.00      MEMB  
ATOM    917 C15F PSM M  22      -3.948 -11.966   0.214  0.00  0.00      MEMB  
ATOM    918 H15F PSM M  22      -3.622 -11.163  -0.482  0.00  0.00      MEMB  
ATOM    919 H15G PSM M  22      -4.161 -12.859  -0.411  0.00  0.00      MEMB  
ATOM    920 C16F PSM M  22      -2.676 -12.267   1.010  0.00  0.00      MEMB  
ATOM    921 H16F PSM M  22      -2.745 -11.573   1.875  0.00  0.00      MEMB  
ATOM    922 H16G PSM M  22      -2.564 -13.324   1.333  0.00  0.00      MEMB  
ATOM    923 H16H PSM M  22      -1.760 -11.937   0.477  0.00  0.00      MEMB  
ATOM    924  C3  CHL1M  24       4.053 -23.736   5.398  0.00  0.00      MEMB  
ATOM    925  H3  CHL1M  24       2.995 -24.073   5.426  0.00  0.00      MEMB  
ATOM    926  O3  CHL1M  24       4.657 -24.085   6.629  0.00  0.00      MEMB  
ATOM    927  H3' CHL1M  24       5.563 -23.799   6.497  0.00  0.00      MEMB  
ATOM    928  C4  CHL1M  24       4.838 -24.414   4.306  0.00  0.00      MEMB  
ATOM    929  H4A CHL1M  24       5.884 -24.076   4.469  0.00  0.00      MEMB  
ATOM    930  H4B CHL1M  24       4.720 -25.518   4.337  0.00  0.00      MEMB  
ATOM    931  C5  CHL1M  24       4.333 -23.930   2.897  0.00  0.00      MEMB  
ATOM    932  C6  CHL1M  24       3.809 -24.859   2.016  0.00  0.00      MEMB  
ATOM    933  H6  CHL1M  24       3.660 -25.911   2.300  0.00  0.00      MEMB  
ATOM    934  C7  CHL1M  24       3.242 -24.589   0.676  0.00  0.00      MEMB  
ATOM    935  H7A CHL1M  24       3.570 -25.358  -0.057  0.00  0.00      MEMB  
ATOM    936  H7B CHL1M  24       2.137 -24.677   0.600  0.00  0.00      MEMB  
ATOM    937  C8  CHL1M  24       3.758 -23.240   0.172  0.00  0.00      MEMB  
ATOM    938  H8  CHL1M  24       4.861 -23.283   0.046  0.00  0.00      MEMB  
ATOM    939  C14 CHL1M  24       3.041 -22.866  -1.163  0.00  0.00      MEMB  
ATOM    940  H14 CHL1M  24       1.957 -22.912  -0.922  0.00  0.00      MEMB  
ATOM    941  C15 CHL1M  24       3.250 -23.825  -2.312  0.00  0.00      MEMB  
ATOM    942 H15A CHL1M  24       4.327 -24.089  -2.370  0.00  0.00      MEMB  
ATOM    943 H15B CHL1M  24       2.474 -24.616  -2.393  0.00  0.00      MEMB  
ATOM    944  C16 CHL1M  24       2.863 -22.959  -3.530  0.00  0.00      MEMB  
ATOM    945 H16A CHL1M  24       3.632 -22.830  -4.320  0.00  0.00      MEMB  
ATOM    946 H16B CHL1M  24       1.949 -23.320  -4.048  0.00  0.00      MEMB  
ATOM    947  C17 CHL1M  24       2.646 -21.517  -3.014  0.00  0.00      MEMB  
ATOM    948  H17 CHL1M  24       1.551 -21.407  -2.862  0.00  0.00      MEMB  
ATOM    949  C13 CHL1M  24       3.369 -21.452  -1.669  0.00  0.00      MEMB  
ATOM    950  C18 CHL1M  24       4.854 -21.385  -1.886  0.00  0.00      MEMB  
ATOM    951 H18A CHL1M  24       5.491 -21.175  -1.000  0.00  0.00      MEMB  
ATOM    952 H18B CHL1M  24       5.273 -22.286  -2.381  0.00  0.00      MEMB  
ATOM    953 H18C CHL1M  24       4.932 -20.633  -2.700  0.00  0.00      MEMB  
ATOM    954  C12 CHL1M  24       2.886 -20.462  -0.589  0.00  0.00      MEMB  
ATOM    955 H12A CHL1M  24       2.941 -19.395  -0.894  0.00  0.00      MEMB  
ATOM    956 H12B CHL1M  24       1.809 -20.685  -0.428  0.00  0.00      MEMB  
ATOM    957  C11 CHL1M  24       3.602 -20.673   0.740  0.00  0.00      MEMB  
ATOM    958 H11A CHL1M  24       4.638 -20.295   0.604  0.00  0.00      MEMB  
ATOM    959 H11B CHL1M  24       3.019 -19.997   1.402  0.00  0.00      MEMB  
ATOM    960  C9  CHL1M  24       3.480 -22.169   1.228  0.00  0.00      MEMB  
ATOM    961  H9  CHL1M  24       2.410 -22.310   1.491  0.00  0.00      MEMB  
ATOM    962  C10 CHL1M  24       4.269 -22.440   2.623  0.00  0.00      MEMB  
ATOM    963  C19 CHL1M  24       5.733 -21.836   2.423  0.00  0.00      MEMB  
ATOM    964 H19A CHL1M  24       6.462 -22.329   3.103  0.00  0.00      MEMB  
ATOM    965 H19B CHL1M  24       6.031 -22.061   1.377  0.00  0.00      MEMB  
ATOM    966 H19C CHL1M  24       5.764 -20.744   2.624  0.00  0.00      MEMB  
ATOM    967  C1  CHL1M  24       3.539 -21.720   3.882  0.00  0.00      MEMB  
ATOM    968  H1A CHL1M  24       3.819 -20.645   3.866  0.00  0.00      MEMB  
ATOM    969  H1B CHL1M  24       2.450 -21.926   3.802  0.00  0.00      MEMB  
ATOM    970  C2  CHL1M  24       4.060 -22.207   5.273  0.00  0.00      MEMB  
ATOM    971  H2A CHL1M  24       3.515 -21.645   6.061  0.00  0.00      MEMB  
ATOM    972  H2B CHL1M  24       5.139 -21.958   5.365  0.00  0.00      MEMB  
ATOM    973  C20 CHL1M  24       2.963 -20.490  -4.172  0.00  0.00      MEMB  
ATOM    974  H20 CHL1M  24       3.973 -20.700  -4.585  0.00  0.00      MEMB  
ATOM    975  C21 CHL1M  24       3.082 -19.051  -3.681  0.00  0.00      MEMB  
ATOM    976 H21A CHL1M  24       2.145 -18.663  -3.226  0.00  0.00      MEMB  
ATOM    977 H21B CHL1M  24       3.572 -18.426  -4.458  0.00  0.00      MEMB  
ATOM    978 H21C CHL1M  24       3.792 -19.133  -2.830  0.00  0.00      MEMB  
ATOM    979  C22 CHL1M  24       1.946 -20.483  -5.355  0.00  0.00      MEMB  
ATOM    980 H22A CHL1M  24       1.991 -21.520  -5.751  0.00  0.00      MEMB  
ATOM    981 H22B CHL1M  24       0.967 -20.232  -4.895  0.00  0.00      MEMB  
ATOM    982  C23 CHL1M  24       1.998 -19.570  -6.612  0.00  0.00      MEMB  
ATOM    983 H23A CHL1M  24       1.649 -18.594  -6.210  0.00  0.00      MEMB  
ATOM    984 H23B CHL1M  24       3.052 -19.502  -6.956  0.00  0.00      MEMB  
ATOM    985  C24 CHL1M  24       1.062 -20.099  -7.725  0.00  0.00      MEMB  
ATOM    986 H24A CHL1M  24       1.421 -21.082  -8.098  0.00  0.00      MEMB  
ATOM    987 H24B CHL1M  24       0.034 -20.259  -7.334  0.00  0.00      MEMB  
ATOM    988  C25 CHL1M  24       1.085 -19.272  -9.040  0.00  0.00      MEMB  
ATOM    989  H25 CHL1M  24       0.839 -18.214  -8.809  0.00  0.00      MEMB  
ATOM    990  C26 CHL1M  24       2.381 -19.395  -9.817  0.00  0.00      MEMB  
ATOM    991 H26A CHL1M  24       3.279 -18.996  -9.299  0.00  0.00      MEMB  
ATOM    992 H26B CHL1M  24       2.548 -20.442 -10.149  0.00  0.00      MEMB  
ATOM    993 H26C CHL1M  24       2.234 -18.763 -10.718  0.00  0.00      MEMB  
ATOM    994  C27 CHL1M  24      -0.135 -19.701  -9.916  0.00  0.00      MEMB  
ATOM    995 H27A CHL1M  24      -1.032 -19.771  -9.264  0.00  0.00      MEMB  
ATOM    996 H27B CHL1M  24      -0.291 -19.009 -10.771  0.00  0.00      MEMB  
ATOM    997 H27C CHL1M  24       0.087 -20.653 -10.444  0.00  0.00      MEMB  
ATOM    998  N   POPCM  25       4.411 -18.327  12.097  0.00  0.00      MEMB  
ATOM    999  C12 POPCM  25       5.858 -17.992  12.429  0.00  0.00      MEMB  
ATOM   1000 H12A POPCM  25       6.490 -18.760  12.010  0.00  0.00      MEMB  
ATOM   1001 H12B POPCM  25       6.146 -17.979  13.470  0.00  0.00      MEMB  
ATOM   1002  C13 POPCM  25       3.423 -17.189  12.353  0.00  0.00      MEMB  
ATOM   1003 H13A POPCM  25       3.699 -16.340  11.746  0.00  0.00      MEMB  
ATOM   1004 H13B POPCM  25       2.481 -17.522  11.942  0.00  0.00      MEMB  
ATOM   1005 H13C POPCM  25       3.353 -16.915  13.395  0.00  0.00      MEMB  
ATOM   1006  C14 POPCM  25       4.375 -18.534  10.584  0.00  0.00      MEMB  
ATOM   1007 H14A POPCM  25       4.924 -19.406  10.262  0.00  0.00      MEMB  
ATOM   1008 H14B POPCM  25       3.368 -18.660  10.214  0.00  0.00      MEMB  
ATOM   1009 H14C POPCM  25       4.850 -17.693  10.100  0.00  0.00      MEMB  
ATOM   1010  C15 POPCM  25       3.890 -19.521  12.848  0.00  0.00      MEMB  
ATOM   1011 H15A POPCM  25       3.734 -19.307  13.895  0.00  0.00      MEMB  
ATOM   1012 H15B POPCM  25       4.484 -20.411  12.698  0.00  0.00      MEMB  
ATOM   1013 H15C POPCM  25       2.936 -19.724  12.383  0.00  0.00      MEMB  
ATOM   1014  C11 POPCM  25       6.470 -16.626  11.862  0.00  0.00      MEMB  
ATOM   1015 H11A POPCM  25       7.292 -16.302  12.536  0.00  0.00      MEMB  
ATOM   1016 H11B POPCM  25       5.644 -15.916  12.079  0.00  0.00      MEMB  
ATOM   1017  P   POPCM  25       8.095 -17.109  10.004  0.00  0.00      MEMB  
ATOM   1018  O13 POPCM  25       7.963 -18.564  10.019  0.00  0.00      MEMB  
ATOM   1019  O14 POPCM  25       9.157 -16.477  10.825  0.00  0.00      MEMB  
ATOM   1020  O12 POPCM  25       6.735 -16.547  10.502  0.00  0.00      MEMB  
ATOM   1021  O11 POPCM  25       8.264 -16.600   8.573  0.00  0.00      MEMB  
ATOM   1022  C1  POPCM  25       7.213 -16.491   7.547  0.00  0.00      MEMB  
ATOM   1023  HA  POPCM  25       6.245 -16.622   8.075  0.00  0.00      MEMB  
ATOM   1024  HB  POPCM  25       7.460 -17.230   6.755  0.00  0.00      MEMB  
ATOM   1025  C2  POPCM  25       7.297 -15.154   6.856  0.00  0.00      MEMB  
ATOM   1026  HS  POPCM  25       6.362 -14.859   6.334  0.00  0.00      MEMB  
ATOM   1027  O21 POPCM  25       8.412 -15.259   5.947  0.00  0.00      MEMB  
ATOM   1028  C21 POPCM  25       8.136 -14.702   4.802  0.00  0.00      MEMB  
ATOM   1029  O22 POPCM  25       7.145 -14.054   4.541  0.00  0.00      MEMB  
ATOM   1030  C22 POPCM  25       9.187 -15.065   3.797  0.00  0.00      MEMB  
ATOM   1031  H2R POPCM  25       8.823 -15.927   3.198  0.00  0.00      MEMB  
ATOM   1032  H2S POPCM  25      10.231 -15.280   4.108  0.00  0.00      MEMB  
ATOM   1033  C3  POPCM  25       7.526 -13.988   7.843  0.00  0.00      MEMB  
ATOM   1034  HX  POPCM  25       8.525 -14.188   8.286  0.00  0.00      MEMB  
ATOM   1035  HY  POPCM  25       6.899 -14.079   8.756  0.00  0.00      MEMB  
ATOM   1036  O31 POPCM  25       7.403 -12.629   7.299  0.00  0.00      MEMB  
ATOM   1037  C31 POPCM  25       6.244 -12.255   7.152  0.00  0.00      MEMB  
ATOM   1038  O32 POPCM  25       5.230 -12.799   7.555  0.00  0.00      MEMB  
ATOM   1039  C32 POPCM  25       6.296 -10.875   6.396  0.00  0.00      MEMB  
ATOM   1040  H2X POPCM  25       7.068 -10.988   5.606  0.00  0.00      MEMB  
ATOM   1041  H2Y POPCM  25       6.607 -10.144   7.173  0.00  0.00      MEMB  
ATOM   1042  C23 POPCM  25       9.362 -13.928   2.812  0.00  0.00      MEMB  
ATOM   1043  H3R POPCM  25       9.790 -13.062   3.360  0.00  0.00      MEMB  
ATOM   1044  H3S POPCM  25       8.355 -13.676   2.417  0.00  0.00      MEMB  
ATOM   1045  C24 POPCM  25      10.245 -14.268   1.581  0.00  0.00      MEMB  
ATOM   1046  H4R POPCM  25       9.668 -14.999   0.975  0.00  0.00      MEMB  
ATOM   1047  H4S POPCM  25      11.177 -14.741   1.959  0.00  0.00      MEMB  
ATOM   1048  C25 POPCM  25      10.549 -12.965   0.672  0.00  0.00      MEMB  
ATOM   1049  H5R POPCM  25      11.610 -13.027   0.347  0.00  0.00      MEMB  
ATOM   1050  H5S POPCM  25      10.408 -11.984   1.173  0.00  0.00      MEMB  
ATOM   1051  C26 POPCM  25       9.761 -13.170  -0.702  0.00  0.00      MEMB  
ATOM   1052  H6R POPCM  25       8.674 -13.381  -0.605  0.00  0.00      MEMB  
ATOM   1053  H6S POPCM  25      10.216 -14.054  -1.198  0.00  0.00      MEMB  
ATOM   1054  C27 POPCM  25       9.961 -12.000  -1.665  0.00  0.00      MEMB  
ATOM   1055  H7R POPCM  25      11.023 -11.674  -1.654  0.00  0.00      MEMB  
ATOM   1056  H7S POPCM  25       9.315 -11.154  -1.348  0.00  0.00      MEMB  
ATOM   1057  C28 POPCM  25       9.548 -12.163  -3.192  0.00  0.00      MEMB  
ATOM   1058  H8R POPCM  25       8.443 -12.060  -3.141  0.00  0.00      MEMB  
ATOM   1059  H8S POPCM  25       9.923 -13.159  -3.514  0.00  0.00      MEMB  
ATOM   1060  C29 POPCM  25      10.175 -11.292  -4.199  0.00  0.00      MEMB  
ATOM   1061  H91 POPCM  25      11.265 -11.152  -4.243  0.00  0.00      MEMB  
ATOM   1062 C210 POPCM  25       9.539 -10.397  -4.958  0.00  0.00      MEMB  
ATOM   1063 H101 POPCM  25      10.221  -9.766  -5.547  0.00  0.00      MEMB  
ATOM   1064 C211 POPCM  25       8.110 -10.094  -5.049  0.00  0.00      MEMB  
ATOM   1065 H11R POPCM  25       7.938  -8.997  -5.083  0.00  0.00      MEMB  
ATOM   1066 H11S POPCM  25       7.561 -10.511  -4.178  0.00  0.00      MEMB  
ATOM   1067 C212 POPCM  25       7.538 -10.695  -6.343  0.00  0.00      MEMB  
ATOM   1068 H12R POPCM  25       6.437 -10.647  -6.478  0.00  0.00      MEMB  
ATOM   1069 H12S POPCM  25       7.916 -11.740  -6.324  0.00  0.00      MEMB  
ATOM   1070 C213 POPCM  25       8.026 -10.044  -7.737  0.00  0.00      MEMB  
ATOM   1071 H13R POPCM  25       7.567 -10.592  -8.588  0.00  0.00      MEMB  
ATOM   1072 H13S POPCM  25       9.126 -10.167  -7.836  0.00  0.00      MEMB  
ATOM   1073 C214 POPCM  25       7.544  -8.583  -7.933  0.00  0.00      MEMB  
ATOM   1074 H14R POPCM  25       7.737  -8.055  -6.974  0.00  0.00      MEMB  
ATOM   1075 H14S POPCM  25       6.449  -8.514  -8.103  0.00  0.00      MEMB  
ATOM   1076 C215 POPCM  25       8.302  -7.938  -9.049  0.00  0.00      MEMB  
ATOM   1077 H15R POPCM  25       8.018  -8.415 -10.011  0.00  0.00      MEMB  
ATOM   1078 H15S POPCM  25       9.392  -8.098  -8.908  0.00  0.00      MEMB  
ATOM   1079 C216 POPCM  25       8.089  -6.404  -9.253  0.00  0.00      MEMB  
ATOM   1080 H16R POPCM  25       8.942  -5.915  -9.770  0.00  0.00      MEMB  
ATOM   1081 H16S POPCM  25       7.945  -5.898  -8.274  0.00  0.00      MEMB  
ATOM   1082 C217 POPCM  25       6.882  -6.193 -10.195  0.00  0.00      MEMB  
ATOM   1083 H17R POPCM  25       6.081  -6.913  -9.923  0.00  0.00      MEMB  
ATOM   1084 H17S POPCM  25       7.150  -6.328 -11.264  0.00  0.00      MEMB  
ATOM   1085 C218 POPCM  25       6.356  -4.755 -10.016  0.00  0.00      MEMB  
ATOM   1086 H18R POPCM  25       5.476  -4.689 -10.692  0.00  0.00      MEMB  
ATOM   1087 H18S POPCM  25       7.138  -4.004 -10.256  0.00  0.00      MEMB  
ATOM   1088 H18T POPCM  25       5.949  -4.504  -9.013  0.00  0.00      MEMB  
ATOM   1089  C33 POPCM  25       4.900 -10.511   5.865  0.00  0.00      MEMB  
ATOM   1090  H3X POPCM  25       4.911  -9.418   5.664  0.00  0.00      MEMB  
ATOM   1091  H3Y POPCM  25       3.979 -10.635   6.473  0.00  0.00      MEMB  
ATOM   1092  C34 POPCM  25       4.451 -11.152   4.554  0.00  0.00      MEMB  
ATOM   1093  H4X POPCM  25       4.165 -12.200   4.784  0.00  0.00      MEMB  
ATOM   1094  H4Y POPCM  25       5.369 -11.196   3.930  0.00  0.00      MEMB  
ATOM   1095  C35 POPCM  25       3.388 -10.404   3.828  0.00  0.00      MEMB  
ATOM   1096  H5X POPCM  25       3.745  -9.459   3.366  0.00  0.00      MEMB  
ATOM   1097  H5Y POPCM  25       2.521 -10.122   4.463  0.00  0.00      MEMB  
ATOM   1098  C36 POPCM  25       2.859 -11.384   2.800  0.00  0.00      MEMB  
ATOM   1099  H6X POPCM  25       2.324 -12.228   3.287  0.00  0.00      MEMB  
ATOM   1100  H6Y POPCM  25       3.703 -11.922   2.317  0.00  0.00      MEMB  
ATOM   1101  C37 POPCM  25       2.173 -10.710   1.642  0.00  0.00      MEMB  
ATOM   1102  H7X POPCM  25       2.906  -9.981   1.236  0.00  0.00      MEMB  
ATOM   1103  H7Y POPCM  25       1.208 -10.231   1.915  0.00  0.00      MEMB  
ATOM   1104  C38 POPCM  25       1.877 -11.717   0.471  0.00  0.00      MEMB  
ATOM   1105  H8X POPCM  25       1.146 -12.480   0.815  0.00  0.00      MEMB  
ATOM   1106  H8Y POPCM  25       2.839 -12.166   0.145  0.00  0.00      MEMB  
ATOM   1107  C39 POPCM  25       1.214 -11.058  -0.692  0.00  0.00      MEMB  
ATOM   1108  H9X POPCM  25       1.843 -10.284  -1.183  0.00  0.00      MEMB  
ATOM   1109  H9Y POPCM  25       0.231 -10.659  -0.363  0.00  0.00      MEMB  
ATOM   1110 C310 POPCM  25       1.013 -12.050  -1.878  0.00  0.00      MEMB  
ATOM   1111 H10X POPCM  25       0.373 -12.886  -1.524  0.00  0.00      MEMB  
ATOM   1112 H10Y POPCM  25       1.995 -12.350  -2.302  0.00  0.00      MEMB  
ATOM   1113 C311 POPCM  25       0.432 -11.327  -2.991  0.00  0.00      MEMB  
ATOM   1114 H11X POPCM  25       1.007 -10.384  -3.109  0.00  0.00      MEMB  
ATOM   1115 H11Y POPCM  25      -0.592 -11.005  -2.705  0.00  0.00      MEMB  
ATOM   1116 C312 POPCM  25       0.026 -12.124  -4.195  0.00  0.00      MEMB  
ATOM   1117 H12X POPCM  25      -0.709 -11.688  -4.905  0.00  0.00      MEMB  
ATOM   1118 H12Y POPCM  25      -0.446 -13.050  -3.801  0.00  0.00      MEMB  
ATOM   1119 C313 POPCM  25       1.262 -12.492  -4.993  0.00  0.00      MEMB  
ATOM   1120 H13X POPCM  25       2.081 -12.969  -4.413  0.00  0.00      MEMB  
ATOM   1121 H13Y POPCM  25       1.715 -11.561  -5.395  0.00  0.00      MEMB  
ATOM   1122 C314 POPCM  25       0.863 -13.393  -6.133  0.00  0.00      MEMB  
ATOM   1123 H14X POPCM  25       0.010 -12.872  -6.619  0.00  0.00      MEMB  
ATOM   1124 H14Y POPCM  25       0.443 -14.373  -5.823  0.00  0.00      MEMB  
ATOM   1125 C315 POPCM  25       1.984 -13.689  -7.216  0.00  0.00      MEMB  
ATOM   1126 H15X POPCM  25       2.774 -14.332  -6.773  0.00  0.00      MEMB  
ATOM   1127 H15Y POPCM  25       2.505 -12.740  -7.464  0.00  0.00      MEMB  
ATOM   1128 C316 POPCM  25       1.463 -14.446  -8.446  0.00  0.00      MEMB  
ATOM   1129 H16X POPCM  25       2.279 -14.438  -9.200  0.00  0.00      MEMB  
ATOM   1130 H16Y POPCM  25       0.498 -13.968  -8.721  0.00  0.00      MEMB  
ATOM   1131 H16Z POPCM  25       1.301 -15.512  -8.179  0.00  0.00      MEMB  
ATOM   1132  C3  CHL1M  27     -17.024  -4.607   8.685  0.00  0.00      MEMB  
ATOM   1133  H3  CHL1M  27     -16.958  -5.714   8.749  0.00  0.00      MEMB  
ATOM   1134  O3  CHL1M  27     -17.589  -4.049   9.852  0.00  0.00      MEMB  
ATOM   1135  H3' CHL1M  27     -17.078  -3.242   9.948  0.00  0.00      MEMB  
ATOM   1136  C4  CHL1M  27     -15.625  -3.996   8.455  0.00  0.00      MEMB  
ATOM   1137  H4A CHL1M  27     -15.597  -2.925   8.750  0.00  0.00      MEMB  
ATOM   1138  H4B CHL1M  27     -14.965  -4.475   9.209  0.00  0.00      MEMB  
ATOM   1139  C5  CHL1M  27     -14.975  -4.284   7.131  0.00  0.00      MEMB  
ATOM   1140  C6  CHL1M  27     -13.770  -4.748   6.875  0.00  0.00      MEMB  
ATOM   1141  H6  CHL1M  27     -13.127  -5.023   7.724  0.00  0.00      MEMB  
ATOM   1142  C7  CHL1M  27     -13.176  -4.944   5.545  0.00  0.00      MEMB  
ATOM   1143  H7A CHL1M  27     -12.122  -4.625   5.695  0.00  0.00      MEMB  
ATOM   1144  H7B CHL1M  27     -13.145  -6.022   5.281  0.00  0.00      MEMB  
ATOM   1145  C8  CHL1M  27     -13.923  -4.107   4.492  0.00  0.00      MEMB  
ATOM   1146  H8  CHL1M  27     -13.759  -3.026   4.692  0.00  0.00      MEMB  
ATOM   1147  C14 CHL1M  27     -13.421  -4.594   3.115  0.00  0.00      MEMB  
ATOM   1148  H14 CHL1M  27     -13.606  -5.689   3.154  0.00  0.00      MEMB  
ATOM   1149  C15 CHL1M  27     -11.928  -4.485   2.912  0.00  0.00      MEMB  
ATOM   1150 H15A CHL1M  27     -11.657  -3.484   3.310  0.00  0.00      MEMB  
ATOM   1151 H15B CHL1M  27     -11.348  -5.226   3.502  0.00  0.00      MEMB  
ATOM   1152  C16 CHL1M  27     -11.805  -4.701   1.384  0.00  0.00      MEMB  
ATOM   1153 H16A CHL1M  27     -11.120  -3.967   0.908  0.00  0.00      MEMB  
ATOM   1154 H16B CHL1M  27     -11.291  -5.666   1.190  0.00  0.00      MEMB  
ATOM   1155  C17 CHL1M  27     -13.242  -4.592   0.722  0.00  0.00      MEMB  
ATOM   1156  H17 CHL1M  27     -13.671  -5.612   0.627  0.00  0.00      MEMB  
ATOM   1157  C13 CHL1M  27     -14.090  -3.975   1.864  0.00  0.00      MEMB  
ATOM   1158  C18 CHL1M  27     -13.816  -2.420   1.813  0.00  0.00      MEMB  
ATOM   1159 H18A CHL1M  27     -14.363  -2.020   0.933  0.00  0.00      MEMB  
ATOM   1160 H18B CHL1M  27     -14.058  -1.913   2.772  0.00  0.00      MEMB  
ATOM   1161 H18C CHL1M  27     -12.762  -2.207   1.533  0.00  0.00      MEMB  
ATOM   1162  C12 CHL1M  27     -15.601  -4.259   1.940  0.00  0.00      MEMB  
ATOM   1163 H12A CHL1M  27     -16.186  -3.863   1.082  0.00  0.00      MEMB  
ATOM   1164 H12B CHL1M  27     -15.787  -5.344   1.788  0.00  0.00      MEMB  
ATOM   1165  C11 CHL1M  27     -16.152  -3.816   3.321  0.00  0.00      MEMB  
ATOM   1166 H11A CHL1M  27     -16.066  -2.710   3.387  0.00  0.00      MEMB  
ATOM   1167 H11B CHL1M  27     -17.245  -4.009   3.369  0.00  0.00      MEMB  
ATOM   1168  C9  CHL1M  27     -15.401  -4.402   4.539  0.00  0.00      MEMB  
ATOM   1169  H9  CHL1M  27     -15.466  -5.502   4.394  0.00  0.00      MEMB  
ATOM   1170  C10 CHL1M  27     -15.928  -3.952   5.941  0.00  0.00      MEMB  
ATOM   1171  C19 CHL1M  27     -16.342  -2.480   5.848  0.00  0.00      MEMB  
ATOM   1172 H19A CHL1M  27     -16.559  -2.065   6.856  0.00  0.00      MEMB  
ATOM   1173 H19B CHL1M  27     -15.534  -1.953   5.297  0.00  0.00      MEMB  
ATOM   1174 H19C CHL1M  27     -17.253  -2.425   5.215  0.00  0.00      MEMB  
ATOM   1175  C1  CHL1M  27     -17.266  -4.800   6.134  0.00  0.00      MEMB  
ATOM   1176  H1A CHL1M  27     -17.965  -4.674   5.279  0.00  0.00      MEMB  
ATOM   1177  H1B CHL1M  27     -17.114  -5.900   6.104  0.00  0.00      MEMB  
ATOM   1178  C2  CHL1M  27     -17.978  -4.408   7.509  0.00  0.00      MEMB  
ATOM   1179  H2A CHL1M  27     -18.895  -4.958   7.809  0.00  0.00      MEMB  
ATOM   1180  H2B CHL1M  27     -18.292  -3.344   7.440  0.00  0.00      MEMB  
ATOM   1181  C20 CHL1M  27     -13.254  -3.997  -0.685  0.00  0.00      MEMB  
ATOM   1182  H20 CHL1M  27     -12.856  -2.961  -0.636  0.00  0.00      MEMB  
ATOM   1183  C21 CHL1M  27     -14.612  -3.840  -1.422  0.00  0.00      MEMB  
ATOM   1184 H21A CHL1M  27     -15.387  -3.189  -0.963  0.00  0.00      MEMB  
ATOM   1185 H21B CHL1M  27     -15.122  -4.821  -1.528  0.00  0.00      MEMB  
ATOM   1186 H21C CHL1M  27     -14.294  -3.354  -2.369  0.00  0.00      MEMB  
ATOM   1187  C22 CHL1M  27     -12.185  -4.758  -1.531  0.00  0.00      MEMB  
ATOM   1188 H22A CHL1M  27     -12.049  -4.239  -2.504  0.00  0.00      MEMB  
ATOM   1189 H22B CHL1M  27     -11.164  -4.770  -1.093  0.00  0.00      MEMB  
ATOM   1190  C23 CHL1M  27     -12.721  -6.204  -1.960  0.00  0.00      MEMB  
ATOM   1191 H23A CHL1M  27     -13.295  -6.736  -1.172  0.00  0.00      MEMB  
ATOM   1192 H23B CHL1M  27     -13.509  -6.131  -2.740  0.00  0.00      MEMB  
ATOM   1193  C24 CHL1M  27     -11.588  -7.138  -2.315  0.00  0.00      MEMB  
ATOM   1194 H24A CHL1M  27     -11.131  -6.792  -3.267  0.00  0.00      MEMB  
ATOM   1195 H24B CHL1M  27     -10.708  -7.072  -1.640  0.00  0.00      MEMB  
ATOM   1196  C25 CHL1M  27     -11.985  -8.615  -2.476  0.00  0.00      MEMB  
ATOM   1197  H25 CHL1M  27     -12.518  -8.781  -1.516  0.00  0.00      MEMB  
ATOM   1198  C26 CHL1M  27     -13.023  -8.903  -3.625  0.00  0.00      MEMB  
ATOM   1199 H26A CHL1M  27     -12.525  -8.749  -4.606  0.00  0.00      MEMB  
ATOM   1200 H26B CHL1M  27     -13.381  -9.951  -3.526  0.00  0.00      MEMB  
ATOM   1201 H26C CHL1M  27     -13.847  -8.179  -3.447  0.00  0.00      MEMB  
ATOM   1202  C27 CHL1M  27     -10.811  -9.575  -2.571  0.00  0.00      MEMB  
ATOM   1203 H27A CHL1M  27      -9.855  -9.295  -2.079  0.00  0.00      MEMB  
ATOM   1204 H27B CHL1M  27     -11.104 -10.613  -2.305  0.00  0.00      MEMB  
ATOM   1205 H27C CHL1M  27     -10.495  -9.717  -3.627  0.00  0.00      MEMB  
ATOM   1206  C3  CHL1M  28      -5.598  21.509   6.684  0.00  0.00      MEMB  
ATOM   1207  H3  CHL1M  28      -5.259  20.466   6.861  0.00  0.00      MEMB  
ATOM   1208  O3  CHL1M  28      -6.048  22.151   7.801  0.00  0.00      MEMB  
ATOM   1209  H3' CHL1M  28      -5.350  22.636   8.248  0.00  0.00      MEMB  
ATOM   1210  C4  CHL1M  28      -4.484  22.335   5.934  0.00  0.00      MEMB  
ATOM   1211  H4A CHL1M  28      -4.830  23.391   5.909  0.00  0.00      MEMB  
ATOM   1212  H4B CHL1M  28      -3.575  22.274   6.571  0.00  0.00      MEMB  
ATOM   1213  C5  CHL1M  28      -4.098  21.755   4.598  0.00  0.00      MEMB  
ATOM   1214  C6  CHL1M  28      -2.810  21.406   4.291  0.00  0.00      MEMB  
ATOM   1215  H6  CHL1M  28      -1.997  21.639   4.994  0.00  0.00      MEMB  
ATOM   1216  C7  CHL1M  28      -2.343  20.858   2.943  0.00  0.00      MEMB  
ATOM   1217  H7A CHL1M  28      -1.357  21.253   2.618  0.00  0.00      MEMB  
ATOM   1218  H7B CHL1M  28      -2.193  19.780   3.168  0.00  0.00      MEMB  
ATOM   1219  C8  CHL1M  28      -3.366  20.981   1.828  0.00  0.00      MEMB  
ATOM   1220  H8  CHL1M  28      -3.269  22.019   1.445  0.00  0.00      MEMB  
ATOM   1221  C14 CHL1M  28      -3.085  19.970   0.636  0.00  0.00      MEMB  
ATOM   1222  H14 CHL1M  28      -3.070  18.947   1.068  0.00  0.00      MEMB  
ATOM   1223  C15 CHL1M  28      -1.706  20.104  -0.037  0.00  0.00      MEMB  
ATOM   1224 H15A CHL1M  28      -1.435  21.145  -0.317  0.00  0.00      MEMB  
ATOM   1225 H15B CHL1M  28      -0.901  19.805   0.669  0.00  0.00      MEMB  
ATOM   1226  C16 CHL1M  28      -1.810  19.129  -1.293  0.00  0.00      MEMB  
ATOM   1227 H16A CHL1M  28      -1.184  19.661  -2.040  0.00  0.00      MEMB  
ATOM   1228 H16B CHL1M  28      -1.313  18.158  -1.081  0.00  0.00      MEMB  
ATOM   1229  C17 CHL1M  28      -3.412  19.011  -1.540  0.00  0.00      MEMB  
ATOM   1230  H17 CHL1M  28      -3.641  18.011  -1.114  0.00  0.00      MEMB  
ATOM   1231  C13 CHL1M  28      -4.086  20.041  -0.545  0.00  0.00      MEMB  
ATOM   1232  C18 CHL1M  28      -4.032  21.477  -1.234  0.00  0.00      MEMB  
ATOM   1233 H18A CHL1M  28      -4.816  21.551  -2.018  0.00  0.00      MEMB  
ATOM   1234 H18B CHL1M  28      -4.114  22.196  -0.392  0.00  0.00      MEMB  
ATOM   1235 H18C CHL1M  28      -3.015  21.631  -1.656  0.00  0.00      MEMB  
ATOM   1236  C12 CHL1M  28      -5.443  19.739   0.054  0.00  0.00      MEMB  
ATOM   1237 H12A CHL1M  28      -6.285  19.679  -0.668  0.00  0.00      MEMB  
ATOM   1238 H12B CHL1M  28      -5.447  18.714   0.484  0.00  0.00      MEMB  
ATOM   1239  C11 CHL1M  28      -5.875  20.622   1.160  0.00  0.00      MEMB  
ATOM   1240 H11A CHL1M  28      -6.082  21.621   0.719  0.00  0.00      MEMB  
ATOM   1241 H11B CHL1M  28      -6.798  20.217   1.628  0.00  0.00      MEMB  
ATOM   1242  C9  CHL1M  28      -4.808  20.750   2.303  0.00  0.00      MEMB  
ATOM   1243  H9  CHL1M  28      -4.770  19.701   2.669  0.00  0.00      MEMB  
ATOM   1244  C10 CHL1M  28      -5.255  21.584   3.625  0.00  0.00      MEMB  
ATOM   1245  C19 CHL1M  28      -5.694  23.033   3.096  0.00  0.00      MEMB  
ATOM   1246 H19A CHL1M  28      -4.859  23.500   2.532  0.00  0.00      MEMB  
ATOM   1247 H19B CHL1M  28      -6.555  23.055   2.394  0.00  0.00      MEMB  
ATOM   1248 H19C CHL1M  28      -5.910  23.730   3.935  0.00  0.00      MEMB  
ATOM   1249  C1  CHL1M  28      -6.402  20.777   4.264  0.00  0.00      MEMB  
ATOM   1250  H1A CHL1M  28      -7.331  20.839   3.658  0.00  0.00      MEMB  
ATOM   1251  H1B CHL1M  28      -6.039  19.729   4.330  0.00  0.00      MEMB  
ATOM   1252  C2  CHL1M  28      -6.722  21.388   5.662  0.00  0.00      MEMB  
ATOM   1253  H2A CHL1M  28      -7.605  20.781   5.956  0.00  0.00      MEMB  
ATOM   1254  H2B CHL1M  28      -7.124  22.388   5.391  0.00  0.00      MEMB  
ATOM   1255  C20 CHL1M  28      -3.647  19.105  -3.022  0.00  0.00      MEMB  
ATOM   1256  H20 CHL1M  28      -3.444  20.141  -3.368  0.00  0.00      MEMB  
ATOM   1257  C21 CHL1M  28      -5.144  18.833  -3.263  0.00  0.00      MEMB  
ATOM   1258 H21A CHL1M  28      -5.917  19.445  -2.752  0.00  0.00      MEMB  
ATOM   1259 H21B CHL1M  28      -5.504  17.852  -2.885  0.00  0.00      MEMB  
ATOM   1260 H21C CHL1M  28      -5.345  18.931  -4.352  0.00  0.00      MEMB  
ATOM   1261  C22 CHL1M  28      -2.807  18.106  -3.748  0.00  0.00      MEMB  
ATOM   1262 H22A CHL1M  28      -1.719  18.322  -3.691  0.00  0.00      MEMB  
ATOM   1263 H22B CHL1M  28      -2.976  17.093  -3.323  0.00  0.00      MEMB  
ATOM   1264  C23 CHL1M  28      -3.119  17.776  -5.200  0.00  0.00      MEMB  
ATOM   1265 H23A CHL1M  28      -4.100  17.257  -5.246  0.00  0.00      MEMB  
ATOM   1266 H23B CHL1M  28      -3.140  18.697  -5.820  0.00  0.00      MEMB  
ATOM   1267  C24 CHL1M  28      -2.133  16.730  -5.799  0.00  0.00      MEMB  
ATOM   1268 H24A CHL1M  28      -1.126  17.106  -5.520  0.00  0.00      MEMB  
ATOM   1269 H24B CHL1M  28      -2.442  15.789  -5.295  0.00  0.00      MEMB  
ATOM   1270  C25 CHL1M  28      -2.296  16.467  -7.287  0.00  0.00      MEMB  
ATOM   1271  H25 CHL1M  28      -2.291  17.442  -7.818  0.00  0.00      MEMB  
ATOM   1272  C26 CHL1M  28      -1.096  15.501  -7.621  0.00  0.00      MEMB  
ATOM   1273 H26A CHL1M  28      -0.143  15.937  -7.251  0.00  0.00      MEMB  
ATOM   1274 H26B CHL1M  28      -1.300  14.602  -7.001  0.00  0.00      MEMB  
ATOM   1275 H26C CHL1M  28      -1.208  15.309  -8.709  0.00  0.00      MEMB  
ATOM   1276  C27 CHL1M  28      -3.724  15.860  -7.530  0.00  0.00      MEMB  
ATOM   1277 H27A CHL1M  28      -3.791  14.884  -7.004  0.00  0.00      MEMB  
ATOM   1278 H27B CHL1M  28      -4.519  16.554  -7.184  0.00  0.00      MEMB  
ATOM   1279 H27C CHL1M  28      -3.877  15.604  -8.600  0.00  0.00      MEMB  
ATOM   1280  N   DPPCM  29      23.515   1.370   9.777  0.00  0.00      MEMB  
ATOM   1281  C13 DPPCM  29      23.081   2.675   9.178  0.00  0.00      MEMB  
ATOM   1282 H13A DPPCM  29      23.768   3.448   9.490  0.00  0.00      MEMB  
ATOM   1283 H13B DPPCM  29      22.087   2.916   9.524  0.00  0.00      MEMB  
ATOM   1284 H13C DPPCM  29      23.048   2.629   8.100  0.00  0.00      MEMB  
ATOM   1285  C14 DPPCM  29      25.003   1.216   9.486  0.00  0.00      MEMB  
ATOM   1286 H14A DPPCM  29      25.138   1.229   8.414  0.00  0.00      MEMB  
ATOM   1287 H14B DPPCM  29      25.497   0.306   9.794  0.00  0.00      MEMB  
ATOM   1288 H14C DPPCM  29      25.605   1.990   9.938  0.00  0.00      MEMB  
ATOM   1289  C15 DPPCM  29      23.262   1.337  11.181  0.00  0.00      MEMB  
ATOM   1290 H15A DPPCM  29      22.210   1.575  11.239  0.00  0.00      MEMB  
ATOM   1291 H15B DPPCM  29      23.857   2.081  11.689  0.00  0.00      MEMB  
ATOM   1292 H15C DPPCM  29      23.423   0.351  11.591  0.00  0.00      MEMB  
ATOM   1293  C12 DPPCM  29      22.723   0.212   9.151  0.00  0.00      MEMB  
ATOM   1294 H12A DPPCM  29      21.723   0.188   9.558  0.00  0.00      MEMB  
ATOM   1295 H12B DPPCM  29      23.129  -0.749   9.432  0.00  0.00      MEMB  
ATOM   1296  C11 DPPCM  29      22.485   0.130   7.611  0.00  0.00      MEMB  
ATOM   1297 H11A DPPCM  29      22.140  -0.859   7.242  0.00  0.00      MEMB  
ATOM   1298 H11B DPPCM  29      23.530   0.245   7.252  0.00  0.00      MEMB  
ATOM   1299  P   DPPCM  29      20.012   1.000   7.758  0.00  0.00      MEMB  
ATOM   1300  O13 DPPCM  29      19.386   2.249   7.222  0.00  0.00      MEMB  
ATOM   1301  O14 DPPCM  29      19.844   0.659   9.205  0.00  0.00      MEMB  
ATOM   1302  O11 DPPCM  29      19.387  -0.216   7.032  0.00  0.00      MEMB  
ATOM   1303  O12 DPPCM  29      21.518   1.134   7.211  0.00  0.00      MEMB  
ATOM   1304  C1  DPPCM  29      19.010  -0.230   5.613  0.00  0.00      MEMB  
ATOM   1305  HA  DPPCM  29      19.499  -1.131   5.184  0.00  0.00      MEMB  
ATOM   1306  HB  DPPCM  29      19.371   0.719   5.163  0.00  0.00      MEMB  
ATOM   1307  C2  DPPCM  29      17.453  -0.317   5.296  0.00  0.00      MEMB  
ATOM   1308  HS  DPPCM  29      17.220  -1.341   5.658  0.00  0.00      MEMB  
ATOM   1309  O21 DPPCM  29      17.242  -0.252   3.895  0.00  0.00      MEMB  
ATOM   1310  C21 DPPCM  29      16.308  -1.052   3.373  0.00  0.00      MEMB  
ATOM   1311  O22 DPPCM  29      15.763  -1.962   3.992  0.00  0.00      MEMB  
ATOM   1312  C22 DPPCM  29      15.945  -0.614   1.957  0.00  0.00      MEMB  
ATOM   1313  H2R DPPCM  29      16.933  -0.359   1.517  0.00  0.00      MEMB  
ATOM   1314  H2S DPPCM  29      15.389   0.340   1.838  0.00  0.00      MEMB  
ATOM   1315  C3  DPPCM  29      16.645   0.782   6.067  0.00  0.00      MEMB  
ATOM   1316  HX  DPPCM  29      17.034   1.807   5.883  0.00  0.00      MEMB  
ATOM   1317  HY  DPPCM  29      16.786   0.680   7.164  0.00  0.00      MEMB  
ATOM   1318  O31 DPPCM  29      15.229   0.768   5.839  0.00  0.00      MEMB  
ATOM   1319  C31 DPPCM  29      14.472  -0.207   6.429  0.00  0.00      MEMB  
ATOM   1320  O32 DPPCM  29      14.943  -1.060   7.219  0.00  0.00      MEMB  
ATOM   1321  C32 DPPCM  29      12.944  -0.228   6.049  0.00  0.00      MEMB  
ATOM   1322  H2X DPPCM  29      12.602   0.829   6.040  0.00  0.00      MEMB  
ATOM   1323  H2Y DPPCM  29      12.385  -0.752   6.853  0.00  0.00      MEMB  
ATOM   1324  C23 DPPCM  29      15.312  -1.688   1.014  0.00  0.00      MEMB  
ATOM   1325  H3R DPPCM  29      15.969  -2.573   1.155  0.00  0.00      MEMB  
ATOM   1326  H3S DPPCM  29      15.359  -1.290  -0.022  0.00  0.00      MEMB  
ATOM   1327  C24 DPPCM  29      13.879  -1.973   1.352  0.00  0.00      MEMB  
ATOM   1328  H4R DPPCM  29      13.216  -1.085   1.430  0.00  0.00      MEMB  
ATOM   1329  H4S DPPCM  29      13.945  -2.579   2.280  0.00  0.00      MEMB  
ATOM   1330  C25 DPPCM  29      13.179  -2.922   0.319  0.00  0.00      MEMB  
ATOM   1331  H5R DPPCM  29      12.191  -3.073   0.804  0.00  0.00      MEMB  
ATOM   1332  H5S DPPCM  29      13.718  -3.876   0.136  0.00  0.00      MEMB  
ATOM   1333  C26 DPPCM  29      12.998  -2.321  -1.103  0.00  0.00      MEMB  
ATOM   1334  H6R DPPCM  29      13.986  -2.169  -1.587  0.00  0.00      MEMB  
ATOM   1335  H6S DPPCM  29      12.422  -1.379  -0.979  0.00  0.00      MEMB  
ATOM   1336  C27 DPPCM  29      12.239  -3.275  -2.131  0.00  0.00      MEMB  
ATOM   1337  H7R DPPCM  29      11.164  -3.356  -1.863  0.00  0.00      MEMB  
ATOM   1338  H7S DPPCM  29      12.692  -4.288  -2.061  0.00  0.00      MEMB  
ATOM   1339  C28 DPPCM  29      12.341  -2.817  -3.588  0.00  0.00      MEMB  
ATOM   1340  H8R DPPCM  29      11.787  -3.642  -4.084  0.00  0.00      MEMB  
ATOM   1341  H8S DPPCM  29      13.413  -2.910  -3.863  0.00  0.00      MEMB  
ATOM   1342  C29 DPPCM  29      11.688  -1.446  -3.933  0.00  0.00      MEMB  
ATOM   1343  H9R DPPCM  29      12.316  -0.677  -3.434  0.00  0.00      MEMB  
ATOM   1344  H9S DPPCM  29      10.698  -1.334  -3.443  0.00  0.00      MEMB  
ATOM   1345 C210 DPPCM  29      11.582  -1.324  -5.485  0.00  0.00      MEMB  
ATOM   1346 H10R DPPCM  29      11.304  -0.344  -5.927  0.00  0.00      MEMB  
ATOM   1347 H10S DPPCM  29      10.885  -2.100  -5.866  0.00  0.00      MEMB  
ATOM   1348 C211 DPPCM  29      12.874  -1.725  -6.079  0.00  0.00      MEMB  
ATOM   1349 H11R DPPCM  29      13.239  -2.745  -5.832  0.00  0.00      MEMB  
ATOM   1350 H11S DPPCM  29      13.661  -0.999  -5.782  0.00  0.00      MEMB  
ATOM   1351 C212 DPPCM  29      12.812  -1.568  -7.619  0.00  0.00      MEMB  
ATOM   1352 H12R DPPCM  29      13.830  -1.712  -8.041  0.00  0.00      MEMB  
ATOM   1353 H12S DPPCM  29      12.487  -0.518  -7.783  0.00  0.00      MEMB  
ATOM   1354 C213 DPPCM  29      11.859  -2.537  -8.278  0.00  0.00      MEMB  
ATOM   1355 H13R DPPCM  29      10.821  -2.214  -8.051  0.00  0.00      MEMB  
ATOM   1356 H13S DPPCM  29      12.016  -3.498  -7.744  0.00  0.00      MEMB  
ATOM   1357 C214 DPPCM  29      11.932  -2.795  -9.800  0.00  0.00      MEMB  
ATOM   1358 H14R DPPCM  29      12.979  -3.152  -9.898  0.00  0.00      MEMB  
ATOM   1359 H14S DPPCM  29      11.783  -1.952 -10.508  0.00  0.00      MEMB  
ATOM   1360 C215 DPPCM  29      10.882  -3.824 -10.139  0.00  0.00      MEMB  
ATOM   1361 H15R DPPCM  29       9.944  -3.581  -9.595  0.00  0.00      MEMB  
ATOM   1362 H15S DPPCM  29      11.187  -4.855  -9.860  0.00  0.00      MEMB  
ATOM   1363 C216 DPPCM  29      10.594  -4.001 -11.616  0.00  0.00      MEMB  
ATOM   1364 H16R DPPCM  29       9.798  -4.760 -11.775  0.00  0.00      MEMB  
ATOM   1365 H16S DPPCM  29      11.488  -4.379 -12.157  0.00  0.00      MEMB  
ATOM   1366 H16T DPPCM  29      10.357  -3.022 -12.086  0.00  0.00      MEMB  
ATOM   1367  C33 DPPCM  29      12.632  -0.695   4.640  0.00  0.00      MEMB  
ATOM   1368  H3X DPPCM  29      13.001  -1.743   4.626  0.00  0.00      MEMB  
ATOM   1369  H3Y DPPCM  29      13.237  -0.095   3.927  0.00  0.00      MEMB  
ATOM   1370  C34 DPPCM  29      11.188  -0.463   4.392  0.00  0.00      MEMB  
ATOM   1371  H4X DPPCM  29      10.943   0.560   4.749  0.00  0.00      MEMB  
ATOM   1372  H4Y DPPCM  29      10.550  -1.179   4.953  0.00  0.00      MEMB  
ATOM   1373  C35 DPPCM  29      11.064  -0.445   2.803  0.00  0.00      MEMB  
ATOM   1374  H5X DPPCM  29      11.461  -1.369   2.330  0.00  0.00      MEMB  
ATOM   1375  H5Y DPPCM  29      11.702   0.384   2.427  0.00  0.00      MEMB  
ATOM   1376  C36 DPPCM  29       9.625  -0.081   2.405  0.00  0.00      MEMB  
ATOM   1377  H6X DPPCM  29       9.384   0.976   2.648  0.00  0.00      MEMB  
ATOM   1378  H6Y DPPCM  29       8.826  -0.742   2.804  0.00  0.00      MEMB  
ATOM   1379  C37 DPPCM  29       9.462  -0.291   0.896  0.00  0.00      MEMB  
ATOM   1380  H7X DPPCM  29       9.961  -1.206   0.509  0.00  0.00      MEMB  
ATOM   1381  H7Y DPPCM  29       9.954   0.551   0.363  0.00  0.00      MEMB  
ATOM   1382  C38 DPPCM  29       7.927  -0.239   0.520  0.00  0.00      MEMB  
ATOM   1383  H8X DPPCM  29       7.323   0.488   1.105  0.00  0.00      MEMB  
ATOM   1384  H8Y DPPCM  29       7.546  -1.262   0.726  0.00  0.00      MEMB  
ATOM   1385  C39 DPPCM  29       7.688  -0.063  -1.013  0.00  0.00      MEMB  
ATOM   1386  H9X DPPCM  29       6.794  -0.581  -1.422  0.00  0.00      MEMB  
ATOM   1387  H9Y DPPCM  29       8.523  -0.422  -1.653  0.00  0.00      MEMB  
ATOM   1388 C310 DPPCM  29       7.625   1.442  -1.339  0.00  0.00      MEMB  
ATOM   1389 H10X DPPCM  29       8.404   1.908  -0.697  0.00  0.00      MEMB  
ATOM   1390 H10Y DPPCM  29       6.641   1.847  -1.020  0.00  0.00      MEMB  
ATOM   1391 C311 DPPCM  29       7.813   1.618  -2.812  0.00  0.00      MEMB  
ATOM   1392 H11X DPPCM  29       7.127   0.956  -3.383  0.00  0.00      MEMB  
ATOM   1393 H11Y DPPCM  29       8.876   1.421  -3.068  0.00  0.00      MEMB  
ATOM   1394 C312 DPPCM  29       7.445   2.996  -3.386  0.00  0.00      MEMB  
ATOM   1395 H12X DPPCM  29       8.309   3.670  -3.201  0.00  0.00      MEMB  
ATOM   1396 H12Y DPPCM  29       6.565   3.450  -2.882  0.00  0.00      MEMB  
ATOM   1397 C313 DPPCM  29       7.204   2.935  -4.932  0.00  0.00      MEMB  
ATOM   1398 H13X DPPCM  29       6.860   3.898  -5.367  0.00  0.00      MEMB  
ATOM   1399 H13Y DPPCM  29       6.507   2.132  -5.252  0.00  0.00      MEMB  
ATOM   1400 C314 DPPCM  29       8.393   2.408  -5.790  0.00  0.00      MEMB  
ATOM   1401 H14X DPPCM  29       8.744   1.418  -5.430  0.00  0.00      MEMB  
ATOM   1402 H14Y DPPCM  29       9.259   3.068  -5.568  0.00  0.00      MEMB  
ATOM   1403 C315 DPPCM  29       8.054   2.649  -7.273  0.00  0.00      MEMB  
ATOM   1404 H15X DPPCM  29       7.030   2.263  -7.465  0.00  0.00      MEMB  
ATOM   1405 H15Y DPPCM  29       8.764   1.970  -7.792  0.00  0.00      MEMB  
ATOM   1406 C316 DPPCM  29       8.165   4.035  -7.863  0.00  0.00      MEMB  
ATOM   1407 H16X DPPCM  29       7.472   4.695  -7.298  0.00  0.00      MEMB  
ATOM   1408 H16Y DPPCM  29       7.859   4.140  -8.925  0.00  0.00      MEMB  
ATOM   1409 H16Z DPPCM  29       9.080   4.653  -7.736  0.00  0.00      MEMB  
ATOM   1410  C3  CHL1M  30      -5.405 -21.589   7.792  0.00  0.00      MEMB  
ATOM   1411  H3  CHL1M  30      -5.933 -20.622   7.648  0.00  0.00      MEMB  
ATOM   1412  O3  CHL1M  30      -5.036 -21.693   9.167  0.00  0.00      MEMB  
ATOM   1413  H3' CHL1M  30      -4.716 -22.597   9.200  0.00  0.00      MEMB  
ATOM   1414  C4  CHL1M  30      -6.258 -22.830   7.425  0.00  0.00      MEMB  
ATOM   1415  H4A CHL1M  30      -5.789 -23.805   7.680  0.00  0.00      MEMB  
ATOM   1416  H4B CHL1M  30      -7.179 -22.775   8.045  0.00  0.00      MEMB  
ATOM   1417  C5  CHL1M  30      -6.635 -22.828   5.970  0.00  0.00      MEMB  
ATOM   1418  C6  CHL1M  30      -7.935 -22.911   5.552  0.00  0.00      MEMB  
ATOM   1419  H6  CHL1M  30      -8.752 -23.124   6.256  0.00  0.00      MEMB  
ATOM   1420  C7  CHL1M  30      -8.239 -22.993   4.112  0.00  0.00      MEMB  
ATOM   1421  H7A CHL1M  30      -8.908 -23.874   4.011  0.00  0.00      MEMB  
ATOM   1422  H7B CHL1M  30      -8.728 -22.026   3.868  0.00  0.00      MEMB  
ATOM   1423  C8  CHL1M  30      -7.092 -23.147   3.047  0.00  0.00      MEMB  
ATOM   1424  H8  CHL1M  30      -6.799 -24.219   3.064  0.00  0.00      MEMB  
ATOM   1425  C14 CHL1M  30      -7.479 -22.699   1.664  0.00  0.00      MEMB  
ATOM   1426  H14 CHL1M  30      -7.768 -21.635   1.802  0.00  0.00      MEMB  
ATOM   1427  C15 CHL1M  30      -8.627 -23.344   0.888  0.00  0.00      MEMB  
ATOM   1428 H15A CHL1M  30      -8.622 -24.447   1.021  0.00  0.00      MEMB  
ATOM   1429 H15B CHL1M  30      -9.607 -23.026   1.303  0.00  0.00      MEMB  
ATOM   1430  C16 CHL1M  30      -8.401 -22.979  -0.561  0.00  0.00      MEMB  
ATOM   1431 H16A CHL1M  30      -8.149 -23.960  -1.020  0.00  0.00      MEMB  
ATOM   1432 H16B CHL1M  30      -9.221 -22.433  -1.074  0.00  0.00      MEMB  
ATOM   1433  C17 CHL1M  30      -7.118 -22.111  -0.580  0.00  0.00      MEMB  
ATOM   1434  H17 CHL1M  30      -7.574 -21.144  -0.277  0.00  0.00      MEMB  
ATOM   1435  C13 CHL1M  30      -6.379 -22.667   0.610  0.00  0.00      MEMB  
ATOM   1436  C18 CHL1M  30      -5.830 -24.077   0.323  0.00  0.00      MEMB  
ATOM   1437 H18A CHL1M  30      -5.578 -24.599   1.271  0.00  0.00      MEMB  
ATOM   1438 H18B CHL1M  30      -6.618 -24.694  -0.159  0.00  0.00      MEMB  
ATOM   1439 H18C CHL1M  30      -4.920 -23.899  -0.290  0.00  0.00      MEMB  
ATOM   1440  C12 CHL1M  30      -5.255 -21.685   1.168  0.00  0.00      MEMB  
ATOM   1441 H12A CHL1M  30      -4.465 -21.576   0.394  0.00  0.00      MEMB  
ATOM   1442 H12B CHL1M  30      -5.684 -20.690   1.416  0.00  0.00      MEMB  
ATOM   1443  C11 CHL1M  30      -4.649 -22.223   2.496  0.00  0.00      MEMB  
ATOM   1444 H11A CHL1M  30      -4.165 -23.216   2.380  0.00  0.00      MEMB  
ATOM   1445 H11B CHL1M  30      -3.824 -21.589   2.886  0.00  0.00      MEMB  
ATOM   1446  C9  CHL1M  30      -5.868 -22.317   3.511  0.00  0.00      MEMB  
ATOM   1447  H9  CHL1M  30      -6.372 -21.327   3.527  0.00  0.00      MEMB  
ATOM   1448  C10 CHL1M  30      -5.446 -22.603   4.988  0.00  0.00      MEMB  
ATOM   1449  C19 CHL1M  30      -4.580 -23.952   5.012  0.00  0.00      MEMB  
ATOM   1450 H19A CHL1M  30      -5.081 -24.785   4.475  0.00  0.00      MEMB  
ATOM   1451 H19B CHL1M  30      -3.620 -23.623   4.561  0.00  0.00      MEMB  
ATOM   1452 H19C CHL1M  30      -4.432 -24.294   6.058  0.00  0.00      MEMB  
ATOM   1453  C1  CHL1M  30      -4.472 -21.461   5.529  0.00  0.00      MEMB  
ATOM   1454  H1A CHL1M  30      -3.528 -21.373   4.950  0.00  0.00      MEMB  
ATOM   1455  H1B CHL1M  30      -4.982 -20.478   5.444  0.00  0.00      MEMB  
ATOM   1456  C2  CHL1M  30      -4.109 -21.575   7.002  0.00  0.00      MEMB  
ATOM   1457  H2A CHL1M  30      -3.457 -20.692   7.171  0.00  0.00      MEMB  
ATOM   1458  H2B CHL1M  30      -3.534 -22.497   7.234  0.00  0.00      MEMB  
ATOM   1459  C20 CHL1M  30      -6.326 -21.992  -1.897  0.00  0.00      MEMB  
ATOM   1460  H20 CHL1M  30      -5.454 -22.677  -1.959  0.00  0.00      MEMB  
ATOM   1461  C21 CHL1M  30      -5.851 -20.527  -2.187  0.00  0.00      MEMB  
ATOM   1462 H21A CHL1M  30      -6.666 -19.994  -2.721  0.00  0.00      MEMB  
ATOM   1463 H21B CHL1M  30      -4.980 -20.545  -2.876  0.00  0.00      MEMB  
ATOM   1464 H21C CHL1M  30      -5.600 -19.871  -1.326  0.00  0.00      MEMB  
ATOM   1465  C22 CHL1M  30      -7.162 -22.494  -3.107  0.00  0.00      MEMB  
ATOM   1466 H22A CHL1M  30      -7.338 -23.578  -2.945  0.00  0.00      MEMB  
ATOM   1467 H22B CHL1M  30      -8.099 -21.901  -3.173  0.00  0.00      MEMB  
ATOM   1468  C23 CHL1M  30      -6.444 -22.409  -4.443  0.00  0.00      MEMB  
ATOM   1469 H23A CHL1M  30      -6.345 -21.346  -4.749  0.00  0.00      MEMB  
ATOM   1470 H23B CHL1M  30      -5.446 -22.883  -4.322  0.00  0.00      MEMB  
ATOM   1471  C24 CHL1M  30      -7.205 -23.216  -5.473  0.00  0.00      MEMB  
ATOM   1472 H24A CHL1M  30      -7.332 -24.239  -5.060  0.00  0.00      MEMB  
ATOM   1473 H24B CHL1M  30      -8.199 -22.773  -5.697  0.00  0.00      MEMB  
ATOM   1474  C25 CHL1M  30      -6.391 -23.339  -6.810  0.00  0.00      MEMB  
ATOM   1475  H25 CHL1M  30      -5.401 -23.720  -6.479  0.00  0.00      MEMB  
ATOM   1476  C26 CHL1M  30      -7.055 -24.295  -7.847  0.00  0.00      MEMB  
ATOM   1477 H26A CHL1M  30      -7.207 -25.293  -7.383  0.00  0.00      MEMB  
ATOM   1478 H26B CHL1M  30      -8.010 -23.868  -8.223  0.00  0.00      MEMB  
ATOM   1479 H26C CHL1M  30      -6.362 -24.501  -8.691  0.00  0.00      MEMB  
ATOM   1480  C27 CHL1M  30      -6.128 -21.992  -7.448  0.00  0.00      MEMB  
ATOM   1481 H27A CHL1M  30      -7.049 -21.416  -7.681  0.00  0.00      MEMB  
ATOM   1482 H27B CHL1M  30      -5.473 -21.398  -6.776  0.00  0.00      MEMB  
ATOM   1483 H27C CHL1M  30      -5.583 -22.081  -8.413  0.00  0.00      MEMB  
ATOM   1484  C3  CHL1M  34       3.179  19.611   9.937  0.00  0.00      MEMB  
ATOM   1485  H3  CHL1M  34       2.237  19.935   9.445  0.00  0.00      MEMB  
ATOM   1486  O3  CHL1M  34       3.113  20.200  11.240  0.00  0.00      MEMB  
ATOM   1487  H3' CHL1M  34       2.268  19.915  11.595  0.00  0.00      MEMB  
ATOM   1488  C4  CHL1M  34       3.270  18.118  10.052  0.00  0.00      MEMB  
ATOM   1489  H4A CHL1M  34       4.164  17.899  10.674  0.00  0.00      MEMB  
ATOM   1490  H4B CHL1M  34       2.394  17.764  10.636  0.00  0.00      MEMB  
ATOM   1491  C5  CHL1M  34       3.396  17.453   8.704  0.00  0.00      MEMB  
ATOM   1492  C6  CHL1M  34       2.600  16.460   8.343  0.00  0.00      MEMB  
ATOM   1493  H6  CHL1M  34       1.763  16.262   9.028  0.00  0.00      MEMB  
ATOM   1494  C7  CHL1M  34       2.713  15.706   7.067  0.00  0.00      MEMB  
ATOM   1495  H7A CHL1M  34       2.355  14.657   7.143  0.00  0.00      MEMB  
ATOM   1496  H7B CHL1M  34       1.950  16.101   6.363  0.00  0.00      MEMB  
ATOM   1497  C8  CHL1M  34       4.150  15.856   6.442  0.00  0.00      MEMB  
ATOM   1498  H8  CHL1M  34       4.944  15.305   6.991  0.00  0.00      MEMB  
ATOM   1499  C14 CHL1M  34       4.097  15.367   5.005  0.00  0.00      MEMB  
ATOM   1500  H14 CHL1M  34       3.313  15.984   4.518  0.00  0.00      MEMB  
ATOM   1501  C15 CHL1M  34       3.477  14.003   4.609  0.00  0.00      MEMB  
ATOM   1502 H15A CHL1M  34       4.000  13.245   5.230  0.00  0.00      MEMB  
ATOM   1503 H15B CHL1M  34       2.391  13.991   4.844  0.00  0.00      MEMB  
ATOM   1504  C16 CHL1M  34       3.946  13.702   3.212  0.00  0.00      MEMB  
ATOM   1505 H16A CHL1M  34       4.385  12.685   3.130  0.00  0.00      MEMB  
ATOM   1506 H16B CHL1M  34       3.077  13.672   2.519  0.00  0.00      MEMB  
ATOM   1507  C17 CHL1M  34       4.946  14.889   2.840  0.00  0.00      MEMB  
ATOM   1508  H17 CHL1M  34       4.278  15.726   2.546  0.00  0.00      MEMB  
ATOM   1509  C13 CHL1M  34       5.408  15.492   4.169  0.00  0.00      MEMB  
ATOM   1510  C18 CHL1M  34       6.463  14.582   4.834  0.00  0.00      MEMB  
ATOM   1511 H18A CHL1M  34       6.799  14.999   5.808  0.00  0.00      MEMB  
ATOM   1512 H18B CHL1M  34       6.099  13.533   4.856  0.00  0.00      MEMB  
ATOM   1513 H18C CHL1M  34       7.421  14.617   4.273  0.00  0.00      MEMB  
ATOM   1514  C12 CHL1M  34       5.744  16.983   4.084  0.00  0.00      MEMB  
ATOM   1515 H12A CHL1M  34       6.642  17.202   3.468  0.00  0.00      MEMB  
ATOM   1516 H12B CHL1M  34       4.888  17.525   3.630  0.00  0.00      MEMB  
ATOM   1517  C11 CHL1M  34       5.814  17.587   5.534  0.00  0.00      MEMB  
ATOM   1518 H11A CHL1M  34       6.629  17.090   6.102  0.00  0.00      MEMB  
ATOM   1519 H11B CHL1M  34       5.984  18.679   5.425  0.00  0.00      MEMB  
ATOM   1520  C9  CHL1M  34       4.561  17.294   6.424  0.00  0.00      MEMB  
ATOM   1521  H9  CHL1M  34       3.722  17.801   5.901  0.00  0.00      MEMB  
ATOM   1522  C10 CHL1M  34       4.651  17.902   7.851  0.00  0.00      MEMB  
ATOM   1523  C19 CHL1M  34       5.861  17.488   8.646  0.00  0.00      MEMB  
ATOM   1524 H19A CHL1M  34       5.903  17.730   9.730  0.00  0.00      MEMB  
ATOM   1525 H19B CHL1M  34       5.815  16.379   8.698  0.00  0.00      MEMB  
ATOM   1526 H19C CHL1M  34       6.804  17.729   8.112  0.00  0.00      MEMB  
ATOM   1527  C1  CHL1M  34       4.522  19.456   7.848  0.00  0.00      MEMB  
ATOM   1528  H1A CHL1M  34       5.441  19.881   7.393  0.00  0.00      MEMB  
ATOM   1529  H1B CHL1M  34       3.695  19.721   7.155  0.00  0.00      MEMB  
ATOM   1530  C2  CHL1M  34       4.455  20.080   9.204  0.00  0.00      MEMB  
ATOM   1531  H2A CHL1M  34       4.358  21.175   9.039  0.00  0.00      MEMB  
ATOM   1532  H2B CHL1M  34       5.290  19.816   9.888  0.00  0.00      MEMB  
ATOM   1533  C20 CHL1M  34       5.861  14.401   1.739  0.00  0.00      MEMB  
ATOM   1534  H20 CHL1M  34       6.428  13.518   2.105  0.00  0.00      MEMB  
ATOM   1535  C21 CHL1M  34       6.898  15.486   1.389  0.00  0.00      MEMB  
ATOM   1536 H21A CHL1M  34       7.495  15.007   0.584  0.00  0.00      MEMB  
ATOM   1537 H21B CHL1M  34       7.576  15.706   2.241  0.00  0.00      MEMB  
ATOM   1538 H21C CHL1M  34       6.563  16.486   1.039  0.00  0.00      MEMB  
ATOM   1539  C22 CHL1M  34       5.075  13.878   0.487  0.00  0.00      MEMB  
ATOM   1540 H22A CHL1M  34       4.371  13.062   0.757  0.00  0.00      MEMB  
ATOM   1541 H22B CHL1M  34       4.395  14.674   0.114  0.00  0.00      MEMB  
ATOM   1542  C23 CHL1M  34       5.993  13.480  -0.657  0.00  0.00      MEMB  
ATOM   1543 H23A CHL1M  34       6.587  14.367  -0.964  0.00  0.00      MEMB  
ATOM   1544 H23B CHL1M  34       6.669  12.695  -0.255  0.00  0.00      MEMB  
ATOM   1545  C24 CHL1M  34       5.153  13.118  -1.914  0.00  0.00      MEMB  
ATOM   1546 H24A CHL1M  34       4.362  12.380  -1.663  0.00  0.00      MEMB  
ATOM   1547 H24B CHL1M  34       4.511  13.994  -2.149  0.00  0.00      MEMB  
ATOM   1548  C25 CHL1M  34       5.876  12.798  -3.279  0.00  0.00      MEMB  
ATOM   1549  H25 CHL1M  34       6.865  13.304  -3.295  0.00  0.00      MEMB  
ATOM   1550  C26 CHL1M  34       5.977  11.282  -3.432  0.00  0.00      MEMB  
ATOM   1551 H26A CHL1M  34       6.650  10.866  -2.652  0.00  0.00      MEMB  
ATOM   1552 H26B CHL1M  34       4.973  10.830  -3.581  0.00  0.00      MEMB  
ATOM   1553 H26C CHL1M  34       6.510  11.009  -4.368  0.00  0.00      MEMB  
ATOM   1554  C27 CHL1M  34       5.012  13.395  -4.466  0.00  0.00      MEMB  
ATOM   1555 H27A CHL1M  34       5.347  14.405  -4.787  0.00  0.00      MEMB  
ATOM   1556 H27B CHL1M  34       5.166  12.667  -5.291  0.00  0.00      MEMB  
ATOM   1557 H27C CHL1M  34       3.924  13.541  -4.294  0.00  0.00      MEMB  
ATOM   1558  C3  CHL1M  35      21.797 -10.874   6.089  0.00  0.00      MEMB  
ATOM   1559  H3  CHL1M  35      21.339  -9.879   5.903  0.00  0.00      MEMB  
ATOM   1560  O3  CHL1M  35      22.017 -10.967   7.484  0.00  0.00      MEMB  
ATOM   1561  H3' CHL1M  35      22.932 -11.248   7.557  0.00  0.00      MEMB  
ATOM   1562  C4  CHL1M  35      20.868 -12.038   5.678  0.00  0.00      MEMB  
ATOM   1563  H4A CHL1M  35      21.351 -12.981   6.012  0.00  0.00      MEMB  
ATOM   1564  H4B CHL1M  35      19.999 -11.987   6.368  0.00  0.00      MEMB  
ATOM   1565  C5  CHL1M  35      20.618 -11.996   4.162  0.00  0.00      MEMB  
ATOM   1566  C6  CHL1M  35      19.303 -11.875   3.794  0.00  0.00      MEMB  
ATOM   1567  H6  CHL1M  35      18.581 -11.856   4.623  0.00  0.00      MEMB  
ATOM   1568  C7  CHL1M  35      18.803 -11.689   2.322  0.00  0.00      MEMB  
ATOM   1569  H7A CHL1M  35      18.129 -12.537   2.076  0.00  0.00      MEMB  
ATOM   1570  H7B CHL1M  35      18.361 -10.688   2.131  0.00  0.00      MEMB  
ATOM   1571  C8  CHL1M  35      19.949 -11.771   1.294  0.00  0.00      MEMB  
ATOM   1572  H8  CHL1M  35      20.152 -12.853   1.145  0.00  0.00      MEMB  
ATOM   1573  C14 CHL1M  35      19.578 -11.062   0.016  0.00  0.00      MEMB  
ATOM   1574  H14 CHL1M  35      19.475 -10.024   0.399  0.00  0.00      MEMB  
ATOM   1575  C15 CHL1M  35      18.186 -11.322  -0.589  0.00  0.00      MEMB  
ATOM   1576 H15A CHL1M  35      18.088 -12.416  -0.751  0.00  0.00      MEMB  
ATOM   1577 H15B CHL1M  35      17.302 -10.976  -0.013  0.00  0.00      MEMB  
ATOM   1578  C16 CHL1M  35      18.313 -10.674  -1.966  0.00  0.00      MEMB  
ATOM   1579 H16A CHL1M  35      17.926 -11.440  -2.671  0.00  0.00      MEMB  
ATOM   1580 H16B CHL1M  35      17.813  -9.702  -2.165  0.00  0.00      MEMB  
ATOM   1581  C17 CHL1M  35      19.825 -10.409  -2.158  0.00  0.00      MEMB  
ATOM   1582  H17 CHL1M  35      19.928  -9.334  -1.896  0.00  0.00      MEMB  
ATOM   1583  C13 CHL1M  35      20.636 -11.166  -1.071  0.00  0.00      MEMB  
ATOM   1584  C18 CHL1M  35      20.921 -12.652  -1.504  0.00  0.00      MEMB  
ATOM   1585 H18A CHL1M  35      19.991 -13.166  -1.828  0.00  0.00      MEMB  
ATOM   1586 H18B CHL1M  35      21.702 -12.701  -2.293  0.00  0.00      MEMB  
ATOM   1587 H18C CHL1M  35      21.374 -13.249  -0.684  0.00  0.00      MEMB  
ATOM   1588  C12 CHL1M  35      21.937 -10.481  -0.541  0.00  0.00      MEMB  
ATOM   1589 H12A CHL1M  35      22.820 -10.553  -1.211  0.00  0.00      MEMB  
ATOM   1590 H12B CHL1M  35      21.847  -9.386  -0.376  0.00  0.00      MEMB  
ATOM   1591  C11 CHL1M  35      22.483 -11.191   0.713  0.00  0.00      MEMB  
ATOM   1592 H11A CHL1M  35      22.691 -12.273   0.571  0.00  0.00      MEMB  
ATOM   1593 H11B CHL1M  35      23.286 -10.627   1.233  0.00  0.00      MEMB  
ATOM   1594  C9  CHL1M  35      21.301 -11.222   1.805  0.00  0.00      MEMB  
ATOM   1595  H9  CHL1M  35      21.117 -10.138   1.967  0.00  0.00      MEMB  
ATOM   1596  C10 CHL1M  35      21.799 -11.789   3.221  0.00  0.00      MEMB  
ATOM   1597  C19 CHL1M  35      22.478 -13.169   3.099  0.00  0.00      MEMB  
ATOM   1598 H19A CHL1M  35      21.791 -13.869   2.577  0.00  0.00      MEMB  
ATOM   1599 H19B CHL1M  35      23.446 -12.996   2.580  0.00  0.00      MEMB  
ATOM   1600 H19C CHL1M  35      22.863 -13.566   4.062  0.00  0.00      MEMB  
ATOM   1601  C1  CHL1M  35      22.905 -10.739   3.819  0.00  0.00      MEMB  
ATOM   1602  H1A CHL1M  35      23.834 -10.800   3.213  0.00  0.00      MEMB  
ATOM   1603  H1B CHL1M  35      22.366  -9.770   3.753  0.00  0.00      MEMB  
ATOM   1604  C2  CHL1M  35      23.163 -10.931   5.346  0.00  0.00      MEMB  
ATOM   1605  H2A CHL1M  35      23.699 -10.086   5.827  0.00  0.00      MEMB  
ATOM   1606  H2B CHL1M  35      23.655 -11.909   5.539  0.00  0.00      MEMB  
ATOM   1607  C20 CHL1M  35      20.218 -10.492  -3.706  0.00  0.00      MEMB  
ATOM   1608  H20 CHL1M  35      19.853 -11.506  -3.974  0.00  0.00      MEMB  
ATOM   1609  C21 CHL1M  35      21.736 -10.336  -3.819  0.00  0.00      MEMB  
ATOM   1610 H21A CHL1M  35      22.261 -11.108  -3.216  0.00  0.00      MEMB  
ATOM   1611 H21B CHL1M  35      22.004  -9.323  -3.451  0.00  0.00      MEMB  
ATOM   1612 H21C CHL1M  35      22.189 -10.381  -4.833  0.00  0.00      MEMB  
ATOM   1613  C22 CHL1M  35      19.350  -9.435  -4.581  0.00  0.00      MEMB  
ATOM   1614 H22A CHL1M  35      18.269  -9.682  -4.526  0.00  0.00      MEMB  
ATOM   1615 H22B CHL1M  35      19.450  -8.432  -4.113  0.00  0.00      MEMB  
ATOM   1616  C23 CHL1M  35      19.615  -9.329  -6.088  0.00  0.00      MEMB  
ATOM   1617 H23A CHL1M  35      20.639  -8.989  -6.355  0.00  0.00      MEMB  
ATOM   1618 H23B CHL1M  35      19.662 -10.397  -6.390  0.00  0.00      MEMB  
ATOM   1619  C24 CHL1M  35      18.620  -8.415  -6.891  0.00  0.00      MEMB  
ATOM   1620 H24A CHL1M  35      17.603  -8.834  -6.738  0.00  0.00      MEMB  
ATOM   1621 H24B CHL1M  35      18.704  -7.366  -6.534  0.00  0.00      MEMB  
ATOM   1622  C25 CHL1M  35      18.883  -8.344  -8.456  0.00  0.00      MEMB  
ATOM   1623  H25 CHL1M  35      19.915  -8.065  -8.758  0.00  0.00      MEMB  
ATOM   1624  C26 CHL1M  35      18.807  -9.712  -9.177  0.00  0.00      MEMB  
ATOM   1625 H26A CHL1M  35      19.073  -9.592 -10.249  0.00  0.00      MEMB  
ATOM   1626 H26B CHL1M  35      19.384 -10.550  -8.729  0.00  0.00      MEMB  
ATOM   1627 H26C CHL1M  35      17.747 -10.045  -9.185  0.00  0.00      MEMB  
ATOM   1628  C27 CHL1M  35      17.816  -7.409  -9.008  0.00  0.00      MEMB  
ATOM   1629 H27A CHL1M  35      16.813  -7.885  -8.974  0.00  0.00      MEMB  
ATOM   1630 H27B CHL1M  35      17.792  -6.425  -8.493  0.00  0.00      MEMB  
ATOM   1631 H27C CHL1M  35      18.106  -7.373 -10.080  0.00  0.00      MEMB  
ATOM   1632  N   PSM M  36       5.889  22.133  18.047  0.00  0.00      MEMB  
ATOM   1633  C15 PSM M  36       4.889  21.003  18.213  0.00  0.00      MEMB  
ATOM   1634 H15A PSM M  36       4.783  20.717  19.249  0.00  0.00      MEMB  
ATOM   1635 H15B PSM M  36       3.914  21.378  17.938  0.00  0.00      MEMB  
ATOM   1636 H15C PSM M  36       5.086  20.115  17.631  0.00  0.00      MEMB  
ATOM   1637  C14 PSM M  36       5.390  23.289  18.789  0.00  0.00      MEMB  
ATOM   1638 H14A PSM M  36       6.031  24.155  18.723  0.00  0.00      MEMB  
ATOM   1639 H14B PSM M  36       4.551  23.597  18.182  0.00  0.00      MEMB  
ATOM   1640 H14C PSM M  36       5.068  23.105  19.803  0.00  0.00      MEMB  
ATOM   1641  C13 PSM M  36       7.225  21.899  18.670  0.00  0.00      MEMB  
ATOM   1642 H13A PSM M  36       7.201  21.601  19.708  0.00  0.00      MEMB  
ATOM   1643 H13B PSM M  36       7.677  21.046  18.186  0.00  0.00      MEMB  
ATOM   1644 H13C PSM M  36       7.816  22.755  18.381  0.00  0.00      MEMB  
ATOM   1645  C12 PSM M  36       6.050  22.408  16.542  0.00  0.00      MEMB  
ATOM   1646 H12A PSM M  36       6.272  21.546  15.931  0.00  0.00      MEMB  
ATOM   1647 H12B PSM M  36       5.121  22.836  16.193  0.00  0.00      MEMB  
ATOM   1648  C11 PSM M  36       7.157  23.544  16.168  0.00  0.00      MEMB  
ATOM   1649 H11A PSM M  36       8.117  23.183  16.597  0.00  0.00      MEMB  
ATOM   1650 H11B PSM M  36       7.254  23.477  15.064  0.00  0.00      MEMB  
ATOM   1651  P   PSM M  36       5.354  25.402  15.950  0.00  0.00      MEMB  
ATOM   1652  O13 PSM M  36       4.276  24.985  16.803  0.00  0.00      MEMB  
ATOM   1653  O14 PSM M  36       5.539  26.818  15.669  0.00  0.00      MEMB  
ATOM   1654  O11 PSM M  36       5.159  24.756  14.522  0.00  0.00      MEMB  
ATOM   1655  O12 PSM M  36       6.726  24.826  16.590  0.00  0.00      MEMB  
ATOM   1656  C1S PSM M  36       5.942  25.117  13.379  0.00  0.00      MEMB  
ATOM   1657  H1S PSM M  36       5.961  26.204  13.146  0.00  0.00      MEMB  
ATOM   1658  H1T PSM M  36       7.028  25.006  13.584  0.00  0.00      MEMB  
ATOM   1659  NF  PSM M  36       6.537  24.230  11.147  0.00  0.00      MEMB  
ATOM   1660  HNF PSM M  36       6.438  24.791  10.329  0.00  0.00      MEMB  
ATOM   1661  C2S PSM M  36       5.451  24.325  12.145  0.00  0.00      MEMB  
ATOM   1662  H2S PSM M  36       5.208  23.259  12.342  0.00  0.00      MEMB  
ATOM   1663  C3S PSM M  36       4.135  24.817  11.471  0.00  0.00      MEMB  
ATOM   1664  H3S PSM M  36       4.191  25.887  11.180  0.00  0.00      MEMB  
ATOM   1665  O3  PSM M  36       3.007  24.806  12.406  0.00  0.00      MEMB  
ATOM   1666  HO3 PSM M  36       3.271  24.614  13.309  0.00  0.00      MEMB  
ATOM   1667  C4S PSM M  36       3.800  24.001  10.306  0.00  0.00      MEMB  
ATOM   1668  H4S PSM M  36       3.611  22.974  10.652  0.00  0.00      MEMB  
ATOM   1669  C5S PSM M  36       3.258  24.475   9.221  0.00  0.00      MEMB  
ATOM   1670  H5S PSM M  36       3.330  25.566   9.104  0.00  0.00      MEMB  
ATOM   1671  C6S PSM M  36       2.553  23.625   8.168  0.00  0.00      MEMB  
ATOM   1672  H6S PSM M  36       3.084  22.658   8.033  0.00  0.00      MEMB  
ATOM   1673  H6T PSM M  36       1.474  23.513   8.409  0.00  0.00      MEMB  
ATOM   1674  C7S PSM M  36       2.652  24.130   6.715  0.00  0.00      MEMB  
ATOM   1675  H7S PSM M  36       2.060  25.062   6.587  0.00  0.00      MEMB  
ATOM   1676  H7T PSM M  36       3.691  24.464   6.505  0.00  0.00      MEMB  
ATOM   1677  C8S PSM M  36       2.240  23.175   5.600  0.00  0.00      MEMB  
ATOM   1678  H8S PSM M  36       2.866  22.276   5.783  0.00  0.00      MEMB  
ATOM   1679  H8T PSM M  36       1.198  22.912   5.883  0.00  0.00      MEMB  
ATOM   1680  C9S PSM M  36       2.310  23.720   4.153  0.00  0.00      MEMB  
ATOM   1681  H9S PSM M  36       1.835  24.720   4.246  0.00  0.00      MEMB  
ATOM   1682  H9T PSM M  36       3.331  23.927   3.767  0.00  0.00      MEMB  
ATOM   1683 C10S PSM M  36       1.609  22.741   3.237  0.00  0.00      MEMB  
ATOM   1684 H10S PSM M  36       1.939  21.695   3.412  0.00  0.00      MEMB  
ATOM   1685 H10T PSM M  36       0.532  22.908   3.456  0.00  0.00      MEMB  
ATOM   1686 C11S PSM M  36       1.897  23.079   1.726  0.00  0.00      MEMB  
ATOM   1687 H11S PSM M  36       1.644  24.118   1.426  0.00  0.00      MEMB  
ATOM   1688 H11T PSM M  36       2.996  23.049   1.569  0.00  0.00      MEMB  
ATOM   1689 C12S PSM M  36       1.296  22.027   0.839  0.00  0.00      MEMB  
ATOM   1690 H12S PSM M  36       1.843  21.090   1.078  0.00  0.00      MEMB  
ATOM   1691 H12T PSM M  36       0.225  21.796   1.021  0.00  0.00      MEMB  
ATOM   1692 C13S PSM M  36       1.377  22.396  -0.633  0.00  0.00      MEMB  
ATOM   1693 H13S PSM M  36       0.497  23.017  -0.905  0.00  0.00      MEMB  
ATOM   1694 H13T PSM M  36       2.292  23.007  -0.785  0.00  0.00      MEMB  
ATOM   1695 C14S PSM M  36       1.614  21.272  -1.580  0.00  0.00      MEMB  
ATOM   1696 H14S PSM M  36       2.686  20.997  -1.671  0.00  0.00      MEMB  
ATOM   1697 H14T PSM M  36       1.017  20.363  -1.357  0.00  0.00      MEMB  
ATOM   1698 C15S PSM M  36       1.178  21.735  -2.912  0.00  0.00      MEMB  
ATOM   1699 H15S PSM M  36       0.072  21.743  -3.017  0.00  0.00      MEMB  
ATOM   1700 H15T PSM M  36       1.478  22.767  -3.191  0.00  0.00      MEMB  
ATOM   1701 C16S PSM M  36       1.766  20.817  -4.098  0.00  0.00      MEMB  
ATOM   1702 H16S PSM M  36       1.447  21.334  -5.028  0.00  0.00      MEMB  
ATOM   1703 H16T PSM M  36       2.873  20.883  -4.045  0.00  0.00      MEMB  
ATOM   1704 C17S PSM M  36       1.183  19.424  -4.113  0.00  0.00      MEMB  
ATOM   1705 H17S PSM M  36       1.565  18.948  -3.184  0.00  0.00      MEMB  
ATOM   1706 H17T PSM M  36       0.093  19.341  -4.312  0.00  0.00      MEMB  
ATOM   1707 C18S PSM M  36       1.778  18.675  -5.314  0.00  0.00      MEMB  
ATOM   1708 H18S PSM M  36       2.871  18.502  -5.215  0.00  0.00      MEMB  
ATOM   1709 H18T PSM M  36       1.281  17.736  -5.640  0.00  0.00      MEMB  
ATOM   1710 H18U PSM M  36       1.549  19.257  -6.232  0.00  0.00      MEMB  
ATOM   1711  C1F PSM M  36       7.691  23.577  11.380  0.00  0.00      MEMB  
ATOM   1712  OF  PSM M  36       7.942  22.884  12.350  0.00  0.00      MEMB  
ATOM   1713  C2F PSM M  36       8.688  23.809  10.367  0.00  0.00      MEMB  
ATOM   1714  H2F PSM M  36       9.730  24.007  10.698  0.00  0.00      MEMB  
ATOM   1715  H2G PSM M  36       8.371  24.610   9.666  0.00  0.00      MEMB  
ATOM   1716  C3F PSM M  36       8.864  22.586   9.408  0.00  0.00      MEMB  
ATOM   1717  H3F PSM M  36       9.264  21.743  10.011  0.00  0.00      MEMB  
ATOM   1718  H3G PSM M  36       9.682  22.812   8.691  0.00  0.00      MEMB  
ATOM   1719  C4F PSM M  36       7.689  22.193   8.515  0.00  0.00      MEMB  
ATOM   1720  H4F PSM M  36       6.831  22.043   9.204  0.00  0.00      MEMB  
ATOM   1721  H4G PSM M  36       7.764  21.224   7.978  0.00  0.00      MEMB  
ATOM   1722  C5F PSM M  36       7.420  23.230   7.403  0.00  0.00      MEMB  
ATOM   1723  H5F PSM M  36       8.397  23.187   6.877  0.00  0.00      MEMB  
ATOM   1724  H5G PSM M  36       7.234  24.253   7.794  0.00  0.00      MEMB  
ATOM   1725  C6F PSM M  36       6.316  22.790   6.436  0.00  0.00      MEMB  
ATOM   1726  H6F PSM M  36       5.891  23.733   6.030  0.00  0.00      MEMB  
ATOM   1727  H6G PSM M  36       5.465  22.325   6.979  0.00  0.00      MEMB  
ATOM   1728  C7F PSM M  36       6.655  21.760   5.369  0.00  0.00      MEMB  
ATOM   1729  H7F PSM M  36       7.184  20.861   5.752  0.00  0.00      MEMB  
ATOM   1730  H7G PSM M  36       7.456  22.248   4.774  0.00  0.00      MEMB  
ATOM   1731  C8F PSM M  36       5.460  21.475   4.515  0.00  0.00      MEMB  
ATOM   1732  H8F PSM M  36       4.949  22.458   4.433  0.00  0.00      MEMB  
ATOM   1733  H8G PSM M  36       4.719  20.765   4.941  0.00  0.00      MEMB  
ATOM   1734  C9F PSM M  36       5.848  20.890   3.162  0.00  0.00      MEMB  
ATOM   1735  H9F PSM M  36       6.653  20.142   3.324  0.00  0.00      MEMB  
ATOM   1736  H9G PSM M  36       6.216  21.617   2.408  0.00  0.00      MEMB  
ATOM   1737 C10F PSM M  36       4.665  20.320   2.408  0.00  0.00      MEMB  
ATOM   1738 H10F PSM M  36       3.874  21.072   2.205  0.00  0.00      MEMB  
ATOM   1739 H10G PSM M  36       4.203  19.576   3.091  0.00  0.00      MEMB  
ATOM   1740 C11F PSM M  36       5.115  19.635   1.126  0.00  0.00      MEMB  
ATOM   1741 H11F PSM M  36       5.809  18.805   1.376  0.00  0.00      MEMB  
ATOM   1742 H11G PSM M  36       5.730  20.369   0.562  0.00  0.00      MEMB  
ATOM   1743 C12F PSM M  36       4.041  19.086   0.202  0.00  0.00      MEMB  
ATOM   1744 H12F PSM M  36       3.439  19.969  -0.102  0.00  0.00      MEMB  
ATOM   1745 H12G PSM M  36       3.387  18.326   0.680  0.00  0.00      MEMB  
ATOM   1746 C13F PSM M  36       4.709  18.502  -1.014  0.00  0.00      MEMB  
ATOM   1747 H13F PSM M  36       5.006  17.470  -0.730  0.00  0.00      MEMB  
ATOM   1748 H13G PSM M  36       5.666  19.022  -1.231  0.00  0.00      MEMB  
ATOM   1749 C14F PSM M  36       3.969  18.275  -2.350  0.00  0.00      MEMB  
ATOM   1750 H14F PSM M  36       3.822  19.114  -3.064  0.00  0.00      MEMB  
ATOM   1751 H14G PSM M  36       3.007  17.825  -2.024  0.00  0.00      MEMB  
ATOM   1752 C15F PSM M  36       4.638  17.118  -3.281  0.00  0.00      MEMB  
ATOM   1753 H15F PSM M  36       3.861  16.644  -3.918  0.00  0.00      MEMB  
ATOM   1754 H15G PSM M  36       4.945  16.236  -2.680  0.00  0.00      MEMB  
ATOM   1755 C16F PSM M  36       5.762  17.644  -4.056  0.00  0.00      MEMB  
ATOM   1756 H16F PSM M  36       5.554  18.617  -4.551  0.00  0.00      MEMB  
ATOM   1757 H16G PSM M  36       6.702  17.697  -3.467  0.00  0.00      MEMB  
ATOM   1758 H16H PSM M  36       5.970  16.884  -4.839  0.00  0.00      MEMB  
ATOM   1759  N   POPCM  37     -21.393   8.675  11.399  0.00  0.00      MEMB  
ATOM   1760  C12 POPCM  37     -20.604   8.355  10.137  0.00  0.00      MEMB  
ATOM   1761 H12A POPCM  37     -21.281   8.485   9.307  0.00  0.00      MEMB  
ATOM   1762 H12B POPCM  37     -20.469   7.287  10.228  0.00  0.00      MEMB  
ATOM   1763  C13 POPCM  37     -22.572   7.750  11.516  0.00  0.00      MEMB  
ATOM   1764 H13A POPCM  37     -23.285   8.104  12.246  0.00  0.00      MEMB  
ATOM   1765 H13B POPCM  37     -23.039   7.724  10.543  0.00  0.00      MEMB  
ATOM   1766 H13C POPCM  37     -22.145   6.774  11.695  0.00  0.00      MEMB  
ATOM   1767  C14 POPCM  37     -20.507   8.314  12.557  0.00  0.00      MEMB  
ATOM   1768 H14A POPCM  37     -19.657   8.966  12.425  0.00  0.00      MEMB  
ATOM   1769 H14B POPCM  37     -20.945   8.520  13.522  0.00  0.00      MEMB  
ATOM   1770 H14C POPCM  37     -20.147   7.296  12.525  0.00  0.00      MEMB  
ATOM   1771  C15 POPCM  37     -21.816  10.093  11.457  0.00  0.00      MEMB  
ATOM   1772 H15A POPCM  37     -20.881  10.626  11.371  0.00  0.00      MEMB  
ATOM   1773 H15B POPCM  37     -22.283  10.283  12.412  0.00  0.00      MEMB  
ATOM   1774 H15C POPCM  37     -22.364  10.390  10.575  0.00  0.00      MEMB  
ATOM   1775  C11 POPCM  37     -19.295   9.119   9.766  0.00  0.00      MEMB  
ATOM   1776 H11A POPCM  37     -18.835   8.671   8.859  0.00  0.00      MEMB  
ATOM   1777 H11B POPCM  37     -18.662   8.909  10.654  0.00  0.00      MEMB  
ATOM   1778  P   POPCM  37     -19.669  11.296   8.284  0.00  0.00      MEMB  
ATOM   1779  O13 POPCM  37     -18.956  12.590   8.443  0.00  0.00      MEMB  
ATOM   1780  O14 POPCM  37     -21.051  11.369   7.816  0.00  0.00      MEMB  
ATOM   1781  O12 POPCM  37     -19.586  10.474   9.648  0.00  0.00      MEMB  
ATOM   1782  O11 POPCM  37     -18.811  10.415   7.358  0.00  0.00      MEMB  
ATOM   1783  C1  POPCM  37     -17.355  10.612   7.503  0.00  0.00      MEMB  
ATOM   1784  HA  POPCM  37     -16.785   9.689   7.264  0.00  0.00      MEMB  
ATOM   1785  HB  POPCM  37     -17.156  10.818   8.576  0.00  0.00      MEMB  
ATOM   1786  C2  POPCM  37     -16.834  11.655   6.494  0.00  0.00      MEMB  
ATOM   1787  HS  POPCM  37     -17.291  12.627   6.781  0.00  0.00      MEMB  
ATOM   1788  O21 POPCM  37     -17.244  11.143   5.246  0.00  0.00      MEMB  
ATOM   1789  C21 POPCM  37     -17.996  11.913   4.562  0.00  0.00      MEMB  
ATOM   1790  O22 POPCM  37     -18.414  13.037   4.845  0.00  0.00      MEMB  
ATOM   1791  C22 POPCM  37     -18.282  11.179   3.226  0.00  0.00      MEMB  
ATOM   1792  H2R POPCM  37     -19.159  10.497   3.222  0.00  0.00      MEMB  
ATOM   1793  H2S POPCM  37     -17.404  10.546   2.973  0.00  0.00      MEMB  
ATOM   1794  C3  POPCM  37     -15.283  11.900   6.580  0.00  0.00      MEMB  
ATOM   1795  HX  POPCM  37     -14.869  10.885   6.394  0.00  0.00      MEMB  
ATOM   1796  HY  POPCM  37     -15.017  12.230   7.607  0.00  0.00      MEMB  
ATOM   1797  O31 POPCM  37     -14.929  12.980   5.677  0.00  0.00      MEMB  
ATOM   1798  C31 POPCM  37     -13.651  12.966   5.390  0.00  0.00      MEMB  
ATOM   1799  O32 POPCM  37     -12.803  12.529   6.128  0.00  0.00      MEMB  
ATOM   1800  C32 POPCM  37     -13.438  13.452   3.927  0.00  0.00      MEMB  
ATOM   1801  H2X POPCM  37     -12.434  13.014   3.738  0.00  0.00      MEMB  
ATOM   1802  H2Y POPCM  37     -13.235  14.542   3.993  0.00  0.00      MEMB  
ATOM   1803  C23 POPCM  37     -18.493  12.303   2.170  0.00  0.00      MEMB  
ATOM   1804  H3R POPCM  37     -17.677  13.055   2.124  0.00  0.00      MEMB  
ATOM   1805  H3S POPCM  37     -19.426  12.904   2.215  0.00  0.00      MEMB  
ATOM   1806  C24 POPCM  37     -18.419  11.600   0.780  0.00  0.00      MEMB  
ATOM   1807  H4R POPCM  37     -19.311  10.947   0.673  0.00  0.00      MEMB  
ATOM   1808  H4S POPCM  37     -17.453  11.069   0.637  0.00  0.00      MEMB  
ATOM   1809  C25 POPCM  37     -18.424  12.607  -0.416  0.00  0.00      MEMB  
ATOM   1810  H5R POPCM  37     -17.399  13.017  -0.535  0.00  0.00      MEMB  
ATOM   1811  H5S POPCM  37     -19.250  13.340  -0.297  0.00  0.00      MEMB  
ATOM   1812  C26 POPCM  37     -18.658  11.894  -1.769  0.00  0.00      MEMB  
ATOM   1813  H6R POPCM  37     -19.616  11.335  -1.706  0.00  0.00      MEMB  
ATOM   1814  H6S POPCM  37     -17.870  11.132  -1.953  0.00  0.00      MEMB  
ATOM   1815  C27 POPCM  37     -18.691  12.912  -2.936  0.00  0.00      MEMB  
ATOM   1816  H7R POPCM  37     -17.713  13.426  -3.045  0.00  0.00      MEMB  
ATOM   1817  H7S POPCM  37     -19.472  13.670  -2.713  0.00  0.00      MEMB  
ATOM   1818  C28 POPCM  37     -19.113  12.368  -4.252  0.00  0.00      MEMB  
ATOM   1819  H8R POPCM  37     -19.079  13.153  -5.037  0.00  0.00      MEMB  
ATOM   1820  H8S POPCM  37     -20.132  11.931  -4.185  0.00  0.00      MEMB  
ATOM   1821  C29 POPCM  37     -18.236  11.252  -4.872  0.00  0.00      MEMB  
ATOM   1822  H91 POPCM  37     -18.386  10.341  -4.274  0.00  0.00      MEMB  
ATOM   1823 C210 POPCM  37     -17.371  11.356  -5.930  0.00  0.00      MEMB  
ATOM   1824 H101 POPCM  37     -16.772  10.484  -6.232  0.00  0.00      MEMB  
ATOM   1825 C211 POPCM  37     -17.177  12.627  -6.773  0.00  0.00      MEMB  
ATOM   1826 H11R POPCM  37     -16.315  13.200  -6.372  0.00  0.00      MEMB  
ATOM   1827 H11S POPCM  37     -18.016  13.345  -6.649  0.00  0.00      MEMB  
ATOM   1828 C212 POPCM  37     -17.065  12.420  -8.260  0.00  0.00      MEMB  
ATOM   1829 H12R POPCM  37     -17.127  13.437  -8.705  0.00  0.00      MEMB  
ATOM   1830 H12S POPCM  37     -17.926  11.822  -8.630  0.00  0.00      MEMB  
ATOM   1831 C213 POPCM  37     -15.794  11.691  -8.634  0.00  0.00      MEMB  
ATOM   1832 H13R POPCM  37     -15.916  10.588  -8.590  0.00  0.00      MEMB  
ATOM   1833 H13S POPCM  37     -15.000  11.995  -7.919  0.00  0.00      MEMB  
ATOM   1834 C214 POPCM  37     -15.133  12.082 -10.006  0.00  0.00      MEMB  
ATOM   1835 H14R POPCM  37     -15.336  13.156 -10.206  0.00  0.00      MEMB  
ATOM   1836 H14S POPCM  37     -15.654  11.539 -10.823  0.00  0.00      MEMB  
ATOM   1837 C215 POPCM  37     -13.661  11.631 -10.163  0.00  0.00      MEMB  
ATOM   1838 H15R POPCM  37     -13.590  10.593  -9.771  0.00  0.00      MEMB  
ATOM   1839 H15S POPCM  37     -13.129  12.189  -9.364  0.00  0.00      MEMB  
ATOM   1840 C216 POPCM  37     -13.088  11.768 -11.501  0.00  0.00      MEMB  
ATOM   1841 H16R POPCM  37     -13.639  12.608 -11.975  0.00  0.00      MEMB  
ATOM   1842 H16S POPCM  37     -13.366  10.836 -12.037  0.00  0.00      MEMB  
ATOM   1843 C217 POPCM  37     -11.599  12.021 -11.521  0.00  0.00      MEMB  
ATOM   1844 H17R POPCM  37     -11.103  11.342 -10.794  0.00  0.00      MEMB  
ATOM   1845 H17S POPCM  37     -11.471  13.075 -11.193  0.00  0.00      MEMB  
ATOM   1846 C218 POPCM  37     -10.879  11.742 -12.830  0.00  0.00      MEMB  
ATOM   1847 H18R POPCM  37      -9.803  12.005 -12.740  0.00  0.00      MEMB  
ATOM   1848 H18S POPCM  37     -11.157  12.482 -13.610  0.00  0.00      MEMB  
ATOM   1849 H18T POPCM  37     -10.954  10.701 -13.210  0.00  0.00      MEMB  
ATOM   1850  C33 POPCM  37     -14.445  12.944   2.922  0.00  0.00      MEMB  
ATOM   1851  H3X POPCM  37     -15.444  13.430   2.932  0.00  0.00      MEMB  
ATOM   1852  H3Y POPCM  37     -14.580  11.844   3.003  0.00  0.00      MEMB  
ATOM   1853  C34 POPCM  37     -13.836  13.085   1.482  0.00  0.00      MEMB  
ATOM   1854  H4X POPCM  37     -12.940  12.429   1.466  0.00  0.00      MEMB  
ATOM   1855  H4Y POPCM  37     -13.391  14.092   1.330  0.00  0.00      MEMB  
ATOM   1856  C35 POPCM  37     -14.771  12.902   0.304  0.00  0.00      MEMB  
ATOM   1857  H5X POPCM  37     -15.461  13.773   0.297  0.00  0.00      MEMB  
ATOM   1858  H5Y POPCM  37     -15.438  12.047   0.544  0.00  0.00      MEMB  
ATOM   1859  C36 POPCM  37     -14.092  12.865  -1.162  0.00  0.00      MEMB  
ATOM   1860  H6X POPCM  37     -13.808  11.803  -1.321  0.00  0.00      MEMB  
ATOM   1861  H6Y POPCM  37     -13.177  13.494  -1.121  0.00  0.00      MEMB  
ATOM   1862  C37 POPCM  37     -15.095  13.112  -2.250  0.00  0.00      MEMB  
ATOM   1863  H7X POPCM  37     -15.407  14.178  -2.244  0.00  0.00      MEMB  
ATOM   1864  H7Y POPCM  37     -15.974  12.441  -2.143  0.00  0.00      MEMB  
ATOM   1865  C38 POPCM  37     -14.481  12.792  -3.617  0.00  0.00      MEMB  
ATOM   1866  H8X POPCM  37     -15.155  13.314  -4.329  0.00  0.00      MEMB  
ATOM   1867  H8Y POPCM  37     -14.500  11.693  -3.779  0.00  0.00      MEMB  
ATOM   1868  C39 POPCM  37     -12.973  13.231  -3.874  0.00  0.00      MEMB  
ATOM   1869  H9X POPCM  37     -12.333  12.583  -3.239  0.00  0.00      MEMB  
ATOM   1870  H9Y POPCM  37     -12.911  14.281  -3.514  0.00  0.00      MEMB  
ATOM   1871 C310 POPCM  37     -12.532  13.191  -5.330  0.00  0.00      MEMB  
ATOM   1872 H10X POPCM  37     -12.981  14.023  -5.913  0.00  0.00      MEMB  
ATOM   1873 H10Y POPCM  37     -13.090  12.290  -5.664  0.00  0.00      MEMB  
ATOM   1874 C311 POPCM  37     -11.060  12.930  -5.535  0.00  0.00      MEMB  
ATOM   1875 H11X POPCM  37     -10.817  12.224  -4.712  0.00  0.00      MEMB  
ATOM   1876 H11Y POPCM  37     -10.442  13.842  -5.387  0.00  0.00      MEMB  
ATOM   1877 C312 POPCM  37     -10.538  12.337  -6.813  0.00  0.00      MEMB  
ATOM   1878 H12X POPCM  37     -10.678  13.086  -7.622  0.00  0.00      MEMB  
ATOM   1879 H12Y POPCM  37     -11.192  11.477  -7.070  0.00  0.00      MEMB  
ATOM   1880 C313 POPCM  37      -9.036  12.072  -6.748  0.00  0.00      MEMB  
ATOM   1881 H13X POPCM  37      -8.851  11.129  -6.190  0.00  0.00      MEMB  
ATOM   1882 H13Y POPCM  37      -8.543  12.846  -6.122  0.00  0.00      MEMB  
ATOM   1883 C314 POPCM  37      -8.292  12.044  -8.134  0.00  0.00      MEMB  
ATOM   1884 H14X POPCM  37      -8.347  13.061  -8.576  0.00  0.00      MEMB  
ATOM   1885 H14Y POPCM  37      -8.744  11.360  -8.884  0.00  0.00      MEMB  
ATOM   1886 C315 POPCM  37      -6.801  11.709  -7.798  0.00  0.00      MEMB  
ATOM   1887 H15X POPCM  37      -6.680  11.015  -6.939  0.00  0.00      MEMB  
ATOM   1888 H15Y POPCM  37      -6.280  12.674  -7.616  0.00  0.00      MEMB  
ATOM   1889 C316 POPCM  37      -5.988  11.242  -9.043  0.00  0.00      MEMB  
ATOM   1890 H16X POPCM  37      -6.409  10.319  -9.496  0.00  0.00      MEMB  
ATOM   1891 H16Y POPCM  37      -4.932  11.038  -8.765  0.00  0.00      MEMB  
ATOM   1892 H16Z POPCM  37      -6.035  11.999  -9.855  0.00  0.00      MEMB  
ATOM   1893  C3  CHL1M  38     -16.494 -15.655   5.296  0.00  0.00      MEMB  
ATOM   1894  H3  CHL1M  38     -15.561 -15.053   5.347  0.00  0.00      MEMB  
ATOM   1895  O3  CHL1M  38     -17.010 -15.827   6.562  0.00  0.00      MEMB  
ATOM   1896  H3' CHL1M  38     -17.786 -16.391   6.542  0.00  0.00      MEMB  
ATOM   1897  C4  CHL1M  38     -17.389 -14.904   4.279  0.00  0.00      MEMB  
ATOM   1898  H4A CHL1M  38     -18.280 -15.567   4.269  0.00  0.00      MEMB  
ATOM   1899  H4B CHL1M  38     -17.763 -13.945   4.698  0.00  0.00      MEMB  
ATOM   1900  C5  CHL1M  38     -16.655 -14.803   2.939  0.00  0.00      MEMB  
ATOM   1901  C6  CHL1M  38     -16.350 -13.582   2.424  0.00  0.00      MEMB  
ATOM   1902  H6  CHL1M  38     -16.672 -12.700   2.998  0.00  0.00      MEMB  
ATOM   1903  C7  CHL1M  38     -15.597 -13.514   1.131  0.00  0.00      MEMB  
ATOM   1904  H7A CHL1M  38     -16.096 -12.746   0.502  0.00  0.00      MEMB  
ATOM   1905  H7B CHL1M  38     -14.506 -13.370   1.278  0.00  0.00      MEMB  
ATOM   1906  C8  CHL1M  38     -15.628 -14.783   0.234  0.00  0.00      MEMB  
ATOM   1907  H8  CHL1M  38     -16.668 -14.854  -0.150  0.00  0.00      MEMB  
ATOM   1908  C14 CHL1M  38     -14.730 -14.607  -0.990  0.00  0.00      MEMB  
ATOM   1909  H14 CHL1M  38     -13.716 -14.695  -0.544  0.00  0.00      MEMB  
ATOM   1910  C15 CHL1M  38     -14.804 -13.349  -1.831  0.00  0.00      MEMB  
ATOM   1911 H15A CHL1M  38     -15.889 -13.172  -1.998  0.00  0.00      MEMB  
ATOM   1912 H15B CHL1M  38     -14.331 -12.490  -1.309  0.00  0.00      MEMB  
ATOM   1913  C16 CHL1M  38     -14.181 -13.803  -3.157  0.00  0.00      MEMB  
ATOM   1914 H16A CHL1M  38     -14.896 -13.711  -4.003  0.00  0.00      MEMB  
ATOM   1915 H16B CHL1M  38     -13.265 -13.234  -3.423  0.00  0.00      MEMB  
ATOM   1916  C17 CHL1M  38     -13.934 -15.329  -3.042  0.00  0.00      MEMB  
ATOM   1917  H17 CHL1M  38     -12.908 -15.446  -2.631  0.00  0.00      MEMB  
ATOM   1918  C13 CHL1M  38     -14.824 -15.866  -1.929  0.00  0.00      MEMB  
ATOM   1919  C18 CHL1M  38     -16.292 -15.994  -2.485  0.00  0.00      MEMB  
ATOM   1920 H18A CHL1M  38     -16.397 -16.977  -2.993  0.00  0.00      MEMB  
ATOM   1921 H18B CHL1M  38     -17.141 -15.979  -1.768  0.00  0.00      MEMB  
ATOM   1922 H18C CHL1M  38     -16.420 -15.096  -3.125  0.00  0.00      MEMB  
ATOM   1923  C12 CHL1M  38     -14.376 -17.129  -1.183  0.00  0.00      MEMB  
ATOM   1924 H12A CHL1M  38     -14.683 -18.074  -1.680  0.00  0.00      MEMB  
ATOM   1925 H12B CHL1M  38     -13.281 -17.217  -1.017  0.00  0.00      MEMB  
ATOM   1926  C11 CHL1M  38     -15.088 -17.244   0.168  0.00  0.00      MEMB  
ATOM   1927 H11A CHL1M  38     -16.133 -17.473  -0.134  0.00  0.00      MEMB  
ATOM   1928 H11B CHL1M  38     -14.746 -18.123   0.755  0.00  0.00      MEMB  
ATOM   1929  C9  CHL1M  38     -15.294 -15.974   1.075  0.00  0.00      MEMB  
ATOM   1930  H9  CHL1M  38     -14.308 -15.804   1.556  0.00  0.00      MEMB  
ATOM   1931  C10 CHL1M  38     -16.308 -16.106   2.257  0.00  0.00      MEMB  
ATOM   1932  C19 CHL1M  38     -17.598 -16.772   1.705  0.00  0.00      MEMB  
ATOM   1933 H19A CHL1M  38     -18.128 -16.208   0.909  0.00  0.00      MEMB  
ATOM   1934 H19B CHL1M  38     -17.383 -17.783   1.298  0.00  0.00      MEMB  
ATOM   1935 H19C CHL1M  38     -18.360 -17.045   2.466  0.00  0.00      MEMB  
ATOM   1936  C1  CHL1M  38     -15.755 -17.059   3.330  0.00  0.00      MEMB  
ATOM   1937  H1A CHL1M  38     -15.856 -18.054   2.847  0.00  0.00      MEMB  
ATOM   1938  H1B CHL1M  38     -14.671 -16.816   3.351  0.00  0.00      MEMB  
ATOM   1939  C2  CHL1M  38     -16.279 -17.057   4.751  0.00  0.00      MEMB  
ATOM   1940  H2A CHL1M  38     -15.558 -17.540   5.446  0.00  0.00      MEMB  
ATOM   1941  H2B CHL1M  38     -17.268 -17.558   4.815  0.00  0.00      MEMB  
ATOM   1942  C20 CHL1M  38     -13.835 -16.074  -4.351  0.00  0.00      MEMB  
ATOM   1943  H20 CHL1M  38     -14.802 -16.081  -4.897  0.00  0.00      MEMB  
ATOM   1944  C21 CHL1M  38     -13.410 -17.492  -4.217  0.00  0.00      MEMB  
ATOM   1945 H21A CHL1M  38     -14.194 -17.990  -3.607  0.00  0.00      MEMB  
ATOM   1946 H21B CHL1M  38     -12.386 -17.668  -3.825  0.00  0.00      MEMB  
ATOM   1947 H21C CHL1M  38     -13.392 -17.997  -5.206  0.00  0.00      MEMB  
ATOM   1948  C22 CHL1M  38     -12.876 -15.371  -5.270  0.00  0.00      MEMB  
ATOM   1949 H22A CHL1M  38     -12.281 -14.614  -4.716  0.00  0.00      MEMB  
ATOM   1950 H22B CHL1M  38     -12.013 -16.054  -5.422  0.00  0.00      MEMB  
ATOM   1951  C23 CHL1M  38     -13.344 -15.013  -6.646  0.00  0.00      MEMB  
ATOM   1952 H23A CHL1M  38     -13.693 -15.944  -7.142  0.00  0.00      MEMB  
ATOM   1953 H23B CHL1M  38     -14.211 -14.341  -6.468  0.00  0.00      MEMB  
ATOM   1954  C24 CHL1M  38     -12.326 -14.114  -7.356  0.00  0.00      MEMB  
ATOM   1955 H24A CHL1M  38     -11.992 -13.374  -6.598  0.00  0.00      MEMB  
ATOM   1956 H24B CHL1M  38     -11.512 -14.835  -7.584  0.00  0.00      MEMB  
ATOM   1957  C25 CHL1M  38     -12.823 -13.428  -8.629  0.00  0.00      MEMB  
ATOM   1958  H25 CHL1M  38     -13.750 -12.875  -8.363  0.00  0.00      MEMB  
ATOM   1959  C26 CHL1M  38     -11.772 -12.314  -9.080  0.00  0.00      MEMB  
ATOM   1960 H26A CHL1M  38     -11.652 -11.724  -8.146  0.00  0.00      MEMB  
ATOM   1961 H26B CHL1M  38     -10.792 -12.702  -9.432  0.00  0.00      MEMB  
ATOM   1962 H26C CHL1M  38     -12.199 -11.641  -9.853  0.00  0.00      MEMB  
ATOM   1963  C27 CHL1M  38     -13.051 -14.458  -9.722  0.00  0.00      MEMB  
ATOM   1964 H27A CHL1M  38     -13.206 -13.960 -10.704  0.00  0.00      MEMB  
ATOM   1965 H27B CHL1M  38     -12.151 -15.051  -9.991  0.00  0.00      MEMB  
ATOM   1966 H27C CHL1M  38     -13.808 -15.257  -9.573  0.00  0.00      MEMB  
ATOM   1967  C3  CHL1M  39      15.013   5.652   5.433  0.00  0.00      MEMB  
ATOM   1968  H3  CHL1M  39      14.295   6.497   5.367  0.00  0.00      MEMB  
ATOM   1969  O3  CHL1M  39      15.630   5.740   6.680  0.00  0.00      MEMB  
ATOM   1970  H3' CHL1M  39      15.508   6.670   6.886  0.00  0.00      MEMB  
ATOM   1971  C4  CHL1M  39      14.333   4.306   5.308  0.00  0.00      MEMB  
ATOM   1972  H4A CHL1M  39      14.924   3.462   5.723  0.00  0.00      MEMB  
ATOM   1973  H4B CHL1M  39      13.463   4.322   5.999  0.00  0.00      MEMB  
ATOM   1974  C5  CHL1M  39      13.822   4.059   3.883  0.00  0.00      MEMB  
ATOM   1975  C6  CHL1M  39      12.554   3.894   3.568  0.00  0.00      MEMB  
ATOM   1976  H6  CHL1M  39      11.808   3.919   4.376  0.00  0.00      MEMB  
ATOM   1977  C7  CHL1M  39      12.185   3.612   2.118  0.00  0.00      MEMB  
ATOM   1978  H7A CHL1M  39      11.426   2.805   2.037  0.00  0.00      MEMB  
ATOM   1979  H7B CHL1M  39      11.653   4.507   1.729  0.00  0.00      MEMB  
ATOM   1980  C8  CHL1M  39      13.365   3.182   1.248  0.00  0.00      MEMB  
ATOM   1981  H8  CHL1M  39      13.751   2.220   1.648  0.00  0.00      MEMB  
ATOM   1982  C14 CHL1M  39      12.817   3.101  -0.138  0.00  0.00      MEMB  
ATOM   1983  H14 CHL1M  39      12.425   4.127  -0.307  0.00  0.00      MEMB  
ATOM   1984  C15 CHL1M  39      11.718   2.130  -0.584  0.00  0.00      MEMB  
ATOM   1985 H15A CHL1M  39      11.956   1.125  -0.175  0.00  0.00      MEMB  
ATOM   1986 H15B CHL1M  39      10.697   2.430  -0.263  0.00  0.00      MEMB  
ATOM   1987  C16 CHL1M  39      11.819   2.099  -2.065  0.00  0.00      MEMB  
ATOM   1988 H16A CHL1M  39      11.828   1.020  -2.329  0.00  0.00      MEMB  
ATOM   1989 H16B CHL1M  39      10.819   2.482  -2.359  0.00  0.00      MEMB  
ATOM   1990  C17 CHL1M  39      13.005   2.987  -2.560  0.00  0.00      MEMB  
ATOM   1991  H17 CHL1M  39      12.585   4.015  -2.579  0.00  0.00      MEMB  
ATOM   1992  C13 CHL1M  39      13.880   3.036  -1.243  0.00  0.00      MEMB  
ATOM   1993  C18 CHL1M  39      14.756   1.808  -1.122  0.00  0.00      MEMB  
ATOM   1994 H18A CHL1M  39      14.102   0.943  -1.363  0.00  0.00      MEMB  
ATOM   1995 H18B CHL1M  39      15.516   1.845  -1.931  0.00  0.00      MEMB  
ATOM   1996 H18C CHL1M  39      15.213   1.671  -0.119  0.00  0.00      MEMB  
ATOM   1997  C12 CHL1M  39      14.770   4.256  -1.128  0.00  0.00      MEMB  
ATOM   1998 H12A CHL1M  39      15.522   4.177  -1.942  0.00  0.00      MEMB  
ATOM   1999 H12B CHL1M  39      14.234   5.215  -1.295  0.00  0.00      MEMB  
ATOM   2000  C11 CHL1M  39      15.494   4.343   0.212  0.00  0.00      MEMB  
ATOM   2001 H11A CHL1M  39      16.309   3.593   0.293  0.00  0.00      MEMB  
ATOM   2002 H11B CHL1M  39      16.097   5.267   0.347  0.00  0.00      MEMB  
ATOM   2003  C9  CHL1M  39      14.418   4.251   1.317  0.00  0.00      MEMB  
ATOM   2004  H9  CHL1M  39      13.776   5.148   1.189  0.00  0.00      MEMB  
ATOM   2005  C10 CHL1M  39      14.878   4.273   2.802  0.00  0.00      MEMB  
ATOM   2006  C19 CHL1M  39      16.056   3.225   2.922  0.00  0.00      MEMB  
ATOM   2007 H19A CHL1M  39      15.641   2.214   2.721  0.00  0.00      MEMB  
ATOM   2008 H19B CHL1M  39      16.954   3.485   2.321  0.00  0.00      MEMB  
ATOM   2009 H19C CHL1M  39      16.469   3.177   3.953  0.00  0.00      MEMB  
ATOM   2010  C1  CHL1M  39      15.423   5.738   3.032  0.00  0.00      MEMB  
ATOM   2011  H1A CHL1M  39      16.194   5.964   2.265  0.00  0.00      MEMB  
ATOM   2012  H1B CHL1M  39      14.657   6.532   2.904  0.00  0.00      MEMB  
ATOM   2013  C2  CHL1M  39      16.042   5.962   4.356  0.00  0.00      MEMB  
ATOM   2014  H2A CHL1M  39      16.453   6.954   4.641  0.00  0.00      MEMB  
ATOM   2015  H2B CHL1M  39      16.893   5.265   4.505  0.00  0.00      MEMB  
ATOM   2016  C20 CHL1M  39      13.511   2.499  -3.899  0.00  0.00      MEMB  
ATOM   2017  H20 CHL1M  39      13.823   1.436  -3.818  0.00  0.00      MEMB  
ATOM   2018  C21 CHL1M  39      14.589   3.456  -4.430  0.00  0.00      MEMB  
ATOM   2019 H21A CHL1M  39      15.440   3.362  -3.722  0.00  0.00      MEMB  
ATOM   2020 H21B CHL1M  39      14.316   4.520  -4.597  0.00  0.00      MEMB  
ATOM   2021 H21C CHL1M  39      15.152   3.014  -5.280  0.00  0.00      MEMB  
ATOM   2022  C22 CHL1M  39      12.308   2.459  -4.947  0.00  0.00      MEMB  
ATOM   2023 H22A CHL1M  39      11.712   1.584  -4.611  0.00  0.00      MEMB  
ATOM   2024 H22B CHL1M  39      11.608   3.318  -4.863  0.00  0.00      MEMB  
ATOM   2025  C23 CHL1M  39      12.742   2.224  -6.392  0.00  0.00      MEMB  
ATOM   2026 H23A CHL1M  39      13.326   3.122  -6.688  0.00  0.00      MEMB  
ATOM   2027 H23B CHL1M  39      13.396   1.325  -6.404  0.00  0.00      MEMB  
ATOM   2028  C24 CHL1M  39      11.600   2.215  -7.422  0.00  0.00      MEMB  
ATOM   2029 H24A CHL1M  39      11.012   1.280  -7.547  0.00  0.00      MEMB  
ATOM   2030 H24B CHL1M  39      10.955   3.078  -7.153  0.00  0.00      MEMB  
ATOM   2031  C25 CHL1M  39      12.108   2.604  -8.872  0.00  0.00      MEMB  
ATOM   2032  H25 CHL1M  39      12.834   3.438  -8.764  0.00  0.00      MEMB  
ATOM   2033  C26 CHL1M  39      12.673   1.490  -9.806  0.00  0.00      MEMB  
ATOM   2034 H26A CHL1M  39      11.813   0.824 -10.034  0.00  0.00      MEMB  
ATOM   2035 H26B CHL1M  39      12.892   1.989 -10.774  0.00  0.00      MEMB  
ATOM   2036 H26C CHL1M  39      13.501   0.895  -9.365  0.00  0.00      MEMB  
ATOM   2037  C27 CHL1M  39      11.024   3.178  -9.757  0.00  0.00      MEMB  
ATOM   2038 H27A CHL1M  39      11.306   3.505 -10.781  0.00  0.00      MEMB  
ATOM   2039 H27B CHL1M  39      10.185   2.454  -9.836  0.00  0.00      MEMB  
ATOM   2040 H27C CHL1M  39      10.587   4.003  -9.155  0.00  0.00      MEMB  
ATOM   2041  N   DPPCM  40     -21.224  -9.951  12.466  0.00  0.00      MEMB  
ATOM   2042  C13 DPPCM  40     -21.499  -9.364  13.857  0.00  0.00      MEMB  
ATOM   2043 H13A DPPCM  40     -22.551  -9.579  13.976  0.00  0.00      MEMB  
ATOM   2044 H13B DPPCM  40     -21.277  -8.309  13.917  0.00  0.00      MEMB  
ATOM   2045 H13C DPPCM  40     -21.036 -10.025  14.574  0.00  0.00      MEMB  
ATOM   2046  C14 DPPCM  40     -21.679 -11.369  12.531  0.00  0.00      MEMB  
ATOM   2047 H14A DPPCM  40     -22.721 -11.422  12.811  0.00  0.00      MEMB  
ATOM   2048 H14B DPPCM  40     -20.997 -11.895  13.183  0.00  0.00      MEMB  
ATOM   2049 H14C DPPCM  40     -21.706 -11.875  11.577  0.00  0.00      MEMB  
ATOM   2050  C15 DPPCM  40     -22.015  -9.166  11.421  0.00  0.00      MEMB  
ATOM   2051 H15A DPPCM  40     -23.041  -9.447  11.607  0.00  0.00      MEMB  
ATOM   2052 H15B DPPCM  40     -21.817  -9.506  10.415  0.00  0.00      MEMB  
ATOM   2053 H15C DPPCM  40     -21.909  -8.092  11.460  0.00  0.00      MEMB  
ATOM   2054  C12 DPPCM  40     -19.737  -9.815  12.187  0.00  0.00      MEMB  
ATOM   2055 H12A DPPCM  40     -19.204 -10.224  13.033  0.00  0.00      MEMB  
ATOM   2056 H12B DPPCM  40     -19.547  -8.755  12.115  0.00  0.00      MEMB  
ATOM   2057  C11 DPPCM  40     -19.047 -10.521  10.974  0.00  0.00      MEMB  
ATOM   2058 H11A DPPCM  40     -19.324 -11.591  10.858  0.00  0.00      MEMB  
ATOM   2059 H11B DPPCM  40     -17.961 -10.511  11.206  0.00  0.00      MEMB  
ATOM   2060  P   DPPCM  40     -18.376  -8.555   9.417  0.00  0.00      MEMB  
ATOM   2061  O13 DPPCM  40     -17.750  -7.975  10.583  0.00  0.00      MEMB  
ATOM   2062  O14 DPPCM  40     -19.242  -7.717   8.613  0.00  0.00      MEMB  
ATOM   2063  O11 DPPCM  40     -17.257  -9.191   8.507  0.00  0.00      MEMB  
ATOM   2064  O12 DPPCM  40     -19.340  -9.803   9.833  0.00  0.00      MEMB  
ATOM   2065  C1  DPPCM  40     -17.163 -10.562   8.103  0.00  0.00      MEMB  
ATOM   2066  HA  DPPCM  40     -17.816 -11.318   8.590  0.00  0.00      MEMB  
ATOM   2067  HB  DPPCM  40     -16.089 -10.839   8.172  0.00  0.00      MEMB  
ATOM   2068  C2  DPPCM  40     -17.313 -10.744   6.578  0.00  0.00      MEMB  
ATOM   2069  HS  DPPCM  40     -16.924 -11.776   6.449  0.00  0.00      MEMB  
ATOM   2070  O21 DPPCM  40     -16.634  -9.709   5.825  0.00  0.00      MEMB  
ATOM   2071  C21 DPPCM  40     -15.350  -9.804   5.775  0.00  0.00      MEMB  
ATOM   2072  O22 DPPCM  40     -14.625 -10.748   6.101  0.00  0.00      MEMB  
ATOM   2073  C22 DPPCM  40     -14.804  -8.593   4.990  0.00  0.00      MEMB  
ATOM   2074  H2R DPPCM  40     -14.178  -7.983   5.675  0.00  0.00      MEMB  
ATOM   2075  H2S DPPCM  40     -15.630  -7.929   4.655  0.00  0.00      MEMB  
ATOM   2076  C3  DPPCM  40     -18.775 -10.701   6.130  0.00  0.00      MEMB  
ATOM   2077  HX  DPPCM  40     -19.137  -9.653   6.194  0.00  0.00      MEMB  
ATOM   2078  HY  DPPCM  40     -19.383 -11.380   6.766  0.00  0.00      MEMB  
ATOM   2079  O31 DPPCM  40     -18.885 -11.241   4.788  0.00  0.00      MEMB  
ATOM   2080  C31 DPPCM  40     -20.107 -11.057   4.203  0.00  0.00      MEMB  
ATOM   2081  O32 DPPCM  40     -21.089 -10.744   4.834  0.00  0.00      MEMB  
ATOM   2082  C32 DPPCM  40     -20.078 -11.464   2.715  0.00  0.00      MEMB  
ATOM   2083  H2X DPPCM  40     -19.098 -11.976   2.602  0.00  0.00      MEMB  
ATOM   2084  H2Y DPPCM  40     -20.088 -10.574   2.050  0.00  0.00      MEMB  
ATOM   2085  C23 DPPCM  40     -13.810  -9.061   3.905  0.00  0.00      MEMB  
ATOM   2086  H3R DPPCM  40     -13.256  -9.947   4.283  0.00  0.00      MEMB  
ATOM   2087  H3S DPPCM  40     -13.185  -8.217   3.541  0.00  0.00      MEMB  
ATOM   2088  C24 DPPCM  40     -14.414  -9.432   2.529  0.00  0.00      MEMB  
ATOM   2089  H4R DPPCM  40     -15.196 -10.180   2.780  0.00  0.00      MEMB  
ATOM   2090  H4S DPPCM  40     -13.677  -9.815   1.791  0.00  0.00      MEMB  
ATOM   2091  C25 DPPCM  40     -15.166  -8.289   1.841  0.00  0.00      MEMB  
ATOM   2092  H5R DPPCM  40     -14.517  -7.395   1.725  0.00  0.00      MEMB  
ATOM   2093  H5S DPPCM  40     -16.038  -8.116   2.507  0.00  0.00      MEMB  
ATOM   2094  C26 DPPCM  40     -15.714  -8.532   0.447  0.00  0.00      MEMB  
ATOM   2095  H6R DPPCM  40     -14.819  -8.632  -0.204  0.00  0.00      MEMB  
ATOM   2096  H6S DPPCM  40     -16.139  -7.556   0.130  0.00  0.00      MEMB  
ATOM   2097  C27 DPPCM  40     -16.718  -9.705   0.271  0.00  0.00      MEMB  
ATOM   2098  H7R DPPCM  40     -17.662  -9.340   0.729  0.00  0.00      MEMB  
ATOM   2099  H7S DPPCM  40     -16.451 -10.716   0.646  0.00  0.00      MEMB  
ATOM   2100  C28 DPPCM  40     -17.182  -9.983  -1.117  0.00  0.00      MEMB  
ATOM   2101  H8R DPPCM  40     -16.279 -10.183  -1.734  0.00  0.00      MEMB  
ATOM   2102  H8S DPPCM  40     -17.620  -9.014  -1.439  0.00  0.00      MEMB  
ATOM   2103  C29 DPPCM  40     -18.188 -11.091  -1.236  0.00  0.00      MEMB  
ATOM   2104  H9R DPPCM  40     -19.051 -10.854  -0.578  0.00  0.00      MEMB  
ATOM   2105  H9S DPPCM  40     -17.726 -11.959  -0.718  0.00  0.00      MEMB  
ATOM   2106 C210 DPPCM  40     -18.823 -11.242  -2.646  0.00  0.00      MEMB  
ATOM   2107 H10R DPPCM  40     -19.059 -10.209  -2.979  0.00  0.00      MEMB  
ATOM   2108 H10S DPPCM  40     -19.832 -11.701  -2.586  0.00  0.00      MEMB  
ATOM   2109 C211 DPPCM  40     -18.069 -12.078  -3.661  0.00  0.00      MEMB  
ATOM   2110 H11R DPPCM  40     -17.951 -13.093  -3.223  0.00  0.00      MEMB  
ATOM   2111 H11S DPPCM  40     -17.092 -11.576  -3.828  0.00  0.00      MEMB  
ATOM   2112 C212 DPPCM  40     -18.976 -12.155  -4.969  0.00  0.00      MEMB  
ATOM   2113 H12R DPPCM  40     -19.147 -11.144  -5.398  0.00  0.00      MEMB  
ATOM   2114 H12S DPPCM  40     -19.962 -12.530  -4.621  0.00  0.00      MEMB  
ATOM   2115 C213 DPPCM  40     -18.355 -13.068  -6.018  0.00  0.00      MEMB  
ATOM   2116 H13R DPPCM  40     -18.113 -14.066  -5.595  0.00  0.00      MEMB  
ATOM   2117 H13S DPPCM  40     -17.422 -12.671  -6.474  0.00  0.00      MEMB  
ATOM   2118 C214 DPPCM  40     -19.332 -13.280  -7.170  0.00  0.00      MEMB  
ATOM   2119 H14R DPPCM  40     -19.877 -12.376  -7.517  0.00  0.00      MEMB  
ATOM   2120 H14S DPPCM  40     -20.167 -13.880  -6.749  0.00  0.00      MEMB  
ATOM   2121 C215 DPPCM  40     -18.749 -13.866  -8.549  0.00  0.00      MEMB  
ATOM   2122 H15R DPPCM  40     -19.714 -13.816  -9.097  0.00  0.00      MEMB  
ATOM   2123 H15S DPPCM  40     -18.500 -14.905  -8.244  0.00  0.00      MEMB  
ATOM   2124 C216 DPPCM  40     -17.667 -13.199  -9.235  0.00  0.00      MEMB  
ATOM   2125 H16R DPPCM  40     -17.855 -12.158  -9.575  0.00  0.00      MEMB  
ATOM   2126 H16S DPPCM  40     -17.372 -13.753 -10.151  0.00  0.00      MEMB  
ATOM   2127 H16T DPPCM  40     -16.789 -13.126  -8.557  0.00  0.00      MEMB  
ATOM   2128  C33 DPPCM  40     -21.159 -12.474   2.197  0.00  0.00      MEMB  
ATOM   2129  H3X DPPCM  40     -22.134 -11.947   2.280  0.00  0.00      MEMB  
ATOM   2130  H3Y DPPCM  40     -20.962 -13.309   2.903  0.00  0.00      MEMB  
ATOM   2131  C34 DPPCM  40     -20.942 -12.886   0.714  0.00  0.00      MEMB  
ATOM   2132  H4X DPPCM  40     -20.595 -12.029   0.099  0.00  0.00      MEMB  
ATOM   2133  H4Y DPPCM  40     -21.905 -13.262   0.307  0.00  0.00      MEMB  
ATOM   2134  C35 DPPCM  40     -19.893 -14.059   0.690  0.00  0.00      MEMB  
ATOM   2135  H5X DPPCM  40     -20.300 -14.932   1.242  0.00  0.00      MEMB  
ATOM   2136  H5Y DPPCM  40     -18.942 -13.864   1.231  0.00  0.00      MEMB  
ATOM   2137  C36 DPPCM  40     -19.637 -14.509  -0.758  0.00  0.00      MEMB  
ATOM   2138  H6X DPPCM  40     -18.970 -15.394  -0.837  0.00  0.00      MEMB  
ATOM   2139  H6Y DPPCM  40     -18.940 -13.764  -1.199  0.00  0.00      MEMB  
ATOM   2140  C37 DPPCM  40     -20.825 -14.483  -1.689  0.00  0.00      MEMB  
ATOM   2141  H7X DPPCM  40     -21.270 -13.477  -1.839  0.00  0.00      MEMB  
ATOM   2142  H7Y DPPCM  40     -21.679 -14.997  -1.199  0.00  0.00      MEMB  
ATOM   2143  C38 DPPCM  40     -20.494 -15.127  -3.098  0.00  0.00      MEMB  
ATOM   2144  H8X DPPCM  40     -19.597 -14.654  -3.551  0.00  0.00      MEMB  
ATOM   2145  H8Y DPPCM  40     -21.304 -15.001  -3.847  0.00  0.00      MEMB  
ATOM   2146  C39 DPPCM  40     -20.143 -16.627  -3.273  0.00  0.00      MEMB  
ATOM   2147  H9X DPPCM  40     -21.008 -17.185  -2.856  0.00  0.00      MEMB  
ATOM   2148  H9Y DPPCM  40     -19.310 -16.944  -2.610  0.00  0.00      MEMB  
ATOM   2149 C310 DPPCM  40     -19.605 -17.020  -4.687  0.00  0.00      MEMB  
ATOM   2150 H10X DPPCM  40     -18.783 -16.301  -4.892  0.00  0.00      MEMB  
ATOM   2151 H10Y DPPCM  40     -20.374 -16.952  -5.486  0.00  0.00      MEMB  
ATOM   2152 C311 DPPCM  40     -19.106 -18.447  -4.760  0.00  0.00      MEMB  
ATOM   2153 H11X DPPCM  40     -19.920 -19.157  -4.502  0.00  0.00      MEMB  
ATOM   2154 H11Y DPPCM  40     -18.360 -18.425  -3.937  0.00  0.00      MEMB  
ATOM   2155 C312 DPPCM  40     -18.231 -18.602  -5.952  0.00  0.00      MEMB  
ATOM   2156 H12X DPPCM  40     -18.766 -18.076  -6.771  0.00  0.00      MEMB  
ATOM   2157 H12Y DPPCM  40     -18.069 -19.683  -6.152  0.00  0.00      MEMB  
ATOM   2158 C313 DPPCM  40     -16.808 -17.935  -5.999  0.00  0.00      MEMB  
ATOM   2159 H13X DPPCM  40     -16.093 -18.361  -5.263  0.00  0.00      MEMB  
ATOM   2160 H13Y DPPCM  40     -16.951 -16.877  -5.693  0.00  0.00      MEMB  
ATOM   2161 C314 DPPCM  40     -16.234 -18.034  -7.392  0.00  0.00      MEMB  
ATOM   2162 H14X DPPCM  40     -15.632 -17.107  -7.509  0.00  0.00      MEMB  
ATOM   2163 H14Y DPPCM  40     -17.075 -18.017  -8.118  0.00  0.00      MEMB  
ATOM   2164 C315 DPPCM  40     -15.309 -19.236  -7.528  0.00  0.00      MEMB  
ATOM   2165 H15X DPPCM  40     -15.795 -20.219  -7.349  0.00  0.00      MEMB  
ATOM   2166 H15Y DPPCM  40     -14.467 -19.149  -6.808  0.00  0.00      MEMB  
ATOM   2167 C316 DPPCM  40     -14.650 -19.267  -8.899  0.00  0.00      MEMB  
ATOM   2168 H16X DPPCM  40     -14.216 -18.265  -9.103  0.00  0.00      MEMB  
ATOM   2169 H16Y DPPCM  40     -15.368 -19.475  -9.721  0.00  0.00      MEMB  
ATOM   2170 H16Z DPPCM  40     -13.810 -19.994  -8.905  0.00  0.00      MEMB  
ATOM   2171  N   POPCM  41     -12.625  -4.169  19.273  0.00  0.00      MEMB  
ATOM   2172  C12 POPCM  41     -13.515  -3.039  18.748  0.00  0.00      MEMB  
ATOM   2173 H12A POPCM  41     -12.899  -2.245  18.352  0.00  0.00      MEMB  
ATOM   2174 H12B POPCM  41     -14.022  -2.572  19.580  0.00  0.00      MEMB  
ATOM   2175  C13 POPCM  41     -13.522  -5.234  19.912  0.00  0.00      MEMB  
ATOM   2176 H13A POPCM  41     -12.917  -6.010  20.357  0.00  0.00      MEMB  
ATOM   2177 H13B POPCM  41     -14.240  -4.900  20.647  0.00  0.00      MEMB  
ATOM   2178 H13C POPCM  41     -14.210  -5.591  19.160  0.00  0.00      MEMB  
ATOM   2179  C14 POPCM  41     -11.929  -4.778  18.098  0.00  0.00      MEMB  
ATOM   2180 H14A POPCM  41     -12.690  -5.016  17.370  0.00  0.00      MEMB  
ATOM   2181 H14B POPCM  41     -11.328  -4.031  17.601  0.00  0.00      MEMB  
ATOM   2182 H14C POPCM  41     -11.292  -5.613  18.350  0.00  0.00      MEMB  
ATOM   2183  C15 POPCM  41     -11.597  -3.723  20.269  0.00  0.00      MEMB  
ATOM   2184 H15A POPCM  41     -10.964  -4.528  20.613  0.00  0.00      MEMB  
ATOM   2185 H15B POPCM  41     -12.056  -3.399  21.192  0.00  0.00      MEMB  
ATOM   2186 H15C POPCM  41     -11.033  -2.901  19.855  0.00  0.00      MEMB  
ATOM   2187  C11 POPCM  41     -14.736  -3.342  17.821  0.00  0.00      MEMB  
ATOM   2188 H11A POPCM  41     -15.301  -2.387  17.762  0.00  0.00      MEMB  
ATOM   2189 H11B POPCM  41     -15.314  -4.141  18.333  0.00  0.00      MEMB  
ATOM   2190  P   POPCM  41     -13.776  -3.017  15.296  0.00  0.00      MEMB  
ATOM   2191  O13 POPCM  41     -12.795  -3.840  14.534  0.00  0.00      MEMB  
ATOM   2192  O14 POPCM  41     -13.301  -1.665  15.730  0.00  0.00      MEMB  
ATOM   2193  O12 POPCM  41     -14.252  -3.766  16.502  0.00  0.00      MEMB  
ATOM   2194  O11 POPCM  41     -15.102  -2.833  14.453  0.00  0.00      MEMB  
ATOM   2195  C1  POPCM  41     -16.128  -1.808  14.573  0.00  0.00      MEMB  
ATOM   2196  HA  POPCM  41     -15.766  -0.933  15.154  0.00  0.00      MEMB  
ATOM   2197  HB  POPCM  41     -16.979  -2.254  15.132  0.00  0.00      MEMB  
ATOM   2198  C2  POPCM  41     -16.805  -1.349  13.191  0.00  0.00      MEMB  
ATOM   2199  HS  POPCM  41     -17.275  -2.257  12.756  0.00  0.00      MEMB  
ATOM   2200  O21 POPCM  41     -15.716  -0.846  12.433  0.00  0.00      MEMB  
ATOM   2201  C21 POPCM  41     -15.728  -1.015  11.150  0.00  0.00      MEMB  
ATOM   2202  O22 POPCM  41     -16.594  -1.721  10.605  0.00  0.00      MEMB  
ATOM   2203  C22 POPCM  41     -14.703  -0.150  10.514  0.00  0.00      MEMB  
ATOM   2204  H2R POPCM  41     -13.729  -0.107  11.047  0.00  0.00      MEMB  
ATOM   2205  H2S POPCM  41     -15.121   0.867  10.359  0.00  0.00      MEMB  
ATOM   2206  C3  POPCM  41     -17.899  -0.245  13.326  0.00  0.00      MEMB  
ATOM   2207  HX  POPCM  41     -17.499   0.399  14.138  0.00  0.00      MEMB  
ATOM   2208  HY  POPCM  41     -18.802  -0.760  13.718  0.00  0.00      MEMB  
ATOM   2209  O31 POPCM  41     -18.041   0.563  12.139  0.00  0.00      MEMB  
ATOM   2210  C31 POPCM  41     -18.965   0.181  11.334  0.00  0.00      MEMB  
ATOM   2211  O32 POPCM  41     -19.712  -0.788  11.540  0.00  0.00      MEMB  
ATOM   2212  C32 POPCM  41     -19.024   0.987  10.054  0.00  0.00      MEMB  
ATOM   2213  H2X POPCM  41     -18.755   2.042  10.274  0.00  0.00      MEMB  
ATOM   2214  H2Y POPCM  41     -20.110   0.995   9.819  0.00  0.00      MEMB  
ATOM   2215  C23 POPCM  41     -14.260  -0.618   9.094  0.00  0.00      MEMB  
ATOM   2216  H3R POPCM  41     -15.185  -0.833   8.517  0.00  0.00      MEMB  
ATOM   2217  H3S POPCM  41     -13.686  -1.569   9.111  0.00  0.00      MEMB  
ATOM   2218  C24 POPCM  41     -13.509   0.523   8.349  0.00  0.00      MEMB  
ATOM   2219  H4R POPCM  41     -12.481   0.576   8.768  0.00  0.00      MEMB  
ATOM   2220  H4S POPCM  41     -13.833   1.547   8.635  0.00  0.00      MEMB  
ATOM   2221  C25 POPCM  41     -13.424   0.293   6.835  0.00  0.00      MEMB  
ATOM   2222  H5R POPCM  41     -13.715  -0.762   6.640  0.00  0.00      MEMB  
ATOM   2223  H5S POPCM  41     -12.443   0.482   6.349  0.00  0.00      MEMB  
ATOM   2224  C26 POPCM  41     -14.432   1.099   6.032  0.00  0.00      MEMB  
ATOM   2225  H6R POPCM  41     -14.312   2.194   6.182  0.00  0.00      MEMB  
ATOM   2226  H6S POPCM  41     -15.440   0.762   6.354  0.00  0.00      MEMB  
ATOM   2227  C27 POPCM  41     -14.444   0.726   4.519  0.00  0.00      MEMB  
ATOM   2228  H7R POPCM  41     -14.755  -0.317   4.292  0.00  0.00      MEMB  
ATOM   2229  H7S POPCM  41     -13.345   0.851   4.409  0.00  0.00      MEMB  
ATOM   2230  C28 POPCM  41     -15.159   1.712   3.563  0.00  0.00      MEMB  
ATOM   2231  H8R POPCM  41     -14.718   1.569   2.554  0.00  0.00      MEMB  
ATOM   2232  H8S POPCM  41     -15.048   2.766   3.896  0.00  0.00      MEMB  
ATOM   2233  C29 POPCM  41     -16.679   1.505   3.552  0.00  0.00      MEMB  
ATOM   2234  H91 POPCM  41     -17.227   2.023   4.352  0.00  0.00      MEMB  
ATOM   2235 C210 POPCM  41     -17.374   0.807   2.618  0.00  0.00      MEMB  
ATOM   2236 H101 POPCM  41     -18.468   0.888   2.709  0.00  0.00      MEMB  
ATOM   2237 C211 POPCM  41     -16.908   0.029   1.493  0.00  0.00      MEMB  
ATOM   2238 H11R POPCM  41     -17.336  -0.987   1.626  0.00  0.00      MEMB  
ATOM   2239 H11S POPCM  41     -15.820  -0.188   1.552  0.00  0.00      MEMB  
ATOM   2240 C212 POPCM  41     -17.267   0.432   0.003  0.00  0.00      MEMB  
ATOM   2241 H12R POPCM  41     -17.013  -0.318  -0.775  0.00  0.00      MEMB  
ATOM   2242 H12S POPCM  41     -16.672   1.324  -0.288  0.00  0.00      MEMB  
ATOM   2243 C213 POPCM  41     -18.731   0.892  -0.202  0.00  0.00      MEMB  
ATOM   2244 H13R POPCM  41     -18.833   1.168  -1.273  0.00  0.00      MEMB  
ATOM   2245 H13S POPCM  41     -19.017   1.775   0.409  0.00  0.00      MEMB  
ATOM   2246 C214 POPCM  41     -19.687  -0.296  -0.054  0.00  0.00      MEMB  
ATOM   2247 H14R POPCM  41     -19.846  -0.489   1.029  0.00  0.00      MEMB  
ATOM   2248 H14S POPCM  41     -19.146  -1.213  -0.370  0.00  0.00      MEMB  
ATOM   2249 C215 POPCM  41     -21.018  -0.036  -0.801  0.00  0.00      MEMB  
ATOM   2250 H15R POPCM  41     -21.415  -1.014  -1.147  0.00  0.00      MEMB  
ATOM   2251 H15S POPCM  41     -20.794   0.470  -1.765  0.00  0.00      MEMB  
ATOM   2252 C216 POPCM  41     -22.119   0.823  -0.055  0.00  0.00      MEMB  
ATOM   2253 H16R POPCM  41     -21.623   1.802   0.119  0.00  0.00      MEMB  
ATOM   2254 H16S POPCM  41     -22.401   0.381   0.925  0.00  0.00      MEMB  
ATOM   2255 C217 POPCM  41     -23.462   0.959  -0.837  0.00  0.00      MEMB  
ATOM   2256 H17R POPCM  41     -23.680  -0.046  -1.257  0.00  0.00      MEMB  
ATOM   2257 H17S POPCM  41     -23.343   1.685  -1.670  0.00  0.00      MEMB  
ATOM   2258 C218 POPCM  41     -24.626   1.468   0.009  0.00  0.00      MEMB  
ATOM   2259 H18R POPCM  41     -25.567   1.532  -0.579  0.00  0.00      MEMB  
ATOM   2260 H18S POPCM  41     -24.416   2.385   0.600  0.00  0.00      MEMB  
ATOM   2261 H18T POPCM  41     -24.831   0.677   0.762  0.00  0.00      MEMB  
ATOM   2262  C33 POPCM  41     -18.035   0.465   8.951  0.00  0.00      MEMB  
ATOM   2263  H3X POPCM  41     -18.032  -0.640   9.068  0.00  0.00      MEMB  
ATOM   2264  H3Y POPCM  41     -17.039   0.896   9.189  0.00  0.00      MEMB  
ATOM   2265  C34 POPCM  41     -18.399   0.885   7.527  0.00  0.00      MEMB  
ATOM   2266  H4X POPCM  41     -17.562   0.547   6.878  0.00  0.00      MEMB  
ATOM   2267  H4Y POPCM  41     -18.294   1.971   7.318  0.00  0.00      MEMB  
ATOM   2268  C35 POPCM  41     -19.844   0.412   7.214  0.00  0.00      MEMB  
ATOM   2269  H5X POPCM  41     -20.600   1.084   7.676  0.00  0.00      MEMB  
ATOM   2270  H5Y POPCM  41     -20.120  -0.605   7.565  0.00  0.00      MEMB  
ATOM   2271  C36 POPCM  41     -20.219   0.344   5.776  0.00  0.00      MEMB  
ATOM   2272  H6X POPCM  41     -19.700  -0.550   5.370  0.00  0.00      MEMB  
ATOM   2273  H6Y POPCM  41     -19.639   1.105   5.210  0.00  0.00      MEMB  
ATOM   2274  C37 POPCM  41     -21.681   0.390   5.456  0.00  0.00      MEMB  
ATOM   2275  H7X POPCM  41     -22.169   0.939   6.289  0.00  0.00      MEMB  
ATOM   2276  H7Y POPCM  41     -22.073  -0.650   5.431  0.00  0.00      MEMB  
ATOM   2277  C38 POPCM  41     -21.964   0.958   4.104  0.00  0.00      MEMB  
ATOM   2278  H8X POPCM  41     -21.457   0.490   3.233  0.00  0.00      MEMB  
ATOM   2279  H8Y POPCM  41     -21.500   1.967   4.119  0.00  0.00      MEMB  
ATOM   2280  C39 POPCM  41     -23.431   1.087   3.770  0.00  0.00      MEMB  
ATOM   2281  H9X POPCM  41     -23.899   0.093   3.931  0.00  0.00      MEMB  
ATOM   2282  H9Y POPCM  41     -23.639   1.284   2.697  0.00  0.00      MEMB  
ATOM   2283 C310 POPCM  41     -24.118   2.112   4.615  0.00  0.00      MEMB  
ATOM   2284 H10X POPCM  41     -23.602   3.095   4.612  0.00  0.00      MEMB  
ATOM   2285 H10Y POPCM  41     -24.287   1.868   5.686  0.00  0.00      MEMB  
ATOM   2286 C311 POPCM  41     -25.460   2.466   3.976  0.00  0.00      MEMB  
ATOM   2287 H11X POPCM  41     -25.918   1.523   3.606  0.00  0.00      MEMB  
ATOM   2288 H11Y POPCM  41     -25.338   2.953   2.985  0.00  0.00      MEMB  
ATOM   2289 C312 POPCM  41     -26.477   2.998   4.966  0.00  0.00      MEMB  
ATOM   2290 H12X POPCM  41     -26.170   3.921   5.503  0.00  0.00      MEMB  
ATOM   2291 H12Y POPCM  41     -26.741   2.291   5.781  0.00  0.00      MEMB  
ATOM   2292 C313 POPCM  41     -27.842   3.216   4.252  0.00  0.00      MEMB  
ATOM   2293 H13X POPCM  41     -28.631   2.950   4.988  0.00  0.00      MEMB  
ATOM   2294 H13Y POPCM  41     -28.007   2.495   3.423  0.00  0.00      MEMB  
ATOM   2295 C314 POPCM  41     -28.114   4.603   3.677  0.00  0.00      MEMB  
ATOM   2296 H14X POPCM  41     -28.882   4.480   2.883  0.00  0.00      MEMB  
ATOM   2297 H14Y POPCM  41     -27.213   5.045   3.200  0.00  0.00      MEMB  
ATOM   2298 C315 POPCM  41     -28.761   5.526   4.700  0.00  0.00      MEMB  
ATOM   2299 H15X POPCM  41     -28.156   5.396   5.623  0.00  0.00      MEMB  
ATOM   2300 H15Y POPCM  41     -29.682   5.115   5.166  0.00  0.00      MEMB  
ATOM   2301 C316 POPCM  41     -28.945   6.948   4.258  0.00  0.00      MEMB  
ATOM   2302 H16X POPCM  41     -29.308   7.693   4.997  0.00  0.00      MEMB  
ATOM   2303 H16Y POPCM  41     -29.585   6.903   3.351  0.00  0.00      MEMB  
ATOM   2304 H16Z POPCM  41     -27.897   7.282   4.101  0.00  0.00      MEMB  
ATOM   2305  N   POPCM  42       3.099 -26.856  12.892  0.00  0.00      MEMB  
ATOM   2306  C12 POPCM  42       3.777 -28.159  12.975  0.00  0.00      MEMB  
ATOM   2307 H12A POPCM  42       3.035 -28.839  12.583  0.00  0.00      MEMB  
ATOM   2308 H12B POPCM  42       3.938 -28.452  14.002  0.00  0.00      MEMB  
ATOM   2309  C13 POPCM  42       3.030 -26.347  11.420  0.00  0.00      MEMB  
ATOM   2310 H13A POPCM  42       2.491 -27.053  10.806  0.00  0.00      MEMB  
ATOM   2311 H13B POPCM  42       2.528 -25.394  11.343  0.00  0.00      MEMB  
ATOM   2312 H13C POPCM  42       4.006 -26.306  10.958  0.00  0.00      MEMB  
ATOM   2313  C14 POPCM  42       1.738 -27.051  13.528  0.00  0.00      MEMB  
ATOM   2314 H14A POPCM  42       1.235 -27.905  13.101  0.00  0.00      MEMB  
ATOM   2315 H14B POPCM  42       1.963 -27.307  14.553  0.00  0.00      MEMB  
ATOM   2316 H14C POPCM  42       1.124 -26.184  13.337  0.00  0.00      MEMB  
ATOM   2317  C15 POPCM  42       3.905 -25.941  13.672  0.00  0.00      MEMB  
ATOM   2318 H15A POPCM  42       4.783 -25.749  13.074  0.00  0.00      MEMB  
ATOM   2319 H15B POPCM  42       4.150 -26.440  14.598  0.00  0.00      MEMB  
ATOM   2320 H15C POPCM  42       3.381 -25.008  13.821  0.00  0.00      MEMB  
ATOM   2321  C11 POPCM  42       5.076 -28.421  12.234  0.00  0.00      MEMB  
ATOM   2322 H11A POPCM  42       4.846 -28.413  11.147  0.00  0.00      MEMB  
ATOM   2323 H11B POPCM  42       5.396 -29.461  12.459  0.00  0.00      MEMB  
ATOM   2324  P   POPCM  42       7.664 -27.484  12.231  0.00  0.00      MEMB  
ATOM   2325  O13 POPCM  42       8.232 -28.416  13.306  0.00  0.00      MEMB  
ATOM   2326  O14 POPCM  42       8.062 -26.100  12.429  0.00  0.00      MEMB  
ATOM   2327  O12 POPCM  42       6.098 -27.516  12.476  0.00  0.00      MEMB  
ATOM   2328  O11 POPCM  42       7.807 -28.162  10.802  0.00  0.00      MEMB  
ATOM   2329  C1  POPCM  42       7.603 -27.211   9.692  0.00  0.00      MEMB  
ATOM   2330  HA  POPCM  42       8.594 -26.910   9.289  0.00  0.00      MEMB  
ATOM   2331  HB  POPCM  42       6.972 -26.313   9.865  0.00  0.00      MEMB  
ATOM   2332  C2  POPCM  42       6.953 -28.010   8.569  0.00  0.00      MEMB  
ATOM   2333  HS  POPCM  42       6.005 -28.464   8.929  0.00  0.00      MEMB  
ATOM   2334  O21 POPCM  42       7.750 -29.084   8.153  0.00  0.00      MEMB  
ATOM   2335  C21 POPCM  42       7.167 -30.111   7.498  0.00  0.00      MEMB  
ATOM   2336  O22 POPCM  42       6.006 -30.423   7.569  0.00  0.00      MEMB  
ATOM   2337  C22 POPCM  42       8.249 -30.857   6.577  0.00  0.00      MEMB  
ATOM   2338  H2R POPCM  42       8.626 -31.651   7.257  0.00  0.00      MEMB  
ATOM   2339  H2S POPCM  42       9.007 -30.081   6.336  0.00  0.00      MEMB  
ATOM   2340  C3  POPCM  42       6.639 -27.021   7.436  0.00  0.00      MEMB  
ATOM   2341  HX  POPCM  42       7.630 -26.653   7.095  0.00  0.00      MEMB  
ATOM   2342  HY  POPCM  42       6.066 -26.109   7.706  0.00  0.00      MEMB  
ATOM   2343  O31 POPCM  42       5.974 -27.754   6.370  0.00  0.00      MEMB  
ATOM   2344  C31 POPCM  42       4.661 -27.853   6.561  0.00  0.00      MEMB  
ATOM   2345  O32 POPCM  42       4.053 -27.477   7.514  0.00  0.00      MEMB  
ATOM   2346  C32 POPCM  42       4.053 -28.644   5.404  0.00  0.00      MEMB  
ATOM   2347  H2X POPCM  42       4.725 -29.521   5.284  0.00  0.00      MEMB  
ATOM   2348  H2Y POPCM  42       4.024 -28.013   4.489  0.00  0.00      MEMB  
ATOM   2349  C23 POPCM  42       7.604 -31.421   5.266  0.00  0.00      MEMB  
ATOM   2350  H3R POPCM  42       6.648 -31.882   5.595  0.00  0.00      MEMB  
ATOM   2351  H3S POPCM  42       8.221 -32.266   4.891  0.00  0.00      MEMB  
ATOM   2352  C24 POPCM  42       7.375 -30.352   4.208  0.00  0.00      MEMB  
ATOM   2353  H4R POPCM  42       8.355 -29.990   3.830  0.00  0.00      MEMB  
ATOM   2354  H4S POPCM  42       6.946 -29.469   4.728  0.00  0.00      MEMB  
ATOM   2355  C25 POPCM  42       6.421 -30.806   3.141  0.00  0.00      MEMB  
ATOM   2356  H5R POPCM  42       5.460 -31.107   3.610  0.00  0.00      MEMB  
ATOM   2357  H5S POPCM  42       6.869 -31.647   2.570  0.00  0.00      MEMB  
ATOM   2358  C26 POPCM  42       6.107 -29.645   2.156  0.00  0.00      MEMB  
ATOM   2359  H6R POPCM  42       7.001 -29.506   1.512  0.00  0.00      MEMB  
ATOM   2360  H6S POPCM  42       5.976 -28.700   2.725  0.00  0.00      MEMB  
ATOM   2361  C27 POPCM  42       4.970 -29.953   1.110  0.00  0.00      MEMB  
ATOM   2362  H7R POPCM  42       4.035 -30.151   1.677  0.00  0.00      MEMB  
ATOM   2363  H7S POPCM  42       5.248 -30.832   0.490  0.00  0.00      MEMB  
ATOM   2364  C28 POPCM  42       4.745 -28.770   0.182  0.00  0.00      MEMB  
ATOM   2365  H8R POPCM  42       4.479 -27.890   0.806  0.00  0.00      MEMB  
ATOM   2366  H8S POPCM  42       3.853 -29.016  -0.433  0.00  0.00      MEMB  
ATOM   2367  C29 POPCM  42       5.847 -28.306  -0.780  0.00  0.00      MEMB  
ATOM   2368  H91 POPCM  42       6.707 -28.118  -0.121  0.00  0.00      MEMB  
ATOM   2369 C210 POPCM  42       5.979 -28.156  -2.090  0.00  0.00      MEMB  
ATOM   2370 H101 POPCM  42       6.899 -27.779  -2.560  0.00  0.00      MEMB  
ATOM   2371 C211 POPCM  42       4.955 -28.600  -3.065  0.00  0.00      MEMB  
ATOM   2372 H11R POPCM  42       4.165 -29.183  -2.546  0.00  0.00      MEMB  
ATOM   2373 H11S POPCM  42       5.391 -29.198  -3.894  0.00  0.00      MEMB  
ATOM   2374 C212 POPCM  42       4.380 -27.413  -3.722  0.00  0.00      MEMB  
ATOM   2375 H12R POPCM  42       5.254 -26.773  -3.966  0.00  0.00      MEMB  
ATOM   2376 H12S POPCM  42       3.660 -26.949  -3.014  0.00  0.00      MEMB  
ATOM   2377 C213 POPCM  42       3.547 -27.766  -5.018  0.00  0.00      MEMB  
ATOM   2378 H13R POPCM  42       2.672 -28.370  -4.696  0.00  0.00      MEMB  
ATOM   2379 H13S POPCM  42       4.159 -28.423  -5.671  0.00  0.00      MEMB  
ATOM   2380 C214 POPCM  42       3.055 -26.521  -5.775  0.00  0.00      MEMB  
ATOM   2381 H14R POPCM  42       2.408 -25.882  -5.137  0.00  0.00      MEMB  
ATOM   2382 H14S POPCM  42       2.422 -26.929  -6.591  0.00  0.00      MEMB  
ATOM   2383 C215 POPCM  42       4.125 -25.491  -6.312  0.00  0.00      MEMB  
ATOM   2384 H15R POPCM  42       4.931 -25.968  -6.909  0.00  0.00      MEMB  
ATOM   2385 H15S POPCM  42       4.553 -24.957  -5.437  0.00  0.00      MEMB  
ATOM   2386 C216 POPCM  42       3.486 -24.252  -7.172  0.00  0.00      MEMB  
ATOM   2387 H16R POPCM  42       2.925 -23.583  -6.485  0.00  0.00      MEMB  
ATOM   2388 H16S POPCM  42       2.676 -24.766  -7.733  0.00  0.00      MEMB  
ATOM   2389 C217 POPCM  42       4.541 -23.567  -8.093  0.00  0.00      MEMB  
ATOM   2390 H17R POPCM  42       5.118 -24.349  -8.631  0.00  0.00      MEMB  
ATOM   2391 H17S POPCM  42       5.319 -23.200  -7.390  0.00  0.00      MEMB  
ATOM   2392 C218 POPCM  42       4.076 -22.441  -8.890  0.00  0.00      MEMB  
ATOM   2393 H18R POPCM  42       3.125 -22.659  -9.420  0.00  0.00      MEMB  
ATOM   2394 H18S POPCM  42       4.831 -22.084  -9.622  0.00  0.00      MEMB  
ATOM   2395 H18T POPCM  42       3.890 -21.574  -8.220  0.00  0.00      MEMB  
ATOM   2396  C33 POPCM  42       2.645 -29.173   5.573  0.00  0.00      MEMB  
ATOM   2397  H3X POPCM  42       2.333 -29.668   6.517  0.00  0.00      MEMB  
ATOM   2398  H3Y POPCM  42       2.449 -29.885   4.742  0.00  0.00      MEMB  
ATOM   2399  C34 POPCM  42       1.632 -28.061   5.380  0.00  0.00      MEMB  
ATOM   2400  H4X POPCM  42       2.003 -27.170   5.930  0.00  0.00      MEMB  
ATOM   2401  H4Y POPCM  42       0.709 -28.377   5.910  0.00  0.00      MEMB  
ATOM   2402  C35 POPCM  42       1.250 -27.776   3.896  0.00  0.00      MEMB  
ATOM   2403  H5X POPCM  42       0.817 -28.686   3.430  0.00  0.00      MEMB  
ATOM   2404  H5Y POPCM  42       2.120 -27.558   3.240  0.00  0.00      MEMB  
ATOM   2405  C36 POPCM  42       0.179 -26.734   3.822  0.00  0.00      MEMB  
ATOM   2406  H6X POPCM  42       0.575 -25.762   4.189  0.00  0.00      MEMB  
ATOM   2407  H6Y POPCM  42      -0.676 -27.073   4.445  0.00  0.00      MEMB  
ATOM   2408  C37 POPCM  42      -0.418 -26.597   2.376  0.00  0.00      MEMB  
ATOM   2409  H7X POPCM  42      -0.928 -27.498   1.974  0.00  0.00      MEMB  
ATOM   2410  H7Y POPCM  42       0.393 -26.422   1.636  0.00  0.00      MEMB  
ATOM   2411  C38 POPCM  42      -1.358 -25.402   2.230  0.00  0.00      MEMB  
ATOM   2412  H8X POPCM  42      -0.833 -24.445   2.434  0.00  0.00      MEMB  
ATOM   2413  H8Y POPCM  42      -2.169 -25.372   2.989  0.00  0.00      MEMB  
ATOM   2414  C39 POPCM  42      -2.167 -25.345   0.869  0.00  0.00      MEMB  
ATOM   2415  H9X POPCM  42      -2.788 -24.441   1.045  0.00  0.00      MEMB  
ATOM   2416  H9Y POPCM  42      -2.697 -26.321   0.826  0.00  0.00      MEMB  
ATOM   2417 C310 POPCM  42      -1.197 -25.074  -0.240  0.00  0.00      MEMB  
ATOM   2418 H10X POPCM  42      -0.393 -25.840  -0.192  0.00  0.00      MEMB  
ATOM   2419 H10Y POPCM  42      -0.616 -24.183   0.081  0.00  0.00      MEMB  
ATOM   2420 C311 POPCM  42      -1.936 -24.783  -1.545  0.00  0.00      MEMB  
ATOM   2421 H11X POPCM  42      -2.563 -23.888  -1.343  0.00  0.00      MEMB  
ATOM   2422 H11Y POPCM  42      -2.629 -25.600  -1.839  0.00  0.00      MEMB  
ATOM   2423 C312 POPCM  42      -0.945 -24.603  -2.668  0.00  0.00      MEMB  
ATOM   2424 H12X POPCM  42      -0.333 -25.530  -2.644  0.00  0.00      MEMB  
ATOM   2425 H12Y POPCM  42      -0.190 -23.796  -2.548  0.00  0.00      MEMB  
ATOM   2426 C313 POPCM  42      -1.692 -24.442  -4.036  0.00  0.00      MEMB  
ATOM   2427 H13X POPCM  42      -2.339 -23.542  -3.962  0.00  0.00      MEMB  
ATOM   2428 H13Y POPCM  42      -2.150 -25.427  -4.273  0.00  0.00      MEMB  
ATOM   2429 C314 POPCM  42      -0.711 -24.140  -5.152  0.00  0.00      MEMB  
ATOM   2430 H14X POPCM  42       0.099 -24.894  -5.249  0.00  0.00      MEMB  
ATOM   2431 H14Y POPCM  42      -0.203 -23.170  -4.967  0.00  0.00      MEMB  
ATOM   2432 C315 POPCM  42      -1.405 -24.327  -6.499  0.00  0.00      MEMB  
ATOM   2433 H15X POPCM  42      -2.233 -23.591  -6.572  0.00  0.00      MEMB  
ATOM   2434 H15Y POPCM  42      -1.962 -25.274  -6.668  0.00  0.00      MEMB  
ATOM   2435 C316 POPCM  42      -0.492 -24.016  -7.665  0.00  0.00      MEMB  
ATOM   2436 H16X POPCM  42      -0.060 -23.017  -7.439  0.00  0.00      MEMB  
ATOM   2437 H16Y POPCM  42      -1.157 -24.041  -8.554  0.00  0.00      MEMB  
ATOM   2438 H16Z POPCM  42       0.150 -24.890  -7.906  0.00  0.00      MEMB  
ATOM   2439  N   DPPCM  43     -16.275 -27.003  12.670  0.00  0.00      MEMB  
ATOM   2440  C13 DPPCM  43     -16.874 -27.448  11.365  0.00  0.00      MEMB  
ATOM   2441 H13A DPPCM  43     -16.722 -28.513  11.279  0.00  0.00      MEMB  
ATOM   2442 H13B DPPCM  43     -16.325 -26.998  10.551  0.00  0.00      MEMB  
ATOM   2443 H13C DPPCM  43     -17.949 -27.340  11.365  0.00  0.00      MEMB  
ATOM   2444  C14 DPPCM  43     -16.365 -25.484  12.735  0.00  0.00      MEMB  
ATOM   2445 H14A DPPCM  43     -17.323 -25.169  13.120  0.00  0.00      MEMB  
ATOM   2446 H14B DPPCM  43     -16.243 -25.084  11.739  0.00  0.00      MEMB  
ATOM   2447 H14C DPPCM  43     -15.560 -25.123  13.358  0.00  0.00      MEMB  
ATOM   2448  C15 DPPCM  43     -17.083 -27.635  13.747  0.00  0.00      MEMB  
ATOM   2449 H15A DPPCM  43     -17.070 -28.696  13.548  0.00  0.00      MEMB  
ATOM   2450 H15B DPPCM  43     -18.128 -27.359  13.765  0.00  0.00      MEMB  
ATOM   2451 H15C DPPCM  43     -16.616 -27.470  14.707  0.00  0.00      MEMB  
ATOM   2452  C12 DPPCM  43     -14.838 -27.534  12.660  0.00  0.00      MEMB  
ATOM   2453 H12A DPPCM  43     -14.384 -27.107  11.778  0.00  0.00      MEMB  
ATOM   2454 H12B DPPCM  43     -14.944 -28.595  12.486  0.00  0.00      MEMB  
ATOM   2455  C11 DPPCM  43     -13.979 -27.344  13.962  0.00  0.00      MEMB  
ATOM   2456 H11A DPPCM  43     -13.050 -27.951  14.024  0.00  0.00      MEMB  
ATOM   2457 H11B DPPCM  43     -14.707 -27.734  14.705  0.00  0.00      MEMB  
ATOM   2458  P   DPPCM  43     -12.583 -25.151  13.611  0.00  0.00      MEMB  
ATOM   2459  O13 DPPCM  43     -11.543 -25.122  14.636  0.00  0.00      MEMB  
ATOM   2460  O14 DPPCM  43     -13.178 -23.851  13.131  0.00  0.00      MEMB  
ATOM   2461  O11 DPPCM  43     -12.223 -26.033  12.326  0.00  0.00      MEMB  
ATOM   2462  O12 DPPCM  43     -13.731 -25.968  14.299  0.00  0.00      MEMB  
ATOM   2463  C1  DPPCM  43     -10.952 -26.666  12.234  0.00  0.00      MEMB  
ATOM   2464  HA  DPPCM  43     -10.997 -27.281  11.310  0.00  0.00      MEMB  
ATOM   2465  HB  DPPCM  43     -10.648 -27.267  13.118  0.00  0.00      MEMB  
ATOM   2466  C2  DPPCM  43      -9.776 -25.669  11.831  0.00  0.00      MEMB  
ATOM   2467  HS  DPPCM  43      -9.237 -25.259  12.712  0.00  0.00      MEMB  
ATOM   2468  O21 DPPCM  43     -10.202 -24.557  10.979  0.00  0.00      MEMB  
ATOM   2469  C21 DPPCM  43      -9.447 -23.507  11.001  0.00  0.00      MEMB  
ATOM   2470  O22 DPPCM  43      -8.582 -23.309  11.837  0.00  0.00      MEMB  
ATOM   2471  C22 DPPCM  43      -9.799 -22.609   9.850  0.00  0.00      MEMB  
ATOM   2472  H2R DPPCM  43     -10.819 -22.837   9.473  0.00  0.00      MEMB  
ATOM   2473  H2S DPPCM  43      -8.986 -22.919   9.159  0.00  0.00      MEMB  
ATOM   2474  C3  DPPCM  43      -8.739 -26.481  10.988  0.00  0.00      MEMB  
ATOM   2475  HX  DPPCM  43      -8.426 -27.308  11.660  0.00  0.00      MEMB  
ATOM   2476  HY  DPPCM  43      -7.924 -25.750  10.801  0.00  0.00      MEMB  
ATOM   2477  O31 DPPCM  43      -9.269 -27.100   9.806  0.00  0.00      MEMB  
ATOM   2478  C31 DPPCM  43      -9.083 -26.409   8.655  0.00  0.00      MEMB  
ATOM   2479  O32 DPPCM  43      -8.457 -25.406   8.547  0.00  0.00      MEMB  
ATOM   2480  C32 DPPCM  43      -9.503 -27.277   7.465  0.00  0.00      MEMB  
ATOM   2481  H2X DPPCM  43     -10.389 -27.856   7.804  0.00  0.00      MEMB  
ATOM   2482  H2Y DPPCM  43      -8.676 -27.962   7.182  0.00  0.00      MEMB  
ATOM   2483  C23 DPPCM  43      -9.564 -21.069  10.102  0.00  0.00      MEMB  
ATOM   2484  H3R DPPCM  43      -8.539 -20.962  10.516  0.00  0.00      MEMB  
ATOM   2485  H3S DPPCM  43     -10.171 -20.718  10.963  0.00  0.00      MEMB  
ATOM   2486  C24 DPPCM  43      -9.743 -20.192   8.824  0.00  0.00      MEMB  
ATOM   2487  H4R DPPCM  43     -10.841 -20.119   8.676  0.00  0.00      MEMB  
ATOM   2488  H4S DPPCM  43      -9.195 -20.622   7.958  0.00  0.00      MEMB  
ATOM   2489  C25 DPPCM  43      -9.268 -18.771   9.010  0.00  0.00      MEMB  
ATOM   2490  H5R DPPCM  43      -8.255 -18.778   9.467  0.00  0.00      MEMB  
ATOM   2491  H5S DPPCM  43      -9.961 -18.342   9.765  0.00  0.00      MEMB  
ATOM   2492  C26 DPPCM  43      -9.221 -17.970   7.716  0.00  0.00      MEMB  
ATOM   2493  H6R DPPCM  43      -9.272 -16.921   8.079  0.00  0.00      MEMB  
ATOM   2494  H6S DPPCM  43     -10.073 -18.102   7.015  0.00  0.00      MEMB  
ATOM   2495  C27 DPPCM  43      -8.040 -18.338   6.864  0.00  0.00      MEMB  
ATOM   2496  H7R DPPCM  43      -8.173 -19.406   6.588  0.00  0.00      MEMB  
ATOM   2497  H7S DPPCM  43      -7.124 -18.197   7.478  0.00  0.00      MEMB  
ATOM   2498  C28 DPPCM  43      -8.009 -17.417   5.604  0.00  0.00      MEMB  
ATOM   2499  H8R DPPCM  43      -7.543 -16.455   5.906  0.00  0.00      MEMB  
ATOM   2500  H8S DPPCM  43      -9.021 -17.041   5.342  0.00  0.00      MEMB  
ATOM   2501  C29 DPPCM  43      -7.165 -17.970   4.488  0.00  0.00      MEMB  
ATOM   2502  H9R DPPCM  43      -7.575 -18.950   4.162  0.00  0.00      MEMB  
ATOM   2503  H9S DPPCM  43      -6.183 -18.096   4.991  0.00  0.00      MEMB  
ATOM   2504 C210 DPPCM  43      -7.173 -17.055   3.312  0.00  0.00      MEMB  
ATOM   2505 H10R DPPCM  43      -6.646 -16.118   3.590  0.00  0.00      MEMB  
ATOM   2506 H10S DPPCM  43      -8.234 -16.823   3.074  0.00  0.00      MEMB  
ATOM   2507 C211 DPPCM  43      -6.635 -17.653   2.079  0.00  0.00      MEMB  
ATOM   2508 H11R DPPCM  43      -7.032 -18.642   1.764  0.00  0.00      MEMB  
ATOM   2509 H11S DPPCM  43      -5.547 -17.762   2.275  0.00  0.00      MEMB  
ATOM   2510 C212 DPPCM  43      -6.669 -16.657   0.947  0.00  0.00      MEMB  
ATOM   2511 H12R DPPCM  43      -5.882 -15.927   1.235  0.00  0.00      MEMB  
ATOM   2512 H12S DPPCM  43      -7.571 -16.008   0.956  0.00  0.00      MEMB  
ATOM   2513 C213 DPPCM  43      -6.282 -17.240  -0.420  0.00  0.00      MEMB  
ATOM   2514 H13R DPPCM  43      -7.103 -17.856  -0.845  0.00  0.00      MEMB  
ATOM   2515 H13S DPPCM  43      -5.320 -17.779  -0.280  0.00  0.00      MEMB  
ATOM   2516 C214 DPPCM  43      -6.014 -16.178  -1.607  0.00  0.00      MEMB  
ATOM   2517 H14R DPPCM  43      -5.214 -15.513  -1.217  0.00  0.00      MEMB  
ATOM   2518 H14S DPPCM  43      -6.821 -15.473  -1.900  0.00  0.00      MEMB  
ATOM   2519 C215 DPPCM  43      -5.383 -16.866  -2.779  0.00  0.00      MEMB  
ATOM   2520 H15R DPPCM  43      -6.005 -17.361  -3.555  0.00  0.00      MEMB  
ATOM   2521 H15S DPPCM  43      -4.625 -17.634  -2.514  0.00  0.00      MEMB  
ATOM   2522 C216 DPPCM  43      -4.724 -15.721  -3.648  0.00  0.00      MEMB  
ATOM   2523 H16R DPPCM  43      -4.457 -16.225  -4.602  0.00  0.00      MEMB  
ATOM   2524 H16S DPPCM  43      -3.788 -15.356  -3.173  0.00  0.00      MEMB  
ATOM   2525 H16T DPPCM  43      -5.405 -14.879  -3.894  0.00  0.00      MEMB  
ATOM   2526  C33 DPPCM  43      -9.843 -26.387   6.222  0.00  0.00      MEMB  
ATOM   2527  H3X DPPCM  43      -9.952 -27.116   5.391  0.00  0.00      MEMB  
ATOM   2528  H3Y DPPCM  43      -9.025 -25.667   6.002  0.00  0.00      MEMB  
ATOM   2529  C34 DPPCM  43     -11.115 -25.539   6.417  0.00  0.00      MEMB  
ATOM   2530  H4X DPPCM  43     -11.028 -24.919   7.334  0.00  0.00      MEMB  
ATOM   2531  H4Y DPPCM  43     -11.972 -26.211   6.635  0.00  0.00      MEMB  
ATOM   2532  C35 DPPCM  43     -11.509 -24.634   5.264  0.00  0.00      MEMB  
ATOM   2533  H5X DPPCM  43     -10.624 -23.976   5.129  0.00  0.00      MEMB  
ATOM   2534  H5Y DPPCM  43     -12.404 -24.053   5.570  0.00  0.00      MEMB  
ATOM   2535  C36 DPPCM  43     -11.910 -25.290   3.941  0.00  0.00      MEMB  
ATOM   2536  H6X DPPCM  43     -12.659 -26.093   4.111  0.00  0.00      MEMB  
ATOM   2537  H6Y DPPCM  43     -10.977 -25.745   3.543  0.00  0.00      MEMB  
ATOM   2538  C37 DPPCM  43     -12.215 -24.244   2.822  0.00  0.00      MEMB  
ATOM   2539  H7X DPPCM  43     -11.504 -23.390   2.807  0.00  0.00      MEMB  
ATOM   2540  H7Y DPPCM  43     -13.243 -23.837   2.927  0.00  0.00      MEMB  
ATOM   2541  C38 DPPCM  43     -12.187 -24.784   1.326  0.00  0.00      MEMB  
ATOM   2542  H8X DPPCM  43     -12.930 -25.596   1.175  0.00  0.00      MEMB  
ATOM   2543  H8Y DPPCM  43     -11.201 -25.286   1.216  0.00  0.00      MEMB  
ATOM   2544  C39 DPPCM  43     -12.348 -23.669   0.200  0.00  0.00      MEMB  
ATOM   2545  H9X DPPCM  43     -11.495 -22.989   0.411  0.00  0.00      MEMB  
ATOM   2546  H9Y DPPCM  43     -13.295 -23.106   0.348  0.00  0.00      MEMB  
ATOM   2547 C310 DPPCM  43     -12.253 -24.220  -1.176  0.00  0.00      MEMB  
ATOM   2548 H10X DPPCM  43     -13.182 -24.823  -1.268  0.00  0.00      MEMB  
ATOM   2549 H10Y DPPCM  43     -11.336 -24.833  -1.306  0.00  0.00      MEMB  
ATOM   2550 C311 DPPCM  43     -12.356 -23.141  -2.200  0.00  0.00      MEMB  
ATOM   2551 H11X DPPCM  43     -11.567 -22.373  -2.054  0.00  0.00      MEMB  
ATOM   2552 H11Y DPPCM  43     -13.307 -22.580  -2.078  0.00  0.00      MEMB  
ATOM   2553 C312 DPPCM  43     -12.157 -23.703  -3.617  0.00  0.00      MEMB  
ATOM   2554 H12X DPPCM  43     -12.766 -24.630  -3.687  0.00  0.00      MEMB  
ATOM   2555 H12Y DPPCM  43     -11.100 -24.007  -3.772  0.00  0.00      MEMB  
ATOM   2556 C313 DPPCM  43     -12.533 -22.628  -4.639  0.00  0.00      MEMB  
ATOM   2557 H13X DPPCM  43     -11.954 -21.681  -4.595  0.00  0.00      MEMB  
ATOM   2558 H13Y DPPCM  43     -13.587 -22.294  -4.523  0.00  0.00      MEMB  
ATOM   2559 C314 DPPCM  43     -12.478 -23.215  -6.045  0.00  0.00      MEMB  
ATOM   2560 H14X DPPCM  43     -11.458 -23.654  -6.049  0.00  0.00      MEMB  
ATOM   2561 H14Y DPPCM  43     -12.424 -22.412  -6.811  0.00  0.00      MEMB  
ATOM   2562 C315 DPPCM  43     -13.508 -24.307  -6.276  0.00  0.00      MEMB  
ATOM   2563 H15X DPPCM  43     -14.582 -24.145  -6.040  0.00  0.00      MEMB  
ATOM   2564 H15Y DPPCM  43     -13.248 -25.103  -5.546  0.00  0.00      MEMB  
ATOM   2565 C316 DPPCM  43     -13.423 -24.923  -7.678  0.00  0.00      MEMB  
ATOM   2566 H16X DPPCM  43     -13.939 -25.888  -7.868  0.00  0.00      MEMB  
ATOM   2567 H16Y DPPCM  43     -12.343 -25.155  -7.791  0.00  0.00      MEMB  
ATOM   2568 H16Z DPPCM  43     -13.554 -24.202  -8.513  0.00  0.00      MEMB  
ATOM   2569  C3  CHL1M  44      -9.706  18.342   3.994  0.00  0.00      MEMB  
ATOM   2570  H3  CHL1M  44      -8.985  19.183   3.912  0.00  0.00      MEMB  
ATOM   2571  O3  CHL1M  44     -10.130  18.349   5.398  0.00  0.00      MEMB  
ATOM   2572  H3' CHL1M  44     -10.973  17.889   5.401  0.00  0.00      MEMB  
ATOM   2573  C4  CHL1M  44     -11.016  18.561   3.178  0.00  0.00      MEMB  
ATOM   2574  H4A CHL1M  44     -11.771  17.794   3.451  0.00  0.00      MEMB  
ATOM   2575  H4B CHL1M  44     -11.444  19.572   3.350  0.00  0.00      MEMB  
ATOM   2576  C5  CHL1M  44     -10.584  18.434   1.659  0.00  0.00      MEMB  
ATOM   2577  C6  CHL1M  44     -10.713  19.522   0.849  0.00  0.00      MEMB  
ATOM   2578  H6  CHL1M  44     -11.217  20.426   1.221  0.00  0.00      MEMB  
ATOM   2579  C7  CHL1M  44     -10.319  19.538  -0.602  0.00  0.00      MEMB  
ATOM   2580  H7A CHL1M  44     -11.038  20.010  -1.305  0.00  0.00      MEMB  
ATOM   2581  H7B CHL1M  44      -9.291  19.957  -0.646  0.00  0.00      MEMB  
ATOM   2582  C8  CHL1M  44     -10.036  18.075  -1.179  0.00  0.00      MEMB  
ATOM   2583  H8  CHL1M  44     -11.024  17.571  -1.241  0.00  0.00      MEMB  
ATOM   2584  C14 CHL1M  44      -9.279  18.155  -2.481  0.00  0.00      MEMB  
ATOM   2585  H14 CHL1M  44      -8.296  18.613  -2.242  0.00  0.00      MEMB  
ATOM   2586  C15 CHL1M  44      -9.971  19.032  -3.638  0.00  0.00      MEMB  
ATOM   2587 H15A CHL1M  44     -11.057  18.802  -3.668  0.00  0.00      MEMB  
ATOM   2588 H15B CHL1M  44      -9.749  20.120  -3.594  0.00  0.00      MEMB  
ATOM   2589  C16 CHL1M  44      -9.247  18.495  -4.905  0.00  0.00      MEMB  
ATOM   2590 H16A CHL1M  44      -9.949  18.110  -5.676  0.00  0.00      MEMB  
ATOM   2591 H16B CHL1M  44      -8.723  19.382  -5.321  0.00  0.00      MEMB  
ATOM   2592  C17 CHL1M  44      -8.367  17.285  -4.438  0.00  0.00      MEMB  
ATOM   2593  H17 CHL1M  44      -7.384  17.721  -4.157  0.00  0.00      MEMB  
ATOM   2594  C13 CHL1M  44      -8.983  16.793  -3.058  0.00  0.00      MEMB  
ATOM   2595  C18 CHL1M  44     -10.327  16.118  -3.402  0.00  0.00      MEMB  
ATOM   2596 H18A CHL1M  44     -10.984  16.702  -4.082  0.00  0.00      MEMB  
ATOM   2597 H18B CHL1M  44      -9.984  15.234  -3.980  0.00  0.00      MEMB  
ATOM   2598 H18C CHL1M  44     -10.785  15.859  -2.423  0.00  0.00      MEMB  
ATOM   2599  C12 CHL1M  44      -8.144  15.985  -2.073  0.00  0.00      MEMB  
ATOM   2600 H12A CHL1M  44      -7.802  15.038  -2.542  0.00  0.00      MEMB  
ATOM   2601 H12B CHL1M  44      -7.265  16.636  -1.883  0.00  0.00      MEMB  
ATOM   2602  C11 CHL1M  44      -8.846  15.767  -0.707  0.00  0.00      MEMB  
ATOM   2603 H11A CHL1M  44      -9.728  15.114  -0.880  0.00  0.00      MEMB  
ATOM   2604 H11B CHL1M  44      -8.099  15.341  -0.004  0.00  0.00      MEMB  
ATOM   2605  C9  CHL1M  44      -9.171  17.218  -0.158  0.00  0.00      MEMB  
ATOM   2606  H9  CHL1M  44      -8.217  17.773  -0.030  0.00  0.00      MEMB  
ATOM   2607  C10 CHL1M  44      -9.828  17.132   1.232  0.00  0.00      MEMB  
ATOM   2608  C19 CHL1M  44     -10.816  15.958   1.212  0.00  0.00      MEMB  
ATOM   2609 H19A CHL1M  44     -10.296  14.984   1.091  0.00  0.00      MEMB  
ATOM   2610 H19B CHL1M  44     -11.268  15.831   2.219  0.00  0.00      MEMB  
ATOM   2611 H19C CHL1M  44     -11.556  16.040   0.388  0.00  0.00      MEMB  
ATOM   2612  C1  CHL1M  44      -8.622  16.910   2.231  0.00  0.00      MEMB  
ATOM   2613  H1A CHL1M  44      -8.192  15.931   1.929  0.00  0.00      MEMB  
ATOM   2614  H1B CHL1M  44      -7.848  17.683   2.034  0.00  0.00      MEMB  
ATOM   2615  C2  CHL1M  44      -9.041  17.019   3.678  0.00  0.00      MEMB  
ATOM   2616  H2A CHL1M  44      -8.188  16.918   4.384  0.00  0.00      MEMB  
ATOM   2617  H2B CHL1M  44      -9.706  16.132   3.738  0.00  0.00      MEMB  
ATOM   2618  C20 CHL1M  44      -8.211  16.273  -5.609  0.00  0.00      MEMB  
ATOM   2619  H20 CHL1M  44      -9.155  15.738  -5.846  0.00  0.00      MEMB  
ATOM   2620  C21 CHL1M  44      -7.254  15.200  -5.169  0.00  0.00      MEMB  
ATOM   2621 H21A CHL1M  44      -6.455  15.723  -4.602  0.00  0.00      MEMB  
ATOM   2622 H21B CHL1M  44      -6.743  14.822  -6.080  0.00  0.00      MEMB  
ATOM   2623 H21C CHL1M  44      -7.726  14.405  -4.553  0.00  0.00      MEMB  
ATOM   2624  C22 CHL1M  44      -7.756  16.869  -6.965  0.00  0.00      MEMB  
ATOM   2625 H22A CHL1M  44      -8.483  17.689  -7.150  0.00  0.00      MEMB  
ATOM   2626 H22B CHL1M  44      -6.731  17.281  -6.849  0.00  0.00      MEMB  
ATOM   2627  C23 CHL1M  44      -7.825  15.927  -8.152  0.00  0.00      MEMB  
ATOM   2628 H23A CHL1M  44      -6.988  15.202  -8.236  0.00  0.00      MEMB  
ATOM   2629 H23B CHL1M  44      -8.769  15.345  -8.085  0.00  0.00      MEMB  
ATOM   2630  C24 CHL1M  44      -7.966  16.740  -9.427  0.00  0.00      MEMB  
ATOM   2631 H24A CHL1M  44      -8.811  17.454  -9.331  0.00  0.00      MEMB  
ATOM   2632 H24B CHL1M  44      -6.988  17.265  -9.462  0.00  0.00      MEMB  
ATOM   2633  C25 CHL1M  44      -7.962  15.944 -10.786  0.00  0.00      MEMB  
ATOM   2634  H25 CHL1M  44      -7.143  15.199 -10.694  0.00  0.00      MEMB  
ATOM   2635  C26 CHL1M  44      -9.279  15.217 -10.989  0.00  0.00      MEMB  
ATOM   2636 H26A CHL1M  44      -9.160  14.729 -11.980  0.00  0.00      MEMB  
ATOM   2637 H26B CHL1M  44      -9.457  14.526 -10.138  0.00  0.00      MEMB  
ATOM   2638 H26C CHL1M  44     -10.067  15.980 -11.164  0.00  0.00      MEMB  
ATOM   2639  C27 CHL1M  44      -7.625  16.911 -11.940  0.00  0.00      MEMB  
ATOM   2640 H27A CHL1M  44      -6.639  17.389 -11.759  0.00  0.00      MEMB  
ATOM   2641 H27B CHL1M  44      -7.531  16.382 -12.913  0.00  0.00      MEMB  
ATOM   2642 H27C CHL1M  44      -8.415  17.679 -12.081  0.00  0.00      MEMB  
ATOM   2643  N   PSM M  45      -2.475 -21.352  12.576  0.00  0.00      MEMB  
ATOM   2644  C15 PSM M  45      -2.255 -20.183  13.515  0.00  0.00      MEMB  
ATOM   2645 H15A PSM M  45      -3.113 -19.911  14.110  0.00  0.00      MEMB  
ATOM   2646 H15B PSM M  45      -1.515 -20.371  14.279  0.00  0.00      MEMB  
ATOM   2647 H15C PSM M  45      -1.886 -19.312  12.994  0.00  0.00      MEMB  
ATOM   2648  C14 PSM M  45      -2.907 -22.444  13.524  0.00  0.00      MEMB  
ATOM   2649 H14A PSM M  45      -2.986 -23.369  12.971  0.00  0.00      MEMB  
ATOM   2650 H14B PSM M  45      -2.170 -22.486  14.312  0.00  0.00      MEMB  
ATOM   2651 H14C PSM M  45      -3.833 -22.098  13.958  0.00  0.00      MEMB  
ATOM   2652  C13 PSM M  45      -3.620 -21.037  11.630  0.00  0.00      MEMB  
ATOM   2653 H13A PSM M  45      -4.040 -21.858  11.067  0.00  0.00      MEMB  
ATOM   2654 H13B PSM M  45      -4.454 -20.659  12.203  0.00  0.00      MEMB  
ATOM   2655 H13C PSM M  45      -3.179 -20.304  10.972  0.00  0.00      MEMB  
ATOM   2656  C12 PSM M  45      -1.216 -21.697  11.795  0.00  0.00      MEMB  
ATOM   2657 H12A PSM M  45      -0.777 -20.763  11.477  0.00  0.00      MEMB  
ATOM   2658 H12B PSM M  45      -0.571 -22.152  12.533  0.00  0.00      MEMB  
ATOM   2659  C11 PSM M  45      -1.453 -22.568  10.503  0.00  0.00      MEMB  
ATOM   2660 H11A PSM M  45      -2.176 -22.033   9.851  0.00  0.00      MEMB  
ATOM   2661 H11B PSM M  45      -0.491 -22.765   9.984  0.00  0.00      MEMB  
ATOM   2662  P   PSM M  45      -0.999 -24.997  11.536  0.00  0.00      MEMB  
ATOM   2663  O13 PSM M  45       0.002 -24.347  12.408  0.00  0.00      MEMB  
ATOM   2664  O14 PSM M  45      -1.799 -25.990  12.215  0.00  0.00      MEMB  
ATOM   2665  O11 PSM M  45      -0.386 -25.671  10.249  0.00  0.00      MEMB  
ATOM   2666  O12 PSM M  45      -1.972 -23.796  11.012  0.00  0.00      MEMB  
ATOM   2667  C1S PSM M  45      -1.266 -26.283   9.277  0.00  0.00      MEMB  
ATOM   2668  H1S PSM M  45      -0.752 -27.205   8.932  0.00  0.00      MEMB  
ATOM   2669  H1T PSM M  45      -2.199 -26.577   9.805  0.00  0.00      MEMB  
ATOM   2670  NF  PSM M  45      -2.377 -26.124   7.055  0.00  0.00      MEMB  
ATOM   2671  HNF PSM M  45      -1.981 -26.430   6.193  0.00  0.00      MEMB  
ATOM   2672  C2S PSM M  45      -1.517 -25.423   7.997  0.00  0.00      MEMB  
ATOM   2673  H2S PSM M  45      -2.068 -24.514   8.322  0.00  0.00      MEMB  
ATOM   2674  C3S PSM M  45      -0.215 -24.943   7.274  0.00  0.00      MEMB  
ATOM   2675  H3S PSM M  45       0.252 -25.768   6.696  0.00  0.00      MEMB  
ATOM   2676  O3  PSM M  45       0.798 -24.516   8.176  0.00  0.00      MEMB  
ATOM   2677  HO3 PSM M  45       0.502 -24.955   8.976  0.00  0.00      MEMB  
ATOM   2678  C4S PSM M  45      -0.471 -23.725   6.292  0.00  0.00      MEMB  
ATOM   2679  H4S PSM M  45      -1.113 -24.022   5.450  0.00  0.00      MEMB  
ATOM   2680  C5S PSM M  45      -0.036 -22.462   6.301  0.00  0.00      MEMB  
ATOM   2681  H5S PSM M  45       0.556 -22.128   7.166  0.00  0.00      MEMB  
ATOM   2682  C6S PSM M  45      -0.467 -21.361   5.279  0.00  0.00      MEMB  
ATOM   2683  H6S PSM M  45      -1.308 -20.749   5.670  0.00  0.00      MEMB  
ATOM   2684  H6T PSM M  45       0.280 -20.539   5.234  0.00  0.00      MEMB  
ATOM   2685  C7S PSM M  45      -0.893 -21.928   3.898  0.00  0.00      MEMB  
ATOM   2686  H7S PSM M  45      -0.215 -22.746   3.574  0.00  0.00      MEMB  
ATOM   2687  H7T PSM M  45      -1.900 -22.392   3.974  0.00  0.00      MEMB  
ATOM   2688  C8S PSM M  45      -1.011 -20.810   2.926  0.00  0.00      MEMB  
ATOM   2689  H8S PSM M  45      -1.924 -20.236   3.195  0.00  0.00      MEMB  
ATOM   2690  H8T PSM M  45      -0.176 -20.084   3.021  0.00  0.00      MEMB  
ATOM   2691  C9S PSM M  45      -1.148 -21.291   1.455  0.00  0.00      MEMB  
ATOM   2692  H9S PSM M  45      -0.276 -21.976   1.383  0.00  0.00      MEMB  
ATOM   2693  H9T PSM M  45      -2.097 -21.864   1.392  0.00  0.00      MEMB  
ATOM   2694 C10S PSM M  45      -1.050 -20.227   0.427  0.00  0.00      MEMB  
ATOM   2695 H10S PSM M  45      -1.658 -19.326   0.658  0.00  0.00      MEMB  
ATOM   2696 H10T PSM M  45      -0.031 -19.787   0.440  0.00  0.00      MEMB  
ATOM   2697 C11S PSM M  45      -1.478 -20.781  -0.912  0.00  0.00      MEMB  
ATOM   2698 H11S PSM M  45      -0.823 -21.651  -1.133  0.00  0.00      MEMB  
ATOM   2699 H11T PSM M  45      -2.511 -21.183  -0.841  0.00  0.00      MEMB  
ATOM   2700 C12S PSM M  45      -1.468 -19.847  -2.143  0.00  0.00      MEMB  
ATOM   2701 H12S PSM M  45      -2.199 -19.011  -2.169  0.00  0.00      MEMB  
ATOM   2702 H12T PSM M  45      -0.452 -19.410  -2.236  0.00  0.00      MEMB  
ATOM   2703 C13S PSM M  45      -1.826 -20.573  -3.452  0.00  0.00      MEMB  
ATOM   2704 H13S PSM M  45      -1.174 -21.438  -3.701  0.00  0.00      MEMB  
ATOM   2705 H13T PSM M  45      -2.811 -21.062  -3.293  0.00  0.00      MEMB  
ATOM   2706 C14S PSM M  45      -1.804 -19.670  -4.731  0.00  0.00      MEMB  
ATOM   2707 H14S PSM M  45      -0.995 -18.925  -4.571  0.00  0.00      MEMB  
ATOM   2708 H14T PSM M  45      -1.695 -20.232  -5.683  0.00  0.00      MEMB  
ATOM   2709 C15S PSM M  45      -3.137 -18.892  -4.991  0.00  0.00      MEMB  
ATOM   2710 H15S PSM M  45      -3.971 -19.616  -4.872  0.00  0.00      MEMB  
ATOM   2711 H15T PSM M  45      -3.121 -18.205  -4.118  0.00  0.00      MEMB  
ATOM   2712 C16S PSM M  45      -3.068 -18.056  -6.306  0.00  0.00      MEMB  
ATOM   2713 H16S PSM M  45      -2.894 -18.769  -7.139  0.00  0.00      MEMB  
ATOM   2714 H16T PSM M  45      -4.036 -17.537  -6.474  0.00  0.00      MEMB  
ATOM   2715 C17S PSM M  45      -1.903 -17.090  -6.414  0.00  0.00      MEMB  
ATOM   2716 H17S PSM M  45      -2.028 -16.265  -5.681  0.00  0.00      MEMB  
ATOM   2717 H17T PSM M  45      -0.955 -17.620  -6.178  0.00  0.00      MEMB  
ATOM   2718 C18S PSM M  45      -1.876 -16.209  -7.733  0.00  0.00      MEMB  
ATOM   2719 H18S PSM M  45      -2.805 -15.613  -7.857  0.00  0.00      MEMB  
ATOM   2720 H18T PSM M  45      -1.012 -15.512  -7.791  0.00  0.00      MEMB  
ATOM   2721 H18U PSM M  45      -1.674 -16.723  -8.697  0.00  0.00      MEMB  
ATOM   2722  C1F PSM M  45      -3.623 -26.503   7.307  0.00  0.00      MEMB  
ATOM   2723  OF  PSM M  45      -4.210 -26.272   8.367  0.00  0.00      MEMB  
ATOM   2724  C2F PSM M  45      -4.304 -27.370   6.296  0.00  0.00      MEMB  
ATOM   2725  H2F PSM M  45      -4.022 -28.423   6.512  0.00  0.00      MEMB  
ATOM   2726  H2G PSM M  45      -3.930 -27.181   5.267  0.00  0.00      MEMB  
ATOM   2727  C3F PSM M  45      -5.873 -27.325   6.394  0.00  0.00      MEMB  
ATOM   2728  H3F PSM M  45      -6.287 -26.295   6.363  0.00  0.00      MEMB  
ATOM   2729  H3G PSM M  45      -6.188 -27.656   7.407  0.00  0.00      MEMB  
ATOM   2730  C4F PSM M  45      -6.538 -28.184   5.244  0.00  0.00      MEMB  
ATOM   2731  H4F PSM M  45      -7.535 -28.574   5.542  0.00  0.00      MEMB  
ATOM   2732  H4G PSM M  45      -6.019 -29.135   4.999  0.00  0.00      MEMB  
ATOM   2733  C5F PSM M  45      -6.757 -27.301   3.926  0.00  0.00      MEMB  
ATOM   2734  H5F PSM M  45      -5.811 -26.758   3.714  0.00  0.00      MEMB  
ATOM   2735  H5G PSM M  45      -7.363 -26.414   4.210  0.00  0.00      MEMB  
ATOM   2736  C6F PSM M  45      -7.332 -28.007   2.748  0.00  0.00      MEMB  
ATOM   2737  H6F PSM M  45      -8.416 -28.234   2.840  0.00  0.00      MEMB  
ATOM   2738  H6G PSM M  45      -6.905 -29.007   2.524  0.00  0.00      MEMB  
ATOM   2739  C7F PSM M  45      -7.276 -27.179   1.405  0.00  0.00      MEMB  
ATOM   2740  H7F PSM M  45      -6.277 -27.294   0.933  0.00  0.00      MEMB  
ATOM   2741  H7G PSM M  45      -7.374 -26.080   1.535  0.00  0.00      MEMB  
ATOM   2742  C8F PSM M  45      -8.319 -27.750   0.369  0.00  0.00      MEMB  
ATOM   2743  H8F PSM M  45      -9.266 -28.096   0.835  0.00  0.00      MEMB  
ATOM   2744  H8G PSM M  45      -7.723 -28.600  -0.027  0.00  0.00      MEMB  
ATOM   2745  C9F PSM M  45      -8.588 -26.895  -0.896  0.00  0.00      MEMB  
ATOM   2746  H9F PSM M  45      -7.642 -26.496  -1.321  0.00  0.00      MEMB  
ATOM   2747  H9G PSM M  45      -9.244 -26.012  -0.742  0.00  0.00      MEMB  
ATOM   2748 C10F PSM M  45      -9.176 -27.767  -2.042  0.00  0.00      MEMB  
ATOM   2749 H10F PSM M  45     -10.192 -27.975  -1.643  0.00  0.00      MEMB  
ATOM   2750 H10G PSM M  45      -8.570 -28.634  -2.381  0.00  0.00      MEMB  
ATOM   2751 C11F PSM M  45      -9.461 -26.827  -3.227  0.00  0.00      MEMB  
ATOM   2752 H11F PSM M  45      -8.512 -26.694  -3.789  0.00  0.00      MEMB  
ATOM   2753 H11G PSM M  45      -9.774 -25.867  -2.763  0.00  0.00      MEMB  
ATOM   2754 C12F PSM M  45     -10.628 -27.308  -4.153  0.00  0.00      MEMB  
ATOM   2755 H12F PSM M  45     -11.593 -26.956  -3.728  0.00  0.00      MEMB  
ATOM   2756 H12G PSM M  45     -10.691 -28.417  -4.167  0.00  0.00      MEMB  
ATOM   2757 C13F PSM M  45     -10.519 -26.906  -5.631  0.00  0.00      MEMB  
ATOM   2758 H13F PSM M  45      -9.464 -26.691  -5.905  0.00  0.00      MEMB  
ATOM   2759 H13G PSM M  45     -10.905 -25.887  -5.850  0.00  0.00      MEMB  
ATOM   2760 C14F PSM M  45     -11.060 -27.952  -6.568  0.00  0.00      MEMB  
ATOM   2761 H14F PSM M  45     -12.161 -27.998  -6.429  0.00  0.00      MEMB  
ATOM   2762 H14G PSM M  45     -10.648 -28.953  -6.316  0.00  0.00      MEMB  
ATOM   2763 C15F PSM M  45     -10.651 -27.736  -8.065  0.00  0.00      MEMB  
ATOM   2764 H15F PSM M  45      -9.713 -28.234  -8.392  0.00  0.00      MEMB  
ATOM   2765 H15G PSM M  45     -10.589 -26.645  -8.266  0.00  0.00      MEMB  
ATOM   2766 C16F PSM M  45     -11.582 -28.460  -9.083  0.00  0.00      MEMB  
ATOM   2767 H16F PSM M  45     -12.630 -28.118  -8.947  0.00  0.00      MEMB  
ATOM   2768 H16G PSM M  45     -11.357 -28.234 -10.147  0.00  0.00      MEMB  
ATOM   2769 H16H PSM M  45     -11.491 -29.534  -8.811  0.00  0.00      MEMB  
ATOM   2770  C3  CHL1M  46     -17.312  17.603   4.079  0.00  0.00      MEMB  
ATOM   2771  H3  CHL1M  46     -18.230  18.168   3.811  0.00  0.00      MEMB  
ATOM   2772  O3  CHL1M  46     -17.277  17.194   5.418  0.00  0.00      MEMB  
ATOM   2773  H3' CHL1M  46     -17.092  18.012   5.885  0.00  0.00      MEMB  
ATOM   2774  C4  CHL1M  46     -17.169  16.362   3.211  0.00  0.00      MEMB  
ATOM   2775  H4A CHL1M  46     -16.280  15.806   3.579  0.00  0.00      MEMB  
ATOM   2776  H4B CHL1M  46     -17.999  15.692   3.519  0.00  0.00      MEMB  
ATOM   2777  C5  CHL1M  46     -17.083  16.625   1.783  0.00  0.00      MEMB  
ATOM   2778  C6  CHL1M  46     -18.045  16.216   0.914  0.00  0.00      MEMB  
ATOM   2779  H6  CHL1M  46     -18.882  15.680   1.385  0.00  0.00      MEMB  
ATOM   2780  C7  CHL1M  46     -18.032  16.267  -0.572  0.00  0.00      MEMB  
ATOM   2781  H7A CHL1M  46     -18.221  15.313  -1.110  0.00  0.00      MEMB  
ATOM   2782  H7B CHL1M  46     -18.838  16.964  -0.885  0.00  0.00      MEMB  
ATOM   2783  C8  CHL1M  46     -16.614  16.775  -0.961  0.00  0.00      MEMB  
ATOM   2784  H8  CHL1M  46     -15.871  15.949  -0.919  0.00  0.00      MEMB  
ATOM   2785  C14 CHL1M  46     -16.702  17.222  -2.393  0.00  0.00      MEMB  
ATOM   2786  H14 CHL1M  46     -17.321  18.136  -2.272  0.00  0.00      MEMB  
ATOM   2787  C15 CHL1M  46     -17.414  16.361  -3.579  0.00  0.00      MEMB  
ATOM   2788 H15A CHL1M  46     -17.264  15.307  -3.260  0.00  0.00      MEMB  
ATOM   2789 H15B CHL1M  46     -18.469  16.589  -3.844  0.00  0.00      MEMB  
ATOM   2790  C16 CHL1M  46     -16.681  16.641  -4.855  0.00  0.00      MEMB  
ATOM   2791 H16A CHL1M  46     -15.899  15.931  -5.199  0.00  0.00      MEMB  
ATOM   2792 H16B CHL1M  46     -17.403  16.816  -5.682  0.00  0.00      MEMB  
ATOM   2793  C17 CHL1M  46     -15.936  17.980  -4.485  0.00  0.00      MEMB  
ATOM   2794  H17 CHL1M  46     -16.791  18.684  -4.405  0.00  0.00      MEMB  
ATOM   2795  C13 CHL1M  46     -15.407  17.759  -3.040  0.00  0.00      MEMB  
ATOM   2796  C18 CHL1M  46     -14.215  16.762  -3.095  0.00  0.00      MEMB  
ATOM   2797 H18A CHL1M  46     -14.592  15.826  -3.562  0.00  0.00      MEMB  
ATOM   2798 H18B CHL1M  46     -13.332  17.096  -3.680  0.00  0.00      MEMB  
ATOM   2799 H18C CHL1M  46     -13.996  16.425  -2.059  0.00  0.00      MEMB  
ATOM   2800  C12 CHL1M  46     -14.960  19.034  -2.260  0.00  0.00      MEMB  
ATOM   2801 H12A CHL1M  46     -14.007  19.382  -2.713  0.00  0.00      MEMB  
ATOM   2802 H12B CHL1M  46     -15.810  19.741  -2.370  0.00  0.00      MEMB  
ATOM   2803  C11 CHL1M  46     -14.931  18.681  -0.776  0.00  0.00      MEMB  
ATOM   2804 H11A CHL1M  46     -13.979  18.129  -0.618  0.00  0.00      MEMB  
ATOM   2805 H11B CHL1M  46     -14.685  19.624  -0.243  0.00  0.00      MEMB  
ATOM   2806  C9  CHL1M  46     -16.164  17.920  -0.121  0.00  0.00      MEMB  
ATOM   2807  H9  CHL1M  46     -16.968  18.687  -0.116  0.00  0.00      MEMB  
ATOM   2808  C10 CHL1M  46     -15.920  17.521   1.387  0.00  0.00      MEMB  
ATOM   2809  C19 CHL1M  46     -14.652  16.617   1.461  0.00  0.00      MEMB  
ATOM   2810 H19A CHL1M  46     -14.575  16.155   2.469  0.00  0.00      MEMB  
ATOM   2811 H19B CHL1M  46     -14.485  15.947   0.590  0.00  0.00      MEMB  
ATOM   2812 H19C CHL1M  46     -13.765  17.284   1.410  0.00  0.00      MEMB  
ATOM   2813  C1  CHL1M  46     -15.902  18.831   2.273  0.00  0.00      MEMB  
ATOM   2814  H1A CHL1M  46     -15.014  19.483   2.128  0.00  0.00      MEMB  
ATOM   2815  H1B CHL1M  46     -16.757  19.380   1.824  0.00  0.00      MEMB  
ATOM   2816  C2  CHL1M  46     -16.177  18.529   3.739  0.00  0.00      MEMB  
ATOM   2817  H2A CHL1M  46     -16.278  19.482   4.302  0.00  0.00      MEMB  
ATOM   2818  H2B CHL1M  46     -15.206  18.087   4.048  0.00  0.00      MEMB  
ATOM   2819  C20 CHL1M  46     -15.010  18.521  -5.556  0.00  0.00      MEMB  
ATOM   2820  H20 CHL1M  46     -13.987  18.538  -5.125  0.00  0.00      MEMB  
ATOM   2821  C21 CHL1M  46     -15.454  19.925  -5.871  0.00  0.00      MEMB  
ATOM   2822 H21A CHL1M  46     -15.330  20.515  -4.938  0.00  0.00      MEMB  
ATOM   2823 H21B CHL1M  46     -16.495  20.083  -6.224  0.00  0.00      MEMB  
ATOM   2824 H21C CHL1M  46     -14.774  20.446  -6.578  0.00  0.00      MEMB  
ATOM   2825  C22 CHL1M  46     -14.810  17.626  -6.856  0.00  0.00      MEMB  
ATOM   2826 H22A CHL1M  46     -14.447  16.642  -6.490  0.00  0.00      MEMB  
ATOM   2827 H22B CHL1M  46     -15.792  17.596  -7.374  0.00  0.00      MEMB  
ATOM   2828  C23 CHL1M  46     -13.698  18.165  -7.779  0.00  0.00      MEMB  
ATOM   2829 H23A CHL1M  46     -14.018  19.138  -8.211  0.00  0.00      MEMB  
ATOM   2830 H23B CHL1M  46     -12.771  18.311  -7.185  0.00  0.00      MEMB  
ATOM   2831  C24 CHL1M  46     -13.509  17.256  -9.075  0.00  0.00      MEMB  
ATOM   2832 H24A CHL1M  46     -14.516  17.128  -9.527  0.00  0.00      MEMB  
ATOM   2833 H24B CHL1M  46     -12.858  17.785  -9.802  0.00  0.00      MEMB  
ATOM   2834  C25 CHL1M  46     -12.945  15.920  -8.695  0.00  0.00      MEMB  
ATOM   2835  H25 CHL1M  46     -13.591  15.384  -7.968  0.00  0.00      MEMB  
ATOM   2836  C26 CHL1M  46     -12.546  15.052  -9.953  0.00  0.00      MEMB  
ATOM   2837 H26A CHL1M  46     -11.971  15.560 -10.756  0.00  0.00      MEMB  
ATOM   2838 H26B CHL1M  46     -11.881  14.215  -9.652  0.00  0.00      MEMB  
ATOM   2839 H26C CHL1M  46     -13.464  14.678 -10.455  0.00  0.00      MEMB  
ATOM   2840  C27 CHL1M  46     -11.636  16.060  -7.936  0.00  0.00      MEMB  
ATOM   2841 H27A CHL1M  46     -10.957  16.729  -8.506  0.00  0.00      MEMB  
ATOM   2842 H27B CHL1M  46     -11.714  16.472  -6.907  0.00  0.00      MEMB  
ATOM   2843 H27C CHL1M  46     -11.003  15.155  -7.813  0.00  0.00      MEMB  
ATOM   2844  C3  CHL1M  47       9.595 -20.335   5.421  0.00  0.00      MEMB  
ATOM   2845  H3  CHL1M  47       8.633 -19.850   5.146  0.00  0.00      MEMB  
ATOM   2846  O3  CHL1M  47       9.465 -21.096   6.619  0.00  0.00      MEMB  
ATOM   2847  H3' CHL1M  47       8.937 -20.636   7.276  0.00  0.00      MEMB  
ATOM   2848  C4  CHL1M  47      10.053 -21.273   4.305  0.00  0.00      MEMB  
ATOM   2849  H4A CHL1M  47      10.967 -21.845   4.574  0.00  0.00      MEMB  
ATOM   2850  H4B CHL1M  47       9.248 -22.035   4.228  0.00  0.00      MEMB  
ATOM   2851  C5  CHL1M  47      10.190 -20.560   2.950  0.00  0.00      MEMB  
ATOM   2852  C6  CHL1M  47       9.406 -20.848   1.848  0.00  0.00      MEMB  
ATOM   2853  H6  CHL1M  47       8.750 -21.726   1.942  0.00  0.00      MEMB  
ATOM   2854  C7  CHL1M  47       9.604 -20.258   0.466  0.00  0.00      MEMB  
ATOM   2855  H7A CHL1M  47       9.581 -21.082  -0.279  0.00  0.00      MEMB  
ATOM   2856  H7B CHL1M  47       8.691 -19.631   0.381  0.00  0.00      MEMB  
ATOM   2857  C8  CHL1M  47      10.853 -19.446   0.363  0.00  0.00      MEMB  
ATOM   2858  H8  CHL1M  47      11.645 -20.212   0.220  0.00  0.00      MEMB  
ATOM   2859  C14 CHL1M  47      10.711 -18.529  -0.831  0.00  0.00      MEMB  
ATOM   2860  H14 CHL1M  47       9.948 -17.795  -0.494  0.00  0.00      MEMB  
ATOM   2861  C15 CHL1M  47       9.978 -18.974  -2.064  0.00  0.00      MEMB  
ATOM   2862 H15A CHL1M  47      10.411 -19.945  -2.388  0.00  0.00      MEMB  
ATOM   2863 H15B CHL1M  47       8.869 -19.042  -2.032  0.00  0.00      MEMB  
ATOM   2864  C16 CHL1M  47      10.317 -17.903  -3.075  0.00  0.00      MEMB  
ATOM   2865 H16A CHL1M  47      10.870 -18.305  -3.951  0.00  0.00      MEMB  
ATOM   2866 H16B CHL1M  47       9.350 -17.432  -3.353  0.00  0.00      MEMB  
ATOM   2867  C17 CHL1M  47      11.275 -16.867  -2.326  0.00  0.00      MEMB  
ATOM   2868  H17 CHL1M  47      10.547 -16.235  -1.775  0.00  0.00      MEMB  
ATOM   2869  C13 CHL1M  47      11.961 -17.645  -1.218  0.00  0.00      MEMB  
ATOM   2870  C18 CHL1M  47      13.120 -18.496  -1.775  0.00  0.00      MEMB  
ATOM   2871 H18A CHL1M  47      12.746 -19.317  -2.423  0.00  0.00      MEMB  
ATOM   2872 H18B CHL1M  47      13.962 -18.006  -2.310  0.00  0.00      MEMB  
ATOM   2873 H18C CHL1M  47      13.617 -18.975  -0.905  0.00  0.00      MEMB  
ATOM   2874  C12 CHL1M  47      12.308 -16.846   0.123  0.00  0.00      MEMB  
ATOM   2875 H12A CHL1M  47      13.249 -16.291  -0.075  0.00  0.00      MEMB  
ATOM   2876 H12B CHL1M  47      11.517 -16.066   0.139  0.00  0.00      MEMB  
ATOM   2877  C11 CHL1M  47      12.541 -17.722   1.316  0.00  0.00      MEMB  
ATOM   2878 H11A CHL1M  47      13.344 -18.457   1.094  0.00  0.00      MEMB  
ATOM   2879 H11B CHL1M  47      12.849 -17.129   2.204  0.00  0.00      MEMB  
ATOM   2880  C9  CHL1M  47      11.267 -18.577   1.651  0.00  0.00      MEMB  
ATOM   2881  H9  CHL1M  47      10.417 -17.871   1.773  0.00  0.00      MEMB  
ATOM   2882  C10 CHL1M  47      11.249 -19.484   2.949  0.00  0.00      MEMB  
ATOM   2883  C19 CHL1M  47      12.605 -20.290   2.991  0.00  0.00      MEMB  
ATOM   2884 H19A CHL1M  47      13.413 -19.536   3.110  0.00  0.00      MEMB  
ATOM   2885 H19B CHL1M  47      12.672 -21.099   3.750  0.00  0.00      MEMB  
ATOM   2886 H19C CHL1M  47      12.906 -20.802   2.052  0.00  0.00      MEMB  
ATOM   2887  C1  CHL1M  47      10.937 -18.530   4.183  0.00  0.00      MEMB  
ATOM   2888  H1A CHL1M  47      11.790 -17.825   4.273  0.00  0.00      MEMB  
ATOM   2889  H1B CHL1M  47       9.977 -18.066   3.871  0.00  0.00      MEMB  
ATOM   2890  C2  CHL1M  47      10.640 -19.188   5.532  0.00  0.00      MEMB  
ATOM   2891  H2A CHL1M  47      10.144 -18.516   6.264  0.00  0.00      MEMB  
ATOM   2892  H2B CHL1M  47      11.548 -19.536   6.068  0.00  0.00      MEMB  
ATOM   2893  C20 CHL1M  47      12.116 -15.997  -3.293  0.00  0.00      MEMB  
ATOM   2894  H20 CHL1M  47      12.955 -16.586  -3.721  0.00  0.00      MEMB  
ATOM   2895  C21 CHL1M  47      12.738 -14.854  -2.444  0.00  0.00      MEMB  
ATOM   2896 H21A CHL1M  47      11.949 -14.129  -2.151  0.00  0.00      MEMB  
ATOM   2897 H21B CHL1M  47      13.424 -14.293  -3.115  0.00  0.00      MEMB  
ATOM   2898 H21C CHL1M  47      13.453 -15.068  -1.621  0.00  0.00      MEMB  
ATOM   2899  C22 CHL1M  47      11.275 -15.509  -4.504  0.00  0.00      MEMB  
ATOM   2900 H22A CHL1M  47      11.157 -16.335  -5.238  0.00  0.00      MEMB  
ATOM   2901 H22B CHL1M  47      10.257 -15.114  -4.298  0.00  0.00      MEMB  
ATOM   2902  C23 CHL1M  47      11.884 -14.250  -5.167  0.00  0.00      MEMB  
ATOM   2903 H23A CHL1M  47      11.866 -13.453  -4.392  0.00  0.00      MEMB  
ATOM   2904 H23B CHL1M  47      12.969 -14.369  -5.374  0.00  0.00      MEMB  
ATOM   2905  C24 CHL1M  47      11.130 -13.641  -6.452  0.00  0.00      MEMB  
ATOM   2906 H24A CHL1M  47      10.068 -13.669  -6.127  0.00  0.00      MEMB  
ATOM   2907 H24B CHL1M  47      11.438 -12.587  -6.618  0.00  0.00      MEMB  
ATOM   2908  C25 CHL1M  47      11.275 -14.478  -7.665  0.00  0.00      MEMB  
ATOM   2909  H25 CHL1M  47      10.868 -15.506  -7.559  0.00  0.00      MEMB  
ATOM   2910  C26 CHL1M  47      10.504 -13.907  -8.942  0.00  0.00      MEMB  
ATOM   2911 H26A CHL1M  47      10.516 -14.680  -9.740  0.00  0.00      MEMB  
ATOM   2912 H26B CHL1M  47       9.440 -13.647  -8.756  0.00  0.00      MEMB  
ATOM   2913 H26C CHL1M  47      11.047 -13.027  -9.350  0.00  0.00      MEMB  
ATOM   2914  C27 CHL1M  47      12.737 -14.485  -8.077  0.00  0.00      MEMB  
ATOM   2915 H27A CHL1M  47      12.927 -14.689  -9.152  0.00  0.00      MEMB  
ATOM   2916 H27B CHL1M  47      13.176 -13.500  -7.812  0.00  0.00      MEMB  
ATOM   2917 H27C CHL1M  47      13.379 -15.209  -7.530  0.00  0.00      MEMB  
ATOM   2918  N   POPCM  49      26.692  -3.842  14.138  0.00  0.00      MEMB  
ATOM   2919  C12 POPCM  49      27.012  -5.082  13.232  0.00  0.00      MEMB  
ATOM   2920 H12A POPCM  49      26.753  -5.957  13.809  0.00  0.00      MEMB  
ATOM   2921 H12B POPCM  49      28.055  -5.107  12.953  0.00  0.00      MEMB  
ATOM   2922  C13 POPCM  49      27.564  -3.687  15.303  0.00  0.00      MEMB  
ATOM   2923 H13A POPCM  49      27.493  -2.627  15.498  0.00  0.00      MEMB  
ATOM   2924 H13B POPCM  49      27.184  -4.123  16.215  0.00  0.00      MEMB  
ATOM   2925 H13C POPCM  49      28.566  -4.056  15.145  0.00  0.00      MEMB  
ATOM   2926  C14 POPCM  49      27.039  -2.690  13.235  0.00  0.00      MEMB  
ATOM   2927 H14A POPCM  49      28.109  -2.720  13.090  0.00  0.00      MEMB  
ATOM   2928 H14B POPCM  49      26.607  -2.818  12.254  0.00  0.00      MEMB  
ATOM   2929 H14C POPCM  49      26.700  -1.725  13.580  0.00  0.00      MEMB  
ATOM   2930  C15 POPCM  49      25.263  -3.823  14.504  0.00  0.00      MEMB  
ATOM   2931 H15A POPCM  49      24.866  -2.954  15.009  0.00  0.00      MEMB  
ATOM   2932 H15B POPCM  49      24.944  -4.754  14.948  0.00  0.00      MEMB  
ATOM   2933 H15C POPCM  49      24.773  -3.663  13.555  0.00  0.00      MEMB  
ATOM   2934  C11 POPCM  49      26.166  -5.272  11.913  0.00  0.00      MEMB  
ATOM   2935 H11A POPCM  49      25.071  -5.262  12.099  0.00  0.00      MEMB  
ATOM   2936 H11B POPCM  49      26.318  -6.309  11.545  0.00  0.00      MEMB  
ATOM   2937  P   POPCM  49      27.548  -4.283   9.876  0.00  0.00      MEMB  
ATOM   2938  O13 POPCM  49      27.451  -5.657   9.240  0.00  0.00      MEMB  
ATOM   2939  O14 POPCM  49      28.845  -3.818  10.458  0.00  0.00      MEMB  
ATOM   2940  O12 POPCM  49      26.415  -4.280  10.947  0.00  0.00      MEMB  
ATOM   2941  O11 POPCM  49      26.930  -3.122   8.985  0.00  0.00      MEMB  
ATOM   2942  C1  POPCM  49      25.729  -3.407   8.206  0.00  0.00      MEMB  
ATOM   2943  HA  POPCM  49      24.911  -3.186   8.924  0.00  0.00      MEMB  
ATOM   2944  HB  POPCM  49      25.704  -4.471   7.886  0.00  0.00      MEMB  
ATOM   2945  C2  POPCM  49      25.741  -2.618   6.917  0.00  0.00      MEMB  
ATOM   2946  HS  POPCM  49      25.809  -1.545   7.199  0.00  0.00      MEMB  
ATOM   2947  O21 POPCM  49      24.537  -3.008   6.276  0.00  0.00      MEMB  
ATOM   2948  C21 POPCM  49      24.198  -2.234   5.275  0.00  0.00      MEMB  
ATOM   2949  O22 POPCM  49      24.598  -1.058   5.188  0.00  0.00      MEMB  
ATOM   2950  C22 POPCM  49      23.374  -2.914   4.233  0.00  0.00      MEMB  
ATOM   2951  H2R POPCM  49      22.729  -3.717   4.649  0.00  0.00      MEMB  
ATOM   2952  H2S POPCM  49      24.071  -3.432   3.540  0.00  0.00      MEMB  
ATOM   2953  C3  POPCM  49      27.100  -2.821   6.155  0.00  0.00      MEMB  
ATOM   2954  HX  POPCM  49      27.974  -2.744   6.836  0.00  0.00      MEMB  
ATOM   2955  HY  POPCM  49      27.121  -1.995   5.412  0.00  0.00      MEMB  
ATOM   2956  O31 POPCM  49      27.021  -4.132   5.522  0.00  0.00      MEMB  
ATOM   2957  C31 POPCM  49      27.852  -4.182   4.438  0.00  0.00      MEMB  
ATOM   2958  O32 POPCM  49      28.594  -3.306   4.115  0.00  0.00      MEMB  
ATOM   2959  C32 POPCM  49      27.743  -5.504   3.620  0.00  0.00      MEMB  
ATOM   2960  H2X POPCM  49      28.558  -6.076   4.114  0.00  0.00      MEMB  
ATOM   2961  H2Y POPCM  49      28.030  -5.353   2.557  0.00  0.00      MEMB  
ATOM   2962  C23 POPCM  49      22.514  -1.985   3.408  0.00  0.00      MEMB  
ATOM   2963  H3R POPCM  49      23.058  -1.207   2.831  0.00  0.00      MEMB  
ATOM   2964  H3S POPCM  49      21.720  -1.510   4.022  0.00  0.00      MEMB  
ATOM   2965  C24 POPCM  49      21.730  -2.917   2.336  0.00  0.00      MEMB  
ATOM   2966  H4R POPCM  49      21.312  -3.723   2.976  0.00  0.00      MEMB  
ATOM   2967  H4S POPCM  49      22.424  -3.347   1.583  0.00  0.00      MEMB  
ATOM   2968  C25 POPCM  49      20.602  -2.089   1.712  0.00  0.00      MEMB  
ATOM   2969  H5R POPCM  49      21.085  -1.244   1.177  0.00  0.00      MEMB  
ATOM   2970  H5S POPCM  49      19.842  -1.662   2.400  0.00  0.00      MEMB  
ATOM   2971  C26 POPCM  49      20.021  -2.776   0.490  0.00  0.00      MEMB  
ATOM   2972  H6R POPCM  49      19.482  -3.655   0.904  0.00  0.00      MEMB  
ATOM   2973  H6S POPCM  49      20.875  -3.213  -0.070  0.00  0.00      MEMB  
ATOM   2974  C27 POPCM  49      19.256  -1.821  -0.379  0.00  0.00      MEMB  
ATOM   2975  H7R POPCM  49      19.941  -0.982  -0.627  0.00  0.00      MEMB  
ATOM   2976  H7S POPCM  49      18.407  -1.360   0.169  0.00  0.00      MEMB  
ATOM   2977  C28 POPCM  49      18.821  -2.569  -1.681  0.00  0.00      MEMB  
ATOM   2978  H8R POPCM  49      19.035  -3.658  -1.625  0.00  0.00      MEMB  
ATOM   2979  H8S POPCM  49      19.409  -2.201  -2.549  0.00  0.00      MEMB  
ATOM   2980  C29 POPCM  49      17.270  -2.445  -1.891  0.00  0.00      MEMB  
ATOM   2981  H91 POPCM  49      16.636  -2.908  -1.120  0.00  0.00      MEMB  
ATOM   2982 C210 POPCM  49      16.706  -1.800  -2.908  0.00  0.00      MEMB  
ATOM   2983 H101 POPCM  49      15.641  -1.525  -2.870  0.00  0.00      MEMB  
ATOM   2984 C211 POPCM  49      17.421  -0.963  -3.935  0.00  0.00      MEMB  
ATOM   2985 H11R POPCM  49      18.452  -0.764  -3.571  0.00  0.00      MEMB  
ATOM   2986 H11S POPCM  49      16.913   0.023  -3.994  0.00  0.00      MEMB  
ATOM   2987 C212 POPCM  49      17.438  -1.615  -5.349  0.00  0.00      MEMB  
ATOM   2988 H12R POPCM  49      16.383  -1.657  -5.696  0.00  0.00      MEMB  
ATOM   2989 H12S POPCM  49      17.812  -2.660  -5.316  0.00  0.00      MEMB  
ATOM   2990 C213 POPCM  49      18.170  -0.724  -6.383  0.00  0.00      MEMB  
ATOM   2991 H13R POPCM  49      19.259  -0.870  -6.219  0.00  0.00      MEMB  
ATOM   2992 H13S POPCM  49      17.877   0.336  -6.230  0.00  0.00      MEMB  
ATOM   2993 C214 POPCM  49      17.761  -1.063  -7.814  0.00  0.00      MEMB  
ATOM   2994 H14R POPCM  49      18.196  -0.351  -8.548  0.00  0.00      MEMB  
ATOM   2995 H14S POPCM  49      16.658  -0.941  -7.752  0.00  0.00      MEMB  
ATOM   2996 C215 POPCM  49      18.270  -2.510  -8.107  0.00  0.00      MEMB  
ATOM   2997 H15R POPCM  49      17.844  -3.277  -7.426  0.00  0.00      MEMB  
ATOM   2998 H15S POPCM  49      19.381  -2.523  -8.078  0.00  0.00      MEMB  
ATOM   2999 C216 POPCM  49      18.019  -2.923  -9.537  0.00  0.00      MEMB  
ATOM   3000 H16R POPCM  49      18.523  -3.896  -9.722  0.00  0.00      MEMB  
ATOM   3001 H16S POPCM  49      18.255  -2.118 -10.266  0.00  0.00      MEMB  
ATOM   3002 C217 POPCM  49      16.533  -3.330  -9.714  0.00  0.00      MEMB  
ATOM   3003 H17R POPCM  49      15.971  -2.393  -9.518  0.00  0.00      MEMB  
ATOM   3004 H17S POPCM  49      16.300  -3.988  -8.849  0.00  0.00      MEMB  
ATOM   3005 C218 POPCM  49      16.250  -4.012 -11.033  0.00  0.00      MEMB  
ATOM   3006 H18R POPCM  49      16.602  -5.064 -11.093  0.00  0.00      MEMB  
ATOM   3007 H18S POPCM  49      16.731  -3.434 -11.851  0.00  0.00      MEMB  
ATOM   3008 H18T POPCM  49      15.154  -3.945 -11.206  0.00  0.00      MEMB  
ATOM   3009  C33 POPCM  49      26.399  -6.158   3.830  0.00  0.00      MEMB  
ATOM   3010  H3X POPCM  49      26.124  -6.098   4.905  0.00  0.00      MEMB  
ATOM   3011  H3Y POPCM  49      26.570  -7.250   3.715  0.00  0.00      MEMB  
ATOM   3012  C34 POPCM  49      25.299  -5.683   2.892  0.00  0.00      MEMB  
ATOM   3013  H4X POPCM  49      25.596  -4.741   2.384  0.00  0.00      MEMB  
ATOM   3014  H4Y POPCM  49      24.394  -5.503   3.510  0.00  0.00      MEMB  
ATOM   3015  C35 POPCM  49      25.002  -6.651   1.726  0.00  0.00      MEMB  
ATOM   3016  H5X POPCM  49      24.255  -7.425   2.006  0.00  0.00      MEMB  
ATOM   3017  H5Y POPCM  49      25.976  -7.035   1.355  0.00  0.00      MEMB  
ATOM   3018  C36 POPCM  49      24.369  -5.950   0.479  0.00  0.00      MEMB  
ATOM   3019  H6X POPCM  49      25.111  -5.196   0.140  0.00  0.00      MEMB  
ATOM   3020  H6Y POPCM  49      23.395  -5.537   0.818  0.00  0.00      MEMB  
ATOM   3021  C37 POPCM  49      24.047  -6.948  -0.684  0.00  0.00      MEMB  
ATOM   3022  H7X POPCM  49      23.722  -7.924  -0.263  0.00  0.00      MEMB  
ATOM   3023  H7Y POPCM  49      25.089  -7.146  -1.016  0.00  0.00      MEMB  
ATOM   3024  C38 POPCM  49      23.095  -6.442  -1.764  0.00  0.00      MEMB  
ATOM   3025  H8X POPCM  49      23.237  -7.080  -2.663  0.00  0.00      MEMB  
ATOM   3026  H8Y POPCM  49      23.374  -5.404  -2.047  0.00  0.00      MEMB  
ATOM   3027  C39 POPCM  49      21.672  -6.389  -1.264  0.00  0.00      MEMB  
ATOM   3028  H9X POPCM  49      21.478  -5.443  -0.714  0.00  0.00      MEMB  
ATOM   3029  H9Y POPCM  49      21.424  -7.289  -0.663  0.00  0.00      MEMB  
ATOM   3030 C310 POPCM  49      20.629  -6.320  -2.290  0.00  0.00      MEMB  
ATOM   3031 H10X POPCM  49      19.718  -6.292  -1.654  0.00  0.00      MEMB  
ATOM   3032 H10Y POPCM  49      20.611  -7.333  -2.746  0.00  0.00      MEMB  
ATOM   3033 C311 POPCM  49      20.751  -5.211  -3.316  0.00  0.00      MEMB  
ATOM   3034 H11X POPCM  49      21.741  -5.430  -3.769  0.00  0.00      MEMB  
ATOM   3035 H11Y POPCM  49      20.901  -4.175  -2.944  0.00  0.00      MEMB  
ATOM   3036 C312 POPCM  49      19.643  -5.349  -4.335  0.00  0.00      MEMB  
ATOM   3037 H12X POPCM  49      18.690  -4.970  -3.907  0.00  0.00      MEMB  
ATOM   3038 H12Y POPCM  49      19.529  -6.420  -4.608  0.00  0.00      MEMB  
ATOM   3039 C313 POPCM  49      19.856  -4.703  -5.695  0.00  0.00      MEMB  
ATOM   3040 H13X POPCM  49      19.966  -3.598  -5.709  0.00  0.00      MEMB  
ATOM   3041 H13Y POPCM  49      19.058  -5.164  -6.317  0.00  0.00      MEMB  
ATOM   3042 C314 POPCM  49      21.106  -5.237  -6.468  0.00  0.00      MEMB  
ATOM   3043 H14X POPCM  49      20.925  -6.329  -6.568  0.00  0.00      MEMB  
ATOM   3044 H14Y POPCM  49      22.117  -5.121  -6.023  0.00  0.00      MEMB  
ATOM   3045 C315 POPCM  49      20.982  -4.832  -7.959  0.00  0.00      MEMB  
ATOM   3046 H15X POPCM  49      21.140  -3.733  -7.919  0.00  0.00      MEMB  
ATOM   3047 H15Y POPCM  49      19.974  -5.104  -8.338  0.00  0.00      MEMB  
ATOM   3048 C316 POPCM  49      21.971  -5.480  -8.908  0.00  0.00      MEMB  
ATOM   3049 H16X POPCM  49      21.479  -6.199  -9.598  0.00  0.00      MEMB  
ATOM   3050 H16Y POPCM  49      22.767  -6.149  -8.515  0.00  0.00      MEMB  
ATOM   3051 H16Z POPCM  49      22.427  -4.669  -9.515  0.00  0.00      MEMB  
ATOM   3052  N   POPCM  50      15.579  16.119  14.836  0.00  0.00      MEMB  
ATOM   3053  C12 POPCM  50      15.641  15.463  13.412  0.00  0.00      MEMB  
ATOM   3054 H12A POPCM  50      15.460  14.404  13.522  0.00  0.00      MEMB  
ATOM   3055 H12B POPCM  50      16.653  15.617  13.067  0.00  0.00      MEMB  
ATOM   3056  C13 POPCM  50      15.457  17.614  14.691  0.00  0.00      MEMB  
ATOM   3057 H13A POPCM  50      16.306  17.925  14.101  0.00  0.00      MEMB  
ATOM   3058 H13B POPCM  50      14.586  17.836  14.092  0.00  0.00      MEMB  
ATOM   3059 H13C POPCM  50      15.339  18.108  15.644  0.00  0.00      MEMB  
ATOM   3060  C14 POPCM  50      14.401  15.597  15.582  0.00  0.00      MEMB  
ATOM   3061 H14A POPCM  50      13.511  15.460  14.986  0.00  0.00      MEMB  
ATOM   3062 H14B POPCM  50      14.685  14.587  15.837  0.00  0.00      MEMB  
ATOM   3063 H14C POPCM  50      14.272  16.251  16.432  0.00  0.00      MEMB  
ATOM   3064  C15 POPCM  50      16.770  15.694  15.663  0.00  0.00      MEMB  
ATOM   3065 H15A POPCM  50      16.732  16.144  16.644  0.00  0.00      MEMB  
ATOM   3066 H15B POPCM  50      17.672  15.793  15.076  0.00  0.00      MEMB  
ATOM   3067 H15C POPCM  50      16.713  14.639  15.886  0.00  0.00      MEMB  
ATOM   3068  C11 POPCM  50      14.631  15.973  12.368  0.00  0.00      MEMB  
ATOM   3069 H11A POPCM  50      14.809  15.615  11.331  0.00  0.00      MEMB  
ATOM   3070 H11B POPCM  50      14.755  17.065  12.202  0.00  0.00      MEMB  
ATOM   3071  P   POPCM  50      12.545  14.455  12.476  0.00  0.00      MEMB  
ATOM   3072  O13 POPCM  50      10.995  14.472  12.485  0.00  0.00      MEMB  
ATOM   3073  O14 POPCM  50      13.257  13.400  13.220  0.00  0.00      MEMB  
ATOM   3074  O12 POPCM  50      13.255  15.836  12.854  0.00  0.00      MEMB  
ATOM   3075  O11 POPCM  50      12.887  14.306  10.924  0.00  0.00      MEMB  
ATOM   3076  C1  POPCM  50      13.231  12.932  10.512  0.00  0.00      MEMB  
ATOM   3077  HA  POPCM  50      12.403  12.325  10.938  0.00  0.00      MEMB  
ATOM   3078  HB  POPCM  50      14.162  12.519  10.956  0.00  0.00      MEMB  
ATOM   3079  C2  POPCM  50      13.289  12.791   8.961  0.00  0.00      MEMB  
ATOM   3080  HS  POPCM  50      13.760  11.796   8.817  0.00  0.00      MEMB  
ATOM   3081  O21 POPCM  50      14.084  13.769   8.242  0.00  0.00      MEMB  
ATOM   3082  C21 POPCM  50      15.291  13.766   8.438  0.00  0.00      MEMB  
ATOM   3083  O22 POPCM  50      16.005  12.750   8.547  0.00  0.00      MEMB  
ATOM   3084  C22 POPCM  50      15.828  15.188   8.345  0.00  0.00      MEMB  
ATOM   3085  H2R POPCM  50      16.363  15.504   9.266  0.00  0.00      MEMB  
ATOM   3086  H2S POPCM  50      14.965  15.878   8.239  0.00  0.00      MEMB  
ATOM   3087  C3  POPCM  50      11.837  12.756   8.407  0.00  0.00      MEMB  
ATOM   3088  HX  POPCM  50      11.307  13.720   8.560  0.00  0.00      MEMB  
ATOM   3089  HY  POPCM  50      11.289  12.053   9.071  0.00  0.00      MEMB  
ATOM   3090  O31 POPCM  50      11.773  12.234   7.030  0.00  0.00      MEMB  
ATOM   3091  C31 POPCM  50      10.879  12.821   6.210  0.00  0.00      MEMB  
ATOM   3092  O32 POPCM  50       9.887  13.442   6.562  0.00  0.00      MEMB  
ATOM   3093  C32 POPCM  50      11.098  12.437   4.723  0.00  0.00      MEMB  
ATOM   3094  H2X POPCM  50      11.161  11.331   4.647  0.00  0.00      MEMB  
ATOM   3095  H2Y POPCM  50      12.077  12.913   4.499  0.00  0.00      MEMB  
ATOM   3096  C23 POPCM  50      16.920  15.172   7.301  0.00  0.00      MEMB  
ATOM   3097  H3R POPCM  50      17.657  14.366   7.503  0.00  0.00      MEMB  
ATOM   3098  H3S POPCM  50      17.366  16.189   7.279  0.00  0.00      MEMB  
ATOM   3099  C24 POPCM  50      16.402  14.874   5.844  0.00  0.00      MEMB  
ATOM   3100  H4R POPCM  50      16.216  13.779   5.822  0.00  0.00      MEMB  
ATOM   3101  H4S POPCM  50      17.327  15.049   5.254  0.00  0.00      MEMB  
ATOM   3102  C25 POPCM  50      15.260  15.755   5.392  0.00  0.00      MEMB  
ATOM   3103  H5R POPCM  50      15.433  16.822   5.649  0.00  0.00      MEMB  
ATOM   3104  H5S POPCM  50      14.381  15.590   6.051  0.00  0.00      MEMB  
ATOM   3105  C26 POPCM  50      14.797  15.599   3.940  0.00  0.00      MEMB  
ATOM   3106  H6R POPCM  50      14.027  16.398   3.873  0.00  0.00      MEMB  
ATOM   3107  H6S POPCM  50      14.250  14.635   3.861  0.00  0.00      MEMB  
ATOM   3108  C27 POPCM  50      15.821  15.675   2.811  0.00  0.00      MEMB  
ATOM   3109  H7R POPCM  50      16.453  14.763   2.859  0.00  0.00      MEMB  
ATOM   3110  H7S POPCM  50      16.448  16.593   2.796  0.00  0.00      MEMB  
ATOM   3111  C28 POPCM  50      15.143  15.723   1.406  0.00  0.00      MEMB  
ATOM   3112  H8R POPCM  50      15.860  15.769   0.559  0.00  0.00      MEMB  
ATOM   3113  H8S POPCM  50      14.632  16.709   1.445  0.00  0.00      MEMB  
ATOM   3114  C29 POPCM  50      14.059  14.688   1.317  0.00  0.00      MEMB  
ATOM   3115  H91 POPCM  50      13.222  14.890   2.001  0.00  0.00      MEMB  
ATOM   3116 C210 POPCM  50      14.039  13.613   0.449  0.00  0.00      MEMB  
ATOM   3117 H101 POPCM  50      13.156  12.956   0.433  0.00  0.00      MEMB  
ATOM   3118 C211 POPCM  50      15.109  13.270  -0.558  0.00  0.00      MEMB  
ATOM   3119 H11R POPCM  50      15.559  12.327  -0.179  0.00  0.00      MEMB  
ATOM   3120 H11S POPCM  50      15.867  14.079  -0.632  0.00  0.00      MEMB  
ATOM   3121 C212 POPCM  50      14.473  13.031  -1.933  0.00  0.00      MEMB  
ATOM   3122 H12R POPCM  50      14.184  13.985  -2.424  0.00  0.00      MEMB  
ATOM   3123 H12S POPCM  50      13.573  12.385  -1.857  0.00  0.00      MEMB  
ATOM   3124 C213 POPCM  50      15.453  12.345  -2.930  0.00  0.00      MEMB  
ATOM   3125 H13R POPCM  50      15.562  11.262  -2.705  0.00  0.00      MEMB  
ATOM   3126 H13S POPCM  50      16.452  12.818  -2.822  0.00  0.00      MEMB  
ATOM   3127 C214 POPCM  50      14.878  12.377  -4.413  0.00  0.00      MEMB  
ATOM   3128 H14R POPCM  50      14.253  13.294  -4.457  0.00  0.00      MEMB  
ATOM   3129 H14S POPCM  50      14.315  11.450  -4.652  0.00  0.00      MEMB  
ATOM   3130 C215 POPCM  50      15.964  12.455  -5.460  0.00  0.00      MEMB  
ATOM   3131 H15R POPCM  50      16.681  11.612  -5.359  0.00  0.00      MEMB  
ATOM   3132 H15S POPCM  50      16.564  13.390  -5.422  0.00  0.00      MEMB  
ATOM   3133 C216 POPCM  50      15.439  12.476  -6.922  0.00  0.00      MEMB  
ATOM   3134 H16R POPCM  50      16.238  12.673  -7.668  0.00  0.00      MEMB  
ATOM   3135 H16S POPCM  50      14.769  13.361  -6.982  0.00  0.00      MEMB  
ATOM   3136 C217 POPCM  50      14.590  11.265  -7.384  0.00  0.00      MEMB  
ATOM   3137 H17R POPCM  50      13.661  11.223  -6.775  0.00  0.00      MEMB  
ATOM   3138 H17S POPCM  50      15.082  10.272  -7.300  0.00  0.00      MEMB  
ATOM   3139 C218 POPCM  50      14.254  11.478  -8.887  0.00  0.00      MEMB  
ATOM   3140 H18R POPCM  50      13.747  12.465  -8.935  0.00  0.00      MEMB  
ATOM   3141 H18S POPCM  50      13.612  10.633  -9.217  0.00  0.00      MEMB  
ATOM   3142 H18T POPCM  50      15.137  11.434  -9.561  0.00  0.00      MEMB  
ATOM   3143  C33 POPCM  50      10.119  12.996   3.672  0.00  0.00      MEMB  
ATOM   3144  H3X POPCM  50      10.275  14.089   3.548  0.00  0.00      MEMB  
ATOM   3145  H3Y POPCM  50       9.088  12.766   4.018  0.00  0.00      MEMB  
ATOM   3146  C34 POPCM  50      10.415  12.281   2.307  0.00  0.00      MEMB  
ATOM   3147  H4X POPCM  50      10.256  11.218   2.585  0.00  0.00      MEMB  
ATOM   3148  H4Y POPCM  50      11.501  12.412   2.113  0.00  0.00      MEMB  
ATOM   3149  C35 POPCM  50       9.426  12.700   1.188  0.00  0.00      MEMB  
ATOM   3150  H5X POPCM  50       9.303  13.789   1.372  0.00  0.00      MEMB  
ATOM   3151  H5Y POPCM  50       8.508  12.097   1.356  0.00  0.00      MEMB  
ATOM   3152  C36 POPCM  50       9.875  12.601  -0.268  0.00  0.00      MEMB  
ATOM   3153  H6X POPCM  50      10.847  13.132  -0.361  0.00  0.00      MEMB  
ATOM   3154  H6Y POPCM  50       8.989  12.974  -0.825  0.00  0.00      MEMB  
ATOM   3155  C37 POPCM  50      10.236  11.130  -0.617  0.00  0.00      MEMB  
ATOM   3156  H7X POPCM  50       9.568  10.492   0.000  0.00  0.00      MEMB  
ATOM   3157  H7Y POPCM  50      11.268  10.976  -0.236  0.00  0.00      MEMB  
ATOM   3158  C38 POPCM  50      10.050  10.706  -2.076  0.00  0.00      MEMB  
ATOM   3159  H8X POPCM  50       8.943  10.636  -2.008  0.00  0.00      MEMB  
ATOM   3160  H8Y POPCM  50      10.496   9.691  -2.147  0.00  0.00      MEMB  
ATOM   3161  C39 POPCM  50      10.579  11.639  -3.159  0.00  0.00      MEMB  
ATOM   3162  H9X POPCM  50      11.439  12.216  -2.758  0.00  0.00      MEMB  
ATOM   3163  H9Y POPCM  50       9.871  12.437  -3.471  0.00  0.00      MEMB  
ATOM   3164 C310 POPCM  50      10.968  11.004  -4.558  0.00  0.00      MEMB  
ATOM   3165 H10X POPCM  50      11.526  10.074  -4.317  0.00  0.00      MEMB  
ATOM   3166 H10Y POPCM  50      11.680  11.700  -5.051  0.00  0.00      MEMB  
ATOM   3167 C311 POPCM  50       9.759  10.582  -5.407  0.00  0.00      MEMB  
ATOM   3168 H11X POPCM  50       9.179  11.511  -5.595  0.00  0.00      MEMB  
ATOM   3169 H11Y POPCM  50       9.090   9.809  -4.974  0.00  0.00      MEMB  
ATOM   3170 C312 POPCM  50      10.265  10.019  -6.770  0.00  0.00      MEMB  
ATOM   3171 H12X POPCM  50      10.871   9.095  -6.654  0.00  0.00      MEMB  
ATOM   3172 H12Y POPCM  50      11.036  10.770  -7.047  0.00  0.00      MEMB  
ATOM   3173 C313 POPCM  50       9.134   9.908  -7.758  0.00  0.00      MEMB  
ATOM   3174 H13X POPCM  50       9.643   9.640  -8.709  0.00  0.00      MEMB  
ATOM   3175 H13Y POPCM  50       8.495  10.773  -8.035  0.00  0.00      MEMB  
ATOM   3176 C314 POPCM  50       8.267   8.666  -7.412  0.00  0.00      MEMB  
ATOM   3177 H14X POPCM  50       7.810   8.798  -6.408  0.00  0.00      MEMB  
ATOM   3178 H14Y POPCM  50       8.844   7.717  -7.370  0.00  0.00      MEMB  
ATOM   3179 C315 POPCM  50       7.255   8.247  -8.501  0.00  0.00      MEMB  
ATOM   3180 H15X POPCM  50       6.481   9.033  -8.637  0.00  0.00      MEMB  
ATOM   3181 H15Y POPCM  50       6.635   7.366  -8.230  0.00  0.00      MEMB  
ATOM   3182 C316 POPCM  50       8.014   7.969  -9.752  0.00  0.00      MEMB  
ATOM   3183 H16X POPCM  50       8.435   8.899 -10.191  0.00  0.00      MEMB  
ATOM   3184 H16Y POPCM  50       7.421   7.676 -10.645  0.00  0.00      MEMB  
ATOM   3185 H16Z POPCM  50       8.928   7.352  -9.614  0.00  0.00      MEMB  
ATOM   3186  N   POPCM  51     -23.560  -3.564  15.137  0.00  0.00      MEMB  
ATOM   3187  C12 POPCM  51     -23.713  -3.583  13.613  0.00  0.00      MEMB  
ATOM   3188 H12A POPCM  51     -24.703  -3.941  13.375  0.00  0.00      MEMB  
ATOM   3189 H12B POPCM  51     -23.023  -4.306  13.206  0.00  0.00      MEMB  
ATOM   3190  C13 POPCM  51     -24.150  -4.811  15.709  0.00  0.00      MEMB  
ATOM   3191 H13A POPCM  51     -23.907  -4.923  16.755  0.00  0.00      MEMB  
ATOM   3192 H13B POPCM  51     -25.218  -4.684  15.609  0.00  0.00      MEMB  
ATOM   3193 H13C POPCM  51     -23.789  -5.699  15.212  0.00  0.00      MEMB  
ATOM   3194  C14 POPCM  51     -22.114  -3.553  15.489  0.00  0.00      MEMB  
ATOM   3195 H14A POPCM  51     -21.594  -4.398  15.061  0.00  0.00      MEMB  
ATOM   3196 H14B POPCM  51     -21.630  -2.694  15.048  0.00  0.00      MEMB  
ATOM   3197 H14C POPCM  51     -21.987  -3.575  16.561  0.00  0.00      MEMB  
ATOM   3198  C15 POPCM  51     -24.218  -2.383  15.774  0.00  0.00      MEMB  
ATOM   3199 H15A POPCM  51     -23.890  -1.499  15.248  0.00  0.00      MEMB  
ATOM   3200 H15B POPCM  51     -23.894  -2.268  16.798  0.00  0.00      MEMB  
ATOM   3201 H15C POPCM  51     -25.269  -2.516  15.565  0.00  0.00      MEMB  
ATOM   3202  C11 POPCM  51     -23.427  -2.321  12.898  0.00  0.00      MEMB  
ATOM   3203 H11A POPCM  51     -22.865  -2.520  11.961  0.00  0.00      MEMB  
ATOM   3204 H11B POPCM  51     -22.690  -1.761  13.513  0.00  0.00      MEMB  
ATOM   3205  P   POPCM  51     -25.870  -1.835  11.780  0.00  0.00      MEMB  
ATOM   3206  O13 POPCM  51     -26.771  -0.683  11.903  0.00  0.00      MEMB  
ATOM   3207  O14 POPCM  51     -26.465  -3.095  12.282  0.00  0.00      MEMB  
ATOM   3208  O12 POPCM  51     -24.623  -1.529  12.739  0.00  0.00      MEMB  
ATOM   3209  O11 POPCM  51     -25.340  -2.079  10.272  0.00  0.00      MEMB  
ATOM   3210  C1  POPCM  51     -24.896  -0.956   9.492  0.00  0.00      MEMB  
ATOM   3211  HA  POPCM  51     -24.187  -0.345  10.091  0.00  0.00      MEMB  
ATOM   3212  HB  POPCM  51     -25.711  -0.253   9.217  0.00  0.00      MEMB  
ATOM   3213  C2  POPCM  51     -24.051  -1.441   8.333  0.00  0.00      MEMB  
ATOM   3214  HS  POPCM  51     -23.451  -0.570   7.990  0.00  0.00      MEMB  
ATOM   3215  O21 POPCM  51     -24.898  -1.986   7.262  0.00  0.00      MEMB  
ATOM   3216  C21 POPCM  51     -25.535  -1.189   6.506  0.00  0.00      MEMB  
ATOM   3217  O22 POPCM  51     -25.446   0.029   6.559  0.00  0.00      MEMB  
ATOM   3218  C22 POPCM  51     -26.396  -2.022   5.497  0.00  0.00      MEMB  
ATOM   3219  H2R POPCM  51     -27.061  -1.342   4.921  0.00  0.00      MEMB  
ATOM   3220  H2S POPCM  51     -26.992  -2.779   6.049  0.00  0.00      MEMB  
ATOM   3221  C3  POPCM  51     -23.057  -2.543   8.768  0.00  0.00      MEMB  
ATOM   3222  HX  POPCM  51     -23.494  -3.367   9.372  0.00  0.00      MEMB  
ATOM   3223  HY  POPCM  51     -22.411  -1.975   9.471  0.00  0.00      MEMB  
ATOM   3224  O31 POPCM  51     -22.308  -2.983   7.625  0.00  0.00      MEMB  
ATOM   3225  C31 POPCM  51     -22.831  -4.149   7.054  0.00  0.00      MEMB  
ATOM   3226  O32 POPCM  51     -23.892  -4.734   7.335  0.00  0.00      MEMB  
ATOM   3227  C32 POPCM  51     -21.984  -4.509   5.784  0.00  0.00      MEMB  
ATOM   3228  H2X POPCM  51     -21.011  -3.979   5.872  0.00  0.00      MEMB  
ATOM   3229  H2Y POPCM  51     -22.550  -4.044   4.950  0.00  0.00      MEMB  
ATOM   3230  C23 POPCM  51     -25.582  -2.777   4.459  0.00  0.00      MEMB  
ATOM   3231  H3R POPCM  51     -24.796  -3.410   4.922  0.00  0.00      MEMB  
ATOM   3232  H3S POPCM  51     -25.101  -2.180   3.655  0.00  0.00      MEMB  
ATOM   3233  C24 POPCM  51     -26.516  -3.854   3.783  0.00  0.00      MEMB  
ATOM   3234  H4R POPCM  51     -27.253  -3.296   3.167  0.00  0.00      MEMB  
ATOM   3235  H4S POPCM  51     -26.899  -4.437   4.648  0.00  0.00      MEMB  
ATOM   3236  C25 POPCM  51     -25.774  -4.837   2.815  0.00  0.00      MEMB  
ATOM   3237  H5R POPCM  51     -26.473  -5.636   2.489  0.00  0.00      MEMB  
ATOM   3238  H5S POPCM  51     -24.955  -5.230   3.454  0.00  0.00      MEMB  
ATOM   3239  C26 POPCM  51     -25.207  -4.162   1.510  0.00  0.00      MEMB  
ATOM   3240  H6R POPCM  51     -24.658  -3.217   1.710  0.00  0.00      MEMB  
ATOM   3241  H6S POPCM  51     -25.986  -3.630   0.924  0.00  0.00      MEMB  
ATOM   3242  C27 POPCM  51     -24.445  -5.122   0.505  0.00  0.00      MEMB  
ATOM   3243  H7R POPCM  51     -25.071  -6.007   0.260  0.00  0.00      MEMB  
ATOM   3244  H7S POPCM  51     -23.560  -5.430   1.101  0.00  0.00      MEMB  
ATOM   3245  C28 POPCM  51     -23.933  -4.407  -0.739  0.00  0.00      MEMB  
ATOM   3246  H8R POPCM  51     -23.031  -4.891  -1.172  0.00  0.00      MEMB  
ATOM   3247  H8S POPCM  51     -23.550  -3.400  -0.466  0.00  0.00      MEMB  
ATOM   3248  C29 POPCM  51     -25.090  -4.248  -1.719  0.00  0.00      MEMB  
ATOM   3249  H91 POPCM  51     -26.041  -3.915  -1.276  0.00  0.00      MEMB  
ATOM   3250 C210 POPCM  51     -25.158  -4.665  -2.970  0.00  0.00      MEMB  
ATOM   3251 H101 POPCM  51     -26.122  -4.547  -3.486  0.00  0.00      MEMB  
ATOM   3252 C211 POPCM  51     -23.979  -5.413  -3.590  0.00  0.00      MEMB  
ATOM   3253 H11R POPCM  51     -24.330  -6.238  -4.246  0.00  0.00      MEMB  
ATOM   3254 H11S POPCM  51     -23.396  -6.013  -2.859  0.00  0.00      MEMB  
ATOM   3255 C212 POPCM  51     -23.019  -4.576  -4.508  0.00  0.00      MEMB  
ATOM   3256 H12R POPCM  51     -23.617  -3.938  -5.194  0.00  0.00      MEMB  
ATOM   3257 H12S POPCM  51     -22.448  -5.302  -5.126  0.00  0.00      MEMB  
ATOM   3258 C213 POPCM  51     -22.072  -3.620  -3.741  0.00  0.00      MEMB  
ATOM   3259 H13R POPCM  51     -21.610  -4.181  -2.901  0.00  0.00      MEMB  
ATOM   3260 H13S POPCM  51     -22.707  -2.812  -3.319  0.00  0.00      MEMB  
ATOM   3261 C214 POPCM  51     -21.050  -2.973  -4.680  0.00  0.00      MEMB  
ATOM   3262 H14R POPCM  51     -21.714  -2.394  -5.357  0.00  0.00      MEMB  
ATOM   3263 H14S POPCM  51     -20.609  -3.784  -5.297  0.00  0.00      MEMB  
ATOM   3264 C215 POPCM  51     -20.041  -2.254  -3.870  0.00  0.00      MEMB  
ATOM   3265 H15R POPCM  51     -19.336  -2.902  -3.306  0.00  0.00      MEMB  
ATOM   3266 H15S POPCM  51     -20.554  -1.501  -3.235  0.00  0.00      MEMB  
ATOM   3267 C216 POPCM  51     -18.944  -1.568  -4.775  0.00  0.00      MEMB  
ATOM   3268 H16R POPCM  51     -19.285  -0.695  -5.372  0.00  0.00      MEMB  
ATOM   3269 H16S POPCM  51     -18.632  -2.377  -5.471  0.00  0.00      MEMB  
ATOM   3270 C217 POPCM  51     -17.768  -1.242  -3.930  0.00  0.00      MEMB  
ATOM   3271 H17R POPCM  51     -17.419  -2.209  -3.508  0.00  0.00      MEMB  
ATOM   3272 H17S POPCM  51     -18.160  -0.627  -3.092  0.00  0.00      MEMB  
ATOM   3273 C218 POPCM  51     -16.690  -0.502  -4.677  0.00  0.00      MEMB  
ATOM   3274 H18R POPCM  51     -16.206  -1.185  -5.407  0.00  0.00      MEMB  
ATOM   3275 H18S POPCM  51     -15.853  -0.236  -3.996  0.00  0.00      MEMB  
ATOM   3276 H18T POPCM  51     -17.156   0.424  -5.077  0.00  0.00      MEMB  
ATOM   3277  C33 POPCM  51     -21.830  -5.964   5.449  0.00  0.00      MEMB  
ATOM   3278  H3X POPCM  51     -22.777  -6.521   5.619  0.00  0.00      MEMB  
ATOM   3279  H3Y POPCM  51     -21.072  -6.486   6.071  0.00  0.00      MEMB  
ATOM   3280  C34 POPCM  51     -21.383  -6.147   4.063  0.00  0.00      MEMB  
ATOM   3281  H4X POPCM  51     -22.040  -5.531   3.412  0.00  0.00      MEMB  
ATOM   3282  H4Y POPCM  51     -21.416  -7.183   3.665  0.00  0.00      MEMB  
ATOM   3283  C35 POPCM  51     -19.976  -5.597   3.684  0.00  0.00      MEMB  
ATOM   3284  H5X POPCM  51     -19.319  -6.056   4.453  0.00  0.00      MEMB  
ATOM   3285  H5Y POPCM  51     -19.833  -4.534   3.975  0.00  0.00      MEMB  
ATOM   3286  C36 POPCM  51     -19.489  -6.098   2.300  0.00  0.00      MEMB  
ATOM   3287  H6X POPCM  51     -19.386  -7.204   2.273  0.00  0.00      MEMB  
ATOM   3288  H6Y POPCM  51     -18.457  -5.687   2.261  0.00  0.00      MEMB  
ATOM   3289  C37 POPCM  51     -20.289  -5.390   1.221  0.00  0.00      MEMB  
ATOM   3290  H7X POPCM  51     -20.746  -4.538   1.768  0.00  0.00      MEMB  
ATOM   3291  H7Y POPCM  51     -21.108  -6.098   0.973  0.00  0.00      MEMB  
ATOM   3292  C38 POPCM  51     -19.491  -5.187  -0.053  0.00  0.00      MEMB  
ATOM   3293  H8X POPCM  51     -18.492  -4.736   0.127  0.00  0.00      MEMB  
ATOM   3294  H8Y POPCM  51     -20.128  -4.492  -0.640  0.00  0.00      MEMB  
ATOM   3295  C39 POPCM  51     -19.247  -6.351  -1.049  0.00  0.00      MEMB  
ATOM   3296  H9X POPCM  51     -20.256  -6.739  -1.305  0.00  0.00      MEMB  
ATOM   3297  H9Y POPCM  51     -18.672  -7.151  -0.535  0.00  0.00      MEMB  
ATOM   3298 C310 POPCM  51     -18.567  -5.731  -2.195  0.00  0.00      MEMB  
ATOM   3299 H10X POPCM  51     -17.551  -5.524  -1.796  0.00  0.00      MEMB  
ATOM   3300 H10Y POPCM  51     -18.972  -4.713  -2.379  0.00  0.00      MEMB  
ATOM   3301 C311 POPCM  51     -18.474  -6.644  -3.444  0.00  0.00      MEMB  
ATOM   3302 H11X POPCM  51     -19.527  -6.887  -3.704  0.00  0.00      MEMB  
ATOM   3303 H11Y POPCM  51     -17.891  -7.547  -3.162  0.00  0.00      MEMB  
ATOM   3304 C312 POPCM  51     -17.879  -5.781  -4.597  0.00  0.00      MEMB  
ATOM   3305 H12X POPCM  51     -18.420  -4.810  -4.580  0.00  0.00      MEMB  
ATOM   3306 H12Y POPCM  51     -18.109  -6.274  -5.565  0.00  0.00      MEMB  
ATOM   3307 C313 POPCM  51     -16.434  -5.368  -4.412  0.00  0.00      MEMB  
ATOM   3308 H13X POPCM  51     -15.820  -6.294  -4.411  0.00  0.00      MEMB  
ATOM   3309 H13Y POPCM  51     -16.342  -4.682  -3.543  0.00  0.00      MEMB  
ATOM   3310 C314 POPCM  51     -15.897  -4.594  -5.593  0.00  0.00      MEMB  
ATOM   3311 H14X POPCM  51     -16.556  -3.719  -5.781  0.00  0.00      MEMB  
ATOM   3312 H14Y POPCM  51     -15.911  -5.120  -6.571  0.00  0.00      MEMB  
ATOM   3313 C315 POPCM  51     -14.486  -4.147  -5.496  0.00  0.00      MEMB  
ATOM   3314 H15X POPCM  51     -13.887  -5.059  -5.287  0.00  0.00      MEMB  
ATOM   3315 H15Y POPCM  51     -14.339  -3.464  -4.632  0.00  0.00      MEMB  
ATOM   3316 C316 POPCM  51     -13.829  -3.537  -6.726  0.00  0.00      MEMB  
ATOM   3317 H16X POPCM  51     -14.434  -2.643  -6.988  0.00  0.00      MEMB  
ATOM   3318 H16Y POPCM  51     -13.915  -4.290  -7.539  0.00  0.00      MEMB  
ATOM   3319 H16Z POPCM  51     -12.797  -3.225  -6.458  0.00  0.00      MEMB  
ATOM   3320  N   PSM M  52      26.426 -12.875  13.417  0.00  0.00      MEMB  
ATOM   3321  C15 PSM M  52      25.723 -12.683  14.740  0.00  0.00      MEMB  
ATOM   3322 H15A PSM M  52      25.248 -13.544  15.186  0.00  0.00      MEMB  
ATOM   3323 H15B PSM M  52      26.417 -12.420  15.524  0.00  0.00      MEMB  
ATOM   3324 H15C PSM M  52      25.035 -11.864  14.587  0.00  0.00      MEMB  
ATOM   3325  C14 PSM M  52      26.880 -11.522  12.922  0.00  0.00      MEMB  
ATOM   3326 H14A PSM M  52      27.532 -11.052  13.643  0.00  0.00      MEMB  
ATOM   3327 H14B PSM M  52      27.234 -11.638  11.908  0.00  0.00      MEMB  
ATOM   3328 H14C PSM M  52      26.033 -10.861  12.816  0.00  0.00      MEMB  
ATOM   3329  C13 PSM M  52      27.602 -13.722  13.701  0.00  0.00      MEMB  
ATOM   3330 H13A PSM M  52      28.272 -14.029  12.912  0.00  0.00      MEMB  
ATOM   3331 H13B PSM M  52      28.193 -13.309  14.506  0.00  0.00      MEMB  
ATOM   3332 H13C PSM M  52      27.309 -14.694  14.069  0.00  0.00      MEMB  
ATOM   3333  C12 PSM M  52      25.326 -13.584  12.585  0.00  0.00      MEMB  
ATOM   3334 H12A PSM M  52      25.086 -14.492  13.119  0.00  0.00      MEMB  
ATOM   3335 H12B PSM M  52      24.434 -12.986  12.464  0.00  0.00      MEMB  
ATOM   3336  C11 PSM M  52      25.620 -14.036  11.061  0.00  0.00      MEMB  
ATOM   3337 H11A PSM M  52      26.510 -14.699  11.105  0.00  0.00      MEMB  
ATOM   3338 H11B PSM M  52      24.773 -14.660  10.706  0.00  0.00      MEMB  
ATOM   3339  P   PSM M  52      24.607 -12.052   9.586  0.00  0.00      MEMB  
ATOM   3340  O13 PSM M  52      24.412 -11.908   8.119  0.00  0.00      MEMB  
ATOM   3341  O14 PSM M  52      23.380 -12.421  10.379  0.00  0.00      MEMB  
ATOM   3342  O11 PSM M  52      25.212 -10.727  10.126  0.00  0.00      MEMB  
ATOM   3343  O12 PSM M  52      25.831 -13.010   9.992  0.00  0.00      MEMB  
ATOM   3344  C1S PSM M  52      26.249  -9.945   9.461  0.00  0.00      MEMB  
ATOM   3345  H1S PSM M  52      26.934  -9.538  10.235  0.00  0.00      MEMB  
ATOM   3346  H1T PSM M  52      26.841 -10.513   8.712  0.00  0.00      MEMB  
ATOM   3347  NF  PSM M  52      26.634  -8.029   7.890  0.00  0.00      MEMB  
ATOM   3348  HNF PSM M  52      26.876  -7.116   8.208  0.00  0.00      MEMB  
ATOM   3349  C2S PSM M  52      25.612  -8.776   8.687  0.00  0.00      MEMB  
ATOM   3350  H2S PSM M  52      25.018  -9.243   7.873  0.00  0.00      MEMB  
ATOM   3351  C3S PSM M  52      24.573  -7.978   9.503  0.00  0.00      MEMB  
ATOM   3352  H3S PSM M  52      25.021  -7.365  10.314  0.00  0.00      MEMB  
ATOM   3353  O3  PSM M  52      23.460  -8.731  10.017  0.00  0.00      MEMB  
ATOM   3354  HO3 PSM M  52      23.756  -9.632  10.166  0.00  0.00      MEMB  
ATOM   3355  C4S PSM M  52      24.071  -6.981   8.381  0.00  0.00      MEMB  
ATOM   3356  H4S PSM M  52      24.528  -5.983   8.447  0.00  0.00      MEMB  
ATOM   3357  C5S PSM M  52      23.076  -7.121   7.525  0.00  0.00      MEMB  
ATOM   3358  H5S PSM M  52      22.386  -7.960   7.696  0.00  0.00      MEMB  
ATOM   3359  C6S PSM M  52      22.533  -6.141   6.489  0.00  0.00      MEMB  
ATOM   3360  H6S PSM M  52      21.724  -5.602   7.026  0.00  0.00      MEMB  
ATOM   3361  H6T PSM M  52      23.296  -5.367   6.259  0.00  0.00      MEMB  
ATOM   3362  C7S PSM M  52      22.108  -6.991   5.213  0.00  0.00      MEMB  
ATOM   3363  H7S PSM M  52      22.993  -7.557   4.851  0.00  0.00      MEMB  
ATOM   3364  H7T PSM M  52      21.354  -7.753   5.506  0.00  0.00      MEMB  
ATOM   3365  C8S PSM M  52      21.392  -6.127   4.149  0.00  0.00      MEMB  
ATOM   3366  H8S PSM M  52      20.631  -5.519   4.684  0.00  0.00      MEMB  
ATOM   3367  H8T PSM M  52      22.266  -5.557   3.768  0.00  0.00      MEMB  
ATOM   3368  C9S PSM M  52      20.716  -6.978   3.115  0.00  0.00      MEMB  
ATOM   3369  H9S PSM M  52      21.545  -7.342   2.471  0.00  0.00      MEMB  
ATOM   3370  H9T PSM M  52      20.356  -7.935   3.549  0.00  0.00      MEMB  
ATOM   3371 C10S PSM M  52      19.575  -6.298   2.274  0.00  0.00      MEMB  
ATOM   3372 H10S PSM M  52      18.816  -5.869   2.963  0.00  0.00      MEMB  
ATOM   3373 H10T PSM M  52      20.195  -5.546   1.741  0.00  0.00      MEMB  
ATOM   3374 C11S PSM M  52      18.860  -7.209   1.260  0.00  0.00      MEMB  
ATOM   3375 H11S PSM M  52      19.472  -7.607   0.423  0.00  0.00      MEMB  
ATOM   3376 H11T PSM M  52      18.284  -7.997   1.790  0.00  0.00      MEMB  
ATOM   3377 C12S PSM M  52      17.685  -6.549   0.498  0.00  0.00      MEMB  
ATOM   3378 H12S PSM M  52      17.038  -5.994   1.211  0.00  0.00      MEMB  
ATOM   3379 H12T PSM M  52      18.115  -5.710  -0.089  0.00  0.00      MEMB  
ATOM   3380 C13S PSM M  52      16.962  -7.550  -0.467  0.00  0.00      MEMB  
ATOM   3381 H13S PSM M  52      17.819  -7.897  -1.083  0.00  0.00      MEMB  
ATOM   3382 H13T PSM M  52      16.601  -8.364   0.198  0.00  0.00      MEMB  
ATOM   3383 C14S PSM M  52      15.856  -6.862  -1.289  0.00  0.00      MEMB  
ATOM   3384 H14S PSM M  52      15.042  -7.523  -1.656  0.00  0.00      MEMB  
ATOM   3385 H14T PSM M  52      15.436  -6.132  -0.564  0.00  0.00      MEMB  
ATOM   3386 C15S PSM M  52      16.369  -6.209  -2.552  0.00  0.00      MEMB  
ATOM   3387 H15S PSM M  52      17.182  -5.458  -2.454  0.00  0.00      MEMB  
ATOM   3388 H15T PSM M  52      16.837  -6.994  -3.183  0.00  0.00      MEMB  
ATOM   3389 C16S PSM M  52      15.205  -5.629  -3.367  0.00  0.00      MEMB  
ATOM   3390 H16S PSM M  52      14.481  -6.367  -3.773  0.00  0.00      MEMB  
ATOM   3391 H16T PSM M  52      14.611  -4.914  -2.759  0.00  0.00      MEMB  
ATOM   3392 C17S PSM M  52      15.591  -4.920  -4.652  0.00  0.00      MEMB  
ATOM   3393 H17S PSM M  52      14.761  -4.283  -5.025  0.00  0.00      MEMB  
ATOM   3394 H17T PSM M  52      16.488  -4.266  -4.605  0.00  0.00      MEMB  
ATOM   3395 C18S PSM M  52      15.843  -5.961  -5.751  0.00  0.00      MEMB  
ATOM   3396 H18S PSM M  52      16.815  -6.449  -5.524  0.00  0.00      MEMB  
ATOM   3397 H18T PSM M  52      15.050  -6.733  -5.849  0.00  0.00      MEMB  
ATOM   3398 H18U PSM M  52      15.868  -5.461  -6.743  0.00  0.00      MEMB  
ATOM   3399  C1F PSM M  52      27.424  -8.517   6.950  0.00  0.00      MEMB  
ATOM   3400  OF  PSM M  52      28.460  -7.875   6.806  0.00  0.00      MEMB  
ATOM   3401  C2F PSM M  52      27.016  -9.676   6.143  0.00  0.00      MEMB  
ATOM   3402  H2F PSM M  52      26.368  -9.311   5.317  0.00  0.00      MEMB  
ATOM   3403  H2G PSM M  52      26.544 -10.526   6.680  0.00  0.00      MEMB  
ATOM   3404  C3F PSM M  52      28.254 -10.337   5.479  0.00  0.00      MEMB  
ATOM   3405  H3F PSM M  52      28.820 -10.945   6.217  0.00  0.00      MEMB  
ATOM   3406  H3G PSM M  52      28.879  -9.463   5.197  0.00  0.00      MEMB  
ATOM   3407  C4F PSM M  52      27.968 -11.237   4.236  0.00  0.00      MEMB  
ATOM   3408  H4F PSM M  52      27.338 -12.125   4.458  0.00  0.00      MEMB  
ATOM   3409  H4G PSM M  52      28.972 -11.570   3.898  0.00  0.00      MEMB  
ATOM   3410  C5F PSM M  52      27.271 -10.432   3.168  0.00  0.00      MEMB  
ATOM   3411  H5F PSM M  52      27.509  -9.359   3.332  0.00  0.00      MEMB  
ATOM   3412  H5G PSM M  52      26.168 -10.517   3.261  0.00  0.00      MEMB  
ATOM   3413  C6F PSM M  52      27.636 -10.928   1.769  0.00  0.00      MEMB  
ATOM   3414  H6F PSM M  52      27.590 -12.035   1.683  0.00  0.00      MEMB  
ATOM   3415  H6G PSM M  52      28.685 -10.679   1.503  0.00  0.00      MEMB  
ATOM   3416  C7F PSM M  52      26.590 -10.338   0.819  0.00  0.00      MEMB  
ATOM   3417  H7F PSM M  52      26.877  -9.269   0.919  0.00  0.00      MEMB  
ATOM   3418  H7G PSM M  52      25.568 -10.377   1.252  0.00  0.00      MEMB  
ATOM   3419  C8F PSM M  52      26.488 -10.761  -0.623  0.00  0.00      MEMB  
ATOM   3420  H8F PSM M  52      25.879 -11.680  -0.764  0.00  0.00      MEMB  
ATOM   3421  H8G PSM M  52      27.539 -10.953  -0.927  0.00  0.00      MEMB  
ATOM   3422  C9F PSM M  52      25.885  -9.762  -1.691  0.00  0.00      MEMB  
ATOM   3423  H9F PSM M  52      26.673  -9.027  -1.958  0.00  0.00      MEMB  
ATOM   3424  H9G PSM M  52      25.008  -9.218  -1.280  0.00  0.00      MEMB  
ATOM   3425 C10F PSM M  52      25.501 -10.519  -2.871  0.00  0.00      MEMB  
ATOM   3426 H10F PSM M  52      24.790  -9.886  -3.444  0.00  0.00      MEMB  
ATOM   3427 H10G PSM M  52      24.847 -11.398  -2.687  0.00  0.00      MEMB  
ATOM   3428 C11F PSM M  52      26.660 -10.928  -3.770  0.00  0.00      MEMB  
ATOM   3429 H11F PSM M  52      27.449 -11.370  -3.125  0.00  0.00      MEMB  
ATOM   3430 H11G PSM M  52      27.174 -10.023  -4.160  0.00  0.00      MEMB  
ATOM   3431 C12F PSM M  52      26.253 -11.655  -5.026  0.00  0.00      MEMB  
ATOM   3432 H12F PSM M  52      25.343 -11.272  -5.535  0.00  0.00      MEMB  
ATOM   3433 H12G PSM M  52      26.034 -12.661  -4.608  0.00  0.00      MEMB  
ATOM   3434 C13F PSM M  52      27.456 -11.896  -5.931  0.00  0.00      MEMB  
ATOM   3435 H13F PSM M  52      27.101 -12.713  -6.594  0.00  0.00      MEMB  
ATOM   3436 H13G PSM M  52      28.289 -12.316  -5.327  0.00  0.00      MEMB  
ATOM   3437 C14F PSM M  52      27.955 -10.791  -6.788  0.00  0.00      MEMB  
ATOM   3438 H14F PSM M  52      28.860 -11.205  -7.282  0.00  0.00      MEMB  
ATOM   3439 H14G PSM M  52      28.257  -9.974  -6.099  0.00  0.00      MEMB  
ATOM   3440 C15F PSM M  52      26.939 -10.208  -7.765  0.00  0.00      MEMB  
ATOM   3441 H15F PSM M  52      25.926 -10.033  -7.343  0.00  0.00      MEMB  
ATOM   3442 H15G PSM M  52      26.793 -10.988  -8.543  0.00  0.00      MEMB  
ATOM   3443 C16F PSM M  52      27.580  -9.117  -8.575  0.00  0.00      MEMB  
ATOM   3444 H16F PSM M  52      27.593  -8.147  -8.035  0.00  0.00      MEMB  
ATOM   3445 H16G PSM M  52      28.556  -9.497  -8.944  0.00  0.00      MEMB  
ATOM   3446 H16H PSM M  52      26.954  -8.965  -9.480  0.00  0.00      MEMB  
ATOM   3447  N   DPPCM  53      -9.314  24.966  15.060  0.00  0.00      MEMB  
ATOM   3448  C13 DPPCM  53      -8.007  25.425  15.623  0.00  0.00      MEMB  
ATOM   3449 H13A DPPCM  53      -7.957  26.469  15.894  0.00  0.00      MEMB  
ATOM   3450 H13B DPPCM  53      -7.240  25.285  14.876  0.00  0.00      MEMB  
ATOM   3451 H13C DPPCM  53      -7.698  24.788  16.438  0.00  0.00      MEMB  
ATOM   3452  C14 DPPCM  53     -10.284  25.725  15.950  0.00  0.00      MEMB  
ATOM   3453 H14A DPPCM  53     -11.332  25.631  15.704  0.00  0.00      MEMB  
ATOM   3454 H14B DPPCM  53     -10.099  26.764  15.725  0.00  0.00      MEMB  
ATOM   3455 H14C DPPCM  53     -10.234  25.485  17.002  0.00  0.00      MEMB  
ATOM   3456  C15 DPPCM  53      -9.266  25.412  13.620  0.00  0.00      MEMB  
ATOM   3457 H15A DPPCM  53      -8.987  26.454  13.580  0.00  0.00      MEMB  
ATOM   3458 H15B DPPCM  53     -10.243  25.314  13.170  0.00  0.00      MEMB  
ATOM   3459 H15C DPPCM  53      -8.515  24.840  13.095  0.00  0.00      MEMB  
ATOM   3460  C12 DPPCM  53      -9.502  23.510  15.231  0.00  0.00      MEMB  
ATOM   3461 H12A DPPCM  53     -10.427  23.293  14.718  0.00  0.00      MEMB  
ATOM   3462 H12B DPPCM  53      -9.738  23.250  16.253  0.00  0.00      MEMB  
ATOM   3463  C11 DPPCM  53      -8.419  22.522  14.744  0.00  0.00      MEMB  
ATOM   3464 H11A DPPCM  53      -8.528  21.580  15.321  0.00  0.00      MEMB  
ATOM   3465 H11B DPPCM  53      -7.409  22.930  14.965  0.00  0.00      MEMB  
ATOM   3466  P   DPPCM  53      -7.384  22.212  12.370  0.00  0.00      MEMB  
ATOM   3467  O13 DPPCM  53      -7.737  21.610  11.040  0.00  0.00      MEMB  
ATOM   3468  O14 DPPCM  53      -6.256  21.672  13.121  0.00  0.00      MEMB  
ATOM   3469  O11 DPPCM  53      -7.094  23.695  12.043  0.00  0.00      MEMB  
ATOM   3470  O12 DPPCM  53      -8.615  22.262  13.389  0.00  0.00      MEMB  
ATOM   3471  C1  DPPCM  53      -5.889  24.124  11.381  0.00  0.00      MEMB  
ATOM   3472  HA  DPPCM  53      -5.237  23.292  11.039  0.00  0.00      MEMB  
ATOM   3473  HB  DPPCM  53      -5.341  24.755  12.113  0.00  0.00      MEMB  
ATOM   3474  C2  DPPCM  53      -6.217  25.080  10.227  0.00  0.00      MEMB  
ATOM   3475  HS  DPPCM  53      -6.505  24.395   9.401  0.00  0.00      MEMB  
ATOM   3476  O21 DPPCM  53      -5.121  25.832   9.730  0.00  0.00      MEMB  
ATOM   3477  C21 DPPCM  53      -4.119  25.165   9.290  0.00  0.00      MEMB  
ATOM   3478  O22 DPPCM  53      -4.038  23.933   9.173  0.00  0.00      MEMB  
ATOM   3479  C22 DPPCM  53      -3.007  26.197   8.963  0.00  0.00      MEMB  
ATOM   3480  H2R DPPCM  53      -2.335  26.098   9.842  0.00  0.00      MEMB  
ATOM   3481  H2S DPPCM  53      -3.441  27.220   8.981  0.00  0.00      MEMB  
ATOM   3482  C3  DPPCM  53      -7.392  26.110  10.523  0.00  0.00      MEMB  
ATOM   3483  HX  DPPCM  53      -6.934  26.900  11.155  0.00  0.00      MEMB  
ATOM   3484  HY  DPPCM  53      -8.145  25.471  11.032  0.00  0.00      MEMB  
ATOM   3485  O31 DPPCM  53      -7.818  26.646   9.256  0.00  0.00      MEMB  
ATOM   3486  C31 DPPCM  53      -8.805  27.457   9.261  0.00  0.00      MEMB  
ATOM   3487  O32 DPPCM  53      -9.360  27.884  10.265  0.00  0.00      MEMB  
ATOM   3488  C32 DPPCM  53      -9.332  27.662   7.800  0.00  0.00      MEMB  
ATOM   3489  H2X DPPCM  53      -9.996  28.543   7.930  0.00  0.00      MEMB  
ATOM   3490  H2Y DPPCM  53      -9.941  26.764   7.558  0.00  0.00      MEMB  
ATOM   3491  C23 DPPCM  53      -2.110  25.904   7.718  0.00  0.00      MEMB  
ATOM   3492  H3R DPPCM  53      -1.794  24.840   7.657  0.00  0.00      MEMB  
ATOM   3493  H3S DPPCM  53      -1.205  26.519   7.911  0.00  0.00      MEMB  
ATOM   3494  C24 DPPCM  53      -2.740  26.252   6.406  0.00  0.00      MEMB  
ATOM   3495  H4R DPPCM  53      -2.478  27.324   6.278  0.00  0.00      MEMB  
ATOM   3496  H4S DPPCM  53      -3.834  26.078   6.498  0.00  0.00      MEMB  
ATOM   3497  C25 DPPCM  53      -2.181  25.431   5.266  0.00  0.00      MEMB  
ATOM   3498  H5R DPPCM  53      -2.625  24.431   5.458  0.00  0.00      MEMB  
ATOM   3499  H5S DPPCM  53      -1.080  25.391   5.409  0.00  0.00      MEMB  
ATOM   3500  C26 DPPCM  53      -2.581  26.031   3.925  0.00  0.00      MEMB  
ATOM   3501  H6R DPPCM  53      -2.515  27.139   3.877  0.00  0.00      MEMB  
ATOM   3502  H6S DPPCM  53      -3.636  25.871   3.615  0.00  0.00      MEMB  
ATOM   3503  C27 DPPCM  53      -1.703  25.370   2.803  0.00  0.00      MEMB  
ATOM   3504  H7R DPPCM  53      -1.961  24.291   2.856  0.00  0.00      MEMB  
ATOM   3505  H7S DPPCM  53      -0.640  25.526   3.084  0.00  0.00      MEMB  
ATOM   3506  C28 DPPCM  53      -1.918  25.887   1.327  0.00  0.00      MEMB  
ATOM   3507  H8R DPPCM  53      -1.255  26.762   1.157  0.00  0.00      MEMB  
ATOM   3508  H8S DPPCM  53      -2.952  26.247   1.139  0.00  0.00      MEMB  
ATOM   3509  C29 DPPCM  53      -1.597  24.823   0.199  0.00  0.00      MEMB  
ATOM   3510  H9R DPPCM  53      -2.134  23.906   0.522  0.00  0.00      MEMB  
ATOM   3511  H9S DPPCM  53      -0.521  24.550   0.154  0.00  0.00      MEMB  
ATOM   3512 C210 DPPCM  53      -2.098  25.209  -1.204  0.00  0.00      MEMB  
ATOM   3513 H10R DPPCM  53      -1.641  26.221  -1.260  0.00  0.00      MEMB  
ATOM   3514 H10S DPPCM  53      -3.199  25.360  -1.195  0.00  0.00      MEMB  
ATOM   3515 C211 DPPCM  53      -1.584  24.364  -2.307  0.00  0.00      MEMB  
ATOM   3516 H11R DPPCM  53      -2.025  23.348  -2.220  0.00  0.00      MEMB  
ATOM   3517 H11S DPPCM  53      -0.487  24.289  -2.150  0.00  0.00      MEMB  
ATOM   3518 C212 DPPCM  53      -1.669  24.991  -3.761  0.00  0.00      MEMB  
ATOM   3519 H12R DPPCM  53      -1.347  26.054  -3.733  0.00  0.00      MEMB  
ATOM   3520 H12S DPPCM  53      -2.731  24.950  -4.086  0.00  0.00      MEMB  
ATOM   3521 C213 DPPCM  53      -0.931  24.192  -4.761  0.00  0.00      MEMB  
ATOM   3522 H13R DPPCM  53      -1.307  23.187  -4.473  0.00  0.00      MEMB  
ATOM   3523 H13S DPPCM  53       0.179  24.215  -4.738  0.00  0.00      MEMB  
ATOM   3524 C214 DPPCM  53      -1.312  24.406  -6.226  0.00  0.00      MEMB  
ATOM   3525 H14R DPPCM  53      -0.979  25.378  -6.648  0.00  0.00      MEMB  
ATOM   3526 H14S DPPCM  53      -2.417  24.325  -6.315  0.00  0.00      MEMB  
ATOM   3527 C215 DPPCM  53      -0.706  23.319  -7.146  0.00  0.00      MEMB  
ATOM   3528 H15R DPPCM  53      -1.201  22.431  -6.696  0.00  0.00      MEMB  
ATOM   3529 H15S DPPCM  53       0.402  23.366  -7.086  0.00  0.00      MEMB  
ATOM   3530 C216 DPPCM  53      -1.073  23.488  -8.578  0.00  0.00      MEMB  
ATOM   3531 H16R DPPCM  53      -0.490  24.313  -9.040  0.00  0.00      MEMB  
ATOM   3532 H16S DPPCM  53      -2.171  23.626  -8.674  0.00  0.00      MEMB  
ATOM   3533 H16T DPPCM  53      -0.803  22.646  -9.251  0.00  0.00      MEMB  
ATOM   3534  C33 DPPCM  53      -8.316  27.800   6.599  0.00  0.00      MEMB  
ATOM   3535  H3X DPPCM  53      -7.668  28.612   6.992  0.00  0.00      MEMB  
ATOM   3536  H3Y DPPCM  53      -8.929  28.167   5.748  0.00  0.00      MEMB  
ATOM   3537  C34 DPPCM  53      -7.539  26.524   6.168  0.00  0.00      MEMB  
ATOM   3538  H4X DPPCM  53      -8.224  25.735   5.791  0.00  0.00      MEMB  
ATOM   3539  H4Y DPPCM  53      -6.945  26.066   6.987  0.00  0.00      MEMB  
ATOM   3540  C35 DPPCM  53      -6.543  26.858   5.059  0.00  0.00      MEMB  
ATOM   3541  H5X DPPCM  53      -5.875  26.002   4.825  0.00  0.00      MEMB  
ATOM   3542  H5Y DPPCM  53      -5.861  27.627   5.481  0.00  0.00      MEMB  
ATOM   3543  C36 DPPCM  53      -7.130  27.264   3.661  0.00  0.00      MEMB  
ATOM   3544  H6X DPPCM  53      -7.390  28.327   3.852  0.00  0.00      MEMB  
ATOM   3545  H6Y DPPCM  53      -8.011  26.616   3.463  0.00  0.00      MEMB  
ATOM   3546  C37 DPPCM  53      -6.086  27.322   2.561  0.00  0.00      MEMB  
ATOM   3547  H7X DPPCM  53      -5.222  26.643   2.727  0.00  0.00      MEMB  
ATOM   3548  H7Y DPPCM  53      -5.669  28.346   2.679  0.00  0.00      MEMB  
ATOM   3549  C38 DPPCM  53      -6.718  27.151   1.216  0.00  0.00      MEMB  
ATOM   3550  H8X DPPCM  53      -7.498  27.942   1.210  0.00  0.00      MEMB  
ATOM   3551  H8Y DPPCM  53      -7.283  26.206   1.067  0.00  0.00      MEMB  
ATOM   3552  C39 DPPCM  53      -5.581  27.189   0.199  0.00  0.00      MEMB  
ATOM   3553  H9X DPPCM  53      -5.063  26.207   0.222  0.00  0.00      MEMB  
ATOM   3554  H9Y DPPCM  53      -4.871  28.038   0.295  0.00  0.00      MEMB  
ATOM   3555 C310 DPPCM  53      -6.200  27.448  -1.111  0.00  0.00      MEMB  
ATOM   3556 H10X DPPCM  53      -6.707  28.435  -1.172  0.00  0.00      MEMB  
ATOM   3557 H10Y DPPCM  53      -6.898  26.606  -1.302  0.00  0.00      MEMB  
ATOM   3558 C311 DPPCM  53      -5.134  27.600  -2.240  0.00  0.00      MEMB  
ATOM   3559 H11X DPPCM  53      -4.306  26.877  -2.076  0.00  0.00      MEMB  
ATOM   3560 H11Y DPPCM  53      -4.661  28.605  -2.213  0.00  0.00      MEMB  
ATOM   3561 C312 DPPCM  53      -5.808  27.457  -3.659  0.00  0.00      MEMB  
ATOM   3562 H12X DPPCM  53      -6.267  28.424  -3.959  0.00  0.00      MEMB  
ATOM   3563 H12Y DPPCM  53      -6.526  26.618  -3.536  0.00  0.00      MEMB  
ATOM   3564 C313 DPPCM  53      -4.846  27.092  -4.873  0.00  0.00      MEMB  
ATOM   3565 H13X DPPCM  53      -5.481  27.027  -5.781  0.00  0.00      MEMB  
ATOM   3566 H13Y DPPCM  53      -4.218  26.182  -4.761  0.00  0.00      MEMB  
ATOM   3567 C314 DPPCM  53      -4.007  28.263  -5.346  0.00  0.00      MEMB  
ATOM   3568 H14X DPPCM  53      -3.547  28.682  -4.426  0.00  0.00      MEMB  
ATOM   3569 H14Y DPPCM  53      -4.733  29.021  -5.709  0.00  0.00      MEMB  
ATOM   3570 C315 DPPCM  53      -2.963  27.917  -6.349  0.00  0.00      MEMB  
ATOM   3571 H15X DPPCM  53      -2.361  27.056  -5.988  0.00  0.00      MEMB  
ATOM   3572 H15Y DPPCM  53      -2.188  28.708  -6.268  0.00  0.00      MEMB  
ATOM   3573 C316 DPPCM  53      -3.499  27.567  -7.733  0.00  0.00      MEMB  
ATOM   3574 H16X DPPCM  53      -4.038  28.391  -8.247  0.00  0.00      MEMB  
ATOM   3575 H16Y DPPCM  53      -4.224  26.727  -7.673  0.00  0.00      MEMB  
ATOM   3576 H16Z DPPCM  53      -2.686  27.229  -8.412  0.00  0.00      MEMB  
ATOM   3577  C3  CHL1M  54      21.895   3.241   4.301  0.00  0.00      MEMB  
ATOM   3578  H3  CHL1M  54      22.458   4.166   4.053  0.00  0.00      MEMB  
ATOM   3579  O3  CHL1M  54      22.102   3.132   5.714  0.00  0.00      MEMB  
ATOM   3580  H3' CHL1M  54      21.956   2.233   6.017  0.00  0.00      MEMB  
ATOM   3581  C4  CHL1M  54      20.470   3.541   3.908  0.00  0.00      MEMB  
ATOM   3582  H4A CHL1M  54      19.809   2.712   4.239  0.00  0.00      MEMB  
ATOM   3583  H4B CHL1M  54      20.112   4.440   4.455  0.00  0.00      MEMB  
ATOM   3584  C5  CHL1M  54      20.355   3.823   2.425  0.00  0.00      MEMB  
ATOM   3585  C6  CHL1M  54      19.791   4.983   1.939  0.00  0.00      MEMB  
ATOM   3586  H6  CHL1M  54      19.649   5.769   2.695  0.00  0.00      MEMB  
ATOM   3587  C7  CHL1M  54      19.511   5.173   0.421  0.00  0.00      MEMB  
ATOM   3588  H7A CHL1M  54      18.452   5.502   0.347  0.00  0.00      MEMB  
ATOM   3589  H7B CHL1M  54      20.155   5.984   0.018  0.00  0.00      MEMB  
ATOM   3590  C8  CHL1M  54      19.705   3.960  -0.423  0.00  0.00      MEMB  
ATOM   3591  H8  CHL1M  54      18.817   3.298  -0.340  0.00  0.00      MEMB  
ATOM   3592  C14 CHL1M  54      19.735   4.291  -1.893  0.00  0.00      MEMB  
ATOM   3593  H14 CHL1M  54      20.553   5.013  -2.102  0.00  0.00      MEMB  
ATOM   3594  C15 CHL1M  54      18.487   5.029  -2.324  0.00  0.00      MEMB  
ATOM   3595 H15A CHL1M  54      17.573   4.450  -2.074  0.00  0.00      MEMB  
ATOM   3596 H15B CHL1M  54      18.360   6.046  -1.895  0.00  0.00      MEMB  
ATOM   3597  C16 CHL1M  54      18.743   5.045  -3.808  0.00  0.00      MEMB  
ATOM   3598 H16A CHL1M  54      17.751   4.883  -4.280  0.00  0.00      MEMB  
ATOM   3599 H16B CHL1M  54      19.207   6.021  -4.066  0.00  0.00      MEMB  
ATOM   3600  C17 CHL1M  54      19.822   3.887  -4.211  0.00  0.00      MEMB  
ATOM   3601  H17 CHL1M  54      20.760   4.450  -4.407  0.00  0.00      MEMB  
ATOM   3602  C13 CHL1M  54      19.991   3.164  -2.834  0.00  0.00      MEMB  
ATOM   3603  C18 CHL1M  54      18.990   2.060  -2.648  0.00  0.00      MEMB  
ATOM   3604 H18A CHL1M  54      18.817   1.747  -1.597  0.00  0.00      MEMB  
ATOM   3605 H18B CHL1M  54      18.005   2.464  -2.963  0.00  0.00      MEMB  
ATOM   3606 H18C CHL1M  54      19.158   1.138  -3.245  0.00  0.00      MEMB  
ATOM   3607  C12 CHL1M  54      21.411   2.687  -2.484  0.00  0.00      MEMB  
ATOM   3608 H12A CHL1M  54      21.588   1.758  -3.066  0.00  0.00      MEMB  
ATOM   3609 H12B CHL1M  54      22.212   3.399  -2.776  0.00  0.00      MEMB  
ATOM   3610  C11 CHL1M  54      21.479   2.143  -0.978  0.00  0.00      MEMB  
ATOM   3611 H11A CHL1M  54      20.786   1.283  -0.862  0.00  0.00      MEMB  
ATOM   3612 H11B CHL1M  54      22.531   1.874  -0.745  0.00  0.00      MEMB  
ATOM   3613  C9  CHL1M  54      20.974   3.198   0.025  0.00  0.00      MEMB  
ATOM   3614  H9  CHL1M  54      21.752   3.990   0.000  0.00  0.00      MEMB  
ATOM   3615  C10 CHL1M  54      20.908   2.671   1.528  0.00  0.00      MEMB  
ATOM   3616  C19 CHL1M  54      19.833   1.512   1.650  0.00  0.00      MEMB  
ATOM   3617 H19A CHL1M  54      19.729   1.122   2.685  0.00  0.00      MEMB  
ATOM   3618 H19B CHL1M  54      18.856   1.979   1.399  0.00  0.00      MEMB  
ATOM   3619 H19C CHL1M  54      20.097   0.728   0.908  0.00  0.00      MEMB  
ATOM   3620  C1  CHL1M  54      22.274   2.133   2.002  0.00  0.00      MEMB  
ATOM   3621  H1A CHL1M  54      22.540   1.191   1.477  0.00  0.00      MEMB  
ATOM   3622  H1B CHL1M  54      22.885   3.015   1.714  0.00  0.00      MEMB  
ATOM   3623  C2  CHL1M  54      22.497   2.097   3.589  0.00  0.00      MEMB  
ATOM   3624  H2A CHL1M  54      23.597   2.018   3.724  0.00  0.00      MEMB  
ATOM   3625  H2B CHL1M  54      22.029   1.205   4.058  0.00  0.00      MEMB  
ATOM   3626  C20 CHL1M  54      19.523   3.146  -5.521  0.00  0.00      MEMB  
ATOM   3627  H20 CHL1M  54      18.580   2.587  -5.338  0.00  0.00      MEMB  
ATOM   3628  C21 CHL1M  54      20.534   2.026  -5.696  0.00  0.00      MEMB  
ATOM   3629 H21A CHL1M  54      20.421   1.227  -4.932  0.00  0.00      MEMB  
ATOM   3630 H21B CHL1M  54      21.579   2.342  -5.488  0.00  0.00      MEMB  
ATOM   3631 H21C CHL1M  54      20.502   1.598  -6.721  0.00  0.00      MEMB  
ATOM   3632  C22 CHL1M  54      19.354   3.971  -6.820  0.00  0.00      MEMB  
ATOM   3633 H22A CHL1M  54      18.833   4.916  -6.555  0.00  0.00      MEMB  
ATOM   3634 H22B CHL1M  54      20.378   4.186  -7.193  0.00  0.00      MEMB  
ATOM   3635  C23 CHL1M  54      18.649   3.157  -7.943  0.00  0.00      MEMB  
ATOM   3636 H23A CHL1M  54      19.279   2.300  -8.265  0.00  0.00      MEMB  
ATOM   3637 H23B CHL1M  54      17.783   2.799  -7.346  0.00  0.00      MEMB  
ATOM   3638  C24 CHL1M  54      18.155   3.992  -9.178  0.00  0.00      MEMB  
ATOM   3639 H24A CHL1M  54      17.334   4.722  -9.014  0.00  0.00      MEMB  
ATOM   3640 H24B CHL1M  54      18.971   4.683  -9.481  0.00  0.00      MEMB  
ATOM   3641  C25 CHL1M  54      17.847   3.003 -10.354  0.00  0.00      MEMB  
ATOM   3642  H25 CHL1M  54      18.530   2.128 -10.318  0.00  0.00      MEMB  
ATOM   3643  C26 CHL1M  54      16.490   2.345 -10.004  0.00  0.00      MEMB  
ATOM   3644 H26A CHL1M  54      16.161   1.404 -10.494  0.00  0.00      MEMB  
ATOM   3645 H26B CHL1M  54      16.491   2.036  -8.937  0.00  0.00      MEMB  
ATOM   3646 H26C CHL1M  54      15.700   3.119 -10.110  0.00  0.00      MEMB  
ATOM   3647  C27 CHL1M  54      17.786   3.671 -11.745  0.00  0.00      MEMB  
ATOM   3648 H27A CHL1M  54      18.719   4.234 -11.963  0.00  0.00      MEMB  
ATOM   3649 H27B CHL1M  54      17.656   2.994 -12.616  0.00  0.00      MEMB  
ATOM   3650 H27C CHL1M  54      17.100   4.542 -11.682  0.00  0.00      MEMB  
ATOM   3651  C3  CHL1M  55     -13.173 -30.095   6.065  0.00  0.00      MEMB  
ATOM   3652  H3  CHL1M  55     -14.121 -30.670   5.990  0.00  0.00      MEMB  
ATOM   3653  O3  CHL1M  55     -13.003 -29.994   7.487  0.00  0.00      MEMB  
ATOM   3654  H3' CHL1M  55     -13.630 -29.321   7.761  0.00  0.00      MEMB  
ATOM   3655  C4  CHL1M  55     -12.254 -31.089   5.354  0.00  0.00      MEMB  
ATOM   3656  H4A CHL1M  55     -11.232 -30.655   5.320  0.00  0.00      MEMB  
ATOM   3657  H4B CHL1M  55     -12.235 -32.022   5.957  0.00  0.00      MEMB  
ATOM   3658  C5  CHL1M  55     -12.716 -31.183   3.884  0.00  0.00      MEMB  
ATOM   3659  C6  CHL1M  55     -13.115 -32.401   3.371  0.00  0.00      MEMB  
ATOM   3660  H6  CHL1M  55     -13.202 -33.334   3.947  0.00  0.00      MEMB  
ATOM   3661  C7  CHL1M  55     -13.459 -32.552   1.919  0.00  0.00      MEMB  
ATOM   3662  H7A CHL1M  55     -12.916 -33.446   1.545  0.00  0.00      MEMB  
ATOM   3663  H7B CHL1M  55     -14.551 -32.608   1.721  0.00  0.00      MEMB  
ATOM   3664  C8  CHL1M  55     -12.874 -31.420   1.012  0.00  0.00      MEMB  
ATOM   3665  H8  CHL1M  55     -11.766 -31.481   0.956  0.00  0.00      MEMB  
ATOM   3666  C14 CHL1M  55     -13.372 -31.615  -0.388  0.00  0.00      MEMB  
ATOM   3667  H14 CHL1M  55     -14.465 -31.730  -0.225  0.00  0.00      MEMB  
ATOM   3668  C15 CHL1M  55     -12.882 -32.954  -1.082  0.00  0.00      MEMB  
ATOM   3669 H15A CHL1M  55     -11.777 -32.937  -0.971  0.00  0.00      MEMB  
ATOM   3670 H15B CHL1M  55     -13.441 -33.816  -0.659  0.00  0.00      MEMB  
ATOM   3671  C16 CHL1M  55     -13.420 -32.682  -2.524  0.00  0.00      MEMB  
ATOM   3672 H16A CHL1M  55     -12.509 -32.757  -3.155  0.00  0.00      MEMB  
ATOM   3673 H16B CHL1M  55     -14.208 -33.345  -2.940  0.00  0.00      MEMB  
ATOM   3674  C17 CHL1M  55     -13.861 -31.182  -2.636  0.00  0.00      MEMB  
ATOM   3675  H17 CHL1M  55     -14.944 -31.203  -2.387  0.00  0.00      MEMB  
ATOM   3676  C13 CHL1M  55     -13.232 -30.487  -1.439  0.00  0.00      MEMB  
ATOM   3677  C18 CHL1M  55     -11.739 -30.211  -1.703  0.00  0.00      MEMB  
ATOM   3678 H18A CHL1M  55     -11.746 -29.276  -2.303  0.00  0.00      MEMB  
ATOM   3679 H18B CHL1M  55     -11.169 -29.988  -0.775  0.00  0.00      MEMB  
ATOM   3680 H18C CHL1M  55     -11.215 -31.055  -2.200  0.00  0.00      MEMB  
ATOM   3681  C12 CHL1M  55     -13.854 -29.191  -0.716  0.00  0.00      MEMB  
ATOM   3682 H12A CHL1M  55     -13.690 -28.289  -1.344  0.00  0.00      MEMB  
ATOM   3683 H12B CHL1M  55     -14.952 -29.328  -0.613  0.00  0.00      MEMB  
ATOM   3684  C11 CHL1M  55     -13.144 -28.941   0.655  0.00  0.00      MEMB  
ATOM   3685 H11A CHL1M  55     -12.111 -28.649   0.370  0.00  0.00      MEMB  
ATOM   3686 H11B CHL1M  55     -13.588 -28.054   1.155  0.00  0.00      MEMB  
ATOM   3687  C9  CHL1M  55     -13.292 -30.110   1.656  0.00  0.00      MEMB  
ATOM   3688  H9  CHL1M  55     -14.394 -30.047   1.779  0.00  0.00      MEMB  
ATOM   3689  C10 CHL1M  55     -12.697 -29.882   3.079  0.00  0.00      MEMB  
ATOM   3690  C19 CHL1M  55     -11.274 -29.361   2.779  0.00  0.00      MEMB  
ATOM   3691 H19A CHL1M  55     -10.575 -29.346   3.642  0.00  0.00      MEMB  
ATOM   3692 H19B CHL1M  55     -10.855 -30.014   1.983  0.00  0.00      MEMB  
ATOM   3693 H19C CHL1M  55     -11.241 -28.322   2.386  0.00  0.00      MEMB  
ATOM   3694  C1  CHL1M  55     -13.577 -28.840   3.894  0.00  0.00      MEMB  
ATOM   3695  H1A CHL1M  55     -13.771 -27.850   3.428  0.00  0.00      MEMB  
ATOM   3696  H1B CHL1M  55     -14.579 -29.318   3.913  0.00  0.00      MEMB  
ATOM   3697  C2  CHL1M  55     -13.119 -28.713   5.405  0.00  0.00      MEMB  
ATOM   3698  H2A CHL1M  55     -13.833 -28.059   5.950  0.00  0.00      MEMB  
ATOM   3699  H2B CHL1M  55     -12.079 -28.324   5.381  0.00  0.00      MEMB  
ATOM   3700  C20 CHL1M  55     -13.805 -30.522  -4.032  0.00  0.00      MEMB  
ATOM   3701  H20 CHL1M  55     -12.775 -30.562  -4.448  0.00  0.00      MEMB  
ATOM   3702  C21 CHL1M  55     -14.258 -29.092  -4.002  0.00  0.00      MEMB  
ATOM   3703 H21A CHL1M  55     -13.561 -28.413  -3.466  0.00  0.00      MEMB  
ATOM   3704 H21B CHL1M  55     -15.182 -29.105  -3.384  0.00  0.00      MEMB  
ATOM   3705 H21C CHL1M  55     -14.563 -28.688  -4.991  0.00  0.00      MEMB  
ATOM   3706  C22 CHL1M  55     -14.691 -31.328  -5.063  0.00  0.00      MEMB  
ATOM   3707 H22A CHL1M  55     -14.668 -32.433  -4.950  0.00  0.00      MEMB  
ATOM   3708 H22B CHL1M  55     -15.757 -31.051  -4.917  0.00  0.00      MEMB  
ATOM   3709  C23 CHL1M  55     -14.479 -30.957  -6.552  0.00  0.00      MEMB  
ATOM   3710 H23A CHL1M  55     -14.685 -29.888  -6.771  0.00  0.00      MEMB  
ATOM   3711 H23B CHL1M  55     -13.414 -31.106  -6.831  0.00  0.00      MEMB  
ATOM   3712  C24 CHL1M  55     -15.496 -31.690  -7.412  0.00  0.00      MEMB  
ATOM   3713 H24A CHL1M  55     -15.087 -32.710  -7.574  0.00  0.00      MEMB  
ATOM   3714 H24B CHL1M  55     -16.458 -31.696  -6.855  0.00  0.00      MEMB  
ATOM   3715  C25 CHL1M  55     -15.669 -31.022  -8.825  0.00  0.00      MEMB  
ATOM   3716  H25 CHL1M  55     -16.253 -30.078  -8.790  0.00  0.00      MEMB  
ATOM   3717  C26 CHL1M  55     -14.308 -30.874  -9.529  0.00  0.00      MEMB  
ATOM   3718 H26A CHL1M  55     -14.417 -30.304 -10.476  0.00  0.00      MEMB  
ATOM   3719 H26B CHL1M  55     -13.586 -30.336  -8.878  0.00  0.00      MEMB  
ATOM   3720 H26C CHL1M  55     -13.949 -31.889  -9.803  0.00  0.00      MEMB  
ATOM   3721  C27 CHL1M  55     -16.508 -31.986  -9.687  0.00  0.00      MEMB  
ATOM   3722 H27A CHL1M  55     -17.465 -32.116  -9.138  0.00  0.00      MEMB  
ATOM   3723 H27B CHL1M  55     -16.642 -31.681 -10.747  0.00  0.00      MEMB  
ATOM   3724 H27C CHL1M  55     -15.950 -32.942  -9.784  0.00  0.00      MEMB  
ATOM   3725  N   POPEM  56      17.586   6.227   9.510  0.00  0.00      MEMB  
ATOM   3726  HN1 POPEM  56      17.702   6.071   8.488  0.00  0.00      MEMB  
ATOM   3727  HN2 POPEM  56      18.265   6.967   9.782  0.00  0.00      MEMB  
ATOM   3728  HN3 POPEM  56      17.708   5.328  10.018  0.00  0.00      MEMB  
ATOM   3729  C12 POPEM  56      16.248   6.823   9.803  0.00  0.00      MEMB  
ATOM   3730 H12A POPEM  56      15.547   5.992   9.575  0.00  0.00      MEMB  
ATOM   3731 H12B POPEM  56      16.140   7.723   9.160  0.00  0.00      MEMB  
ATOM   3732  C11 POPEM  56      16.145   7.125  11.287  0.00  0.00      MEMB  
ATOM   3733 H11A POPEM  56      16.910   7.815  11.705  0.00  0.00      MEMB  
ATOM   3734 H11B POPEM  56      16.420   6.199  11.836  0.00  0.00      MEMB  
ATOM   3735  P   POPEM  56      14.280   9.062  11.452  0.00  0.00      MEMB  
ATOM   3736  O13 POPEM  56      15.343  10.055  11.693  0.00  0.00      MEMB  
ATOM   3737  O14 POPEM  56      13.054   9.267  12.305  0.00  0.00      MEMB  
ATOM   3738  O11 POPEM  56      13.998   9.046   9.915  0.00  0.00      MEMB  
ATOM   3739  O12 POPEM  56      14.838   7.594  11.734  0.00  0.00      MEMB  
ATOM   3740  C1  POPEM  56      12.850   8.314   9.395  0.00  0.00      MEMB  
ATOM   3741  HA  POPEM  56      11.886   8.691   9.799  0.00  0.00      MEMB  
ATOM   3742  HB  POPEM  56      12.864   7.233   9.651  0.00  0.00      MEMB  
ATOM   3743  C2  POPEM  56      12.697   8.437   7.847  0.00  0.00      MEMB  
ATOM   3744  HS  POPEM  56      13.048   7.515   7.335  0.00  0.00      MEMB  
ATOM   3745  O21 POPEM  56      13.425   9.560   7.358  0.00  0.00      MEMB  
ATOM   3746  C21 POPEM  56      14.741   9.299   6.881  0.00  0.00      MEMB  
ATOM   3747  O22 POPEM  56      15.390   8.285   7.000  0.00  0.00      MEMB  
ATOM   3748  C22 POPEM  56      15.242  10.544   6.219  0.00  0.00      MEMB  
ATOM   3749  H2R POPEM  56      16.335  10.374   6.113  0.00  0.00      MEMB  
ATOM   3750  H2S POPEM  56      15.038  11.412   6.881  0.00  0.00      MEMB  
ATOM   3751  C3  POPEM  56      11.120   8.493   7.471  0.00  0.00      MEMB  
ATOM   3752  HX  POPEM  56      10.575   9.294   8.015  0.00  0.00      MEMB  
ATOM   3753  HY  POPEM  56      10.648   7.517   7.713  0.00  0.00      MEMB  
ATOM   3754  O31 POPEM  56      11.009   8.752   6.047  0.00  0.00      MEMB  
ATOM   3755  C31 POPEM  56      11.238   7.748   5.264  0.00  0.00      MEMB  
ATOM   3756  O32 POPEM  56      11.566   6.637   5.578  0.00  0.00      MEMB  
ATOM   3757  C32 POPEM  56      10.873   8.136   3.872  0.00  0.00      MEMB  
ATOM   3758  H2X POPEM  56      11.632   8.809   3.418  0.00  0.00      MEMB  
ATOM   3759  H2Y POPEM  56       9.940   8.735   3.806  0.00  0.00      MEMB  
ATOM   3760  C23 POPEM  56      14.461  10.962   4.981  0.00  0.00      MEMB  
ATOM   3761  H3R POPEM  56      14.973  11.820   4.495  0.00  0.00      MEMB  
ATOM   3762  H3S POPEM  56      13.451  11.324   5.271  0.00  0.00      MEMB  
ATOM   3763  C24 POPEM  56      14.559   9.873   3.942  0.00  0.00      MEMB  
ATOM   3764  H4R POPEM  56      13.967   9.006   4.304  0.00  0.00      MEMB  
ATOM   3765  H4S POPEM  56      15.604   9.589   3.695  0.00  0.00      MEMB  
ATOM   3766  C25 POPEM  56      14.073  10.273   2.575  0.00  0.00      MEMB  
ATOM   3767  H5R POPEM  56      14.408  11.252   2.170  0.00  0.00      MEMB  
ATOM   3768  H5S POPEM  56      12.992  10.528   2.607  0.00  0.00      MEMB  
ATOM   3769  C26 POPEM  56      14.239   9.074   1.576  0.00  0.00      MEMB  
ATOM   3770  H6R POPEM  56      13.461   8.318   1.813  0.00  0.00      MEMB  
ATOM   3771  H6S POPEM  56      15.237   8.593   1.662  0.00  0.00      MEMB  
ATOM   3772  C27 POPEM  56      14.093   9.566   0.142  0.00  0.00      MEMB  
ATOM   3773  H7R POPEM  56      15.026  10.009  -0.267  0.00  0.00      MEMB  
ATOM   3774  H7S POPEM  56      13.335  10.374   0.055  0.00  0.00      MEMB  
ATOM   3775  C28 POPEM  56      13.847   8.359  -0.821  0.00  0.00      MEMB  
ATOM   3776  H8R POPEM  56      12.938   7.888  -0.389  0.00  0.00      MEMB  
ATOM   3777  H8S POPEM  56      14.745   7.707  -0.761  0.00  0.00      MEMB  
ATOM   3778  C29 POPEM  56      13.583   8.816  -2.230  0.00  0.00      MEMB  
ATOM   3779  H91 POPEM  56      12.823   9.608  -2.302  0.00  0.00      MEMB  
ATOM   3780 C210 POPEM  56      14.243   8.439  -3.320  0.00  0.00      MEMB  
ATOM   3781 H101 POPEM  56      13.897   8.856  -4.277  0.00  0.00      MEMB  
ATOM   3782 C211 POPEM  56      15.389   7.551  -3.448  0.00  0.00      MEMB  
ATOM   3783 H11R POPEM  56      15.033   6.627  -3.952  0.00  0.00      MEMB  
ATOM   3784 H11S POPEM  56      15.870   7.113  -2.548  0.00  0.00      MEMB  
ATOM   3785 C212 POPEM  56      16.492   8.358  -4.174  0.00  0.00      MEMB  
ATOM   3786 H12R POPEM  56      17.530   8.041  -3.938  0.00  0.00      MEMB  
ATOM   3787 H12S POPEM  56      16.505   9.397  -3.780  0.00  0.00      MEMB  
ATOM   3788 C213 POPEM  56      16.391   8.284  -5.718  0.00  0.00      MEMB  
ATOM   3789 H13R POPEM  56      15.495   8.850  -6.052  0.00  0.00      MEMB  
ATOM   3790 H13S POPEM  56      16.196   7.216  -5.955  0.00  0.00      MEMB  
ATOM   3791 C214 POPEM  56      17.583   8.913  -6.382  0.00  0.00      MEMB  
ATOM   3792 H14R POPEM  56      17.992   9.716  -5.733  0.00  0.00      MEMB  
ATOM   3793 H14S POPEM  56      17.315   9.340  -7.373  0.00  0.00      MEMB  
ATOM   3794 C215 POPEM  56      18.684   7.819  -6.744  0.00  0.00      MEMB  
ATOM   3795 H15R POPEM  56      18.343   7.071  -7.492  0.00  0.00      MEMB  
ATOM   3796 H15S POPEM  56      19.010   7.179  -5.896  0.00  0.00      MEMB  
ATOM   3797 C216 POPEM  56      19.932   8.341  -7.389  0.00  0.00      MEMB  
ATOM   3798 H16R POPEM  56      20.401   9.216  -6.892  0.00  0.00      MEMB  
ATOM   3799 H16S POPEM  56      19.613   8.626  -8.415  0.00  0.00      MEMB  
ATOM   3800 C217 POPEM  56      21.000   7.276  -7.467  0.00  0.00      MEMB  
ATOM   3801 H17R POPEM  56      21.462   7.540  -8.443  0.00  0.00      MEMB  
ATOM   3802 H17S POPEM  56      20.608   6.257  -7.668  0.00  0.00      MEMB  
ATOM   3803 C218 POPEM  56      22.007   7.297  -6.272  0.00  0.00      MEMB  
ATOM   3804 H18R POPEM  56      21.487   6.993  -5.339  0.00  0.00      MEMB  
ATOM   3805 H18S POPEM  56      22.382   8.320  -6.054  0.00  0.00      MEMB  
ATOM   3806 H18T POPEM  56      22.863   6.640  -6.537  0.00  0.00      MEMB  
ATOM   3807  C33 POPEM  56      10.829   6.988   2.835  0.00  0.00      MEMB  
ATOM   3808  H3X POPEM  56      10.036   6.236   3.036  0.00  0.00      MEMB  
ATOM   3809  H3Y POPEM  56      11.733   6.343   2.853  0.00  0.00      MEMB  
ATOM   3810  C34 POPEM  56      10.565   7.659   1.420  0.00  0.00      MEMB  
ATOM   3811  H4X POPEM  56      11.442   8.197   1.003  0.00  0.00      MEMB  
ATOM   3812  H4Y POPEM  56       9.658   8.288   1.548  0.00  0.00      MEMB  
ATOM   3813  C35 POPEM  56      10.336   6.513   0.360  0.00  0.00      MEMB  
ATOM   3814  H5X POPEM  56       9.607   5.830   0.847  0.00  0.00      MEMB  
ATOM   3815  H5Y POPEM  56      11.324   6.027   0.215  0.00  0.00      MEMB  
ATOM   3816  C36 POPEM  56       9.674   7.030  -0.927  0.00  0.00      MEMB  
ATOM   3817  H6X POPEM  56       9.843   8.124  -1.028  0.00  0.00      MEMB  
ATOM   3818  H6Y POPEM  56       8.569   6.915  -0.898  0.00  0.00      MEMB  
ATOM   3819  C37 POPEM  56      10.358   6.408  -2.186  0.00  0.00      MEMB  
ATOM   3820  H7X POPEM  56      10.476   5.322  -1.982  0.00  0.00      MEMB  
ATOM   3821  H7Y POPEM  56      11.340   6.921  -2.267  0.00  0.00      MEMB  
ATOM   3822  C38 POPEM  56       9.496   6.584  -3.480  0.00  0.00      MEMB  
ATOM   3823  H8X POPEM  56       9.319   7.662  -3.680  0.00  0.00      MEMB  
ATOM   3824  H8Y POPEM  56       8.505   6.145  -3.237  0.00  0.00      MEMB  
ATOM   3825  C39 POPEM  56      10.145   5.916  -4.726  0.00  0.00      MEMB  
ATOM   3826  H9X POPEM  56       9.296   5.838  -5.439  0.00  0.00      MEMB  
ATOM   3827  H9Y POPEM  56      10.279   4.851  -4.438  0.00  0.00      MEMB  
ATOM   3828 C310 POPEM  56      11.398   6.579  -5.274  0.00  0.00      MEMB  
ATOM   3829 H10X POPEM  56      12.148   6.217  -4.538  0.00  0.00      MEMB  
ATOM   3830 H10Y POPEM  56      11.266   7.681  -5.241  0.00  0.00      MEMB  
ATOM   3831 C311 POPEM  56      11.682   6.181  -6.750  0.00  0.00      MEMB  
ATOM   3832 H11X POPEM  56      11.041   6.706  -7.490  0.00  0.00      MEMB  
ATOM   3833 H11Y POPEM  56      11.527   5.087  -6.868  0.00  0.00      MEMB  
ATOM   3834 C312 POPEM  56      13.185   6.445  -7.051  0.00  0.00      MEMB  
ATOM   3835 H12X POPEM  56      13.828   5.950  -6.293  0.00  0.00      MEMB  
ATOM   3836 H12Y POPEM  56      13.378   7.527  -6.889  0.00  0.00      MEMB  
ATOM   3837 C313 POPEM  56      13.517   6.340  -8.589  0.00  0.00      MEMB  
ATOM   3838 H13X POPEM  56      12.713   6.773  -9.222  0.00  0.00      MEMB  
ATOM   3839 H13Y POPEM  56      13.667   5.262  -8.813  0.00  0.00      MEMB  
ATOM   3840 C314 POPEM  56      14.979   6.796  -8.768  0.00  0.00      MEMB  
ATOM   3841 H14X POPEM  56      15.768   6.345  -8.130  0.00  0.00      MEMB  
ATOM   3842 H14Y POPEM  56      15.015   7.851  -8.421  0.00  0.00      MEMB  
ATOM   3843 C315 POPEM  56      15.617   6.744 -10.210  0.00  0.00      MEMB  
ATOM   3844 H15X POPEM  56      15.715   5.660 -10.432  0.00  0.00      MEMB  
ATOM   3845 H15Y POPEM  56      16.581   7.267 -10.033  0.00  0.00      MEMB  
ATOM   3846 C316 POPEM  56      14.881   7.262 -11.394  0.00  0.00      MEMB  
ATOM   3847 H16X POPEM  56      14.620   8.305 -11.115  0.00  0.00      MEMB  
ATOM   3848 H16Y POPEM  56      13.896   6.798 -11.618  0.00  0.00      MEMB  
ATOM   3849 H16Z POPEM  56      15.494   7.177 -12.316  0.00  0.00      MEMB  
ATOM   3850  C3  CHL1M  57      11.692  21.035   6.614  0.00  0.00      MEMB  
ATOM   3851  H3  CHL1M  57      12.368  21.708   6.044  0.00  0.00      MEMB  
ATOM   3852  O3  CHL1M  57      11.632  21.486   7.880  0.00  0.00      MEMB  
ATOM   3853  H3' CHL1M  57      11.072  20.798   8.245  0.00  0.00      MEMB  
ATOM   3854  C4  CHL1M  57      10.281  21.103   5.967  0.00  0.00      MEMB  
ATOM   3855  H4A CHL1M  57       9.515  20.479   6.474  0.00  0.00      MEMB  
ATOM   3856  H4B CHL1M  57       9.977  22.150   6.180  0.00  0.00      MEMB  
ATOM   3857  C5  CHL1M  57      10.246  20.728   4.529  0.00  0.00      MEMB  
ATOM   3858  C6  CHL1M  57       9.988  21.620   3.578  0.00  0.00      MEMB  
ATOM   3859  H6  CHL1M  57       9.697  22.642   3.863  0.00  0.00      MEMB  
ATOM   3860  C7  CHL1M  57      10.173  21.308   2.168  0.00  0.00      MEMB  
ATOM   3861  H7A CHL1M  57       9.440  21.809   1.500  0.00  0.00      MEMB  
ATOM   3862  H7B CHL1M  57      11.169  21.721   1.902  0.00  0.00      MEMB  
ATOM   3863  C8  CHL1M  57      10.012  19.801   1.882  0.00  0.00      MEMB  
ATOM   3864  H8  CHL1M  57       8.934  19.556   1.994  0.00  0.00      MEMB  
ATOM   3865  C14 CHL1M  57      10.354  19.533   0.392  0.00  0.00      MEMB  
ATOM   3866  H14 CHL1M  57      11.381  19.925   0.230  0.00  0.00      MEMB  
ATOM   3867  C15 CHL1M  57       9.660  20.242  -0.818  0.00  0.00      MEMB  
ATOM   3868 H15A CHL1M  57       8.558  20.320  -0.700  0.00  0.00      MEMB  
ATOM   3869 H15B CHL1M  57       9.995  21.301  -0.850  0.00  0.00      MEMB  
ATOM   3870  C16 CHL1M  57      10.048  19.528  -1.985  0.00  0.00      MEMB  
ATOM   3871 H16A CHL1M  57       9.178  19.402  -2.665  0.00  0.00      MEMB  
ATOM   3872 H16B CHL1M  57      10.839  20.197  -2.385  0.00  0.00      MEMB  
ATOM   3873  C17 CHL1M  57      10.619  18.149  -1.585  0.00  0.00      MEMB  
ATOM   3874  H17 CHL1M  57      11.723  18.272  -1.608  0.00  0.00      MEMB  
ATOM   3875  C13 CHL1M  57      10.269  18.057  -0.034  0.00  0.00      MEMB  
ATOM   3876  C18 CHL1M  57       8.739  17.622  -0.012  0.00  0.00      MEMB  
ATOM   3877 H18A CHL1M  57       8.802  16.523  -0.162  0.00  0.00      MEMB  
ATOM   3878 H18B CHL1M  57       8.236  17.737   0.972  0.00  0.00      MEMB  
ATOM   3879 H18C CHL1M  57       8.131  18.082  -0.820  0.00  0.00      MEMB  
ATOM   3880  C12 CHL1M  57      11.183  17.173   0.883  0.00  0.00      MEMB  
ATOM   3881 H12A CHL1M  57      11.074  16.071   0.795  0.00  0.00      MEMB  
ATOM   3882 H12B CHL1M  57      12.225  17.537   0.755  0.00  0.00      MEMB  
ATOM   3883  C11 CHL1M  57      10.955  17.521   2.405  0.00  0.00      MEMB  
ATOM   3884 H11A CHL1M  57       9.879  17.324   2.597  0.00  0.00      MEMB  
ATOM   3885 H11B CHL1M  57      11.567  16.822   3.014  0.00  0.00      MEMB  
ATOM   3886  C9  CHL1M  57      10.946  19.060   2.761  0.00  0.00      MEMB  
ATOM   3887  H9  CHL1M  57      11.962  19.444   2.527  0.00  0.00      MEMB  
ATOM   3888  C10 CHL1M  57      10.684  19.316   4.245  0.00  0.00      MEMB  
ATOM   3889  C19 CHL1M  57       9.676  18.303   4.845  0.00  0.00      MEMB  
ATOM   3890 H19A CHL1M  57       9.429  18.480   5.914  0.00  0.00      MEMB  
ATOM   3891 H19B CHL1M  57       8.699  18.257   4.319  0.00  0.00      MEMB  
ATOM   3892 H19C CHL1M  57      10.091  17.276   4.762  0.00  0.00      MEMB  
ATOM   3893  C1  CHL1M  57      12.012  19.193   5.024  0.00  0.00      MEMB  
ATOM   3894  H1A CHL1M  57      12.408  18.155   5.060  0.00  0.00      MEMB  
ATOM   3895  H1B CHL1M  57      12.676  19.939   4.538  0.00  0.00      MEMB  
ATOM   3896  C2  CHL1M  57      12.010  19.611   6.548  0.00  0.00      MEMB  
ATOM   3897  H2A CHL1M  57      12.956  19.324   7.054  0.00  0.00      MEMB  
ATOM   3898  H2B CHL1M  57      11.218  19.005   7.037  0.00  0.00      MEMB  
ATOM   3899  C20 CHL1M  57      10.089  17.003  -2.532  0.00  0.00      MEMB  
ATOM   3900  H20 CHL1M  57       8.990  16.949  -2.379  0.00  0.00      MEMB  
ATOM   3901  C21 CHL1M  57      10.823  15.699  -2.207  0.00  0.00      MEMB  
ATOM   3902 H21A CHL1M  57      11.895  15.978  -2.120  0.00  0.00      MEMB  
ATOM   3903 H21B CHL1M  57      10.746  14.890  -2.964  0.00  0.00      MEMB  
ATOM   3904 H21C CHL1M  57      10.354  15.339  -1.266  0.00  0.00      MEMB  
ATOM   3905  C22 CHL1M  57      10.395  17.318  -4.030  0.00  0.00      MEMB  
ATOM   3906 H22A CHL1M  57      10.258  16.306  -4.468  0.00  0.00      MEMB  
ATOM   3907 H22B CHL1M  57       9.589  17.937  -4.478  0.00  0.00      MEMB  
ATOM   3908  C23 CHL1M  57      11.748  17.790  -4.440  0.00  0.00      MEMB  
ATOM   3909 H23A CHL1M  57      11.948  18.802  -4.028  0.00  0.00      MEMB  
ATOM   3910 H23B CHL1M  57      12.513  17.129  -3.978  0.00  0.00      MEMB  
ATOM   3911  C24 CHL1M  57      12.043  17.880  -5.956  0.00  0.00      MEMB  
ATOM   3912 H24A CHL1M  57      11.455  18.752  -6.315  0.00  0.00      MEMB  
ATOM   3913 H24B CHL1M  57      13.113  18.181  -5.948  0.00  0.00      MEMB  
ATOM   3914  C25 CHL1M  57      11.886  16.522  -6.762  0.00  0.00      MEMB  
ATOM   3915  H25 CHL1M  57      10.821  16.207  -6.727  0.00  0.00      MEMB  
ATOM   3916  C26 CHL1M  57      12.083  16.773  -8.266  0.00  0.00      MEMB  
ATOM   3917 H26A CHL1M  57      13.117  17.111  -8.491  0.00  0.00      MEMB  
ATOM   3918 H26B CHL1M  57      11.894  15.911  -8.941  0.00  0.00      MEMB  
ATOM   3919 H26C CHL1M  57      11.317  17.505  -8.599  0.00  0.00      MEMB  
ATOM   3920  C27 CHL1M  57      12.985  15.494  -6.483  0.00  0.00      MEMB  
ATOM   3921 H27A CHL1M  57      13.950  15.999  -6.704  0.00  0.00      MEMB  
ATOM   3922 H27B CHL1M  57      12.891  15.201  -5.415  0.00  0.00      MEMB  
ATOM   3923 H27C CHL1M  57      12.810  14.545  -7.034  0.00  0.00      MEMB  
ATOM   3924  C3  CHL1M  58     -21.193  18.145   3.093  0.00  0.00      MEMB  
ATOM   3925  H3  CHL1M  58     -20.121  17.853   3.055  0.00  0.00      MEMB  
ATOM   3926  O3  CHL1M  58     -21.764  17.309   4.088  0.00  0.00      MEMB  
ATOM   3927  H3' CHL1M  58     -22.697  17.377   3.872  0.00  0.00      MEMB  
ATOM   3928  C4  CHL1M  58     -21.277  19.704   3.387  0.00  0.00      MEMB  
ATOM   3929  H4A CHL1M  58     -22.365  19.932   3.388  0.00  0.00      MEMB  
ATOM   3930  H4B CHL1M  58     -20.839  19.960   4.375  0.00  0.00      MEMB  
ATOM   3931  C5  CHL1M  58     -20.539  20.489   2.263  0.00  0.00      MEMB  
ATOM   3932  C6  CHL1M  58     -19.624  21.452   2.567  0.00  0.00      MEMB  
ATOM   3933  H6  CHL1M  58     -19.314  21.636   3.606  0.00  0.00      MEMB  
ATOM   3934  C7  CHL1M  58     -18.821  22.081   1.490  0.00  0.00      MEMB  
ATOM   3935  H7A CHL1M  58     -18.508  23.129   1.684  0.00  0.00      MEMB  
ATOM   3936  H7B CHL1M  58     -17.814  21.620   1.399  0.00  0.00      MEMB  
ATOM   3937  C8  CHL1M  58     -19.491  21.943   0.068  0.00  0.00      MEMB  
ATOM   3938  H8  CHL1M  58     -20.330  22.669   0.119  0.00  0.00      MEMB  
ATOM   3939  C14 CHL1M  58     -18.525  22.392  -0.996  0.00  0.00      MEMB  
ATOM   3940  H14 CHL1M  58     -17.651  21.707  -0.965  0.00  0.00      MEMB  
ATOM   3941  C15 CHL1M  58     -17.805  23.777  -0.735  0.00  0.00      MEMB  
ATOM   3942 H15A CHL1M  58     -18.669  24.434  -0.499  0.00  0.00      MEMB  
ATOM   3943 H15B CHL1M  58     -17.128  23.869   0.141  0.00  0.00      MEMB  
ATOM   3944  C16 CHL1M  58     -17.271  24.149  -2.101  0.00  0.00      MEMB  
ATOM   3945 H16A CHL1M  58     -17.643  25.168  -2.340  0.00  0.00      MEMB  
ATOM   3946 H16B CHL1M  58     -16.165  24.107  -2.193  0.00  0.00      MEMB  
ATOM   3947  C17 CHL1M  58     -17.907  23.123  -3.161  0.00  0.00      MEMB  
ATOM   3948  H17 CHL1M  58     -17.191  22.314  -3.422  0.00  0.00      MEMB  
ATOM   3949  C13 CHL1M  58     -19.084  22.451  -2.453  0.00  0.00      MEMB  
ATOM   3950  C18 CHL1M  58     -20.361  23.311  -2.423  0.00  0.00      MEMB  
ATOM   3951 H18A CHL1M  58     -21.252  22.789  -2.013  0.00  0.00      MEMB  
ATOM   3952 H18B CHL1M  58     -20.242  24.163  -1.721  0.00  0.00      MEMB  
ATOM   3953 H18C CHL1M  58     -20.607  23.693  -3.437  0.00  0.00      MEMB  
ATOM   3954  C12 CHL1M  58     -19.338  21.008  -2.783  0.00  0.00      MEMB  
ATOM   3955 H12A CHL1M  58     -19.809  20.908  -3.784  0.00  0.00      MEMB  
ATOM   3956 H12B CHL1M  58     -18.399  20.416  -2.830  0.00  0.00      MEMB  
ATOM   3957  C11 CHL1M  58     -20.306  20.321  -1.755  0.00  0.00      MEMB  
ATOM   3958 H11A CHL1M  58     -21.329  20.715  -1.937  0.00  0.00      MEMB  
ATOM   3959 H11B CHL1M  58     -20.425  19.267  -2.088  0.00  0.00      MEMB  
ATOM   3960  C9  CHL1M  58     -19.982  20.566  -0.225  0.00  0.00      MEMB  
ATOM   3961  H9  CHL1M  58     -19.172  19.813  -0.123  0.00  0.00      MEMB  
ATOM   3962  C10 CHL1M  58     -20.938  20.074   0.899  0.00  0.00      MEMB  
ATOM   3963  C19 CHL1M  58     -22.254  20.780   0.779  0.00  0.00      MEMB  
ATOM   3964 H19A CHL1M  58     -23.000  20.409   1.513  0.00  0.00      MEMB  
ATOM   3965 H19B CHL1M  58     -22.290  21.884   0.903  0.00  0.00      MEMB  
ATOM   3966 H19C CHL1M  58     -22.615  20.516  -0.238  0.00  0.00      MEMB  
ATOM   3967  C1  CHL1M  58     -21.143  18.570   0.692  0.00  0.00      MEMB  
ATOM   3968  H1A CHL1M  58     -21.712  18.385  -0.245  0.00  0.00      MEMB  
ATOM   3969  H1B CHL1M  58     -20.135  18.112   0.601  0.00  0.00      MEMB  
ATOM   3970  C2  CHL1M  58     -21.852  17.772   1.792  0.00  0.00      MEMB  
ATOM   3971  H2A CHL1M  58     -21.768  16.683   1.588  0.00  0.00      MEMB  
ATOM   3972  H2B CHL1M  58     -22.921  18.053   1.674  0.00  0.00      MEMB  
ATOM   3973  C20 CHL1M  58     -18.231  23.830  -4.511  0.00  0.00      MEMB  
ATOM   3974  H20 CHL1M  58     -19.037  24.542  -4.236  0.00  0.00      MEMB  
ATOM   3975  C21 CHL1M  58     -18.811  22.809  -5.499  0.00  0.00      MEMB  
ATOM   3976 H21A CHL1M  58     -18.612  23.116  -6.548  0.00  0.00      MEMB  
ATOM   3977 H21B CHL1M  58     -19.903  22.648  -5.374  0.00  0.00      MEMB  
ATOM   3978 H21C CHL1M  58     -18.177  21.916  -5.313  0.00  0.00      MEMB  
ATOM   3979  C22 CHL1M  58     -17.167  24.729  -5.100  0.00  0.00      MEMB  
ATOM   3980 H22A CHL1M  58     -17.564  25.153  -6.047  0.00  0.00      MEMB  
ATOM   3981 H22B CHL1M  58     -17.128  25.652  -4.483  0.00  0.00      MEMB  
ATOM   3982  C23 CHL1M  58     -15.819  24.076  -5.218  0.00  0.00      MEMB  
ATOM   3983 H23A CHL1M  58     -15.294  23.962  -4.245  0.00  0.00      MEMB  
ATOM   3984 H23B CHL1M  58     -16.027  23.047  -5.582  0.00  0.00      MEMB  
ATOM   3985  C24 CHL1M  58     -14.855  24.580  -6.306  0.00  0.00      MEMB  
ATOM   3986 H24A CHL1M  58     -14.817  25.665  -6.071  0.00  0.00      MEMB  
ATOM   3987 H24B CHL1M  58     -13.865  24.085  -6.208  0.00  0.00      MEMB  
ATOM   3988  C25 CHL1M  58     -15.394  24.367  -7.742  0.00  0.00      MEMB  
ATOM   3989  H25 CHL1M  58     -16.457  24.688  -7.765  0.00  0.00      MEMB  
ATOM   3990  C26 CHL1M  58     -14.620  25.105  -8.874  0.00  0.00      MEMB  
ATOM   3991 H26A CHL1M  58     -13.574  24.731  -8.889  0.00  0.00      MEMB  
ATOM   3992 H26B CHL1M  58     -15.061  24.961  -9.884  0.00  0.00      MEMB  
ATOM   3993 H26C CHL1M  58     -14.567  26.214  -8.835  0.00  0.00      MEMB  
ATOM   3994  C27 CHL1M  58     -15.268  22.874  -8.056  0.00  0.00      MEMB  
ATOM   3995 H27A CHL1M  58     -15.884  22.122  -7.517  0.00  0.00      MEMB  
ATOM   3996 H27B CHL1M  58     -15.759  22.807  -9.051  0.00  0.00      MEMB  
ATOM   3997 H27C CHL1M  58     -14.212  22.528  -8.047  0.00  0.00      MEMB  
ATOM   3998  N   POPEM  59      19.900 -20.635  11.526  0.00  0.00      MEMB  
ATOM   3999  HN1 POPEM  59      20.286 -19.725  11.203  0.00  0.00      MEMB  
ATOM   4000  HN2 POPEM  59      20.676 -21.146  11.994  0.00  0.00      MEMB  
ATOM   4001  HN3 POPEM  59      19.477 -21.290  10.837  0.00  0.00      MEMB  
ATOM   4002  C12 POPEM  59      18.796 -20.340  12.493  0.00  0.00      MEMB  
ATOM   4003 H12A POPEM  59      19.260 -19.862  13.382  0.00  0.00      MEMB  
ATOM   4004 H12B POPEM  59      18.424 -21.322  12.855  0.00  0.00      MEMB  
ATOM   4005  C11 POPEM  59      17.700 -19.550  11.774  0.00  0.00      MEMB  
ATOM   4006 H11A POPEM  59      18.013 -18.561  11.375  0.00  0.00      MEMB  
ATOM   4007 H11B POPEM  59      16.944 -19.341  12.561  0.00  0.00      MEMB  
ATOM   4008  P   POPEM  59      16.287 -19.831   9.538  0.00  0.00      MEMB  
ATOM   4009  O13 POPEM  59      15.164 -19.005  10.065  0.00  0.00      MEMB  
ATOM   4010  O14 POPEM  59      15.905 -20.934   8.614  0.00  0.00      MEMB  
ATOM   4011  O11 POPEM  59      17.212 -18.814   8.800  0.00  0.00      MEMB  
ATOM   4012  O12 POPEM  59      17.192 -20.404  10.741  0.00  0.00      MEMB  
ATOM   4013  C1  POPEM  59      18.523 -19.120   8.360  0.00  0.00      MEMB  
ATOM   4014  HA  POPEM  59      19.035 -19.949   8.894  0.00  0.00      MEMB  
ATOM   4015  HB  POPEM  59      19.259 -18.304   8.524  0.00  0.00      MEMB  
ATOM   4016  C2  POPEM  59      18.490 -19.339   6.846  0.00  0.00      MEMB  
ATOM   4017  HS  POPEM  59      18.091 -20.374   6.803  0.00  0.00      MEMB  
ATOM   4018  O21 POPEM  59      19.956 -19.253   6.553  0.00  0.00      MEMB  
ATOM   4019  C21 POPEM  59      20.204 -20.007   5.491  0.00  0.00      MEMB  
ATOM   4020  O22 POPEM  59      19.417 -20.776   4.997  0.00  0.00      MEMB  
ATOM   4021  C22 POPEM  59      21.708 -19.729   5.022  0.00  0.00      MEMB  
ATOM   4022  H2R POPEM  59      22.290 -19.558   5.953  0.00  0.00      MEMB  
ATOM   4023  H2S POPEM  59      21.666 -18.797   4.420  0.00  0.00      MEMB  
ATOM   4024  C3  POPEM  59      17.682 -18.284   6.129  0.00  0.00      MEMB  
ATOM   4025  HX  POPEM  59      18.233 -17.323   6.212  0.00  0.00      MEMB  
ATOM   4026  HY  POPEM  59      16.677 -18.136   6.580  0.00  0.00      MEMB  
ATOM   4027  O31 POPEM  59      17.711 -18.630   4.680  0.00  0.00      MEMB  
ATOM   4028  C31 POPEM  59      16.639 -19.257   4.268  0.00  0.00      MEMB  
ATOM   4029  O32 POPEM  59      15.677 -19.603   4.928  0.00  0.00      MEMB  
ATOM   4030  C32 POPEM  59      16.685 -19.247   2.712  0.00  0.00      MEMB  
ATOM   4031  H2X POPEM  59      17.678 -18.902   2.353  0.00  0.00      MEMB  
ATOM   4032  H2Y POPEM  59      15.747 -18.768   2.358  0.00  0.00      MEMB  
ATOM   4033  C23 POPEM  59      22.266 -20.817   4.165  0.00  0.00      MEMB  
ATOM   4034  H3R POPEM  59      21.538 -21.342   3.510  0.00  0.00      MEMB  
ATOM   4035  H3S POPEM  59      22.562 -21.631   4.861  0.00  0.00      MEMB  
ATOM   4036  C24 POPEM  59      23.554 -20.399   3.394  0.00  0.00      MEMB  
ATOM   4037  H4R POPEM  59      24.113 -21.269   2.988  0.00  0.00      MEMB  
ATOM   4038  H4S POPEM  59      24.259 -19.793   4.002  0.00  0.00      MEMB  
ATOM   4039  C25 POPEM  59      23.298 -19.508   2.153  0.00  0.00      MEMB  
ATOM   4040  H5R POPEM  59      23.310 -18.418   2.369  0.00  0.00      MEMB  
ATOM   4041  H5S POPEM  59      22.256 -19.666   1.803  0.00  0.00      MEMB  
ATOM   4042  C26 POPEM  59      24.178 -19.898   0.924  0.00  0.00      MEMB  
ATOM   4043  H6R POPEM  59      23.877 -20.918   0.602  0.00  0.00      MEMB  
ATOM   4044  H6S POPEM  59      25.236 -19.823   1.255  0.00  0.00      MEMB  
ATOM   4045  C27 POPEM  59      24.105 -19.005  -0.318  0.00  0.00      MEMB  
ATOM   4046  H7R POPEM  59      24.788 -19.377  -1.111  0.00  0.00      MEMB  
ATOM   4047  H7S POPEM  59      24.640 -18.072  -0.042  0.00  0.00      MEMB  
ATOM   4048  C28 POPEM  59      22.737 -18.807  -0.890  0.00  0.00      MEMB  
ATOM   4049  H8R POPEM  59      22.227 -18.060  -0.245  0.00  0.00      MEMB  
ATOM   4050  H8S POPEM  59      22.161 -19.730  -0.666  0.00  0.00      MEMB  
ATOM   4051  C29 POPEM  59      22.505 -18.451  -2.300  0.00  0.00      MEMB  
ATOM   4052  H91 POPEM  59      23.135 -17.591  -2.572  0.00  0.00      MEMB  
ATOM   4053 C210 POPEM  59      21.733 -19.115  -3.207  0.00  0.00      MEMB  
ATOM   4054 H101 POPEM  59      21.732 -18.794  -4.260  0.00  0.00      MEMB  
ATOM   4055 C211 POPEM  59      20.923 -20.393  -3.001  0.00  0.00      MEMB  
ATOM   4056 H11R POPEM  59      20.848 -20.734  -1.946  0.00  0.00      MEMB  
ATOM   4057 H11S POPEM  59      21.326 -21.219  -3.626  0.00  0.00      MEMB  
ATOM   4058 C212 POPEM  59      19.473 -20.268  -3.469  0.00  0.00      MEMB  
ATOM   4059 H12R POPEM  59      18.919 -19.719  -2.678  0.00  0.00      MEMB  
ATOM   4060 H12S POPEM  59      19.079 -21.294  -3.629  0.00  0.00      MEMB  
ATOM   4061 C213 POPEM  59      19.246 -19.556  -4.807  0.00  0.00      MEMB  
ATOM   4062 H13R POPEM  59      20.087 -20.005  -5.376  0.00  0.00      MEMB  
ATOM   4063 H13S POPEM  59      19.405 -18.462  -4.693  0.00  0.00      MEMB  
ATOM   4064 C214 POPEM  59      17.945 -19.764  -5.504  0.00  0.00      MEMB  
ATOM   4065 H14R POPEM  59      17.784 -20.817  -5.818  0.00  0.00      MEMB  
ATOM   4066 H14S POPEM  59      17.809 -19.111  -6.392  0.00  0.00      MEMB  
ATOM   4067 C215 POPEM  59      16.769 -19.396  -4.556  0.00  0.00      MEMB  
ATOM   4068 H15R POPEM  59      16.874 -18.395  -4.086  0.00  0.00      MEMB  
ATOM   4069 H15S POPEM  59      16.850 -20.241  -3.840  0.00  0.00      MEMB  
ATOM   4070 C216 POPEM  59      15.348 -19.340  -5.158  0.00  0.00      MEMB  
ATOM   4071 H16R POPEM  59      14.526 -19.505  -4.428  0.00  0.00      MEMB  
ATOM   4072 H16S POPEM  59      15.189 -20.202  -5.840  0.00  0.00      MEMB  
ATOM   4073 C217 POPEM  59      15.152 -18.176  -6.055  0.00  0.00      MEMB  
ATOM   4074 H17R POPEM  59      16.041 -18.036  -6.705  0.00  0.00      MEMB  
ATOM   4075 H17S POPEM  59      15.113 -17.188  -5.548  0.00  0.00      MEMB  
ATOM   4076 C218 POPEM  59      13.907 -18.300  -6.946  0.00  0.00      MEMB  
ATOM   4077 H18R POPEM  59      14.026 -18.982  -7.815  0.00  0.00      MEMB  
ATOM   4078 H18S POPEM  59      13.747 -17.288  -7.377  0.00  0.00      MEMB  
ATOM   4079 H18T POPEM  59      12.973 -18.493  -6.376  0.00  0.00      MEMB  
ATOM   4080  C33 POPEM  59      16.452 -20.675   2.210  0.00  0.00      MEMB  
ATOM   4081  H3X POPEM  59      15.900 -20.593   1.250  0.00  0.00      MEMB  
ATOM   4082  H3Y POPEM  59      15.639 -21.163   2.789  0.00  0.00      MEMB  
ATOM   4083  C34 POPEM  59      17.713 -21.578   2.165  0.00  0.00      MEMB  
ATOM   4084  H4X POPEM  59      17.930 -21.793   3.233  0.00  0.00      MEMB  
ATOM   4085  H4Y POPEM  59      18.614 -21.036   1.806  0.00  0.00      MEMB  
ATOM   4086  C35 POPEM  59      17.528 -22.951   1.374  0.00  0.00      MEMB  
ATOM   4087  H5X POPEM  59      16.726 -23.611   1.770  0.00  0.00      MEMB  
ATOM   4088  H5Y POPEM  59      18.392 -23.638   1.500  0.00  0.00      MEMB  
ATOM   4089  C36 POPEM  59      17.461 -22.681  -0.097  0.00  0.00      MEMB  
ATOM   4090  H6X POPEM  59      18.342 -22.043  -0.327  0.00  0.00      MEMB  
ATOM   4091  H6Y POPEM  59      16.492 -22.176  -0.296  0.00  0.00      MEMB  
ATOM   4092  C37 POPEM  59      17.418 -23.910  -0.928  0.00  0.00      MEMB  
ATOM   4093  H7X POPEM  59      16.674 -24.662  -0.589  0.00  0.00      MEMB  
ATOM   4094  H7Y POPEM  59      18.335 -24.529  -0.827  0.00  0.00      MEMB  
ATOM   4095  C38 POPEM  59      17.180 -23.683  -2.401  0.00  0.00      MEMB  
ATOM   4096  H8X POPEM  59      17.984 -23.017  -2.780  0.00  0.00      MEMB  
ATOM   4097  H8Y POPEM  59      16.266 -23.122  -2.691  0.00  0.00      MEMB  
ATOM   4098  C39 POPEM  59      17.286 -25.074  -3.150  0.00  0.00      MEMB  
ATOM   4099  H9X POPEM  59      16.564 -25.812  -2.739  0.00  0.00      MEMB  
ATOM   4100  H9Y POPEM  59      18.319 -25.424  -2.936  0.00  0.00      MEMB  
ATOM   4101 C310 POPEM  59      17.149 -25.054  -4.743  0.00  0.00      MEMB  
ATOM   4102 H10X POPEM  59      16.211 -24.609  -5.140  0.00  0.00      MEMB  
ATOM   4103 H10Y POPEM  59      17.058 -26.112  -5.068  0.00  0.00      MEMB  
ATOM   4104 C311 POPEM  59      18.263 -24.312  -5.466  0.00  0.00      MEMB  
ATOM   4105 H11X POPEM  59      19.179 -24.906  -5.260  0.00  0.00      MEMB  
ATOM   4106 H11Y POPEM  59      18.369 -23.229  -5.241  0.00  0.00      MEMB  
ATOM   4107 C312 POPEM  59      17.911 -24.051  -7.010  0.00  0.00      MEMB  
ATOM   4108 H12X POPEM  59      17.017 -23.419  -7.199  0.00  0.00      MEMB  
ATOM   4109 H12Y POPEM  59      17.751 -25.092  -7.364  0.00  0.00      MEMB  
ATOM   4110 C313 POPEM  59      19.046 -23.465  -7.938  0.00  0.00      MEMB  
ATOM   4111 H13X POPEM  59      19.864 -24.206  -7.811  0.00  0.00      MEMB  
ATOM   4112 H13Y POPEM  59      19.503 -22.470  -7.748  0.00  0.00      MEMB  
ATOM   4113 C314 POPEM  59      18.631 -23.552  -9.485  0.00  0.00      MEMB  
ATOM   4114 H14X POPEM  59      18.386 -24.589  -9.797  0.00  0.00      MEMB  
ATOM   4115 H14Y POPEM  59      19.532 -23.174 -10.013  0.00  0.00      MEMB  
ATOM   4116 C315 POPEM  59      17.512 -22.628  -9.826  0.00  0.00      MEMB  
ATOM   4117 H15X POPEM  59      16.565 -22.836  -9.284  0.00  0.00      MEMB  
ATOM   4118 H15Y POPEM  59      17.372 -22.816 -10.912  0.00  0.00      MEMB  
ATOM   4119 C316 POPEM  59      17.831 -21.202  -9.538  0.00  0.00      MEMB  
ATOM   4120 H16X POPEM  59      18.096 -21.002  -8.478  0.00  0.00      MEMB  
ATOM   4121 H16Y POPEM  59      16.930 -20.617  -9.824  0.00  0.00      MEMB  
ATOM   4122 H16Z POPEM  59      18.744 -20.841 -10.059  0.00  0.00      MEMB  
ATOM   4123  N   PSM M  60     -25.633 -17.086  11.947  0.00  0.00      MEMB  
ATOM   4124  C15 PSM M  60     -26.871 -16.597  11.298  0.00  0.00      MEMB  
ATOM   4125 H15A PSM M  60     -26.879 -16.903  10.262  0.00  0.00      MEMB  
ATOM   4126 H15B PSM M  60     -27.683 -17.158  11.737  0.00  0.00      MEMB  
ATOM   4127 H15C PSM M  60     -26.972 -15.525  11.392  0.00  0.00      MEMB  
ATOM   4128  C14 PSM M  60     -25.863 -17.373  13.406  0.00  0.00      MEMB  
ATOM   4129 H14A PSM M  60     -26.650 -18.095  13.569  0.00  0.00      MEMB  
ATOM   4130 H14B PSM M  60     -24.985 -17.812  13.855  0.00  0.00      MEMB  
ATOM   4131 H14C PSM M  60     -26.058 -16.477  13.975  0.00  0.00      MEMB  
ATOM   4132  C13 PSM M  60     -25.259 -18.391  11.282  0.00  0.00      MEMB  
ATOM   4133 H13A PSM M  60     -25.991 -19.174  11.414  0.00  0.00      MEMB  
ATOM   4134 H13B PSM M  60     -25.254 -18.275  10.208  0.00  0.00      MEMB  
ATOM   4135 H13C PSM M  60     -24.274 -18.712  11.587  0.00  0.00      MEMB  
ATOM   4136  C12 PSM M  60     -24.485 -16.087  11.705  0.00  0.00      MEMB  
ATOM   4137 H12A PSM M  60     -23.552 -16.424  12.130  0.00  0.00      MEMB  
ATOM   4138 H12B PSM M  60     -24.448 -15.983  10.630  0.00  0.00      MEMB  
ATOM   4139  C11 PSM M  60     -24.727 -14.744  12.268  0.00  0.00      MEMB  
ATOM   4140 H11A PSM M  60     -24.966 -14.835  13.349  0.00  0.00      MEMB  
ATOM   4141 H11B PSM M  60     -23.772 -14.194  12.129  0.00  0.00      MEMB  
ATOM   4142  P   PSM M  60     -25.914 -12.501  11.794  0.00  0.00      MEMB  
ATOM   4143  O13 PSM M  60     -27.156 -12.100  11.084  0.00  0.00      MEMB  
ATOM   4144  O14 PSM M  60     -25.924 -12.258  13.299  0.00  0.00      MEMB  
ATOM   4145  O11 PSM M  60     -24.601 -11.899  11.086  0.00  0.00      MEMB  
ATOM   4146  O12 PSM M  60     -25.791 -14.080  11.512  0.00  0.00      MEMB  
ATOM   4147  C1S PSM M  60     -24.358 -12.046   9.697  0.00  0.00      MEMB  
ATOM   4148  H1S PSM M  60     -23.277 -11.846   9.539  0.00  0.00      MEMB  
ATOM   4149  H1T PSM M  60     -24.559 -13.089   9.371  0.00  0.00      MEMB  
ATOM   4150  NF  PSM M  60     -24.957 -11.335   7.401  0.00  0.00      MEMB  
ATOM   4151  HNF PSM M  60     -24.254 -10.746   7.010  0.00  0.00      MEMB  
ATOM   4152  C2S PSM M  60     -25.229 -11.083   8.851  0.00  0.00      MEMB  
ATOM   4153  H2S PSM M  60     -26.276 -11.399   9.046  0.00  0.00      MEMB  
ATOM   4154  C3S PSM M  60     -25.144  -9.594   9.265  0.00  0.00      MEMB  
ATOM   4155  H3S PSM M  60     -24.049  -9.422   9.199  0.00  0.00      MEMB  
ATOM   4156  O3  PSM M  60     -25.625  -9.346  10.553  0.00  0.00      MEMB  
ATOM   4157  HO3 PSM M  60     -25.349 -10.140  11.015  0.00  0.00      MEMB  
ATOM   4158  C4S PSM M  60     -25.886  -8.768   8.247  0.00  0.00      MEMB  
ATOM   4159  H4S PSM M  60     -26.927  -9.089   8.096  0.00  0.00      MEMB  
ATOM   4160  C5S PSM M  60     -25.400  -7.702   7.584  0.00  0.00      MEMB  
ATOM   4161  H5S PSM M  60     -24.383  -7.351   7.814  0.00  0.00      MEMB  
ATOM   4162  C6S PSM M  60     -26.297  -7.059   6.648  0.00  0.00      MEMB  
ATOM   4163  H6S PSM M  60     -27.347  -7.406   6.760  0.00  0.00      MEMB  
ATOM   4164  H6T PSM M  60     -26.270  -5.995   6.969  0.00  0.00      MEMB  
ATOM   4165  C7S PSM M  60     -25.935  -7.281   5.150  0.00  0.00      MEMB  
ATOM   4166  H7S PSM M  60     -26.595  -6.618   4.550  0.00  0.00      MEMB  
ATOM   4167  H7T PSM M  60     -24.916  -6.877   4.968  0.00  0.00      MEMB  
ATOM   4168  C8S PSM M  60     -26.189  -8.691   4.712  0.00  0.00      MEMB  
ATOM   4169  H8S PSM M  60     -25.506  -9.411   5.210  0.00  0.00      MEMB  
ATOM   4170  H8T PSM M  60     -27.203  -8.943   5.089  0.00  0.00      MEMB  
ATOM   4171  C9S PSM M  60     -26.019  -9.006   3.243  0.00  0.00      MEMB  
ATOM   4172  H9S PSM M  60     -26.391 -10.033   3.043  0.00  0.00      MEMB  
ATOM   4173  H9T PSM M  60     -26.557  -8.236   2.650  0.00  0.00      MEMB  
ATOM   4174 C10S PSM M  60     -24.539  -8.820   2.813  0.00  0.00      MEMB  
ATOM   4175 H10S PSM M  60     -24.097  -7.867   3.173  0.00  0.00      MEMB  
ATOM   4176 H10T PSM M  60     -23.903  -9.523   3.391  0.00  0.00      MEMB  
ATOM   4177 C11S PSM M  60     -24.396  -8.997   1.293  0.00  0.00      MEMB  
ATOM   4178 H11S PSM M  60     -24.949  -9.905   0.971  0.00  0.00      MEMB  
ATOM   4179 H11T PSM M  60     -24.959  -8.115   0.919  0.00  0.00      MEMB  
ATOM   4180 C12S PSM M  60     -22.947  -8.974   0.884  0.00  0.00      MEMB  
ATOM   4181 H12S PSM M  60     -22.458  -8.025   1.194  0.00  0.00      MEMB  
ATOM   4182 H12T PSM M  60     -22.344  -9.893   1.043  0.00  0.00      MEMB  
ATOM   4183 C13S PSM M  60     -22.849  -8.703  -0.666  0.00  0.00      MEMB  
ATOM   4184 H13S PSM M  60     -23.349  -7.732  -0.864  0.00  0.00      MEMB  
ATOM   4185 H13T PSM M  60     -21.789  -8.610  -0.988  0.00  0.00      MEMB  
ATOM   4186 C14S PSM M  60     -23.384  -9.841  -1.596  0.00  0.00      MEMB  
ATOM   4187 H14S PSM M  60     -22.949 -10.785  -1.203  0.00  0.00      MEMB  
ATOM   4188 H14T PSM M  60     -24.456 -10.025  -1.369  0.00  0.00      MEMB  
ATOM   4189 C15S PSM M  60     -23.160  -9.760  -3.074  0.00  0.00      MEMB  
ATOM   4190 H15S PSM M  60     -23.963  -9.088  -3.443  0.00  0.00      MEMB  
ATOM   4191 H15T PSM M  60     -22.134  -9.370  -3.251  0.00  0.00      MEMB  
ATOM   4192 C16S PSM M  60     -23.360 -11.116  -3.763  0.00  0.00      MEMB  
ATOM   4193 H16S PSM M  60     -22.989 -11.169  -4.809  0.00  0.00      MEMB  
ATOM   4194 H16T PSM M  60     -22.722 -11.835  -3.205  0.00  0.00      MEMB  
ATOM   4195 C17S PSM M  60     -24.779 -11.709  -3.828  0.00  0.00      MEMB  
ATOM   4196 H17S PSM M  60     -25.169 -11.861  -2.799  0.00  0.00      MEMB  
ATOM   4197 H17T PSM M  60     -25.444 -10.977  -4.334  0.00  0.00      MEMB  
ATOM   4198 C18S PSM M  60     -24.667 -13.077  -4.681  0.00  0.00      MEMB  
ATOM   4199 H18S PSM M  60     -25.675 -13.540  -4.751  0.00  0.00      MEMB  
ATOM   4200 H18T PSM M  60     -24.337 -12.823  -5.711  0.00  0.00      MEMB  
ATOM   4201 H18U PSM M  60     -23.909 -13.738  -4.209  0.00  0.00      MEMB  
ATOM   4202  C1F PSM M  60     -25.095 -12.477   6.790  0.00  0.00      MEMB  
ATOM   4203  OF  PSM M  60     -25.872 -13.359   7.085  0.00  0.00      MEMB  
ATOM   4204  C2F PSM M  60     -24.308 -12.756   5.570  0.00  0.00      MEMB  
ATOM   4205  H2F PSM M  60     -23.661 -13.660   5.590  0.00  0.00      MEMB  
ATOM   4206  H2G PSM M  60     -23.632 -11.923   5.281  0.00  0.00      MEMB  
ATOM   4207  C3F PSM M  60     -25.342 -12.958   4.495  0.00  0.00      MEMB  
ATOM   4208  H3F PSM M  60     -26.131 -12.212   4.735  0.00  0.00      MEMB  
ATOM   4209  H3G PSM M  60     -25.712 -13.992   4.663  0.00  0.00      MEMB  
ATOM   4210  C4F PSM M  60     -24.914 -12.894   3.052  0.00  0.00      MEMB  
ATOM   4211  H4F PSM M  60     -24.159 -13.706   2.968  0.00  0.00      MEMB  
ATOM   4212  H4G PSM M  60     -24.511 -11.883   2.830  0.00  0.00      MEMB  
ATOM   4213  C5F PSM M  60     -26.095 -13.264   2.120  0.00  0.00      MEMB  
ATOM   4214  H5F PSM M  60     -27.021 -12.674   2.293  0.00  0.00      MEMB  
ATOM   4215  H5G PSM M  60     -26.330 -14.302   2.437  0.00  0.00      MEMB  
ATOM   4216  C6F PSM M  60     -25.713 -13.339   0.611  0.00  0.00      MEMB  
ATOM   4217  H6F PSM M  60     -24.795 -13.964   0.591  0.00  0.00      MEMB  
ATOM   4218  H6G PSM M  60     -25.460 -12.307   0.287  0.00  0.00      MEMB  
ATOM   4219  C7F PSM M  60     -26.982 -13.865  -0.103  0.00  0.00      MEMB  
ATOM   4220  H7F PSM M  60     -27.647 -12.991  -0.273  0.00  0.00      MEMB  
ATOM   4221  H7G PSM M  60     -27.652 -14.484   0.532  0.00  0.00      MEMB  
ATOM   4222  C8F PSM M  60     -26.843 -14.511  -1.441  0.00  0.00      MEMB  
ATOM   4223  H8F PSM M  60     -26.428 -13.772  -2.159  0.00  0.00      MEMB  
ATOM   4224  H8G PSM M  60     -27.841 -14.724  -1.880  0.00  0.00      MEMB  
ATOM   4225  C9F PSM M  60     -26.005 -15.775  -1.427  0.00  0.00      MEMB  
ATOM   4226  H9F PSM M  60     -26.626 -16.526  -0.893  0.00  0.00      MEMB  
ATOM   4227  H9G PSM M  60     -25.149 -15.625  -0.734  0.00  0.00      MEMB  
ATOM   4228 C10F PSM M  60     -25.478 -16.146  -2.751  0.00  0.00      MEMB  
ATOM   4229 H10F PSM M  60     -24.760 -15.412  -3.174  0.00  0.00      MEMB  
ATOM   4230 H10G PSM M  60     -26.374 -16.161  -3.408  0.00  0.00      MEMB  
ATOM   4231 C11F PSM M  60     -24.779 -17.528  -2.843  0.00  0.00      MEMB  
ATOM   4232 H11F PSM M  60     -25.554 -18.229  -2.465  0.00  0.00      MEMB  
ATOM   4233 H11G PSM M  60     -23.802 -17.600  -2.319  0.00  0.00      MEMB  
ATOM   4234 C12F PSM M  60     -24.516 -17.959  -4.270  0.00  0.00      MEMB  
ATOM   4235 H12F PSM M  60     -23.881 -17.138  -4.668  0.00  0.00      MEMB  
ATOM   4236 H12G PSM M  60     -25.438 -17.867  -4.882  0.00  0.00      MEMB  
ATOM   4237 C13F PSM M  60     -23.806 -19.306  -4.278  0.00  0.00      MEMB  
ATOM   4238 H13F PSM M  60     -24.561 -20.082  -4.031  0.00  0.00      MEMB  
ATOM   4239 H13G PSM M  60     -22.964 -19.183  -3.563  0.00  0.00      MEMB  
ATOM   4240 C14F PSM M  60     -23.372 -19.717  -5.650  0.00  0.00      MEMB  
ATOM   4241 H14F PSM M  60     -22.415 -19.199  -5.874  0.00  0.00      MEMB  
ATOM   4242 H14G PSM M  60     -24.106 -19.219  -6.318  0.00  0.00      MEMB  
ATOM   4243 C15F PSM M  60     -23.199 -21.181  -5.922  0.00  0.00      MEMB  
ATOM   4244 H15F PSM M  60     -24.174 -21.712  -5.890  0.00  0.00      MEMB  
ATOM   4245 H15G PSM M  60     -22.700 -21.508  -4.985  0.00  0.00      MEMB  
ATOM   4246 C16F PSM M  60     -22.483 -21.557  -7.207  0.00  0.00      MEMB  
ATOM   4247 H16F PSM M  60     -22.420 -22.666  -7.241  0.00  0.00      MEMB  
ATOM   4248 H16G PSM M  60     -23.110 -21.220  -8.060  0.00  0.00      MEMB  
ATOM   4249 H16H PSM M  60     -21.488 -21.080  -7.336  0.00  0.00      MEMB  
ATOM   4250  C3  CHL1M  61     -23.052  12.781   4.958  0.00  0.00      MEMB  
ATOM   4251  H3  CHL1M  61     -23.736  11.906   4.950  0.00  0.00      MEMB  
ATOM   4252  O3  CHL1M  61     -22.712  12.963   6.323  0.00  0.00      MEMB  
ATOM   4253  H3' CHL1M  61     -21.996  12.381   6.589  0.00  0.00      MEMB  
ATOM   4254  C4  CHL1M  61     -21.807  12.314   4.309  0.00  0.00      MEMB  
ATOM   4255  H4A CHL1M  61     -21.007  13.080   4.219  0.00  0.00      MEMB  
ATOM   4256  H4B CHL1M  61     -21.242  11.600   4.946  0.00  0.00      MEMB  
ATOM   4257  C5  CHL1M  61     -22.062  11.813   2.917  0.00  0.00      MEMB  
ATOM   4258  C6  CHL1M  61     -21.876  10.533   2.553  0.00  0.00      MEMB  
ATOM   4259  H6  CHL1M  61     -21.397   9.888   3.305  0.00  0.00      MEMB  
ATOM   4260  C7  CHL1M  61     -22.231   9.921   1.268  0.00  0.00      MEMB  
ATOM   4261  H7A CHL1M  61     -21.401   9.283   0.896  0.00  0.00      MEMB  
ATOM   4262  H7B CHL1M  61     -23.068   9.192   1.322  0.00  0.00      MEMB  
ATOM   4263  C8  CHL1M  61     -22.600  11.060   0.191  0.00  0.00      MEMB  
ATOM   4264  H8  CHL1M  61     -21.643  11.505  -0.155  0.00  0.00      MEMB  
ATOM   4265  C14 CHL1M  61     -23.273  10.365  -0.954  0.00  0.00      MEMB  
ATOM   4266  H14 CHL1M  61     -24.125   9.891  -0.422  0.00  0.00      MEMB  
ATOM   4267  C15 CHL1M  61     -22.690   9.173  -1.736  0.00  0.00      MEMB  
ATOM   4268 H15A CHL1M  61     -21.665   9.403  -2.097  0.00  0.00      MEMB  
ATOM   4269 H15B CHL1M  61     -22.724   8.332  -1.010  0.00  0.00      MEMB  
ATOM   4270  C16 CHL1M  61     -23.581   8.914  -2.954  0.00  0.00      MEMB  
ATOM   4271 H16A CHL1M  61     -22.779   8.763  -3.709  0.00  0.00      MEMB  
ATOM   4272 H16B CHL1M  61     -24.308   8.076  -2.898  0.00  0.00      MEMB  
ATOM   4273  C17 CHL1M  61     -24.419  10.212  -3.003  0.00  0.00      MEMB  
ATOM   4274  H17 CHL1M  61     -25.397  10.004  -2.520  0.00  0.00      MEMB  
ATOM   4275  C13 CHL1M  61     -23.864  11.247  -2.087  0.00  0.00      MEMB  
ATOM   4276  C18 CHL1M  61     -22.632  11.926  -2.860  0.00  0.00      MEMB  
ATOM   4277 H18A CHL1M  61     -21.928  11.208  -3.332  0.00  0.00      MEMB  
ATOM   4278 H18B CHL1M  61     -22.967  12.630  -3.651  0.00  0.00      MEMB  
ATOM   4279 H18C CHL1M  61     -22.028  12.540  -2.159  0.00  0.00      MEMB  
ATOM   4280  C12 CHL1M  61     -24.755  12.315  -1.429  0.00  0.00      MEMB  
ATOM   4281 H12A CHL1M  61     -25.079  13.080  -2.166  0.00  0.00      MEMB  
ATOM   4282 H12B CHL1M  61     -25.661  11.820  -1.020  0.00  0.00      MEMB  
ATOM   4283  C11 CHL1M  61     -24.012  13.065  -0.349  0.00  0.00      MEMB  
ATOM   4284 H11A CHL1M  61     -23.100  13.558  -0.748  0.00  0.00      MEMB  
ATOM   4285 H11B CHL1M  61     -24.693  13.797   0.136  0.00  0.00      MEMB  
ATOM   4286  C9  CHL1M  61     -23.524  12.155   0.713  0.00  0.00      MEMB  
ATOM   4287  H9  CHL1M  61     -24.417  11.682   1.173  0.00  0.00      MEMB  
ATOM   4288  C10 CHL1M  61     -22.903  12.729   2.008  0.00  0.00      MEMB  
ATOM   4289  C19 CHL1M  61     -21.845  13.800   1.575  0.00  0.00      MEMB  
ATOM   4290 H19A CHL1M  61     -21.384  14.244   2.483  0.00  0.00      MEMB  
ATOM   4291 H19B CHL1M  61     -20.955  13.316   1.121  0.00  0.00      MEMB  
ATOM   4292 H19C CHL1M  61     -22.230  14.638   0.955  0.00  0.00      MEMB  
ATOM   4293  C1  CHL1M  61     -24.096  13.404   2.775  0.00  0.00      MEMB  
ATOM   4294  H1A CHL1M  61     -24.441  14.246   2.139  0.00  0.00      MEMB  
ATOM   4295  H1B CHL1M  61     -24.906  12.650   2.876  0.00  0.00      MEMB  
ATOM   4296  C2  CHL1M  61     -23.747  13.910   4.251  0.00  0.00      MEMB  
ATOM   4297  H2A CHL1M  61     -24.667  14.274   4.756  0.00  0.00      MEMB  
ATOM   4298  H2B CHL1M  61     -23.100  14.812   4.240  0.00  0.00      MEMB  
ATOM   4299  C20 CHL1M  61     -24.808  10.630  -4.472  0.00  0.00      MEMB  
ATOM   4300  H20 CHL1M  61     -23.857  10.841  -5.006  0.00  0.00      MEMB  
ATOM   4301  C21 CHL1M  61     -25.774  11.851  -4.402  0.00  0.00      MEMB  
ATOM   4302 H21A CHL1M  61     -26.381  11.837  -5.333  0.00  0.00      MEMB  
ATOM   4303 H21B CHL1M  61     -25.167  12.764  -4.225  0.00  0.00      MEMB  
ATOM   4304 H21C CHL1M  61     -26.438  11.667  -3.530  0.00  0.00      MEMB  
ATOM   4305  C22 CHL1M  61     -25.348   9.354  -5.283  0.00  0.00      MEMB  
ATOM   4306 H22A CHL1M  61     -25.573   9.752  -6.295  0.00  0.00      MEMB  
ATOM   4307 H22B CHL1M  61     -24.540   8.593  -5.332  0.00  0.00      MEMB  
ATOM   4308  C23 CHL1M  61     -26.576   8.693  -4.691  0.00  0.00      MEMB  
ATOM   4309 H23A CHL1M  61     -26.483   8.228  -3.687  0.00  0.00      MEMB  
ATOM   4310 H23B CHL1M  61     -27.251   9.526  -4.399  0.00  0.00      MEMB  
ATOM   4311  C24 CHL1M  61     -27.308   7.627  -5.611  0.00  0.00      MEMB  
ATOM   4312 H24A CHL1M  61     -28.284   7.398  -5.134  0.00  0.00      MEMB  
ATOM   4313 H24B CHL1M  61     -27.478   8.097  -6.604  0.00  0.00      MEMB  
ATOM   4314  C25 CHL1M  61     -26.507   6.368  -5.898  0.00  0.00      MEMB  
ATOM   4315  H25 CHL1M  61     -25.664   6.544  -6.600  0.00  0.00      MEMB  
ATOM   4316  C26 CHL1M  61     -25.944   5.569  -4.679  0.00  0.00      MEMB  
ATOM   4317 H26A CHL1M  61     -26.710   5.550  -3.874  0.00  0.00      MEMB  
ATOM   4318 H26B CHL1M  61     -25.589   4.530  -4.847  0.00  0.00      MEMB  
ATOM   4319 H26C CHL1M  61     -25.204   6.209  -4.153  0.00  0.00      MEMB  
ATOM   4320  C27 CHL1M  61     -27.520   5.374  -6.621  0.00  0.00      MEMB  
ATOM   4321 H27A CHL1M  61     -27.612   5.597  -7.706  0.00  0.00      MEMB  
ATOM   4322 H27B CHL1M  61     -27.131   4.334  -6.582  0.00  0.00      MEMB  
ATOM   4323 H27C CHL1M  61     -28.534   5.407  -6.166  0.00  0.00      MEMB  
ATOM   4324  N   POPEM  62     -29.265   6.111  11.175  0.00  0.00      MEMB  
ATOM   4325  HN1 POPEM  62     -29.971   5.448  10.794  0.00  0.00      MEMB  
ATOM   4326  HN2 POPEM  62     -28.660   6.514  10.431  0.00  0.00      MEMB  
ATOM   4327  HN3 POPEM  62     -28.649   5.582  11.826  0.00  0.00      MEMB  
ATOM   4328  C12 POPEM  62     -29.780   7.338  11.874  0.00  0.00      MEMB  
ATOM   4329 H12A POPEM  62     -28.973   7.735  12.527  0.00  0.00      MEMB  
ATOM   4330 H12B POPEM  62     -30.643   6.987  12.479  0.00  0.00      MEMB  
ATOM   4331  C11 POPEM  62     -30.153   8.463  10.921  0.00  0.00      MEMB  
ATOM   4332 H11A POPEM  62     -30.650   9.310  11.441  0.00  0.00      MEMB  
ATOM   4333 H11B POPEM  62     -30.884   8.205  10.126  0.00  0.00      MEMB  
ATOM   4334  P   POPEM  62     -28.974  10.020   9.134  0.00  0.00      MEMB  
ATOM   4335  O13 POPEM  62     -28.434  11.264   9.659  0.00  0.00      MEMB  
ATOM   4336  O14 POPEM  62     -30.372  10.222   8.607  0.00  0.00      MEMB  
ATOM   4337  O11 POPEM  62     -28.050   9.365   8.017  0.00  0.00      MEMB  
ATOM   4338  O12 POPEM  62     -28.982   8.925  10.202  0.00  0.00      MEMB  
ATOM   4339  C1  POPEM  62     -26.777   9.892   7.799  0.00  0.00      MEMB  
ATOM   4340  HA  POPEM  62     -26.095   9.434   8.547  0.00  0.00      MEMB  
ATOM   4341  HB  POPEM  62     -26.682  10.998   7.758  0.00  0.00      MEMB  
ATOM   4342  C2  POPEM  62     -26.253   9.516   6.348  0.00  0.00      MEMB  
ATOM   4343  HS  POPEM  62     -25.281   9.981   6.079  0.00  0.00      MEMB  
ATOM   4344  O21 POPEM  62     -27.300   9.810   5.381  0.00  0.00      MEMB  
ATOM   4345  C21 POPEM  62     -27.518  11.078   5.148  0.00  0.00      MEMB  
ATOM   4346  O22 POPEM  62     -26.740  11.960   5.420  0.00  0.00      MEMB  
ATOM   4347  C22 POPEM  62     -28.880  11.248   4.503  0.00  0.00      MEMB  
ATOM   4348  H2R POPEM  62     -29.522  11.785   5.234  0.00  0.00      MEMB  
ATOM   4349  H2S POPEM  62     -29.246  10.204   4.406  0.00  0.00      MEMB  
ATOM   4350  C3  POPEM  62     -26.117   7.931   6.323  0.00  0.00      MEMB  
ATOM   4351  HX  POPEM  62     -27.132   7.481   6.350  0.00  0.00      MEMB  
ATOM   4352  HY  POPEM  62     -25.593   7.636   7.258  0.00  0.00      MEMB  
ATOM   4353  O31 POPEM  62     -25.468   7.494   5.120  0.00  0.00      MEMB  
ATOM   4354  C31 POPEM  62     -24.081   7.396   5.043  0.00  0.00      MEMB  
ATOM   4355  O32 POPEM  62     -23.296   7.818   5.862  0.00  0.00      MEMB  
ATOM   4356  C32 POPEM  62     -23.744   6.499   3.837  0.00  0.00      MEMB  
ATOM   4357  H2X POPEM  62     -23.763   7.173   2.954  0.00  0.00      MEMB  
ATOM   4358  H2Y POPEM  62     -24.618   5.823   3.722  0.00  0.00      MEMB  
ATOM   4359  C23 POPEM  62     -28.831  11.931   3.096  0.00  0.00      MEMB  
ATOM   4360  H3R POPEM  62     -28.540  12.995   3.228  0.00  0.00      MEMB  
ATOM   4361  H3S POPEM  62     -29.863  12.045   2.702  0.00  0.00      MEMB  
ATOM   4362  C24 POPEM  62     -27.912  11.254   2.015  0.00  0.00      MEMB  
ATOM   4363  H4R POPEM  62     -26.878  11.520   2.321  0.00  0.00      MEMB  
ATOM   4364  H4S POPEM  62     -28.109  11.846   1.096  0.00  0.00      MEMB  
ATOM   4365  C25 POPEM  62     -28.358   9.817   1.743  0.00  0.00      MEMB  
ATOM   4366  H5R POPEM  62     -29.437   9.732   1.490  0.00  0.00      MEMB  
ATOM   4367  H5S POPEM  62     -28.121   9.265   2.677  0.00  0.00      MEMB  
ATOM   4368  C26 POPEM  62     -27.614   9.033   0.678  0.00  0.00      MEMB  
ATOM   4369  H6R POPEM  62     -26.547   9.343   0.700  0.00  0.00      MEMB  
ATOM   4370  H6S POPEM  62     -27.873   9.269  -0.376  0.00  0.00      MEMB  
ATOM   4371  C27 POPEM  62     -27.736   7.485   0.817  0.00  0.00      MEMB  
ATOM   4372  H7R POPEM  62     -28.825   7.268   0.775  0.00  0.00      MEMB  
ATOM   4373  H7S POPEM  62     -27.530   7.165   1.860  0.00  0.00      MEMB  
ATOM   4374  C28 POPEM  62     -26.956   6.668  -0.275  0.00  0.00      MEMB  
ATOM   4375  H8R POPEM  62     -25.911   7.047  -0.275  0.00  0.00      MEMB  
ATOM   4376  H8S POPEM  62     -27.479   6.929  -1.219  0.00  0.00      MEMB  
ATOM   4377  C29 POPEM  62     -27.088   5.178  -0.127  0.00  0.00      MEMB  
ATOM   4378  H91 POPEM  62     -26.158   4.692   0.203  0.00  0.00      MEMB  
ATOM   4379 C210 POPEM  62     -28.134   4.383  -0.456  0.00  0.00      MEMB  
ATOM   4380 H101 POPEM  62     -27.988   3.302  -0.317  0.00  0.00      MEMB  
ATOM   4381 C211 POPEM  62     -29.465   4.760  -1.021  0.00  0.00      MEMB  
ATOM   4382 H11R POPEM  62     -29.758   4.053  -1.826  0.00  0.00      MEMB  
ATOM   4383 H11S POPEM  62     -29.505   5.789  -1.440  0.00  0.00      MEMB  
ATOM   4384 C212 POPEM  62     -30.622   4.723   0.021  0.00  0.00      MEMB  
ATOM   4385 H12R POPEM  62     -31.591   4.771  -0.519  0.00  0.00      MEMB  
ATOM   4386 H12S POPEM  62     -30.596   5.612   0.687  0.00  0.00      MEMB  
ATOM   4387 C213 POPEM  62     -30.664   3.479   0.945  0.00  0.00      MEMB  
ATOM   4388 H13R POPEM  62     -29.670   3.196   1.353  0.00  0.00      MEMB  
ATOM   4389 H13S POPEM  62     -31.076   2.675   0.299  0.00  0.00      MEMB  
ATOM   4390 C214 POPEM  62     -31.473   3.601   2.295  0.00  0.00      MEMB  
ATOM   4391 H14R POPEM  62     -31.262   4.576   2.783  0.00  0.00      MEMB  
ATOM   4392 H14S POPEM  62     -31.292   2.903   3.140  0.00  0.00      MEMB  
ATOM   4393 C215 POPEM  62     -33.013   3.754   1.993  0.00  0.00      MEMB  
ATOM   4394 H15R POPEM  62     -33.326   2.824   1.472  0.00  0.00      MEMB  
ATOM   4395 H15S POPEM  62     -33.152   4.589   1.274  0.00  0.00      MEMB  
ATOM   4396 C216 POPEM  62     -33.937   3.935   3.163  0.00  0.00      MEMB  
ATOM   4397 H16R POPEM  62     -33.961   4.853   3.788  0.00  0.00      MEMB  
ATOM   4398 H16S POPEM  62     -33.620   3.163   3.896  0.00  0.00      MEMB  
ATOM   4399 C217 POPEM  62     -35.343   3.702   2.720  0.00  0.00      MEMB  
ATOM   4400 H17R POPEM  62     -35.357   2.629   2.432  0.00  0.00      MEMB  
ATOM   4401 H17S POPEM  62     -35.527   4.354   1.839  0.00  0.00      MEMB  
ATOM   4402 C218 POPEM  62     -36.356   4.005   3.803  0.00  0.00      MEMB  
ATOM   4403 H18R POPEM  62     -36.331   5.007   4.281  0.00  0.00      MEMB  
ATOM   4404 H18S POPEM  62     -36.303   3.290   4.651  0.00  0.00      MEMB  
ATOM   4405 H18T POPEM  62     -37.415   3.995   3.467  0.00  0.00      MEMB  
ATOM   4406  C33 POPEM  62     -22.500   5.620   4.131  0.00  0.00      MEMB  
ATOM   4407  H3X POPEM  62     -22.581   4.945   5.010  0.00  0.00      MEMB  
ATOM   4408  H3Y POPEM  62     -21.650   6.271   4.426  0.00  0.00      MEMB  
ATOM   4409  C34 POPEM  62     -22.020   4.775   2.946  0.00  0.00      MEMB  
ATOM   4410  H4X POPEM  62     -22.781   4.057   2.571  0.00  0.00      MEMB  
ATOM   4411  H4Y POPEM  62     -21.117   4.177   3.194  0.00  0.00      MEMB  
ATOM   4412  C35 POPEM  62     -21.608   5.545   1.570  0.00  0.00      MEMB  
ATOM   4413  H5X POPEM  62     -20.559   5.853   1.766  0.00  0.00      MEMB  
ATOM   4414  H5Y POPEM  62     -22.230   6.457   1.451  0.00  0.00      MEMB  
ATOM   4415  C36 POPEM  62     -21.655   4.569   0.435  0.00  0.00      MEMB  
ATOM   4416  H6X POPEM  62     -22.645   4.073   0.530  0.00  0.00      MEMB  
ATOM   4417  H6Y POPEM  62     -21.021   3.683   0.651  0.00  0.00      MEMB  
ATOM   4418  C37 POPEM  62     -21.626   5.235  -0.950  0.00  0.00      MEMB  
ATOM   4419  H7X POPEM  62     -20.715   5.812  -1.218  0.00  0.00      MEMB  
ATOM   4420  H7Y POPEM  62     -22.466   5.957  -1.046  0.00  0.00      MEMB  
ATOM   4421  C38 POPEM  62     -21.756   4.271  -2.011  0.00  0.00      MEMB  
ATOM   4422  H8X POPEM  62     -22.566   3.529  -1.840  0.00  0.00      MEMB  
ATOM   4423  H8Y POPEM  62     -20.765   3.771  -2.059  0.00  0.00      MEMB  
ATOM   4424  C39 POPEM  62     -21.975   4.901  -3.399  0.00  0.00      MEMB  
ATOM   4425  H9X POPEM  62     -22.984   5.342  -3.551  0.00  0.00      MEMB  
ATOM   4426  H9Y POPEM  62     -21.997   4.000  -4.049  0.00  0.00      MEMB  
ATOM   4427 C310 POPEM  62     -21.041   5.944  -4.021  0.00  0.00      MEMB  
ATOM   4428 H10X POPEM  62     -20.017   5.514  -4.032  0.00  0.00      MEMB  
ATOM   4429 H10Y POPEM  62     -21.052   6.813  -3.329  0.00  0.00      MEMB  
ATOM   4430 C311 POPEM  62     -21.449   6.414  -5.419  0.00  0.00      MEMB  
ATOM   4431 H11X POPEM  62     -22.436   6.907  -5.294  0.00  0.00      MEMB  
ATOM   4432 H11Y POPEM  62     -21.457   5.565  -6.136  0.00  0.00      MEMB  
ATOM   4433 C312 POPEM  62     -20.428   7.422  -5.982  0.00  0.00      MEMB  
ATOM   4434 H12X POPEM  62     -19.551   6.749  -6.099  0.00  0.00      MEMB  
ATOM   4435 H12Y POPEM  62     -20.154   8.186  -5.223  0.00  0.00      MEMB  
ATOM   4436 C313 POPEM  62     -20.821   8.045  -7.393  0.00  0.00      MEMB  
ATOM   4437 H13X POPEM  62     -21.718   8.680  -7.234  0.00  0.00      MEMB  
ATOM   4438 H13Y POPEM  62     -21.178   7.291  -8.126  0.00  0.00      MEMB  
ATOM   4439 C314 POPEM  62     -19.765   8.943  -8.000  0.00  0.00      MEMB  
ATOM   4440 H14X POPEM  62     -18.868   8.340  -8.257  0.00  0.00      MEMB  
ATOM   4441 H14Y POPEM  62     -19.632   9.720  -7.217  0.00  0.00      MEMB  
ATOM   4442 C315 POPEM  62     -20.180   9.680  -9.260  0.00  0.00      MEMB  
ATOM   4443 H15X POPEM  62     -19.476  10.509  -9.485  0.00  0.00      MEMB  
ATOM   4444 H15Y POPEM  62     -21.170  10.114  -9.002  0.00  0.00      MEMB  
ATOM   4445 C316 POPEM  62     -20.195   8.731 -10.459  0.00  0.00      MEMB  
ATOM   4446 H16X POPEM  62     -20.788   7.806 -10.293  0.00  0.00      MEMB  
ATOM   4447 H16Y POPEM  62     -19.116   8.522 -10.620  0.00  0.00      MEMB  
ATOM   4448 H16Z POPEM  62     -20.667   9.127 -11.384  0.00  0.00      MEMB  
ATOM   4449  N   POPEM  63     -14.838 -21.824  12.661  0.00  0.00      MEMB  
ATOM   4450  HN1 POPEM  63     -14.509 -21.014  12.097  0.00  0.00      MEMB  
ATOM   4451  HN2 POPEM  63     -14.002 -22.286  13.072  0.00  0.00      MEMB  
ATOM   4452  HN3 POPEM  63     -15.199 -22.425  11.892  0.00  0.00      MEMB  
ATOM   4453  C12 POPEM  63     -15.944 -21.581  13.621  0.00  0.00      MEMB  
ATOM   4454 H12A POPEM  63     -15.435 -21.553  14.608  0.00  0.00      MEMB  
ATOM   4455 H12B POPEM  63     -16.704 -22.390  13.577  0.00  0.00      MEMB  
ATOM   4456  C11 POPEM  63     -16.530 -20.238  13.393  0.00  0.00      MEMB  
ATOM   4457 H11A POPEM  63     -15.840 -19.376  13.509  0.00  0.00      MEMB  
ATOM   4458 H11B POPEM  63     -17.348 -20.081  14.129  0.00  0.00      MEMB  
ATOM   4459  P   POPEM  63     -18.610 -20.672  11.772  0.00  0.00      MEMB  
ATOM   4460  O13 POPEM  63     -19.535 -20.110  12.819  0.00  0.00      MEMB  
ATOM   4461  O14 POPEM  63     -18.681 -22.137  11.619  0.00  0.00      MEMB  
ATOM   4462  O11 POPEM  63     -18.785 -19.943  10.437  0.00  0.00      MEMB  
ATOM   4463  O12 POPEM  63     -17.159 -20.237  12.121  0.00  0.00      MEMB  
ATOM   4464  C1  POPEM  63     -17.987 -18.844   9.906  0.00  0.00      MEMB  
ATOM   4465  HA  POPEM  63     -17.246 -18.511  10.664  0.00  0.00      MEMB  
ATOM   4466  HB  POPEM  63     -18.586 -17.935   9.682  0.00  0.00      MEMB  
ATOM   4467  C2  POPEM  63     -17.328 -19.209   8.510  0.00  0.00      MEMB  
ATOM   4468  HS  POPEM  63     -16.881 -18.323   8.011  0.00  0.00      MEMB  
ATOM   4469  O21 POPEM  63     -18.290 -19.898   7.705  0.00  0.00      MEMB  
ATOM   4470  C21 POPEM  63     -18.964 -19.037   6.898  0.00  0.00      MEMB  
ATOM   4471  O22 POPEM  63     -18.929 -17.823   7.035  0.00  0.00      MEMB  
ATOM   4472  C22 POPEM  63     -19.755 -19.812   5.820  0.00  0.00      MEMB  
ATOM   4473  H2R POPEM  63     -20.629 -19.241   5.440  0.00  0.00      MEMB  
ATOM   4474  H2S POPEM  63     -20.034 -20.665   6.475  0.00  0.00      MEMB  
ATOM   4475  C3  POPEM  63     -16.139 -20.218   8.849  0.00  0.00      MEMB  
ATOM   4476  HX  POPEM  63     -16.554 -21.070   9.429  0.00  0.00      MEMB  
ATOM   4477  HY  POPEM  63     -15.554 -19.627   9.586  0.00  0.00      MEMB  
ATOM   4478  O31 POPEM  63     -15.463 -20.627   7.650  0.00  0.00      MEMB  
ATOM   4479  C31 POPEM  63     -14.168 -20.644   7.855  0.00  0.00      MEMB  
ATOM   4480  O32 POPEM  63     -13.579 -20.229   8.855  0.00  0.00      MEMB  
ATOM   4481  C32 POPEM  63     -13.541 -21.212   6.580  0.00  0.00      MEMB  
ATOM   4482  H2X POPEM  63     -14.388 -21.736   6.087  0.00  0.00      MEMB  
ATOM   4483  H2Y POPEM  63     -12.809 -21.929   7.010  0.00  0.00      MEMB  
ATOM   4484  C23 POPEM  63     -18.934 -20.348   4.635  0.00  0.00      MEMB  
ATOM   4485  H3R POPEM  63     -17.985 -20.835   4.947  0.00  0.00      MEMB  
ATOM   4486  H3S POPEM  63     -18.775 -19.509   3.924  0.00  0.00      MEMB  
ATOM   4487  C24 POPEM  63     -19.735 -21.523   3.990  0.00  0.00      MEMB  
ATOM   4488  H4R POPEM  63     -20.806 -21.271   3.834  0.00  0.00      MEMB  
ATOM   4489  H4S POPEM  63     -19.658 -22.334   4.745  0.00  0.00      MEMB  
ATOM   4490  C25 POPEM  63     -19.258 -21.700   2.529  0.00  0.00      MEMB  
ATOM   4491  H5R POPEM  63     -18.190 -22.006   2.495  0.00  0.00      MEMB  
ATOM   4492  H5S POPEM  63     -19.222 -20.729   1.992  0.00  0.00      MEMB  
ATOM   4493  C26 POPEM  63     -20.122 -22.715   1.776  0.00  0.00      MEMB  
ATOM   4494  H6R POPEM  63     -19.709 -22.952   0.772  0.00  0.00      MEMB  
ATOM   4495  H6S POPEM  63     -21.179 -22.400   1.637  0.00  0.00      MEMB  
ATOM   4496  C27 POPEM  63     -20.184 -24.037   2.504  0.00  0.00      MEMB  
ATOM   4497  H7R POPEM  63     -20.731 -24.036   3.471  0.00  0.00      MEMB  
ATOM   4498  H7S POPEM  63     -19.128 -24.263   2.764  0.00  0.00      MEMB  
ATOM   4499  C28 POPEM  63     -20.756 -25.282   1.789  0.00  0.00      MEMB  
ATOM   4500  H8R POPEM  63     -20.674 -26.139   2.491  0.00  0.00      MEMB  
ATOM   4501  H8S POPEM  63     -20.257 -25.533   0.829  0.00  0.00      MEMB  
ATOM   4502  C29 POPEM  63     -22.214 -25.045   1.388  0.00  0.00      MEMB  
ATOM   4503  H91 POPEM  63     -22.388 -24.289   0.608  0.00  0.00      MEMB  
ATOM   4504 C210 POPEM  63     -23.186 -25.891   1.697  0.00  0.00      MEMB  
ATOM   4505 H101 POPEM  63     -24.202 -25.557   1.440  0.00  0.00      MEMB  
ATOM   4506 C211 POPEM  63     -23.156 -27.121   2.563  0.00  0.00      MEMB  
ATOM   4507 H11R POPEM  63     -22.097 -27.261   2.868  0.00  0.00      MEMB  
ATOM   4508 H11S POPEM  63     -23.417 -28.028   1.976  0.00  0.00      MEMB  
ATOM   4509 C212 POPEM  63     -24.104 -27.126   3.792  0.00  0.00      MEMB  
ATOM   4510 H12R POPEM  63     -23.809 -26.329   4.507  0.00  0.00      MEMB  
ATOM   4511 H12S POPEM  63     -23.932 -28.114   4.270  0.00  0.00      MEMB  
ATOM   4512 C213 POPEM  63     -25.555 -27.049   3.245  0.00  0.00      MEMB  
ATOM   4513 H13R POPEM  63     -25.785 -26.031   2.866  0.00  0.00      MEMB  
ATOM   4514 H13S POPEM  63     -26.308 -27.297   4.023  0.00  0.00      MEMB  
ATOM   4515 C214 POPEM  63     -26.014 -28.096   2.201  0.00  0.00      MEMB  
ATOM   4516 H14R POPEM  63     -25.483 -29.059   2.360  0.00  0.00      MEMB  
ATOM   4517 H14S POPEM  63     -25.603 -27.851   1.198  0.00  0.00      MEMB  
ATOM   4518 C215 POPEM  63     -27.514 -28.156   2.013  0.00  0.00      MEMB  
ATOM   4519 H15R POPEM  63     -27.972 -27.320   1.443  0.00  0.00      MEMB  
ATOM   4520 H15S POPEM  63     -27.966 -28.154   3.027  0.00  0.00      MEMB  
ATOM   4521 C216 POPEM  63     -27.788 -29.498   1.263  0.00  0.00      MEMB  
ATOM   4522 H16R POPEM  63     -28.868 -29.715   1.406  0.00  0.00      MEMB  
ATOM   4523 H16S POPEM  63     -27.205 -30.322   1.728  0.00  0.00      MEMB  
ATOM   4524 C217 POPEM  63     -27.597 -29.482  -0.298  0.00  0.00      MEMB  
ATOM   4525 H17R POPEM  63     -26.542 -29.222  -0.532  0.00  0.00      MEMB  
ATOM   4526 H17S POPEM  63     -28.222 -28.588  -0.509  0.00  0.00      MEMB  
ATOM   4527 C218 POPEM  63     -27.971 -30.744  -1.072  0.00  0.00      MEMB  
ATOM   4528 H18R POPEM  63     -27.821 -30.771  -2.172  0.00  0.00      MEMB  
ATOM   4529 H18S POPEM  63     -29.059 -30.945  -0.964  0.00  0.00      MEMB  
ATOM   4530 H18T POPEM  63     -27.410 -31.644  -0.741  0.00  0.00      MEMB  
ATOM   4531  C33 POPEM  63     -12.939 -20.134   5.708  0.00  0.00      MEMB  
ATOM   4532  H3X POPEM  63     -12.245 -19.427   6.211  0.00  0.00      MEMB  
ATOM   4533  H3Y POPEM  63     -13.749 -19.492   5.301  0.00  0.00      MEMB  
ATOM   4534  C34 POPEM  63     -12.221 -20.801   4.527  0.00  0.00      MEMB  
ATOM   4535  H4X POPEM  63     -12.932 -21.422   3.940  0.00  0.00      MEMB  
ATOM   4536  H4Y POPEM  63     -11.364 -21.464   4.773  0.00  0.00      MEMB  
ATOM   4537  C35 POPEM  63     -11.768 -19.705   3.510  0.00  0.00      MEMB  
ATOM   4538  H5X POPEM  63     -10.855 -19.248   3.949  0.00  0.00      MEMB  
ATOM   4539  H5Y POPEM  63     -12.490 -18.923   3.192  0.00  0.00      MEMB  
ATOM   4540  C36 POPEM  63     -11.348 -20.214   2.084  0.00  0.00      MEMB  
ATOM   4541  H6X POPEM  63     -12.250 -20.639   1.595  0.00  0.00      MEMB  
ATOM   4542  H6Y POPEM  63     -10.588 -21.024   2.085  0.00  0.00      MEMB  
ATOM   4543  C37 POPEM  63     -10.858 -19.032   1.165  0.00  0.00      MEMB  
ATOM   4544  H7X POPEM  63      -9.864 -18.660   1.494  0.00  0.00      MEMB  
ATOM   4545  H7Y POPEM  63     -11.533 -18.154   1.253  0.00  0.00      MEMB  
ATOM   4546  C38 POPEM  63     -10.690 -19.524  -0.259  0.00  0.00      MEMB  
ATOM   4547  H8X POPEM  63     -11.659 -19.909  -0.644  0.00  0.00      MEMB  
ATOM   4548  H8Y POPEM  63     -10.057 -20.435  -0.322  0.00  0.00      MEMB  
ATOM   4549  C39 POPEM  63     -10.185 -18.510  -1.267  0.00  0.00      MEMB  
ATOM   4550  H9X POPEM  63      -9.337 -17.969  -0.796  0.00  0.00      MEMB  
ATOM   4551  H9Y POPEM  63     -10.887 -17.699  -1.558  0.00  0.00      MEMB  
ATOM   4552 C310 POPEM  63      -9.768 -19.132  -2.549  0.00  0.00      MEMB  
ATOM   4553 H10X POPEM  63     -10.584 -19.559  -3.171  0.00  0.00      MEMB  
ATOM   4554 H10Y POPEM  63      -8.969 -19.899  -2.462  0.00  0.00      MEMB  
ATOM   4555 C311 POPEM  63      -9.025 -18.185  -3.474  0.00  0.00      MEMB  
ATOM   4556 H11X POPEM  63      -8.261 -17.657  -2.864  0.00  0.00      MEMB  
ATOM   4557 H11Y POPEM  63      -9.800 -17.513  -3.900  0.00  0.00      MEMB  
ATOM   4558 C312 POPEM  63      -8.468 -18.832  -4.686  0.00  0.00      MEMB  
ATOM   4559 H12X POPEM  63      -9.211 -19.482  -5.196  0.00  0.00      MEMB  
ATOM   4560 H12Y POPEM  63      -7.584 -19.446  -4.411  0.00  0.00      MEMB  
ATOM   4561 C313 POPEM  63      -8.036 -17.786  -5.753  0.00  0.00      MEMB  
ATOM   4562 H13X POPEM  63      -7.327 -17.077  -5.273  0.00  0.00      MEMB  
ATOM   4563 H13Y POPEM  63      -8.820 -17.237  -6.316  0.00  0.00      MEMB  
ATOM   4564 C314 POPEM  63      -7.217 -18.392  -6.818  0.00  0.00      MEMB  
ATOM   4565 H14X POPEM  63      -7.783 -19.216  -7.300  0.00  0.00      MEMB  
ATOM   4566 H14Y POPEM  63      -6.275 -18.766  -6.362  0.00  0.00      MEMB  
ATOM   4567 C315 POPEM  63      -6.663 -17.339  -7.881  0.00  0.00      MEMB  
ATOM   4568 H15X POPEM  63      -6.130 -16.462  -7.456  0.00  0.00      MEMB  
ATOM   4569 H15Y POPEM  63      -7.628 -16.928  -8.248  0.00  0.00      MEMB  
ATOM   4570 C316 POPEM  63      -5.980 -18.124  -9.010  0.00  0.00      MEMB  
ATOM   4571 H16X POPEM  63      -5.587 -17.359  -9.713  0.00  0.00      MEMB  
ATOM   4572 H16Y POPEM  63      -6.606 -18.792  -9.641  0.00  0.00      MEMB  
ATOM   4573 H16Z POPEM  63      -5.095 -18.722  -8.705  0.00  0.00      MEMB  
ATOM   4574  N   PSM M  64      12.818  25.881  13.092  0.00  0.00      MEMB  
ATOM   4575  C15 PSM M  64      14.189  26.272  12.956  0.00  0.00      MEMB  
ATOM   4576 H15A PSM M  64      14.686  25.711  12.178  0.00  0.00      MEMB  
ATOM   4577 H15B PSM M  64      14.226  27.308  12.655  0.00  0.00      MEMB  
ATOM   4578 H15C PSM M  64      14.674  26.244  13.921  0.00  0.00      MEMB  
ATOM   4579  C14 PSM M  64      12.784  24.423  13.249  0.00  0.00      MEMB  
ATOM   4580 H14A PSM M  64      13.725  24.260  13.754  0.00  0.00      MEMB  
ATOM   4581 H14B PSM M  64      11.965  24.105  13.876  0.00  0.00      MEMB  
ATOM   4582 H14C PSM M  64      12.751  23.942  12.282  0.00  0.00      MEMB  
ATOM   4583  C13 PSM M  64      12.276  26.558  14.321  0.00  0.00      MEMB  
ATOM   4584 H13A PSM M  64      12.421  27.608  14.110  0.00  0.00      MEMB  
ATOM   4585 H13B PSM M  64      11.212  26.415  14.437  0.00  0.00      MEMB  
ATOM   4586 H13C PSM M  64      12.875  26.262  15.169  0.00  0.00      MEMB  
ATOM   4587  C12 PSM M  64      12.047  26.256  11.868  0.00  0.00      MEMB  
ATOM   4588 H12A PSM M  64      12.606  26.099  10.957  0.00  0.00      MEMB  
ATOM   4589 H12B PSM M  64      11.142  25.668  11.910  0.00  0.00      MEMB  
ATOM   4590  C11 PSM M  64      11.622  27.693  11.757  0.00  0.00      MEMB  
ATOM   4591 H11A PSM M  64      12.478  28.323  12.080  0.00  0.00      MEMB  
ATOM   4592 H11B PSM M  64      11.449  28.004  10.704  0.00  0.00      MEMB  
ATOM   4593  P   PSM M  64       9.043  27.402  12.305  0.00  0.00      MEMB  
ATOM   4594  O13 PSM M  64       9.217  25.995  12.793  0.00  0.00      MEMB  
ATOM   4595  O14 PSM M  64       8.048  28.273  12.982  0.00  0.00      MEMB  
ATOM   4596  O11 PSM M  64       8.757  27.388  10.782  0.00  0.00      MEMB  
ATOM   4597  O12 PSM M  64      10.485  28.017  12.486  0.00  0.00      MEMB  
ATOM   4598  C1S PSM M  64       8.670  28.559  10.040  0.00  0.00      MEMB  
ATOM   4599  H1S PSM M  64       7.947  29.225  10.558  0.00  0.00      MEMB  
ATOM   4600  H1T PSM M  64       9.558  29.226  10.052  0.00  0.00      MEMB  
ATOM   4601  NF  PSM M  64       8.500  29.497   7.778  0.00  0.00      MEMB  
ATOM   4602  HNF PSM M  64       7.660  30.023   7.675  0.00  0.00      MEMB  
ATOM   4603  C2S PSM M  64       8.301  28.318   8.486  0.00  0.00      MEMB  
ATOM   4604  H2S PSM M  64       9.064  27.533   8.298  0.00  0.00      MEMB  
ATOM   4605  C3S PSM M  64       6.835  27.803   8.456  0.00  0.00      MEMB  
ATOM   4606  H3S PSM M  64       6.145  28.535   8.929  0.00  0.00      MEMB  
ATOM   4607  O3  PSM M  64       6.620  26.577   9.253  0.00  0.00      MEMB  
ATOM   4608  HO3 PSM M  64       7.496  26.540   9.644  0.00  0.00      MEMB  
ATOM   4609  C4S PSM M  64       6.463  27.625   7.101  0.00  0.00      MEMB  
ATOM   4610  H4S PSM M  64       5.725  28.361   6.750  0.00  0.00      MEMB  
ATOM   4611  C5S PSM M  64       6.783  26.591   6.270  0.00  0.00      MEMB  
ATOM   4612  H5S PSM M  64       7.519  25.829   6.566  0.00  0.00      MEMB  
ATOM   4613  C6S PSM M  64       6.285  26.448   4.825  0.00  0.00      MEMB  
ATOM   4614  H6S PSM M  64       5.407  25.767   4.820  0.00  0.00      MEMB  
ATOM   4615  H6T PSM M  64       5.978  27.458   4.478  0.00  0.00      MEMB  
ATOM   4616  C7S PSM M  64       7.359  25.737   3.948  0.00  0.00      MEMB  
ATOM   4617  H7S PSM M  64       8.242  26.387   3.764  0.00  0.00      MEMB  
ATOM   4618  H7T PSM M  64       7.654  24.778   4.424  0.00  0.00      MEMB  
ATOM   4619  C8S PSM M  64       6.789  25.386   2.593  0.00  0.00      MEMB  
ATOM   4620  H8S PSM M  64       5.925  24.710   2.766  0.00  0.00      MEMB  
ATOM   4621  H8T PSM M  64       6.316  26.300   2.172  0.00  0.00      MEMB  
ATOM   4622  C9S PSM M  64       7.844  24.938   1.559  0.00  0.00      MEMB  
ATOM   4623  H9S PSM M  64       8.642  25.700   1.431  0.00  0.00      MEMB  
ATOM   4624  H9T PSM M  64       8.350  24.082   2.055  0.00  0.00      MEMB  
ATOM   4625 C10S PSM M  64       7.283  24.592   0.161  0.00  0.00      MEMB  
ATOM   4626 H10S PSM M  64       6.629  25.426  -0.170  0.00  0.00      MEMB  
ATOM   4627 H10T PSM M  64       8.157  24.530  -0.522  0.00  0.00      MEMB  
ATOM   4628 C11S PSM M  64       6.474  23.352   0.100  0.00  0.00      MEMB  
ATOM   4629 H11S PSM M  64       7.200  22.573   0.417  0.00  0.00      MEMB  
ATOM   4630 H11T PSM M  64       5.592  23.348   0.776  0.00  0.00      MEMB  
ATOM   4631 C12S PSM M  64       6.124  23.093  -1.380  0.00  0.00      MEMB  
ATOM   4632 H12S PSM M  64       5.305  23.797  -1.641  0.00  0.00      MEMB  
ATOM   4633 H12T PSM M  64       7.042  23.289  -1.973  0.00  0.00      MEMB  
ATOM   4634 C13S PSM M  64       5.889  21.649  -1.754  0.00  0.00      MEMB  
ATOM   4635 H13S PSM M  64       6.709  21.023  -1.340  0.00  0.00      MEMB  
ATOM   4636 H13T PSM M  64       4.952  21.295  -1.275  0.00  0.00      MEMB  
ATOM   4637 C14S PSM M  64       5.863  21.339  -3.318  0.00  0.00      MEMB  
ATOM   4638 H14S PSM M  64       5.499  20.314  -3.544  0.00  0.00      MEMB  
ATOM   4639 H14T PSM M  64       5.039  22.033  -3.591  0.00  0.00      MEMB  
ATOM   4640 C15S PSM M  64       7.163  21.524  -4.101  0.00  0.00      MEMB  
ATOM   4641 H15S PSM M  64       7.954  21.322  -3.348  0.00  0.00      MEMB  
ATOM   4642 H15T PSM M  64       7.073  20.787  -4.928  0.00  0.00      MEMB  
ATOM   4643 C16S PSM M  64       7.419  22.909  -4.798  0.00  0.00      MEMB  
ATOM   4644 H16S PSM M  64       6.639  23.186  -5.540  0.00  0.00      MEMB  
ATOM   4645 H16T PSM M  64       7.335  23.722  -4.046  0.00  0.00      MEMB  
ATOM   4646 C17S PSM M  64       8.807  23.014  -5.475  0.00  0.00      MEMB  
ATOM   4647 H17S PSM M  64       9.657  22.711  -4.828  0.00  0.00      MEMB  
ATOM   4648 H17T PSM M  64       8.781  22.266  -6.295  0.00  0.00      MEMB  
ATOM   4649 C18S PSM M  64       9.139  24.389  -5.952  0.00  0.00      MEMB  
ATOM   4650 H18S PSM M  64       8.279  24.758  -6.550  0.00  0.00      MEMB  
ATOM   4651 H18T PSM M  64       9.119  25.093  -5.093  0.00  0.00      MEMB  
ATOM   4652 H18U PSM M  64      10.069  24.376  -6.560  0.00  0.00      MEMB  
ATOM   4653  C1F PSM M  64       9.688  29.895   7.449  0.00  0.00      MEMB  
ATOM   4654  OF  PSM M  64      10.618  29.160   7.727  0.00  0.00      MEMB  
ATOM   4655  C2F PSM M  64       9.869  31.184   6.676  0.00  0.00      MEMB  
ATOM   4656  H2F PSM M  64      10.503  31.817   7.333  0.00  0.00      MEMB  
ATOM   4657  H2G PSM M  64       8.912  31.738   6.563  0.00  0.00      MEMB  
ATOM   4658  C3F PSM M  64      10.376  30.949   5.275  0.00  0.00      MEMB  
ATOM   4659  H3F PSM M  64      11.341  30.398   5.252  0.00  0.00      MEMB  
ATOM   4660  H3G PSM M  64      10.690  31.955   4.923  0.00  0.00      MEMB  
ATOM   4661  C4F PSM M  64       9.398  30.207   4.402  0.00  0.00      MEMB  
ATOM   4662  H4F PSM M  64       8.387  30.644   4.547  0.00  0.00      MEMB  
ATOM   4663  H4G PSM M  64       9.267  29.196   4.844  0.00  0.00      MEMB  
ATOM   4664  C5F PSM M  64       9.943  29.983   2.937  0.00  0.00      MEMB  
ATOM   4665  H5F PSM M  64      10.894  29.412   2.994  0.00  0.00      MEMB  
ATOM   4666  H5G PSM M  64      10.161  30.994   2.531  0.00  0.00      MEMB  
ATOM   4667  C6F PSM M  64       8.877  29.193   2.040  0.00  0.00      MEMB  
ATOM   4668  H6F PSM M  64       7.886  29.696   2.069  0.00  0.00      MEMB  
ATOM   4669  H6G PSM M  64       8.680  28.176   2.442  0.00  0.00      MEMB  
ATOM   4670  C7F PSM M  64       9.227  29.079   0.538  0.00  0.00      MEMB  
ATOM   4671  H7F PSM M  64       8.370  28.614   0.005  0.00  0.00      MEMB  
ATOM   4672  H7G PSM M  64      10.108  28.441   0.314  0.00  0.00      MEMB  
ATOM   4673  C8F PSM M  64       9.515  30.422  -0.060  0.00  0.00      MEMB  
ATOM   4674  H8F PSM M  64      10.457  30.829   0.366  0.00  0.00      MEMB  
ATOM   4675  H8G PSM M  64       8.683  31.143   0.086  0.00  0.00      MEMB  
ATOM   4676  C9F PSM M  64       9.434  30.288  -1.642  0.00  0.00      MEMB  
ATOM   4677  H9F PSM M  64       8.442  29.968  -2.027  0.00  0.00      MEMB  
ATOM   4678  H9G PSM M  64      10.140  29.565  -2.104  0.00  0.00      MEMB  
ATOM   4679 C10F PSM M  64       9.692  31.651  -2.282  0.00  0.00      MEMB  
ATOM   4680 H10F PSM M  64      10.574  32.173  -1.855  0.00  0.00      MEMB  
ATOM   4681 H10G PSM M  64       8.888  32.401  -2.125  0.00  0.00      MEMB  
ATOM   4682 C11F PSM M  64      10.180  31.618  -3.757  0.00  0.00      MEMB  
ATOM   4683 H11F PSM M  64       9.317  31.222  -4.334  0.00  0.00      MEMB  
ATOM   4684 H11G PSM M  64      10.977  30.847  -3.682  0.00  0.00      MEMB  
ATOM   4685 C12F PSM M  64      10.767  33.017  -4.210  0.00  0.00      MEMB  
ATOM   4686 H12F PSM M  64      11.681  33.123  -3.588  0.00  0.00      MEMB  
ATOM   4687 H12G PSM M  64      10.081  33.842  -3.919  0.00  0.00      MEMB  
ATOM   4688 C13F PSM M  64      11.212  33.099  -5.643  0.00  0.00      MEMB  
ATOM   4689 H13F PSM M  64      10.442  32.642  -6.301  0.00  0.00      MEMB  
ATOM   4690 H13G PSM M  64      12.164  32.564  -5.848  0.00  0.00      MEMB  
ATOM   4691 C14F PSM M  64      11.401  34.568  -6.103  0.00  0.00      MEMB  
ATOM   4692 H14F PSM M  64      10.563  35.106  -5.610  0.00  0.00      MEMB  
ATOM   4693 H14G PSM M  64      11.279  34.580  -7.207  0.00  0.00      MEMB  
ATOM   4694 C15F PSM M  64      12.742  35.249  -5.799  0.00  0.00      MEMB  
ATOM   4695 H15F PSM M  64      13.505  34.581  -6.253  0.00  0.00      MEMB  
ATOM   4696 H15G PSM M  64      12.850  35.344  -4.697  0.00  0.00      MEMB  
ATOM   4697 C16F PSM M  64      12.816  36.663  -6.345  0.00  0.00      MEMB  
ATOM   4698 H16F PSM M  64      13.712  37.184  -5.944  0.00  0.00      MEMB  
ATOM   4699 H16G PSM M  64      12.841  36.665  -7.455  0.00  0.00      MEMB  
ATOM   4700 H16H PSM M  64      11.884  37.138  -5.969  0.00  0.00      MEMB  
ATOM   4701  C3  CHL1M  65      27.129   5.358   9.458  0.00  0.00      MEMB  
ATOM   4702  H3  CHL1M  65      27.863   4.744   8.893  0.00  0.00      MEMB  
ATOM   4703  O3  CHL1M  65      27.215   5.137  10.854  0.00  0.00      MEMB  
ATOM   4704  H3' CHL1M  65      26.774   5.885  11.263  0.00  0.00      MEMB  
ATOM   4705  C4  CHL1M  65      27.427   6.817   9.051  0.00  0.00      MEMB  
ATOM   4706  H4A CHL1M  65      26.925   7.558   9.709  0.00  0.00      MEMB  
ATOM   4707  H4B CHL1M  65      28.506   7.005   9.236  0.00  0.00      MEMB  
ATOM   4708  C5  CHL1M  65      27.186   7.075   7.537  0.00  0.00      MEMB  
ATOM   4709  C6  CHL1M  65      28.151   7.721   6.794  0.00  0.00      MEMB  
ATOM   4710  H6  CHL1M  65      29.083   8.073   7.260  0.00  0.00      MEMB  
ATOM   4711  C7  CHL1M  65      27.925   7.947   5.370  0.00  0.00      MEMB  
ATOM   4712  H7A CHL1M  65      28.247   8.999   5.215  0.00  0.00      MEMB  
ATOM   4713  H7B CHL1M  65      28.552   7.309   4.711  0.00  0.00      MEMB  
ATOM   4714  C8  CHL1M  65      26.411   7.851   4.815  0.00  0.00      MEMB  
ATOM   4715  H8  CHL1M  65      25.869   8.780   5.093  0.00  0.00      MEMB  
ATOM   4716  C14 CHL1M  65      26.348   7.720   3.286  0.00  0.00      MEMB  
ATOM   4717  H14 CHL1M  65      26.769   6.731   3.006  0.00  0.00      MEMB  
ATOM   4718  C15 CHL1M  65      27.103   8.745   2.382  0.00  0.00      MEMB  
ATOM   4719 H15A CHL1M  65      26.780   9.763   2.688  0.00  0.00      MEMB  
ATOM   4720 H15B CHL1M  65      28.185   8.520   2.496  0.00  0.00      MEMB  
ATOM   4721  C16 CHL1M  65      26.559   8.540   0.958  0.00  0.00      MEMB  
ATOM   4722 H16A CHL1M  65      26.267   9.600   0.795  0.00  0.00      MEMB  
ATOM   4723 H16B CHL1M  65      27.256   8.276   0.135  0.00  0.00      MEMB  
ATOM   4724  C17 CHL1M  65      25.429   7.516   1.180  0.00  0.00      MEMB  
ATOM   4725  H17 CHL1M  65      25.905   6.553   0.894  0.00  0.00      MEMB  
ATOM   4726  C13 CHL1M  65      24.991   7.568   2.664  0.00  0.00      MEMB  
ATOM   4727  C18 CHL1M  65      24.172   8.847   2.862  0.00  0.00      MEMB  
ATOM   4728 H18A CHL1M  65      24.569   9.732   2.321  0.00  0.00      MEMB  
ATOM   4729 H18B CHL1M  65      23.131   8.583   2.578  0.00  0.00      MEMB  
ATOM   4730 H18C CHL1M  65      24.267   9.135   3.931  0.00  0.00      MEMB  
ATOM   4731  C12 CHL1M  65      24.289   6.294   3.370  0.00  0.00      MEMB  
ATOM   4732 H12A CHL1M  65      23.237   6.150   3.042  0.00  0.00      MEMB  
ATOM   4733 H12B CHL1M  65      24.768   5.315   3.154  0.00  0.00      MEMB  
ATOM   4734  C11 CHL1M  65      24.243   6.490   4.879  0.00  0.00      MEMB  
ATOM   4735 H11A CHL1M  65      23.588   7.308   5.248  0.00  0.00      MEMB  
ATOM   4736 H11B CHL1M  65      23.848   5.529   5.272  0.00  0.00      MEMB  
ATOM   4737  C9  CHL1M  65      25.669   6.678   5.502  0.00  0.00      MEMB  
ATOM   4738  H9  CHL1M  65      26.225   5.777   5.165  0.00  0.00      MEMB  
ATOM   4739  C10 CHL1M  65      25.736   6.656   6.987  0.00  0.00      MEMB  
ATOM   4740  C19 CHL1M  65      24.755   7.695   7.608  0.00  0.00      MEMB  
ATOM   4741 H19A CHL1M  65      24.646   7.412   8.677  0.00  0.00      MEMB  
ATOM   4742 H19B CHL1M  65      25.014   8.775   7.634  0.00  0.00      MEMB  
ATOM   4743 H19C CHL1M  65      23.724   7.463   7.263  0.00  0.00      MEMB  
ATOM   4744  C1  CHL1M  65      25.540   5.190   7.493  0.00  0.00      MEMB  
ATOM   4745  H1A CHL1M  65      24.510   4.819   7.303  0.00  0.00      MEMB  
ATOM   4746  H1B CHL1M  65      26.165   4.499   6.887  0.00  0.00      MEMB  
ATOM   4747  C2  CHL1M  65      25.754   4.937   8.992  0.00  0.00      MEMB  
ATOM   4748  H2A CHL1M  65      25.539   3.879   9.254  0.00  0.00      MEMB  
ATOM   4749  H2B CHL1M  65      25.018   5.558   9.547  0.00  0.00      MEMB  
ATOM   4750  C20 CHL1M  65      24.223   7.627   0.186  0.00  0.00      MEMB  
ATOM   4751  H20 CHL1M  65      23.652   8.566   0.350  0.00  0.00      MEMB  
ATOM   4752  C21 CHL1M  65      23.260   6.407   0.342  0.00  0.00      MEMB  
ATOM   4753 H21A CHL1M  65      22.461   6.420  -0.431  0.00  0.00      MEMB  
ATOM   4754 H21B CHL1M  65      22.720   6.422   1.313  0.00  0.00      MEMB  
ATOM   4755 H21C CHL1M  65      23.891   5.493   0.309  0.00  0.00      MEMB  
ATOM   4756  C22 CHL1M  65      24.612   7.758  -1.251  0.00  0.00      MEMB  
ATOM   4757 H22A CHL1M  65      23.594   8.006  -1.623  0.00  0.00      MEMB  
ATOM   4758 H22B CHL1M  65      25.263   8.638  -1.439  0.00  0.00      MEMB  
ATOM   4759  C23 CHL1M  65      25.232   6.523  -1.918  0.00  0.00      MEMB  
ATOM   4760 H23A CHL1M  65      26.008   6.093  -1.250  0.00  0.00      MEMB  
ATOM   4761 H23B CHL1M  65      24.461   5.747  -2.115  0.00  0.00      MEMB  
ATOM   4762  C24 CHL1M  65      25.797   6.938  -3.262  0.00  0.00      MEMB  
ATOM   4763 H24A CHL1M  65      25.075   7.591  -3.797  0.00  0.00      MEMB  
ATOM   4764 H24B CHL1M  65      26.688   7.530  -2.962  0.00  0.00      MEMB  
ATOM   4765  C25 CHL1M  65      26.144   5.684  -4.159  0.00  0.00      MEMB  
ATOM   4766  H25 CHL1M  65      26.508   4.951  -3.408  0.00  0.00      MEMB  
ATOM   4767  C26 CHL1M  65      24.953   5.104  -4.883  0.00  0.00      MEMB  
ATOM   4768 H26A CHL1M  65      24.086   4.697  -4.320  0.00  0.00      MEMB  
ATOM   4769 H26B CHL1M  65      24.584   5.798  -5.668  0.00  0.00      MEMB  
ATOM   4770 H26C CHL1M  65      25.308   4.242  -5.488  0.00  0.00      MEMB  
ATOM   4771  C27 CHL1M  65      27.280   5.955  -5.062  0.00  0.00      MEMB  
ATOM   4772 H27A CHL1M  65      27.558   5.030  -5.612  0.00  0.00      MEMB  
ATOM   4773 H27B CHL1M  65      27.001   6.819  -5.702  0.00  0.00      MEMB  
ATOM   4774 H27C CHL1M  65      28.113   6.387  -4.468  0.00  0.00      MEMB  
ATOM   4775  N   POPEM  66       1.668 -42.832  13.638  0.00  0.00      MEMB  
ATOM   4776  HN1 POPEM  66       2.015 -43.811  13.681  0.00  0.00      MEMB  
ATOM   4777  HN2 POPEM  66       2.342 -42.100  13.335  0.00  0.00      MEMB  
ATOM   4778  HN3 POPEM  66       1.511 -42.616  14.644  0.00  0.00      MEMB  
ATOM   4779  C12 POPEM  66       0.358 -42.730  12.919  0.00  0.00      MEMB  
ATOM   4780 H12A POPEM  66      -0.416 -43.369  13.394  0.00  0.00      MEMB  
ATOM   4781 H12B POPEM  66       0.517 -43.011  11.855  0.00  0.00      MEMB  
ATOM   4782  C11 POPEM  66      -0.117 -41.281  12.965  0.00  0.00      MEMB  
ATOM   4783 H11A POPEM  66      -0.200 -41.128  14.062  0.00  0.00      MEMB  
ATOM   4784 H11B POPEM  66      -1.098 -41.244  12.444  0.00  0.00      MEMB  
ATOM   4785  P   POPEM  66       0.543 -38.875  12.482  0.00  0.00      MEMB  
ATOM   4786  O13 POPEM  66       1.861 -38.189  12.716  0.00  0.00      MEMB  
ATOM   4787  O14 POPEM  66      -0.535 -38.693  13.579  0.00  0.00      MEMB  
ATOM   4788  O11 POPEM  66      -0.054 -38.441  11.106  0.00  0.00      MEMB  
ATOM   4789  O12 POPEM  66       0.803 -40.474  12.281  0.00  0.00      MEMB  
ATOM   4790  C1  POPEM  66      -1.265 -38.837  10.483  0.00  0.00      MEMB  
ATOM   4791  HA  POPEM  66      -2.082 -38.892  11.233  0.00  0.00      MEMB  
ATOM   4792  HB  POPEM  66      -1.165 -39.834  10.004  0.00  0.00      MEMB  
ATOM   4793  C2  POPEM  66      -1.765 -37.826   9.430  0.00  0.00      MEMB  
ATOM   4794  HS  POPEM  66      -2.840 -38.056   9.270  0.00  0.00      MEMB  
ATOM   4795  O21 POPEM  66      -0.883 -37.760   8.342  0.00  0.00      MEMB  
ATOM   4796  C21 POPEM  66      -0.838 -38.873   7.681  0.00  0.00      MEMB  
ATOM   4797  O22 POPEM  66      -1.609 -39.805   7.788  0.00  0.00      MEMB  
ATOM   4798  C22 POPEM  66       0.238 -38.853   6.565  0.00  0.00      MEMB  
ATOM   4799  H2R POPEM  66       0.159 -39.758   5.926  0.00  0.00      MEMB  
ATOM   4800  H2S POPEM  66       1.183 -39.023   7.124  0.00  0.00      MEMB  
ATOM   4801  C3  POPEM  66      -1.801 -36.490  10.139  0.00  0.00      MEMB  
ATOM   4802  HX  POPEM  66      -0.710 -36.301  10.235  0.00  0.00      MEMB  
ATOM   4803  HY  POPEM  66      -2.275 -36.579  11.140  0.00  0.00      MEMB  
ATOM   4804  O31 POPEM  66      -2.506 -35.644   9.274  0.00  0.00      MEMB  
ATOM   4805  C31 POPEM  66      -2.704 -34.466   9.685  0.00  0.00      MEMB  
ATOM   4806  O32 POPEM  66      -2.553 -34.102  10.840  0.00  0.00      MEMB  
ATOM   4807  C32 POPEM  66      -3.400 -33.552   8.619  0.00  0.00      MEMB  
ATOM   4808  H2X POPEM  66      -4.499 -33.616   8.767  0.00  0.00      MEMB  
ATOM   4809  H2Y POPEM  66      -3.095 -33.928   7.619  0.00  0.00      MEMB  
ATOM   4810  C23 POPEM  66       0.233 -37.470   5.783  0.00  0.00      MEMB  
ATOM   4811  H3R POPEM  66       1.194 -37.206   5.292  0.00  0.00      MEMB  
ATOM   4812  H3S POPEM  66      -0.131 -36.615   6.393  0.00  0.00      MEMB  
ATOM   4813  C24 POPEM  66      -0.860 -37.369   4.666  0.00  0.00      MEMB  
ATOM   4814  H4R POPEM  66      -1.872 -37.314   5.122  0.00  0.00      MEMB  
ATOM   4815  H4S POPEM  66      -0.751 -38.142   3.876  0.00  0.00      MEMB  
ATOM   4816  C25 POPEM  66      -0.889 -35.992   3.965  0.00  0.00      MEMB  
ATOM   4817  H5R POPEM  66      -1.051 -35.148   4.669  0.00  0.00      MEMB  
ATOM   4818  H5S POPEM  66      -1.891 -36.117   3.501  0.00  0.00      MEMB  
ATOM   4819  C26 POPEM  66       0.170 -35.527   2.958  0.00  0.00      MEMB  
ATOM   4820  H6R POPEM  66       0.354 -36.375   2.264  0.00  0.00      MEMB  
ATOM   4821  H6S POPEM  66       1.091 -35.296   3.535  0.00  0.00      MEMB  
ATOM   4822  C27 POPEM  66      -0.276 -34.271   2.162  0.00  0.00      MEMB  
ATOM   4823  H7R POPEM  66      -0.661 -33.425   2.771  0.00  0.00      MEMB  
ATOM   4824  H7S POPEM  66      -1.189 -34.536   1.589  0.00  0.00      MEMB  
ATOM   4825  C28 POPEM  66       0.880 -33.702   1.318  0.00  0.00      MEMB  
ATOM   4826  H8R POPEM  66       1.110 -34.495   0.574  0.00  0.00      MEMB  
ATOM   4827  H8S POPEM  66       1.822 -33.587   1.895  0.00  0.00      MEMB  
ATOM   4828  C29 POPEM  66       0.395 -32.437   0.745  0.00  0.00      MEMB  
ATOM   4829  H91 POPEM  66      -0.661 -32.440   0.437  0.00  0.00      MEMB  
ATOM   4830 C210 POPEM  66       1.085 -31.283   0.728  0.00  0.00      MEMB  
ATOM   4831 H101 POPEM  66       2.111 -31.318   1.124  0.00  0.00      MEMB  
ATOM   4832 C211 POPEM  66       0.511 -29.933   0.434  0.00  0.00      MEMB  
ATOM   4833 H11R POPEM  66       1.348 -29.205   0.363  0.00  0.00      MEMB  
ATOM   4834 H11S POPEM  66      -0.259 -29.557   1.141  0.00  0.00      MEMB  
ATOM   4835 C212 POPEM  66      -0.199 -29.796  -0.931  0.00  0.00      MEMB  
ATOM   4836 H12R POPEM  66      -0.887 -30.654  -1.083  0.00  0.00      MEMB  
ATOM   4837 H12S POPEM  66       0.577 -29.996  -1.700  0.00  0.00      MEMB  
ATOM   4838 C213 POPEM  66      -0.847 -28.508  -1.360  0.00  0.00      MEMB  
ATOM   4839 H13R POPEM  66      -0.230 -27.627  -1.081  0.00  0.00      MEMB  
ATOM   4840 H13S POPEM  66      -1.714 -28.333  -0.687  0.00  0.00      MEMB  
ATOM   4841 C214 POPEM  66      -1.255 -28.542  -2.830  0.00  0.00      MEMB  
ATOM   4842 H14R POPEM  66      -1.427 -27.486  -3.130  0.00  0.00      MEMB  
ATOM   4843 H14S POPEM  66      -2.193 -29.056  -3.133  0.00  0.00      MEMB  
ATOM   4844 C215 POPEM  66      -0.180 -29.065  -3.846  0.00  0.00      MEMB  
ATOM   4845 H15R POPEM  66      -0.189 -30.175  -3.795  0.00  0.00      MEMB  
ATOM   4846 H15S POPEM  66       0.864 -28.835  -3.544  0.00  0.00      MEMB  
ATOM   4847 C216 POPEM  66      -0.331 -28.567  -5.288  0.00  0.00      MEMB  
ATOM   4848 H16R POPEM  66       0.590 -28.822  -5.855  0.00  0.00      MEMB  
ATOM   4849 H16S POPEM  66      -0.584 -27.494  -5.431  0.00  0.00      MEMB  
ATOM   4850 C217 POPEM  66      -1.356 -29.513  -6.057  0.00  0.00      MEMB  
ATOM   4851 H17R POPEM  66      -2.331 -29.429  -5.531  0.00  0.00      MEMB  
ATOM   4852 H17S POPEM  66      -1.004 -30.567  -6.042  0.00  0.00      MEMB  
ATOM   4853 C218 POPEM  66      -1.593 -29.204  -7.521  0.00  0.00      MEMB  
ATOM   4854 H18R POPEM  66      -0.642 -29.202  -8.095  0.00  0.00      MEMB  
ATOM   4855 H18S POPEM  66      -2.165 -28.320  -7.874  0.00  0.00      MEMB  
ATOM   4856 H18T POPEM  66      -2.250 -29.980  -7.969  0.00  0.00      MEMB  
ATOM   4857  C33 POPEM  66      -3.046 -32.011   8.725  0.00  0.00      MEMB  
ATOM   4858  H3X POPEM  66      -3.211 -31.651   9.763  0.00  0.00      MEMB  
ATOM   4859  H3Y POPEM  66      -3.619 -31.398   7.996  0.00  0.00      MEMB  
ATOM   4860  C34 POPEM  66      -1.567 -31.729   8.377  0.00  0.00      MEMB  
ATOM   4861  H4X POPEM  66      -0.965 -32.445   8.978  0.00  0.00      MEMB  
ATOM   4862  H4Y POPEM  66      -1.425 -30.654   8.619  0.00  0.00      MEMB  
ATOM   4863  C35 POPEM  66      -1.235 -31.823   6.887  0.00  0.00      MEMB  
ATOM   4864  H5X POPEM  66      -1.551 -32.768   6.396  0.00  0.00      MEMB  
ATOM   4865  H5Y POPEM  66      -0.158 -31.896   6.625  0.00  0.00      MEMB  
ATOM   4866  C36 POPEM  66      -1.690 -30.584   6.148  0.00  0.00      MEMB  
ATOM   4867  H6X POPEM  66      -0.975 -29.779   6.423  0.00  0.00      MEMB  
ATOM   4868  H6Y POPEM  66      -2.686 -30.192   6.445  0.00  0.00      MEMB  
ATOM   4869  C37 POPEM  66      -1.527 -30.676   4.594  0.00  0.00      MEMB  
ATOM   4870  H7X POPEM  66      -0.809 -31.488   4.355  0.00  0.00      MEMB  
ATOM   4871  H7Y POPEM  66      -1.331 -29.648   4.221  0.00  0.00      MEMB  
ATOM   4872  C38 POPEM  66      -2.811 -31.277   3.999  0.00  0.00      MEMB  
ATOM   4873  H8X POPEM  66      -3.711 -30.926   4.547  0.00  0.00      MEMB  
ATOM   4874  H8Y POPEM  66      -2.690 -32.372   4.139  0.00  0.00      MEMB  
ATOM   4875  C39 POPEM  66      -2.807 -31.018   2.603  0.00  0.00      MEMB  
ATOM   4876  H9X POPEM  66      -1.948 -31.520   2.109  0.00  0.00      MEMB  
ATOM   4877  H9Y POPEM  66      -2.751 -29.931   2.381  0.00  0.00      MEMB  
ATOM   4878 C310 POPEM  66      -4.117 -31.524   1.860  0.00  0.00      MEMB  
ATOM   4879 H10X POPEM  66      -4.931 -31.008   2.412  0.00  0.00      MEMB  
ATOM   4880 H10Y POPEM  66      -4.149 -32.631   1.947  0.00  0.00      MEMB  
ATOM   4881 C311 POPEM  66      -4.044 -31.082   0.409  0.00  0.00      MEMB  
ATOM   4882 H11X POPEM  66      -4.735 -31.745  -0.154  0.00  0.00      MEMB  
ATOM   4883 H11Y POPEM  66      -3.020 -31.332   0.057  0.00  0.00      MEMB  
ATOM   4884 C312 POPEM  66      -4.415 -29.634   0.153  0.00  0.00      MEMB  
ATOM   4885 H12X POPEM  66      -3.497 -29.084   0.451  0.00  0.00      MEMB  
ATOM   4886 H12Y POPEM  66      -5.210 -29.275   0.841  0.00  0.00      MEMB  
ATOM   4887 C313 POPEM  66      -4.856 -29.259  -1.257  0.00  0.00      MEMB  
ATOM   4888 H13X POPEM  66      -5.907 -29.611  -1.331  0.00  0.00      MEMB  
ATOM   4889 H13Y POPEM  66      -4.323 -29.885  -2.004  0.00  0.00      MEMB  
ATOM   4890 C314 POPEM  66      -4.744 -27.748  -1.638  0.00  0.00      MEMB  
ATOM   4891 H14X POPEM  66      -3.779 -27.257  -1.389  0.00  0.00      MEMB  
ATOM   4892 H14Y POPEM  66      -5.534 -27.166  -1.116  0.00  0.00      MEMB  
ATOM   4893 C315 POPEM  66      -4.992 -27.518  -3.184  0.00  0.00      MEMB  
ATOM   4894 H15X POPEM  66      -5.997 -27.962  -3.343  0.00  0.00      MEMB  
ATOM   4895 H15Y POPEM  66      -4.246 -28.018  -3.838  0.00  0.00      MEMB  
ATOM   4896 C316 POPEM  66      -5.103 -25.977  -3.582  0.00  0.00      MEMB  
ATOM   4897 H16X POPEM  66      -5.819 -25.402  -2.957  0.00  0.00      MEMB  
ATOM   4898 H16Y POPEM  66      -5.446 -25.955  -4.638  0.00  0.00      MEMB  
ATOM   4899 H16Z POPEM  66      -4.057 -25.614  -3.484  0.00  0.00      MEMB  
ATOM   4900  N   PSM M  67     -38.130 -10.686  12.904  0.00  0.00      MEMB  
ATOM   4901  C15 PSM M  67     -38.836  -9.831  13.899  0.00  0.00      MEMB  
ATOM   4902 H15A PSM M  67     -38.438  -8.861  14.156  0.00  0.00      MEMB  
ATOM   4903 H15B PSM M  67     -39.837  -9.636  13.542  0.00  0.00      MEMB  
ATOM   4904 H15C PSM M  67     -38.881 -10.265  14.887  0.00  0.00      MEMB  
ATOM   4905  C14 PSM M  67     -39.146 -11.807  12.779  0.00  0.00      MEMB  
ATOM   4906 H14A PSM M  67     -40.055 -11.454  12.315  0.00  0.00      MEMB  
ATOM   4907 H14B PSM M  67     -38.784 -12.603  12.146  0.00  0.00      MEMB  
ATOM   4908 H14C PSM M  67     -39.422 -12.153  13.764  0.00  0.00      MEMB  
ATOM   4909  C13 PSM M  67     -37.930 -10.002  11.642  0.00  0.00      MEMB  
ATOM   4910 H13A PSM M  67     -37.588 -10.661  10.857  0.00  0.00      MEMB  
ATOM   4911 H13B PSM M  67     -38.685  -9.260  11.428  0.00  0.00      MEMB  
ATOM   4912 H13C PSM M  67     -37.037  -9.420  11.819  0.00  0.00      MEMB  
ATOM   4913  C12 PSM M  67     -36.795 -11.236  13.380  0.00  0.00      MEMB  
ATOM   4914 H12A PSM M  67     -36.999 -11.619  14.369  0.00  0.00      MEMB  
ATOM   4915 H12B PSM M  67     -36.456 -12.047  12.753  0.00  0.00      MEMB  
ATOM   4916  C11 PSM M  67     -35.600 -10.199  13.480  0.00  0.00      MEMB  
ATOM   4917 H11A PSM M  67     -36.012  -9.251  13.888  0.00  0.00      MEMB  
ATOM   4918 H11B PSM M  67     -34.804 -10.647  14.111  0.00  0.00      MEMB  
ATOM   4919  P   PSM M  67     -34.025 -10.824  11.472  0.00  0.00      MEMB  
ATOM   4920  O13 PSM M  67     -33.138 -11.248  12.490  0.00  0.00      MEMB  
ATOM   4921  O14 PSM M  67     -34.588 -11.886  10.607  0.00  0.00      MEMB  
ATOM   4922  O11 PSM M  67     -33.306  -9.742  10.588  0.00  0.00      MEMB  
ATOM   4923  O12 PSM M  67     -35.177  -9.961  12.090  0.00  0.00      MEMB  
ATOM   4924  C1S PSM M  67     -32.167 -10.236   9.776  0.00  0.00      MEMB  
ATOM   4925  H1S PSM M  67     -31.411 -10.636  10.485  0.00  0.00      MEMB  
ATOM   4926  H1T PSM M  67     -32.528 -10.982   9.036  0.00  0.00      MEMB  
ATOM   4927  NF  PSM M  67     -30.343  -9.681   8.207  0.00  0.00      MEMB  
ATOM   4928  HNF PSM M  67     -29.483  -9.668   8.710  0.00  0.00      MEMB  
ATOM   4929  C2S PSM M  67     -31.417  -9.110   8.951  0.00  0.00      MEMB  
ATOM   4930  H2S PSM M  67     -32.048  -8.752   8.110  0.00  0.00      MEMB  
ATOM   4931  C3S PSM M  67     -31.000  -7.801   9.752  0.00  0.00      MEMB  
ATOM   4932  H3S PSM M  67     -29.997  -7.963  10.203  0.00  0.00      MEMB  
ATOM   4933  O3  PSM M  67     -31.869  -7.452  10.758  0.00  0.00      MEMB  
ATOM   4934  HO3 PSM M  67     -32.542  -8.135  10.800  0.00  0.00      MEMB  
ATOM   4935  C4S PSM M  67     -30.892  -6.684   8.765  0.00  0.00      MEMB  
ATOM   4936  H4S PSM M  67     -31.813  -6.316   8.290  0.00  0.00      MEMB  
ATOM   4937  C5S PSM M  67     -29.730  -6.059   8.426  0.00  0.00      MEMB  
ATOM   4938  H5S PSM M  67     -28.784  -6.420   8.854  0.00  0.00      MEMB  
ATOM   4939  C6S PSM M  67     -29.692  -4.869   7.415  0.00  0.00      MEMB  
ATOM   4940  H6S PSM M  67     -30.695  -4.397   7.336  0.00  0.00      MEMB  
ATOM   4941  H6T PSM M  67     -28.877  -4.142   7.616  0.00  0.00      MEMB  
ATOM   4942  C7S PSM M  67     -29.505  -5.482   6.012  0.00  0.00      MEMB  
ATOM   4943  H7S PSM M  67     -28.436  -5.430   5.715  0.00  0.00      MEMB  
ATOM   4944  H7T PSM M  67     -29.879  -6.527   5.958  0.00  0.00      MEMB  
ATOM   4945  C8S PSM M  67     -30.116  -4.612   4.895  0.00  0.00      MEMB  
ATOM   4946  H8S PSM M  67     -31.221  -4.715   4.943  0.00  0.00      MEMB  
ATOM   4947  H8T PSM M  67     -29.788  -3.552   4.833  0.00  0.00      MEMB  
ATOM   4948  C9S PSM M  67     -29.894  -5.286   3.524  0.00  0.00      MEMB  
ATOM   4949  H9S PSM M  67     -28.808  -5.463   3.365  0.00  0.00      MEMB  
ATOM   4950  H9T PSM M  67     -30.391  -6.272   3.403  0.00  0.00      MEMB  
ATOM   4951 C10S PSM M  67     -30.397  -4.386   2.362  0.00  0.00      MEMB  
ATOM   4952 H10S PSM M  67     -31.475  -4.619   2.224  0.00  0.00      MEMB  
ATOM   4953 H10T PSM M  67     -30.362  -3.306   2.619  0.00  0.00      MEMB  
ATOM   4954 C11S PSM M  67     -29.608  -4.614   1.081  0.00  0.00      MEMB  
ATOM   4955 H11S PSM M  67     -28.560  -4.280   1.236  0.00  0.00      MEMB  
ATOM   4956 H11T PSM M  67     -29.549  -5.694   0.828  0.00  0.00      MEMB  
ATOM   4957 C12S PSM M  67     -30.213  -3.916  -0.133  0.00  0.00      MEMB  
ATOM   4958 H12S PSM M  67     -30.924  -3.140   0.224  0.00  0.00      MEMB  
ATOM   4959 H12T PSM M  67     -29.356  -3.562  -0.744  0.00  0.00      MEMB  
ATOM   4960 C13S PSM M  67     -31.105  -4.850  -1.110  0.00  0.00      MEMB  
ATOM   4961 H13S PSM M  67     -30.538  -5.805  -1.094  0.00  0.00      MEMB  
ATOM   4962 H13T PSM M  67     -32.053  -4.943  -0.538  0.00  0.00      MEMB  
ATOM   4963 C14S PSM M  67     -31.313  -4.245  -2.520  0.00  0.00      MEMB  
ATOM   4964 H14S PSM M  67     -32.206  -4.725  -2.974  0.00  0.00      MEMB  
ATOM   4965 H14T PSM M  67     -31.665  -3.204  -2.351  0.00  0.00      MEMB  
ATOM   4966 C15S PSM M  67     -30.265  -4.259  -3.566  0.00  0.00      MEMB  
ATOM   4967 H15S PSM M  67     -29.322  -3.748  -3.274  0.00  0.00      MEMB  
ATOM   4968 H15T PSM M  67     -29.913  -5.301  -3.720  0.00  0.00      MEMB  
ATOM   4969 C16S PSM M  67     -30.819  -3.642  -4.847  0.00  0.00      MEMB  
ATOM   4970 H16S PSM M  67     -31.786  -4.154  -5.042  0.00  0.00      MEMB  
ATOM   4971 H16T PSM M  67     -30.944  -2.539  -4.827  0.00  0.00      MEMB  
ATOM   4972 C17S PSM M  67     -29.895  -3.999  -6.095  0.00  0.00      MEMB  
ATOM   4973 H17S PSM M  67     -28.829  -3.771  -5.879  0.00  0.00      MEMB  
ATOM   4974 H17T PSM M  67     -29.966  -5.078  -6.347  0.00  0.00      MEMB  
ATOM   4975 C18S PSM M  67     -30.368  -3.258  -7.361  0.00  0.00      MEMB  
ATOM   4976 H18S PSM M  67     -30.123  -3.957  -8.189  0.00  0.00      MEMB  
ATOM   4977 H18T PSM M  67     -31.464  -3.090  -7.440  0.00  0.00      MEMB  
ATOM   4978 H18U PSM M  67     -29.835  -2.298  -7.532  0.00  0.00      MEMB  
ATOM   4979  C1F PSM M  67     -30.337 -10.470   7.150  0.00  0.00      MEMB  
ATOM   4980  OF  PSM M  67     -31.424 -11.038   6.830  0.00  0.00      MEMB  
ATOM   4981  C2F PSM M  67     -29.049 -10.634   6.416  0.00  0.00      MEMB  
ATOM   4982  H2F PSM M  67     -28.519 -11.493   6.881  0.00  0.00      MEMB  
ATOM   4983  H2G PSM M  67     -28.413  -9.732   6.544  0.00  0.00      MEMB  
ATOM   4984  C3F PSM M  67     -29.280 -10.816   4.892  0.00  0.00      MEMB  
ATOM   4985  H3F PSM M  67     -29.846 -11.762   4.754  0.00  0.00      MEMB  
ATOM   4986  H3G PSM M  67     -28.242 -10.905   4.507  0.00  0.00      MEMB  
ATOM   4987  C4F PSM M  67     -29.889  -9.663   4.123  0.00  0.00      MEMB  
ATOM   4988  H4F PSM M  67     -29.339  -8.708   4.268  0.00  0.00      MEMB  
ATOM   4989  H4G PSM M  67     -30.950  -9.473   4.391  0.00  0.00      MEMB  
ATOM   4990  C5F PSM M  67     -29.814  -9.965   2.602  0.00  0.00      MEMB  
ATOM   4991  H5F PSM M  67     -30.566 -10.741   2.343  0.00  0.00      MEMB  
ATOM   4992  H5G PSM M  67     -28.899 -10.521   2.306  0.00  0.00      MEMB  
ATOM   4993  C6F PSM M  67     -29.943  -8.721   1.729  0.00  0.00      MEMB  
ATOM   4994  H6F PSM M  67     -29.340  -7.914   2.195  0.00  0.00      MEMB  
ATOM   4995  H6G PSM M  67     -30.990  -8.349   1.715  0.00  0.00      MEMB  
ATOM   4996  C7F PSM M  67     -29.572  -9.015   0.225  0.00  0.00      MEMB  
ATOM   4997  H7F PSM M  67     -30.232  -8.316  -0.332  0.00  0.00      MEMB  
ATOM   4998  H7G PSM M  67     -29.788 -10.001  -0.239  0.00  0.00      MEMB  
ATOM   4999  C8F PSM M  67     -28.137  -8.619  -0.030  0.00  0.00      MEMB  
ATOM   5000  H8F PSM M  67     -27.478  -9.209   0.642  0.00  0.00      MEMB  
ATOM   5001  H8G PSM M  67     -27.965  -7.529   0.100  0.00  0.00      MEMB  
ATOM   5002  C9F PSM M  67     -27.629  -9.037  -1.394  0.00  0.00      MEMB  
ATOM   5003  H9F PSM M  67     -27.625 -10.135  -1.565  0.00  0.00      MEMB  
ATOM   5004  H9G PSM M  67     -26.570  -8.710  -1.464  0.00  0.00      MEMB  
ATOM   5005 C10F PSM M  67     -28.405  -8.491  -2.587  0.00  0.00      MEMB  
ATOM   5006 H10F PSM M  67     -28.624  -7.406  -2.498  0.00  0.00      MEMB  
ATOM   5007 H10G PSM M  67     -29.378  -9.017  -2.690  0.00  0.00      MEMB  
ATOM   5008 C11F PSM M  67     -27.514  -8.530  -3.828  0.00  0.00      MEMB  
ATOM   5009 H11F PSM M  67     -27.264  -9.612  -3.813  0.00  0.00      MEMB  
ATOM   5010 H11G PSM M  67     -26.615  -7.894  -3.681  0.00  0.00      MEMB  
ATOM   5011 C12F PSM M  67     -28.372  -8.151  -4.997  0.00  0.00      MEMB  
ATOM   5012 H12F PSM M  67     -28.889  -7.180  -4.838  0.00  0.00      MEMB  
ATOM   5013 H12G PSM M  67     -29.163  -8.923  -5.108  0.00  0.00      MEMB  
ATOM   5014 C13F PSM M  67     -27.598  -8.124  -6.283  0.00  0.00      MEMB  
ATOM   5015 H13F PSM M  67     -26.514  -8.205  -6.053  0.00  0.00      MEMB  
ATOM   5016 H13G PSM M  67     -27.866  -7.191  -6.824  0.00  0.00      MEMB  
ATOM   5017 C14F PSM M  67     -27.894  -9.347  -7.242  0.00  0.00      MEMB  
ATOM   5018 H14F PSM M  67     -27.458  -9.039  -8.217  0.00  0.00      MEMB  
ATOM   5019 H14G PSM M  67     -28.953  -9.526  -7.526  0.00  0.00      MEMB  
ATOM   5020 C15F PSM M  67     -27.246 -10.659  -6.761  0.00  0.00      MEMB  
ATOM   5021 H15F PSM M  67     -27.665 -10.731  -5.734  0.00  0.00      MEMB  
ATOM   5022 H15G PSM M  67     -26.156 -10.501  -6.613  0.00  0.00      MEMB  
ATOM   5023 C16F PSM M  67     -27.486 -11.778  -7.694  0.00  0.00      MEMB  
ATOM   5024 H16F PSM M  67     -27.748 -11.424  -8.714  0.00  0.00      MEMB  
ATOM   5025 H16G PSM M  67     -26.678 -12.538  -7.747  0.00  0.00      MEMB  
ATOM   5026 H16H PSM M  67     -28.294 -12.442  -7.317  0.00  0.00      MEMB  
ATOM   5027  N   PSM M  68      12.918 -30.790  15.820  0.00  0.00      MEMB  
ATOM   5028  C15 PSM M  68      14.333 -31.087  16.169  0.00  0.00      MEMB  
ATOM   5029 H15A PSM M  68      14.617 -32.127  16.103  0.00  0.00      MEMB  
ATOM   5030 H15B PSM M  68      15.054 -30.478  15.644  0.00  0.00      MEMB  
ATOM   5031 H15C PSM M  68      14.394 -30.788  17.205  0.00  0.00      MEMB  
ATOM   5032  C14 PSM M  68      12.062 -31.665  16.717  0.00  0.00      MEMB  
ATOM   5033 H14A PSM M  68      11.055 -31.373  16.458  0.00  0.00      MEMB  
ATOM   5034 H14B PSM M  68      12.144 -32.684  16.366  0.00  0.00      MEMB  
ATOM   5035 H14C PSM M  68      12.308 -31.621  17.768  0.00  0.00      MEMB  
ATOM   5036  C13 PSM M  68      12.548 -29.396  16.033  0.00  0.00      MEMB  
ATOM   5037 H13A PSM M  68      12.574 -29.141  17.082  0.00  0.00      MEMB  
ATOM   5038 H13B PSM M  68      13.216 -28.818  15.412  0.00  0.00      MEMB  
ATOM   5039 H13C PSM M  68      11.557 -29.208  15.646  0.00  0.00      MEMB  
ATOM   5040  C12 PSM M  68      12.775 -31.166  14.392  0.00  0.00      MEMB  
ATOM   5041 H12A PSM M  68      12.936 -32.232  14.336  0.00  0.00      MEMB  
ATOM   5042 H12B PSM M  68      11.769 -31.018  14.029  0.00  0.00      MEMB  
ATOM   5043  C11 PSM M  68      13.681 -30.399  13.301  0.00  0.00      MEMB  
ATOM   5044 H11A PSM M  68      14.707 -30.561  13.695  0.00  0.00      MEMB  
ATOM   5045 H11B PSM M  68      13.718 -30.974  12.351  0.00  0.00      MEMB  
ATOM   5046  P   PSM M  68      12.419 -28.286  12.286  0.00  0.00      MEMB  
ATOM   5047  O13 PSM M  68      11.534 -29.296  11.656  0.00  0.00      MEMB  
ATOM   5048  O14 PSM M  68      11.824 -27.259  13.189  0.00  0.00      MEMB  
ATOM   5049  O11 PSM M  68      13.323 -27.512  11.236  0.00  0.00      MEMB  
ATOM   5050  O12 PSM M  68      13.526 -29.032  13.127  0.00  0.00      MEMB  
ATOM   5051  C1S PSM M  68      14.045 -28.292  10.268  0.00  0.00      MEMB  
ATOM   5052  H1S PSM M  68      15.014 -27.780  10.086  0.00  0.00      MEMB  
ATOM   5053  H1T PSM M  68      14.264 -29.319  10.632  0.00  0.00      MEMB  
ATOM   5054  NF  PSM M  68      14.120 -29.070   8.032  0.00  0.00      MEMB  
ATOM   5055  HNF PSM M  68      14.537 -28.500   7.328  0.00  0.00      MEMB  
ATOM   5056  C2S PSM M  68      13.278 -28.341   8.949  0.00  0.00      MEMB  
ATOM   5057  H2S PSM M  68      12.422 -29.048   8.906  0.00  0.00      MEMB  
ATOM   5058  C3S PSM M  68      12.863 -26.951   8.368  0.00  0.00      MEMB  
ATOM   5059  H3S PSM M  68      13.740 -26.270   8.394  0.00  0.00      MEMB  
ATOM   5060  O3  PSM M  68      11.779 -26.379   9.149  0.00  0.00      MEMB  
ATOM   5061  HO3 PSM M  68      11.787 -26.935   9.932  0.00  0.00      MEMB  
ATOM   5062  C4S PSM M  68      12.424 -27.060   6.979  0.00  0.00      MEMB
[truncated: 19,865,345 more chars]
