# Supplementary material for: N-Glycans modulate tilting of HIV-1 envelope glycoprotein
Source: Nat Commun. 2026 Apr 15;17:5206. doi: 10.1038/s41467-026-71874-2 (PMC13254402; doi:10.1038/s41467-026-71874-2)
Supplement: Supplementary file 3 — Supplementary Data 1 [file 41467_2026_71874_MOESM3_ESM.zip › Structure_files/hiv-1_env_bg505_cladeA_full-length_base_model/README.txt]

ENV BASE MODEL DATASET
================================================

This dataset contains structural models and MD simulation data for the
Env base model (BG505 clade A - full-length)

---------------------------------------------------------------------------
model_PDBs
---------------------------------------------------------------------------

This folder contains topology (PSF) and coordinate (PDB) files for
initial and equilibrated structures in different system representations.
These are intended for visualization and structural reference.

A) lipids_protein_glycans
   Includes:
   - Protein
   - Glycans (including N185e/h)
   - Membrane lipids
   - No water
   - No ions

   Initial geometry:
   - base_model.lipids_protein_glycans.initial_geometry.psf
   - base_model.lipids_protein_glycans.initial_geometry.pdb

   Equilibrated structure:
   - base_model.lipids_protein_glycans.equilibrated.psf
   - base_model.lipids_protein_glycans.equilibrated.pdb

   Final structure after MD (5 frames, one from each replica):
   - base_model.lipids_protein_glycans.final_all.pdb

B) protein_glycans_only
   Includes:
   - Protein
   - Glycans
   - No lipids
   - No water
   - No ions

   Initial geometry:
   - base_model.protein_glycans_only.initial_geometry.psf
   - base_model.protein_glycans_only.initial_geometry.pdb

   Equilibrated structure:
   - base_model.protein_glycans_only.equilibrated.psf
   - base_model.protein_glycans_only.equilibrated.pdb

   This reduced system is provided for simplified visualization
   (e.g., Chimera compatibility) and analyses focused only on
   protein and glycan components.


---------------------------------------------------------------------------
RECOMMENDED USAGE (VMD)
---------------------------------------------------------------------------

To visualize only the initial geometry structure including lipids:

1) Load the equilibrated PSF:
   mol new base_model.lipids_protein_glycans.initial_geometry.psf

2) Load PDB:
   mol addfile base_model.lipids_protein_glycans.initial_geometry.pdb waitfor all

NOTE:
Always load the PSF file first, followed by the PDB or DCD,
to ensure correct bonding and topology representation.
