# Supplementary material for: N-Glycans modulate tilting of HIV-1 envelope glycoprotein
Source: Nat Commun. 2026 Apr 15;17:5206. doi: 10.1038/s41467-026-71874-2 (PMC13254402; doi:10.1038/s41467-026-71874-2)
Supplement: Supplementary file 3 — Supplementary Data 1 [file 41467_2026_71874_MOESM3_ESM.zip › Structure_files/hiv-1_env_bg505_cladeA_full-length_base_model/base_model.lipids_protein_glycans.final_all.pdb]

CRYST1  220.258  219.169  262.964  90.00  90.00  90.00 P 1           1
ATOM      1  N   POPCM  11     -45.085   7.677   8.222  0.00  0.00      MEMB  
ATOM      2  C12 POPCM  11     -43.714   7.909   8.685  0.00  0.00      MEMB  
ATOM      3 H12A POPCM  11     -43.851   8.365   9.654  0.00  0.00      MEMB  
ATOM      4 H12B POPCM  11     -43.338   8.779   8.169  0.00  0.00      MEMB  
ATOM      5  C13 POPCM  11     -45.637   6.381   8.655  0.00  0.00      MEMB  
ATOM      6 H13A POPCM  11     -44.987   5.596   8.299  0.00  0.00      MEMB  
ATOM      7 H13B POPCM  11     -45.592   6.199   9.718  0.00  0.00      MEMB  
ATOM      8 H13C POPCM  11     -46.647   6.261   8.292  0.00  0.00      MEMB  
ATOM      9  C14 POPCM  11     -45.964   8.766   8.713  0.00  0.00      MEMB  
ATOM     10 H14A POPCM  11     -46.442   8.360   9.592  0.00  0.00      MEMB  
ATOM     11 H14B POPCM  11     -45.393   9.663   8.903  0.00  0.00      MEMB  
ATOM     12 H14C POPCM  11     -46.727   9.082   8.018  0.00  0.00      MEMB  
ATOM     13  C15 POPCM  11     -45.103   7.795   6.694  0.00  0.00      MEMB  
ATOM     14 H15A POPCM  11     -46.077   7.764   6.229  0.00  0.00      MEMB  
ATOM     15 H15B POPCM  11     -44.430   7.088   6.232  0.00  0.00      MEMB  
ATOM     16 H15C POPCM  11     -44.786   8.772   6.363  0.00  0.00      MEMB  
ATOM     17  C11 POPCM  11     -42.648   6.895   8.648  0.00  0.00      MEMB  
ATOM     18 H11A POPCM  11     -42.557   6.528   7.603  0.00  0.00      MEMB  
ATOM     19 H11B POPCM  11     -42.970   6.026   9.260  0.00  0.00      MEMB  
ATOM     20  P   POPCM  11     -40.119   6.760   8.573  0.00  0.00      MEMB  
ATOM     21  O13 POPCM  11     -39.557   5.736   9.470  0.00  0.00      MEMB  
ATOM     22  O14 POPCM  11     -39.228   7.946   8.395  0.00  0.00      MEMB  
ATOM     23  O12 POPCM  11     -41.383   7.469   9.133  0.00  0.00      MEMB  
ATOM     24  O11 POPCM  11     -40.476   6.084   7.227  0.00  0.00      MEMB  
ATOM     25  C1  POPCM  11     -40.266   4.671   6.942  0.00  0.00      MEMB  
ATOM     26  HA  POPCM  11     -41.105   4.182   6.402  0.00  0.00      MEMB  
ATOM     27  HB  POPCM  11     -39.963   4.010   7.782  0.00  0.00      MEMB  
ATOM     28  C2  POPCM  11     -38.964   4.553   6.061  0.00  0.00      MEMB  
ATOM     29  HS  POPCM  11     -38.227   5.127   6.662  0.00  0.00      MEMB  
ATOM     30  O21 POPCM  11     -39.279   5.098   4.802  0.00  0.00      MEMB  
ATOM     31  C21 POPCM  11     -38.221   5.212   4.005  0.00  0.00      MEMB  
ATOM     32  O22 POPCM  11     -37.096   5.236   4.459  0.00  0.00      MEMB  
ATOM     33  C22 POPCM  11     -38.601   5.531   2.588  0.00  0.00      MEMB  
ATOM     34  H2R POPCM  11     -39.316   6.381   2.560  0.00  0.00      MEMB  
ATOM     35  H2S POPCM  11     -39.330   4.742   2.308  0.00  0.00      MEMB  
ATOM     36  C3  POPCM  11     -38.412   3.085   5.879  0.00  0.00      MEMB  
ATOM     37  HX  POPCM  11     -38.309   2.694   6.914  0.00  0.00      MEMB  
ATOM     38  HY  POPCM  11     -37.398   2.942   5.448  0.00  0.00      MEMB  
ATOM     39  O31 POPCM  11     -39.246   2.208   5.098  0.00  0.00      MEMB  
ATOM     40  C31 POPCM  11     -40.167   1.506   5.770  0.00  0.00      MEMB  
ATOM     41  O32 POPCM  11     -40.311   1.496   7.012  0.00  0.00      MEMB  
ATOM     42  C32 POPCM  11     -41.009   0.818   4.716  0.00  0.00      MEMB  
ATOM     43  H2X POPCM  11     -41.746   0.261   5.333  0.00  0.00      MEMB  
ATOM     44  H2Y POPCM  11     -40.379   0.105   4.142  0.00  0.00      MEMB  
ATOM     45  C23 POPCM  11     -37.471   5.712   1.527  0.00  0.00      MEMB  
ATOM     46  H3R POPCM  11     -36.750   6.487   1.864  0.00  0.00      MEMB  
ATOM     47  H3S POPCM  11     -37.992   5.950   0.576  0.00  0.00      MEMB  
ATOM     48  C24 POPCM  11     -36.711   4.417   1.152  0.00  0.00      MEMB  
ATOM     49  H4R POPCM  11     -36.194   3.894   1.984  0.00  0.00      MEMB  
ATOM     50  H4S POPCM  11     -35.800   4.749   0.610  0.00  0.00      MEMB  
ATOM     51  C25 POPCM  11     -37.639   3.553   0.378  0.00  0.00      MEMB  
ATOM     52  H5R POPCM  11     -38.172   4.138  -0.403  0.00  0.00      MEMB  
ATOM     53  H5S POPCM  11     -38.320   3.015   1.072  0.00  0.00      MEMB  
ATOM     54  C26 POPCM  11     -36.843   2.546  -0.410  0.00  0.00      MEMB  
ATOM     55  H6R POPCM  11     -36.063   2.066   0.218  0.00  0.00      MEMB  
ATOM     56  H6S POPCM  11     -36.356   3.091  -1.246  0.00  0.00      MEMB  
ATOM     57  C27 POPCM  11     -37.638   1.337  -0.956  0.00  0.00      MEMB  
ATOM     58  H7R POPCM  11     -38.454   1.867  -1.492  0.00  0.00      MEMB  
ATOM     59  H7S POPCM  11     -37.964   0.708  -0.100  0.00  0.00      MEMB  
ATOM     60  C28 POPCM  11     -36.642   0.626  -1.860  0.00  0.00      MEMB  
ATOM     61  H8R POPCM  11     -35.667   0.515  -1.340  0.00  0.00      MEMB  
ATOM     62  H8S POPCM  11     -36.607   1.295  -2.746  0.00  0.00      MEMB  
ATOM     63  C29 POPCM  11     -37.154  -0.726  -2.229  0.00  0.00      MEMB  
ATOM     64  H91 POPCM  11     -37.120  -1.473  -1.422  0.00  0.00      MEMB  
ATOM     65 C210 POPCM  11     -37.414  -1.087  -3.511  0.00  0.00      MEMB  
ATOM     66 H101 POPCM  11     -37.712  -2.114  -3.767  0.00  0.00      MEMB  
ATOM     67 C211 POPCM  11     -37.420  -0.146  -4.730  0.00  0.00      MEMB  
ATOM     68 H11R POPCM  11     -36.521   0.431  -5.033  0.00  0.00      MEMB  
ATOM     69 H11S POPCM  11     -38.088   0.718  -4.527  0.00  0.00      MEMB  
ATOM     70 C212 POPCM  11     -37.854  -0.942  -5.956  0.00  0.00      MEMB  
ATOM     71 H12R POPCM  11     -37.811  -0.228  -6.806  0.00  0.00      MEMB  
ATOM     72 H12S POPCM  11     -38.912  -1.260  -5.837  0.00  0.00      MEMB  
ATOM     73 C213 POPCM  11     -37.000  -2.144  -6.381  0.00  0.00      MEMB  
ATOM     74 H13R POPCM  11     -36.907  -2.924  -5.595  0.00  0.00      MEMB  
ATOM     75 H13S POPCM  11     -35.985  -1.699  -6.456  0.00  0.00      MEMB  
ATOM     76 C214 POPCM  11     -37.533  -2.733  -7.670  0.00  0.00      MEMB  
ATOM     77 H14R POPCM  11     -37.917  -2.022  -8.433  0.00  0.00      MEMB  
ATOM     78 H14S POPCM  11     -38.297  -3.508  -7.448  0.00  0.00      MEMB  
ATOM     79 C215 POPCM  11     -36.345  -3.397  -8.518  0.00  0.00      MEMB  
ATOM     80 H15R POPCM  11     -35.691  -2.588  -8.906  0.00  0.00      MEMB  
ATOM     81 H15S POPCM  11     -36.717  -4.011  -9.367  0.00  0.00      MEMB  
ATOM     82 C216 POPCM  11     -35.516  -4.482  -7.714  0.00  0.00      MEMB  
ATOM     83 H16R POPCM  11     -36.156  -5.387  -7.632  0.00  0.00      MEMB  
ATOM     84 H16S POPCM  11     -35.266  -4.178  -6.675  0.00  0.00      MEMB  
ATOM     85 C217 POPCM  11     -34.124  -4.896  -8.382  0.00  0.00      MEMB  
ATOM     86 H17R POPCM  11     -33.667  -5.606  -7.660  0.00  0.00      MEMB  
ATOM     87 H17S POPCM  11     -33.370  -4.080  -8.391  0.00  0.00      MEMB  
ATOM     88 C218 POPCM  11     -34.319  -5.567  -9.815  0.00  0.00      MEMB  
ATOM     89 H18R POPCM  11     -35.079  -5.067 -10.453  0.00  0.00      MEMB  
ATOM     90 H18S POPCM  11     -34.508  -6.661  -9.868  0.00  0.00      MEMB  
ATOM     91 H18T POPCM  11     -33.339  -5.346 -10.290  0.00  0.00      MEMB  
ATOM     92  C33 POPCM  11     -41.682   1.874   3.837  0.00  0.00      MEMB  
ATOM     93  H3X POPCM  11     -41.997   2.854   4.254  0.00  0.00      MEMB  
ATOM     94  H3Y POPCM  11     -42.651   1.441   3.508  0.00  0.00      MEMB  
ATOM     95  C34 POPCM  11     -40.833   1.998   2.543  0.00  0.00      MEMB  
ATOM     96  H4X POPCM  11     -40.374   1.028   2.257  0.00  0.00      MEMB  
ATOM     97  H4Y POPCM  11     -40.010   2.723   2.723  0.00  0.00      MEMB  
ATOM     98  C35 POPCM  11     -41.698   2.393   1.314  0.00  0.00      MEMB  
ATOM     99  H5X POPCM  11     -41.981   3.466   1.356  0.00  0.00      MEMB  
ATOM    100  H5Y POPCM  11     -42.641   1.818   1.435  0.00  0.00      MEMB  
ATOM    101  C36 POPCM  11     -41.207   1.855  -0.056  0.00  0.00      MEMB  
ATOM    102  H6X POPCM  11     -40.213   2.281  -0.308  0.00  0.00      MEMB  
ATOM    103  H6Y POPCM  11     -42.048   2.184  -0.704  0.00  0.00      MEMB  
ATOM    104  C37 POPCM  11     -41.262   0.359  -0.149  0.00  0.00      MEMB  
ATOM    105  H7X POPCM  11     -42.182  -0.062   0.312  0.00  0.00      MEMB  
ATOM    106  H7Y POPCM  11     -40.464  -0.172   0.413  0.00  0.00      MEMB  
ATOM    107  C38 POPCM  11     -41.073  -0.207  -1.589  0.00  0.00      MEMB  
ATOM    108  H8X POPCM  11     -40.089   0.151  -1.962  0.00  0.00      MEMB  
ATOM    109  H8Y POPCM  11     -41.941   0.201  -2.149  0.00  0.00      MEMB  
ATOM    110  C39 POPCM  11     -41.181  -1.733  -1.618  0.00  0.00      MEMB  
ATOM    111  H9X POPCM  11     -42.061  -2.173  -1.102  0.00  0.00      MEMB  
ATOM    112  H9Y POPCM  11     -40.335  -2.179  -1.052  0.00  0.00      MEMB  
ATOM    113 C310 POPCM  11     -40.980  -2.429  -3.038  0.00  0.00      MEMB  
ATOM    114 H10X POPCM  11     -41.137  -3.501  -2.795  0.00  0.00      MEMB  
ATOM    115 H10Y POPCM  11     -39.996  -2.336  -3.545  0.00  0.00      MEMB  
ATOM    116 C311 POPCM  11     -41.980  -1.837  -4.018  0.00  0.00      MEMB  
ATOM    117 H11X POPCM  11     -41.757  -0.797  -4.340  0.00  0.00      MEMB  
ATOM    118 H11Y POPCM  11     -43.003  -1.695  -3.608  0.00  0.00      MEMB  
ATOM    119 C312 POPCM  11     -42.028  -2.636  -5.382  0.00  0.00      MEMB  
ATOM    120 H12X POPCM  11     -42.216  -3.687  -5.074  0.00  0.00      MEMB  
ATOM    121 H12Y POPCM  11     -41.008  -2.625  -5.821  0.00  0.00      MEMB  
ATOM    122 C313 POPCM  11     -43.025  -2.102  -6.420  0.00  0.00      MEMB  
ATOM    123 H13X POPCM  11     -43.604  -1.356  -5.836  0.00  0.00      MEMB  
ATOM    124 H13Y POPCM  11     -43.680  -2.859  -6.903  0.00  0.00      MEMB  
ATOM    125 C314 POPCM  11     -42.264  -1.283  -7.478  0.00  0.00      MEMB  
ATOM    126 H14X POPCM  11     -41.569  -0.592  -6.954  0.00  0.00      MEMB  
ATOM    127 H14Y POPCM  11     -42.995  -0.569  -7.915  0.00  0.00      MEMB  
ATOM    128 C315 POPCM  11     -41.631  -2.206  -8.495  0.00  0.00      MEMB  
ATOM    129 H15X POPCM  11     -42.365  -2.942  -8.886  0.00  0.00      MEMB  
ATOM    130 H15Y POPCM  11     -40.833  -2.756  -7.951  0.00  0.00      MEMB  
ATOM    131 C316 POPCM  11     -40.851  -1.478  -9.658  0.00  0.00      MEMB  
ATOM    132 H16X POPCM  11     -40.569  -2.278 -10.376  0.00  0.00      MEMB  
ATOM    133 H16Y POPCM  11     -39.916  -0.980  -9.323  0.00  0.00      MEMB  
ATOM    134 H16Z POPCM  11     -41.555  -0.731 -10.082  0.00  0.00      MEMB  
ATOM    135  C3  CHL1M  13     -28.844 -16.461   3.232  0.00  0.00      MEMB  
ATOM    136  H3  CHL1M  13     -29.043 -17.457   2.783  0.00  0.00      MEMB  
ATOM    137  O3  CHL1M  13     -28.643 -16.699   4.572  0.00  0.00      MEMB  
ATOM    138  H3' CHL1M  13     -28.258 -15.877   4.886  0.00  0.00      MEMB  
ATOM    139  C4  CHL1M  13     -27.662 -15.572   2.781  0.00  0.00      MEMB  
ATOM    140  H4A CHL1M  13     -27.489 -14.676   3.414  0.00  0.00      MEMB  
ATOM    141  H4B CHL1M  13     -26.760 -16.182   3.004  0.00  0.00      MEMB  
ATOM    142  C5  CHL1M  13     -27.806 -15.115   1.327  0.00  0.00      MEMB  
ATOM    143  C6  CHL1M  13     -26.794 -15.384   0.458  0.00  0.00      MEMB  
ATOM    144  H6  CHL1M  13     -26.043 -16.059   0.894  0.00  0.00      MEMB  
ATOM    145  C7  CHL1M  13     -26.726 -14.838  -0.935  0.00  0.00      MEMB  
ATOM    146  H7A CHL1M  13     -25.749 -14.315  -1.019  0.00  0.00      MEMB  
ATOM    147  H7B CHL1M  13     -26.804 -15.631  -1.710  0.00  0.00      MEMB  
ATOM    148  C8  CHL1M  13     -27.900 -13.793  -1.147  0.00  0.00      MEMB  
ATOM    149  H8  CHL1M  13     -27.609 -12.782  -0.790  0.00  0.00      MEMB  
ATOM    150  C14 CHL1M  13     -28.185 -13.545  -2.665  0.00  0.00      MEMB  
ATOM    151  H14 CHL1M  13     -28.558 -14.556  -2.937  0.00  0.00      MEMB  
ATOM    152  C15 CHL1M  13     -26.981 -13.152  -3.520  0.00  0.00      MEMB  
ATOM    153 H15A CHL1M  13     -26.214 -12.393  -3.252  0.00  0.00      MEMB  
ATOM    154 H15B CHL1M  13     -26.421 -14.051  -3.855  0.00  0.00      MEMB  
ATOM    155  C16 CHL1M  13     -27.585 -12.674  -4.878  0.00  0.00      MEMB  
ATOM    156 H16A CHL1M  13     -27.119 -11.704  -5.152  0.00  0.00      MEMB  
ATOM    157 H16B CHL1M  13     -27.355 -13.412  -5.676  0.00  0.00      MEMB  
ATOM    158  C17 CHL1M  13     -29.090 -12.507  -4.575  0.00  0.00      MEMB  
ATOM    159  H17 CHL1M  13     -29.690 -13.338  -5.003  0.00  0.00      MEMB  
ATOM    160  C13 CHL1M  13     -29.248 -12.497  -3.039  0.00  0.00      MEMB  
ATOM    161  C18 CHL1M  13     -28.896 -11.174  -2.415  0.00  0.00      MEMB  
ATOM    162 H18A CHL1M  13     -27.901 -10.803  -2.742  0.00  0.00      MEMB  
ATOM    163 H18B CHL1M  13     -29.588 -10.382  -2.775  0.00  0.00      MEMB  
ATOM    164 H18C CHL1M  13     -28.975 -11.252  -1.310  0.00  0.00      MEMB  
ATOM    165  C12 CHL1M  13     -30.539 -13.015  -2.448  0.00  0.00      MEMB  
ATOM    166 H12A CHL1M  13     -31.312 -12.220  -2.512  0.00  0.00      MEMB  
ATOM    167 H12B CHL1M  13     -30.992 -13.881  -2.977  0.00  0.00      MEMB  
ATOM    168  C11 CHL1M  13     -30.376 -13.443  -0.968  0.00  0.00      MEMB  
ATOM    169 H11A CHL1M  13     -30.344 -12.468  -0.436  0.00  0.00      MEMB  
ATOM    170 H11B CHL1M  13     -31.331 -13.948  -0.707  0.00  0.00      MEMB  
ATOM    171  C9  CHL1M  13     -29.190 -14.289  -0.495  0.00  0.00      MEMB  
ATOM    172  H9  CHL1M  13     -29.376 -15.294  -0.931  0.00  0.00      MEMB  
ATOM    173  C10 CHL1M  13     -29.124 -14.292   1.030  0.00  0.00      MEMB  
ATOM    174  C19 CHL1M  13     -28.982 -12.863   1.675  0.00  0.00      MEMB  
ATOM    175 H19A CHL1M  13     -29.920 -12.269   1.705  0.00  0.00      MEMB  
ATOM    176 H19B CHL1M  13     -28.707 -12.839   2.752  0.00  0.00      MEMB  
ATOM    177 H19C CHL1M  13     -28.116 -12.361   1.192  0.00  0.00      MEMB  
ATOM    178  C1  CHL1M  13     -30.373 -15.144   1.547  0.00  0.00      MEMB  
ATOM    179  H1A CHL1M  13     -31.288 -14.558   1.314  0.00  0.00      MEMB  
ATOM    180  H1B CHL1M  13     -30.385 -15.974   0.809  0.00  0.00      MEMB  
ATOM    181  C2  CHL1M  13     -30.109 -15.617   2.975  0.00  0.00      MEMB  
ATOM    182  H2A CHL1M  13     -30.896 -16.348   3.259  0.00  0.00      MEMB  
ATOM    183  H2B CHL1M  13     -30.247 -14.794   3.709  0.00  0.00      MEMB  
ATOM    184  C20 CHL1M  13     -29.745 -11.255  -5.317  0.00  0.00      MEMB  
ATOM    185  H20 CHL1M  13     -29.632 -10.273  -4.810  0.00  0.00      MEMB  
ATOM    186  C21 CHL1M  13     -31.327 -11.406  -5.306  0.00  0.00      MEMB  
ATOM    187 H21A CHL1M  13     -31.855 -10.636  -5.908  0.00  0.00      MEMB  
ATOM    188 H21B CHL1M  13     -31.819 -11.513  -4.315  0.00  0.00      MEMB  
ATOM    189 H21C CHL1M  13     -31.462 -12.414  -5.754  0.00  0.00      MEMB  
ATOM    190  C22 CHL1M  13     -29.330 -11.129  -6.784  0.00  0.00      MEMB  
ATOM    191 H22A CHL1M  13     -29.846 -10.283  -7.287  0.00  0.00      MEMB  
ATOM    192 H22B CHL1M  13     -28.269 -10.804  -6.721  0.00  0.00      MEMB  
ATOM    193  C23 CHL1M  13     -29.406 -12.418  -7.684  0.00  0.00      MEMB  
ATOM    194 H23A CHL1M  13     -28.587 -13.161  -7.570  0.00  0.00      MEMB  
ATOM    195 H23B CHL1M  13     -30.335 -13.015  -7.565  0.00  0.00      MEMB  
ATOM    196  C24 CHL1M  13     -29.232 -12.120  -9.148  0.00  0.00      MEMB  
ATOM    197 H24A CHL1M  13     -29.320 -12.984  -9.841  0.00  0.00      MEMB  
ATOM    198 H24B CHL1M  13     -30.049 -11.422  -9.428  0.00  0.00      MEMB  
ATOM    199  C25 CHL1M  13     -27.842 -11.443  -9.446  0.00  0.00      MEMB  
ATOM    200  H25 CHL1M  13     -27.862 -10.540  -8.799  0.00  0.00      MEMB  
ATOM    201  C26 CHL1M  13     -26.640 -12.158  -8.994  0.00  0.00      MEMB  
ATOM    202 H26A CHL1M  13     -25.749 -11.751  -9.517  0.00  0.00      MEMB  
ATOM    203 H26B CHL1M  13     -26.429 -12.025  -7.911  0.00  0.00      MEMB  
ATOM    204 H26C CHL1M  13     -26.749 -13.209  -9.337  0.00  0.00      MEMB  
ATOM    205  C27 CHL1M  13     -27.710 -11.046 -10.939  0.00  0.00      MEMB  
ATOM    206 H27A CHL1M  13     -27.772 -12.016 -11.476  0.00  0.00      MEMB  
ATOM    207 H27B CHL1M  13     -28.523 -10.312 -11.122  0.00  0.00      MEMB  
ATOM    208 H27C CHL1M  13     -26.717 -10.613 -11.183  0.00  0.00      MEMB  
ATOM    209  N   DPPCM  15     -15.975  -6.324   8.637  0.00  0.00      MEMB  
ATOM    210  C13 DPPCM  15     -15.936  -5.306   9.740  0.00  0.00      MEMB  
ATOM    211 H13A DPPCM  15     -14.956  -4.856   9.791  0.00  0.00      MEMB  
ATOM    212 H13B DPPCM  15     -16.118  -5.677  10.738  0.00  0.00      MEMB  
ATOM    213 H13C DPPCM  15     -16.603  -4.492   9.500  0.00  0.00      MEMB  
ATOM    214  C14 DPPCM  15     -15.367  -5.917   7.280  0.00  0.00      MEMB  
ATOM    215 H14A DPPCM  15     -15.962  -5.114   6.871  0.00  0.00      MEMB  
ATOM    216 H14B DPPCM  15     -15.369  -6.790   6.643  0.00  0.00      MEMB  
ATOM    217 H14C DPPCM  15     -14.363  -5.546   7.428  0.00  0.00      MEMB  
ATOM    218  C15 DPPCM  15     -14.988  -7.378   9.051  0.00  0.00      MEMB  
ATOM    219 H15A DPPCM  15     -14.041  -6.954   9.352  0.00  0.00      MEMB  
ATOM    220 H15B DPPCM  15     -14.764  -7.981   8.184  0.00  0.00      MEMB  
ATOM    221 H15C DPPCM  15     -15.489  -7.994   9.782  0.00  0.00      MEMB  
ATOM    222  C12 DPPCM  15     -17.369  -6.955   8.498  0.00  0.00      MEMB  
ATOM    223 H12A DPPCM  15     -17.668  -7.219   9.502  0.00  0.00      MEMB  
ATOM    224 H12B DPPCM  15     -17.303  -7.921   8.019  0.00  0.00      MEMB  
ATOM    225  C11 DPPCM  15     -18.468  -6.206   7.720  0.00  0.00      MEMB  
ATOM    226 H11A DPPCM  15     -19.486  -6.648   7.786  0.00  0.00      MEMB  
ATOM    227 H11B DPPCM  15     -18.158  -6.226   6.654  0.00  0.00      MEMB  
ATOM    228  P   DPPCM  15     -19.555  -4.327   9.234  0.00  0.00      MEMB  
ATOM    229  O13 DPPCM  15     -19.282  -2.876   9.370  0.00  0.00      MEMB  
ATOM    230  O14 DPPCM  15     -19.217  -5.142  10.473  0.00  0.00      MEMB  
ATOM    231  O11 DPPCM  15     -21.032  -4.743   8.749  0.00  0.00      MEMB  
ATOM    232  O12 DPPCM  15     -18.557  -4.859   8.094  0.00  0.00      MEMB  
ATOM    233  C1  DPPCM  15     -22.012  -3.917   8.169  0.00  0.00      MEMB  
ATOM    234  HA  DPPCM  15     -21.820  -2.829   8.291  0.00  0.00      MEMB  
ATOM    235  HB  DPPCM  15     -23.019  -4.121   8.590  0.00  0.00      MEMB  
ATOM    236  C2  DPPCM  15     -22.189  -4.266   6.704  0.00  0.00      MEMB  
ATOM    237  HS  DPPCM  15     -22.474  -5.322   6.507  0.00  0.00      MEMB  
ATOM    238  O21 DPPCM  15     -20.949  -3.885   6.056  0.00  0.00      MEMB  
ATOM    239  C21 DPPCM  15     -20.322  -4.817   5.370  0.00  0.00      MEMB  
ATOM    240  O22 DPPCM  15     -20.573  -5.986   5.398  0.00  0.00      MEMB  
ATOM    241  C22 DPPCM  15     -18.968  -4.185   5.008  0.00  0.00      MEMB  
ATOM    242  H2R DPPCM  15     -18.341  -5.093   4.878  0.00  0.00      MEMB  
ATOM    243  H2S DPPCM  15     -18.604  -3.521   5.822  0.00  0.00      MEMB  
ATOM    244  C3  DPPCM  15     -23.330  -3.454   6.089  0.00  0.00      MEMB  
ATOM    245  HX  DPPCM  15     -23.445  -2.465   6.581  0.00  0.00      MEMB  
ATOM    246  HY  DPPCM  15     -24.212  -4.067   6.371  0.00  0.00      MEMB  
ATOM    247  O31 DPPCM  15     -23.382  -3.347   4.661  0.00  0.00      MEMB  
ATOM    248  C31 DPPCM  15     -22.889  -2.195   4.144  0.00  0.00      MEMB  
ATOM    249  O32 DPPCM  15     -22.421  -1.314   4.818  0.00  0.00      MEMB  
ATOM    250  C32 DPPCM  15     -23.042  -2.105   2.562  0.00  0.00      MEMB  
ATOM    251  H2X DPPCM  15     -24.144  -2.179   2.444  0.00  0.00      MEMB  
ATOM    252  H2Y DPPCM  15     -22.480  -2.984   2.180  0.00  0.00      MEMB  
ATOM    253  C23 DPPCM  15     -19.027  -3.475   3.708  0.00  0.00      MEMB  
ATOM    254  H3R DPPCM  15     -20.024  -2.989   3.639  0.00  0.00      MEMB  
ATOM    255  H3S DPPCM  15     -18.833  -4.287   2.974  0.00  0.00      MEMB  
ATOM    256  C24 DPPCM  15     -18.061  -2.294   3.614  0.00  0.00      MEMB  
ATOM    257  H4R DPPCM  15     -17.038  -2.535   3.970  0.00  0.00      MEMB  
ATOM    258  H4S DPPCM  15     -18.437  -1.493   4.286  0.00  0.00      MEMB  
ATOM    259  C25 DPPCM  15     -17.923  -1.554   2.295  0.00  0.00      MEMB  
ATOM    260  H5R DPPCM  15     -18.947  -1.382   1.902  0.00  0.00      MEMB  
ATOM    261  H5S DPPCM  15     -17.509  -2.340   1.628  0.00  0.00      MEMB  
ATOM    262  C26 DPPCM  15     -17.101  -0.242   2.431  0.00  0.00      MEMB  
ATOM    263  H6R DPPCM  15     -16.117  -0.472   2.894  0.00  0.00      MEMB  
ATOM    264  H6S DPPCM  15     -17.629   0.467   3.103  0.00  0.00      MEMB  
ATOM    265  C27 DPPCM  15     -16.979   0.454   1.083  0.00  0.00      MEMB  
ATOM    266  H7R DPPCM  15     -16.584   1.490   1.164  0.00  0.00      MEMB  
ATOM    267  H7S DPPCM  15     -17.957   0.582   0.573  0.00  0.00      MEMB  
ATOM    268  C28 DPPCM  15     -16.113  -0.393   0.109  0.00  0.00      MEMB  
ATOM    269  H8R DPPCM  15     -16.678  -1.338  -0.046  0.00  0.00      MEMB  
ATOM    270  H8S DPPCM  15     -15.213  -0.770   0.639  0.00  0.00      MEMB  
ATOM    271  C29 DPPCM  15     -15.911   0.246  -1.243  0.00  0.00      MEMB  
ATOM    272  H9R DPPCM  15     -15.141   1.047  -1.208  0.00  0.00      MEMB  
ATOM    273  H9S DPPCM  15     -16.834   0.721  -1.639  0.00  0.00      MEMB  
ATOM    274 C210 DPPCM  15     -15.433  -0.809  -2.182  0.00  0.00      MEMB  
ATOM    275 H10R DPPCM  15     -16.102  -1.631  -2.516  0.00  0.00      MEMB  
ATOM    276 H10S DPPCM  15     -14.617  -1.369  -1.678  0.00  0.00      MEMB  
ATOM    277 C211 DPPCM  15     -14.891  -0.227  -3.533  0.00  0.00      MEMB  
ATOM    278 H11R DPPCM  15     -13.854   0.132  -3.361  0.00  0.00      MEMB  
ATOM    279 H11S DPPCM  15     -15.606   0.570  -3.831  0.00  0.00      MEMB  
ATOM    280 C212 DPPCM  15     -14.725  -1.362  -4.567  0.00  0.00      MEMB  
ATOM    281 H12R DPPCM  15     -15.605  -2.040  -4.565  0.00  0.00      MEMB  
ATOM    282 H12S DPPCM  15     -13.922  -2.065  -4.259  0.00  0.00      MEMB  
ATOM    283 C213 DPPCM  15     -14.639  -0.878  -6.058  0.00  0.00      MEMB  
ATOM    284 H13R DPPCM  15     -13.658  -0.421  -6.307  0.00  0.00      MEMB  
ATOM    285 H13S DPPCM  15     -15.361  -0.041  -6.164  0.00  0.00      MEMB  
ATOM    286 C214 DPPCM  15     -14.828  -1.993  -7.081  0.00  0.00      MEMB  
ATOM    287 H14R DPPCM  15     -15.646  -2.606  -6.646  0.00  0.00      MEMB  
ATOM    288 H14S DPPCM  15     -13.932  -2.650  -7.102  0.00  0.00      MEMB  
ATOM    289 C215 DPPCM  15     -15.039  -1.527  -8.574  0.00  0.00      MEMB  
ATOM    290 H15R DPPCM  15     -14.120  -1.002  -8.913  0.00  0.00      MEMB  
ATOM    291 H15S DPPCM  15     -15.810  -0.732  -8.661  0.00  0.00      MEMB  
ATOM    292 C216 DPPCM  15     -15.306  -2.596  -9.674  0.00  0.00      MEMB  
ATOM    293 H16R DPPCM  15     -14.488  -3.346  -9.622  0.00  0.00      MEMB  
ATOM    294 H16S DPPCM  15     -15.187  -2.179 -10.697  0.00  0.00      MEMB  
ATOM    295 H16T DPPCM  15     -16.180  -3.236  -9.430  0.00  0.00      MEMB  
ATOM    296  C33 DPPCM  15     -22.275  -0.855   2.067  0.00  0.00      MEMB  
ATOM    297  H3X DPPCM  15     -21.247  -0.881   2.489  0.00  0.00      MEMB  
ATOM    298  H3Y DPPCM  15     -22.825   0.053   2.394  0.00  0.00      MEMB  
ATOM    299  C34 DPPCM  15     -22.328  -0.703   0.577  0.00  0.00      MEMB  
ATOM    300  H4X DPPCM  15     -23.360  -1.078   0.410  0.00  0.00      MEMB  
ATOM    301  H4Y DPPCM  15     -21.689  -1.473   0.094  0.00  0.00      MEMB  
ATOM    302  C35 DPPCM  15     -22.123   0.724   0.042  0.00  0.00      MEMB  
ATOM    303  H5X DPPCM  15     -21.131   1.124   0.344  0.00  0.00      MEMB  
ATOM    304  H5Y DPPCM  15     -22.867   1.353   0.576  0.00  0.00      MEMB  
ATOM    305  C36 DPPCM  15     -22.514   0.980  -1.451  0.00  0.00      MEMB  
ATOM    306  H6X DPPCM  15     -23.556   0.659  -1.665  0.00  0.00      MEMB  
ATOM    307  H6Y DPPCM  15     -21.973   0.329  -2.170  0.00  0.00      MEMB  
ATOM    308  C37 DPPCM  15     -22.430   2.473  -1.789  0.00  0.00      MEMB  
ATOM    309  H7X DPPCM  15     -23.212   2.864  -1.104  0.00  0.00      MEMB  
ATOM    310  H7Y DPPCM  15     -22.757   2.534  -2.849  0.00  0.00      MEMB  
ATOM    311  C38 DPPCM  15     -21.127   3.182  -1.534  0.00  0.00      MEMB  
ATOM    312  H8X DPPCM  15     -20.325   2.616  -2.053  0.00  0.00      MEMB  
ATOM    313  H8Y DPPCM  15     -20.941   3.296  -0.444  0.00  0.00      MEMB  
ATOM    314  C39 DPPCM  15     -21.171   4.588  -2.189  0.00  0.00      MEMB  
ATOM    315  H9X DPPCM  15     -21.993   5.173  -1.724  0.00  0.00      MEMB  
ATOM    316  H9Y DPPCM  15     -21.400   4.430  -3.265  0.00  0.00      MEMB  
ATOM    317 C310 DPPCM  15     -19.806   5.339  -2.058  0.00  0.00      MEMB  
ATOM    318 H10X DPPCM  15     -19.835   6.273  -2.658  0.00  0.00      MEMB  
ATOM    319 H10Y DPPCM  15     -19.042   4.716  -2.571  0.00  0.00      MEMB  
ATOM    320 C311 DPPCM  15     -19.323   5.707  -0.662  0.00  0.00      MEMB  
ATOM    321 H11X DPPCM  15     -19.610   4.948   0.097  0.00  0.00      MEMB  
ATOM    322 H11Y DPPCM  15     -19.952   6.585  -0.399  0.00  0.00      MEMB  
ATOM    323 C312 DPPCM  15     -17.860   6.126  -0.576  0.00  0.00      MEMB  
ATOM    324 H12X DPPCM  15     -17.654   6.565   0.423  0.00  0.00      MEMB  
ATOM    325 H12Y DPPCM  15     -17.646   6.950  -1.290  0.00  0.00      MEMB  
ATOM    326 C313 DPPCM  15     -16.940   4.987  -0.863  0.00  0.00      MEMB  
ATOM    327 H13X DPPCM  15     -17.061   4.501  -1.855  0.00  0.00      MEMB  
ATOM    328 H13Y DPPCM  15     -16.986   4.210  -0.071  0.00  0.00      MEMB  
ATOM    329 C314 DPPCM  15     -15.496   5.525  -0.933  0.00  0.00      MEMB  
ATOM    330 H14X DPPCM  15     -15.346   5.826   0.126  0.00  0.00      MEMB  
ATOM    331 H14Y DPPCM  15     -15.429   6.518  -1.425  0.00  0.00      MEMB  
ATOM    332 C315 DPPCM  15     -14.447   4.470  -1.446  0.00  0.00      MEMB  
ATOM    333 H15X DPPCM  15     -14.587   3.477  -0.967  0.00  0.00      MEMB  
ATOM    334 H15Y DPPCM  15     -13.465   4.845  -1.086  0.00  0.00      MEMB  
ATOM    335 C316 DPPCM  15     -14.542   4.385  -3.026  0.00  0.00      MEMB  
ATOM    336 H16X DPPCM  15     -15.374   3.727  -3.357  0.00  0.00      MEMB  
ATOM    337 H16Y DPPCM  15     -13.622   3.936  -3.456  0.00  0.00      MEMB  
ATOM    338 H16Z DPPCM  15     -14.554   5.348  -3.581  0.00  0.00      MEMB  
ATOM    339  N   DPPCM  17      -3.021 -14.720  10.367  0.00  0.00      MEMB  
ATOM    340  C13 DPPCM  17      -3.566 -13.478  10.938  0.00  0.00      MEMB  
ATOM    341 H13A DPPCM  17      -3.027 -12.563  10.741  0.00  0.00      MEMB  
ATOM    342 H13B DPPCM  17      -3.687 -13.651  11.997  0.00  0.00      MEMB  
ATOM    343 H13C DPPCM  17      -4.513 -13.313  10.445  0.00  0.00      MEMB  
ATOM    344  C14 DPPCM  17      -1.723 -15.033  11.111  0.00  0.00      MEMB  
ATOM    345 H14A DPPCM  17      -1.490 -16.083  11.012  0.00  0.00      MEMB  
ATOM    346 H14B DPPCM  17      -1.832 -14.623  12.104  0.00  0.00      MEMB  
ATOM    347 H14C DPPCM  17      -0.920 -14.483  10.644  0.00  0.00      MEMB  
ATOM    348  C15 DPPCM  17      -3.962 -15.848  10.488  0.00  0.00      MEMB  
ATOM    349 H15A DPPCM  17      -3.581 -16.851  10.366  0.00  0.00      MEMB  
ATOM    350 H15B DPPCM  17      -4.788 -15.654   9.819  0.00  0.00      MEMB  
ATOM    351 H15C DPPCM  17      -4.349 -15.821  11.496  0.00  0.00      MEMB  
ATOM    352  C12 DPPCM  17      -2.648 -14.527   8.856  0.00  0.00      MEMB  
ATOM    353 H12A DPPCM  17      -2.270 -15.421   8.382  0.00  0.00      MEMB  
ATOM    354 H12B DPPCM  17      -1.877 -13.780   8.738  0.00  0.00      MEMB  
ATOM    355  C11 DPPCM  17      -3.918 -14.245   7.908  0.00  0.00      MEMB  
ATOM    356 H11A DPPCM  17      -4.446 -15.211   8.059  0.00  0.00      MEMB  
ATOM    357 H11B DPPCM  17      -3.654 -14.218   6.829  0.00  0.00      MEMB  
ATOM    358  P   DPPCM  17      -4.908 -11.853   7.723  0.00  0.00      MEMB  
ATOM    359  O13 DPPCM  17      -3.656 -11.138   8.130  0.00  0.00      MEMB  
ATOM    360  O14 DPPCM  17      -6.149 -11.319   8.340  0.00  0.00      MEMB  
ATOM    361  O11 DPPCM  17      -4.957 -12.125   6.151  0.00  0.00      MEMB  
ATOM    362  O12 DPPCM  17      -4.832 -13.287   8.324  0.00  0.00      MEMB  
ATOM    363  C1  DPPCM  17      -6.143 -12.533   5.492  0.00  0.00      MEMB  
ATOM    364  HA  DPPCM  17      -7.083 -12.090   5.886  0.00  0.00      MEMB  
ATOM    365  HB  DPPCM  17      -6.203 -13.642   5.518  0.00  0.00      MEMB  
ATOM    366  C2  DPPCM  17      -6.145 -11.970   4.061  0.00  0.00      MEMB  
ATOM    367  HS  DPPCM  17      -5.692 -10.956   4.038  0.00  0.00      MEMB  
ATOM    368  O21 DPPCM  17      -7.495 -12.034   3.603  0.00  0.00      MEMB  
ATOM    369  C21 DPPCM  17      -8.155 -10.869   3.713  0.00  0.00      MEMB  
ATOM    370  O22 DPPCM  17      -7.739  -9.840   4.219  0.00  0.00      MEMB  
ATOM    371  C22 DPPCM  17      -9.538 -10.965   3.062  0.00  0.00      MEMB  
ATOM    372  H2R DPPCM  17     -10.274 -10.943   3.894  0.00  0.00      MEMB  
ATOM    373  H2S DPPCM  17      -9.677 -12.001   2.686  0.00  0.00      MEMB  
ATOM    374  C3  DPPCM  17      -5.198 -12.839   3.150  0.00  0.00      MEMB  
ATOM    375  HX  DPPCM  17      -5.473 -13.906   3.294  0.00  0.00      MEMB  
ATOM    376  HY  DPPCM  17      -4.115 -12.721   3.365  0.00  0.00      MEMB  
ATOM    377  O31 DPPCM  17      -5.551 -12.384   1.762  0.00  0.00      MEMB  
ATOM    378  C31 DPPCM  17      -4.928 -12.935   0.756  0.00  0.00      MEMB  
ATOM    379  O32 DPPCM  17      -4.026 -13.744   0.844  0.00  0.00      MEMB  
ATOM    380  C32 DPPCM  17      -5.611 -12.611  -0.643  0.00  0.00      MEMB  
ATOM    381  H2X DPPCM  17      -5.208 -11.617  -0.932  0.00  0.00      MEMB  
ATOM    382  H2Y DPPCM  17      -6.722 -12.621  -0.622  0.00  0.00      MEMB  
ATOM    383  C23 DPPCM  17      -9.787  -9.982   1.912  0.00  0.00      MEMB  
ATOM    384  H3R DPPCM  17      -9.064  -9.142   1.847  0.00  0.00      MEMB  
ATOM    385  H3S DPPCM  17     -10.824  -9.585   1.867  0.00  0.00      MEMB  
ATOM    386  C24 DPPCM  17      -9.563 -10.749   0.566  0.00  0.00      MEMB  
ATOM    387  H4R DPPCM  17     -10.322 -11.559   0.516  0.00  0.00      MEMB  
ATOM    388  H4S DPPCM  17      -8.628 -11.336   0.443  0.00  0.00      MEMB  
ATOM    389  C25 DPPCM  17      -9.859  -9.932  -0.712  0.00  0.00      MEMB  
ATOM    390  H5R DPPCM  17      -9.116  -9.106  -0.702  0.00  0.00      MEMB  
ATOM    391  H5S DPPCM  17     -10.882  -9.498  -0.723  0.00  0.00      MEMB  
ATOM    392  C26 DPPCM  17      -9.611 -10.732  -2.014  0.00  0.00      MEMB  
ATOM    393  H6R DPPCM  17     -10.539 -11.277  -2.293  0.00  0.00      MEMB  
ATOM    394  H6S DPPCM  17      -8.727 -11.404  -2.022  0.00  0.00      MEMB  
ATOM    395  C27 DPPCM  17      -9.467  -9.783  -3.234  0.00  0.00      MEMB  
ATOM    396  H7R DPPCM  17      -8.474  -9.310  -3.077  0.00  0.00      MEMB  
ATOM    397  H7S DPPCM  17     -10.232  -8.979  -3.178  0.00  0.00      MEMB  
ATOM    398  C28 DPPCM  17      -9.647 -10.496  -4.611  0.00  0.00      MEMB  
ATOM    399  H8R DPPCM  17     -10.658 -10.951  -4.667  0.00  0.00      MEMB  
ATOM    400  H8S DPPCM  17      -8.926 -11.338  -4.680  0.00  0.00      MEMB  
ATOM    401  C29 DPPCM  17      -9.488  -9.507  -5.786  0.00  0.00      MEMB  
ATOM    402  H9R DPPCM  17      -8.411  -9.235  -5.799  0.00  0.00      MEMB  
ATOM    403  H9S DPPCM  17      -9.998  -8.530  -5.645  0.00  0.00      MEMB  
ATOM    404 C210 DPPCM  17      -9.875 -10.074  -7.194  0.00  0.00      MEMB  
ATOM    405 H10R DPPCM  17     -10.199  -9.293  -7.914  0.00  0.00      MEMB  
ATOM    406 H10S DPPCM  17     -10.668 -10.832  -7.017  0.00  0.00      MEMB  
ATOM    407 C211 DPPCM  17      -8.746 -10.811  -7.946  0.00  0.00      MEMB  
ATOM    408 H11R DPPCM  17      -8.516 -11.770  -7.433  0.00  0.00      MEMB  
ATOM    409 H11S DPPCM  17      -7.817 -10.215  -8.079  0.00  0.00      MEMB  
ATOM    410 C212 DPPCM  17      -9.121 -11.103  -9.402  0.00  0.00      MEMB  
ATOM    411 H12R DPPCM  17      -9.256 -10.206 -10.043  0.00  0.00      MEMB  
ATOM    412 H12S DPPCM  17     -10.086 -11.652  -9.349  0.00  0.00      MEMB  
ATOM    413 C213 DPPCM  17      -8.056 -11.974 -10.136  0.00  0.00      MEMB  
ATOM    414 H13R DPPCM  17      -8.235 -12.969  -9.676  0.00  0.00      MEMB  
ATOM    415 H13S DPPCM  17      -7.057 -11.500 -10.025  0.00  0.00      MEMB  
ATOM    416 C214 DPPCM  17      -8.168 -12.204 -11.683  0.00  0.00      MEMB  
ATOM    417 H14R DPPCM  17      -7.971 -11.256 -12.229  0.00  0.00      MEMB  
ATOM    418 H14S DPPCM  17      -9.171 -12.455 -12.090  0.00  0.00      MEMB  
ATOM    419 C215 DPPCM  17      -7.122 -13.161 -12.068  0.00  0.00      MEMB  
ATOM    420 H15R DPPCM  17      -7.214 -13.991 -11.335  0.00  0.00      MEMB  
ATOM    421 H15S DPPCM  17      -6.153 -12.637 -11.923  0.00  0.00      MEMB  
ATOM    422 C216 DPPCM  17      -7.110 -13.763 -13.475  0.00  0.00      MEMB  
ATOM    423 H16R DPPCM  17      -7.084 -12.875 -14.142  0.00  0.00      MEMB  
ATOM    424 H16S DPPCM  17      -7.993 -14.387 -13.732  0.00  0.00      MEMB  
ATOM    425 H16T DPPCM  17      -6.151 -14.263 -13.730  0.00  0.00      MEMB  
ATOM    426  C33 DPPCM  17      -5.247 -13.589  -1.724  0.00  0.00      MEMB  
ATOM    427  H3X DPPCM  17      -5.626 -14.560  -1.341  0.00  0.00      MEMB  
ATOM    428  H3Y DPPCM  17      -4.148 -13.708  -1.838  0.00  0.00      MEMB  
ATOM    429  C34 DPPCM  17      -5.797 -13.296  -3.121  0.00  0.00      MEMB  
ATOM    430  H4X DPPCM  17      -6.864 -13.089  -2.889  0.00  0.00      MEMB  
ATOM    431  H4Y DPPCM  17      -5.588 -14.191  -3.746  0.00  0.00      MEMB  
ATOM    432  C35 DPPCM  17      -5.182 -12.045  -3.761  0.00  0.00      MEMB  
ATOM    433  H5X DPPCM  17      -4.081 -12.116  -3.635  0.00  0.00      MEMB  
ATOM    434  H5Y DPPCM  17      -5.557 -11.128  -3.257  0.00  0.00      MEMB  
ATOM    435  C36 DPPCM  17      -5.526 -12.102  -5.341  0.00  0.00      MEMB  
ATOM    436  H6X DPPCM  17      -6.575 -11.752  -5.447  0.00  0.00      MEMB  
ATOM    437  H6Y DPPCM  17      -5.489 -13.159  -5.681  0.00  0.00      MEMB  
ATOM    438  C37 DPPCM  17      -4.542 -11.224  -6.115  0.00  0.00      MEMB  
ATOM    439  H7X DPPCM  17      -3.494 -11.387  -5.786  0.00  0.00      MEMB  
ATOM    440  H7Y DPPCM  17      -4.622 -10.130  -5.938  0.00  0.00      MEMB  
ATOM    441  C38 DPPCM  17      -4.617 -11.371  -7.714  0.00  0.00      MEMB  
ATOM    442  H8X DPPCM  17      -5.628 -11.074  -8.065  0.00  0.00      MEMB  
ATOM    443  H8Y DPPCM  17      -4.474 -12.451  -7.933  0.00  0.00      MEMB  
ATOM    444  C39 DPPCM  17      -3.414 -10.757  -8.426  0.00  0.00      MEMB  
ATOM    445  H9X DPPCM  17      -2.441 -11.156  -8.069  0.00  0.00      MEMB  
ATOM    446  H9Y DPPCM  17      -3.510  -9.677  -8.185  0.00  0.00      MEMB  
ATOM    447 C310 DPPCM  17      -3.641 -10.883  -9.935  0.00  0.00      MEMB  
ATOM    448 H10X DPPCM  17      -4.593 -10.357 -10.162  0.00  0.00      MEMB  
ATOM    449 H10Y DPPCM  17      -3.670 -11.979 -10.114  0.00  0.00      MEMB  
ATOM    450 C311 DPPCM  17      -2.582 -10.079 -10.629  0.00  0.00      MEMB  
ATOM    451 H11X DPPCM  17      -1.551 -10.198 -10.232  0.00  0.00      MEMB  
ATOM    452 H11Y DPPCM  17      -2.691  -8.974 -10.576  0.00  0.00      MEMB  
ATOM    453 C312 DPPCM  17      -2.641 -10.260 -12.215  0.00  0.00      MEMB  
ATOM    454 H12X DPPCM  17      -2.566 -11.336 -12.478  0.00  0.00      MEMB  
ATOM    455 H12Y DPPCM  17      -1.804  -9.660 -12.632  0.00  0.00      MEMB  
ATOM    456 C313 DPPCM  17      -3.994  -9.660 -12.776  0.00  0.00      MEMB  
ATOM    457 H13X DPPCM  17      -4.097  -8.574 -12.566  0.00  0.00      MEMB  
ATOM    458 H13Y DPPCM  17      -4.894 -10.082 -12.279  0.00  0.00      MEMB  
ATOM    459 C314 DPPCM  17      -4.260  -9.981 -14.307  0.00  0.00      MEMB  
ATOM    460 H14X DPPCM  17      -4.443 -11.052 -14.538  0.00  0.00      MEMB  
ATOM    461 H14Y DPPCM  17      -3.418  -9.718 -14.982  0.00  0.00      MEMB  
ATOM    462 C315 DPPCM  17      -5.532  -9.208 -14.849  0.00  0.00      MEMB  
ATOM    463 H15X DPPCM  17      -5.357  -9.136 -15.944  0.00  0.00      MEMB  
ATOM    464 H15Y DPPCM  17      -5.521  -8.147 -14.520  0.00  0.00      MEMB  
ATOM    465 C316 DPPCM  17      -6.783 -10.093 -14.661  0.00  0.00      MEMB  
ATOM    466 H16X DPPCM  17      -6.645 -10.648 -13.708  0.00  0.00      MEMB  
ATOM    467 H16Y DPPCM  17      -6.823 -10.822 -15.498  0.00  0.00      MEMB  
ATOM    468 H16Z DPPCM  17      -7.744  -9.537 -14.603  0.00  0.00      MEMB  
ATOM    469  N   PSM M  18     -35.318  17.980  10.623  0.00  0.00      MEMB  
ATOM    470  C15 PSM M  18     -36.147  19.090  11.093  0.00  0.00      MEMB  
ATOM    471 H15A PSM M  18     -37.194  19.050  10.831  0.00  0.00      MEMB  
ATOM    472 H15B PSM M  18     -36.142  19.195  12.167  0.00  0.00      MEMB  
ATOM    473 H15C PSM M  18     -35.742  19.979  10.632  0.00  0.00      MEMB  
ATOM    474  C14 PSM M  18     -33.995  17.928  11.296  0.00  0.00      MEMB  
ATOM    475 H14A PSM M  18     -33.467  18.867  11.218  0.00  0.00      MEMB  
ATOM    476 H14B PSM M  18     -34.105  17.731  12.352  0.00  0.00      MEMB  
ATOM    477 H14C PSM M  18     -33.442  17.119  10.841  0.00  0.00      MEMB  
ATOM    478  C13 PSM M  18     -36.141  16.702  10.970  0.00  0.00      MEMB  
ATOM    479 H13A PSM M  18     -36.279  16.727  12.040  0.00  0.00      MEMB  
ATOM    480 H13B PSM M  18     -37.104  16.688  10.480  0.00  0.00      MEMB  
ATOM    481 H13C PSM M  18     -35.581  15.829  10.669  0.00  0.00      MEMB  
ATOM    482  C12 PSM M  18     -35.138  17.983   9.115  0.00  0.00      MEMB  
ATOM    483 H12A PSM M  18     -36.031  17.805   8.535  0.00  0.00      MEMB  
ATOM    484 H12B PSM M  18     -34.722  18.928   8.799  0.00  0.00      MEMB  
ATOM    485  C11 PSM M  18     -34.184  16.945   8.507  0.00  0.00      MEMB  
ATOM    486 H11A PSM M  18     -34.682  16.026   8.884  0.00  0.00      MEMB  
ATOM    487 H11B PSM M  18     -34.347  16.796   7.419  0.00  0.00      MEMB  
ATOM    488  P   PSM M  18     -31.808  15.866   8.665  0.00  0.00      MEMB  
ATOM    489  O13 PSM M  18     -30.459  16.288   8.986  0.00  0.00      MEMB  
ATOM    490  O14 PSM M  18     -32.306  14.653   9.322  0.00  0.00      MEMB  
ATOM    491  O11 PSM M  18     -31.970  15.764   7.067  0.00  0.00      MEMB  
ATOM    492  O12 PSM M  18     -32.822  17.064   8.950  0.00  0.00      MEMB  
ATOM    493  C1S PSM M  18     -31.720  17.016   6.413  0.00  0.00      MEMB  
ATOM    494  H1S PSM M  18     -32.485  17.796   6.616  0.00  0.00      MEMB  
ATOM    495  H1T PSM M  18     -30.728  17.422   6.703  0.00  0.00      MEMB  
ATOM    496  NF  PSM M  18     -31.297  18.206   4.247  0.00  0.00      MEMB  
ATOM    497  HNF PSM M  18     -31.957  18.872   3.907  0.00  0.00      MEMB  
ATOM    498  C2S PSM M  18     -31.789  16.976   4.841  0.00  0.00      MEMB  
ATOM    499  H2S PSM M  18     -31.017  16.205   4.629  0.00  0.00      MEMB  
ATOM    500  C3S PSM M  18     -33.135  16.280   4.429  0.00  0.00      MEMB  
ATOM    501  H3S PSM M  18     -33.939  16.995   4.704  0.00  0.00      MEMB  
ATOM    502  O3  PSM M  18     -33.572  15.116   5.206  0.00  0.00      MEMB  
ATOM    503  HO3 PSM M  18     -32.929  15.051   5.916  0.00  0.00      MEMB  
ATOM    504  C4S PSM M  18     -33.098  16.025   2.975  0.00  0.00      MEMB  
ATOM    505  H4S PSM M  18     -33.871  16.510   2.361  0.00  0.00      MEMB  
ATOM    506  C5S PSM M  18     -32.490  14.924   2.478  0.00  0.00      MEMB  
ATOM    507  H5S PSM M  18     -31.905  14.311   3.179  0.00  0.00      MEMB  
ATOM    508  C6S PSM M  18     -32.776  14.389   1.117  0.00  0.00      MEMB  
ATOM    509  H6S PSM M  18     -32.034  14.685   0.344  0.00  0.00      MEMB  
ATOM    510  H6T PSM M  18     -32.540  13.304   1.099  0.00  0.00      MEMB  
ATOM    511  C7S PSM M  18     -34.189  14.444   0.550  0.00  0.00      MEMB  
ATOM    512  H7S PSM M  18     -34.911  13.806   1.103  0.00  0.00      MEMB  
ATOM    513  H7T PSM M  18     -34.604  15.469   0.438  0.00  0.00      MEMB  
ATOM    514  C8S PSM M  18     -34.324  13.936  -0.926  0.00  0.00      MEMB  
ATOM    515  H8S PSM M  18     -33.710  13.010  -0.904  0.00  0.00      MEMB  
ATOM    516  H8T PSM M  18     -35.396  13.735  -1.140  0.00  0.00      MEMB  
ATOM    517  C9S PSM M  18     -33.649  14.829  -1.933  0.00  0.00      MEMB  
ATOM    518  H9S PSM M  18     -34.366  15.642  -2.175  0.00  0.00      MEMB  
ATOM    519  H9T PSM M  18     -32.818  15.280  -1.350  0.00  0.00      MEMB  
ATOM    520 C10S PSM M  18     -33.184  14.117  -3.266  0.00  0.00      MEMB  
ATOM    521 H10S PSM M  18     -32.512  13.285  -2.963  0.00  0.00      MEMB  
ATOM    522 H10T PSM M  18     -34.007  13.483  -3.660  0.00  0.00      MEMB  
ATOM    523 C11S PSM M  18     -32.851  15.127  -4.401  0.00  0.00      MEMB  
ATOM    524 H11S PSM M  18     -33.691  15.831  -4.582  0.00  0.00      MEMB  
ATOM    525 H11T PSM M  18     -31.987  15.702  -4.004  0.00  0.00      MEMB  
ATOM    526 C12S PSM M  18     -32.323  14.434  -5.699  0.00  0.00      MEMB  
ATOM    527 H12S PSM M  18     -31.370  13.913  -5.464  0.00  0.00      MEMB  
ATOM    528 H12T PSM M  18     -32.991  13.645  -6.106  0.00  0.00      MEMB  
ATOM    529 C13S PSM M  18     -32.157  15.481  -6.732  0.00  0.00      MEMB  
ATOM    530 H13S PSM M  18     -32.883  16.311  -6.589  0.00  0.00      MEMB  
ATOM    531 H13T PSM M  18     -31.163  15.918  -6.495  0.00  0.00      MEMB  
ATOM    532 C14S PSM M  18     -32.265  14.987  -8.164  0.00  0.00      MEMB  
ATOM    533 H14S PSM M  18     -31.857  13.954  -8.114  0.00  0.00      MEMB  
ATOM    534 H14T PSM M  18     -33.296  14.934  -8.576  0.00  0.00      MEMB  
ATOM    535 C15S PSM M  18     -31.363  15.908  -9.016  0.00  0.00      MEMB  
ATOM    536 H15S PSM M  18     -31.741  16.951  -8.954  0.00  0.00      MEMB  
ATOM    537 H15T PSM M  18     -30.382  15.862  -8.497  0.00  0.00      MEMB  
ATOM    538 C16S PSM M  18     -31.265  15.504 -10.492  0.00  0.00      MEMB  
ATOM    539 H16S PSM M  18     -30.565  16.205 -10.995  0.00  0.00      MEMB  
ATOM    540 H16T PSM M  18     -30.838  14.496 -10.680  0.00  0.00      MEMB  
ATOM    541 C17S PSM M  18     -32.645  15.742 -11.255  0.00  0.00      MEMB  
ATOM    542 H17S PSM M  18     -33.322  14.981 -10.812  0.00  0.00      MEMB  
ATOM    543 H17T PSM M  18     -32.968  16.762 -10.958  0.00  0.00      MEMB  
ATOM    544 C18S PSM M  18     -32.687  15.594 -12.738  0.00  0.00      MEMB  
ATOM    545 H18S PSM M  18     -33.668  16.028 -13.025  0.00  0.00      MEMB  
ATOM    546 H18T PSM M  18     -31.876  16.093 -13.311  0.00  0.00      MEMB  
ATOM    547 H18U PSM M  18     -32.708  14.520 -13.019  0.00  0.00      MEMB  
ATOM    548  C1F PSM M  18     -30.073  18.618   4.380  0.00  0.00      MEMB  
ATOM    549  OF  PSM M  18     -29.228  17.879   4.789  0.00  0.00      MEMB  
ATOM    550  C2F PSM M  18     -29.785  20.067   4.122  0.00  0.00      MEMB  
ATOM    551  H2F PSM M  18     -29.730  20.643   5.070  0.00  0.00      MEMB  
ATOM    552  H2G PSM M  18     -30.669  20.537   3.640  0.00  0.00      MEMB  
ATOM    553  C3F PSM M  18     -28.545  20.337   3.220  0.00  0.00      MEMB  
ATOM    554  H3F PSM M  18     -27.627  19.759   3.460  0.00  0.00      MEMB  
ATOM    555  H3G PSM M  18     -28.242  21.397   3.361  0.00  0.00      MEMB  
ATOM    556  C4F PSM M  18     -28.894  20.405   1.711  0.00  0.00      MEMB  
ATOM    557  H4F PSM M  18     -29.725  21.114   1.507  0.00  0.00      MEMB  
ATOM    558  H4G PSM M  18     -29.033  19.356   1.375  0.00  0.00      MEMB  
ATOM    559  C5F PSM M  18     -27.810  20.911   0.733  0.00  0.00      MEMB  
ATOM    560  H5F PSM M  18     -26.956  20.200   0.758  0.00  0.00      MEMB  
ATOM    561  H5G PSM M  18     -27.474  21.891   1.135  0.00  0.00      MEMB  
ATOM    562  C6F PSM M  18     -28.266  21.172  -0.727  0.00  0.00      MEMB  
ATOM    563  H6F PSM M  18     -29.128  21.862  -0.606  0.00  0.00      MEMB  
ATOM    564  H6G PSM M  18     -28.723  20.268  -1.182  0.00  0.00      MEMB  
ATOM    565  C7F PSM M  18     -27.121  21.783  -1.506  0.00  0.00      MEMB  
ATOM    566  H7F PSM M  18     -26.155  21.265  -1.324  0.00  0.00      MEMB  
ATOM    567  H7G PSM M  18     -27.057  22.870  -1.281  0.00  0.00      MEMB  
ATOM    568  C8F PSM M  18     -27.314  21.617  -3.094  0.00  0.00      MEMB  
ATOM    569  H8F PSM M  18     -28.380  21.828  -3.326  0.00  0.00      MEMB  
ATOM    570  H8G PSM M  18     -27.246  20.511  -3.181  0.00  0.00      MEMB  
ATOM    571  C9F PSM M  18     -26.189  22.244  -3.911  0.00  0.00      MEMB  
ATOM    572  H9F PSM M  18     -25.261  22.003  -3.349  0.00  0.00      MEMB  
ATOM    573  H9G PSM M  18     -26.231  23.354  -3.879  0.00  0.00      MEMB  
ATOM    574 C10F PSM M  18     -26.183  21.771  -5.368  0.00  0.00      MEMB  
ATOM    575 H10F PSM M  18     -27.166  21.920  -5.864  0.00  0.00      MEMB  
ATOM    576 H10G PSM M  18     -26.029  20.671  -5.361  0.00  0.00      MEMB  
ATOM    577 C11F PSM M  18     -24.994  22.333  -6.232  0.00  0.00      MEMB  
ATOM    578 H11F PSM M  18     -24.020  21.990  -5.824  0.00  0.00      MEMB  
ATOM    579 H11G PSM M  18     -24.904  23.426  -6.054  0.00  0.00      MEMB  
ATOM    580 C12F PSM M  18     -24.945  22.070  -7.683  0.00  0.00      MEMB  
ATOM    581 H12F PSM M  18     -25.999  22.244  -7.989  0.00  0.00      MEMB  
ATOM    582 H12G PSM M  18     -24.791  20.974  -7.774  0.00  0.00      MEMB  
ATOM    583 C13F PSM M  18     -23.878  22.981  -8.370  0.00  0.00      MEMB  
ATOM    584 H13F PSM M  18     -24.021  24.080  -8.293  0.00  0.00      MEMB  
ATOM    585 H13G PSM M  18     -24.039  22.829  -9.458  0.00  0.00      MEMB  
ATOM    586 C14F PSM M  18     -22.473  22.713  -7.877  0.00  0.00      MEMB  
ATOM    587 H14F PSM M  18     -22.396  21.606  -7.832  0.00  0.00      MEMB  
ATOM    588 H14G PSM M  18     -22.438  23.083  -6.830  0.00  0.00      MEMB  
ATOM    589 C15F PSM M  18     -21.298  23.278  -8.720  0.00  0.00      MEMB  
ATOM    590 H15F PSM M  18     -20.326  23.056  -8.229  0.00  0.00      MEMB  
ATOM    591 H15G PSM M  18     -21.333  24.388  -8.702  0.00  0.00      MEMB  
ATOM    592 C16F PSM M  18     -21.270  22.763 -10.159  0.00  0.00      MEMB  
ATOM    593 H16F PSM M  18     -21.507  21.684 -10.038  0.00  0.00      MEMB  
ATOM    594 H16G PSM M  18     -21.958  23.260 -10.875  0.00  0.00      MEMB  
ATOM    595 H16H PSM M  18     -20.218  22.820 -10.513  0.00  0.00      MEMB  
ATOM    596  N   PSM M  20     -39.610 -17.314   5.824  0.00  0.00      MEMB  
ATOM    597  C15 PSM M  20     -40.067 -17.262   4.339  0.00  0.00      MEMB  
ATOM    598 H15A PSM M  20     -41.091 -16.921   4.342  0.00  0.00      MEMB  
ATOM    599 H15B PSM M  20     -39.425 -16.538   3.859  0.00  0.00      MEMB  
ATOM    600 H15C PSM M  20     -39.914 -18.214   3.851  0.00  0.00      MEMB  
ATOM    601  C14 PSM M  20     -39.312 -15.861   6.166  0.00  0.00      MEMB  
ATOM    602 H14A PSM M  20     -40.228 -15.339   5.931  0.00  0.00      MEMB  
ATOM    603 H14B PSM M  20     -39.217 -15.708   7.231  0.00  0.00      MEMB  
ATOM    604 H14C PSM M  20     -38.508 -15.384   5.626  0.00  0.00      MEMB  
ATOM    605  C13 PSM M  20     -40.573 -17.875   6.838  0.00  0.00      MEMB  
ATOM    606 H13A PSM M  20     -40.383 -17.628   7.872  0.00  0.00      MEMB  
ATOM    607 H13B PSM M  20     -41.576 -17.552   6.600  0.00  0.00      MEMB  
ATOM    608 H13C PSM M  20     -40.543 -18.947   6.708  0.00  0.00      MEMB  
ATOM    609  C12 PSM M  20     -38.253 -18.049   6.107  0.00  0.00      MEMB  
ATOM    610 H12A PSM M  20     -37.547 -17.403   5.605  0.00  0.00      MEMB  
ATOM    611 H12B PSM M  20     -38.130 -17.912   7.171  0.00  0.00      MEMB  
ATOM    612  C11 PSM M  20     -38.164 -19.541   5.617  0.00  0.00      MEMB  
ATOM    613 H11A PSM M  20     -38.532 -19.564   4.569  0.00  0.00      MEMB  
ATOM    614 H11B PSM M  20     -37.130 -19.851   5.880  0.00  0.00      MEMB  
ATOM    615  P   PSM M  20     -38.833 -21.631   7.035  0.00  0.00      MEMB  
ATOM    616  O13 PSM M  20     -37.887 -21.263   8.044  0.00  0.00      MEMB  
ATOM    617  O14 PSM M  20     -40.042 -22.297   7.562  0.00  0.00      MEMB  
ATOM    618  O11 PSM M  20     -38.021 -22.444   5.931  0.00  0.00      MEMB  
ATOM    619  O12 PSM M  20     -39.163 -20.287   6.358  0.00  0.00      MEMB  
ATOM    620  C1S PSM M  20     -38.769 -22.931   4.770  0.00  0.00      MEMB  
ATOM    621  H1S PSM M  20     -38.843 -24.037   4.688  0.00  0.00      MEMB  
ATOM    622  H1T PSM M  20     -39.835 -22.624   4.814  0.00  0.00      MEMB  
ATOM    623  NF  PSM M  20     -38.919 -23.044   2.349  0.00  0.00      MEMB  
ATOM    624  HNF PSM M  20     -38.810 -23.899   1.847  0.00  0.00      MEMB  
ATOM    625  C2S PSM M  20     -38.109 -22.479   3.402  0.00  0.00      MEMB  
ATOM    626  H2S PSM M  20     -38.213 -21.374   3.369  0.00  0.00      MEMB  
ATOM    627  C3S PSM M  20     -36.653 -22.858   3.413  0.00  0.00      MEMB  
ATOM    628  H3S PSM M  20     -36.524 -23.948   3.589  0.00  0.00      MEMB  
ATOM    629  O3  PSM M  20     -35.881 -22.237   4.416  0.00  0.00      MEMB  
ATOM    630  HO3 PSM M  20     -36.503 -22.319   5.143  0.00  0.00      MEMB  
ATOM    631  C4S PSM M  20     -35.978 -22.582   2.120  0.00  0.00      MEMB  
ATOM    632  H4S PSM M  20     -35.714 -21.514   2.125  0.00  0.00      MEMB  
ATOM    633  C5S PSM M  20     -35.694 -23.368   1.078  0.00  0.00      MEMB  
ATOM    634  H5S PSM M  20     -36.037 -24.413   1.056  0.00  0.00      MEMB  
ATOM    635  C6S PSM M  20     -34.866 -22.966  -0.190  0.00  0.00      MEMB  
ATOM    636  H6S PSM M  20     -34.481 -21.927  -0.106  0.00  0.00      MEMB  
ATOM    637  H6T PSM M  20     -34.022 -23.680  -0.294  0.00  0.00      MEMB  
ATOM    638  C7S PSM M  20     -35.824 -22.986  -1.416  0.00  0.00      MEMB  
ATOM    639  H7S PSM M  20     -36.190 -24.035  -1.415  0.00  0.00      MEMB  
ATOM    640  H7T PSM M  20     -36.539 -22.173  -1.166  0.00  0.00      MEMB  
ATOM    641  C8S PSM M  20     -35.047 -22.569  -2.680  0.00  0.00      MEMB  
ATOM    642  H8S PSM M  20     -34.998 -21.459  -2.708  0.00  0.00      MEMB  
ATOM    643  H8T PSM M  20     -33.988 -22.902  -2.719  0.00  0.00      MEMB  
ATOM    644  C9S PSM M  20     -35.806 -23.133  -3.952  0.00  0.00      MEMB  
ATOM    645  H9S PSM M  20     -35.752 -24.242  -3.966  0.00  0.00      MEMB  
ATOM    646  H9T PSM M  20     -36.878 -22.854  -3.863  0.00  0.00      MEMB  
ATOM    647 C10S PSM M  20     -35.131 -22.714  -5.236  0.00  0.00      MEMB  
ATOM    648 H10S PSM M  20     -35.095 -21.604  -5.259  0.00  0.00      MEMB  
ATOM    649 H10T PSM M  20     -34.089 -23.086  -5.345  0.00  0.00      MEMB  
ATOM    650 C11S PSM M  20     -35.990 -23.121  -6.427  0.00  0.00      MEMB  
ATOM    651 H11S PSM M  20     -36.063 -24.223  -6.305  0.00  0.00      MEMB  
ATOM    652 H11T PSM M  20     -36.971 -22.606  -6.351  0.00  0.00      MEMB  
ATOM    653 C12S PSM M  20     -35.341 -22.690  -7.733  0.00  0.00      MEMB  
ATOM    654 H12S PSM M  20     -34.297 -23.069  -7.716  0.00  0.00      MEMB  
ATOM    655 H12T PSM M  20     -35.794 -23.204  -8.607  0.00  0.00      MEMB  
ATOM    656 C13S PSM M  20     -35.178 -21.182  -8.005  0.00  0.00      MEMB  
ATOM    657 H13S PSM M  20     -36.166 -20.689  -7.879  0.00  0.00      MEMB  
ATOM    658 H13T PSM M  20     -34.580 -20.717  -7.192  0.00  0.00      MEMB  
ATOM    659 C14S PSM M  20     -34.686 -20.749  -9.434  0.00  0.00      MEMB  
ATOM    660 H14S PSM M  20     -33.582 -20.662  -9.345  0.00  0.00      MEMB  
ATOM    661 H14T PSM M  20     -34.953 -21.508 -10.200  0.00  0.00      MEMB  
ATOM    662 C15S PSM M  20     -35.107 -19.355  -9.875  0.00  0.00      MEMB  
ATOM    663 H15S PSM M  20     -36.181 -19.428 -10.147  0.00  0.00      MEMB  
ATOM    664 H15T PSM M  20     -34.982 -18.541  -9.129  0.00  0.00      MEMB  
ATOM    665 C16S PSM M  20     -34.369 -18.809 -11.107  0.00  0.00      MEMB  
ATOM    666 H16S PSM M  20     -34.582 -17.719 -11.116  0.00  0.00      MEMB  
ATOM    667 H16T PSM M  20     -33.294 -19.023 -10.922  0.00  0.00      MEMB  
ATOM    668 C17S PSM M  20     -34.721 -19.526 -12.354  0.00  0.00      MEMB  
ATOM    669 H17S PSM M  20     -34.803 -20.629 -12.244  0.00  0.00      MEMB  
ATOM    670 H17T PSM M  20     -35.686 -19.025 -12.580  0.00  0.00      MEMB  
ATOM    671 C18S PSM M  20     -33.762 -19.211 -13.476  0.00  0.00      MEMB  
ATOM    672 H18S PSM M  20     -32.777 -19.709 -13.345  0.00  0.00      MEMB  
ATOM    673 H18T PSM M  20     -34.238 -19.736 -14.332  0.00  0.00      MEMB  
ATOM    674 H18U PSM M  20     -33.695 -18.119 -13.670  0.00  0.00      MEMB  
ATOM    675  C1F PSM M  20     -40.095 -22.527   2.197  0.00  0.00      MEMB  
ATOM    676  OF  PSM M  20     -40.473 -21.460   2.624  0.00  0.00      MEMB  
ATOM    677  C2F PSM M  20     -41.038 -23.342   1.350  0.00  0.00      MEMB  
ATOM    678  H2F PSM M  20     -40.486 -24.278   1.118  0.00  0.00      MEMB  
ATOM    679  H2G PSM M  20     -41.281 -22.906   0.357  0.00  0.00      MEMB  
ATOM    680  C3F PSM M  20     -42.383 -23.635   2.055  0.00  0.00      MEMB  
ATOM    681  H3F PSM M  20     -43.014 -22.734   2.214  0.00  0.00      MEMB  
ATOM    682  H3G PSM M  20     -42.098 -24.070   3.037  0.00  0.00      MEMB  
ATOM    683  C4F PSM M  20     -43.065 -24.811   1.359  0.00  0.00      MEMB  
ATOM    684  H4F PSM M  20     -43.675 -25.375   2.097  0.00  0.00      MEMB  
ATOM    685  H4G PSM M  20     -42.287 -25.561   1.105  0.00  0.00      MEMB  
ATOM    686  C5F PSM M  20     -43.695 -24.467   0.063  0.00  0.00      MEMB  
ATOM    687  H5F PSM M  20     -42.990 -24.013  -0.666  0.00  0.00      MEMB  
ATOM    688  H5G PSM M  20     -44.487 -23.693   0.155  0.00  0.00      MEMB  
ATOM    689  C6F PSM M  20     -44.214 -25.678  -0.732  0.00  0.00      MEMB  
ATOM    690  H6F PSM M  20     -45.005 -26.180  -0.135  0.00  0.00      MEMB  
ATOM    691  H6G PSM M  20     -43.435 -26.455  -0.886  0.00  0.00      MEMB  
ATOM    692  C7F PSM M  20     -44.950 -25.474  -2.081  0.00  0.00      MEMB  
ATOM    693  H7F PSM M  20     -45.785 -24.758  -1.926  0.00  0.00      MEMB  
ATOM    694  H7G PSM M  20     -45.436 -26.442  -2.328  0.00  0.00      MEMB  
ATOM    695  C8F PSM M  20     -44.011 -25.053  -3.270  0.00  0.00      MEMB  
ATOM    696  H8F PSM M  20     -43.422 -24.124  -3.119  0.00  0.00      MEMB  
ATOM    697  H8G PSM M  20     -44.667 -24.944  -4.160  0.00  0.00      MEMB  
ATOM    698  C9F PSM M  20     -43.049 -26.109  -3.764  0.00  0.00      MEMB  
ATOM    699  H9F PSM M  20     -43.763 -26.889  -4.106  0.00  0.00      MEMB  
ATOM    700  H9G PSM M  20     -42.279 -26.438  -3.033  0.00  0.00      MEMB  
ATOM    701 C10F PSM M  20     -42.227 -25.711  -4.979  0.00  0.00      MEMB  
ATOM    702 H10F PSM M  20     -41.287 -25.180  -4.715  0.00  0.00      MEMB  
ATOM    703 H10G PSM M  20     -42.866 -25.134  -5.682  0.00  0.00      MEMB  
ATOM    704 C11F PSM M  20     -41.766 -26.877  -5.901  0.00  0.00      MEMB  
ATOM    705 H11F PSM M  20     -41.332 -27.705  -5.299  0.00  0.00      MEMB  
ATOM    706 H11G PSM M  20     -40.828 -26.519  -6.377  0.00  0.00      MEMB  
ATOM    707 C12F PSM M  20     -42.915 -27.405  -6.856  0.00  0.00      MEMB  
ATOM    708 H12F PSM M  20     -43.294 -26.491  -7.361  0.00  0.00      MEMB  
ATOM    709 H12G PSM M  20     -43.749 -27.821  -6.250  0.00  0.00      MEMB  
ATOM    710 C13F PSM M  20     -42.337 -28.418  -7.892  0.00  0.00      MEMB  
ATOM    711 H13F PSM M  20     -42.219 -29.391  -7.367  0.00  0.00      MEMB  
ATOM    712 H13G PSM M  20     -41.400 -27.981  -8.298  0.00  0.00      MEMB  
ATOM    713 C14F PSM M  20     -43.415 -28.741  -8.954  0.00  0.00      MEMB  
ATOM    714 H14F PSM M  20     -43.881 -27.860  -9.444  0.00  0.00      MEMB  
ATOM    715 H14G PSM M  20     -44.176 -29.336  -8.407  0.00  0.00      MEMB  
ATOM    716 C15F PSM M  20     -42.748 -29.595 -10.028  0.00  0.00      MEMB  
ATOM    717 H15F PSM M  20     -41.765 -30.059  -9.798  0.00  0.00      MEMB  
ATOM    718 H15G PSM M  20     -42.603 -28.861 -10.850  0.00  0.00      MEMB  
ATOM    719 C16F PSM M  20     -43.625 -30.796 -10.363  0.00  0.00      MEMB  
ATOM    720 H16F PSM M  20     -43.472 -31.521  -9.535  0.00  0.00      MEMB  
ATOM    721 H16G PSM M  20     -44.676 -30.523 -10.600  0.00  0.00      MEMB  
ATOM    722 H16H PSM M  20     -43.267 -31.383 -11.236  0.00  0.00      MEMB  
ATOM    723  C3  CHL1M  21     -45.065   0.347   1.780  0.00  0.00      MEMB  
ATOM    724  H3  CHL1M  21     -44.047   0.061   1.439  0.00  0.00      MEMB  
ATOM    725  O3  CHL1M  21     -44.914   0.511   3.183  0.00  0.00      MEMB  
ATOM    726  H3' CHL1M  21     -45.538   0.029   3.730  0.00  0.00      MEMB  
ATOM    727  C4  CHL1M  21     -45.435   1.687   1.085  0.00  0.00      MEMB  
ATOM    728  H4A CHL1M  21     -46.386   2.086   1.499  0.00  0.00      MEMB  
ATOM    729  H4B CHL1M  21     -44.613   2.423   1.208  0.00  0.00      MEMB  
ATOM    730  C5  CHL1M  21     -45.535   1.401  -0.387  0.00  0.00      MEMB  
ATOM    731  C6  CHL1M  21     -44.836   2.146  -1.307  0.00  0.00      MEMB  
ATOM    732  H6  CHL1M  21     -44.179   2.963  -0.976  0.00  0.00      MEMB  
ATOM    733  C7  CHL1M  21     -44.982   2.102  -2.746  0.00  0.00      MEMB  
ATOM    734  H7A CHL1M  21     -45.152   3.065  -3.274  0.00  0.00      MEMB  
ATOM    735  H7B CHL1M  21     -44.020   1.799  -3.212  0.00  0.00      MEMB  
ATOM    736  C8  CHL1M  21     -46.191   1.281  -3.197  0.00  0.00      MEMB  
ATOM    737  H8  CHL1M  21     -47.172   1.799  -3.137  0.00  0.00      MEMB  
ATOM    738  C14 CHL1M  21     -45.998   0.846  -4.644  0.00  0.00      MEMB  
ATOM    739  H14 CHL1M  21     -45.108   0.181  -4.620  0.00  0.00      MEMB  
ATOM    740  C15 CHL1M  21     -45.708   1.960  -5.681  0.00  0.00      MEMB  
ATOM    741 H15A CHL1M  21     -46.456   2.776  -5.592  0.00  0.00      MEMB  
ATOM    742 H15B CHL1M  21     -44.758   2.516  -5.533  0.00  0.00      MEMB  
ATOM    743  C16 CHL1M  21     -45.866   1.173  -7.006  0.00  0.00      MEMB  
ATOM    744 H16A CHL1M  21     -46.582   1.742  -7.637  0.00  0.00      MEMB  
ATOM    745 H16B CHL1M  21     -44.845   1.007  -7.412  0.00  0.00      MEMB  
ATOM    746  C17 CHL1M  21     -46.513  -0.258  -6.631  0.00  0.00      MEMB  
ATOM    747  H17 CHL1M  21     -45.687  -0.992  -6.520  0.00  0.00      MEMB  
ATOM    748  C13 CHL1M  21     -47.090  -0.067  -5.265  0.00  0.00      MEMB  
ATOM    749  C18 CHL1M  21     -48.398   0.768  -5.282  0.00  0.00      MEMB  
ATOM    750 H18A CHL1M  21     -49.215   0.235  -5.813  0.00  0.00      MEMB  
ATOM    751 H18B CHL1M  21     -48.795   1.000  -4.271  0.00  0.00      MEMB  
ATOM    752 H18C CHL1M  21     -48.305   1.733  -5.825  0.00  0.00      MEMB  
ATOM    753  C12 CHL1M  21     -47.087  -1.368  -4.413  0.00  0.00      MEMB  
ATOM    754 H12A CHL1M  21     -47.926  -2.058  -4.644  0.00  0.00      MEMB  
ATOM    755 H12B CHL1M  21     -46.116  -1.903  -4.481  0.00  0.00      MEMB  
ATOM    756  C11 CHL1M  21     -47.316  -1.039  -2.898  0.00  0.00      MEMB  
ATOM    757 H11A CHL1M  21     -48.336  -0.678  -2.643  0.00  0.00      MEMB  
ATOM    758 H11B CHL1M  21     -47.291  -1.963  -2.283  0.00  0.00      MEMB  
ATOM    759  C9  CHL1M  21     -46.358   0.018  -2.274  0.00  0.00      MEMB  
ATOM    760  H9  CHL1M  21     -45.335  -0.411  -2.339  0.00  0.00      MEMB  
ATOM    761  C10 CHL1M  21     -46.615   0.290  -0.749  0.00  0.00      MEMB  
ATOM    762  C19 CHL1M  21     -47.968   0.829  -0.459  0.00  0.00      MEMB  
ATOM    763 H19A CHL1M  21     -48.807   0.172  -0.776  0.00  0.00      MEMB  
ATOM    764 H19B CHL1M  21     -48.134   1.085   0.610  0.00  0.00      MEMB  
ATOM    765 H19C CHL1M  21     -48.090   1.822  -0.941  0.00  0.00      MEMB  
ATOM    766  C1  CHL1M  21     -46.322  -1.024   0.071  0.00  0.00      MEMB  
ATOM    767  H1A CHL1M  21     -47.168  -1.742   0.014  0.00  0.00      MEMB  
ATOM    768  H1B CHL1M  21     -45.419  -1.490  -0.376  0.00  0.00      MEMB  
ATOM    769  C2  CHL1M  21     -46.104  -0.765   1.559  0.00  0.00      MEMB  
ATOM    770  H2A CHL1M  21     -45.861  -1.705   2.099  0.00  0.00      MEMB  
ATOM    771  H2B CHL1M  21     -47.014  -0.295   1.988  0.00  0.00      MEMB  
ATOM    772  C20 CHL1M  21     -47.449  -0.810  -7.842  0.00  0.00      MEMB  
ATOM    773  H20 CHL1M  21     -48.210  -0.002  -7.869  0.00  0.00      MEMB  
ATOM    774  C21 CHL1M  21     -48.283  -2.049  -7.427  0.00  0.00      MEMB  
ATOM    775 H21A CHL1M  21     -47.560  -2.876  -7.260  0.00  0.00      MEMB  
ATOM    776 H21B CHL1M  21     -48.955  -2.517  -8.178  0.00  0.00      MEMB  
ATOM    777 H21C CHL1M  21     -48.828  -1.798  -6.492  0.00  0.00      MEMB  
ATOM    778  C22 CHL1M  21     -46.743  -0.955  -9.235  0.00  0.00      MEMB  
ATOM    779 H22A CHL1M  21     -47.426  -1.280 -10.048  0.00  0.00      MEMB  
ATOM    780 H22B CHL1M  21     -46.353   0.065  -9.441  0.00  0.00      MEMB  
ATOM    781  C23 CHL1M  21     -45.597  -1.938  -9.259  0.00  0.00      MEMB  
ATOM    782 H23A CHL1M  21     -44.970  -1.692  -8.375  0.00  0.00      MEMB  
ATOM    783 H23B CHL1M  21     -45.953  -2.990  -9.249  0.00  0.00      MEMB  
ATOM    784  C24 CHL1M  21     -44.624  -1.704 -10.396  0.00  0.00      MEMB  
ATOM    785 H24A CHL1M  21     -44.159  -0.699 -10.303  0.00  0.00      MEMB  
ATOM    786 H24B CHL1M  21     -43.695  -2.308 -10.319  0.00  0.00      MEMB  
ATOM    787  C25 CHL1M  21     -45.164  -1.866 -11.898  0.00  0.00      MEMB  
ATOM    788  H25 CHL1M  21     -45.941  -2.640 -11.721  0.00  0.00      MEMB  
ATOM    789  C26 CHL1M  21     -45.714  -0.522 -12.388  0.00  0.00      MEMB  
ATOM    790 H26A CHL1M  21     -46.590  -0.233 -11.770  0.00  0.00      MEMB  
ATOM    791 H26B CHL1M  21     -45.040   0.358 -12.318  0.00  0.00      MEMB  
ATOM    792 H26C CHL1M  21     -46.210  -0.592 -13.380  0.00  0.00      MEMB  
ATOM    793  C27 CHL1M  21     -44.141  -2.442 -12.845  0.00  0.00      MEMB  
ATOM    794 H27A CHL1M  21     -43.287  -1.748 -13.003  0.00  0.00      MEMB  
ATOM    795 H27B CHL1M  21     -43.664  -3.321 -12.362  0.00  0.00      MEMB  
ATOM    796 H27C CHL1M  21     -44.632  -2.666 -13.816  0.00  0.00      MEMB  
ATOM    797  N   PSM M  22     -42.974 -11.135  12.748  0.00  0.00      MEMB  
ATOM    798  C15 PSM M  22     -41.637 -11.683  12.732  0.00  0.00      MEMB  
ATOM    799 H15A PSM M  22     -41.384 -12.240  13.622  0.00  0.00      MEMB  
ATOM    800 H15B PSM M  22     -41.350 -12.130  11.792  0.00  0.00      MEMB  
ATOM    801 H15C PSM M  22     -41.022 -10.798  12.807  0.00  0.00      MEMB  
ATOM    802  C14 PSM M  22     -43.944 -12.240  12.782  0.00  0.00      MEMB  
ATOM    803 H14A PSM M  22     -44.930 -11.846  12.978  0.00  0.00      MEMB  
ATOM    804 H14B PSM M  22     -44.023 -12.875  11.912  0.00  0.00      MEMB  
ATOM    805 H14C PSM M  22     -43.580 -12.959  13.501  0.00  0.00      MEMB  
ATOM    806  C13 PSM M  22     -43.205 -10.238  13.935  0.00  0.00      MEMB  
ATOM    807 H13A PSM M  22     -42.475  -9.447  14.017  0.00  0.00      MEMB  
ATOM    808 H13B PSM M  22     -44.213  -9.854  13.891  0.00  0.00      MEMB  
ATOM    809 H13C PSM M  22     -43.224 -10.928  14.766  0.00  0.00      MEMB  
ATOM    810  C12 PSM M  22     -43.115 -10.397  11.428  0.00  0.00      MEMB  
ATOM    811 H12A PSM M  22     -44.138 -10.052  11.392  0.00  0.00      MEMB  
ATOM    812 H12B PSM M  22     -42.448  -9.547  11.412  0.00  0.00      MEMB  
ATOM    813  C11 PSM M  22     -42.941 -11.034  10.089  0.00  0.00      MEMB  
ATOM    814 H11A PSM M  22     -42.877 -10.285   9.271  0.00  0.00      MEMB  
ATOM    815 H11B PSM M  22     -41.978 -11.587  10.129  0.00  0.00      MEMB  
ATOM    816  P   PSM M  22     -45.295 -11.395   9.215  0.00  0.00      MEMB  
ATOM    817  O13 PSM M  22     -46.324 -12.503   9.316  0.00  0.00      MEMB  
ATOM    818  O14 PSM M  22     -45.503 -10.015   9.824  0.00  0.00      MEMB  
ATOM    819  O11 PSM M  22     -44.900 -11.158   7.739  0.00  0.00      MEMB  
ATOM    820  O12 PSM M  22     -43.971 -11.980   9.780  0.00  0.00      MEMB  
ATOM    821  C1S PSM M  22     -45.868 -10.647   6.872  0.00  0.00      MEMB  
ATOM    822  H1S PSM M  22     -46.639 -11.415   6.650  0.00  0.00      MEMB  
ATOM    823  H1T PSM M  22     -46.355  -9.728   7.262  0.00  0.00      MEMB  
ATOM    824  NF  PSM M  22     -46.248 -10.097   4.464  0.00  0.00      MEMB  
ATOM    825  HNF PSM M  22     -46.402 -10.485   3.558  0.00  0.00      MEMB  
ATOM    826  C2S PSM M  22     -45.205 -10.491   5.456  0.00  0.00      MEMB  
ATOM    827  H2S PSM M  22     -44.659  -9.530   5.572  0.00  0.00      MEMB  
ATOM    828  C3S PSM M  22     -44.190 -11.598   5.002  0.00  0.00      MEMB  
ATOM    829  H3S PSM M  22     -44.861 -12.482   4.962  0.00  0.00      MEMB  
ATOM    830  O3  PSM M  22     -43.202 -12.026   5.970  0.00  0.00      MEMB  
ATOM    831  HO3 PSM M  22     -43.469 -11.722   6.840  0.00  0.00      MEMB  
ATOM    832  C4S PSM M  22     -43.500 -11.372   3.688  0.00  0.00      MEMB  
ATOM    833  H4S PSM M  22     -44.081 -11.756   2.836  0.00  0.00      MEMB  
ATOM    834  C5S PSM M  22     -42.241 -10.918   3.497  0.00  0.00      MEMB  
ATOM    835  H5S PSM M  22     -41.594 -10.611   4.332  0.00  0.00      MEMB  
ATOM    836  C6S PSM M  22     -41.760 -10.718   2.087  0.00  0.00      MEMB  
ATOM    837  H6S PSM M  22     -41.368 -11.643   1.612  0.00  0.00      MEMB  
ATOM    838  H6T PSM M  22     -42.535 -10.345   1.385  0.00  0.00      MEMB  
ATOM    839  C7S PSM M  22     -40.553  -9.815   2.102  0.00  0.00      MEMB  
ATOM    840  H7S PSM M  22     -40.875  -8.771   2.304  0.00  0.00      MEMB  
ATOM    841  H7T PSM M  22     -39.860 -10.275   2.838  0.00  0.00      MEMB  
ATOM    842  C8S PSM M  22     -39.869  -9.709   0.665  0.00  0.00      MEMB  
ATOM    843  H8S PSM M  22     -39.033  -8.978   0.703  0.00  0.00      MEMB  
ATOM    844  H8T PSM M  22     -39.453 -10.705   0.405  0.00  0.00      MEMB  
ATOM    845  C9S PSM M  22     -40.809  -9.164  -0.406  0.00  0.00      MEMB  
ATOM    846  H9S PSM M  22     -41.733  -9.780  -0.419  0.00  0.00      MEMB  
ATOM    847  H9T PSM M  22     -41.222  -8.155  -0.194  0.00  0.00      MEMB  
ATOM    848 C10S PSM M  22     -40.249  -9.371  -1.809  0.00  0.00      MEMB  
ATOM    849 H10S PSM M  22     -39.508  -8.591  -2.086  0.00  0.00      MEMB  
ATOM    850 H10T PSM M  22     -39.770 -10.353  -2.009  0.00  0.00      MEMB  
ATOM    851 C11S PSM M  22     -41.402  -9.315  -2.768  0.00  0.00      MEMB  
ATOM    852 H11S PSM M  22     -42.045 -10.216  -2.674  0.00  0.00      MEMB  
ATOM    853 H11T PSM M  22     -41.962  -8.433  -2.389  0.00  0.00      MEMB  
ATOM    854 C12S PSM M  22     -40.920  -9.437  -4.299  0.00  0.00      MEMB  
ATOM    855 H12S PSM M  22     -41.834  -9.452  -4.929  0.00  0.00      MEMB  
ATOM    856 H12T PSM M  22     -40.290  -8.544  -4.500  0.00  0.00      MEMB  
ATOM    857 C13S PSM M  22     -40.077 -10.655  -4.650  0.00  0.00      MEMB  
ATOM    858 H13S PSM M  22     -39.126 -10.563  -4.083  0.00  0.00      MEMB  
ATOM    859 H13T PSM M  22     -40.632 -11.563  -4.330  0.00  0.00      MEMB  
ATOM    860 C14S PSM M  22     -39.684 -10.759  -6.123  0.00  0.00      MEMB  
ATOM    861 H14S PSM M  22     -40.628 -10.838  -6.703  0.00  0.00      MEMB  
ATOM    862 H14T PSM M  22     -39.184  -9.858  -6.539  0.00  0.00      MEMB  
ATOM    863 C15S PSM M  22     -38.920 -12.011  -6.581  0.00  0.00      MEMB  
ATOM    864 H15S PSM M  22     -37.877 -11.987  -6.199  0.00  0.00      MEMB  
ATOM    865 H15T PSM M  22     -39.451 -12.868  -6.112  0.00  0.00      MEMB  
ATOM    866 C16S PSM M  22     -38.895 -12.090  -8.145  0.00  0.00      MEMB  
ATOM    867 H16S PSM M  22     -39.165 -13.115  -8.477  0.00  0.00      MEMB  
ATOM    868 H16T PSM M  22     -39.678 -11.515  -8.684  0.00  0.00      MEMB  
ATOM    869 C17S PSM M  22     -37.557 -11.680  -8.827  0.00  0.00      MEMB  
ATOM    870 H17S PSM M  22     -37.794 -11.791  -9.907  0.00  0.00      MEMB  
ATOM    871 H17T PSM M  22     -37.359 -10.616  -8.576  0.00  0.00      MEMB  
ATOM    872 C18S PSM M  22     -36.321 -12.501  -8.513  0.00  0.00      MEMB  
ATOM    873 H18S PSM M  22     -35.420 -11.896  -8.752  0.00  0.00      MEMB  
ATOM    874 H18T PSM M  22     -36.265 -12.667  -7.416  0.00  0.00      MEMB  
ATOM    875 H18U PSM M  22     -36.385 -13.484  -9.026  0.00  0.00      MEMB  
ATOM    876  C1F PSM M  22     -46.987  -9.046   4.585  0.00  0.00      MEMB  
ATOM    877  OF  PSM M  22     -46.629  -8.106   5.298  0.00  0.00      MEMB  
ATOM    878  C2F PSM M  22     -48.285  -9.025   3.748  0.00  0.00      MEMB  
ATOM    879  H2F PSM M  22     -49.067  -9.499   4.379  0.00  0.00      MEMB  
ATOM    880  H2G PSM M  22     -48.144  -9.640   2.834  0.00  0.00      MEMB  
ATOM    881  C3F PSM M  22     -48.747  -7.620   3.304  0.00  0.00      MEMB  
ATOM    882  H3F PSM M  22     -47.972  -7.174   2.645  0.00  0.00      MEMB  
ATOM    883  H3G PSM M  22     -48.728  -6.872   4.125  0.00  0.00      MEMB  
ATOM    884  C4F PSM M  22     -50.131  -7.733   2.634  0.00  0.00      MEMB  
ATOM    885  H4F PSM M  22     -50.280  -6.866   1.955  0.00  0.00      MEMB  
ATOM    886  H4G PSM M  22     -50.792  -7.622   3.520  0.00  0.00      MEMB  
ATOM    887  C5F PSM M  22     -50.369  -8.926   1.712  0.00  0.00      MEMB  
ATOM    888  H5F PSM M  22     -51.448  -8.879   1.451  0.00  0.00      MEMB  
ATOM    889  H5G PSM M  22     -50.335  -9.922   2.203  0.00  0.00      MEMB  
ATOM    890  C6F PSM M  22     -49.535  -8.959   0.437  0.00  0.00      MEMB  
ATOM    891  H6F PSM M  22     -48.465  -9.052   0.718  0.00  0.00      MEMB  
ATOM    892  H6G PSM M  22     -49.719  -8.020  -0.127  0.00  0.00      MEMB  
ATOM    893  C7F PSM M  22     -49.849 -10.094  -0.436  0.00  0.00      MEMB  
ATOM    894  H7F PSM M  22     -49.645 -11.068   0.059  0.00  0.00      MEMB  
ATOM    895  H7G PSM M  22     -49.225 -10.101  -1.356  0.00  0.00      MEMB  
ATOM    896  C8F PSM M  22     -51.283 -10.137  -1.074  0.00  0.00      MEMB  
ATOM    897  H8F PSM M  22     -51.502  -9.086  -1.357  0.00  0.00      MEMB  
ATOM    898  H8G PSM M  22     -51.973 -10.562  -0.314  0.00  0.00      MEMB  
ATOM    899  C9F PSM M  22     -51.443 -10.989  -2.355  0.00  0.00      MEMB  
ATOM    900  H9F PSM M  22     -51.264 -12.068  -2.157  0.00  0.00      MEMB  
ATOM    901  H9G PSM M  22     -50.650 -10.623  -3.041  0.00  0.00      MEMB  
ATOM    902 C10F PSM M  22     -52.871 -10.880  -2.970  0.00  0.00      MEMB  
ATOM    903 H10F PSM M  22     -53.104  -9.955  -3.539  0.00  0.00      MEMB  
ATOM    904 H10G PSM M  22     -53.653 -10.907  -2.180  0.00  0.00      MEMB  
ATOM    905 C11F PSM M  22     -53.062 -12.197  -3.815  0.00  0.00      MEMB  
ATOM    906 H11F PSM M  22     -53.231 -13.125  -3.227  0.00  0.00      MEMB  
ATOM    907 H11G PSM M  22     -52.089 -12.436  -4.297  0.00  0.00      MEMB  
ATOM    908 C12F PSM M  22     -54.059 -12.167  -4.963  0.00  0.00      MEMB  
ATOM    909 H12F PSM M  22     -53.842 -13.101  -5.525  0.00  0.00      MEMB  
ATOM    910 H12G PSM M  22     -53.813 -11.322  -5.640  0.00  0.00      MEMB  
ATOM    911 C13F PSM M  22     -55.621 -12.157  -4.603  0.00  0.00      MEMB  
ATOM    912 H13F PSM M  22     -55.908 -11.172  -4.177  0.00  0.00      MEMB  
ATOM    913 H13G PSM M  22     -55.957 -12.997  -3.957  0.00  0.00      MEMB  
ATOM    914 C14F PSM M  22     -56.510 -12.339  -5.826  0.00  0.00      MEMB  
ATOM    915 H14F PSM M  22     -56.421 -13.293  -6.387  0.00  0.00      MEMB  
ATOM    916 H14G PSM M  22     -56.183 -11.526  -6.510  0.00  0.00      MEMB  
ATOM    917 C15F PSM M  22     -58.009 -12.224  -5.509  0.00  0.00      MEMB  
ATOM    918 H15F PSM M  22     -58.311 -11.416  -4.809  0.00  0.00      MEMB  
ATOM    919 H15G PSM M  22     -58.217 -13.179  -4.981  0.00  0.00      MEMB  
ATOM    920 C16F PSM M  22     -58.975 -12.188  -6.707  0.00  0.00      MEMB  
ATOM    921 H16F PSM M  22     -58.788 -12.993  -7.449  0.00  0.00      MEMB  
ATOM    922 H16G PSM M  22     -60.058 -12.133  -6.464  0.00  0.00      MEMB  
ATOM    923 H16H PSM M  22     -58.749 -11.222  -7.208  0.00  0.00      MEMB  
ATOM    924  C3  CHL1M  24     -14.281  -6.158   2.926  0.00  0.00      MEMB  
ATOM    925  H3  CHL1M  24     -13.272  -5.743   2.720  0.00  0.00      MEMB  
ATOM    926  O3  CHL1M  24     -14.476  -5.970   4.345  0.00  0.00      MEMB  
ATOM    927  H3' CHL1M  24     -15.020  -6.714   4.612  0.00  0.00      MEMB  
ATOM    928  C4  CHL1M  24     -15.451  -5.387   2.229  0.00  0.00      MEMB  
ATOM    929  H4A CHL1M  24     -16.382  -5.837   2.635  0.00  0.00      MEMB  
ATOM    930  H4B CHL1M  24     -15.448  -4.323   2.548  0.00  0.00      MEMB  
ATOM    931  C5  CHL1M  24     -15.238  -5.533   0.693  0.00  0.00      MEMB  
ATOM    932  C6  CHL1M  24     -15.125  -4.422  -0.171  0.00  0.00      MEMB  
ATOM    933  H6  CHL1M  24     -15.182  -3.403   0.239  0.00  0.00      MEMB  
ATOM    934  C7  CHL1M  24     -14.917  -4.545  -1.616  0.00  0.00      MEMB  
ATOM    935  H7A CHL1M  24     -15.482  -3.701  -2.066  0.00  0.00      MEMB  
ATOM    936  H7B CHL1M  24     -13.851  -4.235  -1.657  0.00  0.00      MEMB  
ATOM    937  C8  CHL1M  24     -15.069  -5.990  -2.220  0.00  0.00      MEMB  
ATOM    938  H8  CHL1M  24     -16.153  -6.222  -2.145  0.00  0.00      MEMB  
ATOM    939  C14 CHL1M  24     -14.588  -6.076  -3.707  0.00  0.00      MEMB  
ATOM    940  H14 CHL1M  24     -13.556  -5.669  -3.658  0.00  0.00      MEMB  
ATOM    941  C15 CHL1M  24     -15.200  -5.157  -4.761  0.00  0.00      MEMB  
ATOM    942 H15A CHL1M  24     -16.296  -5.011  -4.656  0.00  0.00      MEMB  
ATOM    943 H15B CHL1M  24     -14.625  -4.216  -4.629  0.00  0.00      MEMB  
ATOM    944  C16 CHL1M  24     -14.829  -5.881  -6.088  0.00  0.00      MEMB  
ATOM    945 H16A CHL1M  24     -15.734  -6.303  -6.574  0.00  0.00      MEMB  
ATOM    946 H16B CHL1M  24     -14.297  -5.213  -6.799  0.00  0.00      MEMB  
ATOM    947  C17 CHL1M  24     -14.042  -7.172  -5.748  0.00  0.00      MEMB  
ATOM    948  H17 CHL1M  24     -12.973  -6.908  -5.600  0.00  0.00      MEMB  
ATOM    949  C13 CHL1M  24     -14.467  -7.483  -4.300  0.00  0.00      MEMB  
ATOM    950  C18 CHL1M  24     -15.911  -8.095  -4.374  0.00  0.00      MEMB  
ATOM    951 H18A CHL1M  24     -15.781  -9.136  -4.740  0.00  0.00      MEMB  
ATOM    952 H18B CHL1M  24     -16.327  -8.151  -3.345  0.00  0.00      MEMB  
ATOM    953 H18C CHL1M  24     -16.579  -7.579  -5.095  0.00  0.00      MEMB  
ATOM    954  C12 CHL1M  24     -13.504  -8.254  -3.367  0.00  0.00      MEMB  
ATOM    955 H12A CHL1M  24     -13.322  -9.307  -3.670  0.00  0.00      MEMB  
ATOM    956 H12B CHL1M  24     -12.544  -7.698  -3.321  0.00  0.00      MEMB  
ATOM    957  C11 CHL1M  24     -14.028  -8.339  -1.957  0.00  0.00      MEMB  
ATOM    958 H11A CHL1M  24     -14.967  -8.932  -1.906  0.00  0.00      MEMB  
ATOM    959 H11B CHL1M  24     -13.294  -8.803  -1.265  0.00  0.00      MEMB  
ATOM    960  C9  CHL1M  24     -14.318  -6.948  -1.267  0.00  0.00      MEMB  
ATOM    961  H9  CHL1M  24     -13.349  -6.407  -1.220  0.00  0.00      MEMB  
ATOM    962  C10 CHL1M  24     -14.899  -7.015   0.185  0.00  0.00      MEMB  
ATOM    963  C19 CHL1M  24     -16.226  -7.786   0.157  0.00  0.00      MEMB  
ATOM    964 H19A CHL1M  24     -16.811  -7.625   1.088  0.00  0.00      MEMB  
ATOM    965 H19B CHL1M  24     -16.870  -7.514  -0.706  0.00  0.00      MEMB  
ATOM    966 H19C CHL1M  24     -15.967  -8.859   0.032  0.00  0.00      MEMB  
ATOM    967  C1  CHL1M  24     -13.964  -7.764   1.095  0.00  0.00      MEMB  
ATOM    968  H1A CHL1M  24     -13.951  -8.846   0.846  0.00  0.00      MEMB  
ATOM    969  H1B CHL1M  24     -12.965  -7.340   0.855  0.00  0.00      MEMB  
ATOM    970  C2  CHL1M  24     -14.294  -7.645   2.562  0.00  0.00      MEMB  
ATOM    971  H2A CHL1M  24     -13.568  -8.162   3.226  0.00  0.00      MEMB  
ATOM    972  H2B CHL1M  24     -15.349  -7.957   2.719  0.00  0.00      MEMB  
ATOM    973  C20 CHL1M  24     -14.119  -8.232  -6.880  0.00  0.00      MEMB  
ATOM    974  H20 CHL1M  24     -15.148  -8.519  -7.185  0.00  0.00      MEMB  
ATOM    975  C21 CHL1M  24     -13.339  -9.491  -6.332  0.00  0.00      MEMB  
ATOM    976 H21A CHL1M  24     -13.875 -10.002  -5.503  0.00  0.00      MEMB  
ATOM    977 H21B CHL1M  24     -12.327  -9.123  -6.059  0.00  0.00      MEMB  
ATOM    978 H21C CHL1M  24     -13.136 -10.252  -7.116  0.00  0.00      MEMB  
ATOM    979  C22 CHL1M  24     -13.419  -7.631  -8.216  0.00  0.00      MEMB  
ATOM    980 H22A CHL1M  24     -14.088  -6.854  -8.645  0.00  0.00      MEMB  
ATOM    981 H22B CHL1M  24     -12.492  -7.083  -7.943  0.00  0.00      MEMB  
ATOM    982  C23 CHL1M  24     -13.307  -8.660  -9.483  0.00  0.00      MEMB  
ATOM    983 H23A CHL1M  24     -13.431  -7.994 -10.363  0.00  0.00      MEMB  
ATOM    984 H23B CHL1M  24     -12.276  -9.047  -9.336  0.00  0.00      MEMB  
ATOM    985  C24 CHL1M  24     -14.482  -9.707  -9.611  0.00  0.00      MEMB  
ATOM    986 H24A CHL1M  24     -14.290 -10.528  -8.887  0.00  0.00      MEMB  
ATOM    987 H24B CHL1M  24     -15.501  -9.309  -9.418  0.00  0.00      MEMB  
ATOM    988  C25 CHL1M  24     -14.576 -10.383 -10.987  0.00  0.00      MEMB  
ATOM    989  H25 CHL1M  24     -14.602  -9.540 -11.709  0.00  0.00      MEMB  
ATOM    990  C26 CHL1M  24     -13.325 -11.182 -11.248  0.00  0.00      MEMB  
ATOM    991 H26A CHL1M  24     -13.201 -11.669 -12.239  0.00  0.00      MEMB  
ATOM    992 H26B CHL1M  24     -12.384 -10.658 -10.977  0.00  0.00      MEMB  
ATOM    993 H26C CHL1M  24     -13.315 -12.044 -10.547  0.00  0.00      MEMB  
ATOM    994  C27 CHL1M  24     -15.986 -11.118 -11.253  0.00  0.00      MEMB  
ATOM    995 H27A CHL1M  24     -16.094 -12.064 -10.681  0.00  0.00      MEMB  
ATOM    996 H27B CHL1M  24     -16.846 -10.449 -11.036  0.00  0.00      MEMB  
ATOM    997 H27C CHL1M  24     -15.971 -11.428 -12.319  0.00  0.00      MEMB  
ATOM    998  N   POPCM  25     -26.306  -7.985  13.309  0.00  0.00      MEMB  
ATOM    999  C12 POPCM  25     -27.038  -9.137  12.614  0.00  0.00      MEMB  
ATOM   1000 H12A POPCM  25     -27.922  -8.755  12.124  0.00  0.00      MEMB  
ATOM   1001 H12B POPCM  25     -27.529  -9.720  13.379  0.00  0.00      MEMB  
ATOM   1002  C13 POPCM  25     -26.122  -6.906  12.355  0.00  0.00      MEMB  
ATOM   1003 H13A POPCM  25     -25.621  -7.039  11.408  0.00  0.00      MEMB  
ATOM   1004 H13B POPCM  25     -27.094  -6.477  12.164  0.00  0.00      MEMB  
ATOM   1005 H13C POPCM  25     -25.561  -6.112  12.827  0.00  0.00      MEMB  
ATOM   1006  C14 POPCM  25     -27.167  -7.488  14.397  0.00  0.00      MEMB  
ATOM   1007 H14A POPCM  25     -27.207  -8.220  15.190  0.00  0.00      MEMB  
ATOM   1008 H14B POPCM  25     -26.719  -6.594  14.804  0.00  0.00      MEMB  
ATOM   1009 H14C POPCM  25     -28.218  -7.339  14.196  0.00  0.00      MEMB  
ATOM   1010  C15 POPCM  25     -24.992  -8.457  13.935  0.00  0.00      MEMB  
ATOM   1011 H15A POPCM  25     -24.222  -8.354  13.185  0.00  0.00      MEMB  
ATOM   1012 H15B POPCM  25     -25.109  -9.448  14.349  0.00  0.00      MEMB  
ATOM   1013 H15C POPCM  25     -24.727  -7.758  14.714  0.00  0.00      MEMB  
ATOM   1014  C11 POPCM  25     -26.210 -10.030  11.662  0.00  0.00      MEMB  
ATOM   1015 H11A POPCM  25     -25.648 -10.889  12.087  0.00  0.00      MEMB  
ATOM   1016 H11B POPCM  25     -25.395  -9.362  11.310  0.00  0.00      MEMB  
ATOM   1017  P   POPCM  25     -27.332  -9.399   9.301  0.00  0.00      MEMB  
ATOM   1018  O13 POPCM  25     -27.477  -8.051   9.909  0.00  0.00      MEMB  
ATOM   1019  O14 POPCM  25     -28.419  -9.935   8.442  0.00  0.00      MEMB  
ATOM   1020  O12 POPCM  25     -27.049 -10.425  10.502  0.00  0.00      MEMB  
ATOM   1021  O11 POPCM  25     -26.039  -9.343   8.419  0.00  0.00      MEMB  
ATOM   1022  C1  POPCM  25     -26.054  -8.544   7.263  0.00  0.00      MEMB  
ATOM   1023  HA  POPCM  25     -25.632  -7.547   7.513  0.00  0.00      MEMB  
ATOM   1024  HB  POPCM  25     -27.063  -8.426   6.813  0.00  0.00      MEMB  
ATOM   1025  C2  POPCM  25     -25.333  -9.223   6.083  0.00  0.00      MEMB  
ATOM   1026  HS  POPCM  25     -24.449  -9.768   6.478  0.00  0.00      MEMB  
ATOM   1027  O21 POPCM  25     -24.849  -8.128   5.295  0.00  0.00      MEMB  
ATOM   1028  C21 POPCM  25     -24.113  -8.427   4.240  0.00  0.00      MEMB  
ATOM   1029  O22 POPCM  25     -23.724  -9.544   4.026  0.00  0.00      MEMB  
ATOM   1030  C22 POPCM  25     -23.553  -7.178   3.611  0.00  0.00      MEMB  
ATOM   1031  H2R POPCM  25     -22.594  -6.911   4.103  0.00  0.00      MEMB  
ATOM   1032  H2S POPCM  25     -24.233  -6.343   3.884  0.00  0.00      MEMB  
ATOM   1033  C3  POPCM  25     -26.245 -10.204   5.380  0.00  0.00      MEMB  
ATOM   1034  HX  POPCM  25     -26.549 -10.884   6.204  0.00  0.00      MEMB  
ATOM   1035  HY  POPCM  25     -25.553 -10.771   4.722  0.00  0.00      MEMB  
ATOM   1036  O31 POPCM  25     -27.327  -9.546   4.611  0.00  0.00      MEMB  
ATOM   1037  C31 POPCM  25     -28.318 -10.387   4.307  0.00  0.00      MEMB  
ATOM   1038  O32 POPCM  25     -28.371 -11.560   4.685  0.00  0.00      MEMB  
ATOM   1039  C32 POPCM  25     -29.388  -9.671   3.405  0.00  0.00      MEMB  
ATOM   1040  H2X POPCM  25     -30.378  -9.891   3.859  0.00  0.00      MEMB  
ATOM   1041  H2Y POPCM  25     -29.408 -10.175   2.415  0.00  0.00      MEMB  
ATOM   1042  C23 POPCM  25     -23.401  -7.168   2.085  0.00  0.00      MEMB  
ATOM   1043  H3R POPCM  25     -24.456  -7.373   1.800  0.00  0.00      MEMB  
ATOM   1044  H3S POPCM  25     -22.623  -7.844   1.670  0.00  0.00      MEMB  
ATOM   1045  C24 POPCM  25     -23.146  -5.684   1.606  0.00  0.00      MEMB  
ATOM   1046  H4R POPCM  25     -22.079  -5.660   1.916  0.00  0.00      MEMB  
ATOM   1047  H4S POPCM  25     -23.634  -4.977   2.311  0.00  0.00      MEMB  
ATOM   1048  C25 POPCM  25     -23.449  -5.552   0.116  0.00  0.00      MEMB  
ATOM   1049  H5R POPCM  25     -24.517  -5.264   0.013  0.00  0.00      MEMB  
ATOM   1050  H5S POPCM  25     -23.377  -6.563  -0.340  0.00  0.00      MEMB  
ATOM   1051  C26 POPCM  25     -22.340  -4.680  -0.547  0.00  0.00      MEMB  
ATOM   1052  H6R POPCM  25     -22.216  -3.627  -0.217  0.00  0.00      MEMB  
ATOM   1053  H6S POPCM  25     -22.683  -4.588  -1.599  0.00  0.00      MEMB  
ATOM   1054  C27 POPCM  25     -20.956  -5.421  -0.473  0.00  0.00      MEMB  
ATOM   1055  H7R POPCM  25     -20.955  -6.529  -0.557  0.00  0.00      MEMB  
ATOM   1056  H7S POPCM  25     -20.505  -5.366   0.540  0.00  0.00      MEMB  
ATOM   1057  C28 POPCM  25     -20.017  -4.947  -1.542  0.00  0.00      MEMB  
ATOM   1058  H8R POPCM  25     -20.429  -4.923  -2.574  0.00  0.00      MEMB  
ATOM   1059  H8S POPCM  25     -19.170  -5.645  -1.709  0.00  0.00      MEMB  
ATOM   1060  C29 POPCM  25     -19.277  -3.705  -1.140  0.00  0.00      MEMB  
ATOM   1061  H91 POPCM  25     -18.848  -3.710  -0.127  0.00  0.00      MEMB  
ATOM   1062 C210 POPCM  25     -18.739  -2.803  -2.049  0.00  0.00      MEMB  
ATOM   1063 H101 POPCM  25     -18.421  -1.849  -1.603  0.00  0.00      MEMB  
ATOM   1064 C211 POPCM  25     -18.892  -2.823  -3.552  0.00  0.00      MEMB  
ATOM   1065 H11R POPCM  25     -19.894  -3.203  -3.845  0.00  0.00      MEMB  
ATOM   1066 H11S POPCM  25     -18.139  -3.463  -4.060  0.00  0.00      MEMB  
ATOM   1067 C212 POPCM  25     -18.887  -1.417  -4.197  0.00  0.00      MEMB  
ATOM   1068 H12R POPCM  25     -18.945  -1.515  -5.302  0.00  0.00      MEMB  
ATOM   1069 H12S POPCM  25     -17.892  -0.934  -4.096  0.00  0.00      MEMB  
ATOM   1070 C213 POPCM  25     -19.959  -0.396  -3.734  0.00  0.00      MEMB  
ATOM   1071 H13R POPCM  25     -19.709  -0.095  -2.694  0.00  0.00      MEMB  
ATOM   1072 H13S POPCM  25     -20.980  -0.831  -3.669  0.00  0.00      MEMB  
ATOM   1073 C214 POPCM  25     -20.107   0.774  -4.745  0.00  0.00      MEMB  
ATOM   1074 H14R POPCM  25     -20.764   1.550  -4.296  0.00  0.00      MEMB  
ATOM   1075 H14S POPCM  25     -20.468   0.494  -5.757  0.00  0.00      MEMB  
ATOM   1076 C215 POPCM  25     -18.719   1.496  -4.994  0.00  0.00      MEMB  
ATOM   1077 H15R POPCM  25     -18.150   1.056  -5.840  0.00  0.00      MEMB  
ATOM   1078 H15S POPCM  25     -18.123   1.376  -4.064  0.00  0.00      MEMB  
ATOM   1079 C216 POPCM  25     -18.995   3.054  -5.144  0.00  0.00      MEMB  
ATOM   1080 H16R POPCM  25     -18.018   3.577  -5.060  0.00  0.00      MEMB  
ATOM   1081 H16S POPCM  25     -19.642   3.435  -4.325  0.00  0.00      MEMB  
ATOM   1082 C217 POPCM  25     -19.596   3.375  -6.497  0.00  0.00      MEMB  
ATOM   1083 H17R POPCM  25     -20.522   2.785  -6.667  0.00  0.00      MEMB  
ATOM   1084 H17S POPCM  25     -18.996   3.062  -7.377  0.00  0.00      MEMB  
ATOM   1085 C218 POPCM  25     -19.920   4.856  -6.636  0.00  0.00      MEMB  
ATOM   1086 H18R POPCM  25     -19.039   5.512  -6.470  0.00  0.00      MEMB  
ATOM   1087 H18S POPCM  25     -20.734   5.083  -5.915  0.00  0.00      MEMB  
ATOM   1088 H18T POPCM  25     -20.373   5.035  -7.635  0.00  0.00      MEMB  
ATOM   1089  C33 POPCM  25     -29.380  -8.167   3.190  0.00  0.00      MEMB  
ATOM   1090  H3X POPCM  25     -28.427  -7.858   2.709  0.00  0.00      MEMB  
ATOM   1091  H3Y POPCM  25     -29.355  -7.602   4.146  0.00  0.00      MEMB  
ATOM   1092  C34 POPCM  25     -30.510  -7.742   2.323  0.00  0.00      MEMB  
ATOM   1093  H4X POPCM  25     -30.636  -6.638   2.307  0.00  0.00      MEMB  
ATOM   1094  H4Y POPCM  25     -31.435  -8.244   2.679  0.00  0.00      MEMB  
ATOM   1095  C35 POPCM  25     -30.361  -8.215   0.803  0.00  0.00      MEMB  
ATOM   1096  H5X POPCM  25     -30.045  -9.279   0.751  0.00  0.00      MEMB  
ATOM   1097  H5Y POPCM  25     -29.617  -7.516   0.365  0.00  0.00      MEMB  
ATOM   1098  C36 POPCM  25     -31.719  -8.204  -0.013  0.00  0.00      MEMB  
ATOM   1099  H6X POPCM  25     -32.116  -7.168   0.028  0.00  0.00      MEMB  
ATOM   1100  H6Y POPCM  25     -32.315  -8.965   0.535  0.00  0.00      MEMB  
ATOM   1101  C37 POPCM  25     -31.525  -8.584  -1.451  0.00  0.00      MEMB  
ATOM   1102  H7X POPCM  25     -32.577  -8.499  -1.795  0.00  0.00      MEMB  
ATOM   1103  H7Y POPCM  25     -31.102  -9.611  -1.470  0.00  0.00      MEMB  
ATOM   1104  C38 POPCM  25     -30.645  -7.620  -2.307  0.00  0.00      MEMB  
ATOM   1105  H8X POPCM  25     -29.608  -7.926  -2.054  0.00  0.00      MEMB  
ATOM   1106  H8Y POPCM  25     -30.645  -6.663  -1.743  0.00  0.00      MEMB  
ATOM   1107  C39 POPCM  25     -31.024  -7.479  -3.789  0.00  0.00      MEMB  
ATOM   1108  H9X POPCM  25     -32.119  -7.467  -3.977  0.00  0.00      MEMB  
ATOM   1109  H9Y POPCM  25     -30.649  -8.318  -4.414  0.00  0.00      MEMB  
ATOM   1110 C310 POPCM  25     -30.646  -6.088  -4.377  0.00  0.00      MEMB  
ATOM   1111 H10X POPCM  25     -29.581  -5.946  -4.094  0.00  0.00      MEMB  
ATOM   1112 H10Y POPCM  25     -31.314  -5.297  -3.973  0.00  0.00      MEMB  
ATOM   1113 C311 POPCM  25     -30.665  -5.940  -5.927  0.00  0.00      MEMB  
ATOM   1114 H11X POPCM  25     -30.463  -4.867  -6.130  0.00  0.00      MEMB  
ATOM   1115 H11Y POPCM  25     -31.701  -6.020  -6.320  0.00  0.00      MEMB  
ATOM   1116 C312 POPCM  25     -29.621  -6.789  -6.595  0.00  0.00      MEMB  
ATOM   1117 H12X POPCM  25     -29.843  -7.870  -6.465  0.00  0.00      MEMB  
ATOM   1118 H12Y POPCM  25     -28.667  -6.680  -6.035  0.00  0.00      MEMB  
ATOM   1119 C313 POPCM  25     -29.301  -6.498  -8.124  0.00  0.00      MEMB  
ATOM   1120 H13X POPCM  25     -28.472  -7.199  -8.359  0.00  0.00      MEMB  
ATOM   1121 H13Y POPCM  25     -28.844  -5.485  -8.120  0.00  0.00      MEMB  
ATOM   1122 C314 POPCM  25     -30.417  -6.764  -9.100  0.00  0.00      MEMB  
ATOM   1123 H14X POPCM  25     -31.208  -6.031  -8.834  0.00  0.00      MEMB  
ATOM   1124 H14Y POPCM  25     -30.711  -7.834  -9.033  0.00  0.00      MEMB  
ATOM   1125 C315 POPCM  25     -29.840  -6.520 -10.521  0.00  0.00      MEMB  
ATOM   1126 H15X POPCM  25     -28.858  -7.017 -10.668  0.00  0.00      MEMB  
ATOM   1127 H15Y POPCM  25     -29.546  -5.451 -10.594  0.00  0.00      MEMB  
ATOM   1128 C316 POPCM  25     -30.757  -7.048 -11.655  0.00  0.00      MEMB  
ATOM   1129 H16X POPCM  25     -31.788  -6.658 -11.515  0.00  0.00      MEMB  
ATOM   1130 H16Y POPCM  25     -30.926  -8.126 -11.444  0.00  0.00      MEMB  
ATOM   1131 H16Z POPCM  25     -30.251  -6.892 -12.631  0.00  0.00      MEMB  
ATOM   1132  C3  CHL1M  27     -33.466 -17.333   1.280  0.00  0.00      MEMB  
ATOM   1133  H3  CHL1M  27     -33.118 -16.281   1.352  0.00  0.00      MEMB  
ATOM   1134  O3  CHL1M  27     -33.676 -17.949   2.550  0.00  0.00      MEMB  
ATOM   1135  H3' CHL1M  27     -33.914 -17.222   3.130  0.00  0.00      MEMB  
ATOM   1136  C4  CHL1M  27     -34.797 -17.199   0.480  0.00  0.00      MEMB  
ATOM   1137  H4A CHL1M  27     -35.283 -18.196   0.415  0.00  0.00      MEMB  
ATOM   1138  H4B CHL1M  27     -35.492 -16.570   1.078  0.00  0.00      MEMB  
ATOM   1139  C5  CHL1M  27     -34.546 -16.721  -0.912  0.00  0.00      MEMB  
ATOM   1140  C6  CHL1M  27     -35.028 -15.540  -1.362  0.00  0.00      MEMB  
ATOM   1141  H6  CHL1M  27     -35.866 -15.046  -0.848  0.00  0.00      MEMB  
ATOM   1142  C7  CHL1M  27     -34.823 -14.919  -2.695  0.00  0.00      MEMB  
ATOM   1143  H7A CHL1M  27     -35.693 -14.563  -3.288  0.00  0.00      MEMB  
ATOM   1144  H7B CHL1M  27     -34.087 -14.100  -2.547  0.00  0.00      MEMB  
ATOM   1145  C8  CHL1M  27     -34.104 -15.874  -3.673  0.00  0.00      MEMB  
ATOM   1146  H8  CHL1M  27     -34.886 -16.532  -4.109  0.00  0.00      MEMB  
ATOM   1147  C14 CHL1M  27     -33.466 -15.149  -4.855  0.00  0.00      MEMB  
ATOM   1148  H14 CHL1M  27     -32.694 -14.436  -4.494  0.00  0.00      MEMB  
ATOM   1149  C15 CHL1M  27     -34.448 -14.218  -5.661  0.00  0.00      MEMB  
ATOM   1150 H15A CHL1M  27     -35.503 -14.543  -5.538  0.00  0.00      MEMB  
ATOM   1151 H15B CHL1M  27     -34.385 -13.219  -5.179  0.00  0.00      MEMB  
ATOM   1152  C16 CHL1M  27     -33.826 -14.237  -7.142  0.00  0.00      MEMB  
ATOM   1153 H16A CHL1M  27     -34.575 -14.573  -7.891  0.00  0.00      MEMB  
ATOM   1154 H16B CHL1M  27     -33.637 -13.167  -7.377  0.00  0.00      MEMB  
ATOM   1155  C17 CHL1M  27     -32.482 -15.028  -7.003  0.00  0.00      MEMB  
ATOM   1156  H17 CHL1M  27     -31.703 -14.291  -6.714  0.00  0.00      MEMB  
ATOM   1157  C13 CHL1M  27     -32.798 -16.137  -5.890  0.00  0.00      MEMB  
ATOM   1158  C18 CHL1M  27     -33.875 -17.132  -6.384  0.00  0.00      MEMB  
ATOM   1159 H18A CHL1M  27     -34.764 -16.712  -6.901  0.00  0.00      MEMB  
ATOM   1160 H18B CHL1M  27     -33.381 -17.867  -7.055  0.00  0.00      MEMB  
ATOM   1161 H18C CHL1M  27     -34.257 -17.659  -5.484  0.00  0.00      MEMB  
ATOM   1162  C12 CHL1M  27     -31.679 -16.880  -5.130  0.00  0.00      MEMB  
ATOM   1163 H12A CHL1M  27     -31.137 -17.543  -5.838  0.00  0.00      MEMB  
ATOM   1164 H12B CHL1M  27     -30.937 -16.109  -4.830  0.00  0.00      MEMB  
ATOM   1165  C11 CHL1M  27     -32.209 -17.600  -3.930  0.00  0.00      MEMB  
ATOM   1166 H11A CHL1M  27     -32.697 -18.535  -4.280  0.00  0.00      MEMB  
ATOM   1167 H11B CHL1M  27     -31.262 -17.922  -3.448  0.00  0.00      MEMB  
ATOM   1168  C9  CHL1M  27     -33.021 -16.676  -3.006  0.00  0.00      MEMB  
ATOM   1169  H9  CHL1M  27     -32.310 -15.869  -2.728  0.00  0.00      MEMB  
ATOM   1170  C10 CHL1M  27     -33.521 -17.426  -1.717  0.00  0.00      MEMB  
ATOM   1171  C19 CHL1M  27     -34.272 -18.764  -2.072  0.00  0.00      MEMB  
ATOM   1172 H19A CHL1M  27     -34.790 -19.177  -1.180  0.00  0.00      MEMB  
ATOM   1173 H19B CHL1M  27     -34.996 -18.524  -2.880  0.00  0.00      MEMB  
ATOM   1174 H19C CHL1M  27     -33.481 -19.453  -2.437  0.00  0.00      MEMB  
ATOM   1175  C1  CHL1M  27     -32.269 -17.635  -0.832  0.00  0.00      MEMB  
ATOM   1176  H1A CHL1M  27     -31.600 -18.267  -1.455  0.00  0.00      MEMB  
ATOM   1177  H1B CHL1M  27     -31.821 -16.618  -0.813  0.00  0.00      MEMB  
ATOM   1178  C2  CHL1M  27     -32.582 -18.274   0.562  0.00  0.00      MEMB  
ATOM   1179  H2A CHL1M  27     -31.592 -18.449   1.034  0.00  0.00      MEMB  
ATOM   1180  H2B CHL1M  27     -33.113 -19.215   0.303  0.00  0.00      MEMB  
ATOM   1181  C20 CHL1M  27     -31.992 -15.624  -8.397  0.00  0.00      MEMB  
ATOM   1182  H20 CHL1M  27     -32.716 -16.408  -8.704  0.00  0.00      MEMB  
ATOM   1183  C21 CHL1M  27     -30.701 -16.403  -8.326  0.00  0.00      MEMB  
ATOM   1184 H21A CHL1M  27     -30.846 -17.304  -7.693  0.00  0.00      MEMB  
ATOM   1185 H21B CHL1M  27     -29.914 -15.753  -7.887  0.00  0.00      MEMB  
ATOM   1186 H21C CHL1M  27     -30.366 -16.767  -9.321  0.00  0.00      MEMB  
ATOM   1187  C22 CHL1M  27     -32.007 -14.517  -9.504  0.00  0.00      MEMB  
ATOM   1188 H22A CHL1M  27     -32.880 -13.857  -9.316  0.00  0.00      MEMB  
ATOM   1189 H22B CHL1M  27     -31.064 -13.931  -9.449  0.00  0.00      MEMB  
ATOM   1190  C23 CHL1M  27     -31.965 -15.142 -10.885  0.00  0.00      MEMB  
ATOM   1191 H23A CHL1M  27     -31.043 -15.757 -10.967  0.00  0.00      MEMB  
ATOM   1192 H23B CHL1M  27     -32.793 -15.882 -10.882  0.00  0.00      MEMB  
ATOM   1193  C24 CHL1M  27     -32.141 -14.242 -12.069  0.00  0.00      MEMB  
ATOM   1194 H24A CHL1M  27     -33.215 -14.087 -12.305  0.00  0.00      MEMB  
ATOM   1195 H24B CHL1M  27     -31.551 -13.301 -12.046  0.00  0.00      MEMB  
ATOM   1196  C25 CHL1M  27     -31.549 -14.936 -13.333  0.00  0.00      MEMB  
ATOM   1197  H25 CHL1M  27     -31.699 -16.028 -13.196  0.00  0.00      MEMB  
ATOM   1198  C26 CHL1M  27     -32.291 -14.473 -14.613  0.00  0.00      MEMB  
ATOM   1199 H26A CHL1M  27     -33.397 -14.494 -14.510  0.00  0.00      MEMB  
ATOM   1200 H26B CHL1M  27     -32.118 -13.437 -14.976  0.00  0.00      MEMB  
ATOM   1201 H26C CHL1M  27     -32.169 -15.206 -15.440  0.00  0.00      MEMB  
ATOM   1202  C27 CHL1M  27     -30.070 -14.660 -13.478  0.00  0.00      MEMB  
ATOM   1203 H27A CHL1M  27     -29.558 -15.158 -12.627  0.00  0.00      MEMB  
ATOM   1204 H27B CHL1M  27     -29.666 -15.056 -14.434  0.00  0.00      MEMB  
ATOM   1205 H27C CHL1M  27     -29.743 -13.601 -13.409  0.00  0.00      MEMB  
ATOM   1206  C3  CHL1M  28     -33.031  20.372   1.673  0.00  0.00      MEMB  
ATOM   1207  H3  CHL1M  28     -32.271  21.172   1.803  0.00  0.00      MEMB  
ATOM   1208  O3  CHL1M  28     -33.341  20.053   3.006  0.00  0.00      MEMB  
ATOM   1209  H3' CHL1M  28     -34.090  19.455   2.956  0.00  0.00      MEMB  
ATOM   1210  C4  CHL1M  28     -34.266  20.998   0.981  0.00  0.00      MEMB  
ATOM   1211  H4A CHL1M  28     -35.168  20.358   1.091  0.00  0.00      MEMB  
ATOM   1212  H4B CHL1M  28     -34.476  21.969   1.478  0.00  0.00      MEMB  
ATOM   1213  C5  CHL1M  28     -34.022  21.281  -0.533  0.00  0.00      MEMB  
ATOM   1214  C6  CHL1M  28     -34.257  22.520  -0.924  0.00  0.00      MEMB  
ATOM   1215  H6  CHL1M  28     -34.616  23.347  -0.294  0.00  0.00      MEMB  
ATOM   1216  C7  CHL1M  28     -33.951  22.906  -2.415  0.00  0.00      MEMB  
ATOM   1217  H7A CHL1M  28     -34.732  23.634  -2.722  0.00  0.00      MEMB  
ATOM   1218  H7B CHL1M  28     -32.960  23.393  -2.537  0.00  0.00      MEMB  
ATOM   1219  C8  CHL1M  28     -33.938  21.673  -3.377  0.00  0.00      MEMB  
ATOM   1220  H8  CHL1M  28     -34.944  21.202  -3.398  0.00  0.00      MEMB  
ATOM   1221  C14 CHL1M  28     -33.446  22.038  -4.782  0.00  0.00      MEMB  
ATOM   1222  H14 CHL1M  28     -32.396  22.345  -4.586  0.00  0.00      MEMB  
ATOM   1223  C15 CHL1M  28     -33.958  23.288  -5.524  0.00  0.00      MEMB  
ATOM   1224 H15A CHL1M  28     -35.040  23.523  -5.432  0.00  0.00      MEMB  
ATOM   1225 H15B CHL1M  28     -33.437  24.183  -5.122  0.00  0.00      MEMB  
ATOM   1226  C16 CHL1M  28     -33.663  22.987  -6.984  0.00  0.00      MEMB  
ATOM   1227 H16A CHL1M  28     -34.591  22.819  -7.571  0.00  0.00      MEMB  
ATOM   1228 H16B CHL1M  28     -33.035  23.795  -7.416  0.00  0.00      MEMB  
ATOM   1229  C17 CHL1M  28     -32.868  21.625  -7.049  0.00  0.00      MEMB  
ATOM   1230  H17 CHL1M  28     -31.846  21.986  -6.809  0.00  0.00      MEMB  
ATOM   1231  C13 CHL1M  28     -33.362  20.944  -5.777  0.00  0.00      MEMB  
ATOM   1232  C18 CHL1M  28     -34.718  20.181  -6.040  0.00  0.00      MEMB  
ATOM   1233 H18A CHL1M  28     -35.548  20.791  -6.456  0.00  0.00      MEMB  
ATOM   1234 H18B CHL1M  28     -34.596  19.444  -6.862  0.00  0.00      MEMB  
ATOM   1235 H18C CHL1M  28     -35.059  19.671  -5.113  0.00  0.00      MEMB  
ATOM   1236  C12 CHL1M  28     -32.299  19.965  -5.217  0.00  0.00      MEMB  
ATOM   1237 H12A CHL1M  28     -32.075  19.038  -5.787  0.00  0.00      MEMB  
ATOM   1238 H12B CHL1M  28     -31.314  20.478  -5.222  0.00  0.00      MEMB  
ATOM   1239  C11 CHL1M  28     -32.684  19.447  -3.799  0.00  0.00      MEMB  
ATOM   1240 H11A CHL1M  28     -33.552  18.764  -3.914  0.00  0.00      MEMB  
ATOM   1241 H11B CHL1M  28     -31.791  18.899  -3.427  0.00  0.00      MEMB  
ATOM   1242  C9  CHL1M  28     -32.992  20.592  -2.762  0.00  0.00      MEMB  
ATOM   1243  H9  CHL1M  28     -32.040  21.048  -2.418  0.00  0.00      MEMB  
ATOM   1244  C10 CHL1M  28     -33.429  20.091  -1.376  0.00  0.00      MEMB  
ATOM   1245  C19 CHL1M  28     -34.544  19.059  -1.568  0.00  0.00      MEMB  
ATOM   1246 H19A CHL1M  28     -34.879  18.649  -0.591  0.00  0.00      MEMB  
ATOM   1247 H19B CHL1M  28     -35.455  19.445  -2.074  0.00  0.00      MEMB  
ATOM   1248 H19C CHL1M  28     -34.107  18.231  -2.166  0.00  0.00      MEMB  
ATOM   1249  C1  CHL1M  28     -32.184  19.611  -0.527  0.00  0.00      MEMB  
ATOM   1250  H1A CHL1M  28     -31.831  18.677  -1.015  0.00  0.00      MEMB  
ATOM   1251  H1B CHL1M  28     -31.275  20.246  -0.460  0.00  0.00      MEMB  
ATOM   1252  C2  CHL1M  28     -32.495  19.162   0.838  0.00  0.00      MEMB  
ATOM   1253  H2A CHL1M  28     -31.617  18.671   1.309  0.00  0.00      MEMB  
ATOM   1254  H2B CHL1M  28     -33.320  18.420   0.792  0.00  0.00      MEMB  
ATOM   1255  C20 CHL1M  28     -32.777  20.925  -8.385  0.00  0.00      MEMB  
ATOM   1256  H20 CHL1M  28     -32.591  19.834  -8.292  0.00  0.00      MEMB  
ATOM   1257  C21 CHL1M  28     -31.660  21.523  -9.164  0.00  0.00      MEMB  
ATOM   1258 H21A CHL1M  28     -32.033  22.523  -9.470  0.00  0.00      MEMB  
ATOM   1259 H21B CHL1M  28     -31.446  20.975 -10.106  0.00  0.00      MEMB  
ATOM   1260 H21C CHL1M  28     -30.703  21.616  -8.608  0.00  0.00      MEMB  
ATOM   1261  C22 CHL1M  28     -34.183  21.010  -9.231  0.00  0.00      MEMB  
ATOM   1262 H22A CHL1M  28     -35.029  20.737  -8.565  0.00  0.00      MEMB  
ATOM   1263 H22B CHL1M  28     -34.335  22.018  -9.673  0.00  0.00      MEMB  
ATOM   1264  C23 CHL1M  28     -34.128  19.936 -10.361  0.00  0.00      MEMB  
ATOM   1265 H23A CHL1M  28     -33.081  19.833 -10.718  0.00  0.00      MEMB  
ATOM   1266 H23B CHL1M  28     -34.325  18.970  -9.849  0.00  0.00      MEMB  
ATOM   1267  C24 CHL1M  28     -35.043  20.161 -11.582  0.00  0.00      MEMB  
ATOM   1268 H24A CHL1M  28     -36.099  20.284 -11.260  0.00  0.00      MEMB  
ATOM   1269 H24B CHL1M  28     -34.721  21.140 -11.997  0.00  0.00      MEMB  
ATOM   1270  C25 CHL1M  28     -34.865  19.172 -12.752  0.00  0.00      MEMB  
ATOM   1271  H25 CHL1M  28     -34.941  18.154 -12.312  0.00  0.00      MEMB  
ATOM   1272  C26 CHL1M  28     -35.977  19.221 -13.781  0.00  0.00      MEMB  
ATOM   1273 H26A CHL1M  28     -35.873  18.396 -14.517  0.00  0.00      MEMB  
ATOM   1274 H26B CHL1M  28     -36.882  18.982 -13.182  0.00  0.00      MEMB  
ATOM   1275 H26C CHL1M  28     -35.995  20.227 -14.253  0.00  0.00      MEMB  
ATOM   1276  C27 CHL1M  28     -33.528  19.249 -13.445  0.00  0.00      MEMB  
ATOM   1277 H27A CHL1M  28     -32.661  19.198 -12.752  0.00  0.00      MEMB  
ATOM   1278 H27B CHL1M  28     -33.461  18.548 -14.304  0.00  0.00      MEMB  
ATOM   1279 H27C CHL1M  28     -33.469  20.250 -13.924  0.00  0.00      MEMB  
ATOM   1280  N   DPPCM  29      12.641  -3.628   7.678  0.00  0.00      MEMB  
ATOM   1281  C13 DPPCM  29      12.747  -4.942   8.307  0.00  0.00      MEMB  
ATOM   1282 H13A DPPCM  29      11.753  -5.329   8.473  0.00  0.00      MEMB  
ATOM   1283 H13B DPPCM  29      13.262  -4.979   9.256  0.00  0.00      MEMB  
ATOM   1284 H13C DPPCM  29      13.260  -5.607   7.628  0.00  0.00      MEMB  
ATOM   1285  C14 DPPCM  29      12.365  -2.606   8.784  0.00  0.00      MEMB  
ATOM   1286 H14A DPPCM  29      13.244  -2.512   9.406  0.00  0.00      MEMB  
ATOM   1287 H14B DPPCM  29      11.534  -2.885   9.415  0.00  0.00      MEMB  
ATOM   1288 H14C DPPCM  29      12.006  -1.667   8.389  0.00  0.00      MEMB  
ATOM   1289  C15 DPPCM  29      13.925  -3.256   6.920  0.00  0.00      MEMB  
ATOM   1290 H15A DPPCM  29      14.747  -3.088   7.600  0.00  0.00      MEMB  
ATOM   1291 H15B DPPCM  29      13.732  -2.352   6.360  0.00  0.00      MEMB  
ATOM   1292 H15C DPPCM  29      14.262  -4.096   6.332  0.00  0.00      MEMB  
ATOM   1293  C12 DPPCM  29      11.420  -3.594   6.672  0.00  0.00      MEMB  
ATOM   1294 H12A DPPCM  29      10.466  -3.811   7.130  0.00  0.00      MEMB  
ATOM   1295 H12B DPPCM  29      11.627  -4.429   6.020  0.00  0.00      MEMB  
ATOM   1296  C11 DPPCM  29      11.261  -2.254   5.859  0.00  0.00      MEMB  
ATOM   1297 H11A DPPCM  29      10.518  -2.320   5.035  0.00  0.00      MEMB  
ATOM   1298 H11B DPPCM  29      12.210  -2.076   5.310  0.00  0.00      MEMB  
ATOM   1299  P   DPPCM  29       9.580  -0.984   7.510  0.00  0.00      MEMB  
ATOM   1300  O13 DPPCM  29       9.711   0.241   8.322  0.00  0.00      MEMB  
ATOM   1301  O14 DPPCM  29       9.149  -2.198   8.244  0.00  0.00      MEMB  
ATOM   1302  O11 DPPCM  29       8.573  -0.754   6.405  0.00  0.00      MEMB  
ATOM   1303  O12 DPPCM  29      10.959  -1.115   6.714  0.00  0.00      MEMB  
ATOM   1304  C1  DPPCM  29       8.030   0.585   6.099  0.00  0.00      MEMB  
ATOM   1305  HA  DPPCM  29       8.825   1.206   5.634  0.00  0.00      MEMB  
ATOM   1306  HB  DPPCM  29       7.680   1.056   7.043  0.00  0.00      MEMB  
ATOM   1307  C2  DPPCM  29       6.795   0.546   5.159  0.00  0.00      MEMB  
ATOM   1308  HS  DPPCM  29       6.088  -0.240   5.500  0.00  0.00      MEMB  
ATOM   1309  O21 DPPCM  29       7.391   0.410   3.835  0.00  0.00      MEMB  
ATOM   1310  C21 DPPCM  29       6.883  -0.457   3.027  0.00  0.00      MEMB  
ATOM   1311  O22 DPPCM  29       6.146  -1.403   3.294  0.00  0.00      MEMB  
ATOM   1312  C22 DPPCM  29       7.528  -0.245   1.619  0.00  0.00      MEMB  
ATOM   1313  H2R DPPCM  29       8.419  -0.898   1.492  0.00  0.00      MEMB  
ATOM   1314  H2S DPPCM  29       7.874   0.808   1.543  0.00  0.00      MEMB  
ATOM   1315  C3  DPPCM  29       5.986   1.830   5.234  0.00  0.00      MEMB  
ATOM   1316  HX  DPPCM  29       6.612   2.671   5.601  0.00  0.00      MEMB  
ATOM   1317  HY  DPPCM  29       5.313   1.620   6.093  0.00  0.00      MEMB  
ATOM   1318  O31 DPPCM  29       5.184   2.098   4.035  0.00  0.00      MEMB  
ATOM   1319  C31 DPPCM  29       5.724   3.005   3.217  0.00  0.00      MEMB  
ATOM   1320  O32 DPPCM  29       6.866   3.386   3.329  0.00  0.00      MEMB  
ATOM   1321  C32 DPPCM  29       4.723   3.383   2.149  0.00  0.00      MEMB  
ATOM   1322  H2X DPPCM  29       4.460   4.456   2.264  0.00  0.00      MEMB  
ATOM   1323  H2Y DPPCM  29       3.855   2.689   2.174  0.00  0.00      MEMB  
ATOM   1324  C23 DPPCM  29       6.662  -0.681   0.371  0.00  0.00      MEMB  
ATOM   1325  H3R DPPCM  29       5.637  -0.265   0.469  0.00  0.00      MEMB  
ATOM   1326  H3S DPPCM  29       6.473  -1.775   0.423  0.00  0.00      MEMB  
ATOM   1327  C24 DPPCM  29       7.251  -0.398  -1.058  0.00  0.00      MEMB  
ATOM   1328  H4R DPPCM  29       6.436  -0.466  -1.809  0.00  0.00      MEMB  
ATOM   1329  H4S DPPCM  29       7.857  -1.295  -1.307  0.00  0.00      MEMB  
ATOM   1330  C25 DPPCM  29       8.030   0.933  -1.240  0.00  0.00      MEMB  
ATOM   1331  H5R DPPCM  29       8.749   0.963  -0.393  0.00  0.00      MEMB  
ATOM   1332  H5S DPPCM  29       7.300   1.759  -1.104  0.00  0.00      MEMB  
ATOM   1333  C26 DPPCM  29       8.845   0.962  -2.564  0.00  0.00      MEMB  
ATOM   1334  H6R DPPCM  29       9.673   0.224  -2.629  0.00  0.00      MEMB  
ATOM   1335  H6S DPPCM  29       9.332   1.961  -2.572  0.00  0.00      MEMB  
ATOM   1336  C27 DPPCM  29       7.870   0.895  -3.788  0.00  0.00      MEMB  
ATOM   1337  H7R DPPCM  29       7.070   1.647  -3.619  0.00  0.00      MEMB  
ATOM   1338  H7S DPPCM  29       7.464  -0.139  -3.775  0.00  0.00      MEMB  
ATOM   1339  C28 DPPCM  29       8.548   1.242  -5.167  0.00  0.00      MEMB  
ATOM   1340  H8R DPPCM  29       9.606   0.912  -5.240  0.00  0.00      MEMB  
ATOM   1341  H8S DPPCM  29       8.471   2.331  -5.370  0.00  0.00      MEMB  
ATOM   1342  C29 DPPCM  29       7.964   0.448  -6.327  0.00  0.00      MEMB  
ATOM   1343  H9R DPPCM  29       6.866   0.618  -6.337  0.00  0.00      MEMB  
ATOM   1344  H9S DPPCM  29       8.158  -0.639  -6.202  0.00  0.00      MEMB  
ATOM   1345 C210 DPPCM  29       8.593   0.726  -7.728  0.00  0.00      MEMB  
ATOM   1346 H10R DPPCM  29       9.699   0.621  -7.695  0.00  0.00      MEMB  
ATOM   1347 H10S DPPCM  29       8.388   1.800  -7.928  0.00  0.00      MEMB  
ATOM   1348 C211 DPPCM  29       7.999  -0.138  -8.843  0.00  0.00      MEMB  
ATOM   1349 H11R DPPCM  29       7.141  -0.522  -8.251  0.00  0.00      MEMB  
ATOM   1350 H11S DPPCM  29       8.504  -1.116  -8.993  0.00  0.00      MEMB  
ATOM   1351 C212 DPPCM  29       7.593   0.562 -10.064  0.00  0.00      MEMB  
ATOM   1352 H12R DPPCM  29       8.413   0.613 -10.811  0.00  0.00      MEMB  
ATOM   1353 H12S DPPCM  29       7.278   1.562  -9.695  0.00  0.00      MEMB  
ATOM   1354 C213 DPPCM  29       6.398  -0.055 -10.826  0.00  0.00      MEMB  
ATOM   1355 H13R DPPCM  29       5.454   0.447 -10.523  0.00  0.00      MEMB  
ATOM   1356 H13S DPPCM  29       6.261  -1.107 -10.495  0.00  0.00      MEMB  
ATOM   1357 C214 DPPCM  29       6.434   0.010 -12.365  0.00  0.00      MEMB  
ATOM   1358 H14R DPPCM  29       7.459  -0.203 -12.738  0.00  0.00      MEMB  
ATOM   1359 H14S DPPCM  29       6.055   1.021 -12.627  0.00  0.00      MEMB  
ATOM   1360 C215 DPPCM  29       5.469  -0.989 -13.012  0.00  0.00      MEMB  
ATOM   1361 H15R DPPCM  29       4.401  -0.690 -12.964  0.00  0.00      MEMB  
ATOM   1362 H15S DPPCM  29       5.524  -1.944 -12.447  0.00  0.00      MEMB  
ATOM   1363 C216 DPPCM  29       5.883  -1.383 -14.428  0.00  0.00      MEMB  
ATOM   1364 H16R DPPCM  29       6.946  -1.686 -14.311  0.00  0.00      MEMB  
ATOM   1365 H16S DPPCM  29       5.880  -0.557 -15.171  0.00  0.00      MEMB  
ATOM   1366 H16T DPPCM  29       5.336  -2.281 -14.785  0.00  0.00      MEMB  
ATOM   1367  C33 DPPCM  29       5.450   3.211   0.749  0.00  0.00      MEMB  
ATOM   1368  H3X DPPCM  29       5.892   2.191   0.758  0.00  0.00      MEMB  
ATOM   1369  H3Y DPPCM  29       6.343   3.859   0.623  0.00  0.00      MEMB  
ATOM   1370  C34 DPPCM  29       4.519   3.543  -0.367  0.00  0.00      MEMB  
ATOM   1371  H4X DPPCM  29       4.284   4.626  -0.278  0.00  0.00      MEMB  
ATOM   1372  H4Y DPPCM  29       3.652   2.879  -0.162  0.00  0.00      MEMB  
ATOM   1373  C35 DPPCM  29       5.225   3.207  -1.690  0.00  0.00      MEMB  
ATOM   1374  H5X DPPCM  29       5.268   2.126  -1.942  0.00  0.00      MEMB  
ATOM   1375  H5Y DPPCM  29       6.269   3.572  -1.585  0.00  0.00      MEMB  
ATOM   1376  C36 DPPCM  29       4.406   3.707  -2.864  0.00  0.00      MEMB  
ATOM   1377  H6X DPPCM  29       4.634   4.793  -2.901  0.00  0.00      MEMB  
ATOM   1378  H6Y DPPCM  29       3.366   3.339  -2.732  0.00  0.00      MEMB  
ATOM   1379  C37 DPPCM  29       4.940   3.196  -4.201  0.00  0.00      MEMB  
ATOM   1380  H7X DPPCM  29       4.725   2.113  -4.323  0.00  0.00      MEMB  
ATOM   1381  H7Y DPPCM  29       6.022   3.249  -4.448  0.00  0.00      MEMB  
ATOM   1382  C38 DPPCM  29       4.165   3.833  -5.331  0.00  0.00      MEMB  
ATOM   1383  H8X DPPCM  29       4.449   4.907  -5.339  0.00  0.00      MEMB  
ATOM   1384  H8Y DPPCM  29       3.081   3.842  -5.088  0.00  0.00      MEMB  
ATOM   1385  C39 DPPCM  29       4.459   3.361  -6.819  0.00  0.00      MEMB  
ATOM   1386  H9X DPPCM  29       4.042   2.337  -6.933  0.00  0.00      MEMB  
ATOM   1387  H9Y DPPCM  29       5.568   3.423  -6.826  0.00  0.00      MEMB  
ATOM   1388 C310 DPPCM  29       3.893   4.234  -8.019  0.00  0.00      MEMB  
ATOM   1389 H10X DPPCM  29       4.382   5.231  -8.065  0.00  0.00      MEMB  
ATOM   1390 H10Y DPPCM  29       2.791   4.315  -7.911  0.00  0.00      MEMB  
ATOM   1391 C311 DPPCM  29       3.888   3.674  -9.439  0.00  0.00      MEMB  
ATOM   1392 H11X DPPCM  29       3.748   2.573  -9.475  0.00  0.00      MEMB  
ATOM   1393 H11Y DPPCM  29       4.952   3.695  -9.757  0.00  0.00      MEMB  
ATOM   1394 C312 DPPCM  29       3.091   4.445 -10.452  0.00  0.00      MEMB  
ATOM   1395 H12X DPPCM  29       2.013   4.444 -10.187  0.00  0.00      MEMB  
ATOM   1396 H12Y DPPCM  29       3.123   3.953 -11.448  0.00  0.00      MEMB  
ATOM   1397 C313 DPPCM  29       3.546   5.820 -10.652  0.00  0.00      MEMB  
ATOM   1398 H13X DPPCM  29       4.564   5.842 -11.097  0.00  0.00      MEMB  
ATOM   1399 H13Y DPPCM  29       3.532   6.406  -9.708  0.00  0.00      MEMB  
ATOM   1400 C314 DPPCM  29       2.626   6.552 -11.668  0.00  0.00      MEMB  
ATOM   1401 H14X DPPCM  29       1.632   6.075 -11.536  0.00  0.00      MEMB  
ATOM   1402 H14Y DPPCM  29       2.907   6.408 -12.733  0.00  0.00      MEMB  
ATOM   1403 C315 DPPCM  29       2.344   8.037 -11.415  0.00  0.00      MEMB  
ATOM   1404 H15X DPPCM  29       1.909   8.094 -10.395  0.00  0.00      MEMB  
ATOM   1405 H15Y DPPCM  29       1.642   8.407 -12.193  0.00  0.00      MEMB  
ATOM   1406 C316 DPPCM  29       3.575   8.873 -11.421  0.00  0.00      MEMB  
ATOM   1407 H16X DPPCM  29       4.101   8.745 -12.391  0.00  0.00      MEMB  
ATOM   1408 H16Y DPPCM  29       4.312   8.705 -10.607  0.00  0.00      MEMB  
ATOM   1409 H16Z DPPCM  29       3.474   9.973 -11.307  0.00  0.00      MEMB  
ATOM   1410  C3  CHL1M  30     -25.328 -24.886   2.322  0.00  0.00      MEMB  
ATOM   1411  H3  CHL1M  30     -26.135 -24.187   2.631  0.00  0.00      MEMB  
ATOM   1412  O3  CHL1M  30     -25.026 -25.568   3.512  0.00  0.00      MEMB  
ATOM   1413  H3' CHL1M  30     -24.951 -26.499   3.292  0.00  0.00      MEMB  
ATOM   1414  C4  CHL1M  30     -25.887 -25.705   1.229  0.00  0.00      MEMB  
ATOM   1415  H4A CHL1M  30     -25.153 -26.537   1.171  0.00  0.00      MEMB  
ATOM   1416  H4B CHL1M  30     -26.884 -26.021   1.604  0.00  0.00      MEMB  
ATOM   1417  C5  CHL1M  30     -26.046 -25.009  -0.126  0.00  0.00      MEMB  
ATOM   1418  C6  CHL1M  30     -27.177 -25.014  -0.943  0.00  0.00      MEMB  
ATOM   1419  H6  CHL1M  30     -27.998 -25.650  -0.581  0.00  0.00      MEMB  
ATOM   1420  C7  CHL1M  30     -27.329 -24.277  -2.214  0.00  0.00      MEMB  
ATOM   1421  H7A CHL1M  30     -27.914 -24.874  -2.947  0.00  0.00      MEMB  
ATOM   1422  H7B CHL1M  30     -27.952 -23.359  -2.169  0.00  0.00      MEMB  
ATOM   1423  C8  CHL1M  30     -25.926 -23.880  -2.790  0.00  0.00      MEMB  
ATOM   1424  H8  CHL1M  30     -25.449 -24.812  -3.159  0.00  0.00      MEMB  
ATOM   1425  C14 CHL1M  30     -26.050 -22.868  -3.999  0.00  0.00      MEMB  
ATOM   1426  H14 CHL1M  30     -26.689 -22.034  -3.639  0.00  0.00      MEMB  
ATOM   1427  C15 CHL1M  30     -26.700 -23.601  -5.220  0.00  0.00      MEMB  
ATOM   1428 H15A CHL1M  30     -26.126 -24.548  -5.307  0.00  0.00      MEMB  
ATOM   1429 H15B CHL1M  30     -27.792 -23.740  -5.074  0.00  0.00      MEMB  
ATOM   1430  C16 CHL1M  30     -26.317 -22.741  -6.473  0.00  0.00      MEMB  
ATOM   1431 H16A CHL1M  30     -25.921 -23.245  -7.381  0.00  0.00      MEMB  
ATOM   1432 H16B CHL1M  30     -27.218 -22.148  -6.739  0.00  0.00      MEMB  
ATOM   1433  C17 CHL1M  30     -25.159 -21.772  -5.919  0.00  0.00      MEMB  
ATOM   1434  H17 CHL1M  30     -25.688 -20.835  -5.642  0.00  0.00      MEMB  
ATOM   1435  C13 CHL1M  30     -24.736 -22.326  -4.508  0.00  0.00      MEMB  
ATOM   1436  C18 CHL1M  30     -23.685 -23.446  -4.832  0.00  0.00      MEMB  
ATOM   1437 H18A CHL1M  30     -23.264 -23.945  -3.933  0.00  0.00      MEMB  
ATOM   1438 H18B CHL1M  30     -24.028 -24.227  -5.544  0.00  0.00      MEMB  
ATOM   1439 H18C CHL1M  30     -22.827 -23.036  -5.406  0.00  0.00      MEMB  
ATOM   1440  C12 CHL1M  30     -24.180 -21.326  -3.450  0.00  0.00      MEMB  
ATOM   1441 H12A CHL1M  30     -23.183 -20.890  -3.672  0.00  0.00      MEMB  
ATOM   1442 H12B CHL1M  30     -24.931 -20.527  -3.267  0.00  0.00      MEMB  
ATOM   1443  C11 CHL1M  30     -23.972 -22.160  -2.043  0.00  0.00      MEMB  
ATOM   1444 H11A CHL1M  30     -23.034 -22.748  -2.135  0.00  0.00      MEMB  
ATOM   1445 H11B CHL1M  30     -23.781 -21.358  -1.299  0.00  0.00      MEMB  
ATOM   1446  C9  CHL1M  30     -25.135 -23.123  -1.674  0.00  0.00      MEMB  
ATOM   1447  H9  CHL1M  30     -25.993 -22.504  -1.337  0.00  0.00      MEMB  
ATOM   1448  C10 CHL1M  30     -24.897 -24.084  -0.478  0.00  0.00      MEMB  
ATOM   1449  C19 CHL1M  30     -23.701 -24.979  -0.863  0.00  0.00      MEMB  
ATOM   1450 H19A CHL1M  30     -23.515 -25.809  -0.148  0.00  0.00      MEMB  
ATOM   1451 H19B CHL1M  30     -23.894 -25.318  -1.903  0.00  0.00      MEMB  
ATOM   1452 H19C CHL1M  30     -22.831 -24.294  -0.954  0.00  0.00      MEMB  
ATOM   1453  C1  CHL1M  30     -24.549 -23.190   0.772  0.00  0.00      MEMB  
ATOM   1454  H1A CHL1M  30     -23.640 -22.607   0.509  0.00  0.00      MEMB  
ATOM   1455  H1B CHL1M  30     -25.312 -22.423   1.027  0.00  0.00      MEMB  
ATOM   1456  C2  CHL1M  30     -24.136 -24.031   1.944  0.00  0.00      MEMB  
ATOM   1457  H2A CHL1M  30     -23.751 -23.382   2.760  0.00  0.00      MEMB  
ATOM   1458  H2B CHL1M  30     -23.193 -24.549   1.667  0.00  0.00      MEMB  
ATOM   1459  C20 CHL1M  30     -24.169 -21.406  -7.030  0.00  0.00      MEMB  
ATOM   1460  H20 CHL1M  30     -23.788 -22.369  -7.431  0.00  0.00      MEMB  
ATOM   1461  C21 CHL1M  30     -22.958 -20.517  -6.540  0.00  0.00      MEMB  
ATOM   1462 H21A CHL1M  30     -22.317 -20.306  -7.422  0.00  0.00      MEMB  
ATOM   1463 H21B CHL1M  30     -22.307 -21.061  -5.824  0.00  0.00      MEMB  
ATOM   1464 H21C CHL1M  30     -23.437 -19.590  -6.159  0.00  0.00      MEMB  
ATOM   1465  C22 CHL1M  30     -24.829 -20.738  -8.218  0.00  0.00      MEMB  
ATOM   1466 H22A CHL1M  30     -25.899 -21.035  -8.211  0.00  0.00      MEMB  
ATOM   1467 H22B CHL1M  30     -24.830 -19.632  -8.108  0.00  0.00      MEMB  
ATOM   1468  C23 CHL1M  30     -24.127 -20.928  -9.604  0.00  0.00      MEMB  
ATOM   1469 H23A CHL1M  30     -23.064 -20.606  -9.581  0.00  0.00      MEMB  
ATOM   1470 H23B CHL1M  30     -24.110 -21.986  -9.944  0.00  0.00      MEMB  
ATOM   1471  C24 CHL1M  30     -24.788 -20.026 -10.689  0.00  0.00      MEMB  
ATOM   1472 H24A CHL1M  30     -25.881 -19.861 -10.581  0.00  0.00      MEMB  
ATOM   1473 H24B CHL1M  30     -24.563 -18.961 -10.466  0.00  0.00      MEMB  
ATOM   1474  C25 CHL1M  30     -24.100 -20.144 -12.098  0.00  0.00      MEMB  
ATOM   1475  H25 CHL1M  30     -24.171 -21.206 -12.416  0.00  0.00      MEMB  
ATOM   1476  C26 CHL1M  30     -24.871 -19.144 -13.055  0.00  0.00      MEMB  
ATOM   1477 H26A CHL1M  30     -24.990 -18.161 -12.551  0.00  0.00      MEMB  
ATOM   1478 H26B CHL1M  30     -24.456 -19.152 -14.086  0.00  0.00      MEMB  
ATOM   1479 H26C CHL1M  30     -25.920 -19.456 -13.248  0.00  0.00      MEMB  
ATOM   1480  C27 CHL1M  30     -22.668 -19.692 -12.138  0.00  0.00      MEMB  
ATOM   1481 H27A CHL1M  30     -22.350 -19.866 -13.188  0.00  0.00      MEMB  
ATOM   1482 H27B CHL1M  30     -22.603 -18.615 -11.874  0.00  0.00      MEMB  
ATOM   1483 H27C CHL1M  30     -22.016 -20.354 -11.529  0.00  0.00      MEMB  
ATOM   1484  C3  CHL1M  34     -13.669  13.451  -0.308  0.00  0.00      MEMB  
ATOM   1485  H3  CHL1M  34     -13.791  14.442  -0.796  0.00  0.00      MEMB  
ATOM   1486  O3  CHL1M  34     -13.441  13.566   1.098  0.00  0.00      MEMB  
ATOM   1487  H3' CHL1M  34     -13.318  12.695   1.480  0.00  0.00      MEMB  
ATOM   1488  C4  CHL1M  34     -14.837  12.532  -0.609  0.00  0.00      MEMB  
ATOM   1489  H4A CHL1M  34     -14.682  11.492  -0.250  0.00  0.00      MEMB  
ATOM   1490  H4B CHL1M  34     -15.661  12.915   0.031  0.00  0.00      MEMB  
ATOM   1491  C5  CHL1M  34     -15.185  12.438  -2.109  0.00  0.00      MEMB  
ATOM   1492  C6  CHL1M  34     -16.450  12.698  -2.507  0.00  0.00      MEMB  
ATOM   1493  H6  CHL1M  34     -17.234  12.835  -1.748  0.00  0.00      MEMB  
ATOM   1494  C7  CHL1M  34     -16.877  12.592  -3.948  0.00  0.00      MEMB  
ATOM   1495  H7A CHL1M  34     -17.823  12.016  -4.042  0.00  0.00      MEMB  
ATOM   1496  H7B CHL1M  34     -16.960  13.596  -4.415  0.00  0.00      MEMB  
ATOM   1497  C8  CHL1M  34     -15.845  11.778  -4.813  0.00  0.00      MEMB  
ATOM   1498  H8  CHL1M  34     -15.997  10.680  -4.747  0.00  0.00      MEMB  
ATOM   1499  C14 CHL1M  34     -16.108  12.146  -6.285  0.00  0.00      MEMB  
ATOM   1500  H14 CHL1M  34     -15.929  13.239  -6.383  0.00  0.00      MEMB  
ATOM   1501  C15 CHL1M  34     -17.547  11.724  -6.839  0.00  0.00      MEMB  
ATOM   1502 H15A CHL1M  34     -17.671  10.671  -6.507  0.00  0.00      MEMB  
ATOM   1503 H15B CHL1M  34     -18.256  12.427  -6.351  0.00  0.00      MEMB  
ATOM   1504  C16 CHL1M  34     -17.366  11.782  -8.324  0.00  0.00      MEMB  
ATOM   1505 H16A CHL1M  34     -17.795  10.888  -8.826  0.00  0.00      MEMB  
ATOM   1506 H16B CHL1M  34     -17.882  12.700  -8.678  0.00  0.00      MEMB  
ATOM   1507  C17 CHL1M  34     -15.786  11.933  -8.621  0.00  0.00      MEMB  
ATOM   1508  H17 CHL1M  34     -15.606  13.026  -8.707  0.00  0.00      MEMB  
ATOM   1509  C13 CHL1M  34     -15.077  11.578  -7.239  0.00  0.00      MEMB  
ATOM   1510  C18 CHL1M  34     -15.056  10.045  -7.177  0.00  0.00      MEMB  
ATOM   1511 H18A CHL1M  34     -15.979   9.640  -7.645  0.00  0.00      MEMB  
ATOM   1512 H18B CHL1M  34     -14.172   9.618  -7.697  0.00  0.00      MEMB  
ATOM   1513 H18C CHL1M  34     -14.886   9.581  -6.182  0.00  0.00      MEMB  
ATOM   1514  C12 CHL1M  34     -13.575  12.090  -6.904  0.00  0.00      MEMB  
ATOM   1515 H12A CHL1M  34     -12.974  11.612  -7.707  0.00  0.00      MEMB  
ATOM   1516 H12B CHL1M  34     -13.625  13.187  -7.068  0.00  0.00      MEMB  
ATOM   1517  C11 CHL1M  34     -13.325  11.755  -5.445  0.00  0.00      MEMB  
ATOM   1518 H11A CHL1M  34     -13.263  10.671  -5.212  0.00  0.00      MEMB  
ATOM   1519 H11B CHL1M  34     -12.297  12.062  -5.159  0.00  0.00      MEMB  
ATOM   1520  C9  CHL1M  34     -14.385  12.221  -4.452  0.00  0.00      MEMB  
ATOM   1521  H9  CHL1M  34     -14.444  13.324  -4.575  0.00  0.00      MEMB  
ATOM   1522  C10 CHL1M  34     -13.987  12.020  -3.011  0.00  0.00      MEMB  
ATOM   1523  C19 CHL1M  34     -13.823  10.540  -2.735  0.00  0.00      MEMB  
ATOM   1524 H19A CHL1M  34     -14.710   9.896  -2.916  0.00  0.00      MEMB  
ATOM   1525 H19B CHL1M  34     -13.037  10.104  -3.388  0.00  0.00      MEMB  
ATOM   1526 H19C CHL1M  34     -13.414  10.428  -1.708  0.00  0.00      MEMB  
ATOM   1527  C1  CHL1M  34     -12.819  12.894  -2.530  0.00  0.00      MEMB  
ATOM   1528  H1A CHL1M  34     -11.913  12.504  -3.040  0.00  0.00      MEMB  
ATOM   1529  H1B CHL1M  34     -12.922  13.954  -2.848  0.00  0.00      MEMB  
ATOM   1530  C2  CHL1M  34     -12.430  12.842  -1.016  0.00  0.00      MEMB  
ATOM   1531  H2A CHL1M  34     -11.582  13.510  -0.754  0.00  0.00      MEMB  
ATOM   1532  H2B CHL1M  34     -12.188  11.846  -0.587  0.00  0.00      MEMB  
ATOM   1533  C20 CHL1M  34     -15.318  11.170  -9.896  0.00  0.00      MEMB  
ATOM   1534  H20 CHL1M  34     -15.350  10.064  -9.797  0.00  0.00      MEMB  
ATOM   1535  C21 CHL1M  34     -13.798  11.560 -10.270  0.00  0.00      MEMB  
ATOM   1536 H21A CHL1M  34     -13.605  11.166 -11.290  0.00  0.00      MEMB  
ATOM   1537 H21B CHL1M  34     -13.067  11.133  -9.550  0.00  0.00      MEMB  
ATOM   1538 H21C CHL1M  34     -13.677  12.652 -10.434  0.00  0.00      MEMB  
ATOM   1539  C22 CHL1M  34     -16.162  11.497 -11.136  0.00  0.00      MEMB  
ATOM   1540 H22A CHL1M  34     -15.658  11.012 -12.000  0.00  0.00      MEMB  
ATOM   1541 H22B CHL1M  34     -17.195  11.091 -11.103  0.00  0.00      MEMB  
ATOM   1542  C23 CHL1M  34     -16.324  13.040 -11.555  0.00  0.00      MEMB  
ATOM   1543 H23A CHL1M  34     -16.471  13.620 -10.619  0.00  0.00      MEMB  
ATOM   1544 H23B CHL1M  34     -15.378  13.355 -12.044  0.00  0.00      MEMB  
ATOM   1545  C24 CHL1M  34     -17.470  13.302 -12.603  0.00  0.00      MEMB  
ATOM   1546 H24A CHL1M  34     -17.108  12.697 -13.462  0.00  0.00      MEMB  
ATOM   1547 H24B CHL1M  34     -18.372  12.902 -12.091  0.00  0.00      MEMB  
ATOM   1548  C25 CHL1M  34     -17.551  14.770 -13.161  0.00  0.00      MEMB  
ATOM   1549  H25 CHL1M  34     -17.564  15.441 -12.276  0.00  0.00      MEMB  
ATOM   1550  C26 CHL1M  34     -16.404  15.264 -14.118  0.00  0.00      MEMB  
ATOM   1551 H26A CHL1M  34     -16.733  16.194 -14.629  0.00  0.00      MEMB  
ATOM   1552 H26B CHL1M  34     -15.461  15.555 -13.607  0.00  0.00      MEMB  
ATOM   1553 H26C CHL1M  34     -16.226  14.375 -14.759  0.00  0.00      MEMB  
ATOM   1554  C27 CHL1M  34     -18.862  14.794 -13.930  0.00  0.00      MEMB  
ATOM   1555 H27A CHL1M  34     -19.048  15.855 -14.205  0.00  0.00      MEMB  
ATOM   1556 H27B CHL1M  34     -18.914  14.272 -14.910  0.00  0.00      MEMB  
ATOM   1557 H27C CHL1M  34     -19.669  14.394 -13.279  0.00  0.00      MEMB  
ATOM   1558  C3  CHL1M  35      -8.759  -5.514   3.402  0.00  0.00      MEMB  
ATOM   1559  H3  CHL1M  35      -7.805  -6.052   3.217  0.00  0.00      MEMB  
ATOM   1560  O3  CHL1M  35      -8.980  -5.540   4.833  0.00  0.00      MEMB  
ATOM   1561  H3' CHL1M  35      -9.925  -5.412   4.943  0.00  0.00      MEMB  
ATOM   1562  C4  CHL1M  35      -8.862  -4.096   2.930  0.00  0.00      MEMB  
ATOM   1563  H4A CHL1M  35      -9.784  -3.636   3.345  0.00  0.00      MEMB  
ATOM   1564  H4B CHL1M  35      -8.136  -3.509   3.532  0.00  0.00      MEMB  
ATOM   1565  C5  CHL1M  35      -8.749  -4.017   1.488  0.00  0.00      MEMB  
ATOM   1566  C6  CHL1M  35      -7.815  -3.200   0.985  0.00  0.00      MEMB  
ATOM   1567  H6  CHL1M  35      -7.178  -2.541   1.594  0.00  0.00      MEMB  
ATOM   1568  C7  CHL1M  35      -7.553  -3.155  -0.483  0.00  0.00      MEMB  
ATOM   1569  H7A CHL1M  35      -7.421  -2.138  -0.912  0.00  0.00      MEMB  
ATOM   1570  H7B CHL1M  35      -6.646  -3.743  -0.738  0.00  0.00      MEMB  
ATOM   1571  C8  CHL1M  35      -8.738  -3.657  -1.434  0.00  0.00      MEMB  
ATOM   1572  H8  CHL1M  35      -9.510  -2.860  -1.480  0.00  0.00      MEMB  
ATOM   1573  C14 CHL1M  35      -8.155  -3.799  -2.855  0.00  0.00      MEMB  
ATOM   1574  H14 CHL1M  35      -7.399  -4.608  -2.775  0.00  0.00      MEMB  
ATOM   1575  C15 CHL1M  35      -7.552  -2.533  -3.512  0.00  0.00      MEMB  
ATOM   1576 H15A CHL1M  35      -8.263  -1.690  -3.378  0.00  0.00      MEMB  
ATOM   1577 H15B CHL1M  35      -6.594  -2.125  -3.123  0.00  0.00      MEMB  
ATOM   1578  C16 CHL1M  35      -7.540  -2.971  -4.930  0.00  0.00      MEMB  
ATOM   1579 H16A CHL1M  35      -7.865  -2.156  -5.611  0.00  0.00      MEMB  
ATOM   1580 H16B CHL1M  35      -6.521  -3.368  -5.126  0.00  0.00      MEMB  
ATOM   1581  C17 CHL1M  35      -8.559  -4.201  -5.061  0.00  0.00      MEMB  
ATOM   1582  H17 CHL1M  35      -7.945  -5.122  -5.164  0.00  0.00      MEMB  
ATOM   1583  C13 CHL1M  35      -9.355  -4.234  -3.720  0.00  0.00      MEMB  
ATOM   1584  C18 CHL1M  35     -10.533  -3.089  -3.810  0.00  0.00      MEMB  
ATOM   1585 H18A CHL1M  35     -11.241  -3.509  -4.556  0.00  0.00      MEMB  
ATOM   1586 H18B CHL1M  35     -11.021  -3.055  -2.813  0.00  0.00      MEMB  
ATOM   1587 H18C CHL1M  35     -10.142  -2.097  -4.124  0.00  0.00      MEMB  
ATOM   1588  C12 CHL1M  35      -9.911  -5.581  -3.268  0.00  0.00      MEMB  
ATOM   1589 H12A CHL1M  35     -10.789  -5.827  -3.903  0.00  0.00      MEMB  
ATOM   1590 H12B CHL1M  35      -9.096  -6.296  -3.510  0.00  0.00      MEMB  
ATOM   1591  C11 CHL1M  35     -10.310  -5.677  -1.790  0.00  0.00      MEMB  
ATOM   1592 H11A CHL1M  35     -11.324  -5.231  -1.712  0.00  0.00      MEMB  
ATOM   1593 H11B CHL1M  35     -10.526  -6.709  -1.440  0.00  0.00      MEMB  
ATOM   1594  C9  CHL1M  35      -9.203  -5.005  -0.907  0.00  0.00      MEMB  
ATOM   1595  H9  CHL1M  35      -8.374  -5.743  -0.968  0.00  0.00      MEMB  
ATOM   1596  C10 CHL1M  35      -9.653  -4.939   0.663  0.00  0.00      MEMB  
ATOM   1597  C19 CHL1M  35     -11.087  -4.375   0.714  0.00  0.00      MEMB  
ATOM   1598 H19A CHL1M  35     -11.543  -4.195   1.711  0.00  0.00      MEMB  
ATOM   1599 H19B CHL1M  35     -11.162  -3.387   0.211  0.00  0.00      MEMB  
ATOM   1600 H19C CHL1M  35     -11.785  -5.110   0.261  0.00  0.00      MEMB  
ATOM   1601  C1  CHL1M  35      -9.732  -6.359   1.287  0.00  0.00      MEMB  
ATOM   1602  H1A CHL1M  35     -10.606  -6.864   0.824  0.00  0.00      MEMB  
ATOM   1603  H1B CHL1M  35      -8.800  -6.864   0.954  0.00  0.00      MEMB  
ATOM   1604  C2  CHL1M  35      -9.839  -6.382   2.811  0.00  0.00      MEMB  
ATOM   1605  H2A CHL1M  35      -9.881  -7.426   3.186  0.00  0.00      MEMB  
ATOM   1606  H2B CHL1M  35     -10.804  -5.977   3.183  0.00  0.00      MEMB  
ATOM   1607  C20 CHL1M  35      -9.368  -4.123  -6.385  0.00  0.00      MEMB  
ATOM   1608  H20 CHL1M  35      -9.956  -3.182  -6.443  0.00  0.00      MEMB  
ATOM   1609  C21 CHL1M  35     -10.148  -5.446  -6.552  0.00  0.00      MEMB  
ATOM   1610 H21A CHL1M  35      -9.402  -6.266  -6.636  0.00  0.00      MEMB  
ATOM   1611 H21B CHL1M  35     -10.627  -5.534  -7.550  0.00  0.00      MEMB  
ATOM   1612 H21C CHL1M  35     -10.920  -5.554  -5.761  0.00  0.00      MEMB  
ATOM   1613  C22 CHL1M  35      -8.387  -4.177  -7.616  0.00  0.00      MEMB  
ATOM   1614 H22A CHL1M  35      -7.626  -3.386  -7.446  0.00  0.00      MEMB  
ATOM   1615 H22B CHL1M  35      -7.950  -5.189  -7.753  0.00  0.00      MEMB  
ATOM   1616  C23 CHL1M  35      -9.052  -3.700  -8.932  0.00  0.00      MEMB  
ATOM   1617 H23A CHL1M  35      -9.765  -4.459  -9.320  0.00  0.00      MEMB  
ATOM   1618 H23B CHL1M  35      -9.764  -2.911  -8.608  0.00  0.00      MEMB  
ATOM   1619  C24 CHL1M  35      -8.001  -3.085  -9.826  0.00  0.00      MEMB  
ATOM   1620 H24A CHL1M  35      -7.526  -2.199  -9.353  0.00  0.00      MEMB  
ATOM   1621 H24B CHL1M  35      -7.220  -3.842 -10.050  0.00  0.00      MEMB  
ATOM   1622  C25 CHL1M  35      -8.463  -2.768 -11.284  0.00  0.00      MEMB  
ATOM   1623  H25 CHL1M  35      -8.908  -3.700 -11.694  0.00  0.00      MEMB  
ATOM   1624  C26 CHL1M  35      -9.496  -1.514 -11.276  0.00  0.00      MEMB  
ATOM   1625 H26A CHL1M  35      -9.893  -1.415 -12.309  0.00  0.00      MEMB  
ATOM   1626 H26B CHL1M  35     -10.302  -1.783 -10.559  0.00  0.00      MEMB  
ATOM   1627 H26C CHL1M  35      -8.968  -0.583 -10.978  0.00  0.00      MEMB  
ATOM   1628  C27 CHL1M  35      -7.255  -2.466 -12.174  0.00  0.00      MEMB  
ATOM   1629 H27A CHL1M  35      -6.521  -1.822 -11.643  0.00  0.00      MEMB  
ATOM   1630 H27B CHL1M  35      -6.741  -3.413 -12.445  0.00  0.00      MEMB  
ATOM   1631 H27C CHL1M  35      -7.656  -1.913 -13.050  0.00  0.00      MEMB  
ATOM   1632  N   PSM M  36     -23.140  30.487  12.085  0.00  0.00      MEMB  
ATOM   1633  C15 PSM M  36     -23.535  29.095  12.441  0.00  0.00      MEMB  
ATOM   1634 H15A PSM M  36     -23.093  28.279  11.890  0.00  0.00      MEMB  
ATOM   1635 H15B PSM M  36     -23.280  28.809  13.451  0.00  0.00      MEMB  
ATOM   1636 H15C PSM M  36     -24.606  28.954  12.427  0.00  0.00      MEMB  
ATOM   1637  C14 PSM M  36     -23.989  31.320  13.029  0.00  0.00      MEMB  
ATOM   1638 H14A PSM M  36     -25.033  31.152  12.810  0.00  0.00      MEMB  
ATOM   1639 H14B PSM M  36     -23.916  30.960  14.045  0.00  0.00      MEMB  
ATOM   1640 H14C PSM M  36     -23.843  32.390  13.029  0.00  0.00      MEMB  
ATOM   1641  C13 PSM M  36     -21.737  30.760  12.449  0.00  0.00      MEMB  
ATOM   1642 H13A PSM M  36     -21.464  31.760  12.148  0.00  0.00      MEMB  
ATOM   1643 H13B PSM M  36     -21.575  30.626  13.508  0.00  0.00      MEMB  
ATOM   1644 H13C PSM M  36     -21.062  30.097  11.927  0.00  0.00      MEMB  
ATOM   1645  C12 PSM M  36     -23.342  30.798  10.642  0.00  0.00      MEMB  
ATOM   1646 H12A PSM M  36     -24.383  30.800  10.356  0.00  0.00      MEMB  
ATOM   1647 H12B PSM M  36     -22.820  31.720  10.436  0.00  0.00      MEMB  
ATOM   1648  C11 PSM M  36     -22.716  29.780   9.699  0.00  0.00      MEMB  
ATOM   1649 H11A PSM M  36     -23.230  28.795   9.730  0.00  0.00      MEMB  
ATOM   1650 H11B PSM M  36     -22.925  30.099   8.655  0.00  0.00      MEMB  
ATOM   1651  P   PSM M  36     -20.465  28.344   9.761  0.00  0.00      MEMB  
ATOM   1652  O13 PSM M  36     -18.991  28.579   9.472  0.00  0.00      MEMB  
ATOM   1653  O14 PSM M  36     -20.783  27.449  10.880  0.00  0.00      MEMB  
ATOM   1654  O11 PSM M  36     -20.947  27.488   8.533  0.00  0.00      MEMB  
ATOM   1655  O12 PSM M  36     -21.298  29.647   9.855  0.00  0.00      MEMB  
ATOM   1656  C1S PSM M  36     -20.951  27.988   7.154  0.00  0.00      MEMB  
ATOM   1657  H1S PSM M  36     -21.522  28.937   7.058  0.00  0.00      MEMB  
ATOM   1658  H1T PSM M  36     -19.907  28.194   6.836  0.00  0.00      MEMB  
ATOM   1659  NF  PSM M  36     -21.020  27.525   4.695  0.00  0.00      MEMB  
ATOM   1660  HNF PSM M  36     -21.739  28.072   4.275  0.00  0.00      MEMB  
ATOM   1661  C2S PSM M  36     -21.298  26.966   6.061  0.00  0.00      MEMB  
ATOM   1662  H2S PSM M  36     -20.610  26.102   6.180  0.00  0.00      MEMB  
ATOM   1663  C3S PSM M  36     -22.742  26.476   6.400  0.00  0.00      MEMB  
ATOM   1664  H3S PSM M  36     -23.503  27.281   6.479  0.00  0.00      MEMB  
ATOM   1665  O3  PSM M  36     -22.859  25.882   7.683  0.00  0.00      MEMB  
ATOM   1666  HO3 PSM M  36     -22.357  26.501   8.219  0.00  0.00      MEMB  
ATOM   1667  C4S PSM M  36     -23.206  25.432   5.432  0.00  0.00      MEMB  
ATOM   1668  H4S PSM M  36     -22.656  24.479   5.448  0.00  0.00      MEMB  
ATOM   1669  C5S PSM M  36     -24.192  25.602   4.512  0.00  0.00      MEMB  
ATOM   1670  H5S PSM M  36     -24.697  26.571   4.389  0.00  0.00      MEMB  
ATOM   1671  C6S PSM M  36     -24.554  24.497   3.519  0.00  0.00      MEMB  
ATOM   1672  H6S PSM M  36     -25.348  23.838   3.932  0.00  0.00      MEMB  
ATOM   1673  H6T PSM M  36     -25.028  25.091   2.709  0.00  0.00      MEMB  
ATOM   1674  C7S PSM M  36     -23.421  23.619   2.874  0.00  0.00      MEMB  
ATOM   1675  H7S PSM M  36     -22.624  24.299   2.506  0.00  0.00      MEMB  
ATOM   1676  H7T PSM M  36     -22.997  23.110   3.766  0.00  0.00      MEMB  
ATOM   1677  C8S PSM M  36     -23.976  22.630   1.955  0.00  0.00      MEMB  
ATOM   1678  H8S PSM M  36     -23.213  21.888   1.637  0.00  0.00      MEMB  
ATOM   1679  H8T PSM M  36     -24.781  22.031   2.433  0.00  0.00      MEMB  
ATOM   1680  C9S PSM M  36     -24.436  23.226   0.599  0.00  0.00      MEMB  
ATOM   1681  H9S PSM M  36     -25.141  22.431   0.274  0.00  0.00      MEMB  
ATOM   1682  H9T PSM M  36     -25.093  24.113   0.725  0.00  0.00      MEMB  
ATOM   1683 C10S PSM M  36     -23.263  23.540  -0.297  0.00  0.00      MEMB  
ATOM   1684 H10S PSM M  36     -22.521  24.193   0.210  0.00  0.00      MEMB  
ATOM   1685 H10T PSM M  36     -22.817  22.544  -0.502  0.00  0.00      MEMB  
ATOM   1686 C11S PSM M  36     -23.608  24.184  -1.613  0.00  0.00      MEMB  
ATOM   1687 H11S PSM M  36     -24.217  23.484  -2.225  0.00  0.00      MEMB  
ATOM   1688 H11T PSM M  36     -24.213  25.097  -1.430  0.00  0.00      MEMB  
ATOM   1689 C12S PSM M  36     -22.398  24.647  -2.466  0.00  0.00      MEMB  
ATOM   1690 H12S PSM M  36     -21.890  25.495  -1.958  0.00  0.00      MEMB  
ATOM   1691 H12T PSM M  36     -21.639  23.838  -2.524  0.00  0.00      MEMB  
ATOM   1692 C13S PSM M  36     -22.812  25.070  -3.809  0.00  0.00      MEMB  
ATOM   1693 H13S PSM M  36     -22.973  24.043  -4.201  0.00  0.00      MEMB  
ATOM   1694 H13T PSM M  36     -23.730  25.693  -3.845  0.00  0.00      MEMB  
ATOM   1695 C14S PSM M  36     -21.684  25.818  -4.503  0.00  0.00      MEMB  
ATOM   1696 H14S PSM M  36     -21.371  26.629  -3.811  0.00  0.00      MEMB  
ATOM   1697 H14T PSM M  36     -20.839  25.122  -4.689  0.00  0.00      MEMB  
ATOM   1698 C15S PSM M  36     -22.163  26.484  -5.803  0.00  0.00      MEMB  
ATOM   1699 H15S PSM M  36     -22.824  25.858  -6.440  0.00  0.00      MEMB  
ATOM   1700 H15T PSM M  36     -22.809  27.365  -5.598  0.00  0.00      MEMB  
ATOM   1701 C16S PSM M  36     -20.983  26.856  -6.623  0.00  0.00      MEMB  
ATOM   1702 H16S PSM M  36     -20.316  27.501  -6.012  0.00  0.00      MEMB  
ATOM   1703 H16T PSM M  36     -20.508  25.891  -6.901  0.00  0.00      MEMB  
ATOM   1704 C17S PSM M  36     -21.401  27.607  -7.914  0.00  0.00      MEMB  
ATOM   1705 H17S PSM M  36     -22.061  27.067  -8.625  0.00  0.00      MEMB  
ATOM   1706 H17T PSM M  36     -21.933  28.562  -7.712  0.00  0.00      MEMB  
ATOM   1707 C18S PSM M  36     -20.141  27.842  -8.768  0.00  0.00      MEMB  
ATOM   1708 H18S PSM M  36     -19.359  27.079  -8.569  0.00  0.00      MEMB  
ATOM   1709 H18T PSM M  36     -20.383  27.811  -9.852  0.00  0.00      MEMB  
ATOM   1710 H18U PSM M  36     -19.693  28.823  -8.500  0.00  0.00      MEMB  
ATOM   1711  C1F PSM M  36     -19.760  27.735   4.246  0.00  0.00      MEMB  
ATOM   1712  OF  PSM M  36     -18.779  27.255   4.876  0.00  0.00      MEMB  
ATOM   1713  C2F PSM M  36     -19.666  28.378   2.830  0.00  0.00      MEMB  
ATOM   1714  H2F PSM M  36     -19.113  29.336   2.937  0.00  0.00      MEMB  
ATOM   1715  H2G PSM M  36     -20.684  28.626   2.462  0.00  0.00      MEMB  
ATOM   1716  C3F PSM M  36     -18.972  27.396   1.793  0.00  0.00      MEMB  
ATOM   1717  H3F PSM M  36     -18.114  26.877   2.271  0.00  0.00      MEMB  
ATOM   1718  H3G PSM M  36     -18.656  28.050   0.952  0.00  0.00      MEMB  
ATOM   1719  C4F PSM M  36     -20.024  26.362   1.249  0.00  0.00      MEMB  
ATOM   1720  H4F PSM M  36     -20.887  26.956   0.878  0.00  0.00      MEMB  
ATOM   1721  H4G PSM M  36     -20.352  25.661   2.047  0.00  0.00      MEMB  
ATOM   1722  C5F PSM M  36     -19.430  25.442   0.162  0.00  0.00      MEMB  
ATOM   1723  H5F PSM M  36     -20.226  24.764  -0.213  0.00  0.00      MEMB  
ATOM   1724  H5G PSM M  36     -18.642  24.817   0.633  0.00  0.00      MEMB  
ATOM   1725  C6F PSM M  36     -19.016  26.261  -1.114  0.00  0.00      MEMB  
ATOM   1726  H6F PSM M  36     -18.512  27.210  -0.830  0.00  0.00      MEMB  
ATOM   1727  H6G PSM M  36     -19.907  26.688  -1.622  0.00  0.00      MEMB  
ATOM   1728  C7F PSM M  36     -18.205  25.375  -2.090  0.00  0.00      MEMB  
ATOM   1729  H7F PSM M  36     -18.809  24.484  -2.367  0.00  0.00      MEMB  
ATOM   1730  H7G PSM M  36     -17.306  24.938  -1.603  0.00  0.00      MEMB  
ATOM   1731  C8F PSM M  36     -17.931  26.001  -3.493  0.00  0.00      MEMB  
ATOM   1732  H8F PSM M  36     -18.701  26.780  -3.678  0.00  0.00      MEMB  
ATOM   1733  H8G PSM M  36     -18.034  25.262  -4.316  0.00  0.00      MEMB  
ATOM   1734  C9F PSM M  36     -16.458  26.535  -3.553  0.00  0.00      MEMB  
ATOM   1735  H9F PSM M  36     -15.833  26.044  -2.777  0.00  0.00      MEMB  
ATOM   1736  H9G PSM M  36     -16.546  27.626  -3.359  0.00  0.00      MEMB  
ATOM   1737 C10F PSM M  36     -15.852  26.386  -4.900  0.00  0.00      MEMB  
ATOM   1738 H10F PSM M  36     -15.897  25.314  -5.191  0.00  0.00      MEMB  
ATOM   1739 H10G PSM M  36     -14.821  26.800  -4.899  0.00  0.00      MEMB  
ATOM   1740 C11F PSM M  36     -16.546  27.296  -5.893  0.00  0.00      MEMB  
ATOM   1741 H11F PSM M  36     -16.747  28.316  -5.501  0.00  0.00      MEMB  
ATOM   1742 H11G PSM M  36     -17.621  27.037  -6.004  0.00  0.00      MEMB  
ATOM   1743 C12F PSM M  36     -15.785  27.376  -7.264  0.00  0.00      MEMB  
ATOM   1744 H12F PSM M  36     -16.175  26.570  -7.923  0.00  0.00      MEMB  
ATOM   1745 H12G PSM M  36     -14.686  27.242  -7.172  0.00  0.00      MEMB  
ATOM   1746 C13F PSM M  36     -15.962  28.748  -8.053  0.00  0.00      MEMB  
ATOM   1747 H13F PSM M  36     -15.698  29.588  -7.375  0.00  0.00      MEMB  
ATOM   1748 H13G PSM M  36     -17.044  28.799  -8.299  0.00  0.00      MEMB  
ATOM   1749 C14F PSM M  36     -15.027  28.718  -9.274  0.00  0.00      MEMB  
ATOM   1750 H14F PSM M  36     -15.513  28.195 -10.125  0.00  0.00      MEMB  
ATOM   1751 H14G PSM M  36     -14.120  28.233  -8.854  0.00  0.00      MEMB  
ATOM   1752 C15F PSM M  36     -14.566  30.122  -9.641  0.00  0.00      MEMB  
ATOM   1753 H15F PSM M  36     -13.910  30.514  -8.835  0.00  0.00      MEMB  
ATOM   1754 H15G PSM M  36     -15.475  30.756  -9.731  0.00  0.00      MEMB  
ATOM   1755 C16F PSM M  36     -13.830  30.196 -11.009  0.00  0.00      MEMB  
ATOM   1756 H16F PSM M  36     -14.370  29.537 -11.721  0.00  0.00      MEMB  
ATOM   1757 H16G PSM M  36     -13.696  31.188 -11.492  0.00  0.00      MEMB  
ATOM   1758 H16H PSM M  36     -12.810  29.771 -10.894  0.00  0.00      MEMB  
ATOM   1759  N   POPCM  37     -60.722  13.443   9.891  0.00  0.00      MEMB  
ATOM   1760  C12 POPCM  37     -62.122  13.006  10.287  0.00  0.00      MEMB  
ATOM   1761 H12A POPCM  37     -62.842  13.098   9.487  0.00  0.00      MEMB  
ATOM   1762 H12B POPCM  37     -62.469  13.694  11.043  0.00  0.00      MEMB  
ATOM   1763  C13 POPCM  37     -59.842  12.402   9.174  0.00  0.00      MEMB  
ATOM   1764 H13A POPCM  37     -60.203  12.386   8.156  0.00  0.00      MEMB  
ATOM   1765 H13B POPCM  37     -58.772  12.408   9.315  0.00  0.00      MEMB  
ATOM   1766 H13C POPCM  37     -60.119  11.465   9.633  0.00  0.00      MEMB  
ATOM   1767  C14 POPCM  37     -60.742  14.746   9.152  0.00  0.00      MEMB  
ATOM   1768 H14A POPCM  37     -61.330  14.658   8.251  0.00  0.00      MEMB  
ATOM   1769 H14B POPCM  37     -61.165  15.615   9.634  0.00  0.00      MEMB  
ATOM   1770 H14C POPCM  37     -59.742  14.953   8.801  0.00  0.00      MEMB  
ATOM   1771  C15 POPCM  37     -59.874  13.597  11.165  0.00  0.00      MEMB  
ATOM   1772 H15A POPCM  37     -58.854  13.925  11.030  0.00  0.00      MEMB  
ATOM   1773 H15B POPCM  37     -59.837  12.764  11.850  0.00  0.00      MEMB  
ATOM   1774 H15C POPCM  37     -60.196  14.441  11.757  0.00  0.00      MEMB  
ATOM   1775  C11 POPCM  37     -62.206  11.569  10.956  0.00  0.00      MEMB  
ATOM   1776 H11A POPCM  37     -63.226  11.308  11.312  0.00  0.00      MEMB  
ATOM   1777 H11B POPCM  37     -61.613  11.600  11.895  0.00  0.00      MEMB  
ATOM   1778  P   POPCM  37     -62.039   9.071  10.135  0.00  0.00      MEMB  
ATOM   1779  O13 POPCM  37     -63.500   8.950  10.046  0.00  0.00      MEMB  
ATOM   1780  O14 POPCM  37     -61.507   8.500  11.396  0.00  0.00      MEMB  
ATOM   1781  O12 POPCM  37     -61.670  10.637  10.036  0.00  0.00      MEMB  
ATOM   1782  O11 POPCM  37     -61.368   8.519   8.807  0.00  0.00      MEMB  
ATOM   1783  C1  POPCM  37     -61.548   9.228   7.520  0.00  0.00      MEMB  
ATOM   1784  HA  POPCM  37     -60.608   9.706   7.171  0.00  0.00      MEMB  
ATOM   1785  HB  POPCM  37     -62.382   9.959   7.579  0.00  0.00      MEMB  
ATOM   1786  C2  POPCM  37     -61.884   8.304   6.363  0.00  0.00      MEMB  
ATOM   1787  HS  POPCM  37     -62.961   8.094   6.532  0.00  0.00      MEMB  
ATOM   1788  O21 POPCM  37     -61.053   7.201   6.396  0.00  0.00      MEMB  
ATOM   1789  C21 POPCM  37     -61.516   6.067   5.941  0.00  0.00      MEMB  
ATOM   1790  O22 POPCM  37     -62.620   5.831   5.496  0.00  0.00      MEMB  
ATOM   1791  C22 POPCM  37     -60.460   5.087   6.070  0.00  0.00      MEMB  
ATOM   1792  H2R POPCM  37     -60.845   4.227   6.659  0.00  0.00      MEMB  
ATOM   1793  H2S POPCM  37     -59.557   5.562   6.509  0.00  0.00      MEMB  
ATOM   1794  C3  POPCM  37     -61.668   9.012   5.018  0.00  0.00      MEMB  
ATOM   1795  HX  POPCM  37     -60.577   9.206   4.944  0.00  0.00      MEMB  
ATOM   1796  HY  POPCM  37     -62.172   9.999   5.103  0.00  0.00      MEMB  
ATOM   1797  O31 POPCM  37     -61.977   8.311   3.841  0.00  0.00      MEMB  
ATOM   1798  C31 POPCM  37     -63.372   8.295   3.715  0.00  0.00      MEMB  
ATOM   1799  O32 POPCM  37     -64.078   8.995   4.406  0.00  0.00      MEMB  
ATOM   1800  C32 POPCM  37     -63.802   7.411   2.566  0.00  0.00      MEMB  
ATOM   1801  H2X POPCM  37     -63.180   6.491   2.580  0.00  0.00      MEMB  
ATOM   1802  H2Y POPCM  37     -63.591   8.005   1.651  0.00  0.00      MEMB  
ATOM   1803  C23 POPCM  37     -59.953   4.478   4.761  0.00  0.00      MEMB  
ATOM   1804  H3R POPCM  37     -60.605   3.647   4.420  0.00  0.00      MEMB  
ATOM   1805  H3S POPCM  37     -58.914   4.121   4.926  0.00  0.00      MEMB  
ATOM   1806  C24 POPCM  37     -59.817   5.602   3.718  0.00  0.00      MEMB  
ATOM   1807  H4R POPCM  37     -59.245   6.355   4.302  0.00  0.00      MEMB  
ATOM   1808  H4S POPCM  37     -60.811   6.021   3.452  0.00  0.00      MEMB  
ATOM   1809  C25 POPCM  37     -58.949   5.262   2.546  0.00  0.00      MEMB  
ATOM   1810  H5R POPCM  37     -58.099   4.676   2.956  0.00  0.00      MEMB  
ATOM   1811  H5S POPCM  37     -58.640   6.232   2.102  0.00  0.00      MEMB  
ATOM   1812  C26 POPCM  37     -59.644   4.361   1.506  0.00  0.00      MEMB  
ATOM   1813  H6R POPCM  37     -60.553   4.929   1.211  0.00  0.00      MEMB  
ATOM   1814  H6S POPCM  37     -59.860   3.331   1.863  0.00  0.00      MEMB  
ATOM   1815  C27 POPCM  37     -58.757   4.223   0.216  0.00  0.00      MEMB  
ATOM   1816  H7R POPCM  37     -57.733   4.064   0.616  0.00  0.00      MEMB  
ATOM   1817  H7S POPCM  37     -58.828   5.161  -0.376  0.00  0.00      MEMB  
ATOM   1818  C28 POPCM  37     -59.193   3.172  -0.885  0.00  0.00      MEMB  
ATOM   1819  H8R POPCM  37     -58.702   3.321  -1.871  0.00  0.00      MEMB  
ATOM   1820  H8S POPCM  37     -60.288   3.347  -0.954  0.00  0.00      MEMB  
ATOM   1821  C29 POPCM  37     -59.048   1.706  -0.452  0.00  0.00      MEMB  
ATOM   1822  H91 POPCM  37     -59.645   1.387   0.415  0.00  0.00      MEMB  
ATOM   1823 C210 POPCM  37     -58.309   0.765  -1.037  0.00  0.00      MEMB  
ATOM   1824 H101 POPCM  37     -58.479  -0.282  -0.745  0.00  0.00      MEMB  
ATOM   1825 C211 POPCM  37     -57.331   0.969  -2.174  0.00  0.00      MEMB  
ATOM   1826 H11R POPCM  37     -57.763   1.238  -3.162  0.00  0.00      MEMB  
ATOM   1827 H11S POPCM  37     -56.948  -0.036  -2.451  0.00  0.00      MEMB  
ATOM   1828 C212 POPCM  37     -56.160   1.950  -2.037  0.00  0.00      MEMB  
ATOM   1829 H12R POPCM  37     -55.652   1.579  -1.121  0.00  0.00      MEMB  
ATOM   1830 H12S POPCM  37     -56.483   3.012  -1.990  0.00  0.00      MEMB  
ATOM   1831 C213 POPCM  37     -55.142   1.777  -3.157  0.00  0.00      MEMB  
ATOM   1832 H13R POPCM  37     -55.667   2.281  -3.996  0.00  0.00      MEMB  
ATOM   1833 H13S POPCM  37     -55.023   0.692  -3.366  0.00  0.00      MEMB  
ATOM   1834 C214 POPCM  37     -53.802   2.394  -2.858  0.00  0.00      MEMB  
ATOM   1835 H14R POPCM  37     -53.427   1.905  -1.934  0.00  0.00      MEMB  
ATOM   1836 H14S POPCM  37     -53.983   3.484  -2.744  0.00  0.00      MEMB  
ATOM   1837 C215 POPCM  37     -52.833   2.179  -4.039  0.00  0.00      MEMB  
ATOM   1838 H15R POPCM  37     -53.375   2.167  -5.008  0.00  0.00      MEMB  
ATOM   1839 H15S POPCM  37     -52.418   1.162  -3.875  0.00  0.00      MEMB  
ATOM   1840 C216 POPCM  37     -51.699   3.281  -4.113  0.00  0.00      MEMB  
ATOM   1841 H16R POPCM  37     -50.800   2.852  -4.604  0.00  0.00      MEMB  
ATOM   1842 H16S POPCM  37     -51.214   3.487  -3.134  0.00  0.00      MEMB  
ATOM   1843 C217 POPCM  37     -51.911   4.436  -5.026  0.00  0.00      MEMB  
ATOM   1844 H17R POPCM  37     -51.727   4.217  -6.099  0.00  0.00      MEMB  
ATOM   1845 H17S POPCM  37     -51.168   5.225  -4.782  0.00  0.00      MEMB  
ATOM   1846 C218 POPCM  37     -53.268   5.093  -4.918  0.00  0.00      MEMB  
ATOM   1847 H18R POPCM  37     -53.519   5.362  -3.869  0.00  0.00      MEMB  
ATOM   1848 H18S POPCM  37     -54.039   4.367  -5.256  0.00  0.00      MEMB  
ATOM   1849 H18T POPCM  37     -53.513   5.996  -5.516  0.00  0.00      MEMB  
ATOM   1850  C33 POPCM  37     -65.310   7.004   2.445  0.00  0.00      MEMB  
ATOM   1851  H3X POPCM  37     -65.902   7.944   2.471  0.00  0.00      MEMB  
ATOM   1852  H3Y POPCM  37     -65.566   6.422   3.356  0.00  0.00      MEMB  
ATOM   1853  C34 POPCM  37     -65.668   6.013   1.380  0.00  0.00      MEMB  
ATOM   1854  H4X POPCM  37     -65.551   4.974   1.757  0.00  0.00      MEMB  
ATOM   1855  H4Y POPCM  37     -64.876   6.075   0.603  0.00  0.00      MEMB  
ATOM   1856  C35 POPCM  37     -67.109   6.274   0.793  0.00  0.00      MEMB  
ATOM   1857  H5X POPCM  37     -67.281   7.352   0.585  0.00  0.00      MEMB  
ATOM   1858  H5Y POPCM  37     -67.736   5.959   1.655  0.00  0.00      MEMB  
ATOM   1859  C36 POPCM  37     -67.388   5.437  -0.431  0.00  0.00      MEMB  
ATOM   1860  H6X POPCM  37     -67.314   4.385  -0.079  0.00  0.00      MEMB  
ATOM   1861  H6Y POPCM  37     -66.606   5.753  -1.155  0.00  0.00      MEMB  
ATOM   1862  C37 POPCM  37     -68.846   5.720  -1.023  0.00  0.00      MEMB  
ATOM   1863  H7X POPCM  37     -69.578   5.567  -0.202  0.00  0.00      MEMB  
ATOM   1864  H7Y POPCM  37     -68.933   5.020  -1.882  0.00  0.00      MEMB  
ATOM   1865  C38 POPCM  37     -69.076   7.139  -1.497  0.00  0.00      MEMB  
ATOM   1866  H8X POPCM  37     -69.131   7.600  -0.488  0.00  0.00      MEMB  
ATOM   1867  H8Y POPCM  37     -70.070   7.294  -1.968  0.00  0.00      MEMB  
ATOM   1868  C39 POPCM  37     -67.981   7.776  -2.392  0.00  0.00      MEMB  
ATOM   1869  H9X POPCM  37     -68.093   7.467  -3.453  0.00  0.00      MEMB  
ATOM   1870  H9Y POPCM  37     -66.966   7.383  -2.166  0.00  0.00      MEMB  
ATOM   1871 C310 POPCM  37     -67.914   9.315  -2.170  0.00  0.00      MEMB  
ATOM   1872 H10X POPCM  37     -67.923   9.367  -1.060  0.00  0.00      MEMB  
ATOM   1873 H10Y POPCM  37     -68.849   9.758  -2.575  0.00  0.00      MEMB  
ATOM   1874 C311 POPCM  37     -66.574   9.973  -2.689  0.00  0.00      MEMB  
ATOM   1875 H11X POPCM  37     -66.575   9.907  -3.798  0.00  0.00      MEMB  
ATOM   1876 H11Y POPCM  37     -65.806   9.260  -2.319  0.00  0.00      MEMB  
ATOM   1877 C312 POPCM  37     -66.294  11.366  -2.205  0.00  0.00      MEMB  
ATOM   1878 H12X POPCM  37     -66.684  11.355  -1.165  0.00  0.00      MEMB  
ATOM   1879 H12Y POPCM  37     -66.831  12.163  -2.760  0.00  0.00      MEMB  
ATOM   1880 C313 POPCM  37     -64.835  11.689  -2.381  0.00  0.00      MEMB  
ATOM   1881 H13X POPCM  37     -64.231  11.190  -1.594  0.00  0.00      MEMB  
ATOM   1882 H13Y POPCM  37     -64.896  12.797  -2.322  0.00  0.00      MEMB  
ATOM   1883 C314 POPCM  37     -64.231  11.494  -3.739  0.00  0.00      MEMB  
ATOM   1884 H14X POPCM  37     -64.838  11.960  -4.544  0.00  0.00      MEMB  
ATOM   1885 H14Y POPCM  37     -64.064  10.407  -3.901  0.00  0.00      MEMB  
ATOM   1886 C315 POPCM  37     -62.764  12.085  -3.848  0.00  0.00      MEMB  
ATOM   1887 H15X POPCM  37     -62.126  11.688  -3.029  0.00  0.00      MEMB  
ATOM   1888 H15Y POPCM  37     -62.661  13.190  -3.805  0.00  0.00      MEMB  
ATOM   1889 C316 POPCM  37     -62.024  11.545  -5.062  0.00  0.00      MEMB  
ATOM   1890 H16X POPCM  37     -62.593  11.529  -6.016  0.00  0.00      MEMB  
ATOM   1891 H16Y POPCM  37     -61.701  10.495  -4.895  0.00  0.00      MEMB  
ATOM   1892 H16Z POPCM  37     -61.014  11.965  -5.254  0.00  0.00      MEMB  
ATOM   1893  C3  CHL1M  38     -27.446 -29.404   0.524  0.00  0.00      MEMB  
ATOM   1894  H3  CHL1M  38     -27.255 -28.334   0.753  0.00  0.00      MEMB  
ATOM   1895  O3  CHL1M  38     -27.559 -30.070   1.769  0.00  0.00      MEMB  
ATOM   1896  H3' CHL1M  38     -26.745 -30.425   2.133  0.00  0.00      MEMB  
ATOM   1897  C4  CHL1M  38     -28.890 -29.484  -0.133  0.00  0.00      MEMB  
ATOM   1898  H4A CHL1M  38     -28.973 -30.579  -0.303  0.00  0.00      MEMB  
ATOM   1899  H4B CHL1M  38     -29.581 -29.199   0.688  0.00  0.00      MEMB  
ATOM   1900  C5  CHL1M  38     -28.976 -28.746  -1.482  0.00  0.00      MEMB  
ATOM   1901  C6  CHL1M  38     -29.737 -27.657  -1.624  0.00  0.00      MEMB  
ATOM   1902  H6  CHL1M  38     -30.378 -27.278  -0.814  0.00  0.00      MEMB  
ATOM   1903  C7  CHL1M  38     -29.987 -27.075  -2.950  0.00  0.00      MEMB  
ATOM   1904  H7A CHL1M  38     -31.075 -26.903  -3.097  0.00  0.00      MEMB  
ATOM   1905  H7B CHL1M  38     -29.610 -26.031  -2.905  0.00  0.00      MEMB  
ATOM   1906  C8  CHL1M  38     -29.348 -27.913  -4.100  0.00  0.00      MEMB  
ATOM   1907  H8  CHL1M  38     -30.020 -28.768  -4.327  0.00  0.00      MEMB  
ATOM   1908  C14 CHL1M  38     -29.143 -27.054  -5.378  0.00  0.00      MEMB  
ATOM   1909  H14 CHL1M  38     -28.436 -26.299  -4.972  0.00  0.00      MEMB  
ATOM   1910  C15 CHL1M  38     -30.327 -26.287  -6.032  0.00  0.00      MEMB  
ATOM   1911 H15A CHL1M  38     -31.149 -27.024  -5.899  0.00  0.00      MEMB  
ATOM   1912 H15B CHL1M  38     -30.618 -25.385  -5.453  0.00  0.00      MEMB  
ATOM   1913  C16 CHL1M  38     -29.995 -26.124  -7.538  0.00  0.00      MEMB  
ATOM   1914 H16A CHL1M  38     -30.655 -26.817  -8.103  0.00  0.00      MEMB  
ATOM   1915 H16B CHL1M  38     -30.157 -25.110  -7.962  0.00  0.00      MEMB  
ATOM   1916  C17 CHL1M  38     -28.540 -26.673  -7.673  0.00  0.00      MEMB  
ATOM   1917  H17 CHL1M  38     -27.888 -25.816  -7.401  0.00  0.00      MEMB  
ATOM   1918  C13 CHL1M  38     -28.398 -27.720  -6.552  0.00  0.00      MEMB  
ATOM   1919  C18 CHL1M  38     -29.178 -28.986  -6.995  0.00  0.00      MEMB  
ATOM   1920 H18A CHL1M  38     -29.208 -29.880  -6.336  0.00  0.00      MEMB  
ATOM   1921 H18B CHL1M  38     -30.248 -28.766  -7.199  0.00  0.00      MEMB  
ATOM   1922 H18C CHL1M  38     -28.740 -29.388  -7.933  0.00  0.00      MEMB  
ATOM   1923  C12 CHL1M  38     -26.950 -27.990  -6.012  0.00  0.00      MEMB  
ATOM   1924 H12A CHL1M  38     -26.215 -28.346  -6.766  0.00  0.00      MEMB  
ATOM   1925 H12B CHL1M  38     -26.528 -27.115  -5.473  0.00  0.00      MEMB  
ATOM   1926  C11 CHL1M  38     -27.053 -28.991  -4.854  0.00  0.00      MEMB  
ATOM   1927 H11A CHL1M  38     -27.487 -29.957  -5.189  0.00  0.00      MEMB  
ATOM   1928 H11B CHL1M  38     -26.060 -29.262  -4.435  0.00  0.00      MEMB  
ATOM   1929  C9  CHL1M  38     -27.945 -28.416  -3.714  0.00  0.00      MEMB  
ATOM   1930  H9  CHL1M  38     -27.430 -27.500  -3.354  0.00  0.00      MEMB  
ATOM   1931  C10 CHL1M  38     -27.994 -29.343  -2.479  0.00  0.00      MEMB  
ATOM   1932  C19 CHL1M  38     -28.428 -30.683  -2.946  0.00  0.00      MEMB  
ATOM   1933 H19A CHL1M  38     -29.381 -30.662  -3.516  0.00  0.00      MEMB  
ATOM   1934 H19B CHL1M  38     -27.713 -31.242  -3.586  0.00  0.00      MEMB  
ATOM   1935 H19C CHL1M  38     -28.640 -31.437  -2.157  0.00  0.00      MEMB  
ATOM   1936  C1  CHL1M  38     -26.538 -29.421  -1.820  0.00  0.00      MEMB  
ATOM   1937  H1A CHL1M  38     -25.885 -30.042  -2.471  0.00  0.00      MEMB  
ATOM   1938  H1B CHL1M  38     -26.147 -28.382  -1.835  0.00  0.00      MEMB  
ATOM   1939  C2  CHL1M  38     -26.380 -30.014  -0.426  0.00  0.00      MEMB  
ATOM   1940  H2A CHL1M  38     -25.351 -29.894  -0.024  0.00  0.00      MEMB  
ATOM   1941  H2B CHL1M  38     -26.593 -31.103  -0.458  0.00  0.00      MEMB  
ATOM   1942  C20 CHL1M  38     -28.175 -27.039  -9.107  0.00  0.00      MEMB  
ATOM   1943  H20 CHL1M  38     -28.658 -28.020  -9.301  0.00  0.00      MEMB  
ATOM   1944  C21 CHL1M  38     -26.605 -27.248  -9.256  0.00  0.00      MEMB  
ATOM   1945 H21A CHL1M  38     -26.327 -28.181  -8.719  0.00  0.00      MEMB  
ATOM   1946 H21B CHL1M  38     -26.001 -26.390  -8.892  0.00  0.00      MEMB  
ATOM   1947 H21C CHL1M  38     -26.412 -27.569 -10.302  0.00  0.00      MEMB  
ATOM   1948  C22 CHL1M  38     -28.721 -25.986 -10.171  0.00  0.00      MEMB  
ATOM   1949 H22A CHL1M  38     -29.825 -25.898 -10.077  0.00  0.00      MEMB  
ATOM   1950 H22B CHL1M  38     -28.334 -24.991  -9.864  0.00  0.00      MEMB  
ATOM   1951  C23 CHL1M  38     -28.400 -26.220 -11.640  0.00  0.00      MEMB  
ATOM   1952 H23A CHL1M  38     -27.340 -26.537 -11.747  0.00  0.00      MEMB  
ATOM   1953 H23B CHL1M  38     -29.012 -27.101 -11.931  0.00  0.00      MEMB  
ATOM   1954  C24 CHL1M  38     -28.849 -25.016 -12.526  0.00  0.00      MEMB  
ATOM   1955 H24A CHL1M  38     -29.509 -25.304 -13.372  0.00  0.00      MEMB  
ATOM   1956 H24B CHL1M  38     -29.365 -24.181 -12.006  0.00  0.00      MEMB  
ATOM   1957  C25 CHL1M  38     -27.669 -24.186 -13.111  0.00  0.00      MEMB  
ATOM   1958  H25 CHL1M  38     -26.891 -24.099 -12.322  0.00  0.00      MEMB  
ATOM   1959  C26 CHL1M  38     -27.010 -25.027 -14.132  0.00  0.00      MEMB  
ATOM   1960 H26A CHL1M  38     -26.239 -24.422 -14.656  0.00  0.00      MEMB  
ATOM   1961 H26B CHL1M  38     -26.535 -25.928 -13.689  0.00  0.00      MEMB  
ATOM   1962 H26C CHL1M  38     -27.792 -25.464 -14.790  0.00  0.00      MEMB  
ATOM   1963  C27 CHL1M  38     -28.078 -22.790 -13.580  0.00  0.00      MEMB  
ATOM   1964 H27A CHL1M  38     -28.855 -22.759 -14.374  0.00  0.00      MEMB  
ATOM   1965 H27B CHL1M  38     -28.506 -22.246 -12.710  0.00  0.00      MEMB  
ATOM   1966 H27C CHL1M  38     -27.196 -22.286 -14.030  0.00  0.00      MEMB  
ATOM   1967  C3  CHL1M  39       0.492   9.072   6.752  0.00  0.00      MEMB  
ATOM   1968  H3  CHL1M  39      -0.481   9.605   6.696  0.00  0.00      MEMB  
ATOM   1969  O3  CHL1M  39       0.750   9.052   8.117  0.00  0.00      MEMB  
ATOM   1970  H3' CHL1M  39       0.509   9.943   8.381  0.00  0.00      MEMB  
ATOM   1971  C4  CHL1M  39       0.461   7.717   6.142  0.00  0.00      MEMB  
ATOM   1972  H4A CHL1M  39       1.378   7.145   6.399  0.00  0.00      MEMB  
ATOM   1973  H4B CHL1M  39      -0.426   7.174   6.533  0.00  0.00      MEMB  
ATOM   1974  C5  CHL1M  39       0.241   7.718   4.629  0.00  0.00      MEMB  
ATOM   1975  C6  CHL1M  39      -0.765   6.995   4.036  0.00  0.00      MEMB  
ATOM   1976  H6  CHL1M  39      -1.433   6.395   4.671  0.00  0.00      MEMB  
ATOM   1977  C7  CHL1M  39      -0.982   6.983   2.527  0.00  0.00      MEMB  
ATOM   1978  H7A CHL1M  39      -1.287   5.988   2.139  0.00  0.00      MEMB  
ATOM   1979  H7B CHL1M  39      -1.848   7.653   2.335  0.00  0.00      MEMB  
ATOM   1980  C8  CHL1M  39       0.198   7.481   1.669  0.00  0.00      MEMB  
ATOM   1981  H8  CHL1M  39       1.077   6.802   1.647  0.00  0.00      MEMB  
ATOM   1982  C14 CHL1M  39      -0.227   7.901   0.293  0.00  0.00      MEMB  
ATOM   1983  H14 CHL1M  39      -0.958   8.723   0.449  0.00  0.00      MEMB  
ATOM   1984  C15 CHL1M  39      -1.039   6.832  -0.392  0.00  0.00      MEMB  
ATOM   1985 H15A CHL1M  39      -0.513   5.859  -0.289  0.00  0.00      MEMB  
ATOM   1986 H15B CHL1M  39      -2.086   6.851  -0.019  0.00  0.00      MEMB  
ATOM   1987  C16 CHL1M  39      -1.026   7.415  -1.887  0.00  0.00      MEMB  
ATOM   1988 H16A CHL1M  39      -0.903   6.659  -2.692  0.00  0.00      MEMB  
ATOM   1989 H16B CHL1M  39      -2.065   7.744  -2.103  0.00  0.00      MEMB  
ATOM   1990  C17 CHL1M  39       0.035   8.608  -1.984  0.00  0.00      MEMB  
ATOM   1991  H17 CHL1M  39      -0.456   9.601  -1.899  0.00  0.00      MEMB  
ATOM   1992  C13 CHL1M  39       0.820   8.376  -0.722  0.00  0.00      MEMB  
ATOM   1993  C18 CHL1M  39       1.912   7.243  -0.955  0.00  0.00      MEMB  
ATOM   1994 H18A CHL1M  39       2.538   7.702  -1.750  0.00  0.00      MEMB  
ATOM   1995 H18B CHL1M  39       2.501   6.899  -0.078  0.00  0.00      MEMB  
ATOM   1996 H18C CHL1M  39       1.438   6.380  -1.469  0.00  0.00      MEMB  
ATOM   1997  C12 CHL1M  39       1.496   9.606  -0.098  0.00  0.00      MEMB  
ATOM   1998 H12A CHL1M  39       2.379   9.910  -0.699  0.00  0.00      MEMB  
ATOM   1999 H12B CHL1M  39       0.723  10.396  -0.215  0.00  0.00      MEMB  
ATOM   2000  C11 CHL1M  39       1.896   9.435   1.366  0.00  0.00      MEMB  
ATOM   2001 H11A CHL1M  39       2.741   8.728   1.224  0.00  0.00      MEMB  
ATOM   2002 H11B CHL1M  39       2.242  10.397   1.799  0.00  0.00      MEMB  
ATOM   2003  C9  CHL1M  39       0.812   8.814   2.316  0.00  0.00      MEMB  
ATOM   2004  H9  CHL1M  39       0.001   9.571   2.273  0.00  0.00      MEMB  
ATOM   2005  C10 CHL1M  39       1.212   8.630   3.841  0.00  0.00      MEMB  
ATOM   2006  C19 CHL1M  39       2.613   7.867   3.812  0.00  0.00      MEMB  
ATOM   2007 H19A CHL1M  39       2.829   7.575   4.862  0.00  0.00      MEMB  
ATOM   2008 H19B CHL1M  39       2.501   6.869   3.338  0.00  0.00      MEMB  
ATOM   2009 H19C CHL1M  39       3.475   8.419   3.380  0.00  0.00      MEMB  
ATOM   2010  C1  CHL1M  39       1.346  10.022   4.530  0.00  0.00      MEMB  
ATOM   2011  H1A CHL1M  39       2.250  10.553   4.163  0.00  0.00      MEMB  
ATOM   2012  H1B CHL1M  39       0.413  10.602   4.367  0.00  0.00      MEMB  
ATOM   2013  C2  CHL1M  39       1.503   9.861   6.069  0.00  0.00      MEMB  
ATOM   2014  H2A CHL1M  39       1.619  10.854   6.554  0.00  0.00      MEMB  
ATOM   2015  H2B CHL1M  39       2.500   9.408   6.257  0.00  0.00      MEMB  
ATOM   2016  C20 CHL1M  39       0.707   8.729  -3.381  0.00  0.00      MEMB  
ATOM   2017  H20 CHL1M  39       1.211   7.803  -3.731  0.00  0.00      MEMB  
ATOM   2018  C21 CHL1M  39       1.662   9.930  -3.426  0.00  0.00      MEMB  
ATOM   2019 H21A CHL1M  39       2.482   9.824  -2.684  0.00  0.00      MEMB  
ATOM   2020 H21B CHL1M  39       1.048  10.838  -3.245  0.00  0.00      MEMB  
ATOM   2021 H21C CHL1M  39       2.104  10.076  -4.435  0.00  0.00      MEMB  
ATOM   2022  C22 CHL1M  39      -0.385   9.040  -4.449  0.00  0.00      MEMB  
ATOM   2023 H22A CHL1M  39      -1.387   8.575  -4.336  0.00  0.00      MEMB  
ATOM   2024 H22B CHL1M  39      -0.590  10.128  -4.358  0.00  0.00      MEMB  
ATOM   2025  C23 CHL1M  39       0.092   8.898  -5.939  0.00  0.00      MEMB  
ATOM   2026 H23A CHL1M  39       0.840   9.707  -6.086  0.00  0.00      MEMB  
ATOM   2027 H23B CHL1M  39       0.552   7.908  -6.148  0.00  0.00      MEMB  
ATOM   2028  C24 CHL1M  39      -1.084   9.154  -6.949  0.00  0.00      MEMB  
ATOM   2029 H24A CHL1M  39      -1.857   8.363  -6.844  0.00  0.00      MEMB  
ATOM   2030 H24B CHL1M  39      -1.527  10.144  -6.707  0.00  0.00      MEMB  
ATOM   2031  C25 CHL1M  39      -0.731   9.182  -8.432  0.00  0.00      MEMB  
ATOM   2032  H25 CHL1M  39      -0.162   8.262  -8.684  0.00  0.00      MEMB  
ATOM   2033  C26 CHL1M  39      -1.935   9.191  -9.381  0.00  0.00      MEMB  
ATOM   2034 H26A CHL1M  39      -2.615   8.361  -9.092  0.00  0.00      MEMB  
ATOM   2035 H26B CHL1M  39      -2.504  10.117  -9.152  0.00  0.00      MEMB  
ATOM   2036 H26C CHL1M  39      -1.661   9.220 -10.458  0.00  0.00      MEMB  
ATOM   2037  C27 CHL1M  39       0.251  10.416  -8.810  0.00  0.00      MEMB  
ATOM   2038 H27A CHL1M  39      -0.193  11.366  -8.443  0.00  0.00      MEMB  
ATOM   2039 H27B CHL1M  39       1.180  10.250  -8.223  0.00  0.00      MEMB  
ATOM   2040 H27C CHL1M  39       0.545  10.418  -9.881  0.00  0.00      MEMB  
ATOM   2041  N   DPPCM  40     -84.035  51.073  14.734  0.00  0.00      MEMB  
ATOM   2042  C13 DPPCM  40     -82.996  50.522  15.565  0.00  0.00      MEMB  
ATOM   2043 H13A DPPCM  40     -82.037  50.980  15.371  0.00  0.00      MEMB  
ATOM   2044 H13B DPPCM  40     -82.819  49.456  15.569  0.00  0.00      MEMB  
ATOM   2045 H13C DPPCM  40     -83.223  50.800  16.583  0.00  0.00      MEMB  
ATOM   2046  C14 DPPCM  40     -85.403  50.480  14.952  0.00  0.00      MEMB  
ATOM   2047 H14A DPPCM  40     -86.077  50.788  14.166  0.00  0.00      MEMB  
ATOM   2048 H14B DPPCM  40     -85.776  50.974  15.837  0.00  0.00      MEMB  
ATOM   2049 H14C DPPCM  40     -85.424  49.411  15.104  0.00  0.00      MEMB  
ATOM   2050  C15 DPPCM  40     -84.122  52.538  15.001  0.00  0.00      MEMB  
ATOM   2051 H15A DPPCM  40     -83.937  52.812  16.029  0.00  0.00      MEMB  
ATOM   2052 H15B DPPCM  40     -85.133  52.886  14.845  0.00  0.00      MEMB  
ATOM   2053 H15C DPPCM  40     -83.307  53.009  14.473  0.00  0.00      MEMB  
ATOM   2054  C12 DPPCM  40     -83.688  50.860  13.295  0.00  0.00      MEMB  
ATOM   2055 H12A DPPCM  40     -82.759  51.244  12.898  0.00  0.00      MEMB  
ATOM   2056 H12B DPPCM  40     -84.427  51.425  12.747  0.00  0.00      MEMB  
ATOM   2057  C11 DPPCM  40     -83.668  49.402  12.787  0.00  0.00      MEMB  
ATOM   2058 H11A DPPCM  40     -83.560  49.354  11.683  0.00  0.00      MEMB  
ATOM   2059 H11B DPPCM  40     -84.687  48.985  12.938  0.00  0.00      MEMB  
ATOM   2060  P   DPPCM  40     -81.332  48.213  12.813  0.00  0.00      MEMB  
ATOM   2061  O13 DPPCM  40     -81.281  46.747  12.540  0.00  0.00      MEMB  
ATOM   2062  O14 DPPCM  40     -80.202  48.724  13.638  0.00  0.00      MEMB  
ATOM   2063  O11 DPPCM  40     -81.340  49.085  11.466  0.00  0.00      MEMB  
ATOM   2064  O12 DPPCM  40     -82.704  48.586  13.548  0.00  0.00      MEMB  
ATOM   2065  C1  DPPCM  40     -81.669  48.609  10.122  0.00  0.00      MEMB  
ATOM   2066  HA  DPPCM  40     -82.443  49.287   9.702  0.00  0.00      MEMB  
ATOM   2067  HB  DPPCM  40     -82.090  47.583  10.051  0.00  0.00      MEMB  
ATOM   2068  C2  DPPCM  40     -80.349  48.519   9.403  0.00  0.00      MEMB  
ATOM   2069  HS  DPPCM  40     -79.662  47.952  10.067  0.00  0.00      MEMB  
ATOM   2070  O21 DPPCM  40     -79.891  49.866   9.284  0.00  0.00      MEMB  
ATOM   2071  C21 DPPCM  40     -78.583  49.918   9.126  0.00  0.00      MEMB  
ATOM   2072  O22 DPPCM  40     -77.804  49.004   9.083  0.00  0.00      MEMB  
ATOM   2073  C22 DPPCM  40     -78.181  51.369   8.910  0.00  0.00      MEMB  
ATOM   2074  H2R DPPCM  40     -77.665  51.643   9.856  0.00  0.00      MEMB  
ATOM   2075  H2S DPPCM  40     -79.168  51.879   8.903  0.00  0.00      MEMB  
ATOM   2076  C3  DPPCM  40     -80.516  47.791   7.974  0.00  0.00      MEMB  
ATOM   2077  HX  DPPCM  40     -81.432  48.045   7.397  0.00  0.00      MEMB  
ATOM   2078  HY  DPPCM  40     -80.598  46.732   8.298  0.00  0.00      MEMB  
ATOM   2079  O31 DPPCM  40     -79.271  47.847   7.122  0.00  0.00      MEMB  
ATOM   2080  C31 DPPCM  40     -79.407  47.160   5.974  0.00  0.00      MEMB  
ATOM   2081  O32 DPPCM  40     -80.417  46.546   5.669  0.00  0.00      MEMB  
ATOM   2082  C32 DPPCM  40     -78.111  47.347   5.137  0.00  0.00      MEMB  
ATOM   2083  H2X DPPCM  40     -77.263  47.095   5.810  0.00  0.00      MEMB  
ATOM   2084  H2Y DPPCM  40     -77.937  48.431   4.969  0.00  0.00      MEMB  
ATOM   2085  C23 DPPCM  40     -77.288  51.539   7.741  0.00  0.00      MEMB  
ATOM   2086  H3R DPPCM  40     -76.541  50.717   7.766  0.00  0.00      MEMB  
ATOM   2087  H3S DPPCM  40     -76.840  52.549   7.853  0.00  0.00      MEMB  
ATOM   2088  C24 DPPCM  40     -78.053  51.539   6.425  0.00  0.00      MEMB  
ATOM   2089  H4R DPPCM  40     -78.893  52.257   6.314  0.00  0.00      MEMB  
ATOM   2090  H4S DPPCM  40     -78.507  50.535   6.279  0.00  0.00      MEMB  
ATOM   2091  C25 DPPCM  40     -77.069  51.737   5.211  0.00  0.00      MEMB  
ATOM   2092  H5R DPPCM  40     -76.176  51.079   5.275  0.00  0.00      MEMB  
ATOM   2093  H5S DPPCM  40     -76.899  52.835   5.195  0.00  0.00      MEMB  
ATOM   2094  C26 DPPCM  40     -77.625  51.645   3.748  0.00  0.00      MEMB  
ATOM   2095  H6R DPPCM  40     -78.433  52.404   3.675  0.00  0.00      MEMB  
ATOM   2096  H6S DPPCM  40     -78.045  50.678   3.396  0.00  0.00      MEMB  
ATOM   2097  C27 DPPCM  40     -76.483  52.063   2.801  0.00  0.00      MEMB  
ATOM   2098  H7R DPPCM  40     -75.811  51.193   2.642  0.00  0.00      MEMB  
ATOM   2099  H7S DPPCM  40     -75.942  52.964   3.161  0.00  0.00      MEMB  
ATOM   2100  C28 DPPCM  40     -77.120  52.441   1.403  0.00  0.00      MEMB  
ATOM   2101  H8R DPPCM  40     -77.790  53.303   1.609  0.00  0.00      MEMB  
ATOM   2102  H8S DPPCM  40     -77.709  51.577   1.027  0.00  0.00      MEMB  
ATOM   2103  C29 DPPCM  40     -76.273  53.025   0.290  0.00  0.00      MEMB  
ATOM   2104  H9R DPPCM  40     -75.742  53.969   0.537  0.00  0.00      MEMB  
ATOM   2105  H9S DPPCM  40     -77.001  53.239  -0.522  0.00  0.00      MEMB  
ATOM   2106 C210 DPPCM  40     -75.143  52.148  -0.283  0.00  0.00      MEMB  
ATOM   2107 H10R DPPCM  40     -74.405  51.852   0.493  0.00  0.00      MEMB  
ATOM   2108 H10S DPPCM  40     -74.577  52.673  -1.082  0.00  0.00      MEMB  
ATOM   2109 C211 DPPCM  40     -75.739  50.840  -0.796  0.00  0.00      MEMB  
ATOM   2110 H11R DPPCM  40     -76.610  51.141  -1.418  0.00  0.00      MEMB  
ATOM   2111 H11S DPPCM  40     -76.209  50.229   0.004  0.00  0.00      MEMB  
ATOM   2112 C212 DPPCM  40     -74.866  49.928  -1.577  0.00  0.00      MEMB  
ATOM   2113 H12R DPPCM  40     -74.069  49.485  -0.942  0.00  0.00      MEMB  
ATOM   2114 H12S DPPCM  40     -74.332  50.533  -2.340  0.00  0.00      MEMB  
ATOM   2115 C213 DPPCM  40     -75.632  48.696  -2.109  0.00  0.00      MEMB  
ATOM   2116 H13R DPPCM  40     -76.478  49.101  -2.704  0.00  0.00      MEMB  
ATOM   2117 H13S DPPCM  40     -76.086  48.160  -1.248  0.00  0.00      MEMB  
ATOM   2118 C214 DPPCM  40     -74.834  47.711  -2.912  0.00  0.00      MEMB  
ATOM   2119 H14R DPPCM  40     -74.062  47.136  -2.357  0.00  0.00      MEMB  
ATOM   2120 H14S DPPCM  40     -74.222  48.166  -3.720  0.00  0.00      MEMB  
ATOM   2121 C215 DPPCM  40     -75.750  46.734  -3.726  0.00  0.00      MEMB  
ATOM   2122 H15R DPPCM  40     -75.062  46.075  -4.298  0.00  0.00      MEMB  
ATOM   2123 H15S DPPCM  40     -76.355  47.213  -4.525  0.00  0.00      MEMB  
ATOM   2124 C216 DPPCM  40     -76.615  45.875  -2.808  0.00  0.00      MEMB  
ATOM   2125 H16R DPPCM  40     -76.091  45.427  -1.936  0.00  0.00      MEMB  
ATOM   2126 H16S DPPCM  40     -76.938  44.966  -3.357  0.00  0.00      MEMB  
ATOM   2127 H16T DPPCM  40     -77.516  46.372  -2.390  0.00  0.00      MEMB  
ATOM   2128  C33 DPPCM  40     -78.014  46.412   3.871  0.00  0.00      MEMB  
ATOM   2129  H3X DPPCM  40     -78.561  45.476   4.113  0.00  0.00      MEMB  
ATOM   2130  H3Y DPPCM  40     -76.945  46.127   3.768  0.00  0.00      MEMB  
ATOM   2131  C34 DPPCM  40     -78.446  46.969   2.485  0.00  0.00      MEMB  
ATOM   2132  H4X DPPCM  40     -78.271  46.120   1.790  0.00  0.00      MEMB  
ATOM   2133  H4Y DPPCM  40     -77.851  47.857   2.182  0.00  0.00      MEMB  
ATOM   2134  C35 DPPCM  40     -79.888  47.475   2.356  0.00  0.00      MEMB  
ATOM   2135  H5X DPPCM  40     -80.045  48.222   3.164  0.00  0.00      MEMB  
ATOM   2136  H5Y DPPCM  40     -80.541  46.590   2.513  0.00  0.00      MEMB  
ATOM   2137  C36 DPPCM  40     -80.094  48.225   0.971  0.00  0.00      MEMB  
ATOM   2138  H6X DPPCM  40     -79.285  48.982   0.893  0.00  0.00      MEMB  
ATOM   2139  H6Y DPPCM  40     -81.066  48.708   1.208  0.00  0.00      MEMB  
ATOM   2140  C37 DPPCM  40     -80.192  47.413  -0.311  0.00  0.00      MEMB  
ATOM   2141  H7X DPPCM  40     -81.145  46.870  -0.135  0.00  0.00      MEMB  
ATOM   2142  H7Y DPPCM  40     -79.331  46.713  -0.361  0.00  0.00      MEMB  
ATOM   2143  C38 DPPCM  40     -80.234  48.298  -1.561  0.00  0.00      MEMB  
ATOM   2144  H8X DPPCM  40     -79.244  48.797  -1.625  0.00  0.00      MEMB  
ATOM   2145  H8Y DPPCM  40     -81.074  49.011  -1.707  0.00  0.00      MEMB  
ATOM   2146  C39 DPPCM  40     -80.376  47.394  -2.875  0.00  0.00      MEMB  
ATOM   2147  H9X DPPCM  40     -81.325  46.823  -2.786  0.00  0.00      MEMB  
ATOM   2148  H9Y DPPCM  40     -79.503  46.707  -2.904  0.00  0.00      MEMB  
ATOM   2149 C310 DPPCM  40     -80.343  48.316  -4.113  0.00  0.00      MEMB  
ATOM   2150 H10X DPPCM  40     -79.441  48.914  -4.368  0.00  0.00      MEMB  
ATOM   2151 H10Y DPPCM  40     -81.304  48.864  -4.211  0.00  0.00      MEMB  
ATOM   2152 C311 DPPCM  40     -80.333  47.331  -5.355  0.00  0.00      MEMB  
ATOM   2153 H11X DPPCM  40     -81.302  46.804  -5.223  0.00  0.00      MEMB  
ATOM   2154 H11Y DPPCM  40     -79.408  46.716  -5.379  0.00  0.00      MEMB  
ATOM   2155 C312 DPPCM  40     -80.343  48.129  -6.679  0.00  0.00      MEMB  
ATOM   2156 H12X DPPCM  40     -79.508  48.860  -6.738  0.00  0.00      MEMB  
ATOM   2157 H12Y DPPCM  40     -81.258  48.737  -6.849  0.00  0.00      MEMB  
ATOM   2158 C313 DPPCM  40     -80.390  47.254  -7.921  0.00  0.00      MEMB  
ATOM   2159 H13X DPPCM  40     -79.497  46.593  -7.924  0.00  0.00      MEMB  
ATOM   2160 H13Y DPPCM  40     -80.312  47.997  -8.744  0.00  0.00      MEMB  
ATOM   2161 C314 DPPCM  40     -81.618  46.370  -8.019  0.00  0.00      MEMB  
ATOM   2162 H14X DPPCM  40     -82.576  46.886  -7.793  0.00  0.00      MEMB  
ATOM   2163 H14Y DPPCM  40     -81.637  45.753  -7.095  0.00  0.00      MEMB  
ATOM   2164 C315 DPPCM  40     -81.732  45.525  -9.255  0.00  0.00      MEMB  
ATOM   2165 H15X DPPCM  40     -80.824  44.885  -9.273  0.00  0.00      MEMB  
ATOM   2166 H15Y DPPCM  40     -81.677  46.101 -10.203  0.00  0.00      MEMB  
ATOM   2167 C316 DPPCM  40     -82.940  44.605  -9.194  0.00  0.00      MEMB  
ATOM   2168 H16X DPPCM  40     -82.999  43.962  -8.290  0.00  0.00      MEMB  
ATOM   2169 H16Y DPPCM  40     -83.053  44.102 -10.178  0.00  0.00      MEMB  
ATOM   2170 H16Z DPPCM  40     -83.807  45.278  -9.024  0.00  0.00      MEMB  
ATOM   2171  N   POPCM  41     -64.308   5.717  13.002  0.00  0.00      MEMB  
ATOM   2172  C12 POPCM  41     -63.647   4.833  11.973  0.00  0.00      MEMB  
ATOM   2173 H12A POPCM  41     -63.574   3.815  12.327  0.00  0.00      MEMB  
ATOM   2174 H12B POPCM  41     -62.603   5.102  11.919  0.00  0.00      MEMB  
ATOM   2175  C13 POPCM  41     -65.830   5.454  13.236  0.00  0.00      MEMB  
ATOM   2176 H13A POPCM  41     -65.981   4.524  13.764  0.00  0.00      MEMB  
ATOM   2177 H13B POPCM  41     -66.226   6.304  13.773  0.00  0.00      MEMB  
ATOM   2178 H13C POPCM  41     -66.331   5.462  12.280  0.00  0.00      MEMB  
ATOM   2179  C14 POPCM  41     -63.561   5.575  14.315  0.00  0.00      MEMB  
ATOM   2180 H14A POPCM  41     -63.807   4.579  14.651  0.00  0.00      MEMB  
ATOM   2181 H14B POPCM  41     -62.491   5.523  14.173  0.00  0.00      MEMB  
ATOM   2182 H14C POPCM  41     -63.874   6.333  15.018  0.00  0.00      MEMB  
ATOM   2183  C15 POPCM  41     -64.085   7.168  12.710  0.00  0.00      MEMB  
ATOM   2184 H15A POPCM  41     -64.731   7.539  11.928  0.00  0.00      MEMB  
ATOM   2185 H15B POPCM  41     -63.074   7.363  12.385  0.00  0.00      MEMB  
ATOM   2186 H15C POPCM  41     -64.353   7.762  13.571  0.00  0.00      MEMB  
ATOM   2187  C11 POPCM  41     -64.212   4.927  10.597  0.00  0.00      MEMB  
ATOM   2188 H11A POPCM  41     -63.631   4.507   9.748  0.00  0.00      MEMB  
ATOM   2189 H11B POPCM  41     -64.289   5.964  10.207  0.00  0.00      MEMB  
ATOM   2190  P   POPCM  41     -65.539   2.710  10.485  0.00  0.00      MEMB  
ATOM   2191  O13 POPCM  41     -66.988   2.366  10.716  0.00  0.00      MEMB  
ATOM   2192  O14 POPCM  41     -64.567   2.164  11.435  0.00  0.00      MEMB  
ATOM   2193  O12 POPCM  41     -65.475   4.304  10.566  0.00  0.00      MEMB  
ATOM   2194  O11 POPCM  41     -65.247   2.277   8.939  0.00  0.00      MEMB  
ATOM   2195  C1  POPCM  41     -65.712   3.174   7.931  0.00  0.00      MEMB  
ATOM   2196  HA  POPCM  41     -65.129   4.119   7.958  0.00  0.00      MEMB  
ATOM   2197  HB  POPCM  41     -66.803   3.344   8.055  0.00  0.00      MEMB  
ATOM   2198  C2  POPCM  41     -65.608   2.580   6.465  0.00  0.00      MEMB  
ATOM   2199  HS  POPCM  41     -66.313   1.722   6.430  0.00  0.00      MEMB  
ATOM   2200  O21 POPCM  41     -64.227   2.280   6.224  0.00  0.00      MEMB  
ATOM   2201  C21 POPCM  41     -63.969   1.023   5.925  0.00  0.00      MEMB  
ATOM   2202  O22 POPCM  41     -64.733   0.081   6.035  0.00  0.00      MEMB  
ATOM   2203  C22 POPCM  41     -62.486   0.998   5.688  0.00  0.00      MEMB  
ATOM   2204  H2R POPCM  41     -61.891   1.644   6.368  0.00  0.00      MEMB  
ATOM   2205  H2S POPCM  41     -62.417   1.397   4.653  0.00  0.00      MEMB  
ATOM   2206  C3  POPCM  41     -66.068   3.661   5.428  0.00  0.00      MEMB  
ATOM   2207  HX  POPCM  41     -65.289   4.433   5.252  0.00  0.00      MEMB  
ATOM   2208  HY  POPCM  41     -67.014   4.028   5.881  0.00  0.00      MEMB  
ATOM   2209  O31 POPCM  41     -66.419   3.055   4.145  0.00  0.00      MEMB  
ATOM   2210  C31 POPCM  41     -67.598   2.763   3.840  0.00  0.00      MEMB  
ATOM   2211  O32 POPCM  41     -68.597   2.729   4.575  0.00  0.00      MEMB  
ATOM   2212  C32 POPCM  41     -67.655   2.534   2.375  0.00  0.00      MEMB  
ATOM   2213  H2X POPCM  41     -67.141   1.564   2.208  0.00  0.00      MEMB  
ATOM   2214  H2Y POPCM  41     -67.069   3.266   1.778  0.00  0.00      MEMB  
ATOM   2215  C23 POPCM  41     -61.951  -0.538   5.767  0.00  0.00      MEMB  
ATOM   2216  H3R POPCM  41     -62.692  -1.326   5.516  0.00  0.00      MEMB  
ATOM   2217  H3S POPCM  41     -61.632  -0.807   6.797  0.00  0.00      MEMB  
ATOM   2218  C24 POPCM  41     -60.848  -0.834   4.826  0.00  0.00      MEMB  
ATOM   2219  H4R POPCM  41     -60.334  -1.799   5.022  0.00  0.00      MEMB  
ATOM   2220  H4S POPCM  41     -60.010  -0.106   4.830  0.00  0.00      MEMB  
ATOM   2221  C25 POPCM  41     -61.375  -0.999   3.379  0.00  0.00      MEMB  
ATOM   2222  H5R POPCM  41     -62.006  -0.144   3.057  0.00  0.00      MEMB  
ATOM   2223  H5S POPCM  41     -61.896  -1.976   3.470  0.00  0.00      MEMB  
ATOM   2224  C26 POPCM  41     -60.244  -1.301   2.310  0.00  0.00      MEMB  
ATOM   2225  H6R POPCM  41     -59.584  -2.141   2.614  0.00  0.00      MEMB  
ATOM   2226  H6S POPCM  41     -59.613  -0.396   2.176  0.00  0.00      MEMB  
ATOM   2227  C27 POPCM  41     -60.751  -1.613   0.824  0.00  0.00      MEMB  
ATOM   2228  H7R POPCM  41     -59.949  -1.494   0.064  0.00  0.00      MEMB  
ATOM   2229  H7S POPCM  41     -61.531  -0.888   0.510  0.00  0.00      MEMB  
ATOM   2230  C28 POPCM  41     -61.344  -3.024   0.788  0.00  0.00      MEMB  
ATOM   2231  H8R POPCM  41     -62.161  -3.202   0.056  0.00  0.00      MEMB  
ATOM   2232  H8S POPCM  41     -61.864  -3.368   1.707  0.00  0.00      MEMB  
ATOM   2233  C29 POPCM  41     -60.174  -3.976   0.766  0.00  0.00      MEMB  
ATOM   2234  H91 POPCM  41     -59.566  -4.129   1.670  0.00  0.00      MEMB  
ATOM   2235 C210 POPCM  41     -59.786  -4.752  -0.296  0.00  0.00      MEMB  
ATOM   2236 H101 POPCM  41     -58.770  -5.173  -0.284  0.00  0.00      MEMB  
ATOM   2237 C211 POPCM  41     -60.467  -4.870  -1.740  0.00  0.00      MEMB  
ATOM   2238 H11R POPCM  41     -61.318  -4.160  -1.656  0.00  0.00      MEMB  
ATOM   2239 H11S POPCM  41     -60.863  -5.893  -1.912  0.00  0.00      MEMB  
ATOM   2240 C212 POPCM  41     -59.474  -4.322  -2.778  0.00  0.00      MEMB  
ATOM   2241 H12R POPCM  41     -59.946  -4.565  -3.754  0.00  0.00      MEMB  
ATOM   2242 H12S POPCM  41     -58.462  -4.752  -2.618  0.00  0.00      MEMB  
ATOM   2243 C213 POPCM  41     -59.263  -2.716  -2.776  0.00  0.00      MEMB  
ATOM   2244 H13R POPCM  41     -58.658  -2.459  -1.881  0.00  0.00      MEMB  
ATOM   2245 H13S POPCM  41     -60.184  -2.099  -2.844  0.00  0.00      MEMB  
ATOM   2246 C214 POPCM  41     -58.331  -2.235  -3.923  0.00  0.00      MEMB  
ATOM   2247 H14R POPCM  41     -57.346  -2.700  -3.706  0.00  0.00      MEMB  
ATOM   2248 H14S POPCM  41     -58.208  -1.140  -3.781  0.00  0.00      MEMB  
ATOM   2249 C215 POPCM  41     -58.715  -2.571  -5.343  0.00  0.00      MEMB  
ATOM   2250 H15R POPCM  41     -59.765  -2.269  -5.543  0.00  0.00      MEMB  
ATOM   2251 H15S POPCM  41     -58.632  -3.670  -5.487  0.00  0.00      MEMB  
ATOM   2252 C216 POPCM  41     -57.635  -2.085  -6.362  0.00  0.00      MEMB  
ATOM   2253 H16R POPCM  41     -56.652  -2.555  -6.144  0.00  0.00      MEMB  
ATOM   2254 H16S POPCM  41     -57.487  -0.984  -6.386  0.00  0.00      MEMB  
ATOM   2255 C217 POPCM  41     -58.077  -2.486  -7.777  0.00  0.00      MEMB  
ATOM   2256 H17R POPCM  41     -59.131  -2.222  -8.009  0.00  0.00      MEMB  
ATOM   2257 H17S POPCM  41     -57.979  -3.592  -7.814  0.00  0.00      MEMB  
ATOM   2258 C218 POPCM  41     -57.119  -1.842  -8.923  0.00  0.00      MEMB  
ATOM   2259 H18R POPCM  41     -57.237  -0.741  -9.001  0.00  0.00      MEMB  
ATOM   2260 H18S POPCM  41     -57.293  -2.372  -9.884  0.00  0.00      MEMB  
ATOM   2261 H18T POPCM  41     -56.089  -2.072  -8.575  0.00  0.00      MEMB  
ATOM   2262  C33 POPCM  41     -69.109   2.541   1.853  0.00  0.00      MEMB  
ATOM   2263  H3X POPCM  41     -69.534   3.538   2.099  0.00  0.00      MEMB  
ATOM   2264  H3Y POPCM  41     -69.769   1.846   2.414  0.00  0.00      MEMB  
ATOM   2265  C34 POPCM  41     -69.199   2.414   0.343  0.00  0.00      MEMB  
ATOM   2266  H4X POPCM  41     -69.101   3.437  -0.081  0.00  0.00      MEMB  
ATOM   2267  H4Y POPCM  41     -70.256   2.128   0.159  0.00  0.00      MEMB  
ATOM   2268  C35 POPCM  41     -68.207   1.449  -0.206  0.00  0.00      MEMB  
ATOM   2269  H5X POPCM  41     -68.244   0.470   0.317  0.00  0.00      MEMB  
ATOM   2270  H5Y POPCM  41     -67.233   1.974  -0.109  0.00  0.00      MEMB  
ATOM   2271  C36 POPCM  41     -68.354   1.086  -1.635  0.00  0.00      MEMB  
ATOM   2272  H6X POPCM  41     -68.176   1.933  -2.332  0.00  0.00      MEMB  
ATOM   2273  H6Y POPCM  41     -69.288   0.592  -1.977  0.00  0.00      MEMB  
ATOM   2274  C37 POPCM  41     -67.327  -0.039  -2.061  0.00  0.00      MEMB  
ATOM   2275  H7X POPCM  41     -67.418  -0.942  -1.421  0.00  0.00      MEMB  
ATOM   2276  H7Y POPCM  41     -66.321   0.412  -1.924  0.00  0.00      MEMB  
ATOM   2277  C38 POPCM  41     -67.734  -0.514  -3.456  0.00  0.00      MEMB  
ATOM   2278  H8X POPCM  41     -67.338   0.184  -4.225  0.00  0.00      MEMB  
ATOM   2279  H8Y POPCM  41     -68.836  -0.425  -3.559  0.00  0.00      MEMB  
ATOM   2280  C39 POPCM  41     -67.410  -1.999  -3.718  0.00  0.00      MEMB  
ATOM   2281  H9X POPCM  41     -68.008  -2.668  -3.063  0.00  0.00      MEMB  
ATOM   2282  H9Y POPCM  41     -66.358  -2.179  -3.412  0.00  0.00      MEMB  
ATOM   2283 C310 POPCM  41     -67.789  -2.333  -5.205  0.00  0.00      MEMB  
ATOM   2284 H10X POPCM  41     -67.451  -1.486  -5.840  0.00  0.00      MEMB  
ATOM   2285 H10Y POPCM  41     -68.899  -2.300  -5.253  0.00  0.00      MEMB  
ATOM   2286 C311 POPCM  41     -67.288  -3.687  -5.677  0.00  0.00      MEMB  
ATOM   2287 H11X POPCM  41     -67.764  -4.553  -5.171  0.00  0.00      MEMB  
ATOM   2288 H11Y POPCM  41     -66.242  -3.754  -5.309  0.00  0.00      MEMB  
ATOM   2289 C312 POPCM  41     -67.386  -3.868  -7.216  0.00  0.00      MEMB  
ATOM   2290 H12X POPCM  41     -66.857  -4.825  -7.413  0.00  0.00      MEMB  
ATOM   2291 H12Y POPCM  41     -66.834  -3.109  -7.810  0.00  0.00      MEMB  
ATOM   2292 C313 POPCM  41     -68.871  -3.866  -7.756  0.00  0.00      MEMB  
ATOM   2293 H13X POPCM  41     -69.141  -2.795  -7.871  0.00  0.00      MEMB  
ATOM   2294 H13Y POPCM  41     -69.402  -4.442  -6.968  0.00  0.00      MEMB  
ATOM   2295 C314 POPCM  41     -69.023  -4.668  -9.090  0.00  0.00      MEMB  
ATOM   2296 H14X POPCM  41     -68.883  -5.766  -8.996  0.00  0.00      MEMB  
ATOM   2297 H14Y POPCM  41     -68.245  -4.259  -9.770  0.00  0.00      MEMB  
ATOM   2298 C315 POPCM  41     -70.406  -4.404  -9.755  0.00  0.00      MEMB  
ATOM   2299 H15X POPCM  41     -70.536  -3.304  -9.841  0.00  0.00      MEMB  
ATOM   2300 H15Y POPCM  41     -71.265  -4.772  -9.154  0.00  0.00      MEMB  
ATOM   2301 C316 POPCM  41     -70.442  -5.203 -11.107  0.00  0.00      MEMB  
ATOM   2302 H16X POPCM  41     -70.084  -6.240 -10.929  0.00  0.00      MEMB  
ATOM   2303 H16Y POPCM  41     -69.665  -4.797 -11.790  0.00  0.00      MEMB  
ATOM   2304 H16Z POPCM  41     -71.472  -5.209 -11.523  0.00  0.00      MEMB  
ATOM   2305  N   POPCM  42      17.379 -16.530   9.977  0.00  0.00      MEMB  
ATOM   2306  C12 POPCM  42      16.148 -17.353   9.581  0.00  0.00      MEMB  
ATOM   2307 H12A POPCM  42      15.824 -17.902  10.452  0.00  0.00      MEMB  
ATOM   2308 H12B POPCM  42      16.516 -18.155   8.958  0.00  0.00      MEMB  
ATOM   2309  C13 POPCM  42      17.008 -15.599  11.144  0.00  0.00      MEMB  
ATOM   2310 H13A POPCM  42      16.606 -14.685  10.733  0.00  0.00      MEMB  
ATOM   2311 H13B POPCM  42      16.376 -15.969  11.938  0.00  0.00      MEMB  
ATOM   2312 H13C POPCM  42      17.872 -15.203  11.657  0.00  0.00      MEMB  
ATOM   2313  C14 POPCM  42      18.572 -17.330  10.408  0.00  0.00      MEMB  
ATOM   2314 H14A POPCM  42      18.322 -18.098  11.125  0.00  0.00      MEMB  
ATOM   2315 H14B POPCM  42      19.076 -17.787   9.570  0.00  0.00      MEMB  
ATOM   2316 H14C POPCM  42      19.331 -16.770  10.935  0.00  0.00      MEMB  
ATOM   2317  C15 POPCM  42      17.822 -15.695   8.840  0.00  0.00      MEMB  
ATOM   2318 H15A POPCM  42      16.899 -15.455   8.332  0.00  0.00      MEMB  
ATOM   2319 H15B POPCM  42      18.594 -16.162   8.247  0.00  0.00      MEMB  
ATOM   2320 H15C POPCM  42      18.354 -14.813   9.165  0.00  0.00      MEMB  
ATOM   2321  C11 POPCM  42      14.854 -16.645   9.062  0.00  0.00      MEMB  
ATOM   2322 H11A POPCM  42      14.327 -16.006   9.802  0.00  0.00      MEMB  
ATOM   2323 H11B POPCM  42      14.193 -17.504   8.818  0.00  0.00      MEMB  
ATOM   2324  P   POPCM  42      13.988 -14.990   7.123  0.00  0.00      MEMB  
ATOM   2325  O13 POPCM  42      14.661 -13.940   6.250  0.00  0.00      MEMB  
ATOM   2326  O14 POPCM  42      13.139 -14.365   8.156  0.00  0.00      MEMB  
ATOM   2327  O12 POPCM  42      15.038 -15.937   7.836  0.00  0.00      MEMB  
ATOM   2328  O11 POPCM  42      13.216 -16.020   6.201  0.00  0.00      MEMB  
ATOM   2329  C1  POPCM  42      13.926 -17.048   5.559  0.00  0.00      MEMB  
ATOM   2330  HA  POPCM  42      13.829 -17.996   6.130  0.00  0.00      MEMB  
ATOM   2331  HB  POPCM  42      14.997 -16.777   5.447  0.00  0.00      MEMB  
ATOM   2332  C2  POPCM  42      13.363 -17.266   4.097  0.00  0.00      MEMB  
ATOM   2333  HS  POPCM  42      13.844 -18.152   3.631  0.00  0.00      MEMB  
ATOM   2334  O21 POPCM  42      13.601 -16.071   3.370  0.00  0.00      MEMB  
ATOM   2335  C21 POPCM  42      14.800 -15.979   2.854  0.00  0.00      MEMB  
ATOM   2336  O22 POPCM  42      15.690 -16.842   2.923  0.00  0.00      MEMB  
ATOM   2337  C22 POPCM  42      15.027 -14.723   2.070  0.00  0.00      MEMB  
ATOM   2338  H2R POPCM  42      16.072 -14.778   1.697  0.00  0.00      MEMB  
ATOM   2339  H2S POPCM  42      15.063 -13.893   2.807  0.00  0.00      MEMB  
ATOM   2340  C3  POPCM  42      11.843 -17.488   4.151  0.00  0.00      MEMB  
ATOM   2341  HX  POPCM  42      11.312 -16.659   4.666  0.00  0.00      MEMB  
ATOM   2342  HY  POPCM  42      11.685 -18.289   4.904  0.00  0.00      MEMB  
ATOM   2343  O31 POPCM  42      11.221 -17.892   2.942  0.00  0.00      MEMB  
ATOM   2344  C31 POPCM  42      10.444 -16.911   2.384  0.00  0.00      MEMB  
ATOM   2345  O32 POPCM  42      10.267 -15.841   2.908  0.00  0.00      MEMB  
ATOM   2346  C32 POPCM  42       9.795 -17.384   1.134  0.00  0.00      MEMB  
ATOM   2347  H2X POPCM  42       8.925 -16.715   0.963  0.00  0.00      MEMB  
ATOM   2348  H2Y POPCM  42       9.555 -18.468   1.092  0.00  0.00      MEMB  
ATOM   2349  C23 POPCM  42      13.862 -14.459   1.097  0.00  0.00      MEMB  
ATOM   2350  H3R POPCM  42      13.052 -13.930   1.644  0.00  0.00      MEMB  
ATOM   2351  H3S POPCM  42      13.530 -15.419   0.648  0.00  0.00      MEMB  
ATOM   2352  C24 POPCM  42      14.437 -13.489  -0.038  0.00  0.00      MEMB  
ATOM   2353  H4R POPCM  42      15.206 -14.057  -0.604  0.00  0.00      MEMB  
ATOM   2354  H4S POPCM  42      14.931 -12.615   0.438  0.00  0.00      MEMB  
ATOM   2355  C25 POPCM  42      13.326 -13.081  -1.031  0.00  0.00      MEMB  
ATOM   2356  H5R POPCM  42      12.377 -12.888  -0.487  0.00  0.00      MEMB  
ATOM   2357  H5S POPCM  42      13.238 -13.974  -1.686  0.00  0.00      MEMB  
ATOM   2358  C26 POPCM  42      13.485 -11.867  -1.906  0.00  0.00      MEMB  
ATOM   2359  H6R POPCM  42      14.565 -11.707  -2.111  0.00  0.00      MEMB  
ATOM   2360  H6S POPCM  42      13.072 -10.935  -1.462  0.00  0.00      MEMB  
ATOM   2361  C27 POPCM  42      12.810 -12.032  -3.322  0.00  0.00      MEMB  
ATOM   2362  H7R POPCM  42      11.766 -12.412  -3.349  0.00  0.00      MEMB  
ATOM   2363  H7S POPCM  42      13.354 -12.751  -3.972  0.00  0.00      MEMB  
ATOM   2364  C28 POPCM  42      12.958 -10.721  -4.146  0.00  0.00      MEMB  
ATOM   2365  H8R POPCM  42      12.819 -11.083  -5.187  0.00  0.00      MEMB  
ATOM   2366  H8S POPCM  42      13.929 -10.186  -4.075  0.00  0.00      MEMB  
ATOM   2367  C29 POPCM  42      11.914  -9.730  -3.745  0.00  0.00      MEMB  
ATOM   2368  H91 POPCM  42      11.895  -9.392  -2.698  0.00  0.00      MEMB  
ATOM   2369 C210 POPCM  42      11.029  -9.140  -4.609  0.00  0.00      MEMB  
ATOM   2370 H101 POPCM  42      10.252  -8.465  -4.221  0.00  0.00      MEMB  
ATOM   2371 C211 POPCM  42      10.740  -9.488  -6.028  0.00  0.00      MEMB  
ATOM   2372 H11R POPCM  42       9.669  -9.778  -6.092  0.00  0.00      MEMB  
ATOM   2373 H11S POPCM  42      11.329 -10.410  -6.218  0.00  0.00      MEMB  
ATOM   2374 C212 POPCM  42      11.111  -8.466  -7.147  0.00  0.00      MEMB  
ATOM   2375 H12R POPCM  42      12.147  -8.069  -7.085  0.00  0.00      MEMB  
ATOM   2376 H12S POPCM  42      10.376  -7.636  -7.081  0.00  0.00      MEMB  
ATOM   2377 C213 POPCM  42      10.831  -8.965  -8.594  0.00  0.00      MEMB  
ATOM   2378 H13R POPCM  42       9.745  -8.972  -8.832  0.00  0.00      MEMB  
ATOM   2379 H13S POPCM  42      11.208 -10.006  -8.678  0.00  0.00      MEMB  
ATOM   2380 C214 POPCM  42      11.570  -8.184  -9.714  0.00  0.00      MEMB  
ATOM   2381 H14R POPCM  42      12.535  -7.905  -9.240  0.00  0.00      MEMB  
ATOM   2382 H14S POPCM  42      11.067  -7.231  -9.982  0.00  0.00      MEMB  
ATOM   2383 C215 POPCM  42      11.881  -8.962 -10.987  0.00  0.00      MEMB  
ATOM   2384 H15R POPCM  42      12.099  -9.998 -10.650  0.00  0.00      MEMB  
ATOM   2385 H15S POPCM  42      12.804  -8.654 -11.524  0.00  0.00      MEMB  
ATOM   2386 C216 POPCM  42      10.641  -9.211 -11.870  0.00  0.00      MEMB  
ATOM   2387 H16R POPCM  42      10.136  -8.297 -12.248  0.00  0.00      MEMB  
ATOM   2388 H16S POPCM  42       9.870  -9.734 -11.266  0.00  0.00      MEMB  
ATOM   2389 C217 POPCM  42      11.063  -9.938 -13.165  0.00  0.00      MEMB  
ATOM   2390 H17R POPCM  42      11.599  -9.058 -13.580  0.00  0.00      MEMB  
ATOM   2391 H17S POPCM  42      10.118 -10.172 -13.702  0.00  0.00      MEMB  
ATOM   2392 C218 POPCM  42      11.889 -11.212 -13.125  0.00  0.00      MEMB  
ATOM   2393 H18R POPCM  42      11.340 -11.924 -12.472  0.00  0.00      MEMB  
ATOM   2394 H18S POPCM  42      12.926 -11.106 -12.740  0.00  0.00      MEMB  
ATOM   2395 H18T POPCM  42      12.024 -11.600 -14.157  0.00  0.00      MEMB  
ATOM   2396  C33 POPCM  42      10.728 -16.931  -0.011  0.00  0.00      MEMB  
ATOM   2397  H3X POPCM  42      11.779 -17.293  -0.031  0.00  0.00      MEMB  
ATOM   2398  H3Y POPCM  42      10.812 -15.831   0.120  0.00  0.00      MEMB  
ATOM   2399  C34 POPCM  42      10.230 -17.151  -1.403  0.00  0.00      MEMB  
ATOM   2400  H4X POPCM  42       9.296 -16.551  -1.367  0.00  0.00      MEMB  
ATOM   2401  H4Y POPCM  42       9.992 -18.218  -1.599  0.00  0.00      MEMB  
ATOM   2402  C35 POPCM  42      11.159 -16.568  -2.498  0.00  0.00      MEMB  
ATOM   2403  H5X POPCM  42      12.172 -16.996  -2.345  0.00  0.00      MEMB  
ATOM   2404  H5Y POPCM  42      11.239 -15.473  -2.326  0.00  0.00      MEMB  
ATOM   2405  C36 POPCM  42      10.647 -16.753  -4.012  0.00  0.00      MEMB  
ATOM   2406  H6X POPCM  42      11.405 -16.126  -4.529  0.00  0.00      MEMB  
ATOM   2407  H6Y POPCM  42       9.642 -16.312  -4.186  0.00  0.00      MEMB  
ATOM   2408  C37 POPCM  42      10.875 -18.156  -4.561  0.00  0.00      MEMB  
ATOM   2409  H7X POPCM  42      10.031 -18.763  -4.170  0.00  0.00      MEMB  
ATOM   2410  H7Y POPCM  42      11.875 -18.552  -4.284  0.00  0.00      MEMB  
ATOM   2411  C38 POPCM  42      10.735 -18.072  -6.117  0.00  0.00      MEMB  
ATOM   2412  H8X POPCM  42      11.577 -17.412  -6.419  0.00  0.00      MEMB  
ATOM   2413  H8Y POPCM  42       9.775 -17.562  -6.346  0.00  0.00      MEMB  
ATOM   2414  C39 POPCM  42      10.994 -19.308  -6.948  0.00  0.00      MEMB  
ATOM   2415  H9X POPCM  42      10.188 -20.073  -6.958  0.00  0.00      MEMB  
ATOM   2416  H9Y POPCM  42      11.911 -19.814  -6.580  0.00  0.00      MEMB  
ATOM   2417 C310 POPCM  42      11.110 -18.973  -8.415  0.00  0.00      MEMB  
ATOM   2418 H10X POPCM  42      11.974 -18.277  -8.470  0.00  0.00      MEMB  
ATOM   2419 H10Y POPCM  42      10.165 -18.461  -8.698  0.00  0.00      MEMB  
ATOM   2420 C311 POPCM  42      11.410 -20.201  -9.335  0.00  0.00      MEMB  
ATOM   2421 H11X POPCM  42      10.754 -20.966  -8.868  0.00  0.00      MEMB  
ATOM   2422 H11Y POPCM  42      12.474 -20.474  -9.169  0.00  0.00      MEMB  
ATOM   2423 C312 POPCM  42      11.092 -20.004 -10.777  0.00  0.00      MEMB  
ATOM   2424 H12X POPCM  42      11.618 -19.080 -11.099  0.00  0.00      MEMB  
ATOM   2425 H12Y POPCM  42      10.002 -19.923 -10.976  0.00  0.00      MEMB  
ATOM   2426 C313 POPCM  42      11.662 -21.022 -11.739  0.00  0.00      MEMB  
ATOM   2427 H13X POPCM  42      11.305 -22.067 -11.864  0.00  0.00      MEMB  
ATOM   2428 H13Y POPCM  42      12.767 -21.013 -11.624  0.00  0.00      MEMB  
ATOM   2429 C314 POPCM  42      11.483 -20.502 -13.196  0.00  0.00      MEMB  
ATOM   2430 H14X POPCM  42      11.952 -21.238 -13.883  0.00  0.00      MEMB  
ATOM   2431 H14Y POPCM  42      12.068 -19.558 -13.214  0.00  0.00      MEMB  
ATOM   2432 C315 POPCM  42       9.987 -20.298 -13.590  0.00  0.00      MEMB  
ATOM   2433 H15X POPCM  42       9.448 -19.421 -13.172  0.00  0.00      MEMB  
ATOM   2434 H15Y POPCM  42       9.432 -21.190 -13.230  0.00  0.00      MEMB  
ATOM   2435 C316 POPCM  42       9.718 -20.032 -15.058  0.00  0.00      MEMB  
ATOM   2436 H16X POPCM  42      10.582 -19.444 -15.436  0.00  0.00      MEMB  
ATOM   2437 H16Y POPCM  42       8.863 -19.350 -15.253  0.00  0.00      MEMB  
ATOM   2438 H16Z POPCM  42       9.499 -21.034 -15.486  0.00  0.00      MEMB  
ATOM   2439  N   DPPCM  43     -25.059 -22.400  10.026  0.00  0.00      MEMB  
ATOM   2440  C13 DPPCM  43     -26.399 -22.687   9.426  0.00  0.00      MEMB  
ATOM   2441 H13A DPPCM  43     -26.189 -22.332   8.428  0.00  0.00      MEMB  
ATOM   2442 H13B DPPCM  43     -27.119 -22.004   9.853  0.00  0.00      MEMB  
ATOM   2443 H13C DPPCM  43     -26.659 -23.724   9.278  0.00  0.00      MEMB  
ATOM   2444  C14 DPPCM  43     -25.187 -22.766  11.515  0.00  0.00      MEMB  
ATOM   2445 H14A DPPCM  43     -24.338 -22.533  12.139  0.00  0.00      MEMB  
ATOM   2446 H14B DPPCM  43     -25.359 -23.829  11.601  0.00  0.00      MEMB  
ATOM   2447 H14C DPPCM  43     -26.067 -22.275  11.903  0.00  0.00      MEMB  
ATOM   2448  C15 DPPCM  43     -24.190 -23.355   9.334  0.00  0.00      MEMB  
ATOM   2449 H15A DPPCM  43     -24.034 -22.928   8.354  0.00  0.00      MEMB  
ATOM   2450 H15B DPPCM  43     -24.446 -24.403   9.368  0.00  0.00      MEMB  
ATOM   2451 H15C DPPCM  43     -23.172 -23.330   9.693  0.00  0.00      MEMB  
ATOM   2452  C12 DPPCM  43     -24.750 -20.874   9.826  0.00  0.00      MEMB  
ATOM   2453 H12A DPPCM  43     -23.697 -20.745  10.027  0.00  0.00      MEMB  
ATOM   2454 H12B DPPCM  43     -25.206 -20.352  10.654  0.00  0.00      MEMB  
ATOM   2455  C11 DPPCM  43     -24.947 -20.075   8.524  0.00  0.00      MEMB  
ATOM   2456 H11A DPPCM  43     -24.570 -19.068   8.805  0.00  0.00      MEMB  
ATOM   2457 H11B DPPCM  43     -26.026 -20.031   8.266  0.00  0.00      MEMB  
ATOM   2458  P   DPPCM  43     -22.610 -20.464   7.317  0.00  0.00      MEMB  
ATOM   2459  O13 DPPCM  43     -22.017 -21.582   6.548  0.00  0.00      MEMB  
ATOM   2460  O14 DPPCM  43     -22.070 -20.219   8.659  0.00  0.00      MEMB  
ATOM   2461  O11 DPPCM  43     -22.536 -19.160   6.434  0.00  0.00      MEMB  
ATOM   2462  O12 DPPCM  43     -24.193 -20.688   7.486  0.00  0.00      MEMB  
ATOM   2463  C1  DPPCM  43     -23.225 -19.235   5.138  0.00  0.00      MEMB  
ATOM   2464  HA  DPPCM  43     -23.313 -20.273   4.753  0.00  0.00      MEMB  
ATOM   2465  HB  DPPCM  43     -22.658 -18.756   4.311  0.00  0.00      MEMB  
ATOM   2466  C2  DPPCM  43     -24.597 -18.586   5.259  0.00  0.00      MEMB  
ATOM   2467  HS  DPPCM  43     -25.261 -19.052   6.018  0.00  0.00      MEMB  
ATOM   2468  O21 DPPCM  43     -25.323 -18.689   4.113  0.00  0.00      MEMB  
ATOM   2469  C21 DPPCM  43     -26.105 -19.744   3.858  0.00  0.00      MEMB  
ATOM   2470  O22 DPPCM  43     -26.363 -20.653   4.681  0.00  0.00      MEMB  
ATOM   2471  C22 DPPCM  43     -26.491 -19.496   2.400  0.00  0.00      MEMB  
ATOM   2472  H2R DPPCM  43     -25.581 -19.582   1.769  0.00  0.00      MEMB  
ATOM   2473  H2S DPPCM  43     -26.785 -18.430   2.289  0.00  0.00      MEMB  
ATOM   2474  C3  DPPCM  43     -24.478 -17.051   5.620  0.00  0.00      MEMB  
ATOM   2475  HX  DPPCM  43     -23.828 -17.096   6.520  0.00  0.00      MEMB  
ATOM   2476  HY  DPPCM  43     -25.534 -16.874   5.918  0.00  0.00      MEMB  
ATOM   2477  O31 DPPCM  43     -24.054 -16.270   4.485  0.00  0.00      MEMB  
ATOM   2478  C31 DPPCM  43     -22.856 -15.656   4.620  0.00  0.00      MEMB  
ATOM   2479  O32 DPPCM  43     -22.063 -15.822   5.504  0.00  0.00      MEMB  
ATOM   2480  C32 DPPCM  43     -22.653 -14.650   3.436  0.00  0.00      MEMB  
ATOM   2481  H2X DPPCM  43     -22.382 -15.237   2.533  0.00  0.00      MEMB  
ATOM   2482  H2Y DPPCM  43     -21.848 -13.978   3.801  0.00  0.00      MEMB  
ATOM   2483  C23 DPPCM  43     -27.593 -20.412   1.859  0.00  0.00      MEMB  
ATOM   2484  H3R DPPCM  43     -28.386 -20.497   2.632  0.00  0.00      MEMB  
ATOM   2485  H3S DPPCM  43     -27.287 -21.459   1.649  0.00  0.00      MEMB  
ATOM   2486  C24 DPPCM  43     -28.356 -19.855   0.590  0.00  0.00      MEMB  
ATOM   2487  H4R DPPCM  43     -28.573 -18.774   0.725  0.00  0.00      MEMB  
ATOM   2488  H4S DPPCM  43     -29.289 -20.438   0.432  0.00  0.00      MEMB  
ATOM   2489  C25 DPPCM  43     -27.554 -19.955  -0.733  0.00  0.00      MEMB  
ATOM   2490  H5R DPPCM  43     -27.583 -20.950  -1.226  0.00  0.00      MEMB  
ATOM   2491  H5S DPPCM  43     -26.500 -19.625  -0.617  0.00  0.00      MEMB  
ATOM   2492  C26 DPPCM  43     -28.246 -18.951  -1.651  0.00  0.00      MEMB  
ATOM   2493  H6R DPPCM  43     -27.929 -17.990  -1.191  0.00  0.00      MEMB  
ATOM   2494  H6S DPPCM  43     -29.342 -19.114  -1.570  0.00  0.00      MEMB  
ATOM   2495  C27 DPPCM  43     -27.906 -19.051  -3.147  0.00  0.00      MEMB  
ATOM   2496  H7R DPPCM  43     -28.634 -19.682  -3.700  0.00  0.00      MEMB  
ATOM   2497  H7S DPPCM  43     -26.962 -19.612  -3.312  0.00  0.00      MEMB  
ATOM   2498  C28 DPPCM  43     -27.752 -17.660  -3.784  0.00  0.00      MEMB  
ATOM   2499  H8R DPPCM  43     -27.003 -17.118  -3.169  0.00  0.00      MEMB  
ATOM   2500  H8S DPPCM  43     -28.758 -17.234  -3.582  0.00  0.00      MEMB  
ATOM   2501  C29 DPPCM  43     -27.354 -17.698  -5.269  0.00  0.00      MEMB  
ATOM   2502  H9R DPPCM  43     -28.056 -18.380  -5.794  0.00  0.00      MEMB  
ATOM   2503  H9S DPPCM  43     -26.351 -18.165  -5.373  0.00  0.00      MEMB  
ATOM   2504 C210 DPPCM  43     -27.589 -16.330  -5.909  0.00  0.00      MEMB  
ATOM   2505 H10R DPPCM  43     -27.088 -15.581  -5.259  0.00  0.00      MEMB  
ATOM   2506 H10S DPPCM  43     -28.662 -16.047  -5.861  0.00  0.00      MEMB  
ATOM   2507 C211 DPPCM  43     -27.075 -16.182  -7.385  0.00  0.00      MEMB  
ATOM   2508 H11R DPPCM  43     -27.303 -15.148  -7.721  0.00  0.00      MEMB  
ATOM   2509 H11S DPPCM  43     -27.671 -16.680  -8.179  0.00  0.00      MEMB  
ATOM   2510 C212 DPPCM  43     -25.674 -16.577  -7.569  0.00  0.00      MEMB  
ATOM   2511 H12R DPPCM  43     -25.623 -17.669  -7.371  0.00  0.00      MEMB  
ATOM   2512 H12S DPPCM  43     -25.197 -16.167  -6.653  0.00  0.00      MEMB  
ATOM   2513 C213 DPPCM  43     -24.907 -16.089  -8.771  0.00  0.00      MEMB  
ATOM   2514 H13R DPPCM  43     -24.843 -14.980  -8.740  0.00  0.00      MEMB  
ATOM   2515 H13S DPPCM  43     -25.390 -16.374  -9.730  0.00  0.00      MEMB  
ATOM   2516 C214 DPPCM  43     -23.497 -16.642  -8.853  0.00  0.00      MEMB  
ATOM   2517 H14R DPPCM  43     -23.565 -17.750  -8.904  0.00  0.00      MEMB  
ATOM   2518 H14S DPPCM  43     -23.024 -16.288  -7.911  0.00  0.00      MEMB  
ATOM   2519 C215 DPPCM  43     -22.844 -16.196 -10.114  0.00  0.00      MEMB  
ATOM   2520 H15R DPPCM  43     -23.091 -15.155 -10.414  0.00  0.00      MEMB  
ATOM   2521 H15S DPPCM  43     -23.225 -16.822 -10.948  0.00  0.00      MEMB  
ATOM   2522 C216 DPPCM  43     -21.307 -16.070  -9.879  0.00  0.00      MEMB  
ATOM   2523 H16R DPPCM  43     -20.760 -15.516 -10.673  0.00  0.00      MEMB  
ATOM   2524 H16S DPPCM  43     -20.905 -17.104  -9.938  0.00  0.00      MEMB  
ATOM   2525 H16T DPPCM  43     -21.104 -15.683  -8.858  0.00  0.00      MEMB  
ATOM   2526  C33 DPPCM  43     -23.921 -13.855   3.229  0.00  0.00      MEMB  
ATOM   2527  H3X DPPCM  43     -24.241 -13.332   4.155  0.00  0.00      MEMB  
ATOM   2528  H3Y DPPCM  43     -24.767 -14.481   2.870  0.00  0.00      MEMB  
ATOM   2529  C34 DPPCM  43     -23.658 -12.610   2.293  0.00  0.00      MEMB  
ATOM   2530  H4X DPPCM  43     -23.043 -13.118   1.520  0.00  0.00      MEMB  
ATOM   2531  H4Y DPPCM  43     -23.054 -11.888   2.884  0.00  0.00      MEMB  
ATOM   2532  C35 DPPCM  43     -24.825 -11.907   1.690  0.00  0.00      MEMB  
ATOM   2533  H5X DPPCM  43     -25.545 -11.512   2.438  0.00  0.00      MEMB  
ATOM   2534  H5Y DPPCM  43     -25.382 -12.539   0.965  0.00  0.00      MEMB  
ATOM   2535  C36 DPPCM  43     -24.401 -10.724   0.877  0.00  0.00      MEMB  
ATOM   2536  H6X DPPCM  43     -23.708 -11.092   0.090  0.00  0.00      MEMB  
ATOM   2537  H6Y DPPCM  43     -23.880 -10.060   1.600  0.00  0.00      MEMB  
ATOM   2538  C37 DPPCM  43     -25.526 -10.039   0.116  0.00  0.00      MEMB  
ATOM   2539  H7X DPPCM  43     -25.919  -9.283   0.829  0.00  0.00      MEMB  
ATOM   2540  H7Y DPPCM  43     -26.279 -10.780  -0.229  0.00  0.00      MEMB  
ATOM   2541  C38 DPPCM  43     -25.035  -9.247  -1.079  0.00  0.00      MEMB  
ATOM   2542  H8X DPPCM  43     -24.035  -8.876  -0.771  0.00  0.00      MEMB  
ATOM   2543  H8Y DPPCM  43     -25.564  -8.282  -1.228  0.00  0.00      MEMB  
ATOM   2544  C39 DPPCM  43     -24.911 -10.009  -2.342  0.00  0.00      MEMB  
ATOM   2545  H9X DPPCM  43     -25.909 -10.458  -2.536  0.00  0.00      MEMB  
ATOM   2546  H9Y DPPCM  43     -24.200 -10.852  -2.210  0.00  0.00      MEMB  
ATOM   2547 C310 DPPCM  43     -24.567  -9.287  -3.622  0.00  0.00      MEMB  
ATOM   2548 H10X DPPCM  43     -24.507 -10.123  -4.352  0.00  0.00      MEMB  
ATOM   2549 H10Y DPPCM  43     -23.572  -8.795  -3.598  0.00  0.00      MEMB  
ATOM   2550 C311 DPPCM  43     -25.714  -8.255  -3.982  0.00  0.00      MEMB  
ATOM   2551 H11X DPPCM  43     -25.799  -7.391  -3.289  0.00  0.00      MEMB  
ATOM   2552 H11Y DPPCM  43     -26.720  -8.691  -4.158  0.00  0.00      MEMB  
ATOM   2553 C312 DPPCM  43     -25.217  -7.418  -5.240  0.00  0.00      MEMB  
ATOM   2554 H12X DPPCM  43     -26.096  -6.886  -5.662  0.00  0.00      MEMB  
ATOM   2555 H12Y DPPCM  43     -24.998  -8.100  -6.090  0.00  0.00      MEMB  
ATOM   2556 C313 DPPCM  43     -24.088  -6.325  -4.975  0.00  0.00      MEMB  
ATOM   2557 H13X DPPCM  43     -23.116  -6.815  -4.753  0.00  0.00      MEMB  
ATOM   2558 H13Y DPPCM  43     -24.273  -5.669  -4.098  0.00  0.00      MEMB  
ATOM   2559 C314 DPPCM  43     -23.715  -5.526  -6.236  0.00  0.00      MEMB  
ATOM   2560 H14X DPPCM  43     -24.543  -5.610  -6.972  0.00  0.00      MEMB  
ATOM   2561 H14Y DPPCM  43     -22.925  -6.031  -6.832  0.00  0.00      MEMB  
ATOM   2562 C315 DPPCM  43     -23.561  -3.973  -6.212  0.00  0.00      MEMB  
ATOM   2563 H15X DPPCM  43     -24.561  -3.509  -6.074  0.00  0.00      MEMB  
ATOM   2564 H15Y DPPCM  43     -23.195  -3.714  -7.228  0.00  0.00      MEMB  
ATOM   2565 C316 DPPCM  43     -22.501  -3.452  -5.207  0.00  0.00      MEMB  
ATOM   2566 H16X DPPCM  43     -21.581  -4.053  -5.370  0.00  0.00      MEMB  
ATOM   2567 H16Y DPPCM  43     -22.752  -3.632  -4.140  0.00  0.00      MEMB  
ATOM   2568 H16Z DPPCM  43     -22.333  -2.371  -5.403  0.00  0.00      MEMB  
ATOM   2569  C3  CHL1M  44     -38.457  17.404  -5.495  0.00  0.00      MEMB  
ATOM   2570  H3  CHL1M  44     -39.085  16.519  -5.257  0.00  0.00      MEMB  
ATOM   2571  O3  CHL1M  44     -38.626  18.380  -4.467  0.00  0.00      MEMB  
ATOM   2572  H3' CHL1M  44     -37.960  19.069  -4.528  0.00  0.00      MEMB  
ATOM   2573  C4  CHL1M  44     -36.948  16.956  -5.534  0.00  0.00      MEMB  
ATOM   2574  H4A CHL1M  44     -36.273  17.834  -5.612  0.00  0.00      MEMB  
ATOM   2575  H4B CHL1M  44     -36.658  16.456  -4.585  0.00  0.00      MEMB  
ATOM   2576  C5  CHL1M  44     -36.739  15.995  -6.677  0.00  0.00      MEMB  
ATOM   2577  C6  CHL1M  44     -36.112  14.818  -6.532  0.00  0.00      MEMB  
ATOM   2578  H6  CHL1M  44     -35.579  14.680  -5.580  0.00  0.00      MEMB  
ATOM   2579  C7  CHL1M  44     -35.924  13.745  -7.553  0.00  0.00      MEMB  
ATOM   2580  H7A CHL1M  44     -34.895  13.327  -7.576  0.00  0.00      MEMB  
ATOM   2581  H7B CHL1M  44     -36.610  12.900  -7.330  0.00  0.00      MEMB  
ATOM   2582  C8  CHL1M  44     -36.214  14.172  -9.004  0.00  0.00      MEMB  
ATOM   2583  H8  CHL1M  44     -35.423  14.867  -9.358  0.00  0.00      MEMB  
ATOM   2584  C14 CHL1M  44     -36.338  13.026  -9.959  0.00  0.00      MEMB  
ATOM   2585  H14 CHL1M  44     -37.246  12.551  -9.529  0.00  0.00      MEMB  
ATOM   2586  C15 CHL1M  44     -35.263  11.978  -9.966  0.00  0.00      MEMB  
ATOM   2587 H15A CHL1M  44     -34.300  12.483 -10.194  0.00  0.00      MEMB  
ATOM   2588 H15B CHL1M  44     -35.180  11.297  -9.093  0.00  0.00      MEMB  
ATOM   2589  C16 CHL1M  44     -35.603  11.129 -11.187  0.00  0.00      MEMB  
ATOM   2590 H16A CHL1M  44     -34.717  11.082 -11.856  0.00  0.00      MEMB  
ATOM   2591 H16B CHL1M  44     -35.974  10.092 -11.039  0.00  0.00      MEMB  
ATOM   2592  C17 CHL1M  44     -36.761  11.912 -11.971  0.00  0.00      MEMB  
ATOM   2593  H17 CHL1M  44     -37.681  11.517 -11.491  0.00  0.00      MEMB  
ATOM   2594  C13 CHL1M  44     -36.701  13.349 -11.397  0.00  0.00      MEMB  
ATOM   2595  C18 CHL1M  44     -35.625  14.226 -12.028  0.00  0.00      MEMB  
ATOM   2596 H18A CHL1M  44     -35.895  14.545 -13.057  0.00  0.00      MEMB  
ATOM   2597 H18B CHL1M  44     -35.422  15.138 -11.426  0.00  0.00      MEMB  
ATOM   2598 H18C CHL1M  44     -34.651  13.697 -11.960  0.00  0.00      MEMB  
ATOM   2599  C12 CHL1M  44     -38.182  14.004 -11.265  0.00  0.00      MEMB  
ATOM   2600 H12A CHL1M  44     -38.518  14.160 -12.312  0.00  0.00      MEMB  
ATOM   2601 H12B CHL1M  44     -38.877  13.282 -10.787  0.00  0.00      MEMB  
ATOM   2602  C11 CHL1M  44     -38.100  15.340 -10.428  0.00  0.00      MEMB  
ATOM   2603 H11A CHL1M  44     -37.530  16.013 -11.104  0.00  0.00      MEMB  
ATOM   2604 H11B CHL1M  44     -39.157  15.632 -10.253  0.00  0.00      MEMB  
ATOM   2605  C9  CHL1M  44     -37.436  15.081  -8.987  0.00  0.00      MEMB  
ATOM   2606  H9  CHL1M  44     -38.188  14.407  -8.523  0.00  0.00      MEMB  
ATOM   2607  C10 CHL1M  44     -37.357  16.320  -8.073  0.00  0.00      MEMB  
ATOM   2608  C19 CHL1M  44     -36.444  17.366  -8.785  0.00  0.00      MEMB  
ATOM   2609 H19A CHL1M  44     -35.420  17.075  -9.103  0.00  0.00      MEMB  
ATOM   2610 H19B CHL1M  44     -37.033  17.701  -9.666  0.00  0.00      MEMB  
ATOM   2611 H19C CHL1M  44     -36.470  18.277  -8.150  0.00  0.00      MEMB  
ATOM   2612  C1  CHL1M  44     -38.805  16.919  -7.872  0.00  0.00      MEMB  
ATOM   2613  H1A CHL1M  44     -39.011  17.434  -8.834  0.00  0.00      MEMB  
ATOM   2614  H1B CHL1M  44     -39.632  16.205  -7.668  0.00  0.00      MEMB  
ATOM   2615  C2  CHL1M  44     -38.844  17.968  -6.825  0.00  0.00      MEMB  
ATOM   2616  H2A CHL1M  44     -39.904  18.295  -6.758  0.00  0.00      MEMB  
ATOM   2617  H2B CHL1M  44     -38.317  18.839  -7.270  0.00  0.00      MEMB  
ATOM   2618  C20 CHL1M  44     -36.827  11.589 -13.466  0.00  0.00      MEMB  
ATOM   2619  H20 CHL1M  44     -36.131  12.349 -13.881  0.00  0.00      MEMB  
ATOM   2620  C21 CHL1M  44     -38.262  11.794 -13.999  0.00  0.00      MEMB  
ATOM   2621 H21A CHL1M  44     -38.540  12.830 -13.709  0.00  0.00      MEMB  
ATOM   2622 H21B CHL1M  44     -38.953  11.108 -13.462  0.00  0.00      MEMB  
ATOM   2623 H21C CHL1M  44     -38.419  11.679 -15.092  0.00  0.00      MEMB  
ATOM   2624  C22 CHL1M  44     -36.188  10.233 -13.940  0.00  0.00      MEMB  
ATOM   2625 H22A CHL1M  44     -35.190  10.037 -13.494  0.00  0.00      MEMB  
ATOM   2626 H22B CHL1M  44     -36.738   9.391 -13.466  0.00  0.00      MEMB  
ATOM   2627  C23 CHL1M  44     -36.103  10.004 -15.433  0.00  0.00      MEMB  
ATOM   2628 H23A CHL1M  44     -37.099   9.793 -15.877  0.00  0.00      MEMB  
ATOM   2629 H23B CHL1M  44     -35.757  10.881 -16.020  0.00  0.00      MEMB  
ATOM   2630  C24 CHL1M  44     -35.238   8.728 -15.652  0.00  0.00      MEMB  
ATOM   2631 H24A CHL1M  44     -34.202   8.871 -15.278  0.00  0.00      MEMB  
ATOM   2632 H24B CHL1M  44     -35.645   7.874 -15.069  0.00  0.00      MEMB  
ATOM   2633  C25 CHL1M  44     -35.130   8.256 -17.115  0.00  0.00      MEMB  
ATOM   2634  H25 CHL1M  44     -36.157   8.345 -17.528  0.00  0.00      MEMB  
ATOM   2635  C26 CHL1M  44     -34.284   9.124 -18.118  0.00  0.00      MEMB  
ATOM   2636 H26A CHL1M  44     -34.600  10.186 -18.031  0.00  0.00      MEMB  
ATOM   2637 H26B CHL1M  44     -33.232   8.929 -17.820  0.00  0.00      MEMB  
ATOM   2638 H26C CHL1M  44     -34.341   8.807 -19.181  0.00  0.00      MEMB  
ATOM   2639  C27 CHL1M  44     -34.744   6.802 -17.232  0.00  0.00      MEMB  
ATOM   2640 H27A CHL1M  44     -33.710   6.629 -16.864  0.00  0.00      MEMB  
ATOM   2641 H27B CHL1M  44     -35.521   6.159 -16.765  0.00  0.00      MEMB  
ATOM   2642 H27C CHL1M  44     -34.780   6.576 -18.319  0.00  0.00      MEMB  
ATOM   2643  N   PSM M  45      -8.357  -7.913   8.259  0.00  0.00      MEMB  
ATOM   2644  C15 PSM M  45      -8.655  -8.469   9.595  0.00  0.00      MEMB  
ATOM   2645 H15A PSM M  45      -9.460  -9.188   9.589  0.00  0.00      MEMB  
ATOM   2646 H15B PSM M  45      -7.785  -9.013   9.934  0.00  0.00      MEMB  
ATOM   2647 H15C PSM M  45      -8.851  -7.661  10.284  0.00  0.00      MEMB  
ATOM   2648  C14 PSM M  45      -9.428  -6.940   7.793  0.00  0.00      MEMB  
ATOM   2649 H14A PSM M  45     -10.333  -7.524   7.720  0.00  0.00      MEMB  
ATOM   2650 H14B PSM M  45      -9.581  -6.189   8.554  0.00  0.00      MEMB  
ATOM   2651 H14C PSM M  45      -9.116  -6.543   6.839  0.00  0.00      MEMB  
ATOM   2652  C13 PSM M  45      -7.055  -7.106   8.362  0.00  0.00      MEMB  
ATOM   2653 H13A PSM M  45      -6.602  -7.060   7.382  0.00  0.00      MEMB  
ATOM   2654 H13B PSM M  45      -7.331  -6.181   8.847  0.00  0.00      MEMB  
ATOM   2655 H13C PSM M  45      -6.322  -7.616   8.970  0.00  0.00      MEMB  
ATOM   2656  C12 PSM M  45      -8.219  -9.023   7.287  0.00  0.00      MEMB  
ATOM   2657 H12A PSM M  45      -7.983  -8.466   6.392  0.00  0.00      MEMB  
ATOM   2658 H12B PSM M  45      -7.326  -9.581   7.525  0.00  0.00      MEMB  
ATOM   2659  C11 PSM M  45      -9.438  -9.927   6.943  0.00  0.00      MEMB  
ATOM   2660 H11A PSM M  45     -10.139  -9.408   6.255  0.00  0.00      MEMB  
ATOM   2661 H11B PSM M  45      -9.007 -10.786   6.386  0.00  0.00      MEMB  
ATOM   2662  P   PSM M  45     -11.550 -10.160   8.385  0.00  0.00      MEMB  
ATOM   2663  O13 PSM M  45     -12.088 -11.212   9.295  0.00  0.00      MEMB  
ATOM   2664  O14 PSM M  45     -11.637  -8.775   8.892  0.00  0.00      MEMB  
ATOM   2665  O11 PSM M  45     -12.216 -10.267   6.960  0.00  0.00      MEMB  
ATOM   2666  O12 PSM M  45     -10.046 -10.494   8.123  0.00  0.00      MEMB  
ATOM   2667  C1S PSM M  45     -13.560 -10.399   6.691  0.00  0.00      MEMB  
ATOM   2668  H1S PSM M  45     -13.959 -11.240   7.297  0.00  0.00      MEMB  
ATOM   2669  H1T PSM M  45     -14.123  -9.469   6.920  0.00  0.00      MEMB  
ATOM   2670  NF  PSM M  45     -15.317 -10.508   4.971  0.00  0.00      MEMB  
ATOM   2671  HNF PSM M  45     -15.861 -11.331   4.825  0.00  0.00      MEMB  
ATOM   2672  C2S PSM M  45     -13.903 -10.751   5.230  0.00  0.00      MEMB  
ATOM   2673  H2S PSM M  45     -13.320 -10.037   4.610  0.00  0.00      MEMB  
ATOM   2674  C3S PSM M  45     -13.385 -12.142   4.893  0.00  0.00      MEMB  
ATOM   2675  H3S PSM M  45     -13.887 -12.794   5.639  0.00  0.00      MEMB  
ATOM   2676  O3  PSM M  45     -12.017 -12.328   5.227  0.00  0.00      MEMB  
ATOM   2677  HO3 PSM M  45     -11.852 -11.637   5.873  0.00  0.00      MEMB  
ATOM   2678  C4S PSM M  45     -13.824 -12.502   3.531  0.00  0.00      MEMB  
ATOM   2679  H4S PSM M  45     -14.873 -12.832   3.508  0.00  0.00      MEMB  
ATOM   2680  C5S PSM M  45     -13.202 -12.595   2.350  0.00  0.00      MEMB  
ATOM   2681  H5S PSM M  45     -12.113 -12.509   2.476  0.00  0.00      MEMB  
ATOM   2682  C6S PSM M  45     -13.825 -13.071   1.028  0.00  0.00      MEMB  
ATOM   2683  H6S PSM M  45     -13.054 -13.443   0.320  0.00  0.00      MEMB  
ATOM   2684  H6T PSM M  45     -14.480 -13.943   1.241  0.00  0.00      MEMB  
ATOM   2685  C7S PSM M  45     -14.614 -11.865   0.430  0.00  0.00      MEMB  
ATOM   2686  H7S PSM M  45     -15.289 -11.420   1.192  0.00  0.00      MEMB  
ATOM   2687  H7T PSM M  45     -13.873 -11.148   0.016  0.00  0.00      MEMB  
ATOM   2688  C8S PSM M  45     -15.522 -12.345  -0.649  0.00  0.00      MEMB  
ATOM   2689  H8S PSM M  45     -16.035 -13.267  -0.299  0.00  0.00      MEMB  
ATOM   2690  H8T PSM M  45     -16.323 -11.591  -0.802  0.00  0.00      MEMB  
ATOM   2691  C9S PSM M  45     -14.764 -12.885  -1.901  0.00  0.00      MEMB  
ATOM   2692  H9S PSM M  45     -13.732 -12.661  -1.556  0.00  0.00      MEMB  
ATOM   2693  H9T PSM M  45     -14.845 -13.983  -2.051  0.00  0.00      MEMB  
ATOM   2694 C10S PSM M  45     -14.888 -12.011  -3.150  0.00  0.00      MEMB  
ATOM   2695 H10S PSM M  45     -14.705 -10.944  -2.903  0.00  0.00      MEMB  
ATOM   2696 H10T PSM M  45     -14.152 -12.259  -3.944  0.00  0.00      MEMB  
ATOM   2697 C11S PSM M  45     -16.196 -12.253  -3.868  0.00  0.00      MEMB  
ATOM   2698 H11S PSM M  45     -16.492 -13.317  -3.753  0.00  0.00      MEMB  
ATOM   2699 H11T PSM M  45     -17.022 -11.938  -3.195  0.00  0.00      MEMB  
ATOM   2700 C12S PSM M  45     -16.245 -11.960  -5.332  0.00  0.00      MEMB  
ATOM   2701 H12S PSM M  45     -16.156 -10.873  -5.548  0.00  0.00      MEMB  
ATOM   2702 H12T PSM M  45     -15.411 -12.534  -5.789  0.00  0.00      MEMB  
ATOM   2703 C13S PSM M  45     -17.475 -12.414  -6.108  0.00  0.00      MEMB  
ATOM   2704 H13S PSM M  45     -17.453 -13.520  -6.009  0.00  0.00      MEMB  
ATOM   2705 H13T PSM M  45     -18.411 -12.068  -5.619  0.00  0.00      MEMB  
ATOM   2706 C14S PSM M  45     -17.469 -11.919  -7.544  0.00  0.00      MEMB  
ATOM   2707 H14S PSM M  45     -17.550 -10.814  -7.617  0.00  0.00      MEMB  
ATOM   2708 H14T PSM M  45     -16.560 -12.276  -8.074  0.00  0.00      MEMB  
ATOM   2709 C15S PSM M  45     -18.620 -12.543  -8.310  0.00  0.00      MEMB  
ATOM   2710 H15S PSM M  45     -18.381 -13.501  -8.818  0.00  0.00      MEMB  
ATOM   2711 H15T PSM M  45     -19.407 -12.928  -7.627  0.00  0.00      MEMB  
ATOM   2712 C16S PSM M  45     -19.304 -11.491  -9.175  0.00  0.00      MEMB  
ATOM   2713 H16S PSM M  45     -19.715 -10.646  -8.582  0.00  0.00      MEMB  
ATOM   2714 H16T PSM M  45     -18.537 -11.084  -9.868  0.00  0.00      MEMB  
ATOM   2715 C17S PSM M  45     -20.443 -12.021 -10.014  0.00  0.00      MEMB  
ATOM   2716 H17S PSM M  45     -20.055 -12.913 -10.551  0.00  0.00      MEMB  
ATOM   2717 H17T PSM M  45     -21.343 -12.363  -9.459  0.00  0.00      MEMB  
ATOM   2718 C18S PSM M  45     -20.909 -10.975 -11.078  0.00  0.00      MEMB  
ATOM   2719 H18S PSM M  45     -20.108 -10.933 -11.846  0.00  0.00      MEMB  
ATOM   2720 H18T PSM M  45     -21.735 -11.347 -11.721  0.00  0.00      MEMB  
ATOM   2721 H18U PSM M  45     -21.182  -9.958 -10.723  0.00  0.00      MEMB  
ATOM   2722  C1F PSM M  45     -16.048  -9.389   4.966  0.00  0.00      MEMB  
ATOM   2723  OF  PSM M  45     -15.499  -8.338   5.237  0.00  0.00      MEMB  
ATOM   2724  C2F PSM M  45     -17.532  -9.463   4.792  0.00  0.00      MEMB  
ATOM   2725  H2F PSM M  45     -18.041  -9.104   5.712  0.00  0.00      MEMB  
ATOM   2726  H2G PSM M  45     -17.778 -10.521   4.557  0.00  0.00      MEMB  
ATOM   2727  C3F PSM M  45     -18.087  -8.560   3.671  0.00  0.00      MEMB  
ATOM   2728  H3F PSM M  45     -17.562  -8.859   2.739  0.00  0.00      MEMB  
ATOM   2729  H3G PSM M  45     -17.947  -7.485   3.918  0.00  0.00      MEMB  
ATOM   2730  C4F PSM M  45     -19.632  -8.723   3.343  0.00  0.00      MEMB  
ATOM   2731  H4F PSM M  45     -19.983  -7.911   2.672  0.00  0.00      MEMB  
ATOM   2732  H4G PSM M  45     -20.242  -8.499   4.245  0.00  0.00      MEMB  
ATOM   2733  C5F PSM M  45     -20.188 -10.118   2.824  0.00  0.00      MEMB  
ATOM   2734  H5F PSM M  45     -21.287  -9.961   2.796  0.00  0.00      MEMB  
ATOM   2735  H5G PSM M  45     -19.963 -10.896   3.584  0.00  0.00      MEMB  
ATOM   2736  C6F PSM M  45     -19.816 -10.603   1.408  0.00  0.00      MEMB  
ATOM   2737  H6F PSM M  45     -20.339 -11.554   1.176  0.00  0.00      MEMB  
ATOM   2738  H6G PSM M  45     -18.750 -10.878   1.559  0.00  0.00      MEMB  
ATOM   2739  C7F PSM M  45     -19.965  -9.579   0.303  0.00  0.00      MEMB  
ATOM   2740  H7F PSM M  45     -19.261  -8.761   0.567  0.00  0.00      MEMB  
ATOM   2741  H7G PSM M  45     -21.056  -9.385   0.393  0.00  0.00      MEMB  
ATOM   2742  C8F PSM M  45     -19.851 -10.076  -1.191  0.00  0.00      MEMB  
ATOM   2743  H8F PSM M  45     -20.765 -10.693  -1.326  0.00  0.00      MEMB  
ATOM   2744  H8G PSM M  45     -19.008 -10.776  -1.377  0.00  0.00      MEMB  
ATOM   2745  C9F PSM M  45     -19.761  -8.963  -2.205  0.00  0.00      MEMB  
ATOM   2746  H9F PSM M  45     -18.845  -8.335  -2.241  0.00  0.00      MEMB  
ATOM   2747  H9G PSM M  45     -20.596  -8.252  -2.032  0.00  0.00      MEMB  
ATOM   2748 C10F PSM M  45     -19.670  -9.521  -3.607  0.00  0.00      MEMB  
ATOM   2749 H10F PSM M  45     -20.238 -10.474  -3.669  0.00  0.00      MEMB  
ATOM   2750 H10G PSM M  45     -18.632  -9.852  -3.824  0.00  0.00      MEMB  
ATOM   2751 C11F PSM M  45     -20.173  -8.361  -4.539  0.00  0.00      MEMB  
ATOM   2752 H11F PSM M  45     -19.805  -7.406  -4.106  0.00  0.00      MEMB  
ATOM   2753 H11G PSM M  45     -21.278  -8.274  -4.606  0.00  0.00      MEMB  
ATOM   2754 C12F PSM M  45     -19.693  -8.565  -6.024  0.00  0.00      MEMB  
ATOM   2755 H12F PSM M  45     -19.910  -9.607  -6.341  0.00  0.00      MEMB  
ATOM   2756 H12G PSM M  45     -18.583  -8.522  -6.008  0.00  0.00      MEMB  
ATOM   2757 C13F PSM M  45     -20.111  -7.516  -7.047  0.00  0.00      MEMB  
ATOM   2758 H13F PSM M  45     -19.603  -6.562  -6.789  0.00  0.00      MEMB  
ATOM   2759 H13G PSM M  45     -21.188  -7.257  -7.129  0.00  0.00      MEMB  
ATOM   2760 C14F PSM M  45     -19.704  -7.841  -8.535  0.00  0.00      MEMB  
ATOM   2761 H14F PSM M  45     -20.279  -8.747  -8.822  0.00  0.00      MEMB  
ATOM   2762 H14G PSM M  45     -18.623  -8.093  -8.477  0.00  0.00      MEMB  
ATOM   2763 C15F PSM M  45     -19.988  -6.760  -9.548  0.00  0.00      MEMB  
ATOM   2764 H15F PSM M  45     -19.528  -5.857  -9.091  0.00  0.00      MEMB  
ATOM   2765 H15G PSM M  45     -21.079  -6.576  -9.644  0.00  0.00      MEMB  
ATOM   2766 C16F PSM M  45     -19.410  -7.191 -10.876  0.00  0.00      MEMB  
ATOM   2767 H16F PSM M  45     -19.272  -6.280 -11.497  0.00  0.00      MEMB  
ATOM   2768 H16G PSM M  45     -18.405  -7.653 -10.775  0.00  0.00      MEMB  
ATOM   2769 H16H PSM M  45     -20.092  -7.870 -11.430  0.00  0.00      MEMB  
ATOM   2770  C3  CHL1M  46     -81.435  42.288   3.696  0.00  0.00      MEMB  
ATOM   2771  H3  CHL1M  46     -80.711  41.456   3.561  0.00  0.00      MEMB  
ATOM   2772  O3  CHL1M  46     -81.336  42.673   5.068  0.00  0.00      MEMB  
ATOM   2773  H3' CHL1M  46     -81.702  43.528   5.305  0.00  0.00      MEMB  
ATOM   2774  C4  CHL1M  46     -81.008  43.432   2.856  0.00  0.00      MEMB  
ATOM   2775  H4A CHL1M  46     -81.548  44.351   3.168  0.00  0.00      MEMB  
ATOM   2776  H4B CHL1M  46     -79.953  43.650   3.130  0.00  0.00      MEMB  
ATOM   2777  C5  CHL1M  46     -81.150  43.273   1.376  0.00  0.00      MEMB  
ATOM   2778  C6  CHL1M  46     -80.224  43.559   0.501  0.00  0.00      MEMB  
ATOM   2779  H6  CHL1M  46     -79.276  44.032   0.797  0.00  0.00      MEMB  
ATOM   2780  C7  CHL1M  46     -80.276  43.404  -0.955  0.00  0.00      MEMB  
ATOM   2781  H7A CHL1M  46     -79.974  44.317  -1.511  0.00  0.00      MEMB  
ATOM   2782  H7B CHL1M  46     -79.587  42.582  -1.244  0.00  0.00      MEMB  
ATOM   2783  C8  CHL1M  46     -81.647  42.994  -1.434  0.00  0.00      MEMB  
ATOM   2784  H8  CHL1M  46     -82.256  43.898  -1.649  0.00  0.00      MEMB  
ATOM   2785  C14 CHL1M  46     -81.497  42.220  -2.760  0.00  0.00      MEMB  
ATOM   2786  H14 CHL1M  46     -81.180  41.193  -2.478  0.00  0.00      MEMB  
ATOM   2787  C15 CHL1M  46     -80.656  42.820  -3.902  0.00  0.00      MEMB  
ATOM   2788 H15A CHL1M  46     -80.893  43.889  -4.086  0.00  0.00      MEMB  
ATOM   2789 H15B CHL1M  46     -79.550  42.738  -3.830  0.00  0.00      MEMB  
ATOM   2790  C16 CHL1M  46     -81.081  42.019  -5.179  0.00  0.00      MEMB  
ATOM   2791 H16A CHL1M  46     -81.239  42.823  -5.930  0.00  0.00      MEMB  
ATOM   2792 H16B CHL1M  46     -80.299  41.308  -5.522  0.00  0.00      MEMB  
ATOM   2793  C17 CHL1M  46     -82.359  41.245  -4.792  0.00  0.00      MEMB  
ATOM   2794  H17 CHL1M  46     -81.892  40.250  -4.629  0.00  0.00      MEMB  
ATOM   2795  C13 CHL1M  46     -82.886  41.875  -3.467  0.00  0.00      MEMB  
ATOM   2796  C18 CHL1M  46     -83.668  43.157  -3.686  0.00  0.00      MEMB  
ATOM   2797 H18A CHL1M  46     -83.915  43.821  -2.830  0.00  0.00      MEMB  
ATOM   2798 H18B CHL1M  46     -83.178  43.715  -4.513  0.00  0.00      MEMB  
ATOM   2799 H18C CHL1M  46     -84.684  42.892  -4.050  0.00  0.00      MEMB  
ATOM   2800  C12 CHL1M  46     -83.561  40.927  -2.448  0.00  0.00      MEMB  
ATOM   2801 H12A CHL1M  46     -84.568  40.749  -2.883  0.00  0.00      MEMB  
ATOM   2802 H12B CHL1M  46     -83.039  39.946  -2.432  0.00  0.00      MEMB  
ATOM   2803  C11 CHL1M  46     -83.775  41.601  -1.033  0.00  0.00      MEMB  
ATOM   2804 H11A CHL1M  46     -84.334  42.523  -1.304  0.00  0.00      MEMB  
ATOM   2805 H11B CHL1M  46     -84.394  40.938  -0.392  0.00  0.00      MEMB  
ATOM   2806  C9  CHL1M  46     -82.385  42.086  -0.477  0.00  0.00      MEMB  
ATOM   2807  H9  CHL1M  46     -81.652  41.260  -0.357  0.00  0.00      MEMB  
ATOM   2808  C10 CHL1M  46     -82.504  42.664   0.943  0.00  0.00      MEMB  
ATOM   2809  C19 CHL1M  46     -83.511  43.796   0.973  0.00  0.00      MEMB  
ATOM   2810 H19A CHL1M  46     -84.530  43.441   0.711  0.00  0.00      MEMB  
ATOM   2811 H19B CHL1M  46     -83.693  44.113   2.022  0.00  0.00      MEMB  
ATOM   2812 H19C CHL1M  46     -83.312  44.710   0.374  0.00  0.00      MEMB  
ATOM   2813  C1  CHL1M  46     -83.019  41.525   1.963  0.00  0.00      MEMB  
ATOM   2814  H1A CHL1M  46     -84.028  41.333   1.542  0.00  0.00      MEMB  
ATOM   2815  H1B CHL1M  46     -82.386  40.639   1.744  0.00  0.00      MEMB  
ATOM   2816  C2  CHL1M  46     -82.834  41.774   3.465  0.00  0.00      MEMB  
ATOM   2817  H2A CHL1M  46     -83.080  40.902   4.108  0.00  0.00      MEMB  
ATOM   2818  H2B CHL1M  46     -83.516  42.625   3.676  0.00  0.00      MEMB  
ATOM   2819  C20 CHL1M  46     -83.343  41.080  -6.007  0.00  0.00      MEMB  
ATOM   2820  H20 CHL1M  46     -83.685  42.098  -6.292  0.00  0.00      MEMB  
ATOM   2821  C21 CHL1M  46     -84.472  40.150  -5.547  0.00  0.00      MEMB  
ATOM   2822 H21A CHL1M  46     -83.983  39.306  -5.016  0.00  0.00      MEMB  
ATOM   2823 H21B CHL1M  46     -85.053  39.816  -6.434  0.00  0.00      MEMB  
ATOM   2824 H21C CHL1M  46     -85.158  40.745  -4.907  0.00  0.00      MEMB  
ATOM   2825  C22 CHL1M  46     -82.613  40.560  -7.328  0.00  0.00      MEMB  
ATOM   2826 H22A CHL1M  46     -81.884  41.242  -7.816  0.00  0.00      MEMB  
ATOM   2827 H22B CHL1M  46     -82.016  39.654  -7.089  0.00  0.00      MEMB  
ATOM   2828  C23 CHL1M  46     -83.661  40.199  -8.439  0.00  0.00      MEMB  
ATOM   2829 H23A CHL1M  46     -84.123  39.228  -8.157  0.00  0.00      MEMB  
ATOM   2830 H23B CHL1M  46     -84.382  41.043  -8.492  0.00  0.00      MEMB  
ATOM   2831  C24 CHL1M  46     -83.135  40.020  -9.862  0.00  0.00      MEMB  
ATOM   2832 H24A CHL1M  46     -82.362  40.791 -10.067  0.00  0.00      MEMB  
ATOM   2833 H24B CHL1M  46     -82.641  39.035 -10.001  0.00  0.00      MEMB  
ATOM   2834  C25 CHL1M  46     -84.196  40.141 -10.979  0.00  0.00      MEMB  
ATOM   2835  H25 CHL1M  46     -84.666  41.147 -10.951  0.00  0.00      MEMB  
ATOM   2836  C26 CHL1M  46     -83.447  40.216 -12.276  0.00  0.00      MEMB  
ATOM   2837 H26A CHL1M  46     -84.118  40.409 -13.141  0.00  0.00      MEMB  
ATOM   2838 H26B CHL1M  46     -82.750  41.076 -12.358  0.00  0.00      MEMB  
ATOM   2839 H26C CHL1M  46     -82.848  39.286 -12.375  0.00  0.00      MEMB  
ATOM   2840  C27 CHL1M  46     -85.218  38.972 -10.797  0.00  0.00      MEMB  
ATOM   2841 H27A CHL1M  46     -84.939  37.988 -11.230  0.00  0.00      MEMB  
ATOM   2842 H27B CHL1M  46     -85.769  38.848  -9.840  0.00  0.00      MEMB  
ATOM   2843 H27C CHL1M  46     -86.161  39.279 -11.297  0.00  0.00      MEMB  
ATOM   2844  C3  CHL1M  47     -13.663  -1.046   6.678  0.00  0.00      MEMB  
ATOM   2845  H3  CHL1M  47     -13.044  -0.244   7.135  0.00  0.00      MEMB  
ATOM   2846  O3  CHL1M  47     -14.508  -1.600   7.705  0.00  0.00      MEMB  
ATOM   2847  H3' CHL1M  47     -15.338  -1.939   7.361  0.00  0.00      MEMB  
ATOM   2848  C4  CHL1M  47     -14.489  -0.260   5.604  0.00  0.00      MEMB  
ATOM   2849  H4A CHL1M  47     -15.181  -1.022   5.186  0.00  0.00      MEMB  
ATOM   2850  H4B CHL1M  47     -15.099   0.520   6.106  0.00  0.00      MEMB  
ATOM   2851  C5  CHL1M  47     -13.789   0.318   4.443  0.00  0.00      MEMB  
ATOM   2852  C6  CHL1M  47     -13.730   1.677   4.173  0.00  0.00      MEMB  
ATOM   2853  H6  CHL1M  47     -14.405   2.399   4.655  0.00  0.00      MEMB  
ATOM   2854  C7  CHL1M  47     -12.973   2.276   3.020  0.00  0.00      MEMB  
ATOM   2855  H7A CHL1M  47     -13.517   3.090   2.494  0.00  0.00      MEMB  
ATOM   2856  H7B CHL1M  47     -12.085   2.833   3.387  0.00  0.00      MEMB  
ATOM   2857  C8  CHL1M  47     -12.440   1.201   1.982  0.00  0.00      MEMB  
ATOM   2858  H8  CHL1M  47     -13.229   0.811   1.304  0.00  0.00      MEMB  
ATOM   2859  C14 CHL1M  47     -11.367   1.800   1.197  0.00  0.00      MEMB  
ATOM   2860  H14 CHL1M  47     -10.444   2.161   1.702  0.00  0.00      MEMB  
ATOM   2861  C15 CHL1M  47     -11.745   3.059   0.378  0.00  0.00      MEMB  
ATOM   2862 H15A CHL1M  47     -12.783   2.857   0.037  0.00  0.00      MEMB  
ATOM   2863 H15B CHL1M  47     -11.595   3.982   0.979  0.00  0.00      MEMB  
ATOM   2864  C16 CHL1M  47     -10.685   3.046  -0.767  0.00  0.00      MEMB  
ATOM   2865 H16A CHL1M  47     -11.165   3.004  -1.768  0.00  0.00      MEMB  
ATOM   2866 H16B CHL1M  47      -9.988   3.895  -0.601  0.00  0.00      MEMB  
ATOM   2867  C17 CHL1M  47      -9.828   1.808  -0.615  0.00  0.00      MEMB  
ATOM   2868  H17 CHL1M  47      -9.003   2.100   0.069  0.00  0.00      MEMB  
ATOM   2869  C13 CHL1M  47     -10.723   0.823   0.149  0.00  0.00      MEMB  
ATOM   2870  C18 CHL1M  47     -11.672   0.161  -0.965  0.00  0.00      MEMB  
ATOM   2871 H18A CHL1M  47     -11.126  -0.484  -1.687  0.00  0.00      MEMB  
ATOM   2872 H18B CHL1M  47     -12.321  -0.505  -0.358  0.00  0.00      MEMB  
ATOM   2873 H18C CHL1M  47     -12.301   0.865  -1.551  0.00  0.00      MEMB  
ATOM   2874  C12 CHL1M  47      -9.981  -0.304   0.891  0.00  0.00      MEMB  
ATOM   2875 H12A CHL1M  47      -9.425  -1.010   0.239  0.00  0.00      MEMB  
ATOM   2876 H12B CHL1M  47      -9.132   0.166   1.434  0.00  0.00      MEMB  
ATOM   2877  C11 CHL1M  47     -11.018  -1.015   1.825  0.00  0.00      MEMB  
ATOM   2878 H11A CHL1M  47     -11.742  -1.645   1.265  0.00  0.00      MEMB  
ATOM   2879 H11B CHL1M  47     -10.368  -1.708   2.402  0.00  0.00      MEMB  
ATOM   2880  C9  CHL1M  47     -11.831  -0.037   2.707  0.00  0.00      MEMB  
ATOM   2881  H9  CHL1M  47     -11.038   0.367   3.372  0.00  0.00      MEMB  
ATOM   2882  C10 CHL1M  47     -12.781  -0.676   3.751  0.00  0.00      MEMB  
ATOM   2883  C19 CHL1M  47     -13.593  -1.785   3.102  0.00  0.00      MEMB  
ATOM   2884 H19A CHL1M  47     -12.933  -2.640   2.840  0.00  0.00      MEMB  
ATOM   2885 H19B CHL1M  47     -14.386  -2.160   3.784  0.00  0.00      MEMB  
ATOM   2886 H19C CHL1M  47     -14.091  -1.478   2.158  0.00  0.00      MEMB  
ATOM   2887  C1  CHL1M  47     -11.990  -1.417   4.827  0.00  0.00      MEMB  
ATOM   2888  H1A CHL1M  47     -11.560  -2.328   4.357  0.00  0.00      MEMB  
ATOM   2889  H1B CHL1M  47     -11.187  -0.739   5.185  0.00  0.00      MEMB  
ATOM   2890  C2  CHL1M  47     -12.870  -2.091   5.952  0.00  0.00      MEMB  
ATOM   2891  H2A CHL1M  47     -12.154  -2.690   6.555  0.00  0.00      MEMB  
ATOM   2892  H2B CHL1M  47     -13.601  -2.808   5.520  0.00  0.00      MEMB  
ATOM   2893  C20 CHL1M  47      -9.097   1.313  -1.845  0.00  0.00      MEMB  
ATOM   2894  H20 CHL1M  47      -9.313   0.223  -1.868  0.00  0.00      MEMB  
ATOM   2895  C21 CHL1M  47      -7.621   1.369  -1.647  0.00  0.00      MEMB  
ATOM   2896 H21A CHL1M  47      -7.295   2.430  -1.601  0.00  0.00      MEMB  
ATOM   2897 H21B CHL1M  47      -7.067   0.847  -2.457  0.00  0.00      MEMB  
ATOM   2898 H21C CHL1M  47      -7.324   0.779  -0.754  0.00  0.00      MEMB  
ATOM   2899  C22 CHL1M  47      -9.539   2.029  -3.108  0.00  0.00      MEMB  
ATOM   2900 H22A CHL1M  47     -10.632   1.928  -3.278  0.00  0.00      MEMB  
ATOM   2901 H22B CHL1M  47      -9.357   3.125  -3.092  0.00  0.00      MEMB  
ATOM   2902  C23 CHL1M  47      -8.801   1.653  -4.404  0.00  0.00      MEMB  
ATOM   2903 H23A CHL1M  47      -7.696   1.768  -4.405  0.00  0.00      MEMB  
ATOM   2904 H23B CHL1M  47      -8.967   0.554  -4.415  0.00  0.00      MEMB  
ATOM   2905  C24 CHL1M  47      -9.489   2.258  -5.660  0.00  0.00      MEMB  
ATOM   2906 H24A CHL1M  47     -10.591   2.195  -5.530  0.00  0.00      MEMB  
ATOM   2907 H24B CHL1M  47      -9.327   3.357  -5.649  0.00  0.00      MEMB  
ATOM   2908  C25 CHL1M  47      -8.969   1.672  -7.022  0.00  0.00      MEMB  
ATOM   2909  H25 CHL1M  47      -7.930   2.056  -7.113  0.00  0.00      MEMB  
ATOM   2910  C26 CHL1M  47      -9.102   0.151  -7.094  0.00  0.00      MEMB  
ATOM   2911 H26A CHL1M  47     -10.099  -0.281  -6.861  0.00  0.00      MEMB  
ATOM   2912 H26B CHL1M  47      -8.989  -0.164  -8.153  0.00  0.00      MEMB  
ATOM   2913 H26C CHL1M  47      -8.305  -0.412  -6.563  0.00  0.00      MEMB  
ATOM   2914  C27 CHL1M  47      -9.714   2.330  -8.195  0.00  0.00      MEMB  
ATOM   2915 H27A CHL1M  47      -9.268   2.087  -9.183  0.00  0.00      MEMB  
ATOM   2916 H27B CHL1M  47     -10.752   1.937  -8.154  0.00  0.00      MEMB  
ATOM   2917 H27C CHL1M  47      -9.778   3.435  -8.095  0.00  0.00      MEMB  
ATOM   2918  N   POPCM  49      30.198 -18.348  20.195  0.00  0.00      MEMB  
ATOM   2919  C12 POPCM  49      29.710 -17.237  19.251  0.00  0.00      MEMB  
ATOM   2920 H12A POPCM  49      30.143 -16.279  19.498  0.00  0.00      MEMB  
ATOM   2921 H12B POPCM  49      28.680 -17.054  19.522  0.00  0.00      MEMB  
ATOM   2922  C13 POPCM  49      29.534 -19.675  20.054  0.00  0.00      MEMB  
ATOM   2923 H13A POPCM  49      28.483 -19.577  20.281  0.00  0.00      MEMB  
ATOM   2924 H13B POPCM  49      29.574 -20.054  19.043  0.00  0.00      MEMB  
ATOM   2925 H13C POPCM  49      30.092 -20.360  20.676  0.00  0.00      MEMB  
ATOM   2926  C14 POPCM  49      31.736 -18.505  20.136  0.00  0.00      MEMB  
ATOM   2927 H14A POPCM  49      32.372 -17.668  20.382  0.00  0.00      MEMB  
ATOM   2928 H14B POPCM  49      32.038 -19.281  20.823  0.00  0.00      MEMB  
ATOM   2929 H14C POPCM  49      32.008 -18.806  19.135  0.00  0.00      MEMB  
ATOM   2930  C15 POPCM  49      29.933 -17.984  21.637  0.00  0.00      MEMB  
ATOM   2931 H15A POPCM  49      28.965 -17.543  21.828  0.00  0.00      MEMB  
ATOM   2932 H15B POPCM  49      30.587 -17.139  21.794  0.00  0.00      MEMB  
ATOM   2933 H15C POPCM  49      30.264 -18.739  22.334  0.00  0.00      MEMB  
ATOM   2934  C11 POPCM  49      29.924 -17.540  17.720  0.00  0.00      MEMB  
ATOM   2935 H11A POPCM  49      30.978 -17.364  17.414  0.00  0.00      MEMB  
ATOM   2936 H11B POPCM  49      29.314 -16.748  17.236  0.00  0.00      MEMB  
ATOM   2937  P   POPCM  49      28.076 -18.976  16.517  0.00  0.00      MEMB  
ATOM   2938  O13 POPCM  49      27.113 -17.999  17.140  0.00  0.00      MEMB  
ATOM   2939  O14 POPCM  49      27.626 -20.422  16.566  0.00  0.00      MEMB  
ATOM   2940  O12 POPCM  49      29.495 -18.887  17.327  0.00  0.00      MEMB  
ATOM   2941  O11 POPCM  49      28.408 -18.548  15.065  0.00  0.00      MEMB  
ATOM   2942  C1  POPCM  49      29.315 -19.178  14.212  0.00  0.00      MEMB  
ATOM   2943  HA  POPCM  49      29.556 -20.220  14.512  0.00  0.00      MEMB  
ATOM   2944  HB  POPCM  49      30.240 -18.564  14.241  0.00  0.00      MEMB  
ATOM   2945  C2  POPCM  49      28.784 -19.312  12.813  0.00  0.00      MEMB  
ATOM   2946  HS  POPCM  49      29.554 -19.787  12.169  0.00  0.00      MEMB  
ATOM   2947  O21 POPCM  49      28.496 -18.045  12.276  0.00  0.00      MEMB  
ATOM   2948  C21 POPCM  49      29.559 -17.331  11.908  0.00  0.00      MEMB  
ATOM   2949  O22 POPCM  49      30.747 -17.630  12.117  0.00  0.00      MEMB  
ATOM   2950  C22 POPCM  49      29.080 -16.062  11.233  0.00  0.00      MEMB  
ATOM   2951  H2R POPCM  49      28.965 -15.286  12.020  0.00  0.00      MEMB  
ATOM   2952  H2S POPCM  49      28.054 -16.241  10.846  0.00  0.00      MEMB  
ATOM   2953  C3  POPCM  49      27.558 -20.291  12.616  0.00  0.00      MEMB  
ATOM   2954  HX  POPCM  49      26.682 -19.743  13.024  0.00  0.00      MEMB  
ATOM   2955  HY  POPCM  49      27.701 -21.188  13.254  0.00  0.00      MEMB  
ATOM   2956  O31 POPCM  49      27.369 -20.545  11.221  0.00  0.00      MEMB  
ATOM   2957  C31 POPCM  49      27.884 -21.689  10.821  0.00  0.00      MEMB  
ATOM   2958  O32 POPCM  49      28.622 -22.414  11.519  0.00  0.00      MEMB  
ATOM   2959  C32 POPCM  49      27.473 -22.043   9.326  0.00  0.00      MEMB  
ATOM   2960  H2X POPCM  49      27.880 -21.249   8.664  0.00  0.00      MEMB  
ATOM   2961  H2Y POPCM  49      26.377 -21.860   9.306  0.00  0.00      MEMB  
ATOM   2962  C23 POPCM  49      29.912 -15.525  10.121  0.00  0.00      MEMB  
ATOM   2963  H3R POPCM  49      29.392 -14.643   9.689  0.00  0.00      MEMB  
ATOM   2964  H3S POPCM  49      30.089 -16.208   9.263  0.00  0.00      MEMB  
ATOM   2965  C24 POPCM  49      31.337 -15.123  10.600  0.00  0.00      MEMB  
ATOM   2966  H4R POPCM  49      31.987 -16.013  10.739  0.00  0.00      MEMB  
ATOM   2967  H4S POPCM  49      31.185 -14.704  11.618  0.00  0.00      MEMB  
ATOM   2968  C25 POPCM  49      31.904 -13.969   9.736  0.00  0.00      MEMB  
ATOM   2969  H5R POPCM  49      32.746 -13.509  10.296  0.00  0.00      MEMB  
ATOM   2970  H5S POPCM  49      31.138 -13.194   9.520  0.00  0.00      MEMB  
ATOM   2971  C26 POPCM  49      32.436 -14.546   8.427  0.00  0.00      MEMB  
ATOM   2972  H6R POPCM  49      32.404 -13.760   7.642  0.00  0.00      MEMB  
ATOM   2973  H6S POPCM  49      31.682 -15.328   8.195  0.00  0.00      MEMB  
ATOM   2974  C27 POPCM  49      33.829 -15.127   8.518  0.00  0.00      MEMB  
ATOM   2975  H7R POPCM  49      33.701 -15.790   9.400  0.00  0.00      MEMB  
ATOM   2976  H7S POPCM  49      34.580 -14.340   8.746  0.00  0.00      MEMB  
ATOM   2977  C28 POPCM  49      34.206 -15.819   7.222  0.00  0.00      MEMB  
ATOM   2978  H8R POPCM  49      33.832 -15.199   6.379  0.00  0.00      MEMB  
ATOM   2979  H8S POPCM  49      33.701 -16.808   7.227  0.00  0.00      MEMB  
ATOM   2980  C29 POPCM  49      35.685 -15.939   7.063  0.00  0.00      MEMB  
ATOM   2981  H91 POPCM  49      36.183 -14.958   7.048  0.00  0.00      MEMB  
ATOM   2982 C210 POPCM  49      36.327 -17.125   6.891  0.00  0.00      MEMB  
ATOM   2983 H101 POPCM  49      37.420 -17.243   6.932  0.00  0.00      MEMB  
ATOM   2984 C211 POPCM  49      35.821 -18.573   6.808  0.00  0.00      MEMB  
ATOM   2985 H11R POPCM  49      34.725 -18.613   6.985  0.00  0.00      MEMB  
ATOM   2986 H11S POPCM  49      36.190 -19.210   7.640  0.00  0.00      MEMB  
ATOM   2987 C212 POPCM  49      36.199 -19.174   5.493  0.00  0.00      MEMB  
ATOM   2988 H12R POPCM  49      37.228 -18.886   5.188  0.00  0.00      MEMB  
ATOM   2989 H12S POPCM  49      35.498 -18.773   4.730  0.00  0.00      MEMB  
ATOM   2990 C213 POPCM  49      36.024 -20.703   5.463  0.00  0.00      MEMB  
ATOM   2991 H13R POPCM  49      34.917 -20.787   5.414  0.00  0.00      MEMB  
ATOM   2992 H13S POPCM  49      36.444 -21.128   6.400  0.00  0.00      MEMB  
ATOM   2993 C214 POPCM  49      36.566 -21.362   4.268  0.00  0.00      MEMB  
ATOM   2994 H14R POPCM  49      36.369 -22.456   4.269  0.00  0.00      MEMB  
ATOM   2995 H14S POPCM  49      37.672 -21.446   4.346  0.00  0.00      MEMB  
ATOM   2996 C215 POPCM  49      36.181 -20.759   2.913  0.00  0.00      MEMB  
ATOM   2997 H15R POPCM  49      36.466 -19.686   2.942  0.00  0.00      MEMB  
ATOM   2998 H15S POPCM  49      35.070 -20.765   2.889  0.00  0.00      MEMB  
ATOM   2999 C216 POPCM  49      36.656 -21.481   1.729  0.00  0.00      MEMB  
ATOM   3000 H16R POPCM  49      36.112 -22.441   1.600  0.00  0.00      MEMB  
ATOM   3001 H16S POPCM  49      37.763 -21.574   1.732  0.00  0.00      MEMB  
ATOM   3002 C217 POPCM  49      36.379 -20.656   0.443  0.00  0.00      MEMB  
ATOM   3003 H17R POPCM  49      36.638 -19.578   0.513  0.00  0.00      MEMB  
ATOM   3004 H17S POPCM  49      35.286 -20.857   0.410  0.00  0.00      MEMB  
ATOM   3005 C218 POPCM  49      37.043 -21.223  -0.819  0.00  0.00      MEMB  
ATOM   3006 H18R POPCM  49      36.496 -20.791  -1.685  0.00  0.00      MEMB  
ATOM   3007 H18S POPCM  49      36.933 -22.326  -0.895  0.00  0.00      MEMB  
ATOM   3008 H18T POPCM  49      38.135 -21.023  -0.833  0.00  0.00      MEMB  
ATOM   3009  C33 POPCM  49      27.859 -23.469   8.770  0.00  0.00      MEMB  
ATOM   3010  H3X POPCM  49      27.423 -24.257   9.421  0.00  0.00      MEMB  
ATOM   3011  H3Y POPCM  49      28.968 -23.528   8.743  0.00  0.00      MEMB  
ATOM   3012  C34 POPCM  49      27.242 -23.770   7.347  0.00  0.00      MEMB  
ATOM   3013  H4X POPCM  49      27.220 -22.853   6.720  0.00  0.00      MEMB  
ATOM   3014  H4Y POPCM  49      26.155 -23.920   7.520  0.00  0.00      MEMB  
ATOM   3015  C35 POPCM  49      27.908 -24.906   6.563  0.00  0.00      MEMB  
ATOM   3016  H5X POPCM  49      27.790 -25.812   7.194  0.00  0.00      MEMB  
ATOM   3017  H5Y POPCM  49      28.984 -24.627   6.551  0.00  0.00      MEMB  
ATOM   3018  C36 POPCM  49      27.452 -25.057   5.071  0.00  0.00      MEMB  
ATOM   3019  H6X POPCM  49      26.379 -24.780   4.982  0.00  0.00      MEMB  
ATOM   3020  H6Y POPCM  49      27.556 -26.150   4.902  0.00  0.00      MEMB  
ATOM   3021  C37 POPCM  49      28.336 -24.336   4.058  0.00  0.00      MEMB  
ATOM   3022  H7X POPCM  49      29.380 -24.714   4.042  0.00  0.00      MEMB  
ATOM   3023  H7Y POPCM  49      28.453 -23.350   4.555  0.00  0.00      MEMB  
ATOM   3024  C38 POPCM  49      27.695 -24.149   2.690  0.00  0.00      MEMB  
ATOM   3025  H8X POPCM  49      28.332 -23.567   1.989  0.00  0.00      MEMB  
ATOM   3026  H8Y POPCM  49      26.736 -23.597   2.788  0.00  0.00      MEMB  
ATOM   3027  C39 POPCM  49      27.272 -25.558   2.070  0.00  0.00      MEMB  
ATOM   3028  H9X POPCM  49      26.586 -25.958   2.848  0.00  0.00      MEMB  
ATOM   3029  H9Y POPCM  49      28.119 -26.241   1.843  0.00  0.00      MEMB  
ATOM   3030 C310 POPCM  49      26.521 -25.427   0.655  0.00  0.00      MEMB  
ATOM   3031 H10X POPCM  49      25.584 -24.840   0.760  0.00  0.00      MEMB  
ATOM   3032 H10Y POPCM  49      26.186 -26.450   0.379  0.00  0.00      MEMB  
ATOM   3033 C311 POPCM  49      27.447 -24.829  -0.416  0.00  0.00      MEMB  
ATOM   3034 H11X POPCM  49      28.433 -25.335  -0.349  0.00  0.00      MEMB  
ATOM   3035 H11Y POPCM  49      27.675 -23.780  -0.128  0.00  0.00      MEMB  
ATOM   3036 C312 POPCM  49      26.961 -24.839  -1.886  0.00  0.00      MEMB  
ATOM   3037 H12X POPCM  49      27.023 -25.902  -2.203  0.00  0.00      MEMB  
ATOM   3038 H12Y POPCM  49      27.494 -24.144  -2.571  0.00  0.00      MEMB  
ATOM   3039 C313 POPCM  49      25.495 -24.457  -2.086  0.00  0.00      MEMB  
ATOM   3040 H13X POPCM  49      24.730 -25.052  -1.543  0.00  0.00      MEMB  
ATOM   3041 H13Y POPCM  49      25.307 -24.649  -3.164  0.00  0.00      MEMB  
ATOM   3042 C314 POPCM  49      25.139 -22.974  -1.842  0.00  0.00      MEMB  
ATOM   3043 H14X POPCM  49      26.049 -22.389  -2.093  0.00  0.00      MEMB  
ATOM   3044 H14Y POPCM  49      24.953 -22.841  -0.755  0.00  0.00      MEMB  
ATOM   3045 C315 POPCM  49      23.892 -22.475  -2.682  0.00  0.00      MEMB  
ATOM   3046 H15X POPCM  49      23.914 -22.844  -3.729  0.00  0.00      MEMB  
ATOM   3047 H15Y POPCM  49      23.798 -21.372  -2.776  0.00  0.00      MEMB  
ATOM   3048 C316 POPCM  49      22.590 -22.941  -2.009  0.00  0.00      MEMB  
ATOM   3049 H16X POPCM  49      21.798 -22.450  -2.614  0.00  0.00      MEMB  
ATOM   3050 H16Y POPCM  49      22.373 -22.465  -1.028  0.00  0.00      MEMB  
ATOM   3051 H16Z POPCM  49      22.453 -24.043  -2.019  0.00  0.00      MEMB  
ATOM   3052  N   POPCM  50     -17.049  25.477  10.677  0.00  0.00      MEMB  
ATOM   3053  C12 POPCM  50     -18.539  25.246  10.540  0.00  0.00      MEMB  
ATOM   3054 H12A POPCM  50     -18.987  26.174  10.218  0.00  0.00      MEMB  
ATOM   3055 H12B POPCM  50     -18.867  25.106  11.559  0.00  0.00      MEMB  
ATOM   3056  C13 POPCM  50     -16.497  25.829   9.338  0.00  0.00      MEMB  
ATOM   3057 H13A POPCM  50     -17.213  26.183   8.611  0.00  0.00      MEMB  
ATOM   3058 H13B POPCM  50     -15.935  26.741   9.474  0.00  0.00      MEMB  
ATOM   3059 H13C POPCM  50     -16.046  24.987   8.834  0.00  0.00      MEMB  
ATOM   3060  C14 POPCM  50     -16.791  26.655  11.652  0.00  0.00      MEMB  
ATOM   3061 H14A POPCM  50     -17.246  26.462  12.613  0.00  0.00      MEMB  
ATOM   3062 H14B POPCM  50     -15.754  26.851  11.881  0.00  0.00      MEMB  
ATOM   3063 H14C POPCM  50     -17.134  27.543  11.141  0.00  0.00      MEMB  
ATOM   3064  C15 POPCM  50     -16.329  24.313  11.194  0.00  0.00      MEMB  
ATOM   3065 H15A POPCM  50     -15.296  24.614  11.294  0.00  0.00      MEMB  
ATOM   3066 H15B POPCM  50     -16.422  23.594  10.394  0.00  0.00      MEMB  
ATOM   3067 H15C POPCM  50     -16.711  23.978  12.146  0.00  0.00      MEMB  
ATOM   3068  C11 POPCM  50     -19.154  24.188   9.596  0.00  0.00      MEMB  
ATOM   3069 H11A POPCM  50     -19.367  24.679   8.622  0.00  0.00      MEMB  
ATOM   3070 H11B POPCM  50     -20.205  24.059   9.931  0.00  0.00      MEMB  
ATOM   3071  P   POPCM  50     -18.503  22.050   8.193  0.00  0.00      MEMB  
ATOM   3072  O13 POPCM  50     -19.097  20.777   8.584  0.00  0.00      MEMB  
ATOM   3073  O14 POPCM  50     -17.169  22.121   7.557  0.00  0.00      MEMB  
ATOM   3074  O12 POPCM  50     -18.435  22.970   9.491  0.00  0.00      MEMB  
ATOM   3075  O11 POPCM  50     -19.557  22.878   7.299  0.00  0.00      MEMB  
ATOM   3076  C1  POPCM  50     -21.007  22.519   7.269  0.00  0.00      MEMB  
ATOM   3077  HA  POPCM  50     -21.530  23.412   6.865  0.00  0.00      MEMB  
ATOM   3078  HB  POPCM  50     -21.454  22.382   8.276  0.00  0.00      MEMB  
ATOM   3079  C2  POPCM  50     -21.516  21.443   6.209  0.00  0.00      MEMB  
ATOM   3080  HS  POPCM  50     -21.109  20.447   6.484  0.00  0.00      MEMB  
ATOM   3081  O21 POPCM  50     -21.058  21.729   4.875  0.00  0.00      MEMB  
ATOM   3082  C21 POPCM  50     -19.837  21.322   4.521  0.00  0.00      MEMB  
ATOM   3083  O22 POPCM  50     -19.136  20.522   5.131  0.00  0.00      MEMB  
ATOM   3084  C22 POPCM  50     -19.329  22.017   3.251  0.00  0.00      MEMB  
ATOM   3085  H2R POPCM  50     -18.757  22.923   3.547  0.00  0.00      MEMB  
ATOM   3086  H2S POPCM  50     -20.075  22.376   2.511  0.00  0.00      MEMB  
ATOM   3087  C3  POPCM  50     -23.064  21.323   6.187  0.00  0.00      MEMB  
ATOM   3088  HX  POPCM  50     -23.418  22.356   5.978  0.00  0.00      MEMB  
ATOM   3089  HY  POPCM  50     -23.449  21.109   7.207  0.00  0.00      MEMB  
ATOM   3090  O31 POPCM  50     -23.552  20.433   5.227  0.00  0.00      MEMB  
ATOM   3091  C31 POPCM  50     -23.247  19.196   5.465  0.00  0.00      MEMB  
ATOM   3092  O32 POPCM  50     -22.666  18.754   6.469  0.00  0.00      MEMB  
ATOM   3093  C32 POPCM  50     -23.523  18.353   4.198  0.00  0.00      MEMB  
ATOM   3094  H2X POPCM  50     -24.590  18.513   3.932  0.00  0.00      MEMB  
ATOM   3095  H2Y POPCM  50     -23.331  17.330   4.588  0.00  0.00      MEMB  
ATOM   3096  C23 POPCM  50     -18.289  21.190   2.453  0.00  0.00      MEMB  
ATOM   3097  H3R POPCM  50     -18.417  20.088   2.396  0.00  0.00      MEMB  
ATOM   3098  H3S POPCM  50     -17.361  21.321   3.049  0.00  0.00      MEMB  
ATOM   3099  C24 POPCM  50     -18.186  21.581   0.914  0.00  0.00      MEMB  
ATOM   3100  H4R POPCM  50     -17.430  20.840   0.576  0.00  0.00      MEMB  
ATOM   3101  H4S POPCM  50     -17.825  22.628   0.821  0.00  0.00      MEMB  
ATOM   3102  C25 POPCM  50     -19.477  21.336   0.147  0.00  0.00      MEMB  
ATOM   3103  H5R POPCM  50     -20.197  22.174   0.268  0.00  0.00      MEMB  
ATOM   3104  H5S POPCM  50     -19.911  20.393   0.543  0.00  0.00      MEMB  
ATOM   3105  C26 POPCM  50     -19.355  21.132  -1.397  0.00  0.00      MEMB  
ATOM   3106  H6R POPCM  50     -18.868  22.072  -1.732  0.00  0.00      MEMB  
ATOM   3107  H6S POPCM  50     -20.309  21.119  -1.967  0.00  0.00      MEMB  
ATOM   3108  C27 POPCM  50     -18.640  19.825  -1.816  0.00  0.00      MEMB  
ATOM   3109  H7R POPCM  50     -19.243  18.950  -1.491  0.00  0.00      MEMB  
ATOM   3110  H7S POPCM  50     -17.743  19.697  -1.174  0.00  0.00      MEMB  
ATOM   3111  C28 POPCM  50     -18.220  19.930  -3.306  0.00  0.00      MEMB  
ATOM   3112  H8R POPCM  50     -17.652  18.995  -3.499  0.00  0.00      MEMB  
ATOM   3113  H8S POPCM  50     -17.524  20.796  -3.325  0.00  0.00      MEMB  
ATOM   3114  C29 POPCM  50     -19.381  19.943  -4.293  0.00  0.00      MEMB  
ATOM   3115  H91 POPCM  50     -20.226  19.240  -4.255  0.00  0.00      MEMB  
ATOM   3116 C210 POPCM  50     -19.572  20.859  -5.252  0.00  0.00      MEMB  
ATOM   3117 H101 POPCM  50     -20.462  20.833  -5.897  0.00  0.00      MEMB  
ATOM   3118 C211 POPCM  50     -18.711  22.048  -5.522  0.00  0.00      MEMB  
ATOM   3119 H11R POPCM  50     -18.101  22.290  -4.625  0.00  0.00      MEMB  
ATOM   3120 H11S POPCM  50     -19.492  22.806  -5.747  0.00  0.00      MEMB  
ATOM   3121 C212 POPCM  50     -17.803  21.889  -6.728  0.00  0.00      MEMB  
ATOM   3122 H12R POPCM  50     -17.272  22.865  -6.745  0.00  0.00      MEMB  
ATOM   3123 H12S POPCM  50     -18.429  21.830  -7.643  0.00  0.00      MEMB  
ATOM   3124 C213 POPCM  50     -16.865  20.680  -6.567  0.00  0.00      MEMB  
ATOM   3125 H13R POPCM  50     -17.477  19.754  -6.521  0.00  0.00      MEMB  
ATOM   3126 H13S POPCM  50     -16.253  20.712  -5.641  0.00  0.00      MEMB  
ATOM   3127 C214 POPCM  50     -15.844  20.630  -7.733  0.00  0.00      MEMB  
ATOM   3128 H14R POPCM  50     -15.085  19.873  -7.439  0.00  0.00      MEMB  
ATOM   3129 H14S POPCM  50     -15.372  21.634  -7.775  0.00  0.00      MEMB  
ATOM   3130 C215 POPCM  50     -16.408  20.190  -9.092  0.00  0.00      MEMB  
ATOM   3131 H15R POPCM  50     -15.556  19.693  -9.604  0.00  0.00      MEMB  
ATOM   3132 H15S POPCM  50     -16.810  21.060  -9.654  0.00  0.00      MEMB  
ATOM   3133 C216 POPCM  50     -17.465  19.125  -9.147  0.00  0.00      MEMB  
ATOM   3134 H16R POPCM  50     -18.422  19.582  -8.818  0.00  0.00      MEMB  
ATOM   3135 H16S POPCM  50     -17.157  18.306  -8.461  0.00  0.00      MEMB  
ATOM   3136 C217 POPCM  50     -17.560  18.482 -10.569  0.00  0.00      MEMB  
ATOM   3137 H17R POPCM  50     -18.253  17.626 -10.423  0.00  0.00      MEMB  
ATOM   3138 H17S POPCM  50     -16.577  18.104 -10.921  0.00  0.00      MEMB  
ATOM   3139 C218 POPCM  50     -18.136  19.517 -11.526  0.00  0.00      MEMB  
ATOM   3140 H18R POPCM  50     -17.474  20.350 -11.847  0.00  0.00      MEMB  
ATOM   3141 H18S POPCM  50     -18.986  20.009 -11.008  0.00  0.00      MEMB  
ATOM   3142 H18T POPCM  50     -18.541  19.025 -12.436  0.00  0.00      MEMB  
ATOM   3143  C33 POPCM  50     -22.638  18.772   3.017  0.00  0.00      MEMB  
ATOM   3144  H3X POPCM  50     -21.740  18.122   2.937  0.00  0.00      MEMB  
ATOM   3145  H3Y POPCM  50     -22.186  19.765   3.229  0.00  0.00      MEMB  
ATOM   3146  C34 POPCM  50     -23.378  18.750   1.609  0.00  0.00      MEMB  
ATOM   3147  H4X POPCM  50     -24.271  19.410   1.556  0.00  0.00      MEMB  
ATOM   3148  H4Y POPCM  50     -23.690  17.692   1.483  0.00  0.00      MEMB  
ATOM   3149  C35 POPCM  50     -22.439  19.045   0.475  0.00  0.00      MEMB  
ATOM   3150  H5X POPCM  50     -21.701  18.218   0.547  0.00  0.00      MEMB  
ATOM   3151  H5Y POPCM  50     -22.020  20.042   0.732  0.00  0.00      MEMB  
ATOM   3152  C36 POPCM  50     -23.026  19.190  -0.941  0.00  0.00      MEMB  
ATOM   3153  H6X POPCM  50     -22.473  19.875  -1.618  0.00  0.00      MEMB  
ATOM   3154  H6Y POPCM  50     -24.096  19.491  -0.934  0.00  0.00      MEMB  
ATOM   3155  C37 POPCM  50     -23.064  17.730  -1.578  0.00  0.00      MEMB  
ATOM   3156  H7X POPCM  50     -23.588  17.016  -0.907  0.00  0.00      MEMB  
ATOM   3157  H7Y POPCM  50     -22.044  17.302  -1.685  0.00  0.00      MEMB  
ATOM   3158  C38 POPCM  50     -23.787  17.665  -2.894  0.00  0.00      MEMB  
ATOM   3159  H8X POPCM  50     -24.795  18.131  -2.850  0.00  0.00      MEMB  
ATOM   3160  H8Y POPCM  50     -23.997  16.598  -3.125  0.00  0.00      MEMB  
ATOM   3161  C39 POPCM  50     -23.143  18.318  -4.104  0.00  0.00      MEMB  
ATOM   3162  H9X POPCM  50     -22.046  18.484  -4.047  0.00  0.00      MEMB  
ATOM   3163  H9Y POPCM  50     -23.542  19.354  -4.128  0.00  0.00      MEMB  
ATOM   3164 C310 POPCM  50     -23.577  17.750  -5.420  0.00  0.00      MEMB  
ATOM   3165 H10X POPCM  50     -24.677  17.780  -5.571  0.00  0.00      MEMB  
ATOM   3166 H10Y POPCM  50     -23.485  16.655  -5.586  0.00  0.00      MEMB  
ATOM   3167 C311 POPCM  50     -22.903  18.552  -6.527  0.00  0.00      MEMB  
ATOM   3168 H11X POPCM  50     -21.799  18.444  -6.586  0.00  0.00      MEMB  
ATOM   3169 H11Y POPCM  50     -23.218  19.591  -6.293  0.00  0.00      MEMB  
ATOM   3170 C312 POPCM  50     -23.279  18.147  -7.937  0.00  0.00      MEMB  
ATOM   3171 H12X POPCM  50     -24.377  17.979  -7.983  0.00  0.00      MEMB  
ATOM   3172 H12Y POPCM  50     -22.733  17.214  -8.194  0.00  0.00      MEMB  
ATOM   3173 C313 POPCM  50     -22.955  19.209  -9.037  0.00  0.00      MEMB  
ATOM   3174 H13X POPCM  50     -21.874  19.459  -8.984  0.00  0.00      MEMB  
ATOM   3175 H13Y POPCM  50     -23.457  20.165  -8.778  0.00  0.00      MEMB  
ATOM   3176 C314 POPCM  50     -23.259  18.849 -10.494  0.00  0.00      MEMB  
ATOM   3177 H14X POPCM  50     -24.359  18.879 -10.649  0.00  0.00      MEMB  
ATOM   3178 H14Y POPCM  50     -22.979  17.812 -10.781  0.00  0.00      MEMB  
ATOM   3179 C315 POPCM  50     -22.772  19.761 -11.591  0.00  0.00      MEMB  
ATOM   3180 H15X POPCM  50     -21.780  19.420 -11.956  0.00  0.00      MEMB  
ATOM   3181 H15Y POPCM  50     -22.801  20.781 -11.151  0.00  0.00      MEMB  
ATOM   3182 C316 POPCM  50     -23.707  19.675 -12.754  0.00  0.00      MEMB  
ATOM   3183 H16X POPCM  50     -24.777  19.711 -12.457  0.00  0.00      MEMB  
ATOM   3184 H16Y POPCM  50     -23.759  18.781 -13.412  0.00  0.00      MEMB  
ATOM   3185 H16Z POPCM  50     -23.491  20.532 -13.427  0.00  0.00      MEMB  
ATOM   3186  N   POPCM  51     -58.509  33.343  12.290  0.00  0.00      MEMB  
ATOM   3187  C12 POPCM  51     -59.122  32.213  11.463  0.00  0.00      MEMB  
ATOM   3188 H12A POPCM  51     -59.103  32.556  10.438  0.00  0.00      MEMB  
ATOM   3189 H12B POPCM  51     -60.184  32.113  11.634  0.00  0.00      MEMB  
ATOM   3190  C13 POPCM  51     -59.414  34.513  12.266  0.00  0.00      MEMB  
ATOM   3191 H13A POPCM  51     -59.616  34.742  11.230  0.00  0.00      MEMB  
ATOM   3192 H13B POPCM  51     -60.380  34.336  12.716  0.00  0.00      MEMB  
ATOM   3193 H13C POPCM  51     -58.922  35.397  12.644  0.00  0.00      MEMB  
ATOM   3194  C14 POPCM  51     -58.198  32.947  13.636  0.00  0.00      MEMB  
ATOM   3195 H14A POPCM  51     -58.026  33.808  14.265  0.00  0.00      MEMB  
ATOM   3196 H14B POPCM  51     -58.958  32.349  14.117  0.00  0.00      MEMB  
ATOM   3197 H14C POPCM  51     -57.275  32.387  13.673  0.00  0.00      MEMB  
ATOM   3198  C15 POPCM  51     -57.209  33.754  11.650  0.00  0.00      MEMB  
ATOM   3199 H15A POPCM  51     -56.602  32.871  11.782  0.00  0.00      MEMB  
ATOM   3200 H15B POPCM  51     -56.829  34.634  12.149  0.00  0.00      MEMB  
ATOM   3201 H15C POPCM  51     -57.240  34.009  10.601  0.00  0.00      MEMB  
ATOM   3202  C11 POPCM  51     -58.500  30.863  11.551  0.00  0.00      MEMB  
ATOM   3203 H11A POPCM  51     -59.109  30.203  10.897  0.00  0.00      MEMB  
ATOM   3204 H11B POPCM  51     -58.594  30.476  12.589  0.00  0.00      MEMB  
ATOM   3205  P   POPCM  51     -56.804  30.713   9.614  0.00  0.00      MEMB  
ATOM   3206  O13 POPCM  51     -57.165  29.338   9.203  0.00  0.00      MEMB  
ATOM   3207  O14 POPCM  51     -55.358  31.011   9.433  0.00  0.00      MEMB  
ATOM   3208  O12 POPCM  51     -57.079  30.929  11.156  0.00  0.00      MEMB  
ATOM   3209  O11 POPCM  51     -57.623  31.889   9.034  0.00  0.00      MEMB  
ATOM   3210  C1  POPCM  51     -58.679  31.694   8.093  0.00  0.00      MEMB  
ATOM   3211  HA  POPCM  51     -59.431  32.485   8.303  0.00  0.00      MEMB  
ATOM   3212  HB  POPCM  51     -59.203  30.727   8.247  0.00  0.00      MEMB  
ATOM   3213  C2  POPCM  51     -58.226  31.937   6.611  0.00  0.00      MEMB  
ATOM   3214  HS  POPCM  51     -57.482  31.128   6.447  0.00  0.00      MEMB  
ATOM   3215  O21 POPCM  51     -57.597  33.187   6.436  0.00  0.00      MEMB  
ATOM   3216  C21 POPCM  51     -56.654  33.269   5.470  0.00  0.00      MEMB  
ATOM   3217  O22 POPCM  51     -56.039  32.338   4.980  0.00  0.00      MEMB  
ATOM   3218  C22 POPCM  51     -56.494  34.688   5.144  0.00  0.00      MEMB  
ATOM   3219  H2R POPCM  51     -56.454  35.317   6.058  0.00  0.00      MEMB  
ATOM   3220  H2S POPCM  51     -57.493  34.969   4.747  0.00  0.00      MEMB  
ATOM   3221  C3  POPCM  51     -59.386  31.708   5.572  0.00  0.00      MEMB  
ATOM   3222  HX  POPCM  51     -60.081  32.573   5.642  0.00  0.00      MEMB  
ATOM   3223  HY  POPCM  51     -59.877  30.743   5.818  0.00  0.00      MEMB  
ATOM   3224  O31 POPCM  51     -58.773  31.745   4.176  0.00  0.00      MEMB  
ATOM   3225  C31 POPCM  51     -58.156  30.606   3.754  0.00  0.00      MEMB  
ATOM   3226  O32 POPCM  51     -58.232  29.521   4.330  0.00  0.00      MEMB  
ATOM   3227  C32 POPCM  51     -57.342  30.982   2.453  0.00  0.00      MEMB  
ATOM   3228  H2X POPCM  51     -56.556  31.612   2.922  0.00  0.00      MEMB  
ATOM   3229  H2Y POPCM  51     -57.993  31.712   1.925  0.00  0.00      MEMB  
ATOM   3230  C23 POPCM  51     -55.410  35.172   4.157  0.00  0.00      MEMB  
ATOM   3231  H3R POPCM  51     -54.397  35.099   4.607  0.00  0.00      MEMB  
ATOM   3232  H3S POPCM  51     -55.679  36.220   3.905  0.00  0.00      MEMB  
ATOM   3233  C24 POPCM  51     -55.327  34.396   2.847  0.00  0.00      MEMB  
ATOM   3234  H4R POPCM  51     -56.372  34.113   2.597  0.00  0.00      MEMB  
ATOM   3235  H4S POPCM  51     -54.931  33.360   2.916  0.00  0.00      MEMB  
ATOM   3236  C25 POPCM  51     -54.645  35.203   1.816  0.00  0.00      MEMB  
ATOM   3237  H5R POPCM  51     -53.611  35.442   2.142  0.00  0.00      MEMB  
ATOM   3238  H5S POPCM  51     -55.095  36.217   1.871  0.00  0.00      MEMB  
ATOM   3239  C26 POPCM  51     -54.754  34.559   0.490  0.00  0.00      MEMB  
ATOM   3240  H6R POPCM  51     -55.809  34.552   0.140  0.00  0.00      MEMB  
ATOM   3241  H6S POPCM  51     -54.358  33.528   0.608  0.00  0.00      MEMB  
ATOM   3242  C27 POPCM  51     -53.835  35.201  -0.503  0.00  0.00      MEMB  
ATOM   3243  H7R POPCM  51     -52.788  35.159  -0.133  0.00  0.00      MEMB  
ATOM   3244  H7S POPCM  51     -54.079  36.285  -0.504  0.00  0.00      MEMB  
ATOM   3245  C28 POPCM  51     -53.872  34.580  -1.933  0.00  0.00      MEMB  
ATOM   3246  H8R POPCM  51     -54.885  34.841  -2.307  0.00  0.00      MEMB  
ATOM   3247  H8S POPCM  51     -53.854  33.482  -1.765  0.00  0.00      MEMB  
ATOM   3248  C29 POPCM  51     -52.942  34.897  -3.004  0.00  0.00      MEMB  
ATOM   3249  H91 POPCM  51     -51.881  34.835  -2.721  0.00  0.00      MEMB  
ATOM   3250 C210 POPCM  51     -53.133  35.376  -4.269  0.00  0.00      MEMB  
ATOM   3251 H101 POPCM  51     -52.200  35.503  -4.838  0.00  0.00      MEMB  
ATOM   3252 C211 POPCM  51     -54.520  35.603  -4.884  0.00  0.00      MEMB  
ATOM   3253 H11R POPCM  51     -54.530  36.711  -4.964  0.00  0.00      MEMB  
ATOM   3254 H11S POPCM  51     -55.342  35.236  -4.233  0.00  0.00      MEMB  
ATOM   3255 C212 POPCM  51     -54.738  34.973  -6.233  0.00  0.00      MEMB  
ATOM   3256 H12R POPCM  51     -54.640  33.872  -6.125  0.00  0.00      MEMB  
ATOM   3257 H12S POPCM  51     -53.969  35.390  -6.918  0.00  0.00      MEMB  
ATOM   3258 C213 POPCM  51     -56.085  35.387  -6.750  0.00  0.00      MEMB  
ATOM   3259 H13R POPCM  51     -55.961  36.491  -6.764  0.00  0.00      MEMB  
ATOM   3260 H13S POPCM  51     -56.916  35.198  -6.037  0.00  0.00      MEMB  
ATOM   3261 C214 POPCM  51     -56.445  34.755  -8.087  0.00  0.00      MEMB  
ATOM   3262 H14R POPCM  51     -56.542  33.654  -7.974  0.00  0.00      MEMB  
ATOM   3263 H14S POPCM  51     -55.586  34.863  -8.783  0.00  0.00      MEMB  
ATOM   3264 C215 POPCM  51     -57.851  35.184  -8.604  0.00  0.00      MEMB  
ATOM   3265 H15R POPCM  51     -57.834  36.245  -8.934  0.00  0.00      MEMB  
ATOM   3266 H15S POPCM  51     -58.484  35.133  -7.692  0.00  0.00      MEMB  
ATOM   3267 C216 POPCM  51     -58.371  34.232  -9.641  0.00  0.00      MEMB  
ATOM   3268 H16R POPCM  51     -59.467  34.182  -9.465  0.00  0.00      MEMB  
ATOM   3269 H16S POPCM  51     -58.183  33.169  -9.379  0.00  0.00      MEMB  
ATOM   3270 C217 POPCM  51     -58.147  34.480 -11.147  0.00  0.00      MEMB  
ATOM   3271 H17R POPCM  51     -58.413  33.598 -11.768  0.00  0.00      MEMB  
ATOM   3272 H17S POPCM  51     -57.047  34.501 -11.298  0.00  0.00      MEMB  
ATOM   3273 C218 POPCM  51     -58.906  35.685 -11.534  0.00  0.00      MEMB  
ATOM   3274 H18R POPCM  51     -58.762  35.910 -12.612  0.00  0.00      MEMB  
ATOM   3275 H18S POPCM  51     -58.576  36.570 -10.949  0.00  0.00      MEMB  
ATOM   3276 H18T POPCM  51     -59.942  35.343 -11.324  0.00  0.00      MEMB  
ATOM   3277  C33 POPCM  51     -57.138  29.775   1.602  0.00  0.00      MEMB  
ATOM   3278  H3X POPCM  51     -56.582  28.915   2.033  0.00  0.00      MEMB  
ATOM   3279  H3Y POPCM  51     -56.452  30.070   0.779  0.00  0.00      MEMB  
ATOM   3280  C34 POPCM  51     -58.387  29.187   0.972  0.00  0.00      MEMB  
ATOM   3281  H4X POPCM  51     -58.983  30.005   0.514  0.00  0.00      MEMB  
ATOM   3282  H4Y POPCM  51     -59.069  28.777   1.747  0.00  0.00      MEMB  
ATOM   3283  C35 POPCM  51     -58.089  28.109  -0.053  0.00  0.00      MEMB  
ATOM   3284  H5X POPCM  51     -57.620  28.633  -0.913  0.00  0.00      MEMB  
ATOM   3285  H5Y POPCM  51     -59.107  28.098  -0.497  0.00  0.00      MEMB  
ATOM   3286  C36 POPCM  51     -57.620  26.733   0.373  0.00  0.00      MEMB  
ATOM   3287  H6X POPCM  51     -57.931  25.963  -0.365  0.00  0.00      MEMB  
ATOM   3288  H6Y POPCM  51     -57.962  26.597   1.422  0.00  0.00      MEMB  
ATOM   3289  C37 POPCM  51     -56.019  26.618   0.250  0.00  0.00      MEMB  
ATOM   3290  H7X POPCM  51     -55.483  27.182   1.043  0.00  0.00      MEMB  
ATOM   3291  H7Y POPCM  51     -55.676  26.977  -0.745  0.00  0.00      MEMB  
ATOM   3292  C38 POPCM  51     -55.339  25.129   0.302  0.00  0.00      MEMB  
ATOM   3293  H8X POPCM  51     -55.735  24.451  -0.484  0.00  0.00      MEMB  
ATOM   3294  H8Y POPCM  51     -55.761  24.757   1.260  0.00  0.00      MEMB  
ATOM   3295  C39 POPCM  51     -53.795  25.360   0.345  0.00  0.00      MEMB  
ATOM   3296  H9X POPCM  51     -53.387  26.145   1.017  0.00  0.00      MEMB  
ATOM   3297  H9Y POPCM  51     -53.527  25.690  -0.681  0.00  0.00      MEMB  
ATOM   3298 C310 POPCM  51     -53.056  24.070   0.656  0.00  0.00      MEMB  
ATOM   3299 H10X POPCM  51     -53.358  23.213   0.017  0.00  0.00      MEMB  
ATOM   3300 H10Y POPCM  51     -53.296  23.624   1.645  0.00  0.00      MEMB  
ATOM   3301 C311 POPCM  51     -51.576  24.184   0.339  0.00  0.00      MEMB  
ATOM   3302 H11X POPCM  51     -50.996  24.918   0.938  0.00  0.00      MEMB  
ATOM   3303 H11Y POPCM  51     -51.396  24.323  -0.749  0.00  0.00      MEMB  
ATOM   3304 C312 POPCM  51     -50.840  22.891   0.754  0.00  0.00      MEMB  
ATOM   3305 H12X POPCM  51     -51.500  22.269   1.395  0.00  0.00      MEMB  
ATOM   3306 H12Y POPCM  51     -50.009  22.998   1.483  0.00  0.00      MEMB  
ATOM   3307 C313 POPCM  51     -50.332  22.099  -0.462  0.00  0.00      MEMB  
ATOM   3308 H13X POPCM  51     -49.407  21.498  -0.328  0.00  0.00      MEMB  
ATOM   3309 H13Y POPCM  51     -50.095  22.919  -1.173  0.00  0.00      MEMB  
ATOM   3310 C314 POPCM  51     -51.354  21.066  -0.977  0.00  0.00      MEMB  
ATOM   3311 H14X POPCM  51     -52.382  21.487  -0.989  0.00  0.00      MEMB  
ATOM   3312 H14Y POPCM  51     -51.453  20.257  -0.223  0.00  0.00      MEMB  
ATOM   3313 C315 POPCM  51     -50.981  20.488  -2.340  0.00  0.00      MEMB  
ATOM   3314 H15X POPCM  51     -49.977  20.013  -2.319  0.00  0.00      MEMB  
ATOM   3315 H15Y POPCM  51     -51.043  21.266  -3.130  0.00  0.00      MEMB  
ATOM   3316 C316 POPCM  51     -52.035  19.478  -2.861  0.00  0.00      MEMB  
ATOM   3317 H16X POPCM  51     -53.031  19.957  -2.746  0.00  0.00      MEMB  
ATOM   3318 H16Y POPCM  51     -51.941  18.648  -2.129  0.00  0.00      MEMB  
ATOM   3319 H16Z POPCM  51     -51.922  19.070  -3.889  0.00  0.00      MEMB  
ATOM   3320  N   PSM M  52       4.120   3.643  11.013  0.00  0.00      MEMB  
ATOM   3321  C15 PSM M  52       3.943   4.809  10.122  0.00  0.00      MEMB  
ATOM   3322 H15A PSM M  52       4.481   5.689  10.443  0.00  0.00      MEMB  
ATOM   3323 H15B PSM M  52       4.400   4.655   9.156  0.00  0.00      MEMB  
ATOM   3324 H15C PSM M  52       2.939   5.200  10.050  0.00  0.00      MEMB  
ATOM   3325  C14 PSM M  52       5.595   3.567  11.293  0.00  0.00      MEMB  
ATOM   3326 H14A PSM M  52       5.858   2.853  12.060  0.00  0.00      MEMB  
ATOM   3327 H14B PSM M  52       6.077   3.318  10.360  0.00  0.00      MEMB  
ATOM   3328 H14C PSM M  52       5.996   4.508  11.639  0.00  0.00      MEMB  
ATOM   3329  C13 PSM M  52       3.422   3.843  12.298  0.00  0.00      MEMB  
ATOM   3330 H13A PSM M  52       2.350   3.881  12.175  0.00  0.00      MEMB  
ATOM   3331 H13B PSM M  52       3.623   3.084  13.039  0.00  0.00      MEMB  
ATOM   3332 H13C PSM M  52       3.802   4.765  12.713  0.00  0.00      MEMB  
ATOM   3333  C12 PSM M  52       3.632   2.345  10.332  0.00  0.00      MEMB  
ATOM   3334 H12A PSM M  52       2.579   2.395  10.095  0.00  0.00      MEMB  
ATOM   3335 H12B PSM M  52       4.127   2.252   9.377  0.00  0.00      MEMB  
ATOM   3336  C11 PSM M  52       3.929   0.995  11.031  0.00  0.00      MEMB  
ATOM   3337 H11A PSM M  52       4.955   0.986  11.458  0.00  0.00      MEMB  
ATOM   3338 H11B PSM M  52       3.175   0.954  11.846  0.00  0.00      MEMB  
ATOM   3339  P   PSM M  52       4.847  -0.365   8.962  0.00  0.00      MEMB  
ATOM   3340  O13 PSM M  52       6.051   0.511   9.061  0.00  0.00      MEMB  
ATOM   3341  O14 PSM M  52       5.040  -1.846   8.787  0.00  0.00      MEMB  
ATOM   3342  O11 PSM M  52       3.974   0.127   7.722  0.00  0.00      MEMB  
ATOM   3343  O12 PSM M  52       3.776  -0.071  10.040  0.00  0.00      MEMB  
ATOM   3344  C1S PSM M  52       2.696   0.687   7.583  0.00  0.00      MEMB  
ATOM   3345  H1S PSM M  52       1.968   0.326   8.341  0.00  0.00      MEMB  
ATOM   3346  H1T PSM M  52       2.799   1.790   7.658  0.00  0.00      MEMB  
ATOM   3347  NF  PSM M  52       0.950   1.034   5.711  0.00  0.00      MEMB  
ATOM   3348  HNF PSM M  52       0.085   0.543   5.636  0.00  0.00      MEMB  
ATOM   3349  C2S PSM M  52       2.104   0.223   6.164  0.00  0.00      MEMB  
ATOM   3350  H2S PSM M  52       2.921   0.471   5.454  0.00  0.00      MEMB  
ATOM   3351  C3S PSM M  52       1.851  -1.259   6.059  0.00  0.00      MEMB  
ATOM   3352  H3S PSM M  52       0.805  -1.409   6.402  0.00  0.00      MEMB  
ATOM   3353  O3  PSM M  52       2.686  -2.147   6.806  0.00  0.00      MEMB  
ATOM   3354  HO3 PSM M  52       3.279  -1.537   7.250  0.00  0.00      MEMB  
ATOM   3355  C4S PSM M  52       1.720  -1.678   4.603  0.00  0.00      MEMB  
ATOM   3356  H4S PSM M  52       0.759  -1.399   4.147  0.00  0.00      MEMB  
ATOM   3357  C5S PSM M  52       2.692  -2.254   3.914  0.00  0.00      MEMB  
ATOM   3358  H5S PSM M  52       3.655  -2.549   4.357  0.00  0.00      MEMB  
ATOM   3359  C6S PSM M  52       2.527  -2.660   2.466  0.00  0.00      MEMB  
ATOM   3360  H6S PSM M  52       3.426  -3.086   1.971  0.00  0.00      MEMB  
ATOM   3361  H6T PSM M  52       1.644  -3.316   2.316  0.00  0.00      MEMB  
ATOM   3362  C7S PSM M  52       2.368  -1.395   1.539  0.00  0.00      MEMB  
ATOM   3363  H7S PSM M  52       1.324  -1.029   1.642  0.00  0.00      MEMB  
ATOM   3364  H7T PSM M  52       3.158  -0.664   1.814  0.00  0.00      MEMB  
ATOM   3365  C8S PSM M  52       2.861  -1.540   0.075  0.00  0.00      MEMB  
ATOM   3366  H8S PSM M  52       3.967  -1.635   0.123  0.00  0.00      MEMB  
ATOM   3367  H8T PSM M  52       2.329  -2.393  -0.398  0.00  0.00      MEMB  
ATOM   3368  C9S PSM M  52       2.485  -0.298  -0.713  0.00  0.00      MEMB  
ATOM   3369  H9S PSM M  52       1.385  -0.197  -0.603  0.00  0.00      MEMB  
ATOM   3370  H9T PSM M  52       2.718   0.704  -0.295  0.00  0.00      MEMB  
ATOM   3371 C10S PSM M  52       3.117  -0.305  -2.141  0.00  0.00      MEMB  
ATOM   3372 H10S PSM M  52       3.307   0.704  -2.566  0.00  0.00      MEMB  
ATOM   3373 H10T PSM M  52       4.094  -0.826  -2.044  0.00  0.00      MEMB  
ATOM   3374 C11S PSM M  52       2.271  -0.910  -3.214  0.00  0.00      MEMB  
ATOM   3375 H11S PSM M  52       2.175  -2.009  -3.078  0.00  0.00      MEMB  
ATOM   3376 H11T PSM M  52       1.264  -0.470  -3.052  0.00  0.00      MEMB  
ATOM   3377 C12S PSM M  52       2.838  -0.488  -4.624  0.00  0.00      MEMB  
ATOM   3378 H12S PSM M  52       3.268   0.536  -4.661  0.00  0.00      MEMB  
ATOM   3379 H12T PSM M  52       3.765  -1.071  -4.809  0.00  0.00      MEMB  
ATOM   3380 C13S PSM M  52       1.749  -0.739  -5.647  0.00  0.00      MEMB  
ATOM   3381 H13S PSM M  52       1.625  -1.840  -5.731  0.00  0.00      MEMB  
ATOM   3382 H13T PSM M  52       0.805  -0.222  -5.372  0.00  0.00      MEMB  
ATOM   3383 C14S PSM M  52       2.227  -0.215  -7.053  0.00  0.00      MEMB  
ATOM   3384 H14S PSM M  52       2.401   0.875  -6.926  0.00  0.00      MEMB  
ATOM   3385 H14T PSM M  52       3.184  -0.720  -7.305  0.00  0.00      MEMB  
ATOM   3386 C15S PSM M  52       1.163  -0.543  -8.126  0.00  0.00      MEMB  
ATOM   3387 H15S PSM M  52       1.114  -1.653  -8.134  0.00  0.00      MEMB  
ATOM   3388 H15T PSM M  52       0.205  -0.073  -7.816  0.00  0.00      MEMB  
ATOM   3389 C16S PSM M  52       1.616  -0.003  -9.485  0.00  0.00      MEMB  
ATOM   3390 H16S PSM M  52       1.395   1.078  -9.615  0.00  0.00      MEMB  
ATOM   3391 H16T PSM M  52       2.698  -0.130  -9.702  0.00  0.00      MEMB  
ATOM   3392 C17S PSM M  52       0.775  -0.822 -10.548  0.00  0.00      MEMB  
ATOM   3393 H17S PSM M  52       1.306  -0.808 -11.524  0.00  0.00      MEMB  
ATOM   3394 H17T PSM M  52       0.792  -1.884 -10.222  0.00  0.00      MEMB  
ATOM   3395 C18S PSM M  52      -0.621  -0.290 -10.759  0.00  0.00      MEMB  
ATOM   3396 H18S PSM M  52      -1.125  -0.235  -9.771  0.00  0.00      MEMB  
ATOM   3397 H18T PSM M  52      -0.487   0.751 -11.123  0.00  0.00      MEMB  
ATOM   3398 H18U PSM M  52      -1.267  -0.967 -11.359  0.00  0.00      MEMB  
ATOM   3399  C1F PSM M  52       1.052   2.271   5.248  0.00  0.00      MEMB  
ATOM   3400  OF  PSM M  52       2.125   2.854   5.337  0.00  0.00      MEMB  
ATOM   3401  C2F PSM M  52      -0.195   2.962   4.711  0.00  0.00      MEMB  
ATOM   3402  H2F PSM M  52       0.208   3.903   4.277  0.00  0.00      MEMB  
ATOM   3403  H2G PSM M  52      -0.832   3.209   5.587  0.00  0.00      MEMB  
ATOM   3404  C3F PSM M  52      -0.911   2.159   3.655  0.00  0.00      MEMB  
ATOM   3405  H3F PSM M  52      -1.578   2.891   3.152  0.00  0.00      MEMB  
ATOM   3406  H3G PSM M  52      -1.524   1.405   4.193  0.00  0.00      MEMB  
ATOM   3407  C4F PSM M  52      -0.149   1.412   2.548  0.00  0.00      MEMB  
ATOM   3408  H4F PSM M  52      -0.862   1.076   1.765  0.00  0.00      MEMB  
ATOM   3409  H4G PSM M  52       0.462   0.590   2.977  0.00  0.00      MEMB  
ATOM   3410  C5F PSM M  52       0.851   2.171   1.723  0.00  0.00      MEMB  
ATOM   3411  H5F PSM M  52       1.334   1.383   1.107  0.00  0.00      MEMB  
ATOM   3412  H5G PSM M  52       1.642   2.670   2.323  0.00  0.00      MEMB  
ATOM   3413  C6F PSM M  52       0.151   3.183   0.781  0.00  0.00      MEMB  
ATOM   3414  H6F PSM M  52       0.729   4.129   0.712  0.00  0.00      MEMB  
ATOM   3415  H6G PSM M  52      -0.841   3.494   1.173  0.00  0.00      MEMB  
ATOM   3416  C7F PSM M  52      -0.108   2.452  -0.566  0.00  0.00      MEMB  
ATOM   3417  H7F PSM M  52      -1.033   1.840  -0.509  0.00  0.00      MEMB  
ATOM   3418  H7G PSM M  52       0.743   1.772  -0.786  0.00  0.00      MEMB  
ATOM   3419  C8F PSM M  52      -0.287   3.384  -1.814  0.00  0.00      MEMB  
ATOM   3420  H8F PSM M  52       0.529   4.138  -1.835  0.00  0.00      MEMB  
ATOM   3421  H8G PSM M  52      -1.256   3.905  -1.661  0.00  0.00      MEMB  
ATOM   3422  C9F PSM M  52      -0.315   2.643  -3.159  0.00  0.00      MEMB  
ATOM   3423  H9F PSM M  52      -1.188   1.968  -3.288  0.00  0.00      MEMB  
ATOM   3424  H9G PSM M  52       0.574   1.994  -3.314  0.00  0.00      MEMB  
ATOM   3425 C10F PSM M  52      -0.246   3.643  -4.253  0.00  0.00      MEMB  
ATOM   3426 H10F PSM M  52       0.643   4.291  -4.096  0.00  0.00      MEMB  
ATOM   3427 H10G PSM M  52      -1.125   4.319  -4.186  0.00  0.00      MEMB  
ATOM   3428 C11F PSM M  52      -0.339   3.041  -5.656  0.00  0.00      MEMB  
ATOM   3429 H11F PSM M  52      -1.125   2.256  -5.668  0.00  0.00      MEMB  
ATOM   3430 H11G PSM M  52       0.679   2.630  -5.828  0.00  0.00      MEMB  
ATOM   3431 C12F PSM M  52      -0.665   4.004  -6.880  0.00  0.00      MEMB  
ATOM   3432 H12F PSM M  52      -0.012   4.903  -6.896  0.00  0.00      MEMB  
ATOM   3433 H12G PSM M  52      -1.724   4.328  -6.797  0.00  0.00      MEMB  
ATOM   3434 C13F PSM M  52      -0.584   3.237  -8.235  0.00  0.00      MEMB  
ATOM   3435 H13F PSM M  52      -1.103   2.254  -8.247  0.00  0.00      MEMB  
ATOM   3436 H13G PSM M  52       0.486   2.992  -8.408  0.00  0.00      MEMB  
ATOM   3437 C14F PSM M  52      -1.128   4.028  -9.413  0.00  0.00      MEMB  
ATOM   3438 H14F PSM M  52      -0.402   4.842  -9.627  0.00  0.00      MEMB  
ATOM   3439 H14G PSM M  52      -2.157   4.394  -9.211  0.00  0.00      MEMB  
ATOM   3440 C15F PSM M  52      -1.095   3.261 -10.735  0.00  0.00      MEMB  
ATOM   3441 H15F PSM M  52      -1.676   2.316 -10.689  0.00  0.00      MEMB  
ATOM   3442 H15G PSM M  52      -0.042   2.929 -10.856  0.00  0.00      MEMB  
ATOM   3443 C16F PSM M  52      -1.560   4.150 -11.917  0.00  0.00      MEMB  
ATOM   3444 H16F PSM M  52      -2.608   4.468 -11.729  0.00  0.00      MEMB  
ATOM   3445 H16G PSM M  52      -1.067   5.140 -12.016  0.00  0.00      MEMB  
ATOM   3446 H16H PSM M  52      -1.511   3.455 -12.782  0.00  0.00      MEMB  
ATOM   3447  N   DPPCM  53     -30.483  26.904   8.747  0.00  0.00      MEMB  
ATOM   3448  C13 DPPCM  53     -31.831  27.239   8.172  0.00  0.00      MEMB  
ATOM   3449 H13A DPPCM  53     -32.001  28.269   8.449  0.00  0.00      MEMB  
ATOM   3450 H13B DPPCM  53     -32.689  26.739   8.597  0.00  0.00      MEMB  
ATOM   3451 H13C DPPCM  53     -31.873  27.007   7.118  0.00  0.00      MEMB  
ATOM   3452  C14 DPPCM  53     -30.312  25.439   8.889  0.00  0.00      MEMB  
ATOM   3453 H14A DPPCM  53     -29.404  25.275   9.450  0.00  0.00      MEMB  
ATOM   3454 H14B DPPCM  53     -30.192  24.976   7.921  0.00  0.00      MEMB  
ATOM   3455 H14C DPPCM  53     -31.124  24.956   9.412  0.00  0.00      MEMB  
ATOM   3456  C15 DPPCM  53     -29.372  27.433   7.908  0.00  0.00      MEMB  
ATOM   3457 H15A DPPCM  53     -28.393  27.193   8.295  0.00  0.00      MEMB  
ATOM   3458 H15B DPPCM  53     -29.419  28.506   7.795  0.00  0.00      MEMB  
ATOM   3459 H15C DPPCM  53     -29.389  27.076   6.889  0.00  0.00      MEMB  
ATOM   3460  C12 DPPCM  53     -30.339  27.634  10.094  0.00  0.00      MEMB  
ATOM   3461 H12A DPPCM  53     -29.491  27.308  10.678  0.00  0.00      MEMB  
ATOM   3462 H12B DPPCM  53     -31.208  27.371  10.679  0.00  0.00      MEMB  
ATOM   3463  C11 DPPCM  53     -30.276  29.180  10.029  0.00  0.00      MEMB  
ATOM   3464 H11A DPPCM  53     -29.379  29.505   9.461  0.00  0.00      MEMB  
ATOM   3465 H11B DPPCM  53     -30.017  29.482  11.066  0.00  0.00      MEMB  
ATOM   3466  P   DPPCM  53     -31.773  30.860   8.589  0.00  0.00      MEMB  
ATOM   3467  O13 DPPCM  53     -31.179  32.123   9.064  0.00  0.00      MEMB  
ATOM   3468  O14 DPPCM  53     -33.191  31.000   8.188  0.00  0.00      MEMB  
ATOM   3469  O11 DPPCM  53     -30.986  30.310   7.353  0.00  0.00      MEMB  
ATOM   3470  O12 DPPCM  53     -31.598  29.721   9.671  0.00  0.00      MEMB  
ATOM   3471  C1  DPPCM  53     -29.925  30.977   6.681  0.00  0.00      MEMB  
ATOM   3472  HA  DPPCM  53     -29.244  30.265   6.166  0.00  0.00      MEMB  
ATOM   3473  HB  DPPCM  53     -29.314  31.489   7.455  0.00  0.00      MEMB  
ATOM   3474  C2  DPPCM  53     -30.483  31.986   5.683  0.00  0.00      MEMB  
ATOM   3475  HS  DPPCM  53     -31.103  32.742   6.212  0.00  0.00      MEMB  
ATOM   3476  O21 DPPCM  53     -31.119  31.300   4.582  0.00  0.00      MEMB  
ATOM   3477  C21 DPPCM  53     -32.396  31.654   4.326  0.00  0.00      MEMB  
ATOM   3478  O22 DPPCM  53     -33.102  32.273   5.049  0.00  0.00      MEMB  
ATOM   3479  C22 DPPCM  53     -32.831  31.054   3.032  0.00  0.00      MEMB  
ATOM   3480  H2R DPPCM  53     -33.793  31.515   2.724  0.00  0.00      MEMB  
ATOM   3481  H2S DPPCM  53     -33.059  29.985   3.233  0.00  0.00      MEMB  
ATOM   3482  C3  DPPCM  53     -29.270  32.882   5.102  0.00  0.00      MEMB  
ATOM   3483  HX  DPPCM  53     -28.431  32.194   4.864  0.00  0.00      MEMB  
ATOM   3484  HY  DPPCM  53     -28.949  33.530   5.945  0.00  0.00      MEMB  
ATOM   3485  O31 DPPCM  53     -29.678  33.596   3.950  0.00  0.00      MEMB  
ATOM   3486  C31 DPPCM  53     -30.478  34.605   4.179  0.00  0.00      MEMB  
ATOM   3487  O32 DPPCM  53     -30.782  34.946   5.320  0.00  0.00      MEMB  
ATOM   3488  C32 DPPCM  53     -30.975  35.349   2.896  0.00  0.00      MEMB  
ATOM   3489  H2X DPPCM  53     -30.961  34.589   2.086  0.00  0.00      MEMB  
ATOM   3490  H2Y DPPCM  53     -30.157  35.983   2.491  0.00  0.00      MEMB  
ATOM   3491  C23 DPPCM  53     -31.755  31.172   1.888  0.00  0.00      MEMB  
ATOM   3492  H3R DPPCM  53     -30.860  30.614   2.236  0.00  0.00      MEMB  
ATOM   3493  H3S DPPCM  53     -31.349  32.203   1.807  0.00  0.00      MEMB  
ATOM   3494  C24 DPPCM  53     -32.195  30.646   0.547  0.00  0.00      MEMB  
ATOM   3495  H4R DPPCM  53     -32.700  29.656   0.537  0.00  0.00      MEMB  
ATOM   3496  H4S DPPCM  53     -31.317  30.559  -0.127  0.00  0.00      MEMB  
ATOM   3497  C25 DPPCM  53     -33.178  31.725  -0.072  0.00  0.00      MEMB  
ATOM   3498  H5R DPPCM  53     -32.453  32.567  -0.062  0.00  0.00      MEMB  
ATOM   3499  H5S DPPCM  53     -34.011  31.819   0.656  0.00  0.00      MEMB  
ATOM   3500  C26 DPPCM  53     -33.587  31.355  -1.480  0.00  0.00      MEMB  
ATOM   3501  H6R DPPCM  53     -34.202  30.430  -1.476  0.00  0.00      MEMB  
ATOM   3502  H6S DPPCM  53     -32.754  31.108  -2.171  0.00  0.00      MEMB  
ATOM   3503  C27 DPPCM  53     -34.562  32.414  -2.165  0.00  0.00      MEMB  
ATOM   3504  H7R DPPCM  53     -34.657  32.403  -3.272  0.00  0.00      MEMB  
ATOM   3505  H7S DPPCM  53     -34.160  33.430  -1.964  0.00  0.00      MEMB  
ATOM   3506  C28 DPPCM  53     -36.015  32.513  -1.615  0.00  0.00      MEMB  
ATOM   3507  H8R DPPCM  53     -36.063  33.147  -0.704  0.00  0.00      MEMB  
ATOM   3508  H8S DPPCM  53     -36.588  31.614  -1.302  0.00  0.00      MEMB  
ATOM   3509  C29 DPPCM  53     -36.778  33.257  -2.677  0.00  0.00      MEMB  
ATOM   3510  H9R DPPCM  53     -36.961  32.481  -3.451  0.00  0.00      MEMB  
ATOM   3511  H9S DPPCM  53     -36.163  34.150  -2.922  0.00  0.00      MEMB  
ATOM   3512 C210 DPPCM  53     -38.071  33.784  -2.004  0.00  0.00      MEMB  
ATOM   3513 H10R DPPCM  53     -37.862  34.312  -1.050  0.00  0.00      MEMB  
ATOM   3514 H10S DPPCM  53     -38.658  32.917  -1.631  0.00  0.00      MEMB  
ATOM   3515 C211 DPPCM  53     -38.963  34.643  -2.888  0.00  0.00      MEMB  
ATOM   3516 H11R DPPCM  53     -39.621  33.946  -3.451  0.00  0.00      MEMB  
ATOM   3517 H11S DPPCM  53     -38.495  35.322  -3.632  0.00  0.00      MEMB  
ATOM   3518 C212 DPPCM  53     -39.993  35.518  -2.031  0.00  0.00      MEMB  
ATOM   3519 H12R DPPCM  53     -39.635  36.568  -1.989  0.00  0.00      MEMB  
ATOM   3520 H12S DPPCM  53     -40.206  35.104  -1.022  0.00  0.00      MEMB  
ATOM   3521 C213 DPPCM  53     -41.379  35.550  -2.805  0.00  0.00      MEMB  
ATOM   3522 H13R DPPCM  53     -41.848  34.543  -2.801  0.00  0.00      MEMB  
ATOM   3523 H13S DPPCM  53     -41.072  35.917  -3.808  0.00  0.00      MEMB  
ATOM   3524 C214 DPPCM  53     -42.409  36.539  -2.104  0.00  0.00      MEMB  
ATOM   3525 H14R DPPCM  53     -42.019  37.539  -2.389  0.00  0.00      MEMB  
ATOM   3526 H14S DPPCM  53     -42.336  36.422  -1.001  0.00  0.00      MEMB  
ATOM   3527 C215 DPPCM  53     -43.815  36.212  -2.610  0.00  0.00      MEMB  
ATOM   3528 H15R DPPCM  53     -44.456  36.970  -2.112  0.00  0.00      MEMB  
ATOM   3529 H15S DPPCM  53     -44.122  35.309  -2.041  0.00  0.00      MEMB  
ATOM   3530 C216 DPPCM  53     -43.963  36.149  -4.135  0.00  0.00      MEMB  
ATOM   3531 H16R DPPCM  53     -43.373  37.022  -4.489  0.00  0.00      MEMB  
ATOM   3532 H16S DPPCM  53     -45.048  36.245  -4.355  0.00  0.00      MEMB  
ATOM   3533 H16T DPPCM  53     -43.542  35.235  -4.605  0.00  0.00      MEMB  
ATOM   3534  C33 DPPCM  53     -32.234  36.198   3.120  0.00  0.00      MEMB  
ATOM   3535  H3X DPPCM  53     -32.480  36.974   2.364  0.00  0.00      MEMB  
ATOM   3536  H3Y DPPCM  53     -32.105  36.718   4.094  0.00  0.00      MEMB  
ATOM   3537  C34 DPPCM  53     -33.600  35.426   3.203  0.00  0.00      MEMB  
ATOM   3538  H4X DPPCM  53     -34.357  36.152   3.571  0.00  0.00      MEMB  
ATOM   3539  H4Y DPPCM  53     -33.639  34.664   4.010  0.00  0.00      MEMB  
ATOM   3540  C35 DPPCM  53     -33.969  34.641   1.910  0.00  0.00      MEMB  
ATOM   3541  H5X DPPCM  53     -34.872  34.012   2.058  0.00  0.00      MEMB  
ATOM   3542  H5Y DPPCM  53     -33.224  33.842   1.709  0.00  0.00      MEMB  
ATOM   3543  C36 DPPCM  53     -34.051  35.512   0.612  0.00  0.00      MEMB  
ATOM   3544  H6X DPPCM  53     -34.305  34.875  -0.262  0.00  0.00      MEMB  
ATOM   3545  H6Y DPPCM  53     -33.043  35.918   0.380  0.00  0.00      MEMB  
ATOM   3546  C37 DPPCM  53     -35.151  36.607   0.567  0.00  0.00      MEMB  
ATOM   3547  H7X DPPCM  53     -35.215  37.245   1.474  0.00  0.00      MEMB  
ATOM   3548  H7Y DPPCM  53     -36.048  35.975   0.394  0.00  0.00      MEMB  
ATOM   3549  C38 DPPCM  53     -35.069  37.570  -0.635  0.00  0.00      MEMB  
ATOM   3550  H8X DPPCM  53     -34.108  38.053  -0.355  0.00  0.00      MEMB  
ATOM   3551  H8Y DPPCM  53     -35.862  38.347  -0.685  0.00  0.00      MEMB  
ATOM   3552  C39 DPPCM  53     -34.881  36.995  -2.034  0.00  0.00      MEMB  
ATOM   3553  H9X DPPCM  53     -35.739  36.387  -2.394  0.00  0.00      MEMB  
ATOM   3554  H9Y DPPCM  53     -33.963  36.387  -2.181  0.00  0.00      MEMB  
ATOM   3555 C310 DPPCM  53     -34.742  38.235  -3.024  0.00  0.00      MEMB  
ATOM   3556 H10X DPPCM  53     -35.427  39.090  -2.842  0.00  0.00      MEMB  
ATOM   3557 H10Y DPPCM  53     -35.111  37.840  -3.994  0.00  0.00      MEMB  
ATOM   3558 C311 DPPCM  53     -33.289  38.806  -3.047  0.00  0.00      MEMB  
ATOM   3559 H11X DPPCM  53     -32.549  37.991  -3.198  0.00  0.00      MEMB  
ATOM   3560 H11Y DPPCM  53     -32.921  39.421  -2.198  0.00  0.00      MEMB  
ATOM   3561 C312 DPPCM  53     -33.209  39.796  -4.259  0.00  0.00      MEMB  
ATOM   3562 H12X DPPCM  53     -33.954  40.538  -3.898  0.00  0.00      MEMB  
ATOM   3563 H12Y DPPCM  53     -33.586  39.226  -5.135  0.00  0.00      MEMB  
ATOM   3564 C313 DPPCM  53     -31.846  40.316  -4.456  0.00  0.00      MEMB  
ATOM   3565 H13X DPPCM  53     -31.127  39.473  -4.375  0.00  0.00      MEMB  
ATOM   3566 H13Y DPPCM  53     -31.642  41.122  -3.719  0.00  0.00      MEMB  
ATOM   3567 C314 DPPCM  53     -31.723  40.953  -5.914  0.00  0.00      MEMB  
ATOM   3568 H14X DPPCM  53     -32.324  41.884  -5.835  0.00  0.00      MEMB  
ATOM   3569 H14Y DPPCM  53     -32.259  40.409  -6.721  0.00  0.00      MEMB  
ATOM   3570 C315 DPPCM  53     -30.235  41.100  -6.386  0.00  0.00      MEMB  
ATOM   3571 H15X DPPCM  53     -29.677  41.605  -5.568  0.00  0.00      MEMB  
ATOM   3572 H15Y DPPCM  53     -30.255  41.780  -7.265  0.00  0.00      MEMB  
ATOM   3573 C316 DPPCM  53     -29.596  39.798  -6.844  0.00  0.00      MEMB  
ATOM   3574 H16X DPPCM  53     -30.160  39.450  -7.736  0.00  0.00      MEMB  
ATOM   3575 H16Y DPPCM  53     -29.721  38.983  -6.099  0.00  0.00      MEMB  
ATOM   3576 H16Z DPPCM  53     -28.537  39.954  -7.139  0.00  0.00      MEMB  
ATOM   3577  C3  CHL1M  54      15.080 -20.991   2.341  0.00  0.00      MEMB  
ATOM   3578  H3  CHL1M  54      15.741 -20.327   1.743  0.00  0.00      MEMB  
ATOM   3579  O3  CHL1M  54      15.204 -20.601   3.722  0.00  0.00      MEMB  
ATOM   3580  H3' CHL1M  54      14.518 -21.120   4.148  0.00  0.00      MEMB  
ATOM   3581  C4  CHL1M  54      13.657 -20.643   1.931  0.00  0.00      MEMB  
ATOM   3582  H4A CHL1M  54      12.962 -21.042   2.701  0.00  0.00      MEMB  
ATOM   3583  H4B CHL1M  54      13.512 -19.541   1.942  0.00  0.00      MEMB  
ATOM   3584  C5  CHL1M  54      13.349 -21.193   0.569  0.00  0.00      MEMB  
ATOM   3585  C6  CHL1M  54      12.775 -20.362  -0.332  0.00  0.00      MEMB  
ATOM   3586  H6  CHL1M  54      12.485 -19.344  -0.031  0.00  0.00      MEMB  
ATOM   3587  C7  CHL1M  54      12.305 -20.812  -1.715  0.00  0.00      MEMB  
ATOM   3588  H7A CHL1M  54      11.304 -20.464  -2.049  0.00  0.00      MEMB  
ATOM   3589  H7B CHL1M  54      13.072 -20.294  -2.330  0.00  0.00      MEMB  
ATOM   3590  C8  CHL1M  54      12.377 -22.377  -1.844  0.00  0.00      MEMB  
ATOM   3591  H8  CHL1M  54      11.508 -22.742  -1.255  0.00  0.00      MEMB  
ATOM   3592  C14 CHL1M  54      12.262 -22.802  -3.291  0.00  0.00      MEMB  
ATOM   3593  H14 CHL1M  54      13.173 -22.400  -3.784  0.00  0.00      MEMB  
ATOM   3594  C15 CHL1M  54      11.132 -22.127  -4.123  0.00  0.00      MEMB  
ATOM   3595 H15A CHL1M  54      10.251 -22.012  -3.456  0.00  0.00      MEMB  
ATOM   3596 H15B CHL1M  54      11.418 -21.090  -4.400  0.00  0.00      MEMB  
ATOM   3597  C16 CHL1M  54      10.950 -23.038  -5.324  0.00  0.00      MEMB  
ATOM   3598 H16A CHL1M  54       9.947 -23.517  -5.307  0.00  0.00      MEMB  
ATOM   3599 H16B CHL1M  54      11.149 -22.561  -6.308  0.00  0.00      MEMB  
ATOM   3600  C17 CHL1M  54      11.888 -24.241  -5.106  0.00  0.00      MEMB  
ATOM   3601  H17 CHL1M  54      12.889 -23.980  -5.512  0.00  0.00      MEMB  
ATOM   3602  C13 CHL1M  54      12.162 -24.300  -3.613  0.00  0.00      MEMB  
ATOM   3603  C18 CHL1M  54      11.087 -25.021  -2.833  0.00  0.00      MEMB  
ATOM   3604 H18A CHL1M  54      11.224 -24.950  -1.733  0.00  0.00      MEMB  
ATOM   3605 H18B CHL1M  54      10.136 -24.538  -3.144  0.00  0.00      MEMB  
ATOM   3606 H18C CHL1M  54      10.981 -26.093  -3.102  0.00  0.00      MEMB  
ATOM   3607  C12 CHL1M  54      13.608 -24.785  -3.138  0.00  0.00      MEMB  
ATOM   3608 H12A CHL1M  54      13.627 -25.895  -3.159  0.00  0.00      MEMB  
ATOM   3609 H12B CHL1M  54      14.469 -24.406  -3.729  0.00  0.00      MEMB  
ATOM   3610  C11 CHL1M  54      13.874 -24.451  -1.658  0.00  0.00      MEMB  
ATOM   3611 H11A CHL1M  54      13.237 -25.148  -1.073  0.00  0.00      MEMB  
ATOM   3612 H11B CHL1M  54      14.899 -24.740  -1.341  0.00  0.00      MEMB  
ATOM   3613  C9  CHL1M  54      13.647 -22.953  -1.205  0.00  0.00      MEMB  
ATOM   3614  H9  CHL1M  54      14.513 -22.440  -1.676  0.00  0.00      MEMB  
ATOM   3615  C10 CHL1M  54      13.860 -22.668   0.274  0.00  0.00      MEMB  
ATOM   3616  C19 CHL1M  54      13.106 -23.780   1.157  0.00  0.00      MEMB  
ATOM   3617 H19A CHL1M  54      13.672 -24.736   1.192  0.00  0.00      MEMB  
ATOM   3618 H19B CHL1M  54      13.043 -23.461   2.219  0.00  0.00      MEMB  
ATOM   3619 H19C CHL1M  54      12.070 -23.945   0.792  0.00  0.00      MEMB  
ATOM   3620  C1  CHL1M  54      15.343 -22.839   0.717  0.00  0.00      MEMB  
ATOM   3621  H1A CHL1M  54      15.799 -23.836   0.534  0.00  0.00      MEMB  
ATOM   3622  H1B CHL1M  54      15.994 -22.179   0.105  0.00  0.00      MEMB  
ATOM   3623  C2  CHL1M  54      15.524 -22.421   2.150  0.00  0.00      MEMB  
ATOM   3624  H2A CHL1M  54      16.571 -22.630   2.457  0.00  0.00      MEMB  
ATOM   3625  H2B CHL1M  54      14.909 -23.017   2.858  0.00  0.00      MEMB  
ATOM   3626  C20 CHL1M  54      11.403 -25.547  -5.794  0.00  0.00      MEMB  
ATOM   3627  H20 CHL1M  54      10.434 -25.859  -5.349  0.00  0.00      MEMB  
ATOM   3628  C21 CHL1M  54      12.400 -26.757  -5.647  0.00  0.00      MEMB  
ATOM   3629 H21A CHL1M  54      13.387 -26.541  -6.109  0.00  0.00      MEMB  
ATOM   3630 H21B CHL1M  54      11.879 -27.634  -6.087  0.00  0.00      MEMB  
ATOM   3631 H21C CHL1M  54      12.492 -26.951  -4.557  0.00  0.00      MEMB  
ATOM   3632  C22 CHL1M  54      11.166 -25.428  -7.372  0.00  0.00      MEMB  
ATOM   3633 H22A CHL1M  54      12.071 -25.004  -7.857  0.00  0.00      MEMB  
ATOM   3634 H22B CHL1M  54      11.104 -26.467  -7.762  0.00  0.00      MEMB  
ATOM   3635  C23 CHL1M  54       9.912 -24.694  -7.895  0.00  0.00      MEMB  
ATOM   3636 H23A CHL1M  54       9.080 -24.904  -7.190  0.00  0.00      MEMB  
ATOM   3637 H23B CHL1M  54       9.993 -23.589  -7.972  0.00  0.00      MEMB  
ATOM   3638  C24 CHL1M  54       9.498 -25.221  -9.302  0.00  0.00      MEMB  
ATOM   3639 H24A CHL1M  54      10.235 -24.809 -10.025  0.00  0.00      MEMB  
ATOM   3640 H24B CHL1M  54       9.602 -26.326  -9.345  0.00  0.00      MEMB  
ATOM   3641  C25 CHL1M  54       8.165 -24.855  -9.781  0.00  0.00      MEMB  
ATOM   3642  H25 CHL1M  54       7.451 -25.318  -9.067  0.00  0.00      MEMB  
ATOM   3643  C26 CHL1M  54       7.867 -23.331  -9.920  0.00  0.00      MEMB  
ATOM   3644 H26A CHL1M  54       8.062 -22.745  -8.996  0.00  0.00      MEMB  
ATOM   3645 H26B CHL1M  54       8.627 -22.901 -10.607  0.00  0.00      MEMB  
ATOM   3646 H26C CHL1M  54       6.866 -22.977 -10.245  0.00  0.00      MEMB  
ATOM   3647  C27 CHL1M  54       7.806 -25.404 -11.221  0.00  0.00      MEMB  
ATOM   3648 H27A CHL1M  54       8.447 -24.937 -11.999  0.00  0.00      MEMB  
ATOM   3649 H27B CHL1M  54       7.956 -26.505 -11.234  0.00  0.00      MEMB  
ATOM   3650 H27C CHL1M  54       6.741 -25.208 -11.472  0.00  0.00      MEMB  
ATOM   3651  C3  CHL1M  55     -20.055 -21.133   1.694  0.00  0.00      MEMB  
ATOM   3652  H3  CHL1M  55     -21.164 -21.107   1.627  0.00  0.00      MEMB  
ATOM   3653  O3  CHL1M  55     -19.833 -20.881   3.058  0.00  0.00      MEMB  
ATOM   3654  H3' CHL1M  55     -18.893 -21.075   3.084  0.00  0.00      MEMB  
ATOM   3655  C4  CHL1M  55     -19.487 -22.485   1.159  0.00  0.00      MEMB  
ATOM   3656  H4A CHL1M  55     -18.467 -22.587   1.588  0.00  0.00      MEMB  
ATOM   3657  H4B CHL1M  55     -20.077 -23.313   1.609  0.00  0.00      MEMB  
ATOM   3658  C5  CHL1M  55     -19.535 -22.645  -0.366  0.00  0.00      MEMB  
ATOM   3659  C6  CHL1M  55     -20.043 -23.764  -0.934  0.00  0.00      MEMB  
ATOM   3660  H6  CHL1M  55     -20.356 -24.536  -0.216  0.00  0.00      MEMB  
ATOM   3661  C7  CHL1M  55     -19.827 -24.154  -2.347  0.00  0.00      MEMB  
ATOM   3662  H7A CHL1M  55     -19.374 -25.167  -2.391  0.00  0.00      MEMB  
ATOM   3663  H7B CHL1M  55     -20.801 -24.219  -2.878  0.00  0.00      MEMB  
ATOM   3664  C8  CHL1M  55     -18.885 -23.219  -3.092  0.00  0.00      MEMB  
ATOM   3665  H8  CHL1M  55     -17.841 -23.452  -2.794  0.00  0.00      MEMB  
ATOM   3666  C14 CHL1M  55     -19.155 -23.427  -4.589  0.00  0.00      MEMB  
ATOM   3667  H14 CHL1M  55     -20.247 -23.279  -4.727  0.00  0.00      MEMB  
ATOM   3668  C15 CHL1M  55     -18.839 -24.768  -5.257  0.00  0.00      MEMB  
ATOM   3669 H15A CHL1M  55     -17.926 -25.279  -4.885  0.00  0.00      MEMB  
ATOM   3670 H15B CHL1M  55     -19.676 -25.416  -4.917  0.00  0.00      MEMB  
ATOM   3671  C16 CHL1M  55     -18.821 -24.391  -6.749  0.00  0.00      MEMB  
ATOM   3672 H16A CHL1M  55     -17.961 -24.893  -7.243  0.00  0.00      MEMB  
ATOM   3673 H16B CHL1M  55     -19.777 -24.793  -7.149  0.00  0.00      MEMB  
ATOM   3674  C17 CHL1M  55     -18.869 -22.904  -6.873  0.00  0.00      MEMB  
ATOM   3675  H17 CHL1M  55     -19.927 -22.569  -6.917  0.00  0.00      MEMB  
ATOM   3676  C13 CHL1M  55     -18.412 -22.392  -5.494  0.00  0.00      MEMB  
ATOM   3677  C18 CHL1M  55     -16.862 -22.612  -5.433  0.00  0.00      MEMB  
ATOM   3678 H18A CHL1M  55     -16.509 -21.803  -6.108  0.00  0.00      MEMB  
ATOM   3679 H18B CHL1M  55     -16.325 -22.646  -4.461  0.00  0.00      MEMB  
ATOM   3680 H18C CHL1M  55     -16.674 -23.556  -5.987  0.00  0.00      MEMB  
ATOM   3681  C12 CHL1M  55     -18.811 -21.017  -5.043  0.00  0.00      MEMB  
ATOM   3682 H12A CHL1M  55     -18.259 -20.330  -5.719  0.00  0.00      MEMB  
ATOM   3683 H12B CHL1M  55     -19.913 -20.887  -5.109  0.00  0.00      MEMB  
ATOM   3684  C11 CHL1M  55     -18.470 -20.736  -3.547  0.00  0.00      MEMB  
ATOM   3685 H11A CHL1M  55     -17.387 -20.984  -3.525  0.00  0.00      MEMB  
ATOM   3686 H11B CHL1M  55     -18.643 -19.655  -3.356  0.00  0.00      MEMB  
ATOM   3687  C9  CHL1M  55     -19.146 -21.795  -2.637  0.00  0.00      MEMB  
ATOM   3688  H9  CHL1M  55     -20.239 -21.622  -2.740  0.00  0.00      MEMB  
ATOM   3689  C10 CHL1M  55     -18.945 -21.499  -1.109  0.00  0.00      MEMB  
ATOM   3690  C19 CHL1M  55     -17.416 -21.400  -0.829  0.00  0.00      MEMB  
ATOM   3691 H19A CHL1M  55     -17.069 -21.209   0.209  0.00  0.00      MEMB  
ATOM   3692 H19B CHL1M  55     -16.976 -22.341  -1.223  0.00  0.00      MEMB  
ATOM   3693 H19C CHL1M  55     -17.049 -20.477  -1.327  0.00  0.00      MEMB  
ATOM   3694  C1  CHL1M  55     -19.623 -20.230  -0.602  0.00  0.00      MEMB  
ATOM   3695  H1A CHL1M  55     -19.123 -19.399  -1.145  0.00  0.00      MEMB  
ATOM   3696  H1B CHL1M  55     -20.668 -20.283  -0.977  0.00  0.00      MEMB  
ATOM   3697  C2  CHL1M  55     -19.583 -19.945   0.852  0.00  0.00      MEMB  
ATOM   3698  H2A CHL1M  55     -20.222 -19.047   0.988  0.00  0.00      MEMB  
ATOM   3699  H2B CHL1M  55     -18.560 -19.643   1.161  0.00  0.00      MEMB  
ATOM   3700  C20 CHL1M  55     -18.188 -22.494  -8.160  0.00  0.00      MEMB  
ATOM   3701  H20 CHL1M  55     -17.110 -22.761  -8.145  0.00  0.00      MEMB  
ATOM   3702  C21 CHL1M  55     -18.175 -20.974  -8.163  0.00  0.00      MEMB  
ATOM   3703 H21A CHL1M  55     -17.301 -20.555  -7.619  0.00  0.00      MEMB  
ATOM   3704 H21B CHL1M  55     -19.145 -20.641  -7.734  0.00  0.00      MEMB  
ATOM   3705 H21C CHL1M  55     -18.193 -20.700  -9.239  0.00  0.00      MEMB  
ATOM   3706  C22 CHL1M  55     -19.040 -22.995  -9.349  0.00  0.00      MEMB  
ATOM   3707 H22A CHL1M  55     -19.491 -24.004  -9.233  0.00  0.00      MEMB  
ATOM   3708 H22B CHL1M  55     -19.896 -22.336  -9.606  0.00  0.00      MEMB  
ATOM   3709  C23 CHL1M  55     -18.261 -23.155 -10.635  0.00  0.00      MEMB  
ATOM   3710 H23A CHL1M  55     -17.840 -22.202 -11.021  0.00  0.00      MEMB  
ATOM   3711 H23B CHL1M  55     -17.314 -23.714 -10.475  0.00  0.00      MEMB  
ATOM   3712  C24 CHL1M  55     -18.915 -23.945 -11.780  0.00  0.00      MEMB  
ATOM   3713 H24A CHL1M  55     -19.213 -24.859 -11.223  0.00  0.00      MEMB  
ATOM   3714 H24B CHL1M  55     -19.844 -23.465 -12.156  0.00  0.00      MEMB  
ATOM   3715  C25 CHL1M  55     -17.942 -24.323 -12.913  0.00  0.00      MEMB  
ATOM   3716  H25 CHL1M  55     -17.029 -24.718 -12.420  0.00  0.00      MEMB  
ATOM   3717  C26 CHL1M  55     -18.605 -25.462 -13.777  0.00  0.00      MEMB  
ATOM   3718 H26A CHL1M  55     -18.804 -26.375 -13.177  0.00  0.00      MEMB  
ATOM   3719 H26B CHL1M  55     -19.583 -25.064 -14.123  0.00  0.00      MEMB  
ATOM   3720 H26C CHL1M  55     -17.910 -25.746 -14.596  0.00  0.00      MEMB  
ATOM   3721  C27 CHL1M  55     -17.535 -23.098 -13.770  0.00  0.00      MEMB  
ATOM   3722 H27A CHL1M  55     -18.428 -22.710 -14.305  0.00  0.00      MEMB  
ATOM   3723 H27B CHL1M  55     -17.078 -22.328 -13.112  0.00  0.00      MEMB  
ATOM   3724 H27C CHL1M  55     -16.714 -23.366 -14.468  0.00  0.00      MEMB  
ATOM   3725  N   POPEM  56     -21.059  17.759  13.602  0.00  0.00      MEMB  
ATOM   3726  HN1 POPEM  56     -20.894  16.774  13.891  0.00  0.00      MEMB  
ATOM   3727  HN2 POPEM  56     -20.272  18.427  13.733  0.00  0.00      MEMB  
ATOM   3728  HN3 POPEM  56     -21.886  18.223  14.030  0.00  0.00      MEMB  
ATOM   3729  C12 POPEM  56     -21.073  17.920  12.093  0.00  0.00      MEMB  
ATOM   3730 H12A POPEM  56     -20.028  18.012  11.725  0.00  0.00      MEMB  
ATOM   3731 H12B POPEM  56     -21.610  18.866  11.870  0.00  0.00      MEMB  
ATOM   3732  C11 POPEM  56     -21.759  16.693  11.461  0.00  0.00      MEMB  
ATOM   3733 H11A POPEM  56     -22.179  17.021  10.487  0.00  0.00      MEMB  
ATOM   3734 H11B POPEM  56     -22.629  16.360  12.067  0.00  0.00      MEMB  
ATOM   3735  P   POPEM  56     -20.967  14.447  10.224  0.00  0.00      MEMB  
ATOM   3736  O13 POPEM  56     -22.039  13.621  10.765  0.00  0.00      MEMB  
ATOM   3737  O14 POPEM  56     -19.616  13.806  10.183  0.00  0.00      MEMB  
ATOM   3738  O11 POPEM  56     -21.509  15.063   8.868  0.00  0.00      MEMB  
ATOM   3739  O12 POPEM  56     -20.768  15.737  11.180  0.00  0.00      MEMB  
ATOM   3740  C1  POPEM  56     -20.583  15.877   7.989  0.00  0.00      MEMB  
ATOM   3741  HA  POPEM  56     -19.576  16.038   8.430  0.00  0.00      MEMB  
ATOM   3742  HB  POPEM  56     -20.951  16.924   7.946  0.00  0.00      MEMB  
ATOM   3743  C2  POPEM  56     -20.343  15.384   6.516  0.00  0.00      MEMB  
ATOM   3744  HS  POPEM  56     -21.297  15.161   5.993  0.00  0.00      MEMB  
ATOM   3745  O21 POPEM  56     -19.344  14.302   6.475  0.00  0.00      MEMB  
ATOM   3746  C21 POPEM  56     -19.812  13.167   6.670  0.00  0.00      MEMB  
ATOM   3747  O22 POPEM  56     -20.979  12.818   6.925  0.00  0.00      MEMB  
ATOM   3748  C22 POPEM  56     -18.591  12.236   6.830  0.00  0.00      MEMB  
ATOM   3749  H2R POPEM  56     -18.988  11.274   7.219  0.00  0.00      MEMB  
ATOM   3750  H2S POPEM  56     -17.941  12.640   7.635  0.00  0.00      MEMB  
ATOM   3751  C3  POPEM  56     -19.599  16.576   5.764  0.00  0.00      MEMB  
ATOM   3752  HX  POPEM  56     -18.726  16.782   6.420  0.00  0.00      MEMB  
ATOM   3753  HY  POPEM  56     -20.190  17.516   5.726  0.00  0.00      MEMB  
ATOM   3754  O31 POPEM  56     -19.062  16.155   4.510  0.00  0.00      MEMB  
ATOM   3755  C31 POPEM  56     -19.928  15.800   3.566  0.00  0.00      MEMB  
ATOM   3756  O32 POPEM  56     -21.086  15.989   3.483  0.00  0.00      MEMB  
ATOM   3757  C32 POPEM  56     -19.019  15.006   2.638  0.00  0.00      MEMB  
ATOM   3758  H2X POPEM  56     -18.136  14.636   3.202  0.00  0.00      MEMB  
ATOM   3759  H2Y POPEM  56     -18.727  15.667   1.794  0.00  0.00      MEMB  
ATOM   3760  C23 POPEM  56     -17.787  12.064   5.504  0.00  0.00      MEMB  
ATOM   3761  H3R POPEM  56     -16.800  11.594   5.700  0.00  0.00      MEMB  
ATOM   3762  H3S POPEM  56     -17.429  12.920   4.893  0.00  0.00      MEMB  
ATOM   3763  C24 POPEM  56     -18.461  11.145   4.535  0.00  0.00      MEMB  
ATOM   3764  H4R POPEM  56     -19.406  11.613   4.184  0.00  0.00      MEMB  
ATOM   3765  H4S POPEM  56     -18.873  10.222   4.996  0.00  0.00      MEMB  
ATOM   3766  C25 POPEM  56     -17.706  10.912   3.257  0.00  0.00      MEMB  
ATOM   3767  H5R POPEM  56     -16.848  10.243   3.478  0.00  0.00      MEMB  
ATOM   3768  H5S POPEM  56     -17.324  11.878   2.863  0.00  0.00      MEMB  
ATOM   3769  C26 POPEM  56     -18.473  10.228   2.128  0.00  0.00      MEMB  
ATOM   3770  H6R POPEM  56     -19.486  10.684   2.152  0.00  0.00      MEMB  
ATOM   3771  H6S POPEM  56     -18.669   9.141   2.248  0.00  0.00      MEMB  
ATOM   3772  C27 POPEM  56     -17.913  10.506   0.792  0.00  0.00      MEMB  
ATOM   3773  H7R POPEM  56     -16.889  10.082   0.715  0.00  0.00      MEMB  
ATOM   3774  H7S POPEM  56     -17.700  11.553   0.486  0.00  0.00      MEMB  
ATOM   3775  C28 POPEM  56     -18.681   9.882  -0.416  0.00  0.00      MEMB  
ATOM   3776  H8R POPEM  56     -19.558  10.493  -0.717  0.00  0.00      MEMB  
ATOM   3777  H8S POPEM  56     -19.007   8.954   0.101  0.00  0.00      MEMB  
ATOM   3778  C29 POPEM  56     -17.792   9.449  -1.581  0.00  0.00      MEMB  
ATOM   3779  H91 POPEM  56     -16.727   9.251  -1.388  0.00  0.00      MEMB  
ATOM   3780 C210 POPEM  56     -18.311   9.213  -2.785  0.00  0.00      MEMB  
ATOM   3781 H101 POPEM  56     -17.640   8.848  -3.577  0.00  0.00      MEMB  
ATOM   3782 C211 POPEM  56     -19.840   9.321  -3.029  0.00  0.00      MEMB  
ATOM   3783 H11R POPEM  56     -20.121  10.396  -3.039  0.00  0.00      MEMB  
ATOM   3784 H11S POPEM  56     -20.317   8.863  -2.136  0.00  0.00      MEMB  
ATOM   3785 C212 POPEM  56     -20.217   8.538  -4.312  0.00  0.00      MEMB  
ATOM   3786 H12R POPEM  56     -21.318   8.538  -4.161  0.00  0.00      MEMB  
ATOM   3787 H12S POPEM  56     -19.990   7.461  -4.459  0.00  0.00      MEMB  
ATOM   3788 C213 POPEM  56     -19.833   9.242  -5.592  0.00  0.00      MEMB  
ATOM   3789 H13R POPEM  56     -18.749   9.090  -5.779  0.00  0.00      MEMB  
ATOM   3790 H13S POPEM  56     -20.005  10.340  -5.571  0.00  0.00      MEMB  
ATOM   3791 C214 POPEM  56     -20.630   8.599  -6.751  0.00  0.00      MEMB  
ATOM   3792 H14R POPEM  56     -21.565   9.180  -6.598  0.00  0.00      MEMB  
ATOM   3793 H14S POPEM  56     -21.036   7.584  -6.558  0.00  0.00      MEMB  
ATOM   3794 C215 POPEM  56     -19.967   8.733  -8.138  0.00  0.00      MEMB  
ATOM   3795 H15R POPEM  56     -19.326   9.641  -8.135  0.00  0.00      MEMB  
ATOM   3796 H15S POPEM  56     -20.731   8.819  -8.940  0.00  0.00      MEMB  
ATOM   3797 C216 POPEM  56     -19.159   7.570  -8.712  0.00  0.00      MEMB  
ATOM   3798 H16R POPEM  56     -19.789   6.662  -8.831  0.00  0.00      MEMB  
ATOM   3799 H16S POPEM  56     -18.359   7.421  -7.955  0.00  0.00      MEMB  
ATOM   3800 C217 POPEM  56     -18.522   7.876 -10.117  0.00  0.00      MEMB  
ATOM   3801 H17R POPEM  56     -17.844   8.745  -9.981  0.00  0.00      MEMB  
ATOM   3802 H17S POPEM  56     -19.397   8.229 -10.705  0.00  0.00      MEMB  
ATOM   3803 C218 POPEM  56     -17.750   6.736 -10.768  0.00  0.00      MEMB  
ATOM   3804 H18R POPEM  56     -18.369   5.820 -10.879  0.00  0.00      MEMB  
ATOM   3805 H18S POPEM  56     -16.855   6.395 -10.205  0.00  0.00      MEMB  
ATOM   3806 H18T POPEM  56     -17.504   7.167 -11.762  0.00  0.00      MEMB  
ATOM   3807  C33 POPEM  56     -19.661  13.754   1.969  0.00  0.00      MEMB  
ATOM   3808  H3X POPEM  56     -20.322  13.290   2.732  0.00  0.00      MEMB  
ATOM   3809  H3Y POPEM  56     -18.785  13.102   1.761  0.00  0.00      MEMB  
ATOM   3810  C34 POPEM  56     -20.456  14.067   0.654  0.00  0.00      MEMB  
ATOM   3811  H4X POPEM  56     -21.054  14.989   0.817  0.00  0.00      MEMB  
ATOM   3812  H4Y POPEM  56     -21.070  13.186   0.368  0.00  0.00      MEMB  
ATOM   3813  C35 POPEM  56     -19.583  14.303  -0.582  0.00  0.00      MEMB  
ATOM   3814  H5X POPEM  56     -18.745  13.573  -0.566  0.00  0.00      MEMB  
ATOM   3815  H5Y POPEM  56     -19.100  15.279  -0.362  0.00  0.00      MEMB  
ATOM   3816  C36 POPEM  56     -20.227  14.492  -1.951  0.00  0.00      MEMB  
ATOM   3817  H6X POPEM  56     -21.268  14.881  -1.933  0.00  0.00      MEMB  
ATOM   3818  H6Y POPEM  56     -20.387  13.491  -2.405  0.00  0.00      MEMB  
ATOM   3819  C37 POPEM  56     -19.537  15.537  -2.929  0.00  0.00      MEMB  
ATOM   3820  H7X POPEM  56     -18.463  15.734  -2.723  0.00  0.00      MEMB  
ATOM   3821  H7Y POPEM  56     -20.122  16.469  -2.775  0.00  0.00      MEMB  
ATOM   3822  C38 POPEM  56     -19.632  15.162  -4.385  0.00  0.00      MEMB  
ATOM   3823  H8X POPEM  56     -20.715  14.937  -4.487  0.00  0.00      MEMB  
ATOM   3824  H8Y POPEM  56     -18.999  14.298  -4.680  0.00  0.00      MEMB  
ATOM   3825  C39 POPEM  56     -19.141  16.344  -5.212  0.00  0.00      MEMB  
ATOM   3826  H9X POPEM  56     -18.031  16.372  -5.252  0.00  0.00      MEMB  
ATOM   3827  H9Y POPEM  56     -19.520  17.234  -4.666  0.00  0.00      MEMB  
ATOM   3828 C310 POPEM  56     -19.688  16.486  -6.652  0.00  0.00      MEMB  
ATOM   3829 H10X POPEM  56     -19.498  17.491  -7.085  0.00  0.00      MEMB  
ATOM   3830 H10Y POPEM  56     -20.788  16.332  -6.625  0.00  0.00      MEMB  
ATOM   3831 C311 POPEM  56     -19.012  15.611  -7.698  0.00  0.00      MEMB  
ATOM   3832 H11X POPEM  56     -18.907  14.656  -7.141  0.00  0.00      MEMB  
ATOM   3833 H11Y POPEM  56     -18.029  16.075  -7.929  0.00  0.00      MEMB  
ATOM   3834 C312 POPEM  56     -19.593  15.395  -9.078  0.00  0.00      MEMB  
ATOM   3835 H12X POPEM  56     -18.797  15.042  -9.769  0.00  0.00      MEMB  
ATOM   3836 H12Y POPEM  56     -19.871  16.399  -9.463  0.00  0.00      MEMB  
ATOM   3837 C313 POPEM  56     -20.609  14.257  -9.166  0.00  0.00      MEMB  
ATOM   3838 H13X POPEM  56     -21.501  14.370  -8.514  0.00  0.00      MEMB  
ATOM   3839 H13Y POPEM  56     -20.119  13.330  -8.798  0.00  0.00      MEMB  
ATOM   3840 C314 POPEM  56     -20.944  13.992 -10.573  0.00  0.00      MEMB  
ATOM   3841 H14X POPEM  56     -19.973  13.810 -11.082  0.00  0.00      MEMB  
ATOM   3842 H14Y POPEM  56     -21.276  14.946 -11.035  0.00  0.00      MEMB  
ATOM   3843 C315 POPEM  56     -21.948  12.872 -10.717  0.00  0.00      MEMB  
ATOM   3844 H15X POPEM  56     -22.103  12.417  -9.716  0.00  0.00      MEMB  
ATOM   3845 H15Y POPEM  56     -21.643  12.077 -11.432  0.00  0.00      MEMB  
ATOM   3846 C316 POPEM  56     -23.212  13.400 -11.314  0.00  0.00      MEMB  
ATOM   3847 H16X POPEM  56     -23.373  14.477 -11.094  0.00  0.00      MEMB  
ATOM   3848 H16Y POPEM  56     -24.053  12.730 -11.031  0.00  0.00      MEMB  
ATOM   3849 H16Z POPEM  56     -23.158  13.436 -12.423  0.00  0.00      MEMB  
ATOM   3850  C3  CHL1M  57      10.610  30.344   3.751  0.00  0.00      MEMB  
ATOM   3851  H3  CHL1M  57       9.554  30.508   3.447  0.00  0.00      MEMB  
ATOM   3852  O3  CHL1M  57      10.985  30.694   5.132  0.00  0.00      MEMB  
ATOM   3853  H3' CHL1M  57      10.472  31.492   5.280  0.00  0.00      MEMB  
ATOM   3854  C4  CHL1M  57      11.014  28.914   3.493  0.00  0.00      MEMB  
ATOM   3855  H4A CHL1M  57      12.109  28.844   3.671  0.00  0.00      MEMB  
ATOM   3856  H4B CHL1M  57      10.447  28.247   4.177  0.00  0.00      MEMB  
ATOM   3857  C5  CHL1M  57      10.813  28.537   2.057  0.00  0.00      MEMB  
ATOM   3858  C6  CHL1M  57      10.055  27.465   1.747  0.00  0.00      MEMB  
ATOM   3859  H6  CHL1M  57       9.539  26.869   2.515  0.00  0.00      MEMB  
ATOM   3860  C7  CHL1M  57       9.843  27.119   0.309  0.00  0.00      MEMB  
ATOM   3861  H7A CHL1M  57       9.633  26.034   0.196  0.00  0.00      MEMB  
ATOM   3862  H7B CHL1M  57       8.973  27.767   0.067  0.00  0.00      MEMB  
ATOM   3863  C8  CHL1M  57      10.959  27.630  -0.570  0.00  0.00      MEMB  
ATOM   3864  H8  CHL1M  57      11.921  27.126  -0.331  0.00  0.00      MEMB  
ATOM   3865  C14 CHL1M  57      10.642  27.436  -2.040  0.00  0.00      MEMB  
ATOM   3866  H14 CHL1M  57       9.744  28.049  -2.270  0.00  0.00      MEMB  
ATOM   3867  C15 CHL1M  57      10.244  25.997  -2.367  0.00  0.00      MEMB  
ATOM   3868 H15A CHL1M  57      10.802  25.390  -1.622  0.00  0.00      MEMB  
ATOM   3869 H15B CHL1M  57       9.158  25.783  -2.270  0.00  0.00      MEMB  
ATOM   3870  C16 CHL1M  57      10.604  25.663  -3.831  0.00  0.00      MEMB  
ATOM   3871 H16A CHL1M  57      11.337  24.828  -3.842  0.00  0.00      MEMB  
ATOM   3872 H16B CHL1M  57       9.716  25.466  -4.468  0.00  0.00      MEMB  
ATOM   3873  C17 CHL1M  57      11.184  27.051  -4.312  0.00  0.00      MEMB  
ATOM   3874  H17 CHL1M  57      10.374  27.651  -4.780  0.00  0.00      MEMB  
ATOM   3875  C13 CHL1M  57      11.648  27.831  -3.038  0.00  0.00      MEMB  
ATOM   3876  C18 CHL1M  57      13.124  27.235  -2.702  0.00  0.00      MEMB  
ATOM   3877 H18A CHL1M  57      13.772  27.643  -3.506  0.00  0.00      MEMB  
ATOM   3878 H18B CHL1M  57      13.587  27.560  -1.745  0.00  0.00      MEMB  
ATOM   3879 H18C CHL1M  57      12.984  26.136  -2.780  0.00  0.00      MEMB  
ATOM   3880  C12 CHL1M  57      11.671  29.345  -3.012  0.00  0.00      MEMB  
ATOM   3881 H12A CHL1M  57      12.441  29.780  -3.684  0.00  0.00      MEMB  
ATOM   3882 H12B CHL1M  57      10.675  29.712  -3.342  0.00  0.00      MEMB  
ATOM   3883  C11 CHL1M  57      11.931  29.766  -1.510  0.00  0.00      MEMB  
ATOM   3884 H11A CHL1M  57      12.979  29.428  -1.367  0.00  0.00      MEMB  
ATOM   3885 H11B CHL1M  57      11.922  30.877  -1.521  0.00  0.00      MEMB  
ATOM   3886  C9  CHL1M  57      11.044  29.185  -0.396  0.00  0.00      MEMB  
ATOM   3887  H9  CHL1M  57      10.020  29.572  -0.584  0.00  0.00      MEMB  
ATOM   3888  C10 CHL1M  57      11.474  29.594   1.063  0.00  0.00      MEMB  
ATOM   3889  C19 CHL1M  57      13.041  29.507   1.176  0.00  0.00      MEMB  
ATOM   3890 H19A CHL1M  57      13.561  30.333   0.644  0.00  0.00      MEMB  
ATOM   3891 H19B CHL1M  57      13.320  29.611   2.247  0.00  0.00      MEMB  
ATOM   3892 H19C CHL1M  57      13.365  28.524   0.772  0.00  0.00      MEMB  
ATOM   3893  C1  CHL1M  57      11.018  31.061   1.396  0.00  0.00      MEMB  
ATOM   3894  H1A CHL1M  57      11.537  31.863   0.829  0.00  0.00      MEMB  
ATOM   3895  H1B CHL1M  57       9.985  31.293   1.060  0.00  0.00      MEMB  
ATOM   3896  C2  CHL1M  57      11.305  31.344   2.796  0.00  0.00      MEMB  
ATOM   3897  H2A CHL1M  57      11.033  32.404   2.984  0.00  0.00      MEMB  
ATOM   3898  H2B CHL1M  57      12.380  31.293   3.071  0.00  0.00      MEMB  
ATOM   3899  C20 CHL1M  57      12.183  26.765  -5.565  0.00  0.00      MEMB  
ATOM   3900  H20 CHL1M  57      12.944  26.109  -5.091  0.00  0.00      MEMB  
ATOM   3901  C21 CHL1M  57      12.792  28.073  -6.134  0.00  0.00      MEMB  
ATOM   3902 H21A CHL1M  57      13.594  27.987  -6.899  0.00  0.00      MEMB  
ATOM   3903 H21B CHL1M  57      13.289  28.736  -5.394  0.00  0.00      MEMB  
ATOM   3904 H21C CHL1M  57      11.962  28.712  -6.503  0.00  0.00      MEMB  
ATOM   3905  C22 CHL1M  57      11.557  25.957  -6.717  0.00  0.00      MEMB  
ATOM   3906 H22A CHL1M  57      11.034  25.129  -6.194  0.00  0.00      MEMB  
ATOM   3907 H22B CHL1M  57      10.850  26.574  -7.312  0.00  0.00      MEMB  
ATOM   3908  C23 CHL1M  57      12.477  25.210  -7.655  0.00  0.00      MEMB  
ATOM   3909 H23A CHL1M  57      13.149  25.859  -8.257  0.00  0.00      MEMB  
ATOM   3910 H23B CHL1M  57      13.199  24.700  -6.982  0.00  0.00      MEMB  
ATOM   3911  C24 CHL1M  57      11.711  24.318  -8.595  0.00  0.00      MEMB  
ATOM   3912 H24A CHL1M  57      11.103  23.579  -8.030  0.00  0.00      MEMB  
ATOM   3913 H24B CHL1M  57      10.926  24.900  -9.124  0.00  0.00      MEMB  
ATOM   3914  C25 CHL1M  57      12.644  23.497  -9.554  0.00  0.00      MEMB  
ATOM   3915  H25 CHL1M  57      13.305  24.215 -10.086  0.00  0.00      MEMB  
ATOM   3916  C26 CHL1M  57      13.536  22.452  -8.907  0.00  0.00      MEMB  
ATOM   3917 H26A CHL1M  57      14.002  21.971  -9.793  0.00  0.00      MEMB  
ATOM   3918 H26B CHL1M  57      14.189  22.909  -8.132  0.00  0.00      MEMB  
ATOM   3919 H26C CHL1M  57      12.943  21.669  -8.388  0.00  0.00      MEMB  
ATOM   3920  C27 CHL1M  57      11.836  22.839 -10.582  0.00  0.00      MEMB  
ATOM   3921 H27A CHL1M  57      11.333  21.894 -10.286  0.00  0.00      MEMB  
ATOM   3922 H27B CHL1M  57      10.997  23.453 -10.974  0.00  0.00      MEMB  
ATOM   3923 H27C CHL1M  57      12.460  22.487 -11.432  0.00  0.00      MEMB  
ATOM   3924  C3  CHL1M  58     -54.409  54.624   5.490  0.00  0.00      MEMB  
ATOM   3925  H3  CHL1M  58     -53.665  53.829   5.712  0.00  0.00      MEMB  
ATOM   3926  O3  CHL1M  58     -54.546  55.483   6.639  0.00  0.00      MEMB  
ATOM   3927  H3' CHL1M  58     -54.915  54.860   7.270  0.00  0.00      MEMB  
ATOM   3928  C4  CHL1M  58     -54.091  55.340   4.131  0.00  0.00      MEMB  
ATOM   3929  H4A CHL1M  58     -54.850  56.133   3.960  0.00  0.00      MEMB  
ATOM   3930  H4B CHL1M  58     -53.098  55.801   4.315  0.00  0.00      MEMB  
ATOM   3931  C5  CHL1M  58     -54.085  54.383   2.951  0.00  0.00      MEMB  
ATOM   3932  C6  CHL1M  58     -53.025  54.221   2.158  0.00  0.00      MEMB  
ATOM   3933  H6  CHL1M  58     -52.142  54.856   2.326  0.00  0.00      MEMB  
ATOM   3934  C7  CHL1M  58     -53.005  53.444   0.873  0.00  0.00      MEMB  
ATOM   3935  H7A CHL1M  58     -52.532  53.978   0.021  0.00  0.00      MEMB  
ATOM   3936  H7B CHL1M  58     -52.470  52.471   0.900  0.00  0.00      MEMB  
ATOM   3937  C8  CHL1M  58     -54.423  53.088   0.330  0.00  0.00      MEMB  
ATOM   3938  H8  CHL1M  58     -54.934  54.012  -0.016  0.00  0.00      MEMB  
ATOM   3939  C14 CHL1M  58     -54.403  52.121  -0.867  0.00  0.00      MEMB  
ATOM   3940  H14 CHL1M  58     -54.139  51.129  -0.441  0.00  0.00      MEMB  
ATOM   3941  C15 CHL1M  58     -53.532  52.267  -2.123  0.00  0.00      MEMB  
ATOM   3942 H15A CHL1M  58     -53.691  53.272  -2.568  0.00  0.00      MEMB  
ATOM   3943 H15B CHL1M  58     -52.466  52.044  -1.902  0.00  0.00      MEMB  
ATOM   3944  C16 CHL1M  58     -54.084  51.291  -3.201  0.00  0.00      MEMB  
ATOM   3945 H16A CHL1M  58     -54.107  51.714  -4.228  0.00  0.00      MEMB  
ATOM   3946 H16B CHL1M  58     -53.373  50.438  -3.241  0.00  0.00      MEMB  
ATOM   3947  C17 CHL1M  58     -55.483  50.888  -2.695  0.00  0.00      MEMB  
ATOM   3948  H17 CHL1M  58     -55.370  49.846  -2.326  0.00  0.00      MEMB  
ATOM   3949  C13 CHL1M  58     -55.780  51.756  -1.393  0.00  0.00      MEMB  
ATOM   3950  C18 CHL1M  58     -56.550  53.090  -1.775  0.00  0.00      MEMB  
ATOM   3951 H18A CHL1M  58     -55.981  53.675  -2.529  0.00  0.00      MEMB  
ATOM   3952 H18B CHL1M  58     -57.557  52.991  -2.234  0.00  0.00      MEMB  
ATOM   3953 H18C CHL1M  58     -56.618  53.810  -0.932  0.00  0.00      MEMB  
ATOM   3954  C12 CHL1M  58     -56.577  51.021  -0.234  0.00  0.00      MEMB  
ATOM   3955 H12A CHL1M  58     -57.643  50.851  -0.497  0.00  0.00      MEMB  
ATOM   3956 H12B CHL1M  58     -56.113  50.061   0.079  0.00  0.00      MEMB  
ATOM   3957  C11 CHL1M  58     -56.658  52.039   0.965  0.00  0.00      MEMB  
ATOM   3958 H11A CHL1M  58     -57.384  52.817   0.643  0.00  0.00      MEMB  
ATOM   3959 H11B CHL1M  58     -57.175  51.666   1.875  0.00  0.00      MEMB  
ATOM   3960  C9  CHL1M  58     -55.257  52.559   1.454  0.00  0.00      MEMB  
ATOM   3961  H9  CHL1M  58     -54.732  51.678   1.880  0.00  0.00      MEMB  
ATOM   3962  C10 CHL1M  58     -55.367  53.612   2.668  0.00  0.00      MEMB  
ATOM   3963  C19 CHL1M  58     -56.469  54.656   2.346  0.00  0.00      MEMB  
ATOM   3964 H19A CHL1M  58     -56.286  55.095   1.342  0.00  0.00      MEMB  
ATOM   3965 H19B CHL1M  58     -57.470  54.198   2.190  0.00  0.00      MEMB  
ATOM   3966 H19C CHL1M  58     -56.479  55.443   3.130  0.00  0.00      MEMB  
ATOM   3967  C1  CHL1M  58     -55.701  52.924   4.086  0.00  0.00      MEMB  
ATOM   3968  H1A CHL1M  58     -56.655  52.366   3.971  0.00  0.00      MEMB  
ATOM   3969  H1B CHL1M  58     -54.909  52.163   4.253  0.00  0.00      MEMB  
ATOM   3970  C2  CHL1M  58     -55.752  53.841   5.319  0.00  0.00      MEMB  
ATOM   3971  H2A CHL1M  58     -55.921  53.194   6.207  0.00  0.00      MEMB  
ATOM   3972  H2B CHL1M  58     -56.570  54.593   5.310  0.00  0.00      MEMB  
ATOM   3973  C20 CHL1M  58     -56.553  50.756  -3.785  0.00  0.00      MEMB  
ATOM   3974  H20 CHL1M  58     -56.627  51.765  -4.244  0.00  0.00      MEMB  
ATOM   3975  C21 CHL1M  58     -57.849  50.206  -3.226  0.00  0.00      MEMB  
ATOM   3976 H21A CHL1M  58     -58.637  50.335  -3.999  0.00  0.00      MEMB  
ATOM   3977 H21B CHL1M  58     -58.227  50.685  -2.297  0.00  0.00      MEMB  
ATOM   3978 H21C CHL1M  58     -57.700  49.126  -3.013  0.00  0.00      MEMB  
ATOM   3979  C22 CHL1M  58     -56.071  49.837  -4.906  0.00  0.00      MEMB  
ATOM   3980 H22A CHL1M  58     -55.124  50.032  -5.455  0.00  0.00      MEMB  
ATOM   3981 H22B CHL1M  58     -55.841  48.869  -4.411  0.00  0.00      MEMB  
ATOM   3982  C23 CHL1M  58     -57.064  49.677  -6.113  0.00  0.00      MEMB  
ATOM   3983 H23A CHL1M  58     -56.703  48.841  -6.749  0.00  0.00      MEMB  
ATOM   3984 H23B CHL1M  58     -58.099  49.414  -5.805  0.00  0.00      MEMB  
ATOM   3985  C24 CHL1M  58     -57.129  50.886  -7.044  0.00  0.00      MEMB  
ATOM   3986 H24A CHL1M  58     -57.410  51.762  -6.422  0.00  0.00      MEMB  
ATOM   3987 H24B CHL1M  58     -56.053  51.141  -7.155  0.00  0.00      MEMB  
ATOM   3988  C25 CHL1M  58     -57.792  50.674  -8.399  0.00  0.00      MEMB  
ATOM   3989  H25 CHL1M  58     -57.258  49.828  -8.882  0.00  0.00      MEMB  
ATOM   3990  C26 CHL1M  58     -59.268  50.312  -8.301  0.00  0.00      MEMB  
ATOM   3991 H26A CHL1M  58     -59.349  49.277  -7.907  0.00  0.00      MEMB  
ATOM   3992 H26B CHL1M  58     -59.841  50.997  -7.640  0.00  0.00      MEMB  
ATOM   3993 H26C CHL1M  58     -59.650  50.160  -9.333  0.00  0.00      MEMB  
ATOM   3994  C27 CHL1M  58     -57.405  51.849  -9.299  0.00  0.00      MEMB  
ATOM   3995 H27A CHL1M  58     -57.782  52.831  -8.942  0.00  0.00      MEMB  
ATOM   3996 H27B CHL1M  58     -56.325  51.997  -9.513  0.00  0.00      MEMB  
ATOM   3997 H27C CHL1M  58     -57.751  51.649 -10.336  0.00  0.00      MEMB  
ATOM   3998  N   POPEM  59      14.946 -10.657  10.571  0.00  0.00      MEMB  
ATOM   3999  HN1 POPEM  59      15.709 -10.070  10.964  0.00  0.00      MEMB  
ATOM   4000  HN2 POPEM  59      14.080 -10.081  10.531  0.00  0.00      MEMB  
ATOM   4001  HN3 POPEM  59      14.695 -11.546  11.048  0.00  0.00      MEMB  
ATOM   4002  C12 POPEM  59      15.405 -11.197   9.230  0.00  0.00      MEMB  
ATOM   4003 H12A POPEM  59      16.140 -10.476   8.812  0.00  0.00      MEMB  
ATOM   4004 H12B POPEM  59      14.493 -11.225   8.597  0.00  0.00      MEMB  
ATOM   4005  C11 POPEM  59      16.133 -12.556   9.373  0.00  0.00      MEMB  
ATOM   4006 H11A POPEM  59      16.435 -12.922   8.368  0.00  0.00      MEMB  
ATOM   4007 H11B POPEM  59      15.473 -13.314   9.846  0.00  0.00      MEMB  
ATOM   4008  P   POPEM  59      18.531 -11.711   9.924  0.00  0.00      MEMB  
ATOM   4009  O13 POPEM  59      19.636 -12.520  10.425  0.00  0.00      MEMB  
ATOM   4010  O14 POPEM  59      18.437 -10.337  10.452  0.00  0.00      MEMB  
ATOM   4011  O11 POPEM  59      18.588 -11.746   8.352  0.00  0.00      MEMB  
ATOM   4012  O12 POPEM  59      17.183 -12.441  10.294  0.00  0.00      MEMB  
ATOM   4013  C1  POPEM  59      19.287 -12.785   7.689  0.00  0.00      MEMB  
ATOM   4014  HA  POPEM  59      18.578 -13.087   6.888  0.00  0.00      MEMB  
ATOM   4015  HB  POPEM  59      19.586 -13.694   8.253  0.00  0.00      MEMB  
ATOM   4016  C2  POPEM  59      20.573 -12.345   6.922  0.00  0.00      MEMB  
ATOM   4017  HS  POPEM  59      21.245 -12.024   7.746  0.00  0.00      MEMB  
ATOM   4018  O21 POPEM  59      20.255 -11.176   6.167  0.00  0.00      MEMB  
ATOM   4019  C21 POPEM  59      21.149 -10.736   5.296  0.00  0.00      MEMB  
ATOM   4020  O22 POPEM  59      22.229 -11.168   5.056  0.00  0.00      MEMB  
ATOM   4021  C22 POPEM  59      20.472  -9.444   4.784  0.00  0.00      MEMB  
ATOM   4022  H2R POPEM  59      20.534  -8.643   5.552  0.00  0.00      MEMB  
ATOM   4023  H2S POPEM  59      19.394  -9.707   4.733  0.00  0.00      MEMB  
ATOM   4024  C3  POPEM  59      21.084 -13.551   6.084  0.00  0.00      MEMB  
ATOM   4025  HX  POPEM  59      21.160 -14.458   6.721  0.00  0.00      MEMB  
ATOM   4026  HY  POPEM  59      22.145 -13.324   5.847  0.00  0.00      MEMB  
ATOM   4027  O31 POPEM  59      20.241 -13.875   4.974  0.00  0.00      MEMB  
ATOM   4028  C31 POPEM  59      20.639 -14.790   4.077  0.00  0.00      MEMB  
ATOM   4029  O32 POPEM  59      21.684 -15.438   4.111  0.00  0.00      MEMB  
ATOM   4030  C32 POPEM  59      19.543 -14.962   3.032  0.00  0.00      MEMB  
ATOM   4031  H2X POPEM  59      19.180 -13.912   3.048  0.00  0.00      MEMB  
ATOM   4032  H2Y POPEM  59      18.836 -15.735   3.404  0.00  0.00      MEMB  
ATOM   4033  C23 POPEM  59      21.097  -9.070   3.470  0.00  0.00      MEMB  
ATOM   4034  H3R POPEM  59      20.555  -8.234   2.980  0.00  0.00      MEMB  
ATOM   4035  H3S POPEM  59      21.044  -9.895   2.727  0.00  0.00      MEMB  
ATOM   4036  C24 POPEM  59      22.506  -8.433   3.488  0.00  0.00      MEMB  
ATOM   4037  H4R POPEM  59      23.254  -9.128   3.926  0.00  0.00      MEMB  
ATOM   4038  H4S POPEM  59      22.554  -7.473   4.046  0.00  0.00      MEMB  
ATOM   4039  C25 POPEM  59      22.977  -8.145   2.106  0.00  0.00      MEMB  
ATOM   4040  H5R POPEM  59      22.214  -7.533   1.579  0.00  0.00      MEMB  
ATOM   4041  H5S POPEM  59      23.062  -9.109   1.561  0.00  0.00      MEMB  
ATOM   4042  C26 POPEM  59      24.399  -7.552   2.117  0.00  0.00      MEMB  
ATOM   4043  H6R POPEM  59      24.499  -6.703   2.826  0.00  0.00      MEMB  
ATOM   4044  H6S POPEM  59      24.618  -7.148   1.105  0.00  0.00      MEMB  
ATOM   4045  C27 POPEM  59      25.461  -8.582   2.409  0.00  0.00      MEMB  
ATOM   4046  H7R POPEM  59      25.562  -9.427   1.694  0.00  0.00      MEMB  
ATOM   4047  H7S POPEM  59      25.283  -9.017   3.416  0.00  0.00      MEMB  
ATOM   4048  C28 POPEM  59      26.885  -7.985   2.533  0.00  0.00      MEMB  
ATOM   4049  H8R POPEM  59      27.021  -7.204   3.312  0.00  0.00      MEMB  
ATOM   4050  H8S POPEM  59      27.194  -7.477   1.594  0.00  0.00      MEMB  
ATOM   4051  C29 POPEM  59      27.759  -9.150   2.866  0.00  0.00      MEMB  
ATOM   4052  H91 POPEM  59      27.496  -9.547   3.857  0.00  0.00      MEMB  
ATOM   4053 C210 POPEM  59      28.775  -9.665   2.140  0.00  0.00      MEMB  
ATOM   4054 H101 POPEM  59      29.398 -10.396   2.676  0.00  0.00      MEMB  
ATOM   4055 C211 POPEM  59      29.271  -9.190   0.791  0.00  0.00      MEMB  
ATOM   4056 H11R POPEM  59      30.298  -9.608   0.726  0.00  0.00      MEMB  
ATOM   4057 H11S POPEM  59      29.476  -8.098   0.785  0.00  0.00      MEMB  
ATOM   4058 C212 POPEM  59      28.332  -9.449  -0.432  0.00  0.00      MEMB  
ATOM   4059 H12R POPEM  59      27.282  -9.250  -0.130  0.00  0.00      MEMB  
ATOM   4060 H12S POPEM  59      28.337 -10.535  -0.666  0.00  0.00      MEMB  
ATOM   4061 C213 POPEM  59      28.758  -8.684  -1.616  0.00  0.00      MEMB  
ATOM   4062 H13R POPEM  59      28.780  -7.605  -1.352  0.00  0.00      MEMB  
ATOM   4063 H13S POPEM  59      28.031  -8.703  -2.456  0.00  0.00      MEMB  
ATOM   4064 C214 POPEM  59      30.208  -9.035  -2.108  0.00  0.00      MEMB  
ATOM   4065 H14R POPEM  59      30.345 -10.107  -2.365  0.00  0.00      MEMB  
ATOM   4066 H14S POPEM  59      30.986  -8.937  -1.321  0.00  0.00      MEMB  
ATOM   4067 C215 POPEM  59      30.589  -8.150  -3.321  0.00  0.00      MEMB  
ATOM   4068 H15R POPEM  59      30.885  -7.106  -3.081  0.00  0.00      MEMB  
ATOM   4069 H15S POPEM  59      29.661  -8.152  -3.932  0.00  0.00      MEMB  
ATOM   4070 C216 POPEM  59      31.780  -8.623  -4.102  0.00  0.00      MEMB  
ATOM   4071 H16R POPEM  59      31.551  -9.670  -4.394  0.00  0.00      MEMB  
ATOM   4072 H16S POPEM  59      32.659  -8.676  -3.424  0.00  0.00      MEMB  
ATOM   4073 C217 POPEM  59      32.114  -7.804  -5.327  0.00  0.00      MEMB  
ATOM   4074 H17R POPEM  59      32.488  -6.776  -5.133  0.00  0.00      MEMB  
ATOM   4075 H17S POPEM  59      31.233  -7.649  -5.986  0.00  0.00      MEMB  
ATOM   4076 C218 POPEM  59      33.155  -8.489  -6.293  0.00  0.00      MEMB  
ATOM   4077 H18R POPEM  59      33.247  -7.866  -7.208  0.00  0.00      MEMB  
ATOM   4078 H18S POPEM  59      32.944  -9.556  -6.522  0.00  0.00      MEMB  
ATOM   4079 H18T POPEM  59      34.057  -8.508  -5.644  0.00  0.00      MEMB  
ATOM   4080  C33 POPEM  59      20.189 -15.363   1.685  0.00  0.00      MEMB  
ATOM   4081  H3X POPEM  59      20.365 -16.457   1.605  0.00  0.00      MEMB  
ATOM   4082  H3Y POPEM  59      21.251 -15.061   1.554  0.00  0.00      MEMB  
ATOM   4083  C34 POPEM  59      19.346 -14.932   0.478  0.00  0.00      MEMB  
ATOM   4084  H4X POPEM  59      19.105 -13.851   0.564  0.00  0.00      MEMB  
ATOM   4085  H4Y POPEM  59      18.360 -15.444   0.506  0.00  0.00      MEMB  
ATOM   4086  C35 POPEM  59      20.051 -15.243  -0.855  0.00  0.00      MEMB  
ATOM   4087  H5X POPEM  59      20.216 -16.309  -1.118  0.00  0.00      MEMB  
ATOM   4088  H5Y POPEM  59      21.090 -14.855  -0.785  0.00  0.00      MEMB  
ATOM   4089  C36 POPEM  59      19.419 -14.534  -2.071  0.00  0.00      MEMB  
ATOM   4090  H6X POPEM  59      19.333 -13.453  -1.829  0.00  0.00      MEMB  
ATOM   4091  H6Y POPEM  59      18.417 -15.007  -2.153  0.00  0.00      MEMB  
ATOM   4092  C37 POPEM  59      20.295 -14.795  -3.329  0.00  0.00      MEMB  
ATOM   4093  H7X POPEM  59      20.468 -15.883  -3.473  0.00  0.00      MEMB  
ATOM   4094  H7Y POPEM  59      21.251 -14.237  -3.232  0.00  0.00      MEMB  
ATOM   4095  C38 POPEM  59      19.462 -14.249  -4.606  0.00  0.00      MEMB  
ATOM   4096  H8X POPEM  59      19.085 -13.211  -4.495  0.00  0.00      MEMB  
ATOM   4097  H8Y POPEM  59      18.490 -14.785  -4.560  0.00  0.00      MEMB  
ATOM   4098  C39 POPEM  59      20.129 -14.472  -5.947  0.00  0.00      MEMB  
ATOM   4099  H9X POPEM  59      20.584 -15.478  -6.072  0.00  0.00      MEMB  
ATOM   4100  H9Y POPEM  59      20.908 -13.688  -6.058  0.00  0.00      MEMB  
ATOM   4101 C310 POPEM  59      19.143 -14.206  -7.121  0.00  0.00      MEMB  
ATOM   4102 H10X POPEM  59      18.446 -13.455  -6.690  0.00  0.00      MEMB  
ATOM   4103 H10Y POPEM  59      18.526 -15.108  -7.320  0.00  0.00      MEMB  
ATOM   4104 C311 POPEM  59      19.730 -13.687  -8.543  0.00  0.00      MEMB  
ATOM   4105 H11X POPEM  59      20.179 -14.617  -8.952  0.00  0.00      MEMB  
ATOM   4106 H11Y POPEM  59      20.514 -12.917  -8.379  0.00  0.00      MEMB  
ATOM   4107 C312 POPEM  59      18.646 -13.271  -9.522  0.00  0.00      MEMB  
ATOM   4108 H12X POPEM  59      18.148 -12.352  -9.145  0.00  0.00      MEMB  
ATOM   4109 H12Y POPEM  59      17.850 -14.035  -9.391  0.00  0.00      MEMB  
ATOM   4110 C313 POPEM  59      19.101 -13.112 -10.986  0.00  0.00      MEMB  
ATOM   4111 H13X POPEM  59      19.925 -12.366 -10.987  0.00  0.00      MEMB  
ATOM   4112 H13Y POPEM  59      18.252 -12.737 -11.597  0.00  0.00      MEMB  
ATOM   4113 C314 POPEM  59      19.667 -14.413 -11.596  0.00  0.00      MEMB  
ATOM   4114 H14X POPEM  59      18.932 -15.212 -11.360  0.00  0.00      MEMB  
ATOM   4115 H14Y POPEM  59      20.605 -14.675 -11.062  0.00  0.00      MEMB  
ATOM   4116 C315 POPEM  59      19.958 -14.347 -13.167  0.00  0.00      MEMB  
ATOM   4117 H15X POPEM  59      20.653 -13.480 -13.152  0.00  0.00      MEMB  
ATOM   4118 H15Y POPEM  59      18.986 -14.080 -13.633  0.00  0.00      MEMB  
ATOM   4119 C316 POPEM  59      20.579 -15.628 -13.725  0.00  0.00      MEMB  
ATOM   4120 H16X POPEM  59      21.379 -16.150 -13.159  0.00  0.00      MEMB  
ATOM   4121 H16Y POPEM  59      20.794 -15.433 -14.798  0.00  0.00      MEMB  
ATOM   4122 H16Z POPEM  59      19.807 -16.427 -13.735  0.00  0.00      MEMB  
ATOM   4123  N   PSM M  60     -71.616 -12.727  12.463  0.00  0.00      MEMB  
ATOM   4124  C15 PSM M  60     -71.256 -11.268  12.492  0.00  0.00      MEMB  
ATOM   4125 H15A PSM M  60     -70.534 -11.190  13.291  0.00  0.00      MEMB  
ATOM   4126 H15B PSM M  60     -70.808 -11.099  11.524  0.00  0.00      MEMB  
ATOM   4127 H15C PSM M  60     -72.102 -10.621  12.671  0.00  0.00      MEMB  
ATOM   4128  C14 PSM M  60     -72.205 -13.101  13.760  0.00  0.00      MEMB  
ATOM   4129 H14A PSM M  60     -72.459 -14.147  13.850  0.00  0.00      MEMB  
ATOM   4130 H14B PSM M  60     -71.520 -12.842  14.553  0.00  0.00      MEMB  
ATOM   4131 H14C PSM M  60     -73.100 -12.508  13.882  0.00  0.00      MEMB  
ATOM   4132  C13 PSM M  60     -72.671 -12.938  11.420  0.00  0.00      MEMB  
ATOM   4133 H13A PSM M  60     -73.029 -13.956  11.462  0.00  0.00      MEMB  
ATOM   4134 H13B PSM M  60     -73.432 -12.186  11.567  0.00  0.00      MEMB  
ATOM   4135 H13C PSM M  60     -72.243 -12.790  10.440  0.00  0.00      MEMB  
ATOM   4136  C12 PSM M  60     -70.342 -13.560  12.249  0.00  0.00      MEMB  
ATOM   4137 H12A PSM M  60     -69.827 -13.204  11.369  0.00  0.00      MEMB  
ATOM   4138 H12B PSM M  60     -69.675 -13.407  13.084  0.00  0.00      MEMB  
ATOM   4139  C11 PSM M  60     -70.539 -15.096  12.097  0.00  0.00      MEMB  
ATOM   4140 H11A PSM M  60     -69.516 -15.515  11.986  0.00  0.00      MEMB  
ATOM   4141 H11B PSM M  60     -71.052 -15.448  13.017  0.00  0.00      MEMB  
ATOM   4142  P   PSM M  60     -71.775 -16.917  10.739  0.00  0.00      MEMB  
ATOM   4143  O13 PSM M  60     -70.737 -17.912  10.642  0.00  0.00      MEMB  
ATOM   4144  O14 PSM M  60     -72.777 -17.013  11.811  0.00  0.00      MEMB  
ATOM   4145  O11 PSM M  60     -72.355 -16.669   9.386  0.00  0.00      MEMB  
ATOM   4146  O12 PSM M  60     -71.185 -15.546  10.913  0.00  0.00      MEMB  
ATOM   4147  C1S PSM M  60     -73.527 -15.869   9.241  0.00  0.00      MEMB  
ATOM   4148  H1S PSM M  60     -74.430 -16.249   9.765  0.00  0.00      MEMB  
ATOM   4149  H1T PSM M  60     -73.454 -14.850   9.677  0.00  0.00      MEMB  
ATOM   4150  NF  PSM M  60     -74.772 -14.415   7.668  0.00  0.00      MEMB  
ATOM   4151  HNF PSM M  60     -75.702 -14.734   7.504  0.00  0.00      MEMB  
ATOM   4152  C2S PSM M  60     -73.794 -15.464   7.731  0.00  0.00      MEMB  
ATOM   4153  H2S PSM M  60     -72.832 -15.069   7.340  0.00  0.00      MEMB  
ATOM   4154  C3S PSM M  60     -74.084 -16.765   6.895  0.00  0.00      MEMB  
ATOM   4155  H3S PSM M  60     -74.972 -17.309   7.281  0.00  0.00      MEMB  
ATOM   4156  O3  PSM M  60     -73.169 -17.787   7.073  0.00  0.00      MEMB  
ATOM   4157  HO3 PSM M  60     -72.632 -17.481   7.808  0.00  0.00      MEMB  
ATOM   4158  C4S PSM M  60     -74.424 -16.547   5.373  0.00  0.00      MEMB  
ATOM   4159  H4S PSM M  60     -75.467 -16.223   5.247  0.00  0.00      MEMB  
ATOM   4160  C5S PSM M  60     -73.605 -16.726   4.319  0.00  0.00      MEMB  
ATOM   4161  H5S PSM M  60     -72.526 -16.784   4.520  0.00  0.00      MEMB  
ATOM   4162  C6S PSM M  60     -74.077 -16.647   2.877  0.00  0.00      MEMB  
ATOM   4163  H6S PSM M  60     -73.893 -15.605   2.538  0.00  0.00      MEMB  
ATOM   4164  H6T PSM M  60     -73.424 -17.352   2.320  0.00  0.00      MEMB  
ATOM   4165  C7S PSM M  60     -75.543 -17.070   2.689  0.00  0.00      MEMB  
ATOM   4166  H7S PSM M  60     -75.837 -18.037   3.151  0.00  0.00      MEMB  
ATOM   4167  H7T PSM M  60     -76.232 -16.268   3.029  0.00  0.00      MEMB  
ATOM   4168  C8S PSM M  60     -76.058 -17.238   1.257  0.00  0.00      MEMB  
ATOM   4169  H8S PSM M  60     -77.090 -17.647   1.209  0.00  0.00      MEMB  
ATOM   4170  H8T PSM M  60     -76.131 -16.204   0.856  0.00  0.00      MEMB  
ATOM   4171  C9S PSM M  60     -75.248 -18.125   0.207  0.00  0.00      MEMB  
ATOM   4172  H9S PSM M  60     -74.170 -18.280   0.430  0.00  0.00      MEMB  
ATOM   4173  H9T PSM M  60     -75.534 -19.197   0.162  0.00  0.00      MEMB  
ATOM   4174 C10S PSM M  60     -75.441 -17.474  -1.149  0.00  0.00      MEMB  
ATOM   4175 H10S PSM M  60     -76.508 -17.666  -1.393  0.00  0.00      MEMB  
ATOM   4176 H10T PSM M  60     -75.243 -16.387  -1.268  0.00  0.00      MEMB  
ATOM   4177 C11S PSM M  60     -74.648 -18.252  -2.127  0.00  0.00      MEMB  
ATOM   4178 H11S PSM M  60     -73.584 -18.345  -1.824  0.00  0.00      MEMB  
ATOM   4179 H11T PSM M  60     -75.040 -19.281  -2.277  0.00  0.00      MEMB  
ATOM   4180 C12S PSM M  60     -74.490 -17.628  -3.479  0.00  0.00      MEMB  
ATOM   4181 H12S PSM M  60     -75.491 -17.355  -3.877  0.00  0.00      MEMB  
ATOM   4182 H12T PSM M  60     -73.846 -16.725  -3.531  0.00  0.00      MEMB  
ATOM   4183 C13S PSM M  60     -74.050 -18.630  -4.657  0.00  0.00      MEMB  
ATOM   4184 H13S PSM M  60     -73.016 -18.889  -4.341  0.00  0.00      MEMB  
ATOM   4185 H13T PSM M  60     -74.658 -19.551  -4.781  0.00  0.00      MEMB  
ATOM   4186 C14S PSM M  60     -74.044 -17.896  -6.083  0.00  0.00      MEMB  
ATOM   4187 H14S PSM M  60     -75.062 -17.516  -6.317  0.00  0.00      MEMB  
ATOM   4188 H14T PSM M  60     -73.418 -16.984  -5.984  0.00  0.00      MEMB  
ATOM   4189 C15S PSM M  60     -73.512 -18.732  -7.243  0.00  0.00      MEMB  
ATOM   4190 H15S PSM M  60     -72.550 -19.193  -6.936  0.00  0.00      MEMB  
ATOM   4191 H15T PSM M  60     -74.200 -19.574  -7.472  0.00  0.00      MEMB  
ATOM   4192 C16S PSM M  60     -73.390 -18.056  -8.530  0.00  0.00      MEMB  
ATOM   4193 H16S PSM M  60     -72.588 -17.287  -8.522  0.00  0.00      MEMB  
ATOM   4194 H16T PSM M  60     -73.058 -18.817  -9.268  0.00  0.00      MEMB  
ATOM   4195 C17S PSM M  60     -74.754 -17.496  -8.971  0.00  0.00      MEMB  
ATOM   4196 H17S PSM M  60     -75.284 -17.027  -8.115  0.00  0.00      MEMB  
ATOM   4197 H17T PSM M  60     -74.567 -16.807  -9.822  0.00  0.00      MEMB  
ATOM   4198 C18S PSM M  60     -75.718 -18.581  -9.588  0.00  0.00      MEMB  
ATOM   4199 H18S PSM M  60     -75.220 -19.006 -10.485  0.00  0.00      MEMB  
ATOM   4200 H18T PSM M  60     -75.947 -19.456  -8.943  0.00  0.00      MEMB  
ATOM   4201 H18U PSM M  60     -76.624 -18.103 -10.017  0.00  0.00      MEMB  
ATOM   4202  C1F PSM M  60     -74.575 -13.154   8.054  0.00  0.00      MEMB  
ATOM   4203  OF  PSM M  60     -73.432 -12.701   8.304  0.00  0.00      MEMB  
ATOM   4204  C2F PSM M  60     -75.832 -12.353   8.199  0.00  0.00      MEMB  
ATOM   4205  H2F PSM M  60     -76.387 -12.572   9.136  0.00  0.00      MEMB  
ATOM   4206  H2G PSM M  60     -76.489 -12.473   7.311  0.00  0.00      MEMB  
ATOM   4207  C3F PSM M  60     -75.672 -10.775   8.160  0.00  0.00      MEMB  
ATOM   4208  H3F PSM M  60     -75.106 -10.379   7.289  0.00  0.00      MEMB  
ATOM   4209  H3G PSM M  60     -75.214 -10.462   9.122  0.00  0.00      MEMB  
ATOM   4210  C4F PSM M  60     -77.069 -10.107   8.105  0.00  0.00      MEMB  
ATOM   4211  H4F PSM M  60     -76.844  -9.069   8.431  0.00  0.00      MEMB  
ATOM   4212  H4G PSM M  60     -77.747 -10.470   8.907  0.00  0.00      MEMB  
ATOM   4213  C5F PSM M  60     -77.813 -10.019   6.783  0.00  0.00      MEMB  
ATOM   4214  H5F PSM M  60     -78.698  -9.382   7.000  0.00  0.00      MEMB  
ATOM   4215  H5G PSM M  60     -78.176 -11.023   6.474  0.00  0.00      MEMB  
ATOM   4216  C6F PSM M  60     -77.194  -9.317   5.585  0.00  0.00      MEMB  
ATOM   4217  H6F PSM M  60     -76.428  -9.971   5.116  0.00  0.00      MEMB  
ATOM   4218  H6G PSM M  60     -76.661  -8.399   5.914  0.00  0.00      MEMB  
ATOM   4219  C7F PSM M  60     -78.322  -8.975   4.578  0.00  0.00      MEMB  
ATOM   4220  H7F PSM M  60     -78.990  -8.244   5.082  0.00  0.00      MEMB  
ATOM   4221  H7G PSM M  60     -79.001  -9.849   4.481  0.00  0.00      MEMB  
ATOM   4222  C8F PSM M  60     -77.764  -8.286   3.338  0.00  0.00      MEMB  
ATOM   4223  H8F PSM M  60     -77.101  -8.876   2.671  0.00  0.00      MEMB  
ATOM   4224  H8G PSM M  60     -77.109  -7.419   3.573  0.00  0.00      MEMB  
ATOM   4225  C9F PSM M  60     -78.909  -7.601   2.507  0.00  0.00      MEMB  
ATOM   4226  H9F PSM M  60     -79.444  -6.841   3.115  0.00  0.00      MEMB  
ATOM   4227  H9G PSM M  60     -79.615  -8.428   2.275  0.00  0.00      MEMB  
ATOM   4228 C10F PSM M  60     -78.348  -6.964   1.187  0.00  0.00      MEMB  
ATOM   4229 H10F PSM M  60     -77.683  -7.682   0.662  0.00  0.00      MEMB  
ATOM   4230 H10G PSM M  60     -77.830  -6.028   1.488  0.00  0.00      MEMB  
ATOM   4231 C11F PSM M  60     -79.451  -6.611   0.249  0.00  0.00      MEMB  
ATOM   4232 H11F PSM M  60     -80.236  -6.016   0.763  0.00  0.00      MEMB  
ATOM   4233 H11G PSM M  60     -79.920  -7.532  -0.158  0.00  0.00      MEMB  
ATOM   4234 C12F PSM M  60     -78.967  -5.841  -1.063  0.00  0.00      MEMB  
ATOM   4235 H12F PSM M  60     -78.701  -4.811  -0.744  0.00  0.00      MEMB  
ATOM   4236 H12G PSM M  60     -79.864  -5.623  -1.682  0.00  0.00      MEMB  
ATOM   4237 C13F PSM M  60     -77.924  -6.567  -1.903  0.00  0.00      MEMB  
ATOM   4238 H13F PSM M  60     -78.087  -7.666  -1.856  0.00  0.00      MEMB  
ATOM   4239 H13G PSM M  60     -76.880  -6.369  -1.579  0.00  0.00      MEMB  
ATOM   4240 C14F PSM M  60     -78.089  -6.054  -3.347  0.00  0.00      MEMB  
ATOM   4241 H14F PSM M  60     -78.083  -4.943  -3.323  0.00  0.00      MEMB  
ATOM   4242 H14G PSM M  60     -79.061  -6.339  -3.803  0.00  0.00      MEMB  
ATOM   4243 C15F PSM M  60     -77.088  -6.655  -4.319  0.00  0.00      MEMB  
ATOM   4244 H15F PSM M  60     -77.209  -7.745  -4.141  0.00  0.00      MEMB  
ATOM   4245 H15G PSM M  60     -76.025  -6.523  -4.024  0.00  0.00      MEMB  
ATOM   4246 C16F PSM M  60     -77.269  -6.228  -5.824  0.00  0.00      MEMB  
ATOM   4247 H16F PSM M  60     -76.432  -6.611  -6.447  0.00  0.00      MEMB  
ATOM   4248 H16G PSM M  60     -78.242  -6.673  -6.122  0.00  0.00      MEMB  
ATOM   4249 H16H PSM M  60     -77.460  -5.135  -5.869  0.00  0.00      MEMB  
ATOM   4250  C3  CHL1M  61     -54.348 -11.369  10.687  0.00  0.00      MEMB  
ATOM   4251  H3  CHL1M  61     -53.570 -12.114  10.958  0.00  0.00      MEMB  
ATOM   4252  O3  CHL1M  61     -54.253 -10.268  11.517  0.00  0.00      MEMB  
ATOM   4253  H3' CHL1M  61     -53.346  -9.998  11.358  0.00  0.00      MEMB  
ATOM   4254  C4  CHL1M  61     -53.971 -10.895   9.215  0.00  0.00      MEMB  
ATOM   4255  H4A CHL1M  61     -54.714 -10.140   8.881  0.00  0.00      MEMB  
ATOM   4256  H4B CHL1M  61     -52.935 -10.511   9.095  0.00  0.00      MEMB  
ATOM   4257  C5  CHL1M  61     -54.130 -12.131   8.365  0.00  0.00      MEMB  
ATOM   4258  C6  CHL1M  61     -53.047 -12.633   7.725  0.00  0.00      MEMB  
ATOM   4259  H6  CHL1M  61     -52.078 -12.120   7.814  0.00  0.00      MEMB  
ATOM   4260  C7  CHL1M  61     -53.149 -13.671   6.640  0.00  0.00      MEMB  
ATOM   4261  H7A CHL1M  61     -52.690 -13.369   5.675  0.00  0.00      MEMB  
ATOM   4262  H7B CHL1M  61     -52.623 -14.592   6.972  0.00  0.00      MEMB  
ATOM   4263  C8  CHL1M  61     -54.541 -14.067   6.336  0.00  0.00      MEMB  
ATOM   4264  H8  CHL1M  61     -54.900 -13.377   5.543  0.00  0.00      MEMB  
ATOM   4265  C14 CHL1M  61     -54.527 -15.383   5.577  0.00  0.00      MEMB  
ATOM   4266  H14 CHL1M  61     -54.265 -16.222   6.257  0.00  0.00      MEMB  
ATOM   4267  C15 CHL1M  61     -53.620 -15.581   4.398  0.00  0.00      MEMB  
ATOM   4268 H15A CHL1M  61     -53.559 -14.712   3.708  0.00  0.00      MEMB  
ATOM   4269 H15B CHL1M  61     -52.622 -15.907   4.762  0.00  0.00      MEMB  
ATOM   4270  C16 CHL1M  61     -54.249 -16.708   3.562  0.00  0.00      MEMB  
ATOM   4271 H16A CHL1M  61     -54.402 -16.259   2.558  0.00  0.00      MEMB  
ATOM   4272 H16B CHL1M  61     -53.526 -17.529   3.370  0.00  0.00      MEMB  
ATOM   4273  C17 CHL1M  61     -55.522 -17.063   4.311  0.00  0.00      MEMB  
ATOM   4274  H17 CHL1M  61     -55.085 -17.817   5.001  0.00  0.00      MEMB  
ATOM   4275  C13 CHL1M  61     -55.882 -15.704   5.020  0.00  0.00      MEMB  
ATOM   4276  C18 CHL1M  61     -56.541 -14.735   4.018  0.00  0.00      MEMB  
ATOM   4277 H18A CHL1M  61     -57.556 -15.115   3.771  0.00  0.00      MEMB  
ATOM   4278 H18B CHL1M  61     -56.827 -13.723   4.376  0.00  0.00      MEMB  
ATOM   4279 H18C CHL1M  61     -55.929 -14.519   3.117  0.00  0.00      MEMB  
ATOM   4280  C12 CHL1M  61     -56.805 -15.905   6.222  0.00  0.00      MEMB  
ATOM   4281 H12A CHL1M  61     -57.862 -16.120   5.953  0.00  0.00      MEMB  
ATOM   4282 H12B CHL1M  61     -56.382 -16.744   6.814  0.00  0.00      MEMB  
ATOM   4283  C11 CHL1M  61     -56.895 -14.681   7.092  0.00  0.00      MEMB  
ATOM   4284 H11A CHL1M  61     -57.563 -13.977   6.550  0.00  0.00      MEMB  
ATOM   4285 H11B CHL1M  61     -57.501 -14.979   7.974  0.00  0.00      MEMB  
ATOM   4286  C9  CHL1M  61     -55.538 -14.139   7.474  0.00  0.00      MEMB  
ATOM   4287  H9  CHL1M  61     -55.058 -14.904   8.120  0.00  0.00      MEMB  
ATOM   4288  C10 CHL1M  61     -55.580 -12.750   8.283  0.00  0.00      MEMB  
ATOM   4289  C19 CHL1M  61     -56.570 -11.668   7.609  0.00  0.00      MEMB  
ATOM   4290 H19A CHL1M  61     -57.544 -12.178   7.445  0.00  0.00      MEMB  
ATOM   4291 H19B CHL1M  61     -56.891 -10.761   8.165  0.00  0.00      MEMB  
ATOM   4292 H19C CHL1M  61     -56.129 -11.310   6.654  0.00  0.00      MEMB  
ATOM   4293  C1  CHL1M  61     -56.057 -13.045   9.720  0.00  0.00      MEMB  
ATOM   4294  H1A CHL1M  61     -57.102 -13.408   9.622  0.00  0.00      MEMB  
ATOM   4295  H1B CHL1M  61     -55.445 -13.900  10.080  0.00  0.00      MEMB  
ATOM   4296  C2  CHL1M  61     -55.838 -11.900  10.705  0.00  0.00      MEMB  
ATOM   4297  H2A CHL1M  61     -56.095 -12.350  11.688  0.00  0.00      MEMB  
ATOM   4298  H2B CHL1M  61     -56.444 -11.026  10.384  0.00  0.00      MEMB  
ATOM   4299  C20 CHL1M  61     -56.728 -17.759   3.667  0.00  0.00      MEMB  
ATOM   4300  H20 CHL1M  61     -57.654 -17.443   4.195  0.00  0.00      MEMB  
ATOM   4301  C21 CHL1M  61     -56.511 -19.350   3.922  0.00  0.00      MEMB  
ATOM   4302 H21A CHL1M  61     -56.350 -19.518   5.008  0.00  0.00      MEMB  
ATOM   4303 H21B CHL1M  61     -55.562 -19.680   3.449  0.00  0.00      MEMB  
ATOM   4304 H21C CHL1M  61     -57.428 -19.918   3.655  0.00  0.00      MEMB  
ATOM   4305  C22 CHL1M  61     -56.817 -17.538   2.104  0.00  0.00      MEMB  
ATOM   4306 H22A CHL1M  61     -56.554 -16.503   1.797  0.00  0.00      MEMB  
ATOM   4307 H22B CHL1M  61     -56.070 -18.240   1.676  0.00  0.00      MEMB  
ATOM   4308  C23 CHL1M  61     -58.150 -18.087   1.567  0.00  0.00      MEMB  
ATOM   4309 H23A CHL1M  61     -57.896 -18.384   0.527  0.00  0.00      MEMB  
ATOM   4310 H23B CHL1M  61     -58.414 -19.019   2.112  0.00  0.00      MEMB  
ATOM   4311  C24 CHL1M  61     -59.355 -17.071   1.388  0.00  0.00      MEMB  
ATOM   4312 H24A CHL1M  61     -59.641 -16.675   2.386  0.00  0.00      MEMB  
ATOM   4313 H24B CHL1M  61     -58.964 -16.164   0.878  0.00  0.00      MEMB  
ATOM   4314  C25 CHL1M  61     -60.562 -17.764   0.790  0.00  0.00      MEMB  
ATOM   4315  H25 CHL1M  61     -60.291 -18.457  -0.035  0.00  0.00      MEMB  
ATOM   4316  C26 CHL1M  61     -61.415 -18.519   1.836  0.00  0.00      MEMB  
ATOM   4317 H26A CHL1M  61     -62.345 -18.839   1.318  0.00  0.00      MEMB  
ATOM   4318 H26B CHL1M  61     -60.942 -19.410   2.302  0.00  0.00      MEMB  
ATOM   4319 H26C CHL1M  61     -61.662 -17.791   2.638  0.00  0.00      MEMB  
ATOM   4320  C27 CHL1M  61     -61.333 -16.558   0.191  0.00  0.00      MEMB  
ATOM   4321 H27A CHL1M  61     -62.319 -16.746  -0.285  0.00  0.00      MEMB  
ATOM   4322 H27B CHL1M  61     -61.454 -15.811   1.005  0.00  0.00      MEMB  
ATOM   4323 H27C CHL1M  61     -60.738 -16.131  -0.644  0.00  0.00      MEMB  
ATOM   4324  N   POPEM  62     -70.938  -3.925  10.753  0.00  0.00      MEMB  
ATOM   4325  HN1 POPEM  62     -70.615  -2.936  10.740  0.00  0.00      MEMB  
ATOM   4326  HN2 POPEM  62     -71.571  -4.174  11.540  0.00  0.00      MEMB  
ATOM   4327  HN3 POPEM  62     -70.171  -4.585  10.990  0.00  0.00      MEMB  
ATOM   4328  C12 POPEM  62     -71.500  -4.388   9.445  0.00  0.00      MEMB  
ATOM   4329 H12A POPEM  62     -70.813  -4.050   8.640  0.00  0.00      MEMB  
ATOM   4330 H12B POPEM  62     -72.463  -3.859   9.276  0.00  0.00      MEMB  
ATOM   4331  C11 POPEM  62     -71.756  -5.879   9.478  0.00  0.00      MEMB  
ATOM   4332 H11A POPEM  62     -70.757  -6.323   9.677  0.00  0.00      MEMB  
ATOM   4333 H11B POPEM  62     -72.165  -6.264   8.519  0.00  0.00      MEMB  
ATOM   4334  P   POPEM  62     -73.695  -7.456  10.426  0.00  0.00      MEMB  
ATOM   4335  O13 POPEM  62     -74.934  -7.265  11.233  0.00  0.00      MEMB  
ATOM   4336  O14 POPEM  62     -72.975  -8.698  10.669  0.00  0.00      MEMB  
ATOM   4337  O11 POPEM  62     -74.022  -7.334   8.920  0.00  0.00      MEMB  
ATOM   4338  O12 POPEM  62     -72.659  -6.290  10.563  0.00  0.00      MEMB  
ATOM   4339  C1  POPEM  62     -75.046  -6.484   8.442  0.00  0.00      MEMB  
ATOM   4340  HA  POPEM  62     -75.398  -5.694   9.139  0.00  0.00      MEMB  
ATOM   4341  HB  POPEM  62     -75.977  -7.039   8.198  0.00  0.00      MEMB  
ATOM   4342  C2  POPEM  62     -74.713  -6.061   7.016  0.00  0.00      MEMB  
ATOM   4343  HS  POPEM  62     -73.954  -5.254   7.092  0.00  0.00      MEMB  
ATOM   4344  O21 POPEM  62     -75.969  -5.621   6.410  0.00  0.00      MEMB  
ATOM   4345  C21 POPEM  62     -75.760  -4.811   5.480  0.00  0.00      MEMB  
ATOM   4346  O22 POPEM  62     -74.664  -4.232   5.165  0.00  0.00      MEMB  
ATOM   4347  C22 POPEM  62     -77.140  -4.341   5.021  0.00  0.00      MEMB  
ATOM   4348  H2R POPEM  62     -77.394  -3.614   5.822  0.00  0.00      MEMB  
ATOM   4349  H2S POPEM  62     -77.806  -5.223   4.910  0.00  0.00      MEMB  
ATOM   4350  C3  POPEM  62     -73.923  -7.155   6.158  0.00  0.00      MEMB  
ATOM   4351  HX  POPEM  62     -74.568  -8.049   6.291  0.00  0.00      MEMB  
ATOM   4352  HY  POPEM  62     -73.008  -7.327   6.765  0.00  0.00      MEMB  
ATOM   4353  O31 POPEM  62     -73.700  -6.739   4.718  0.00  0.00      MEMB  
ATOM   4354  C31 POPEM  62     -73.249  -7.747   4.002  0.00  0.00      MEMB  
ATOM   4355  O32 POPEM  62     -72.831  -8.792   4.500  0.00  0.00      MEMB  
ATOM   4356  C32 POPEM  62     -73.136  -7.249   2.586  0.00  0.00      MEMB  
ATOM   4357  H2X POPEM  62     -72.974  -8.092   1.881  0.00  0.00      MEMB  
ATOM   4358  H2Y POPEM  62     -72.166  -6.708   2.629  0.00  0.00      MEMB  
ATOM   4359  C23 POPEM  62     -77.124  -3.741   3.585  0.00  0.00      MEMB  
ATOM   4360  H3R POPEM  62     -76.592  -4.502   2.974  0.00  0.00      MEMB  
ATOM   4361  H3S POPEM  62     -76.473  -2.848   3.475  0.00  0.00      MEMB  
ATOM   4362  C24 POPEM  62     -78.581  -3.431   3.120  0.00  0.00      MEMB  
ATOM   4363  H4R POPEM  62     -79.126  -2.811   3.863  0.00  0.00      MEMB  
ATOM   4364  H4S POPEM  62     -79.123  -4.396   3.025  0.00  0.00      MEMB  
ATOM   4365  C25 POPEM  62     -78.601  -2.786   1.624  0.00  0.00      MEMB  
ATOM   4366  H5R POPEM  62     -78.125  -3.360   0.800  0.00  0.00      MEMB  
ATOM   4367  H5S POPEM  62     -78.083  -1.805   1.686  0.00  0.00      MEMB  
ATOM   4368  C26 POPEM  62     -80.031  -2.426   1.242  0.00  0.00      MEMB  
ATOM   4369  H6R POPEM  62     -80.316  -1.713   2.045  0.00  0.00      MEMB  
ATOM   4370  H6S POPEM  62     -80.661  -3.325   1.409  0.00  0.00      MEMB  
ATOM   4371  C27 POPEM  62     -80.230  -1.747  -0.124  0.00  0.00      MEMB  
ATOM   4372  H7R POPEM  62     -79.620  -2.289  -0.878  0.00  0.00      MEMB  
ATOM   4373  H7S POPEM  62     -79.968  -0.674  -0.010  0.00  0.00      MEMB  
ATOM   4374  C28 POPEM  62     -81.683  -1.939  -0.597  0.00  0.00      MEMB  
ATOM   4375  H8R POPEM  62     -82.516  -1.704   0.100  0.00  0.00      MEMB  
ATOM   4376  H8S POPEM  62     -81.814  -3.031  -0.751  0.00  0.00      MEMB  
ATOM   4377  C29 POPEM  62     -81.957  -1.221  -1.884  0.00  0.00      MEMB  
ATOM   4378  H91 POPEM  62     -82.441  -0.237  -1.805  0.00  0.00      MEMB  
ATOM   4379 C210 POPEM  62     -81.646  -1.664  -3.104  0.00  0.00      MEMB  
ATOM   4380 H101 POPEM  62     -81.710  -0.918  -3.911  0.00  0.00      MEMB  
ATOM   4381 C211 POPEM  62     -81.126  -3.032  -3.458  0.00  0.00      MEMB  
ATOM   4382 H11R POPEM  62     -80.830  -3.726  -2.642  0.00  0.00      MEMB  
ATOM   4383 H11S POPEM  62     -80.227  -3.051  -4.110  0.00  0.00      MEMB  
ATOM   4384 C212 POPEM  62     -82.254  -3.920  -4.060  0.00  0.00      MEMB  
ATOM   4385 H12R POPEM  62     -82.464  -3.426  -5.034  0.00  0.00      MEMB  
ATOM   4386 H12S POPEM  62     -83.213  -3.742  -3.528  0.00  0.00      MEMB  
ATOM   4387 C213 POPEM  62     -81.779  -5.365  -4.207  0.00  0.00      MEMB  
ATOM   4388 H13R POPEM  62     -81.419  -5.613  -3.186  0.00  0.00      MEMB  
ATOM   4389 H13S POPEM  62     -80.876  -5.360  -4.854  0.00  0.00      MEMB  
ATOM   4390 C214 POPEM  62     -82.838  -6.275  -4.766  0.00  0.00      MEMB  
ATOM   4391 H14R POPEM  62     -83.848  -6.132  -4.327  0.00  0.00      MEMB  
ATOM   4392 H14S POPEM  62     -82.510  -7.291  -4.458  0.00  0.00      MEMB  
ATOM   4393 C215 POPEM  62     -83.120  -6.243  -6.322  0.00  0.00      MEMB  
ATOM   4394 H15R POPEM  62     -83.654  -5.293  -6.536  0.00  0.00      MEMB  
ATOM   4395 H15S POPEM  62     -83.872  -7.053  -6.436  0.00  0.00      MEMB  
ATOM   4396 C216 POPEM  62     -81.912  -6.518  -7.301  0.00  0.00      MEMB  
ATOM   4397 H16R POPEM  62     -81.565  -7.562  -7.147  0.00  0.00      MEMB  
ATOM   4398 H16S POPEM  62     -81.088  -5.905  -6.877  0.00  0.00      MEMB  
ATOM   4399 C217 POPEM  62     -82.139  -6.294  -8.786  0.00  0.00      MEMB  
ATOM   4400 H17R POPEM  62     -82.336  -5.218  -8.979  0.00  0.00      MEMB  
ATOM   4401 H17S POPEM  62     -82.971  -6.923  -9.169  0.00  0.00      MEMB  
ATOM   4402 C218 POPEM  62     -80.878  -6.746  -9.575  0.00  0.00      MEMB  
ATOM   4403 H18R POPEM  62     -80.676  -7.805  -9.306  0.00  0.00      MEMB  
ATOM   4404 H18S POPEM  62     -80.033  -6.092  -9.273  0.00  0.00      MEMB  
ATOM   4405 H18T POPEM  62     -81.239  -6.760 -10.626  0.00  0.00      MEMB  
ATOM   4406  C33 POPEM  62     -74.230  -6.235   2.113  0.00  0.00      MEMB  
ATOM   4407  H3X POPEM  62     -74.395  -5.402   2.830  0.00  0.00      MEMB  
ATOM   4408  H3Y POPEM  62     -75.279  -6.585   2.015  0.00  0.00      MEMB  
ATOM   4409  C34 POPEM  62     -73.886  -5.657   0.754  0.00  0.00      MEMB  
ATOM   4410  H4X POPEM  62     -73.867  -6.487   0.015  0.00  0.00      MEMB  
ATOM   4411  H4Y POPEM  62     -72.937  -5.098   0.899  0.00  0.00      MEMB  
ATOM   4412  C35 POPEM  62     -74.964  -4.653   0.344  0.00  0.00      MEMB  
ATOM   4413  H5X POPEM  62     -75.239  -3.906   1.118  0.00  0.00      MEMB  
ATOM   4414  H5Y POPEM  62     -75.868  -5.272   0.160  0.00  0.00      MEMB  
ATOM   4415  C36 POPEM  62     -74.700  -3.983  -1.031  0.00  0.00      MEMB  
ATOM   4416  H6X POPEM  62     -74.488  -4.783  -1.773  0.00  0.00      MEMB  
ATOM   4417  H6Y POPEM  62     -73.823  -3.300  -1.022  0.00  0.00      MEMB  
ATOM   4418  C37 POPEM  62     -75.924  -3.165  -1.412  0.00  0.00      MEMB  
ATOM   4419  H7X POPEM  62     -76.126  -2.499  -0.547  0.00  0.00      MEMB  
ATOM   4420  H7Y POPEM  62     -76.877  -3.726  -1.522  0.00  0.00      MEMB  
ATOM   4421  C38 POPEM  62     -75.735  -2.333  -2.652  0.00  0.00      MEMB  
ATOM   4422  H8X POPEM  62     -75.686  -2.957  -3.569  0.00  0.00      MEMB  
ATOM   4423  H8Y POPEM  62     -74.868  -1.638  -2.625  0.00  0.00      MEMB  
ATOM   4424  C39 POPEM  62     -76.940  -1.421  -2.790  0.00  0.00      MEMB  
ATOM   4425  H9X POPEM  62     -77.797  -2.117  -2.914  0.00  0.00      MEMB  
ATOM   4426  H9Y POPEM  62     -76.821  -0.935  -3.782  0.00  0.00      MEMB  
ATOM   4427 C310 POPEM  62     -77.213  -0.352  -1.670  0.00  0.00      MEMB  
ATOM   4428 H10X POPEM  62     -76.307   0.182  -1.314  0.00  0.00      MEMB  
ATOM   4429 H10Y POPEM  62     -77.578  -0.884  -0.765  0.00  0.00      MEMB  
ATOM   4430 C311 POPEM  62     -78.195   0.663  -2.225  0.00  0.00      MEMB  
ATOM   4431 H11X POPEM  62     -79.157   0.197  -2.527  0.00  0.00      MEMB  
ATOM   4432 H11Y POPEM  62     -77.851   1.117  -3.179  0.00  0.00      MEMB  
ATOM   4433 C312 POPEM  62     -78.540   1.828  -1.242  0.00  0.00      MEMB  
ATOM   4434 H12X POPEM  62     -77.564   2.065  -0.766  0.00  0.00      MEMB  
ATOM   4435 H12Y POPEM  62     -79.137   1.453  -0.383  0.00  0.00      MEMB  
ATOM   4436 C313 POPEM  62     -79.176   2.990  -1.925  0.00  0.00      MEMB  
ATOM   4437 H13X POPEM  62     -80.169   2.670  -2.308  0.00  0.00      MEMB  
ATOM   4438 H13Y POPEM  62     -78.519   3.258  -2.780  0.00  0.00      MEMB  
ATOM   4439 C314 POPEM  62     -79.138   4.222  -0.993  0.00  0.00      MEMB  
ATOM   4440 H14X POPEM  62     -79.413   5.113  -1.596  0.00  0.00      MEMB  
ATOM   4441 H14Y POPEM  62     -78.131   4.378  -0.550  0.00  0.00      MEMB  
ATOM   4442 C315 POPEM  62     -80.072   4.186   0.203  0.00  0.00      MEMB  
ATOM   4443 H15X POPEM  62     -81.028   3.649   0.023  0.00  0.00      MEMB  
ATOM   4444 H15Y POPEM  62     -80.427   5.231   0.329  0.00  0.00      MEMB  
ATOM   4445 C316 POPEM  62     -79.497   3.770   1.529  0.00  0.00      MEMB  
ATOM   4446 H16X POPEM  62     -78.762   2.937   1.510  0.00  0.00      MEMB  
ATOM   4447 H16Y POPEM  62     -80.266   3.595   2.312  0.00  0.00      MEMB  
ATOM   4448 H16Z POPEM  62     -78.937   4.647   1.917  0.00  0.00      MEMB  
ATOM   4449  N   POPEM  63     -75.409 -31.004   9.569  0.00  0.00      MEMB  
ATOM   4450  HN1 POPEM  63     -75.364 -31.094  10.604  0.00  0.00      MEMB  
ATOM   4451  HN2 POPEM  63     -76.237 -31.598   9.359  0.00  0.00      MEMB  
ATOM   4452  HN3 POPEM  63     -74.552 -31.376   9.111  0.00  0.00      MEMB  
ATOM   4453  C12 POPEM  63     -75.560 -29.504   9.314  0.00  0.00      MEMB  
ATOM   4454 H12A POPEM  63     -76.368 -29.044   9.922  0.00  0.00      MEMB  
ATOM   4455 H12B POPEM  63     -75.827 -29.302   8.255  0.00  0.00      MEMB  
ATOM   4456  C11 POPEM  63     -74.307 -28.698   9.726  0.00  0.00      MEMB  
ATOM   4457 H11A POPEM  63     -74.119 -28.599  10.817  0.00  0.00      MEMB  
ATOM   4458 H11B POPEM  63     -74.579 -27.704   9.314  0.00  0.00      MEMB  
ATOM   4459  P   POPEM  63     -72.525 -28.874   7.709  0.00  0.00      MEMB  
ATOM   4460  O13 POPEM  63     -72.144 -30.157   7.043  0.00  0.00      MEMB  
ATOM   4461  O14 POPEM  63     -71.394 -27.916   7.803  0.00  0.00      MEMB  
ATOM   4462  O11 POPEM  63     -73.711 -28.166   6.943  0.00  0.00      MEMB  
ATOM   4463  O12 POPEM  63     -73.149 -29.277   9.131  0.00  0.00      MEMB  
ATOM   4464  C1  POPEM  63     -74.419 -28.733   5.886  0.00  0.00      MEMB  
ATOM   4465  HA  POPEM  63     -75.504 -28.496   5.879  0.00  0.00      MEMB  
ATOM   4466  HB  POPEM  63     -74.454 -29.843   5.876  0.00  0.00      MEMB  
ATOM   4467  C2  POPEM  63     -73.651 -28.577   4.555  0.00  0.00      MEMB  
ATOM   4468  HS  POPEM  63     -72.699 -29.143   4.645  0.00  0.00      MEMB  
ATOM   4469  O21 POPEM  63     -73.521 -27.219   4.218  0.00  0.00      MEMB  
ATOM   4470  C21 POPEM  63     -72.368 -26.829   3.673  0.00  0.00      MEMB  
ATOM   4471  O22 POPEM  63     -71.353 -27.479   3.433  0.00  0.00      MEMB  
ATOM   4472  C22 POPEM  63     -72.495 -25.341   3.254  0.00  0.00      MEMB  
ATOM   4473  H2R POPEM  63     -72.456 -24.678   4.145  0.00  0.00      MEMB  
ATOM   4474  H2S POPEM  63     -73.444 -25.273   2.680  0.00  0.00      MEMB  
ATOM   4475  C3  POPEM  63     -74.441 -29.188   3.413  0.00  0.00      MEMB  
ATOM   4476  HX  POPEM  63     -75.485 -28.837   3.558  0.00  0.00      MEMB  
ATOM   4477  HY  POPEM  63     -74.573 -30.286   3.527  0.00  0.00      MEMB  
ATOM   4478  O31 POPEM  63     -73.896 -28.746   2.151  0.00  0.00      MEMB  
ATOM   4479  C31 POPEM  63     -72.896 -29.465   1.706  0.00  0.00      MEMB  
ATOM   4480  O32 POPEM  63     -72.458 -30.426   2.359  0.00  0.00      MEMB  
ATOM   4481  C32 POPEM  63     -72.523 -28.937   0.340  0.00  0.00      MEMB  
ATOM   4482  H2X POPEM  63     -71.844 -28.090   0.574  0.00  0.00      MEMB  
ATOM   4483  H2Y POPEM  63     -73.242 -28.312  -0.232  0.00  0.00      MEMB  
ATOM   4484  C23 POPEM  63     -71.360 -24.660   2.418  0.00  0.00      MEMB  
ATOM   4485  H3R POPEM  63     -70.389 -24.754   2.949  0.00  0.00      MEMB  
ATOM   4486  H3S POPEM  63     -71.516 -23.575   2.238  0.00  0.00      MEMB  
ATOM   4487  C24 POPEM  63     -71.103 -25.422   1.080  0.00  0.00      MEMB  
ATOM   4488  H4R POPEM  63     -72.039 -25.384   0.481  0.00  0.00      MEMB  
ATOM   4489  H4S POPEM  63     -70.797 -26.461   1.329  0.00  0.00      MEMB  
ATOM   4490  C25 POPEM  63     -69.920 -24.789   0.338  0.00  0.00      MEMB  
ATOM   4491  H5R POPEM  63     -69.096 -24.448   1.001  0.00  0.00      MEMB  
ATOM   4492  H5S POPEM  63     -70.294 -23.895  -0.205  0.00  0.00      MEMB  
ATOM   4493  C26 POPEM  63     -69.224 -25.794  -0.607  0.00  0.00      MEMB  
ATOM   4494  H6R POPEM  63     -68.774 -25.234  -1.454  0.00  0.00      MEMB  
ATOM   4495  H6S POPEM  63     -70.005 -26.482  -0.997  0.00  0.00      MEMB  
ATOM   4496  C27 POPEM  63     -68.189 -26.669   0.122  0.00  0.00      MEMB  
ATOM   4497  H7R POPEM  63     -68.116 -26.334   1.179  0.00  0.00      MEMB  
ATOM   4498  H7S POPEM  63     -67.193 -26.401  -0.292  0.00  0.00      MEMB  
ATOM   4499  C28 POPEM  63     -68.338 -28.145  -0.055  0.00  0.00      MEMB  
ATOM   4500  H8R POPEM  63     -69.291 -28.475   0.410  0.00  0.00      MEMB  
ATOM   4501  H8S POPEM  63     -67.579 -28.588   0.624  0.00  0.00      MEMB  
ATOM   4502  C29 POPEM  63     -68.265 -28.636  -1.539  0.00  0.00      MEMB  
ATOM   4503  H91 POPEM  63     -69.191 -28.605  -2.132  0.00  0.00      MEMB  
ATOM   4504 C210 POPEM  63     -67.178 -29.197  -2.174  0.00  0.00      MEMB  
ATOM   4505 H101 POPEM  63     -67.329 -29.444  -3.235  0.00  0.00      MEMB  
ATOM   4506 C211 POPEM  63     -65.752 -29.318  -1.712  0.00  0.00      MEMB  
ATOM   4507 H11R POPEM  63     -65.185 -29.518  -2.646  0.00  0.00      MEMB  
ATOM   4508 H11S POPEM  63     -65.609 -30.238  -1.107  0.00  0.00      MEMB  
ATOM   4509 C212 POPEM  63     -64.990 -28.068  -1.053  0.00  0.00      MEMB  
ATOM   4510 H12R POPEM  63     -65.549 -27.793  -0.134  0.00  0.00      MEMB  
ATOM   4511 H12S POPEM  63     -65.046 -27.267  -1.821  0.00  0.00      MEMB  
ATOM   4512 C213 POPEM  63     -63.543 -28.320  -0.870  0.00  0.00      MEMB  
ATOM   4513 H13R POPEM  63     -63.441 -29.176  -0.168  0.00  0.00      MEMB  
ATOM   4514 H13S POPEM  63     -63.074 -27.437  -0.387  0.00  0.00      MEMB  
ATOM   4515 C214 POPEM  63     -62.806 -28.510  -2.228  0.00  0.00      MEMB  
ATOM   4516 H14R POPEM  63     -63.168 -27.684  -2.876  0.00  0.00      MEMB  
ATOM   4517 H14S POPEM  63     -63.036 -29.505  -2.665  0.00  0.00      MEMB  
ATOM   4518 C215 POPEM  63     -61.279 -28.406  -2.198  0.00  0.00      MEMB  
ATOM   4519 H15R POPEM  63     -60.801 -29.195  -1.579  0.00  0.00      MEMB  
ATOM   4520 H15S POPEM  63     -60.995 -27.398  -1.830  0.00  0.00      MEMB  
ATOM   4521 C216 POPEM  63     -60.631 -28.465  -3.615  0.00  0.00      MEMB  
ATOM   4522 H16R POPEM  63     -60.801 -29.516  -3.933  0.00  0.00      MEMB  
ATOM   4523 H16S POPEM  63     -59.533 -28.370  -3.474  0.00  0.00      MEMB  
ATOM   4524 C217 POPEM  63     -61.190 -27.513  -4.742  0.00  0.00      MEMB  
ATOM   4525 H17R POPEM  63     -62.267 -27.783  -4.704  0.00  0.00      MEMB  
ATOM   4526 H17S POPEM  63     -60.771 -27.717  -5.750  0.00  0.00      MEMB  
ATOM   4527 C218 POPEM  63     -61.330 -26.017  -4.443  0.00  0.00      MEMB  
ATOM   4528 H18R POPEM  63     -60.360 -25.502  -4.279  0.00  0.00      MEMB  
ATOM   4529 H18S POPEM  63     -61.882 -25.729  -3.523  0.00  0.00      MEMB  
ATOM   4530 H18T POPEM  63     -61.765 -25.495  -5.322  0.00  0.00      MEMB  
ATOM   4531  C33 POPEM  63     -71.869 -29.830  -0.759  0.00  0.00      MEMB  
ATOM   4532  H3X POPEM  63     -71.257 -30.657  -0.340  0.00  0.00      MEMB  
ATOM   4533  H3Y POPEM  63     -71.191 -29.174  -1.345  0.00  0.00      MEMB  
ATOM   4534  C34 POPEM  63     -72.875 -30.484  -1.716  0.00  0.00      MEMB  
ATOM   4535  H4X POPEM  63     -73.429 -29.601  -2.100  0.00  0.00      MEMB  
ATOM   4536  H4Y POPEM  63     -73.568 -31.211  -1.242  0.00  0.00      MEMB  
ATOM   4537  C35 POPEM  63     -72.154 -31.132  -2.933  0.00  0.00      MEMB  
ATOM   4538  H5X POPEM  63     -71.337 -31.800  -2.586  0.00  0.00      MEMB  
ATOM   4539  H5Y POPEM  63     -71.632 -30.293  -3.442  0.00  0.00      MEMB  
ATOM   4540  C36 POPEM  63     -73.089 -31.905  -3.823  0.00  0.00      MEMB  
ATOM   4541  H6X POPEM  63     -72.633 -32.172  -4.801  0.00  0.00      MEMB  
ATOM   4542  H6Y POPEM  63     -73.923 -31.262  -4.174  0.00  0.00      MEMB  
ATOM   4543  C37 POPEM  63     -73.659 -33.250  -3.207  0.00  0.00      MEMB  
ATOM   4544  H7X POPEM  63     -74.377 -32.974  -2.406  0.00  0.00      MEMB  
ATOM   4545  H7Y POPEM  63     -72.911 -33.921  -2.732  0.00  0.00      MEMB  
ATOM   4546  C38 POPEM  63     -74.405 -34.070  -4.284  0.00  0.00      MEMB  
ATOM   4547  H8X POPEM  63     -73.816 -34.354  -5.182  0.00  0.00      MEMB  
ATOM   4548  H8Y POPEM  63     -75.230 -33.362  -4.516  0.00  0.00      MEMB  
ATOM   4549  C39 POPEM  63     -75.149 -35.362  -3.766  0.00  0.00      MEMB  
ATOM   4550  H9X POPEM  63     -75.726 -35.177  -2.835  0.00  0.00      MEMB  
ATOM   4551  H9Y POPEM  63     -74.329 -36.097  -3.615  0.00  0.00      MEMB  
ATOM   4552 C310 POPEM  63     -76.204 -35.791  -4.749  0.00  0.00      MEMB  
ATOM   4553 H10X POPEM  63     -75.766 -36.050  -5.737  0.00  0.00      MEMB  
ATOM   4554 H10Y POPEM  63     -76.863 -34.917  -4.941  0.00  0.00      MEMB  
ATOM   4555 C311 POPEM  63     -77.079 -36.972  -4.331  0.00  0.00      MEMB  
ATOM   4556 H11X POPEM  63     -78.009 -37.297  -4.843  0.00  0.00      MEMB  
ATOM   4557 H11Y POPEM  63     -77.512 -36.699  -3.346  0.00  0.00      MEMB  
ATOM   4558 C312 POPEM  63     -76.208 -38.269  -4.164  0.00  0.00      MEMB  
ATOM   4559 H12X POPEM  63     -75.194 -38.082  -3.749  0.00  0.00      MEMB  
ATOM   4560 H12Y POPEM  63     -76.080 -38.818  -5.121  0.00  0.00      MEMB  
ATOM   4561 C313 POPEM  63     -76.748 -39.323  -3.118  0.00  0.00      MEMB  
ATOM   4562 H13X POPEM  63     -77.724 -39.773  -3.400  0.00  0.00      MEMB  
ATOM   4563 H13Y POPEM  63     -76.926 -38.720  -2.202  0.00  0.00      MEMB  
ATOM   4564 C314 POPEM  63     -75.836 -40.485  -2.982  0.00  0.00      MEMB  
ATOM   4565 H14X POPEM  63     -74.805 -40.094  -3.114  0.00  0.00      MEMB  
ATOM   4566 H14Y POPEM  63     -75.941 -41.194  -3.832  0.00  0.00      MEMB  
ATOM   4567 C315 POPEM  63     -76.007 -41.343  -1.640  0.00  0.00      MEMB  
ATOM   4568 H15X POPEM  63     -75.554 -40.773  -0.801  0.00  0.00      MEMB  
ATOM   4569 H15Y POPEM  63     -75.593 -42.353  -1.847  0.00  0.00      MEMB  
ATOM   4570 C316 POPEM  63     -77.495 -41.543  -1.259  0.00  0.00      MEMB  
ATOM   4571 H16X POPEM  63     -78.016 -41.806  -2.204  0.00  0.00      MEMB  
ATOM   4572 H16Y POPEM  63     -77.822 -40.632  -0.713  0.00  0.00      MEMB  
ATOM   4573 H16Z POPEM  63     -77.577 -42.322  -0.471  0.00  0.00      MEMB  
ATOM   4574  N   PSM M  64     -16.616  19.974  12.656  0.00  0.00      MEMB  
ATOM   4575  C15 PSM M  64     -17.222  18.724  12.141  0.00  0.00      MEMB  
ATOM   4576 H15A PSM M  64     -16.586  18.286  11.386  0.00  0.00      MEMB  
ATOM   4577 H15B PSM M  64     -17.357  17.944  12.876  0.00  0.00      MEMB  
ATOM   4578 H15C PSM M  64     -18.189  18.793  11.664  0.00  0.00      MEMB  
ATOM   4579  C14 PSM M  64     -17.613  20.506  13.718  0.00  0.00      MEMB  
ATOM   4580 H14A PSM M  64     -17.099  21.187  14.381  0.00  0.00      MEMB  
ATOM   4581 H14B PSM M  64     -18.457  20.909  13.179  0.00  0.00      MEMB  
ATOM   4582 H14C PSM M  64     -17.863  19.627  14.294  0.00  0.00      MEMB  
ATOM   4583  C13 PSM M  64     -15.418  19.456  13.442  0.00  0.00      MEMB  
ATOM   4584 H13A PSM M  64     -15.715  18.714  14.168  0.00  0.00      MEMB  
ATOM   4585 H13B PSM M  64     -14.731  18.968  12.767  0.00  0.00      MEMB  
ATOM   4586 H13C PSM M  64     -14.897  20.191  14.037  0.00  0.00      MEMB  
ATOM   4587  C12 PSM M  64     -16.211  21.008  11.574  0.00  0.00      MEMB  
ATOM   4588 H12A PSM M  64     -17.096  21.537  11.252  0.00  0.00      MEMB  
ATOM   4589 H12B PSM M  64     -15.757  21.885  12.013  0.00  0.00      MEMB  
ATOM   4590  C11 PSM M  64     -15.494  20.496  10.356  0.00  0.00      MEMB  
ATOM   4591 H11A PSM M  64     -16.081  19.646   9.948  0.00  0.00      MEMB  
ATOM   4592 H11B PSM M  64     -15.479  21.235   9.526  0.00  0.00      MEMB  
ATOM   4593  P   PSM M  64     -13.009  21.047  10.868  0.00  0.00      MEMB  
ATOM   4594  O13 PSM M  64     -13.559  22.414  10.610  0.00  0.00      MEMB  
ATOM   4595  O14 PSM M  64     -12.363  20.718  12.152  0.00  0.00      MEMB  
ATOM   4596  O11 PSM M  64     -12.073  20.683   9.687  0.00  0.00      MEMB  
ATOM   4597  O12 PSM M  64     -14.184  20.014  10.606  0.00  0.00      MEMB  
ATOM   4598  C1S PSM M  64     -12.258  19.544   8.820  0.00  0.00      MEMB  
ATOM   4599  H1S PSM M  64     -11.890  18.619   9.313  0.00  0.00      MEMB  
ATOM   4600  H1T PSM M  64     -13.330  19.365   8.588  0.00  0.00      MEMB  
ATOM   4601  NF  PSM M  64     -12.157  18.755   6.499  0.00  0.00      MEMB  
ATOM   4602  HNF PSM M  64     -11.455  18.125   6.175  0.00  0.00      MEMB  
ATOM   4603  C2S PSM M  64     -11.589  19.693   7.462  0.00  0.00      MEMB  
ATOM   4604  H2S PSM M  64     -11.931  20.705   7.156  0.00  0.00      MEMB  
ATOM   4605  C3S PSM M  64     -10.041  19.641   7.672  0.00  0.00      MEMB  
ATOM   4606  H3S PSM M  64      -9.610  18.622   7.768  0.00  0.00      MEMB  
ATOM   4607  O3  PSM M  64      -9.618  20.434   8.828  0.00  0.00      MEMB  
ATOM   4608  HO3 PSM M  64     -10.351  20.615   9.422  0.00  0.00      MEMB  
ATOM   4609  C4S PSM M  64      -9.327  20.218   6.527  0.00  0.00      MEMB  
ATOM   4610  H4S PSM M  64      -9.868  21.096   6.144  0.00  0.00      MEMB  
ATOM   4611  C5S PSM M  64      -8.370  19.647   5.748  0.00  0.00      MEMB  
ATOM   4612  H5S PSM M  64      -8.161  18.580   5.913  0.00  0.00      MEMB  
ATOM   4613  C6S PSM M  64      -7.938  20.308   4.443  0.00  0.00      MEMB  
ATOM   4614  H6S PSM M  64      -7.856  19.526   3.658  0.00  0.00      MEMB  
ATOM   4615  H6T PSM M  64      -8.705  21.012   4.055  0.00  0.00      MEMB  
ATOM   4616  C7S PSM M  64      -6.655  21.077   4.600  0.00  0.00      MEMB  
ATOM   4617  H7S PSM M  64      -6.650  21.658   5.547  0.00  0.00      MEMB  
ATOM   4618  H7T PSM M  64      -5.794  20.394   4.764  0.00  0.00      MEMB  
ATOM   4619  C8S PSM M  64      -6.238  22.033   3.430  0.00  0.00      MEMB  
ATOM   4620  H8S PSM M  64      -5.139  22.176   3.508  0.00  0.00      MEMB  
ATOM   4621  H8T PSM M  64      -6.328  21.420   2.508  0.00  0.00      MEMB  
ATOM   4622  C9S PSM M  64      -6.984  23.382   3.624  0.00  0.00      MEMB  
ATOM   4623  H9S PSM M  64      -8.066  23.158   3.739  0.00  0.00      MEMB  
ATOM   4624  H9T PSM M  64      -6.602  23.621   4.640  0.00  0.00      MEMB  
ATOM   4625 C10S PSM M  64      -6.569  24.429   2.590  0.00  0.00      MEMB  
ATOM   4626 H10S PSM M  64      -6.823  25.431   2.996  0.00  0.00      MEMB  
ATOM   4627 H10T PSM M  64      -5.477  24.383   2.391  0.00  0.00      MEMB  
ATOM   4628 C11S PSM M  64      -7.391  24.297   1.334  0.00  0.00      MEMB  
ATOM   4629 H11S PSM M  64      -8.486  24.174   1.470  0.00  0.00      MEMB  
ATOM   4630 H11T PSM M  64      -7.392  25.282   0.820  0.00  0.00      MEMB  
ATOM   4631 C12S PSM M  64      -6.945  23.174   0.309  0.00  0.00      MEMB  
ATOM   4632 H12S PSM M  64      -5.906  23.420  -0.000  0.00  0.00      MEMB  
ATOM   4633 H12T PSM M  64      -7.001  22.178   0.798  0.00  0.00      MEMB  
ATOM   4634 C13S PSM M  64      -7.819  23.177  -0.926  0.00  0.00      MEMB  
ATOM   4635 H13S PSM M  64      -7.529  22.396  -1.660  0.00  0.00      MEMB  
ATOM   4636 H13T PSM M  64      -8.861  22.843  -0.735  0.00  0.00      MEMB  
ATOM   4637 C14S PSM M  64      -7.643  24.416  -1.778  0.00  0.00      MEMB  
ATOM   4638 H14S PSM M  64      -8.330  25.150  -1.305  0.00  0.00      MEMB  
ATOM   4639 H14T PSM M  64      -6.610  24.810  -1.669  0.00  0.00      MEMB  
ATOM   4640 C15S PSM M  64      -8.002  24.238  -3.273  0.00  0.00      MEMB  
ATOM   4641 H15S PSM M  64      -7.331  23.446  -3.669  0.00  0.00      MEMB  
ATOM   4642 H15T PSM M  64      -9.050  23.873  -3.216  0.00  0.00      MEMB  
ATOM   4643 C16S PSM M  64      -8.044  25.605  -4.047  0.00  0.00      MEMB  
ATOM   4644 H16S PSM M  64      -8.664  26.390  -3.564  0.00  0.00      MEMB  
ATOM   4645 H16T PSM M  64      -7.016  26.018  -3.962  0.00  0.00      MEMB  
ATOM   4646 C17S PSM M  64      -8.409  25.474  -5.526  0.00  0.00      MEMB  
ATOM   4647 H17S PSM M  64      -7.686  24.778  -6.003  0.00  0.00      MEMB  
ATOM   4648 H17T PSM M  64      -9.443  25.122  -5.725  0.00  0.00      MEMB  
ATOM   4649 C18S PSM M  64      -8.213  26.812  -6.305  0.00  0.00      MEMB  
ATOM   4650 H18S PSM M  64      -8.890  27.584  -5.881  0.00  0.00      MEMB  
ATOM   4651 H18T PSM M  64      -7.261  27.270  -5.963  0.00  0.00      MEMB  
ATOM   4652 H18U PSM M  64      -8.235  26.794  -7.416  0.00  0.00      MEMB  
ATOM   4653  C1F PSM M  64     -13.417  18.678   6.024  0.00  0.00      MEMB  
ATOM   4654  OF  PSM M  64     -14.319  19.435   6.436  0.00  0.00      MEMB  
ATOM   4655  C2F PSM M  64     -13.594  17.929   4.697  0.00  0.00      MEMB  
ATOM   4656  H2F PSM M  64     -13.444  16.857   4.945  0.00  0.00      MEMB  
ATOM   4657  H2G PSM M  64     -12.612  18.125   4.215  0.00  0.00      MEMB  
ATOM   4658  C3F PSM M  64     -14.850  18.274   3.849  0.00  0.00      MEMB  
ATOM   4659  H3F PSM M  64     -14.864  19.383   3.791  0.00  0.00      MEMB  
ATOM   4660  H3G PSM M  64     -15.736  17.992   4.457  0.00  0.00      MEMB  
ATOM   4661  C4F PSM M  64     -14.877  17.672   2.429  0.00  0.00      MEMB  
ATOM   4662  H4F PSM M  64     -14.630  16.589   2.412  0.00  0.00      MEMB  
ATOM   4663  H4G PSM M  64     -13.992  18.068   1.887  0.00  0.00      MEMB  
ATOM   4664  C5F PSM M  64     -16.226  17.822   1.608  0.00  0.00      MEMB  
ATOM   4665  H5F PSM M  64     -16.636  18.853   1.536  0.00  0.00      MEMB  
ATOM   4666  H5G PSM M  64     -17.023  17.286   2.166  0.00  0.00      MEMB  
ATOM   4667  C6F PSM M  64     -16.099  17.066   0.288  0.00  0.00      MEMB  
ATOM   4668  H6F PSM M  64     -17.064  17.164  -0.253  0.00  0.00      MEMB  
ATOM   4669  H6G PSM M  64     -15.892  16.049   0.685  0.00  0.00      MEMB  
ATOM   4670  C7F PSM M  64     -15.030  17.626  -0.607  0.00  0.00      MEMB  
ATOM   4671  H7F PSM M  64     -14.023  17.342  -0.234  0.00  0.00      MEMB  
ATOM   4672  H7G PSM M  64     -15.116  18.723  -0.766  0.00  0.00      MEMB  
ATOM   4673  C8F PSM M  64     -15.104  16.981  -2.021  0.00  0.00      MEMB  
ATOM   4674  H8F PSM M  64     -16.175  17.003  -2.314  0.00  0.00      MEMB  
ATOM   4675  H8G PSM M  64     -14.869  15.913  -1.826  0.00  0.00      MEMB  
ATOM   4676  C9F PSM M  64     -14.312  17.749  -3.026  0.00  0.00      MEMB  
ATOM   4677  H9F PSM M  64     -13.312  17.850  -2.552  0.00  0.00      MEMB  
ATOM   4678  H9G PSM M  64     -14.871  18.708  -3.058  0.00  0.00      MEMB  
ATOM   4679 C10F PSM M  64     -14.311  17.098  -4.374  0.00  0.00      MEMB  
ATOM   4680 H10F PSM M  64     -14.055  16.017  -4.337  0.00  0.00      MEMB  
ATOM   4681 H10G PSM M  64     -13.467  17.554  -4.936  0.00  0.00      MEMB  
ATOM   4682 C11F PSM M  64     -15.613  17.481  -5.139  0.00  0.00      MEMB  
ATOM   4683 H11F PSM M  64     -15.606  18.578  -5.318  0.00  0.00      MEMB  
ATOM   4684 H11G PSM M  64     -16.491  17.195  -4.522  0.00  0.00      MEMB  
ATOM   4685 C12F PSM M  64     -15.768  16.739  -6.427  0.00  0.00      MEMB  
ATOM   4686 H12F PSM M  64     -16.660  17.208  -6.895  0.00  0.00      MEMB  
ATOM   4687 H12G PSM M  64     -16.148  15.725  -6.176  0.00  0.00      MEMB  
ATOM   4688 C13F PSM M  64     -14.491  16.702  -7.375  0.00  0.00      MEMB  
ATOM   4689 H13F PSM M  64     -13.847  15.953  -6.866  0.00  0.00      MEMB  
ATOM   4690 H13G PSM M  64     -14.112  17.736  -7.233  0.00  0.00      MEMB  
ATOM   4691 C14F PSM M  64     -14.699  16.312  -8.860  0.00  0.00      MEMB  
ATOM   4692 H14F PSM M  64     -15.460  16.939  -9.371  0.00  0.00      MEMB  
ATOM   4693 H14G PSM M  64     -15.292  15.373  -8.851  0.00  0.00      MEMB  
ATOM   4694 C15F PSM M  64     -13.464  16.196  -9.746  0.00  0.00      MEMB  
ATOM   4695 H15F PSM M  64     -13.699  15.746 -10.734  0.00  0.00      MEMB  
ATOM   4696 H15G PSM M  64     -12.725  15.501  -9.293  0.00  0.00      MEMB  
ATOM   4697 C16F PSM M  64     -12.820  17.567  -9.969  0.00  0.00      MEMB  
ATOM   4698 H16F PSM M  64     -13.508  18.412 -10.188  0.00  0.00      MEMB  
ATOM   4699 H16G PSM M  64     -12.375  17.797  -8.978  0.00  0.00      MEMB  
ATOM   4700 H16H PSM M  64     -11.965  17.600 -10.678  0.00  0.00      MEMB  
ATOM   4701  C3  CHL1M  65      -9.693  16.053   3.385  0.00  0.00      MEMB  
ATOM   4702  H3  CHL1M  65     -10.009  15.030   3.683  0.00  0.00      MEMB  
ATOM   4703  O3  CHL1M  65      -9.601  16.758   4.597  0.00  0.00      MEMB  
ATOM   4704  H3' CHL1M  65     -10.319  16.398   5.122  0.00  0.00      MEMB  
ATOM   4705  C4  CHL1M  65      -8.320  16.124   2.613  0.00  0.00      MEMB  
ATOM   4706  H4A CHL1M  65      -8.016  17.190   2.683  0.00  0.00      MEMB  
ATOM   4707  H4B CHL1M  65      -7.617  15.526   3.231  0.00  0.00      MEMB  
ATOM   4708  C5  CHL1M  65      -8.201  15.710   1.165  0.00  0.00      MEMB  
ATOM   4709  C6  CHL1M  65      -7.216  15.016   0.747  0.00  0.00      MEMB  
ATOM   4710  H6  CHL1M  65      -6.482  14.543   1.417  0.00  0.00      MEMB  
ATOM   4711  C7  CHL1M  65      -7.072  14.732  -0.738  0.00  0.00      MEMB  
ATOM   4712  H7A CHL1M  65      -6.059  15.064  -1.049  0.00  0.00      MEMB  
ATOM   4713  H7B CHL1M  65      -7.050  13.655  -1.009  0.00  0.00      MEMB  
ATOM   4714  C8  CHL1M  65      -8.032  15.454  -1.652  0.00  0.00      MEMB  
ATOM   4715  H8  CHL1M  65      -7.712  16.515  -1.722  0.00  0.00      MEMB  
ATOM   4716  C14 CHL1M  65      -8.106  14.840  -3.037  0.00  0.00      MEMB  
ATOM   4717  H14 CHL1M  65      -8.489  13.842  -2.732  0.00  0.00      MEMB  
ATOM   4718  C15 CHL1M  65      -6.726  14.690  -3.760  0.00  0.00      MEMB  
ATOM   4719 H15A CHL1M  65      -6.219  15.596  -3.365  0.00  0.00      MEMB  
ATOM   4720 H15B CHL1M  65      -6.058  13.827  -3.549  0.00  0.00      MEMB  
ATOM   4721  C16 CHL1M  65      -7.239  14.687  -5.199  0.00  0.00      MEMB  
ATOM   4722 H16A CHL1M  65      -6.799  15.532  -5.770  0.00  0.00      MEMB  
ATOM   4723 H16B CHL1M  65      -7.080  13.676  -5.629  0.00  0.00      MEMB  
ATOM   4724  C17 CHL1M  65      -8.770  14.866  -5.296  0.00  0.00      MEMB  
ATOM   4725  H17 CHL1M  65      -9.281  13.891  -5.140  0.00  0.00      MEMB  
ATOM   4726  C13 CHL1M  65      -9.021  15.554  -4.032  0.00  0.00      MEMB  
ATOM   4727  C18 CHL1M  65      -8.676  17.075  -4.232  0.00  0.00      MEMB  
ATOM   4728 H18A CHL1M  65      -7.669  17.251  -4.668  0.00  0.00      MEMB  
ATOM   4729 H18B CHL1M  65      -9.476  17.523  -4.859  0.00  0.00      MEMB  
ATOM   4730 H18C CHL1M  65      -8.567  17.623  -3.271  0.00  0.00      MEMB  
ATOM   4731  C12 CHL1M  65     -10.566  15.381  -3.462  0.00  0.00      MEMB  
ATOM   4732 H12A CHL1M  65     -11.352  15.854  -4.088  0.00  0.00      MEMB  
ATOM   4733 H12B CHL1M  65     -10.742  14.285  -3.410  0.00  0.00      MEMB  
ATOM   4734  C11 CHL1M  65     -10.587  16.037  -2.054  0.00  0.00      MEMB  
ATOM   4735 H11A CHL1M  65     -10.533  17.145  -2.107  0.00  0.00      MEMB  
ATOM   4736 H11B CHL1M  65     -11.596  15.831  -1.638  0.00  0.00      MEMB  
ATOM   4737  C9  CHL1M  65      -9.435  15.494  -1.108  0.00  0.00      MEMB  
ATOM   4738  H9  CHL1M  65      -9.644  14.443  -0.815  0.00  0.00      MEMB  
ATOM   4739  C10 CHL1M  65      -9.449  16.157   0.304  0.00  0.00      MEMB  
ATOM   4740  C19 CHL1M  65      -9.350  17.674   0.101  0.00  0.00      MEMB  
ATOM   4741 H19A CHL1M  65      -8.924  18.198   0.983  0.00  0.00      MEMB  
ATOM   4742 H19B CHL1M  65      -8.736  17.970  -0.776  0.00  0.00      MEMB  
ATOM   4743 H19C CHL1M  65     -10.368  18.094  -0.050  0.00  0.00      MEMB  
ATOM   4744  C1  CHL1M  65     -10.818  15.929   1.108  0.00  0.00      MEMB  
ATOM   4745  H1A CHL1M  65     -11.649  16.434   0.570  0.00  0.00      MEMB  
ATOM   4746  H1B CHL1M  65     -11.004  14.840   1.227  0.00  0.00      MEMB  
ATOM   4747  C2  CHL1M  65     -10.859  16.605   2.541  0.00  0.00      MEMB  
ATOM   4748  H2A CHL1M  65     -11.729  16.268   3.145  0.00  0.00      MEMB  
ATOM   4749  H2B CHL1M  65     -10.776  17.709   2.454  0.00  0.00      MEMB  
ATOM   4750  C20 CHL1M  65      -9.157  15.443  -6.697  0.00  0.00      MEMB  
ATOM   4751  H20 CHL1M  65      -8.600  16.385  -6.892  0.00  0.00      MEMB  
ATOM   4752  C21 CHL1M  65     -10.662  15.841  -6.741  0.00  0.00      MEMB  
ATOM   4753 H21A CHL1M  65     -11.146  16.467  -5.961  0.00  0.00      MEMB  
ATOM   4754 H21B CHL1M  65     -11.344  14.973  -6.869  0.00  0.00      MEMB  
ATOM   4755 H21C CHL1M  65     -10.747  16.504  -7.629  0.00  0.00      MEMB  
ATOM   4756  C22 CHL1M  65      -8.856  14.456  -7.884  0.00  0.00      MEMB  
ATOM   4757 H22A CHL1M  65      -7.770  14.232  -7.817  0.00  0.00      MEMB  
ATOM   4758 H22B CHL1M  65      -9.352  13.472  -7.738  0.00  0.00      MEMB  
ATOM   4759  C23 CHL1M  65      -9.089  15.063  -9.282  0.00  0.00      MEMB  
ATOM   4760 H23A CHL1M  65     -10.170  15.248  -9.457  0.00  0.00      MEMB  
ATOM   4761 H23B CHL1M  65      -8.620  16.070  -9.313  0.00  0.00      MEMB  
ATOM   4762  C24 CHL1M  65      -8.553  14.127 -10.424  0.00  0.00      MEMB  
ATOM   4763 H24A CHL1M  65      -7.522  13.757 -10.238  0.00  0.00      MEMB  
ATOM   4764 H24B CHL1M  65      -9.205  13.252 -10.632  0.00  0.00      MEMB  
ATOM   4765  C25 CHL1M  65      -8.439  14.861 -11.799  0.00  0.00      MEMB  
ATOM   4766  H25 CHL1M  65      -8.110  14.148 -12.585  0.00  0.00      MEMB  
ATOM   4767  C26 CHL1M  65      -9.849  15.450 -12.227  0.00  0.00      MEMB  
ATOM   4768 H26A CHL1M  65     -10.702  14.766 -12.027  0.00  0.00      MEMB  
ATOM   4769 H26B CHL1M  65      -9.962  16.394 -11.653  0.00  0.00      MEMB  
ATOM   4770 H26C CHL1M  65      -9.828  15.624 -13.324  0.00  0.00      MEMB  
ATOM   4771  C27 CHL1M  65      -7.360  15.954 -11.876  0.00  0.00      MEMB  
ATOM   4772 H27A CHL1M  65      -7.748  16.886 -11.413  0.00  0.00      MEMB  
ATOM   4773 H27B CHL1M  65      -6.546  15.607 -11.205  0.00  0.00      MEMB  
ATOM   4774 H27C CHL1M  65      -7.114  16.172 -12.938  0.00  0.00      MEMB  
ATOM   4775  N   POPEM  66     -13.862 -13.427   9.688  0.00  0.00      MEMB  
ATOM   4776  HN1 POPEM  66     -13.924 -13.720  10.684  0.00  0.00      MEMB  
ATOM   4777  HN2 POPEM  66     -13.457 -12.470   9.674  0.00  0.00      MEMB  
ATOM   4778  HN3 POPEM  66     -14.820 -13.269   9.314  0.00  0.00      MEMB  
ATOM   4779  C12 POPEM  66     -12.945 -14.375   8.955  0.00  0.00      MEMB  
ATOM   4780 H12A POPEM  66     -11.935 -14.404   9.417  0.00  0.00      MEMB  
ATOM   4781 H12B POPEM  66     -12.704 -13.932   7.965  0.00  0.00      MEMB  
ATOM   4782  C11 POPEM  66     -13.520 -15.793   8.857  0.00  0.00      MEMB  
ATOM   4783 H11A POPEM  66     -13.750 -16.151   9.883  0.00  0.00      MEMB  
ATOM   4784 H11B POPEM  66     -12.707 -16.429   8.446  0.00  0.00      MEMB  
ATOM   4785  P   POPEM  66     -15.383 -17.102   7.605  0.00  0.00      MEMB  
ATOM   4786  O13 POPEM  66     -16.790 -16.841   7.328  0.00  0.00      MEMB  
ATOM   4787  O14 POPEM  66     -15.068 -18.194   8.562  0.00  0.00      MEMB  
ATOM   4788  O11 POPEM  66     -14.527 -17.477   6.277  0.00  0.00      MEMB  
ATOM   4789  O12 POPEM  66     -14.697 -15.740   8.038  0.00  0.00      MEMB  
ATOM   4790  C1  POPEM  66     -14.360 -16.447   5.259  0.00  0.00      MEMB  
ATOM   4791  HA  POPEM  66     -13.511 -15.801   5.568  0.00  0.00      MEMB  
ATOM   4792  HB  POPEM  66     -15.245 -15.776   5.316  0.00  0.00      MEMB  
ATOM   4793  C2  POPEM  66     -14.219 -16.989   3.823  0.00  0.00      MEMB  
ATOM   4794  HS  POPEM  66     -13.777 -16.209   3.167  0.00  0.00      MEMB  
ATOM   4795  O21 POPEM  66     -15.486 -17.534   3.364  0.00  0.00      MEMB  
ATOM   4796  C21 POPEM  66     -16.308 -16.544   3.098  0.00  0.00      MEMB  
ATOM   4797  O22 POPEM  66     -16.157 -15.331   3.312  0.00  0.00      MEMB  
ATOM   4798  C22 POPEM  66     -17.517 -17.178   2.552  0.00  0.00      MEMB  
ATOM   4799  H2R POPEM  66     -18.371 -16.969   3.231  0.00  0.00      MEMB  
ATOM   4800  H2S POPEM  66     -17.370 -18.275   2.458  0.00  0.00      MEMB  
ATOM   4801  C3  POPEM  66     -13.239 -18.227   3.665  0.00  0.00      MEMB  
ATOM   4802  HX  POPEM  66     -13.686 -18.999   4.327  0.00  0.00      MEMB  
ATOM   4803  HY  POPEM  66     -12.255 -17.887   4.051  0.00  0.00      MEMB  
ATOM   4804  O31 POPEM  66     -13.067 -18.519   2.273  0.00  0.00      MEMB  
ATOM   4805  C31 POPEM  66     -13.925 -19.330   1.678  0.00  0.00      MEMB  
ATOM   4806  O32 POPEM  66     -14.742 -20.105   2.218  0.00  0.00      MEMB  
ATOM   4807  C32 POPEM  66     -13.436 -19.393   0.250  0.00  0.00      MEMB  
ATOM   4808  H2X POPEM  66     -13.906 -20.225  -0.317  0.00  0.00      MEMB  
ATOM   4809  H2Y POPEM  66     -12.364 -19.685   0.252  0.00  0.00      MEMB  
ATOM   4810  C23 POPEM  66     -17.805 -16.776   1.117  0.00  0.00      MEMB  
ATOM   4811  H3R POPEM  66     -18.620 -17.482   0.847  0.00  0.00      MEMB  
ATOM   4812  H3S POPEM  66     -16.997 -16.927   0.369  0.00  0.00      MEMB  
ATOM   4813  C24 POPEM  66     -18.493 -15.339   0.990  0.00  0.00      MEMB  
ATOM   4814  H4R POPEM  66     -17.769 -14.713   1.554  0.00  0.00      MEMB  
ATOM   4815  H4S POPEM  66     -19.475 -15.475   1.493  0.00  0.00      MEMB  
ATOM   4816  C25 POPEM  66     -18.826 -15.104  -0.463  0.00  0.00      MEMB  
ATOM   4817  H5R POPEM  66     -19.427 -15.986  -0.770  0.00  0.00      MEMB  
ATOM   4818  H5S POPEM  66     -17.878 -15.086  -1.044  0.00  0.00      MEMB  
ATOM   4819  C26 POPEM  66     -19.662 -13.865  -0.590  0.00  0.00      MEMB  
ATOM   4820  H6R POPEM  66     -18.981 -13.014  -0.373  0.00  0.00      MEMB  
ATOM   4821  H6S POPEM  66     -20.485 -13.810   0.155  0.00  0.00      MEMB  
ATOM   4822  C27 POPEM  66     -20.330 -13.660  -1.942  0.00  0.00      MEMB  
ATOM   4823  H7R POPEM  66     -20.272 -14.545  -2.612  0.00  0.00      MEMB  
ATOM   4824  H7S POPEM  66     -19.992 -12.687  -2.358  0.00  0.00      MEMB  
ATOM   4825  C28 POPEM  66     -21.872 -13.510  -1.691  0.00  0.00      MEMB  
ATOM   4826  H8R POPEM  66     -22.038 -12.711  -0.938  0.00  0.00      MEMB  
ATOM   4827  H8S POPEM  66     -22.378 -14.424  -1.315  0.00  0.00      MEMB  
ATOM   4828  C29 POPEM  66     -22.686 -13.198  -2.976  0.00  0.00      MEMB  
ATOM   4829  H91 POPEM  66     -23.740 -13.027  -2.712  0.00  0.00      MEMB  
ATOM   4830 C210 POPEM  66     -22.169 -13.049  -4.264  0.00  0.00      MEMB  
ATOM   4831 H101 POPEM  66     -21.086 -13.224  -4.340  0.00  0.00      MEMB  
ATOM   4832 C211 POPEM  66     -22.961 -12.670  -5.511  0.00  0.00      MEMB  
ATOM   4833 H11R POPEM  66     -24.003 -12.445  -5.200  0.00  0.00      MEMB  
ATOM   4834 H11S POPEM  66     -23.194 -13.609  -6.057  0.00  0.00      MEMB  
ATOM   4835 C212 POPEM  66     -22.581 -11.348  -6.317  0.00  0.00      MEMB  
ATOM   4836 H12R POPEM  66     -21.686 -11.671  -6.890  0.00  0.00      MEMB  
ATOM   4837 H12S POPEM  66     -22.284 -10.560  -5.592  0.00  0.00      MEMB  
ATOM   4838 C213 POPEM  66     -23.672 -10.805  -7.277  0.00  0.00      MEMB  
ATOM   4839 H13R POPEM  66     -24.530 -10.463  -6.659  0.00  0.00      MEMB  
ATOM   4840 H13S POPEM  66     -23.961 -11.634  -7.958  0.00  0.00      MEMB  
ATOM   4841 C214 POPEM  66     -23.181  -9.660  -8.169  0.00  0.00      MEMB  
ATOM   4842 H14R POPEM  66     -22.330 -10.016  -8.789  0.00  0.00      MEMB  
ATOM   4843 H14S POPEM  66     -22.809  -8.861  -7.493  0.00  0.00      MEMB  
ATOM   4844 C215 POPEM  66     -24.200  -9.054  -9.170  0.00  0.00      MEMB  
ATOM   4845 H15R POPEM  66     -25.130  -8.924  -8.576  0.00  0.00      MEMB  
ATOM   4846 H15S POPEM  66     -24.327  -9.856  -9.928  0.00  0.00      MEMB  
ATOM   4847 C216 POPEM  66     -23.621  -7.842  -9.916  0.00  0.00      MEMB  
ATOM   4848 H16R POPEM  66     -22.773  -8.216 -10.530  0.00  0.00      MEMB  
ATOM   4849 H16S POPEM  66     -23.380  -7.072  -9.153  0.00  0.00      MEMB  
ATOM   4850 C217 POPEM  66     -24.559  -7.350 -11.047  0.00  0.00      MEMB  
ATOM   4851 H17R POPEM  66     -24.705  -8.225 -11.716  0.00  0.00      MEMB  
ATOM   4852 H17S POPEM  66     -24.141  -6.461 -11.565  0.00  0.00      MEMB  
ATOM   4853 C218 POPEM  66     -25.918  -6.955 -10.475  0.00  0.00      MEMB  
ATOM   4854 H18R POPEM  66     -25.843  -6.142  -9.722  0.00  0.00      MEMB  
ATOM   4855 H18S POPEM  66     -26.337  -7.861  -9.987  0.00  0.00      MEMB  
ATOM   4856 H18T POPEM  66     -26.591  -6.649 -11.304  0.00  0.00      MEMB  
ATOM   4857  C33 POPEM  66     -13.645 -18.123  -0.634  0.00  0.00      MEMB  
ATOM   4858  H3X POPEM  66     -12.749 -18.089  -1.291  0.00  0.00      MEMB  
ATOM   4859  H3Y POPEM  66     -13.652 -17.145  -0.107  0.00  0.00      MEMB  
ATOM   4860  C34 POPEM  66     -14.763 -18.321  -1.574  0.00  0.00      MEMB  
ATOM   4861  H4X POPEM  66     -15.593 -18.585  -0.884  0.00  0.00      MEMB  
ATOM   4862  H4Y POPEM  66     -14.549 -19.239  -2.161  0.00  0.00      MEMB  
ATOM   4863  C35 POPEM  66     -15.126 -17.191  -2.540  0.00  0.00      MEMB  
ATOM   4864  H5X POPEM  66     -14.143 -16.888  -2.961  0.00  0.00      MEMB  
ATOM   4865  H5Y POPEM  66     -15.467 -16.312  -1.953  0.00  0.00      MEMB  
ATOM   4866  C36 POPEM  66     -16.106 -17.689  -3.580  0.00  0.00      MEMB  
ATOM   4867  H6X POPEM  66     -17.055 -18.057  -3.133  0.00  0.00      MEMB  
ATOM   4868  H6Y POPEM  66     -15.618 -18.523  -4.128  0.00  0.00      MEMB  
ATOM   4869  C37 POPEM  66     -16.500 -16.513  -4.468  0.00  0.00      MEMB  
ATOM   4870  H7X POPEM  66     -15.594 -16.120  -4.976  0.00  0.00      MEMB  
ATOM   4871  H7Y POPEM  66     -16.895 -15.642  -3.903  0.00  0.00      MEMB  
ATOM   4872  C38 POPEM  66     -17.572 -16.752  -5.536  0.00  0.00      MEMB  
ATOM   4873  H8X POPEM  66     -17.394 -17.565  -6.272  0.00  0.00      MEMB  
ATOM   4874  H8Y POPEM  66     -17.773 -15.831  -6.125  0.00  0.00      MEMB  
ATOM   4875  C39 POPEM  66     -18.912 -17.079  -4.874  0.00  0.00      MEMB  
ATOM   4876  H9X POPEM  66     -19.131 -16.335  -4.079  0.00  0.00      MEMB  
ATOM   4877  H9Y POPEM  66     -18.982 -18.115  -4.480  0.00  0.00      MEMB  
ATOM   4878 C310 POPEM  66     -20.119 -16.993  -5.801  0.00  0.00      MEMB  
ATOM   4879 H10X POPEM  66     -19.947 -17.528  -6.759  0.00  0.00      MEMB  
ATOM   4880 H10Y POPEM  66     -20.253 -15.909  -6.001  0.00  0.00      MEMB  
ATOM   4881 C311 POPEM  66     -21.394 -17.620  -5.212  0.00  0.00      MEMB  
ATOM   4882 H11X POPEM  66     -21.213 -18.669  -4.894  0.00  0.00      MEMB  
ATOM   4883 H11Y POPEM  66     -22.305 -17.525  -5.840  0.00  0.00      MEMB  
ATOM   4884 C312 POPEM  66     -21.850 -16.939  -3.851  0.00  0.00      MEMB  
ATOM   4885 H12X POPEM  66     -21.841 -15.830  -3.927  0.00  0.00      MEMB  
ATOM   4886 H12Y POPEM  66     -21.050 -17.209  -3.129  0.00  0.00      MEMB  
ATOM   4887 C313 POPEM  66     -23.276 -17.339  -3.473  0.00  0.00      MEMB  
ATOM   4888 H13X POPEM  66     -23.279 -18.450  -3.461  0.00  0.00      MEMB  
ATOM   4889 H13Y POPEM  66     -23.894 -16.968  -4.318  0.00  0.00      MEMB  
ATOM   4890 C314 POPEM  66     -23.842 -16.860  -2.112  0.00  0.00      MEMB  
ATOM   4891 H14X POPEM  66     -24.843 -17.305  -1.926  0.00  0.00      MEMB  
ATOM   4892 H14Y POPEM  66     -23.916 -15.758  -2.231  0.00  0.00      MEMB  
ATOM   4893 C315 POPEM  66     -22.910 -17.224  -0.903  0.00  0.00      MEMB  
ATOM   4894 H15X POPEM  66     -21.856 -16.893  -1.016  0.00  0.00      MEMB  
ATOM   4895 H15Y POPEM  66     -22.762 -18.322  -0.829  0.00  0.00      MEMB  
ATOM   4896 C316 POPEM  66     -23.569 -16.756   0.399  0.00  0.00      MEMB  
ATOM   4897 H16X POPEM  66     -23.000 -17.102   1.289  0.00  0.00      MEMB  
ATOM   4898 H16Y POPEM  66     -24.589 -17.187   0.489  0.00  0.00      MEMB  
ATOM   4899 H16Z POPEM  66     -23.982 -15.725   0.375  0.00  0.00      MEMB  
ATOM   4900  N   PSM M  67     -63.071 -23.147  13.235  0.00  0.00      MEMB  
ATOM   4901  C15 PSM M  67     -63.573 -24.541  12.860  0.00  0.00      MEMB  
ATOM   4902 H15A PSM M  67     -63.164 -24.866  11.915  0.00  0.00      MEMB  
ATOM   4903 H15B PSM M  67     -63.415 -25.300  13.612  0.00  0.00      MEMB  
ATOM   4904 H15C PSM M  67     -64.646 -24.452  12.781  0.00  0.00      MEMB  
ATOM   4905  C14 PSM M  67     -64.256 -22.312  13.621  0.00  0.00      MEMB  
ATOM   4906 H14A PSM M  67     -64.049 -21.260  13.487  0.00  0.00      MEMB  
ATOM   4907 H14B PSM M  67     -65.039 -22.519  12.905  0.00  0.00      MEMB  
ATOM   4908 H14C PSM M  67     -64.668 -22.453  14.609  0.00  0.00      MEMB  
ATOM   4909  C13 PSM M  67     -62.078 -23.470  14.266  0.00  0.00      MEMB  
ATOM   4910 H13A PSM M  67     -61.112 -23.749  13.872  0.00  0.00      MEMB  
ATOM   4911 H13B PSM M  67     -61.873 -22.553  14.798  0.00  0.00      MEMB  
ATOM   4912 H13C PSM M  67     -62.297 -24.323  14.891  0.00  0.00      MEMB  
ATOM   4913  C12 PSM M  67     -62.429 -22.608  11.976  0.00  0.00      MEMB  
ATOM   4914 H12A PSM M  67     -61.763 -21.781  12.175  0.00  0.00      MEMB  
ATOM   4915 H12B PSM M  67     -61.735 -23.338  11.588  0.00  0.00      MEMB  
ATOM   4916  C11 PSM M  67     -63.344 -22.132  10.845  0.00  0.00      MEMB  
ATOM   4917 H11A PSM M  67     -62.804 -22.197   9.876  0.00  0.00      MEMB  
ATOM   4918 H11B PSM M  67     -64.138 -22.888  10.668  0.00  0.00      MEMB  
ATOM   4919  P   PSM M  67     -62.875 -19.541  11.037  0.00  0.00      MEMB  
ATOM   4920  O13 PSM M  67     -63.271 -18.575  12.084  0.00  0.00      MEMB  
ATOM   4921  O14 PSM M  67     -61.521 -20.110  11.049  0.00  0.00      MEMB  
ATOM   4922  O11 PSM M  67     -63.124 -18.957   9.523  0.00  0.00      MEMB  
ATOM   4923  O12 PSM M  67     -63.929 -20.813  11.038  0.00  0.00      MEMB  
ATOM   4924  C1S PSM M  67     -62.857 -19.892   8.425  0.00  0.00      MEMB  
ATOM   4925  H1S PSM M  67     -61.917 -20.471   8.552  0.00  0.00      MEMB  
ATOM   4926  H1T PSM M  67     -63.763 -20.483   8.173  0.00  0.00      MEMB  
ATOM   4927  NF  PSM M  67     -62.714 -19.769   5.878  0.00  0.00      MEMB  
ATOM   4928  HNF PSM M  67     -61.835 -20.096   5.541  0.00  0.00      MEMB  
ATOM   4929  C2S PSM M  67     -62.610 -18.976   7.125  0.00  0.00      MEMB  
ATOM   4930  H2S PSM M  67     -63.393 -18.188   7.120  0.00  0.00      MEMB  
ATOM   4931  C3S PSM M  67     -61.284 -18.213   7.327  0.00  0.00      MEMB  
ATOM   4932  H3S PSM M  67     -60.522 -19.021   7.334  0.00  0.00      MEMB  
ATOM   4933  O3  PSM M  67     -61.036 -17.543   8.560  0.00  0.00      MEMB  
ATOM   4934  HO3 PSM M  67     -61.722 -17.913   9.120  0.00  0.00      MEMB  
ATOM   4935  C4S PSM M  67     -60.927 -17.232   6.142  0.00  0.00      MEMB  
ATOM   4936  H4S PSM M  67     -60.473 -17.746   5.281  0.00  0.00      MEMB  
ATOM   4937  C5S PSM M  67     -61.091 -15.884   6.044  0.00  0.00      MEMB  
ATOM   4938  H5S PSM M  67     -61.603 -15.290   6.816  0.00  0.00      MEMB  
ATOM   4939  C6S PSM M  67     -60.775 -15.163   4.781  0.00  0.00      MEMB  
ATOM   4940  H6S PSM M  67     -60.435 -15.779   3.922  0.00  0.00      MEMB  
ATOM   4941  H6T PSM M  67     -61.743 -14.725   4.456  0.00  0.00      MEMB  
ATOM   4942  C7S PSM M  67     -59.881 -13.982   4.940  0.00  0.00      MEMB  
ATOM   4943  H7S PSM M  67     -60.248 -13.445   5.841  0.00  0.00      MEMB  
ATOM   4944  H7T PSM M  67     -58.879 -14.366   5.226  0.00  0.00      MEMB  
ATOM   4945  C8S PSM M  67     -59.900 -13.131   3.605  0.00  0.00      MEMB  
ATOM   4946  H8S PSM M  67     -59.205 -12.267   3.676  0.00  0.00      MEMB  
ATOM   4947  H8T PSM M  67     -59.447 -13.827   2.867  0.00  0.00      MEMB  
ATOM   4948  C9S PSM M  67     -61.247 -12.677   3.067  0.00  0.00      MEMB  
ATOM   4949  H9S PSM M  67     -61.058 -12.031   2.182  0.00  0.00      MEMB  
ATOM   4950  H9T PSM M  67     -61.753 -13.559   2.619  0.00  0.00      MEMB  
ATOM   4951 C10S PSM M  67     -61.925 -11.888   4.098  0.00  0.00      MEMB  
ATOM   4952 H10S PSM M  67     -62.214 -12.630   4.872  0.00  0.00      MEMB  
ATOM   4953 H10T PSM M  67     -61.235 -11.179   4.604  0.00  0.00      MEMB  
ATOM   4954 C11S PSM M  67     -63.058 -11.040   3.520  0.00  0.00      MEMB  
ATOM   4955 H11S PSM M  67     -63.359 -10.278   4.270  0.00  0.00      MEMB  
ATOM   4956 H11T PSM M  67     -62.555 -10.491   2.696  0.00  0.00      MEMB  
ATOM   4957 C12S PSM M  67     -64.401 -11.825   3.198  0.00  0.00      MEMB  
ATOM   4958 H12S PSM M  67     -64.200 -12.878   2.907  0.00  0.00      MEMB  
ATOM   4959 H12T PSM M  67     -64.976 -11.750   4.146  0.00  0.00      MEMB  
ATOM   4960 C13S PSM M  67     -65.118 -11.108   2.011  0.00  0.00      MEMB  
ATOM   4961 H13S PSM M  67     -65.416 -10.143   2.476  0.00  0.00      MEMB  
ATOM   4962 H13T PSM M  67     -64.381 -10.853   1.220  0.00  0.00      MEMB  
ATOM   4963 C14S PSM M  67     -66.420 -11.783   1.524  0.00  0.00      MEMB  
ATOM   4964 H14S PSM M  67     -66.114 -12.809   1.226  0.00  0.00      MEMB  
ATOM   4965 H14T PSM M  67     -67.072 -11.930   2.411  0.00  0.00      MEMB  
ATOM   4966 C15S PSM M  67     -67.130 -11.085   0.409  0.00  0.00      MEMB  
ATOM   4967 H15S PSM M  67     -67.653 -10.209   0.849  0.00  0.00      MEMB  
ATOM   4968 H15T PSM M  67     -66.426 -10.663  -0.340  0.00  0.00      MEMB  
ATOM   4969 C16S PSM M  67     -68.231 -11.879  -0.366  0.00  0.00      MEMB  
ATOM   4970 H16S PSM M  67     -67.780 -12.483  -1.183  0.00  0.00      MEMB  
ATOM   4971 H16T PSM M  67     -68.665 -12.594   0.365  0.00  0.00      MEMB  
ATOM   4972 C17S PSM M  67     -69.334 -11.097  -1.036  0.00  0.00      MEMB  
ATOM   4973 H17S PSM M  67     -69.963 -11.890  -1.495  0.00  0.00      MEMB  
ATOM   4974 H17T PSM M  67     -70.083 -10.851  -0.253  0.00  0.00      MEMB  
ATOM   4975 C18S PSM M  67     -68.936  -9.943  -1.981  0.00  0.00      MEMB  
ATOM   4976 H18S PSM M  67     -68.399  -9.137  -1.438  0.00  0.00      MEMB  
ATOM   4977 H18T PSM M  67     -68.246 -10.323  -2.765  0.00  0.00      MEMB  
ATOM   4978 H18U PSM M  67     -69.774  -9.441  -2.511  0.00  0.00      MEMB  
ATOM   4979  C1F PSM M  67     -63.863 -20.234   5.532  0.00  0.00      MEMB  
ATOM   4980  OF  PSM M  67     -64.927 -19.841   6.012  0.00  0.00      MEMB  
ATOM   4981  C2F PSM M  67     -63.910 -21.329   4.498  0.00  0.00      MEMB  
ATOM   4982  H2F PSM M  67     -64.352 -22.304   4.795  0.00  0.00      MEMB  
ATOM   4983  H2G PSM M  67     -62.880 -21.672   4.263  0.00  0.00      MEMB  
ATOM   4984  C3F PSM M  67     -64.525 -20.777   3.135  0.00  0.00      MEMB  
ATOM   4985  H3F PSM M  67     -63.922 -19.892   2.837  0.00  0.00      MEMB  
ATOM   4986  H3G PSM M  67     -65.579 -20.457   3.275  0.00  0.00      MEMB  
ATOM   4987  C4F PSM M  67     -64.455 -21.676   1.996  0.00  0.00      MEMB  
ATOM   4988  H4F PSM M  67     -64.773 -22.680   2.350  0.00  0.00      MEMB  
ATOM   4989  H4G PSM M  67     -63.377 -21.853   1.797  0.00  0.00      MEMB  
ATOM   4990  C5F PSM M  67     -65.219 -21.281   0.726  0.00  0.00      MEMB  
ATOM   4991  H5F PSM M  67     -65.064 -20.191   0.581  0.00  0.00      MEMB  
ATOM   4992  H5G PSM M  67     -66.253 -21.601   0.974  0.00  0.00      MEMB  
ATOM   4993  C6F PSM M  67     -64.861 -21.844  -0.568  0.00  0.00      MEMB  
ATOM   4994  H6F PSM M  67     -63.854 -21.504  -0.892  0.00  0.00      MEMB  
ATOM   4995  H6G PSM M  67     -65.440 -21.454  -1.432  0.00  0.00      MEMB  
ATOM   4996  C7F PSM M  67     -65.054 -23.366  -0.643  0.00  0.00      MEMB  
ATOM   4997  H7F PSM M  67     -66.105 -23.588  -0.358  0.00  0.00      MEMB  
ATOM   4998  H7G PSM M  67     -64.389 -23.762   0.155  0.00  0.00      MEMB  
ATOM   4999  C8F PSM M  67     -64.695 -24.055  -1.938  0.00  0.00      MEMB  
ATOM   5000  H8F PSM M  67     -64.415 -25.115  -1.761  0.00  0.00      MEMB  
ATOM   5001  H8G PSM M  67     -63.710 -23.628  -2.223  0.00  0.00      MEMB  
ATOM   5002  C9F PSM M  67     -65.814 -23.954  -3.111  0.00  0.00      MEMB  
ATOM   5003  H9F PSM M  67     -66.075 -22.895  -3.320  0.00  0.00      MEMB  
ATOM   5004  H9G PSM M  67     -66.648 -24.479  -2.597  0.00  0.00      MEMB  
ATOM   5005 C10F PSM M  67     -65.482 -24.585  -4.413  0.00  0.00      MEMB  
ATOM   5006 H10F PSM M  67     -64.501 -24.230  -4.793  0.00  0.00      MEMB  
ATOM   5007 H10G PSM M  67     -66.130 -24.179  -5.220  0.00  0.00      MEMB  
ATOM   5008 C11F PSM M  67     -65.317 -26.124  -4.363  0.00  0.00      MEMB  
ATOM   5009 H11F PSM M  67     -66.120 -26.562  -3.732  0.00  0.00      MEMB  
ATOM   5010 H11G PSM M  67     -64.321 -26.235  -3.884  0.00  0.00      MEMB  
ATOM   5011 C12F PSM M  67     -65.201 -26.878  -5.644  0.00  0.00      MEMB  
ATOM   5012 H12F PSM M  67     -64.189 -27.024  -6.079  0.00  0.00      MEMB  
ATOM   5013 H12G PSM M  67     -65.646 -26.243  -6.439  0.00  0.00      MEMB  
ATOM   5014 C13F PSM M  67     -66.011 -28.133  -5.563  0.00  0.00      MEMB  
ATOM   5015 H13F PSM M  67     -67.056 -27.936  -5.240  0.00  0.00      MEMB  
ATOM   5016 H13G PSM M  67     -65.470 -28.784  -4.844  0.00  0.00      MEMB  
ATOM   5017 C14F PSM M  67     -66.012 -28.890  -6.918  0.00  0.00      MEMB  
ATOM   5018 H14F PSM M  67     -66.242 -29.959  -6.717  0.00  0.00      MEMB  
ATOM   5019 H14G PSM M  67     -65.005 -28.889  -7.388  0.00  0.00      MEMB  
ATOM   5020 C15F PSM M  67     -67.039 -28.393  -7.877  0.00  0.00      MEMB  
ATOM   5021 H15F PSM M  67     -66.969 -27.289  -7.978  0.00  0.00      MEMB  
ATOM   5022 H15G PSM M  67     -68.051 -28.589  -7.462  0.00  0.00      MEMB  
ATOM   5023 C16F PSM M  67     -66.838 -29.021  -9.262  0.00  0.00      MEMB  
ATOM   5024 H16F PSM M  67     -67.385 -28.304  -9.910  0.00  0.00      MEMB  
ATOM   5025 H16G PSM M  67     -65.768 -29.024  -9.562  0.00  0.00      MEMB  
ATOM   5026 H16H PSM M  67     -67.366 -29.998  -9.289  0.00  0.00      MEMB  
ATOM   5027  N   PSM M  68       9.103 -14.214   6.357  0.00  0.00      MEMB  
ATOM   5028  C15 PSM M  68       8.467 -13.337   5.290  0.00  0.00      MEMB  
ATOM   5029 H15A PSM M  68       8.470 -13.799   4.314  0.00  0.00      MEMB  
ATOM   5030 H15B PSM M  68       7.480 -12.996   5.567  0.00  0.00      MEMB  
ATOM   5031 H15C PSM M  68       9.184 -12.534   5.207  0.00  0.00      MEMB  
ATOM   5032  C14 PSM M  68      10.512 -14.545   5.823  0.00  0.00      MEMB  
ATOM   5033 H14A PSM M  68      11.218 -13.741   5.972  0.00  0.00      MEMB  
ATOM   5034 H14B PSM M  68      11.017 -15.317   6.384  0.00  0.00      MEMB  
ATOM   5035 H14C PSM M  68      10.426 -14.833   4.786  0.00  0.00      MEMB  
ATOM   5036  C13 PSM M  68       9.257 -13.598   7.703  0.00  0.00      MEMB  
ATOM   5037 H13A PSM M  68       8.269 -13.659   8.134  0.00  0.00      MEMB  
ATOM   5038 H13B PSM M  68       9.858 -14.289   8.275  0.00  0.00      MEMB  
ATOM   5039 H13C PSM M  68       9.744 -12.642   7.576  0.00  0.00      MEMB  
ATOM   5040  C12 PSM M  68       8.291 -15.480   6.368  0.00  0.00      MEMB  
ATOM   5041 H12A PSM M  68       8.390 -16.124   5.506  0.00  0.00      MEMB  
ATOM   5042 H12B PSM M  68       8.676 -16.045   7.204  0.00  0.00      MEMB  
ATOM   5043  C11 PSM M  68       6.804 -15.436   6.564  0.00  0.00      MEMB  
ATOM   5044 H11A PSM M  68       6.157 -15.007   5.770  0.00  0.00      MEMB  
ATOM   5045 H11B PSM M  68       6.594 -16.526   6.506  0.00  0.00      MEMB  
ATOM   5046  P   PSM M  68       5.580 -13.937   8.287  0.00  0.00      MEMB  
ATOM   5047  O13 PSM M  68       4.431 -14.529   9.083  0.00  0.00      MEMB  
ATOM   5048  O14 PSM M  68       6.306 -12.839   8.932  0.00  0.00      MEMB  
ATOM   5049  O11 PSM M  68       4.967 -13.373   6.942  0.00  0.00      MEMB  
ATOM   5050  O12 PSM M  68       6.484 -15.086   7.941  0.00  0.00      MEMB  
ATOM   5051  C1S PSM M  68       3.715 -13.859   6.265  0.00  0.00      MEMB  
ATOM   5052  H1S PSM M  68       3.877 -14.896   5.901  0.00  0.00      MEMB  
ATOM   5053  H1T PSM M  68       2.907 -13.808   7.026  0.00  0.00      MEMB  
ATOM   5054  NF  PSM M  68       1.828 -13.458   4.756  0.00  0.00      MEMB  
ATOM   5055  HNF PSM M  68       1.639 -14.267   4.206  0.00  0.00      MEMB  
ATOM   5056  C2S PSM M  68       3.218 -13.085   4.974  0.00  0.00      MEMB  
ATOM   5057  H2S PSM M  68       3.312 -12.049   5.364  0.00  0.00      MEMB  
ATOM   5058  C3S PSM M  68       4.247 -13.306   3.838  0.00  0.00      MEMB  
ATOM   5059  H3S PSM M  68       4.377 -14.389   3.627  0.00  0.00      MEMB  
ATOM   5060  O3  PSM M  68       5.520 -12.812   4.220  0.00  0.00      MEMB  
ATOM   5061  HO3 PSM M  68       5.425 -12.476   5.114  0.00  0.00      MEMB  
ATOM   5062  C4S PSM M  68       3.800 -12.631   2.622  0.00  0.00      MEMB
[truncated: 100,926,313 more chars]
