# Supplementary material for: N-Glycans modulate tilting of HIV-1 envelope glycoprotein
Source: Nat Commun. 2026 Apr 15;17:5206. doi: 10.1038/s41467-026-71874-2 (PMC13254402; doi:10.1038/s41467-026-71874-2)
Supplement: Supplementary file 3 — Supplementary Data 1 [file 41467_2026_71874_MOESM3_ESM.zip › Structure_files/hiv-1_env_bg505_cladeA_full-length_base_model/base_model.protein_glycans_only.initial_geometry.pdb]

CRYST1    0.000    0.000    0.000  90.00  90.00  90.00 P 1           1
ATOM      1  N   ALA A   1      -6.823 -19.198  36.973  1.00  0.00      A120  
ATOM      2  HT1 ALA A   1      -7.017 -18.819  37.922  1.00  0.00      A120  
ATOM      3  HT2 ALA A   1      -6.377 -18.461  36.390  1.00  0.00      A120  
ATOM      4  HT3 ALA A   1      -6.182 -20.014  37.050  1.00  0.00      A120  
ATOM      5  CA  ALA A   1      -8.073 -19.619  36.351  1.00  0.00      A120  
ATOM      6  HA  ALA A   1      -8.717 -18.754  36.284  1.00  0.00      A120  
ATOM      7  CB  ALA A   1      -7.809 -20.195  34.969  1.00  0.00      A120  
ATOM      8  HB1 ALA A   1      -7.136 -21.076  35.045  1.00  0.00      A120  
ATOM      9  HB2 ALA A   1      -7.323 -19.430  34.327  1.00  0.00      A120  
ATOM     10  HB3 ALA A   1      -8.765 -20.519  34.506  1.00  0.00      A120  
ATOM     11  C   ALA A   1      -8.797 -20.640  37.224  1.00  0.00      A120  
ATOM     12  O   ALA A   1      -9.454 -20.280  38.200  1.00  0.00      A120  
ATOM     13  N   GLU A   2      -8.676 -21.918  36.859  1.00  0.00      A120  
ATOM     14  HN  GLU A   2      -8.168 -22.199  36.048  1.00  0.00      A120  
ATOM     15  CA  GLU A   2      -9.291 -22.982  37.643  1.00  0.00      A120  
ATOM     16  HA  GLU A   2     -10.242 -22.624  38.007  1.00  0.00      A120  
ATOM     17  CB  GLU A   2      -9.483 -24.230  36.779  1.00  0.00      A120  
ATOM     18  HB1 GLU A   2      -8.483 -24.596  36.466  1.00  0.00      A120  
ATOM     19  HB2 GLU A   2     -10.061 -23.944  35.875  1.00  0.00      A120  
ATOM     20  CG  GLU A   2     -10.217 -25.373  37.475  1.00  0.00      A120  
ATOM     21  HG1 GLU A   2      -9.646 -25.669  38.381  1.00  0.00      A120  
ATOM     22  HG2 GLU A   2     -10.275 -26.239  36.782  1.00  0.00      A120  
ATOM     23  CD  GLU A   2     -11.627 -24.998  37.896  1.00  0.00      A120  
ATOM     24  OE1 GLU A   2     -11.795 -24.441  39.002  1.00  0.00      A120  
ATOM     25  OE2 GLU A   2     -12.568 -25.256  37.116  1.00  0.00      A120  
ATOM     26  C   GLU A   2      -8.480 -23.330  38.885  1.00  0.00      A120  
ATOM     27  O   GLU A   2      -9.064 -23.645  39.928  1.00  0.00      A120  
ATOM     28  N   ASN A   3      -7.151 -23.279  38.800  1.00  0.00      A120  
ATOM     29  HN  ASN A   3      -6.674 -23.034  37.960  1.00  0.00      A120  
ATOM     30  CA  ASN A   3      -6.323 -23.588  39.955  1.00  0.00      A120  
ATOM     31  HA  ASN A   3      -6.691 -24.503  40.396  1.00  0.00      A120  
ATOM     32  CB  ASN A   3      -4.858 -23.750  39.543  1.00  0.00      A120  
ATOM     33  HB1 ASN A   3      -4.784 -24.559  38.785  1.00  0.00      A120  
ATOM     34  HB2 ASN A   3      -4.262 -24.031  40.436  1.00  0.00      A120  
ATOM     35  CG  ASN A   3      -4.272 -22.482  38.953  1.00  0.00      A120  
ATOM     36  OD1 ASN A   3      -4.980 -21.685  38.342  1.00  0.00      A120  
ATOM     37  ND2 ASN A   3      -2.968 -22.293  39.131  1.00  0.00      A120  
ATOM     38 HD21 ASN A   3      -2.527 -21.474  38.764  1.00  0.00      A120  
ATOM     39 HD22 ASN A   3      -2.428 -22.969  39.632  1.00  0.00      A120  
ATOM     40  C   ASN A   3      -6.453 -22.502  41.016  1.00  0.00      A120  
ATOM     41  O   ASN A   3      -6.738 -21.337  40.720  1.00  0.00      A120  
ATOM     42  N   LEU A   4      -6.224 -22.895  42.264  1.00  0.00      A120  
ATOM     43  HN  LEU A   4      -5.868 -23.803  42.469  1.00  0.00      A120  
ATOM     44  CA  LEU A   4      -6.472 -22.041  43.415  1.00  0.00      A120  
ATOM     45  HA  LEU A   4      -7.018 -21.174  43.075  1.00  0.00      A120  
ATOM     46  CB  LEU A   4      -7.273 -22.785  44.488  1.00  0.00      A120  
ATOM     47  HB1 LEU A   4      -7.475 -22.080  45.321  1.00  0.00      A120  
ATOM     48  HB2 LEU A   4      -6.651 -23.622  44.868  1.00  0.00      A120  
ATOM     49  CG  LEU A   4      -8.611 -23.358  44.010  1.00  0.00      A120  
ATOM     50  HG  LEU A   4      -8.422 -24.070  43.178  1.00  0.00      A120  
ATOM     51  CD1 LEU A   4      -9.351 -24.085  45.125  1.00  0.00      A120  
ATOM     52 HD11 LEU A   4      -9.719 -23.355  45.878  1.00  0.00      A120  
ATOM     53 HD12 LEU A   4      -8.668 -24.801  45.629  1.00  0.00      A120  
ATOM     54 HD13 LEU A   4     -10.224 -24.631  44.706  1.00  0.00      A120  
ATOM     55  CD2 LEU A   4      -9.483 -22.264  43.410  1.00  0.00      A120  
ATOM     56 HD21 LEU A   4      -8.969 -21.798  42.542  1.00  0.00      A120  
ATOM     57 HD22 LEU A   4      -9.679 -21.477  44.170  1.00  0.00      A120  
ATOM     58 HD23 LEU A   4     -10.446 -22.695  43.062  1.00  0.00      A120  
ATOM     59  C   LEU A   4      -5.165 -21.521  44.008  1.00  0.00      A120  
ATOM     60  O   LEU A   4      -4.126 -22.185  43.952  1.00  0.00      A120  
ATOM     61  N   TRP A   5      -5.240 -20.322  44.579  1.00  0.00      A120  
ATOM     62  HN  TRP A   5      -6.114 -19.847  44.610  1.00  0.00      A120  
ATOM     63  CA  TRP A   5      -4.155 -19.579  45.194  1.00  0.00      A120  
ATOM     64  HA  TRP A   5      -3.284 -20.217  45.208  1.00  0.00      A120  
ATOM     65  CB  TRP A   5      -3.855 -18.291  44.420  1.00  0.00      A120  
ATOM     66  HB1 TRP A   5      -3.004 -17.772  44.909  1.00  0.00      A120  
ATOM     67  HB2 TRP A   5      -4.751 -17.637  44.456  1.00  0.00      A120  
ATOM     68  CG  TRP A   5      -3.500 -18.522  42.982  1.00  0.00      A120  
ATOM     69  CD1 TRP A   5      -4.366 -18.761  41.953  1.00  0.00      A120  
ATOM     70  HD1 TRP A   5      -5.441 -18.817  42.050  1.00  0.00      A120  
ATOM     71  NE1 TRP A   5      -3.673 -18.920  40.776  1.00  0.00      A120  
ATOM     72  HE1 TRP A   5      -4.070 -19.102  39.903  1.00  0.00      A120  
ATOM     73  CE2 TRP A   5      -2.333 -18.781  41.029  1.00  0.00      A120  
ATOM     74  CD2 TRP A   5      -2.186 -18.527  42.408  1.00  0.00      A120  
ATOM     75  CE3 TRP A   5      -0.900 -18.345  42.925  1.00  0.00      A120  
ATOM     76  HE3 TRP A   5      -0.732 -18.149  43.974  1.00  0.00      A120  
ATOM     77  CZ3 TRP A   5       0.178 -18.420  42.061  1.00  0.00      A120  
ATOM     78  HZ3 TRP A   5       1.176 -18.280  42.448  1.00  0.00      A120  
ATOM     79  CZ2 TRP A   5      -1.244 -18.857  40.163  1.00  0.00      A120  
ATOM     80  HZ2 TRP A   5      -1.359 -19.052  39.107  1.00  0.00      A120  
ATOM     81  CH2 TRP A   5       0.001 -18.674  40.699  1.00  0.00      A120  
ATOM     82  HH2 TRP A   5       0.866 -18.726  40.055  1.00  0.00      A120  
ATOM     83  C   TRP A   5      -4.551 -19.273  46.637  1.00  0.00      A120  
ATOM     84  O   TRP A   5      -5.525 -19.819  47.163  1.00  0.00      A120  
ATOM     85  N   VAL A   6      -3.771 -18.431  47.303  1.00  0.00      A120  
ATOM     86  HN  VAL A   6      -2.895 -18.119  46.945  1.00  0.00      A120  
ATOM     87  CA  VAL A   6      -4.160 -17.912  48.608  1.00  0.00      A120  
ATOM     88  HA  VAL A   6      -5.118 -18.346  48.856  1.00  0.00      A120  
ATOM     89  CB  VAL A   6      -3.135 -18.241  49.716  1.00  0.00      A120  
ATOM     90  HB  VAL A   6      -3.481 -17.808  50.679  1.00  0.00      A120  
ATOM     91  CG1 VAL A   6      -2.980 -19.750  49.865  1.00  0.00      A120  
ATOM     92 HG11 VAL A   6      -2.983 -20.235  48.865  1.00  0.00      A120  
ATOM     93 HG12 VAL A   6      -3.824 -20.160  50.461  1.00  0.00      A120  
ATOM     94 HG13 VAL A   6      -2.018 -19.984  50.369  1.00  0.00      A120  
ATOM     95  CG2 VAL A   6      -1.803 -17.582  49.416  1.00  0.00      A120  
ATOM     96 HG21 VAL A   6      -1.831 -16.511  49.709  1.00  0.00      A120  
ATOM     97 HG22 VAL A   6      -1.585 -17.646  48.328  1.00  0.00      A120  
ATOM     98 HG23 VAL A   6      -0.994 -18.085  49.989  1.00  0.00      A120  
ATOM     99  C   VAL A   6      -4.358 -16.410  48.488  1.00  0.00      A120  
ATOM    100  O   VAL A   6      -3.674 -15.728  47.718  1.00  0.00      A120  
ATOM    101  N   THR A   7      -5.326 -15.898  49.245  1.00  0.00      A120  
ATOM    102  HN  THR A   7      -5.914 -16.476  49.806  1.00  0.00      A120  
ATOM    103  CA  THR A   7      -5.599 -14.466  49.311  1.00  0.00      A120  
ATOM    104  HA  THR A   7      -4.699 -13.944  49.022  1.00  0.00      A120  
ATOM    105  CB  THR A   7      -6.755 -14.070  48.389  1.00  0.00      A120  
ATOM    106  HB  THR A   7      -7.169 -13.087  48.700  1.00  0.00      A120  
ATOM    107  OG1 THR A   7      -7.792 -15.058  48.468  1.00  0.00      A120  
ATOM    108  HG1 THR A   7      -8.072 -15.075  49.386  1.00  0.00      A120  
ATOM    109  CG2 THR A   7      -6.269 -13.958  46.964  1.00  0.00      A120  
ATOM    110 HG21 THR A   7      -6.531 -14.877  46.398  1.00  0.00      A120  
ATOM    111 HG22 THR A   7      -5.165 -13.836  46.950  1.00  0.00      A120  
ATOM    112 HG23 THR A   7      -6.748 -13.087  46.468  1.00  0.00      A120  
ATOM    113  C   THR A   7      -5.926 -14.086  50.747  1.00  0.00      A120  
ATOM    114  O   THR A   7      -6.733 -14.756  51.399  1.00  0.00      A120  
ATOM    115  N   VAL A   8      -5.311 -13.010  51.227  1.00  0.00      A120  
ATOM    116  HN  VAL A   8      -4.697 -12.458  50.668  1.00  0.00      A120  
ATOM    117  CA  VAL A   8      -5.494 -12.569  52.603  1.00  0.00      A120  
ATOM    118  HA  VAL A   8      -5.651 -13.443  53.217  1.00  0.00      A120  
ATOM    119  CB  VAL A   8      -4.257 -11.788  53.087  1.00  0.00      A120  
ATOM    120  HB  VAL A   8      -4.255 -10.778  52.625  1.00  0.00      A120  
ATOM    121  CG1 VAL A   8      -4.274 -11.650  54.605  1.00  0.00      A120  
ATOM    122 HG11 VAL A   8      -4.449 -12.641  55.077  1.00  0.00      A120  
ATOM    123 HG12 VAL A   8      -5.088 -10.961  54.913  1.00  0.00      A120  
ATOM    124 HG13 VAL A   8      -3.297 -11.256  54.960  1.00  0.00      A120  
ATOM    125  CG2 VAL A   8      -2.982 -12.471  52.621  1.00  0.00      A120  
ATOM    126 HG21 VAL A   8      -2.870 -12.361  51.521  1.00  0.00      A120  
ATOM    127 HG22 VAL A   8      -3.020 -13.553  52.868  1.00  0.00      A120  
ATOM    128 HG23 VAL A   8      -2.101 -12.006  53.115  1.00  0.00      A120  
ATOM    129  C   VAL A   8      -6.761 -11.731  52.710  1.00  0.00      A120  
ATOM    130  O   VAL A   8      -7.127 -10.989  51.790  1.00  0.00      A120  
ATOM    131  N   TYR A   9      -7.442 -11.851  53.848  1.00  0.00      A120  
ATOM    132  HN  TYR A   9      -7.147 -12.470  54.571  1.00  0.00      A120  
ATOM    133  CA  TYR A   9      -8.658 -11.095  54.122  1.00  0.00      A120  
ATOM    134  HA  TYR A   9      -8.699 -10.268  53.428  1.00  0.00      A120  
ATOM    135  CB  TYR A   9      -9.902 -11.975  53.969  1.00  0.00      A120  
ATOM    136  HB1 TYR A   9     -10.777 -11.446  54.402  1.00  0.00      A120  
ATOM    137  HB2 TYR A   9      -9.735 -12.937  54.500  1.00  0.00      A120  
ATOM    138  CG  TYR A   9     -10.251 -12.313  52.538  1.00  0.00      A120  
ATOM    139  CD1 TYR A   9      -9.663 -13.394  51.894  1.00  0.00      A120  
ATOM    140  HD1 TYR A   9      -8.945 -14.002  52.425  1.00  0.00      A120  
ATOM    141  CE1 TYR A   9      -9.981 -13.706  50.585  1.00  0.00      A120  
ATOM    142  HE1 TYR A   9      -9.514 -14.550  50.098  1.00  0.00      A120  
ATOM    143  CZ  TYR A   9     -10.899 -12.933  49.904  1.00  0.00      A120  
ATOM    144  OH  TYR A   9     -11.221 -13.238  48.602  1.00  0.00      A120  
ATOM    145  HH  TYR A   9     -10.713 -14.010  48.343  1.00  0.00      A120  
ATOM    146  CD2 TYR A   9     -11.172 -11.552  51.831  1.00  0.00      A120  
ATOM    147  HD2 TYR A   9     -11.643 -10.708  52.313  1.00  0.00      A120  
ATOM    148  CE2 TYR A   9     -11.497 -11.855  50.523  1.00  0.00      A120  
ATOM    149  HE2 TYR A   9     -12.215 -11.251  49.988  1.00  0.00      A120  
ATOM    150  C   TYR A   9      -8.568 -10.529  55.530  1.00  0.00      A120  
ATOM    151  O   TYR A   9      -8.456 -11.286  56.499  1.00  0.00      A120  
ATOM    152  N   TYR A  10      -8.616  -9.205  55.641  1.00  0.00      A120  
ATOM    153  HN  TYR A  10      -8.749  -8.618  54.847  1.00  0.00      A120  
ATOM    154  CA  TYR A  10      -8.480  -8.521  56.919  1.00  0.00      A120  
ATOM    155  HA  TYR A  10      -8.114  -9.233  57.643  1.00  0.00      A120  
ATOM    156  CB  TYR A  10      -7.513  -7.341  56.796  1.00  0.00      A120  
ATOM    157  HB1 TYR A  10      -7.962  -6.571  56.132  1.00  0.00      A120  
ATOM    158  HB2 TYR A  10      -6.553  -7.702  56.368  1.00  0.00      A120  
ATOM    159  CG  TYR A  10      -7.186  -6.660  58.104  1.00  0.00      A120  
ATOM    160  CD1 TYR A  10      -6.664  -7.378  59.174  1.00  0.00      A120  
ATOM    161  HD1 TYR A  10      -6.494  -8.439  59.068  1.00  0.00      A120  
ATOM    162  CE1 TYR A  10      -6.359  -6.758  60.370  1.00  0.00      A120  
ATOM    163  HE1 TYR A  10      -5.962  -7.331  61.194  1.00  0.00      A120  
ATOM    164  CZ  TYR A  10      -6.567  -5.401  60.503  1.00  0.00      A120  
ATOM    165  OH  TYR A  10      -6.264  -4.781  61.692  1.00  0.00      A120  
ATOM    166  HH  TYR A  10      -6.472  -3.847  61.601  1.00  0.00      A120  
ATOM    167  CD2 TYR A  10      -7.381  -5.292  58.263  1.00  0.00      A120  
ATOM    168  HD2 TYR A  10      -7.775  -4.713  57.442  1.00  0.00      A120  
ATOM    169  CE2 TYR A  10      -7.077  -4.663  59.454  1.00  0.00      A120  
ATOM    170  HE2 TYR A  10      -7.238  -3.601  59.564  1.00  0.00      A120  
ATOM    171  C   TYR A  10      -9.849  -8.049  57.387  1.00  0.00      A120  
ATOM    172  O   TYR A  10     -10.578  -7.392  56.635  1.00  0.00      A120  
ATOM    173  N   GLY A  11     -10.195  -8.387  58.627  1.00  0.00      A120  
ATOM    174  HN  GLY A  11      -9.581  -8.883  59.236  1.00  0.00      A120  
ATOM    175  CA  GLY A  11     -11.496  -8.048  59.162  1.00  0.00      A120  
ATOM    176  HA1 GLY A  11     -11.784  -7.103  58.727  1.00  0.00      A120  
ATOM    177  HA2 GLY A  11     -11.386  -7.948  60.231  1.00  0.00      A120  
ATOM    178  C   GLY A  11     -12.592  -9.051  58.888  1.00  0.00      A120  
ATOM    179  O   GLY A  11     -13.762  -8.665  58.805  1.00  0.00      A120  
ATOM    180  N   VAL A  12     -12.256 -10.325  58.735  1.00  0.00      A120  
ATOM    181  HN  VAL A  12     -11.312 -10.644  58.745  1.00  0.00      A120  
ATOM    182  CA  VAL A  12     -13.304 -11.335  58.539  1.00  0.00      A120  
ATOM    183  HA  VAL A  12     -14.017 -10.944  57.828  1.00  0.00      A120  
ATOM    184  CB  VAL A  12     -12.704 -12.645  58.024  1.00  0.00      A120  
ATOM    185  HB  VAL A  12     -13.515 -13.387  57.863  1.00  0.00      A120  
ATOM    186  CG1 VAL A  12     -11.977 -12.405  56.724  1.00  0.00      A120  
ATOM    187 HG11 VAL A  12     -11.158 -11.669  56.875  1.00  0.00      A120  
ATOM    188 HG12 VAL A  12     -12.682 -12.001  55.966  1.00  0.00      A120  
ATOM    189 HG13 VAL A  12     -11.536 -13.356  56.356  1.00  0.00      A120  
ATOM    190  CG2 VAL A  12     -11.764 -13.247  59.053  1.00  0.00      A120  
ATOM    191 HG21 VAL A  12     -12.345 -13.780  59.835  1.00  0.00      A120  
ATOM    192 HG22 VAL A  12     -11.171 -12.442  59.539  1.00  0.00      A120  
ATOM    193 HG23 VAL A  12     -11.080 -13.972  58.562  1.00  0.00      A120  
ATOM    194  C   VAL A  12     -14.043 -11.551  59.854  1.00  0.00      A120  
ATOM    195  O   VAL A  12     -13.432 -11.429  60.930  1.00  0.00      A120  
ATOM    196  N   PRO A  13     -15.338 -11.850  59.829  1.00  0.00      A120  
ATOM    197  CD  PRO A  13     -16.262 -11.719  58.692  1.00  0.00      A120  
ATOM    198  HD1 PRO A  13     -16.334 -12.681  58.142  1.00  0.00      A120  
ATOM    199  HD2 PRO A  13     -15.919 -10.915  58.008  1.00  0.00      A120  
ATOM    200  CA  PRO A  13     -16.047 -12.125  61.086  1.00  0.00      A120  
ATOM    201  HA  PRO A  13     -15.761 -11.412  61.842  1.00  0.00      A120  
ATOM    202  CB  PRO A  13     -17.524 -12.071  60.679  1.00  0.00      A120  
ATOM    203  HB1 PRO A  13     -18.118 -11.511  61.434  1.00  0.00      A120  
ATOM    204  HB2 PRO A  13     -17.941 -13.095  60.582  1.00  0.00      A120  
ATOM    205  CG  PRO A  13     -17.549 -11.366  59.364  1.00  0.00      A120  
ATOM    206  HG1 PRO A  13     -18.414 -11.706  58.755  1.00  0.00      A120  
ATOM    207  HG2 PRO A  13     -17.624 -10.267  59.511  1.00  0.00      A120  
ATOM    208  C   PRO A  13     -15.683 -13.481  61.668  1.00  0.00      A120  
ATOM    209  O   PRO A  13     -16.462 -14.434  61.570  1.00  0.00      A120  
ATOM    210  N   VAL A  14     -14.503 -13.577  62.275  1.00  0.00      A120  
ATOM    211  HN  VAL A  14     -13.891 -12.794  62.349  1.00  0.00      A120  
ATOM    212  CA  VAL A  14     -14.012 -14.813  62.872  1.00  0.00      A120  
ATOM    213  HA  VAL A  14     -14.837 -15.509  62.909  1.00  0.00      A120  
ATOM    214  CB  VAL A  14     -12.846 -15.417  62.066  1.00  0.00      A120  
ATOM    215  HB  VAL A  14     -12.119 -14.615  61.814  1.00  0.00      A120  
ATOM    216  CG1 VAL A  14     -12.141 -16.500  62.870  1.00  0.00      A120  
ATOM    217 HG11 VAL A  14     -12.855 -17.313  63.122  1.00  0.00      A120  
ATOM    218 HG12 VAL A  14     -11.744 -16.071  63.815  1.00  0.00      A120  
ATOM    219 HG13 VAL A  14     -11.309 -16.931  62.275  1.00  0.00      A120  
ATOM    220  CG2 VAL A  14     -13.348 -15.979  60.754  1.00  0.00      A120  
ATOM    221 HG21 VAL A  14     -13.820 -15.175  60.150  1.00  0.00      A120  
ATOM    222 HG22 VAL A  14     -14.106 -16.769  60.946  1.00  0.00      A120  
ATOM    223 HG23 VAL A  14     -12.500 -16.406  60.176  1.00  0.00      A120  
ATOM    224  C   VAL A  14     -13.573 -14.513  64.296  1.00  0.00      A120  
ATOM    225  O   VAL A  14     -12.842 -13.545  64.533  1.00  0.00      A120  
ATOM    226  N   TRP A  15     -14.015 -15.339  65.241  1.00  0.00      A120  
ATOM    227  HN  TRP A  15     -14.637 -16.092  65.040  1.00  0.00      A120  
ATOM    228  CA  TRP A  15     -13.613 -15.193  66.629  1.00  0.00      A120  
ATOM    229  HA  TRP A  15     -12.729 -14.574  66.652  1.00  0.00      A120  
ATOM    230  CB  TRP A  15     -14.722 -14.558  67.484  1.00  0.00      A120  
ATOM    231  HB1 TRP A  15     -14.949 -13.549  67.078  1.00  0.00      A120  
ATOM    232  HB2 TRP A  15     -14.353 -14.458  68.527  1.00  0.00      A120  
ATOM    233  CG  TRP A  15     -15.996 -15.347  67.513  1.00  0.00      A120  
ATOM    234  CD1 TRP A  15     -16.229 -16.507  68.194  1.00  0.00      A120  
ATOM    235  HD1 TRP A  15     -15.505 -17.017  68.812  1.00  0.00      A120  
ATOM    236  NE1 TRP A  15     -17.517 -16.932  67.980  1.00  0.00      A120  
ATOM    237  HE1 TRP A  15     -17.918 -17.739  68.355  1.00  0.00      A120  
ATOM    238  CE2 TRP A  15     -18.147 -16.039  67.155  1.00  0.00      A120  
ATOM    239  CD2 TRP A  15     -17.218 -15.024  66.842  1.00  0.00      A120  
ATOM    240  CE3 TRP A  15     -17.618 -13.979  66.005  1.00  0.00      A120  
ATOM    241  HE3 TRP A  15     -16.943 -13.181  65.734  1.00  0.00      A120  
ATOM    242  CZ3 TRP A  15     -18.907 -13.979  65.519  1.00  0.00      A120  
ATOM    243  HZ3 TRP A  15     -19.229 -13.175  64.874  1.00  0.00      A120  
ATOM    244  CZ2 TRP A  15     -19.448 -16.036  66.660  1.00  0.00      A120  
ATOM    245  HZ2 TRP A  15     -20.158 -16.813  66.900  1.00  0.00      A120  
ATOM    246  CH2 TRP A  15     -19.809 -15.000  65.844  1.00  0.00      A120  
ATOM    247  HH2 TRP A  15     -20.810 -14.968  65.442  1.00  0.00      A120  
ATOM    248  C   TRP A  15     -13.239 -16.552  67.199  1.00  0.00      A120  
ATOM    249  O   TRP A  15     -13.760 -17.588  66.778  1.00  0.00      A120  
ATOM    250  N   LYS A  16     -12.324 -16.533  68.163  1.00  0.00      A120  
ATOM    251  HN  LYS A  16     -11.832 -15.699  68.397  1.00  0.00      A120  
ATOM    252  CA  LYS A  16     -11.970 -17.707  68.944  1.00  0.00      A120  
ATOM    253  HA  LYS A  16     -12.653 -18.500  68.677  1.00  0.00      A120  
ATOM    254  CB  LYS A  16     -10.522 -18.145  68.678  1.00  0.00      A120  
ATOM    255  HB1 LYS A  16     -10.289 -19.007  69.338  1.00  0.00      A120  
ATOM    256  HB2 LYS A  16      -9.847 -17.301  68.934  1.00  0.00      A120  
ATOM    257  CG  LYS A  16     -10.255 -18.556  67.238  1.00  0.00      A120  
ATOM    258  HG1 LYS A  16     -10.205 -17.646  66.603  1.00  0.00      A120  
ATOM    259  HG2 LYS A  16     -11.089 -19.197  66.881  1.00  0.00      A120  
ATOM    260  CD  LYS A  16      -8.948 -19.323  67.116  1.00  0.00      A120  
ATOM    261  HD1 LYS A  16      -8.997 -20.227  67.760  1.00  0.00      A120  
ATOM    262  HD2 LYS A  16      -8.115 -18.677  67.465  1.00  0.00      A120  
ATOM    263  CE  LYS A  16      -8.679 -19.750  65.679  1.00  0.00      A120  
ATOM    264  HE1 LYS A  16      -7.719 -20.307  65.632  1.00  0.00      A120  
ATOM    265  HE2 LYS A  16      -8.631 -18.851  65.028  1.00  0.00      A120  
ATOM    266  NZ  LYS A  16      -9.740 -20.641  65.133  1.00  0.00      A120  
ATOM    267  HZ1 LYS A  16     -10.653 -20.145  65.150  1.00  0.00      A120  
ATOM    268  HZ2 LYS A  16      -9.802 -21.502  65.714  1.00  0.00      A120  
ATOM    269  HZ3 LYS A  16      -9.504 -20.901  64.154  1.00  0.00      A120  
ATOM    270  C   LYS A  16     -12.167 -17.398  70.422  1.00  0.00      A120  
ATOM    271  O   LYS A  16     -12.157 -16.239  70.843  1.00  0.00      A120  
ATOM    272  N   ASP A  17     -12.352 -18.452  71.212  1.00  0.00      A120  
ATOM    273  HN  ASP A  17     -12.322 -19.388  70.871  1.00  0.00      A120  
ATOM    274  CA  ASP A  17     -12.613 -18.290  72.635  1.00  0.00      A120  
ATOM    275  HA  ASP A  17     -13.226 -17.410  72.766  1.00  0.00      A120  
ATOM    276  CB  ASP A  17     -13.325 -19.522  73.189  1.00  0.00      A120  
ATOM    277  HB1 ASP A  17     -13.361 -19.451  74.297  1.00  0.00      A120  
ATOM    278  HB2 ASP A  17     -12.753 -20.430  72.900  1.00  0.00      A120  
ATOM    279  CG  ASP A  17     -14.736 -19.657  72.669  1.00  0.00      A120  
ATOM    280  OD1 ASP A  17     -14.963 -19.352  71.479  1.00  0.00      A120  
ATOM    281  OD2 ASP A  17     -15.623 -20.058  73.451  1.00  0.00      A120  
ATOM    282  C   ASP A  17     -11.317 -18.042  73.396  1.00  0.00      A120  
ATOM    283  O   ASP A  17     -10.356 -18.810  73.271  1.00  0.00      A120  
ATOM    284  N   ALA A  18     -11.294 -16.971  74.187  1.00  0.00      A120  
ATOM    285  HN  ALA A  18     -12.071 -16.351  74.260  1.00  0.00      A120  
ATOM    286  CA  ALA A  18     -10.131 -16.638  74.996  1.00  0.00      A120  
ATOM    287  HA  ALA A  18      -9.726 -17.560  75.386  1.00  0.00      A120  
ATOM    288  CB  ALA A  18      -9.066 -15.900  74.180  1.00  0.00      A120  
ATOM    289  HB1 ALA A  18      -9.483 -14.955  73.773  1.00  0.00      A120  
ATOM    290  HB2 ALA A  18      -8.733 -16.535  73.331  1.00  0.00      A120  
ATOM    291  HB3 ALA A  18      -8.197 -15.654  74.827  1.00  0.00      A120  
ATOM    292  C   ALA A  18     -10.574 -15.789  76.178  1.00  0.00      A120  
ATOM    293  O   ALA A  18     -11.668 -15.220  76.183  1.00  0.00      A120  
ATOM    294  N   GLU A  19      -9.701 -15.709  77.176  1.00  0.00      A120  
ATOM    295  HN  GLU A  19      -8.831 -16.195  77.149  1.00  0.00      A120  
ATOM    296  CA  GLU A  19      -9.943 -14.917  78.372  1.00  0.00      A120  
ATOM    297  HA  GLU A  19     -10.930 -14.487  78.293  1.00  0.00      A120  
ATOM    298  CB  GLU A  19      -9.841 -15.782  79.629  1.00  0.00      A120  
ATOM    299  HB1 GLU A  19     -10.017 -15.138  80.516  1.00  0.00      A120  
ATOM    300  HB2 GLU A  19      -8.815 -16.202  79.686  1.00  0.00      A120  
ATOM    301  CG  GLU A  19     -10.837 -16.932  79.662  1.00  0.00      A120  
ATOM    302  HG1 GLU A  19     -10.818 -17.455  78.682  1.00  0.00      A120  
ATOM    303  HG2 GLU A  19     -11.855 -16.523  79.838  1.00  0.00      A120  
ATOM    304  CD  GLU A  19     -10.526 -17.937  80.751  1.00  0.00      A120  
ATOM    305  OE1 GLU A  19      -9.546 -17.720  81.493  1.00  0.00      A120  
ATOM    306  OE2 GLU A  19     -11.263 -18.940  80.869  1.00  0.00      A120  
ATOM    307  C   GLU A  19      -8.944 -13.769  78.438  1.00  0.00      A120  
ATOM    308  O   GLU A  19      -7.773 -13.927  78.078  1.00  0.00      A120  
ATOM    309  N   THR A  20      -9.416 -12.614  78.898  1.00  0.00      A120  
ATOM    310  HN  THR A  20     -10.359 -12.512  79.205  1.00  0.00      A120  
ATOM    311  CA  THR A  20      -8.586 -11.424  78.982  1.00  0.00      A120  
ATOM    312  HA  THR A  20      -7.587 -11.738  79.244  1.00  0.00      A120  
ATOM    313  CB  THR A  20      -8.562 -10.647  77.659  1.00  0.00      A120  
ATOM    314  HB  THR A  20      -8.181 -11.299  76.844  1.00  0.00      A120  
ATOM    315  OG1 THR A  20      -7.701  -9.508  77.786  1.00  0.00      A120  
ATOM    316  HG1 THR A  20      -6.832  -9.856  77.999  1.00  0.00      A120  
ATOM    317  CG2 THR A  20      -9.964 -10.179  77.288  1.00  0.00      A120  
ATOM    318 HG21 THR A  20     -10.367  -9.515  78.082  1.00  0.00      A120  
ATOM    319 HG22 THR A  20     -10.639 -11.054  77.181  1.00  0.00      A120  
ATOM    320 HG23 THR A  20      -9.933  -9.612  76.333  1.00  0.00      A120  
ATOM    321  C   THR A  20      -9.107 -10.542  80.105  1.00  0.00      A120  
ATOM    322  O   THR A  20     -10.229 -10.714  80.586  1.00  0.00      A120  
ATOM    323  N   THR A  21      -8.272  -9.597  80.524  1.00  0.00      A120  
ATOM    324  HN  THR A  21      -7.360  -9.476  80.139  1.00  0.00      A120  
ATOM    325  CA  THR A  21      -8.658  -8.677  81.584  1.00  0.00      A120  
ATOM    326  HA  THR A  21      -9.085  -9.254  82.391  1.00  0.00      A120  
ATOM    327  CB  THR A  21      -7.444  -7.896  82.074  1.00  0.00      A120  
ATOM    328  HB  THR A  21      -7.143  -7.147  81.310  1.00  0.00      A120  
ATOM    329  OG1 THR A  21      -6.348  -8.793  82.302  1.00  0.00      A120  
ATOM    330  HG1 THR A  21      -6.170  -9.213  81.457  1.00  0.00      A120  
ATOM    331  CG2 THR A  21      -7.775  -7.175  83.371  1.00  0.00      A120  
ATOM    332 HG21 THR A  21      -8.068  -7.909  84.152  1.00  0.00      A120  
ATOM    333 HG22 THR A  21      -8.621  -6.474  83.208  1.00  0.00      A120  
ATOM    334 HG23 THR A  21      -6.886  -6.613  83.729  1.00  0.00      A120  
ATOM    335  C   THR A  21      -9.730  -7.726  81.070  1.00  0.00      A120  
ATOM    336  O   THR A  21      -9.522  -7.024  80.075  1.00  0.00      A120  
ATOM    337  N   LEU A  22     -10.873  -7.699  81.748  1.00  0.00      A120  
ATOM    338  HN  LEU A  22     -11.029  -8.289  82.536  1.00  0.00      A120  
ATOM    339  CA  LEU A  22     -11.971  -6.815  81.394  1.00  0.00      A120  
ATOM    340  HA  LEU A  22     -11.846  -6.519  80.363  1.00  0.00      A120  
ATOM    341  CB  LEU A  22     -13.309  -7.533  81.585  1.00  0.00      A120  
ATOM    342  HB1 LEU A  22     -14.096  -6.932  81.084  1.00  0.00      A120  
ATOM    343  HB2 LEU A  22     -13.524  -7.575  82.673  1.00  0.00      A120  
ATOM    344  CG  LEU A  22     -13.382  -8.962  81.034  1.00  0.00      A120  
ATOM    345  HG  LEU A  22     -12.568  -9.569  81.485  1.00  0.00      A120  
ATOM    346  CD1 LEU A  22     -14.725  -9.606  81.354  1.00  0.00      A120  
ATOM    347 HD11 LEU A  22     -15.549  -9.014  80.901  1.00  0.00      A120  
ATOM    348 HD12 LEU A  22     -14.875  -9.639  82.454  1.00  0.00      A120  
ATOM    349 HD13 LEU A  22     -14.758 -10.636  80.940  1.00  0.00      A120  
ATOM    350  CD2 LEU A  22     -13.114  -8.982  79.537  1.00  0.00      A120  
ATOM    351 HD21 LEU A  22     -12.102  -8.575  79.325  1.00  0.00      A120  
ATOM    352 HD22 LEU A  22     -13.865  -8.355  79.010  1.00  0.00      A120  
ATOM    353 HD23 LEU A  22     -13.164 -10.025  79.158  1.00  0.00      A120  
ATOM    354  C   LEU A  22     -11.887  -5.546  82.240  1.00  0.00      A120  
ATOM    355  O   LEU A  22     -10.983  -5.381  83.059  1.00  0.00      A120  
ATOM    356  N   PHE A  23     -12.832  -4.630  82.035  1.00  0.00      A120  
ATOM    357  HN  PHE A  23     -13.497  -4.704  81.296  1.00  0.00      A120  
ATOM    358  CA  PHE A  23     -12.945  -3.455  82.892  1.00  0.00      A120  
ATOM    359  HA  PHE A  23     -12.571  -3.727  83.868  1.00  0.00      A120  
ATOM    360  CB  PHE A  23     -12.154  -2.257  82.343  1.00  0.00      A120  
ATOM    361  HB1 PHE A  23     -11.072  -2.511  82.329  1.00  0.00      A120  
ATOM    362  HB2 PHE A  23     -12.331  -1.376  82.995  1.00  0.00      A120  
ATOM    363  CG  PHE A  23     -12.530  -1.854  80.946  1.00  0.00      A120  
ATOM    364  CD1 PHE A  23     -11.951  -2.477  79.852  1.00  0.00      A120  
ATOM    365  HD1 PHE A  23     -11.229  -3.265  80.006  1.00  0.00      A120  
ATOM    366  CE1 PHE A  23     -12.288  -2.101  78.566  1.00  0.00      A120  
ATOM    367  HE1 PHE A  23     -11.836  -2.599  77.721  1.00  0.00      A120  
ATOM    368  CZ  PHE A  23     -13.204  -1.088  78.361  1.00  0.00      A120  
ATOM    369  HZ  PHE A  23     -13.469  -0.792  77.356  1.00  0.00      A120  
ATOM    370  CD2 PHE A  23     -13.441  -0.834  80.727  1.00  0.00      A120  
ATOM    371  HD2 PHE A  23     -13.892  -0.331  81.570  1.00  0.00      A120  
ATOM    372  CE2 PHE A  23     -13.782  -0.453  79.443  1.00  0.00      A120  
ATOM    373  HE2 PHE A  23     -14.499   0.340  79.286  1.00  0.00      A120  
ATOM    374  C   PHE A  23     -14.414  -3.110  83.084  1.00  0.00      A120  
ATOM    375  O   PHE A  23     -15.291  -3.598  82.368  1.00  0.00      A120  
ATOM    376  N   CYS A  24     -14.675  -2.257  84.070  1.00  0.00      A120  
ATOM    377  HN  CYS A  24     -13.952  -1.752  84.533  1.00  0.00      A120  
ATOM    378  CA  CYS A  24     -16.026  -2.000  84.542  1.00  0.00      A120  
ATOM    379  HA  CYS A  24     -16.614  -2.893  84.389  1.00  0.00      A120  
ATOM    380  CB  CYS A  24     -15.992  -1.629  86.023  1.00  0.00      A120  
ATOM    381  HB1 CYS A  24     -15.251  -2.266  86.551  1.00  0.00      A120  
ATOM    382  HB2 CYS A  24     -16.990  -1.809  86.476  1.00  0.00      A120  
ATOM    383  SG  CYS A  24     -15.540   0.114  86.159  1.00  0.00      A120  
ATOM    384  C   CYS A  24     -16.676  -0.851  83.776  1.00  0.00      A120  
ATOM    385  O   CYS A  24     -16.038  -0.141  82.996  1.00  0.00      A120  
ATOM    386  N   ALA A  25     -17.969  -0.661  84.035  1.00  0.00      A120  
ATOM    387  HN  ALA A  25     -18.539  -1.390  84.404  1.00  0.00      A120  
ATOM    388  CA  ALA A  25     -18.644   0.608  83.804  1.00  0.00      A120  
ATOM    389  HA  ALA A  25     -17.941   1.399  84.020  1.00  0.00      A120  
ATOM    390  CB  ALA A  25     -19.143   0.726  82.360  1.00  0.00      A120  
ATOM    391  HB1 ALA A  25     -19.388  -0.280  81.957  1.00  0.00      A120  
ATOM    392  HB2 ALA A  25     -18.355   1.181  81.723  1.00  0.00      A120  
ATOM    393  HB3 ALA A  25     -20.059   1.353  82.327  1.00  0.00      A120  
ATOM    394  C   ALA A  25     -19.808   0.723  84.776  1.00  0.00      A120  
ATOM    395  O   ALA A  25     -20.546  -0.247  84.971  1.00  0.00      A120  
ATOM    396  N   SER A  26     -19.982   1.896  85.388  1.00  0.00      A120  
ATOM    397  HN  SER A  26     -19.255   2.575  85.460  1.00  0.00      A120  
ATOM    398  CA  SER A  26     -21.269   2.250  85.993  1.00  0.00      A120  
ATOM    399  HA  SER A  26     -22.025   1.603  85.575  1.00  0.00      A120  
ATOM    400  CB  SER A  26     -21.209   2.086  87.509  1.00  0.00      A120  
ATOM    401  HB1 SER A  26     -21.159   1.006  87.764  1.00  0.00      A120  
ATOM    402  HB2 SER A  26     -22.116   2.533  87.967  1.00  0.00      A120  
ATOM    403  OG  SER A  26     -20.066   2.730  88.046  1.00  0.00      A120  
ATOM    404  HG1 SER A  26     -19.311   2.212  87.759  1.00  0.00      A120  
ATOM    405  C   SER A  26     -21.639   3.682  85.609  1.00  0.00      A120  
ATOM    406  O   SER A  26     -21.224   4.634  86.278  1.00  0.00      A120  
ATOM    407  N   ASP A  27     -22.464   3.804  84.566  1.00  0.00      A120  
ATOM    408  HN  ASP A  27     -22.649   3.003  84.008  1.00  0.00      A120  
ATOM    409  CA  ASP A  27     -23.175   4.995  84.094  1.00  0.00      A120  
ATOM    410  HA  ASP A  27     -23.345   4.892  83.033  1.00  0.00      A120  
ATOM    411  CB  ASP A  27     -24.502   5.122  84.843  1.00  0.00      A120  
ATOM    412  HB1 ASP A  27     -25.064   5.992  84.441  1.00  0.00      A120  
ATOM    413  HB2 ASP A  27     -24.295   5.288  85.922  1.00  0.00      A120  
ATOM    414  CG  ASP A  27     -25.364   3.882  84.701  1.00  0.00      A120  
ATOM    415  OD1 ASP A  27     -26.037   3.737  83.658  1.00  0.00      A120  
ATOM    416  OD2 ASP A  27     -25.360   3.046  85.628  1.00  0.00      A120  
ATOM    417  C   ASP A  27     -22.378   6.293  84.201  1.00  0.00      A120  
ATOM    418  O   ASP A  27     -21.146   6.272  84.244  1.00  0.00      A120  
ATOM    419  N   ALA A  28     -23.067   7.439  84.246  1.00  0.00      A120  
ATOM    420  HN  ALA A  28     -23.990   7.508  83.873  1.00  0.00      A120  
ATOM    421  CA  ALA A  28     -22.532   8.658  84.836  1.00  0.00      A120  
ATOM    422  HA  ALA A  28     -21.532   8.450  85.188  1.00  0.00      A120  
ATOM    423  CB  ALA A  28     -22.510   9.784  83.793  1.00  0.00      A120  
ATOM    424  HB1 ALA A  28     -23.540   9.985  83.427  1.00  0.00      A120  
ATOM    425  HB2 ALA A  28     -21.878   9.487  82.929  1.00  0.00      A120  
ATOM    426  HB3 ALA A  28     -22.108  10.714  84.249  1.00  0.00      A120  
ATOM    427  C   ALA A  28     -23.289   9.127  86.069  1.00  0.00      A120  
ATOM    428  O   ALA A  28     -22.796  10.014  86.777  1.00  0.00      A120  
ATOM    429  N   LYS A  29     -24.469   8.566  86.344  1.00  0.00      A120  
ATOM    430  HN  LYS A  29     -24.819   7.775  85.848  1.00  0.00      A120  
ATOM    431  CA  LYS A  29     -25.314   9.101  87.408  1.00  0.00      A120  
ATOM    432  HA  LYS A  29     -25.147  10.166  87.466  1.00  0.00      A120  
ATOM    433  CB  LYS A  29     -26.787   8.808  87.117  1.00  0.00      A120  
ATOM    434  HB1 LYS A  29     -27.026   7.793  87.501  1.00  0.00      A120  
ATOM    435  HB2 LYS A  29     -26.938   8.821  86.017  1.00  0.00      A120  
ATOM    436  CG  LYS A  29     -27.757   9.806  87.750  1.00  0.00      A120  
ATOM    437  HG1 LYS A  29     -27.544   9.879  88.838  1.00  0.00      A120  
ATOM    438  HG2 LYS A  29     -28.796   9.440  87.611  1.00  0.00      A120  
ATOM    439  CD  LYS A  29     -27.627  11.191  87.121  1.00  0.00      A120  
ATOM    440  HD1 LYS A  29     -27.844  11.115  86.034  1.00  0.00      A120  
ATOM    441  HD2 LYS A  29     -26.585  11.551  87.255  1.00  0.00      A120  
ATOM    442  CE  LYS A  29     -28.585  12.199  87.750  1.00  0.00      A120  
ATOM    443  HE1 LYS A  29     -28.404  13.204  87.313  1.00  0.00      A120  
ATOM    444  HE2 LYS A  29     -28.426  12.227  88.849  1.00  0.00      A120  
ATOM    445  NZ  LYS A  29     -30.015  11.857  87.512  1.00  0.00      A120  
ATOM    446  HZ1 LYS A  29     -30.221  10.924  87.921  1.00  0.00      A120  
ATOM    447  HZ2 LYS A  29     -30.201  11.837  86.489  1.00  0.00      A120  
ATOM    448  HZ3 LYS A  29     -30.621  12.573  87.959  1.00  0.00      A120  
ATOM    449  C   LYS A  29     -24.910   8.549  88.767  1.00  0.00      A120  
ATOM    450  O   LYS A  29     -24.889   9.286  89.759  1.00  0.00      A120  
ATOM    451  N   ALA A  30     -24.600   7.253  88.828  1.00  0.00      A120  
ATOM    452  HN  ALA A  30     -24.743   6.629  88.063  1.00  0.00      A120  
ATOM    453  CA  ALA A  30     -24.029   6.682  90.038  1.00  0.00      A120  
ATOM    454  HA  ALA A  30     -24.655   6.963  90.871  1.00  0.00      A120  
ATOM    455  CB  ALA A  30     -23.951   5.159  89.921  1.00  0.00      A120  
ATOM    456  HB1 ALA A  30     -23.313   4.876  89.057  1.00  0.00      A120  
ATOM    457  HB2 ALA A  30     -24.967   4.740  89.765  1.00  0.00      A120  
ATOM    458  HB3 ALA A  30     -23.507   4.731  90.845  1.00  0.00      A120  
ATOM    459  C   ALA A  30     -22.650   7.254  90.336  1.00  0.00      A120  
ATOM    460  O   ALA A  30     -22.175   7.144  91.471  1.00  0.00      A120  
ATOM    461  N   TYR A  31     -21.995   7.852  89.337  1.00  0.00      A120  
ATOM    462  HN  TYR A  31     -22.310   7.821  88.391  1.00  0.00      A120  
ATOM    463  CA  TYR A  31     -20.764   8.590  89.595  1.00  0.00      A120  
ATOM    464  HA  TYR A  31     -20.102   7.955  90.165  1.00  0.00      A120  
ATOM    465  CB  TYR A  31     -20.113   8.992  88.272  1.00  0.00      A120  
ATOM    466  HB1 TYR A  31     -20.858   9.535  87.653  1.00  0.00      A120  
ATOM    467  HB2 TYR A  31     -19.772   8.076  87.744  1.00  0.00      A120  
ATOM    468  CG  TYR A  31     -18.909   9.897  88.409  1.00  0.00      A120  
ATOM    469  CD1 TYR A  31     -17.658   9.380  88.723  1.00  0.00      A120  
ATOM    470  HD1 TYR A  31     -17.545   8.317  88.875  1.00  0.00      A120  
ATOM    471  CE1 TYR A  31     -16.553  10.206  88.844  1.00  0.00      A120  
ATOM    472  HE1 TYR A  31     -15.589   9.789  89.094  1.00  0.00      A120  
ATOM    473  CZ  TYR A  31     -16.693  11.563  88.643  1.00  0.00      A120  
ATOM    474  OH  TYR A  31     -15.599  12.390  88.759  1.00  0.00      A120  
ATOM    475  HH  TYR A  31     -14.839  11.848  88.982  1.00  0.00      A120  
ATOM    476  CD2 TYR A  31     -19.020  11.267  88.207  1.00  0.00      A120  
ATOM    477  HD2 TYR A  31     -19.981  11.689  87.954  1.00  0.00      A120  
ATOM    478  CE2 TYR A  31     -17.922  12.099  88.324  1.00  0.00      A120  
ATOM    479  HE2 TYR A  31     -18.027  13.162  88.166  1.00  0.00      A120  
ATOM    480  C   TYR A  31     -21.026   9.813  90.463  1.00  0.00      A120  
ATOM    481  O   TYR A  31     -20.165  10.206  91.256  1.00  0.00      A120  
ATOM    482  N   GLU A  32     -22.210  10.414  90.335  1.00  0.00      A120  
ATOM    483  HN  GLU A  32     -22.887  10.117  89.666  1.00  0.00      A120  
ATOM    484  CA  GLU A  32     -22.588  11.547  91.169  1.00  0.00      A120  
ATOM    485  HA  GLU A  32     -21.737  12.208  91.248  1.00  0.00      A120  
ATOM    486  CB  GLU A  32     -23.780  12.279  90.543  1.00  0.00      A120  
ATOM    487  HB1 GLU A  32     -23.903  13.255  91.058  1.00  0.00      A120  
ATOM    488  HB2 GLU A  32     -24.693  11.669  90.705  1.00  0.00      A120  
ATOM    489  CG  GLU A  32     -23.629  12.537  89.052  1.00  0.00      A120  
ATOM    490  HG1 GLU A  32     -23.394  11.578  88.543  1.00  0.00      A120  
ATOM    491  HG2 GLU A  32     -22.793  13.251  88.892  1.00  0.00      A120  
ATOM    492  CD  GLU A  32     -24.884  13.118  88.427  1.00  0.00      A120  
ATOM    493  OE1 GLU A  32     -25.859  13.376  89.165  1.00  0.00      A120  
ATOM    494  OE2 GLU A  32     -24.895  13.317  87.194  1.00  0.00      A120  
ATOM    495  C   GLU A  32     -22.931  11.138  92.593  1.00  0.00      A120  
ATOM    496  O   GLU A  32     -23.144  12.017  93.435  1.00  0.00      A120  
ATOM    497  N   THR A  33     -22.996   9.834  92.881  1.00  0.00      A120  
ATOM    498  HN  THR A  33     -22.823   9.123  92.204  1.00  0.00      A120  
ATOM    499  CA  THR A  33     -23.330   9.390  94.229  1.00  0.00      A120  
ATOM    500  HA  THR A  33     -24.254   9.869  94.521  1.00  0.00      A120  
ATOM    501  CB  THR A  33     -23.484   7.869  94.264  1.00  0.00      A120  
ATOM    502  HB  THR A  33     -22.486   7.386  94.181  1.00  0.00      A120  
ATOM    503  OG1 THR A  33     -24.301   7.444  93.167  1.00  0.00      A120  
ATOM    504  HG1 THR A  33     -23.843   7.728  92.372  1.00  0.00      A120  
ATOM    505  CG2 THR A  33     -24.140   7.429  95.564  1.00  0.00      A120  
ATOM    506 HG21 THR A  33     -25.147   7.890  95.658  1.00  0.00      A120  
ATOM    507 HG22 THR A  33     -23.521   7.751  96.428  1.00  0.00      A120  
ATOM    508 HG23 THR A  33     -24.253   6.324  95.576  1.00  0.00      A120  
ATOM    509  C   THR A  33     -22.278   9.840  95.233  1.00  0.00      A120  
ATOM    510  O   THR A  33     -22.605  10.149  96.386  1.00  0.00      A120  
ATOM    511  N   GLU A  34     -21.007   9.868  94.812  1.00  0.00      A120  
ATOM    512  HN  GLU A  34     -20.763   9.513  93.914  1.00  0.00      A120  
ATOM    513  CA  GLU A  34     -19.882  10.398  95.581  1.00  0.00      A120  
ATOM    514  HA  GLU A  34     -18.976   9.979  95.168  1.00  0.00      A120  
ATOM    515  CB  GLU A  34     -19.823  11.938  95.530  1.00  0.00      A120  
ATOM    516  HB1 GLU A  34     -19.512  12.223  94.504  1.00  0.00      A120  
ATOM    517  HB2 GLU A  34     -19.042  12.263  96.248  1.00  0.00      A120  
ATOM    518  CG  GLU A  34     -21.094  12.722  95.855  1.00  0.00      A120  
ATOM    519  HG1 GLU A  34     -21.649  12.193  96.659  1.00  0.00      A120  
ATOM    520  HG2 GLU A  34     -21.730  12.772  94.945  1.00  0.00      A120  
ATOM    521  CD  GLU A  34     -20.805  14.132  96.319  1.00  0.00      A120  
ATOM    522  OE1 GLU A  34     -20.584  14.322  97.533  1.00  0.00      A120  
ATOM    523  OE2 GLU A  34     -20.788  15.049  95.471  1.00  0.00      A120  
ATOM    524  C   GLU A  34     -19.893   9.882  97.017  1.00  0.00      A120  
ATOM    525  O   GLU A  34     -19.760   8.674  97.243  1.00  0.00      A120  
ATOM    526  N   LYS A  35     -20.039  10.787  97.987  1.00  0.00      A120  
ATOM    527  HN  LYS A  35     -20.162  11.754  97.783  1.00  0.00      A120  
ATOM    528  CA  LYS A  35     -20.030  10.439  99.409  1.00  0.00      A120  
ATOM    529  HA  LYS A  35     -20.000  11.358  99.974  1.00  0.00      A120  
ATOM    530  CB  LYS A  35     -21.265   9.623  99.795  1.00  0.00      A120  
ATOM    531  HB1 LYS A  35     -21.130   9.249 100.832  1.00  0.00      A120  
ATOM    532  HB2 LYS A  35     -21.344   8.756  99.106  1.00  0.00      A120  
ATOM    533  CG  LYS A  35     -22.563  10.409  99.732  1.00  0.00      A120  
ATOM    534  HG1 LYS A  35     -23.392   9.779 100.118  1.00  0.00      A120  
ATOM    535  HG2 LYS A  35     -22.778  10.678  98.676  1.00  0.00      A120  
ATOM    536  CD  LYS A  35     -22.466  11.678 100.565  1.00  0.00      A120  
ATOM    537  HD1 LYS A  35     -21.579  12.261 100.236  1.00  0.00      A120  
ATOM    538  HD2 LYS A  35     -22.339  11.402 101.633  1.00  0.00      A120  
ATOM    539  CE  LYS A  35     -23.707  12.542 100.421  1.00  0.00      A120  
ATOM    540  HE1 LYS A  35     -24.591  12.001 100.820  1.00  0.00      A120  
ATOM    541  HE2 LYS A  35     -23.866  12.797  99.352  1.00  0.00      A120  
ATOM    542  NZ  LYS A  35     -23.571  13.816 101.179  1.00  0.00      A120  
ATOM    543  HZ1 LYS A  35     -22.755  14.349 100.818  1.00  0.00      A120  
ATOM    544  HZ2 LYS A  35     -23.431  13.606 102.188  1.00  0.00      A120  
ATOM    545  HZ3 LYS A  35     -24.435  14.383 101.061  1.00  0.00      A120  
ATOM    546  C   LYS A  35     -18.744   9.705  99.770  1.00  0.00      A120  
ATOM    547  O   LYS A  35     -18.745   8.731 100.528  1.00  0.00      A120  
ATOM    548  N   HSD A  36     -17.638  10.181  99.196  1.00  0.00      A120  
ATOM    549  HN  HSD A  36     -17.680  10.928  98.539  1.00  0.00      A120  
ATOM    550  CA  HSD A  36     -16.299   9.667  99.466  1.00  0.00      A120  
ATOM    551  HA  HSD A  36     -15.611  10.152  98.790  1.00  0.00      A120  
ATOM    552  CB  HSD A  36     -15.901   9.943 100.921  1.00  0.00      A120  
ATOM    553  HB1 HSD A  36     -14.825   9.700 101.048  1.00  0.00      A120  
ATOM    554  HB2 HSD A  36     -16.504   9.289 101.585  1.00  0.00      A120  
ATOM    555  ND1 HSD A  36     -16.137  11.752 102.669  1.00  0.00      A120  
ATOM    556  HD1 HSD A  36     -16.015  11.131 103.443  1.00  0.00      A120  
ATOM    557  CG  HSD A  36     -16.114  11.365 101.346  1.00  0.00      A120  
ATOM    558  CE1 HSD A  36     -16.342  13.055 102.742  1.00  0.00      A120  
ATOM    559  HE1 HSD A  36     -16.403  13.620 103.671  1.00  0.00      A120  
ATOM    560  NE2 HSD A  36     -16.456  13.528 101.514  1.00  0.00      A120  
ATOM    561  CD2 HSD A  36     -16.316  12.493 100.623  1.00  0.00      A120  
ATOM    562  HD2 HSD A  36     -16.374  12.657  99.554  1.00  0.00      A120  
ATOM    563  C   HSD A  36     -16.203   8.179  99.122  1.00  0.00      A120  
ATOM    564  O   HSD A  36     -15.998   7.321  99.984  1.00  0.00      A120  
ATOM    565  N   ASN A  37     -16.359   7.891  97.827  1.00  0.00      A120  
ATOM    566  HN  ASN A  37     -16.580   8.600  97.163  1.00  0.00      A120  
ATOM    567  CA  ASN A  37     -16.223   6.541  97.277  1.00  0.00      A120  
ATOM    568  HA  ASN A  37     -16.531   6.571  96.242  1.00  0.00      A120  
ATOM    569  CB  ASN A  37     -14.775   6.047  97.385  1.00  0.00      A120  
ATOM    570  HB1 ASN A  37     -14.474   6.041  98.454  1.00  0.00      A120  
ATOM    571  HB2 ASN A  37     -14.114   6.740  96.823  1.00  0.00      A120  
ATOM    572  CG  ASN A  37     -14.592   4.644  96.825  1.00  0.00      A120  
ATOM    573  OD1 ASN A  37     -15.321   4.218  95.929  1.00  0.00      A120  
ATOM    574  ND2 ASN A  37     -13.617   3.916  97.360  1.00  0.00      A120  
ATOM    575 HD21 ASN A  37     -13.450   2.986  97.032  1.00  0.00      A120  
ATOM    576 HD22 ASN A  37     -13.052   4.297  98.091  1.00  0.00      A120  
ATOM    577  C   ASN A  37     -17.190   5.570  97.963  1.00  0.00      A120  
ATOM    578  O   ASN A  37     -16.809   4.728  98.779  1.00  0.00      A120  
ATOM    579  N   VAL A  38     -18.468   5.726  97.624  1.00  0.00      A120  
ATOM    580  HN  VAL A  38     -18.795   6.484  97.064  1.00  0.00      A120  
ATOM    581  CA  VAL A  38     -19.458   4.758  98.079  1.00  0.00      A120  
ATOM    582  HA  VAL A  38     -19.311   4.606  99.138  1.00  0.00      A120  
ATOM    583  CB  VAL A  38     -20.885   5.252  97.810  1.00  0.00      A120  
ATOM    584  HB  VAL A  38     -21.579   4.384  97.797  1.00  0.00      A120  
ATOM    585  CG1 VAL A  38     -21.321   6.226  98.884  1.00  0.00      A120  
ATOM    586 HG11 VAL A  38     -20.546   7.009  99.026  1.00  0.00      A120  
ATOM    587 HG12 VAL A  38     -21.464   5.689  99.846  1.00  0.00      A120  
ATOM    588 HG13 VAL A  38     -22.272   6.718  98.585  1.00  0.00      A120  
ATOM    589  CG2 VAL A  38     -20.982   5.884  96.426  1.00  0.00      A120  
ATOM    590 HG21 VAL A  38     -20.711   5.140  95.646  1.00  0.00      A120  
ATOM    591 HG22 VAL A  38     -20.282   6.744  96.354  1.00  0.00      A120  
ATOM    592 HG23 VAL A  38     -22.020   6.231  96.240  1.00  0.00      A120  
ATOM    593  C   VAL A  38     -19.195   3.437  97.372  1.00  0.00      A120  
ATOM    594  O   VAL A  38     -19.201   3.367  96.137  1.00  0.00      A120  
ATOM    595  N   TRP A  39     -18.961   2.383  98.155  1.00  0.00      A120  
ATOM    596  HN  TRP A  39     -18.944   2.459  99.149  1.00  0.00      A120  
ATOM    597  CA  TRP A  39     -18.715   1.054  97.613  1.00  0.00      A120  
ATOM    598  HA  TRP A  39     -18.322   0.436  98.406  1.00  0.00      A120  
ATOM    599  CB  TRP A  39     -20.016   0.449  97.059  1.00  0.00      A120  
ATOM    600  HB1 TRP A  39     -20.444   1.154  96.315  1.00  0.00      A120  
ATOM    601  HB2 TRP A  39     -20.732   0.325  97.899  1.00  0.00      A120  
ATOM    602  CG  TRP A  39     -19.849  -0.895  96.386  1.00  0.00      A120  
ATOM    603  CD1 TRP A  39     -20.408  -1.287  95.205  1.00  0.00      A120  
ATOM    604  HD1 TRP A  39     -21.068  -0.681  94.602  1.00  0.00      A120  
ATOM    605  NE1 TRP A  39     -20.011  -2.564  94.893  1.00  0.00      A120  
ATOM    606  HE1 TRP A  39     -20.287  -3.067  94.103  1.00  0.00      A120  
ATOM    607  CE2 TRP A  39     -19.165  -3.019  95.870  1.00  0.00      A120  
ATOM    608  CD2 TRP A  39     -19.029  -1.992  96.825  1.00  0.00      A120  
ATOM    609  CE3 TRP A  39     -18.207  -2.209  97.938  1.00  0.00      A120  
ATOM    610  HE3 TRP A  39     -18.072  -1.455  98.699  1.00  0.00      A120  
ATOM    611  CZ3 TRP A  39     -17.557  -3.424  98.055  1.00  0.00      A120  
ATOM    612  HZ3 TRP A  39     -16.918  -3.605  98.906  1.00  0.00      A120  
ATOM    613  CZ2 TRP A  39     -18.510  -4.242  95.992  1.00  0.00      A120  
ATOM    614  HZ2 TRP A  39     -18.615  -5.028  95.259  1.00  0.00      A120  
ATOM    615  CH2 TRP A  39     -17.713  -4.424  97.089  1.00  0.00      A120  
ATOM    616  HH2 TRP A  39     -17.193  -5.362  97.212  1.00  0.00      A120  
ATOM    617  C   TRP A  39     -17.613   1.089  96.560  1.00  0.00      A120  
ATOM    618  O   TRP A  39     -16.452   1.368  96.876  1.00  0.00      A120  
ATOM    619  N   ALA A  40     -17.965   0.796  95.308  1.00  0.00      A120  
ATOM    620  HN  ALA A  40     -18.923   0.726  95.040  1.00  0.00      A120  
ATOM    621  CA  ALA A  40     -16.998   0.557  94.244  1.00  0.00      A120  
ATOM    622  HA  ALA A  40     -16.057   0.280  94.696  1.00  0.00      A120  
ATOM    623  CB  ALA A  40     -17.508  -0.567  93.328  1.00  0.00      A120  
ATOM    624  HB1 ALA A  40     -18.482  -0.279  92.877  1.00  0.00      A120  
ATOM    625  HB2 ALA A  40     -17.651  -1.498  93.916  1.00  0.00      A120  
ATOM    626  HB3 ALA A  40     -16.779  -0.749  92.510  1.00  0.00      A120  
ATOM    627  C   ALA A  40     -16.697   1.809  93.430  1.00  0.00      A120  
ATOM    628  O   ALA A  40     -15.579   2.326  93.501  1.00  0.00      A120  
ATOM    629  N   THR A  41     -17.688   2.334  92.702  1.00  0.00      A120  
ATOM    630  HN  THR A  41     -18.649   2.162  92.903  1.00  0.00      A120  
ATOM    631  CA  THR A  41     -17.403   3.196  91.560  1.00  0.00      A120  
ATOM    632  HA  THR A  41     -16.851   2.621  90.831  1.00  0.00      A120  
ATOM    633  CB  THR A  41     -18.714   3.706  90.960  1.00  0.00      A120  
ATOM    634  HB  THR A  41     -19.345   4.156  91.757  1.00  0.00      A120  
ATOM    635  OG1 THR A  41     -19.426   2.616  90.361  1.00  0.00      A120  
ATOM    636  HG1 THR A  41     -19.591   1.988  91.068  1.00  0.00      A120  
ATOM    637  CG2 THR A  41     -18.455   4.783  89.908  1.00  0.00      A120  
ATOM    638 HG21 THR A  41     -17.690   4.431  89.183  1.00  0.00      A120  
ATOM    639 HG22 THR A  41     -18.081   5.708  90.397  1.00  0.00      A120  
ATOM    640 HG23 THR A  41     -19.392   5.005  89.355  1.00  0.00      A120  
ATOM    641  C   THR A  41     -16.513   4.368  91.954  1.00  0.00      A120  
ATOM    642  O   THR A  41     -16.880   5.192  92.797  1.00  0.00      A120  
ATOM    643  N   HSD A  42     -15.329   4.414  91.345  1.00  0.00      A120  
ATOM    644  HN  HSD A  42     -15.017   3.664  90.768  1.00  0.00      A120  
ATOM    645  CA  HSD A  42     -14.405   5.531  91.461  1.00  0.00      A120  
ATOM    646  HA  HSD A  42     -14.959   6.389  91.811  1.00  0.00      A120  
ATOM    647  CB  HSD A  42     -13.276   5.193  92.435  1.00  0.00      A120  
ATOM    648  HB1 HSD A  42     -12.572   4.493  91.935  1.00  0.00      A120  
ATOM    649  HB2 HSD A  42     -13.712   4.696  93.327  1.00  0.00      A120  
ATOM    650  ND1 HSD A  42     -11.643   7.085  92.076  1.00  0.00      A120  
ATOM    651  HD1 HSD A  42     -11.470   6.862  91.117  1.00  0.00      A120  
ATOM    652  CG  HSD A  42     -12.498   6.385  92.899  1.00  0.00      A120  
ATOM    653  CE1 HSD A  42     -11.100   8.082  92.752  1.00  0.00      A120  
ATOM    654  HE1 HSD A  42     -10.388   8.794  92.337  1.00  0.00      A120  
ATOM    655  NE2 HSD A  42     -11.568   8.052  93.987  1.00  0.00      A120  
ATOM    656  CD2 HSD A  42     -12.446   7.000  94.104  1.00  0.00      A120  
ATOM    657  HD2 HSD A  42     -12.952   6.789  95.038  1.00  0.00      A120  
ATOM    658  C   HSD A  42     -13.857   5.855  90.079  1.00  0.00      A120  
ATOM    659  O   HSD A  42     -14.186   6.888  89.486  1.00  0.00      A120  
ATOM    660  N   ALA A  43     -13.032   4.951  89.559  1.00  0.00      A120  
ATOM    661  HN  ALA A  43     -12.753   4.148  90.080  1.00  0.00      A120  
ATOM    662  CA  ALA A  43     -12.473   5.040  88.220  1.00  0.00      A120  
ATOM    663  HA  ALA A  43     -12.472   6.079  87.925  1.00  0.00      A120  
ATOM    664  CB  ALA A  43     -11.050   4.480  88.199  1.00  0.00      A120  
ATOM    665  HB1 ALA A  43     -11.025   3.521  87.637  1.00  0.00      A120  
ATOM    666  HB2 ALA A  43     -10.702   4.292  89.237  1.00  0.00      A120  
ATOM    667  HB3 ALA A  43     -10.367   5.201  87.701  1.00  0.00      A120  
ATOM    668  C   ALA A  43     -13.327   4.322  87.192  1.00  0.00      A120  
ATOM    669  O   ALA A  43     -12.913   4.192  86.033  1.00  0.00      A120  
ATOM    670  N   CYS A  44     -14.489   3.825  87.604  1.00  0.00      A120  
ATOM    671  HN  CYS A  44     -14.814   3.936  88.540  1.00  0.00      A120  
ATOM    672  CA  CYS A  44     -15.357   3.084  86.703  1.00  0.00      A120  
ATOM    673  HA  CYS A  44     -14.799   2.249  86.304  1.00  0.00      A120  
ATOM    674  CB  CYS A  44     -16.587   2.593  87.467  1.00  0.00      A120  
ATOM    675  HB1 CYS A  44     -17.379   3.368  87.396  1.00  0.00      A120  
ATOM    676  HB2 CYS A  44     -16.313   2.470  88.536  1.00  0.00      A120  
ATOM    677  SG  CYS A  44     -17.212   1.043  86.832  1.00  0.00      A120  
ATOM    678  C   CYS A  44     -15.758   3.953  85.513  1.00  0.00      A120  
ATOM    679  O   CYS A  44     -16.127   5.120  85.676  1.00  0.00      A120  
ATOM    680  N   VAL A  45     -15.657   3.379  84.317  1.00  0.00      A120  
ATOM    681  HN  VAL A  45     -15.432   2.412  84.228  1.00  0.00      A120  
ATOM    682  CA  VAL A  45     -15.860   4.088  83.053  1.00  0.00      A120  
ATOM    683  HA  VAL A  45     -15.354   5.040  83.119  1.00  0.00      A120  
ATOM    684  CB  VAL A  45     -15.307   3.271  81.873  1.00  0.00      A120  
ATOM    685  HB  VAL A  45     -15.994   2.424  81.662  1.00  0.00      A120  
ATOM    686  CG1 VAL A  45     -15.172   4.127  80.624  1.00  0.00      A120  
ATOM    687 HG11 VAL A  45     -14.480   4.974  80.815  1.00  0.00      A120  
ATOM    688 HG12 VAL A  45     -16.164   4.536  80.338  1.00  0.00      A120  
ATOM    689 HG13 VAL A  45     -14.765   3.517  79.790  1.00  0.00      A120  
ATOM    690  CG2 VAL A  45     -13.971   2.649  82.233  1.00  0.00      A120  
ATOM    691 HG21 VAL A  45     -14.115   1.843  82.984  1.00  0.00      A120  
ATOM    692 HG22 VAL A  45     -13.299   3.421  82.666  1.00  0.00      A120  
ATOM    693 HG23 VAL A  45     -13.501   2.210  81.327  1.00  0.00      A120  
ATOM    694  C   VAL A  45     -17.350   4.384  82.886  1.00  0.00      A120  
ATOM    695  O   VAL A  45     -18.192   3.587  83.320  1.00  0.00      A120  
ATOM    696  N   PRO A  46     -17.725   5.514  82.290  1.00  0.00      A120  
ATOM    697  CD  PRO A  46     -16.915   6.733  82.134  1.00  0.00      A120  
ATOM    698  HD1 PRO A  46     -16.370   6.709  81.167  1.00  0.00      A120  
ATOM    699  HD2 PRO A  46     -16.195   6.824  82.974  1.00  0.00      A120  
ATOM    700  CA  PRO A  46     -19.147   5.773  82.031  1.00  0.00      A120  
ATOM    701  HA  PRO A  46     -19.730   5.588  82.919  1.00  0.00      A120  
ATOM    702  CB  PRO A  46     -19.159   7.227  81.548  1.00  0.00      A120  
ATOM    703  HB1 PRO A  46     -20.078   7.751  81.890  1.00  0.00      A120  
ATOM    704  HB2 PRO A  46     -19.109   7.277  80.439  1.00  0.00      A120  
ATOM    705  CG  PRO A  46     -17.944   7.827  82.164  1.00  0.00      A120  
ATOM    706  HG1 PRO A  46     -17.600   8.707  81.580  1.00  0.00      A120  
ATOM    707  HG2 PRO A  46     -18.148   8.147  83.208  1.00  0.00      A120  
ATOM    708  C   PRO A  46     -19.719   4.837  80.977  1.00  0.00      A120  
ATOM    709  O   PRO A  46     -19.000   4.200  80.203  1.00  0.00      A120  
ATOM    710  N   THR A  47     -21.048   4.769  80.960  1.00  0.00      A120  
ATOM    711  HN  THR A  47     -21.609   5.320  81.572  1.00  0.00      A120  
ATOM    712  CA  THR A  47     -21.778   3.890  80.054  1.00  0.00      A120  
ATOM    713  HA  THR A  47     -21.118   3.088  79.761  1.00  0.00      A120  
ATOM    714  CB  THR A  47     -23.027   3.329  80.744  1.00  0.00      A120  
ATOM    715  HB  THR A  47     -23.710   4.159  81.024  1.00  0.00      A120  
ATOM    716  OG1 THR A  47     -22.643   2.621  81.929  1.00  0.00      A120  
ATOM    717  HG1 THR A  47     -22.198   3.262  82.487  1.00  0.00      A120  
ATOM    718  CG2 THR A  47     -23.786   2.377  79.827  1.00  0.00      A120  
ATOM    719 HG21 THR A  47     -23.090   1.626  79.396  1.00  0.00      A120  
ATOM    720 HG22 THR A  47     -24.253   2.945  78.995  1.00  0.00      A120  
ATOM    721 HG23 THR A  47     -24.571   1.843  80.403  1.00  0.00      A120  
ATOM    722  C   THR A  47     -22.169   4.641  78.787  1.00  0.00      A120  
ATOM    723  O   THR A  47     -22.505   5.828  78.831  1.00  0.00      A120  
ATOM    724  N   ASP A  48     -22.101   3.944  77.660  1.00  0.00      A120  
ATOM    725  HN  ASP A  48     -21.726   3.020  77.636  1.00  0.00      A120  
ATOM    726  CA  ASP A  48     -22.566   4.470  76.384  1.00  0.00      A120  
ATOM    727  HA  ASP A  48     -21.974   5.340  76.140  1.00  0.00      A120  
ATOM    728  CB  ASP A  48     -22.419   3.400  75.301  1.00  0.00      A120  
ATOM    729  HB1 ASP A  48     -23.187   2.614  75.467  1.00  0.00      A120  
ATOM    730  HB2 ASP A  48     -21.409   2.946  75.379  1.00  0.00      A120  
ATOM    731  CG  ASP A  48     -22.591   3.949  73.893  1.00  0.00      A120  
ATOM    732  OD1 ASP A  48     -23.337   4.930  73.702  1.00  0.00      A120  
ATOM    733  OD2 ASP A  48     -21.973   3.382  72.968  1.00  0.00      A120  
ATOM    734  C   ASP A  48     -24.024   4.906  76.513  1.00  0.00      A120  
ATOM    735  O   ASP A  48     -24.870   4.088  76.907  1.00  0.00      A120  
ATOM    736  N   PRO A  49     -24.360   6.163  76.211  1.00  0.00      A120  
ATOM    737  CD  PRO A  49     -23.458   7.286  75.901  1.00  0.00      A120  
ATOM    738  HD1 PRO A  49     -23.086   7.201  74.859  1.00  0.00      A120  
ATOM    739  HD2 PRO A  49     -22.604   7.298  76.610  1.00  0.00      A120  
ATOM    740  CA  PRO A  49     -25.770   6.582  76.274  1.00  0.00      A120  
ATOM    741  HA  PRO A  49     -26.154   6.463  77.274  1.00  0.00      A120  
ATOM    742  CB  PRO A  49     -25.725   8.031  75.772  1.00  0.00      A120  
ATOM    743  HB1 PRO A  49     -26.475   8.656  76.302  1.00  0.00      A120  
ATOM    744  HB2 PRO A  49     -25.926   8.078  74.680  1.00  0.00      A120  
ATOM    745  CG  PRO A  49     -24.339   8.491  76.077  1.00  0.00      A120  
ATOM    746  HG1 PRO A  49     -24.034   9.301  75.380  1.00  0.00      A120  
ATOM    747  HG2 PRO A  49     -24.275   8.871  77.119  1.00  0.00      A120  
ATOM    748  C   PRO A  49     -26.697   5.728  75.427  1.00  0.00      A120  
ATOM    749  O   PRO A  49     -27.892   5.627  75.728  1.00  0.00      A120  
ATOM    750  N   ASN A  50     -26.172   5.104  74.370  1.00  0.00      A120  
ATOM    751  HN  ASN A  50     -25.229   5.266  74.093  1.00  0.00      A120  
ATOM    752  CA  ASN A  50     -26.908   4.153  73.540  1.00  0.00      A120  
ATOM    753  HA  ASN A  50     -27.880   4.010  73.986  1.00  0.00      A120  
ATOM    754  CB  ASN A  50     -27.057   4.657  72.104  1.00  0.00      A120  
ATOM    755  HB1 ASN A  50     -27.515   3.856  71.486  1.00  0.00      A120  
ATOM    756  HB2 ASN A  50     -26.050   4.900  71.700  1.00  0.00      A120  
ATOM    757  CG  ASN A  50     -27.926   5.896  72.007  1.00  0.00      A120  
ATOM    758  OD1 ASN A  50     -28.815   6.115  72.830  1.00  0.00      A120  
ATOM    759  ND2 ASN A  50     -27.675   6.716  70.991  1.00  0.00      A120  
ATOM    760 HD21 ASN A  50     -28.216   7.548  70.875  1.00  0.00      A120  
ATOM    761 HD22 ASN A  50     -26.945   6.499  70.342  1.00  0.00      A120  
ATOM    762  C   ASN A  50     -26.151   2.834  73.588  1.00  0.00      A120  
ATOM    763  O   ASN A  50     -25.251   2.593  72.767  1.00  0.00      A120  
ATOM    764  N   PRO A  51     -26.469   1.955  74.541  1.00  0.00      A120  
ATOM    765  CD  PRO A  51     -27.391   2.159  75.670  1.00  0.00      A120  
ATOM    766  HD1 PRO A  51     -28.428   1.898  75.371  1.00  0.00      A120  
ATOM    767  HD2 PRO A  51     -27.349   3.213  76.015  1.00  0.00      A120  
ATOM    768  CA  PRO A  51     -25.758   0.672  74.631  1.00  0.00      A120  
ATOM    769  HA  PRO A  51     -24.692   0.832  74.624  1.00  0.00      A120  
ATOM    770  CB  PRO A  51     -26.308   0.057  75.926  1.00  0.00      A120  
ATOM    771  HB1 PRO A  51     -25.500  -0.450  76.495  1.00  0.00      A120  
ATOM    772  HB2 PRO A  51     -27.107  -0.682  75.703  1.00  0.00      A120  
ATOM    773  CG  PRO A  51     -26.859   1.218  76.703  1.00  0.00      A120  
ATOM    774  HG1 PRO A  51     -27.670   0.885  77.386  1.00  0.00      A120  
ATOM    775  HG2 PRO A  51     -26.060   1.703  77.304  1.00  0.00      A120  
ATOM    776  C   PRO A  51     -26.043  -0.208  73.426  1.00  0.00      A120  
ATOM    777  O   PRO A  51     -26.841  -1.148  73.504  1.00  0.00      A120  
ATOM    778  N   GLN A  52     -25.403   0.114  72.303  1.00  0.00      A120  
ATOM    779  HN  GLN A  52     -24.700   0.821  72.277  1.00  0.00      A120  
ATOM    780  CA  GLN A  52     -25.691  -0.550  71.039  1.00  0.00      A120  
ATOM    781  HA  GLN A  52     -26.736  -0.402  70.811  1.00  0.00      A120  
ATOM    782  CB  GLN A  52     -24.813   0.033  69.930  1.00  0.00      A120  
ATOM    783  HB1 GLN A  52     -25.070  -0.477  68.977  1.00  0.00      A120  
ATOM    784  HB2 GLN A  52     -23.752  -0.179  70.177  1.00  0.00      A120  
ATOM    785  CG  GLN A  52     -24.968   1.535  69.727  1.00  0.00      A120  
ATOM    786  HG1 GLN A  52     -24.168   1.889  69.043  1.00  0.00      A120  
ATOM    787  HG2 GLN A  52     -24.859   2.043  70.709  1.00  0.00      A120  
ATOM    788  CD  GLN A  52     -26.311   1.919  69.134  1.00  0.00      A120  
ATOM    789  OE1 GLN A  52     -27.057   1.068  68.650  1.00  0.00      A120  
ATOM    790  NE2 GLN A  52     -26.622   3.211  69.164  1.00  0.00      A120  
ATOM    791 HE21 GLN A  52     -27.495   3.523  68.788  1.00  0.00      A120  
ATOM    792 HE22 GLN A  52     -25.985   3.870  69.563  1.00  0.00      A120  
ATOM    793  C   GLN A  52     -25.479  -2.053  71.147  1.00  0.00      A120  
ATOM    794  O   GLN A  52     -24.437  -2.520  71.617  1.00  0.00      A120  
ATOM    795  N   GLU A  53     -26.484  -2.810  70.713  1.00  0.00      A120  
ATOM    796  HN  GLU A  53     -27.325  -2.403  70.366  1.00  0.00      A120  
ATOM    797  CA  GLU A  53     -26.448  -4.265  70.706  1.00  0.00      A120  
ATOM    798  HA  GLU A  53     -25.451  -4.575  70.981  1.00  0.00      A120  
ATOM    799  CB  GLU A  53     -27.472  -4.844  71.687  1.00  0.00      A120  
ATOM    800  HB1 GLU A  53     -28.488  -4.637  71.294  1.00  0.00      A120  
ATOM    801  HB2 GLU A  53     -27.351  -4.329  72.663  1.00  0.00      A120  
ATOM    802  CG  GLU A  53     -27.344  -6.336  71.917  1.00  0.00      A120  
ATOM    803  HG1 GLU A  53     -26.314  -6.564  72.266  1.00  0.00      A120  
ATOM    804  HG2 GLU A  53     -27.532  -6.869  70.961  1.00  0.00      A120  
ATOM    805  CD  GLU A  53     -28.329  -6.838  72.953  1.00  0.00      A120  
ATOM    806  OE1 GLU A  53     -28.470  -6.179  74.005  1.00  0.00      A120  
ATOM    807  OE2 GLU A  53     -28.965  -7.885  72.713  1.00  0.00      A120  
ATOM    808  C   GLU A  53     -26.735  -4.735  69.291  1.00  0.00      A120  
ATOM    809  O   GLU A  53     -27.672  -4.245  68.652  1.00  0.00      A120  
ATOM    810  N   ILE A  54     -25.935  -5.675  68.802  1.00  0.00      A120  
ATOM    811  HN  ILE A  54     -25.236  -6.111  69.362  1.00  0.00      A120  
ATOM    812  CA  ILE A  54     -26.020  -6.136  67.422  1.00  0.00      A120  
ATOM    813  HA  ILE A  54     -26.834  -5.606  66.950  1.00  0.00      A120  
ATOM    814  CB  ILE A  54     -24.715  -5.892  66.646  1.00  0.00      A120  
ATOM    815  HB  ILE A  54     -23.852  -6.186  67.280  1.00  0.00      A120  
ATOM    816  CG2 ILE A  54     -24.688  -6.701  65.355  1.00  0.00      A120  
ATOM    817 HG21 ILE A  54     -25.631  -6.547  64.788  1.00  0.00      A120  
ATOM    818 HG22 ILE A  54     -24.588  -7.782  65.589  1.00  0.00      A120  
ATOM    819 HG23 ILE A  54     -23.835  -6.375  64.722  1.00  0.00      A120  
ATOM    820  CG1 ILE A  54     -24.533  -4.398  66.344  1.00  0.00      A120  
ATOM    821 HG11 ILE A  54     -25.529  -3.965  66.109  1.00  0.00      A120  
ATOM    822 HG12 ILE A  54     -23.878  -4.300  65.453  1.00  0.00      A120  
ATOM    823  CD  ILE A  54     -23.920  -3.595  67.479  1.00  0.00      A120  
ATOM    824  HD1 ILE A  54     -23.000  -4.098  67.848  1.00  0.00      A120  
ATOM    825  HD2 ILE A  54     -24.643  -3.516  68.319  1.00  0.00      A120  
ATOM    826  HD3 ILE A  54     -23.651  -2.579  67.121  1.00  0.00      A120  
ATOM    827  C   ILE A  54     -26.378  -7.616  67.446  1.00  0.00      A120  
ATOM    828  O   ILE A  54     -25.582  -8.448  67.900  1.00  0.00      A120  
ATOM    829  N   HSD A  55     -27.573  -7.945  66.964  1.00  0.00      A120  
ATOM    830  HN  HSD A  55     -28.247  -7.266  66.684  1.00  0.00      A120  
ATOM    831  CA  HSD A  55     -27.952  -9.341  66.824  1.00  0.00      A120  
ATOM    832  HA  HSD A  55     -27.717  -9.844  67.750  1.00  0.00      A120  
ATOM    833  CB  HSD A  55     -29.443  -9.474  66.513  1.00  0.00      A120  
ATOM    834  HB1 HSD A  55     -29.685  -8.830  65.642  1.00  0.00      A120  
ATOM    835  HB2 HSD A  55     -30.024  -9.130  67.395  1.00  0.00      A120  
ATOM    836  ND1 HSD A  55     -30.088 -11.828  67.163  1.00  0.00      A120  
ATOM    837  HD1 HSD A  55     -29.996 -11.667  68.146  1.00  0.00      A120  
ATOM    838  CG  HSD A  55     -29.866 -10.874  66.192  1.00  0.00      A120  
ATOM    839  CE1 HSD A  55     -30.435 -12.966  66.590  1.00  0.00      A120  
ATOM    840  HE1 HSD A  55     -30.673 -13.882  67.129  1.00  0.00      A120  
ATOM    841  NE2 HSD A  55     -30.439 -12.789  65.281  1.00  0.00      A120  
ATOM    842  CD2 HSD A  55     -30.082 -11.491  65.005  1.00  0.00      A120  
ATOM    843  HD2 HSD A  55     -30.016 -11.128  63.987  1.00  0.00      A120  
ATOM    844  C   HSD A  55     -27.132 -10.001  65.723  1.00  0.00      A120  
ATOM    845  O   HSD A  55     -26.733  -9.362  64.746  1.00  0.00      A120  
ATOM    846  N   LEU A  56     -26.876 -11.294  65.894  1.00  0.00      A120  
ATOM    847  HN  LEU A  56     -27.206 -11.791  66.692  1.00  0.00      A120  
ATOM    848  CA  LEU A  56     -26.102 -12.076  64.940  1.00  0.00      A120  
ATOM    849  HA  LEU A  56     -25.835 -11.430  64.117  1.00  0.00      A120  
ATOM    850  CB  LEU A  56     -24.843 -12.645  65.600  1.00  0.00      A120  
ATOM    851  HB1 LEU A  56     -24.207 -13.083  64.802  1.00  0.00      A120  
ATOM    852  HB2 LEU A  56     -25.157 -13.452  66.295  1.00  0.00      A120  
ATOM    853  CG  LEU A  56     -23.987 -11.649  66.390  1.00  0.00      A120  
ATOM    854  HG  LEU A  56     -24.562 -11.289  67.269  1.00  0.00      A120  
ATOM    855  CD1 LEU A  56     -22.691 -12.295  66.870  1.00  0.00      A120  
ATOM    856 HD11 LEU A  56     -22.098 -12.652  66.001  1.00  0.00      A120  
ATOM    857 HD12 LEU A  56     -22.921 -13.163  67.523  1.00  0.00      A120  
ATOM    858 HD13 LEU A  56     -22.085 -11.553  67.433  1.00  0.00      A120  
ATOM    859  CD2 LEU A  56     -23.695 -10.394  65.574  1.00  0.00      A120  
ATOM    860 HD21 LEU A  56     -24.569  -9.709  65.602  1.00  0.00      A120  
ATOM    861 HD22 LEU A  56     -23.493 -10.669  64.517  1.00  0.00      A120  
ATOM    862 HD23 LEU A  56     -22.815  -9.864  65.997  1.00  0.00      A120  
ATOM    863  C   LEU A  56     -26.982 -13.188  64.385  1.00  0.00      A120  
ATOM    864  O   LEU A  56     -27.570 -13.962  65.150  1.00  0.00      A120  
ATOM    865  N   GLU A  57     -27.071 -13.264  63.061  1.00  0.00      A120  
ATOM    866  HN  GLU A  57     -26.506 -12.694  62.469  1.00  0.00      A120  
ATOM    867  CA  GLU A  57     -27.982 -14.168  62.376  1.00  0.00      A120  
ATOM    868  HA  GLU A  57     -28.721 -14.503  63.089  1.00  0.00      A120  
ATOM    869  CB  GLU A  57     -28.659 -13.453  61.203  1.00  0.00      A120  
ATOM    870  HB1 GLU A  57     -27.906 -13.313  60.400  1.00  0.00      A120  
ATOM    871  HB2 GLU A  57     -29.002 -12.458  61.553  1.00  0.00      A120  
ATOM    872  CG  GLU A  57     -29.850 -14.186  60.615  1.00  0.00      A120  
ATOM    873  HG1 GLU A  57     -29.582 -15.255  60.468  1.00  0.00      A120  
ATOM    874  HG2 GLU A  57     -30.104 -13.736  59.632  1.00  0.00      A120  
ATOM    875  CD  GLU A  57     -31.069 -14.113  61.509  1.00  0.00      A120  
ATOM    876  OE1 GLU A  57     -31.157 -13.164  62.317  1.00  0.00      A120  
ATOM    877  OE2 GLU A  57     -31.937 -15.004  61.409  1.00  0.00      A120  
ATOM    878  C   GLU A  57     -27.238 -15.401  61.879  1.00  0.00      A120  
ATOM    879  O   GLU A  57     -26.084 -15.319  61.450  1.00  0.00      A120  
ATOM    880  N   ASN A  58     -27.890 -16.582  62.020  1.00  0.00      A120  
ATOM    881  HN  ASN A  58     -28.804 -16.610  62.415  1.00  0.00      A120  
ATOM    882  CA  ASN A  58     -27.364 -17.872  61.634  1.00  0.00      A120  
ATOM    883  HA  ASN A  58     -28.098 -18.611  61.919  1.00  0.00      A120  
ATOM    884  CB  ASN A  58     -27.053 -18.011  60.115  1.00  0.00      A120 C
ATOM    885  HB1 ASN A  58     -26.734 -19.054  59.904  1.00  0.00      A120 H
ATOM    886  HB2 ASN A  58     -26.228 -17.318  59.849  1.00  0.00      A120 H
ATOM    887  CG  ASN A  58     -28.272 -17.684  59.236  1.00  0.00      A120 C
ATOM    888  OD1 ASN A  58     -29.345 -18.272  59.378  1.00  0.00      A120 O
ATOM    889  ND2 ASN A  58     -28.078 -16.732  58.289  1.00  0.00      A120 N
ATOM    890 HD22 ASN A  58     -28.208 -16.954  57.323  1.00  0.00      A120 H
ATOM    891  C   ASN A  58     -26.136 -18.187  62.459  1.00  0.00      A120  
ATOM    892  O   ASN A  58     -25.283 -18.975  62.049  1.00  0.00      A120  
ATOM    893  N   VAL A  59     -26.036 -17.550  63.653  1.00  0.00      A120  
ATOM    894  HN  VAL A  59     -26.756 -16.939  63.969  1.00  0.00      A120  
ATOM    895  CA  VAL A  59     -24.907 -17.688  64.563  1.00  0.00      A120  
ATOM    896  HA  VAL A  59     -24.120 -18.206  64.035  1.00  0.00      A120  
ATOM    897  CB  VAL A  59     -24.401 -16.326  65.054  1.00  0.00      A120  
ATOM    898  HB  VAL A  59     -25.243 -15.759  65.503  1.00  0.00      A120  
ATOM    899  CG1 VAL A  59     -23.308 -16.512  66.093  1.00  0.00      A120  
ATOM    900 HG11 VAL A  59     -22.456 -17.072  65.654  1.00  0.00      A120  
ATOM    901 HG12 VAL A  59     -23.703 -17.088  66.958  1.00  0.00      A120  
ATOM    902 HG13 VAL A  59     -22.942 -15.522  66.438  1.00  0.00      A120  
ATOM    903  CG2 VAL A  59     -23.887 -15.514  63.886  1.00  0.00      A120  
ATOM    904 HG21 VAL A  59     -24.737 -15.048  63.342  1.00  0.00      A120  
ATOM    905 HG22 VAL A  59     -23.335 -16.173  63.182  1.00  0.00      A120  
ATOM    906 HG23 VAL A  59     -23.215 -14.709  64.251  1.00  0.00      A120  
ATOM    907  C   VAL A  59     -25.353 -18.559  65.725  1.00  0.00      A120  
ATOM    908  O   VAL A  59     -26.287 -18.206  66.456  1.00  0.00      A120  
ATOM    909  N   THR A  60     -24.697 -19.704  65.882  1.00  0.00      A120  
ATOM    910  HN  THR A  60     -23.987 -19.989  65.243  1.00  0.00      A120  
ATOM    911  CA  THR A  60     -24.956 -20.624  66.982  1.00  0.00      A120  
ATOM    912  HA  THR A  60     -25.713 -20.182  67.613  1.00  0.00      A120  
ATOM    913  CB  THR A  60     -25.427 -21.982  66.465  1.00  0.00      A120  
ATOM    914  HB  THR A  60     -24.629 -22.450  65.849  1.00  0.00      A120  
ATOM    915  OG1 THR A  60     -26.596 -21.801  65.658  1.00  0.00      A120  
ATOM    916  HG1 THR A  60     -26.334 -21.226  64.936  1.00  0.00      A120  
ATOM    917  CG2 THR A  60     -25.759 -22.908  67.626  1.00  0.00      A120  
ATOM    918 HG21 THR A  60     -26.566 -22.465  68.248  1.00  0.00      A120  
ATOM    919 HG22 THR A  60     -24.860 -23.054  68.262  1.00  0.00      A120  
ATOM    920 HG23 THR A  60     -26.107 -23.889  67.239  1.00  0.00      A120  
ATOM    921  C   THR A  60     -23.669 -20.751  67.786  1.00  0.00      A120  
ATOM    922  O   THR A  60     -22.675 -21.298  67.293  1.00  0.00      A120  
ATOM    923  N   GLU A  61     -23.690 -20.244  69.013  1.00  0.00      A120  
ATOM    924  HN  GLU A  61     -24.519 -19.847  69.398  1.00  0.00      A120  
ATOM    925  CA  GLU A  61     -22.526 -20.226  69.884  1.00  0.00      A120  
ATOM    926  HA  GLU A  61     -21.720 -20.731  69.372  1.00  0.00      A120  
ATOM    927  CB  GLU A  61     -22.117 -18.788  70.228  1.00  0.00      A120  
ATOM    928  HB1 GLU A  61     -22.869 -18.370  70.930  1.00  0.00      A120  
ATOM    929  HB2 GLU A  61     -22.126 -18.190  69.293  1.00  0.00      A120  
ATOM    930  CG  GLU A  61     -20.746 -18.658  70.864  1.00  0.00      A120  
ATOM    931  HG1 GLU A  61     -20.678 -19.363  71.719  1.00  0.00      A120  
ATOM    932  HG2 GLU A  61     -20.619 -17.620  71.237  1.00  0.00      A120  
ATOM    933  CD  GLU A  61     -19.615 -18.964  69.899  1.00  0.00      A120  
ATOM    934  OE1 GLU A  61     -19.855 -18.943  68.673  1.00  0.00      A120  
ATOM    935  OE2 GLU A  61     -18.487 -19.223  70.366  1.00  0.00      A120  
ATOM    936  C   GLU A  61     -22.826 -21.005  71.156  1.00  0.00      A120  
ATOM    937  O   GLU A  61     -23.950 -20.984  71.666  1.00  0.00      A120  
ATOM    938  N   GLU A  62     -21.803 -21.691  71.663  1.00  0.00      A120  
ATOM    939  HN  GLU A  62     -20.890 -21.634  71.269  1.00  0.00      A120  
ATOM    940  CA  GLU A  62     -21.937 -22.568  72.819  1.00  0.00      A120  
ATOM    941  HA  GLU A  62     -22.979 -22.834  72.919  1.00  0.00      A120  
ATOM    942  CB  GLU A  62     -21.084 -23.824  72.645  1.00  0.00      A120  
ATOM    943  HB1 GLU A  62     -21.239 -24.483  73.525  1.00  0.00      A120  
ATOM    944  HB2 GLU A  62     -20.015 -23.525  72.604  1.00  0.00      A120  
ATOM    945  CG  GLU A  62     -21.419 -24.608  71.383  1.00  0.00      A120  
ATOM    946  HG1 GLU A  62     -20.784 -24.239  70.550  1.00  0.00      A120  
ATOM    947  HG2 GLU A  62     -22.488 -24.442  71.129  1.00  0.00      A120  
ATOM    948  CD  GLU A  62     -21.190 -26.101  71.535  1.00  0.00      A120  
ATOM    949  OE1 GLU A  62     -21.132 -26.584  72.686  1.00  0.00      A120  
ATOM    950  OE2 GLU A  62     -21.075 -26.793  70.500  1.00  0.00      A120  
ATOM    951  C   GLU A  62     -21.548 -21.811  74.084  1.00  0.00      A120  
ATOM    952  O   GLU A  62     -20.392 -21.400  74.239  1.00  0.00      A120  
ATOM    953  N   PHE A  63     -22.515 -21.636  74.983  1.00  0.00      A120  
ATOM    954  HN  PHE A  63     -23.419 -22.035  74.852  1.00  0.00      A120  
ATOM    955  CA  PHE A  63     -22.352 -20.867  76.208  1.00  0.00      A120  
ATOM    956  HA  PHE A  63     -21.431 -20.310  76.130  1.00  0.00      A120  
ATOM    957  CB  PHE A  63     -23.531 -19.915  76.421  1.00  0.00      A120  
ATOM    958  HB1 PHE A  63     -23.600 -19.653  77.498  1.00  0.00      A120  
ATOM    959  HB2 PHE A  63     -24.467 -20.411  76.087  1.00  0.00      A120  
ATOM    960  CG  PHE A  63     -23.414 -18.630  75.659  1.00  0.00      A120  
ATOM    961  CD1 PHE A  63     -22.756 -17.545  76.211  1.00  0.00      A120  
ATOM    962  HD1 PHE A  63     -22.323 -17.627  77.198  1.00  0.00      A120  
ATOM    963  CE1 PHE A  63     -22.646 -16.360  75.514  1.00  0.00      A120  
ATOM    964  HE1 PHE A  63     -22.127 -15.520  75.953  1.00  0.00      A120  
ATOM    965  CZ  PHE A  63     -23.199 -16.250  74.254  1.00  0.00      A120  
ATOM    966  HZ  PHE A  63     -23.117 -15.322  73.707  1.00  0.00      A120  
ATOM    967  CD2 PHE A  63     -23.963 -18.505  74.395  1.00  0.00      A120  
ATOM    968  HD2 PHE A  63     -24.481 -19.343  73.953  1.00  0.00      A120  
ATOM    969  CE2 PHE A  63     -23.856 -17.323  73.694  1.00  0.00      A120  
ATOM    970  HE2 PHE A  63     -24.287 -17.239  72.707  1.00  0.00      A120  
ATOM    971  C   PHE A  63     -22.233 -21.793  77.409  1.00  0.00      A120  
ATOM    972  O   PHE A  63     -22.921 -22.816  77.489  1.00  0.00      A120  
ATOM    973  N   ASN A  64     -21.363 -21.422  78.344  1.00  0.00      A120  
ATOM    974  HN  ASN A  64     -20.736 -20.658  78.209  1.00  0.00      A120  
ATOM    975  CA  ASN A  64     -21.267 -22.107  79.627  1.00  0.00      A120  
ATOM    976  HA  ASN A  64     -22.188 -22.650  79.779  1.00  0.00      A120  
ATOM    977  CB  ASN A  64     -20.078 -23.069  79.671  1.00  0.00      A120  
ATOM    978  HB1 ASN A  64     -19.139 -22.479  79.746  1.00  0.00      A120  
ATOM    979  HB2 ASN A  64     -20.060 -23.665  78.734  1.00  0.00      A120  
ATOM    980  CG  ASN A  64     -20.144 -24.023  80.849  1.00  0.00      A120  
ATOM    981  OD1 ASN A  64     -20.566 -23.652  81.945  1.00  0.00      A120  
ATOM    982  ND2 ASN A  64     -19.738 -25.266  80.625  1.00  0.00      A120  
ATOM    983 HD21 ASN A  64     -19.410 -25.530  79.717  1.00  0.00      A120  
ATOM    984 HD22 ASN A  64     -19.759 -25.940  81.364  1.00  0.00      A120  
ATOM    985  C   ASN A  64     -21.149 -21.063  80.723  1.00  0.00      A120  
ATOM    986  O   ASN A  64     -20.238 -20.229  80.698  1.00  0.00      A120  
ATOM    987  N   MET A  65     -22.079 -21.109  81.676  1.00  0.00      A120  
ATOM    988  HN  MET A  65     -22.856 -21.732  81.630  1.00  0.00      A120  
ATOM    989  CA  MET A  65     -22.015 -20.246  82.849  1.00  0.00      A120  
ATOM    990  HA  MET A  65     -21.614 -19.290  82.545  1.00  0.00      A120  
ATOM    991  CB  MET A  65     -23.413 -20.078  83.442  1.00  0.00      A120  
ATOM    992  HB1 MET A  65     -23.983 -19.372  82.802  1.00  0.00      A120  
ATOM    993  HB2 MET A  65     -23.313 -19.642  84.458  1.00  0.00      A120  
ATOM    994  CG  MET A  65     -24.200 -21.374  83.550  1.00  0.00      A120  
ATOM    995  HG1 MET A  65     -23.592 -22.104  84.125  1.00  0.00      A120  
ATOM    996  HG2 MET A  65     -24.351 -21.777  82.526  1.00  0.00      A120  
ATOM    997  SD  MET A  65     -25.802 -21.172  84.352  1.00  0.00      A120  
ATOM    998  CE  MET A  65     -25.324 -20.353  85.872  1.00  0.00      A120  
ATOM    999  HE1 MET A  65     -24.985 -19.313  85.680  1.00  0.00      A120  
ATOM   1000  HE2 MET A  65     -24.489 -20.903  86.357  1.00  0.00      A120  
ATOM   1001  HE3 MET A  65     -26.185 -20.310  86.572  1.00  0.00      A120  
ATOM   1002  C   MET A  65     -21.066 -20.798  83.905  1.00  0.00      A120  
ATOM   1003  O   MET A  65     -20.380 -20.032  84.593  1.00  0.00      A120  
ATOM   1004  N   TRP A  66     -21.013 -22.124  84.042  1.00  0.00      A120  
ATOM   1005  HN  TRP A  66     -21.444 -22.746  83.393  1.00  0.00      A120  
ATOM   1006  CA  TRP A  66     -20.313 -22.741  85.163  1.00  0.00      A120  
ATOM   1007  HA  TRP A  66     -20.506 -22.155  86.049  1.00  0.00      A120  
ATOM   1008  CB  TRP A  66     -20.813 -24.173  85.345  1.00  0.00      A120  
ATOM   1009  HB1 TRP A  66     -20.409 -24.586  86.294  1.00  0.00      A120  
ATOM   1010  HB2 TRP A  66     -20.460 -24.797  84.496  1.00  0.00      A120  
ATOM   1011  CG  TRP A  66     -22.305 -24.221  85.393  1.00  0.00      A120  
ATOM   1012  CD1 TRP A  66     -23.151 -24.602  84.393  1.00  0.00      A120  
ATOM   1013  HD1 TRP A  66     -22.841 -24.938  83.415  1.00  0.00      A120  
ATOM   1014  NE1 TRP A  66     -24.458 -24.494  84.812  1.00  0.00      A120  
ATOM   1015  HE1 TRP A  66     -25.245 -24.716  84.280  1.00  0.00      A120  
ATOM   1016  CE2 TRP A  66     -24.471 -24.024  86.097  1.00  0.00      A120  
ATOM   1017  CD2 TRP A  66     -23.133 -23.836  86.494  1.00  0.00      A120  
ATOM   1018  CE3 TRP A  66     -22.871 -23.359  87.781  1.00  0.00      A120  
ATOM   1019  HE3 TRP A  66     -21.863 -23.200  88.132  1.00  0.00      A120  
ATOM   1020  CZ3 TRP A  66     -23.935 -23.088  88.616  1.00  0.00      A120  
ATOM   1021  HZ3 TRP A  66     -23.746 -22.716  89.612  1.00  0.00      A120  
ATOM   1022  CZ2 TRP A  66     -25.543 -23.747  86.940  1.00  0.00      A120  
ATOM   1023  HZ2 TRP A  66     -26.569 -23.885  86.633  1.00  0.00      A120  
ATOM   1024  CH2 TRP A  66     -25.253 -23.285  88.194  1.00  0.00      A120  
ATOM   1025  HH2 TRP A  66     -26.063 -23.067  88.875  1.00  0.00      A120  
ATOM   1026  C   TRP A  66     -18.804 -22.707  84.979  1.00  0.00      A120  
ATOM   1027  O   TRP A  66     -18.060 -22.698  85.968  1.00  0.00      A120  
ATOM   1028  N   LYS A  67     -18.341 -22.709  83.736  1.00  0.00      A120  
ATOM   1029  HN  LYS A  67     -18.948 -22.826  82.955  1.00  0.00      A120  
ATOM   1030  CA  LYS A  67     -16.932 -22.546  83.413  1.00  0.00      A120  
ATOM   1031  HA  LYS A  67     -16.356 -22.771  84.298  1.00  0.00      A120  
ATOM   1032  CB  LYS A  67     -16.538 -23.485  82.266  1.00  0.00      A120  
ATOM   1033  HB1 LYS A  67     -15.466 -23.321  82.032  1.00  0.00      A120  
ATOM   1034  HB2 LYS A  67     -17.146 -23.221  81.375  1.00  0.00      A120  
ATOM   1035  CG  LYS A  67     -16.742 -24.963  82.563  1.00  0.00      A120  
ATOM   1036  HG1 LYS A  67     -16.515 -25.550  81.648  1.00  0.00      A120  
ATOM   1037  HG2 LYS A  67     -17.803 -25.132  82.845  1.00  0.00      A120  
ATOM   1038  CD  LYS A  67     -15.847 -25.445  83.694  1.00  0.00      A120  
ATOM   1039  HD1 LYS A  67     -16.124 -24.917  84.631  1.00  0.00      A120  
ATOM   1040  HD2 LYS A  67     -14.789 -25.211  83.450  1.00  0.00      A120  
ATOM   1041  CE  LYS A  67     -15.994 -26.945  83.900  1.00  0.00      A120  
ATOM   1042  HE1 LYS A  67     -15.818 -27.475  82.940  1.00  0.00      A120  
ATOM   1043  HE2 LYS A  67     -17.011 -27.174  84.282  1.00  0.00      A120  
ATOM   1044  NZ  LYS A  67     -15.011 -27.459  84.889  1.00  0.00      A120  
ATOM   1045  HZ1 LYS A  67     -15.159 -26.986  85.803  1.00  0.00      A120  
ATOM   1046  HZ2 LYS A  67     -14.046 -27.267  84.551  1.00  0.00      A120  
ATOM   1047  HZ3 LYS A  67     -15.140 -28.485  85.005  1.00  0.00      A120  
ATOM   1048  C   LYS A  67     -16.567 -21.115  83.040  1.00  0.00      A120  
ATOM   1049  O   LYS A  67     -15.398 -20.845  82.745  1.00  0.00      A120  
ATOM   1050  N   ASN A  68     -17.526 -20.193  83.055  1.00  0.00      A120  
ATOM   1051  HN  ASN A  68     -18.440 -20.377  83.409  1.00  0.00      A120  
ATOM   1052  CA  ASN A  68     -17.285 -18.848  82.546  1.00  0.00      A120  
ATOM   1053  HA  ASN A  68     -16.823 -18.932  81.573  1.00  0.00      A120  
ATOM   1054  CB  ASN A  68     -18.607 -18.091  82.450  1.00  0.00      A120  
ATOM   1055  HB1 ASN A  68     -18.883 -17.718  83.459  1.00  0.00      A120  
ATOM   1056  HB2 ASN A  68     -19.396 -18.786  82.090  1.00  0.00      A120  
ATOM   1057  CG  ASN A  68     -18.539 -16.914  81.505  1.00  0.00      A120  
ATOM   1058  OD1 ASN A  68     -17.567 -16.744  80.769  1.00  0.00      A120  
ATOM   1059  ND2 ASN A  68     -19.585 -16.097  81.512  1.00  0.00      A120  
ATOM   1060 HD21 ASN A  68     -19.601 -15.299  80.909  1.00  0.00      A120  
ATOM   1061 HD22 ASN A  68     -20.357 -16.279  82.120  1.00  0.00      A120  
ATOM   1062  C   ASN A  68     -16.301 -18.115  83.452  1.00  0.00      A120  
ATOM   1063  O   ASN A  68     -16.549 -17.957  84.652  1.00  0.00      A120  
ATOM   1064  N   ASN A  69     -15.190 -17.658  82.869  1.00  0.00      A120  
ATOM   1065  HN  ASN A  69     -15.026 -17.749  81.890  1.00  0.00      A120  
ATOM   1066  CA  ASN A  69     -14.142 -16.993  83.639  1.00  0.00      A120  
ATOM   1067  HA  ASN A  69     -13.954 -17.575  84.529  1.00  0.00      A120  
ATOM   1068  CB  ASN A  69     -12.876 -16.883  82.792  1.00  0.00      A120  
ATOM   1069  HB1 ASN A  69     -13.120 -16.354  81.846  1.00  0.00      A120  
ATOM   1070  HB2 ASN A  69     -12.511 -17.904  82.556  1.00  0.00      A120  
ATOM   1071  CG  ASN A  69     -11.767 -16.127  83.490  1.00  0.00      A120  
ATOM   1072  OD1 ASN A  69     -11.592 -14.928  83.279  1.00  0.00      A120  
ATOM   1073  ND2 ASN A  69     -11.013 -16.824  84.330  1.00  0.00      A120  
ATOM   1074 HD21 ASN A  69     -11.192 -17.797  84.473  1.00  0.00      A120  
ATOM   1075 HD22 ASN A  69     -10.265 -16.376  84.820  1.00  0.00      A120  
ATOM   1076  C   ASN A  69     -14.569 -15.616  84.121  1.00  0.00      A120  
ATOM   1077  O   ASN A  69     -13.992 -15.101  85.088  1.00  0.00      A120  
ATOM   1078  N   MET A  70     -15.570 -15.016  83.475  1.00  0.00      A120  
ATOM   1079  HN  MET A  70     -16.006 -15.420  82.675  1.00  0.00      A120  
ATOM   1080  CA  MET A  70     -16.085 -13.724  83.909  1.00  0.00      A120  
ATOM   1081  HA  MET A  70     -15.280 -13.006  83.871  1.00  0.00      A120  
ATOM   1082  CB  MET A  70     -17.229 -13.298  82.988  1.00  0.00      A120  
ATOM   1083  HB1 MET A  70     -17.411 -12.212  83.130  1.00  0.00      A120  
ATOM   1084  HB2 MET A  70     -18.143 -13.857  83.280  1.00  0.00      A120  
ATOM   1085  CG  MET A  70     -16.959 -13.553  81.511  1.00  0.00      A120  
ATOM   1086  HG1 MET A  70     -16.655 -14.614  81.389  1.00  0.00      A120  
ATOM   1087  HG2 MET A  70     -16.113 -12.908  81.193  1.00  0.00      A120  
ATOM   1088  SD  MET A  70     -18.390 -13.219  80.466  1.00  0.00      A120  
ATOM   1089  CE  MET A  70     -18.573 -11.452  80.696  1.00  0.00      A120  
ATOM   1090  HE1 MET A  70     -17.609 -10.923  80.540  1.00  0.00      A120  
ATOM   1091  HE2 MET A  70     -18.922 -11.234  81.728  1.00  0.00      A120  
ATOM   1092  HE3 MET A  70     -19.309 -11.044  79.970  1.00  0.00      A120  
ATOM   1093  C   MET A  70     -16.554 -13.757  85.356  1.00  0.00      A120  
ATOM   1094  O   MET A  70     -16.604 -12.707  86.007  1.00  0.00      A120  
ATOM   1095  N   VAL A  71     -16.886 -14.941  85.874  1.00  0.00      A120  
ATOM   1096  HN  VAL A  71     -16.876 -15.782  85.339  1.00  0.00      A120  
ATOM   1097  CA  VAL A  71     -17.288 -15.061  87.271  1.00  0.00      A120  
ATOM   1098  HA  VAL A  71     -17.921 -14.221  87.514  1.00  0.00      A120  
ATOM   1099  CB  VAL A  71     -18.041 -16.384  87.490  1.00  0.00      A120  
ATOM   1100  HB  VAL A  71     -17.335 -17.234  87.378  1.00  0.00      A120  
ATOM   1101  CG1 VAL A  71     -18.655 -16.419  88.874  1.00  0.00      A120  
ATOM   1102 HG11 VAL A  71     -19.682 -15.994  88.847  1.00  0.00      A120  
ATOM   1103 HG12 VAL A  71     -18.040 -15.818  89.576  1.00  0.00      A120  
ATOM   1104 HG13 VAL A  71     -18.716 -17.469  89.234  1.00  0.00      A120  
ATOM   1105  CG2 VAL A  71     -19.098 -16.565  86.418  1.00  0.00      A120  
ATOM   1106 HG21 VAL A  71     -18.653 -16.406  85.413  1.00  0.00      A120  
ATOM   1107 HG22 VAL A  71     -19.917 -15.828  86.565  1.00  0.00      A120  
ATOM   1108 HG23 VAL A  71     -19.510 -17.597  86.464  1.00  0.00      A120  
ATOM   1109  C   VAL A  71     -16.077 -14.948  88.188  1.00  0.00      A120  
ATOM   1110  O   VAL A  71     -16.125 -14.267  89.220  1.00  0.00      A120  
ATOM   1111  N   GLU A  72     -14.975 -15.612  87.832  1.00  0.00      A120  
ATOM   1112  HN  GLU A  72     -14.928 -16.182  87.016  1.00  0.00      A120  
ATOM   1113  CA  GLU A  72     -13.766 -15.526  88.646  1.00  0.00      A120  
ATOM   1114  HA  GLU A  72     -14.041 -15.700  89.676  1.00  0.00      A120  
ATOM   1115  CB  GLU A  72     -12.740 -16.563  88.188  1.00  0.00      A120  
ATOM   1116  HB1 GLU A  72     -11.729 -16.108  88.258  1.00  0.00      A120  
ATOM   1117  HB2 GLU A  72     -12.949 -16.816  87.127  1.00  0.00      A120  
ATOM   1118  CG  GLU A  72     -12.739 -17.853  88.995  1.00  0.00      A120  
ATOM   1119  HG1 GLU A  72     -12.180 -18.629  88.429  1.00  0.00      A120  
ATOM   1120  HG2 GLU A  72     -13.789 -18.188  89.133  1.00  0.00      A120  
ATOM   1121  CD  GLU A  72     -12.098 -17.710  90.370  1.00  0.00      A120  
ATOM   1122  OE1 GLU A  72     -11.661 -16.595  90.732  1.00  0.00      A120  
ATOM   1123  OE2 GLU A  72     -12.028 -18.730  91.091  1.00  0.00      A120  
ATOM   1124  C   GLU A  72     -13.169 -14.128  88.594  1.00  0.00      A120  
ATOM   1125  O   GLU A  72     -12.776 -13.571  89.627  1.00  0.00      A120  
ATOM   1126  N   GLN A  73     -13.083 -13.550  87.393  1.00  0.00      A120  
ATOM   1127  HN  GLN A  73     -13.355 -14.008  86.551  1.00  0.00      A120  
ATOM   1128  CA  GLN A  73     -12.573 -12.191  87.268  1.00  0.00      A120  
ATOM   1129  HA  GLN A  73     -11.564 -12.173  87.653  1.00  0.00      A120  
ATOM   1130  CB  GLN A  73     -12.592 -11.749  85.804  1.00  0.00      A120  
ATOM   1131  HB1 GLN A  73     -12.620 -10.639  85.772  1.00  0.00      A120  
ATOM   1132  HB2 GLN A  73     -13.514 -12.146  85.329  1.00  0.00      A120  
ATOM   1133  CG  GLN A  73     -11.396 -12.221  85.001  1.00  0.00      A120  
ATOM   1134  HG1 GLN A  73     -11.637 -13.201  84.535  1.00  0.00      A120  
ATOM   1135  HG2 GLN A  73     -10.528 -12.346  85.683  1.00  0.00      A120  
ATOM   1136  CD  GLN A  73     -11.014 -11.246  83.904  1.00  0.00      A120  
ATOM   1137  OE1 GLN A  73     -11.672 -10.224  83.710  1.00  0.00      A120  
ATOM   1138  NE2 GLN A  73      -9.941 -11.556  83.184  1.00  0.00      A120  
ATOM   1139 HE21 GLN A  73      -9.642 -10.950  82.447  1.00  0.00      A120  
ATOM   1140 HE22 GLN A  73      -9.434 -12.395  83.379  1.00  0.00      A120  
ATOM   1141  C   GLN A  73     -13.372 -11.227  88.130  1.00  0.00      A120  
ATOM   1142  O   GLN A  73     -12.795 -10.414  88.857  1.00  0.00      A120  
ATOM   1143  N   MET A  74     -14.703 -11.320  88.082  1.00  0.00      A120  
ATOM   1144  HN  MET A  74     -15.174 -11.956  87.476  1.00  0.00      A120  
ATOM   1145  CA  MET A  74     -15.544 -10.482  88.930  1.00  0.00      A120  
ATOM   1146  HA  MET A  74     -15.220  -9.458  88.816  1.00  0.00      A120  
ATOM   1147  CB  MET A  74     -17.012 -10.624  88.529  1.00  0.00      A120  
ATOM   1148  HB1 MET A  74     -17.281 -11.701  88.559  1.00  0.00      A120  
ATOM   1149  HB2 MET A  74     -17.130 -10.252  87.490  1.00  0.00      A120  
ATOM   1150  CG  MET A  74     -17.980  -9.857  89.432  1.00  0.00      A120  
ATOM   1151  HG1 MET A  74     -17.810  -8.771  89.278  1.00  0.00      A120  
ATOM   1152  HG2 MET A  74     -17.737 -10.103  90.487  1.00  0.00      A120  
ATOM   1153  SD  MET A  74     -19.720 -10.228  89.128  1.00  0.00      A120  
ATOM   1154  CE  MET A  74     -20.541  -9.000  90.146  1.00  0.00      A120  
ATOM   1155  HE1 MET A  74     -20.266  -7.970  89.835  1.00  0.00      A120  
ATOM   1156  HE2 MET A  74     -20.248  -9.127  91.210  1.00  0.00      A120  
ATOM   1157  HE3 MET A  74     -21.643  -9.103  90.058  1.00  0.00      A120  
ATOM   1158  C   MET A  74     -15.363 -10.827  90.403  1.00  0.00      A120  
ATOM   1159  O   MET A  74     -15.266  -9.931  91.250  1.00  0.00      A120  
ATOM   1160  N   HSD A  75     -15.333 -12.122  90.728  1.00  0.00      A120  
ATOM   1161  HN  HSD A  75     -15.397 -12.847  90.046  1.00  0.00      A120  
ATOM   1162  CA  HSD A  75     -15.205 -12.548  92.120  1.00  0.00      A120  
ATOM   1163  HA  HSD A  75     -16.056 -12.172  92.668  1.00  0.00      A120  
ATOM   1164  CB  HSD A  75     -15.150 -14.075  92.194  1.00  0.00      A120  
ATOM   1165  HB1 HSD A  75     -14.170 -14.413  91.796  1.00  0.00      A120  
ATOM   1166  HB2 HSD A  75     -15.964 -14.490  91.562  1.00  0.00      A120  
ATOM   1167  ND1 HSD A  75     -16.272 -14.184  94.454  1.00  0.00      A120  
ATOM   1168  HD1 HSD A  75     -16.933 -13.461  94.252  1.00  0.00      A120  
ATOM   1169  CG  HSD A  75     -15.307 -14.628  93.576  1.00  0.00      A120  
ATOM   1170  CE1 HSD A  75     -16.183 -14.860  95.587  1.00  0.00      A120  
ATOM   1171  HE1 HSD A  75     -16.828 -14.707  96.452  1.00  0.00      A120  
ATOM   1172  NE2 HSD A  75     -15.194 -15.730  95.474  1.00  0.00      A120  
ATOM   1173  CD2 HSD A  75     -14.632 -15.607  94.225  1.00  0.00      A120  
ATOM   1174  HD2 HSD A  75     -13.804 -16.231  93.916  1.00  0.00      A120  
ATOM   1175  C   HSD A  75     -13.969 -11.939  92.763  1.00  0.00      A120  
ATOM   1176  O   HSD A  75     -14.045 -11.335  93.837  1.00  0.00      A120  
ATOM   1177  N   THR A  76     -12.819 -12.065  92.100  1.00  0.00      A120  
ATOM   1178  HN  THR A  76     -12.753 -12.531  91.221  1.00  0.00      A120  
ATOM   1179  CA  THR A  76     -11.585 -11.515  92.645  1.00  0.00      A120  
ATOM   1180  HA  THR A  76     -11.507 -11.820  93.678  1.00  0.00      A120  
ATOM   1181  CB  THR A  76     -10.386 -12.020  91.848  1.00  0.00      A120  
ATOM   1182  HB  THR A  76      -9.456 -11.529  92.207  1.00  0.00      A120  
ATOM   1183  OG1 THR A  76     -10.576 -11.708  90.463  1.00  0.00      A120  
ATOM   1184  HG1 THR A  76     -10.649 -10.752  90.415  1.00  0.00      A120  
ATOM   1185  CG2 THR A  76     -10.229 -13.527  92.012  1.00  0.00      A120  
ATOM   1186 HG21 THR A  76     -11.140 -14.048  91.648  1.00  0.00      A120  
ATOM   1187 HG22 THR A  76     -10.082 -13.777  93.084  1.00  0.00      A120  
ATOM   1188 HG23 THR A  76      -9.358 -13.883  91.422  1.00  0.00      A120  
ATOM   1189  C   THR A  76     -11.587  -9.992  92.656  1.00  0.00      A120  
ATOM   1190  O   THR A  76     -10.749  -9.390  93.334  1.00  0.00      A120  
ATOM   1191  N   ASP A  77     -12.501  -9.356  91.919  1.00  0.00      A120  
ATOM   1192  HN  ASP A  77     -13.153  -9.835  91.336  1.00  0.00      A120  
ATOM   1193  CA  ASP A  77     -12.581  -7.900  91.940  1.00  0.00      A120  
ATOM   1194  HA  ASP A  77     -11.575  -7.509  91.962  1.00  0.00      A120  
ATOM   1195  CB  ASP A  77     -13.325  -7.386  90.704  1.00  0.00      A120  
ATOM   1196  HB1 ASP A  77     -13.510  -6.297  90.823  1.00  0.00      A120  
ATOM   1197  HB2 ASP A  77     -14.298  -7.914  90.624  1.00  0.00      A120  
ATOM   1198  CG  ASP A  77     -12.553  -7.604  89.412  1.00  0.00      A120  
ATOM   1199  OD1 ASP A  77     -11.319  -7.805  89.474  1.00  0.00      A120  
ATOM   1200  OD2 ASP A  77     -13.179  -7.579  88.331  1.00  0.00      A120  
ATOM   1201  C   ASP A  77     -13.262  -7.401  93.209  1.00  0.00      A120  
ATOM   1202  O   ASP A  77     -12.756  -6.491  93.876  1.00  0.00      A120  
ATOM   1203  N   ILE A  78     -14.406  -7.995  93.561  1.00  0.00      A120  
ATOM   1204  HN  ILE A  78     -14.793  -8.763  93.056  1.00  0.00      A120  
ATOM   1205  CA  ILE A  78     -15.154  -7.533  94.726  1.00  0.00      A120  
ATOM   1206  HA  ILE A  78     -15.307  -6.468  94.628  1.00  0.00      A120  
ATOM   1207  CB  ILE A  78     -16.506  -8.266  94.810  1.00  0.00      A120  
ATOM   1208  HB  ILE A  78     -16.328  -9.344  95.008  1.00  0.00      A120  
ATOM   1209  CG2 ILE A  78     -17.366  -7.685  95.924  1.00  0.00      A120  
ATOM   1210 HG21 ILE A  78     -17.560  -6.608  95.734  1.00  0.00      A120  
ATOM   1211 HG22 ILE A  78     -16.841  -7.785  96.898  1.00  0.00      A120  
ATOM   1212 HG23 ILE A  78     -18.340  -8.218  95.967  1.00  0.00      A120  
ATOM   1213  CG1 ILE A  78     -17.237  -8.194  93.466  1.00  0.00      A120  
ATOM   1214 HG11 ILE A  78     -18.205  -8.729  93.567  1.00  0.00      A120  
ATOM   1215 HG12 ILE A  78     -16.617  -8.712  92.704  1.00  0.00      A120  
ATOM   1216  CD  ILE A  78     -17.520  -6.785  92.973  1.00  0.00      A120  
ATOM   1217  HD1 ILE A  78     -16.594  -6.173  93.015  1.00  0.00      A120  
ATOM   1218  HD2 ILE A  78     -18.291  -6.308  93.615  1.00  0.00      A120  
ATOM   1219  HD3 ILE A  78     -17.877  -6.816  91.921  1.00  0.00      A120  
ATOM   1220  C   ILE A  78     -14.328  -7.722  95.991  1.00  0.00      A120  
ATOM   1221  O   ILE A  78     -14.382  -6.903  96.918  1.00  0.00      A120  
ATOM   1222  N   ILE A  79     -13.570  -8.815  96.055  1.00  0.00      A120  
ATOM   1223  HN  ILE A  79     -13.598  -9.508  95.340  1.00  0.00      A120  
ATOM   1224  CA  ILE A  79     -12.649  -9.087  97.153  1.00  0.00      A120  
ATOM   1225  HA  ILE A  79     -13.215  -9.069  98.073  1.00  0.00      A120  
ATOM   1226  CB  ILE A  79     -11.963 -10.453  96.978  1.00  0.00      A120  
ATOM   1227  HB  ILE A  79     -11.399 -10.465  96.021  1.00  0.00      A120  
ATOM   1228  CG2 ILE A  79     -11.015 -10.703  98.123  1.00  0.00      A120  
ATOM   1229 HG21 ILE A  79     -11.571 -10.699  99.085  1.00  0.00      A120  
ATOM   1230 HG22 ILE A  79     -10.243  -9.905  98.156  1.00  0.00      A120  
ATOM   1231 HG23 ILE A  79     -10.526 -11.692  98.000  1.00  0.00      A120  
ATOM   1232  CG1 ILE A  79     -13.006 -11.569  96.923  1.00  0.00      A120  
ATOM   1233 HG11 ILE A  79     -13.619 -11.432  96.007  1.00  0.00      A120  
ATOM   1234 HG12 ILE A  79     -13.664 -11.480  97.813  1.00  0.00      A120  
ATOM   1235  CD  ILE A  79     -12.415 -12.968  96.901  1.00  0.00      A120  
ATOM   1236  HD1 ILE A  79     -11.962 -13.206  97.887  1.00  0.00      A120  
ATOM   1237  HD2 ILE A  79     -11.624 -13.032  96.123  1.00  0.00      A120  
ATOM   1238  HD3 ILE A  79     -13.211 -13.712  96.687  1.00  0.00      A120  
ATOM   1239  C   ILE A  79     -11.615  -7.973  97.266  1.00  0.00      A120  
ATOM   1240  O   ILE A  79     -11.516  -7.301  98.299  1.00  0.00      A120  
ATOM   1241  N   SER A  80     -10.810  -7.800  96.217  1.00  0.00      A120  
ATOM   1242  HN  SER A  80     -10.919  -8.301  95.362  1.00  0.00      A120  
ATOM   1243  CA  SER A  80      -9.711  -6.843  96.287  1.00  0.00      A120  
ATOM   1244  HA  SER A  80      -9.141  -7.050  97.180  1.00  0.00      A120  
ATOM   1245  CB  SER A  80      -8.823  -6.961  95.049  1.00  0.00      A120  
ATOM   1246  HB1 SER A  80      -8.299  -7.940  95.060  1.00  0.00      A120  
ATOM   1247  HB2 SER A  80      -8.075  -6.140  95.049  1.00  0.00      A120  
ATOM   1248  OG  SER A  80      -9.588  -6.873  93.867  1.00  0.00      A120  
ATOM   1249  HG1 SER A  80     -10.101  -7.683  93.823  1.00  0.00      A120  
ATOM   1250  C   SER A  80     -10.232  -5.422  96.457  1.00  0.00      A120  
ATOM   1251  O   SER A  80      -9.686  -4.643  97.249  1.00  0.00      A120  
ATOM   1252  N   LEU A  81     -11.294  -5.067  95.728  1.00  0.00      A120  
ATOM   1253  HN  LEU A  81     -11.714  -5.672  95.057  1.00  0.00      A120  
ATOM   1254  CA  LEU A  81     -11.897  -3.745  95.888  1.00  0.00      A120  
ATOM   1255  HA  LEU A  81     -11.151  -3.002  95.648  1.00  0.00      A120  
ATOM   1256  CB  LEU A  81     -13.107  -3.608  94.960  1.00  0.00      A120  
ATOM   1257  HB1 LEU A  81     -13.911  -4.242  95.386  1.00  0.00      A120  
ATOM   1258  HB2 LEU A  81     -12.805  -4.018  93.975  1.00  0.00      A120  
ATOM   1259  CG  LEU A  81     -13.722  -2.226  94.698  1.00  0.00      A120  
ATOM   1260  HG  LEU A  81     -12.930  -1.448  94.758  1.00  0.00      A120  
ATOM   1261  CD1 LEU A  81     -14.355  -2.203  93.315  1.00  0.00      A120  
ATOM   1262 HD11 LEU A  81     -15.152  -2.973  93.247  1.00  0.00      A120  
ATOM   1263 HD12 LEU A  81     -13.586  -2.419  92.543  1.00  0.00      A120  
ATOM   1264 HD13 LEU A  81     -14.807  -1.206  93.123  1.00  0.00      A120  
ATOM   1265  CD2 LEU A  81     -14.745  -1.833  95.762  1.00  0.00      A120  
ATOM   1266 HD21 LEU A  81     -14.481  -2.298  96.736  1.00  0.00      A120  
ATOM   1267 HD22 LEU A  81     -15.755  -2.186  95.463  1.00  0.00      A120  
ATOM   1268 HD23 LEU A  81     -14.757  -0.729  95.887  1.00  0.00      A120  
ATOM   1269  C   LEU A  81     -12.304  -3.494  97.335  1.00  0.00      A120  
ATOM   1270  O   LEU A  81     -12.290  -2.348  97.800  1.00  0.00      A120  
ATOM   1271  N   TRP A  82     -12.639  -4.560  98.059  1.00  0.00      A120  
ATOM   1272  HN  TRP A  82     -12.618  -5.482  97.681  1.00  0.00      A120  
ATOM   1273  CA  TRP A  82     -13.059  -4.451  99.450  1.00  0.00      A120  
ATOM   1274  HA  TRP A  82     -13.795  -3.664  99.527  1.00  0.00      A120  
ATOM   1275  CB  TRP A  82     -13.647  -5.789  99.884  1.00  0.00      A120  
ATOM   1276  HB1 TRP A  82     -12.887  -6.574  99.692  1.00  0.00      A120  
ATOM   1277  HB2 TRP A  82     -14.543  -5.986  99.259  1.00  0.00      A120  
ATOM   1278  CG  TRP A  82     -14.062  -5.909 101.307  1.00  0.00      A120  
ATOM   1279  CD1 TRP A  82     -13.274  -6.234 102.375  1.00  0.00      A120  
ATOM   1280  HD1 TRP A  82     -12.211  -6.423 102.325  1.00  0.00      A120  
ATOM   1281  NE1 TRP A  82     -14.028  -6.286 103.519  1.00  0.00      A120  
ATOM   1282  HE1 TRP A  82     -13.691  -6.484 104.413  1.00  0.00      A120  
ATOM   1283  CE2 TRP A  82     -15.334  -6.013 103.201  1.00  0.00      A120  
ATOM   1284  CD2 TRP A  82     -15.391  -5.785 101.813  1.00  0.00      A120  
ATOM   1285  CE3 TRP A  82     -16.626  -5.485 101.229  1.00  0.00      A120  
ATOM   1286  HE3 TRP A  82     -16.722  -5.303 100.169  1.00  0.00      A120  
ATOM   1287  CZ3 TRP A  82     -17.745  -5.421 102.036  1.00  0.00      A120  
ATOM   1288  HZ3 TRP A  82     -18.704  -5.188 101.597  1.00  0.00      A120  
ATOM   1289  CZ2 TRP A  82     -16.464  -5.951 104.013  1.00  0.00      A120  
ATOM   1290  HZ2 TRP A  82     -16.419  -6.130 105.077  1.00  0.00      A120  
ATOM   1291  CH2 TRP A  82     -17.657  -5.653 103.414  1.00  0.00      A120  
ATOM   1292  HH2 TRP A  82     -18.550  -5.594 104.017  1.00  0.00      A120  
ATOM   1293  C   TRP A  82     -11.897  -4.053 100.348  1.00  0.00      A120  
ATOM   1294  O   TRP A  82     -12.042  -3.204 101.234  1.00  0.00      A120  
ATOM   1295  N   ASP A  83     -10.735  -4.670 100.140  1.00  0.00      A120  
ATOM   1296  HN  ASP A  83     -10.600  -5.331  99.406  1.00  0.00      A120  
ATOM   1297  CA  ASP A  83      -9.587  -4.400 100.995  1.00  0.00      A120  
ATOM   1298  HA  ASP A  83      -9.909  -4.467 102.024  1.00  0.00      A120  
ATOM   1299  CB  ASP A  83      -8.479  -5.413 100.714  1.00  0.00      A120  
ATOM   1300  HB1 ASP A  83      -7.732  -5.367 101.535  1.00  0.00      A120  
ATOM   1301  HB2 ASP A  83      -7.984  -5.150  99.755  1.00  0.00      A120  
ATOM   1302  CG  ASP A  83      -8.998  -6.836 100.614  1.00  0.00      A120  
ATOM   1303  OD1 ASP A  83     -10.047  -7.147 101.214  1.00  0.00      A120  
ATOM   1304  OD2 ASP A  83      -8.351  -7.649  99.927  1.00  0.00      A120  
ATOM   1305  C   ASP A  83      -9.089  -2.976 100.797  1.00  0.00      A120  
ATOM   1306  O   ASP A  83      -8.674  -2.314 101.757  1.00  0.00      A120  
ATOM   1307  N   GLN A  84      -9.120  -2.489  99.551  1.00  0.00      A120  
ATOM   1308  HN  GLN A  84      -9.386  -3.040  98.764  1.00  0.00      A120  
ATOM   1309  CA  GLN A  84      -8.757  -1.101  99.288  1.00  0.00      A120  
ATOM   1310  HA  GLN A  84      -7.731  -0.959  99.597  1.00  0.00      A120  
ATOM   1311  CB  GLN A  84      -8.915  -0.775  97.801  1.00  0.00      A120  
ATOM   1312  HB1 GLN A  84      -8.401   0.189  97.599  1.00  0.00      A120  
ATOM   1313  HB2 GLN A  84      -9.997  -0.661  97.582  1.00  0.00      A120  
ATOM   1314  CG  GLN A  84      -8.346  -1.825  96.863  1.00  0.00      A120  
ATOM   1315  HG1 GLN A  84      -8.357  -1.425  95.827  1.00  0.00      A120  
ATOM   1316  HG2 GLN A  84      -8.984  -2.733  96.911  1.00  0.00      A120  
ATOM   1317  CD  GLN A  84      -6.923  -2.219  97.209  1.00  0.00      A120  
ATOM   1318  OE1 GLN A  84      -6.055  -1.366  97.395  1.00  0.00      A120  
ATOM   1319  NE2 GLN A  84      -6.679  -3.522  97.299  1.00  0.00      A120  
ATOM   1320 HE21 GLN A  84      -5.760  -3.844  97.524  1.00  0.00      A120  
ATOM   1321 HE22 GLN A  84      -7.414  -4.181  97.142  1.00  0.00      A120  
ATOM   1322  C   GLN A  84      -9.603  -0.151 100.122  1.00  0.00      A120  
ATOM   1323  O   GLN A  84      -9.089   0.824 100.680  1.00  0.00      A120  
ATOM   1324  N   SER A  85     -10.900  -0.429 100.229  1.00  0.00      A120  
ATOM   1325  HN  SER A  85     -11.337  -1.183  99.744  1.00  0.00      A120  
ATOM   1326  CA  SER A  85     -11.747   0.386 101.085  1.00  0.00      A120  
ATOM   1327  HA  SER A  85     -11.530   1.425 100.886  1.00  0.00      A120  
ATOM   1328  CB  SER A  85     -13.214   0.080 100.798  1.00  0.00      A120  
ATOM   1329  HB1 SER A  85     -13.478   0.434  99.778  1.00  0.00      A120  
ATOM   1330  HB2 SER A  85     -13.857   0.594 101.545  1.00  0.00      A120  
ATOM   1331  OG  SER A  85     -13.451  -1.311 100.873  1.00  0.00      A120  
ATOM   1332  HG1 SER A  85     -13.010  -1.696 100.112  1.00  0.00      A120  
ATOM   1333  C   SER A  85     -11.423   0.174 102.561  1.00  0.00      A120  
ATOM   1334  O   SER A  85     -11.592   1.096 103.364  1.00  0.00      A120  
ATOM   1335  N   LEU A  86     -10.947  -1.020 102.938  1.00  0.00      A120  
ATOM   1336  HN  LEU A  86     -10.822  -1.773 102.296  1.00  0.00      A120  
ATOM   1337  CA  LEU A  86     -10.582  -1.283 104.330  1.00  0.00      A120  
ATOM   1338  HA  LEU A  86     -11.334  -0.837 104.964  1.00  0.00      A120  
ATOM   1339  CB  LEU A  86     -10.496  -2.791 104.584  1.00  0.00      A120  
ATOM   1340  HB1 LEU A  86      -9.878  -2.941 105.493  1.00  0.00      A120  
ATOM   1341  HB2 LEU A  86      -9.978  -3.247 103.715  1.00  0.00      A120  
ATOM   1342  CG  LEU A  86     -11.807  -3.548 104.788  1.00  0.00      A120  
ATOM   1343  HG  LEU A  86     -12.392  -3.533 103.844  1.00  0.00      A120  
ATOM   1344  CD1 LEU A  86     -11.531  -4.991 105.189  1.00  0.00      A120  
ATOM   1345 HD11 LEU A  86     -10.805  -5.022 106.030  1.00  0.00      A120  
ATOM   1346 HD12 LEU A  86     -11.100  -5.546 104.329  1.00  0.00      A120  
ATOM   1347 HD13 LEU A  86     -12.474  -5.479 105.516  1.00  0.00      A120  
ATOM   1348  CD2 LEU A  86     -12.653  -2.844 105.833  1.00  0.00      A120  
ATOM   1349 HD21 LEU A  86     -12.733  -1.762 105.595  1.00  0.00      A120  
ATOM   1350 HD22 LEU A  86     -12.186  -2.954 106.835  1.00  0.00      A120  
ATOM   1351 HD23 LEU A  86     -13.676  -3.280 105.848  1.00  0.00      A120  
ATOM   1352  C   LEU A  86      -9.264  -0.633 104.730  1.00  0.00      A120  
ATOM   1353  O   LEU A  86      -9.086  -0.287 105.902  1.00  0.00      A120  
ATOM   1354  N   LYS A  87      -8.340  -0.464 103.787  1.00  0.00      A120  
ATOM   1355  HN  LYS A  87      -8.516  -0.653 102.824  1.00  0.00      A120  
ATOM   1356  CA  LYS A  87      -6.999   0.015 104.122  1.00  0.00      A120  
ATOM   1357  HA  LYS A  87      -6.579  -0.641 104.871  1.00  0.00      A120  
ATOM   1358  CB  LYS A  87      -6.134   0.016 102.859  1.00  0.00      A120  
ATOM   1359  HB1 LYS A  87      -5.241   0.649 103.045  1.00  0.00      A120  
ATOM   1360  HB2 LYS A  87      -6.723   0.460 102.029  1.00  0.00      A120  
ATOM   1361  CG  LYS A  87      -5.665  -1.365 102.431  1.00  0.00      A120  
ATOM   1362  HG1 LYS A  87      -6.548  -1.996 102.194  1.00  0.00      A120  
ATOM   1363  HG2 LYS A  87      -5.100  -1.836 103.264  1.00  0.00      A120  
ATOM   1364  CD  LYS A  87      -4.773  -1.271 101.209  1.00  0.00      A120  
ATOM   1365  HD1 LYS A  87      -4.071  -0.420 101.339  1.00  0.00      A120  
ATOM   1366  HD2 LYS A  87      -5.404  -1.082 100.315  1.00  0.00      A120  
ATOM   1367  CE  LYS A  87      -3.972  -2.543 100.988  1.00  0.00      A120  
ATOM   1368  HE1 LYS A  87      -4.634  -3.342 100.593  1.00  0.00      A120  
ATOM   1369  HE2 LYS A  87      -3.508  -2.868 101.944  1.00  0.00      A120  
ATOM   1370  NZ  LYS A  87      -2.878  -2.322  99.999  1.00  0.00      A120  
ATOM   1371  HZ1 LYS A  87      -2.237  -1.583 100.350  1.00  0.00      A120  
ATOM   1372  HZ2 LYS A  87      -3.287  -2.024  99.090  1.00  0.00      A120  
ATOM   1373  HZ3 LYS A  87      -2.346  -3.206  99.866  1.00  0.00      A120  
ATOM   1374  C   LYS A  87      -6.970   1.380 104.806  1.00  0.00      A120  
ATOM   1375  O   LYS A  87      -6.295   1.505 105.842  1.00  0.00      A120  
ATOM   1376  N   PRO A  88      -7.626   2.434 104.299  1.00  0.00      A120  
ATOM   1377  CD  PRO A  88      -8.556   2.506 103.157  1.00  0.00      A120  
ATOM   1378  HD1 PRO A  88      -9.329   1.713 103.245  1.00  0.00      A120  
ATOM   1379  HD2 PRO A  88      -7.999   2.388 102.204  1.00  0.00      A120  
ATOM   1380  CA  PRO A  88      -7.481   3.748 104.947  1.00  0.00      A120  
ATOM   1381  HA  PRO A  88      -6.444   3.949 105.163  1.00  0.00      A120  
ATOM   1382  CB  PRO A  88      -8.124   4.709 103.938  1.00  0.00      A120  
ATOM   1383  HB1 PRO A  88      -7.377   5.074 103.202  1.00  0.00      A120  
ATOM   1384  HB2 PRO A  88      -8.579   5.582 104.452  1.00  0.00      A120  
ATOM   1385  CG  PRO A  88      -9.158   3.882 103.279  1.00  0.00      A120  
ATOM   1386  HG1 PRO A  88     -10.084   3.851 103.892  1.00  0.00      A120  
ATOM   1387  HG2 PRO A  88      -9.406   4.291 102.276  1.00  0.00      A120  
ATOM   1388  C   PRO A  88      -8.153   3.845 106.306  1.00  0.00      A120  
ATOM   1389  O   PRO A  88      -7.842   4.772 107.064  1.00  0.00      A120  
ATOM   1390  N   CYS A  89      -9.050   2.923 106.644  1.00  0.00      A120  
ATOM   1391  HN  CYS A  89      -9.162   2.079 106.126  1.00  0.00      A120  
ATOM   1392  CA  CYS A  89      -9.930   3.090 107.795  1.00  0.00      A120  
ATOM   1393  HA  CYS A  89     -10.219   4.129 107.852  1.00  0.00      A120  
ATOM   1394  CB  CYS A  89     -11.159   2.202 107.642  1.00  0.00      A120  
ATOM   1395  HB1 CYS A  89     -11.877   2.459 108.449  1.00  0.00      A120  
ATOM   1396  HB2 CYS A  89     -10.845   1.146 107.778  1.00  0.00      A120  
ATOM   1397  SG  CYS A  89     -11.973   2.376 106.051  1.00  0.00      A120  
ATOM   1398  C   CYS A  89      -9.183   2.809 109.099  1.00  0.00      A120  
ATOM   1399  O   CYS A  89      -7.963   2.617 109.132  1.00  0.00      A120  
ATOM   1400  N   VAL A  90      -9.934   2.786 110.195  1.00  0.00      A120  
ATOM   1401  HN  VAL A  90     -10.929   2.811 110.147  1.00  0.00      A120  
ATOM   1402  CA  VAL A  90      -9.368   2.724 111.538  1.00  0.00      A120  
ATOM   1403  HA  VAL A  90      -8.398   3.197 111.513  1.00  0.00      A120  
ATOM   1404  CB  VAL A  90     -10.281   3.435 112.553  1.00  0.00      A120  
ATOM   1405  HB  VAL A  90     -11.328   3.092 112.411  1.00  0.00      A120  
ATOM   1406  CG1 VAL A  90      -9.836   3.124 113.971  1.00  0.00      A120  
ATOM   1407 HG11 VAL A  90      -8.727   3.127 114.032  1.00  0.00      A120  
ATOM   1408 HG12 VAL A  90     -10.206   2.121 114.272  1.00  0.00      A120  
ATOM   1409 HG13 VAL A  90     -10.231   3.893 114.669  1.00  0.00      A120  
ATOM   1410  CG2 VAL A  90     -10.286   4.936 112.308  1.00  0.00      A120  
ATOM   1411 HG21 VAL A  90     -10.657   5.155 111.284  1.00  0.00      A120  
ATOM   1412 HG22 VAL A  90      -9.254   5.338 112.405  1.00  0.00      A120  
ATOM   1413 HG23 VAL A  90     -10.953   5.436 113.042  1.00  0.00      A120  
ATOM   1414  C   VAL A  90      -9.160   1.273 111.934  1.00  0.00      A120  
ATOM   1415  O   VAL A  90     -10.070   0.446 111.807  1.00  0.00      A120  
ATOM   1416  N   LYS A  91      -7.965   0.965 112.426  1.00  0.00      A120  
ATOM   1417  HN  LYS A  91      -7.211   1.618 112.447  1.00  0.00      A120  
ATOM   1418  CA  LYS A  91      -7.692  -0.358 112.966  1.00  0.00      A120  
ATOM   1419  HA  LYS A  91      -8.238  -1.077 112.375  1.00  0.00      A120  
ATOM   1420  CB  LYS A  91      -6.196  -0.669 112.926  1.00  0.00      A120  
ATOM   1421  HB1 LYS A  91      -6.014  -1.588 113.521  1.00  0.00      A120  
ATOM   1422  HB2 LYS A  91      -5.650   0.178 113.395  1.00  0.00      A120  
ATOM   1423  CG  LYS A  91      -5.638  -0.883 111.537  1.00  0.00      A120  
ATOM   1424  HG1 LYS A  91      -6.389  -0.565 110.783  1.00  0.00      A120  
ATOM   1425  HG2 LYS A  91      -5.417  -1.962 111.390  1.00  0.00      A120  
ATOM   1426  CD  LYS A  91      -4.364  -0.076 111.353  1.00  0.00      A120  
ATOM   1427  HD1 LYS A  91      -4.011  -0.186 110.305  1.00  0.00      A120  
ATOM   1428  HD2 LYS A  91      -3.582  -0.468 112.038  1.00  0.00      A120  
ATOM   1429  CE  LYS A  91      -4.595   1.404 111.651  1.00  0.00      A120  
ATOM   1430  HE1 LYS A  91      -4.971   1.521 112.689  1.00  0.00      A120  
ATOM   1431  HE2 LYS A  91      -5.329   1.820 110.929  1.00  0.00      A120  
ATOM   1432  NZ  LYS A  91      -3.339   2.200 111.531  1.00  0.00      A120  
ATOM   1433  HZ1 LYS A  91      -2.967   2.118 110.563  1.00  0.00      A120  
ATOM   1434  HZ2 LYS A  91      -2.635   1.839 112.205  1.00  0.00      A120  
ATOM   1435  HZ3 LYS A  91      -3.540   3.198 111.742  1.00  0.00      A120  
ATOM   1436  C   LYS A  91      -8.196  -0.442 114.399  1.00  0.00      A120  
ATOM   1437  O   LYS A  91      -7.870   0.406 115.234  1.00  0.00      A120  
ATOM   1438  N   LEU A  92      -8.994  -1.465 114.679  1.00  0.00      A120  
ATOM   1439  HN  LEU A  92      -9.209  -2.160 113.998  1.00  0.00      A120  
ATOM   1440  CA  LEU A  92      -9.610  -1.652 115.983  1.00  0.00      A120  
ATOM   1441  HA  LEU A  92      -9.609  -0.701 116.494  1.00  0.00      A120  
ATOM   1442  CB  LEU A  92     -11.039  -2.172 115.830  1.00  0.00      A120  
ATOM   1443  HB1 LEU A  92     -11.395  -2.512 116.825  1.00  0.00      A120  
ATOM   1444  HB2 LEU A  92     -11.023  -3.040 115.137  1.00  0.00      A120  
ATOM   1445  CG  LEU A  92     -12.036  -1.142 115.288  1.00  0.00      A120  
ATOM   1446  HG  LEU A  92     -12.012  -1.161 114.178  1.00  0.00      A120  
ATOM   1447  CD1 LEU A  92     -13.443  -1.438 115.760  1.00  0.00      A120  
ATOM   1448 HD11 LEU A  92     -13.487  -1.413 116.870  1.00  0.00      A120  
ATOM   1449 HD12 LEU A  92     -13.754  -2.448 115.415  1.00  0.00      A120  
ATOM   1450 HD13 LEU A  92     -14.144  -0.674 115.360  1.00  0.00      A120  
ATOM   1451  CD2 LEU A  92     -11.631   0.265 115.694  1.00  0.00      A120  
ATOM   1452 HD21 LEU A  92     -10.623   0.504 115.291  1.00  0.00      A120  
ATOM   1453 HD22 LEU A  92     -11.598   0.344 116.802  1.00  0.00      A120  
ATOM   1454 HD23 LEU A  92     -12.359   0.999 115.288  1.00  0.00      A120  
ATOM   1455  C   LEU A  92      -8.806  -2.566 116.897  1.00  0.00      A120  
ATOM   1456  O   LEU A  92      -9.311  -2.958 117.946  1.00  0.00      A120  
ATOM   1457  N   THR A  93      -7.588  -2.938 116.513  1.00  0.00      A120  
ATOM   1458  HN  THR A  93      -7.218  -2.673 115.627  1.00  0.00      A120  
ATOM   1459  CA  THR A  93      -6.707  -3.755 117.345  1.00  0.00      A120  
ATOM   1460  HA  THR A  93      -7.141  -4.740 117.429  1.00  0.00      A120  
ATOM   1461  CB  THR A  93      -5.312  -3.836 116.714  1.00  0.00      A120  
ATOM   1462  HB  THR A  93      -4.617  -4.364 117.402  1.00  0.00      A120  
ATOM   1463  OG1 THR A  93      -4.812  -2.517 116.470  1.00  0.00      A120  
ATOM   1464  HG1 THR A  93      -4.778  -2.084 117.326  1.00  0.00      A120  
ATOM   1465  CG2 THR A  93      -5.371  -4.597 115.393  1.00  0.00      A120  
ATOM   1466 HG21 THR A  93      -5.903  -3.993 114.628  1.00  0.00      A120  
ATOM   1467 HG22 THR A  93      -5.917  -5.555 115.532  1.00  0.00      A120  
ATOM   1468 HG23 THR A  93      -4.341  -4.802 115.029  1.00  0.00      A120  
ATOM   1469  C   THR A  93      -6.611  -3.279 118.799  1.00  0.00      A120  
ATOM   1470  O   THR A  93      -6.481  -4.125 119.694  1.00  0.00      A120  
ATOM   1471  N   PRO A  94      -6.648  -1.968 119.100  1.00  0.00      A120  
ATOM   1472  CD  PRO A  94      -6.443  -0.783 118.246  1.00  0.00      A120  
ATOM   1473  HD1 PRO A  94      -7.014  -0.889 117.301  1.00  0.00      A120  
ATOM   1474  HD2 PRO A  94      -5.363  -0.654 118.024  1.00  0.00      A120  
ATOM   1475  CA  PRO A  94      -6.757  -1.567 120.516  1.00  0.00      A120  
ATOM   1476  HA  PRO A  94      -6.018  -2.082 121.109  1.00  0.00      A120  
ATOM   1477  CB  PRO A  94      -6.592  -0.040 120.470  1.00  0.00      A120  
ATOM   1478  HB1 PRO A  94      -5.541   0.250 120.685  1.00  0.00      A120  
ATOM   1479  HB2 PRO A  94      -7.259   0.452 121.209  1.00  0.00      A120  
ATOM   1480  CG  PRO A  94      -6.970   0.333 119.087  1.00  0.00      A120  
ATOM   1481  HG1 PRO A  94      -8.072   0.418 118.987  1.00  0.00      A120  
ATOM   1482  HG2 PRO A  94      -6.507   1.301 118.797  1.00  0.00      A120  
ATOM   1483  C   PRO A  94      -8.077  -1.958 121.160  1.00  0.00      A120  
ATOM   1484  O   PRO A  94      -8.168  -1.969 122.395  1.00  0.00      A120  
ATOM   1485  N   LEU A  95      -9.104  -2.268 120.374  1.00  0.00      A120  
ATOM   1486  HN  LEU A  95      -9.043  -2.225 119.380  1.00  0.00      A120  
ATOM   1487  CA  LEU A  95     -10.389  -2.690 120.923  1.00  0.00      A120  
ATOM   1488  HA  LEU A  95     -10.603  -2.068 121.779  1.00  0.00      A120  
ATOM   1489  CB  LEU A  95     -11.506  -2.562 119.885  1.00  0.00      A120  
ATOM   1490  HB1 LEU A  95     -12.011  -3.546 119.804  1.00  0.00      A120  
ATOM   1491  HB2 LEU A  95     -11.039  -2.314 118.909  1.00  0.00      A120  
ATOM   1492  CG  LEU A  95     -12.573  -1.506 120.177  1.00  0.00      A120  
ATOM   1493  HG  LEU A  95     -13.375  -1.577 119.413  1.00  0.00      A120  
ATOM   1494  CD1 LEU A  95     -13.180  -1.708 121.565  1.00  0.00      A120  
ATOM   1495 HD11 LEU A  95     -12.390  -1.631 122.342  1.00  0.00      A120  
ATOM   1496 HD12 LEU A  95     -13.645  -2.715 121.631  1.00  0.00      A120  
ATOM   1497 HD13 LEU A  95     -13.946  -0.928 121.759  1.00  0.00      A120  
ATOM   1498  CD2 LEU A  95     -11.991  -0.105 120.022  1.00  0.00      A120  
ATOM   1499 HD21 LEU A  95     -11.620   0.041 118.985  1.00  0.00      A120  
ATOM   1500 HD22 LEU A  95     -11.143   0.031 120.725  1.00  0.00      A120  
ATOM   1501 HD23 LEU A  95     -12.774   0.654 120.229  1.00  0.00      A120  
ATOM   1502  C   LEU A  95     -10.368  -4.111 121.457  1.00  0.00      A120  
ATOM   1503  O   LEU A  95     -11.389  -4.564 121.980  1.00  0.00      A120  
ATOM   1504  N   CYS A  96      -9.252  -4.829 121.344  1.00  0.00      A120  
ATOM   1505  HN  CYS A  96      -8.426  -4.479 120.909  1.00  0.00      A120  
ATOM   1506  CA  CYS A  96      -9.195  -6.189 121.865  1.00  0.00      A120  
ATOM   1507  HA  CYS A  96     -10.189  -6.608 121.811  1.00  0.00      A120  
ATOM   1508  CB  CYS A  96      -8.218  -7.038 121.059  1.00  0.00      A120  
ATOM   1509  HB1 CYS A  96      -7.959  -7.933 121.664  1.00  0.00      A120  
ATOM   1510  HB2 CYS A  96      -7.294  -6.444 120.902  1.00  0.00      A120  
ATOM   1511  SG  CYS A  96      -8.847  -7.574 119.464  1.00  0.00      A120  
ATOM   1512  C   CYS A  96      -8.777  -6.052 123.320  1.00  0.00      A120  
ATOM   1513  O   CYS A  96      -7.602  -5.862 123.632  1.00  0.00      A120  
ATOM   1514  N   VAL A  97      -9.755  -6.213 124.208  1.00  0.00      A120  
ATOM   1515  HN  VAL A  97     -10.633  -6.600 123.939  1.00  0.00      A120  
ATOM   1516  CA  VAL A  97      -9.648  -5.851 125.616  1.00  0.00      A120  
ATOM   1517  HA  VAL A  97      -8.652  -6.101 125.947  1.00  0.00      A120  
ATOM   1518  CB  VAL A  97      -9.920  -4.335 125.834  1.00  0.00      A120  
ATOM   1519  HB  VAL A  97     -10.862  -4.058 125.313  1.00  0.00      A120  
ATOM   1520  CG1 VAL A  97     -10.051  -3.983 127.315  1.00  0.00      A120  
ATOM   1521 HG11 VAL A  97      -9.193  -4.402 127.884  1.00  0.00      A120  
ATOM   1522 HG12 VAL A  97     -10.991  -4.411 127.724  1.00  0.00      A120  
ATOM   1523 HG13 VAL A  97     -10.056  -2.879 127.442  1.00  0.00      A120  
ATOM   1524  CG2 VAL A  97      -8.841  -3.467 125.206  1.00  0.00      A120  
ATOM   1525 HG21 VAL A  97      -8.792  -3.651 124.111  1.00  0.00      A120  
ATOM   1526 HG22 VAL A  97      -7.853  -3.711 125.651  1.00  0.00      A120  
ATOM   1527 HG23 VAL A  97      -9.073  -2.393 125.376  1.00  0.00      A120  
ATOM   1528  C   VAL A  97     -10.656  -6.717 126.348  1.00  0.00      A120  
ATOM   1529  O   VAL A  97     -11.655  -7.144 125.769  1.00  0.00      A120  
ATOM   1530  N   THR A  98     -10.387  -6.997 127.620  1.00  0.00      A120  
ATOM   1531  HN  THR A  98      -9.516  -6.782 128.054  1.00  0.00      A120  
ATOM   1532  CA  THR A  98     -11.396  -7.646 128.440  1.00  0.00      A120  
ATOM   1533  HA  THR A  98     -11.781  -8.490 127.886  1.00  0.00      A120  
ATOM   1534  CB  THR A  98     -10.808  -8.113 129.771  1.00  0.00      A120  
ATOM   1535  HB  THR A  98     -11.622  -8.452 130.447  1.00  0.00      A120  
ATOM   1536  OG1 THR A  98     -10.109  -7.026 130.389  1.00  0.00      A120  
ATOM   1537  HG1 THR A  98     -10.760  -6.333 130.521  1.00  0.00      A120  
ATOM   1538  CG2 THR A  98      -9.859  -9.280 129.553  1.00  0.00      A120  
ATOM   1539 HG21 THR A  98      -9.026  -8.975 128.884  1.00  0.00      A120  
ATOM   1540 HG22 THR A  98     -10.403 -10.126 129.080  1.00  0.00      A120  
ATOM   1541 HG23 THR A  98      -9.432  -9.606 130.525  1.00  0.00      A120  
ATOM   1542  C   THR A  98     -12.537  -6.666 128.668  1.00  0.00      A120  
ATOM   1543  O   THR A  98     -12.326  -5.561 129.179  1.00  0.00      A120  
ATOM   1544  N   LEU A  99     -13.740  -7.057 128.280  1.00  0.00      A120  
ATOM   1545  HN  LEU A  99     -13.904  -7.967 127.906  1.00  0.00      A120  
ATOM   1546  CA  LEU A  99     -14.901  -6.191 128.373  1.00  0.00      A120  
ATOM   1547  HA  LEU A  99     -14.551  -5.179 128.522  1.00  0.00      A120  
ATOM   1548  CB  LEU A  99     -15.748  -6.277 127.101  1.00  0.00      A120  
ATOM   1549  HB1 LEU A  99     -16.462  -5.427 127.113  1.00  0.00      A120  
ATOM   1550  HB2 LEU A  99     -16.319  -7.228 127.140  1.00  0.00      A120  
ATOM   1551  CG  LEU A  99     -15.002  -6.238 125.767  1.00  0.00      A120  
ATOM   1552  HG  LEU A  99     -14.201  -7.008 125.772  1.00  0.00      A120  
ATOM   1553  CD1 LEU A  99     -15.948  -6.506 124.607  1.00  0.00      A120  
ATOM   1554 HD11 LEU A  99     -16.750  -5.737 124.583  1.00  0.00      A120  
ATOM   1555 HD12 LEU A  99     -16.418  -7.506 124.726  1.00  0.00      A120  
ATOM   1556 HD13 LEU A  99     -15.390  -6.466 123.647  1.00  0.00      A120  
ATOM   1557  CD2 LEU A  99     -14.325  -4.894 125.605  1.00  0.00      A120  
ATOM   1558 HD21 LEU A  99     -13.601  -4.728 126.432  1.00  0.00      A120  
ATOM   1559 HD22 LEU A  99     -15.084  -4.083 125.630  1.00  0.00      A120  
ATOM   1560 HD23 LEU A  99     -13.774  -4.862 124.640  1.00  0.00      A120  
ATOM   1561  C   LEU A  99     -15.724  -6.601 129.580  1.00  0.00      A120  
ATOM   1562  O   LEU A  99     -15.984  -7.790 129.781  1.00  0.00      A120  
ATOM   1563  N   GLN A 100     -16.143  -5.623 130.378  1.00  0.00      A120  
ATOM   1564  HN  GLN A 100     -15.837  -4.680 130.276  1.00  0.00      A120  
ATOM   1565  CA  GLN A 100     -17.084  -5.890 131.457  1.00  0.00      A120  
ATOM   1566  HA  GLN A 100     -16.960  -6.920 131.757  1.00  0.00      A120  
ATOM   1567  CB  GLN A 100     -16.845  -4.963 132.647  1.00  0.00      A120  
ATOM   1568  HB1 GLN A 100     -17.509  -5.286 133.476  1.00  0.00      A120  
ATOM   1569  HB2 GLN A 100     -17.121  -3.931 132.344  1.00  0.00      A120  
ATOM   1570  CG  GLN A 100     -15.414  -4.940 133.165  1.00  0.00      A120  
ATOM   1571  HG1 GLN A 100     -15.316  -4.126 133.914  1.00  0.00      A120  
ATOM   1572  HG2 GLN A 100     -14.727  -4.739 132.315  1.00  0.00      A120  
ATOM   1573  CD  GLN A 100     -14.998  -6.247 133.820  1.00  0.00      A120  
ATOM   1574  OE1 GLN A 100     -15.836  -7.092 134.134  1.00  0.00      A120  
ATOM   1575  NE2 GLN A 100     -13.697  -6.415 134.027  1.00  0.00      A120  
ATOM   1576 HE21 GLN A 100     -13.051  -5.702 133.755  1.00  0.00      A120  
ATOM   1577 HE22 GLN A 100     -13.363  -7.256 134.455  1.00  0.00      A120  
ATOM   1578  C   GLN A 100     -18.472  -5.689 130.866  1.00  0.00      A120  
ATOM   1579  O   GLN A 100     -18.893  -4.554 130.626  1.00  0.00      A120  
ATOM   1580  N   CYS A 101     -19.187  -6.791 130.657  1.00  0.00      A120  
ATOM   1581  HN  CYS A 101     -18.891  -7.677 131.006  1.00  0.00      A120  
ATOM   1582  CA  CYS A 101     -20.438  -6.798 129.915  1.00  0.00      A120  
ATOM   1583  HA  CYS A 101     -20.644  -5.784 129.605  1.00  0.00      A120  
ATOM   1584  CB  CYS A 101     -20.359  -7.720 128.689  1.00  0.00      A120  
ATOM   1585  HB1 CYS A 101     -21.383  -7.802 128.269  1.00  0.00      A120  
ATOM   1586  HB2 CYS A 101     -20.046  -8.721 129.047  1.00  0.00      A120  
ATOM   1587  SG  CYS A 101     -19.231  -7.209 127.353  1.00  0.00      A120  
ATOM   1588  C   CYS A 101     -21.565  -7.250 130.828  1.00  0.00      A120  
ATOM   1589  O   CYS A 101     -21.463  -8.300 131.472  1.00  0.00      A120  
ATOM   1590  N   THR A 102     -22.623  -6.452 130.890  1.00  0.00      A120  
ATOM   1591  HN  THR A 102     -22.617  -5.550 130.465  1.00  0.00      A120  
ATOM   1592  CA  THR A 102     -23.859  -6.809 131.567  1.00  0.00      A120  
ATOM   1593  HA  THR A 102     -23.705  -7.760 132.055  1.00  0.00      A120  
ATOM   1594  CB  THR A 102     -24.265  -5.744 132.600  1.00  0.00      A120  
ATOM   1595  HB  THR A 102     -23.491  -5.675 133.395  1.00  0.00      A120  
ATOM   1596  OG1 THR A 102     -25.517  -6.101 133.199  1.00  0.00      A120  
ATOM   1597  HG1 THR A 102     -25.375  -6.953 133.619  1.00  0.00      A120  
ATOM   1598  CG2 THR A 102     -24.396  -4.369 131.947  1.00  0.00      A120  
ATOM   1599 HG21 THR A 102     -25.170  -4.397 131.151  1.00  0.00      A120  
ATOM   1600 HG22 THR A 102     -23.427  -4.074 131.490  1.00  0.00      A120  
ATOM   1601 HG23 THR A 102     -24.695  -3.616 132.707  1.00  0.00      A120  
ATOM   1602  C   THR A 102     -24.958  -6.977 130.527  1.00  0.00      A120  
ATOM   1603  O   THR A 102     -24.924  -6.351 129.463  1.00  0.00      A120  
ATOM   1604  N   ASN A 103     -25.907  -7.867 130.785  1.00  0.00      A120  
ATOM   1605  HN  ASN A 103     -25.876  -8.459 131.586  1.00  0.00      A120  
ATOM   1606  CA  ASN A 103     -27.033  -8.031 129.928  1.00  0.00      A120  
ATOM   1607  HA  ASN A 103     -26.682  -8.340 128.955  1.00  0.00      A120  
ATOM   1608  CB  ASN A 103     -27.947  -9.073 130.525  1.00  0.00      A120 C
ATOM   1609  HB1 ASN A 103     -28.921  -9.048 129.992  1.00  0.00      A120 H
ATOM   1610  HB2 ASN A 103     -28.113  -8.838 131.598  1.00  0.00      A120 H
ATOM   1611  CG  ASN A 103     -27.374 -10.488 130.421  1.00  0.00      A120 C
ATOM   1612  OD1 ASN A 103     -27.354 -11.043 129.323  1.00  0.00      A120 O
ATOM   1613  ND2 ASN A 103     -27.021 -11.113 131.567  1.00  0.00      A120 N
ATOM   1614 HD22 ASN A 103     -26.277 -11.781 131.563  1.00  0.00      A120 H
ATOM   1615  C   ASN A 103     -27.824  -6.746 129.815  1.00  0.00      A120  
ATOM   1616  O   ASN A 103     -27.820  -5.932 130.738  1.00  0.00      A120  
ATOM   1617  N   VAL A 104     -28.497  -6.532 128.655  1.00  0.00      A120  
ATOM   1618  HN  VAL A 104     -28.520  -7.210 127.924  1.00  0.00      A120  
ATOM   1619  CA  VAL A 104     -29.227  -5.298 128.406  1.00  0.00      A120  
ATOM   1620  HA  VAL A 104     -28.568  -4.471 128.627  1.00  0.00      A120  
ATOM   1621  CB  VAL A 104     -29.701  -5.223 126.948  1.00  0.00      A120  
ATOM   1622  HB  VAL A 104     -28.932  -5.670 126.283  1.00  0.00      A120  
ATOM   1623  CG1 VAL A 104     -31.014  -5.985 126.794  1.00  0.00      A120  
ATOM   1624 HG11 VAL A 104     -31.834  -5.439 127.307  1.00  0.00      A120  
ATOM   1625 HG12 VAL A 104     -30.921  -6.994 127.248  1.00  0.00      A120  
ATOM   1626 HG13 VAL A 104     -31.271  -6.082 125.718  1.00  0.00      A120  
ATOM   1627  CG2 VAL A 104     -29.813  -3.778 126.498  1.00  0.00      A120  
ATOM   1628 HG21 VAL A 104     -28.879  -3.228 126.742  1.00  0.00      A120  
ATOM   1629 HG22 VAL A 104     -30.661  -3.285 127.019  1.00  0.00      A120  
ATOM   1630 HG23 VAL A 104     -29.972  -3.736 125.399  1.00  0.00      A120  
ATOM   1631  C   VAL A 104     -30.401  -5.185 129.377  1.00  0.00      A120  
ATOM   1632  O   VAL A 104     -30.826  -6.165 130.009  1.00  0.00      A120  
ATOM   1633  N   THR A 105     -30.927  -3.966 129.502  1.00  0.00      A120  
ATOM   1634  HN  THR A 105     -30.605  -3.194 128.961  1.00  0.00      A120  
ATOM   1635  CA  THR A 105     -32.008  -3.683 130.437  1.00  0.00      A120  
ATOM   1636  HA  THR A 105     -31.916  -4.367 131.268  1.00  0.00      A120  
ATOM   1637  CB  THR A 105     -31.944  -2.240 130.932  1.00  0.00      A120  
ATOM   1638  HB  THR A 105     -32.128  -1.542 130.088  1.00  0.00      A120  
ATOM   1639  OG1 THR A 105     -30.646  -1.979 131.478  1.00  0.00      A120  
ATOM   1640  HG1 THR A 105     -30.023  -2.128 130.763  1.00  0.00      A120  
ATOM   1641  CG2 THR A 105     -32.990  -2.005 131.998  1.00  0.00      A120  
ATOM   1642 HG21 THR A 105     -32.817  -2.685 132.859  1.00  0.00      A120  
ATOM   1643 HG22 THR A 105     -34.003  -2.204 131.585  1.00  0.00      A120  
ATOM   1644 HG23 THR A 105     -32.933  -0.956 132.359  1.00  0.00      A120  
ATOM   1645  C   THR A 105     -33.344  -3.954 129.752  1.00  0.00      A120  
ATOM   1646  O   THR A 105     -33.743  -3.239 128.829  1.00  0.00      A120  
ATOM   1647  N   ASN A 106     -34.038  -4.985 130.225  1.00  0.00      A120  
ATOM   1648  HN  ASN A 106     -33.681  -5.550 130.964  1.00  0.00      A120  
ATOM   1649  CA  ASN A 106     -35.345  -5.376 129.727  1.00  0.00      A120  
ATOM   1650  HA  ASN A 106     -35.864  -4.480 129.421  1.00  0.00      A120  
ATOM   1651  CB  ASN A 106     -35.232  -6.350 128.545  1.00  0.00      A120  
ATOM   1652  HB1 ASN A 106     -35.843  -7.253 128.760  1.00  0.00      A120  
ATOM   1653  HB2 ASN A 106     -34.169  -6.649 128.425  1.00  0.00      A120  
ATOM   1654  CG  ASN A 106     -35.711  -5.743 127.243  1.00  0.00      A120  
ATOM   1655  OD1 ASN A 106     -36.662  -4.958 127.225  1.00  0.00      A120  
ATOM   1656  ND2 ASN A 106     -35.056  -6.098 126.147  1.00  0.00      A120  
ATOM   1657 HD21 ASN A 106     -35.330  -5.728 125.259  1.00  0.00      A120  
ATOM   1658 HD22 ASN A 106     -34.289  -6.737 126.208  1.00  0.00      A120  
ATOM   1659  C   ASN A 106     -36.086  -6.016 130.887  1.00  0.00      A120  
ATOM   1660  O   ASN A 106     -35.460  -6.510 131.828  1.00  0.00      A120  
ATOM   1661  N   ASN A 107     -37.436  -6.023 130.861  1.00  0.00      A120  
ATOM   1662  HN  ASN A 107     -37.961  -5.662 130.095  1.00  0.00      A120  
ATOM   1663  CA  ASN A 107     -38.190  -6.566 131.965  1.00  0.00      A120  
ATOM   1664  HA  ASN A 107     -37.598  -6.442 132.860  1.00  0.00      A120  
ATOM   1665  CB  ASN A 107     -39.568  -5.854 132.131  1.00  0.00      A120 C
ATOM   1666  HB1 ASN A 107     -40.348  -6.424 131.582  1.00  0.00      A120 H
ATOM   1667  HB2 ASN A 107     -39.506  -4.826 131.712  1.00  0.00      A120 H
ATOM   1668  CG  ASN A 107     -39.964  -5.765 133.613  1.00  0.00      A120 C
ATOM   1669  OD1 ASN A 107     -39.806  -4.713 134.236  1.00  0.00      A120 O
ATOM   1670  ND2 ASN A 107     -40.452  -6.885 134.193  1.00  0.00      A120 N
ATOM   1671 HD22 ASN A 107     -41.355  -7.228 133.937  1.00  0.00      A120 H
ATOM   1672  C   ASN A 107     -38.335  -8.049 131.713  1.00  0.00      A120  
ATOM   1673  O   ASN A 107     -39.275  -8.466 131.039  1.00  0.00      A120  
ATOM   1674  N   ILE A 108     -37.386  -8.866 132.276  1.00  0.00      A120  
ATOM   1675  HN  ILE A 108     -36.621  -8.457 132.764  1.00  0.00      A120  
ATOM   1676  CA  ILE A 108     -37.343 -10.325 132.256  1.00  0.00      A120  
ATOM   1677  HA  ILE A 108     -36.330 -10.635 132.467  1.00  0.00      A120  
ATOM   1678  CB  ILE A 108     -38.309 -10.899 133.306  1.00  0.00      A120  
ATOM   1679  HB  ILE A 108     -39.321 -10.999 132.859  1.00  0.00      A120  
ATOM   1680  CG2 ILE A 108     -37.834 -12.258 133.782  1.00  0.00      A120  
ATOM   1681 HG21 ILE A 108     -36.763 -12.208 134.073  1.00  0.00      A120  
ATOM   1682 HG22 ILE A 108     -37.946 -13.005 132.967  1.00  0.00      A120  
ATOM   1683 HG23 ILE A 108     -38.427 -12.578 134.666  1.00  0.00      A120  
ATOM   1684  CG1 ILE A 108     -38.357  -9.964 134.520  1.00  0.00      A120  
ATOM   1685 HG11 ILE A 108     -39.120 -10.348 135.229  1.00  0.00      A120  
ATOM   1686 HG12 ILE A 108     -38.661  -8.954 134.174  1.00  0.00      A120  
ATOM   1687  CD  ILE A 108     -37.024  -9.841 135.263  1.00  0.00      A120  
ATOM   1688  HD1 ILE A 108     -36.206  -9.618 134.545  1.00  0.00      A120  
ATOM   1689  HD2 ILE A 108     -36.790 -10.796 135.781  1.00  0.00      A120  
ATOM   1690  HD3 ILE A 108     -37.080  -9.016 136.005  1.00  0.00      A120  
ATOM   1691  C   ILE A 108     -37.616 -10.862 130.852  1.00  0.00      A120  
ATOM   1692  O   ILE A 108     -37.106 -10.323 129.862  1.00  0.00      A120  
ATOM   1693  N   THR A 109     -38.451 -11.901 130.758  1.00  0.00      A120  
ATOM   1694  HN  THR A 109     -38.854 -12.310 131.572  1.00  0.00      A120  
ATOM   1695  CA  THR A 109     -38.845 -12.524 129.493  1.00  0.00      A120  
ATOM   1696  HA  THR A 109     -39.223 -13.511 129.712  1.00  0.00      A120  
ATOM   1697  CB  THR A 109     -39.914 -11.693 128.781  1.00  0.00      A120  
ATOM   1698  HB  THR A 109     -40.397 -12.300 127.985  1.00  0.00      A120  
ATOM   1699  OG1 THR A 109     -39.307 -10.541 128.185  1.00  0.00      A120  
ATOM   1700  HG1 THR A 109     -38.658 -10.876 127.563  1.00  0.00      A120  
ATOM   1701  CG2 THR A 109     -40.977 -11.243 129.771  1.00  0.00      A120  
ATOM   1702 HG21 THR A 109     -40.557 -10.482 130.463  1.00  0.00      A120  
ATOM   1703 HG22 THR A 109     -41.328 -12.110 130.369  1.00  0.00      A120  
ATOM   1704 HG23 THR A 109     -41.833 -10.792 129.227  1.00  0.00      A120  
ATOM   1705  C   THR A 109     -37.642 -12.760 128.578  1.00  0.00      A120  
ATOM   1706  O   THR A 109     -37.642 -12.395 127.399  1.00  0.00      A120  
ATOM   1707  N   ASP A 110     -36.637 -13.422 129.199  1.00  0.00      A120  
ATOM   1708  HN  ASP A 110     -36.850 -13.812 130.084  1.00  0.00      A120  
ATOM   1709  CA  ASP A 110     -35.271 -13.698 128.849  1.00  0.00      A120  
ATOM   1710  HA  ASP A 110     -35.184 -14.773 128.808  1.00  0.00      A120  
ATOM   1711  CB  ASP A 110     -34.736 -13.115 127.533  1.00  0.00      A120  
ATOM   1712  HB1 ASP A 110     -34.477 -12.044 127.674  1.00  0.00      A120  
ATOM   1713  HB2 ASP A 110     -35.510 -13.201 126.741  1.00  0.00      A120  
ATOM   1714  CG  ASP A 110     -33.488 -13.885 127.106  1.00  0.00      A120  
ATOM   1715  OD1 ASP A 110     -33.351 -15.089 127.452  1.00  0.00      A120  
ATOM   1716  OD2 ASP A 110     -32.646 -13.272 126.398  1.00  0.00      A120  
ATOM   1717  C   ASP A 110     -34.640 -12.825 129.860  1.00  0.00      A120  
ATOM   1718  O   ASP A 110     -34.187 -11.753 129.490  1.00  0.00      A120  
ATOM   1719  N   ASP A 111     -34.698 -13.262 131.143  1.00  0.00      A120  
ATOM   1720  HN  ASP A 111     -35.082 -14.163 131.289  1.00  0.00      A120  
ATOM   1721  CA  ASP A 111     -34.302 -12.664 132.405  1.00  0.00      A120  
ATOM   1722  HA  ASP A 111     -35.104 -12.012 132.716  1.00  0.00      A120  
ATOM   1723  CB  ASP A 111     -34.014 -13.696 133.519  1.00  0.00      A120  
ATOM   1724  HB1 ASP A 111     -34.979 -14.153 133.822  1.00  0.00      A120  
ATOM   1725  HB2 ASP A 111     -33.578 -13.155 134.385  1.00  0.00      A120  
ATOM   1726  CG  ASP A 111     -33.049 -14.844 133.154  1.00  0.00      A120  
ATOM   1727  OD1 ASP A 111     -33.441 -15.682 132.298  1.00  0.00      A120  
ATOM   1728  OD2 ASP A 111     -31.939 -14.953 133.746  1.00  0.00      A120  
ATOM   1729  C   ASP A 111     -33.231 -11.618 132.363  1.00  0.00      A120  
ATOM   1730  O   ASP A 111     -32.086 -11.889 132.726  1.00  0.00      A120  
ATOM   1731  N   MET A 112     -33.630 -10.369 131.972  1.00  0.00      A120  
ATOM   1732  HN  MET A 112     -34.599 -10.215 131.819  1.00  0.00      A120  
ATOM   1733  CA  MET A 112     -32.848  -9.174 131.731  1.00  0.00      A120  
ATOM   1734  HA  MET A 112     -33.485  -8.493 131.189  1.00  0.00      A120  
ATOM   1735  CB  MET A 112     -32.298  -8.459 132.978  1.00  0.00      A120  
ATOM   1736  HB1 MET A 112     -31.607  -7.665 132.628  1.00  0.00      A120  
ATOM   1737  HB2 MET A 112     -31.725  -9.206 133.564  1.00  0.00      A120  
ATOM   1738  CG  MET A 112     -33.300  -7.805 133.927  1.00  0.00      A120  
ATOM   1739  HG1 MET A 112     -34.025  -8.579 134.255  1.00  0.00      A120  
ATOM   1740  HG2 MET A 112     -33.854  -7.024 133.365  1.00  0.00      A120  
ATOM   1741  SD  MET A 112     -32.522  -7.053 135.391  1.00  0.00      A120  
ATOM   1742  CE  MET A 112     -34.043  -6.746 136.340  1.00  0.00      A120  
ATOM   1743  HE1 MET A 112     -34.589  -7.692 136.544  1.00  0.00      A120  
ATOM   1744  HE2 MET A 112     -34.721  -6.074 135.772  1.00  0.00      A120  
ATOM   1745  HE3 MET A 112     -33.798  -6.274 137.315  1.00  0.00      A120  
ATOM   1746  C   MET A 112     -31.622  -9.578 131.060  1.00  0.00      A120  
ATOM   1747  O   MET A 112     -30.576  -9.174 131.541  1.00  0.00      A120  
ATOM   1748  N   ARG A 113     -31.720 -10.380 129.986  1.00  0.00      A120  
ATOM   1749  HN  ARG A 113     -32.603 -10.604 129.584  1.00  0.00      A120  
ATOM   1750  CA  ARG A 113     -30.592 -10.962 129.346  1.00  0.00      A120  
ATOM   1751  HA  ARG A 113     -29.742 -10.788 129.988  1.00  0.00      A120  
ATOM   1752  CB  ARG A 113     -30.718 -12.493 129.059  1.00  0.00      A120  
ATOM   1753  HB1 ARG A 113     -30.084 -12.715 128.176  1.00  0.00      A120  
ATOM   1754  HB2 ARG A 113     -31.779 -12.693 128.804  1.00  0.00      A120  
ATOM   1755  CG  ARG A 113     -30.318 -13.488 130.168  1.00  0.00      A120  
ATOM   1756  HG1 ARG A 113     -31.207 -13.668 130.808  1.00  0.00      A120  
ATOM   1757  HG2 ARG A 113     -29.521 -13.020 130.782  1.00  0.00      A120  
ATOM   1758  CD  ARG A 113     -29.802 -14.851 129.671  1.00  0.00      A120  
ATOM   1759  HD1 ARG A 113     -29.316 -15.409 130.499  1.00  0.00      A120  
ATOM   1760  HD2 ARG A 113     -29.088 -14.715 128.831  1.00  0.00      A120  
ATOM   1761  NE  ARG A 113     -30.960 -15.643 129.184  1.00  0.00      A120  
ATOM   1762  HE  ARG A 113     -31.322 -15.483 128.265  1.00  0.00      A120  
ATOM   1763  CZ  ARG A 113     -31.533 -16.587 129.986  1.00  0.00      A120  
ATOM   1764  NH1 ARG A 113     -30.915 -16.981 131.139  1.00  0.00      A120  
ATOM   1765 HH11 ARG A 113     -30.038 -16.578 131.400  1.00  0.00      A120  
ATOM   1766 HH12 ARG A 113     -31.340 -17.673 131.722  1.00  0.00      A120  
ATOM   1767  NH2 ARG A 113     -32.755 -17.098 129.657  1.00  0.00      A120  
ATOM   1768 HH21 ARG A 113     -33.224 -16.781 128.833  1.00  0.00      A120  
ATOM   1769 HH22 ARG A 113     -33.180 -17.790 130.240  1.00  0.00      A120  
ATOM   1770  C   ARG A 113     -30.531 -10.352 128.034  1.00  0.00      A120  
ATOM   1771  O   ARG A 113     -30.777  -9.160 127.842  1.00  0.00      A120  
ATOM   1772  N   GLY A 114     -30.132 -11.242 127.123  1.00  0.00      A120  
ATOM   1773  HN  GLY A 114     -29.804 -12.142 127.397  1.00  0.00      A120  
ATOM   1774  CA  GLY A 114     -30.132 -11.010 125.742  1.00  0.00      A120  
ATOM   1775  HA1 GLY A 114     -30.698 -10.109 125.559  1.00  0.00      A120  
ATOM   1776  HA2 GLY A 114     -30.611 -11.854 125.267  1.00  0.00      A120  
ATOM   1777  C   GLY A 114     -28.766 -10.847 125.173  1.00  0.00      A120  
ATOM   1778  O   GLY A 114     -27.777 -10.511 125.820  1.00  0.00      A120  
ATOM   1779  N   GLU A 115     -28.833 -11.120 123.861  1.00  0.00      A120  
ATOM   1780  HN  GLU A 115     -29.594 -11.694 123.693  1.00  0.00      A120  
ATOM   1781  CA  GLU A 115     -28.255 -10.934 122.530  1.00  0.00      A120  
ATOM   1782  HA  GLU A 115     -27.548 -11.733 122.360  1.00  0.00      A120  
ATOM   1783  CB  GLU A 115     -29.343 -10.950 121.448  1.00  0.00      A120  
ATOM   1784  HB1 GLU A 115     -30.000 -10.068 121.601  1.00  0.00      A120  
ATOM   1785  HB2 GLU A 115     -29.946 -11.874 121.574  1.00  0.00      A120  
ATOM   1786  CG  GLU A 115     -28.817 -10.912 120.015  1.00  0.00      A120  
ATOM   1787  HG1 GLU A 115     -28.637 -11.953 119.670  1.00  0.00      A120  
ATOM   1788  HG2 GLU A 115     -27.858 -10.351 119.998  1.00  0.00      A120  
ATOM   1789  CD  GLU A 115     -29.781 -10.246 119.052  1.00  0.00      A120  
ATOM   1790  OE1 GLU A 115     -31.007 -10.396 119.236  1.00  0.00      A120  
ATOM   1791  OE2 GLU A 115     -29.316  -9.563 118.114  1.00  0.00      A120  
ATOM   1792  C   GLU A 115     -27.457  -9.638 122.444  1.00  0.00      A120  
ATOM   1793  O   GLU A 115     -26.639  -9.464 121.536  1.00  0.00      A120  
ATOM   1794  N   LEU A 116     -27.649  -8.748 123.412  1.00  0.00      A120  
ATOM   1795  HN  LEU A 116     -28.224  -8.947 124.201  1.00  0.00      A120  
ATOM   1796  CA  LEU A 116     -27.038  -7.430 123.393  1.00  0.00      A120  
ATOM   1797  HA  LEU A 116     -26.207  -7.458 122.704  1.00  0.00      A120  
ATOM   1798  CB  LEU A 116     -28.049  -6.358 122.961  1.00  0.00      A120  
ATOM   1799  HB1 LEU A 116     -27.613  -5.361 123.180  1.00  0.00      A120  
ATOM   1800  HB2 LEU A 116     -28.973  -6.488 123.563  1.00  0.00      A120  
ATOM   1801  CG  LEU A 116     -28.433  -6.399 121.477  1.00  0.00      A120  
ATOM   1802  HG  LEU A 116     -28.165  -7.391 121.055  1.00  0.00      A120  
ATOM   1803  CD1 LEU A 116     -29.920  -6.166 121.306  1.00  0.00      A120  
ATOM   1804 HD11 LEU A 116     -30.200  -5.172 121.717  1.00  0.00      A120  
ATOM   1805 HD12 LEU A 116     -30.490  -6.949 121.850  1.00  0.00      A120  
ATOM   1806 HD13 LEU A 116     -30.185  -6.191 120.227  1.00  0.00      A120  
ATOM   1807  CD2 LEU A 116     -27.631  -5.381 120.662  1.00  0.00      A120  
ATOM   1808 HD21 LEU A 116     -26.544  -5.598 120.744  1.00  0.00      A120  
ATOM   1809 HD22 LEU A 116     -27.818  -4.356 121.047  1.00  0.00      A120  
ATOM   1810 HD23 LEU A 116     -27.924  -5.438 119.592  1.00  0.00      A120  
ATOM   1811  C   LEU A 116     -26.494  -7.134 124.778  1.00  0.00      A120  
ATOM   1812  O   LEU A 116     -27.193  -7.324 125.775  1.00  0.00      A120  
ATOM   1813  N   LYS A 117     -25.247  -6.679 124.833  1.00  0.00      A120  
ATOM   1814  HN  LYS A 117     -24.741  -6.438 124.008  1.00  0.00      A120  
ATOM   1815  CA  LYS A 117     -24.530  -6.499 126.084  1.00  0.00      A120  
ATOM   1816  HA  LYS A 117     -25.196  -6.760 126.893  1.00  0.00      A120  
ATOM   1817  CB  LYS A 117     -23.285  -7.382 126.113  1.00  0.00      A120  
ATOM   1818  HB1 LYS A 117     -22.874  -7.376 127.144  1.00  0.00      A120  
ATOM   1819  HB2 LYS A 117     -22.531  -6.950 125.422  1.00  0.00      A120  
ATOM   1820  CG  LYS A 117     -23.540  -8.820 125.706  1.00  0.00      A120  
ATOM   1821  HG1 LYS A 117     -22.570  -9.349 125.594  1.00  0.00      A120  
ATOM   1822  HG2 LYS A 117     -24.073  -8.838 124.731  1.00  0.00      A120  
ATOM   1823  CD  LYS A 117     -24.381  -9.529 126.751  1.00  0.00      A120  
ATOM   1824  HD1 LYS A 117     -25.383  -9.050 126.796  1.00  0.00      A120  
ATOM   1825  HD2 LYS A 117     -23.889  -9.427 127.741  1.00  0.00      A120  
ATOM   1826  CE  LYS A 117     -24.554 -11.010 126.433  1.00  0.00      A120  
ATOM   1827  HE1 LYS A 117     -23.559 -11.501 126.387  1.00  0.00      A120  
ATOM   1828  HE2 LYS A 117     -25.082 -11.124 125.462  1.00  0.00      A120  
ATOM   1829  NZ  LYS A 117     -25.361 -11.722 127.472  1.00  0.00      A120  
ATOM   1830  HZ1 LYS A 117     -26.306 -11.292 127.532  1.00  0.00      A120  
ATOM   1831  HZ2 LYS A 117     -24.886 -11.643 128.394  1.00  0.00      A120  
ATOM   1832  HZ3 LYS A 117     -25.451 -12.725 127.214  1.00  0.00      A120  
ATOM   1833  C   LYS A 117     -24.139  -5.039 126.255  1.00  0.00      A120  
ATOM   1834  O   LYS A 117     -23.703  -4.390 125.302  1.00  0.00      A120  
ATOM   1835  N   ASN A 118     -24.313  -4.457 127.457  1.00  0.00      A120  
ATOM   1836  HN  ASN A 118     -24.779  -4.934 128.197  1.00  0.00      A120  
ATOM   1837  CA  ASN A 118     -23.854  -3.125 127.778  1.00  0.00      A120  
ATOM   1838  HA  ASN A 118     -23.754  -2.574 126.855  1.00  0.00      A120  
ATOM   1839  CB  ASN A 118     -24.866  -2.411 128.729  1.00  0.00      A120 C
ATOM   1840  HB1 ASN A 118     -25.208  -3.158 129.475  1.00  0.00      A120 H
ATOM   1841  HB2 ASN A 118     -25.730  -2.084 128.113  1.00  0.00      A120 H
ATOM   1842  CG  ASN A 118     -24.382  -1.174 129.518  1.00  0.00      A120 C
ATOM   1843  OD1 ASN A 118     -23.208  -0.817 129.583  1.00  0.00      A120 O
ATOM   1844  ND2 ASN A 118     -25.372  -0.535 130.188  1.00  0.00      A120 N
ATOM   1845 HD22 ASN A 118     -25.797  -0.966 130.985  1.00  0.00      A120 H
ATOM   1846  C   ASN A 118     -22.507  -3.403 128.379  1.00  0.00      A120  
ATOM   1847  O   ASN A 118     -22.401  -3.996 129.441  1.00  0.00      A120  
ATOM   1848  N   CYS A 119     -21.436  -3.014 127.668  1.00  0.00      A120  
ATOM   1849  HN  CYS A 119     -21.528  -2.400 126.889  1.00  0.00      A120  
ATOM   1850  CA  CYS A 119     -20.071  -3.445 127.965  1.00  0.00      A120  
ATOM   1851  HA  CYS A 119     -20.108  -4.084 128.835  1.00  0.00      A120  
ATOM   1852  CB  CYS A 119     -19.455  -4.196 126.787  1.00  0.00      A120  
ATOM   1853  HB1 CYS A 119     -18.393  -4.395 127.036  1.00  0.00      A120  
ATOM   1854  HB2 CYS A 119     -19.487  -3.521 125.907  1.00  0.00      A120  
ATOM   1855  SG  CYS A 119     -20.245  -5.764 126.338  1.00  0.00      A120  
ATOM   1856  C   CYS A 119     -19.213  -2.241 128.312  1.00  0.00      A120  
ATOM   1857  O   CYS A 119     -18.820  -1.482 127.424  1.00  0.00      A120  
ATOM   1858  N   SER A 120     -18.888  -2.104 129.591  1.00  0.00      A120  
ATOM   1859  HN  SER A 120     -19.311  -2.662 130.300  1.00  0.00      A120  
ATOM   1860  CA  SER A 120     -17.902  -1.141 130.055  1.00  0.00      A120  
ATOM   1861  HA  SER A 120     -17.961  -0.271 129.419  1.00  0.00      A120  
ATOM   1862  CB  SER A 120     -18.167  -0.754 131.511  1.00  0.00      A120  
ATOM   1863  HB1 SER A 120     -17.329  -0.129 131.886  1.00  0.00      A120  
ATOM   1864  HB2 SER A 120     -18.249  -1.673 132.130  1.00  0.00      A120  
ATOM   1865  OG  SER A 120     -19.373  -0.015 131.639  1.00  0.00      A120  
ATOM   1866  HG1 SER A 120     -19.204   0.839 131.235  1.00  0.00      A120  
ATOM   1867  C   SER A 120     -16.502  -1.722 129.915  1.00  0.00      A120  
ATOM   1868  O   SER A 120     -16.294  -2.927 130.082  1.00  0.00      A120  
ATOM   1869  N   PHE A 121     -15.532  -0.847 129.657  1.00  0.00      A120  
ATOM   1870  HN  PHE A 121     -15.702   0.134 129.617  1.00  0.00      A120  
ATOM   1871  CA  PHE A 121     -14.155  -1.272 129.416  1.00  0.00      A120  
ATOM   1872  HA  PHE A 121     -13.833  -1.840 130.276  1.00  0.00      A120  
ATOM   1873  CB  PHE A 121     -14.022  -2.124 128.146  1.00  0.00      A120  
ATOM   1874  HB1 PHE A 121     -14.552  -3.088 128.298  1.00  0.00      A120  
ATOM   1875  HB2 PHE A 121     -12.945  -2.308 127.942  1.00  0.00      A120  
ATOM   1876  CG  PHE A 121     -14.607  -1.485 126.904  1.00  0.00      A120  
ATOM   1877  CD1 PHE A 121     -15.953  -1.627 126.605  1.00  0.00      A120  
ATOM   1878  HD1 PHE A 121     -16.588  -2.193 127.270  1.00  0.00      A120  
ATOM   1879  CE1 PHE A 121     -16.496  -1.056 125.469  1.00  0.00      A120  
ATOM   1880  HE1 PHE A 121     -17.549  -1.171 125.257  1.00  0.00      A120  
ATOM   1881  CZ  PHE A 121     -15.696  -0.341 124.609  1.00  0.00      A120  
ATOM   1882  HZ  PHE A 121     -16.119   0.106 123.722  1.00  0.00      A120  
ATOM   1883  CD2 PHE A 121     -13.809  -0.768 126.027  1.00  0.00      A120  
ATOM   1884  HD2 PHE A 121     -12.755  -0.652 126.235  1.00  0.00      A120  
ATOM   1885  CE2 PHE A 121     -14.351  -0.196 124.883  1.00  0.00      A120  
ATOM   1886  HE2 PHE A 121     -13.720   0.362 124.207  1.00  0.00      A120  
ATOM   1887  C   PHE A 121     -13.267  -0.042 129.304  1.00  0.00      A120  
ATOM   1888  O   PHE A 121     -13.747   1.071 129.083  1.00  0.00      A120  
ATOM   1889  N   ASN A 122     -11.936  -0.238 129.477  1.00  0.00      A120  
ATOM   1890  HN  ASN A 122     -11.562  -1.141 129.672  1.00  0.00      A120  
ATOM   1891  CA  ASN A 122     -10.971   0.831 129.394  1.00  0.00      A120  
ATOM   1892  HA  ASN A 122     -11.483   1.741 129.665  1.00  0.00      A120  
ATOM   1893  CB  ASN A 122      -9.731   0.649 130.304  1.00  0.00      A120 C
ATOM   1894  HB1 ASN A 122      -8.972   1.423 130.063  1.00  0.00      A120 H
ATOM   1895  HB2 ASN A 122      -9.289  -0.358 130.139  1.00  0.00      A120 H
ATOM   1896  CG  ASN A 122     -10.142   0.785 131.777  1.00  0.00      A120 C
ATOM   1897  OD1 ASN A 122     -10.773   1.764 132.178  1.00  0.00      A120 O
ATOM   1898  ND2 ASN A 122      -9.757  -0.217 132.597  1.00  0.00      A120 N
ATOM   1899 HD22 ASN A 122     -10.065  -1.153 132.422  1.00  0.00      A120 H
ATOM   1900  C   ASN A 122     -10.494   0.959 127.969  1.00  0.00      A120  
ATOM   1901  O   ASN A 122     -10.294  -0.039 127.279  1.00  0.00      A120  
ATOM   1902  N   MET A 123     -10.306   2.225 127.516  1.00  0.00      A120  
ATOM   1903  HN  MET A 123     -10.530   3.013 128.084  1.00  0.00      A120  
ATOM   1904  CA  MET A 123      -9.775   2.547 126.197  1.00  0.00      A120  
ATOM   1905  HA  MET A 123      -9.333   1.650 125.786  1.00  0.00      A120  
ATOM   1906  CB  MET A 123     -10.892   3.063 125.275  1.00  0.00      A120  
ATOM   1907  HB1 MET A 123     -11.162   4.089 125.601  1.00  0.00      A120  
ATOM   1908  HB2 MET A 123     -11.775   2.401 125.399  1.00  0.00      A120  
ATOM   1909  CG  MET A 123     -10.541   3.112 123.791  1.00  0.00      A120  
ATOM   1910  HG1 MET A 123      -9.954   4.035 123.597  1.00  0.00      A120  
ATOM   1911  HG2 MET A 123     -11.484   3.170 123.207  1.00  0.00      A120  
ATOM   1912  SD  MET A 123      -9.594   1.675 123.263  1.00  0.00      A120  
ATOM   1913  CE  MET A 123     -10.810   0.378 123.474  1.00  0.00      A120  
ATOM   1914  HE1 MET A 123     -11.707   0.560 122.845  1.00  0.00      A120  
ATOM   1915  HE2 MET A 123     -11.137   0.328 124.534  1.00  0.00      A120  
ATOM   1916  HE3 MET A 123     -10.378  -0.603 123.181  1.00  0.00      A120  
ATOM   1917  C   MET A 123      -8.644   3.563 126.361  1.00  0.00      A120  
ATOM   1918  O   MET A 123      -8.358   4.029 127.467  1.00  0.00      A120  
ATOM   1919  N   THR A 124      -7.989   3.906 125.256  1.00  0.00      A120  
ATOM   1920  HN  THR A 124      -8.165   3.462 124.381  1.00  0.00      A120  
ATOM   1921  CA  THR A 124      -6.976   4.946 125.245  1.00  0.00      A120  
ATOM   1922  HA  THR A 124      -6.724   5.179 126.269  1.00  0.00      A120  
ATOM   1923  CB  THR A 124      -5.733   4.480 124.486  1.00  0.00      A120  
ATOM   1924  HB  THR A 124      -5.057   5.342 124.302  1.00  0.00      A120  
ATOM   1925  OG1 THR A 124      -6.123   3.917 123.228  1.00  0.00      A120  
ATOM   1926  HG1 THR A 124      -6.576   4.618 122.753  1.00  0.00      A120  
ATOM   1927  CG2 THR A 124      -4.983   3.435 125.286  1.00  0.00      A120  
ATOM   1928 HG21 THR A 124      -5.636   2.556 125.472  1.00  0.00      A120  
ATOM   1929 HG22 THR A 124      -4.672   3.859 126.264  1.00  0.00      A120  
ATOM   1930 HG23 THR A 124      -4.087   3.099 124.722  1.00  0.00      A120  
ATOM   1931  C   THR A 124      -7.556   6.217 124.632  1.00  0.00      A120  
ATOM   1932  O   THR A 124      -8.697   6.256 124.172  1.00  0.00      A120  
ATOM   1933  N   THR A 125      -6.747   7.274 124.619  1.00  0.00      A120  
ATOM   1934  HN  THR A 125      -5.811   7.229 124.960  1.00  0.00      A120  
ATOM   1935  CA  THR A 125      -7.182   8.565 124.104  1.00  0.00      A120  
ATOM   1936  HA  THR A 125      -8.124   8.422 123.596  1.00  0.00      A120  
ATOM   1937  CB  THR A 125      -7.340   9.574 125.239  1.00  0.00      A120  
ATOM   1938  HB  THR A 125      -7.613  10.569 124.828  1.00  0.00      A120  
ATOM   1939  OG1 THR A 125      -6.099   9.680 125.944  1.00  0.00      A120  
ATOM   1940  HG1 THR A 125      -5.453   9.977 125.299  1.00  0.00      A120  
ATOM   1941  CG2 THR A 125      -8.426   9.132 126.201  1.00  0.00      A120  
ATOM   1942 HG21 THR A 125      -8.169   8.144 126.640  1.00  0.00      A120  
ATOM   1943 HG22 THR A 125      -9.394   9.040 125.663  1.00  0.00      A120  
ATOM   1944 HG23 THR A 125      -8.525   9.871 127.025  1.00  0.00      A120  
ATOM   1945  C   THR A 125      -6.174   9.084 123.093  1.00  0.00      A120  
ATOM   1946  O   THR A 125      -5.245   8.364 122.713  1.00  0.00      A120  
ATOM   1947  N   GLU A 126      -6.352  10.327 122.643  1.00  0.00      A120  
ATOM   1948  HN  GLU A 126      -7.189  10.849 122.789  1.00  0.00      A120  
ATOM   1949  CA  GLU A 126      -5.280  10.973 121.898  1.00  0.00      A120  
ATOM   1950  HA  GLU A 126      -5.010  10.331 121.073  1.00  0.00      A120  
ATOM   1951  CB  GLU A 126      -5.731  12.334 121.383  1.00  0.00      A120  
ATOM   1952  HB1 GLU A 126      -4.999  12.686 120.626  1.00  0.00      A120  
ATOM   1953  HB2 GLU A 126      -5.740  13.049 122.233  1.00  0.00      A120  
ATOM   1954  CG  GLU A 126      -7.101  12.320 120.755  1.00  0.00      A120  
ATOM   1955  HG1 GLU A 126      -7.498  11.283 120.769  1.00  0.00      A120  
ATOM   1956  HG2 GLU A 126      -7.024  12.666 119.702  1.00  0.00      A120  
ATOM   1957  CD  GLU A 126      -8.064  13.219 121.492  1.00  0.00      A120  
ATOM   1958  OE1 GLU A 126      -7.704  13.713 122.581  1.00  0.00      A120  
ATOM   1959  OE2 GLU A 126      -9.177  13.438 120.977  1.00  0.00      A120  
ATOM   1960  C   GLU A 126      -4.030  11.133 122.746  1.00  0.00      A120  
ATOM   1961  O   GLU A 126      -2.930  11.252 122.198  1.00  0.00      A120  
ATOM   1962  N   LEU A 127      -4.177  11.134 124.067  1.00  0.00      A120  
ATOM   1963  HN  LEU A 127      -5.076  11.078 124.493  1.00  0.00      A120  
ATOM   1964  CA  LEU A 127      -3.049  11.217 124.983  1.00  0.00      A120  
ATOM   1965  HA  LEU A 127      -2.250  11.747 124.484  1.00  0.00      A120  
ATOM   1966  CB  LEU A 127      -3.450  11.946 126.265  1.00  0.00      A120  
ATOM   1967  HB1 LEU A 127      -2.720  11.687 127.061  1.00  0.00      A120  
ATOM   1968  HB2 LEU A 127      -4.457  11.592 126.571  1.00  0.00      A120  
ATOM   1969  CG  LEU A 127      -3.492  13.469 126.121  1.00  0.00      A120  
ATOM   1970  HG  LEU A 127      -4.060  13.729 125.203  1.00  0.00      A120  
ATOM   1971  CD1 LEU A 127      -4.154  14.134 127.318  1.00  0.00      A120  
ATOM   1972 HD11 LEU A 127      -3.592  13.894 128.246  1.00  0.00      A120  
ATOM   1973 HD12 LEU A 127      -5.195  13.764 127.428  1.00  0.00      A120  
ATOM   1974 HD13 LEU A 127      -4.160  15.237 127.182  1.00  0.00      A120  
ATOM   1975  CD2 LEU A 127      -2.091  14.015 125.915  1.00  0.00      A120  
ATOM   1976 HD21 LEU A 127      -1.713  13.727 124.911  1.00  0.00      A120  
ATOM   1977 HD22 LEU A 127      -1.405  13.600 126.685  1.00  0.00      A120  
ATOM   1978 HD23 LEU A 127      -2.103  15.124 125.984  1.00  0.00      A120  
ATOM   1979  C   LEU A 127      -2.546   9.812 125.283  1.00  0.00      A120  
ATOM   1980  O   LEU A 127      -3.318   8.945 125.706  1.00  0.00      A120  
ATOM   1981  N   ARG A 128      -1.252   9.586 125.048  1.00  0.00      A120  
ATOM   1982  HN  ARG A 128      -0.624  10.299 124.747  1.00  0.00      A120  
ATOM   1983  CA  ARG A 128      -0.695   8.252 125.228  1.00  0.00      A120  
ATOM   1984  HA  ARG A 128      -1.322   7.549 124.699  1.00  0.00      A120  
ATOM   1985  CB  ARG A 128       0.733   8.203 124.688  1.00  0.00      A120  
ATOM   1986  HB1 ARG A 128       1.432   8.464 125.511  1.00  0.00      A120  
ATOM   1987  HB2 ARG A 128       0.831   8.958 123.879  1.00  0.00      A120  
ATOM   1988  CG  ARG A 128       1.125   6.850 124.135  1.00  0.00      A120  
ATOM   1989  HG1 ARG A 128       0.564   6.666 123.194  1.00  0.00      A120  
ATOM   1990  HG2 ARG A 128       0.855   6.064 124.873  1.00  0.00      A120  
ATOM   1991  CD  ARG A 128       2.612   6.774 123.849  1.00  0.00      A120  
ATOM   1992  HD1 ARG A 128       3.184   7.015 124.770  1.00  0.00      A120  
ATOM   1993  HD2 ARG A 128       2.875   7.487 123.039  1.00  0.00      A120  
ATOM   1994  NE  ARG A 128       3.012   5.439 123.414  1.00  0.00      A120  
ATOM   1995  HE  ARG A 128       3.145   5.286 122.436  1.00  0.00      A120  
ATOM   1996  CZ  ARG A 128       3.209   4.413 124.238  1.00  0.00      A120  
ATOM   1997  NH1 ARG A 128       3.043   4.565 125.548  1.00  0.00      A120  
ATOM   1998 HH11 ARG A 128       2.769   5.453 125.917  1.00  0.00      A120  
ATOM   1999 HH12 ARG A 128       3.193   3.792 126.164  1.00  0.00      A120  
ATOM   2000  NH2 ARG A 128       3.571   3.234 123.753  1.00  0.00      A120  
ATOM   2001 HH21 ARG A 128       3.694   3.114 122.768  1.00  0.00      A120  
ATOM   2002 HH22 ARG A 128       3.719   2.463 124.372  1.00  0.00      A120  
ATOM   2003  C   ARG A 128      -0.727   7.829 126.689  1.00  0.00      A120  
ATOM   2004  O   ARG A 128      -0.785   6.631 126.989  1.00  0.00      A120  
ATOM   2005  N   ASP A 129      -0.690   8.790 127.611  1.00  0.00      A120  
ATOM   2006  HN  ASP A 129      -0.625   9.757 127.378  1.00  0.00      A120  
ATOM   2007  CA  ASP A 129      -0.746   8.461 129.030  1.00  0.00      A120  
ATOM   2008  HA  ASP A 129      -0.243   7.517 129.177  1.00  0.00      A120  
ATOM   2009  CB  ASP A 129      -0.070   9.562 129.855  1.00  0.00      A120  
ATOM   2010  HB1 ASP A 129       1.024   9.536 129.663  1.00  0.00      A120  
ATOM   2011  HB2 ASP A 129      -0.256   9.369 130.933  1.00  0.00      A120  
ATOM   2012  CG  ASP A 129      -0.583  10.945 129.521  1.00  0.00      A120  
ATOM   2013  OD1 ASP A 129      -1.169  11.121 128.432  1.00  0.00      A120  
ATOM   2014  OD2 ASP A 129      -0.399  11.855 130.352  1.00  0.00      A120  
ATOM   2015  C   ASP A 129      -2.184   8.218 129.488  1.00  0.00      A120  
ATOM   2016  O   ASP A 129      -2.520   7.123 129.954  1.00  0.00      A120  
ATOM   2017  N   LYS A 130      -3.045   9.229 129.371  1.00  0.00      A120  
ATOM   2018  HN  LYS A 130      -2.784  10.107 128.976  1.00  0.00      A120  
ATOM   2019  CA  LYS A 130      -4.427   9.108 129.818  1.00  0.00      A120  
ATOM   2020  HA  LYS A 130      -4.423   8.818 130.858  1.00  0.00      A120  
ATOM   2021  CB  LYS A 130      -5.147  10.443 129.636  1.00  0.00      A120  
ATOM   2022  HB1 LYS A 130      -6.236  10.245 129.544  1.00  0.00      A120  
ATOM   2023  HB2 LYS A 130      -4.786  10.911 128.697  1.00  0.00      A120  
ATOM   2024  CG  LYS A 130      -4.934  11.418 130.770  1.00  0.00      A120  
ATOM   2025  HG1 LYS A 130      -5.250  12.433 130.446  1.00  0.00      A120  
ATOM   2026  HG2 LYS A 130      -3.855  11.446 131.033  1.00  0.00      A120  
ATOM   2027  CD  LYS A 130      -5.736  11.007 131.988  1.00  0.00      A120  
ATOM   2028  HD1 LYS A 130      -5.326  10.059 132.393  1.00  0.00      A120  
ATOM   2029  HD2 LYS A 130      -6.794  10.844 131.691  1.00  0.00      A120  
ATOM   2030  CE  LYS A 130      -5.678  12.078 133.065  1.00  0.00      A120  
ATOM   2031  HE1 LYS A 130      -6.004  13.051 132.639  1.00  0.00      A120  
ATOM   2032  HE2 LYS A 130      -4.639  12.160 133.451  1.00  0.00      A120  
ATOM   2033  NZ  LYS A 130      -6.565  11.777 134.225  1.00  0.00      A120  
ATOM   2034  HZ1 LYS A 130      -6.277  10.875 134.657  1.00  0.00      A120  
ATOM   2035  HZ2 LYS A 130      -7.549  11.706 133.899  1.00  0.00      A120  
ATOM   2036  HZ3 LYS A 130      -6.487  12.538 134.929  1.00  0.00      A120  
ATOM   2037  C   LYS A 130      -5.168   8.010 129.065  1.00  0.00      A120  
ATOM   2038  O   LYS A 130      -5.101   7.926 127.835  1.00  0.00      A120  
ATOM   2039  N   LYS A 131      -5.873   7.166 129.813  1.00  0.00      A120  
ATOM   2040  HN  LYS A 131      -5.832   7.196 130.808  1.00  0.00      A120  
ATOM   2041  CA  LYS A 131      -6.749   6.147 129.254  1.00  0.00      A120  
ATOM   2042  HA  LYS A 131      -6.574   6.104 128.189  1.00  0.00      A120  
ATOM   2043  CB  LYS A 131      -6.472   4.784 129.892  1.00  0.00      A120  
ATOM   2044  HB1 LYS A 131      -7.343   4.123 129.705  1.00  0.00      A120  
ATOM   2045  HB2 LYS A 131      -6.355   4.924 130.987  1.00  0.00      A120  
ATOM   2046  CG  LYS A 131      -5.224   4.105 129.354  1.00  0.00      A120  
ATOM   2047  HG1 LYS A 131      -4.349   4.771 129.514  1.00  0.00      A120  
ATOM   2048  HG2 LYS A 131      -5.346   3.928 128.264  1.00  0.00      A120  
ATOM   2049  CD  LYS A 131      -4.972   2.778 130.048  1.00  0.00      A120  
ATOM   2050  HD1 LYS A 131      -5.787   2.070 129.785  1.00  0.00      A120  
ATOM   2051  HD2 LYS A 131      -4.975   2.936 131.147  1.00  0.00      A120  
ATOM   2052  CE  LYS A 131      -3.637   2.176 129.636  1.00  0.00      A120  
ATOM   2053  HE1 LYS A 131      -2.817   2.889 129.864  1.00  0.00      A120  
ATOM   2054  HE2 LYS A 131      -3.649   1.942 128.550  1.00  0.00      A120  
ATOM   2055  NZ  LYS A 131      -3.357   0.910 130.371  1.00  0.00      A120  
ATOM   2056  HZ1 LYS A 131      -4.106   0.217 130.168  1.00  0.00      A120  
ATOM   2057  HZ2 LYS A 131      -3.331   1.101 131.393  1.00  0.00      A120  
ATOM   2058  HZ3 LYS A 131      -2.439   0.528 130.066  1.00  0.00      A120  
ATOM   2059  C   LYS A 131      -8.208   6.564 129.427  1.00  0.00      A120  
ATOM   2060  O   LYS A 131      -8.521   7.614 129.993  1.00  0.00      A120  
ATOM   2061  N   GLN A 132      -9.108   5.720 128.935  1.00  0.00      A120  
ATOM   2062  HN  GLN A 132      -8.863   4.794 128.660  1.00  0.00      A120  
ATOM   2063  CA  GLN A 132     -10.509   6.081 128.762  1.00  0.00      A120  
ATOM   2064  HA  GLN A 132     -10.703   6.967 129.348  1.00  0.00      A120  
ATOM   2065  CB  GLN A 132     -10.805   6.342 127.283  1.00  0.00      A120  
ATOM   2066  HB1 GLN A 132     -11.226   5.411 126.850  1.00  0.00      A120  
ATOM   2067  HB2 GLN A 132      -9.843   6.572 126.778  1.00  0.00      A120  
ATOM   2068  CG  GLN A 132     -11.770   7.472 126.984  1.00  0.00      A120  
ATOM   2069  HG1 GLN A 132     -11.403   8.404 127.466  1.00  0.00      A120  
ATOM   2070  HG2 GLN A 132     -12.769   7.217 127.396  1.00  0.00      A120  
ATOM   2071  CD  GLN A 132     -11.904   7.715 125.493  1.00  0.00      A120  
ATOM   2072  OE1 GLN A 132     -11.332   6.983 124.684  1.00  0.00      A120  
ATOM   2073  NE2 GLN A 132     -12.658   8.742 125.118  1.00  0.00      A120  
ATOM   2074 HE21 GLN A 132     -12.779   8.945 124.146  1.00  0.00      A120  
ATOM   2075 HE22 GLN A 132     -13.106   9.312 125.807  1.00  0.00      A120  
ATOM   2076  C   GLN A 132     -11.386   4.957 129.292  1.00  0.00      A120  
ATOM   2077  O   GLN A 132     -11.364   3.849 128.750  1.00  0.00      A120  
ATOM   2078  N   LYS A 133     -12.178   5.246 130.321  1.00  0.00      A120  
ATOM   2079  HN  LYS A 133     -12.136   6.125 130.789  1.00  0.00      A120  
ATOM   2080  CA  LYS A 133     -13.161   4.297 130.832  1.00  0.00      A120  
ATOM   2081  HA  LYS A 133     -12.820   3.302 130.589  1.00  0.00      A120  
ATOM   2082  CB  LYS A 133     -13.334   4.441 132.343  1.00  0.00      A120  
ATOM   2083  HB1 LYS A 133     -13.241   5.518 132.599  1.00  0.00      A120  
ATOM   2084  HB2 LYS A 133     -12.514   3.880 132.839  1.00  0.00      A120  
ATOM   2085  CG  LYS A 133     -14.669   3.931 132.905  1.00  0.00      A120  
ATOM   2086  HG1 LYS A 133     -15.487   4.244 132.222  1.00  0.00      A120  
ATOM   2087  HG2 LYS A 133     -14.836   4.392 133.901  1.00  0.00      A120  
ATOM   2088  CD  LYS A 133     -14.708   2.413 133.054  1.00  0.00      A120  
ATOM   2089  HD1 LYS A 133     -13.779   2.073 133.557  1.00  0.00      A120  
ATOM   2090  HD2 LYS A 133     -14.761   1.951 132.046  1.00  0.00      A120  
ATOM   2091  CE  LYS A 133     -15.916   1.960 133.877  1.00  0.00      A120  
ATOM   2092  HE1 LYS A 133     -15.985   0.852 133.851  1.00  0.00      A120  
ATOM   2093  HE2 LYS A 133     -16.841   2.411 133.455  1.00  0.00      A120  
ATOM   2094  NZ  LYS A 133     -15.837   2.369 135.312  1.00  0.00      A120  
ATOM   2095  HZ1 LYS A 133     -15.784   3.406 135.375  1.00  0.00      A120  
ATOM   2096  HZ2 LYS A 133     -14.988   1.953 135.745  1.00  0.00      A120  
ATOM   2097  HZ3 LYS A 133     -16.683   2.034 135.816  1.00  0.00      A120  
ATOM   2098  C   LYS A 133     -14.466   4.559 130.096  1.00  0.00      A120  
ATOM   2099  O   LYS A 133     -15.094   5.603 130.289  1.00  0.00      A120  
ATOM   2100  N   VAL A 134     -14.874   3.615 129.247  1.00  0.00      A120  
ATOM   2101  HN  VAL A 134     -14.401   2.742 129.163  1.00  0.00      A120  
ATOM   2102  CA  VAL A 134     -16.035   3.795 128.386  1.00  0.00      A120  
ATOM   2103  HA  VAL A 134     -16.611   4.617 128.784  1.00  0.00      A120  
ATOM   2104  CB  VAL A 134     -15.641   4.090 126.926  1.00  0.00      A120  
ATOM   2105  HB  VAL A 134     -16.560   4.244 126.321  1.00  0.00      A120  
ATOM   2106  CG1 VAL A 134     -14.775   5.330 126.851  1.00  0.00      A120  
ATOM   2107 HG11 VAL A 134     -13.775   5.125 127.291  1.00  0.00      A120  
ATOM   2108 HG12 VAL A 134     -15.250   6.158 127.420  1.00  0.00      A120  
ATOM   2109 HG13 VAL A 134     -14.640   5.633 125.791  1.00  0.00      A120  
ATOM   2110  CG2 VAL A 134     -14.900   2.906 126.347  1.00  0.00      A120  
ATOM   2111 HG21 VAL A 134     -15.545   2.002 126.372  1.00  0.00      A120  
ATOM   2112 HG22 VAL A 134     -13.984   2.706 126.943  1.00  0.00      A120  
ATOM   2113 HG23 VAL A 134     -14.621   3.114 125.292  1.00  0.00      A120  
ATOM   2114  C   VAL A 134     -16.892   2.544 128.445  1.00  0.00      A120  
ATOM   2115  O   VAL A 134     -16.546   1.547 129.080  1.00  0.00      A120  
ATOM   2116  N   TYR A 135     -18.026   2.607 127.756  1.00  0.00      A120  
ATOM   2117  HN  TYR A 135     -18.335   3.448 127.318  1.00  0.00      A120  
ATOM   2118  CA  TYR A 135     -18.888   1.452 127.598  1.00  0.00      A120  
ATOM   2119  HA  TYR A 135     -18.262   0.572 127.616  1.00  0.00      A120  
ATOM   2120  CB  TYR A 135     -19.948   1.360 128.702  1.00  0.00      A120  
ATOM   2121  HB1 TYR A 135     -19.510   1.670 129.675  1.00  0.00      A120  
ATOM   2122  HB2 TYR A 135     -20.334   0.320 128.771  1.00  0.00      A120  
ATOM   2123  CG  TYR A 135     -21.096   2.257 128.408  1.00  0.00      A120  
ATOM   2124  CD1 TYR A 135     -21.033   3.593 128.741  1.00  0.00      A120  
ATOM   2125  HD1 TYR A 135     -20.155   3.977 129.240  1.00  0.00      A120  
ATOM   2126  CE1 TYR A 135     -22.054   4.428 128.452  1.00  0.00      A120  
ATOM   2127  HE1 TYR A 135     -22.001   5.472 128.725  1.00  0.00      A120  
ATOM   2128  CZ  TYR A 135     -23.156   3.936 127.810  1.00  0.00      A120  
ATOM   2129  OH  TYR A 135     -24.148   4.815 127.537  1.00  0.00      A120  
ATOM   2130  HH  TYR A 135     -24.851   4.339 127.090  1.00  0.00      A120  
ATOM   2131  CD2 TYR A 135     -22.220   1.784 127.747  1.00  0.00      A120  
ATOM   2132  HD2 TYR A 135     -22.275   0.742 127.466  1.00  0.00      A120  
ATOM   2133  CE2 TYR A 135     -23.255   2.614 127.448  1.00  0.00      A120  
ATOM   2134  HE2 TYR A 135     -24.133   2.245 126.939  1.00  0.00      A120  
ATOM   2135  C   TYR A 135     -19.558   1.536 126.234  1.00  0.00      A120  
ATOM   2136  O   TYR A 135     -19.755   2.625 125.690  1.00  0.00      A120  
ATOM   2137  N   SER A 136     -19.912   0.375 125.691  1.00  0.00      A120  
ATOM   2138  HN  SER A 136     -19.697  -0.499 126.120  1.00  0.00      A120  
ATOM   2139  CA  SER A 136     -20.638   0.311 124.433  1.00  0.00      A120  
ATOM   2140  HA  SER A 136     -21.281   1.177 124.378  1.00  0.00      A120  
ATOM   2141  CB  SER A 136     -19.684   0.286 123.237  1.00  0.00      A120  
ATOM   2142  HB1 SER A 136     -18.922  -0.508 123.384  1.00  0.00      A120  
ATOM   2143  HB2 SER A 136     -19.179   1.271 123.142  1.00  0.00      A120  
ATOM   2144  OG  SER A 136     -20.392   0.021 122.039  1.00  0.00      A120  
ATOM   2145  HG1 SER A 136     -20.672  -0.896 122.094  1.00  0.00      A120  
ATOM   2146  C   SER A 136     -21.534  -0.920 124.446  1.00  0.00      A120  
ATOM   2147  O   SER A 136     -21.567  -1.685 125.413  1.00  0.00      A120  
ATOM   2148  N   LEU A 137     -22.268  -1.098 123.355  1.00  0.00      A120  
ATOM   2149  HN  LEU A 137     -22.202  -0.477 122.579  1.00  0.00      A120  
ATOM   2150  CA  LEU A 137     -23.216  -2.191 123.197  1.00  0.00      A120  
ATOM   2151  HA  LEU A 137     -23.154  -2.813 124.078  1.00  0.00      A120  
ATOM   2152  CB  LEU A 137     -24.655  -1.662 123.018  1.00  0.00      A120  
ATOM   2153  HB1 LEU A 137     -25.223  -2.465 122.507  1.00  0.00      A120  
ATOM   2154  HB2 LEU A 137     -24.584  -0.782 122.348  1.00  0.00      A120  
ATOM   2155  CG  LEU A 137     -25.504  -1.226 124.221  1.00  0.00      A120  
ATOM   2156  HG  LEU A 137     -25.725  -2.115 124.849  1.00  0.00      A120  
ATOM   2157  CD1 LEU A 137     -24.796  -0.186 125.069  1.00  0.00      A120  
ATOM   2158 HD11 LEU A 137     -24.417   0.638 124.426  1.00  0.00      A120  
ATOM   2159 HD12 LEU A 137     -23.934  -0.649 125.595  1.00  0.00      A120  
ATOM   2160 HD13 LEU A 137     -25.502   0.242 125.812  1.00  0.00      A120  
ATOM   2161  CD2 LEU A 137     -26.859  -0.691 123.765  1.00  0.00      A120  
ATOM   2162 HD21 LEU A 137     -27.413  -1.478 123.210  1.00  0.00      A120  
ATOM   2163 HD22 LEU A 137     -26.715   0.182 123.093  1.00  0.00      A120  
ATOM   2164 HD23 LEU A 137     -27.462  -0.387 124.647  1.00  0.00      A120  
ATOM   2165  C   LEU A 137     -22.811  -3.034 121.995  1.00  0.00      A120  
ATOM   2166  O   LEU A 137     -22.429  -2.494 120.950  1.00  0.00      A120  
ATOM   2167  N   PHE A 138     -22.883  -4.358 122.148  1.00  0.00      A120  
ATOM   2168  HN  PHE A 138     -23.178  -4.775 123.004  1.00  0.00      A120  
ATOM   2169  CA  PHE A 138     -22.534  -5.280 121.074  1.00  0.00      A120  
ATOM   2170  HA  PHE A 138     -22.587  -4.734 120.144  1.00  0.00      A120  
ATOM   2171  CB  PHE A 138     -21.131  -5.875 121.252  1.00  0.00      A120  
ATOM   2172  HB1 PHE A 138     -20.812  -6.350 120.300  1.00  0.00      A120  
ATOM   2173  HB2 PHE A 138     -21.155  -6.629 122.067  1.00  0.00      A120  
ATOM   2174  CG  PHE A 138     -20.091  -4.866 121.613  1.00  0.00      A120  
ATOM   2175  CD1 PHE A 138     -19.546  -4.044 120.644  1.00  0.00      A120  
ATOM   2176  HD1 PHE A 138     -19.874  -4.136 119.619  1.00  0.00      A120  
ATOM   2177  CE1 PHE A 138     -18.589  -3.108 120.970  1.00  0.00      A120  
ATOM   2178  HE1 PHE A 138     -18.172  -2.471 120.205  1.00  0.00      A120  
ATOM   2179  CZ  PHE A 138     -18.164  -2.989 122.282  1.00  0.00      A120  
ATOM   2180  HZ  PHE A 138     -17.412  -2.258 122.542  1.00  0.00      A120  
ATOM   2181  CD2 PHE A 138     -19.659  -4.737 122.922  1.00  0.00      A120  
ATOM   2182  HD2 PHE A 138     -20.077  -5.375 123.688  1.00  0.00      A120  
ATOM   2183  CE2 PHE A 138     -18.702  -3.804 123.258  1.00  0.00      A120  
ATOM   2184  HE2 PHE A 138     -18.373  -3.710 124.283  1.00  0.00      A120  
ATOM   2185  C   PHE A 138     -23.547  -6.412 121.022  1.00  0.00      A120  
ATOM   2186  O   PHE A 138     -24.136  -6.784 122.039  1.00  0.00      A120  
ATOM   2187  N   TYR A 139     -23.741  -6.957 119.824  1.00  0.00      A120  
ATOM   2188  HN  TYR A 139     -23.366  -6.566 118.987  1.00  0.00      A120  
ATOM   2189  CA  TYR A 139     -24.523  -8.174 119.683  1.00  0.00      A120  
ATOM   2190  HA  TYR A 139     -25.395  -8.085 120.314  1.00  0.00      A120  
ATOM   2191  CB  TYR A 139     -24.942  -8.385 118.226  1.00  0.00      A120  
ATOM   2192  HB1 TYR A 139     -25.612  -9.269 118.167  1.00  0.00      A120  
ATOM   2193  HB2 TYR A 139     -24.034  -8.553 117.609  1.00  0.00      A120  
ATOM   2194  CG  TYR A 139     -25.690  -7.219 117.606  1.00  0.00      A120  
ATOM   2195  CD1 TYR A 139     -25.005  -6.127 117.089  1.00  0.00      A120  
ATOM   2196  HD1 TYR A 139     -23.926  -6.109 117.133  1.00  0.00      A120  
ATOM   2197  CE1 TYR A 139     -25.679  -5.062 116.519  1.00  0.00      A120  
ATOM   2198  HE1 TYR A 139     -25.129  -4.218 116.129  1.00  0.00      A120  
ATOM   2199  CZ  TYR A 139     -27.055  -5.080 116.451  1.00  0.00      A120  
ATOM   2200  OH  TYR A 139     -27.721  -4.019 115.882  1.00  0.00      A120  
ATOM   2201  HH  TYR A 139     -27.067  -3.377 115.597  1.00  0.00      A120  
ATOM   2202  CD2 TYR A 139     -27.077  -7.220 117.522  1.00  0.00      A120  
ATOM   2203  HD2 TYR A 139     -27.632  -8.062 117.908  1.00  0.00      A120  
ATOM   2204  CE2 TYR A 139     -27.761  -6.157 116.951  1.00  0.00      A120  
ATOM   2205  HE2 TYR A 139     -28.839  -6.171 116.898  1.00  0.00      A120  
ATOM   2206  C   TYR A 139     -23.708  -9.363 120.183  1.00  0.00      A120  
ATOM   2207  O   TYR A 139     -22.476  -9.378 120.103  1.00  0.00      A120  
ATOM   2208  N   ARG A 140     -24.407 -10.369 120.719  1.00  0.00      A120  
ATOM   2209  HN  ARG A 140     -25.404 -10.396 120.723  1.00  0.00      A120  
ATOM   2210  CA  ARG A 140     -23.712 -11.497 121.334  1.00  0.00      A120  
ATOM   2211  HA  ARG A 140     -23.042 -11.108 122.085  1.00  0.00      A120  
ATOM   2212  CB  ARG A 140     -24.718 -12.463 121.966  1.00  0.00      A120  
ATOM   2213  HB1 ARG A 140     -25.231 -13.015 121.150  1.00  0.00      A120  
ATOM   2214  HB2 ARG A 140     -25.470 -11.866 122.525  1.00  0.00      A120  
ATOM   2215  CG  ARG A 140     -24.108 -13.480 122.922  1.00  0.00      A120  
ATOM   2216  HG1 ARG A 140     -23.743 -12.957 123.832  1.00  0.00      A120  
ATOM   2217  HG2 ARG A 140     -23.248 -13.981 122.426  1.00  0.00      A120  
ATOM   2218  CD  ARG A 140     -25.136 -14.527 123.322  1.00  0.00      A120  
ATOM   2219  HD1 ARG A 140     -24.671 -15.266 124.008  1.00  0.00      A120  
ATOM   2220  HD2 ARG A 140     -25.522 -15.039 122.415  1.00  0.00      A120  
ATOM   2221  NE  ARG A 140     -26.275 -13.933 124.016  1.00  0.00      A120  
ATOM   2222  HE  ARG A 140     -26.976 -13.481 123.465  1.00  0.00      A120  
ATOM   2223  CZ  ARG A 140     -26.438 -13.956 125.336  1.00  0.00      A120  
ATOM   2224  NH1 ARG A 140     -25.539 -14.554 126.107  1.00  0.00      A120  
ATOM   2225 HH11 ARG A 140     -24.737 -14.988 125.696  1.00  0.00      A120  
ATOM   2226 HH12 ARG A 140     -25.663 -14.570 127.099  1.00  0.00      A120  
ATOM   2227  NH2 ARG A 140     -27.504 -13.390 125.886  1.00  0.00      A120  
ATOM   2228 HH21 ARG A 140     -28.187 -12.944 125.308  1.00  0.00      A120  
ATOM   2229 HH22 ARG A 140     -27.624 -13.409 126.879  1.00  0.00      A120  
ATOM   2230  C   ARG A 140     -22.834 -12.245 120.341  1.00  0.00      A120  
ATOM   2231  O   ARG A 140     -21.863 -12.892 120.752  1.00  0.00      A120  
ATOM   2232  N   LEU A 141     -23.143 -12.164 119.046  1.00  0.00      A120  
ATOM   2233  HN  LEU A 141     -23.937 -11.664 118.710  1.00  0.00      A120  
ATOM   2234  CA  LEU A 141     -22.310 -12.822 118.049  1.00  0.00      A120  
ATOM   2235  HA  LEU A 141     -22.102 -13.825 118.392  1.00  0.00      A120  
ATOM   2236  CB  LEU A 141     -23.037 -12.856 116.702  1.00  0.00      A120  
ATOM   2237  HB1 LEU A 141     -22.482 -13.547 116.033  1.00  0.00      A120  
ATOM   2238  HB2 LEU A 141     -23.006 -11.834 116.272  1.00  0.00      A120  
ATOM   2239  CG  LEU A 141     -24.502 -13.308 116.736  1.00  0.00      A120  
ATOM   2240  HG  LEU A 141     -25.089 -12.596 117.354  1.00  0.00      A120  
ATOM   2241  CD1 LEU A 141     -25.092 -13.361 115.338  1.00  0.00      A120  
ATOM   2242 HD11 LEU A 141     -24.521 -14.077 114.709  1.00  0.00      A120  
ATOM   2243 HD12 LEU A 141     -25.040 -12.356 114.867  1.00  0.00      A120  
ATOM   2244 HD13 LEU A 141     -26.150 -13.697 115.387  1.00  0.00      A120  
ATOM   2245  CD2 LEU A 141     -24.628 -14.657 117.416  1.00  0.00      A120  
ATOM   2246 HD21 LEU A 141     -24.253 -14.595 118.460  1.00  0.00      A120  
ATOM   2247 HD22 LEU A 141     -24.029 -15.415 116.868  1.00  0.00      A120  
ATOM   2248 HD23 LEU A 141     -25.694 -14.969 117.441  1.00  0.00      A120  
ATOM   2249  C   LEU A 141     -20.951 -12.148 117.907  1.00  0.00      A120  
ATOM   2250  O   LEU A 141     -20.012 -12.773 117.403  1.00  0.00      A120  
ATOM   2251  N   ASP A 142     -20.828 -10.890 118.330  1.00  0.00      A120  
ATOM   2252  HN  ASP A 142     -21.592 -10.376 118.712  1.00  0.00      A120  
ATOM   2253  CA  ASP A 142     -19.550 -10.195 118.253  1.00  0.00      A120  
ATOM   2254  HA  ASP A 142     -19.030 -10.541 117.372  1.00  0.00      A120  
ATOM   2255  CB  ASP A 142     -19.780  -8.686 118.180  1.00  0.00      A120  
ATOM   2256  HB1 ASP A 142     -18.796  -8.170 118.149  1.00  0.00      A120  
ATOM   2257  HB2 ASP A 142     -20.334  -8.360 119.086  1.00  0.00      A120  
ATOM   2258  CG  ASP A 142     -20.573  -8.284 116.959  1.00  0.00      A120  
ATOM   2259  OD1 ASP A 142     -20.398  -8.925 115.904  1.00  0.00      A120  
ATOM   2260  OD2 ASP A 142     -21.375  -7.330 117.059  1.00  0.00      A120  
ATOM   2261  C   ASP A 142     -18.625 -10.525 119.419  1.00  0.00      A120  
ATOM   2262  O   ASP A 142     -17.401 -10.524 119.244  1.00  0.00      A120  
ATOM   2263  N   VAL A 143     -19.164 -10.781 120.603  1.00  0.00      A120  
ATOM   2264  HN  VAL A 143     -20.150 -10.825 120.741  1.00  0.00      A120  
ATOM   2265  CA  VAL A 143     -18.342 -11.011 121.768  1.00  0.00      A120  
ATOM   2266  HA  VAL A 143     -17.327 -10.749 121.513  1.00  0.00      A120  
ATOM   2267  CB  VAL A 143     -18.821 -10.172 122.969  1.00  0.00      A120  
ATOM   2268  HB  VAL A 143     -18.100 -10.278 123.807  1.00  0.00      A120  
ATOM   2269  CG1 VAL A 143     -18.922  -8.718 122.571  1.00  0.00      A120  
ATOM   2270 HG11 VAL A 143     -19.770  -8.572 121.868  1.00  0.00      A120  
ATOM   2271 HG12 VAL A 143     -17.985  -8.397 122.068  1.00  0.00      A120  
ATOM   2272 HG13 VAL A 143     -19.097  -8.091 123.471  1.00  0.00      A120  
ATOM   2273  CG2 VAL A 143     -20.161 -10.670 123.454  1.00  0.00      A120  
ATOM   2274 HG21 VAL A 143     -20.083 -11.733 123.769  1.00  0.00      A120  
ATOM   2275 HG22 VAL A 143     -20.910 -10.597 122.637  1.00  0.00      A120  
ATOM   2276 HG23 VAL A 143     -20.497 -10.065 124.324  1.00  0.00      A120  
ATOM   2277  C   VAL A 143     -18.328 -12.497 122.109  1.00  0.00      A120  
ATOM   2278  O   VAL A 143     -19.059 -13.301 121.532  1.00  0.00      A120  
ATOM   2279  N   VAL A 144     -17.487 -12.862 123.074  1.00  0.00      A120  
ATOM   2280  HN  VAL A 144     -16.813 -12.218 123.426  1.00  0.00      A120  
ATOM   2281  CA  VAL A 144     -17.447 -14.178 123.703  1.00  0.00      A120  
ATOM   2282  HA  VAL A 144     -18.457 -14.560 123.720  1.00  0.00      A120  
ATOM   2283  CB  VAL A 144     -16.529 -15.167 122.962  1.00  0.00      A120  
ATOM   2284  HB  VAL A 144     -16.283 -16.012 123.640  1.00  0.00      A120  
ATOM   2285  CG1 VAL A 144     -17.189 -15.712 121.712  1.00  0.00      A120  
ATOM   2286 HG11 VAL A 144     -17.270 -14.913 120.944  1.00  0.00      A120  
ATOM   2287 HG12 VAL A 144     -18.211 -16.077 121.952  1.00  0.00      A120  
ATOM   2288 HG13 VAL A 144     -16.583 -16.545 121.296  1.00  0.00      A120  
ATOM   2289  CG2 VAL A 144     -15.227 -14.493 122.617  1.00  0.00      A120  
ATOM   2290 HG21 VAL A 144     -15.159 -13.510 123.129  1.00  0.00      A120  
ATOM   2291 HG22 VAL A 144     -15.166 -14.328 121.520  1.00  0.00      A120  
ATOM   2292 HG23 VAL A 144     -14.375 -15.125 122.948  1.00  0.00      A120  
ATOM   2293  C   VAL A 144     -16.945 -13.982 125.120  1.00  0.00      A120  
ATOM   2294  O   VAL A 144     -16.098 -13.122 125.366  1.00  0.00      A120  
ATOM   2295  N   GLN A 145     -17.462 -14.766 126.058  1.00  0.00      A120  
ATOM   2296  HN  GLN A 145     -18.172 -15.442 125.879  1.00  0.00      A120  
ATOM   2297  CA  GLN A 145     -16.979 -14.647 127.424  1.00  0.00      A120  
ATOM   2298  HA  GLN A 145     -16.787 -13.602 127.619  1.00  0.00      A120  
ATOM   2299  CB  GLN A 145     -18.005 -15.191 128.423  1.00  0.00      A120  
ATOM   2300  HB1 GLN A 145     -18.990 -14.734 128.190  1.00  0.00      A120  
ATOM   2301  HB2 GLN A 145     -17.696 -14.879 129.442  1.00  0.00      A120  
ATOM   2302  CG  GLN A 145     -18.170 -16.697 128.419  1.00  0.00      A120  
ATOM   2303  HG1 GLN A 145     -17.165 -17.169 128.384  1.00  0.00      A120  
ATOM   2304  HG2 GLN A 145     -18.744 -16.995 127.517  1.00  0.00      A120  
ATOM   2305  CD  GLN A 145     -18.902 -17.210 129.650  1.00  0.00      A120  
ATOM   2306  OE1 GLN A 145     -18.465 -16.999 130.783  1.00  0.00      A120  
ATOM   2307  NE2 GLN A 145     -20.021 -17.890 129.429  1.00  0.00      A120  
ATOM   2308 HE21 GLN A 145     -20.339 -18.039 128.493  1.00  0.00      A120  
ATOM   2309 HE22 GLN A 145     -20.546 -18.253 130.199  1.00  0.00      A120  
ATOM   2310  C   GLN A 145     -15.648 -15.375 127.572  1.00  0.00      A120  
ATOM   2311  O   GLN A 145     -15.354 -16.332 126.848  1.00  0.00      A120  
ATOM   2312  N   ILE A 146     -14.832 -14.898 128.508  1.00  0.00      A120  
ATOM   2313  HN  ILE A 146     -15.106 -14.149 129.105  1.00  0.00      A120  
ATOM   2314  CA  ILE A 146     -13.493 -15.423 128.735  1.00  0.00      A120  
ATOM   2315  HA  ILE A 146     -13.406 -16.350 128.188  1.00  0.00      A120  
ATOM   2316  CB  ILE A 146     -12.405 -14.435 128.274  1.00  0.00      A120  
ATOM   2317  HB  ILE A 146     -12.288 -14.506 127.172  1.00  0.00      A120  
ATOM   2318  CG2 ILE A 146     -12.779 -13.003 128.649  1.00  0.00      A120  
ATOM   2319 HG21 ILE A 146     -12.892 -12.914 129.751  1.00  0.00      A120  
ATOM   2320 HG22 ILE A 146     -13.743 -12.727 128.171  1.00  0.00      A120  
ATOM   2321 HG23 ILE A 146     -11.982 -12.305 128.316  1.00  0.00      A120  
ATOM   2322  CG1 ILE A 146     -11.038 -14.817 128.853  1.00  0.00      A120  
ATOM   2323 HG11 ILE A 146     -11.158 -14.994 129.943  1.00  0.00      A120  
ATOM   2324 HG12 ILE A 146     -10.344 -13.964 128.700  1.00  0.00      A120  
ATOM   2325  CD  ILE A 146     -10.418 -16.054 128.234  1.00  0.00      A120  
ATOM   2326  HD1 ILE A 146     -10.270 -15.902 127.144  1.00  0.00      A120  
ATOM   2327  HD2 ILE A 146     -11.089 -16.928 128.382  1.00  0.00      A120  
ATOM   2328  HD3 ILE A 146      -9.431 -16.257 128.702  1.00  0.00      A120  
ATOM   2329  C   ILE A 146     -13.346 -15.740 130.218  1.00  0.00      A120  
ATOM   2330  O   ILE A 146     -13.435 -14.839 131.061  1.00  0.00      A120  
ATOM   2331  N   ASN A 147     -13.390 -17.046 130.471  1.00  0.00      A120  
ATOM   2332  HN  ASN A 147     -13.361 -17.747 129.762  1.00  0.00      A120  
ATOM   2333  CA  ASN A 147     -13.482 -17.476 131.804  1.00  0.00      A120  
ATOM   2334  HA  ASN A 147     -13.806 -16.631 132.393  1.00  0.00      A120  
ATOM   2335  CB  ASN A 147     -14.461 -18.648 131.996  1.00  0.00      A120  
ATOM   2336  HB1 ASN A 147     -15.482 -18.311 131.718  1.00  0.00      A120  
ATOM   2337  HB2 ASN A 147     -14.454 -18.949 133.065  1.00  0.00      A120  
ATOM   2338  CG  ASN A 147     -14.110 -19.874 131.149  1.00  0.00      A120  
ATOM   2339  OD1 ASN A 147     -14.280 -19.876 129.930  1.00  0.00      A120  
ATOM   2340  ND2 ASN A 147     -13.654 -20.970 131.817  1.00  0.00      A120  
ATOM   2341 HD21 ASN A 147     -13.411 -21.798 131.312  1.00  0.00      A120  
ATOM   2342 HD22 ASN A 147     -13.562 -20.946 132.813  1.00  0.00      A120  
ATOM   2343  C   ASN A 147     -12.146 -17.848 132.277  1.00  0.00      A120  
ATOM   2344  O   ASN A 147     -11.410 -18.615 131.652  1.00  0.00      A120  
ATOM   2345  N   GLU A 148     -11.779 -17.219 133.387  1.00  0.00      A120  
ATOM   2346  HN  GLU A 148     -12.289 -16.469 133.801  1.00  0.00      A120  
ATOM   2347  CA  GLU A 148     -10.589 -17.645 134.017  1.00  0.00      A120  
ATOM   2348  HA  GLU A 148      -9.949 -18.063 133.254  1.00  0.00      A120  
ATOM   2349  CB  GLU A 148      -9.862 -16.501 134.740  1.00  0.00      A120  
ATOM   2350  HB1 GLU A 148      -9.135 -16.944 135.453  1.00  0.00      A120  
ATOM   2351  HB2 GLU A 148     -10.613 -15.913 135.310  1.00  0.00      A120  
ATOM   2352  CG  GLU A 148      -9.106 -15.547 133.805  1.00  0.00      A120  
ATOM   2353  HG1 GLU A 148      -9.823 -15.001 133.154  1.00  0.00      A120  
ATOM   2354  HG2 GLU A 148      -8.397 -16.117 133.168  1.00  0.00      A120  
ATOM   2355  CD  GLU A 148      -8.336 -14.553 134.668  1.00  0.00      A120  
ATOM   2356  OE1 GLU A 148      -8.558 -14.545 135.909  1.00  0.00      A120  
ATOM   2357  OE2 GLU A 148      -7.535 -13.764 134.105  1.00  0.00      A120  
ATOM   2358  C   GLU A 148     -11.114 -18.674 134.967  1.00  0.00      A120  
ATOM   2359  O   GLU A 148     -11.209 -19.853 134.628  1.00  0.00      A120  
ATOM   2360  N   ASN A 149     -11.534 -18.250 136.167  1.00  0.00      A120  
ATOM   2361  HN  ASN A 149     -11.456 -17.316 136.506  1.00  0.00      A120  
ATOM   2362  CA  ASN A 149     -12.135 -19.241 136.996  1.00  0.00      A120  
ATOM   2363  HA  ASN A 149     -11.741 -20.198 136.690  1.00  0.00      A120  
ATOM   2364  CB  ASN A 149     -11.869 -19.028 138.486  1.00  0.00      A120  
ATOM   2365  HB1 ASN A 149     -12.445 -18.152 138.853  1.00  0.00      A120  
ATOM   2366  HB2 ASN A 149     -10.785 -18.850 138.656  1.00  0.00      A120  
ATOM   2367  CG  ASN A 149     -12.304 -20.278 139.245  1.00  0.00      A120  
ATOM   2368  OD1 ASN A 149     -13.465 -20.687 139.235  1.00  0.00      A120  
ATOM   2369  ND2 ASN A 149     -11.325 -20.898 139.954  1.00  0.00      A120  
ATOM   2370 HD21 ASN A 149     -11.534 -21.724 140.477  1.00  0.00      A120  
ATOM   2371 HD22 ASN A 149     -10.395 -20.529 139.953  1.00  0.00      A120  
ATOM   2372  C   ASN A 149     -13.586 -19.073 136.775  1.00  0.00      A120  
ATOM   2373  O   ASN A 149     -14.171 -18.087 137.198  1.00  0.00      A120  
ATOM   2374  N   GLN A 150     -14.223 -20.028 136.099  1.00  0.00      A120  
ATOM   2375  HN  GLN A 150     -13.784 -20.835 135.712  1.00  0.00      A120  
ATOM   2376  CA  GLN A 150     -15.632 -19.868 135.927  1.00  0.00      A120  
ATOM   2377  HA  GLN A 150     -15.814 -18.818 135.755  1.00  0.00      A120  
ATOM   2378  CB  GLN A 150     -16.216 -20.680 134.775  1.00  0.00      A120  
ATOM   2379  HB1 GLN A 150     -16.011 -21.754 134.967  1.00  0.00      A120  
ATOM   2380  HB2 GLN A 150     -15.701 -20.378 133.839  1.00  0.00      A120  
ATOM   2381  CG  GLN A 150     -17.728 -20.507 134.572  1.00  0.00      A120  
ATOM   2382  HG1 GLN A 150     -18.145 -19.888 135.394  1.00  0.00      A120  
ATOM   2383  HG2 GLN A 150     -18.221 -21.503 134.580  1.00  0.00      A120  
ATOM   2384  CD  GLN A 150     -18.010 -19.819 133.234  1.00  0.00      A120  
ATOM   2385  OE1 GLN A 150     -17.569 -20.300 132.192  1.00  0.00      A120  
ATOM   2386  NE2 GLN A 150     -18.758 -18.681 133.254  1.00  0.00      A120  
ATOM   2387 HE21 GLN A 150     -18.964 -18.203 132.400  1.00  0.00      A120  
ATOM   2388 HE22 GLN A 150     -19.102 -18.324 134.122  1.00  0.00      A120  
ATOM   2389  C   GLN A 150     -16.253 -20.382 137.176  1.00  0.00      A120  
ATOM   2390  O   GLN A 150     -16.420 -21.583 137.376  1.00  0.00      A120  
ATOM   2391  N   GLY A 151     -16.616 -19.454 138.052  1.00  0.00      A120  
ATOM   2392  HN  GLY A 151     -16.569 -18.481 137.841  1.00  0.00      A120  
ATOM   2393  CA  GLY A 151     -17.089 -19.785 139.335  1.00  0.00      A120  
ATOM   2394  HA1 GLY A 151     -16.572 -20.650 139.720  1.00  0.00      A120  
ATOM   2395  HA2 GLY A 151     -18.153 -19.960 139.315  1.00  0.00      A120  
ATOM   2396  C   GLY A 151     -16.750 -18.568 140.090  1.00  0.00      A120  
ATOM   2397  O   GLY A 151     -17.607 -17.996 140.752  1.00  0.00      A120  
ATOM   2398  N   ASN A 152     -15.481 -18.121 139.972  1.00  0.00      A120  
ATOM   2399  HN  ASN A 152     -14.801 -18.551 139.382  1.00  0.00      A120  
ATOM   2400  CA  ASN A 152     -15.067 -16.977 140.720  1.00  0.00      A120  
ATOM   2401  HA  ASN A 152     -15.817 -16.793 141.475  1.00  0.00      A120  
ATOM   2402  CB  ASN A 152     -13.700 -17.172 141.381  1.00  0.00      A120  
ATOM   2403  HB1 ASN A 152     -13.387 -16.242 141.901  1.00  0.00      A120  
ATOM   2404  HB2 ASN A 152     -12.937 -17.437 140.618  1.00  0.00      A120  
ATOM   2405  CG  ASN A 152     -13.839 -18.302 142.384  1.00  0.00      A120  
ATOM   2406  OD1 ASN A 152     -14.891 -18.503 142.987  1.00  0.00      A120  
ATOM   2407  ND2 ASN A 152     -12.727 -19.060 142.584  1.00  0.00      A120  
ATOM   2408 HD21 ASN A 152     -12.752 -19.821 143.232  1.00  0.00      A120  
ATOM   2409 HD22 ASN A 152     -11.887 -18.857 142.083  1.00  0.00      A120  
ATOM   2410  C   ASN A 152     -15.007 -15.751 139.856  1.00  0.00      A120  
ATOM   2411  O   ASN A 152     -15.809 -14.838 140.010  1.00  0.00      A120  
ATOM   2412  N   ARG A 153     -14.004 -15.693 138.960  1.00  0.00      A120  
ATOM   2413  HN  ARG A 153     -13.390 -16.468 138.839  1.00  0.00      A120  
ATOM   2414  CA  ARG A 153     -13.714 -14.567 138.115  1.00  0.00      A120  
ATOM   2415  HA  ARG A 153     -13.576 -13.708 138.755  1.00  0.00      A120  
ATOM   2416  CB  ARG A 153     -12.471 -14.779 137.257  1.00  0.00      A120  
ATOM   2417  HB1 ARG A 153     -12.688 -15.577 136.515  1.00  0.00      A120  
ATOM   2418  HB2 ARG A 153     -11.642 -15.116 137.916  1.00  0.00      A120  
ATOM   2419  CG  ARG A 153     -12.015 -13.533 136.507  1.00  0.00      A120  
ATOM   2420  HG1 ARG A 153     -12.913 -13.061 136.057  1.00  0.00      A120  
ATOM   2421  HG2 ARG A 153     -11.332 -13.857 135.695  1.00  0.00      A120  
ATOM   2422  CD  ARG A 153     -11.285 -12.459 137.337  1.00  0.00      A120  
ATOM   2423  HD1 ARG A 153     -10.395 -12.886 137.845  1.00  0.00      A120  
ATOM   2424  HD2 ARG A 153     -11.968 -11.999 138.083  1.00  0.00      A120  
ATOM   2425  NE  ARG A 153     -10.843 -11.413 136.370  1.00  0.00      A120  
ATOM   2426  HE  ARG A 153     -11.523 -10.809 135.956  1.00  0.00      A120  
ATOM   2427  CZ  ARG A 153      -9.526 -11.263 136.038  1.00  0.00      A120  
ATOM   2428  NH1 ARG A 153      -8.539 -11.707 136.869  1.00  0.00      A120  
ATOM   2429 HH11 ARG A 153      -8.775 -12.148 137.735  1.00  0.00      A120  
ATOM   2430 HH12 ARG A 153      -7.579 -11.590 136.612  1.00  0.00      A120  
ATOM   2431  NH2 ARG A 153      -9.196 -10.680 134.850  1.00  0.00      A120  
ATOM   2432 HH21 ARG A 153      -9.915 -10.367 134.230  1.00  0.00      A120  
ATOM   2433 HH22 ARG A 153      -8.234 -10.566 134.599  1.00  0.00      A120  
ATOM   2434  C   ARG A 153     -14.868 -14.294 137.220  1.00  0.00      A120  
ATOM   2435  O   ARG A 153     -15.293 -13.153 137.090  1.00  0.00      A120  
ATOM   2436  N   SER A 154     -15.357 -15.297 136.501  1.00  0.00      A120  
ATOM   2437  HN  SER A 154     -14.943 -16.198 136.405  1.00  0.00      A120  
ATOM   2438  CA  SER A 154     -16.574 -15.011 135.832  1.00  0.00      A120  
ATOM   2439  HA  SER A 154     -16.682 -13.938 135.805  1.00  0.00      A120  
ATOM   2440  CB  SER A 154     -16.622 -15.573 134.406  1.00  0.00      A120  
ATOM   2441  HB1 SER A 154     -15.757 -15.190 133.824  1.00  0.00      A120  
ATOM   2442  HB2 SER A 154     -17.567 -15.260 133.913  1.00  0.00      A120  
ATOM   2443  OG  SER A 154     -16.567 -16.986 134.428  1.00  0.00      A120  
ATOM   2444  HG1 SER A 154     -17.406 -17.278 134.790  1.00  0.00      A120  
ATOM   2445  C   SER A 154     -17.479 -15.747 136.744  1.00  0.00      A120  
ATOM   2446  O   SER A 154     -16.976 -16.558 137.509  1.00  0.00      A120  
ATOM   2447  N   ASN A 155     -18.790 -15.449 136.728  1.00  0.00      A120  
ATOM   2448  HN  ASN A 155     -19.142 -14.807 136.053  1.00  0.00      A120  
ATOM   2449  CA  ASN A 155     -19.804 -15.975 137.619  1.00  0.00      A120  
ATOM   2450  HA  ASN A 155     -20.742 -15.838 137.104  1.00  0.00      A120  
ATOM   2451  CB  ASN A 155     -19.723 -17.444 138.083  1.00  0.00      A120  
ATOM   2452  HB1 ASN A 155     -20.426 -17.609 138.927  1.00  0.00      A120  
ATOM   2453  HB2 ASN A 155     -18.690 -17.674 138.419  1.00  0.00      A120  
ATOM   2454  CG  ASN A 155     -20.092 -18.360 136.940  1.00  0.00      A120  
ATOM   2455  OD1 ASN A 155     -20.230 -17.938 135.794  1.00  0.00      A120  
ATOM   2456  ND2 ASN A 155     -20.266 -19.669 137.261  1.00  0.00      A120  
ATOM   2457 HD21 ASN A 155     -20.149 -19.973 138.207  1.00  0.00      A120  
ATOM   2458 HD22 ASN A 155     -20.511 -20.330 136.551  1.00  0.00      A120  
ATOM   2459  C   ASN A 155     -19.914 -15.146 138.862  1.00  0.00      A120  
ATOM   2460  O   ASN A 155     -20.932 -14.481 139.040  1.00  0.00      A120  
ATOM   2461  N   ASN A 156     -18.927 -15.186 139.787  1.00  0.00      A120  
ATOM   2462  HN  ASN A 156     -18.087 -15.712 139.689  1.00  0.00      A120  
ATOM   2463  CA  ASN A 156     -19.114 -14.411 140.993  1.00  0.00      A120  
ATOM   2464  HA  ASN A 156     -20.162 -14.477 141.242  1.00  0.00      A120  
ATOM   2465  CB  ASN A 156     -18.280 -14.845 142.216  1.00  0.00      A120  
ATOM   2466  HB1 ASN A 156     -18.048 -13.961 142.848  1.00  0.00      A120  
ATOM   2467  HB2 ASN A 156     -17.329 -15.311 141.879  1.00  0.00      A120  
ATOM   2468  CG  ASN A 156     -19.083 -15.860 143.035  1.00  0.00      A120  
ATOM   2469  OD1 ASN A 156     -20.254 -15.639 143.347  1.00  0.00      A120  
ATOM   2470  ND2 ASN A 156     -18.439 -16.992 143.424  1.00  0.00      A120  
ATOM   2471 HD21 ASN A 156     -18.924 -17.683 143.961  1.00  0.00      A120  
ATOM   2472 HD22 ASN A 156     -17.481 -17.134 143.174  1.00  0.00      A120  
ATOM   2473  C   ASN A 156     -18.838 -12.979 140.687  1.00  0.00      A120  
ATOM   2474  O   ASN A 156     -19.611 -12.090 141.042  1.00  0.00      A120  
ATOM   2475  N   SER A 157     -17.714 -12.709 140.017  1.00  0.00      A120  
ATOM   2476  HN  SER A 157     -16.998 -13.375 139.822  1.00  0.00      A120  
ATOM   2477  CA  SER A 157     -17.546 -11.379 139.561  1.00  0.00      A120  
ATOM   2478  HA  SER A 157     -17.917 -10.723 140.334  1.00  0.00      A120  
ATOM   2479  CB  SER A 157     -16.087 -11.037 139.246  1.00  0.00      A120  
ATOM   2480  HB1 SER A 157     -15.708 -11.718 138.454  1.00  0.00      A120  
ATOM   2481  HB2 SER A 157     -15.471 -11.157 140.163  1.00  0.00      A120  
ATOM   2482  OG  SER A 157     -15.965  -9.698 138.790  1.00  0.00      A120  
ATOM   2483  HG1 SER A 157     -16.368  -9.677 137.919  1.00  0.00      A120  
ATOM   2484  C   SER A 157     -18.336 -11.459 138.314  1.00  0.00      A120  
ATOM   2485  O   SER A 157     -18.502 -12.543 137.761  1.00  0.00      A120  
ATOM   2486  N   ASN A 158     -18.905 -10.352 137.862  1.00  0.00      A120  
ATOM   2487  HN  ASN A 158     -18.816  -9.457 138.292  1.00  0.00      A120  
ATOM   2488  CA  ASN A 158     -19.711 -10.462 136.658  1.00  0.00      A120  
ATOM   2489  HA  ASN A 158     -20.406 -11.276 136.800  1.00  0.00      A120  
ATOM   2490  CB  ASN A 158     -20.472  -9.164 136.368  1.00  0.00      A120  
ATOM   2491  HB1 ASN A 158     -21.029  -8.861 137.280  1.00  0.00      A120  
ATOM   2492  HB2 ASN A 158     -21.194  -9.345 135.543  1.00  0.00      A120  
ATOM   2493  CG  ASN A 158     -19.558  -8.028 135.965  1.00  0.00      A120  
ATOM   2494  OD1 ASN A 158     -18.439  -7.910 136.464  1.00  0.00      A120  
ATOM   2495  ND2 ASN A 158     -20.029  -7.186 135.054  1.00  0.00      A120  
ATOM   2496 HD21 ASN A 158     -20.943  -7.321 134.673  1.00  0.00      A120  
ATOM   2497 HD22 ASN A 158     -19.469  -6.416 134.748  1.00  0.00      A120  
ATOM   2498  C   ASN A 158     -18.821 -10.823 135.478  1.00  0.00      A120  
ATOM   2499  O   ASN A 158     -17.629 -10.500 135.450  1.00  0.00      A120  
ATOM   2500  N   LYS A 159     -19.416 -11.509 134.504  1.00  0.00      A120  
ATOM   2501  HN  LYS A 159     -20.404 -11.636 134.470  1.00  0.00      A120  
ATOM   2502  CA  LYS A 159     -18.649 -12.116 133.424  1.00  0.00      A120  
ATOM   2503  HA  LYS A 159     -17.856 -12.703 133.862  1.00  0.00      A120  
ATOM   2504  CB  LYS A 159     -19.558 -12.997 132.571  1.00  0.00      A120  
ATOM   2505  HB1 LYS A 159     -19.012 -13.280 131.647  1.00  0.00      A120  
ATOM   2506  HB2 LYS A 159     -20.459 -12.411 132.291  1.00  0.00      A120  
ATOM   2507  CG  LYS A 159     -20.002 -14.258 133.273  1.00  0.00      A120  
ATOM   2508  HG1 LYS A 159     -20.358 -14.000 134.294  1.00  0.00      A120  
ATOM   2509  HG2 LYS A 159     -19.139 -14.951 133.358  1.00  0.00      A120  
ATOM   2510  CD  LYS A 159     -21.117 -14.945 132.519  1.00  0.00      A120  
ATOM   2511  HD1 LYS A 159     -20.755 -15.246 131.513  1.00  0.00      A120  
ATOM   2512  HD2 LYS A 159     -21.972 -14.245 132.398  1.00  0.00      A120  
ATOM   2513  CE  LYS A 159     -21.572 -16.172 133.282  1.00  0.00      A120  
ATOM   2514  HE1 LYS A 159     -21.748 -15.905 134.346  1.00  0.00      A120  
ATOM   2515  HE2 LYS A 159     -20.797 -16.964 133.210  1.00  0.00      A120  
ATOM   2516  NZ  LYS A 159     -22.836 -16.731 132.745  1.00  0.00      A120  
ATOM   2517  HZ1 LYS A 159     -22.700 -17.002 131.750  1.00  0.00      A120  
ATOM   2518  HZ2 LYS A 159     -23.587 -16.015 132.810  1.00  0.00      A120  
ATOM   2519  HZ3 LYS A 159     -23.107 -17.568 133.299  1.00  0.00      A120  
ATOM   2520  C   LYS A 159     -17.977 -11.055 132.559  1.00  0.00      A120  
ATOM   2521  O   LYS A 159     -18.597 -10.057 132.180  1.00  0.00      A120  
ATOM   2522  N   GLU A 160     -16.707 -11.288 132.246  1.00  0.00      A120  
ATOM   2523  HN  GLU A 160     -16.216 -12.072 132.617  1.00  0.00      A120  
ATOM   2524  CA  GLU A 160     -15.937 -10.438 131.353  1.00  0.00      A120  
ATOM   2525  HA  GLU A 160     -16.464  -9.501 131.249  1.00  0.00      A120  
ATOM   2526  CB  GLU A 160     -14.532 -10.195 131.904  1.00  0.00      A120  
ATOM   2527  HB1 GLU A 160     -14.544  -9.254 132.492  1.00  0.00      A120  
ATOM   2528  HB2 GLU A 160     -13.836 -10.076 131.047  1.00  0.00      A120  
ATOM   2529  CG  GLU A 160     -14.011 -11.310 132.794  1.00  0.00      A120  
ATOM   2530  HG1 GLU A 160     -13.915 -12.238 132.192  1.00  0.00      A120  
ATOM   2531  HG2 GLU A 160     -14.735 -11.483 133.618  1.00  0.00      A120  
ATOM   2532  CD  GLU A 160     -12.659 -10.989 133.402  1.00  0.00      A120  
ATOM   2533  OE1 GLU A 160     -12.541  -9.940 134.071  1.00  0.00      A120  
ATOM   2534  OE2 GLU A 160     -11.713 -11.780 133.203  1.00  0.00      A120  
ATOM   2535  C   GLU A 160     -15.858 -11.080 129.976  1.00  0.00      A120  
ATOM   2536  O   GLU A 160     -15.823 -12.304 129.842  1.00  0.00      A120  
ATOM   2537  N   TYR A 161     -15.858 -10.242 128.944  1.00  0.00      A120  
ATOM   2538  HN  TYR A 161     -15.779  -9.256 129.062  1.00  0.00      A120  
ATOM   2539  CA  TYR A 161     -15.973 -10.717 127.571  1.00  0.00      A120  
ATOM   2540  HA  TYR A 161     -15.864 -11.792 127.577  1.00  0.00      A120  
ATOM   2541  CB  TYR A 161     -17.331 -10.322 126.980  1.00  0.00      A120  
ATOM   2542  HB1 TYR A 161     -17.296 -10.435 125.875  1.00  0.00      A120  
ATOM   2543  HB2 TYR A 161     -17.553  -9.267 127.249  1.00  0.00      A120  
ATOM   2544  CG  TYR A 161     -18.485 -11.164 127.478  1.00  0.00      A120  
ATOM   2545  CD1 TYR A 161     -18.902 -11.099 128.800  1.00  0.00      A120  
ATOM   2546  HD1 TYR A 161     -18.396 -10.433 129.483  1.00  0.00      A120  
ATOM   2547  CE1 TYR A 161     -19.949 -11.869 129.256  1.00  0.00      A120  
ATOM   2548  HE1 TYR A 161     -20.258 -11.810 130.289  1.00  0.00      A120  
ATOM   2549  CZ  TYR A 161     -20.598 -12.714 128.385  1.00  0.00      A120  
ATOM   2550  OH  TYR A 161     -21.645 -13.482 128.836  1.00  0.00      A120  
ATOM   2551  HH  TYR A 161     -21.771 -13.293 129.769  1.00  0.00      A120  
ATOM   2552  CD2 TYR A 161     -19.160 -12.022 126.620  1.00  0.00      A120  
ATOM   2553  HD2 TYR A 161     -18.858 -12.084 125.585  1.00  0.00      A120  
ATOM   2554  CE2 TYR A 161     -20.208 -12.794 127.066  1.00  0.00      A120  
ATOM   2555  HE2 TYR A 161     -20.723 -13.458 126.386  1.00  0.00      A120  
ATOM   2556  C   TYR A 161     -14.827 -10.167 126.731  1.00  0.00      A120  
ATOM   2557  O   TYR A 161     -13.991  -9.399 127.211  1.00  0.00      A120  
ATOM   2558  N   ARG A 162     -14.789 -10.579 125.465  1.00  0.00      A120  
ATOM   2559  HN  ARG A 162     -15.396 -11.293 125.124  1.00  0.00      A120  
ATOM   2560  CA  ARG A 162     -13.860 -10.015 124.495  1.00  0.00      A120  
ATOM   2561  HA  ARG A 162     -13.851  -8.943 124.632  1.00  0.00      A120  
ATOM   2562  CB  ARG A 162     -12.441 -10.580 124.670  1.00  0.00      A120  
ATOM   2563  HB1 ARG A 162     -12.377 -11.033 125.681  1.00  0.00      A120  
ATOM   2564  HB2 ARG A 162     -11.726  -9.733 124.608  1.00  0.00      A120  
ATOM   2565  CG  ARG A 162     -12.006 -11.637 123.655  1.00  0.00      A120  
ATOM   2566  HG1 ARG A 162     -10.904 -11.574 123.524  1.00  0.00      A120  
ATOM   2567  HG2 ARG A 162     -12.497 -11.421 122.682  1.00  0.00      A120  
ATOM   2568  CD  ARG A 162     -12.368 -13.056 124.085  1.00  0.00      A120  
ATOM   2569  HD1 ARG A 162     -13.431 -13.258 123.833  1.00  0.00      A120  
ATOM   2570  HD2 ARG A 162     -12.208 -13.162 125.179  1.00  0.00      A120  
ATOM   2571  NE  ARG A 162     -11.558 -14.080 123.422  1.00  0.00      A120  
ATOM   2572  HE  ARG A 162     -10.903 -14.585 123.983  1.00  0.00      A120  
ATOM   2573  CZ  ARG A 162     -11.627 -14.387 122.130  1.00  0.00      A120  
ATOM   2574  NH1 ARG A 162     -12.455 -13.735 121.325  1.00  0.00      A120  
ATOM   2575 HH11 ARG A 162     -13.035 -13.005 121.688  1.00  0.00      A120  
ATOM   2576 HH12 ARG A 162     -12.501 -13.973 120.355  1.00  0.00      A120  
ATOM   2577  NH2 ARG A 162     -10.854 -15.345 121.641  1.00  0.00      A120  
ATOM   2578 HH21 ARG A 162     -10.221 -15.833 122.243  1.00  0.00      A120  
ATOM   2579 HH22 ARG A 162     -10.903 -15.580 120.670  1.00  0.00      A120  
ATOM   2580  C   ARG A 162     -14.406 -10.287 123.101  1.00  0.00      A120  
ATOM   2581  O   ARG A 162     -15.239 -11.176 122.908  1.00  0.00      A120  
ATOM   2582  N   LEU A 163     -13.939  -9.500 122.132  1.00  0.00      A120  
ATOM   2583  HN  LEU A 163     -13.261  -8.788 122.294  1.00  0.00      A120  
ATOM   2584  CA  LEU A 163     -14.416  -9.655 120.764  1.00  0.00      A120  
ATOM   2585  HA  LEU A 163     -15.494  -9.586 120.775  1.00  0.00      A120  
ATOM   2586  CB  LEU A 163     -13.821  -8.567 119.863  1.00  0.00      A120  
ATOM   2587  HB1 LEU A 163     -14.226  -8.716 118.841  1.00  0.00      A120  
ATOM   2588  HB2 LEU A 163     -12.721  -8.713 119.840  1.00  0.00      A120  
ATOM   2589  CG  LEU A 163     -14.090  -7.109 120.263  1.00  0.00      A120  
ATOM   2590  HG  LEU A 163     -13.629  -6.918 121.255  1.00  0.00      A120  
ATOM   2591  CD1 LEU A 163     -13.519  -6.108 119.251  1.00  0.00      A120  
ATOM   2592 HD11 LEU A 163     -13.976  -6.272 118.252  1.00  0.00      A120  
ATOM   2593 HD12 LEU A 163     -12.420  -6.243 119.164  1.00  0.00      A120  
ATOM   2594 HD13 LEU A 163     -13.743  -5.070 119.578  1.00  0.00      A120  
ATOM   2595  CD2 LEU A 163     -15.582  -6.871 120.473  1.00  0.00      A120  
ATOM   2596 HD21 LEU A 163     -15.926  -7.395 121.390  1.00  0.00      A120  
ATOM   2597 HD22 LEU A 163     -16.153  -7.263 119.605  1.00  0.00      A120  
ATOM   2598 HD23 LEU A 163     -15.779  -5.784 120.590  1.00  0.00      A120  
ATOM   2599  C   LEU A 163     -14.069 -11.045 120.243  1.00  0.00      A120  
ATOM   2600  O   LEU A 163     -13.003 -11.589 120.543  1.00  0.00      A120  
ATOM   2601  N   ILE A 164     -14.989 -11.627 119.471  1.00  0.00      A120  
ATOM   2602  HN  ILE A 164     -15.803 -11.144 119.156  1.00  0.00      A120  
ATOM   2603  CA  ILE A 164     -14.853 -13.017 119.040  1.00  0.00      A120  
ATOM   2604  HA  ILE A 164     -14.682 -13.627 119.914  1.00  0.00      A120  
ATOM   2605  CB  ILE A 164     -16.137 -13.465 118.309  1.00  0.00      A120  
ATOM   2606  HB  ILE A 164     -17.010 -13.324 118.981  1.00  0.00      A120  
ATOM   2607  CG2 ILE A 164     -16.346 -12.651 117.033  1.00  0.00      A120  
ATOM   2608 HG21 ILE A 164     -15.581 -12.926 116.276  1.00  0.00      A120  
ATOM   2609 HG22 ILE A 164     -16.251 -11.567 117.256  1.00  0.00      A120  
ATOM   2610 HG23 ILE A 164     -17.353 -12.860 116.612  1.00  0.00      A120  
ATOM   2611  CG1 ILE A 164     -16.113 -14.963 118.007  1.00  0.00      A120  
ATOM   2612 HG11 ILE A 164     -16.045 -15.519 118.966  1.00  0.00      A120  
ATOM   2613 HG12 ILE A 164     -15.213 -15.189 117.396  1.00  0.00      A120  
ATOM   2614  CD  ILE A 164     -17.346 -15.442 117.253  1.00  0.00      A120  
ATOM   2615  HD1 ILE A 164     -17.334 -15.052 116.213  1.00  0.00      A120  
ATOM   2616  HD2 ILE A 164     -18.265 -15.076 117.759  1.00  0.00      A120  
ATOM   2617  HD3 ILE A 164     -17.358 -16.553 117.214  1.00  0.00      A120  
ATOM   2618  C   ILE A 164     -13.616 -13.206 118.170  1.00  0.00      A120  
ATOM   2619  O   ILE A 164     -13.004 -14.282 118.163  1.00  0.00      A120  
ATOM   2620  N   ASN A 165     -13.215 -12.165 117.440  1.00  0.00      A120  
ATOM   2621  HN  ASN A 165     -13.619 -11.259 117.543  1.00  0.00      A120  
ATOM   2622  CA  ASN A 165     -12.160 -12.286 116.444  1.00  0.00      A120  
ATOM   2623  HA  ASN A 165     -12.227 -13.266 115.997  1.00  0.00      A120  
ATOM   2624  CB  ASN A 165     -12.327 -11.200 115.383  1.00  0.00      A120  
ATOM   2625  HB1 ASN A 165     -13.364 -11.233 114.989  1.00  0.00      A120  
ATOM   2626  HB2 ASN A 165     -11.615 -11.392 114.552  1.00  0.00      A120  
ATOM   2627  CG  ASN A 165     -12.062  -9.807 115.938  1.00  0.00      A120  
ATOM   2628  OD1 ASN A 165     -12.959  -9.166 116.483  1.00  0.00      A120  
ATOM   2629  ND2 ASN A 165     -10.823  -9.340 115.808  1.00  0.00      A120  
ATOM   2630 HD21 ASN A 165     -10.122  -9.899 115.364  1.00  0.00      A120  
ATOM   2631 HD22 ASN A 165     -10.592  -8.431 116.154  1.00  0.00      A120  
ATOM   2632  C   ASN A 165     -10.768 -12.164 117.038  1.00  0.00      A120  
ATOM   2633  O   ASN A 165      -9.793 -12.560 116.389  1.00  0.00      A120  
ATOM   2634  N   CYS A 166     -10.666 -11.636 118.259  1.00  0.00      A120  
ATOM   2635  HN  CYS A 166     -11.439 -11.584 118.886  1.00  0.00      A120  
ATOM   2636  CA  CYS A 166      -9.400 -11.100 118.743  1.00  0.00      A120  
ATOM   2637  HA  CYS A 166      -9.043 -10.376 118.025  1.00  0.00      A120  
ATOM   2638  CB  CYS A 166      -9.599 -10.445 120.109  1.00  0.00      A120  
ATOM   2639  HB1 CYS A 166      -8.608 -10.352 120.601  1.00  0.00      A120  
ATOM   2640  HB2 CYS A 166     -10.235 -11.112 120.729  1.00  0.00      A120  
ATOM   2641  SG  CYS A 166     -10.368  -8.819 119.999  1.00  0.00      A120  
ATOM   2642  C   CYS A 166      -8.316 -12.160 118.815  1.00  0.00      A120  
ATOM   2643  O   CYS A 166      -7.134 -11.842 118.662  1.00  0.00      A120  
ATOM   2644  N   ASN A 167      -8.690 -13.431 119.128  1.00  0.00      A120  
ATOM   2645  HN  ASN A 167      -9.630 -13.662 119.369  1.00  0.00      A120  
ATOM   2646  CA  ASN A 167      -7.748 -14.525 119.130  1.00  0.00      A120  
ATOM   2647  HA  ASN A 167      -6.832 -14.145 119.556  1.00  0.00      A120  
ATOM   2648  CB  ASN A 167      -8.192 -15.801 119.924  1.00  0.00      A120 C
ATOM   2649  HB1 ASN A 167      -8.644 -15.461 120.879  1.00  0.00      A120 H
ATOM   2650  HB2 ASN A 167      -7.280 -16.395 120.141  1.00  0.00      A120 H
ATOM   2651  CG  ASN A 167      -9.211 -16.759 119.253  1.00  0.00      A120 C
ATOM   2652  OD1 ASN A 167     -10.325 -16.369 118.905  1.00  0.00      A120 O
ATOM   2653  ND2 ASN A 167      -8.790 -18.043 119.086  1.00  0.00      A120 N
ATOM   2654 HD22 ASN A 167      -9.291 -18.794 119.516  1.00  0.00      A120 H
ATOM   2655  C   ASN A 167      -7.202 -14.787 117.745  1.00  0.00      A120  
ATOM   2656  O   ASN A 167      -6.005 -14.998 117.563  1.00  0.00      A120  
ATOM   2657  N   THR A 168      -8.076 -14.704 116.724  1.00  0.00      A120  
ATOM   2658  HN  THR A 168      -8.962 -14.263 116.838  1.00  0.00      A120  
ATOM   2659  CA  THR A 168      -7.813 -15.235 115.396  1.00  0.00      A120  
ATOM   2660  HA  THR A 168      -7.054 -15.998 115.486  1.00  0.00      A120  
ATOM   2661  CB  THR A 168      -9.085 -15.823 114.786  1.00  0.00      A120  
ATOM   2662  HB  THR A 168      -8.877 -16.193 113.759  1.00  0.00      A120  
ATOM   2663  OG1 THR A 168     -10.099 -14.805 114.721  1.00  0.00      A120  
ATOM   2664  HG1 THR A 168      -9.739 -14.108 114.168  1.00  0.00      A120  
ATOM   2665  CG2 THR A 168      -9.598 -16.989 115.617  1.00  0.00      A120  
ATOM   2666 HG21 THR A 168      -9.996 -16.621 116.586  1.00  0.00      A120  
ATOM   2667 HG22 THR A 168      -8.770 -17.701 115.821  1.00  0.00      A120  
ATOM   2668 HG23 THR A 168     -10.414 -17.511 115.073  1.00  0.00      A120  
ATOM   2669  C   THR A 168      -7.263 -14.157 114.482  1.00  0.00      A120  
ATOM   2670  O   THR A 168      -6.116 -14.238 114.027  1.00  0.00      A120  
ATOM   2671  N   SER A 169      -8.077 -13.140 114.216  1.00  0.00      A120  
ATOM   2672  HN  SER A 169      -8.912 -12.993 114.740  1.00  0.00      A120  
ATOM   2673  CA  SER A 169      -7.826 -12.173 113.159  1.00  0.00      A120  
ATOM   2674  HA  SER A 169      -6.863 -12.394 112.723  1.00  0.00      A120  
ATOM   2675  CB  SER A 169      -8.925 -12.253 112.095  1.00  0.00      A120  
ATOM   2676  HB1 SER A 169      -8.896 -13.248 111.603  1.00  0.00      A120  
ATOM   2677  HB2 SER A 169      -8.765 -11.459 111.334  1.00  0.00      A120  
ATOM   2678  OG  SER A 169     -10.206 -12.071 112.677  1.00  0.00      A120  
ATOM   2679  HG1 SER A 169     -10.249 -11.149 112.941  1.00  0.00      A120  
ATOM   2680  C   SER A 169      -7.760 -10.759 113.716  1.00  0.00      A120  
ATOM   2681  O   SER A 169      -8.527 -10.401 114.616  1.00  0.00      A120  
ATOM   2682  N   ALA A 170      -6.851  -9.955 113.163  1.00  0.00      A120  
ATOM   2683  HN  ALA A 170      -6.133 -10.295 112.560  1.00  0.00      A120  
ATOM   2684  CA  ALA A 170      -6.860  -8.520 113.415  1.00  0.00      A120  
ATOM   2685  HA  ALA A 170      -6.835  -8.369 114.484  1.00  0.00      A120  
ATOM   2686  CB  ALA A 170      -5.653  -7.850 112.754  1.00  0.00      A120  
ATOM   2687  HB1 ALA A 170      -5.677  -8.016 111.656  1.00  0.00      A120  
ATOM   2688  HB2 ALA A 170      -4.712  -8.282 113.157  1.00  0.00      A120  
ATOM   2689  HB3 ALA A 170      -5.675  -6.755 112.947  1.00  0.00      A120  
ATOM   2690  C   ALA A 170      -8.159  -7.916 112.893  1.00  0.00      A120  
ATOM   2691  O   ALA A 170      -8.777  -8.432 111.958  1.00  0.00      A120  
ATOM   2692  N   ILE A 171      -8.581  -6.818 113.511  1.00  0.00      A120  
ATOM   2693  HN  ILE A 171      -8.027  -6.350 114.195  1.00  0.00      A120  
ATOM   2694  CA  ILE A 171      -9.884  -6.226 113.227  1.00  0.00      A120  
ATOM   2695  HA  ILE A 171     -10.297  -6.728 112.365  1.00  0.00      A120  
ATOM   2696  CB  ILE A 171     -10.836  -6.370 114.437  1.00  0.00      A120  
ATOM   2697  HB  ILE A 171     -11.107  -7.440 114.564  1.00  0.00      A120  
ATOM   2698  CG2 ILE A 171     -10.176  -5.866 115.710  1.00  0.00      A120  
ATOM   2699 HG21 ILE A 171      -9.907  -4.793 115.601  1.00  0.00      A120  
ATOM   2700 HG22 ILE A 171      -9.250  -6.446 115.911  1.00  0.00      A120  
ATOM   2701 HG23 ILE A 171     -10.877  -5.970 116.566  1.00  0.00      A120  
ATOM   2702  CG1 ILE A 171     -12.169  -5.675 114.173  1.00  0.00      A120  
ATOM   2703 HG11 ILE A 171     -11.970  -4.637 113.829  1.00  0.00      A120  
ATOM   2704 HG12 ILE A 171     -12.745  -5.634 115.121  1.00  0.00      A120  
ATOM   2705  CD  ILE A 171     -12.989  -6.374 113.141  1.00  0.00      A120  
ATOM   2706  HD1 ILE A 171     -12.775  -7.464 113.158  1.00  0.00      A120  
ATOM   2707  HD2 ILE A 171     -12.744  -5.980 112.132  1.00  0.00      A120  
ATOM   2708  HD3 ILE A 171     -14.070  -6.221 113.349  1.00  0.00      A120  
ATOM   2709  C   ILE A 171      -9.699  -4.764 112.837  1.00  0.00      A120  
ATOM   2710  O   ILE A 171      -8.845  -4.059 113.384  1.00  0.00      A120  
ATOM   2711  N   THR A 172     -10.493  -4.316 111.865  1.00  0.00      A120  
ATOM   2712  HN  THR A 172     -11.151  -4.909 111.408  1.00  0.00      A120  
ATOM   2713  CA  THR A 172     -10.457  -2.935 111.405  1.00  0.00      A120  
ATOM   2714  HA  THR A 172      -9.984  -2.344 112.175  1.00  0.00      A120  
ATOM   2715  CB  THR A 172      -9.687  -2.796 110.091  1.00  0.00      A120  
ATOM   2716  HB  THR A 172      -9.701  -1.737 109.755  1.00  0.00      A120  
ATOM   2717  OG1 THR A 172     -10.299  -3.612 109.084  1.00  0.00      A120  
ATOM   2718  HG1 THR A 172     -11.199  -3.290 108.993  1.00  0.00      A120  
ATOM   2719  CG2 THR A 172      -8.237  -3.238 110.269  1.00  0.00      A120  
ATOM   2720 HG21 THR A 172      -8.189  -4.339 110.414  1.00  0.00      A120  
ATOM   2721 HG22 THR A 172      -7.798  -2.743 111.161  1.00  0.00      A120  
ATOM   2722 HG23 THR A 172      -7.647  -2.972 109.366  1.00  0.00      A120  
ATOM   2723  C   THR A 172     -11.881  -2.430 111.229  1.00  0.00      A120  
ATOM   2724  O   THR A 172     -12.761  -3.171 110.787  1.00  0.00      A120  
ATOM   2725  N   GLN A 173     -12.109  -1.167 111.583  1.00  0.00      A120  
ATOM   2726  HN  GLN A 173     -11.383  -0.571 111.918  1.00  0.00      A120  
ATOM   2727  CA  GLN A 173     -13.441  -0.574 111.503  1.00  0.00      A120  
ATOM   2728  HA  GLN A 173     -14.166  -1.371 111.581  1.00  0.00      A120  
ATOM   2729  CB  GLN A 173     -13.648   0.443 112.624  1.00  0.00      A120  
ATOM   2730  HB1 GLN A 173     -12.818   1.180 112.585  1.00  0.00      A120  
ATOM   2731  HB2 GLN A 173     -13.608  -0.093 113.595  1.00  0.00      A120  
ATOM   2732  CG  GLN A 173     -14.963   1.199 112.550  1.00  0.00      A120  
ATOM   2733  HG1 GLN A 173     -15.777   0.547 112.931  1.00  0.00      A120  
ATOM   2734  HG2 GLN A 173     -15.170   1.459 111.490  1.00  0.00      A120  
ATOM   2735  CD  GLN A 173     -14.950   2.482 113.368  1.00  0.00      A120  
ATOM   2736  OE1 GLN A 173     -15.726   2.639 114.312  1.00  0.00      A120  
ATOM   2737  NE2 GLN A 173     -14.073   3.407 112.998  1.00  0.00      A120  
ATOM   2738 HE21 GLN A 173     -14.018   4.271 113.498  1.00  0.00      A120  
ATOM   2739 HE22 GLN A 173     -13.468   3.241 112.219  1.00  0.00      A120  
ATOM   2740  C   GLN A 173     -13.621   0.089 110.145  1.00  0.00      A120  
ATOM   2741  O   GLN A 173     -12.893   1.032 109.818  1.00  0.00      A120  
ATOM   2742  N   ALA A 174     -14.580  -0.403 109.362  1.00  0.00      A120  
ATOM   2743  HN  ALA A 174     -15.139  -1.183 109.631  1.00  0.00      A120  
ATOM   2744  CA  ALA A 174     -14.868   0.177 108.058  1.00  0.00      A120  
ATOM   2745  HA  ALA A 174     -13.992   0.062 107.438  1.00  0.00      A120  
ATOM   2746  CB  ALA A 174     -16.069  -0.526 107.420  1.00  0.00      A120  
ATOM   2747  HB1 ALA A 174     -16.965  -0.413 108.067  1.00  0.00      A120  
ATOM   2748  HB2 ALA A 174     -15.853  -1.609 107.299  1.00  0.00      A120  
ATOM   2749  HB3 ALA A 174     -16.288  -0.074 106.429  1.00  0.00      A120  
ATOM   2750  C   ALA A 174     -15.142   1.670 108.183  1.00  0.00      A120  
ATOM   2751  O   ALA A 174     -15.833   2.110 109.106  1.00  0.00      A120  
ATOM   2752  N   CYS A 175     -14.582   2.448 107.257  1.00  0.00      A120  
ATOM   2753  HN  CYS A 175     -13.994   2.083 106.538  1.00  0.00      A120  
ATOM   2754  CA  CYS A 175     -14.800   3.885 107.246  1.00  0.00      A120  
ATOM   2755  HA  CYS A 175     -14.387   4.292 108.158  1.00  0.00      A120  
ATOM   2756  CB  CYS A 175     -14.134   4.530 106.032  1.00  0.00      A120  
ATOM   2757  HB1 CYS A 175     -14.385   5.610 106.055  1.00  0.00      A120  
ATOM   2758  HB2 CYS A 175     -14.594   4.081 105.128  1.00  0.00      A120  
ATOM   2759  SG  CYS A 175     -12.338   4.367 105.893  1.00  0.00      A120  
ATOM   2760  C   CYS A 175     -16.299   4.177 107.216  1.00  0.00      A120  
ATOM   2761  O   CYS A 175     -17.027   3.562 106.423  1.00  0.00      A120  
ATOM   2762  N   PRO A 176     -16.796   5.096 108.049  1.00  0.00      A120  
ATOM   2763  CD  PRO A 176     -16.068   5.974 108.981  1.00  0.00      A120  
ATOM   2764  HD1 PRO A 176     -15.200   6.438 108.469  1.00  0.00      A120  
ATOM   2765  HD2 PRO A 176     -15.723   5.394 109.862  1.00  0.00      A120  
ATOM   2766  CA  PRO A 176     -18.228   5.424 107.996  1.00  0.00      A120  
ATOM   2767  HA  PRO A 176     -18.822   4.523 107.992  1.00  0.00      A120  
ATOM   2768  CB  PRO A 176     -18.425   6.316 109.224  1.00  0.00      A120  
ATOM   2769  HB1 PRO A 176     -18.657   5.711 110.126  1.00  0.00      A120  
ATOM   2770  HB2 PRO A 176     -19.244   7.047 109.061  1.00  0.00      A120  
ATOM   2771  CG  PRO A 176     -17.108   7.005 109.364  1.00  0.00      A120  
ATOM   2772  HG1 PRO A 176     -17.054   7.885 108.688  1.00  0.00      A120  
ATOM   2773  HG2 PRO A 176     -16.955   7.346 110.410  1.00  0.00      A120  
ATOM   2774  C   PRO A 176     -18.623   6.142 106.720  1.00  0.00      A120  
ATOM   2775  O   PRO A 176     -19.810   6.154 106.377  1.00  0.00      A120  
ATOM   2776  N   LYS A 177     -17.660   6.739 106.012  1.00  0.00      A120  
ATOM   2777  HN  LYS A 177     -16.701   6.715 106.284  1.00  0.00      A120  
ATOM   2778  CA  LYS A 177     -17.970   7.466 104.787  1.00  0.00      A120  
ATOM   2779  HA  LYS A 177     -18.830   8.091 104.973  1.00  0.00      A120  
ATOM   2780  CB  LYS A 177     -16.769   8.316 104.373  1.00  0.00      A120  
ATOM   2781  HB1 LYS A 177     -17.027   8.854 103.436  1.00  0.00      A120  
ATOM   2782  HB2 LYS A 177     -15.912   7.638 104.176  1.00  0.00      A120  
ATOM   2783  CG  LYS A 177     -16.343   9.338 105.410  1.00  0.00      A120  
ATOM   2784  HG1 LYS A 177     -15.441   9.874 105.046  1.00  0.00      A120  
ATOM   2785  HG2 LYS A 177     -16.092   8.816 106.357  1.00  0.00      A120  
ATOM   2786  CD  LYS A 177     -17.450  10.344 105.673  1.00  0.00      A120  
ATOM   2787  HD1 LYS A 177     -18.307   9.826 106.153  1.00  0.00      A120  
ATOM   2788  HD2 LYS A 177     -17.786  10.777 104.707  1.00  0.00      A120  
ATOM   2789  CE  LYS A 177     -16.970  11.464 106.582  1.00  0.00      A120  
ATOM   2790  HE1 LYS A 177     -17.795  12.192 106.743  1.00  0.00      A120  
ATOM   2791  HE2 LYS A 177     -16.097  11.972 106.119  1.00  0.00      A120  
ATOM   2792  NZ  LYS A 177     -16.544  10.965 107.918  1.00  0.00      A120  
ATOM   2793  HZ1 LYS A 177     -15.763  10.288 107.802  1.00  0.00      A120  
ATOM   2794  HZ2 LYS A 177     -17.346  10.493 108.384  1.00  0.00      A120  
ATOM   2795  HZ3 LYS A 177     -16.226  11.764 108.502  1.00  0.00      A120  
ATOM   2796  C   LYS A 177     -18.370   6.516 103.665  1.00  0.00      A120  
ATOM   2797  O   LYS A 177     -19.365   6.751 102.971  1.00  0.00      A120  
ATOM   2798  N   VAL A 178     -17.602   5.442 103.469  1.00  0.00      A120  
ATOM   2799  HN  VAL A 178     -16.802   5.242 104.028  1.00  0.00      A120  
ATOM   2800  CA  VAL A 178     -17.913   4.497 102.405  1.00  0.00      A120  
ATOM   2801  HA  VAL A 178     -18.071   5.059 101.497  1.00  0.00      A120  
ATOM   2802  CB  VAL A 178     -16.768   3.484 102.212  1.00  0.00      A120  
ATOM   2803  HB  VAL A 178     -16.978   2.857 101.320  1.00  0.00      A120  
ATOM   2804  CG1 VAL A 178     -15.444   4.204 102.020  1.00  0.00      A120  
ATOM   2805 HG11 VAL A 178     -15.129   4.683 102.971  1.00  0.00      A120  
ATOM   2806 HG12 VAL A 178     -15.551   4.993 101.244  1.00  0.00      A120  
ATOM   2807 HG13 VAL A 178     -14.662   3.480 101.711  1.00  0.00      A120  
ATOM   2808  CG2 VAL A 178     -16.690   2.519 103.386  1.00  0.00      A120  
ATOM   2809 HG21 VAL A 178     -17.644   1.956 103.481  1.00  0.00      A120  
ATOM   2810 HG22 VAL A 178     -16.515   3.081 104.328  1.00  0.00      A120  
ATOM   2811 HG23 VAL A 178     -15.865   1.792 103.225  1.00  0.00      A120  
ATOM   2812  C   VAL A 178     -19.228   3.792 102.716  1.00  0.00      A120  
ATOM   2813  O   VAL A 178     -19.582   3.562 103.882  1.00  0.00      A120  
ATOM   2814  N   SER A 179     -19.970   3.458 101.666  1.00  0.00      A120  
ATOM   2815  HN  SER A 179     -19.702   3.698 100.736  1.00  0.00      A120  
ATOM   2816  CA  SER A 179     -21.217   2.725 101.796  1.00  0.00      A120  
ATOM   2817  HA  SER A 179     -21.414   2.592 102.849  1.00  0.00      A120  
ATOM   2818  CB  SER A 179     -22.377   3.472 101.134  1.00  0.00      A120  
ATOM   2819  HB1 SER A 179     -22.248   4.566 101.282  1.00  0.00      A120  
ATOM   2820  HB2 SER A 179     -23.337   3.149 101.590  1.00  0.00      A120  
ATOM   2821  OG  SER A 179     -22.425   3.207  99.745  1.00  0.00      A120  
ATOM   2822  HG1 SER A 179     -21.661   3.647  99.365  1.00  0.00      A120  
ATOM   2823  C   SER A 179     -21.066   1.350 101.163  1.00  0.00      A120  
ATOM   2824  O   SER A 179     -20.302   1.168 100.213  1.00  0.00      A120  
ATOM   2825  N   PHE A 180     -21.794   0.377 101.701  1.00  0.00      A120  
ATOM   2826  HN  PHE A 180     -22.376   0.525 102.497  1.00  0.00      A120  
ATOM   2827  CA  PHE A 180     -21.783  -0.972 101.154  1.00  0.00      A120  
ATOM   2828  HA  PHE A 180     -20.857  -1.109 100.616  1.00  0.00      A120  
ATOM   2829  CB  PHE A 180     -21.904  -2.003 102.283  1.00  0.00      A120  
ATOM   2830  HB1 PHE A 180     -21.543  -2.989 101.919  1.00  0.00      A120  
ATOM   2831  HB2 PHE A 180     -22.966  -2.077 102.598  1.00  0.00      A120  
ATOM   2832  CG  PHE A 180     -21.100  -1.658 103.506  1.00  0.00      A120  
ATOM   2833  CD1 PHE A 180     -19.717  -1.736 103.490  1.00  0.00      A120  
ATOM   2834  HD1 PHE A 180     -19.211  -2.047 102.588  1.00  0.00      A120  
ATOM   2835  CE1 PHE A 180     -18.975  -1.422 104.613  1.00  0.00      A120  
ATOM   2836  HE1 PHE A 180     -17.896  -1.484 104.584  1.00  0.00      A120  
ATOM   2837  CZ  PHE A 180     -19.615  -1.028 105.773  1.00  0.00      A120  
ATOM   2838  HZ  PHE A 180     -19.039  -0.781 106.653  1.00  0.00      A120  
ATOM   2839  CD2 PHE A 180     -21.729  -1.265 104.676  1.00  0.00      A120  
ATOM   2840  HD2 PHE A 180     -22.807  -1.204 104.708  1.00  0.00      A120  
ATOM   2841  CE2 PHE A 180     -20.994  -0.950 105.803  1.00  0.00      A120  
ATOM   2842  HE2 PHE A 180     -21.498  -0.643 106.708  1.00  0.00      A120  
ATOM   2843  C   PHE A 180     -22.890  -1.197 100.130  1.00  0.00      A120  
ATOM   2844  O   PHE A 180     -23.058  -2.328  99.660  1.00  0.00      A120  
ATOM   2845  N   GLU A 181     -23.640  -0.154  99.782  1.00  0.00      A120  
ATOM   2846  HN  GLU A 181     -23.459   0.767 100.115  1.00  0.00      A120  
ATOM   2847  CA  GLU A 181     -24.779  -0.304  98.887  1.00  0.00      A120  
ATOM   2848  HA  GLU A 181     -25.429  -1.064  99.294  1.00  0.00      A120  
ATOM   2849  CB  GLU A 181     -25.528   1.023  98.754  1.00  0.00      A120  
ATOM   2850  HB1 GLU A 181     -24.863   1.749  98.242  1.00  0.00      A120  
ATOM   2851  HB2 GLU A 181     -25.756   1.399  99.774  1.00  0.00      A120  
ATOM   2852  CG  GLU A 181     -26.836   0.935  97.971  1.00  0.00      A120  
ATOM   2853  HG1 GLU A 181     -26.661   0.342  97.048  1.00  0.00      A120  
ATOM   2854  HG2 GLU A 181     -27.155   1.961  97.691  1.00  0.00      A120  
ATOM   2855  CD  GLU A 181     -27.967   0.279  98.754  1.00  0.00      A120  
ATOM   2856  OE1 GLU A 181     -27.704  -0.325  99.817  1.00  0.00      A120  
ATOM   2857  OE2 GLU A 181     -29.128   0.376  98.306  1.00  0.00      A120  
ATOM   2858  C   GLU A 181     -24.317  -0.782  97.514  1.00  0.00      A120  
ATOM   2859  O   GLU A 181     -23.358  -0.229  96.959  1.00  0.00      A120  
ATOM   2860  N   PRO A 182     -24.961  -1.795  96.937  1.00  0.00      A120  
ATOM   2861  CD  PRO A 182     -25.990  -2.663  97.530  1.00  0.00      A120  
ATOM   2862  HD1 PRO A 182     -27.002  -2.257  97.323  1.00  0.00      A120  
ATOM   2863  HD2 PRO A 182     -25.833  -2.753  98.625  1.00  0.00      A120  
ATOM   2864  CA  PRO A 182     -24.545  -2.265  95.612  1.00  0.00      A120  
ATOM   2865  HA  PRO A 182     -23.471  -2.352  95.566  1.00  0.00      A120  
ATOM   2866  CB  PRO A 182     -25.302  -3.589  95.446  1.00  0.00      A120  
ATOM   2867  HB1 PRO A 182     -24.635  -4.374  95.030  1.00  0.00      A120  
ATOM   2868  HB2 PRO A 182     -26.172  -3.461  94.767  1.00  0.00      A120  
ATOM   2869  CG  PRO A 182     -25.758  -3.960  96.829  1.00  0.00      A120  
ATOM   2870  HG1 PRO A 182     -26.695  -4.556  96.786  1.00  0.00      A120  
ATOM   2871  HG2 PRO A 182     -24.979  -4.555  97.352  1.00  0.00      A120  
ATOM   2872  C   PRO A 182     -24.922  -1.273  94.526  1.00  0.00      A120  
ATOM   2873  O   PRO A 182     -25.902  -0.532  94.635  1.00  0.00      A120  
ATOM   2874  N   ILE A 183     -24.124  -1.274  93.463  1.00  0.00      A120  
ATOM   2875  HN  ILE A 183     -23.362  -1.912  93.384  1.00  0.00      A120  
ATOM   2876  CA  ILE A 183     -24.295  -0.355  92.340  1.00  0.00      A120  
ATOM   2877  HA  ILE A 183     -25.299   0.041  92.382  1.00  0.00      A120  
ATOM   2878  CB  ILE A 183     -23.265   0.789  92.410  1.00  0.00      A120  
ATOM   2879  HB  ILE A 183     -22.250   0.357  92.538  1.00  0.00      A120  
ATOM   2880  CG2 ILE A 183     -23.286   1.641  91.152  1.00  0.00      A120  
ATOM   2881 HG21 ILE A 183     -24.292   2.092  91.013  1.00  0.00      A120  
ATOM   2882 HG22 ILE A 183     -23.053   1.013  90.266  1.00  0.00      A120  
ATOM   2883 HG23 ILE A 183     -22.539   2.459  91.237  1.00  0.00      A120  
ATOM   2884  CG1 ILE A 183     -23.524   1.659  93.645  1.00  0.00      A120  
ATOM   2885 HG11 ILE A 183     -23.554   1.000  94.538  1.00  0.00      A120  
ATOM   2886 HG12 ILE A 183     -24.513   2.150  93.527  1.00  0.00      A120  
ATOM   2887  CD  ILE A 183     -22.482   2.732  93.877  1.00  0.00      A120  
ATOM   2888  HD1 ILE A 183     -22.563   3.518  93.096  1.00  0.00      A120  
ATOM   2889  HD2 ILE A 183     -21.464   2.288  93.829  1.00  0.00      A120  
ATOM   2890  HD3 ILE A 183     -22.638   3.202  94.871  1.00  0.00      A120  
ATOM   2891  C   ILE A 183     -24.173  -1.162  91.051  1.00  0.00      A120  
ATOM   2892  O   ILE A 183     -23.318  -2.054  90.963  1.00  0.00      A120  
ATOM   2893  N   PRO A 184     -24.993  -0.894  90.036  1.00  0.00      A120  
ATOM   2894  CD  PRO A 184     -26.145   0.024  90.032  1.00  0.00      A120  
ATOM   2895  HD1 PRO A 184     -25.805   1.063  89.837  1.00  0.00      A120  
ATOM   2896  HD2 PRO A 184     -26.676  -0.025  91.005  1.00  0.00      A120  
ATOM   2897  CA  PRO A 184     -24.896  -1.660  88.787  1.00  0.00      A120  
ATOM   2898  HA  PRO A 184     -24.967  -2.717  88.988  1.00  0.00      A120  
ATOM   2899  CB  PRO A 184     -26.038  -1.093  87.935  1.00  0.00      A120  
ATOM   2900  HB1 PRO A 184     -26.529  -1.899  87.348  1.00  0.00      A120  
ATOM   2901  HB2 PRO A 184     -25.659  -0.318  87.234  1.00  0.00      A120  
ATOM   2902  CG  PRO A 184     -26.991  -0.498  88.915  1.00  0.00      A120  
ATOM   2903  HG1 PRO A 184     -27.571   0.325  88.446  1.00  0.00      A120  
ATOM   2904  HG2 PRO A 184     -27.700  -1.267  89.288  1.00  0.00      A120  
ATOM   2905  C   PRO A 184     -23.545  -1.459  88.118  1.00  0.00      A120  
ATOM   2906  O   PRO A 184     -23.079  -0.332  87.950  1.00  0.00      A120  
ATOM   2907  N   ILE A 185     -22.915  -2.568  87.736  1.00  0.00      A120  
ATOM   2908  HN  ILE A 185     -23.302  -3.472  87.898  1.00  0.00      A120  
ATOM   2909  CA  ILE A 185     -21.625  -2.545  87.060  1.00  0.00      A120  
ATOM   2910  HA  ILE A 185     -21.350  -1.511  86.916  1.00  0.00      A120  
ATOM   2911  CB  ILE A 185     -20.533  -3.272  87.864  1.00  0.00      A120  
ATOM   2912  HB  ILE A 185     -20.622  -4.368  87.704  1.00  0.00      A120  
ATOM   2913  CG2 ILE A 185     -19.158  -2.806  87.416  1.00  0.00      A120  
ATOM   2914 HG21 ILE A 185     -18.987  -1.757  87.740  1.00  0.00      A120  
ATOM   2915 HG22 ILE A 185     -19.087  -2.851  86.308  1.00  0.00      A120  
ATOM   2916 HG23 ILE A 185     -18.374  -3.450  87.869  1.00  0.00      A120  
ATOM   2917  CG1 ILE A 185     -20.711  -3.043  89.363  1.00  0.00      A120  
ATOM   2918 HG11 ILE A 185     -21.776  -3.219  89.624  1.00  0.00      A120  
ATOM   2919 HG12 ILE A 185     -20.453  -1.988  89.593  1.00  0.00      A120  
ATOM   2920  CD  ILE A 185     -19.845  -3.951  90.221  1.00  0.00      A120  
ATOM   2921  HD1 ILE A 185     -18.791  -3.919  89.869  1.00  0.00      A120  
ATOM   2922  HD2 ILE A 185     -20.210  -4.998  90.151  1.00  0.00      A120  
ATOM   2923  HD3 ILE A 185     -19.877  -3.614  91.279  1.00  0.00      A120  
ATOM   2924  C   ILE A 185     -21.788  -3.196  85.697  1.00  0.00      A120  
ATOM   2925  O   ILE A 185     -22.319  -4.309  85.594  1.00  0.00      A120  
ATOM   2926  N   HSD A 186     -21.331  -2.511  84.656  1.00  0.00      A120  
ATOM   2927  HN  HSD A 186     -20.976  -1.584  84.752  1.00  0.00      A120  
ATOM   2928  CA  HSD A 186     -21.318  -3.059  83.307  1.00  0.00      A120  
ATOM   2929  HA  HSD A 186     -21.952  -3.933  83.299  1.00  0.00      A120  
ATOM   2930  CB  HSD A 186     -21.816  -2.039  82.283  1.00  0.00      A120  
ATOM   2931  HB1 HSD A 186     -21.960  -2.556  81.311  1.00  0.00      A120  
ATOM   2932  HB2 HSD A 186     -21.043  -1.250  82.166  1.00  0.00      A120  
ATOM   2933  ND1 HSD A 186     -24.230  -1.440  81.855  1.00  0.00      A120  
ATOM   2934  HD1 HSD A 186     -24.284  -1.943  80.993  1.00  0.00      A120  
ATOM   2935  CG  HSD A 186     -23.107  -1.371  82.650  1.00  0.00      A120  
ATOM   2936  CE1 HSD A 186     -25.205  -0.743  82.412  1.00  0.00      A120  
ATOM   2937  HE1 HSD A 186     -26.205  -0.634  81.992  1.00  0.00      A120  
ATOM   2938  NE2 HSD A 186     -24.754  -0.220  83.537  1.00  0.00      A120  
ATOM   2939  CD2 HSD A 186     -23.442  -0.592  83.706  1.00  0.00      A120  
ATOM   2940  HD2 HSD A 186     -22.870  -0.267  84.565  1.00  0.00      A120  
ATOM   2941  C   HSD A 186     -19.887  -3.482  82.998  1.00  0.00      A120  
ATOM   2942  O   HSD A 186     -19.007  -2.631  82.831  1.00  0.00      A120  
ATOM   2943  N   TYR A 187     -19.650  -4.789  82.929  1.00  0.00      A120  
ATOM   2944  HN  TYR A 187     -20.347  -5.471  83.137  1.00  0.00      A120  
ATOM   2945  CA  TYR A 187     -18.341  -5.295  82.540  1.00  0.00      A120  
ATOM   2946  HA  TYR A 187     -17.590  -4.680  83.014  1.00  0.00      A120  
ATOM   2947  CB  TYR A 187     -18.178  -6.753  82.966  1.00  0.00      A120  
ATOM   2948  HB1 TYR A 187     -17.559  -7.287  82.214  1.00  0.00      A120  
ATOM   2949  HB2 TYR A 187     -19.179  -7.227  83.042  1.00  0.00      A120  
ATOM   2950  CG  TYR A 187     -17.499  -6.924  84.306  1.00  0.00      A120  
ATOM   2951  CD1 TYR A 187     -18.229  -6.895  85.484  1.00  0.00      A120  
ATOM   2952  HD1 TYR A 187     -19.298  -6.745  85.441  1.00  0.00      A120  
ATOM   2953  CE1 TYR A 187     -17.616  -7.054  86.712  1.00  0.00      A120  
ATOM   2954  HE1 TYR A 187     -18.201  -7.029  87.620  1.00  0.00      A120  
ATOM   2955  CZ  TYR A 187     -16.251  -7.246  86.769  1.00  0.00      A120  
ATOM   2956  OH  TYR A 187     -15.636  -7.404  87.991  1.00  0.00      A120  
ATOM   2957  HH  TYR A 187     -16.311  -7.352  88.672  1.00  0.00      A120  
ATOM   2958  CD2 TYR A 187     -16.126  -7.121  84.390  1.00  0.00      A120  
ATOM   2959  HD2 TYR A 187     -15.538  -7.149  83.485  1.00  0.00      A120  
ATOM   2960  CE2 TYR A 187     -15.500  -7.280  85.611  1.00  0.00      A120  
ATOM   2961  HE2 TYR A 187     -14.432  -7.431  85.659  1.00  0.00      A120  
ATOM   2962  C   TYR A 187     -18.168  -5.154  81.033  1.00  0.00      A120  
ATOM   2963  O   TYR A 187     -19.059  -5.518  80.263  1.00  0.00      A120  
ATOM   2964  N   CYS A 188     -17.015  -4.633  80.613  1.00  0.00      A120  
ATOM   2965  HN  CYS A 188     -16.265  -4.447  81.242  1.00  0.00      A120  
ATOM   2966  CA  CYS A 188     -16.766  -4.300  79.218  1.00  0.00      A120  
ATOM   2967  HA  CYS A 188     -17.618  -4.627  78.642  1.00  0.00      A120  
ATOM   2968  CB  CYS A 188     -16.549  -2.791  79.035  1.00  0.00      A120  
ATOM   2969  HB1 CYS A 188     -16.277  -2.615  77.974  1.00  0.00      A120  
ATOM   2970  HB2 CYS A 188     -15.689  -2.493  79.670  1.00  0.00      A120  
ATOM   2971  SG  CYS A 188     -17.969  -1.743  79.453  1.00  0.00      A120  
ATOM   2972  C   CYS A 188     -15.550  -5.053  78.691  1.00  0.00      A120  
ATOM   2973  O   CYS A 188     -14.723  -5.560  79.453  1.00  0.00      A120  
ATOM   2974  N   ALA A 189     -15.450  -5.110  77.363  1.00  0.00      A120  
ATOM   2975  HN  ALA A 189     -16.129  -4.678  76.774  1.00  0.00      A120  
ATOM   2976  CA  ALA A 189     -14.369  -5.790  76.670  1.00  0.00      A120  
ATOM   2977  HA  ALA A 189     -13.714  -6.217  77.414  1.00  0.00      A120  
ATOM   2978  CB  ALA A 189     -14.914  -6.890  75.748  1.00  0.00      A120  
ATOM   2979  HB1 ALA A 189     -15.595  -6.449  74.988  1.00  0.00      A120  
ATOM   2980  HB2 ALA A 189     -15.482  -7.635  76.344  1.00  0.00      A120  
ATOM   2981  HB3 ALA A 189     -14.074  -7.393  75.222  1.00  0.00      A120  
ATOM   2982  C   ALA A 189     -13.553  -4.795  75.851  1.00  0.00      A120  
ATOM   2983  O   ALA A 189     -14.093  -3.801  75.357  1.00  0.00      A120  
ATOM   2984  N   PRO A 190     -12.252  -5.028  75.693  1.00  0.00      A120  
ATOM   2985  CD  PRO A 190     -11.467  -6.118  76.301  1.00  0.00      A120  
ATOM   2986  HD1 PRO A 190     -11.842  -7.102  75.947  1.00  0.00      A120  
ATOM   2987  HD2 PRO A 190     -11.531  -6.063  77.408  1.00  0.00      A120  
ATOM   2988  CA  PRO A 190     -11.402  -4.094  74.948  1.00  0.00      A120  
ATOM   2989  HA  PRO A 190     -11.734  -3.079  75.095  1.00  0.00      A120  
ATOM   2990  CB  PRO A 190     -10.006  -4.398  75.493  1.00  0.00      A120  
ATOM   2991  HB1 PRO A 190      -9.793  -3.798  76.403  1.00  0.00      A120  
ATOM   2992  HB2 PRO A 190      -9.225  -4.186  74.732  1.00  0.00      A120  
ATOM   2993  CG  PRO A 190     -10.061  -5.851  75.812  1.00  0.00      A120  
ATOM   2994  HG1 PRO A 190      -9.842  -6.456  74.906  1.00  0.00      A120  
ATOM   2995  HG2 PRO A 190      -9.320  -6.104  76.600  1.00  0.00      A120  
ATOM   2996  C   PRO A 190     -11.481  -4.348  73.444  1.00  0.00      A120  
ATOM   2997  O   PRO A 190     -12.220  -5.206  72.967  1.00  0.00      A120  
ATOM   2998  N   ALA A 191     -10.694  -3.575  72.697  1.00  0.00      A120  
ATOM   2999  HN  ALA A 191     -10.114  -2.865  73.090  1.00  0.00      A120  
ATOM   3000  CA  ALA A 191     -10.639  -3.729  71.248  1.00  0.00      A120  
ATOM   3001  HA  ALA A 191     -11.651  -3.805  70.880  1.00  0.00      A120  
ATOM   3002  CB  ALA A 191      -9.929  -2.536  70.612  1.00  0.00      A120  
ATOM   3003  HB1 ALA A 191      -8.846  -2.561  70.858  1.00  0.00      A120  
ATOM   3004  HB2 ALA A 191     -10.360  -1.588  71.000  1.00  0.00      A120  
ATOM   3005  HB3 ALA A 191     -10.042  -2.574  69.507  1.00  0.00      A120  
ATOM   3006  C   ALA A 191      -9.923  -5.022  70.883  1.00  0.00      A120  
ATOM   3007  O   ALA A 191      -8.818  -5.289  71.362  1.00  0.00      A120  
ATOM   3008  N   GLY A 192     -10.547  -5.816  70.020  1.00  0.00      A120  
ATOM   3009  HN  GLY A 192     -11.364  -5.522  69.531  1.00  0.00      A120  
ATOM   3010  CA  GLY A 192     -10.088  -7.155  69.731  1.00  0.00      A120  
ATOM   3011  HA1 GLY A 192      -9.050  -7.215  70.022  1.00  0.00      A120  
ATOM   3012  HA2 GLY A 192     -10.186  -7.312  68.667  1.00  0.00      A120  
ATOM   3013  C   GLY A 192     -10.859  -8.235  70.455  1.00  0.00      A120  
ATOM   3014  O   GLY A 192     -10.691  -9.417  70.135  1.00  0.00      A120  
ATOM   3015  N   PHE A 193     -11.696  -7.858  71.419  1.00  0.00      A120  
ATOM   3016  HN  PHE A 193     -11.771  -6.903  71.693  1.00  0.00      A120  
ATOM   3017  CA  PHE A 193     -12.557  -8.777  72.143  1.00  0.00      A120  
ATOM   3018  HA  PHE A 193     -12.587  -9.705  71.591  1.00  0.00      A120  
ATOM   3019  CB  PHE A 193     -12.047  -9.031  73.570  1.00  0.00      A120  
ATOM   3020  HB1 PHE A 193     -12.754  -9.709  74.094  1.00  0.00      A120  
ATOM   3021  HB2 PHE A 193     -11.977  -8.062  74.109  1.00  0.00      A120  
ATOM   3022  CG  PHE A 193     -10.684  -9.674  73.635  1.00  0.00      A120  
ATOM   3023  CD1 PHE A 193      -9.531  -8.926  73.445  1.00  0.00      A120  
ATOM   3024  HD1 PHE A 193      -9.610  -7.869  73.241  1.00  0.00      A120  
ATOM   3025  CE1 PHE A 193      -8.282  -9.518  73.514  1.00  0.00      A120  
ATOM   3026  HE1 PHE A 193      -7.393  -8.926  73.353  1.00  0.00      A120  
ATOM   3027  CZ  PHE A 193      -8.172 -10.867  73.789  1.00  0.00      A120  
ATOM   3028  HZ  PHE A 193      -7.199 -11.331  73.845  1.00  0.00      A120  
ATOM   3029  CD2 PHE A 193     -10.558 -11.024  73.915  1.00  0.00      A120  
ATOM   3030  HD2 PHE A 193     -11.444 -11.621  74.075  1.00  0.00      A120  
ATOM   3031  CE2 PHE A 193      -9.312 -11.619  73.992  1.00  0.00      A120  
ATOM   3032  HE2 PHE A 193      -9.230 -12.674  74.211  1.00  0.00      A120  
ATOM   3033  C   PHE A 193     -13.966  -8.196  72.191  1.00  0.00      A120  
ATOM   3034  O   PHE A 193     -14.168  -6.995  71.997  1.00  0.00      A120  
ATOM   3035  N   ALA A 194     -14.942  -9.062  72.452  1.00  0.00      A120  
ATOM   3036  HN  ALA A 194     -14.771 -10.036  72.578  1.00  0.00      A120  
ATOM   3037  CA  ALA A 194     -16.329  -8.628  72.569  1.00  0.00      A120  
ATOM   3038  HA  ALA A 194     -16.335  -7.692  73.108  1.00  0.00      A120  
ATOM   3039  CB  ALA A 194     -16.991  -8.448  71.200  1.00  0.00      A120  
ATOM   3040  HB1 ALA A 194     -16.981  -9.408  70.642  1.00  0.00      A120  
ATOM   3041  HB2 ALA A 194     -16.436  -7.688  70.609  1.00  0.00      A120  
ATOM   3042  HB3 ALA A 194     -18.046  -8.125  71.330  1.00  0.00      A120  
ATOM   3043  C   ALA A 194     -17.096  -9.641  73.401  1.00  0.00      A120  
ATOM   3044  O   ALA A 194     -16.663 -10.780  73.583  1.00  0.00      A120  
ATOM   3045  N   ILE A 195     -18.252  -9.210  73.896  1.00  0.00      A120  
ATOM   3046  HN  ILE A 195     -18.609  -8.305  73.680  1.00  0.00      A120  
ATOM   3047  CA  ILE A 195     -19.079 -10.019  74.783  1.00  0.00      A120  
ATOM   3048  HA  ILE A 195     -18.490 -10.863  75.110  1.00  0.00      A120  
ATOM   3049  CB  ILE A 195     -19.550  -9.196  75.996  1.00  0.00      A120  
ATOM   3050  HB  ILE A 195     -20.342  -8.485  75.676  1.00  0.00      A120  
ATOM   3051  CG2 ILE A 195     -20.101 -10.115  77.069  1.00  0.00      A120  
ATOM   3052 HG21 ILE A 195     -19.316 -10.826  77.403  1.00  0.00      A120  
ATOM   3053 HG22 ILE A 195     -20.958 -10.696  76.666  1.00  0.00      A120  
ATOM   3054 HG23 ILE A 195     -20.434  -9.517  77.945  1.00  0.00      A120  
ATOM   3055  CG1 ILE A 195     -18.400  -8.350  76.550  1.00  0.00      A120  
ATOM   3056 HG11 ILE A 195     -17.986  -7.735  75.724  1.00  0.00      A120  
ATOM   3057 HG12 ILE A 195     -17.608  -9.034  76.922  1.00  0.00      A120  
ATOM   3058  CD  ILE A 195     -18.806  -7.428  77.678  1.00  0.00      A120  
ATOM   3059  HD1 ILE A 195     -19.039  -8.019  78.589  1.00  0.00      A120  
ATOM   3060  HD2 ILE A 195     -19.711  -6.852  77.388  1.00  0.00      A120  
ATOM   3061  HD3 ILE A 195     -17.975  -6.728  77.912  1.00  0.00      A120  
ATOM   3062  C   ILE A 195     -20.263 -10.566  74.001  1.00  0.00      A120  
ATOM   3063  O   ILE A 195     -20.855  -9.869  73.168  1.00  0.00      A120  
ATOM   3064  N   LEU A 196     -20.616 -11.820  74.273  1.00  0.00      A120  
ATOM   3065  HN  LEU A 196     -20.131 -12.364  74.952  1.00  0.00      A120  
ATOM   3066  CA  LEU A 196     -21.726 -12.487  73.608  1.00  0.00      A120  
ATOM   3067  HA  LEU A 196     -22.098 -11.828  72.838  1.00  0.00      A120  
ATOM   3068  CB  LEU A 196     -21.274 -13.816  72.996  1.00  0.00      A120  
ATOM   3069  HB1 LEU A 196     -22.146 -14.272  72.483  1.00  0.00      A120  
ATOM   3070  HB2 LEU A 196     -20.952 -14.483  73.823  1.00  0.00      A120  
ATOM   3071  CG  LEU A 196     -20.126 -13.728  71.987  1.00  0.00      A120  
ATOM   3072  HG  LEU A 196     -19.236 -13.292  72.489  1.00  0.00      A120  
ATOM   3073  CD1 LEU A 196     -19.760 -15.097  71.424  1.00  0.00      A120  
ATOM   3074 HD11 LEU A 196     -20.636 -15.545  70.908  1.00  0.00      A120  
ATOM   3075 HD12 LEU A 196     -19.450 -15.775  72.248  1.00  0.00      A120  
ATOM   3076 HD13 LEU A 196     -18.931 -14.996  70.692  1.00  0.00      A120  
ATOM   3077  CD2 LEU A 196     -20.470 -12.757  70.866  1.00  0.00      A120  
ATOM   3078 HD21 LEU A 196     -20.654 -11.744  71.282  1.00  0.00      A120  
ATOM   3079 HD22 LEU A 196     -21.388 -13.097  70.340  1.00  0.00      A120  
ATOM   3080 HD23 LEU A 196     -19.627 -12.697  70.145  1.00  0.00      A120  
ATOM   3081  C   LEU A 196     -22.855 -12.704  74.606  1.00  0.00      A120  
ATOM   3082  O   LEU A 196     -22.638 -13.267  75.684  1.00  0.00      A120  
ATOM   3083  N   LYS A 197     -24.052 -12.249  74.245  1.00  0.00      A120  
ATOM   3084  HN  LYS A 197     -24.207 -11.865  73.338  1.00  0.00      A120  
ATOM   3085  CA  LYS A 197     -25.221 -12.268  75.118  1.00  0.00      A120  
ATOM   3086  HA  LYS A 197     -24.909 -12.620  76.090  1.00  0.00      A120  
ATOM   3087  CB  LYS A 197     -25.824 -10.869  75.226  1.00  0.00      A120  
ATOM   3088  HB1 LYS A 197     -26.130 -10.547  74.209  1.00  0.00      A120  
ATOM   3089  HB2 LYS A 197     -25.036 -10.183  75.600  1.00  0.00      A120  
ATOM   3090  CG  LYS A 197     -27.029 -10.745  76.141  1.00  0.00      A120  
ATOM   3091  HG1 LYS A 197     -26.752 -11.065  77.168  1.00  0.00      A120  
ATOM   3092  HG2 LYS A 197     -27.848 -11.398  75.770  1.00  0.00      A120  
ATOM   3093  CD  LYS A 197     -27.501  -9.297  76.167  1.00  0.00      A120  
ATOM   3094  HD1 LYS A 197     -27.802  -8.999  75.140  1.00  0.00      A120  
ATOM   3095  HD2 LYS A 197     -26.660  -8.651  76.497  1.00  0.00      A120  
ATOM   3096  CE  LYS A 197     -28.680  -9.087  77.104  1.00  0.00      A120  
ATOM   3097  HE1 LYS A 197     -28.401  -9.393  78.135  1.00  0.00      A120  
ATOM   3098  HE2 LYS A 197     -29.551  -9.678  76.752  1.00  0.00      A120  
ATOM   3099  NZ  LYS A 197     -29.088  -7.652  77.148  1.00  0.00      A120  
ATOM   3100  HZ1 LYS A 197     -29.364  -7.341  76.195  1.00  0.00      A120  
ATOM   3101  HZ2 LYS A 197     -28.291  -7.075  77.484  1.00  0.00      A120  
ATOM   3102  HZ3 LYS A 197     -29.894  -7.541  77.796  1.00  0.00      A120  
ATOM   3103  C   LYS A 197     -26.231 -13.262  74.556  1.00  0.00      A120  
ATOM   3104  O   LYS A 197     -26.833 -13.015  73.506  1.00  0.00      A120  
ATOM   3105  N   CYS A 198     -26.424 -14.377  75.259  1.00  0.00      A120  
ATOM   3106  HN  CYS A 198     -25.945 -14.557  76.115  1.00  0.00      A120  
ATOM   3107  CA  CYS A 198     -27.354 -15.408  74.811  1.00  0.00      A120  
ATOM   3108  HA  CYS A 198     -27.303 -15.464  73.734  1.00  0.00      A120  
ATOM   3109  CB  CYS A 198     -26.985 -16.752  75.434  1.00  0.00      A120  
ATOM   3110  HB1 CYS A 198     -26.838 -16.589  76.522  1.00  0.00      A120  
ATOM   3111  HB2 CYS A 198     -26.019 -17.073  74.994  1.00  0.00      A120  
ATOM   3112  SG  CYS A 198     -28.188 -18.075  75.207  1.00  0.00      A120  
ATOM   3113  C   CYS A 198     -28.775 -14.992  75.179  1.00  0.00      A120  
ATOM   3114  O   CYS A 198     -29.108 -14.868  76.362  1.00  0.00      A120  
ATOM   3115  N   LYS A 199     -29.609 -14.784  74.162  1.00  0.00      A120  
ATOM   3116  HN  LYS A 199     -29.391 -15.083  73.237  1.00  0.00      A120  
ATOM   3117  CA  LYS A 199     -30.889 -14.109  74.322  1.00  0.00      A120  
ATOM   3118  HA  LYS A 199     -30.886 -13.600  75.274  1.00  0.00      A120  
ATOM   3119  CB  LYS A 199     -31.097 -13.112  73.180  1.00  0.00      A120  
ATOM   3120  HB1 LYS A 199     -32.116 -12.681  73.274  1.00  0.00      A120  
ATOM   3121  HB2 LYS A 199     -31.026 -13.663  72.218  1.00  0.00      A120  
ATOM   3122  CG  LYS A 199     -30.098 -11.973  73.154  1.00  0.00      A120  
ATOM   3123  HG1 LYS A 199     -29.091 -12.372  72.904  1.00  0.00      A120  
ATOM   3124  HG2 LYS A 199     -30.056 -11.496  74.157  1.00  0.00      A120  
ATOM   3125  CD  LYS A 199     -30.499 -10.938  72.121  1.00  0.00      A120  
ATOM   3126  HD1 LYS A 199     -29.738 -10.130  72.101  1.00  0.00      A120  
ATOM   3127  HD2 LYS A 199     -31.480 -10.500  72.405  1.00  0.00      A120  
ATOM   3128  CE  LYS A 199     -30.609 -11.554  70.737  1.00  0.00      A120  
ATOM   3129  HE1 LYS A 199     -31.373 -12.360  70.743  1.00  0.00      A120  
ATOM   3130  HE2 LYS A 199     -29.624 -11.965  70.429  1.00  0.00      A120  
ATOM   3131  NZ  LYS A 199     -31.018 -10.545  69.722  1.00  0.00      A120  
ATOM   3132  HZ1 LYS A 199     -30.313  -9.781  69.687  1.00  0.00      A120  
ATOM   3133  HZ2 LYS A 199     -31.945 -10.149  69.981  1.00  0.00      A120  
ATOM   3134  HZ3 LYS A 199     -31.084 -10.999  68.789  1.00  0.00      A120  
ATOM   3135  C   LYS A 199     -32.097 -15.036  74.399  1.00  0.00      A120  
ATOM   3136  O   LYS A 199     -33.205 -14.544  74.631  1.00  0.00      A120  
ATOM   3137  N   ASP A 200     -31.938 -16.344  74.216  1.00  0.00      A120  
ATOM   3138  HN  ASP A 200     -31.048 -16.786  74.138  1.00  0.00      A120  
ATOM   3139  CA  ASP A 200     -33.123 -17.189  74.122  1.00  0.00      A120  
ATOM   3140  HA  ASP A 200     -33.841 -16.684  73.493  1.00  0.00      A120  
ATOM   3141  CB  ASP A 200     -32.783 -18.562  73.537  1.00  0.00      A120  
ATOM   3142  HB1 ASP A 200     -32.189 -18.421  72.609  1.00  0.00      A120  
ATOM   3143  HB2 ASP A 200     -33.728 -19.092  73.289  1.00  0.00      A120  
ATOM   3144  CG  ASP A 200     -31.988 -19.424  74.483  1.00  0.00      A120  
ATOM   3145  OD1 ASP A 200     -31.066 -18.891  75.125  1.00  0.00      A120  
ATOM   3146  OD2 ASP A 200     -32.283 -20.634  74.579  1.00  0.00      A120  
ATOM   3147  C   ASP A 200     -33.785 -17.325  75.489  1.00  0.00      A120  
ATOM   3148  O   ASP A 200     -33.113 -17.442  76.518  1.00  0.00      A120  
ATOM   3149  N   LYS A 201     -35.120 -17.294  75.485  1.00  0.00      A120  
ATOM   3150  HN  LYS A 201     -35.656 -17.375  74.648  1.00  0.00      A120  
ATOM   3151  CA  LYS A 201     -35.875 -17.134  76.726  1.00  0.00      A120  
ATOM   3152  HA  LYS A 201     -35.500 -16.261  77.240  1.00  0.00      A120  
ATOM   3153  CB  LYS A 201     -37.362 -16.974  76.413  1.00  0.00      A120  
ATOM   3154  HB1 LYS A 201     -37.904 -16.798  77.365  1.00  0.00      A120  
ATOM   3155  HB2 LYS A 201     -37.729 -17.919  75.959  1.00  0.00      A120  
ATOM   3156  CG  LYS A 201     -37.670 -15.830  75.463  1.00  0.00      A120  
ATOM   3157  HG1 LYS A 201     -38.771 -15.739  75.350  1.00  0.00      A120  
ATOM   3158  HG2 LYS A 201     -37.224 -16.052  74.470  1.00  0.00      A120  
ATOM   3159  CD  LYS A 201     -37.112 -14.514  75.975  1.00  0.00      A120  
ATOM   3160  HD1 LYS A 201     -36.004 -14.575  76.008  1.00  0.00      A120  
ATOM   3161  HD2 LYS A 201     -37.492 -14.330  77.003  1.00  0.00      A120  
ATOM   3162  CE  LYS A 201     -37.523 -13.362  75.078  1.00  0.00      A120  
ATOM   3163  HE1 LYS A 201     -38.630 -13.271  75.070  1.00  0.00      A120  
ATOM   3164  HE2 LYS A 201     -37.147 -13.539  74.048  1.00  0.00      A120  
ATOM   3165  NZ  LYS A 201     -36.967 -12.062  75.543  1.00  0.00      A120  
ATOM   3166  HZ1 LYS A 201     -35.929 -12.112  75.551  1.00  0.00      A120  
ATOM   3167  HZ2 LYS A 201     -37.312 -11.862  76.504  1.00  0.00      A120  
ATOM   3168  HZ3 LYS A 201     -37.274 -11.304  74.900  1.00  0.00      A120  
ATOM   3169  C   LYS A 201     -35.644 -18.301  77.675  1.00  0.00      A120  
ATOM   3170  O   LYS A 201     -35.240 -18.107  78.827  1.00  0.00      A120  
ATOM   3171  N   LYS A 202     -35.875 -19.525  77.210  1.00  0.00      A120  
ATOM   3172  HN  LYS A 202     -36.193 -19.690  76.280  1.00  0.00      A120  
ATOM   3173  CA  LYS A 202     -35.672 -20.704  78.042  1.00  0.00      A120  
ATOM   3174  HA  LYS A 202     -35.645 -20.382  79.072  1.00  0.00      A120  
ATOM   3175  CB  LYS A 202     -36.791 -21.723  77.838  1.00  0.00      A120  
ATOM   3176  HB1 LYS A 202     -36.504 -22.672  78.337  1.00  0.00      A120  
ATOM   3177  HB2 LYS A 202     -36.909 -21.910  76.750  1.00  0.00      A120  
ATOM   3178  CG  LYS A 202     -38.129 -21.259  78.402  1.00  0.00      A120  
ATOM   3179  HG1 LYS A 202     -38.534 -20.454  77.752  1.00  0.00      A120  
ATOM   3180  HG2 LYS A 202     -37.967 -20.850  79.422  1.00  0.00      A120  
ATOM   3181  CD  LYS A 202     -39.142 -22.386  78.479  1.00  0.00      A120  
ATOM   3182  HD1 LYS A 202     -40.016 -22.048  79.075  1.00  0.00      A120  
ATOM   3183  HD2 LYS A 202     -38.677 -23.259  78.986  1.00  0.00      A120  
ATOM   3184  CE  LYS A 202     -39.614 -22.807  77.102  1.00  0.00      A120  
ATOM   3185  HE1 LYS A 202     -38.771 -23.254  76.534  1.00  0.00      A120  
ATOM   3186  HE2 LYS A 202     -40.019 -21.927  76.556  1.00  0.00      A120  
ATOM   3187  NZ  LYS A 202     -40.696 -23.826  77.192  1.00  0.00      A120  
ATOM   3188  HZ1 LYS A 202     -41.504 -23.429  77.713  1.00  0.00      A120  
ATOM   3189  HZ2 LYS A 202     -40.340 -24.665  77.692  1.00  0.00      A120  
ATOM   3190  HZ3 LYS A 202     -40.999 -24.095  76.234  1.00  0.00      A120  
ATOM   3191  C   LYS A 202     -34.305 -21.277  77.699  1.00  0.00      A120  
ATOM   3192  O   LYS A 202     -34.121 -21.893  76.644  1.00  0.00      A120  
ATOM   3193  N   PHE A 203     -33.344 -21.055  78.600  1.00  0.00      A120  
ATOM   3194  HN  PHE A 203     -33.578 -20.509  79.400  1.00  0.00      A120  
ATOM   3195  CA  PHE A 203     -31.950 -21.335  78.370  1.00  0.00      A120  
ATOM   3196  HA  PHE A 203     -31.830 -21.987  77.517  1.00  0.00      A120  
ATOM   3197  CB  PHE A 203     -31.218 -19.985  78.147  1.00  0.00      A120  
ATOM   3198  HB1 PHE A 203     -31.462 -19.268  78.960  1.00  0.00      A120  
ATOM   3199  HB2 PHE A 203     -31.629 -19.543  77.214  1.00  0.00      A120  
ATOM   3200  CG  PHE A 203     -29.721 -20.095  77.994  1.00  0.00      A120  
ATOM   3201  CD1 PHE A 203     -29.147 -21.097  77.194  1.00  0.00      A120  
ATOM   3202  HD1 PHE A 203     -29.786 -21.752  76.619  1.00  0.00      A120  
ATOM   3203  CE1 PHE A 203     -27.756 -21.223  77.096  1.00  0.00      A120  
ATOM   3204  HE1 PHE A 203     -27.327 -21.995  76.472  1.00  0.00      A120  
ATOM   3205  CZ  PHE A 203     -26.930 -20.319  77.773  1.00  0.00      A120  
ATOM   3206  HZ  PHE A 203     -25.857 -20.423  77.712  1.00  0.00      A120  
ATOM   3207  CD2 PHE A 203     -28.878 -19.171  78.633  1.00  0.00      A120  
ATOM   3208  HD2 PHE A 203     -29.320 -18.350  79.179  1.00  0.00      A120  
ATOM   3209  CE2 PHE A 203     -27.487 -19.276  78.522  1.00  0.00      A120  
ATOM   3210  HE2 PHE A 203     -26.838 -18.560  79.004  1.00  0.00      A120  
ATOM   3211  C   PHE A 203     -31.400 -22.009  79.604  1.00  0.00      A120  
ATOM   3212  O   PHE A 203     -31.542 -21.480  80.703  1.00  0.00      A120  
ATOM   3213  N   ASN A 204     -30.713 -23.163  79.507  1.00  0.00      A120  
ATOM   3214  HN  ASN A 204     -30.549 -23.588  78.620  1.00  0.00      A120  
ATOM   3215  CA  ASN A 204     -30.259 -23.861  80.703  1.00  0.00      A120  
ATOM   3216  HA  ASN A 204     -30.906 -23.594  81.525  1.00  0.00      A120  
ATOM   3217  CB  ASN A 204     -30.429 -25.406  80.573  1.00  0.00      A120 C
ATOM   3218  HB1 ASN A 204     -31.490 -25.626  80.325  1.00  0.00      A120 H
ATOM   3219  HB2 ASN A 204     -30.191 -25.893  81.542  1.00  0.00      A120 H
ATOM   3220  CG  ASN A 204     -29.552 -26.042  79.497  1.00  0.00      A120 C
ATOM   3221  OD1 ASN A 204     -28.661 -25.417  78.934  1.00  0.00      A120 O
ATOM   3222  ND2 ASN A 204     -29.780 -27.334  79.243  1.00  0.00      A120 N
ATOM   3223 HD22 ASN A 204     -30.529 -27.816  79.690  1.00  0.00      A120 H
ATOM   3224  C   ASN A 204     -28.846 -23.445  81.135  1.00  0.00      A120  
ATOM   3225  O   ASN A 204     -28.293 -23.960  82.106  1.00  0.00      A120  
ATOM   3226  N   GLY A 205     -28.230 -22.452  80.457  1.00  0.00      A120  
ATOM   3227  HN  GLY A 205     -28.692 -21.992  79.702  1.00  0.00      A120  
ATOM   3228  CA  GLY A 205     -26.892 -21.983  80.737  1.00  0.00      A120  
ATOM   3229  HA1 GLY A 205     -26.769 -21.983  81.810  1.00  0.00      A120  
ATOM   3230  HA2 GLY A 205     -26.816 -20.977  80.353  1.00  0.00      A120  
ATOM   3231  C   GLY A 205     -25.786 -22.814  80.127  1.00  0.00      A120  
ATOM   3232  O   GLY A 205     -24.666 -22.312  79.970  1.00  0.00      A120  
ATOM   3233  N   THR A 206     -26.067 -24.042  79.660  1.00  0.00      A120  
ATOM   3234  HN  THR A 206     -27.007 -24.376  79.674  1.00  0.00      A120  
ATOM   3235  CA  THR A 206     -25.065 -24.972  79.135  1.00  0.00      A120  
ATOM   3236  HA  THR A 206     -24.086 -24.514  79.153  1.00  0.00      A120  
ATOM   3237  CB  THR A 206     -25.018 -26.274  79.943  1.00  0.00      A120  
ATOM   3238  HB  THR A 206     -24.366 -27.033  79.462  1.00  0.00      A120  
ATOM   3239  OG1 THR A 206     -26.326 -26.812  80.116  1.00  0.00      A120  
ATOM   3240  HG1 THR A 206     -26.776 -26.542  79.313  1.00  0.00      A120  
ATOM   3241  CG2 THR A 206     -24.463 -25.992  81.344  1.00  0.00      A120  
ATOM   3242 HG21 THR A 206     -25.120 -25.280  81.887  1.00  0.00      A120  
ATOM   3243 HG22 THR A 206     -23.441 -25.561  81.272  1.00  0.00      A120  
ATOM   3244 HG23 THR A 206     -24.415 -26.933  81.934  1.00  0.00      A120  
ATOM   3245  C   THR A 206     -25.313 -25.418  77.700  1.00  0.00      A120  
ATOM   3246  O   THR A 206     -26.244 -26.177  77.442  1.00  0.00      A120  
ATOM   3247  N   GLY A 207     -24.436 -25.048  76.748  1.00  0.00      A120  
ATOM   3248  HN  GLY A 207     -23.790 -24.311  76.930  1.00  0.00      A120  
ATOM   3249  CA  GLY A 207     -24.441 -25.600  75.391  1.00  0.00      A120  
ATOM   3250  HA1 GLY A 207     -25.227 -26.336  75.302  1.00  0.00      A120  
ATOM   3251  HA2 GLY A 207     -23.458 -26.006  75.200  1.00  0.00      A120  
ATOM   3252  C   GLY A 207     -24.691 -24.553  74.341  1.00  0.00      A120  
ATOM   3253  O   GLY A 207     -24.692 -23.365  74.675  1.00  0.00      A120  
ATOM   3254  N   PRO A 208     -24.856 -24.918  73.065  1.00  0.00      A120  
ATOM   3255  CD  PRO A 208     -24.786 -26.306  72.586  1.00  0.00      A120  
ATOM   3256  HD1 PRO A 208     -25.047 -27.072  73.347  1.00  0.00      A120  
ATOM   3257  HD2 PRO A 208     -23.759 -26.500  72.211  1.00  0.00      A120  
ATOM   3258  CA  PRO A 208     -25.329 -24.025  72.001  1.00  0.00      A120  
ATOM   3259  HA  PRO A 208     -24.511 -23.363  71.754  1.00  0.00      A120  
ATOM   3260  CB  PRO A 208     -25.632 -24.954  70.809  1.00  0.00      A120  
ATOM   3261  HB1 PRO A 208     -24.750 -24.966  70.135  1.00  0.00      A120  
ATOM   3262  HB2 PRO A 208     -26.526 -24.647  70.224  1.00  0.00      A120  
ATOM   3263  CG  PRO A 208     -25.789 -26.341  71.435  1.00  0.00      A120  
ATOM   3264  HG1 PRO A 208     -26.816 -26.448  71.845  1.00  0.00      A120  
ATOM   3265  HG2 PRO A 208     -25.574 -27.163  70.718  1.00  0.00      A120  
ATOM   3266  C   PRO A 208     -26.471 -23.094  72.374  1.00  0.00      A120  
ATOM   3267  O   PRO A 208     -27.454 -23.552  72.956  1.00  0.00      A120  
ATOM   3268  N   CYS A 209     -26.386 -21.800  71.999  1.00  0.00      A120  
ATOM   3269  HN  CYS A 209     -25.623 -21.497  71.433  1.00  0.00      A120  
ATOM   3270  CA  CYS A 209     -27.500 -20.886  72.148  1.00  0.00      A120  
ATOM   3271  HA  CYS A 209     -28.270 -21.384  72.718  1.00  0.00      A120  
ATOM   3272  CB  CYS A 209     -27.041 -19.608  72.866  1.00  0.00      A120  
ATOM   3273  HB1 CYS A 209     -26.250 -19.144  72.242  1.00  0.00      A120  
ATOM   3274  HB2 CYS A 209     -26.591 -19.915  73.833  1.00  0.00      A120  
ATOM   3275  SG  CYS A 209     -28.304 -18.363  73.198  1.00  0.00      A120  
ATOM   3276  C   CYS A 209     -28.081 -20.535  70.783  1.00  0.00      A120  
ATOM   3277  O   CYS A 209     -27.327 -20.275  69.837  1.00  0.00      A120  
ATOM   3278  N   PRO A 210     -29.410 -20.526  70.646  1.00  0.00      A120  
ATOM   3279  CD  PRO A 210     -30.414 -20.887  71.658  1.00  0.00      A120  
ATOM   3280  HD1 PRO A 210     -30.716 -19.990  72.239  1.00  0.00      A120  
ATOM   3281  HD2 PRO A 210     -30.011 -21.664  72.341  1.00  0.00      A120  
ATOM   3282  CA  PRO A 210     -30.023 -20.240  69.339  1.00  0.00      A120  
ATOM   3283  HA  PRO A 210     -29.531 -20.802  68.561  1.00  0.00      A120  
ATOM   3284  CB  PRO A 210     -31.500 -20.602  69.557  1.00  0.00      A120  
ATOM   3285  HB1 PRO A 210     -31.886 -21.199  68.704  1.00  0.00      A120  
ATOM   3286  HB2 PRO A 210     -32.117 -19.684  69.662  1.00  0.00      A120  
ATOM   3287  CG  PRO A 210     -31.531 -21.408  70.824  1.00  0.00      A120  
ATOM   3288  HG1 PRO A 210     -32.503 -21.277  71.347  1.00  0.00      A120  
ATOM   3289  HG2 PRO A 210     -31.384 -22.487  70.604  1.00  0.00      A120  
ATOM   3290  C   PRO A 210     -29.879 -18.793  68.903  1.00  0.00      A120  
ATOM   3291  O   PRO A 210     -29.552 -18.509  67.747  1.00  0.00      A120  
ATOM   3292  N   SER A 211     -30.116 -17.873  69.834  1.00  0.00      A120  
ATOM   3293  HN  SER A 211     -30.296 -18.126  70.781  1.00  0.00      A120  
ATOM   3294  CA  SER A 211     -30.131 -16.441  69.553  1.00  0.00      A120  
ATOM   3295  HA  SER A 211     -30.042 -16.311  68.485  1.00  0.00      A120  
ATOM   3296  CB  SER A 211     -31.421 -15.798  70.057  1.00  0.00      A120  
ATOM   3297  HB1 SER A 211     -31.393 -14.705  69.860  1.00  0.00      A120  
ATOM   3298  HB2 SER A 211     -31.521 -15.975  71.149  1.00  0.00      A120  
ATOM   3299  OG  SER A 211     -32.555 -16.345  69.405  1.00  0.00      A120  
ATOM   3300  HG1 SER A 211     -32.640 -17.244  69.732  1.00  0.00      A120  
ATOM   3301  C   SER A 211     -28.911 -15.827  70.218  1.00  0.00      A120  
ATOM   3302  O   SER A 211     -28.839 -15.753  71.449  1.00  0.00      A120  
ATOM   3303  N   VAL A 212     -27.957 -15.387  69.406  1.00  0.00      A120  
ATOM   3304  HN  VAL A 212     -28.071 -15.392  68.416  1.00  0.00      A120  
ATOM   3305  CA  VAL A 212     -26.685 -14.869  69.890  1.00  0.00      A120  
ATOM   3306  HA  VAL A 212     -26.738 -14.822  70.967  1.00  0.00      A120  
ATOM   3307  CB  VAL A 212     -25.508 -15.756  69.460  1.00  0.00      A120  
ATOM   3308  HB  VAL A 212     -25.419 -15.741  68.353  1.00  0.00      A120  
ATOM   3309  CG1 VAL A 212     -24.220 -15.251  70.077  1.00  0.00      A120  
ATOM   3310 HG11 VAL A 212     -24.294 -15.270  71.185  1.00  0.00      A120  
ATOM   3311 HG12 VAL A 212     -24.028 -14.207  69.751  1.00  0.00      A120  
ATOM   3312 HG13 VAL A 212     -23.373 -15.901  69.768  1.00  0.00      A120  
ATOM   3313  CG2 VAL A 212     -25.762 -17.203  69.854  1.00  0.00      A120  
ATOM   3314 HG21 VAL A 212     -26.576 -17.631  69.230  1.00  0.00      A120  
ATOM   3315 HG22 VAL A 212     -26.068 -17.256  70.921  1.00  0.00      A120  
ATOM   3316 HG23 VAL A 212     -24.841 -17.804  69.698  1.00  0.00      A120  
ATOM   3317  C   VAL A 212     -26.520 -13.452  69.363  1.00  0.00      A120  
ATOM   3318  O   VAL A 212     -26.565 -13.226  68.148  1.00  0.00      A120  
ATOM   3319  N   SER A 213     -26.334 -12.503  70.276  1.00  0.00      A120  
ATOM   3320  HN  SER A 213     -26.388 -12.700  71.252  1.00  0.00      A120  
ATOM   3321  CA  SER A 213     -26.043 -11.122  69.930  1.00  0.00      A120  
ATOM   3322  HA  SER A 213     -25.846 -11.083  68.869  1.00  0.00      A120  
ATOM   3323  CB  SER A 213     -27.208 -10.188  70.283  1.00  0.00      A120  
ATOM   3324  HB1 SER A 213     -28.138 -10.557  69.801  1.00  0.00      A120  
ATOM   3325  HB2 SER A 213     -26.985  -9.162  69.920  1.00  0.00      A120  
ATOM   3326  OG  SER A 213     -27.415 -10.136  71.682  1.00  0.00      A120  
ATOM   3327  HG1 SER A 213     -27.765 -10.995  71.929  1.00  0.00      A120  
ATOM   3328  C   SER A 213     -24.786 -10.683  70.664  1.00  0.00      A120  
ATOM   3329  O   SER A 213     -24.454 -11.212  71.728  1.00  0.00      A120  
ATOM   3330  N   THR A 214     -24.089  -9.711  70.089  1.00  0.00      A120  
ATOM   3331  HN  THR A 214     -24.378  -9.289  69.234  1.00  0.00      A120  
ATOM   3332  CA  THR A 214     -22.857  -9.199  70.669  1.00  0.00      A120  
ATOM   3333  HA  THR A 214     -22.554  -9.875  71.455  1.00  0.00      A120  
ATOM   3334  CB  THR A 214     -21.753  -9.084  69.617  1.00  0.00      A120  
ATOM   3335  HB  THR A 214     -21.388 -10.096  69.339  1.00  0.00      A120  
ATOM   3336  OG1 THR A 214     -20.662  -8.324  70.153  1.00  0.00      A120  
ATOM   3337  HG1 THR A 214     -20.357  -8.806  70.925  1.00  0.00      A120  
ATOM   3338  CG2 THR A 214     -22.273  -8.402  68.361  1.00  0.00      A120  
ATOM   3339 HG21 THR A 214     -22.637  -7.381  68.604  1.00  0.00      A120  
ATOM   3340 HG22 THR A 214     -23.117  -8.986  67.936  1.00  0.00      A120  
ATOM   3341 HG23 THR A 214     -21.459  -8.320  67.610  1.00  0.00      A120  
ATOM   3342  C   THR A 214     -23.097  -7.841  71.313  1.00  0.00      A120  
ATOM   3343  O   THR A 214     -23.777  -6.980  70.746  1.00  0.00      A120  
ATOM   3344  N   VAL A 215     -22.549  -7.665  72.512  1.00  0.00      A120  
ATOM   3345  HN  VAL A 215     -22.151  -8.424  73.021  1.00  0.00      A120  
ATOM   3346  CA  VAL A 215     -22.488  -6.368  73.168  1.00  0.00      A120  
ATOM   3347  HA  VAL A 215     -22.772  -5.622  72.440  1.00  0.00      A120  
ATOM   3348  CB  VAL A 215     -23.414  -6.273  74.401  1.00  0.00      A120  
ATOM   3349  HB  VAL A 215     -22.873  -6.642  75.298  1.00  0.00      A120  
ATOM   3350  CG1 VAL A 215     -23.845  -4.831  74.627  1.00  0.00      A120  
ATOM   3351 HG11 VAL A 215     -24.394  -4.452  73.738  1.00  0.00      A120  
ATOM   3352 HG12 VAL A 215     -22.952  -4.191  74.791  1.00  0.00      A120  
ATOM   3353 HG13 VAL A 215     -24.516  -4.770  75.510  1.00  0.00      A120  
ATOM   3354  CG2 VAL A 215     -24.620  -7.182  74.245  1.00  0.00      A120  
ATOM   3355 HG21 VAL A 215     -24.397  -8.188  74.661  1.00  0.00      A120  
ATOM   3356 HG22 VAL A 215     -24.875  -7.292  73.169  1.00  0.00      A120  
ATOM   3357 HG23 VAL A 215     -25.488  -6.757  74.793  1.00  0.00      A120  
ATOM   3358  C   VAL A 215     -21.043  -6.127  73.572  1.00  0.00      A120  
ATOM   3359  O   VAL A 215     -20.283  -7.069  73.815  1.00  0.00      A120  
ATOM   3360  N   GLN A 216     -20.656  -4.854  73.621  1.00  0.00      A120  
ATOM   3361  HN  GLN A 216     -21.234  -4.098  73.324  1.00  0.00      A120  
ATOM   3362  CA  GLN A 216     -19.333  -4.518  74.127  1.00  0.00      A120  
ATOM   3363  HA  GLN A 216     -18.658  -5.318  73.861  1.00  0.00      A120  
ATOM   3364  CB  GLN A 216     -18.856  -3.195  73.526  1.00  0.00      A120  
ATOM   3365  HB1 GLN A 216     -19.238  -2.363  74.154  1.00  0.00      A120  
ATOM   3366  HB2 GLN A 216     -19.279  -3.098  72.504  1.00  0.00      A120  
ATOM   3367  CG  GLN A 216     -17.343  -3.080  73.437  1.00  0.00      A120  
ATOM   3368  HG1 GLN A 216     -16.915  -3.145  74.460  1.00  0.00      A120  
ATOM   3369  HG2 GLN A 216     -17.081  -2.096  72.993  1.00  0.00      A120  
ATOM   3370  CD  GLN A 216     -16.725  -4.174  72.584  1.00  0.00      A120  
ATOM   3371  OE1 GLN A 216     -17.333  -4.650  71.625  1.00  0.00      A120  
ATOM   3372  NE2 GLN A 216     -15.510  -4.580  72.935  1.00  0.00      A120  
ATOM   3373 HE21 GLN A 216     -15.054  -4.168  73.723  1.00  0.00      A120  
ATOM   3374 HE22 GLN A 216     -15.052  -5.299  72.411  1.00  0.00      A120  
ATOM   3375  C   GLN A 216     -19.295  -4.443  75.647  1.00  0.00      A120  
ATOM   3376  O   GLN A 216     -18.207  -4.517  76.230  1.00  0.00      A120  
ATOM   3377  N   CYS A 217     -20.451  -4.299  76.295  1.00  0.00      A120  
ATOM   3378  HN  CYS A 217     -21.317  -4.236  75.807  1.00  0.00      A120  
ATOM   3379  CA  CYS A 217     -20.540  -4.223  77.746  1.00  0.00      A120  
ATOM   3380  HA  CYS A 217     -19.681  -4.733  78.155  1.00  0.00      A120  
ATOM   3381  CB  CYS A 217     -20.575  -2.773  78.243  1.00  0.00      A120  
ATOM   3382  HB1 CYS A 217     -20.660  -2.796  79.349  1.00  0.00      A120  
ATOM   3383  HB2 CYS A 217     -21.489  -2.296  77.832  1.00  0.00      A120  
ATOM   3384  SG  CYS A 217     -19.144  -1.769  77.791  1.00  0.00      A120  
ATOM   3385  C   CYS A 217     -21.792  -4.944  78.214  1.00  0.00      A120  
ATOM   3386  O   CYS A 217     -22.825  -4.909  77.541  1.00  0.00      A120  
ATOM   3387  N   THR A 218     -21.707  -5.579  79.378  1.00  0.00      A120  
ATOM   3388  HN  THR A 218     -20.859  -5.649  79.897  1.00  0.00      A120  
ATOM   3389  CA  THR A 218     -22.883  -6.211  79.949  1.00  0.00      A120  
ATOM   3390  HA  THR A 218     -23.387  -6.753  79.162  1.00  0.00      A120  
ATOM   3391  CB  THR A 218     -22.489  -7.161  81.078  1.00  0.00      A120  
ATOM   3392  HB  THR A 218     -23.331  -7.849  81.304  1.00  0.00      A120  
ATOM   3393  OG1 THR A 218     -22.176  -6.405  82.255  1.00  0.00      A120  
ATOM   3394  HG1 THR A 218     -22.972  -5.917  82.476  1.00  0.00      A120  
ATOM   3395  CG2 THR A 218     -21.277  -7.996  80.680  1.00  0.00      A120  
ATOM   3396 HG21 THR A 218     -20.371  -7.356  80.633  1.00  0.00      A120  
ATOM   3397 HG22 THR A 218     -21.443  -8.450  79.680  1.00  0.00      A120  
ATOM   3398 HG23 THR A 218     -21.106  -8.797  81.431  1.00  0.00      A120  
ATOM   3399  C   THR A 218     -23.842  -5.137  80.453  1.00  0.00      A120  
ATOM   3400  O   THR A 218     -23.575  -3.935  80.373  1.00  0.00      A120  
ATOM   3401  N   HSD A 219     -24.976  -5.573  80.984  1.00  0.00      A120  
ATOM   3402  HN  HSD A 219     -25.234  -6.535  81.009  1.00  0.00      A120  
ATOM   3403  CA  HSD A 219     -25.907  -4.620  81.565  1.00  0.00      A120  
ATOM   3404  HA  HSD A 219     -25.904  -3.732  80.950  1.00  0.00      A120  
ATOM   3405  CB  HSD A 219     -27.312  -5.211  81.634  1.00  0.00      A120  
ATOM   3406  HB1 HSD A 219     -27.624  -5.506  80.610  1.00  0.00      A120  
ATOM   3407  HB2 HSD A 219     -28.007  -4.435  82.018  1.00  0.00      A120  
ATOM   3408  ND1 HSD A 219     -26.893  -7.640  82.171  1.00  0.00      A120  
ATOM   3409  HD1 HSD A 219     -26.405  -7.827  81.319  1.00  0.00      A120  
ATOM   3410  CG  HSD A 219     -27.417  -6.412  82.519  1.00  0.00      A120  
ATOM   3411  CE1 HSD A 219     -27.140  -8.510  83.133  1.00  0.00      A120  
ATOM   3412  HE1 HSD A 219     -26.834  -9.556  83.114  1.00  0.00      A120  
ATOM   3413  NE2 HSD A 219     -27.805  -7.893  84.092  1.00  0.00      A120  
ATOM   3414  CD2 HSD A 219     -27.993  -6.580  83.732  1.00  0.00      A120  
ATOM   3415  HD2 HSD A 219     -28.521  -5.889  84.376  1.00  0.00      A120  
ATOM   3416  C   HSD A 219     -25.430  -4.199  82.951  1.00  0.00      A120  
ATOM   3417  O   HSD A 219     -24.357  -4.587  83.421  1.00  0.00      A120  
ATOM   3418  N   GLY A 220     -26.238  -3.368  83.603  1.00  0.00      A120  
ATOM   3419  HN  GLY A 220     -27.060  -2.984  83.190  1.00  0.00      A120  
ATOM   3420  CA  GLY A 220     -25.956  -2.975  84.969  1.00  0.00      A120  
ATOM   3421  HA1 GLY A 220     -26.644  -2.190  85.248  1.00  0.00      A120  
ATOM   3422  HA2 GLY A 220     -24.939  -2.613  85.017  1.00  0.00      A120  
ATOM   3423  C   GLY A 220     -26.120  -4.153  85.911  1.00  0.00      A120  
ATOM   3424  O   GLY A 220     -27.204  -4.757  85.975  1.00  0.00      A120  
ATOM   3425  N   ILE A 221     -25.072  -4.484  86.660  1.00  0.00      A120  
ATOM   3426  HN  ILE A 221     -24.227  -3.956  86.637  1.00  0.00      A120  
ATOM   3427  CA  ILE A 221     -25.074  -5.629  87.562  1.00  0.00      A120  
ATOM   3428  HA  ILE A 221     -26.082  -6.016  87.597  1.00  0.00      A120  
ATOM   3429  CB  ILE A 221     -24.107  -6.729  87.105  1.00  0.00      A120  
ATOM   3430  HB  ILE A 221     -23.083  -6.308  87.008  1.00  0.00      A120  
ATOM   3431  CG2 ILE A 221     -24.099  -7.857  88.122  1.00  0.00      A120  
ATOM   3432 HG21 ILE A 221     -25.129  -8.046  88.491  1.00  0.00      A120  
ATOM   3433 HG22 ILE A 221     -23.457  -7.582  88.987  1.00  0.00      A120  
ATOM   3434 HG23 ILE A 221     -23.714  -8.787  87.652  1.00  0.00      A120  
ATOM   3435  CG1 ILE A 221     -24.494  -7.259  85.722  1.00  0.00      A120  
ATOM   3436 HG11 ILE A 221     -24.485  -6.412  85.004  1.00  0.00      A120  
ATOM   3437 HG12 ILE A 221     -25.524  -7.672  85.779  1.00  0.00      A120  
ATOM   3438  CD  ILE A 221     -23.566  -8.346  85.198  1.00  0.00      A120  
ATOM   3439  HD1 ILE A 221     -23.702  -9.280  85.785  1.00  0.00      A120  
ATOM   3440  HD2 ILE A 221     -22.509  -8.018  85.293  1.00  0.00      A120  
ATOM   3441  HD3 ILE A 221     -23.798  -8.559  84.133  1.00  0.00      A120  
ATOM   3442  C   ILE A 221     -24.712  -5.153  88.958  1.00  0.00      A120  
ATOM   3443  O   ILE A 221     -23.612  -4.628  89.175  1.00  0.00      A120  
ATOM   3444  N   LYS A 222     -25.630  -5.349  89.904  1.00  0.00      A120  
ATOM   3445  HN  LYS A 222     -26.501  -5.795  89.719  1.00  0.00      A120  
ATOM   3446  CA  LYS A 222     -25.400  -4.913  91.275  1.00  0.00      A120  
ATOM   3447  HA  LYS A 222     -24.717  -4.077  91.250  1.00  0.00      A120  
ATOM   3448  CB  LYS A 222     -26.706  -4.507  91.941  1.00  0.00      A120  
ATOM   3449  HB1 LYS A 222     -26.505  -4.289  93.011  1.00  0.00      A120  
ATOM   3450  HB2 LYS A 222     -27.417  -5.357  91.875  1.00  0.00      A120  
ATOM   3451  CG  LYS A 222     -27.352  -3.289  91.314  1.00  0.00      A120  
ATOM   3452  HG1 LYS A 222     -27.531  -3.496  90.238  1.00  0.00      A120  
ATOM   3453  HG2 LYS A 222     -26.654  -2.430  91.404  1.00  0.00      A120  
ATOM   3454  CD  LYS A 222     -28.678  -2.911  91.967  1.00  0.00      A120  
ATOM   3455  HD1 LYS A 222     -29.007  -1.927  91.573  1.00  0.00      A120  
ATOM   3456  HD2 LYS A 222     -28.530  -2.828  93.065  1.00  0.00      A120  
ATOM   3457  CE  LYS A 222     -29.764  -3.942  91.692  1.00  0.00      A120  
ATOM   3458  HE1 LYS A 222     -30.708  -3.629  92.187  1.00  0.00      A120  
ATOM   3459  HE2 LYS A 222     -29.442  -4.933  92.077  1.00  0.00      A120  
ATOM   3460  NZ  LYS A 222     -30.049  -4.095  90.237  1.00  0.00      A120  
ATOM   3461  HZ1 LYS A 222     -29.186  -4.401  89.745  1.00  0.00      A120  
ATOM   3462  HZ2 LYS A 222     -30.366  -3.185  89.848  1.00  0.00      A120  
ATOM   3463  HZ3 LYS A 222     -30.795  -4.808  90.103  1.00  0.00      A120  
ATOM   3464  C   LYS A 222     -24.758  -6.047  92.045  1.00  0.00      A120  
ATOM   3465  O   LYS A 222     -25.365  -7.119  92.166  1.00  0.00      A120  
ATOM   3466  N   PRO A 223     -23.590  -5.886  92.542  1.00  0.00      A120  
ATOM   3467  CD  PRO A 223     -22.710  -4.711  92.445  1.00  0.00      A120  
ATOM   3468  HD1 PRO A 223     -23.235  -3.805  92.810  1.00  0.00      A120  
ATOM   3469  HD2 PRO A 223     -22.379  -4.563  91.396  1.00  0.00      A120  
ATOM   3470  CA  PRO A 223     -22.955  -7.008  93.226  1.00  0.00      A120  
ATOM   3471  HA  PRO A 223     -23.127  -7.927  92.689  1.00  0.00      A120  
ATOM   3472  CB  PRO A 223     -21.496  -6.567  93.296  1.00  0.00      A120  
ATOM   3473  HB1 PRO A 223     -20.932  -6.914  92.404  1.00  0.00      A120  
ATOM   3474  HB2 PRO A 223     -21.004  -6.963  94.209  1.00  0.00      A120  
ATOM   3475  CG  PRO A 223     -21.577  -5.088  93.333  1.00  0.00      A120  
ATOM   3476  HG1 PRO A 223     -21.763  -4.736  94.370  1.00  0.00      A120  
ATOM   3477  HG2 PRO A 223     -20.630  -4.639  92.966  1.00  0.00      A120  
ATOM   3478  C   PRO A 223     -23.547  -7.234  94.602  1.00  0.00      A120  
ATOM   3479  O   PRO A 223     -22.916  -6.907  95.605  1.00  0.00      A120  
ATOM   3480  N   VAL A 224     -24.751  -7.803  94.660  1.00  0.00      A120  
ATOM   3481  HN  VAL A 224     -25.267  -8.046  93.842  1.00  0.00      A120  
ATOM   3482  CA  VAL A 224     -25.384  -8.105  95.941  1.00  0.00      A120  
ATOM   3483  HA  VAL A 224     -25.291  -7.235  96.575  1.00  0.00      A120  
ATOM   3484  CB  VAL A 224     -26.863  -8.460  95.731  1.00  0.00      A120  
ATOM   3485  HB  VAL A 224     -26.945  -9.235  94.940  1.00  0.00      A120  
ATOM   3486  CG1 VAL A 224     -27.477  -8.986  97.012  1.00  0.00      A120  
ATOM   3487 HG11 VAL A 224     -27.252  -8.297  97.854  1.00  0.00      A120  
ATOM   3488 HG12 VAL A 224     -27.056  -9.986  97.250  1.00  0.00      A120  
ATOM   3489 HG13 VAL A 224     -28.579  -9.061  96.900  1.00  0.00      A120  
ATOM   3490  CG2 VAL A 224     -27.623  -7.255  95.207  1.00  0.00      A120  
ATOM   3491 HG21 VAL A 224     -27.194  -6.924  94.237  1.00  0.00      A120  
ATOM   3492 HG22 VAL A 224     -27.547  -6.416  95.932  1.00  0.00      A120  
ATOM   3493 HG23 VAL A 224     -28.691  -7.519  95.050  1.00  0.00      A120  
ATOM   3494  C   VAL A 224     -24.629  -9.239  96.626  1.00  0.00      A120  
ATOM   3495  O   VAL A 224     -24.415 -10.309  96.041  1.00  0.00      A120  
ATOM   3496  N   VAL A 225     -24.244  -9.022  97.880  1.00  0.00      A120  
ATOM   3497  HN  VAL A 225     -24.396  -8.147  98.332  1.00  0.00      A120  
ATOM   3498  CA  VAL A 225     -23.578 -10.041  98.680  1.00  0.00      A120  
ATOM   3499  HA  VAL A 225     -23.230 -10.811  98.008  1.00  0.00      A120  
ATOM   3500  CB  VAL A 225     -22.399  -9.462  99.471  1.00  0.00      A120  
ATOM   3501  HB  VAL A 225     -22.782  -8.777 100.256  1.00  0.00      A120  
ATOM   3502  CG1 VAL A 225     -21.599 -10.575 100.122  1.00  0.00      A120  
ATOM   3503 HG11 VAL A 225     -21.202 -11.264  99.346  1.00  0.00      A120  
ATOM   3504 HG12 VAL A 225     -22.249 -11.154 100.812  1.00  0.00      A120  
ATOM   3505 HG13 VAL A 225     -20.744 -10.145 100.686  1.00  0.00      A120  
ATOM   3506  CG2 VAL A 225     -21.514  -8.608  98.568  1.00  0.00      A120  
ATOM   3507 HG21 VAL A 225     -22.044  -7.672  98.288  1.00  0.00      A120  
ATOM   3508 HG22 VAL A 225     -21.267  -9.167  97.640  1.00  0.00      A120  
ATOM   3509 HG23 VAL A 225     -20.577  -8.338  99.102  1.00  0.00      A120  
ATOM   3510  C   VAL A 225     -24.631 -10.633  99.604  1.00  0.00      A120  
ATOM   3511  O   VAL A 225     -25.063  -9.985 100.563  1.00  0.00      A120  
ATOM   3512  N   SER A 226     -25.053 -11.861  99.316  1.00  0.00      A120  
ATOM   3513  HN  SER A 226     -24.672 -12.400  98.569  1.00  0.00      A120  
ATOM   3514  CA  SER A 226     -26.112 -12.483 100.096  1.00  0.00      A120  
ATOM   3515  HA  SER A 226     -25.974 -12.197 101.128  1.00  0.00      A120  
ATOM   3516  CB  SER A 226     -27.497 -12.046  99.609  1.00  0.00      A120  
ATOM   3517  HB1 SER A 226     -27.575 -10.939  99.653  1.00  0.00      A120  
ATOM   3518  HB2 SER A 226     -28.279 -12.499 100.256  1.00  0.00      A120  
ATOM   3519  OG  SER A 226     -27.715 -12.463  98.276  1.00  0.00      A120  
ATOM   3520  HG1 SER A 226     -27.805 -13.418  98.309  1.00  0.00      A120  
ATOM   3521  C   SER A 226     -25.977 -13.995 100.012  1.00  0.00      A120  
ATOM   3522  O   SER A 226     -25.436 -14.529  99.043  1.00  0.00      A120  
ATOM   3523  N   THR A 227     -26.492 -14.670 101.030  1.00  0.00      A120  
ATOM   3524  HN  THR A 227     -26.893 -14.201 101.813  1.00  0.00      A120  
ATOM   3525  CA  THR A 227     -26.520 -16.121 101.095  1.00  0.00      A120  
ATOM   3526  HA  THR A 227     -26.040 -16.502 100.206  1.00  0.00      A120  
ATOM   3527  CB  THR A 227     -25.802 -16.637 102.344  1.00  0.00      A120  
ATOM   3528  HB  THR A 227     -25.676 -17.739 102.280  1.00  0.00      A120  
ATOM   3529  OG1 THR A 227     -26.576 -16.323 103.509  1.00  0.00      A120  
ATOM   3530  HG1 THR A 227     -27.422 -16.761 103.391  1.00  0.00      A120  
ATOM   3531  CG2 THR A 227     -24.421 -16.008 102.469  1.00  0.00      A120  
ATOM   3532 HG21 THR A 227     -24.493 -14.905 102.363  1.00  0.00      A120  
ATOM   3533 HG22 THR A 227     -23.754 -16.399 101.671  1.00  0.00      A120  
ATOM   3534 HG23 THR A 227     -23.989 -16.241 103.465  1.00  0.00      A120  
ATOM   3535  C   THR A 227     -27.968 -16.592 101.091  1.00  0.00      A120  
ATOM   3536  O   THR A 227     -28.887 -15.826 101.396  1.00  0.00      A120  
ATOM   3537  N   GLN A 228     -28.164 -17.861 100.725  1.00  0.00      A120  
ATOM   3538  HN  GLN A 228     -27.411 -18.498 100.576  1.00  0.00      A120  
ATOM   3539  CA  GLN A 228     -29.510 -18.386 100.522  1.00  0.00      A120  
ATOM   3540  HA  GLN A 228     -29.421 -19.378 100.106  1.00  0.00      A120  
ATOM   3541  CB  GLN A 228     -30.287 -18.433 101.843  1.00  0.00      A120  
ATOM   3542  HB1 GLN A 228     -31.277 -18.901 101.656  1.00  0.00      A120  
ATOM   3543  HB2 GLN A 228     -30.443 -17.394 102.201  1.00  0.00      A120  
ATOM   3544  CG  GLN A 228     -29.571 -19.225 102.935  1.00  0.00      A120  
ATOM   3545  HG1 GLN A 228     -28.622 -18.706 103.190  1.00  0.00      A120  
ATOM   3546  HG2 GLN A 228     -29.340 -20.240 102.548  1.00  0.00      A120  
ATOM   3547  CD  GLN A 228     -30.391 -19.373 104.204  1.00  0.00      A120  
ATOM   3548  OE1 GLN A 228     -31.334 -18.621 104.437  1.00  0.00      A120  
ATOM   3549  NE2 GLN A 228     -30.028 -20.348 105.033  1.00  0.00      A120  
ATOM   3550 HE21 GLN A 228     -30.531 -20.493 105.885  1.00  0.00      A120  
ATOM   3551 HE22 GLN A 228     -29.252 -20.936 104.804  1.00  0.00      A120  
ATOM   3552  C   GLN A 228     -30.219 -17.537  99.473  1.00  0.00      A120  
ATOM   3553  O   GLN A 228     -29.841 -17.568  98.297  1.00  0.00      A120  
ATOM   3554  N   LEU A 229     -31.253 -16.799  99.877  1.00  0.00      A120  
ATOM   3555  HN  LEU A 229     -31.567 -16.797 100.823  1.00  0.00      A120  
ATOM   3556  CA  LEU A 229     -31.990 -15.946  98.950  1.00  0.00      A120  
ATOM   3557  HA  LEU A 229     -32.459 -16.577  98.210  1.00  0.00      A120  
ATOM   3558  CB  LEU A 229     -33.046 -15.134  99.708  1.00  0.00      A120  
ATOM   3559  HB1 LEU A 229     -33.523 -14.451  98.976  1.00  0.00      A120  
ATOM   3560  HB2 LEU A 229     -32.511 -14.533 100.472  1.00  0.00      A120  
ATOM   3561  CG  LEU A 229     -34.169 -15.886 100.426  1.00  0.00      A120  
ATOM   3562  HG  LEU A 229     -33.738 -16.742 100.989  1.00  0.00      A120  
ATOM   3563  CD1 LEU A 229     -34.899 -14.965 101.391  1.00  0.00      A120  
ATOM   3564 HD11 LEU A 229     -35.342 -14.109 100.840  1.00  0.00      A120  
ATOM   3565 HD12 LEU A 229     -34.188 -14.570 102.147  1.00  0.00      A120  
ATOM   3566 HD13 LEU A 229     -35.716 -15.521 101.900  1.00  0.00      A120  
ATOM   3567  CD2 LEU A 229     -35.149 -16.483  99.434  1.00  0.00      A120  
ATOM   3568 HD21 LEU A 229     -34.628 -16.733  98.485  1.00  0.00      A120  
ATOM   3569 HD22 LEU A 229     -35.956 -15.752  99.213  1.00  0.00      A120  
ATOM   3570 HD23 LEU A 229     -35.591 -17.413  99.852  1.00  0.00      A120  
ATOM   3571  C   LEU A 229     -31.065 -14.993  98.198  1.00  0.00      A120  
ATOM   3572  O   LEU A 229     -30.066 -14.503  98.737  1.00  0.00      A120  
ATOM   3573  N   LEU A 230     -31.392 -14.754  96.929  1.00  0.00      A120  
ATOM   3574  HN  LEU A 230     -32.086 -15.299  96.465  1.00  0.00      A120  
ATOM   3575  CA  LEU A 230     -30.788 -13.706  96.122  1.00  0.00      A120  
ATOM   3576  HA  LEU A 230     -29.889 -13.381  96.623  1.00  0.00      A120  
ATOM   3577  CB  LEU A 230     -30.456 -14.205  94.713  1.00  0.00      A120  
ATOM   3578  HB1 LEU A 230     -29.802 -13.444  94.239  1.00  0.00      A120  
ATOM   3579  HB2 LEU A 230     -31.410 -14.265  94.150  1.00  0.00      A120  
ATOM   3580  CG  LEU A 230     -29.758 -15.556  94.568  1.00  0.00      A120  
ATOM   3581  HG  LEU A 230     -30.393 -16.350  95.016  1.00  0.00      A120  
ATOM   3582  CD1 LEU A 230     -29.519 -15.866  93.104  1.00  0.00      A120  
ATOM   3583 HD11 LEU A 230     -28.740 -15.190  92.693  1.00  0.00      A120  
ATOM   3584 HD12 LEU A 230     -30.458 -15.718  92.528  1.00  0.00      A120  
ATOM   3585 HD13 LEU A 230     -29.173 -16.915  92.991  1.00  0.00      A120  
ATOM   3586  CD2 LEU A 230     -28.451 -15.559  95.322  1.00  0.00      A120  
ATOM   3587 HD21 LEU A 230     -28.632 -15.367  96.401  1.00  0.00      A120  
ATOM   3588 HD22 LEU A 230     -27.785 -14.762  94.927  1.00  0.00      A120  
ATOM   3589 HD23 LEU A 230     -27.956 -16.548  95.216  1.00  0.00      A120  
ATOM   3590  C   LEU A 230     -31.749 -12.528  96.035  1.00  0.00      A120  
ATOM   3591  O   LEU A 230     -32.970 -12.702  96.047  1.00  0.00      A120  
ATOM   3592  N   LEU A 231     -31.194 -11.321  95.965  1.00  0.00      A120  
ATOM   3593  HN  LEU A 231     -30.210 -11.194  95.871  1.00  0.00      A120  
ATOM   3594  CA  LEU A 231     -31.994 -10.106  96.022  1.00  0.00      A120  
ATOM   3595  HA  LEU A 231     -33.030 -10.383  95.892  1.00  0.00      A120  
ATOM   3596  CB  LEU A 231     -31.802  -9.382  97.364  1.00  0.00      A120  
ATOM   3597  HB1 LEU A 231     -32.571  -8.584  97.434  1.00  0.00      A120  
ATOM   3598  HB2 LEU A 231     -30.796  -8.913  97.357  1.00  0.00      A120  
ATOM   3599  CG  LEU A 231     -31.908 -10.249  98.621  1.00  0.00      A120  
ATOM   3600  HG  LEU A 231     -31.222 -11.118  98.528  1.00  0.00      A120  
ATOM   3601  CD1 LEU A 231     -31.538  -9.444  99.854  1.00  0.00      A120  
ATOM   3602 HD11 LEU A 231     -32.222  -8.576  99.963  1.00  0.00      A120  
ATOM   3603 HD12 LEU A 231     -30.497  -9.066  99.761  1.00  0.00      A120  
ATOM   3604 HD13 LEU A 231     -31.625 -10.081 100.761  1.00  0.00      A120  
ATOM   3605  CD2 LEU A 231     -33.304 -10.844  98.760  1.00  0.00      A120  
ATOM   3606 HD21 LEU A 231     -33.610 -11.326  97.807  1.00  0.00      A120  
ATOM   3607 HD22 LEU A 231     -34.033 -10.043  99.003  1.00  0.00      A120  
ATOM   3608 HD23 LEU A 231     -33.309 -11.612  99.563  1.00  0.00      A120  
ATOM   3609  C   LEU A 231     -31.628  -9.172  94.878  1.00  0.00      A120  
ATOM   3610  O   LEU A 231     -30.479  -9.131  94.430  1.00  0.00      A120  
ATOM   3611  N   ASN A 232     -32.616  -8.348  94.441  1.00  0.00      A120  
ATOM   3612  HN  ASN A 232     -33.524  -8.441  94.835  1.00  0.00      A120  
ATOM   3613  CA  ASN A 232     -32.544  -7.302  93.436  1.00  0.00      A120  
ATOM   3614  HA  ASN A 232     -33.527  -7.199  93.000  1.00  0.00      A120  
ATOM   3615  CB  ASN A 232     -32.082  -5.933  94.034  1.00  0.00      A120 C
ATOM   3616  HB1 ASN A 232     -31.595  -5.329  93.239  1.00  0.00      A120 H
ATOM   3617  HB2 ASN A 232     -31.352  -6.115  94.851  1.00  0.00      A120 H
ATOM   3618  CG  ASN A 232     -33.275  -5.147  94.598  1.00  0.00      A120 C
ATOM   3619  OD1 ASN A 232     -34.424  -5.581  94.535  1.00  0.00      A120 O
ATOM   3620  ND2 ASN A 232     -33.011  -3.920  95.102  1.00  0.00      A120 N
ATOM   3621 HD22 ASN A 232     -32.632  -3.829  96.023  1.00  0.00      A120 H
ATOM   3622  C   ASN A 232     -31.759  -7.695  92.208  1.00  0.00      A120  
ATOM   3623  O   ASN A 232     -30.947  -6.933  91.690  1.00  0.00      A120  
ATOM   3624  N   GLY A 233     -32.007  -8.930  91.718  1.00  0.00      A120  
ATOM   3625  HN  GLY A 233     -32.695  -9.523  92.128  1.00  0.00      A120  
ATOM   3626  CA  GLY A 233     -31.307  -9.484  90.578  1.00  0.00      A120  
ATOM   3627  HA1 GLY A 233     -31.008 -10.490  90.834  1.00  0.00      A120  
ATOM   3628  HA2 GLY A 233     -30.436  -8.871  90.398  1.00  0.00      A120  
ATOM   3629  C   GLY A 233     -32.142  -9.530  89.315  1.00  0.00      A120  
ATOM   3630  O   GLY A 233     -33.142  -8.817  89.164  1.00  0.00      A120  
ATOM   3631  N   SER A 234     -31.726 -10.394  88.390  1.00  0.00      A120  
ATOM   3632  HN  SER A 234     -30.948 -10.997  88.545  1.00  0.00      A120  
ATOM   3633  CA  SER A 234     -32.377 -10.515  87.093  1.00  0.00      A120  
ATOM   3634  HA  SER A 234     -32.874  -9.581  86.882  1.00  0.00      A120  
ATOM   3635  CB  SER A 234     -31.360 -10.832  85.995  1.00  0.00      A120  
ATOM   3636  HB1 SER A 234     -31.898 -11.113  85.064  1.00  0.00      A120  
ATOM   3637  HB2 SER A 234     -30.717 -11.679  86.320  1.00  0.00      A120  
ATOM   3638  OG  SER A 234     -30.530  -9.719  85.717  1.00  0.00      A120  
ATOM   3639  HG1 SER A 234     -30.078  -9.515  86.539  1.00  0.00      A120  
ATOM   3640  C   SER A 234     -33.445 -11.598  87.126  1.00  0.00      A120  
ATOM   3641  O   SER A 234     -33.283 -12.635  87.777  1.00  0.00      A120  
ATOM   3642  N   LEU A 235     -34.535 -11.347  86.411  1.00  0.00      A120  
ATOM   3643  HN  LEU A 235     -34.630 -10.501  85.892  1.00  0.00      A120  
ATOM   3644  CA  LEU A 235     -35.665 -12.259  86.321  1.00  0.00      A120  
ATOM   3645  HA  LEU A 235     -35.576 -12.977  87.123  1.00  0.00      A120  
ATOM   3646  CB  LEU A 235     -36.991 -11.507  86.430  1.00  0.00      A120  
ATOM   3647  HB1 LEU A 235     -37.795 -12.217  86.147  1.00  0.00      A120  
ATOM   3648  HB2 LEU A 235     -36.962 -10.680  85.692  1.00  0.00      A120  
ATOM   3649  CG  LEU A 235     -37.378 -10.898  87.777  1.00  0.00      A120  
ATOM   3650  HG  LEU A 235     -36.540 -10.278  88.161  1.00  0.00      A120  
ATOM   3651  CD1 LEU A 235     -38.613 -10.033  87.608  1.00  0.00      A120  
ATOM   3652 HD11 LEU A 235     -39.501 -10.670  87.405  1.00  0.00      A120  
ATOM   3653 HD12 LEU A 235     -38.474  -9.337  86.753  1.00  0.00      A120  
ATOM   3654 HD13 LEU A 235     -38.799  -9.452  88.537  1.00  0.00      A120  
ATOM   3655  CD2 LEU A 235     -37.625 -11.987  88.801  1.00  0.00      A120  
ATOM   3656 HD21 LEU A 235     -36.706 -12.597  88.938  1.00  0.00      A120  
ATOM   3657 HD22 LEU A 235     -38.445 -12.652  88.455  1.00  0.00      A120  
ATOM   3658 HD23 LEU A 235     -37.899 -11.533  89.777  1.00  0.00      A120  
ATOM   3659  C   LEU A 235     -35.623 -13.028  85.008  1.00  0.00      A120  
ATOM   3660  O   LEU A 235     -35.171 -12.519  83.980  1.00  0.00      A120  
ATOM   3661  N   ALA A 236     -36.101 -14.269  85.055  1.00  0.00      A120  
ATOM   3662  HN  ALA A 236     -36.465 -14.667  85.893  1.00  0.00      A120  
ATOM   3663  CA  ALA A 236     -36.119 -15.120  83.879  1.00  0.00      A120  
ATOM   3664  HA  ALA A 236     -35.219 -14.930  83.313  1.00  0.00      A120  
ATOM   3665  CB  ALA A 236     -36.191 -16.587  84.291  1.00  0.00      A120  
ATOM   3666  HB1 ALA A 236     -37.113 -16.773  84.882  1.00  0.00      A120  
ATOM   3667  HB2 ALA A 236     -35.310 -16.848  84.917  1.00  0.00      A120  
ATOM   3668  HB3 ALA A 236     -36.212 -17.233  83.387  1.00  0.00      A120  
ATOM   3669  C   ALA A 236     -37.282 -14.730  82.964  1.00  0.00      A120  
ATOM   3670  O   ALA A 236     -38.082 -13.842  83.271  1.00  0.00      A120  
ATOM   3671  N   GLU A 237     -37.377 -15.403  81.822  1.00  0.00      A120  
ATOM   3672  HN  GLU A 237     -36.748 -16.144  81.601  1.00  0.00      A120  
ATOM   3673  CA  GLU A 237     -38.390 -15.123  80.815  1.00  0.00      A120  
ATOM   3674  HA  GLU A 237     -38.983 -14.290  81.161  1.00  0.00      A120  
ATOM   3675  CB  GLU A 237     -37.742 -14.792  79.467  1.00  0.00      A120  
ATOM   3676  HB1 GLU A 237     -38.544 -14.493  78.760  1.00  0.00      A120  
ATOM   3677  HB2 GLU A 237     -37.248 -15.710  79.084  1.00  0.00      A120  
ATOM   3678  CG  GLU A 237     -36.705 -13.675  79.513  1.00  0.00      A120  
ATOM   3679  HG1 GLU A 237     -35.996 -13.807  78.669  1.00  0.00      A120  
ATOM   3680  HG2 GLU A 237     -36.148 -13.740  80.471  1.00  0.00      A120  
ATOM   3681  CD  GLU A 237     -37.322 -12.294  79.410  1.00  0.00      A120  
ATOM   3682  OE1 GLU A 237     -38.553 -12.176  79.585  1.00  0.00      A120  
ATOM   3683  OE2 GLU A 237     -36.576 -11.327  79.145  1.00  0.00      A120  
ATOM   3684  C   GLU A 237     -39.313 -16.326  80.669  1.00  0.00      A120  
ATOM   3685  O   GLU A 237     -38.851 -17.472  80.656  1.00  0.00      A120  
ATOM   3686  N   GLU A 238     -40.630 -16.137  80.443  1.00  0.00      A120  
ATOM   3687  HN  GLU A 238     -40.964 -15.199  80.496  1.00  0.00      A120  
ATOM   3688  CA  GLU A 238     -41.580 -17.195  80.061  1.00  0.00      A120  
ATOM   3689  HA  GLU A 238     -42.485 -16.680  79.775  1.00  0.00      A120  
ATOM   3690  CB  GLU A 238     -41.170 -18.073  78.830  1.00  0.00      A120  
ATOM   3691  HB1 GLU A 238     -41.934 -18.868  78.692  1.00  0.00      A120  
ATOM   3692  HB2 GLU A 238     -40.207 -18.592  79.017  1.00  0.00      A120  
ATOM   3693  CG  GLU A 238     -41.066 -17.330  77.474  1.00  0.00      A120  
ATOM   3694  HG1 GLU A 238     -40.260 -16.567  77.528  1.00  0.00      A120  
ATOM   3695  HG2 GLU A 238     -42.022 -16.822  77.226  1.00  0.00      A120  
ATOM   3696  CD  GLU A 238     -40.732 -18.265  76.306  1.00  0.00      A120  
ATOM   3697  OE1 GLU A 238     -40.738 -19.512  76.488  1.00  0.00      A120  
ATOM   3698  OE2 GLU A 238     -40.466 -17.720  75.204  1.00  0.00      A120  
ATOM   3699  C   GLU A 238     -41.997 -18.124  81.199  1.00  0.00      A120  
ATOM   3700  O   GLU A 238     -43.123 -18.061  81.708  1.00  0.00      A120  
ATOM   3701  N   GLU A 239     -41.075 -19.009  81.609  1.00  0.00      A120  
ATOM   3702  HN  GLU A 239     -40.164 -18.886  81.223  1.00  0.00      A120  
ATOM   3703  CA  GLU A 239     -41.195 -20.003  82.654  1.00  0.00      A120  
ATOM   3704  HA  GLU A 239     -42.122 -19.852  83.188  1.00  0.00      A120  
ATOM   3705  CB  GLU A 239     -41.107 -21.483  82.126  1.00  0.00      A120  
ATOM   3706  HB1 GLU A 239     -41.086 -22.149  83.014  1.00  0.00      A120  
ATOM   3707  HB2 GLU A 239     -40.148 -21.604  81.579  1.00  0.00      A120  
ATOM   3708  CG  GLU A 239     -42.273 -21.967  81.203  1.00  0.00      A120  
ATOM   3709  HG1 GLU A 239     -42.263 -21.363  80.270  1.00  0.00      A120  
ATOM   3710  HG2 GLU A 239     -43.247 -21.799  81.710  1.00  0.00      A120  
ATOM   3711  CD  GLU A 239     -42.229 -23.453  80.795  1.00  0.00      A120  
ATOM   3712  OE1 GLU A 239     -42.540 -24.334  81.646  1.00  0.00      A120  
ATOM   3713  OE2 GLU A 239     -41.899 -23.743  79.612  1.00  0.00      A120  
ATOM   3714  C   GLU A 239     -40.044 -19.726  83.619  1.00  0.00      A120  
ATOM   3715  O   GLU A 239     -39.097 -18.995  83.289  1.00  0.00      A120  
ATOM   3716  N   VAL A 240     -40.036 -20.241  84.862  1.00  0.00      A120  
ATOM   3717  HN  VAL A 240     -40.743 -20.866  85.184  1.00  0.00      A120  
ATOM   3718  CA  VAL A 240     -38.860 -20.063  85.718  1.00  0.00      A120  
ATOM   3719  HA  VAL A 240     -38.470 -19.070  85.552  1.00  0.00      A120  
ATOM   3720  CB  VAL A 240     -39.148 -20.120  87.228  1.00  0.00      A120  
ATOM   3721  HB  VAL A 240     -38.202 -19.906  87.770  1.00  0.00      A120  
ATOM   3722  CG1 VAL A 240     -40.161 -19.013  87.570  1.00  0.00      A120  
ATOM   3723 HG11 VAL A 240     -41.160 -19.249  87.145  1.00  0.00      A120  
ATOM   3724 HG12 VAL A 240     -39.810 -18.054  87.131  1.00  0.00      A120  
ATOM   3725 HG13 VAL A 240     -40.262 -18.907  88.671  1.00  0.00      A120  
ATOM   3726  CG2 VAL A 240     -39.690 -21.473  87.719  1.00  0.00      A120  
ATOM   3727 HG21 VAL A 240     -38.967 -22.291  87.512  1.00  0.00      A120  
ATOM   3728 HG22 VAL A 240     -40.657 -21.714  87.228  1.00  0.00      A120  
ATOM   3729 HG23 VAL A 240     -39.860 -21.444  88.816  1.00  0.00      A120  
ATOM   3730  C   VAL A 240     -37.744 -21.026  85.295  1.00  0.00      A120  
ATOM   3731  O   VAL A 240     -37.937 -22.227  85.244  1.00  0.00      A120  
ATOM   3732  N   MET A 241     -36.539 -20.511  84.932  1.00  0.00      A120  
ATOM   3733  HN  MET A 241     -36.324 -19.538  84.964  1.00  0.00      A120  
ATOM   3734  CA  MET A 241     -35.466 -21.394  84.504  1.00  0.00      A120  
ATOM   3735  HA  MET A 241     -35.911 -22.237  83.998  1.00  0.00      A120  
ATOM   3736  CB  MET A 241     -34.502 -20.667  83.571  1.00  0.00      A120  
ATOM   3737  HB1 MET A 241     -33.471 -20.774  83.969  1.00  0.00      A120  
ATOM   3738  HB2 MET A 241     -34.769 -19.590  83.550  1.00  0.00      A120  
ATOM   3739  CG  MET A 241     -34.536 -21.204  82.160  1.00  0.00      A120  
ATOM   3740  HG1 MET A 241     -34.184 -22.257  82.163  1.00  0.00      A120  
ATOM   3741  HG2 MET A 241     -33.845 -20.608  81.527  1.00  0.00      A120  
ATOM   3742  SD  MET A 241     -36.204 -21.114  81.502  1.00  0.00      A120  
ATOM   3743  CE  MET A 241     -36.411 -19.340  81.463  1.00  0.00      A120  
ATOM   3744  HE1 MET A 241     -35.482 -18.833  81.127  1.00  0.00      A120  
ATOM   3745  HE2 MET A 241     -36.664 -18.961  82.476  1.00  0.00      A120  
ATOM   3746  HE3 MET A 241     -37.226 -19.065  80.760  1.00  0.00      A120  
ATOM   3747  C   MET A 241     -34.715 -21.941  85.706  1.00  0.00      A120  
ATOM   3748  O   MET A 241     -34.432 -21.216  86.663  1.00  0.00      A120  
ATOM   3749  N   ILE A 242     -34.392 -23.229  85.643  1.00  0.00      A120  
ATOM   3750  HN  ILE A 242     -34.647 -23.790  84.860  1.00  0.00      A120  
ATOM   3751  CA  ILE A 242     -33.651 -23.921  86.690  1.00  0.00      A120  
ATOM   3752  HA  ILE A 242     -33.424 -23.201  87.462  1.00  0.00      A120  
ATOM   3753  CB  ILE A 242     -34.450 -25.090  87.281  1.00  0.00      A120  
ATOM   3754  HB  ILE A 242     -34.492 -25.919  86.543  1.00  0.00      A120  
ATOM   3755  CG2 ILE A 242     -33.796 -25.585  88.557  1.00  0.00      A120  
ATOM   3756 HG21 ILE A 242     -33.755 -24.766  89.307  1.00  0.00      A120  
ATOM   3757 HG22 ILE A 242     -32.759 -25.923  88.344  1.00  0.00      A120  
ATOM   3758 HG23 ILE A 242     -34.384 -26.426  88.982  1.00  0.00      A120  
ATOM   3759  CG1 ILE A 242     -35.899 -24.673  87.549  1.00  0.00      A120  
ATOM   3760 HG11 ILE A 242     -36.443 -25.545  87.970  1.00  0.00      A120  
ATOM   3761 HG12 ILE A 242     -36.368 -24.388  86.584  1.00  0.00      A120  
ATOM   3762  CD  ILE A 242     -36.034 -23.516  88.508  1.00  0.00      A120  
ATOM   3763  HD1 ILE A 242     -35.367 -22.683  88.198  1.00  0.00      A120  
ATOM   3764  HD2 ILE A 242     -35.748 -23.837  89.532  1.00  0.00      A120  
ATOM   3765  HD3 ILE A 242     -37.083 -23.149  88.511  1.00  0.00      A120  
ATOM   3766  C   ILE A 242     -32.349 -24.405  86.072  1.00  0.00      A120  
ATOM   3767  O   ILE A 242     -32.356 -25.290  85.207  1.00  0.00      A120  
ATOM   3768  N   ARG A 243     -31.232 -23.833  86.515  1.00  0.00      A120  
ATOM   3769  HN  ARG A 243     -31.246 -23.153  87.244  1.00  0.00      A120  
ATOM   3770  CA  ARG A 243     -29.916 -24.150  85.976  1.00  0.00      A120  
ATOM   3771  HA  ARG A 243     -30.043 -24.906  85.215  1.00  0.00      A120  
ATOM   3772  CB  ARG A 243     -29.244 -22.909  85.380  1.00  0.00      A120  
ATOM   3773  HB1 ARG A 243     -28.258 -23.210  84.967  1.00  0.00      A120  
ATOM   3774  HB2 ARG A 243     -29.083 -22.174  86.196  1.00  0.00      A120  
ATOM   3775  CG  ARG A 243     -30.035 -22.231  84.277  1.00  0.00      A120  
ATOM   3776  HG1 ARG A 243     -31.023 -21.914  84.675  1.00  0.00      A120  
ATOM   3777  HG2 ARG A 243     -30.198 -22.950  83.446  1.00  0.00      A120  
ATOM   3778  CD  ARG A 243     -29.293 -21.014  83.750  1.00  0.00      A120  
ATOM   3779  HD1 ARG A 243     -28.332 -21.331  83.293  1.00  0.00      A120  
ATOM   3780  HD2 ARG A 243     -29.104 -20.302  84.581  1.00  0.00      A120  
ATOM   3781  NE  ARG A 243     -30.060 -20.309  82.727  1.00  0.00      A120  
ATOM   3782  HE  ARG A 243     -29.925 -20.573  81.773  1.00  0.00      A120  
ATOM   3783  CZ  ARG A 243     -30.926 -19.338  82.988  1.00  0.00      A120  
ATOM   3784  NH1 ARG A 243     -31.137 -18.958  84.239  1.00  0.00      A120  
ATOM   3785 HH11 ARG A 243     -30.644 -19.402  84.987  1.00  0.00      A120  
ATOM   3786 HH12 ARG A 243     -31.789 -18.226  84.436  1.00  0.00      A120  
ATOM   3787  NH2 ARG A 243     -31.583 -18.747  82.000  1.00  0.00      A120  
ATOM   3788 HH21 ARG A 243     -31.427 -19.033  81.055  1.00  0.00      A120  
ATOM   3789 HH22 ARG A 243     -32.235 -18.016  82.200  1.00  0.00      A120  
ATOM   3790  C   ARG A 243     -29.040 -24.738  87.071  1.00  0.00      A120  
ATOM   3791  O   ARG A 243     -28.925 -24.161  88.159  1.00  0.00      A120  
ATOM   3792  N   SER A 244     -28.309 -25.852  86.823  1.00  0.00      A120  
ATOM   3793  HN  SER A 244     -28.370 -26.337  85.954  1.00  0.00      A120  
ATOM   3794  CA  SER A 244     -27.261 -26.339  87.738  1.00  0.00      A120  
ATOM   3795  HA  SER A 244     -26.885 -25.522  88.335  1.00  0.00      A120  
ATOM   3796  CB  SER A 244     -27.755 -27.442  88.715  1.00  0.00      A120  
ATOM   3797  HB1 SER A 244     -28.135 -28.302  88.123  1.00  0.00      A120  
ATOM   3798  HB2 SER A 244     -28.610 -27.035  89.297  1.00  0.00      A120  
ATOM   3799  OG  SER A 244     -26.733 -27.911  89.607  1.00  0.00      A120  
ATOM   3800  HG1 SER A 244     -26.631 -27.281  90.323  1.00  0.00      A120  
ATOM   3801  C   SER A 244     -26.084 -26.893  86.935  1.00  0.00      A120  
ATOM   3802  O   SER A 244     -26.265 -27.297  85.788  1.00  0.00      A120  
ATOM   3803  N   GLU A 245     -24.853 -26.916  87.515  1.00  0.00      A120  
ATOM   3804  HN  GLU A 245     -24.745 -26.521  88.424  1.00  0.00      A120  
ATOM   3805  CA  GLU A 245     -23.648 -27.509  86.929  1.00  0.00      A120  
ATOM   3806  HA  GLU A 245     -23.522 -27.060  85.955  1.00  0.00      A120  
ATOM   3807  CB  GLU A 245     -22.344 -27.191  87.752  1.00  0.00      A120  
ATOM   3808  HB1 GLU A 245     -22.551 -27.405  88.822  1.00  0.00      A120  
ATOM   3809  HB2 GLU A 245     -22.157 -26.099  87.671  1.00  0.00      A120  
ATOM   3810  CG  GLU A 245     -21.048 -27.961  87.323  1.00  0.00      A120  
ATOM   3811  HG1 GLU A 245     -20.980 -27.934  86.214  1.00  0.00      A120  
ATOM   3812  HG2 GLU A 245     -21.133 -29.025  87.632  1.00  0.00      A120  
ATOM   3813  CD  GLU A 245     -19.697 -27.446  87.859  1.00  0.00      A120  
ATOM   3814  OE1 GLU A 245     -19.554 -27.245  89.096  1.00  0.00      A120  
ATOM   3815  OE2 GLU A 245     -18.739 -27.341  87.043  1.00  0.00      A120  
ATOM   3816  C   GLU A 245     -23.805 -29.000  86.651  1.00  0.00      A120  
ATOM   3817  O   GLU A 245     -23.311 -29.533  85.659  1.00  0.00      A120  
ATOM   3818  N   ASN A 246     -24.535 -29.726  87.524  1.00  0.00      A120  
ATOM   3819  HN  ASN A 246     -24.972 -29.273  88.296  1.00  0.00      A120  
ATOM   3820  CA  ASN A 246     -24.698 -31.156  87.364  1.00  0.00      A120  
ATOM   3821  HA  ASN A 246     -25.015 -31.339  86.347  1.00  0.00      A120  
ATOM   3822  CB  ASN A 246     -23.345 -31.872  87.673  1.00  0.00      A120 C
ATOM   3823  HB1 ASN A 246     -23.103 -31.814  88.756  1.00  0.00      A120 H
ATOM   3824  HB2 ASN A 246     -22.516 -31.386  87.116  1.00  0.00      A120 H
ATOM   3825  CG  ASN A 246     -23.354 -33.337  87.264  1.00  0.00      A120 C
ATOM   3826  OD1 ASN A 246     -23.376 -34.233  88.102  1.00  0.00      A120 O
ATOM   3827  ND2 ASN A 246     -23.345 -33.580  85.953  1.00  0.00      A120 N
ATOM   3828 HD22 ASN A 246     -23.276 -32.838  85.291  1.00  0.00      A120 H
ATOM   3829  C   ASN A 246     -25.794 -31.681  88.295  1.00  0.00      A120  
ATOM   3830  O   ASN A 246     -25.512 -32.063  89.418  1.00  0.00      A120  
ATOM   3831  N   ILE A 247     -27.069 -31.748  87.848  1.00  0.00      A120  
ATOM   3832  HN  ILE A 247     -27.276 -31.412  86.932  1.00  0.00      A120  
ATOM   3833  CA  ILE A 247     -28.242 -32.095  88.672  1.00  0.00      A120  
ATOM   3834  HA  ILE A 247     -28.289 -31.365  89.467  1.00  0.00      A120  
ATOM   3835  CB  ILE A 247     -29.533 -31.972  87.843  1.00  0.00      A120  
ATOM   3836  HB  ILE A 247     -29.460 -32.651  86.967  1.00  0.00      A120  
ATOM   3837  CG2 ILE A 247     -30.774 -32.389  88.673  1.00  0.00      A120  
ATOM   3838 HG21 ILE A 247     -30.847 -31.771  89.594  1.00  0.00      A120  
ATOM   3839 HG22 ILE A 247     -30.743 -33.460  88.965  1.00  0.00      A120  
ATOM   3840 HG23 ILE A 247     -31.706 -32.244  88.088  1.00  0.00      A120  
ATOM   3841  CG1 ILE A 247     -29.706 -30.527  87.301  1.00  0.00      A120  
ATOM   3842 HG11 ILE A 247     -28.771 -30.175  86.813  1.00  0.00      A120  
ATOM   3843 HG12 ILE A 247     -29.904 -29.850  88.159  1.00  0.00      A120  
ATOM   3844  CD  ILE A 247     -30.833 -30.377  86.270  1.00  0.00      A120  
ATOM   3845  HD1 ILE A 247     -31.829 -30.576  86.720  1.00  0.00      A120  
ATOM   3846  HD2 ILE A 247     -30.689 -31.072  85.415  1.00  0.00      A120  
ATOM   3847  HD3 ILE A 247     -30.859 -29.341  85.867  1.00  0.00      A120  
ATOM   3848  C   ILE A 247     -28.178 -33.462  89.379  1.00  0.00      A120  
ATOM   3849  O   ILE A 247     -28.572 -33.623  90.538  1.00  0.00      A120  
ATOM   3850  N   THR A 248     -27.646 -34.497  88.691  1.00  0.00      A120  
ATOM   3851  HN  THR A 248     -27.467 -34.362  87.720  1.00  0.00      A120  
ATOM   3852  CA  THR A 248     -27.385 -35.834  89.219  1.00  0.00      A120  
ATOM   3853  HA  THR A 248     -28.320 -36.244  89.573  1.00  0.00      A120  
ATOM   3854  CB  THR A 248     -26.788 -36.733  88.133  1.00  0.00      A120  
ATOM   3855  HB  THR A 248     -26.679 -37.770  88.518  1.00  0.00      A120  
ATOM   3856  OG1 THR A 248     -25.497 -36.239  87.755  1.00  0.00      A120  
ATOM   3857  HG1 THR A 248     -24.962 -36.258  88.552  1.00  0.00      A120  
ATOM   3858  CG2 THR A 248     -27.692 -36.773  86.908  1.00  0.00      A120  
ATOM   3859 HG21 THR A 248     -27.671 -35.792  86.387  1.00  0.00      A120  
ATOM   3860 HG22 THR A 248     -28.737 -36.989  87.216  1.00  0.00      A120  
ATOM   3861 HG23 THR A 248     -27.340 -37.557  86.203  1.00  0.00      A120  
ATOM   3862  C   THR A 248     -26.449 -35.787  90.417  1.00  0.00      A120  
ATOM   3863  O   THR A 248     -26.535 -36.641  91.307  1.00  0.00      A120  
ATOM   3864  N   ASN A 249     -25.564 -34.794  90.465  1.00  0.00      A120  
ATOM   3865  HN  ASN A 249     -25.418 -34.176  89.696  1.00  0.00      A120  
ATOM   3866  CA  ASN A 249     -24.752 -34.549  91.647  1.00  0.00      A120  
ATOM   3867  HA  ASN A 249     -24.636 -35.487  92.170  1.00  0.00      A120  
ATOM   3868  CB  ASN A 249     -23.386 -33.982  91.276  1.00  0.00      A120  
ATOM   3869  HB1 ASN A 249     -23.527 -33.041  90.703  1.00  0.00      A120  
ATOM   3870  HB2 ASN A 249     -22.849 -34.718  90.641  1.00  0.00      A120  
ATOM   3871  CG  ASN A 249     -22.532 -33.682  92.493  1.00  0.00      A120  
ATOM   3872  OD1 ASN A 249     -22.813 -34.158  93.591  1.00  0.00      A120  
ATOM   3873  ND2 ASN A 249     -21.487 -32.886  92.306  1.00  0.00      A120  
ATOM   3874 HD21 ASN A 249     -20.890 -32.655  93.075  1.00  0.00      A120  
ATOM   3875 HD22 ASN A 249     -21.296 -32.517  91.396  1.00  0.00      A120  
ATOM   3876  C   ASN A 249     -25.524 -33.588  92.541  1.00  0.00      A120  
ATOM   3877  O   ASN A 249     -25.739 -32.425  92.183  1.00  0.00      A120  
ATOM   3878  N   ASN A 250     -25.947 -34.082  93.703  1.00  0.00      A120  
ATOM   3879  HN  ASN A 250     -25.805 -35.032  93.970  1.00  0.00      A120  
ATOM   3880  CA  ASN A 250     -26.651 -33.232  94.652  1.00  0.00      A120  
ATOM   3881  HA  ASN A 250     -27.430 -32.705  94.122  1.00  0.00      A120  
ATOM   3882  CB  ASN A 250     -27.247 -34.090  95.767  1.00  0.00      A120  
ATOM   3883  HB1 ASN A 250     -28.109 -34.661  95.362  1.00  0.00      A120  
ATOM   3884  HB2 ASN A 250     -27.600 -33.425  96.584  1.00  0.00      A120  
ATOM   3885  CG  ASN A 250     -26.245 -35.071  96.343  1.00  0.00      A120  
ATOM   3886  OD1 ASN A 250     -25.496 -34.739  97.258  1.00  0.00      A120  
ATOM   3887  ND2 ASN A 250     -26.225 -36.287  95.803  1.00  0.00      A120  
ATOM   3888 HD21 ASN A 250     -25.583 -36.975  96.144  1.00  0.00      A120  
ATOM   3889 HD22 ASN A 250     -26.850 -36.513  95.056  1.00  0.00      A120  
ATOM   3890  C   ASN A 250     -25.731 -32.173  95.236  1.00  0.00      A120  
ATOM   3891  O   ASN A 250     -26.191 -31.093  95.621  1.00  0.00      A120  
ATOM   3892  N   ALA A 251     -24.431 -32.463  95.295  1.00  0.00      A120  
ATOM   3893  HN  ALA A 251     -24.053 -33.314  94.941  1.00  0.00      A120  
ATOM   3894  CA  ALA A 251     -23.491 -31.525  95.894  1.00  0.00      A120  
ATOM   3895  HA  ALA A 251     -23.886 -31.214  96.849  1.00  0.00      A120  
ATOM   3896  CB  ALA A 251     -22.128 -32.193  96.073  1.00  0.00      A120  
ATOM   3897  HB1 ALA A 251     -21.651 -32.358  95.083  1.00  0.00      A120  
ATOM   3898  HB2 ALA A 251     -22.251 -33.177  96.575  1.00  0.00      A120  
ATOM   3899  HB3 ALA A 251     -21.465 -31.543  96.683  1.00  0.00      A120  
ATOM   3900  C   ALA A 251     -23.364 -30.252  95.068  1.00  0.00      A120  
ATOM   3901  O   ALA A 251     -23.001 -29.199  95.602  1.00  0.00      A120  
ATOM   3902  N   LYS A 252     -23.672 -30.324  93.776  1.00  0.00      A120  
ATOM   3903  HN  LYS A 252     -23.923 -31.180  93.332  1.00  0.00      A120  
ATOM   3904  CA  LYS A 252     -23.655 -29.135  92.935  1.00  0.00      A120  
ATOM   3905  HA  LYS A 252     -22.756 -28.579  93.157  1.00  0.00      A120  
ATOM   3906  CB  LYS A 252     -23.687 -29.525  91.460  1.00  0.00      A120  
ATOM   3907  HB1 LYS A 252     -24.055 -28.658  90.871  1.00  0.00      A120  
ATOM   3908  HB2 LYS A 252     -24.394 -30.373  91.333  1.00  0.00      A120  
ATOM   3909  CG  LYS A 252     -22.331 -29.939  90.918  1.00  0.00      A120  
ATOM   3910  HG1 LYS A 252     -22.398 -30.070  89.817  1.00  0.00      A120  
ATOM   3911  HG2 LYS A 252     -22.030 -30.905  91.376  1.00  0.00      A120  
ATOM   3912  CD  LYS A 252     -21.288 -28.883  91.237  1.00  0.00      A120  
ATOM   3913  HD1 LYS A 252     -21.397 -28.573  92.298  1.00  0.00      A120  
ATOM   3914  HD2 LYS A 252     -21.454 -27.999  90.585  1.00  0.00      A120  
ATOM   3915  CE  LYS A 252     -19.882 -29.406  91.015  1.00  0.00      A120  
ATOM   3916  HE1 LYS A 252     -19.728 -29.626  89.937  1.00  0.00      A120  
ATOM   3917  HE2 LYS A 252     -19.723 -30.325  91.619  1.00  0.00      A120  
ATOM   3918  NZ  LYS A 252     -18.861 -28.407  91.427  1.00  0.00      A120  
ATOM   3919  HZ1 LYS A 252     -18.977 -28.190  92.437  1.00  0.00      A120  
ATOM   3920  HZ2 LYS A 252     -18.982 -27.538  90.869  1.00  0.00      A120  
ATOM   3921  HZ3 LYS A 252     -17.910 -28.796  91.262  1.00  0.00      A120  
ATOM   3922  C   LYS A 252     -24.839 -28.242  93.288  1.00  0.00      A120  
ATOM   3923  O   LYS A 252     -25.993 -28.684  93.243  1.00  0.00      A120  
ATOM   3924  N   ASN A 253     -24.554 -26.992  93.646  1.00  0.00      A120  
ATOM   3925  HN  ASN A 253     -23.621 -26.644  93.691  1.00  0.00      A120  
ATOM   3926  CA  ASN A 253     -25.616 -26.062  93.994  1.00  0.00      A120  
ATOM   3927  HA  ASN A 253     -26.236 -26.528  94.745  1.00  0.00      A120  
ATOM   3928  CB  ASN A 253     -25.031 -24.748  94.528  1.00  0.00      A120  
ATOM   3929  HB1 ASN A 253     -25.819 -23.966  94.503  1.00  0.00      A120  
ATOM   3930  HB2 ASN A 253     -24.187 -24.437  93.876  1.00  0.00      A120  
ATOM   3931  CG  ASN A 253     -24.518 -24.871  95.955  1.00  0.00      A120  
ATOM   3932  OD1 ASN A 253     -24.824 -25.837  96.654  1.00  0.00      A120  
ATOM   3933  ND2 ASN A 253     -23.740 -23.885  96.394  1.00  0.00      A120  
ATOM   3934 HD21 ASN A 253     -23.374 -23.913  97.324  1.00  0.00      A120  
ATOM   3935 HD22 ASN A 253     -23.522 -23.116  95.794  1.00  0.00      A120  
ATOM   3936  C   ASN A 253     -26.498 -25.798  92.783  1.00  0.00      A120  
ATOM   3937  O   ASN A 253     -26.038 -25.785  91.637  1.00  0.00      A120  
ATOM   3938  N   ILE A 254     -27.785 -25.605  93.046  1.00  0.00      A120  
ATOM   3939  HN  ILE A 254     -28.132 -25.604  93.980  1.00  0.00      A120  
ATOM   3940  CA  ILE A 254     -28.778 -25.381  92.007  1.00  0.00      A120  
ATOM   3941  HA  ILE A 254     -28.298 -25.544  91.053  1.00  0.00      A120  
ATOM   3942  CB  ILE A 254     -29.986 -26.319  92.155  1.00  0.00      A120  
ATOM   3943  HB  ILE A 254     -30.428 -26.199  93.167  1.00  0.00      A120  
ATOM   3944  CG2 ILE A 254     -31.027 -25.988  91.104  1.00  0.00      A120  
ATOM   3945 HG21 ILE A 254     -30.554 -25.934  90.100  1.00  0.00      A120  
ATOM   3946 HG22 ILE A 254     -31.492 -25.004  91.329  1.00  0.00      A120  
ATOM   3947 HG23 ILE A 254     -31.811 -26.775  91.086  1.00  0.00      A120  
ATOM   3948  CG1 ILE A 254     -29.556 -27.785  92.038  1.00  0.00      A120  
ATOM   3949 HG11 ILE A 254     -28.663 -27.836  91.380  1.00  0.00      A120  
ATOM   3950 HG12 ILE A 254     -30.384 -28.355  91.567  1.00  0.00      A120  
ATOM   3951  CD  ILE A 254     -29.213 -28.444  93.363  1.00  0.00      A120  
ATOM   3952  HD1 ILE A 254     -30.095 -28.424  94.039  1.00  0.00      A120  
ATOM   3953  HD2 ILE A 254     -28.378 -27.898  93.852  1.00  0.00      A120  
ATOM   3954  HD3 ILE A 254     -28.919 -29.502  93.194  1.00  0.00      A120  
ATOM   3955  C   ILE A 254     -29.207 -23.926  92.082  1.00  0.00      A120  
ATOM   3956  O   ILE A 254     -29.683 -23.463  93.127  1.00  0.00      A120  
ATOM   3957  N   LEU A 255     -29.039 -23.205  90.980  1.00  0.00      A120  
ATOM   3958  HN  LEU A 255     -28.677 -23.605  90.141  1.00  0.00      A120  
ATOM   3959  CA  LEU A 255     -29.367 -21.790  90.916  1.00  0.00      A120  
ATOM   3960  HA  LEU A 255     -29.480 -21.428  91.927  1.00  0.00      A120  
ATOM   3961  CB  LEU A 255     -28.269 -21.007  90.192  1.00  0.00      A120  
ATOM   3962  HB1 LEU A 255     -28.474 -19.925  90.331  1.00  0.00      A120  
ATOM   3963  HB2 LEU A 255     -28.333 -21.251  89.111  1.00  0.00      A120  
ATOM   3964  CG  LEU A 255     -26.831 -21.276  90.650  1.00  0.00      A120  
ATOM   3965  HG  LEU A 255     -26.543 -22.308  90.358  1.00  0.00      A120  
ATOM   3966  CD1 LEU A 255     -25.850 -20.285  90.021  1.00  0.00      A120  
ATOM   3967 HD11 LEU A 255     -26.118 -19.246  90.312  1.00  0.00      A120  
ATOM   3968 HD12 LEU A 255     -25.890 -20.365  88.914  1.00  0.00      A120  
ATOM   3969 HD13 LEU A 255     -24.819 -20.497  90.375  1.00  0.00      A120  
ATOM   3970  CD2 LEU A 255     -26.716 -21.266  92.171  1.00  0.00      A120  
ATOM   3971 HD21 LEU A 255     -27.369 -22.051  92.608  1.00  0.00      A120  
ATOM   3972 HD22 LEU A 255     -27.034 -20.278  92.568  1.00  0.00      A120  
ATOM   3973 HD23 LEU A 255     -25.666 -21.471  92.472  1.00  0.00      A120  
ATOM   3974  C   LEU A 255     -30.704 -21.614  90.210  1.00  0.00      A120  
ATOM   3975  O   LEU A 255     -30.939 -22.209  89.153  1.00  0.00      A120  
ATOM   3976  N   VAL A 256     -31.575 -20.800  90.802  1.00  0.00      A120  
ATOM   3977  HN  VAL A 256     -31.336 -20.299  91.629  1.00  0.00      A120  
ATOM   3978  CA  VAL A 256     -32.926 -20.573  90.307  1.00  0.00      A120  
ATOM   3979  HA  VAL A 256     -33.076 -21.206  89.446  1.00  0.00      A120  
ATOM   3980  CB  VAL A 256     -33.976 -20.892  91.394  1.00  0.00      A120  
ATOM   3981  HB  VAL A 256     -33.882 -20.158  92.222  1.00  0.00      A120  
ATOM   3982  CG1 VAL A 256     -35.383 -20.828  90.826  1.00  0.00      A120  
ATOM   3983 HG11 VAL A 256     -35.446 -21.428  89.893  1.00  0.00      A120  
ATOM   3984 HG12 VAL A 256     -35.647 -19.775  90.589  1.00  0.00      A120  
ATOM   3985 HG13 VAL A 256     -36.107 -21.239  91.562  1.00  0.00      A120  
ATOM   3986  CG2 VAL A 256     -33.699 -22.252  92.012  1.00  0.00      A120  
ATOM   3987 HG21 VAL A 256     -32.776 -22.210  92.629  1.00  0.00      A120  
ATOM   3988 HG22 VAL A 256     -33.557 -23.009  91.212  1.00  0.00      A120  
ATOM   3989 HG23 VAL A 256     -34.548 -22.551  92.663  1.00  0.00      A120  
ATOM   3990  C   VAL A 256     -33.046 -19.127  89.848  1.00  0.00      A120  
ATOM   3991  O   VAL A 256     -32.425 -18.225  90.420  1.00  0.00      A120  
ATOM   3992  N   GLN A 257     -33.849 -18.906  88.807  1.00  0.00      A120  
ATOM   3993  HN  GLN A 257     -34.291 -19.652  88.315  1.00  0.00      A120  
ATOM   3994  CA  GLN A 257     -34.135 -17.561  88.317  1.00  0.00      A120  
ATOM   3995  HA  GLN A 257     -33.794 -16.859  89.063  1.00  0.00      A120  
ATOM   3996  CB  GLN A 257     -33.442 -17.286  86.979  1.00  0.00      A120  
ATOM   3997  HB1 GLN A 257     -33.966 -17.854  86.181  1.00  0.00      A120  
ATOM   3998  HB2 GLN A 257     -32.391 -17.640  87.041  1.00  0.00      A120  
ATOM   3999  CG  GLN A 257     -33.441 -15.807  86.608  1.00  0.00      A120  
ATOM   4000  HG1 GLN A 257     -33.115 -15.219  87.492  1.00  0.00      A120  
ATOM   4001  HG2 GLN A 257     -34.474 -15.508  86.331  1.00  0.00      A120  
ATOM   4002  CD  GLN A 257     -32.521 -15.468  85.446  1.00  0.00      A120  
ATOM   4003  OE1 GLN A 257     -31.966 -16.352  84.793  1.00  0.00      A120  
ATOM   4004  NE2 GLN A 257     -32.352 -14.175  85.186  1.00  0.00      A120  
ATOM   4005 HE21 GLN A 257     -31.758 -13.890  84.434  1.00  0.00      A120  
ATOM   4006 HE22 GLN A 257     -32.818 -13.488  85.743  1.00  0.00      A120  
ATOM   4007  C   GLN A 257     -35.642 -17.390  88.184  1.00  0.00      A120  
ATOM   4008  O   GLN A 257     -36.287 -18.115  87.420  1.00  0.00      A120  
ATOM   4009  N   PHE A 258     -36.194 -16.430  88.920  1.00  0.00      A120  
ATOM   4010  HN  PHE A 258     -35.658 -15.841  89.519  1.00  0.00      A120  
ATOM   4011  CA  PHE A 258     -37.628 -16.187  88.888  1.00  0.00      A120  
ATOM   4012  HA  PHE A 258     -38.128 -17.143  88.913  1.00  0.00      A120  
ATOM   4013  CB  PHE A 258     -38.064 -15.329  90.078  1.00  0.00      A120  
ATOM   4014  HB1 PHE A 258     -39.139 -15.075  89.966  1.00  0.00      A120  
ATOM   4015  HB2 PHE A 258     -37.452 -14.402  90.101  1.00  0.00      A120  
ATOM   4016  CG  PHE A 258     -37.906 -15.993  91.416  1.00  0.00      A120  
ATOM   4017  CD1 PHE A 258     -37.568 -17.332  91.519  1.00  0.00      A120  
ATOM   4018  HD1 PHE A 258     -37.413 -17.916  90.623  1.00  0.00      A120  
ATOM   4019  CE1 PHE A 258     -37.427 -17.930  92.758  1.00  0.00      A120  
ATOM   4020  HE1 PHE A 258     -37.156 -18.973  92.826  1.00  0.00      A120  
ATOM   4021  CZ  PHE A 258     -37.634 -17.193  93.909  1.00  0.00      A120  
ATOM   4022  HZ  PHE A 258     -37.526 -17.659  94.877  1.00  0.00      A120  
ATOM   4023  CD2 PHE A 258     -38.115 -15.271  92.578  1.00  0.00      A120  
ATOM   4024  HD2 PHE A 258     -38.389 -14.229  92.513  1.00  0.00      A120  
ATOM   4025  CE2 PHE A 258     -37.978 -15.860  93.818  1.00  0.00      A120  
ATOM   4026  HE2 PHE A 258     -38.140 -15.280  94.715  1.00  0.00      A120  
ATOM   4027  C   PHE A 258     -38.031 -15.478  87.602  1.00  0.00      A120  
ATOM   4028  O   PHE A 258     -37.221 -14.818  86.949  1.00  0.00      A120  
ATOM   4029  N   ASN A 259     -39.339 -15.600  87.303  1.00  0.00      A120  
ATOM   4030  HN  ASN A 259     -39.870 -16.265  87.822  1.00  0.00      A120  
ATOM   4031  CA  ASN A 259     -40.096 -14.890  86.296  1.00  0.00      A120  
ATOM   4032  HA  ASN A 259     -39.447 -14.260  85.706  1.00  0.00      A120  
ATOM   4033  CB  ASN A 259     -40.762 -15.997  85.426  1.00  0.00      A120 C
ATOM   4034  HB1 ASN A 259     -41.510 -16.585  85.999  1.00  0.00      A120 H
ATOM   4035  HB2 ASN A 259     -39.962 -16.698  85.106  1.00  0.00      A120 H
ATOM   4036  CG  ASN A 259     -41.358 -15.474  84.133  1.00  0.00      A120 C
ATOM   4037  OD1 ASN A 259     -40.664 -15.066  83.218  1.00  0.00      A120 O
ATOM   4038  ND2 ASN A 259     -42.656 -15.451  83.928  1.00  0.00      A120 N
ATOM   4039 HD22 ASN A 259     -42.888 -15.187  82.995  1.00  0.00      A120 H
ATOM   4040  C   ASN A 259     -41.145 -13.997  87.015  1.00  0.00      A120  
ATOM   4041  O   ASN A 259     -41.997 -13.361  86.429  1.00  0.00      A120  
ATOM   4042  N   THR A 260     -41.085 -13.969  88.373  1.00  0.00      A120  
ATOM   4043  HN  THR A 260     -40.374 -14.497  88.833  1.00  0.00      A120  
ATOM   4044  CA  THR A 260     -41.923 -13.154  89.255  1.00  0.00      A120  
ATOM   4045  HA  THR A 260     -42.333 -12.331  88.687  1.00  0.00      A120  
ATOM   4046  CB  THR A 260     -43.076 -13.913  89.940  1.00  0.00      A120  
ATOM   4047  HB  THR A 260     -43.528 -13.299  90.748  1.00  0.00      A120  
ATOM   4048  OG1 THR A 260     -42.662 -15.167  90.478  1.00  0.00      A120  
ATOM   4049  HG1 THR A 260     -41.959 -14.939  91.093  1.00  0.00      A120  
ATOM   4050  CG2 THR A 260     -44.177 -14.215  88.918  1.00  0.00      A120  
ATOM   4051 HG21 THR A 260     -43.790 -14.854  88.095  1.00  0.00      A120  
ATOM   4052 HG22 THR A 260     -44.565 -13.270  88.484  1.00  0.00      A120  
ATOM   4053 HG23 THR A 260     -45.028 -14.740  89.403  1.00  0.00      A120  
ATOM   4054  C   THR A 260     -41.045 -12.614  90.383  1.00  0.00      A120  
ATOM   4055  O   THR A 260     -40.507 -13.453  91.103  1.00  0.00      A120  
ATOM   4056  N   PRO A 261     -40.812 -11.325  90.619  1.00  0.00      A120  
ATOM   4057  CD  PRO A 261     -41.536 -10.233  89.956  1.00  0.00      A120  
ATOM   4058  HD1 PRO A 261     -42.628 -10.436  89.930  1.00  0.00      A120  
ATOM   4059  HD2 PRO A 261     -41.146 -10.109  88.923  1.00  0.00      A120  
ATOM   4060  CA  PRO A 261     -40.121 -10.858  91.826  1.00  0.00      A120  
ATOM   4061  HA  PRO A 261     -39.171 -11.367  91.908  1.00  0.00      A120  
ATOM   4062  CB  PRO A 261     -39.978  -9.350  91.568  1.00  0.00      A120  
ATOM   4063  HB1 PRO A 261     -39.095  -9.181  90.916  1.00  0.00      A120  
ATOM   4064  HB2 PRO A 261     -39.856  -8.754  92.498  1.00  0.00      A120  
ATOM   4065  CG  PRO A 261     -41.253  -8.984  90.801  1.00  0.00      A120  
ATOM   4066  HG1 PRO A 261     -42.084  -8.837  91.524  1.00  0.00      A120  
ATOM   4067  HG2 PRO A 261     -41.134  -8.067  90.185  1.00  0.00      A120  
ATOM   4068  C   PRO A 261     -40.877 -11.150  93.120  1.00  0.00      A120  
ATOM   4069  O   PRO A 261     -42.110 -11.179  93.102  1.00  0.00      A120  
ATOM   4070  N   VAL A 262     -40.177 -11.368  94.252  1.00  0.00      A120  
ATOM   4071  HN  VAL A 262     -39.195 -11.536  94.219  1.00  0.00      A120  
ATOM   4072  CA  VAL A 262     -40.804 -11.572  95.554  1.00  0.00      A120  
ATOM   4073  HA  VAL A 262     -41.873 -11.506  95.417  1.00  0.00      A120  
ATOM   4074  CB  VAL A 262     -40.436 -12.933  96.162  1.00  0.00      A120  
ATOM   4075  HB  VAL A 262     -39.332 -13.052  96.157  1.00  0.00      A120  
ATOM   4076  CG1 VAL A 262     -40.948 -13.038  97.594  1.00  0.00      A120  
ATOM   4077 HG11 VAL A 262     -42.021 -12.753  97.638  1.00  0.00      A120  
ATOM   4078 HG12 VAL A 262     -40.372 -12.354  98.253  1.00  0.00      A120  
ATOM   4079 HG13 VAL A 262     -40.845 -14.084  97.957  1.00  0.00      A120  
ATOM   4080  CG2 VAL A 262     -40.998 -14.057  95.313  1.00  0.00      A120  
ATOM   4081 HG21 VAL A 262     -40.583 -14.001  94.284  1.00  0.00      A120  
ATOM   4082 HG22 VAL A 262     -42.104 -13.970  95.255  1.00  0.00      A120  
ATOM   4083 HG23 VAL A 262     -40.723 -15.038  95.754  1.00  0.00      A120  
ATOM   4084  C   VAL A 262     -40.373 -10.433  96.464  1.00  0.00      A120  
ATOM   4085  O   VAL A 262     -39.179 -10.271  96.748  1.00  0.00      A120  
ATOM   4086  N   GLN A 263     -41.340  -9.642  96.913  1.00  0.00      A120  
ATOM   4087  HN  GLN A 263     -42.298  -9.774  96.667  1.00  0.00      A120  
ATOM   4088  CA  GLN A 263     -41.044  -8.528  97.800  1.00  0.00      A120  
ATOM   4089  HA  GLN A 263     -40.172  -8.016  97.420  1.00  0.00      A120  
ATOM   4090  CB  GLN A 263     -42.241  -7.576  97.858  1.00  0.00      A120  
ATOM   4091  HB1 GLN A 263     -43.065  -8.090  98.397  1.00  0.00      A120  
ATOM   4092  HB2 GLN A 263     -42.566  -7.366  96.817  1.00  0.00      A120  
ATOM   4093  CG  GLN A 263     -41.980  -6.252  98.547  1.00  0.00      A120  
ATOM   4094  HG1 GLN A 263     -41.012  -6.310  99.088  1.00  0.00      A120  
ATOM   4095  HG2 GLN A 263     -42.795  -6.057  99.276  1.00  0.00      A120  
ATOM   4096  CD  GLN A 263     -41.920  -5.095  97.570  1.00  0.00      A120  
ATOM   4097  OE1 GLN A 263     -41.528  -5.263  96.415  1.00  0.00      A120  
ATOM   4098  NE2 GLN A 263     -42.317  -3.912  98.026  1.00  0.00      A120  
ATOM   4099 HE21 GLN A 263     -42.635  -3.821  98.970  1.00  0.00      A120  
ATOM   4100 HE22 GLN A 263     -42.298  -3.112  97.425  1.00  0.00      A120  
ATOM   4101  C   GLN A 263     -40.706  -9.036  99.196  1.00  0.00      A120  
ATOM   4102  O   GLN A 263     -41.322  -9.981  99.697  1.00  0.00      A120  
ATOM   4103  N   ILE A 264     -39.706  -8.417  99.817  1.00  0.00      A120  
ATOM   4104  HN  ILE A 264     -39.160  -7.717  99.362  1.00  0.00      A120  
ATOM   4105  CA  ILE A 264     -39.335  -8.710 101.196  1.00  0.00      A120  
ATOM   4106  HA  ILE A 264     -40.196  -9.146 101.681  1.00  0.00      A120  
ATOM   4107  CB  ILE A 264     -38.136  -9.678 101.281  1.00  0.00      A120  
ATOM   4108  HB  ILE A 264     -38.461 -10.690 100.960  1.00  0.00      A120  
ATOM   4109  CG2 ILE A 264     -36.992  -9.218 100.395  1.00  0.00      A120  
ATOM   4110 HG21 ILE A 264     -36.647  -8.209 100.709  1.00  0.00      A120  
ATOM   4111 HG22 ILE A 264     -37.329  -9.163  99.338  1.00  0.00      A120  
ATOM   4112 HG23 ILE A 264     -36.140  -9.926 100.480  1.00  0.00      A120  
ATOM   4113  CG1 ILE A 264     -37.669  -9.839 102.723  1.00  0.00      A120  
ATOM   4114 HG11 ILE A 264     -38.510 -10.239 103.329  1.00  0.00      A120  
ATOM   4115 HG12 ILE A 264     -37.382  -8.843 103.120  1.00  0.00      A120  
ATOM   4116  CD  ILE A 264     -36.494 -10.769 102.853  1.00  0.00      A120  
ATOM   4117  HD1 ILE A 264     -35.585 -10.298 102.420  1.00  0.00      A120  
ATOM   4118  HD2 ILE A 264     -36.698 -11.715 102.308  1.00  0.00      A120  
ATOM   4119  HD3 ILE A 264     -36.303 -10.989 103.925  1.00  0.00      A120  
ATOM   4120  C   ILE A 264     -39.033  -7.392 101.893  1.00  0.00      A120  
ATOM   4121  O   ILE A 264     -38.278  -6.565 101.371  1.00  0.00      A120  
ATOM   4122  N   ASN A 265     -39.644  -7.180 103.057  1.00  0.00      A120  
ATOM   4123  HN  ASN A 265     -40.225  -7.873 103.475  1.00  0.00      A120  
ATOM   4124  CA  ASN A 265     -39.512  -5.933 103.804  1.00  0.00      A120  
ATOM   4125  HA  ASN A 265     -38.952  -5.237 103.197  1.00  0.00      A120  
ATOM   4126  CB  ASN A 265     -40.886  -5.358 104.139  1.00  0.00      A120  
ATOM   4127  HB1 ASN A 265     -40.761  -4.498 104.832  1.00  0.00      A120  
ATOM   4128  HB2 ASN A 265     -41.496  -6.141 104.637  1.00  0.00      A120  
ATOM   4129  CG  ASN A 265     -41.619  -4.884 102.911  1.00  0.00      A120  
ATOM   4130  OD1 ASN A 265     -41.052  -4.848 101.822  1.00  0.00      A120  
ATOM   4131  ND2 ASN A 265     -42.878  -4.519 103.067  1.00  0.00      A120  
ATOM   4132 HD21 ASN A 265     -43.407  -4.197 102.281  1.00  0.00      A120  
ATOM   4133 HD22 ASN A 265     -43.303  -4.565 103.971  1.00  0.00      A120  
ATOM   4134  C   ASN A 265     -38.703  -6.200 105.063  1.00  0.00      A120  
ATOM   4135  O   ASN A 265     -39.192  -6.840 105.999  1.00  0.00      A120  
ATOM   4136  N   CYS A 266     -37.477  -5.690 105.092  1.00  0.00      A120  
ATOM   4137  HN  CYS A 266     -37.135  -5.111 104.356  1.00  0.00      A120  
ATOM   4138  CA  CYS A 266     -36.547  -5.931 106.184  1.00  0.00      A120  
ATOM   4139  HA  CYS A 266     -36.988  -6.666 106.840  1.00  0.00      A120  
ATOM   4140  CB  CYS A 266     -35.198  -6.431 105.658  1.00  0.00      A120  
ATOM   4141  HB1 CYS A 266     -34.489  -6.455 106.511  1.00  0.00      A120  
ATOM   4142  HB2 CYS A 266     -34.828  -5.693 104.916  1.00  0.00      A120  
ATOM   4143  SG  CYS A 266     -35.231  -8.077 104.879  1.00  0.00      A120  
ATOM   4144  HG1 CYS A 266     -35.910  -7.685 103.811  1.00  0.00      A120  
ATOM   4145  C   CYS A 266     -36.349  -4.650 106.981  1.00  0.00      A120  
ATOM   4146  O   CYS A 266     -36.204  -3.565 106.408  1.00  0.00      A120  
ATOM   4147  N   THR A 267     -36.358  -4.779 108.305  1.00  0.00      A120  
ATOM   4148  HN  THR A 267     -36.512  -5.657 108.752  1.00  0.00      A120  
ATOM   4149  CA  THR A 267     -36.144  -3.643 109.183  1.00  0.00      A120  
ATOM   4150  HA  THR A 267     -35.698  -2.854 108.595  1.00  0.00      A120  
ATOM   4151  CB  THR A 267     -37.454  -3.145 109.822  1.00  0.00      A120  
ATOM   4152  HB  THR A 267     -37.271  -2.192 110.363  1.00  0.00      A120  
ATOM   4153  OG1 THR A 267     -37.947  -4.119 110.752  1.00  0.00      A120  
ATOM   4154  HG1 THR A 267     -37.261  -4.223 111.415  1.00  0.00      A120  
ATOM   4155  CG2 THR A 267     -38.515  -2.895 108.763  1.00  0.00      A120  
ATOM   4156 HG21 THR A 267     -39.221  -3.752 108.720  1.00  0.00      A120  
ATOM   4157 HG22 THR A 267     -38.036  -2.780 107.767  1.00  0.00      A120  
ATOM   4158 HG23 THR A 267     -39.088  -1.976 109.011  1.00  0.00      A120  
ATOM   4159  C   THR A 267     -35.154  -4.023 110.275  1.00  0.00      A120  
ATOM   4160  O   THR A 267     -34.975  -5.198 110.602  1.00  0.00      A120  
ATOM   4161  N   ARG A 268     -34.752  -2.980 110.995  1.00  0.00      A120  
ATOM   4162  HN  ARG A 268     -35.013  -2.057 110.727  1.00  0.00      A120  
ATOM   4163  CA  ARG A 268     -33.931  -3.043 112.195  1.00  0.00      A120  
ATOM   4164  HA  ARG A 268     -33.878  -4.075 112.508  1.00  0.00      A120  
ATOM   4165  CB  ARG A 268     -32.531  -2.500 111.930  1.00  0.00      A120  
ATOM   4166  HB1 ARG A 268     -32.588  -1.392 111.883  1.00  0.00      A120  
ATOM   4167  HB2 ARG A 268     -32.186  -2.884 110.947  1.00  0.00      A120  
ATOM   4168  CG  ARG A 268     -31.506  -2.885 112.984  1.00  0.00      A120  
ATOM   4169  HG1 ARG A 268     -30.494  -2.880 112.527  1.00  0.00      A120  
ATOM   4170  HG2 ARG A 268     -31.729  -3.910 113.352  1.00  0.00      A120  
ATOM   4171  CD  ARG A 268     -31.530  -1.918 114.156  1.00  0.00      A120  
ATOM   4172  HD1 ARG A 268     -30.729  -2.186 114.878  1.00  0.00      A120  
ATOM   4173  HD2 ARG A 268     -32.522  -1.959 114.655  1.00  0.00      A120  
ATOM   4174  NE  ARG A 268     -31.302  -0.540 113.732  1.00  0.00      A120  
ATOM   4175  HE  ARG A 268     -32.067   0.100 113.790  1.00  0.00      A120  
ATOM   4176  CZ  ARG A 268     -30.142  -0.082 113.274  1.00  0.00      A120  
ATOM   4177  NH1 ARG A 268     -29.097  -0.894 113.178  1.00  0.00      A120  
ATOM   4178 HH11 ARG A 268     -29.182  -1.852 113.451  1.00  0.00      A120  
ATOM   4179 HH12 ARG A 268     -28.225  -0.548 112.833  1.00  0.00      A120  
ATOM   4180  NH2 ARG A 268     -30.025   1.188 112.911  1.00  0.00      A120  
ATOM   4181 HH21 ARG A 268     -30.810   1.802 112.982  1.00  0.00      A120  
ATOM   4182 HH22 ARG A 268     -29.151   1.531 112.566  1.00  0.00      A120  
ATOM   4183  C   ARG A 268     -34.736  -2.074 113.064  1.00  0.00      A120  
ATOM   4184  O   ARG A 268     -34.386  -0.897 113.168  1.00  0.00      A120  
ATOM   4185  N   PRO A 269     -35.814  -2.559 113.687  1.00  0.00      A120  
ATOM   4186  CD  PRO A 269     -36.246  -3.973 113.732  1.00  0.00      A120  
ATOM   4187  HD1 PRO A 269     -35.439  -4.602 114.161  1.00  0.00      A120  
ATOM   4188  HD2 PRO A 269     -36.499  -4.325 112.710  1.00  0.00      A120  
ATOM   4189  CA  PRO A 269     -36.725  -1.668 114.423  1.00  0.00      A120  
ATOM   4190  HA  PRO A 269     -36.907  -0.766 113.861  1.00  0.00      A120  
ATOM   4191  CB  PRO A 269     -37.961  -2.549 114.643  1.00  0.00      A120  
ATOM   4192  HB1 PRO A 269     -38.706  -2.387 113.835  1.00  0.00      A120  
ATOM   4193  HB2 PRO A 269     -38.436  -2.320 115.620  1.00  0.00      A120  
ATOM   4194  CG  PRO A 269     -37.455  -3.948 114.620  1.00  0.00      A120  
ATOM   4195  HG1 PRO A 269     -37.182  -4.273 115.647  1.00  0.00      A120  
ATOM   4196  HG2 PRO A 269     -38.236  -4.630 114.223  1.00  0.00      A120  
ATOM   4197  C   PRO A 269     -36.157  -1.164 115.745  1.00  0.00      A120  
ATOM   4198  O   PRO A 269     -36.786  -1.278 116.798  1.00  0.00      A120  
ATOM   4199  N   ASN A 270     -34.959  -0.599 115.687  1.00  0.00      A120  
ATOM   4200  HN  ASN A 270     -34.446  -0.545 114.834  1.00  0.00      A120  
ATOM   4201  CA  ASN A 270     -34.308  -0.019 116.853  1.00  0.00      A120  
ATOM   4202  HA  ASN A 270     -35.069   0.182 117.592  1.00  0.00      A120  
ATOM   4203  CB  ASN A 270     -33.249  -0.966 117.428  1.00  0.00      A120  
ATOM   4204  HB1 ASN A 270     -32.642  -0.415 118.178  1.00  0.00      A120  
ATOM   4205  HB2 ASN A 270     -32.588  -1.310 116.605  1.00  0.00      A120  
ATOM   4206  CG  ASN A 270     -33.855  -2.183 118.100  1.00  0.00      A120  
ATOM   4207  OD1 ASN A 270     -34.778  -2.066 118.905  1.00  0.00      A120  
ATOM   4208  ND2 ASN A 270     -33.331  -3.361 117.777  1.00  0.00      A120  
ATOM   4209 HD21 ASN A 270     -33.691  -4.199 118.189  1.00  0.00      A120  
ATOM   4210 HD22 ASN A 270     -32.578  -3.411 117.122  1.00  0.00      A120  
ATOM   4211  C   ASN A 270     -33.676   1.303 116.451  1.00  0.00      A120  
ATOM   4212  O   ASN A 270     -32.808   1.336 115.574  1.00  0.00      A120  
ATOM   4213  N   ASN A 271     -34.040   2.383 117.151  1.00  0.00      A120  
ATOM   4214  HN  ASN A 271     -34.692   2.298 117.901  1.00  0.00      A120  
ATOM   4215  CA  ASN A 271     -33.488   3.695 116.939  1.00  0.00      A120  
ATOM   4216  HA  ASN A 271     -33.363   3.822 115.874  1.00  0.00      A120  
ATOM   4217  CB  ASN A 271     -34.528   4.709 117.462  1.00  0.00      A120 C
ATOM   4218  HB1 ASN A 271     -34.508   4.792 118.570  1.00  0.00      A120 H
ATOM   4219  HB2 ASN A 271     -35.545   4.361 117.182  1.00  0.00      A120 H
ATOM   4220  CG  ASN A 271     -34.350   6.068 116.817  1.00  0.00      A120 C
ATOM   4221  OD1 ASN A 271     -34.788   6.299 115.685  1.00  0.00      A120 O
ATOM   4222  ND2 ASN A 271     -33.738   7.011 117.521  1.00  0.00      A120 N
ATOM   4223 HD22 ASN A 271     -33.307   6.810 118.397  1.00  0.00      A120 H
ATOM   4224  C   ASN A 271     -32.105   3.869 117.587  1.00  0.00      A120  
ATOM   4225  O   ASN A 271     -31.941   4.609 118.552  1.00  0.00      A120  
ATOM   4226  N   ASN A 272     -31.078   3.168 117.064  1.00  0.00      A120  
ATOM   4227  HN  ASN A 272     -31.277   2.500 116.350  1.00  0.00      A120  
ATOM   4228  CA  ASN A 272     -29.729   3.138 117.614  1.00  0.00      A120  
ATOM   4229  HA  ASN A 272     -29.820   2.773 118.627  1.00  0.00      A120  
ATOM   4230  CB  ASN A 272     -28.784   2.174 116.824  1.00  0.00      A120  
ATOM   4231  HB1 ASN A 272     -27.765   2.206 117.265  1.00  0.00      A120  
ATOM   4232  HB2 ASN A 272     -28.729   2.516 115.768  1.00  0.00      A120  
ATOM   4233  CG  ASN A 272     -29.250   0.715 116.818  1.00  0.00      A120  
ATOM   4234  OD1 ASN A 272     -30.358   0.348 117.172  1.00  0.00      A120  
ATOM   4235  ND2 ASN A 272     -28.328  -0.190 116.403  1.00  0.00      A120  
ATOM   4236 HD21 ASN A 272     -27.450   0.106 116.028  1.00  0.00      A120  
ATOM   4237 HD22 ASN A 272     -28.566  -1.158 116.496  1.00  0.00      A120  
ATOM   4238  C   ASN A 272     -29.019   4.501 117.700  1.00  0.00      A120  
ATOM   4239  O   ASN A 272     -29.008   5.296 116.759  1.00  0.00      A120  
ATOM   4240  N   THR A 273     -28.351   4.763 118.842  1.00  0.00      A120  
ATOM   4241  HN  THR A 273     -28.465   4.144 119.616  1.00  0.00      A120  
ATOM   4242  CA  THR A 273     -27.476   5.919 119.061  1.00  0.00      A120  
ATOM   4243  HA  THR A 273     -27.775   6.723 118.404  1.00  0.00      A120  
ATOM   4244  CB  THR A 273     -27.549   6.411 120.506  1.00  0.00      A120  
ATOM   4245  HB  THR A 273     -27.278   5.586 121.199  1.00  0.00      A120  
ATOM   4246  OG1 THR A 273     -28.867   6.813 120.827  1.00  0.00      A120  
ATOM   4247  HG1 THR A 273     -29.347   6.029 121.105  1.00  0.00      A120  
ATOM   4248  CG2 THR A 273     -26.671   7.645 120.771  1.00  0.00      A120  
ATOM   4249 HG21 THR A 273     -26.931   8.452 120.053  1.00  0.00      A120  
ATOM   4250 HG22 THR A 273     -25.586   7.419 120.692  1.00  0.00      A120  
ATOM   4251 HG23 THR A 273     -26.874   8.035 121.791  1.00  0.00      A120  
ATOM   4252  C   THR A 273     -26.027   5.542 118.746  1.00  0.00      A120  
ATOM   4253  O   THR A 273     -25.624   4.413 118.971  1.00  0.00      A120  
ATOM   4254  N   ARG A 274     -25.163   6.460 118.239  1.00  0.00      A120  
ATOM   4255  HN  ARG A 274     -25.437   7.412 118.130  1.00  0.00      A120  
ATOM   4256  CA  ARG A 274     -23.783   6.138 117.884  1.00  0.00      A120  
ATOM   4257  HA  ARG A 274     -23.579   5.137 118.231  1.00  0.00      A120  
ATOM   4258  CB  ARG A 274     -23.545   6.228 116.377  1.00  0.00      A120  
ATOM   4259  HB1 ARG A 274     -23.634   7.290 116.064  1.00  0.00      A120  
ATOM   4260  HB2 ARG A 274     -24.326   5.634 115.856  1.00  0.00      A120  
ATOM   4261  CG  ARG A 274     -22.179   5.710 115.963  1.00  0.00      A120  
ATOM   4262  HG1 ARG A 274     -22.287   4.678 115.566  1.00  0.00      A120  
ATOM   4263  HG2 ARG A 274     -21.515   5.684 116.853  1.00  0.00      A120  
ATOM   4264  CD  ARG A 274     -21.552   6.586 114.902  1.00  0.00      A120  
ATOM   4265  HD1 ARG A 274     -20.464   6.372 114.836  1.00  0.00      A120  
ATOM   4266  HD2 ARG A 274     -21.716   7.655 115.155  1.00  0.00      A120  
ATOM   4267  NE  ARG A 274     -22.130   6.348 113.587  1.00  0.00      A120  
ATOM   4268  HE  ARG A 274     -22.633   5.496 113.440  1.00  0.00      A120  
ATOM   4269  CZ  ARG A 274     -22.027   7.198 112.572  1.00  0.00      A120  
ATOM   4270  NH1 ARG A 274     -21.377   8.344 112.731  1.00  0.00      A120  
ATOM   4271 HH11 ARG A 274     -20.964   8.566 113.615  1.00  0.00      A120  
ATOM   4272 HH12 ARG A 274     -21.299   8.985 111.967  1.00  0.00      A120  
ATOM   4273  NH2 ARG A 274     -22.579   6.907 111.403  1.00  0.00      A120  
ATOM   4274 HH21 ARG A 274     -23.075   6.047 111.284  1.00  0.00      A120  
ATOM   4275 HH22 ARG A 274     -22.501   7.548 110.640  1.00  0.00      A120  
ATOM   4276  C   ARG A 274     -22.840   7.073 118.630  1.00  0.00      A120  
ATOM   4277  O   ARG A 274     -22.833   8.284 118.383  1.00  0.00      A120  
ATOM   4278  N   LYS A 275     -22.041   6.509 119.533  1.00  0.00      A120  
ATOM   4279  HN  LYS A 275     -22.137   5.551 119.791  1.00  0.00      A120  
ATOM   4280  CA  LYS A 275     -20.978   7.242 120.206  1.00  0.00      A120  
ATOM   4281  HA  LYS A 275     -21.279   8.276 120.273  1.00  0.00      A120  
ATOM   4282  CB  LYS A 275     -20.718   6.675 121.604  1.00  0.00      A120  
ATOM   4283  HB1 LYS A 275     -19.767   7.109 121.978  1.00  0.00      A120  
ATOM   4284  HB2 LYS A 275     -20.602   5.575 121.512  1.00  0.00      A120  
ATOM   4285  CG  LYS A 275     -21.794   6.946 122.636  1.00  0.00      A120  
ATOM   4286  HG1 LYS A 275     -22.761   6.533 122.280  1.00  0.00      A120  
ATOM   4287  HG2 LYS A 275     -21.903   8.043 122.777  1.00  0.00      A120  
ATOM   4288  CD  LYS A 275     -21.424   6.299 123.965  1.00  0.00      A120  
ATOM   4289  HD1 LYS A 275     -20.397   6.611 124.249  1.00  0.00      A120  
ATOM   4290  HD2 LYS A 275     -21.444   5.194 123.850  1.00  0.00      A120  
ATOM   4291  CE  LYS A 275     -22.390   6.703 125.065  1.00  0.00      A120  
ATOM   4292  HE1 LYS A 275     -22.373   7.808 125.189  1.00  0.00      A120  
ATOM   4293  HE2 LYS A 275     -22.101   6.207 126.016  1.00  0.00      A120  
ATOM   4294  NZ  LYS A 275     -23.791   6.307 124.759  1.00  0.00      A120  
ATOM   4295  HZ1 LYS A 275     -23.843   5.274 124.648  1.00  0.00      A120  
ATOM   4296  HZ2 LYS A 275     -24.096   6.766 123.877  1.00  0.00      A120  
ATOM   4297  HZ3 LYS A 275     -24.413   6.604 125.537  1.00  0.00      A120  
ATOM   4298  C   LYS A 275     -19.706   7.146 119.375  1.00  0.00      A120  
ATOM   4299  O   LYS A 275     -19.334   6.058 118.930  1.00  0.00      A120  
ATOM   4300  N   SER A 276     -19.036   8.277 119.171  1.00  0.00      A120  
ATOM   4301  HN  SER A 276     -19.393   9.161 119.461  1.00  0.00      A120  
ATOM   4302  CA  SER A 276     -17.734   8.299 118.511  1.00  0.00      A120  
ATOM   4303  HA  SER A 276     -17.560   7.320 118.091  1.00  0.00      A120  
ATOM   4304  CB  SER A 276     -17.680   9.360 117.411  1.00  0.00      A120  
ATOM   4305  HB1 SER A 276     -17.764  10.370 117.865  1.00  0.00      A120  
ATOM   4306  HB2 SER A 276     -18.521   9.202 116.703  1.00  0.00      A120  
ATOM   4307  OG  SER A 276     -16.461   9.288 116.688  1.00  0.00      A120  
ATOM   4308  HG1 SER A 276     -16.502   8.476 116.178  1.00  0.00      A120  
ATOM   4309  C   SER A 276     -16.680   8.554 119.579  1.00  0.00      A120  
ATOM   4310  O   SER A 276     -16.670   9.619 120.205  1.00  0.00      A120  
ATOM   4311  N   ILE A 277     -15.811   7.573 119.797  1.00  0.00      A120  
ATOM   4312  HN  ILE A 277     -15.794   6.757 119.225  1.00  0.00      A120  
ATOM   4313  CA  ILE A 277     -14.826   7.603 120.871  1.00  0.00      A120  
ATOM   4314  HA  ILE A 277     -15.079   8.416 121.536  1.00  0.00      A120  
ATOM   4315  CB  ILE A 277     -14.824   6.265 121.636  1.00  0.00      A120  
ATOM   4316  HB  ILE A 277     -14.693   5.432 120.914  1.00  0.00      A120  
ATOM   4317  CG2 ILE A 277     -13.702   6.223 122.656  1.00  0.00      A120  
ATOM   4318 HG21 ILE A 277     -13.823   7.046 123.392  1.00  0.00      A120  
ATOM   4319 HG22 ILE A 277     -12.722   6.345 122.146  1.00  0.00      A120  
ATOM   4320 HG23 ILE A 277     -13.722   5.254 123.200  1.00  0.00      A120  
ATOM   4321  CG1 ILE A 277     -16.189   6.046 122.292  1.00  0.00      A120  
ATOM   4322 HG11 ILE A 277     -16.972   6.126 121.508  1.00  0.00      A120  
ATOM   4323 HG12 ILE A 277     -16.350   6.848 123.044  1.00  0.00      A120  
ATOM   4324  CD  ILE A 277     -16.336   4.718 122.975  1.00  0.00      A120  
ATOM   4325  HD1 ILE A 277     -15.702   4.686 123.887  1.00  0.00      A120  
ATOM   4326  HD2 ILE A 277     -16.015   3.904 122.291  1.00  0.00      A120  
ATOM   4327  HD3 ILE A 277     -17.395   4.560 123.273  1.00  0.00      A120  
ATOM   4328  C   ILE A 277     -13.462   7.908 120.272  1.00  0.00      A120  
ATOM   4329  O   ILE A 277     -13.127   7.414 119.190  1.00  0.00      A120  
ATOM   4330  N   ARG A 278     -12.664   8.704 120.983  1.00  0.00      A120  
ATOM   4331  HN  ARG A 278     -12.878   8.968 121.920  1.00  0.00      A120  
ATOM   4332  CA  ARG A 278     -11.424   9.241 120.434  1.00  0.00      A120  
ATOM   4333  HA  ARG A 278     -11.461   9.137 119.360  1.00  0.00      A120  
ATOM   4334  CB  ARG A 278     -11.260  10.708 120.822  1.00  0.00      A120  
ATOM   4335  HB1 ARG A 278     -10.351  11.110 120.325  1.00  0.00      A120  
ATOM   4336  HB2 ARG A 278     -11.127  10.775 121.923  1.00  0.00      A120  
ATOM   4337  CG  ARG A 278     -12.456  11.561 120.421  1.00  0.00      A120  
ATOM   4338  HG1 ARG A 278     -13.346  11.223 120.992  1.00  0.00      A120  
ATOM   4339  HG2 ARG A 278     -12.650  11.421 119.336  1.00  0.00      A120  
ATOM   4340  CD  ARG A 278     -12.232  13.039 120.693  1.00  0.00      A120  
ATOM   4341  HD1 ARG A 278     -11.659  13.160 121.637  1.00  0.00      A120  
ATOM   4342  HD2 ARG A 278     -13.213  13.554 120.773  1.00  0.00      A120  
ATOM   4343  NE  ARG A 278     -11.475  13.698 119.632  1.00  0.00      A120  
ATOM   4344  HE  ARG A 278     -11.125  13.135 118.884  1.00  0.00      A120  
ATOM   4345  CZ  ARG A 278     -11.223  15.004 119.602  1.00  0.00      A120  
ATOM   4346  NH1 ARG A 278     -11.665  15.779 120.578  1.00  0.00      A120  
ATOM   4347 HH11 ARG A 278     -12.186  15.382 121.334  1.00  0.00      A120  
ATOM   4348 HH12 ARG A 278     -11.479  16.761 120.560  1.00  0.00      A120  
ATOM   4349  NH2 ARG A 278     -10.531  15.528 118.602  1.00  0.00      A120  
ATOM   4350 HH21 ARG A 278     -10.195  14.942 117.865  1.00  0.00      A120  
ATOM   4351 HH22 ARG A 278     -10.345  16.510 118.584  1.00  0.00      A120  
ATOM   4352  C   ARG A 278     -10.248   8.401 120.921  1.00  0.00      A120  
ATOM   4353  O   ARG A 278      -9.845   8.488 122.086  1.00  0.00      A120  
ATOM   4354  N   ILE A 279      -9.716   7.579 120.014  1.00  0.00      A120  
ATOM   4355  HN  ILE A 279     -10.118   7.487 119.107  1.00  0.00      A120  
ATOM   4356  CA  ILE A 279      -8.532   6.760 120.250  1.00  0.00      A120  
ATOM   4357  HA  ILE A 279      -8.341   6.750 121.313  1.00  0.00      A120  
ATOM   4358  CB  ILE A 279      -8.742   5.328 119.734  1.00  0.00      A120  
ATOM   4359  HB  ILE A 279      -8.544   5.302 118.641  1.00  0.00      A120  
ATOM   4360  CG2 ILE A 279      -7.814   4.347 120.433  1.00  0.00      A120  
ATOM   4361 HG21 ILE A 279      -8.122   4.218 121.492  1.00  0.00      A120  
ATOM   4362 HG22 ILE A 279      -6.772   4.731 120.411  1.00  0.00      A120  
ATOM   4363 HG23 ILE A 279      -7.858   3.358 119.928  1.00  0.00      A120  
ATOM   4364  CG1 ILE A 279     -10.183   4.888 119.982  1.00  0.00      A120  
ATOM   4365 HG11 ILE A 279     -10.864   5.565 119.425  1.00  0.00      A120  
ATOM   4366 HG12 ILE A 279     -10.400   4.973 121.068  1.00  0.00      A120  
ATOM   4367  CD  ILE A 279     -10.446   3.468 119.544  1.00  0.00      A120  
ATOM   4368  HD1 ILE A 279      -9.785   2.768 120.099  1.00  0.00      A120  
ATOM   4369  HD2 ILE A 279     -10.240   3.364 118.457  1.00  0.00      A120  
ATOM   4370  HD3 ILE A 279     -11.503   3.197 119.753  1.00  0.00      A120  
ATOM   4371  C   ILE A 279      -7.280   7.387 119.635  1.00  0.00      A120  
ATOM   4372  O   ILE A 279      -6.220   6.755 119.622  1.00  0.00      A120  
ATOM   4373  N   GLY A 280      -7.374   8.616 119.130  1.00  0.00      A120  
ATOM   4374  HN  GLY A 280      -8.103   9.242 119.400  1.00  0.00      A120  
ATOM   4375  CA  GLY A 280      -6.428   9.130 118.157  1.00  0.00      A120  
ATOM   4376  HA1 GLY A 280      -6.845  10.046 117.767  1.00  0.00      A120  
ATOM   4377  HA2 GLY A 280      -6.352   8.391 117.373  1.00  0.00      A120  
ATOM   4378  C   GLY A 280      -5.028   9.426 118.663  1.00  0.00      A120  
ATOM   4379  O   GLY A 280      -4.600   8.866 119.670  1.00  0.00      A120  
ATOM   4380  N   PRO A 281      -4.286  10.295 117.961  1.00  0.00      A120  
ATOM   4381  CD  PRO A 281      -2.830  10.271 118.181  1.00  0.00      A120  
ATOM   4382  HD1 PRO A 281      -2.466   9.223 118.206  1.00  0.00      A120  
ATOM   4383  HD2 PRO A 281      -2.580  10.783 119.133  1.00  0.00      A120  
ATOM   4384  CA  PRO A 281      -4.656  11.245 116.903  1.00  0.00      A120  
ATOM   4385  HA  PRO A 281      -5.479  11.866 117.219  1.00  0.00      A120  
ATOM   4386  CB  PRO A 281      -3.342  11.990 116.659  1.00  0.00      A120  
ATOM   4387  HB1 PRO A 281      -3.270  12.889 117.308  1.00  0.00      A120  
ATOM   4388  HB2 PRO A 281      -3.258  12.306 115.597  1.00  0.00      A120  
ATOM   4389  CG  PRO A 281      -2.294  11.012 116.999  1.00  0.00      A120  
ATOM   4390  HG1 PRO A 281      -2.110  10.320 116.150  1.00  0.00      A120  
ATOM   4391  HG2 PRO A 281      -1.343  11.527 117.255  1.00  0.00      A120  
ATOM   4392  C   PRO A 281      -5.186  10.680 115.583  1.00  0.00      A120  
ATOM   4393  O   PRO A 281      -4.571   9.806 114.970  1.00  0.00      A120  
ATOM   4394  N   GLY A 282      -6.327  11.214 115.141  1.00  0.00      A120  
ATOM   4395  HN  GLY A 282      -6.809  11.920 115.653  1.00  0.00      A120  
ATOM   4396  CA  GLY A 282      -6.940  10.811 113.897  1.00  0.00      A120  
ATOM   4397  HA1 GLY A 282      -6.145  10.652 113.184  1.00  0.00      A120  
ATOM   4398  HA2 GLY A 282      -7.575  11.623 113.574  1.00  0.00      A120  
ATOM   4399  C   GLY A 282      -7.775   9.552 113.972  1.00  0.00      A120  
ATOM   4400  O   GLY A 282      -8.624   9.337 113.097  1.00  0.00      A120  
ATOM   4401  N   GLN A 283      -7.588   8.732 115.006  1.00  0.00      A120  
ATOM   4402  HN  GLN A 283      -6.941   8.948 115.733  1.00  0.00      A120  
ATOM   4403  CA  GLN A 283      -8.305   7.473 115.156  1.00  0.00      A120  
ATOM   4404  HA  GLN A 283      -8.653   7.167 114.180  1.00  0.00      A120  
ATOM   4405  CB  GLN A 283      -7.390   6.403 115.754  1.00  0.00      A120  
ATOM   4406  HB1 GLN A 283      -7.958   5.451 115.818  1.00  0.00      A120  
ATOM   4407  HB2 GLN A 283      -7.101   6.720 116.778  1.00  0.00      A120  
ATOM   4408  CG  GLN A 283      -6.123   6.158 114.948  1.00  0.00      A120  
ATOM   4409  HG1 GLN A 283      -5.485   5.429 115.491  1.00  0.00      A120  
ATOM   4410  HG2 GLN A 283      -5.572   7.116 114.840  1.00  0.00      A120  
ATOM   4411  CD  GLN A 283      -6.411   5.608 113.563  1.00  0.00      A120  
ATOM   4412  OE1 GLN A 283      -7.174   4.657 113.407  1.00  0.00      A120  
ATOM   4413  NE2 GLN A 283      -5.805   6.212 112.546  1.00  0.00      A120  
ATOM   4414 HE21 GLN A 283      -5.958   5.891 111.611  1.00  0.00      A120  
ATOM   4415 HE22 GLN A 283      -5.197   6.987 112.715  1.00  0.00      A120  
ATOM   4416  C   GLN A 283      -9.532   7.674 116.035  1.00  0.00      A120  
ATOM   4417  O   GLN A 283      -9.426   8.198 117.149  1.00  0.00      A120  
ATOM   4418  N   ALA A 284     -10.692   7.262 115.528  1.00  0.00      A120  
ATOM   4419  HN  ALA A 284     -10.744   6.815 114.639  1.00  0.00      A120  
ATOM   4420  CA  ALA A 284     -11.959   7.429 116.227  1.00  0.00      A120  
ATOM   4421  HA  ALA A 284     -11.746   7.530 117.281  1.00  0.00      A120  
ATOM   4422  CB  ALA A 284     -12.715   8.661 115.722  1.00  0.00      A120  
ATOM   4423  HB1 ALA A 284     -12.928   8.560 114.636  1.00  0.00      A120  
ATOM   4424  HB2 ALA A 284     -12.100   9.573 115.879  1.00  0.00      A120  
ATOM   4425  HB3 ALA A 284     -13.679   8.762 116.265  1.00  0.00      A120  
ATOM   4426  C   ALA A 284     -12.805   6.184 116.030  1.00  0.00      A120  
ATOM   4427  O   ALA A 284     -12.974   5.715 114.900  1.00  0.00      A120  
ATOM   4428  N   PHE A 285     -13.348   5.664 117.123  1.00  0.00      A120  
ATOM   4429  HN  PHE A 285     -13.224   6.084 118.019  1.00  0.00      A120  
ATOM   4430  CA  PHE A 285     -14.156   4.455 117.100  1.00  0.00      A120  
ATOM   4431  HA  PHE A 285     -14.076   4.021 116.115  1.00  0.00      A120  
ATOM   4432  CB  PHE A 285     -13.686   3.458 118.154  1.00  0.00      A120  
ATOM   4433  HB1 PHE A 285     -13.479   3.998 119.103  1.00  0.00      A120  
ATOM   4434  HB2 PHE A 285     -12.765   2.950 117.795  1.00  0.00      A120  
ATOM   4435  CG  PHE A 285     -14.691   2.393 118.458  1.00  0.00      A120  
ATOM   4436  CD1 PHE A 285     -15.053   1.469 117.493  1.00  0.00      A120  
ATOM   4437  HD1 PHE A 285     -14.606   1.519 116.511  1.00  0.00      A120  
ATOM   4438  CE1 PHE A 285     -15.979   0.484 117.771  1.00  0.00      A120  
ATOM   4439  HE1 PHE A 285     -16.254  -0.230 117.009  1.00  0.00      A120  
ATOM   4440  CZ  PHE A 285     -16.554   0.412 119.025  1.00  0.00      A120  
ATOM   4441  HZ  PHE A 285     -17.279  -0.357 119.245  1.00  0.00      A120  
ATOM   4442  CD2 PHE A 285     -15.272   2.311 119.710  1.00  0.00      A120  
ATOM   4443  HD2 PHE A 285     -14.998   3.025 120.473  1.00  0.00      A120  
ATOM   4444  CE2 PHE A 285     -16.197   1.328 119.997  1.00  0.00      A120  
ATOM   4445  HE2 PHE A 285     -16.642   1.274 120.980  1.00  0.00      A120  
ATOM   4446  C   PHE A 285     -15.613   4.808 117.341  1.00  0.00      A120  
ATOM   4447  O   PHE A 285     -15.936   5.514 118.300  1.00  0.00      A120  
ATOM   4448  N   TYR A 286     -16.484   4.298 116.482  1.00  0.00      A120  
ATOM   4449  HN  TYR A 286     -16.200   3.704 115.734  1.00  0.00      A120  
ATOM   4450  CA  TYR A 286     -17.910   4.572 116.571  1.00  0.00      A120  
ATOM   4451  HA  TYR A 286     -18.046   5.473 117.151  1.00  0.00      A120  
ATOM   4452  CB  TYR A 286     -18.489   4.743 115.175  1.00  0.00      A120  
ATOM   4453  HB1 TYR A 286     -19.530   5.124 115.244  1.00  0.00      A120  
ATOM   4454  HB2 TYR A 286     -18.472   3.770 114.639  1.00  0.00      A120  
ATOM   4455  CG  TYR A 286     -17.693   5.727 114.366  1.00  0.00      A120  
ATOM   4456  CD1 TYR A 286     -17.718   7.079 114.672  1.00  0.00      A120  
ATOM   4457  HD1 TYR A 286     -18.322   7.426 115.497  1.00  0.00      A120  
ATOM   4458  CE1 TYR A 286     -16.987   7.985 113.942  1.00  0.00      A120  
ATOM   4459  HE1 TYR A 286     -17.019   9.037 114.187  1.00  0.00      A120  
ATOM   4460  CZ  TYR A 286     -16.210   7.536 112.892  1.00  0.00      A120  
ATOM   4461  OH  TYR A 286     -15.473   8.434 112.152  1.00  0.00      A120  
ATOM   4462  HH  TYR A 286     -15.002   7.944 111.474  1.00  0.00      A120  
ATOM   4463  CD2 TYR A 286     -16.900   5.301 113.311  1.00  0.00      A120  
ATOM   4464  HD2 TYR A 286     -16.860   4.251 113.066  1.00  0.00      A120  
ATOM   4465  CE2 TYR A 286     -16.164   6.195 112.574  1.00  0.00      A120  
ATOM   4466  HE2 TYR A 286     -15.555   5.851 111.752  1.00  0.00      A120  
ATOM   4467  C   TYR A 286     -18.586   3.441 117.332  1.00  0.00      A120  
ATOM   4468  O   TYR A 286     -18.668   2.310 116.842  1.00  0.00      A120  
ATOM   4469  N   ALA A 287     -19.074   3.752 118.526  1.00  0.00      A120  
ATOM   4470  HN  ALA A 287     -19.031   4.682 118.881  1.00  0.00      A120  
ATOM   4471  CA  ALA A 287     -19.702   2.778 119.397  1.00  0.00      A120  
ATOM   4472  HA  ALA A 287     -19.475   1.792 119.020  1.00  0.00      A120  
ATOM   4473  CB  ALA A 287     -19.179   2.937 120.824  1.00  0.00      A120  
ATOM   4474  HB1 ALA A 287     -19.243   4.001 121.138  1.00  0.00      A120  
ATOM   4475  HB2 ALA A 287     -18.117   2.615 120.876  1.00  0.00      A120  
ATOM   4476  HB3 ALA A 287     -19.790   2.325 121.521  1.00  0.00      A120  
ATOM   4477  C   ALA A 287     -21.223   2.928 119.334  1.00  0.00      A120  
ATOM   4478  O   ALA A 287     -21.757   3.808 118.660  1.00  0.00      A120  
ATOM   4479  N   THR A 288     -21.927   2.059 120.050  1.00  0.00      A120  
ATOM   4480  HN  THR A 288     -21.486   1.335 120.574  1.00  0.00      A120  
ATOM   4481  CA  THR A 288     -23.382   2.095 120.125  1.00  0.00      A120  
ATOM   4482  HA  THR A 288     -23.737   2.757 119.349  1.00  0.00      A120  
ATOM   4483  CB  THR A 288     -23.983   0.701 119.945  1.00  0.00      A120  
ATOM   4484  HB  THR A 288     -24.989   0.661 120.414  1.00  0.00      A120  
ATOM   4485  OG1 THR A 288     -23.142  -0.278 120.567  1.00  0.00      A120  
ATOM   4486  HG1 THR A 288     -23.100  -0.039 121.496  1.00  0.00      A120  
ATOM   4487  CG2 THR A 288     -24.163   0.350 118.479  1.00  0.00      A120  
ATOM   4488 HG21 THR A 288     -23.174   0.193 118.000  1.00  0.00      A120  
ATOM   4489 HG22 THR A 288     -24.684   1.178 117.953  1.00  0.00      A120  
ATOM   4490 HG23 THR A 288     -24.756  -0.585 118.384  1.00  0.00      A120  
ATOM   4491  C   THR A 288     -23.800   2.661 121.474  1.00  0.00      A120  
ATOM   4492  O   THR A 288     -23.501   2.071 122.515  1.00  0.00      A120  
ATOM   4493  N   GLY A 289     -24.490   3.794 121.455  1.00  0.00      A120  
ATOM   4494  HN  GLY A 289     -24.555   4.376 120.648  1.00  0.00      A120  
ATOM   4495  CA  GLY A 289     -25.189   4.233 122.638  1.00  0.00      A120  
ATOM   4496  HA1 GLY A 289     -25.447   5.275 122.517  1.00  0.00      A120  
ATOM   4497  HA2 GLY A 289     -24.536   4.107 123.489  1.00  0.00      A120  
ATOM   4498  C   GLY A 289     -26.450   3.413 122.837  1.00  0.00      A120  
ATOM   4499  O   GLY A 289     -26.662   2.363 122.227  1.00  0.00      A120  
ATOM   4500  N   ASP A 290     -27.313   3.918 123.713  1.00  0.00      A120  
ATOM   4501  HN  ASP A 290     -27.149   4.762 124.217  1.00  0.00      A120  
ATOM   4502  CA  ASP A 290     -28.570   3.221 123.967  1.00  0.00      A120  
ATOM   4503  HA  ASP A 290     -28.336   2.185 124.160  1.00  0.00      A120  
ATOM   4504  CB  ASP A 290     -29.325   3.811 125.149  1.00  0.00      A120  
ATOM   4505  HB1 ASP A 290     -29.775   4.779 124.841  1.00  0.00      A120  
ATOM   4506  HB2 ASP A 290     -28.610   3.990 125.980  1.00  0.00      A120  
ATOM   4507  CG  ASP A 290     -30.431   2.907 125.656  1.00  0.00      A120  
ATOM   4508  OD1 ASP A 290     -30.575   1.794 125.122  1.00  0.00      A120  
ATOM   4509  OD2 ASP A 290     -31.156   3.312 126.590  1.00  0.00      A120  
ATOM   4510  C   ASP A 290     -29.462   3.271 122.745  1.00  0.00      A120  
ATOM   4511  O   ASP A 290     -29.483   4.261 122.005  1.00  0.00      A120  
ATOM   4512  N   ILE A 291     -30.194   2.177 122.536  1.00  0.00      A120  
ATOM   4513  HN  ILE A 291     -29.988   1.296 122.955  1.00  0.00      A120  
ATOM   4514  CA  ILE A 291     -31.347   2.238 121.666  1.00  0.00      A120  
ATOM   4515  HA  ILE A 291     -31.024   2.612 120.706  1.00  0.00      A120  
ATOM   4516  CB  ILE A 291     -31.973   0.842 121.515  1.00  0.00      A120  
ATOM   4517  HB  ILE A 291     -32.349   0.499 122.503  1.00  0.00      A120  
ATOM   4518  CG2 ILE A 291     -33.125   0.874 120.524  1.00  0.00      A120  
ATOM   4519 HG21 ILE A 291     -32.762   1.207 119.528  1.00  0.00      A120  
ATOM   4520 HG22 ILE A 291     -33.905   1.583 120.873  1.00  0.00      A120  
ATOM   4521 HG23 ILE A 291     -33.562  -0.142 120.420  1.00  0.00      A120  
ATOM   4522  CG1 ILE A 291     -30.910  -0.165 121.071  1.00  0.00      A120  
ATOM   4523 HG11 ILE A 291     -30.163  -0.266 121.886  1.00  0.00      A120  
ATOM   4524 HG12 ILE A 291     -30.406   0.235 120.167  1.00  0.00      A120  
ATOM   4525  CD  ILE A 291     -31.450  -1.539 120.746  1.00  0.00      A120  
ATOM   4526  HD1 ILE A 291     -32.189  -1.473 119.920  1.00  0.00      A120  
ATOM   4527  HD2 ILE A 291     -31.952  -1.969 121.639  1.00  0.00      A120  
ATOM   4528  HD3 ILE A 291     -30.619  -2.205 120.427  1.00  0.00      A120  
ATOM   4529  C   ILE A 291     -32.336   3.237 122.251  1.00  0.00      A120  
ATOM   4530  O   ILE A 291     -32.443   3.401 123.474  1.00  0.00      A120  
ATOM   4531  N   ILE A 292     -33.019   4.026 121.406  1.00  0.00      A120  
ATOM   4532  HN  ILE A 292     -32.867   3.985 120.421  1.00  0.00      A120  
ATOM   4533  CA  ILE A 292     -33.999   4.970 121.907  1.00  0.00      A120  
ATOM   4534  HA  ILE A 292     -33.844   5.146 122.961  1.00  0.00      A120  
ATOM   4535  CB  ILE A 292     -33.874   6.341 121.242  1.00  0.00      A120  
ATOM   4536  HB  ILE A 292     -33.820   6.184 120.143  1.00  0.00      A120  
ATOM   4537  CG2 ILE A 292     -35.094   7.241 121.555  1.00  0.00      A120  
ATOM   4538 HG21 ILE A 292     -35.224   7.340 122.654  1.00  0.00      A120  
ATOM   4539 HG22 ILE A 292     -36.029   6.826 121.123  1.00  0.00      A120  
ATOM   4540 HG23 ILE A 292     -34.953   8.259 121.133  1.00  0.00      A120  
ATOM   4541  CG1 ILE A 292     -32.551   7.009 121.702  1.00  0.00      A120  
ATOM   4542 HG11 ILE A 292     -31.740   6.251 121.729  1.00  0.00      A120  
ATOM   4543 HG12 ILE A 292     -32.686   7.365 122.745  1.00  0.00      A120  
ATOM   4544  CD  ILE A 292     -32.089   8.162 120.805  1.00  0.00      A120  
ATOM   4545  HD1 ILE A 292     -32.869   8.949 120.725  1.00  0.00      A120  
ATOM   4546  HD2 ILE A 292     -31.849   7.780 119.790  1.00  0.00      A120  
ATOM   4547  HD3 ILE A 292     -31.167   8.621 121.223  1.00  0.00      A120  
ATOM   4548  C   ILE A 292     -35.375   4.349 121.789  1.00  0.00      A120  
ATOM   4549  O   ILE A 292     -35.879   4.114 120.683  1.00  0.00      A120  
ATOM   4550  N   GLY A 293     -36.013   4.098 122.950  1.00  0.00      A120  
ATOM   4551  HN  GLY A 293     -35.571   4.360 123.804  1.00  0.00      A120  
ATOM   4552  CA  GLY A 293     -37.358   3.567 123.064  1.00  0.00      A120  
ATOM   4553  HA1 GLY A 293     -37.915   3.932 122.214  1.00  0.00      A120  
ATOM   4554  HA2 GLY A 293     -37.776   3.958 123.980  1.00  0.00      A120  
ATOM   4555  C   GLY A 293     -37.476   2.058 123.095  1.00  0.00      A120  
ATOM   4556  O   GLY A 293     -36.656   1.367 123.707  1.00  0.00      A120  
ATOM   4557  N   ASP A 294     -38.527   1.545 122.453  1.00  0.00      A120  
ATOM   4558  HN  ASP A 294     -39.164   2.114 121.940  1.00  0.00      A120  
ATOM   4559  CA  ASP A 294     -38.809   0.114 122.462  1.00  0.00      A120  
ATOM   4560  HA  ASP A 294     -38.951  -0.193 123.487  1.00  0.00      A120  
ATOM   4561  CB  ASP A 294     -40.065  -0.186 121.636  1.00  0.00      A120  
ATOM   4562  HB1 ASP A 294     -40.173  -1.286 121.534  1.00  0.00      A120  
ATOM   4563  HB2 ASP A 294     -39.947   0.264 120.628  1.00  0.00      A120  
ATOM   4564  CG  ASP A 294     -41.332   0.363 122.261  1.00  0.00      A120  
ATOM   4565  OD1 ASP A 294     -41.466   0.301 123.496  1.00  0.00      A120  
ATOM   4566  OD2 ASP A 294     -42.197   0.856 121.510  1.00  0.00      A120  
ATOM   4567  C   ASP A 294     -37.639  -0.685 121.900  1.00  0.00      A120  
ATOM   4568  O   ASP A 294     -36.986  -0.275 120.935  1.00  0.00      A120  
ATOM   4569  N   ILE A 295     -37.378  -1.837 122.508  1.00  0.00      A120  
ATOM   4570  HN  ILE A 295     -37.848  -2.112 123.343  1.00  0.00      A120  
ATOM   4571  CA  ILE A 295     -36.389  -2.776 121.994  1.00  0.00      A120  
ATOM   4572  HA  ILE A 295     -35.733  -2.228 121.334  1.00  0.00      A120  
ATOM   4573  CB  ILE A 295     -35.570  -3.440 123.109  1.00  0.00      A120  
ATOM   4574  HB  ILE A 295     -36.228  -4.108 123.706  1.00  0.00      A120  
ATOM   4575  CG2 ILE A 295     -34.436  -4.253 122.501  1.00  0.00      A120  
ATOM   4576 HG21 ILE A 295     -33.876  -3.636 121.766  1.00  0.00      A120  
ATOM   4577 HG22 ILE A 295     -34.848  -5.143 121.977  1.00  0.00      A120  
ATOM   4578 HG23 ILE A 295     -33.735  -4.579 123.298  1.00  0.00      A120  
ATOM   4579  CG1 ILE A 295     -34.998  -2.392 124.059  1.00  0.00      A120  
ATOM   4580 HG11 ILE A 295     -34.338  -2.903 124.791  1.00  0.00      A120  
ATOM   4581 HG12 ILE A 295     -35.840  -1.916 124.605  1.00  0.00      A120  
ATOM   4582  CD  ILE A 295     -34.201  -1.306 123.373  1.00  0.00      A120  
ATOM   4583  HD1 ILE A 295     -34.780  -0.885 122.524  1.00  0.00      A120  
ATOM   4584  HD2 ILE A 295     -33.250  -1.726 122.980  1.00  0.00      A120  
ATOM   4585  HD3 ILE A 295     -33.979  -0.489 124.091  1.00  0.00      A120  
ATOM   4586  C   ILE A 295     -37.136  -3.815 121.169  1.00  0.00      A120  
ATOM   4587  O   ILE A 295     -37.931  -4.596 121.700  1.00  0.00      A120  
ATOM   4588  N   ARG A 296     -36.885  -3.823 119.868  1.00  0.00      A120  
ATOM   4589  HN  ARG A 296     -36.293  -3.138 119.452  1.00  0.00      A120  
ATOM   4590  CA  ARG A 296     -37.433  -4.807 118.950  1.00  0.00      A120  
ATOM   4591  HA  ARG A 296     -37.964  -5.546 119.531  1.00  0.00      A120  
ATOM   4592  CB  ARG A 296     -38.379  -4.145 117.941  1.00  0.00      A120  
ATOM   4593  HB1 ARG A 296     -38.876  -4.946 117.354  1.00  0.00      A120  
ATOM   4594  HB2 ARG A 296     -37.771  -3.519 117.254  1.00  0.00      A120  
ATOM   4595  CG  ARG A 296     -39.457  -3.266 118.554  1.00  0.00      A120  
ATOM   4596  HG1 ARG A 296     -38.981  -2.430 119.107  1.00  0.00      A120  
ATOM   4597  HG2 ARG A 296     -40.063  -3.868 119.265  1.00  0.00      A120  
ATOM   4598  CD  ARG A 296     -40.364  -2.703 117.472  1.00  0.00      A120  
ATOM   4599  HD1 ARG A 296     -39.792  -1.997 116.833  1.00  0.00      A120  
ATOM   4600  HD2 ARG A 296     -41.227  -2.183 117.938  1.00  0.00      A120  
ATOM   4601  NE  ARG A 296     -40.890  -3.757 116.610  1.00  0.00      A120  
ATOM   4602  HE  ARG A 296     -40.729  -4.706 116.880  1.00  0.00      A120  
ATOM   4603  CZ  ARG A 296     -41.571  -3.537 115.489  1.00  0.00      A120  
ATOM   4604  NH1 ARG A 296     -41.805  -2.296 115.089  1.00  0.00      A120  
ATOM   4605 HH11 ARG A 296     -41.470  -1.525 115.630  1.00  0.00      A120  
ATOM   4606 HH12 ARG A 296     -42.317  -2.131 114.246  1.00  0.00      A120  
ATOM   4607  NH2 ARG A 296     -42.013  -4.557 114.766  1.00  0.00      A120  
ATOM   4608 HH21 ARG A 296     -41.835  -5.496 115.063  1.00  0.00      A120  
ATOM   4609 HH22 ARG A 296     -42.524  -4.388 113.923  1.00  0.00      A120  
ATOM   4610  C   ARG A 296     -36.280  -5.502 118.234  1.00  0.00      A120  
ATOM   4611  O   ARG A 296     -35.144  -5.017 118.220  1.00  0.00      A120  
ATOM   4612  N   GLN A 297     -36.572  -6.659 117.645  1.00  0.00      A120  
ATOM   4613  HN  GLN A 297     -37.485  -7.059 117.681  1.00  0.00      A120  
ATOM   4614  CA  GLN A 297     -35.567  -7.412 116.908  1.00  0.00      A120  
ATOM   4615  HA  GLN A 297     -34.612  -6.938 117.077  1.00  0.00      A120  
ATOM   4616  CB  GLN A 297     -35.510  -8.879 117.353  1.00  0.00      A120  
ATOM   4617  HB1 GLN A 297     -35.282  -8.900 118.439  1.00  0.00      A120  
ATOM   4618  HB2 GLN A 297     -34.684  -9.374 116.801  1.00  0.00      A120  
ATOM   4619  CG  GLN A 297     -36.778  -9.680 117.122  1.00  0.00      A120  
ATOM   4620  HG1 GLN A 297     -37.112  -9.536 116.072  1.00  0.00      A120  
ATOM   4621  HG2 GLN A 297     -37.570  -9.312 117.810  1.00  0.00      A120  
ATOM   4622  CD  GLN A 297     -36.576 -11.167 117.367  1.00  0.00      A120  
ATOM   4623  OE1 GLN A 297     -35.910 -11.851 116.589  1.00  0.00      A120  
ATOM   4624  NE2 GLN A 297     -37.148 -11.672 118.454  1.00  0.00      A120  
ATOM   4625 HE21 GLN A 297     -37.679 -11.081 119.061  1.00  0.00      A120  
ATOM   4626 HE22 GLN A 297     -37.048 -12.645 118.665  1.00  0.00      A120  
ATOM   4627  C   GLN A 297     -35.838  -7.340 115.412  1.00  0.00      A120  
ATOM   4628  O   GLN A 297     -36.989  -7.272 114.970  1.00  0.00      A120  
ATOM   4629  N   ALA A 298     -34.754  -7.361 114.641  1.00  0.00      A120  
ATOM   4630  HN  ALA A 298     -33.833  -7.430 115.016  1.00  0.00      A120  
ATOM   4631  CA  ALA A 298     -34.857  -7.283 113.195  1.00  0.00      A120  
ATOM   4632  HA  ALA A 298     -35.385  -6.375 112.946  1.00  0.00      A120  
ATOM   4633  CB  ALA A 298     -33.469  -7.281 112.557  1.00  0.00      A120  
ATOM   4634  HB1 ALA A 298     -32.861  -8.117 112.964  1.00  0.00      A120  
ATOM   4635  HB2 ALA A 298     -32.951  -6.325 112.781  1.00  0.00      A120  
ATOM   4636  HB3 ALA A 298     -33.557  -7.410 111.457  1.00  0.00      A120  
ATOM   4637  C   ALA A 298     -35.677  -8.443 112.652  1.00  0.00      A120  
ATOM   4638  O   ALA A 298     -35.678  -9.548 113.201  1.00  0.00      A120  
ATOM   4639  N   HSD A 299     -36.389  -8.172 111.564  1.00  0.00      A120  
ATOM   4640  HN  HSD A 299     -36.393  -7.267 111.146  1.00  0.00      A120  
ATOM   4641  CA  HSD A 299     -37.207  -9.181 110.914  1.00  0.00      A120  
ATOM   4642  HA  HSD A 299     -36.660 -10.112 110.936  1.00  0.00      A120  
ATOM   4643  CB  HSD A 299     -38.560  -9.352 111.608  1.00  0.00      A120  
ATOM   4644  HB1 HSD A 299     -38.393  -9.817 112.603  1.00  0.00      A120  
ATOM   4645  HB2 HSD A 299     -39.193 -10.025 110.992  1.00  0.00      A120  
ATOM   4646  ND1 HSD A 299     -39.136  -7.280 112.929  1.00  0.00      A120  
ATOM   4647  HD1 HSD A 299     -38.518  -7.493 113.685  1.00  0.00      A120  
ATOM   4648  CG  HSD A 299     -39.304  -8.067 111.810  1.00  0.00      A120  
ATOM   4649  CE1 HSD A 299     -39.913  -6.217 112.838  1.00  0.00      A120  
ATOM   4650  HE1 HSD A 299     -39.975  -5.430 113.589  1.00  0.00      A120  
ATOM   4651  NE2 HSD A 299     -40.580  -6.285 111.701  1.00  0.00      A120  
ATOM   4652  CD2 HSD A 299     -40.217  -7.433 111.039  1.00  0.00      A120  
ATOM   4653  HD2 HSD A 299     -40.646  -7.690 110.079  1.00  0.00      A120  
ATOM   4654  C   HSD A 299     -37.408  -8.778 109.466  1.00  0.00      A120  
ATOM   4655  O   HSD A 299     -37.210  -7.620 109.089  1.00  0.00      A120  
ATOM   4656  N   CYS A 300     -37.794  -9.759 108.660  1.00  0.00      A120  
ATOM   4657  HN  CYS A 300     -37.809 -10.711 108.957  1.00  0.00      A120  
ATOM   4658  CA  CYS A 300     -38.223  -9.514 107.295  1.00  0.00      A120  
ATOM   4659  HA  CYS A 300     -38.354  -8.449 107.178  1.00  0.00      A120  
ATOM   4660  CB  CYS A 300     -37.200 -10.034 106.270  1.00  0.00      A120  
ATOM   4661  HB1 CYS A 300     -37.581  -9.786 105.258  1.00  0.00      A120  
ATOM   4662  HB2 CYS A 300     -37.157 -11.139 106.367  1.00  0.00      A120  
ATOM   4663  SG  CYS A 300     -35.504  -9.367 106.436  1.00  0.00      A120  
ATOM   4664  HG1 CYS A 300     -35.238 -10.009 107.564  1.00  0.00      A120  
ATOM   4665  C   CYS A 300     -39.574 -10.179 107.085  1.00  0.00      A120  
ATOM   4666  O   CYS A 300     -39.837 -11.266 107.605  1.00  0.00      A120  
ATOM   4667  N   THR A 301     -40.434  -9.506 106.329  1.00  0.00      A120  
ATOM   4668  HN  THR A 301     -40.213  -8.611 105.954  1.00  0.00      A120  
ATOM   4669  CA  THR A 301     -41.750 -10.023 105.995  1.00  0.00      A120  
ATOM   4670  HA  THR A 301     -41.899 -10.934 106.556  1.00  0.00      A120  
ATOM   4671  CB  THR A 301     -42.851  -9.016 106.327  1.00  0.00      A120  
ATOM   4672  HB  THR A 301     -42.823  -8.788 107.414  1.00  0.00      A120  
ATOM   4673  OG1 THR A 301     -44.148  -9.511 106.005  1.00  0.00      A120  
ATOM   4674  HG1 THR A 301     -44.264 -10.308 106.528  1.00  0.00      A120  
ATOM   4675  CG2 THR A 301     -42.708  -7.633 105.682  1.00  0.00      A120  
ATOM   4676 HG21 THR A 301     -42.526  -7.737 104.591  1.00  0.00      A120  
ATOM   4677 HG22 THR A 301     -41.851  -7.091 106.134  1.00  0.00      A120  
ATOM   4678 HG23 THR A 301     -43.641  -7.048 105.832  1.00  0.00      A120  
ATOM   4679  C   THR A 301     -41.812 -10.375 104.517  1.00  0.00      A120  
ATOM   4680  O   THR A 301     -41.299  -9.637 103.670  1.00  0.00      A120  
ATOM   4681  N   VAL A 302     -42.439 -11.507 104.222  1.00  0.00      A120  
ATOM   4682  HN  VAL A 302     -42.756 -12.124 104.937  1.00  0.00      A120  
ATOM   4683  CA  VAL A 302     -42.715 -11.940 102.860  1.00  0.00      A120  
ATOM   4684  HA  VAL A 302     -42.548 -11.097 102.206  1.00  0.00      A120  
ATOM   4685  CB  VAL A 302     -41.816 -13.119 102.441  1.00  0.00      A120  
ATOM   4686  HB  VAL A 302     -41.929 -13.946 103.174  1.00  0.00      A120  
ATOM   4687  CG1 VAL A 302     -42.196 -13.619 101.056  1.00  0.00      A120  
ATOM   4688 HG11 VAL A 302     -42.079 -12.804 100.310  1.00  0.00      A120  
ATOM   4689 HG12 VAL A 302     -43.256 -13.954 101.052  1.00  0.00      A120  
ATOM   4690 HG13 VAL A 302     -41.535 -14.463 100.764  1.00  0.00      A120  
ATOM   4691  CG2 VAL A 302     -40.361 -12.695 102.469  1.00  0.00      A120  
ATOM   4692 HG21 VAL A 302     -40.077 -12.372 103.493  1.00  0.00      A120  
ATOM   4693 HG22 VAL A 302     -40.201 -11.845 101.772  1.00  0.00      A120  
ATOM   4694 HG23 VAL A 302     -39.713 -13.548 102.174  1.00  0.00      A120  
ATOM   4695  C   VAL A 302     -44.180 -12.333 102.795  1.00  0.00      A120  
ATOM   4696  O   VAL A 302     -44.675 -13.026 103.690  1.00  0.00      A120  
ATOM   4697  N   SER A 303     -44.879 -11.868 101.762  1.00  0.00      A120  
ATOM   4698  HN  SER A 303     -44.484 -11.287 101.054  1.00  0.00      A120  
ATOM   4699  CA  SER A 303     -46.288 -12.206 101.633  1.00  0.00      A120  
ATOM   4700  HA  SER A 303     -46.798 -11.865 102.521  1.00  0.00      A120  
ATOM   4701  CB  SER A 303     -46.881 -11.546 100.392  1.00  0.00      A120  
ATOM   4702  HB1 SER A 303     -46.889 -10.444 100.525  1.00  0.00      A120  
ATOM   4703  HB2 SER A 303     -47.921 -11.907 100.240  1.00  0.00      A120  
ATOM   4704  OG  SER A 303     -46.122 -11.857  99.239  1.00  0.00      A120  
ATOM   4705  HG1 SER A 303     -46.277 -12.788  99.063  1.00  0.00      A120  
ATOM   4706  C   SER A 303     -46.431 -13.717 101.564  1.00  0.00      A120  
ATOM   4707  O   SER A 303     -45.861 -14.364 100.682  1.00  0.00      A120  
ATOM   4708  N   LYS A 304     -47.200 -14.278 102.500  1.00  0.00      A120  
ATOM   4709  HN  LYS A 304     -47.716 -13.746 103.167  1.00  0.00      A120  
ATOM   4710  CA  LYS A 304     -47.315 -15.728 102.581  1.00  0.00      A120  
ATOM   4711  HA  LYS A 304     -46.320 -16.147 102.592  1.00  0.00      A120  
ATOM   4712  CB  LYS A 304     -48.073 -16.118 103.849  1.00  0.00      A120  
ATOM   4713  HB1 LYS A 304     -49.062 -15.614 103.829  1.00  0.00      A120  
ATOM   4714  HB2 LYS A 304     -47.498 -15.748 104.723  1.00  0.00      A120  
ATOM   4715  CG  LYS A 304     -48.305 -17.608 104.031  1.00  0.00      A120  
ATOM   4716  HG1 LYS A 304     -47.327 -18.129 104.111  1.00  0.00      A120  
ATOM   4717  HG2 LYS A 304     -48.855 -18.009 103.152  1.00  0.00      A120  
ATOM   4718  CD  LYS A 304     -49.118 -17.854 105.295  1.00  0.00      A120  
ATOM   4719  HD1 LYS A 304     -50.053 -17.258 105.243  1.00  0.00      A120  
ATOM   4720  HD2 LYS A 304     -48.526 -17.519 106.174  1.00  0.00      A120  
ATOM   4721  CE  LYS A 304     -49.478 -19.320 105.474  1.00  0.00      A120  
ATOM   4722  HE1 LYS A 304     -48.552 -19.924 105.589  1.00  0.00      A120  
ATOM   4723  HE2 LYS A 304     -50.057 -19.675 104.595  1.00  0.00      A120  
ATOM   4724  NZ  LYS A 304     -50.316 -19.534 106.690  1.00  0.00      A120  
ATOM   4725  HZ1 LYS A 304     -51.196 -18.987 106.605  1.00  0.00      A120  
ATOM   4726  HZ2 LYS A 304     -49.792 -19.219 107.532  1.00  0.00      A120  
ATOM   4727  HZ3 LYS A 304     -50.542 -20.545 106.781  1.00  0.00      A120  
ATOM   4728  C   LYS A 304     -48.002 -16.283 101.344  1.00  0.00      A120  
ATOM   4729  O   LYS A 304     -47.675 -17.382 100.880  1.00  0.00      A120  
ATOM   4730  N   ALA A 305     -48.957 -15.534 100.798  1.00  0.00      A120  
ATOM   4731  HN  ALA A 305     -49.264 -14.685 101.220  1.00  0.00      A120  
ATOM   4732  CA  ALA A 305     -49.618 -15.898  99.554  1.00  0.00      A120  
ATOM   4733  HA  ALA A 305     -50.053 -16.878  99.679  1.00  0.00      A120  
ATOM   4734  CB  ALA A 305     -50.700 -14.876  99.206  1.00  0.00      A120  
ATOM   4735  HB1 ALA A 305     -50.234 -13.911  98.912  1.00  0.00      A120  
ATOM   4736  HB2 ALA A 305     -51.352 -14.700 100.088  1.00  0.00      A120  
ATOM   4737  HB3 ALA A 305     -51.313 -15.248  98.357  1.00  0.00      A120  
ATOM   4738  C   ALA A 305     -48.612 -16.014  98.417  1.00  0.00      A120  
ATOM   4739  O   ALA A 305     -48.350 -17.115  97.926  1.00  0.00      A120  
ATOM   4740  N   THR A 306     -48.033 -14.883  98.008  1.00  0.00      A120  
ATOM   4741  HN  THR A 306     -48.192 -14.005  98.453  1.00  0.00      A120  
ATOM   4742  CA  THR A 306     -47.123 -14.886  96.866  1.00  0.00      A120  
ATOM   4743  HA  THR A 306     -47.650 -15.298  96.018  1.00  0.00      A120  
ATOM   4744  CB  THR A 306     -46.649 -13.468  96.561  1.00  0.00      A120  
ATOM   4745  HB  THR A 306     -45.928 -13.135  97.337  1.00  0.00      A120  
ATOM   4746  OG1 THR A 306     -47.774 -12.580  96.557  1.00  0.00      A120  
ATOM   4747  HG1 THR A 306     -48.158 -12.637  97.435  1.00  0.00      A120  
ATOM   4748  CG2 THR A 306     -45.968 -13.415  95.202  1.00  0.00      A120  
ATOM   4749 HG21 THR A 306     -46.609 -13.898  94.434  1.00  0.00      A120  
ATOM   4750 HG22 THR A 306     -44.998 -13.955  95.244  1.00  0.00      A120  
ATOM   4751 HG23 THR A 306     -45.796 -12.358  94.906  1.00  0.00      A120  
ATOM   4752  C   THR A 306     -45.929 -15.800  97.101  1.00  0.00      A120  
ATOM   4753  O   THR A 306     -45.405 -16.389  96.150  1.00  0.00      A120  
ATOM   4754  N   TRP A 307     -45.490 -15.935  98.355  1.00  0.00      A120  
ATOM   4755  HN  TRP A 307     -45.864 -15.414  99.118  1.00  0.00      A120  
ATOM   4756  CA  TRP A 307     -44.418 -16.875  98.663  1.00  0.00      A120  
ATOM   4757  HA  TRP A 307     -43.575 -16.640  98.031  1.00  0.00      A120  
ATOM   4758  CB  TRP A 307     -44.021 -16.778 100.134  1.00  0.00      A120  
ATOM   4759  HB1 TRP A 307     -44.934 -16.833 100.765  1.00  0.00      A120  
ATOM   4760  HB2 TRP A 307     -43.513 -15.806 100.313  1.00  0.00      A120  
ATOM   4761  CG  TRP A 307     -43.097 -17.885 100.524  1.00  0.00      A120  
ATOM   4762  CD1 TRP A 307     -43.403 -18.993 101.257  1.00  0.00      A120  
ATOM   4763  HD1 TRP A 307     -44.377 -19.209 101.672  1.00  0.00      A120  
ATOM   4764  NE1 TRP A 307     -42.293 -19.794 101.391  1.00  0.00      A120  
ATOM   4765  HE1 TRP A 307     -42.257 -20.637 101.879  1.00  0.00      A120  
ATOM   4766  CE2 TRP A 307     -41.246 -19.212 100.726  1.00  0.00      A120  
ATOM   4767  CD2 TRP A 307     -41.720 -18.010 100.162  1.00  0.00      A120  
ATOM   4768  CE3 TRP A 307     -40.835 -17.216  99.423  1.00  0.00      A120  
ATOM   4769  HE3 TRP A 307     -41.149 -16.286  98.972  1.00  0.00      A120  
ATOM   4770  CZ3 TRP A 307     -39.530 -17.643  99.273  1.00  0.00      A120  
ATOM   4771  HZ3 TRP A 307     -38.837 -17.041  98.705  1.00  0.00      A120  
ATOM   4772  CZ2 TRP A 307     -39.931 -19.640 100.573  1.00  0.00      A120  
ATOM   4773  HZ2 TRP A 307     -39.571 -20.562 101.005  1.00  0.00      A120  
ATOM   4774  CH2 TRP A 307     -39.088 -18.844  99.845  1.00  0.00      A120  
ATOM   4775  HH2 TRP A 307     -38.061 -19.148  99.709  1.00  0.00      A120  
ATOM   4776  C   TRP A 307     -44.838 -18.301  98.332  1.00  0.00      A120  
ATOM   4777  O   TRP A 307     -44.162 -19.006  97.574  1.00  0.00      A120  
ATOM   4778  N   ASN A 308     -46.014 -18.736  98.882  1.00  0.00      A120  
ATOM   4779  HN  ASN A 308     -46.534 -18.117  99.460  1.00  0.00      A120  
ATOM   4780  CA  ASN A 308     -46.645 -20.046  98.735  1.00  0.00      A120  
ATOM   4781  HA  ASN A 308     -45.933 -20.789  99.060  1.00  0.00      A120  
ATOM   4782  CB  ASN A 308     -47.979 -20.174  99.578  1.00  0.00      A120 C
ATOM   4783  HB1 ASN A 308     -48.604 -19.285  99.352  1.00  0.00      A120 H
ATOM   4784  HB2 ASN A 308     -47.699 -20.162 100.651  1.00  0.00      A120 H
ATOM   4785  CG  ASN A 308     -48.873 -21.429  99.355  1.00  0.00      A120 C
ATOM   4786  OD1 ASN A 308     -49.320 -21.670  98.236  1.00  0.00      A120 O
ATOM   4787  ND2 ASN A 308     -49.184 -22.199 100.429  1.00  0.00      A120 N
ATOM   4788 HD22 ASN A 308     -48.682 -23.047 100.599  1.00  0.00      A120 H
ATOM   4789  C   ASN A 308     -46.896 -20.244  97.271  1.00  0.00      A120  
ATOM   4790  O   ASN A 308     -46.729 -21.345  96.747  1.00  0.00      A120  
ATOM   4791  N   GLU A 309     -47.286 -19.145  96.582  1.00  0.00      A120  
ATOM   4792  HN  GLU A 309     -47.440 -18.270  97.034  1.00  0.00      A120  
ATOM   4793  CA  GLU A 309     -47.509 -19.162  95.138  1.00  0.00      A120  
ATOM   4794  HA  GLU A 309     -48.217 -19.947  94.917  1.00  0.00      A120  
ATOM   4795  CB  GLU A 309     -48.047 -17.811  94.663  1.00  0.00      A120  
ATOM   4796  HB1 GLU A 309     -47.999 -17.796  93.554  1.00  0.00      A120  
ATOM   4797  HB2 GLU A 309     -47.381 -17.019  95.064  1.00  0.00      A120  
ATOM   4798  CG  GLU A 309     -49.468 -17.477  95.072  1.00  0.00      A120  
ATOM   4799  HG1 GLU A 309     -49.549 -17.511  96.179  1.00  0.00      A120  
ATOM   4800  HG2 GLU A 309     -50.162 -18.224  94.632  1.00  0.00      A120  
ATOM   4801  CD  GLU A 309     -49.869 -16.094  94.595  1.00  0.00      A120  
ATOM   4802  OE1 GLU A 309     -49.115 -15.508  93.787  1.00  0.00      A120  
ATOM   4803  OE2 GLU A 309     -50.925 -15.585  95.026  1.00  0.00      A120  
ATOM   4804  C   GLU A 309     -46.223 -19.498  94.394  1.00  0.00      A120  
ATOM   4805  O   GLU A 309     -46.229 -20.291  93.443  1.00  0.00      A120  
ATOM   4806  N   THR A 310     -45.104 -18.906  94.818  1.00  0.00      A120  
ATOM   4807  HN  THR A 310     -45.090 -18.290  95.602  1.00  0.00      A120  
ATOM   4808  CA  THR A 310     -43.830 -19.133  94.148  1.00  0.00      A120  
ATOM   4809  HA  THR A 310     -44.004 -19.126  93.082  1.00  0.00      A120  
ATOM   4810  CB  THR A 310     -42.828 -18.043  94.533  1.00  0.00      A120  
ATOM   4811  HB  THR A 310     -41.807 -18.340  94.214  1.00  0.00      A120  
ATOM   4812  OG1 THR A 310     -42.834 -17.854  95.955  1.00  0.00      A120  
ATOM   4813  HG1 THR A 310     -42.586 -18.700  96.335  1.00  0.00      A120  
ATOM   4814  CG2 THR A 310     -43.177 -16.725  93.845  1.00  0.00      A120  
ATOM   4815 HG21 THR A 310     -44.193 -16.394  94.147  1.00  0.00      A120  
ATOM   4816 HG22 THR A 310     -43.161 -16.858  92.742  1.00  0.00      A120  
ATOM   4817 HG23 THR A 310     -42.447 -15.940  94.138  1.00  0.00      A120  
ATOM   4818  C   THR A 310     -43.247 -20.505  94.461  1.00  0.00      A120  
ATOM   4819  O   THR A 310     -42.459 -21.030  93.667  1.00  0.00      A120  
ATOM   4820  N   LEU A 311     -43.606 -21.097  95.603  1.00  0.00      A120  
ATOM   4821  HN  LEU A 311     -44.168 -20.649  96.295  1.00  0.00      A120  
ATOM   4822  CA  LEU A 311     -43.173 -22.462  95.881  1.00  0.00      A120  
ATOM   4823  HA  LEU A 311     -42.109 -22.519  95.701  1.00  0.00      A120  
ATOM   4824  CB  LEU A 311     -43.489 -22.838  97.329  1.00  0.00      A120  
ATOM   4825  HB1 LEU A 311     -43.236 -23.911  97.450  1.00  0.00      A120  
ATOM   4826  HB2 LEU A 311     -44.581 -22.703  97.470  1.00  0.00      A120  
ATOM   4827  CG  LEU A 311     -42.794 -22.082  98.461  1.00  0.00      A120  
ATOM   4828  HG  LEU A 311     -43.036 -21.000  98.387  1.00  0.00      A120  
ATOM   4829  CD1 LEU A 311     -43.257 -22.614  99.808  1.00  0.00      A120  
ATOM   4830 HD11 LEU A 311     -43.180 -23.722  99.828  1.00  0.00      A120  
ATOM   4831 HD12 LEU A 311     -44.317 -22.329  99.983  1.00  0.00      A120  
ATOM   4832 HD13 LEU A 311     -42.620 -22.199 100.618  1.00  0.00      A120  
ATOM   4833  CD2 LEU A 311     -41.292 -22.206  98.332  1.00  0.00      A120  
ATOM   4834 HD21 LEU A 311     -40.935 -21.626  97.454  1.00  0.00      A120  
ATOM   4835 HD22 LEU A 311     -41.011 -23.271  98.192  1.00  0.00      A120  
ATOM   4836 HD23 LEU A 311     -40.799 -21.806  99.244  1.00  0.00      A120  
ATOM   4837  C   LEU A 311     -43.827 -23.441  94.915  1.00  0.00      A120  
ATOM   4838  O   LEU A 311     -43.213 -24.439  94.515  1.00  0.00      A120  
ATOM   4839  N   GLY A 312     -45.069 -23.167  94.527  1.00  0.00      A120  
ATOM   4840  HN  GLY A 312     -45.548 -22.347  94.829  1.00  0.00      A120  
ATOM   4841  CA  GLY A 312     -45.808 -24.043  93.641  1.00  0.00      A120  
ATOM   4842  HA1 GLY A 312     -46.854 -23.780  93.716  1.00  0.00      A120  
ATOM   4843  HA2 GLY A 312     -45.653 -25.058  93.976  1.00  0.00      A120  
ATOM   4844  C   GLY A 312     -45.377 -23.933  92.193  1.00  0.00      A120  
ATOM   4845  O   GLY A 312     -45.259 -24.946  91.498  1.00  0.00      A120  
ATOM   4846  N   LYS A 313     -45.142 -22.670  91.759  1.00  0.00      A120  
ATOM   4847  HN  LYS A 313     -45.387 -21.919  92.367  1.00  0.00      A120  
ATOM   4848  CA  LYS A 313     -44.598 -22.277  90.465  1.00  0.00      A120  
ATOM   4849  HA  LYS A 313     -45.308 -22.541  89.695  1.00  0.00      A120  
ATOM   4850  CB  LYS A 313     -44.288 -20.723  90.430  1.00  0.00      A120  
ATOM   4851  HB1 LYS A 313     -43.280 -20.559  89.993  1.00  0.00      A120  
ATOM   4852  HB2 LYS A 313     -44.229 -20.370  91.482  1.00  0.00      A120  
ATOM   4853  CG  LYS A 313     -45.254 -19.810  89.624  1.00  0.00      A120  
ATOM   4854  HG1 LYS A 313     -45.891 -20.476  89.002  1.00  0.00      A120  
ATOM   4855  HG2 LYS A 313     -44.658 -19.200  88.912  1.00  0.00      A120  
ATOM   4856  CD  LYS A 313     -46.193 -18.847  90.412  1.00  0.00      A120  
ATOM   4857  HD1 LYS A 313     -46.683 -19.438  91.215  1.00  0.00      A120  
ATOM   4858  HD2 LYS A 313     -46.976 -18.514  89.698  1.00  0.00      A120  
ATOM   4859  CE  LYS A 313     -45.603 -17.566  91.037  1.00  0.00      A120  
ATOM   4860  HE1 LYS A 313     -45.091 -16.948  90.269  1.00  0.00      A120  
ATOM   4861  HE2 LYS A 313     -44.867 -17.837  91.824  1.00  0.00      A120  
ATOM   4862  NZ  LYS A 313     -46.661 -16.734  91.671  1.00  0.00      A120  
ATOM   4863  HZ1 LYS A 313     -47.486 -17.301  91.953  1.00  0.00      A120  
ATOM   4864  HZ2 LYS A 313     -47.046 -16.022  91.019  1.00  0.00      A120  
ATOM   4865  HZ3 LYS A 313     -46.332 -16.230  92.519  1.00  0.00      A120  
ATOM   4866  C   LYS A 313     -43.328 -23.080  90.194  1.00  0.00      A120  
ATOM   4867  O   LYS A 313     -43.118 -23.643  89.121  1.00  0.00      A120  
ATOM   4868  N   VAL A 314     -42.491 -23.204  91.237  1.00  0.00      A120  
ATOM   4869  HN  VAL A 314     -42.723 -22.759  92.099  1.00  0.00      A120  
ATOM   4870  CA  VAL A 314     -41.206 -23.888  91.179  1.00  0.00      A120  
ATOM   4871  HA  VAL A 314     -40.728 -23.626  90.247  1.00  0.00      A120  
ATOM   4872  CB  VAL A 314     -40.326 -23.471  92.369  1.00  0.00      A120  
ATOM   4873  HB  VAL A 314     -40.938 -23.460  93.296  1.00  0.00      A120  
ATOM   4874  CG1 VAL A 314     -39.176 -24.444  92.534  1.00  0.00      A120  
ATOM   4875 HG11 VAL A 314     -38.660 -24.594  91.561  1.00  0.00      A120  
ATOM   4876 HG12 VAL A 314     -39.559 -25.425  92.888  1.00  0.00      A120  
ATOM   4877 HG13 VAL A 314     -38.443 -24.043  93.266  1.00  0.00      A120  
ATOM   4878  CG2 VAL A 314     -39.803 -22.052  92.168  1.00  0.00      A120  
ATOM   4879 HG21 VAL A 314     -40.639 -21.370  91.906  1.00  0.00      A120  
ATOM   4880 HG22 VAL A 314     -39.060 -22.036  91.342  1.00  0.00      A120  
ATOM   4881 HG23 VAL A 314     -39.329 -21.688  93.104  1.00  0.00      A120  
ATOM   4882  C   VAL A 314     -41.408 -25.398  91.136  1.00  0.00      A120  
ATOM   4883  O   VAL A 314     -40.872 -26.085  90.259  1.00  0.00      A120  
ATOM   4884  N   VAL A 315     -42.199 -25.937  92.070  1.00  0.00      A120  
ATOM   4885  HN  VAL A 315     -42.728 -25.385  92.711  1.00  0.00      A120  
ATOM   4886  CA  VAL A 315     -42.324 -27.390  92.194  1.00  0.00      A120  
ATOM   4887  HA  VAL A 315     -41.330 -27.807  92.255  1.00  0.00      A120  
ATOM   4888  CB  VAL A 315     -43.138 -27.767  93.448  1.00  0.00      A120  
ATOM   4889  HB  VAL A 315     -42.746 -27.205  94.322  1.00  0.00      A120  
ATOM   4890  CG1 VAL A 315     -44.607 -27.436  93.259  1.00  0.00      A120  
ATOM   4891 HG11 VAL A 315     -45.016 -27.998  92.393  1.00  0.00      A120  
ATOM   4892 HG12 VAL A 315     -44.728 -26.348  93.066  1.00  0.00      A120  
ATOM   4893 HG13 VAL A 315     -45.178 -27.721  94.168  1.00  0.00      A120  
ATOM   4894  CG2 VAL A 315     -42.964 -29.237  93.771  1.00  0.00      A120  
ATOM   4895 HG21 VAL A 315     -41.885 -29.500  93.785  1.00  0.00      A120  
ATOM   4896 HG22 VAL A 315     -43.470 -29.857  93.000  1.00  0.00      A120  
ATOM   4897 HG23 VAL A 315     -43.396 -29.459  94.771  1.00  0.00      A120  
ATOM   4898  C   VAL A 315     -42.928 -27.993  90.933  1.00  0.00      A120  
ATOM   4899  O   VAL A 315     -42.726 -29.180  90.637  1.00  0.00      A120  
ATOM   4900  N   LYS A 316     -43.679 -27.197  90.172  1.00  0.00      A120  
ATOM   4901  HN  LYS A 316     -43.937 -26.272  90.441  1.00  0.00      A120  
ATOM   4902  CA  LYS A 316     -44.164 -27.670  88.880  1.00  0.00      A120  
ATOM   4903  HA  LYS A 316     -44.486 -28.695  88.997  1.00  0.00      A120  
ATOM   4904  CB  LYS A 316     -45.323 -26.799  88.397  1.00  0.00      A120  
ATOM   4905  HB1 LYS A 316     -45.636 -27.160  87.395  1.00  0.00      A120  
ATOM   4906  HB2 LYS A 316     -44.958 -25.754  88.306  1.00  0.00      A120  
ATOM   4907  CG  LYS A 316     -46.542 -26.803  89.309  1.00  0.00      A120  
ATOM   4908  HG1 LYS A 316     -47.302 -26.103  88.901  1.00  0.00      A120  
ATOM   4909  HG2 LYS A 316     -46.240 -26.454  90.320  1.00  0.00      A120  
ATOM   4910  CD  LYS A 316     -47.157 -28.188  89.425  1.00  0.00      A120  
ATOM   4911  HD1 LYS A 316     -46.435 -28.868  89.926  1.00  0.00      A120  
ATOM   4912  HD2 LYS A 316     -47.370 -28.579  88.407  1.00  0.00      A120  
ATOM   4913  CE  LYS A 316     -48.449 -28.153  90.227  1.00  0.00      A120  
ATOM   4914  HE1 LYS A 316     -48.898 -29.169  90.258  1.00  0.00      A120  
ATOM   4915  HE2 LYS A 316     -49.158 -27.436  89.763  1.00  0.00      A120  
ATOM   4916  NZ  LYS A 316     -48.218 -27.717  91.630  1.00  0.00      A120  
ATOM   4917  HZ1 LYS A 316     -47.806 -26.762  91.633  1.00  0.00      A120  
ATOM   4918  HZ2 LYS A 316     -47.563 -28.378  92.095  1.00  0.00      A120  
ATOM   4919  HZ3 LYS A 316     -49.122 -27.707  92.143  1.00  0.00      A120  
ATOM   4920  C   LYS A 316     -43.048 -27.691  87.844  1.00  0.00      A120  
ATOM   4921  O   LYS A 316     -43.115 -28.455  86.874  1.00  0.00      A120  
ATOM   4922  N   GLN A 317     -42.024 -26.853  88.025  1.00  0.00      A120  
ATOM   4923  HN  GLN A 317     -42.010 -26.174  88.755  1.00  0.00      A120  
ATOM   4924  CA  GLN A 317     -40.858 -26.891  87.151  1.00  0.00      A120  
ATOM   4925  HA  GLN A 317     -41.190 -27.152  86.157  1.00  0.00      A120  
ATOM   4926  CB  GLN A 317     -40.158 -25.529  87.139  1.00  0.00      A120  
ATOM   4927  HB1 GLN A 317     -39.063 -25.699  87.092  1.00  0.00      A120  
ATOM   4928  HB2 GLN A 317     -40.401 -25.003  88.086  1.00  0.00      A120  
ATOM   4929  CG  GLN A 317     -40.553 -24.631  85.980  1.00  0.00      A120  
ATOM   4930  HG1 GLN A 317     -40.219 -23.594  86.196  1.00  0.00      A120  
ATOM   4931  HG2 GLN A 317     -41.659 -24.643  85.874  1.00  0.00      A120  
ATOM   4932  CD  GLN A 317     -39.938 -25.071  84.666  1.00  0.00      A120  
ATOM   4933  OE1 GLN A 317     -38.984 -25.848  84.644  1.00  0.00      A120  
ATOM   4934  NE2 GLN A 317     -40.486 -24.578  83.563  1.00  0.00      A120  
ATOM   4935 HE21 GLN A 317     -40.123 -24.833  82.667  1.00  0.00      A120  
ATOM   4936 HE22 GLN A 317     -41.263 -23.952  83.628  1.00  0.00      A120  
ATOM   4937  C   GLN A 317     -39.863 -27.966  87.558  1.00  0.00      A120  
ATOM   4938  O   GLN A 317     -38.985 -28.316  86.762  1.00  0.00      A120  
ATOM   4939  N   LEU A 318     -39.972 -28.485  88.780  1.00  0.00      A120  
ATOM   4940  HN  LEU A 318     -40.673 -28.195  89.427  1.00  0.00      A120  
ATOM   4941  CA  LEU A 318     -39.051 -29.520  89.232  1.00  0.00      A120  
ATOM   4942  HA  LEU A 318     -38.074 -29.300  88.828  1.00  0.00      A120  
ATOM   4943  CB  LEU A 318     -39.002 -29.553  90.760  1.00  0.00      A120  
ATOM   4944  HB1 LEU A 318     -38.155 -30.205  91.060  1.00  0.00      A120  
ATOM   4945  HB2 LEU A 318     -39.950 -30.003  91.122  1.00  0.00      A120  
ATOM   4946  CG  LEU A 318     -38.826 -28.201  91.459  1.00  0.00      A120  
ATOM   4947  HG  LEU A 318     -39.686 -27.546  91.205  1.00  0.00      A120  
ATOM   4948  CD1 LEU A 318     -38.749 -28.360  92.975  1.00  0.00      A120  
ATOM   4949 HD11 LEU A 318     -37.885 -29.004  93.248  1.00  0.00      A120  
ATOM   4950 HD12 LEU A 318     -39.679 -28.833  93.354  1.00  0.00      A120  
ATOM   4951 HD13 LEU A 318     -38.614 -27.365  93.453  1.00  0.00      A120  
ATOM   4952  CD2 LEU A 318     -37.608 -27.459  90.926  1.00  0.00      A120  
ATOM   4953 HD21 LEU A 318     -37.720 -27.275  89.836  1.00  0.00      A120  
ATOM   4954 HD22 LEU A 318     -36.693 -28.067  91.091  1.00  0.00      A120  
ATOM   4955 HD23 LEU A 318     -37.506 -26.480  91.442  1.00  0.00      A120  
ATOM   4956  C   LEU A 318     -39.442 -30.887  88.684  1.00  0.00      A120  
ATOM   4957  O   LEU A 318     -38.572 -31.667  88.280  1.00  0.00      A120  
ATOM   4958  N   ARG A 319     -40.742 -31.187  88.657  1.00  0.00      A120  
ATOM   4959  HN  ARG A 319     -41.447 -30.555  88.967  1.00  0.00      A120  
ATOM   4960  CA  ARG A 319     -41.194 -32.480  88.163  1.00  0.00      A120  
ATOM   4961  HA  ARG A 319     -40.658 -33.251  88.699  1.00  0.00      A120  
ATOM   4962  CB  ARG A 319     -42.701 -32.633  88.374  1.00  0.00      A120  
ATOM   4963  HB1 ARG A 319     -43.023 -33.605  87.943  1.00  0.00      A120  
ATOM   4964  HB2 ARG A 319     -43.220 -31.812  87.836  1.00  0.00      A120  
ATOM   4965  CG  ARG A 319     -43.111 -32.591  89.835  1.00  0.00      A120  
ATOM   4966  HG1 ARG A 319     -43.010 -31.549  90.209  1.00  0.00      A120  
ATOM   4967  HG2 ARG A 319     -42.434 -33.249  90.420  1.00  0.00      A120  
ATOM   4968  CD  ARG A 319     -44.541 -33.050  90.035  1.00  0.00      A120  
ATOM   4969  HD1 ARG A 319     -44.641 -34.115  89.736  1.00  0.00      A120  
ATOM   4970  HD2 ARG A 319     -45.228 -32.418  89.433  1.00  0.00      A120  
ATOM   4971  NE  ARG A 319     -44.939 -32.938  91.434  1.00  0.00      A120  
ATOM   4972  HE  ARG A 319     -44.672 -33.673  92.057  1.00  0.00      A120  
ATOM   4973  CZ  ARG A 319     -45.632 -31.921  91.932  1.00  0.00      A120  
ATOM   4974  NH1 ARG A 319     -46.017 -30.928  91.142  1.00  0.00      A120  
ATOM   4975 HH11 ARG A 319     -45.785 -30.944  90.169  1.00  0.00      A120  
ATOM   4976 HH12 ARG A 319     -46.540 -30.163  91.519  1.00  0.00      A120  
ATOM   4977  NH2 ARG A 319     -45.944 -31.899  93.219  1.00  0.00      A120  
ATOM   4978 HH21 ARG A 319     -45.656 -32.648  93.816  1.00  0.00      A120  
ATOM   4979 HH22 ARG A 319     -46.466 -31.132  93.594  1.00  0.00      A120  
ATOM   4980  C   ARG A 319     -40.837 -32.691  86.699  1.00  0.00      A120  
ATOM   4981  O   ARG A 319     -40.779 -33.839  86.247  1.00  0.00      A120  
ATOM   4982  N   LYS A 320     -40.594 -31.612  85.951  1.00  0.00      A120  
ATOM   4983  HN  LYS A 320     -40.792 -30.684  86.256  1.00  0.00      A120  
ATOM   4984  CA  LYS A 320     -40.014 -31.764  84.622  1.00  0.00      A120  
ATOM   4985  HA  LYS A 320     -40.719 -32.305  84.007  1.00  0.00      A120  
ATOM   4986  CB  LYS A 320     -39.718 -30.391  84.014  1.00  0.00      A120  
ATOM   4987  HB1 LYS A 320     -38.898 -30.506  83.274  1.00  0.00      A120  
ATOM   4988  HB2 LYS A 320     -39.377 -29.714  84.826  1.00  0.00      A120  
ATOM   4989  CG  LYS A 320     -40.905 -29.747  83.319  1.00  0.00      A120  
ATOM   4990  HG1 LYS A 320     -41.726 -29.607  84.054  1.00  0.00      A120  
ATOM   4991  HG2 LYS A 320     -41.260 -30.417  82.507  1.00  0.00      A120  
ATOM   4992  CD  LYS A 320     -40.530 -28.398  82.726  1.00  0.00      A120  
ATOM   4993  HD1 LYS A 320     -39.583 -28.502  82.153  1.00  0.00      A120  
ATOM   4994  HD2 LYS A 320     -40.373 -27.669  83.550  1.00  0.00      A120  
ATOM   4995  CE  LYS A 320     -41.618 -27.876  81.800  1.00  0.00      A120  
ATOM   4996  HE1 LYS A 320     -41.744 -28.572  80.943  1.00  0.00      A120  
ATOM   4997  HE2 LYS A 320     -41.343 -26.864  81.433  1.00  0.00      A120  
ATOM   4998  NZ  LYS A 320     -42.933 -27.764  82.488  1.00  0.00      A120  
ATOM   4999  HZ1 LYS A 320     -42.850 -27.108  83.291  1.00  0.00      A120  
ATOM   5000  HZ2 LYS A 320     -43.225 -28.700  82.834  1.00  0.00      A120  
ATOM   5001  HZ3 LYS A 320     -43.645 -27.405  81.819  1.00  0.00      A120  
ATOM   5002  C   LYS A 320     -38.749 -32.608  84.676  1.00  0.00      A120  
ATOM   5003  O   LYS A 320     -38.515 -33.451  83.802  1.00  0.00      A120  
ATOM   5004  N   HSD A 321     -37.911 -32.386  85.687  1.00  0.00      A120  
ATOM   5005  HN  HSD A 321     -38.059 -31.666  86.360  1.00  0.00      A120  
ATOM   5006  CA  HSD A 321     -36.717 -33.201  85.856  1.00  0.00      A120  
ATOM   5007  HA  HSD A 321     -36.460 -33.626  84.897  1.00  0.00      A120  
ATOM   5008  CB  HSD A 321     -35.566 -32.343  86.387  1.00  0.00      A120  
ATOM   5009  HB1 HSD A 321     -34.641 -32.959  86.405  1.00  0.00      A120  
ATOM   5010  HB2 HSD A 321     -35.810 -32.020  87.421  1.00  0.00      A120  
ATOM   5011  ND1 HSD A 321     -36.130 -30.022  85.575  1.00  0.00      A120  
ATOM   5012  HD1 HSD A 321     -36.964 -29.946  86.121  1.00  0.00      A120  
ATOM   5013  CG  HSD A 321     -35.299 -31.121  85.565  1.00  0.00      A120  
ATOM   5014  CE1 HSD A 321     -35.649 -29.102  84.758  1.00  0.00      A120  
ATOM   5015  HE1 HSD A 321     -36.111 -28.132  84.578  1.00  0.00      A120  
ATOM   5016  NE2 HSD A 321     -34.537 -29.565  84.218  1.00  0.00      A120  
ATOM   5017  CD2 HSD A 321     -34.295 -30.827  84.707  1.00  0.00      A120  
ATOM   5018  HD2 HSD A 321     -33.429 -31.397  84.396  1.00  0.00      A120  
ATOM   5019  C   HSD A 321     -36.908 -34.400  86.779  1.00  0.00      A120  
ATOM   5020  O   HSD A 321     -36.056 -35.296  86.775  1.00  0.00      A120  
ATOM   5021  N   PHE A 322     -37.978 -34.448  87.575  1.00  0.00      A120  
ATOM   5022  HN  PHE A 322     -38.660 -33.722  87.601  1.00  0.00      A120  
ATOM   5023  CA  PHE A 322     -38.201 -35.589  88.462  1.00  0.00      A120  
ATOM   5024  HA  PHE A 322     -37.613 -36.420  88.100  1.00  0.00      A120  
ATOM   5025  CB  PHE A 322     -37.792 -35.224  89.891  1.00  0.00      A120  
ATOM   5026  HB1 PHE A 322     -38.519 -34.492  90.301  1.00  0.00      A120  
ATOM   5027  HB2 PHE A 322     -36.773 -34.783  89.876  1.00  0.00      A120  
ATOM   5028  CG  PHE A 322     -37.756 -36.386  90.839  1.00  0.00      A120  
ATOM   5029  CD1 PHE A 322     -36.832 -37.403  90.671  1.00  0.00      A120  
ATOM   5030  HD1 PHE A 322     -36.139 -37.362  89.844  1.00  0.00      A120  
ATOM   5031  CE1 PHE A 322     -36.786 -38.470  91.547  1.00  0.00      A120  
ATOM   5032  HE1 PHE A 322     -36.067 -39.261  91.397  1.00  0.00      A120  
ATOM   5033  CZ  PHE A 322     -37.658 -38.524  92.615  1.00  0.00      A120  
ATOM   5034  HZ  PHE A 322     -37.623 -39.357  93.302  1.00  0.00      A120  
ATOM   5035  CD2 PHE A 322     -38.621 -36.447  91.919  1.00  0.00      A120  
ATOM   5036  HD2 PHE A 322     -39.338 -35.654  92.073  1.00  0.00      A120  
ATOM   5037  CE2 PHE A 322     -38.577 -37.509  92.803  1.00  0.00      A120  
ATOM   5038  HE2 PHE A 322     -39.260 -37.547  93.639  1.00  0.00      A120  
ATOM   5039  C   PHE A 322     -39.667 -36.003  88.403  1.00  0.00      A120  
ATOM   5040  O   PHE A 322     -40.520 -35.347  89.006  1.00  0.00      A120  
ATOM   5041  N   GLY A 323     -39.952 -37.118  87.733  1.00  0.00      A120  
ATOM   5042  HN  GLY A 323     -39.278 -37.566  87.153  1.00  0.00      A120  
ATOM   5043  CA  GLY A 323     -41.255 -37.762  87.795  1.00  0.00      A120  
ATOM   5044  HA1 GLY A 323     -41.506 -37.880  88.838  1.00  0.00      A120  
ATOM   5045  HA2 GLY A 323     -41.159 -38.729  87.323  1.00  0.00      A120  
ATOM   5046  C   GLY A 323     -42.376 -37.000  87.112  1.00  0.00      A120  
ATOM   5047  O   GLY A 323     -42.297 -35.779  86.970  1.00  0.00      A120  
ATOM   5048  N   ASN A 324     -43.494 -37.685  86.792  1.00  0.00      A120  
ATOM   5049  HN  ASN A 324     -43.538 -38.681  86.805  1.00  0.00      A120  
ATOM   5050  CA  ASN A 324     -44.697 -36.988  86.409  1.00  0.00      A120  
ATOM   5051  HA  ASN A 324     -44.412 -36.019  86.027  1.00  0.00      A120  
ATOM   5052  CB  ASN A 324     -45.488 -37.778  85.328  1.00  0.00      A120 C
ATOM   5053  HB1 ASN A 324     -46.113 -38.550  85.827  1.00  0.00      A120 H
ATOM   5054  HB2 ASN A 324     -44.769 -38.278  84.645  1.00  0.00      A120 H
ATOM   5055  CG  ASN A 324     -46.407 -36.868  84.492  1.00  0.00      A120 C
ATOM   5056  OD1 ASN A 324     -47.622 -37.056  84.439  1.00  0.00      A120 O
ATOM   5057  ND2 ASN A 324     -45.780 -35.885  83.799  1.00  0.00      A120 N
ATOM   5058 HD22 ASN A 324     -45.727 -35.932  82.801  1.00  0.00      A120 H
ATOM   5059  C   ASN A 324     -45.496 -36.796  87.680  1.00  0.00      A120  
ATOM   5060  O   ASN A 324     -46.042 -35.717  87.909  1.00  0.00      A120  
ATOM   5061  N   ASN A 325     -45.536 -37.843  88.553  1.00  0.00      A120  
ATOM   5062  HN  ASN A 325     -45.112 -38.714  88.320  1.00  0.00      A120
[truncated: 3,995,035 more chars]
