# Supplementary material for: N-Glycans modulate tilting of HIV-1 envelope glycoprotein
Source: Nat Commun. 2026 Apr 15;17:5206. doi: 10.1038/s41467-026-71874-2 (PMC13254402; doi:10.1038/s41467-026-71874-2)
Supplement: Supplementary file 3 — Supplementary Data 1 [file 41467_2026_71874_MOESM3_ESM.zip › Structure_files/hiv-1_env_bg505_cladeA_full-length_base_model/base_model.protein_glycans_only.equilibrated.pdb]

CRYST1    0.000    0.000    0.000  90.00  90.00  90.00 P 1           1
ATOM      1  N   ALA A   1       2.962 -29.491  34.059  0.00  0.00      A120  
ATOM      2  HT1 ALA A   1       3.203 -30.493  34.199  0.00  0.00      A120  
ATOM      3  HT2 ALA A   1       3.674 -29.048  34.674  0.00  0.00      A120  
ATOM      4  HT3 ALA A   1       3.300 -29.222  33.113  0.00  0.00      A120  
ATOM      5  CA  ALA A   1       1.655 -29.031  34.472  0.00  0.00      A120  
ATOM      6  HA  ALA A   1       0.973 -29.369  33.707  0.00  0.00      A120  
ATOM      7  CB  ALA A   1       1.292 -29.500  35.867  0.00  0.00      A120  
ATOM      8  HB1 ALA A   1       1.683 -28.861  36.687  0.00  0.00      A120  
ATOM      9  HB2 ALA A   1       1.543 -30.566  36.055  0.00  0.00      A120  
ATOM     10  HB3 ALA A   1       0.181 -29.471  35.844  0.00  0.00      A120  
ATOM     11  C   ALA A   1       1.509 -27.434  34.311  0.00  0.00      A120  
ATOM     12  O   ALA A   1       2.307 -26.857  33.587  0.00  0.00      A120  
ATOM     13  N   GLU A   2       0.528 -26.791  34.815  0.00  0.00      A120  
ATOM     14  HN  GLU A   2      -0.202 -27.093  35.424  0.00  0.00      A120  
ATOM     15  CA  GLU A   2       0.322 -25.324  34.622  0.00  0.00      A120  
ATOM     16  HA  GLU A   2       0.554 -25.110  33.589  0.00  0.00      A120  
ATOM     17  CB  GLU A   2      -1.190 -24.948  34.856  0.00  0.00      A120  
ATOM     18  HB1 GLU A   2      -1.143 -23.859  34.643  0.00  0.00      A120  
ATOM     19  HB2 GLU A   2      -1.516 -25.061  35.913  0.00  0.00      A120  
ATOM     20  CG  GLU A   2      -2.179 -25.568  33.817  0.00  0.00      A120  
ATOM     21  HG1 GLU A   2      -2.493 -26.592  34.112  0.00  0.00      A120  
ATOM     22  HG2 GLU A   2      -1.767 -25.489  32.788  0.00  0.00      A120  
ATOM     23  CD  GLU A   2      -3.535 -24.958  33.769  0.00  0.00      A120  
ATOM     24  OE1 GLU A   2      -4.290 -25.210  34.764  0.00  0.00      A120  
ATOM     25  OE2 GLU A   2      -4.009 -24.363  32.809  0.00  0.00      A120  
ATOM     26  C   GLU A   2       1.344 -24.395  35.294  0.00  0.00      A120  
ATOM     27  O   GLU A   2       1.797 -24.725  36.387  0.00  0.00      A120  
ATOM     28  N   ASN A   3       1.698 -23.254  34.735  0.00  0.00      A120  
ATOM     29  HN  ASN A   3       1.431 -23.072  33.792  0.00  0.00      A120  
ATOM     30  CA  ASN A   3       2.450 -22.233  35.426  0.00  0.00      A120  
ATOM     31  HA  ASN A   3       3.292 -22.685  35.929  0.00  0.00      A120  
ATOM     32  CB  ASN A   3       2.942 -21.209  34.413  0.00  0.00      A120  
ATOM     33  HB1 ASN A   3       3.196 -20.203  34.809  0.00  0.00      A120  
ATOM     34  HB2 ASN A   3       2.070 -21.003  33.756  0.00  0.00      A120  
ATOM     35  CG  ASN A   3       4.092 -21.650  33.547  0.00  0.00      A120  
ATOM     36  OD1 ASN A   3       4.365 -21.177  32.475  0.00  0.00      A120  
ATOM     37  ND2 ASN A   3       4.750 -22.783  33.909  0.00  0.00      A120  
ATOM     38 HD21 ASN A   3       5.551 -23.011  33.354  0.00  0.00      A120  
ATOM     39 HD22 ASN A   3       4.804 -23.158  34.834  0.00  0.00      A120  
ATOM     40  C   ASN A   3       1.609 -21.479  36.496  0.00  0.00      A120  
ATOM     41  O   ASN A   3       0.623 -20.887  36.165  0.00  0.00      A120  
ATOM     42  N   LEU A   4       2.029 -21.421  37.824  0.00  0.00      A120  
ATOM     43  HN  LEU A   4       2.786 -21.983  38.149  0.00  0.00      A120  
ATOM     44  CA  LEU A   4       1.467 -20.583  38.877  0.00  0.00      A120  
ATOM     45  HA  LEU A   4       0.637 -20.058  38.428  0.00  0.00      A120  
ATOM     46  CB  LEU A   4       0.816 -21.506  39.953  0.00  0.00      A120  
ATOM     47  HB1 LEU A   4       0.395 -21.019  40.859  0.00  0.00      A120  
ATOM     48  HB2 LEU A   4       1.557 -22.249  40.318  0.00  0.00      A120  
ATOM     49  CG  LEU A   4      -0.327 -22.342  39.388  0.00  0.00      A120  
ATOM     50  HG  LEU A   4       0.002 -22.656  38.374  0.00  0.00      A120  
ATOM     51  CD1 LEU A   4      -0.583 -23.510  40.271  0.00  0.00      A120  
ATOM     52 HD11 LEU A   4      -1.037 -23.276  41.258  0.00  0.00      A120  
ATOM     53 HD12 LEU A   4       0.315 -24.155  40.376  0.00  0.00      A120  
ATOM     54 HD13 LEU A   4      -1.294 -24.213  39.787  0.00  0.00      A120  
ATOM     55  CD2 LEU A   4      -1.575 -21.455  39.110  0.00  0.00      A120  
ATOM     56 HD21 LEU A   4      -2.369 -22.184  38.840  0.00  0.00      A120  
ATOM     57 HD22 LEU A   4      -1.341 -20.924  38.162  0.00  0.00      A120  
ATOM     58 HD23 LEU A   4      -1.911 -20.818  39.955  0.00  0.00      A120  
ATOM     59  C   LEU A   4       2.474 -19.606  39.380  0.00  0.00      A120  
ATOM     60  O   LEU A   4       3.692 -19.677  39.215  0.00  0.00      A120  
ATOM     61  N   TRP A   5       2.021 -18.591  40.151  0.00  0.00      A120  
ATOM     62  HN  TRP A   5       1.044 -18.653  40.342  0.00  0.00      A120  
ATOM     63  CA  TRP A   5       2.770 -17.393  40.568  0.00  0.00      A120  
ATOM     64  HA  TRP A   5       3.829 -17.574  40.451  0.00  0.00      A120  
ATOM     65  CB  TRP A   5       2.253 -16.152  39.722  0.00  0.00      A120  
ATOM     66  HB1 TRP A   5       2.743 -15.180  39.944  0.00  0.00      A120  
ATOM     67  HB2 TRP A   5       1.178 -16.050  39.985  0.00  0.00      A120  
ATOM     68  CG  TRP A   5       2.401 -16.365  38.267  0.00  0.00      A120  
ATOM     69  CD1 TRP A   5       1.352 -16.540  37.392  0.00  0.00      A120  
ATOM     70  HD1 TRP A   5       0.332 -16.670  37.720  0.00  0.00      A120  
ATOM     71  NE1 TRP A   5       1.884 -16.887  36.153  0.00  0.00      A120  
ATOM     72  HE1 TRP A   5       1.410 -17.217  35.366  0.00  0.00      A120  
ATOM     73  CE2 TRP A   5       3.294 -16.913  36.244  0.00  0.00      A120  
ATOM     74  CD2 TRP A   5       3.664 -16.627  37.579  0.00  0.00      A120  
ATOM     75  CE3 TRP A   5       5.007 -16.664  37.963  0.00  0.00      A120  
ATOM     76  HE3 TRP A   5       5.319 -16.798  38.988  0.00  0.00      A120  
ATOM     77  CZ3 TRP A   5       5.988 -17.096  37.024  0.00  0.00      A120  
ATOM     78  HZ3 TRP A   5       7.053 -17.045  37.191  0.00  0.00      A120  
ATOM     79  CZ2 TRP A   5       4.327 -17.076  35.279  0.00  0.00      A120  
ATOM     80  HZ2 TRP A   5       4.114 -17.273  34.239  0.00  0.00      A120  
ATOM     81  CH2 TRP A   5       5.643 -17.261  35.709  0.00  0.00      A120  
ATOM     82  HH2 TRP A   5       6.349 -17.501  34.927  0.00  0.00      A120  
ATOM     83  C   TRP A   5       2.381 -17.109  42.026  0.00  0.00      A120  
ATOM     84  O   TRP A   5       1.344 -17.592  42.473  0.00  0.00      A120  
ATOM     85  N   VAL A   6       3.219 -16.293  42.748  0.00  0.00      A120  
ATOM     86  HN  VAL A   6       4.027 -15.906  42.310  0.00  0.00      A120  
ATOM     87  CA  VAL A   6       3.000 -15.877  44.150  0.00  0.00      A120  
ATOM     88  HA  VAL A   6       2.743 -16.744  44.739  0.00  0.00      A120  
ATOM     89  CB  VAL A   6       4.338 -15.499  44.864  0.00  0.00      A120  
ATOM     90  HB  VAL A   6       4.935 -14.783  44.259  0.00  0.00      A120  
ATOM     91  CG1 VAL A   6       4.245 -14.972  46.313  0.00  0.00      A120  
ATOM     92 HG11 VAL A   6       5.275 -14.889  46.723  0.00  0.00      A120  
ATOM     93 HG12 VAL A   6       3.587 -15.577  46.972  0.00  0.00      A120  
ATOM     94 HG13 VAL A   6       3.843 -13.940  46.230  0.00  0.00      A120  
ATOM     95  CG2 VAL A   6       5.186 -16.811  44.964  0.00  0.00      A120  
ATOM     96 HG21 VAL A   6       6.161 -16.604  45.453  0.00  0.00      A120  
ATOM     97 HG22 VAL A   6       5.303 -17.107  43.899  0.00  0.00      A120  
ATOM     98 HG23 VAL A   6       4.692 -17.576  45.601  0.00  0.00      A120  
ATOM     99  C   VAL A   6       2.075 -14.685  44.371  0.00  0.00      A120  
ATOM    100  O   VAL A   6       2.303 -13.579  43.853  0.00  0.00      A120  
ATOM    101  N   THR A   7       1.218 -14.829  45.423  0.00  0.00      A120  
ATOM    102  HN  THR A   7       1.006 -15.725  45.805  0.00  0.00      A120  
ATOM    103  CA  THR A   7       0.458 -13.810  46.041  0.00  0.00      A120  
ATOM    104  HA  THR A   7       0.831 -12.879  45.640  0.00  0.00      A120  
ATOM    105  CB  THR A   7      -1.072 -13.651  45.857  0.00  0.00      A120  
ATOM    106  HB  THR A   7      -1.503 -13.048  46.683  0.00  0.00      A120  
ATOM    107  OG1 THR A   7      -1.642 -14.906  45.765  0.00  0.00      A120  
ATOM    108  HG1 THR A   7      -1.124 -15.639  46.106  0.00  0.00      A120  
ATOM    109  CG2 THR A   7      -1.416 -12.950  44.514  0.00  0.00      A120  
ATOM    110 HG21 THR A   7      -1.006 -13.493  43.636  0.00  0.00      A120  
ATOM    111 HG22 THR A   7      -1.143 -11.885  44.356  0.00  0.00      A120  
ATOM    112 HG23 THR A   7      -2.501 -13.029  44.290  0.00  0.00      A120  
ATOM    113  C   THR A   7       0.691 -13.761  47.527  0.00  0.00      A120  
ATOM    114  O   THR A   7       0.466 -14.751  48.226  0.00  0.00      A120  
ATOM    115  N   VAL A   8       1.022 -12.550  48.026  0.00  0.00      A120  
ATOM    116  HN  VAL A   8       1.162 -11.802  47.382  0.00  0.00      A120  
ATOM    117  CA  VAL A   8       1.141 -12.294  49.439  0.00  0.00      A120  
ATOM    118  HA  VAL A   8       1.320 -13.201  49.997  0.00  0.00      A120  
ATOM    119  CB  VAL A   8       2.294 -11.375  49.617  0.00  0.00      A120  
ATOM    120  HB  VAL A   8       2.265 -10.427  49.039  0.00  0.00      A120  
ATOM    121  CG1 VAL A   8       2.455 -10.870  51.107  0.00  0.00      A120  
ATOM    122 HG11 VAL A   8       3.452 -10.400  51.249  0.00  0.00      A120  
ATOM    123 HG12 VAL A   8       2.402 -11.694  51.850  0.00  0.00      A120  
ATOM    124 HG13 VAL A   8       1.609 -10.181  51.318  0.00  0.00      A120  
ATOM    125  CG2 VAL A   8       3.668 -12.037  49.242  0.00  0.00      A120  
ATOM    126 HG21 VAL A   8       4.402 -11.204  49.281  0.00  0.00      A120  
ATOM    127 HG22 VAL A   8       3.630 -12.415  48.198  0.00  0.00      A120  
ATOM    128 HG23 VAL A   8       3.906 -12.842  49.969  0.00  0.00      A120  
ATOM    129  C   VAL A   8      -0.137 -11.667  49.900  0.00  0.00      A120  
ATOM    130  O   VAL A   8      -0.642 -10.718  49.322  0.00  0.00      A120  
ATOM    131  N   TYR A   9      -0.738 -12.072  51.081  0.00  0.00      A120  
ATOM    132  HN  TYR A   9      -0.218 -12.683  51.673  0.00  0.00      A120  
ATOM    133  CA  TYR A   9      -1.883 -11.543  51.641  0.00  0.00      A120  
ATOM    134  HA  TYR A   9      -2.254 -10.726  51.039  0.00  0.00      A120  
ATOM    135  CB  TYR A   9      -2.977 -12.744  51.623  0.00  0.00      A120  
ATOM    136  HB1 TYR A   9      -3.890 -12.635  52.248  0.00  0.00      A120  
ATOM    137  HB2 TYR A   9      -2.355 -13.642  51.822  0.00  0.00      A120  
ATOM    138  CG  TYR A   9      -3.493 -12.819  50.227  0.00  0.00      A120  
ATOM    139  CD1 TYR A   9      -3.059 -13.651  49.232  0.00  0.00      A120  
ATOM    140  HD1 TYR A   9      -2.282 -14.378  49.416  0.00  0.00      A120  
ATOM    141  CE1 TYR A   9      -3.897 -13.830  48.053  0.00  0.00      A120  
ATOM    142  HE1 TYR A   9      -3.562 -14.571  47.342  0.00  0.00      A120  
ATOM    143  CZ  TYR A   9      -5.001 -13.073  47.881  0.00  0.00      A120  
ATOM    144  OH  TYR A   9      -5.786 -13.197  46.637  0.00  0.00      A120  
ATOM    145  HH  TYR A   9      -6.549 -12.632  46.784  0.00  0.00      A120  
ATOM    146  CD2 TYR A   9      -4.677 -12.047  49.991  0.00  0.00      A120  
ATOM    147  HD2 TYR A   9      -5.035 -11.456  50.821  0.00  0.00      A120  
ATOM    148  CE2 TYR A   9      -5.405 -12.217  48.870  0.00  0.00      A120  
ATOM    149  HE2 TYR A   9      -6.294 -11.624  48.714  0.00  0.00      A120  
ATOM    150  C   TYR A   9      -1.494 -10.936  52.914  0.00  0.00      A120  
ATOM    151  O   TYR A   9      -1.041 -11.646  53.779  0.00  0.00      A120  
ATOM    152  N   TYR A  10      -1.812  -9.623  53.119  0.00  0.00      A120  
ATOM    153  HN  TYR A  10      -2.127  -9.113  52.322  0.00  0.00      A120  
ATOM    154  CA  TYR A  10      -1.827  -8.922  54.396  0.00  0.00      A120  
ATOM    155  HA  TYR A  10      -1.467  -9.572  55.179  0.00  0.00      A120  
ATOM    156  CB  TYR A  10      -0.987  -7.663  54.343  0.00  0.00      A120  
ATOM    157  HB1 TYR A  10      -1.488  -6.893  53.717  0.00  0.00      A120  
ATOM    158  HB2 TYR A  10       0.026  -7.701  53.887  0.00  0.00      A120  
ATOM    159  CG  TYR A  10      -0.724  -7.095  55.701  0.00  0.00      A120  
ATOM    160  CD1 TYR A  10      -0.394  -7.776  56.818  0.00  0.00      A120  
ATOM    161  HD1 TYR A  10      -0.310  -8.852  56.775  0.00  0.00      A120  
ATOM    162  CE1 TYR A  10       0.016  -7.137  57.983  0.00  0.00      A120  
ATOM    163  HE1 TYR A  10       0.350  -7.737  58.817  0.00  0.00      A120  
ATOM    164  CZ  TYR A  10       0.015  -5.770  58.061  0.00  0.00      A120  
ATOM    165  OH  TYR A  10       0.571  -5.131  59.187  0.00  0.00      A120  
ATOM    166  HH  TYR A  10       0.330  -5.681  59.936  0.00  0.00      A120  
ATOM    167  CD2 TYR A  10      -0.733  -5.647  55.747  0.00  0.00      A120  
ATOM    168  HD2 TYR A  10      -0.875  -5.136  54.806  0.00  0.00      A120  
ATOM    169  CE2 TYR A  10      -0.369  -5.016  56.960  0.00  0.00      A120  
ATOM    170  HE2 TYR A  10      -0.309  -3.942  57.060  0.00  0.00      A120  
ATOM    171  C   TYR A  10      -3.251  -8.657  54.820  0.00  0.00      A120  
ATOM    172  O   TYR A  10      -4.006  -7.994  54.153  0.00  0.00      A120  
ATOM    173  N   GLY A  11      -3.585  -9.064  56.003  0.00  0.00      A120  
ATOM    174  HN  GLY A  11      -2.917  -9.564  56.548  0.00  0.00      A120  
ATOM    175  CA  GLY A  11      -4.869  -9.006  56.601  0.00  0.00      A120  
ATOM    176  HA1 GLY A  11      -5.489  -8.325  56.038  0.00  0.00      A120  
ATOM    177  HA2 GLY A  11      -4.740  -8.738  57.640  0.00  0.00      A120  
ATOM    178  C   GLY A  11      -5.641 -10.288  56.555  0.00  0.00      A120  
ATOM    179  O   GLY A  11      -6.804 -10.288  56.783  0.00  0.00      A120  
ATOM    180  N   VAL A  12      -4.928 -11.412  56.400  0.00  0.00      A120  
ATOM    181  HN  VAL A  12      -3.986 -11.254  56.116  0.00  0.00      A120  
ATOM    182  CA  VAL A  12      -5.357 -12.735  56.625  0.00  0.00      A120  
ATOM    183  HA  VAL A  12      -6.147 -12.971  55.927  0.00  0.00      A120  
ATOM    184  CB  VAL A  12      -4.080 -13.635  56.443  0.00  0.00      A120  
ATOM    185  HB  VAL A  12      -3.359 -13.286  57.212  0.00  0.00      A120  
ATOM    186  CG1 VAL A  12      -4.255 -15.166  56.840  0.00  0.00      A120  
ATOM    187 HG11 VAL A  12      -5.037 -15.631  56.202  0.00  0.00      A120  
ATOM    188 HG12 VAL A  12      -4.374 -15.371  57.925  0.00  0.00      A120  
ATOM    189 HG13 VAL A  12      -3.293 -15.649  56.565  0.00  0.00      A120  
ATOM    190  CG2 VAL A  12      -3.584 -13.398  54.978  0.00  0.00      A120  
ATOM    191 HG21 VAL A  12      -2.799 -14.169  54.826  0.00  0.00      A120  
ATOM    192 HG22 VAL A  12      -3.199 -12.360  54.897  0.00  0.00      A120  
ATOM    193 HG23 VAL A  12      -4.430 -13.503  54.265  0.00  0.00      A120  
ATOM    194  C   VAL A  12      -5.875 -12.972  58.091  0.00  0.00      A120  
ATOM    195  O   VAL A  12      -5.319 -12.512  59.072  0.00  0.00      A120  
ATOM    196  N   PRO A  13      -7.026 -13.637  58.364  0.00  0.00      A120  
ATOM    197  CD  PRO A  13      -8.036 -13.786  57.297  0.00  0.00      A120  
ATOM    198  HD1 PRO A  13      -7.809 -14.496  56.473  0.00  0.00      A120  
ATOM    199  HD2 PRO A  13      -8.209 -12.743  56.956  0.00  0.00      A120  
ATOM    200  CA  PRO A  13      -7.571 -13.937  59.657  0.00  0.00      A120  
ATOM    201  HA  PRO A  13      -7.191 -13.195  60.344  0.00  0.00      A120  
ATOM    202  CB  PRO A  13      -9.095 -13.929  59.544  0.00  0.00      A120  
ATOM    203  HB1 PRO A  13      -9.408 -12.879  59.726  0.00  0.00      A120  
ATOM    204  HB2 PRO A  13      -9.704 -14.665  60.111  0.00  0.00      A120  
ATOM    205  CG  PRO A  13      -9.322 -14.316  57.979  0.00  0.00      A120  
ATOM    206  HG1 PRO A  13      -9.222 -15.419  57.894  0.00  0.00      A120  
ATOM    207  HG2 PRO A  13     -10.284 -13.939  57.570  0.00  0.00      A120  
ATOM    208  C   PRO A  13      -6.954 -15.320  60.032  0.00  0.00      A120  
ATOM    209  O   PRO A  13      -7.501 -16.385  59.755  0.00  0.00      A120  
ATOM    210  N   VAL A  14      -5.787 -15.307  60.670  0.00  0.00      A120  
ATOM    211  HN  VAL A  14      -5.232 -14.527  60.946  0.00  0.00      A120  
ATOM    212  CA  VAL A  14      -5.299 -16.613  61.272  0.00  0.00      A120  
ATOM    213  HA  VAL A  14      -6.152 -17.246  61.465  0.00  0.00      A120  
ATOM    214  CB  VAL A  14      -4.380 -17.452  60.357  0.00  0.00      A120  
ATOM    215  HB  VAL A  14      -5.025 -17.640  59.472  0.00  0.00      A120  
ATOM    216  CG1 VAL A  14      -3.125 -16.603  59.909  0.00  0.00      A120  
ATOM    217 HG11 VAL A  14      -2.394 -16.403  60.721  0.00  0.00      A120  
ATOM    218 HG12 VAL A  14      -3.358 -15.604  59.482  0.00  0.00      A120  
ATOM    219 HG13 VAL A  14      -2.667 -17.279  59.156  0.00  0.00      A120  
ATOM    220  CG2 VAL A  14      -4.004 -18.802  60.876  0.00  0.00      A120  
ATOM    221 HG21 VAL A  14      -4.930 -19.411  60.961  0.00  0.00      A120  
ATOM    222 HG22 VAL A  14      -3.372 -18.840  61.788  0.00  0.00      A120  
ATOM    223 HG23 VAL A  14      -3.426 -19.338  60.093  0.00  0.00      A120  
ATOM    224  C   VAL A  14      -4.495 -16.185  62.490  0.00  0.00      A120  
ATOM    225  O   VAL A  14      -4.005 -15.048  62.566  0.00  0.00      A120  
ATOM    226  N   TRP A  15      -4.327 -17.144  63.520  0.00  0.00      A120  
ATOM    227  HN  TRP A  15      -4.756 -18.043  63.556  0.00  0.00      A120  
ATOM    228  CA  TRP A  15      -3.702 -16.895  64.786  0.00  0.00      A120  
ATOM    229  HA  TRP A  15      -2.951 -16.140  64.605  0.00  0.00      A120  
ATOM    230  CB  TRP A  15      -4.810 -16.304  65.746  0.00  0.00      A120  
ATOM    231  HB1 TRP A  15      -5.074 -15.274  65.422  0.00  0.00      A120  
ATOM    232  HB2 TRP A  15      -4.403 -16.137  66.766  0.00  0.00      A120  
ATOM    233  CG  TRP A  15      -6.053 -17.133  65.897  0.00  0.00      A120  
ATOM    234  CD1 TRP A  15      -6.174 -18.255  66.631  0.00  0.00      A120  
ATOM    235  HD1 TRP A  15      -5.380 -18.726  67.192  0.00  0.00      A120  
ATOM    236  NE1 TRP A  15      -7.514 -18.726  66.488  0.00  0.00      A120  
ATOM    237  HE1 TRP A  15      -7.655 -19.639  66.802  0.00  0.00      A120  
ATOM    238  CE2 TRP A  15      -8.141 -17.888  65.548  0.00  0.00      A120  
ATOM    239  CD2 TRP A  15      -7.279 -16.881  65.223  0.00  0.00      A120  
ATOM    240  CE3 TRP A  15      -7.602 -15.839  64.308  0.00  0.00      A120  
ATOM    241  HE3 TRP A  15      -6.925 -15.063  63.981  0.00  0.00      A120  
ATOM    242  CZ3 TRP A  15      -8.872 -15.952  63.722  0.00  0.00      A120  
ATOM    243  HZ3 TRP A  15      -9.159 -15.193  63.010  0.00  0.00      A120  
ATOM    244  CZ2 TRP A  15      -9.352 -17.957  64.928  0.00  0.00      A120  
ATOM    245  HZ2 TRP A  15     -10.091 -18.675  65.254  0.00  0.00      A120  
ATOM    246  CH2 TRP A  15      -9.687 -17.057  64.006  0.00  0.00      A120  
ATOM    247  HH2 TRP A  15     -10.605 -17.010  63.438  0.00  0.00      A120  
ATOM    248  C   TRP A  15      -3.072 -18.114  65.442  0.00  0.00      A120  
ATOM    249  O   TRP A  15      -3.149 -19.215  64.920  0.00  0.00      A120  
ATOM    250  N   LYS A  16      -2.327 -17.914  66.546  0.00  0.00      A120  
ATOM    251  HN  LYS A  16      -2.072 -17.009  66.879  0.00  0.00      A120  
ATOM    252  CA  LYS A  16      -1.671 -19.033  67.251  0.00  0.00      A120  
ATOM    253  HA  LYS A  16      -2.134 -19.980  67.016  0.00  0.00      A120  
ATOM    254  CB  LYS A  16      -0.146 -19.142  67.002  0.00  0.00      A120  
ATOM    255  HB1 LYS A  16       0.265 -19.983  67.600  0.00  0.00      A120  
ATOM    256  HB2 LYS A  16       0.257 -18.144  67.276  0.00  0.00      A120  
ATOM    257  CG  LYS A  16       0.240 -19.549  65.597  0.00  0.00      A120  
ATOM    258  HG1 LYS A  16       1.344 -19.423  65.602  0.00  0.00      A120  
ATOM    259  HG2 LYS A  16      -0.354 -18.827  64.997  0.00  0.00      A120  
ATOM    260  CD  LYS A  16      -0.137 -21.001  65.340  0.00  0.00      A120  
ATOM    261  HD1 LYS A  16      -1.140 -21.182  65.784  0.00  0.00      A120  
ATOM    262  HD2 LYS A  16       0.671 -21.616  65.790  0.00  0.00      A120  
ATOM    263  CE  LYS A  16      -0.010 -21.398  63.837  0.00  0.00      A120  
ATOM    264  HE1 LYS A  16       0.080 -22.490  63.655  0.00  0.00      A120  
ATOM    265  HE2 LYS A  16       0.925 -20.897  63.508  0.00  0.00      A120  
ATOM    266  NZ  LYS A  16      -1.150 -20.881  63.048  0.00  0.00      A120  
ATOM    267  HZ1 LYS A  16      -2.057 -21.099  63.509  0.00  0.00      A120  
ATOM    268  HZ2 LYS A  16      -1.196 -21.271  62.085  0.00  0.00      A120  
ATOM    269  HZ3 LYS A  16      -0.987 -19.861  62.932  0.00  0.00      A120  
ATOM    270  C   LYS A  16      -1.863 -18.824  68.667  0.00  0.00      A120  
ATOM    271  O   LYS A  16      -2.040 -17.630  69.093  0.00  0.00      A120  
ATOM    272  N   ASP A  17      -1.789 -19.915  69.529  0.00  0.00      A120  
ATOM    273  HN  ASP A  17      -1.934 -20.786  69.066  0.00  0.00      A120  
ATOM    274  CA  ASP A  17      -1.773 -19.712  70.960  0.00  0.00      A120  
ATOM    275  HA  ASP A  17      -2.703 -19.180  71.100  0.00  0.00      A120  
ATOM    276  CB  ASP A  17      -1.676 -21.088  71.674  0.00  0.00      A120  
ATOM    277  HB1 ASP A  17      -1.728 -20.940  72.773  0.00  0.00      A120  
ATOM    278  HB2 ASP A  17      -0.757 -21.674  71.458  0.00  0.00      A120  
ATOM    279  CG  ASP A  17      -2.789 -22.101  71.410  0.00  0.00      A120  
ATOM    280  OD1 ASP A  17      -2.650 -23.219  71.957  0.00  0.00      A120  
ATOM    281  OD2 ASP A  17      -3.796 -21.807  70.710  0.00  0.00      A120  
ATOM    282  C   ASP A  17      -0.628 -18.886  71.547  0.00  0.00      A120  
ATOM    283  O   ASP A  17       0.452 -18.684  70.946  0.00  0.00      A120  
ATOM    284  N   ALA A  18      -0.945 -18.235  72.663  0.00  0.00      A120  
ATOM    285  HN  ALA A  18      -1.815 -18.311  73.143  0.00  0.00      A120  
ATOM    286  CA  ALA A  18       0.012 -17.326  73.369  0.00  0.00      A120  
ATOM    287  HA  ALA A  18       0.974 -17.782  73.190  0.00  0.00      A120  
ATOM    288  CB  ALA A  18      -0.126 -15.884  72.839  0.00  0.00      A120  
ATOM    289  HB1 ALA A  18      -0.193 -15.872  71.730  0.00  0.00      A120  
ATOM    290  HB2 ALA A  18       0.764 -15.267  73.091  0.00  0.00      A120  
ATOM    291  HB3 ALA A  18      -1.080 -15.478  73.238  0.00  0.00      A120  
ATOM    292  C   ALA A  18      -0.243 -17.249  74.889  0.00  0.00      A120  
ATOM    293  O   ALA A  18      -1.247 -17.753  75.450  0.00  0.00      A120  
ATOM    294  N   GLU A  19       0.710 -16.615  75.627  0.00  0.00      A120  
ATOM    295  HN  GLU A  19       1.544 -16.229  75.240  0.00  0.00      A120  
ATOM    296  CA  GLU A  19       0.356 -16.330  77.024  0.00  0.00      A120  
ATOM    297  HA  GLU A  19      -0.676 -16.430  77.325  0.00  0.00      A120  
ATOM    298  CB  GLU A  19       1.074 -17.214  78.100  0.00  0.00      A120  
ATOM    299  HB1 GLU A  19       0.680 -16.752  79.030  0.00  0.00      A120  
ATOM    300  HB2 GLU A  19       2.162 -17.044  78.250  0.00  0.00      A120  
ATOM    301  CG  GLU A  19       0.788 -18.651  78.091  0.00  0.00      A120  
ATOM    302  HG1 GLU A  19       1.211 -19.259  77.264  0.00  0.00      A120  
ATOM    303  HG2 GLU A  19      -0.298 -18.875  78.166  0.00  0.00      A120  
ATOM    304  CD  GLU A  19       1.414 -19.434  79.343  0.00  0.00      A120  
ATOM    305  OE1 GLU A  19       1.784 -18.786  80.330  0.00  0.00      A120  
ATOM    306  OE2 GLU A  19       1.441 -20.675  79.364  0.00  0.00      A120  
ATOM    307  C   GLU A  19       0.917 -14.882  77.304  0.00  0.00      A120  
ATOM    308  O   GLU A  19       2.108 -14.641  77.006  0.00  0.00      A120  
ATOM    309  N   THR A  20       0.195 -13.896  77.738  0.00  0.00      A120  
ATOM    310  HN  THR A  20      -0.760 -13.924  78.021  0.00  0.00      A120  
ATOM    311  CA  THR A  20       0.623 -12.493  77.730  0.00  0.00      A120  
ATOM    312  HA  THR A  20       1.655 -12.537  78.047  0.00  0.00      A120  
ATOM    313  CB  THR A  20       0.497 -11.880  76.304  0.00  0.00      A120  
ATOM    314  HB  THR A  20       0.637 -12.674  75.539  0.00  0.00      A120  
ATOM    315  OG1 THR A  20       1.365 -10.841  76.041  0.00  0.00      A120  
ATOM    316  HG1 THR A  20       1.591 -11.073  75.137  0.00  0.00      A120  
ATOM    317  CG2 THR A  20      -0.927 -11.321  75.950  0.00  0.00      A120  
ATOM    318 HG21 THR A  20      -1.689 -12.055  76.288  0.00  0.00      A120  
ATOM    319 HG22 THR A  20      -1.083 -11.292  74.850  0.00  0.00      A120  
ATOM    320 HG23 THR A  20      -1.196 -10.358  76.434  0.00  0.00      A120  
ATOM    321  C   THR A  20      -0.085 -11.649  78.702  0.00  0.00      A120  
ATOM    322  O   THR A  20      -1.132 -12.042  79.237  0.00  0.00      A120  
ATOM    323  N   THR A  21       0.638 -10.604  79.067  0.00  0.00      A120  
ATOM    324  HN  THR A  21       1.494 -10.474  78.572  0.00  0.00      A120  
ATOM    325  CA  THR A  21       0.107  -9.446  79.876  0.00  0.00      A120  
ATOM    326  HA  THR A  21      -0.348  -9.825  80.780  0.00  0.00      A120  
ATOM    327  CB  THR A  21       1.264  -8.479  80.309  0.00  0.00      A120  
ATOM    328  HB  THR A  21       1.743  -8.159  79.359  0.00  0.00      A120  
ATOM    329  OG1 THR A  21       2.289  -9.151  80.997  0.00  0.00      A120  
ATOM    330  HG1 THR A  21       2.663  -9.755  80.352  0.00  0.00      A120  
ATOM    331  CG2 THR A  21       0.795  -7.375  81.290  0.00  0.00      A120  
ATOM    332 HG21 THR A  21       0.084  -7.676  82.090  0.00  0.00      A120  
ATOM    333 HG22 THR A  21       0.309  -6.527  80.762  0.00  0.00      A120  
ATOM    334 HG23 THR A  21       1.713  -6.900  81.698  0.00  0.00      A120  
ATOM    335  C   THR A  21      -0.914  -8.662  79.126  0.00  0.00      A120  
ATOM    336  O   THR A  21      -0.721  -8.008  78.102  0.00  0.00      A120  
ATOM    337  N   LEU A  22      -2.129  -8.788  79.671  0.00  0.00      A120  
ATOM    338  HN  LEU A  22      -2.285  -9.407  80.437  0.00  0.00      A120  
ATOM    339  CA  LEU A  22      -3.361  -8.138  79.248  0.00  0.00      A120  
ATOM    340  HA  LEU A  22      -3.409  -8.000  78.177  0.00  0.00      A120  
ATOM    341  CB  LEU A  22      -4.594  -8.927  79.687  0.00  0.00      A120  
ATOM    342  HB1 LEU A  22      -5.535  -8.460  79.326  0.00  0.00      A120  
ATOM    343  HB2 LEU A  22      -4.583  -8.923  80.798  0.00  0.00      A120  
ATOM    344  CG  LEU A  22      -4.613 -10.395  79.253  0.00  0.00      A120  
ATOM    345  HG  LEU A  22      -3.707 -10.910  79.638  0.00  0.00      A120  
ATOM    346  CD1 LEU A  22      -5.845 -11.106  79.745  0.00  0.00      A120  
ATOM    347 HD11 LEU A  22      -5.931 -10.958  80.843  0.00  0.00      A120  
ATOM    348 HD12 LEU A  22      -5.916 -12.214  79.692  0.00  0.00      A120  
ATOM    349 HD13 LEU A  22      -6.690 -10.553  79.283  0.00  0.00      A120  
ATOM    350  CD2 LEU A  22      -4.571 -10.478  77.694  0.00  0.00      A120  
ATOM    351 HD21 LEU A  22      -5.589 -10.224  77.329  0.00  0.00      A120  
ATOM    352 HD22 LEU A  22      -4.395 -11.535  77.401  0.00  0.00      A120  
ATOM    353 HD23 LEU A  22      -3.745  -9.941  77.180  0.00  0.00      A120  
ATOM    354  C   LEU A  22      -3.528  -6.759  80.003  0.00  0.00      A120  
ATOM    355  O   LEU A  22      -3.168  -6.580  81.136  0.00  0.00      A120  
ATOM    356  N   PHE A  23      -3.996  -5.679  79.270  0.00  0.00      A120  
ATOM    357  HN  PHE A  23      -4.417  -5.879  78.388  0.00  0.00      A120  
ATOM    358  CA  PHE A  23      -4.354  -4.325  79.832  0.00  0.00      A120  
ATOM    359  HA  PHE A  23      -3.429  -4.023  80.301  0.00  0.00      A120  
ATOM    360  CB  PHE A  23      -4.935  -3.344  78.780  0.00  0.00      A120  
ATOM    361  HB1 PHE A  23      -5.478  -2.448  79.149  0.00  0.00      A120  
ATOM    362  HB2 PHE A  23      -5.804  -3.915  78.388  0.00  0.00      A120  
ATOM    363  CG  PHE A  23      -4.000  -2.996  77.700  0.00  0.00      A120  
ATOM    364  CD1 PHE A  23      -2.931  -2.237  78.118  0.00  0.00      A120  
ATOM    365  HD1 PHE A  23      -2.746  -2.010  79.157  0.00  0.00      A120  
ATOM    366  CE1 PHE A  23      -2.115  -1.593  77.113  0.00  0.00      A120  
ATOM    367  HE1 PHE A  23      -1.257  -1.017  77.427  0.00  0.00      A120  
ATOM    368  CZ  PHE A  23      -2.281  -1.908  75.780  0.00  0.00      A120  
ATOM    369  HZ  PHE A  23      -1.556  -1.590  75.045  0.00  0.00      A120  
ATOM    370  CD2 PHE A  23      -4.214  -3.227  76.370  0.00  0.00      A120  
ATOM    371  HD2 PHE A  23      -5.103  -3.769  76.083  0.00  0.00      A120  
ATOM    372  CE2 PHE A  23      -3.343  -2.725  75.411  0.00  0.00      A120  
ATOM    373  HE2 PHE A  23      -3.507  -2.959  74.370  0.00  0.00      A120  
ATOM    374  C   PHE A  23      -5.539  -4.397  80.814  0.00  0.00      A120  
ATOM    375  O   PHE A  23      -6.421  -5.303  80.705  0.00  0.00      A120  
ATOM    376  N   CYS A  24      -5.516  -3.569  81.914  0.00  0.00      A120  
ATOM    377  HN  CYS A  24      -4.720  -2.974  81.989  0.00  0.00      A120  
ATOM    378  CA  CYS A  24      -6.532  -3.493  82.972  0.00  0.00      A120  
ATOM    379  HA  CYS A  24      -6.921  -4.464  83.241  0.00  0.00      A120  
ATOM    380  CB  CYS A  24      -6.028  -2.934  84.299  0.00  0.00      A120  
ATOM    381  HB1 CYS A  24      -5.244  -3.612  84.699  0.00  0.00      A120  
ATOM    382  HB2 CYS A  24      -6.845  -2.819  85.043  0.00  0.00      A120  
ATOM    383  SG  CYS A  24      -5.242  -1.302  84.328  0.00  0.00      A120  
ATOM    384  C   CYS A  24      -7.860  -2.786  82.591  0.00  0.00      A120  
ATOM    385  O   CYS A  24      -7.780  -1.882  81.786  0.00  0.00      A120  
ATOM    386  N   ALA A  25      -9.028  -3.216  83.023  0.00  0.00      A120  
ATOM    387  HN  ALA A  25      -9.066  -4.019  83.613  0.00  0.00      A120  
ATOM    388  CA  ALA A  25     -10.238  -2.532  82.716  0.00  0.00      A120  
ATOM    389  HA  ALA A  25     -10.071  -1.502  82.995  0.00  0.00      A120  
ATOM    390  CB  ALA A  25     -10.719  -2.719  81.250  0.00  0.00      A120  
ATOM    391  HB1 ALA A  25     -10.888  -3.799  81.052  0.00  0.00      A120  
ATOM    392  HB2 ALA A  25      -9.932  -2.431  80.521  0.00  0.00      A120  
ATOM    393  HB3 ALA A  25     -11.541  -2.016  80.997  0.00  0.00      A120  
ATOM    394  C   ALA A  25     -11.333  -2.947  83.776  0.00  0.00      A120  
ATOM    395  O   ALA A  25     -11.110  -3.875  84.534  0.00  0.00      A120  
ATOM    396  N   SER A  26     -12.390  -2.182  83.918  0.00  0.00      A120  
ATOM    397  HN  SER A  26     -12.661  -1.492  83.252  0.00  0.00      A120  
ATOM    398  CA  SER A  26     -13.209  -2.262  85.136  0.00  0.00      A120  
ATOM    399  HA  SER A  26     -13.281  -3.316  85.360  0.00  0.00      A120  
ATOM    400  CB  SER A  26     -12.383  -1.641  86.313  0.00  0.00      A120  
ATOM    401  HB1 SER A  26     -12.289  -0.547  86.145  0.00  0.00      A120  
ATOM    402  HB2 SER A  26     -11.394  -2.147  86.348  0.00  0.00      A120  
ATOM    403  OG  SER A  26     -13.003  -1.798  87.634  0.00  0.00      A120  
ATOM    404  HG1 SER A  26     -12.784  -2.717  87.808  0.00  0.00      A120  
ATOM    405  C   SER A  26     -14.579  -1.768  84.912  0.00  0.00      A120  
ATOM    406  O   SER A  26     -14.892  -1.326  83.818  0.00  0.00      A120  
ATOM    407  N   ASP A  27     -15.508  -1.752  85.889  0.00  0.00      A120  
ATOM    408  HN  ASP A  27     -15.086  -2.014  86.754  0.00  0.00      A120  
ATOM    409  CA  ASP A  27     -16.876  -1.199  85.902  0.00  0.00      A120  
ATOM    410  HA  ASP A  27     -17.289  -1.653  85.013  0.00  0.00      A120  
ATOM    411  CB  ASP A  27     -17.744  -1.789  87.135  0.00  0.00      A120  
ATOM    412  HB1 ASP A  27     -17.090  -1.535  87.996  0.00  0.00      A120  
ATOM    413  HB2 ASP A  27     -17.844  -2.895  87.093  0.00  0.00      A120  
ATOM    414  CG  ASP A  27     -19.084  -1.016  87.270  0.00  0.00      A120  
ATOM    415  OD1 ASP A  27     -19.379  -0.383  88.356  0.00  0.00      A120  
ATOM    416  OD2 ASP A  27     -19.817  -0.922  86.289  0.00  0.00      A120  
ATOM    417  C   ASP A  27     -16.797   0.324  85.848  0.00  0.00      A120  
ATOM    418  O   ASP A  27     -15.972   0.919  86.568  0.00  0.00      A120  
ATOM    419  N   ALA A  28     -17.598   0.889  84.983  0.00  0.00      A120  
ATOM    420  HN  ALA A  28     -18.166   0.292  84.422  0.00  0.00      A120  
ATOM    421  CA  ALA A  28     -17.879   2.297  84.811  0.00  0.00      A120  
ATOM    422  HA  ALA A  28     -16.921   2.767  84.643  0.00  0.00      A120  
ATOM    423  CB  ALA A  28     -18.831   2.543  83.556  0.00  0.00      A120  
ATOM    424  HB1 ALA A  28     -19.811   2.055  83.742  0.00  0.00      A120  
ATOM    425  HB2 ALA A  28     -18.322   2.032  82.711  0.00  0.00      A120  
ATOM    426  HB3 ALA A  28     -18.928   3.574  83.155  0.00  0.00      A120  
ATOM    427  C   ALA A  28     -18.540   2.993  85.971  0.00  0.00      A120  
ATOM    428  O   ALA A  28     -18.190   4.109  86.319  0.00  0.00      A120  
ATOM    429  N   LYS A  29     -19.548   2.394  86.580  0.00  0.00      A120  
ATOM    430  HN  LYS A  29     -19.742   1.449  86.329  0.00  0.00      A120  
ATOM    431  CA  LYS A  29     -20.366   3.042  87.613  0.00  0.00      A120  
ATOM    432  HA  LYS A  29     -20.584   4.051  87.294  0.00  0.00      A120  
ATOM    433  CB  LYS A  29     -21.668   2.264  87.763  0.00  0.00      A120  
ATOM    434  HB1 LYS A  29     -22.302   2.512  88.641  0.00  0.00      A120  
ATOM    435  HB2 LYS A  29     -21.534   1.174  87.931  0.00  0.00      A120  
ATOM    436  CG  LYS A  29     -22.585   2.464  86.549  0.00  0.00      A120  
ATOM    437  HG1 LYS A  29     -23.451   1.822  86.820  0.00  0.00      A120  
ATOM    438  HG2 LYS A  29     -22.318   2.024  85.564  0.00  0.00      A120  
ATOM    439  CD  LYS A  29     -23.067   3.948  86.247  0.00  0.00      A120  
ATOM    440  HD1 LYS A  29     -22.174   4.560  85.998  0.00  0.00      A120  
ATOM    441  HD2 LYS A  29     -23.385   4.515  87.148  0.00  0.00      A120  
ATOM    442  CE  LYS A  29     -24.064   4.058  85.124  0.00  0.00      A120  
ATOM    443  HE1 LYS A  29     -23.803   3.401  84.266  0.00  0.00      A120  
ATOM    444  HE2 LYS A  29     -24.224   5.131  84.887  0.00  0.00      A120  
ATOM    445  NZ  LYS A  29     -25.268   3.429  85.714  0.00  0.00      A120  
ATOM    446  HZ1 LYS A  29     -25.242   3.693  86.719  0.00  0.00      A120  
ATOM    447  HZ2 LYS A  29     -25.230   2.389  85.727  0.00  0.00      A120  
ATOM    448  HZ3 LYS A  29     -26.212   3.795  85.475  0.00  0.00      A120  
ATOM    449  C   LYS A  29     -19.634   3.117  88.971  0.00  0.00      A120  
ATOM    450  O   LYS A  29     -19.847   3.955  89.850  0.00  0.00      A120  
ATOM    451  N   ALA A  30     -18.662   2.176  89.219  0.00  0.00      A120  
ATOM    452  HN  ALA A  30     -18.861   1.364  88.675  0.00  0.00      A120  
ATOM    453  CA  ALA A  30     -17.752   2.174  90.383  0.00  0.00      A120  
ATOM    454  HA  ALA A  30     -18.298   2.463  91.269  0.00  0.00      A120  
ATOM    455  CB  ALA A  30     -17.236   0.727  90.581  0.00  0.00      A120  
ATOM    456  HB1 ALA A  30     -16.453   0.448  89.844  0.00  0.00      A120  
ATOM    457  HB2 ALA A  30     -18.033  -0.025  90.399  0.00  0.00      A120  
ATOM    458  HB3 ALA A  30     -16.842   0.569  91.608  0.00  0.00      A120  
ATOM    459  C   ALA A  30     -16.620   3.174  90.150  0.00  0.00      A120  
ATOM    460  O   ALA A  30     -16.065   3.700  91.160  0.00  0.00      A120  
ATOM    461  N   TYR A  31     -16.318   3.496  88.856  0.00  0.00      A120  
ATOM    462  HN  TYR A  31     -16.903   3.118  88.143  0.00  0.00      A120  
ATOM    463  CA  TYR A  31     -15.240   4.414  88.368  0.00  0.00      A120  
ATOM    464  HA  TYR A  31     -14.239   4.170  88.694  0.00  0.00      A120  
ATOM    465  CB  TYR A  31     -15.313   4.301  86.769  0.00  0.00      A120  
ATOM    466  HB1 TYR A  31     -16.182   4.872  86.378  0.00  0.00      A120  
ATOM    467  HB2 TYR A  31     -15.375   3.235  86.465  0.00  0.00      A120  
ATOM    468  CG  TYR A  31     -14.018   4.924  86.208  0.00  0.00      A120  
ATOM    469  CD1 TYR A  31     -12.821   4.148  86.338  0.00  0.00      A120  
ATOM    470  HD1 TYR A  31     -12.877   3.183  86.821  0.00  0.00      A120  
ATOM    471  CE1 TYR A  31     -11.630   4.743  85.989  0.00  0.00      A120  
ATOM    472  HE1 TYR A  31     -10.701   4.233  86.196  0.00  0.00      A120  
ATOM    473  CZ  TYR A  31     -11.499   5.994  85.457  0.00  0.00      A120  
ATOM    474  OH  TYR A  31     -10.288   6.566  84.931  0.00  0.00      A120  
ATOM    475  HH  TYR A  31     -10.578   7.274  84.352  0.00  0.00      A120  
ATOM    476  CD2 TYR A  31     -13.954   6.165  85.565  0.00  0.00      A120  
ATOM    477  HD2 TYR A  31     -14.882   6.708  85.471  0.00  0.00      A120  
ATOM    478  CE2 TYR A  31     -12.681   6.650  85.177  0.00  0.00      A120  
ATOM    479  HE2 TYR A  31     -12.622   7.551  84.584  0.00  0.00      A120  
ATOM    480  C   TYR A  31     -15.487   5.810  88.854  0.00  0.00      A120  
ATOM    481  O   TYR A  31     -14.524   6.522  89.057  0.00  0.00      A120  
ATOM    482  N   GLU A  32     -16.768   6.263  89.012  0.00  0.00      A120  
ATOM    483  HN  GLU A  32     -17.554   5.691  88.790  0.00  0.00      A120  
ATOM    484  CA  GLU A  32     -16.967   7.657  89.420  0.00  0.00      A120  
ATOM    485  HA  GLU A  32     -16.360   8.303  88.803  0.00  0.00      A120  
ATOM    486  CB  GLU A  32     -18.366   8.101  89.342  0.00  0.00      A120  
ATOM    487  HB1 GLU A  32     -18.644   8.980  89.962  0.00  0.00      A120  
ATOM    488  HB2 GLU A  32     -18.936   7.228  89.727  0.00  0.00      A120  
ATOM    489  CG  GLU A  32     -18.709   8.499  87.892  0.00  0.00      A120  
ATOM    490  HG1 GLU A  32     -18.309   7.791  87.135  0.00  0.00      A120  
ATOM    491  HG2 GLU A  32     -18.266   9.509  87.754  0.00  0.00      A120  
ATOM    492  CD  GLU A  32     -20.209   8.456  87.632  0.00  0.00      A120  
ATOM    493  OE1 GLU A  32     -21.024   8.557  88.545  0.00  0.00      A120  
ATOM    494  OE2 GLU A  32     -20.480   8.464  86.409  0.00  0.00      A120  
ATOM    495  C   GLU A  32     -16.458   7.906  90.798  0.00  0.00      A120  
ATOM    496  O   GLU A  32     -15.921   8.995  91.086  0.00  0.00      A120  
ATOM    497  N   THR A  33     -16.582   6.959  91.728  0.00  0.00      A120  
ATOM    498  HN  THR A  33     -16.998   6.066  91.572  0.00  0.00      A120  
ATOM    499  CA  THR A  33     -16.107   7.125  93.088  0.00  0.00      A120  
ATOM    500  HA  THR A  33     -16.203   8.168  93.352  0.00  0.00      A120  
ATOM    501  CB  THR A  33     -16.882   6.309  94.169  0.00  0.00      A120  
ATOM    502  HB  THR A  33     -16.233   6.129  95.053  0.00  0.00      A120  
ATOM    503  OG1 THR A  33     -17.208   5.030  93.680  0.00  0.00      A120  
ATOM    504  HG1 THR A  33     -16.457   4.516  93.985  0.00  0.00      A120  
ATOM    505  CG2 THR A  33     -18.214   7.052  94.516  0.00  0.00      A120  
ATOM    506 HG21 THR A  33     -18.045   8.086  94.885  0.00  0.00      A120  
ATOM    507 HG22 THR A  33     -18.890   6.646  95.298  0.00  0.00      A120  
ATOM    508 HG23 THR A  33     -18.666   7.204  93.513  0.00  0.00      A120  
ATOM    509  C   THR A  33     -14.644   6.698  93.254  0.00  0.00      A120  
ATOM    510  O   THR A  33     -14.276   5.556  93.467  0.00  0.00      A120  
ATOM    511  N   GLU A  34     -13.759   7.710  93.329  0.00  0.00      A120  
ATOM    512  HN  GLU A  34     -14.154   8.610  93.162  0.00  0.00      A120  
ATOM    513  CA  GLU A  34     -12.356   7.447  93.564  0.00  0.00      A120  
ATOM    514  HA  GLU A  34     -12.174   6.730  92.777  0.00  0.00      A120  
ATOM    515  CB  GLU A  34     -11.605   8.767  93.329  0.00  0.00      A120  
ATOM    516  HB1 GLU A  34     -12.290   9.419  93.912  0.00  0.00      A120  
ATOM    517  HB2 GLU A  34     -11.770   9.129  92.291  0.00  0.00      A120  
ATOM    518  CG  GLU A  34     -10.091   8.870  93.737  0.00  0.00      A120  
ATOM    519  HG1 GLU A  34      -9.567   8.991  92.765  0.00  0.00      A120  
ATOM    520  HG2 GLU A  34      -9.758   7.921  94.210  0.00  0.00      A120  
ATOM    521  CD  GLU A  34      -9.760   9.937  94.670  0.00  0.00      A120  
ATOM    522  OE1 GLU A  34     -10.315   9.849  95.807  0.00  0.00      A120  
ATOM    523  OE2 GLU A  34      -8.971  10.865  94.419  0.00  0.00      A120  
ATOM    524  C   GLU A  34     -12.002   6.769  94.867  0.00  0.00      A120  
ATOM    525  O   GLU A  34     -11.028   5.953  94.956  0.00  0.00      A120  
ATOM    526  N   LYS A  35     -12.711   7.088  96.020  0.00  0.00      A120  
ATOM    527  HN  LYS A  35     -13.456   7.741  95.908  0.00  0.00      A120  
ATOM    528  CA  LYS A  35     -12.388   6.685  97.408  0.00  0.00      A120  
ATOM    529  HA  LYS A  35     -12.821   7.451  98.034  0.00  0.00      A120  
ATOM    530  CB  LYS A  35     -13.127   5.408  97.726  0.00  0.00      A120  
ATOM    531  HB1 LYS A  35     -12.944   5.151  98.791  0.00  0.00      A120  
ATOM    532  HB2 LYS A  35     -12.805   4.562  97.082  0.00  0.00      A120  
ATOM    533  CG  LYS A  35     -14.642   5.480  97.550  0.00  0.00      A120  
ATOM    534  HG1 LYS A  35     -14.699   5.491  96.440  0.00  0.00      A120  
ATOM    535  HG2 LYS A  35     -15.166   6.348  98.005  0.00  0.00      A120  
ATOM    536  CD  LYS A  35     -15.346   4.254  98.238  0.00  0.00      A120  
ATOM    537  HD1 LYS A  35     -15.149   4.318  99.329  0.00  0.00      A120  
ATOM    538  HD2 LYS A  35     -14.786   3.335  97.960  0.00  0.00      A120  
ATOM    539  CE  LYS A  35     -16.929   4.205  98.191  0.00  0.00      A120  
ATOM    540  HE1 LYS A  35     -17.376   4.391  97.191  0.00  0.00      A120  
ATOM    541  HE2 LYS A  35     -17.268   5.128  98.709  0.00  0.00      A120  
ATOM    542  NZ  LYS A  35     -17.527   3.014  98.799  0.00  0.00      A120  
ATOM    543  HZ1 LYS A  35     -16.896   2.236  98.521  0.00  0.00      A120  
ATOM    544  HZ2 LYS A  35     -18.471   2.755  98.448  0.00  0.00      A120  
ATOM    545  HZ3 LYS A  35     -17.663   3.150  99.821  0.00  0.00      A120  
ATOM    546  C   LYS A  35     -10.898   6.505  97.760  0.00  0.00      A120  
ATOM    547  O   LYS A  35     -10.461   5.462  98.170  0.00  0.00      A120  
ATOM    548  N   HSD A  36     -10.055   7.461  97.383  0.00  0.00      A120  
ATOM    549  HN  HSD A  36     -10.452   8.222  96.876  0.00  0.00      A120  
ATOM    550  CA  HSD A  36      -8.654   7.685  97.717  0.00  0.00      A120  
ATOM    551  HA  HSD A  36      -8.409   8.687  97.398  0.00  0.00      A120  
ATOM    552  CB  HSD A  36      -8.305   7.638  99.226  0.00  0.00      A120  
ATOM    553  HB1 HSD A  36      -7.300   8.067  99.425  0.00  0.00      A120  
ATOM    554  HB2 HSD A  36      -8.349   6.559  99.487  0.00  0.00      A120  
ATOM    555  ND1 HSD A  36     -10.005   9.460  99.740  0.00  0.00      A120  
ATOM    556  HD1 HSD A  36     -10.032   9.843  98.817  0.00  0.00      A120  
ATOM    557  CG  HSD A  36      -9.159   8.458 100.218  0.00  0.00      A120  
ATOM    558  CE1 HSD A  36     -10.586   9.948 100.899  0.00  0.00      A120  
ATOM    559  HE1 HSD A  36     -11.332  10.740 100.963  0.00  0.00      A120  
ATOM    560  NE2 HSD A  36     -10.167   9.295 102.008  0.00  0.00      A120  
ATOM    561  CD2 HSD A  36      -9.275   8.327 101.578  0.00  0.00      A120  
ATOM    562  HD2 HSD A  36      -8.863   7.633 102.300  0.00  0.00      A120  
ATOM    563  C   HSD A  36      -7.770   6.887  96.853  0.00  0.00      A120  
ATOM    564  O   HSD A  36      -6.495   6.925  96.958  0.00  0.00      A120  
ATOM    565  N   ASN A  37      -8.366   6.070  95.946  0.00  0.00      A120  
ATOM    566  HN  ASN A  37      -9.340   6.218  95.790  0.00  0.00      A120  
ATOM    567  CA  ASN A  37      -7.824   5.107  95.033  0.00  0.00      A120  
ATOM    568  HA  ASN A  37      -8.614   4.789  94.369  0.00  0.00      A120  
ATOM    569  CB  ASN A  37      -6.613   5.532  94.087  0.00  0.00      A120  
ATOM    570  HB1 ASN A  37      -6.442   4.703  93.368  0.00  0.00      A120  
ATOM    571  HB2 ASN A  37      -5.694   5.756  94.669  0.00  0.00      A120  
ATOM    572  CG  ASN A  37      -6.886   6.821  93.306  0.00  0.00      A120  
ATOM    573  OD1 ASN A  37      -7.348   6.840  92.156  0.00  0.00      A120  
ATOM    574  ND2 ASN A  37      -6.694   8.026  93.971  0.00  0.00      A120  
ATOM    575 HD21 ASN A  37      -6.821   8.861  93.436  0.00  0.00      A120  
ATOM    576 HD22 ASN A  37      -6.476   8.048  94.947  0.00  0.00      A120  
ATOM    577  C   ASN A  37      -7.559   3.850  95.858  0.00  0.00      A120  
ATOM    578  O   ASN A  37      -6.567   3.223  95.653  0.00  0.00      A120  
ATOM    579  N   VAL A  38      -8.459   3.374  96.805  0.00  0.00      A120  
ATOM    580  HN  VAL A  38      -9.243   3.980  96.915  0.00  0.00      A120  
ATOM    581  CA  VAL A  38      -8.252   2.315  97.763  0.00  0.00      A120  
ATOM    582  HA  VAL A  38      -7.321   1.805  97.565  0.00  0.00      A120  
ATOM    583  CB  VAL A  38      -8.280   3.004  99.164  0.00  0.00      A120  
ATOM    584  HB  VAL A  38      -9.232   3.573  99.220  0.00  0.00      A120  
ATOM    585  CG1 VAL A  38      -8.109   2.009 100.233  0.00  0.00      A120  
ATOM    586 HG11 VAL A  38      -8.000   2.621 101.153  0.00  0.00      A120  
ATOM    587 HG12 VAL A  38      -7.243   1.323 100.114  0.00  0.00      A120  
ATOM    588 HG13 VAL A  38      -9.055   1.427 100.222  0.00  0.00      A120  
ATOM    589  CG2 VAL A  38      -7.083   4.015  99.347  0.00  0.00      A120  
ATOM    590 HG21 VAL A  38      -6.925   4.706  98.491  0.00  0.00      A120  
ATOM    591 HG22 VAL A  38      -6.175   3.401  99.526  0.00  0.00      A120  
ATOM    592 HG23 VAL A  38      -7.335   4.546 100.291  0.00  0.00      A120  
ATOM    593  C   VAL A  38      -9.375   1.320  97.516  0.00  0.00      A120  
ATOM    594  O   VAL A  38     -10.511   1.693  97.305  0.00  0.00      A120  
ATOM    595  N   TRP A  39      -9.085   0.086  97.493  0.00  0.00      A120  
ATOM    596  HN  TRP A  39      -8.146  -0.128  97.749  0.00  0.00      A120  
ATOM    597  CA  TRP A  39      -9.912  -0.987  97.019  0.00  0.00      A120  
ATOM    598  HA  TRP A  39      -9.213  -1.806  97.111  0.00  0.00      A120  
ATOM    599  CB  TRP A  39     -11.013  -1.386  98.129  0.00  0.00      A120  
ATOM    600  HB1 TRP A  39     -11.772  -0.585  98.260  0.00  0.00      A120  
ATOM    601  HB2 TRP A  39     -10.619  -1.606  99.144  0.00  0.00      A120  
ATOM    602  CG  TRP A  39     -11.812  -2.627  97.723  0.00  0.00      A120  
ATOM    603  CD1 TRP A  39     -13.182  -2.556  97.393  0.00  0.00      A120  
ATOM    604  HD1 TRP A  39     -13.815  -1.737  97.702  0.00  0.00      A120  
ATOM    605  NE1 TRP A  39     -13.452  -3.713  96.603  0.00  0.00      A120  
ATOM    606  HE1 TRP A  39     -14.303  -3.957  96.192  0.00  0.00      A120  
ATOM    607  CE2 TRP A  39     -12.291  -4.471  96.546  0.00  0.00      A120  
ATOM    608  CD2 TRP A  39     -11.229  -3.834  97.255  0.00  0.00      A120  
ATOM    609  CE3 TRP A  39      -9.905  -4.357  97.214  0.00  0.00      A120  
ATOM    610  HE3 TRP A  39      -9.077  -4.012  97.816  0.00  0.00      A120  
ATOM    611  CZ3 TRP A  39      -9.703  -5.501  96.507  0.00  0.00      A120  
ATOM    612  HZ3 TRP A  39      -8.764  -6.033  96.556  0.00  0.00      A120  
ATOM    613  CZ2 TRP A  39     -12.015  -5.618  95.802  0.00  0.00      A120  
ATOM    614  HZ2 TRP A  39     -12.823  -6.161  95.336  0.00  0.00      A120  
ATOM    615  CH2 TRP A  39     -10.704  -6.111  95.752  0.00  0.00      A120  
ATOM    616  HH2 TRP A  39     -10.435  -6.968  95.152  0.00  0.00      A120  
ATOM    617  C   TRP A  39     -10.249  -0.960  95.564  0.00  0.00      A120  
ATOM    618  O   TRP A  39      -9.612  -0.321  94.759  0.00  0.00      A120  
ATOM    619  N   ALA A  40     -11.234  -1.691  95.024  0.00  0.00      A120  
ATOM    620  HN  ALA A  40     -11.793  -2.267  95.615  0.00  0.00      A120  
ATOM    621  CA  ALA A  40     -11.310  -1.814  93.528  0.00  0.00      A120  
ATOM    622  HA  ALA A  40     -10.350  -1.838  93.032  0.00  0.00      A120  
ATOM    623  CB  ALA A  40     -11.859  -3.230  93.309  0.00  0.00      A120  
ATOM    624  HB1 ALA A  40     -12.743  -3.399  93.960  0.00  0.00      A120  
ATOM    625  HB2 ALA A  40     -11.102  -3.937  93.711  0.00  0.00      A120  
ATOM    626  HB3 ALA A  40     -12.136  -3.440  92.254  0.00  0.00      A120  
ATOM    627  C   ALA A  40     -12.237  -0.691  92.931  0.00  0.00      A120  
ATOM    628  O   ALA A  40     -12.570  -0.662  91.722  0.00  0.00      A120  
ATOM    629  N   THR A  41     -12.720   0.332  93.681  0.00  0.00      A120  
ATOM    630  HN  THR A  41     -12.558   0.453  94.657  0.00  0.00      A120  
ATOM    631  CA  THR A  41     -13.569   1.352  93.124  0.00  0.00      A120  
ATOM    632  HA  THR A  41     -14.261   0.901  92.429  0.00  0.00      A120  
ATOM    633  CB  THR A  41     -14.490   2.183  94.016  0.00  0.00      A120  
ATOM    634  HB  THR A  41     -14.950   2.951  93.358  0.00  0.00      A120  
ATOM    635  OG1 THR A  41     -13.837   2.888  95.068  0.00  0.00      A120  
ATOM    636  HG1 THR A  41     -13.306   3.574  94.657  0.00  0.00      A120  
ATOM    637  CG2 THR A  41     -15.593   1.268  94.576  0.00  0.00      A120  
ATOM    638 HG21 THR A  41     -16.101   0.827  93.693  0.00  0.00      A120  
ATOM    639 HG22 THR A  41     -16.338   1.913  95.089  0.00  0.00      A120  
ATOM    640 HG23 THR A  41     -15.352   0.407  95.235  0.00  0.00      A120  
ATOM    641  C   THR A  41     -12.732   2.305  92.285  0.00  0.00      A120  
ATOM    642  O   THR A  41     -11.795   2.873  92.875  0.00  0.00      A120  
ATOM    643  N   HSD A  42     -12.886   2.523  90.959  0.00  0.00      A120  
ATOM    644  HN  HSD A  42     -13.637   2.121  90.441  0.00  0.00      A120  
ATOM    645  CA  HSD A  42     -11.939   3.325  90.160  0.00  0.00      A120  
ATOM    646  HA  HSD A  42     -12.361   3.220  89.171  0.00  0.00      A120  
ATOM    647  CB  HSD A  42     -11.819   4.788  90.640  0.00  0.00      A120  
ATOM    648  HB1 HSD A  42     -11.363   4.978  91.636  0.00  0.00      A120  
ATOM    649  HB2 HSD A  42     -12.814   5.282  90.655  0.00  0.00      A120  
ATOM    650  ND1 HSD A  42     -11.332   6.404  88.704  0.00  0.00      A120  
ATOM    651  HD1 HSD A  42     -12.306   6.511  88.504  0.00  0.00      A120  
ATOM    652  CG  HSD A  42     -10.882   5.673  89.775  0.00  0.00      A120  
ATOM    653  CE1 HSD A  42     -10.262   7.071  88.237  0.00  0.00      A120  
ATOM    654  HE1 HSD A  42     -10.257   7.839  87.464  0.00  0.00      A120  
ATOM    655  NE2 HSD A  42      -9.152   6.876  88.970  0.00  0.00      A120  
ATOM    656  CD2 HSD A  42      -9.588   5.992  89.942  0.00  0.00      A120  
ATOM    657  HD2 HSD A  42      -8.920   5.697  90.742  0.00  0.00      A120  
ATOM    658  C   HSD A  42     -10.623   2.686  89.896  0.00  0.00      A120  
ATOM    659  O   HSD A  42      -9.631   3.309  89.458  0.00  0.00      A120  
ATOM    660  N   ALA A  43     -10.582   1.371  89.918  0.00  0.00      A120  
ATOM    661  HN  ALA A  43     -11.407   0.905  90.226  0.00  0.00      A120  
ATOM    662  CA  ALA A  43      -9.406   0.529  89.752  0.00  0.00      A120  
ATOM    663  HA  ALA A  43      -8.842   0.737  90.649  0.00  0.00      A120  
ATOM    664  CB  ALA A  43      -9.896  -0.965  89.751  0.00  0.00      A120  
ATOM    665  HB1 ALA A  43     -10.725  -1.236  89.062  0.00  0.00      A120  
ATOM    666  HB2 ALA A  43     -10.410  -1.065  90.730  0.00  0.00      A120  
ATOM    667  HB3 ALA A  43      -9.134  -1.766  89.645  0.00  0.00      A120  
ATOM    668  C   ALA A  43      -8.553   0.779  88.536  0.00  0.00      A120  
ATOM    669  O   ALA A  43      -7.334   0.727  88.580  0.00  0.00      A120  
ATOM    670  N   CYS A  44      -9.202   1.080  87.408  0.00  0.00      A120  
ATOM    671  HN  CYS A  44     -10.194   1.068  87.505  0.00  0.00      A120  
ATOM    672  CA  CYS A  44      -8.676   1.194  86.081  0.00  0.00      A120  
ATOM    673  HA  CYS A  44      -7.984   2.020  86.000  0.00  0.00      A120  
ATOM    674  CB  CYS A  44      -7.906  -0.165  85.692  0.00  0.00      A120  
ATOM    675  HB1 CYS A  44      -8.686  -0.925  85.474  0.00  0.00      A120  
ATOM    676  HB2 CYS A  44      -7.196  -0.526  86.466  0.00  0.00      A120  
ATOM    677  SG  CYS A  44      -6.807   0.032  84.217  0.00  0.00      A120  
ATOM    678  C   CYS A  44      -9.821   1.443  85.065  0.00  0.00      A120  
ATOM    679  O   CYS A  44     -10.973   1.681  85.568  0.00  0.00      A120  
ATOM    680  N   VAL A  45      -9.406   1.581  83.801  0.00  0.00      A120  
ATOM    681  HN  VAL A  45      -8.492   1.301  83.516  0.00  0.00      A120  
ATOM    682  CA  VAL A  45     -10.228   2.111  82.677  0.00  0.00      A120  
ATOM    683  HA  VAL A  45     -10.604   3.064  83.021  0.00  0.00      A120  
ATOM    684  CB  VAL A  45      -9.269   2.337  81.476  0.00  0.00      A120  
ATOM    685  HB  VAL A  45      -9.879   2.535  80.569  0.00  0.00      A120  
ATOM    686  CG1 VAL A  45      -8.468   3.619  81.712  0.00  0.00      A120  
ATOM    687 HG11 VAL A  45      -7.842   3.523  82.625  0.00  0.00      A120  
ATOM    688 HG12 VAL A  45      -9.208   4.416  81.940  0.00  0.00      A120  
ATOM    689 HG13 VAL A  45      -7.877   3.901  80.814  0.00  0.00      A120  
ATOM    690  CG2 VAL A  45      -8.480   1.040  81.210  0.00  0.00      A120  
ATOM    691 HG21 VAL A  45      -9.184   0.228  81.492  0.00  0.00      A120  
ATOM    692 HG22 VAL A  45      -7.554   1.019  81.822  0.00  0.00      A120  
ATOM    693 HG23 VAL A  45      -8.202   0.837  80.153  0.00  0.00      A120  
ATOM    694  C   VAL A  45     -11.495   1.491  82.304  0.00  0.00      A120  
ATOM    695  O   VAL A  45     -11.595   0.285  82.046  0.00  0.00      A120  
ATOM    696  N   PRO A  46     -12.705   2.161  82.228  0.00  0.00      A120  
ATOM    697  CD  PRO A  46     -12.870   3.649  82.176  0.00  0.00      A120  
ATOM    698  HD1 PRO A  46     -12.222   4.090  81.389  0.00  0.00      A120  
ATOM    699  HD2 PRO A  46     -12.603   4.082  83.164  0.00  0.00      A120  
ATOM    700  CA  PRO A  46     -14.010   1.465  82.243  0.00  0.00      A120  
ATOM    701  HA  PRO A  46     -14.018   0.769  83.069  0.00  0.00      A120  
ATOM    702  CB  PRO A  46     -15.036   2.681  82.450  0.00  0.00      A120  
ATOM    703  HB1 PRO A  46     -15.011   2.754  83.559  0.00  0.00      A120  
ATOM    704  HB2 PRO A  46     -16.025   2.389  82.036  0.00  0.00      A120  
ATOM    705  CG  PRO A  46     -14.357   3.905  81.968  0.00  0.00      A120  
ATOM    706  HG1 PRO A  46     -14.522   3.894  80.870  0.00  0.00      A120  
ATOM    707  HG2 PRO A  46     -14.729   4.855  82.407  0.00  0.00      A120  
ATOM    708  C   PRO A  46     -14.368   0.740  80.934  0.00  0.00      A120  
ATOM    709  O   PRO A  46     -13.979   1.145  79.830  0.00  0.00      A120  
ATOM    710  N   THR A  47     -14.968  -0.433  81.091  0.00  0.00      A120  
ATOM    711  HN  THR A  47     -15.343  -0.727  81.967  0.00  0.00      A120  
ATOM    712  CA  THR A  47     -15.395  -1.142  79.921  0.00  0.00      A120  
ATOM    713  HA  THR A  47     -15.653  -0.519  79.078  0.00  0.00      A120  
ATOM    714  CB  THR A  47     -14.328  -2.055  79.515  0.00  0.00      A120  
ATOM    715  HB  THR A  47     -13.331  -1.567  79.578  0.00  0.00      A120  
ATOM    716  OG1 THR A  47     -14.463  -2.440  78.172  0.00  0.00      A120  
ATOM    717  HG1 THR A  47     -13.947  -1.811  77.664  0.00  0.00      A120  
ATOM    718  CG2 THR A  47     -14.211  -3.338  80.313  0.00  0.00      A120  
ATOM    719 HG21 THR A  47     -15.060  -4.020  80.095  0.00  0.00      A120  
ATOM    720 HG22 THR A  47     -14.198  -3.007  81.374  0.00  0.00      A120  
ATOM    721 HG23 THR A  47     -13.250  -3.830  80.048  0.00  0.00      A120  
ATOM    722  C   THR A  47     -16.768  -1.887  80.197  0.00  0.00      A120  
ATOM    723  O   THR A  47     -17.354  -1.863  81.252  0.00  0.00      A120  
ATOM    724  N   ASP A  48     -17.371  -2.442  79.158  0.00  0.00      A120  
ATOM    725  HN  ASP A  48     -16.808  -2.431  78.335  0.00  0.00      A120  
ATOM    726  CA  ASP A  48     -18.622  -3.119  79.165  0.00  0.00      A120  
ATOM    727  HA  ASP A  48     -19.271  -2.334  79.524  0.00  0.00      A120  
ATOM    728  CB  ASP A  48     -18.986  -3.371  77.722  0.00  0.00      A120  
ATOM    729  HB1 ASP A  48     -19.985  -3.852  77.651  0.00  0.00      A120  
ATOM    730  HB2 ASP A  48     -18.228  -4.028  77.245  0.00  0.00      A120  
ATOM    731  CG  ASP A  48     -19.141  -2.071  76.950  0.00  0.00      A120  
ATOM    732  OD1 ASP A  48     -19.919  -1.184  77.375  0.00  0.00      A120  
ATOM    733  OD2 ASP A  48     -18.504  -1.946  75.859  0.00  0.00      A120  
ATOM    734  C   ASP A  48     -18.665  -4.381  80.041  0.00  0.00      A120  
ATOM    735  O   ASP A  48     -17.754  -5.250  80.039  0.00  0.00      A120  
ATOM    736  N   PRO A  49     -19.711  -4.677  80.789  0.00  0.00      A120  
ATOM    737  CD  PRO A  49     -20.916  -3.946  81.074  0.00  0.00      A120  
ATOM    738  HD1 PRO A  49     -21.638  -4.155  80.255  0.00  0.00      A120  
ATOM    739  HD2 PRO A  49     -20.731  -2.854  80.984  0.00  0.00      A120  
ATOM    740  CA  PRO A  49     -19.654  -5.877  81.663  0.00  0.00      A120  
ATOM    741  HA  PRO A  49     -18.712  -5.848  82.192  0.00  0.00      A120  
ATOM    742  CB  PRO A  49     -20.968  -5.792  82.486  0.00  0.00      A120  
ATOM    743  HB1 PRO A  49     -20.714  -6.099  83.524  0.00  0.00      A120  
ATOM    744  HB2 PRO A  49     -21.794  -6.454  82.149  0.00  0.00      A120  
ATOM    745  CG  PRO A  49     -21.452  -4.342  82.411  0.00  0.00      A120  
ATOM    746  HG1 PRO A  49     -22.531  -4.223  82.649  0.00  0.00      A120  
ATOM    747  HG2 PRO A  49     -20.899  -3.654  83.086  0.00  0.00      A120  
ATOM    748  C   PRO A  49     -19.716  -7.168  80.844  0.00  0.00      A120  
ATOM    749  O   PRO A  49     -19.039  -8.144  81.037  0.00  0.00      A120  
ATOM    750  N   ASN A  50     -20.600  -7.224  79.832  0.00  0.00      A120  
ATOM    751  HN  ASN A  50     -21.230  -6.451  79.838  0.00  0.00      A120  
ATOM    752  CA  ASN A  50     -20.539  -8.172  78.760  0.00  0.00      A120  
ATOM    753  HA  ASN A  50     -19.917  -8.999  79.068  0.00  0.00      A120  
ATOM    754  CB  ASN A  50     -21.946  -8.645  78.324  0.00  0.00      A120  
ATOM    755  HB1 ASN A  50     -22.481  -7.716  78.032  0.00  0.00      A120  
ATOM    756  HB2 ASN A  50     -22.582  -9.186  79.056  0.00  0.00      A120  
ATOM    757  CG  ASN A  50     -21.931  -9.600  77.165  0.00  0.00      A120  
ATOM    758  OD1 ASN A  50     -20.968 -10.281  76.808  0.00  0.00      A120  
ATOM    759  ND2 ASN A  50     -23.055  -9.637  76.465  0.00  0.00      A120  
ATOM    760 HD21 ASN A  50     -23.178 -10.200  75.647  0.00  0.00      A120  
ATOM    761 HD22 ASN A  50     -23.847  -9.128  76.800  0.00  0.00      A120  
ATOM    762  C   ASN A  50     -19.789  -7.538  77.541  0.00  0.00      A120  
ATOM    763  O   ASN A  50     -20.219  -6.425  77.222  0.00  0.00      A120  
ATOM    764  N   PRO A  51     -18.754  -8.051  76.886  0.00  0.00      A120  
ATOM    765  CD  PRO A  51     -17.724  -8.898  77.560  0.00  0.00      A120  
ATOM    766  HD1 PRO A  51     -18.088  -9.891  77.899  0.00  0.00      A120  
ATOM    767  HD2 PRO A  51     -17.328  -8.307  78.412  0.00  0.00      A120  
ATOM    768  CA  PRO A  51     -18.110  -7.258  75.832  0.00  0.00      A120  
ATOM    769  HA  PRO A  51     -18.075  -6.198  76.039  0.00  0.00      A120  
ATOM    770  CB  PRO A  51     -16.618  -7.661  75.839  0.00  0.00      A120  
ATOM    771  HB1 PRO A  51     -16.094  -6.897  76.452  0.00  0.00      A120  
ATOM    772  HB2 PRO A  51     -16.218  -7.575  74.806  0.00  0.00      A120  
ATOM    773  CG  PRO A  51     -16.595  -9.065  76.502  0.00  0.00      A120  
ATOM    774  HG1 PRO A  51     -17.020  -9.786  75.772  0.00  0.00      A120  
ATOM    775  HG2 PRO A  51     -15.601  -9.402  76.867  0.00  0.00      A120  
ATOM    776  C   PRO A  51     -18.831  -7.422  74.499  0.00  0.00      A120  
ATOM    777  O   PRO A  51     -19.603  -8.381  74.367  0.00  0.00      A120  
ATOM    778  N   GLN A  52     -18.549  -6.521  73.506  0.00  0.00      A120  
ATOM    779  HN  GLN A  52     -17.943  -5.731  73.547  0.00  0.00      A120  
ATOM    780  CA  GLN A  52     -18.993  -6.815  72.197  0.00  0.00      A120  
ATOM    781  HA  GLN A  52     -19.934  -7.322  72.351  0.00  0.00      A120  
ATOM    782  CB  GLN A  52     -19.071  -5.599  71.174  0.00  0.00      A120  
ATOM    783  HB1 GLN A  52     -19.512  -5.893  70.197  0.00  0.00      A120  
ATOM    784  HB2 GLN A  52     -18.034  -5.306  70.903  0.00  0.00      A120  
ATOM    785  CG  GLN A  52     -19.831  -4.380  71.685  0.00  0.00      A120  
ATOM    786  HG1 GLN A  52     -19.996  -3.597  70.914  0.00  0.00      A120  
ATOM    787  HG2 GLN A  52     -19.171  -3.778  72.346  0.00  0.00      A120  
ATOM    788  CD  GLN A  52     -21.063  -4.791  72.440  0.00  0.00      A120  
ATOM    789  OE1 GLN A  52     -21.163  -4.649  73.643  0.00  0.00      A120  
ATOM    790  NE2 GLN A  52     -22.125  -5.165  71.670  0.00  0.00      A120  
ATOM    791 HE21 GLN A  52     -23.076  -5.225  71.974  0.00  0.00      A120  
ATOM    792 HE22 GLN A  52     -21.985  -5.167  70.680  0.00  0.00      A120  
ATOM    793  C   GLN A  52     -18.055  -7.893  71.705  0.00  0.00      A120  
ATOM    794  O   GLN A  52     -16.983  -8.094  72.226  0.00  0.00      A120  
ATOM    795  N   GLU A  53     -18.553  -8.762  70.842  0.00  0.00      A120  
ATOM    796  HN  GLU A  53     -19.432  -8.536  70.428  0.00  0.00      A120  
ATOM    797  CA  GLU A  53     -17.841  -9.903  70.294  0.00  0.00      A120  
ATOM    798  HA  GLU A  53     -16.795  -9.916  70.561  0.00  0.00      A120  
ATOM    799  CB  GLU A  53     -18.313 -11.211  70.978  0.00  0.00      A120  
ATOM    800  HB1 GLU A  53     -18.150 -11.162  72.076  0.00  0.00      A120  
ATOM    801  HB2 GLU A  53     -17.628 -12.029  70.667  0.00  0.00      A120  
ATOM    802  CG  GLU A  53     -19.725 -11.681  70.607  0.00  0.00      A120  
ATOM    803  HG1 GLU A  53     -19.843 -12.073  69.575  0.00  0.00      A120  
ATOM    804  HG2 GLU A  53     -20.440 -10.830  70.611  0.00  0.00      A120  
ATOM    805  CD  GLU A  53     -20.189 -12.708  71.670  0.00  0.00      A120  
ATOM    806  OE1 GLU A  53     -19.976 -13.933  71.494  0.00  0.00      A120  
ATOM    807  OE2 GLU A  53     -20.650 -12.315  72.750  0.00  0.00      A120  
ATOM    808  C   GLU A  53     -17.971 -10.034  68.779  0.00  0.00      A120  
ATOM    809  O   GLU A  53     -18.987  -9.519  68.247  0.00  0.00      A120  
ATOM    810  N   ILE A  54     -17.158 -10.834  68.050  0.00  0.00      A120  
ATOM    811  HN  ILE A  54     -16.278 -11.202  68.340  0.00  0.00      A120  
ATOM    812  CA  ILE A  54     -17.326 -11.163  66.616  0.00  0.00      A120  
ATOM    813  HA  ILE A  54     -18.243 -10.692  66.293  0.00  0.00      A120  
ATOM    814  CB  ILE A  54     -16.170 -10.678  65.680  0.00  0.00      A120  
ATOM    815  HB  ILE A  54     -15.283 -11.061  66.229  0.00  0.00      A120  
ATOM    816  CG2 ILE A  54     -16.263 -11.391  64.278  0.00  0.00      A120  
ATOM    817 HG21 ILE A  54     -16.078 -12.480  64.396  0.00  0.00      A120  
ATOM    818 HG22 ILE A  54     -15.477 -11.052  63.570  0.00  0.00      A120  
ATOM    819 HG23 ILE A  54     -17.241 -11.279  63.763  0.00  0.00      A120  
ATOM    820  CG1 ILE A  54     -16.160  -9.146  65.681  0.00  0.00      A120  
ATOM    821 HG11 ILE A  54     -15.200  -8.824  65.225  0.00  0.00      A120  
ATOM    822 HG12 ILE A  54     -16.165  -8.731  66.712  0.00  0.00      A120  
ATOM    823  CD  ILE A  54     -17.370  -8.454  65.078  0.00  0.00      A120  
ATOM    824  HD1 ILE A  54     -18.346  -8.811  65.470  0.00  0.00      A120  
ATOM    825  HD2 ILE A  54     -17.429  -8.622  63.981  0.00  0.00      A120  
ATOM    826  HD3 ILE A  54     -17.358  -7.362  65.281  0.00  0.00      A120  
ATOM    827  C   ILE A  54     -17.508 -12.720  66.674  0.00  0.00      A120  
ATOM    828  O   ILE A  54     -16.655 -13.388  67.224  0.00  0.00      A120  
ATOM    829  N   HSD A  55     -18.642 -13.261  66.246  0.00  0.00      A120  
ATOM    830  HN  HSD A  55     -19.219 -12.678  65.679  0.00  0.00      A120  
ATOM    831  CA  HSD A  55     -18.922 -14.653  66.154  0.00  0.00      A120  
ATOM    832  HA  HSD A  55     -18.482 -15.162  66.999  0.00  0.00      A120  
ATOM    833  CB  HSD A  55     -20.430 -14.918  65.982  0.00  0.00      A120  
ATOM    834  HB1 HSD A  55     -20.546 -15.984  65.691  0.00  0.00      A120  
ATOM    835  HB2 HSD A  55     -20.926 -14.342  65.172  0.00  0.00      A120  
ATOM    836  ND1 HSD A  55     -21.417 -13.442  67.750  0.00  0.00      A120  
ATOM    837  HD1 HSD A  55     -21.112 -12.545  67.428  0.00  0.00      A120  
ATOM    838  CG  HSD A  55     -21.161 -14.661  67.283  0.00  0.00      A120  
ATOM    839  CE1 HSD A  55     -22.561 -13.589  68.482  0.00  0.00      A120  
ATOM    840  HE1 HSD A  55     -23.163 -12.747  68.824  0.00  0.00      A120  
ATOM    841  NE2 HSD A  55     -22.968 -14.826  68.587  0.00  0.00      A120  
ATOM    842  CD2 HSD A  55     -22.070 -15.528  67.836  0.00  0.00      A120  
ATOM    843  HD2 HSD A  55     -22.167 -16.604  67.757  0.00  0.00      A120  
ATOM    844  C   HSD A  55     -18.070 -15.300  65.074  0.00  0.00      A120  
ATOM    845  O   HSD A  55     -17.651 -14.651  64.108  0.00  0.00      A120  
ATOM    846  N   LEU A  56     -17.646 -16.562  65.261  0.00  0.00      A120  
ATOM    847  HN  LEU A  56     -17.881 -17.000  66.125  0.00  0.00      A120  
ATOM    848  CA  LEU A  56     -16.878 -17.366  64.338  0.00  0.00      A120  
ATOM    849  HA  LEU A  56     -16.587 -16.766  63.488  0.00  0.00      A120  
ATOM    850  CB  LEU A  56     -15.558 -17.840  65.019  0.00  0.00      A120  
ATOM    851  HB1 LEU A  56     -14.996 -18.566  64.393  0.00  0.00      A120  
ATOM    852  HB2 LEU A  56     -15.730 -18.414  65.954  0.00  0.00      A120  
ATOM    853  CG  LEU A  56     -14.558 -16.801  65.373  0.00  0.00      A120  
ATOM    854  HG  LEU A  56     -14.928 -15.959  65.996  0.00  0.00      A120  
ATOM    855  CD1 LEU A  56     -13.379 -17.288  66.262  0.00  0.00      A120  
ATOM    856 HD11 LEU A  56     -12.747 -18.022  65.718  0.00  0.00      A120  
ATOM    857 HD12 LEU A  56     -13.665 -17.772  67.220  0.00  0.00      A120  
ATOM    858 HD13 LEU A  56     -12.752 -16.397  66.480  0.00  0.00      A120  
ATOM    859  CD2 LEU A  56     -14.095 -16.119  64.047  0.00  0.00      A120  
ATOM    860 HD21 LEU A  56     -13.316 -15.373  64.312  0.00  0.00      A120  
ATOM    861 HD22 LEU A  56     -14.931 -15.454  63.740  0.00  0.00      A120  
ATOM    862 HD23 LEU A  56     -13.819 -16.788  63.204  0.00  0.00      A120  
ATOM    863  C   LEU A  56     -17.553 -18.588  63.732  0.00  0.00      A120  
ATOM    864  O   LEU A  56     -17.713 -19.572  64.426  0.00  0.00      A120  
ATOM    865  N   GLU A  57     -17.786 -18.597  62.408  0.00  0.00      A120  
ATOM    866  HN  GLU A  57     -17.658 -17.742  61.912  0.00  0.00      A120  
ATOM    867  CA  GLU A  57     -18.500 -19.683  61.749  0.00  0.00      A120  
ATOM    868  HA  GLU A  57     -18.943 -20.297  62.520  0.00  0.00      A120  
ATOM    869  CB  GLU A  57     -19.618 -19.333  60.806  0.00  0.00      A120  
ATOM    870  HB1 GLU A  57     -20.150 -20.207  60.373  0.00  0.00      A120  
ATOM    871  HB2 GLU A  57     -19.095 -18.759  60.012  0.00  0.00      A120  
ATOM    872  CG  GLU A  57     -20.707 -18.451  61.401  0.00  0.00      A120  
ATOM    873  HG1 GLU A  57     -21.347 -17.970  60.631  0.00  0.00      A120  
ATOM    874  HG2 GLU A  57     -20.308 -17.619  62.021  0.00  0.00      A120  
ATOM    875  CD  GLU A  57     -21.734 -19.139  62.344  0.00  0.00      A120  
ATOM    876  OE1 GLU A  57     -21.855 -18.761  63.536  0.00  0.00      A120  
ATOM    877  OE2 GLU A  57     -22.391 -20.075  61.971  0.00  0.00      A120  
ATOM    878  C   GLU A  57     -17.392 -20.531  61.049  0.00  0.00      A120  
ATOM    879  O   GLU A  57     -16.611 -20.022  60.289  0.00  0.00      A120  
ATOM    880  N   ASN A  58     -17.365 -21.849  61.444  0.00  0.00      A120  
ATOM    881  HN  ASN A  58     -17.942 -22.304  62.118  0.00  0.00      A120  
ATOM    882  CA  ASN A  58     -16.552 -22.884  60.802  0.00  0.00      A120  
ATOM    883  HA  ASN A  58     -16.998 -23.826  61.086  0.00  0.00      A120  
ATOM    884  CB  ASN A  58     -16.344 -22.829  59.257  0.00  0.00      A120  
ATOM    885  HB1 ASN A  58     -15.741 -23.690  58.897  0.00  0.00      A120  
ATOM    886  HB2 ASN A  58     -15.749 -21.937  58.964  0.00  0.00      A120  
ATOM    887  CG  ASN A  58     -17.674 -22.833  58.515  0.00  0.00      A120  
ATOM    888  OD1 ASN A  58     -18.644 -23.545  58.912  0.00  0.00      A120  
ATOM    889  ND2 ASN A  58     -17.808 -21.999  57.446  0.00  0.00      A120  
ATOM    890 HD22 ASN A  58     -17.095 -21.336  57.231  0.00  0.00      A120  
ATOM    891  C   ASN A  58     -15.241 -22.978  61.492  0.00  0.00      A120  
ATOM    892  O   ASN A  58     -14.249 -23.363  60.897  0.00  0.00      A120  
ATOM    893  N   VAL A  59     -15.107 -22.554  62.750  0.00  0.00      A120  
ATOM    894  HN  VAL A  59     -15.876 -22.249  63.306  0.00  0.00      A120  
ATOM    895  CA  VAL A  59     -13.815 -22.511  63.426  0.00  0.00      A120  
ATOM    896  HA  VAL A  59     -13.059 -22.937  62.784  0.00  0.00      A120  
ATOM    897  CB  VAL A  59     -13.350 -21.153  64.016  0.00  0.00      A120  
ATOM    898  HB  VAL A  59     -14.110 -20.856  64.770  0.00  0.00      A120  
ATOM    899  CG1 VAL A  59     -11.880 -21.105  64.460  0.00  0.00      A120  
ATOM    900 HG11 VAL A  59     -11.191 -21.562  63.717  0.00  0.00      A120  
ATOM    901 HG12 VAL A  59     -11.756 -21.434  65.514  0.00  0.00      A120  
ATOM    902 HG13 VAL A  59     -11.591 -20.040  64.589  0.00  0.00      A120  
ATOM    903  CG2 VAL A  59     -13.429 -20.091  62.910  0.00  0.00      A120  
ATOM    904 HG21 VAL A  59     -13.251 -19.063  63.292  0.00  0.00      A120  
ATOM    905 HG22 VAL A  59     -14.497 -20.027  62.611  0.00  0.00      A120  
ATOM    906 HG23 VAL A  59     -12.730 -20.443  62.122  0.00  0.00      A120  
ATOM    907  C   VAL A  59     -13.904 -23.485  64.625  0.00  0.00      A120  
ATOM    908  O   VAL A  59     -14.794 -23.379  65.461  0.00  0.00      A120  
ATOM    909  N   THR A  60     -12.876 -24.367  64.839  0.00  0.00      A120  
ATOM    910  HN  THR A  60     -12.058 -24.366  64.268  0.00  0.00      A120  
ATOM    911  CA  THR A  60     -12.801 -25.132  66.046  0.00  0.00      A120  
ATOM    912  HA  THR A  60     -13.528 -24.841  66.790  0.00  0.00      A120  
ATOM    913  CB  THR A  60     -12.846 -26.646  65.825  0.00  0.00      A120  
ATOM    914  HB  THR A  60     -11.935 -26.843  65.221  0.00  0.00      A120  
ATOM    915  OG1 THR A  60     -14.043 -27.032  65.099  0.00  0.00      A120  
ATOM    916  HG1 THR A  60     -14.003 -26.682  64.206  0.00  0.00      A120  
ATOM    917  CG2 THR A  60     -12.855 -27.398  67.134  0.00  0.00      A120  
ATOM    918 HG21 THR A  60     -13.456 -28.330  67.198  0.00  0.00      A120  
ATOM    919 HG22 THR A  60     -13.252 -26.772  67.962  0.00  0.00      A120  
ATOM    920 HG23 THR A  60     -11.839 -27.683  67.481  0.00  0.00      A120  
ATOM    921  C   THR A  60     -11.458 -24.852  66.811  0.00  0.00      A120  
ATOM    922  O   THR A  60     -10.362 -24.892  66.241  0.00  0.00      A120  
ATOM    923  N   GLU A  61     -11.467 -24.612  68.174  0.00  0.00      A120  
ATOM    924  HN  GLU A  61     -12.219 -24.800  68.801  0.00  0.00      A120  
ATOM    925  CA  GLU A  61     -10.241 -24.354  68.879  0.00  0.00      A120  
ATOM    926  HA  GLU A  61      -9.389 -24.557  68.247  0.00  0.00      A120  
ATOM    927  CB  GLU A  61     -10.091 -22.879  69.321  0.00  0.00      A120  
ATOM    928  HB1 GLU A  61      -9.424 -22.782  70.204  0.00  0.00      A120  
ATOM    929  HB2 GLU A  61     -11.044 -22.435  69.681  0.00  0.00      A120  
ATOM    930  CG  GLU A  61      -9.584 -21.857  68.192  0.00  0.00      A120  
ATOM    931  HG1 GLU A  61      -9.958 -20.905  68.626  0.00  0.00      A120  
ATOM    932  HG2 GLU A  61     -10.017 -22.048  67.187  0.00  0.00      A120  
ATOM    933  CD  GLU A  61      -8.059 -21.715  68.024  0.00  0.00      A120  
ATOM    934  OE1 GLU A  61      -7.563 -21.648  66.852  0.00  0.00      A120  
ATOM    935  OE2 GLU A  61      -7.337 -21.646  69.055  0.00  0.00      A120  
ATOM    936  C   GLU A  61     -10.274 -25.207  70.076  0.00  0.00      A120  
ATOM    937  O   GLU A  61     -11.313 -25.739  70.500  0.00  0.00      A120  
ATOM    938  N   GLU A  62      -9.114 -25.462  70.664  0.00  0.00      A120  
ATOM    939  HN  GLU A  62      -8.261 -25.133  70.266  0.00  0.00      A120  
ATOM    940  CA  GLU A  62      -8.965 -26.317  71.794  0.00  0.00      A120  
ATOM    941  HA  GLU A  62      -9.926 -26.757  72.016  0.00  0.00      A120  
ATOM    942  CB  GLU A  62      -8.102 -27.616  71.486  0.00  0.00      A120  
ATOM    943  HB1 GLU A  62      -8.383 -28.295  72.320  0.00  0.00      A120  
ATOM    944  HB2 GLU A  62      -7.035 -27.392  71.275  0.00  0.00      A120  
ATOM    945  CG  GLU A  62      -8.549 -28.315  70.195  0.00  0.00      A120  
ATOM    946  HG1 GLU A  62      -8.746 -27.532  69.432  0.00  0.00      A120  
ATOM    947  HG2 GLU A  62      -9.448 -28.953  70.341  0.00  0.00      A120  
ATOM    948  CD  GLU A  62      -7.441 -29.142  69.664  0.00  0.00      A120  
ATOM    949  OE1 GLU A  62      -7.058 -28.822  68.492  0.00  0.00      A120  
ATOM    950  OE2 GLU A  62      -7.166 -30.138  70.313  0.00  0.00      A120  
ATOM    951  C   GLU A  62      -8.639 -25.381  72.964  0.00  0.00      A120  
ATOM    952  O   GLU A  62      -7.854 -24.435  72.887  0.00  0.00      A120  
ATOM    953  N   PHE A  63      -9.293 -25.563  74.084  0.00  0.00      A120  
ATOM    954  HN  PHE A  63      -9.933 -26.326  74.125  0.00  0.00      A120  
ATOM    955  CA  PHE A  63      -9.282 -24.714  75.215  0.00  0.00      A120  
ATOM    956  HA  PHE A  63      -8.595 -23.884  75.145  0.00  0.00      A120  
ATOM    957  CB  PHE A  63     -10.737 -24.137  75.418  0.00  0.00      A120  
ATOM    958  HB1 PHE A  63     -11.075 -23.949  76.459  0.00  0.00      A120  
ATOM    959  HB2 PHE A  63     -11.428 -24.955  75.123  0.00  0.00      A120  
ATOM    960  CG  PHE A  63     -11.037 -22.984  74.537  0.00  0.00      A120  
ATOM    961  CD1 PHE A  63     -11.196 -21.738  75.193  0.00  0.00      A120  
ATOM    962  HD1 PHE A  63     -11.094 -21.608  76.261  0.00  0.00      A120  
ATOM    963  CE1 PHE A  63     -11.831 -20.701  74.420  0.00  0.00      A120  
ATOM    964  HE1 PHE A  63     -12.034 -19.768  74.926  0.00  0.00      A120  
ATOM    965  CZ  PHE A  63     -12.213 -20.900  73.107  0.00  0.00      A120  
ATOM    966  HZ  PHE A  63     -12.658 -20.139  72.482  0.00  0.00      A120  
ATOM    967  CD2 PHE A  63     -11.318 -23.179  73.190  0.00  0.00      A120  
ATOM    968  HD2 PHE A  63     -11.314 -24.116  72.653  0.00  0.00      A120  
ATOM    969  CE2 PHE A  63     -12.011 -22.102  72.524  0.00  0.00      A120  
ATOM    970  HE2 PHE A  63     -12.246 -22.189  71.473  0.00  0.00      A120  
ATOM    971  C   PHE A  63      -8.837 -25.443  76.397  0.00  0.00      A120  
ATOM    972  O   PHE A  63      -8.846 -26.654  76.387  0.00  0.00      A120  
ATOM    973  N   ASN A  64      -8.242 -24.791  77.384  0.00  0.00      A120  
ATOM    974  HN  ASN A  64      -8.195 -23.796  77.352  0.00  0.00      A120  
ATOM    975  CA  ASN A  64      -7.943 -25.470  78.634  0.00  0.00      A120  
ATOM    976  HA  ASN A  64      -8.635 -26.296  78.701  0.00  0.00      A120  
ATOM    977  CB  ASN A  64      -6.522 -26.168  78.604  0.00  0.00      A120  
ATOM    978  HB1 ASN A  64      -5.909 -25.291  78.306  0.00  0.00      A120  
ATOM    979  HB2 ASN A  64      -6.510 -27.004  77.871  0.00  0.00      A120  
ATOM    980  CG  ASN A  64      -6.089 -26.703  79.918  0.00  0.00      A120  
ATOM    981  OD1 ASN A  64      -6.840 -26.684  80.917  0.00  0.00      A120  
ATOM    982  ND2 ASN A  64      -4.774 -27.082  79.987  0.00  0.00      A120  
ATOM    983 HD21 ASN A  64      -4.244 -26.929  79.152  0.00  0.00      A120  
ATOM    984 HD22 ASN A  64      -4.415 -27.537  80.802  0.00  0.00      A120  
ATOM    985  C   ASN A  64      -8.171 -24.457  79.754  0.00  0.00      A120  
ATOM    986  O   ASN A  64      -7.627 -23.347  79.732  0.00  0.00      A120  
ATOM    987  N   MET A  65      -9.094 -24.810  80.723  0.00  0.00      A120  
ATOM    988  HN  MET A  65      -9.725 -25.582  80.716  0.00  0.00      A120  
ATOM    989  CA  MET A  65      -9.366 -23.894  81.874  0.00  0.00      A120  
ATOM    990  HA  MET A  65      -9.126 -22.900  81.527  0.00  0.00      A120  
ATOM    991  CB  MET A  65     -10.789 -24.120  82.380  0.00  0.00      A120  
ATOM    992  HB1 MET A  65     -11.455 -24.225  81.497  0.00  0.00      A120  
ATOM    993  HB2 MET A  65     -11.055 -23.199  82.941  0.00  0.00      A120  
ATOM    994  CG  MET A  65     -10.993 -25.311  83.373  0.00  0.00      A120  
ATOM    995  HG1 MET A  65     -10.357 -25.182  84.275  0.00  0.00      A120  
ATOM    996  HG2 MET A  65     -10.661 -26.262  82.906  0.00  0.00      A120  
ATOM    997  SD  MET A  65     -12.735 -25.425  83.891  0.00  0.00      A120  
ATOM    998  CE  MET A  65     -12.758 -24.208  85.218  0.00  0.00      A120  
ATOM    999  HE1 MET A  65     -13.764 -24.120  85.682  0.00  0.00      A120  
ATOM   1000  HE2 MET A  65     -12.455 -23.198  84.868  0.00  0.00      A120  
ATOM   1001  HE3 MET A  65     -11.987 -24.573  85.930  0.00  0.00      A120  
ATOM   1002  C   MET A  65      -8.450 -24.096  83.023  0.00  0.00      A120  
ATOM   1003  O   MET A  65      -8.438 -23.317  83.980  0.00  0.00      A120  
ATOM   1004  N   TRP A  66      -7.612 -25.168  82.997  0.00  0.00      A120  
ATOM   1005  HN  TRP A  66      -7.696 -25.706  82.162  0.00  0.00      A120  
ATOM   1006  CA  TRP A  66      -6.840 -25.621  84.107  0.00  0.00      A120  
ATOM   1007  HA  TRP A  66      -7.314 -25.217  84.990  0.00  0.00      A120  
ATOM   1008  CB  TRP A  66      -6.879 -27.156  84.301  0.00  0.00      A120  
ATOM   1009  HB1 TRP A  66      -6.336 -27.522  85.198  0.00  0.00      A120  
ATOM   1010  HB2 TRP A  66      -6.340 -27.614  83.444  0.00  0.00      A120  
ATOM   1011  CG  TRP A  66      -8.231 -27.788  84.220  0.00  0.00      A120  
ATOM   1012  CD1 TRP A  66      -8.889 -28.313  83.184  0.00  0.00      A120  
ATOM   1013  HD1 TRP A  66      -8.395 -28.360  82.225  0.00  0.00      A120  
ATOM   1014  NE1 TRP A  66     -10.116 -28.783  83.461  0.00  0.00      A120  
ATOM   1015  HE1 TRP A  66     -10.533 -29.561  83.045  0.00  0.00      A120  
ATOM   1016  CE2 TRP A  66     -10.378 -28.509  84.754  0.00  0.00      A120  
ATOM   1017  CD2 TRP A  66      -9.262 -27.795  85.272  0.00  0.00      A120  
ATOM   1018  CE3 TRP A  66      -9.319 -27.343  86.592  0.00  0.00      A120  
ATOM   1019  HE3 TRP A  66      -8.606 -26.681  87.061  0.00  0.00      A120  
ATOM   1020  CZ3 TRP A  66     -10.578 -27.505  87.273  0.00  0.00      A120  
ATOM   1021  HZ3 TRP A  66     -10.754 -27.001  88.213  0.00  0.00      A120  
ATOM   1022  CZ2 TRP A  66     -11.587 -28.646  85.458  0.00  0.00      A120  
ATOM   1023  HZ2 TRP A  66     -12.368 -29.218  84.979  0.00  0.00      A120  
ATOM   1024  CH2 TRP A  66     -11.635 -28.201  86.802  0.00  0.00      A120  
ATOM   1025  HH2 TRP A  66     -12.508 -28.247  87.436  0.00  0.00      A120  
ATOM   1026  C   TRP A  66      -5.475 -25.101  83.942  0.00  0.00      A120  
ATOM   1027  O   TRP A  66      -4.648 -25.139  84.828  0.00  0.00      A120  
ATOM   1028  N   LYS A  67      -5.282 -24.582  82.727  0.00  0.00      A120  
ATOM   1029  HN  LYS A  67      -5.875 -24.903  81.992  0.00  0.00      A120  
ATOM   1030  CA  LYS A  67      -4.224 -23.705  82.381  0.00  0.00      A120  
ATOM   1031  HA  LYS A  67      -3.685 -23.472  83.287  0.00  0.00      A120  
ATOM   1032  CB  LYS A  67      -3.249 -24.339  81.354  0.00  0.00      A120  
ATOM   1033  HB1 LYS A  67      -2.392 -23.680  81.098  0.00  0.00      A120  
ATOM   1034  HB2 LYS A  67      -3.927 -24.562  80.503  0.00  0.00      A120  
ATOM   1035  CG  LYS A  67      -2.489 -25.551  81.825  0.00  0.00      A120  
ATOM   1036  HG1 LYS A  67      -1.768 -26.015  81.118  0.00  0.00      A120  
ATOM   1037  HG2 LYS A  67      -3.198 -26.353  82.123  0.00  0.00      A120  
ATOM   1038  CD  LYS A  67      -1.508 -25.263  82.997  0.00  0.00      A120  
ATOM   1039  HD1 LYS A  67      -2.116 -24.777  83.791  0.00  0.00      A120  
ATOM   1040  HD2 LYS A  67      -0.886 -24.433  82.599  0.00  0.00      A120  
ATOM   1041  CE  LYS A  67      -0.744 -26.498  83.555  0.00  0.00      A120  
ATOM   1042  HE1 LYS A  67      -1.535 -27.120  84.027  0.00  0.00      A120  
ATOM   1043  HE2 LYS A  67       0.026 -26.119  84.261  0.00  0.00      A120  
ATOM   1044  NZ  LYS A  67       0.073 -27.105  82.528  0.00  0.00      A120  
ATOM   1045  HZ1 LYS A  67       0.778 -27.790  82.866  0.00  0.00      A120  
ATOM   1046  HZ2 LYS A  67       0.619 -26.349  82.067  0.00  0.00      A120  
ATOM   1047  HZ3 LYS A  67      -0.528 -27.625  81.857  0.00  0.00      A120  
ATOM   1048  C   LYS A  67      -4.670 -22.462  81.760  0.00  0.00      A120  
ATOM   1049  O   LYS A  67      -5.126 -22.377  80.620  0.00  0.00      A120  
ATOM   1050  N   ASN A  68      -4.728 -21.382  82.610  0.00  0.00      A120  
ATOM   1051  HN  ASN A  68      -4.291 -21.569  83.486  0.00  0.00      A120  
ATOM   1052  CA  ASN A  68      -5.342 -20.100  82.238  0.00  0.00      A120  
ATOM   1053  HA  ASN A  68      -5.320 -20.069  81.159  0.00  0.00      A120  
ATOM   1054  CB  ASN A  68      -6.790 -20.220  82.713  0.00  0.00      A120  
ATOM   1055  HB1 ASN A  68      -6.707 -20.349  83.813  0.00  0.00      A120  
ATOM   1056  HB2 ASN A  68      -7.376 -21.112  82.403  0.00  0.00      A120  
ATOM   1057  CG  ASN A  68      -7.616 -19.005  82.359  0.00  0.00      A120  
ATOM   1058  OD1 ASN A  68      -7.435 -17.921  83.001  0.00  0.00      A120  
ATOM   1059  ND2 ASN A  68      -8.367 -19.038  81.278  0.00  0.00      A120  
ATOM   1060 HD21 ASN A  68      -8.834 -18.174  81.092  0.00  0.00      A120  
ATOM   1061 HD22 ASN A  68      -8.353 -19.839  80.680  0.00  0.00      A120  
ATOM   1062  C   ASN A  68      -4.504 -18.905  82.663  0.00  0.00      A120  
ATOM   1063  O   ASN A  68      -4.212 -18.736  83.837  0.00  0.00      A120  
ATOM   1064  N   ASN A  69      -4.220 -18.114  81.644  0.00  0.00      A120  
ATOM   1065  HN  ASN A  69      -4.462 -18.331  80.702  0.00  0.00      A120  
ATOM   1066  CA  ASN A  69      -3.458 -16.858  81.699  0.00  0.00      A120  
ATOM   1067  HA  ASN A  69      -2.540 -17.025  82.243  0.00  0.00      A120  
ATOM   1068  CB  ASN A  69      -2.990 -16.568  80.296  0.00  0.00      A120  
ATOM   1069  HB1 ASN A  69      -3.933 -16.508  79.712  0.00  0.00      A120  
ATOM   1070  HB2 ASN A  69      -2.406 -17.428  79.902  0.00  0.00      A120  
ATOM   1071  CG  ASN A  69      -2.301 -15.255  80.087  0.00  0.00      A120  
ATOM   1072  OD1 ASN A  69      -2.729 -14.416  79.257  0.00  0.00      A120  
ATOM   1073  ND2 ASN A  69      -1.277 -14.882  80.820  0.00  0.00      A120  
ATOM   1074 HD21 ASN A  69      -0.849 -15.527  81.454  0.00  0.00      A120  
ATOM   1075 HD22 ASN A  69      -0.929 -13.961  80.647  0.00  0.00      A120  
ATOM   1076  C   ASN A  69      -4.087 -15.813  82.589  0.00  0.00      A120  
ATOM   1077  O   ASN A  69      -3.469 -15.000  83.271  0.00  0.00      A120  
ATOM   1078  N   MET A  70      -5.407 -15.637  82.561  0.00  0.00      A120  
ATOM   1079  HN  MET A  70      -5.928 -16.275  81.999  0.00  0.00      A120  
ATOM   1080  CA  MET A  70      -6.174 -14.592  83.170  0.00  0.00      A120  
ATOM   1081  HA  MET A  70      -5.671 -13.639  83.112  0.00  0.00      A120  
ATOM   1082  CB  MET A  70      -7.665 -14.614  82.693  0.00  0.00      A120  
ATOM   1083  HB1 MET A  70      -8.317 -14.049  83.393  0.00  0.00      A120  
ATOM   1084  HB2 MET A  70      -7.967 -15.683  82.707  0.00  0.00      A120  
ATOM   1085  CG  MET A  70      -7.971 -14.066  81.303  0.00  0.00      A120  
ATOM   1086  HG1 MET A  70      -7.670 -13.001  81.401  0.00  0.00      A120  
ATOM   1087  HG2 MET A  70      -9.068 -14.212  81.205  0.00  0.00      A120  
ATOM   1088  SD  MET A  70      -7.085 -14.923  79.950  0.00  0.00      A120  
ATOM   1089  CE  MET A  70      -8.109 -14.336  78.566  0.00  0.00      A120  
ATOM   1090  HE1 MET A  70      -9.209 -14.491  78.611  0.00  0.00      A120  
ATOM   1091  HE2 MET A  70      -7.820 -14.867  77.634  0.00  0.00      A120  
ATOM   1092  HE3 MET A  70      -8.090 -13.252  78.322  0.00  0.00      A120  
ATOM   1093  C   MET A  70      -6.230 -14.847  84.676  0.00  0.00      A120  
ATOM   1094  O   MET A  70      -6.038 -14.000  85.501  0.00  0.00      A120  
ATOM   1095  N   VAL A  71      -6.518 -16.163  85.051  0.00  0.00      A120  
ATOM   1096  HN  VAL A  71      -6.692 -16.892  84.393  0.00  0.00      A120  
ATOM   1097  CA  VAL A  71      -6.381 -16.629  86.399  0.00  0.00      A120  
ATOM   1098  HA  VAL A  71      -7.184 -16.229  87.001  0.00  0.00      A120  
ATOM   1099  CB  VAL A  71      -6.675 -18.134  86.399  0.00  0.00      A120  
ATOM   1100  HB  VAL A  71      -6.015 -18.572  85.620  0.00  0.00      A120  
ATOM   1101  CG1 VAL A  71      -6.358 -18.875  87.784  0.00  0.00      A120  
ATOM   1102 HG11 VAL A  71      -5.263 -19.044  87.868  0.00  0.00      A120  
ATOM   1103 HG12 VAL A  71      -6.900 -19.813  88.029  0.00  0.00      A120  
ATOM   1104 HG13 VAL A  71      -6.537 -18.150  88.606  0.00  0.00      A120  
ATOM   1105  CG2 VAL A  71      -8.189 -18.309  86.099  0.00  0.00      A120  
ATOM   1106 HG21 VAL A  71      -8.480 -19.369  85.936  0.00  0.00      A120  
ATOM   1107 HG22 VAL A  71      -8.425 -17.821  85.129  0.00  0.00      A120  
ATOM   1108 HG23 VAL A  71      -8.772 -17.862  86.932  0.00  0.00      A120  
ATOM   1109  C   VAL A  71      -5.017 -16.490  87.046  0.00  0.00      A120  
ATOM   1110  O   VAL A  71      -4.872 -16.091  88.213  0.00  0.00      A120  
ATOM   1111  N   GLU A  72      -3.955 -16.814  86.238  0.00  0.00      A120  
ATOM   1112  HN  GLU A  72      -4.048 -17.335  85.393  0.00  0.00      A120  
ATOM   1113  CA  GLU A  72      -2.620 -16.498  86.612  0.00  0.00      A120  
ATOM   1114  HA  GLU A  72      -2.386 -16.833  87.612  0.00  0.00      A120  
ATOM   1115  CB  GLU A  72      -1.488 -17.174  85.762  0.00  0.00      A120  
ATOM   1116  HB1 GLU A  72      -0.470 -16.876  86.093  0.00  0.00      A120  
ATOM   1117  HB2 GLU A  72      -1.495 -16.833  84.705  0.00  0.00      A120  
ATOM   1118  CG  GLU A  72      -1.451 -18.749  85.745  0.00  0.00      A120  
ATOM   1119  HG1 GLU A  72      -2.387 -19.217  85.373  0.00  0.00      A120  
ATOM   1120  HG2 GLU A  72      -1.358 -19.054  86.810  0.00  0.00      A120  
ATOM   1121  CD  GLU A  72      -0.244 -19.295  84.929  0.00  0.00      A120  
ATOM   1122  OE1 GLU A  72      -0.149 -19.156  83.676  0.00  0.00      A120  
ATOM   1123  OE2 GLU A  72       0.586 -19.935  85.571  0.00  0.00      A120  
ATOM   1124  C   GLU A  72      -2.340 -15.018  86.819  0.00  0.00      A120  
ATOM   1125  O   GLU A  72      -1.707 -14.679  87.843  0.00  0.00      A120  
ATOM   1126  N   GLN A  73      -2.758 -14.088  86.003  0.00  0.00      A120  
ATOM   1127  HN  GLN A  73      -3.205 -14.476  85.200  0.00  0.00      A120  
ATOM   1128  CA  GLN A  73      -2.597 -12.660  86.285  0.00  0.00      A120  
ATOM   1129  HA  GLN A  73      -1.573 -12.556  86.612  0.00  0.00      A120  
ATOM   1130  CB  GLN A  73      -2.992 -11.797  85.030  0.00  0.00      A120  
ATOM   1131  HB1 GLN A  73      -2.995 -10.732  85.347  0.00  0.00      A120  
ATOM   1132  HB2 GLN A  73      -4.025 -12.150  84.827  0.00  0.00      A120  
ATOM   1133  CG  GLN A  73      -2.007 -11.835  83.928  0.00  0.00      A120  
ATOM   1134  HG1 GLN A  73      -1.628 -12.870  83.789  0.00  0.00      A120  
ATOM   1135  HG2 GLN A  73      -1.083 -11.223  83.861  0.00  0.00      A120  
ATOM   1136  CD  GLN A  73      -2.720 -11.512  82.610  0.00  0.00      A120  
ATOM   1137  OE1 GLN A  73      -2.958 -10.311  82.359  0.00  0.00      A120  
ATOM   1138  NE2 GLN A  73      -3.128 -12.445  81.739  0.00  0.00      A120  
ATOM   1139 HE21 GLN A  73      -3.421 -12.048  80.870  0.00  0.00      A120  
ATOM   1140 HE22 GLN A  73      -2.977 -13.414  81.934  0.00  0.00      A120  
ATOM   1141  C   GLN A  73      -3.390 -12.167  87.493  0.00  0.00      A120  
ATOM   1142  O   GLN A  73      -3.016 -11.311  88.310  0.00  0.00      A120  
ATOM   1143  N   MET A  74      -4.610 -12.691  87.602  0.00  0.00      A120  
ATOM   1144  HN  MET A  74      -5.017 -13.413  87.047  0.00  0.00      A120  
ATOM   1145  CA  MET A  74      -5.590 -12.383  88.657  0.00  0.00      A120  
ATOM   1146  HA  MET A  74      -5.784 -11.323  88.594  0.00  0.00      A120  
ATOM   1147  CB  MET A  74      -6.933 -13.247  88.466  0.00  0.00      A120  
ATOM   1148  HB1 MET A  74      -6.636 -14.299  88.664  0.00  0.00      A120  
ATOM   1149  HB2 MET A  74      -7.263 -13.206  87.406  0.00  0.00      A120  
ATOM   1150  CG  MET A  74      -8.150 -12.881  89.364  0.00  0.00      A120  
ATOM   1151  HG1 MET A  74      -7.854 -12.962  90.432  0.00  0.00      A120  
ATOM   1152  HG2 MET A  74      -8.947 -13.613  89.113  0.00  0.00      A120  
ATOM   1153  SD  MET A  74      -8.804 -11.208  89.189  0.00  0.00      A120  
ATOM   1154  CE  MET A  74     -10.311 -11.577  90.199  0.00  0.00      A120  
ATOM   1155  HE1 MET A  74     -10.604 -10.695  90.808  0.00  0.00      A120  
ATOM   1156  HE2 MET A  74     -10.144 -12.431  90.889  0.00  0.00      A120  
ATOM   1157  HE3 MET A  74     -11.149 -11.862  89.527  0.00  0.00      A120  
ATOM   1158  C   MET A  74      -5.121 -12.668  90.059  0.00  0.00      A120  
ATOM   1159  O   MET A  74      -5.318 -11.793  90.874  0.00  0.00      A120  
ATOM   1160  N   HSD A  75      -4.395 -13.748  90.280  0.00  0.00      A120  
ATOM   1161  HN  HSD A  75      -4.346 -14.431  89.556  0.00  0.00      A120  
ATOM   1162  CA  HSD A  75      -3.786 -14.026  91.545  0.00  0.00      A120  
ATOM   1163  HA  HSD A  75      -4.543 -14.109  92.311  0.00  0.00      A120  
ATOM   1164  CB  HSD A  75      -3.287 -15.484  91.414  0.00  0.00      A120  
ATOM   1165  HB1 HSD A  75      -2.549 -15.441  90.584  0.00  0.00      A120  
ATOM   1166  HB2 HSD A  75      -4.099 -16.212  91.203  0.00  0.00      A120  
ATOM   1167  ND1 HSD A  75      -2.893 -15.685  93.963  0.00  0.00      A120  
ATOM   1168  HD1 HSD A  75      -3.474 -14.982  94.372  0.00  0.00      A120  
ATOM   1169  CG  HSD A  75      -2.576 -16.015  92.659  0.00  0.00      A120  
ATOM   1170  CE1 HSD A  75      -2.109 -16.453  94.758  0.00  0.00      A120  
ATOM   1171  HE1 HSD A  75      -2.405 -16.562  95.801  0.00  0.00      A120  
ATOM   1172  NE2 HSD A  75      -1.196 -17.153  94.070  0.00  0.00      A120  
ATOM   1173  CD2 HSD A  75      -1.492 -16.811  92.715  0.00  0.00      A120  
ATOM   1174  HD2 HSD A  75      -0.907 -17.073  91.842  0.00  0.00      A120  
ATOM   1175  C   HSD A  75      -2.690 -13.026  91.944  0.00  0.00      A120  
ATOM   1176  O   HSD A  75      -2.593 -12.671  93.117  0.00  0.00      A120  
ATOM   1177  N   THR A  76      -1.838 -12.481  91.050  0.00  0.00      A120  
ATOM   1178  HN  THR A  76      -1.877 -12.768  90.096  0.00  0.00      A120  
ATOM   1179  CA  THR A  76      -0.878 -11.424  91.349  0.00  0.00      A120  
ATOM   1180  HA  THR A  76      -0.351 -11.685  92.255  0.00  0.00      A120  
ATOM   1181  CB  THR A  76       0.118 -11.190  90.208  0.00  0.00      A120  
ATOM   1182  HB  THR A  76       0.439 -10.134  90.075  0.00  0.00      A120  
ATOM   1183  OG1 THR A  76      -0.308 -11.605  88.923  0.00  0.00      A120  
ATOM   1184  HG1 THR A  76      -1.186 -11.291  88.695  0.00  0.00      A120  
ATOM   1185  CG2 THR A  76       1.404 -12.068  90.529  0.00  0.00      A120  
ATOM   1186 HG21 THR A  76       2.147 -11.525  91.152  0.00  0.00      A120  
ATOM   1187 HG22 THR A  76       1.879 -12.476  89.612  0.00  0.00      A120  
ATOM   1188 HG23 THR A  76       1.104 -12.863  91.245  0.00  0.00      A120  
ATOM   1189  C   THR A  76      -1.585 -10.022  91.635  0.00  0.00      A120  
ATOM   1190  O   THR A  76      -1.200  -9.372  92.633  0.00  0.00      A120  
ATOM   1191  N   ASP A  77      -2.564  -9.626  90.847  0.00  0.00      A120  
ATOM   1192  HN  ASP A  77      -2.739 -10.114  89.996  0.00  0.00      A120  
ATOM   1193  CA  ASP A  77      -3.241  -8.366  90.874  0.00  0.00      A120  
ATOM   1194  HA  ASP A  77      -2.475  -7.606  90.870  0.00  0.00      A120  
ATOM   1195  CB  ASP A  77      -3.912  -8.299  89.530  0.00  0.00      A120  
ATOM   1196  HB1 ASP A  77      -4.695  -7.511  89.556  0.00  0.00      A120  
ATOM   1197  HB2 ASP A  77      -4.411  -9.276  89.356  0.00  0.00      A120  
ATOM   1198  CG  ASP A  77      -2.930  -7.954  88.407  0.00  0.00      A120  
ATOM   1199  OD1 ASP A  77      -1.722  -7.648  88.603  0.00  0.00      A120  
ATOM   1200  OD2 ASP A  77      -3.434  -8.050  87.251  0.00  0.00      A120  
ATOM   1201  C   ASP A  77      -4.284  -8.119  92.058  0.00  0.00      A120  
ATOM   1202  O   ASP A  77      -4.293  -7.048  92.688  0.00  0.00      A120  
ATOM   1203  N   ILE A  78      -5.031  -9.167  92.476  0.00  0.00      A120  
ATOM   1204  HN  ILE A  78      -4.993 -10.074  92.065  0.00  0.00      A120  
ATOM   1205  CA  ILE A  78      -5.847  -9.043  93.684  0.00  0.00      A120  
ATOM   1206  HA  ILE A  78      -6.340  -8.091  93.553  0.00  0.00      A120  
ATOM   1207  CB  ILE A  78      -6.994 -10.106  93.683  0.00  0.00      A120  
ATOM   1208  HB  ILE A  78      -6.481 -11.006  93.280  0.00  0.00      A120  
ATOM   1209  CG2 ILE A  78      -7.588 -10.401  95.058  0.00  0.00      A120  
ATOM   1210 HG21 ILE A  78      -8.501 -11.026  94.957  0.00  0.00      A120  
ATOM   1211 HG22 ILE A  78      -7.844  -9.450  95.571  0.00  0.00      A120  
ATOM   1212 HG23 ILE A  78      -6.799 -10.884  95.674  0.00  0.00      A120  
ATOM   1213  CG1 ILE A  78      -8.110  -9.674  92.692  0.00  0.00      A120  
ATOM   1214 HG11 ILE A  78      -8.790 -10.552  92.648  0.00  0.00      A120  
ATOM   1215 HG12 ILE A  78      -7.648  -9.474  91.702  0.00  0.00      A120  
ATOM   1216  CD  ILE A  78      -8.964  -8.412  93.195  0.00  0.00      A120  
ATOM   1217  HD1 ILE A  78      -9.508  -8.839  94.064  0.00  0.00      A120  
ATOM   1218  HD2 ILE A  78      -9.790  -8.067  92.536  0.00  0.00      A120  
ATOM   1219  HD3 ILE A  78      -8.364  -7.490  93.351  0.00  0.00      A120  
ATOM   1220  C   ILE A  78      -4.956  -8.906  94.880  0.00  0.00      A120  
ATOM   1221  O   ILE A  78      -5.360  -8.173  95.740  0.00  0.00      A120  
ATOM   1222  N   ILE A  79      -3.850  -9.601  94.973  0.00  0.00      A120  
ATOM   1223  HN  ILE A  79      -3.668 -10.183  94.184  0.00  0.00      A120  
ATOM   1224  CA  ILE A  79      -2.951  -9.525  96.184  0.00  0.00      A120  
ATOM   1225  HA  ILE A  79      -3.596  -9.616  97.045  0.00  0.00      A120  
ATOM   1226  CB  ILE A  79      -2.027 -10.676  96.175  0.00  0.00      A120  
ATOM   1227  HB  ILE A  79      -1.523 -10.680  95.186  0.00  0.00      A120  
ATOM   1228  CG2 ILE A  79      -0.996 -10.579  97.280  0.00  0.00      A120  
ATOM   1229 HG21 ILE A  79      -1.542 -10.668  98.243  0.00  0.00      A120  
ATOM   1230 HG22 ILE A  79      -0.436  -9.629  97.144  0.00  0.00      A120  
ATOM   1231 HG23 ILE A  79      -0.238 -11.380  97.146  0.00  0.00      A120  
ATOM   1232  CG1 ILE A  79      -2.817 -12.043  96.263  0.00  0.00      A120  
ATOM   1233 HG11 ILE A  79      -3.325 -12.141  95.280  0.00  0.00      A120  
ATOM   1234 HG12 ILE A  79      -3.651 -11.971  96.994  0.00  0.00      A120  
ATOM   1235  CD  ILE A  79      -2.011 -13.334  96.509  0.00  0.00      A120  
ATOM   1236  HD1 ILE A  79      -1.597 -13.501  97.527  0.00  0.00      A120  
ATOM   1237  HD2 ILE A  79      -1.217 -13.429  95.737  0.00  0.00      A120  
ATOM   1238  HD3 ILE A  79      -2.712 -14.189  96.404  0.00  0.00      A120  
ATOM   1239  C   ILE A  79      -2.341  -8.214  96.248  0.00  0.00      A120  
ATOM   1240  O   ILE A  79      -2.383  -7.457  97.231  0.00  0.00      A120  
ATOM   1241  N   SER A  80      -1.821  -7.694  95.113  0.00  0.00      A120  
ATOM   1242  HN  SER A  80      -1.839  -8.189  94.248  0.00  0.00      A120  
ATOM   1243  CA  SER A  80      -1.145  -6.373  94.921  0.00  0.00      A120  
ATOM   1244  HA  SER A  80      -0.269  -6.327  95.551  0.00  0.00      A120  
ATOM   1245  CB  SER A  80      -0.619  -6.260  93.505  0.00  0.00      A120  
ATOM   1246  HB1 SER A  80      -1.411  -6.391  92.738  0.00  0.00      A120  
ATOM   1247  HB2 SER A  80       0.024  -7.144  93.304  0.00  0.00      A120  
ATOM   1248  OG  SER A  80       0.130  -5.094  93.082  0.00  0.00      A120  
ATOM   1249  HG1 SER A  80       0.935  -5.448  92.697  0.00  0.00      A120  
ATOM   1250  C   SER A  80      -2.135  -5.263  95.228  0.00  0.00      A120  
ATOM   1251  O   SER A  80      -1.795  -4.265  95.867  0.00  0.00      A120  
ATOM   1252  N   LEU A  81      -3.435  -5.394  94.750  0.00  0.00      A120  
ATOM   1253  HN  LEU A  81      -3.703  -6.080  94.078  0.00  0.00      A120  
ATOM   1254  CA  LEU A  81      -4.361  -4.345  94.999  0.00  0.00      A120  
ATOM   1255  HA  LEU A  81      -3.891  -3.382  94.864  0.00  0.00      A120  
ATOM   1256  CB  LEU A  81      -5.702  -4.592  94.246  0.00  0.00      A120  
ATOM   1257  HB1 LEU A  81      -6.183  -5.485  94.699  0.00  0.00      A120  
ATOM   1258  HB2 LEU A  81      -5.428  -4.870  93.206  0.00  0.00      A120  
ATOM   1259  CG  LEU A  81      -6.905  -3.710  94.427  0.00  0.00      A120  
ATOM   1260  HG  LEU A  81      -7.256  -3.700  95.481  0.00  0.00      A120  
ATOM   1261  CD1 LEU A  81      -6.401  -2.241  94.160  0.00  0.00      A120  
ATOM   1262 HD11 LEU A  81      -5.408  -2.071  94.627  0.00  0.00      A120  
ATOM   1263 HD12 LEU A  81      -7.180  -1.491  94.413  0.00  0.00      A120  
ATOM   1264 HD13 LEU A  81      -6.395  -2.249  93.049  0.00  0.00      A120  
ATOM   1265  CD2 LEU A  81      -8.054  -4.096  93.452  0.00  0.00      A120  
ATOM   1266 HD21 LEU A  81      -8.930  -3.456  93.693  0.00  0.00      A120  
ATOM   1267 HD22 LEU A  81      -8.290  -5.181  93.473  0.00  0.00      A120  
ATOM   1268 HD23 LEU A  81      -7.699  -3.944  92.411  0.00  0.00      A120  
ATOM   1269  C   LEU A  81      -4.730  -4.259  96.438  0.00  0.00      A120  
ATOM   1270  O   LEU A  81      -4.996  -3.258  97.080  0.00  0.00      A120  
ATOM   1271  N   TRP A  82      -4.911  -5.440  97.054  0.00  0.00      A120  
ATOM   1272  HN  TRP A  82      -4.643  -6.291  96.608  0.00  0.00      A120  
ATOM   1273  CA  TRP A  82      -5.152  -5.511  98.494  0.00  0.00      A120  
ATOM   1274  HA  TRP A  82      -5.957  -4.800  98.606  0.00  0.00      A120  
ATOM   1275  CB  TRP A  82      -5.696  -6.889  98.945  0.00  0.00      A120  
ATOM   1276  HB1 TRP A  82      -5.083  -7.686  98.474  0.00  0.00      A120  
ATOM   1277  HB2 TRP A  82      -6.647  -7.137  98.426  0.00  0.00      A120  
ATOM   1278  CG  TRP A  82      -5.850  -7.151 100.374  0.00  0.00      A120  
ATOM   1279  CD1 TRP A  82      -5.439  -8.199 101.025  0.00  0.00      A120  
ATOM   1280  HD1 TRP A  82      -4.835  -9.002 100.630  0.00  0.00      A120  
ATOM   1281  NE1 TRP A  82      -5.941  -8.407 102.274  0.00  0.00      A120  
ATOM   1282  HE1 TRP A  82      -5.985  -9.298 102.669  0.00  0.00      A120  
ATOM   1283  CE2 TRP A  82      -6.806  -7.350 102.489  0.00  0.00      A120  
ATOM   1284  CD2 TRP A  82      -6.758  -6.573 101.313  0.00  0.00      A120  
ATOM   1285  CE3 TRP A  82      -7.654  -5.507 101.257  0.00  0.00      A120  
ATOM   1286  HE3 TRP A  82      -7.755  -4.910 100.362  0.00  0.00      A120  
ATOM   1287  CZ3 TRP A  82      -8.459  -5.214 102.360  0.00  0.00      A120  
ATOM   1288  HZ3 TRP A  82      -9.134  -4.372 102.310  0.00  0.00      A120  
ATOM   1289  CZ2 TRP A  82      -7.636  -7.091 103.587  0.00  0.00      A120  
ATOM   1290  HZ2 TRP A  82      -7.643  -7.787 104.412  0.00  0.00      A120  
ATOM   1291  CH2 TRP A  82      -8.473  -5.987 103.482  0.00  0.00      A120  
ATOM   1292  HH2 TRP A  82      -9.045  -5.701 104.353  0.00  0.00      A120  
ATOM   1293  C   TRP A  82      -3.985  -4.968  99.328  0.00  0.00      A120  
ATOM   1294  O   TRP A  82      -4.189  -4.172 100.239  0.00  0.00      A120  
ATOM   1295  N   ASP A  83      -2.729  -5.405  98.970  0.00  0.00      A120  
ATOM   1296  HN  ASP A  83      -2.658  -6.055  98.217  0.00  0.00      A120  
ATOM   1297  CA  ASP A  83      -1.545  -4.853  99.614  0.00  0.00      A120  
ATOM   1298  HA  ASP A  83      -1.747  -5.050 100.657  0.00  0.00      A120  
ATOM   1299  CB  ASP A  83      -0.278  -5.691  99.252  0.00  0.00      A120  
ATOM   1300  HB1 ASP A  83       0.197  -5.258  98.346  0.00  0.00      A120  
ATOM   1301  HB2 ASP A  83      -0.472  -6.725  98.896  0.00  0.00      A120  
ATOM   1302  CG  ASP A  83       0.669  -5.851 100.446  0.00  0.00      A120  
ATOM   1303  OD1 ASP A  83       1.642  -6.563 100.216  0.00  0.00      A120  
ATOM   1304  OD2 ASP A  83       0.476  -5.403 101.555  0.00  0.00      A120  
ATOM   1305  C   ASP A  83      -1.297  -3.398  99.406  0.00  0.00      A120  
ATOM   1306  O   ASP A  83      -0.959  -2.701 100.331  0.00  0.00      A120  
ATOM   1307  N   GLN A  84      -1.654  -2.835  98.224  0.00  0.00      A120  
ATOM   1308  HN  GLN A  84      -1.897  -3.348  97.404  0.00  0.00      A120  
ATOM   1309  CA  GLN A  84      -1.664  -1.357  98.048  0.00  0.00      A120  
ATOM   1310  HA  GLN A  84      -0.745  -0.915  98.404  0.00  0.00      A120  
ATOM   1311  CB  GLN A  84      -1.785  -1.074  96.500  0.00  0.00      A120  
ATOM   1312  HB1 GLN A  84      -2.793  -1.261  96.071  0.00  0.00      A120  
ATOM   1313  HB2 GLN A  84      -0.998  -1.661  95.980  0.00  0.00      A120  
ATOM   1314  CG  GLN A  84      -1.446   0.417  96.087  0.00  0.00      A120  
ATOM   1315  HG1 GLN A  84      -2.135   1.078  96.654  0.00  0.00      A120  
ATOM   1316  HG2 GLN A  84      -1.640   0.584  95.006  0.00  0.00      A120  
ATOM   1317  CD  GLN A  84      -0.115   0.841  96.547  0.00  0.00      A120  
ATOM   1318  OE1 GLN A  84       0.868   0.231  96.059  0.00  0.00      A120  
ATOM   1319  NE2 GLN A  84       0.001   1.892  97.333  0.00  0.00      A120  
ATOM   1320 HE21 GLN A  84      -0.823   2.332  97.691  0.00  0.00      A120  
ATOM   1321 HE22 GLN A  84       0.923   2.141  97.631  0.00  0.00      A120  
ATOM   1322  C   GLN A  84      -2.733  -0.560  98.814  0.00  0.00      A120  
ATOM   1323  O   GLN A  84      -2.446   0.464  99.405  0.00  0.00      A120  
ATOM   1324  N   SER A  85      -3.872  -1.198  98.957  0.00  0.00      A120  
ATOM   1325  HN  SER A  85      -3.944  -2.130  98.611  0.00  0.00      A120  
ATOM   1326  CA  SER A  85      -5.124  -0.720  99.562  0.00  0.00      A120  
ATOM   1327  HA  SER A  85      -5.307   0.309  99.288  0.00  0.00      A120  
ATOM   1328  CB  SER A  85      -6.416  -1.532  99.095  0.00  0.00      A120  
ATOM   1329  HB1 SER A  85      -7.307  -1.196  99.667  0.00  0.00      A120  
ATOM   1330  HB2 SER A  85      -6.294  -2.611  99.330  0.00  0.00      A120  
ATOM   1331  OG  SER A  85      -6.633  -1.328  97.724  0.00  0.00      A120  
ATOM   1332  HG1 SER A  85      -6.091  -2.015  97.330  0.00  0.00      A120  
ATOM   1333  C   SER A  85      -5.010  -0.796 101.086  0.00  0.00      A120  
ATOM   1334  O   SER A  85      -5.886  -0.165 101.728  0.00  0.00      A120  
ATOM   1335  N   LEU A  86      -4.025  -1.442 101.702  0.00  0.00      A120  
ATOM   1336  HN  LEU A  86      -3.418  -1.951 101.097  0.00  0.00      A120  
ATOM   1337  CA  LEU A  86      -3.743  -1.425 103.133  0.00  0.00      A120  
ATOM   1338  HA  LEU A  86      -4.666  -1.129 103.610  0.00  0.00      A120  
ATOM   1339  CB  LEU A  86      -3.429  -2.824 103.691  0.00  0.00      A120  
ATOM   1340  HB1 LEU A  86      -3.099  -2.805 104.751  0.00  0.00      A120  
ATOM   1341  HB2 LEU A  86      -2.603  -3.162 103.028  0.00  0.00      A120  
ATOM   1342  CG  LEU A  86      -4.662  -3.715 103.670  0.00  0.00      A120  
ATOM   1343  HG  LEU A  86      -5.029  -3.709 102.622  0.00  0.00      A120  
ATOM   1344  CD1 LEU A  86      -4.212  -5.128 103.988  0.00  0.00      A120  
ATOM   1345 HD11 LEU A  86      -3.928  -5.323 105.044  0.00  0.00      A120  
ATOM   1346 HD12 LEU A  86      -3.448  -5.565 103.310  0.00  0.00      A120  
ATOM   1347 HD13 LEU A  86      -5.059  -5.843 103.910  0.00  0.00      A120  
ATOM   1348  CD2 LEU A  86      -5.765  -3.379 104.627  0.00  0.00      A120  
ATOM   1349 HD21 LEU A  86      -6.426  -2.595 104.200  0.00  0.00      A120  
ATOM   1350 HD22 LEU A  86      -5.429  -2.922 105.582  0.00  0.00      A120  
ATOM   1351 HD23 LEU A  86      -6.322  -4.326 104.796  0.00  0.00      A120  
ATOM   1352  C   LEU A  86      -2.705  -0.454 103.486  0.00  0.00      A120  
ATOM   1353  O   LEU A  86      -2.225  -0.214 104.626  0.00  0.00      A120  
ATOM   1354  N   LYS A  87      -1.980   0.101 102.486  0.00  0.00      A120  
ATOM   1355  HN  LYS A  87      -2.200   0.048 101.515  0.00  0.00      A120  
ATOM   1356  CA  LYS A  87      -0.816   1.021 102.658  0.00  0.00      A120  
ATOM   1357  HA  LYS A  87      -0.123   0.452 103.259  0.00  0.00      A120  
ATOM   1358  CB  LYS A  87      -0.049   1.341 101.333  0.00  0.00      A120  
ATOM   1359  HB1 LYS A  87       0.531   2.288 101.385  0.00  0.00      A120  
ATOM   1360  HB2 LYS A  87      -0.707   1.484 100.449  0.00  0.00      A120  
ATOM   1361  CG  LYS A  87       0.903   0.230 100.888  0.00  0.00      A120  
ATOM   1362  HG1 LYS A  87       1.160   0.459  99.831  0.00  0.00      A120  
ATOM   1363  HG2 LYS A  87       0.517  -0.812 100.885  0.00  0.00      A120  
ATOM   1364  CD  LYS A  87       2.205   0.164 101.634  0.00  0.00      A120  
ATOM   1365  HD1 LYS A  87       2.192  -0.629 102.412  0.00  0.00      A120  
ATOM   1366  HD2 LYS A  87       2.198   1.176 102.092  0.00  0.00      A120  
ATOM   1367  CE  LYS A  87       3.464   0.090 100.712  0.00  0.00      A120  
ATOM   1368  HE1 LYS A  87       4.418   0.219 101.268  0.00  0.00      A120  
ATOM   1369  HE2 LYS A  87       3.327   0.932  99.999  0.00  0.00      A120  
ATOM   1370  NZ  LYS A  87       3.597  -1.260 100.234  0.00  0.00      A120  
ATOM   1371  HZ1 LYS A  87       3.164  -2.012 100.808  0.00  0.00      A120  
ATOM   1372  HZ2 LYS A  87       4.600  -1.520 100.148  0.00  0.00      A120  
ATOM   1373  HZ3 LYS A  87       3.150  -1.360  99.301  0.00  0.00      A120  
ATOM   1374  C   LYS A  87      -1.194   2.328 103.434  0.00  0.00      A120  
ATOM   1375  O   LYS A  87      -0.532   2.612 104.496  0.00  0.00      A120  
ATOM   1376  N   PRO A  88      -2.282   3.103 103.152  0.00  0.00      A120  
ATOM   1377  CD  PRO A  88      -2.939   3.089 101.842  0.00  0.00      A120  
ATOM   1378  HD1 PRO A  88      -3.563   2.173 101.769  0.00  0.00      A120  
ATOM   1379  HD2 PRO A  88      -2.118   3.148 101.095  0.00  0.00      A120  
ATOM   1380  CA  PRO A  88      -2.701   4.180 103.971  0.00  0.00      A120  
ATOM   1381  HA  PRO A  88      -1.841   4.656 104.419  0.00  0.00      A120  
ATOM   1382  CB  PRO A  88      -3.308   5.214 103.036  0.00  0.00      A120  
ATOM   1383  HB1 PRO A  88      -2.475   5.864 102.691  0.00  0.00      A120  
ATOM   1384  HB2 PRO A  88      -4.054   5.843 103.568  0.00  0.00      A120  
ATOM   1385  CG  PRO A  88      -3.859   4.392 101.844  0.00  0.00      A120  
ATOM   1386  HG1 PRO A  88      -4.885   4.072 102.126  0.00  0.00      A120  
ATOM   1387  HG2 PRO A  88      -3.777   4.938 100.880  0.00  0.00      A120  
ATOM   1388  C   PRO A  88      -3.558   3.736 105.127  0.00  0.00      A120  
ATOM   1389  O   PRO A  88      -4.306   4.600 105.655  0.00  0.00      A120  
ATOM   1390  N   CYS A  89      -3.465   2.520 105.639  0.00  0.00      A120  
ATOM   1391  HN  CYS A  89      -2.828   1.821 105.323  0.00  0.00      A120  
ATOM   1392  CA  CYS A  89      -4.318   2.099 106.753  0.00  0.00      A120  
ATOM   1393  HA  CYS A  89      -5.038   2.868 106.992  0.00  0.00      A120  
ATOM   1394  CB  CYS A  89      -5.204   0.852 106.416  0.00  0.00      A120  
ATOM   1395  HB1 CYS A  89      -6.140   0.768 107.008  0.00  0.00      A120  
ATOM   1396  HB2 CYS A  89      -4.530  -0.026 106.515  0.00  0.00      A120  
ATOM   1397  SG  CYS A  89      -5.917   0.923 104.718  0.00  0.00      A120  
ATOM   1398  C   CYS A  89      -3.515   1.910 108.059  0.00  0.00      A120  
ATOM   1399  O   CYS A  89      -2.313   1.783 108.046  0.00  0.00      A120  
ATOM   1400  N   VAL A  90      -4.062   1.923 109.183  0.00  0.00      A120  
ATOM   1401  HN  VAL A  90      -5.027   2.122 109.330  0.00  0.00      A120  
ATOM   1402  CA  VAL A  90      -3.387   1.864 110.477  0.00  0.00      A120  
ATOM   1403  HA  VAL A  90      -2.476   2.443 110.428  0.00  0.00      A120  
ATOM   1404  CB  VAL A  90      -4.073   2.615 111.606  0.00  0.00      A120  
ATOM   1405  HB  VAL A  90      -4.134   3.684 111.309  0.00  0.00      A120  
ATOM   1406  CG1 VAL A  90      -5.463   2.039 111.960  0.00  0.00      A120  
ATOM   1407 HG11 VAL A  90      -6.068   2.583 112.717  0.00  0.00      A120  
ATOM   1408 HG12 VAL A  90      -5.277   0.999 112.303  0.00  0.00      A120  
ATOM   1409 HG13 VAL A  90      -6.109   1.907 111.066  0.00  0.00      A120  
ATOM   1410  CG2 VAL A  90      -3.177   2.572 112.857  0.00  0.00      A120  
ATOM   1411 HG21 VAL A  90      -3.639   3.298 113.560  0.00  0.00      A120  
ATOM   1412 HG22 VAL A  90      -2.169   3.002 112.678  0.00  0.00      A120  
ATOM   1413 HG23 VAL A  90      -3.079   1.581 113.349  0.00  0.00      A120  
ATOM   1414  C   VAL A  90      -2.996   0.428 110.878  0.00  0.00      A120  
ATOM   1415  O   VAL A  90      -3.746  -0.519 110.945  0.00  0.00      A120  
ATOM   1416  N   LYS A  91      -1.705   0.256 111.196  0.00  0.00      A120  
ATOM   1417  HN  LYS A  91      -1.157   1.075 111.047  0.00  0.00      A120  
ATOM   1418  CA  LYS A  91      -1.263  -0.999 111.864  0.00  0.00      A120  
ATOM   1419  HA  LYS A  91      -1.858  -1.773 111.400  0.00  0.00      A120  
ATOM   1420  CB  LYS A  91       0.233  -1.317 111.647  0.00  0.00      A120  
ATOM   1421  HB1 LYS A  91       0.439  -2.099 112.409  0.00  0.00      A120  
ATOM   1422  HB2 LYS A  91       0.846  -0.434 111.929  0.00  0.00      A120  
ATOM   1423  CG  LYS A  91       0.482  -1.883 110.225  0.00  0.00      A120  
ATOM   1424  HG1 LYS A  91       0.044  -1.256 109.419  0.00  0.00      A120  
ATOM   1425  HG2 LYS A  91      -0.141  -2.790 110.074  0.00  0.00      A120  
ATOM   1426  CD  LYS A  91       1.955  -2.199 109.849  0.00  0.00      A120  
ATOM   1427  HD1 LYS A  91       2.326  -2.995 110.529  0.00  0.00      A120  
ATOM   1428  HD2 LYS A  91       2.659  -1.489 110.332  0.00  0.00      A120  
ATOM   1429  CE  LYS A  91       2.338  -2.488 108.405  0.00  0.00      A120  
ATOM   1430  HE1 LYS A  91       1.639  -3.280 108.059  0.00  0.00      A120  
ATOM   1431  HE2 LYS A  91       3.416  -2.675 108.211  0.00  0.00      A120  
ATOM   1432  NZ  LYS A  91       2.036  -1.291 107.598  0.00  0.00      A120  
ATOM   1433  HZ1 LYS A  91       1.012  -1.223 107.432  0.00  0.00      A120  
ATOM   1434  HZ2 LYS A  91       2.439  -1.244 106.640  0.00  0.00      A120  
ATOM   1435  HZ3 LYS A  91       2.344  -0.431 108.095  0.00  0.00      A120  
ATOM   1436  C   LYS A  91      -1.703  -1.032 113.296  0.00  0.00      A120  
ATOM   1437  O   LYS A  91      -1.580  -0.064 114.064  0.00  0.00      A120  
ATOM   1438  N   LEU A  92      -2.145  -2.147 113.926  0.00  0.00      A120  
ATOM   1439  HN  LEU A  92      -2.382  -2.962 113.403  0.00  0.00      A120  
ATOM   1440  CA  LEU A  92      -2.611  -2.285 115.289  0.00  0.00      A120  
ATOM   1441  HA  LEU A  92      -2.729  -1.306 115.729  0.00  0.00      A120  
ATOM   1442  CB  LEU A  92      -3.984  -2.986 115.216  0.00  0.00      A120  
ATOM   1443  HB1 LEU A  92      -4.306  -3.172 116.263  0.00  0.00      A120  
ATOM   1444  HB2 LEU A  92      -3.843  -3.939 114.663  0.00  0.00      A120  
ATOM   1445  CG  LEU A  92      -5.074  -2.266 114.341  0.00  0.00      A120  
ATOM   1446  HG  LEU A  92      -4.720  -2.082 113.305  0.00  0.00      A120  
ATOM   1447  CD1 LEU A  92      -6.393  -3.112 114.305  0.00  0.00      A120  
ATOM   1448 HD11 LEU A  92      -7.127  -2.788 113.536  0.00  0.00      A120  
ATOM   1449 HD12 LEU A  92      -6.799  -2.966 115.329  0.00  0.00      A120  
ATOM   1450 HD13 LEU A  92      -6.298  -4.194 114.072  0.00  0.00      A120  
ATOM   1451  CD2 LEU A  92      -5.371  -0.841 114.953  0.00  0.00      A120  
ATOM   1452 HD21 LEU A  92      -5.509  -1.026 116.040  0.00  0.00      A120  
ATOM   1453 HD22 LEU A  92      -6.339  -0.415 114.613  0.00  0.00      A120  
ATOM   1454 HD23 LEU A  92      -4.623  -0.079 114.644  0.00  0.00      A120  
ATOM   1455  C   LEU A  92      -1.570  -3.026 116.065  0.00  0.00      A120  
ATOM   1456  O   LEU A  92      -1.903  -3.589 117.097  0.00  0.00      A120  
ATOM   1457  N   THR A  93      -0.298  -3.057 115.733  0.00  0.00      A120  
ATOM   1458  HN  THR A  93      -0.085  -2.632 114.856  0.00  0.00      A120  
ATOM   1459  CA  THR A  93       0.789  -3.662 116.477  0.00  0.00      A120  
ATOM   1460  HA  THR A  93       0.591  -4.708 116.294  0.00  0.00      A120  
ATOM   1461  CB  THR A  93       2.101  -3.112 115.902  0.00  0.00      A120  
ATOM   1462  HB  THR A  93       1.965  -2.010 115.924  0.00  0.00      A120  
ATOM   1463  OG1 THR A  93       2.198  -3.506 114.557  0.00  0.00      A120  
ATOM   1464  HG1 THR A  93       2.992  -3.089 114.215  0.00  0.00      A120  
ATOM   1465  CG2 THR A  93       3.441  -3.467 116.566  0.00  0.00      A120  
ATOM   1466 HG21 THR A  93       3.341  -3.295 117.659  0.00  0.00      A120  
ATOM   1467 HG22 THR A  93       4.345  -2.893 116.270  0.00  0.00      A120  
ATOM   1468 HG23 THR A  93       3.608  -4.543 116.347  0.00  0.00      A120  
ATOM   1469  C   THR A  93       0.834  -3.621 117.971  0.00  0.00      A120  
ATOM   1470  O   THR A  93       1.042  -4.724 118.536  0.00  0.00      A120  
ATOM   1471  N   PRO A  94       0.643  -2.470 118.744  0.00  0.00      A120  
ATOM   1472  CD  PRO A  94       0.789  -1.153 118.136  0.00  0.00      A120  
ATOM   1473  HD1 PRO A  94       0.343  -1.108 117.119  0.00  0.00      A120  
ATOM   1474  HD2 PRO A  94       1.841  -0.927 117.860  0.00  0.00      A120  
ATOM   1475  CA  PRO A  94       0.533  -2.408 120.136  0.00  0.00      A120  
ATOM   1476  HA  PRO A  94       1.260  -3.048 120.615  0.00  0.00      A120  
ATOM   1477  CB  PRO A  94       0.689  -0.879 120.483  0.00  0.00      A120  
ATOM   1478  HB1 PRO A  94       1.756  -0.704 120.738  0.00  0.00      A120  
ATOM   1479  HB2 PRO A  94       0.079  -0.631 121.377  0.00  0.00      A120  
ATOM   1480  CG  PRO A  94       0.245  -0.180 119.154  0.00  0.00      A120  
ATOM   1481  HG1 PRO A  94      -0.860  -0.155 119.045  0.00  0.00      A120  
ATOM   1482  HG2 PRO A  94       0.489   0.904 119.155  0.00  0.00      A120  
ATOM   1483  C   PRO A  94      -0.850  -2.906 120.676  0.00  0.00      A120  
ATOM   1484  O   PRO A  94      -1.114  -2.877 121.865  0.00  0.00      A120  
ATOM   1485  N   LEU A  95      -1.755  -3.460 119.811  0.00  0.00      A120  
ATOM   1486  HN  LEU A  95      -1.662  -3.435 118.818  0.00  0.00      A120  
ATOM   1487  CA  LEU A  95      -2.900  -4.267 120.242  0.00  0.00      A120  
ATOM   1488  HA  LEU A  95      -3.206  -3.676 121.093  0.00  0.00      A120  
ATOM   1489  CB  LEU A  95      -3.933  -4.225 119.094  0.00  0.00      A120  
ATOM   1490  HB1 LEU A  95      -3.606  -5.008 118.377  0.00  0.00      A120  
ATOM   1491  HB2 LEU A  95      -3.890  -3.196 118.678  0.00  0.00      A120  
ATOM   1492  CG  LEU A  95      -5.321  -4.646 119.442  0.00  0.00      A120  
ATOM   1493  HG  LEU A  95      -5.240  -5.631 119.948  0.00  0.00      A120  
ATOM   1494  CD1 LEU A  95      -6.029  -3.935 120.623  0.00  0.00      A120  
ATOM   1495 HD11 LEU A  95      -6.940  -4.472 120.963  0.00  0.00      A120  
ATOM   1496 HD12 LEU A  95      -6.280  -2.899 120.309  0.00  0.00      A120  
ATOM   1497 HD13 LEU A  95      -5.419  -3.981 121.550  0.00  0.00      A120  
ATOM   1498  CD2 LEU A  95      -6.281  -4.638 118.190  0.00  0.00      A120  
ATOM   1499 HD21 LEU A  95      -5.970  -5.357 117.403  0.00  0.00      A120  
ATOM   1500 HD22 LEU A  95      -6.161  -3.726 117.567  0.00  0.00      A120  
ATOM   1501 HD23 LEU A  95      -7.355  -4.799 118.425  0.00  0.00      A120  
ATOM   1502  C   LEU A  95      -2.554  -5.606 120.704  0.00  0.00      A120  
ATOM   1503  O   LEU A  95      -3.429  -6.325 121.192  0.00  0.00      A120  
ATOM   1504  N   CYS A  96      -1.407  -6.107 120.379  0.00  0.00      A120  
ATOM   1505  HN  CYS A  96      -0.807  -5.466 119.907  0.00  0.00      A120  
ATOM   1506  CA  CYS A  96      -0.874  -7.408 120.633  0.00  0.00      A120  
ATOM   1507  HA  CYS A  96      -1.764  -8.020 120.646  0.00  0.00      A120  
ATOM   1508  CB  CYS A  96       0.062  -7.977 119.595  0.00  0.00      A120  
ATOM   1509  HB1 CYS A  96       0.745  -8.781 119.945  0.00  0.00      A120  
ATOM   1510  HB2 CYS A  96       0.682  -7.110 119.283  0.00  0.00      A120  
ATOM   1511  SG  CYS A  96      -0.873  -8.526 118.100  0.00  0.00      A120  
ATOM   1512  C   CYS A  96      -0.164  -7.281 121.982  0.00  0.00      A120  
ATOM   1513  O   CYS A  96       1.014  -7.037 122.079  0.00  0.00      A120  
ATOM   1514  N   VAL A  97      -0.854  -7.546 123.081  0.00  0.00      A120  
ATOM   1515  HN  VAL A  97      -1.797  -7.858 122.986  0.00  0.00      A120  
ATOM   1516  CA  VAL A  97      -0.351  -7.423 124.453  0.00  0.00      A120  
ATOM   1517  HA  VAL A  97       0.673  -7.768 124.435  0.00  0.00      A120  
ATOM   1518  CB  VAL A  97      -0.427  -5.995 125.078  0.00  0.00      A120  
ATOM   1519  HB  VAL A  97      -0.193  -6.269 126.129  0.00  0.00      A120  
ATOM   1520  CG1 VAL A  97       0.611  -5.015 124.557  0.00  0.00      A120  
ATOM   1521 HG11 VAL A  97       1.611  -5.464 124.376  0.00  0.00      A120  
ATOM   1522 HG12 VAL A  97       0.652  -4.198 125.309  0.00  0.00      A120  
ATOM   1523 HG13 VAL A  97       0.286  -4.508 123.623  0.00  0.00      A120  
ATOM   1524  CG2 VAL A  97      -1.789  -5.317 124.817  0.00  0.00      A120  
ATOM   1525 HG21 VAL A  97      -1.772  -4.311 125.289  0.00  0.00      A120  
ATOM   1526 HG22 VAL A  97      -2.545  -6.047 125.175  0.00  0.00      A120  
ATOM   1527 HG23 VAL A  97      -1.925  -5.160 123.726  0.00  0.00      A120  
ATOM   1528  C   VAL A  97      -1.194  -8.463 125.255  0.00  0.00      A120  
ATOM   1529  O   VAL A  97      -2.185  -9.006 124.754  0.00  0.00      A120  
ATOM   1530  N   THR A  98      -0.819  -8.826 126.534  0.00  0.00      A120  
ATOM   1531  HN  THR A  98       0.053  -8.507 126.897  0.00  0.00      A120  
ATOM   1532  CA  THR A  98      -1.690  -9.577 127.337  0.00  0.00      A120  
ATOM   1533  HA  THR A  98      -2.084 -10.396 126.753  0.00  0.00      A120  
ATOM   1534  CB  THR A  98      -1.060 -10.208 128.531  0.00  0.00      A120  
ATOM   1535  HB  THR A  98      -0.717  -9.423 129.239  0.00  0.00      A120  
ATOM   1536  OG1 THR A  98       0.078 -10.960 128.099  0.00  0.00      A120  
ATOM   1537  HG1 THR A  98       0.764 -10.289 128.072  0.00  0.00      A120  
ATOM   1538  CG2 THR A  98      -1.948 -11.211 129.340  0.00  0.00      A120  
ATOM   1539 HG21 THR A  98      -1.358 -11.540 130.223  0.00  0.00      A120  
ATOM   1540 HG22 THR A  98      -2.178 -12.136 128.770  0.00  0.00      A120  
ATOM   1541 HG23 THR A  98      -2.866 -10.744 129.756  0.00  0.00      A120  
ATOM   1542  C   THR A  98      -2.879  -8.797 127.853  0.00  0.00      A120  
ATOM   1543  O   THR A  98      -2.788  -7.905 128.741  0.00  0.00      A120  
ATOM   1544  N   LEU A  99      -4.035  -8.962 127.134  0.00  0.00      A120  
ATOM   1545  HN  LEU A  99      -4.026  -9.452 126.266  0.00  0.00      A120  
ATOM   1546  CA  LEU A  99      -5.373  -8.450 127.464  0.00  0.00      A120  
ATOM   1547  HA  LEU A  99      -5.294  -7.374 127.497  0.00  0.00      A120  
ATOM   1548  CB  LEU A  99      -6.300  -9.000 126.293  0.00  0.00      A120  
ATOM   1549  HB1 LEU A  99      -7.219  -8.397 126.453  0.00  0.00      A120  
ATOM   1550  HB2 LEU A  99      -6.486 -10.074 126.511  0.00  0.00      A120  
ATOM   1551  CG  LEU A  99      -6.055  -8.554 124.792  0.00  0.00      A120  
ATOM   1552  HG  LEU A  99      -5.161  -9.098 124.420  0.00  0.00      A120  
ATOM   1553  CD1 LEU A  99      -7.249  -9.289 123.928  0.00  0.00      A120  
ATOM   1554 HD11 LEU A  99      -8.198  -9.123 124.480  0.00  0.00      A120  
ATOM   1555 HD12 LEU A  99      -6.969 -10.358 123.815  0.00  0.00      A120  
ATOM   1556 HD13 LEU A  99      -7.259  -8.749 122.957  0.00  0.00      A120  
ATOM   1557  CD2 LEU A  99      -5.854  -7.085 124.596  0.00  0.00      A120  
ATOM   1558 HD21 LEU A  99      -5.754  -6.832 123.519  0.00  0.00      A120  
ATOM   1559 HD22 LEU A  99      -5.044  -6.694 125.248  0.00  0.00      A120  
ATOM   1560 HD23 LEU A  99      -6.798  -6.545 124.824  0.00  0.00      A120  
ATOM   1561  C   LEU A  99      -5.923  -8.869 128.823  0.00  0.00      A120  
ATOM   1562  O   LEU A  99      -5.766  -9.990 129.236  0.00  0.00      A120  
ATOM   1563  N   GLN A 100      -6.527  -7.897 129.541  0.00  0.00      A120  
ATOM   1564  HN  GLN A 100      -6.841  -7.027 129.169  0.00  0.00      A120  
ATOM   1565  CA  GLN A 100      -7.146  -8.261 130.781  0.00  0.00      A120  
ATOM   1566  HA  GLN A 100      -6.842  -9.211 131.194  0.00  0.00      A120  
ATOM   1567  CB  GLN A 100      -6.893  -7.191 131.942  0.00  0.00      A120  
ATOM   1568  HB1 GLN A 100      -7.674  -7.284 132.726  0.00  0.00      A120  
ATOM   1569  HB2 GLN A 100      -7.107  -6.193 131.504  0.00  0.00      A120  
ATOM   1570  CG  GLN A 100      -5.446  -7.183 132.630  0.00  0.00      A120  
ATOM   1571  HG1 GLN A 100      -5.288  -6.245 133.204  0.00  0.00      A120  
ATOM   1572  HG2 GLN A 100      -4.753  -7.266 131.766  0.00  0.00      A120  
ATOM   1573  CD  GLN A 100      -5.113  -8.487 133.453  0.00  0.00      A120  
ATOM   1574  OE1 GLN A 100      -5.980  -8.967 134.152  0.00  0.00      A120  
ATOM   1575  NE2 GLN A 100      -3.794  -8.857 133.390  0.00  0.00      A120  
ATOM   1576 HE21 GLN A 100      -3.208  -8.123 133.047  0.00  0.00      A120  
ATOM   1577 HE22 GLN A 100      -3.609  -9.834 133.493  0.00  0.00      A120  
ATOM   1578  C   GLN A 100      -8.620  -8.421 130.642  0.00  0.00      A120  
ATOM   1579  O   GLN A 100      -9.318  -7.388 130.742  0.00  0.00      A120  
ATOM   1580  N   CYS A 101      -9.026  -9.621 130.282  0.00  0.00      A120  
ATOM   1581  HN  CYS A 101      -8.371 -10.372 130.324  0.00  0.00      A120  
ATOM   1582  CA  CYS A 101     -10.388  -9.949 129.792  0.00  0.00      A120  
ATOM   1583  HA  CYS A 101     -10.810  -9.021 129.434  0.00  0.00      A120  
ATOM   1584  CB  CYS A 101     -10.392 -10.944 128.619  0.00  0.00      A120  
ATOM   1585  HB1 CYS A 101     -11.395 -11.255 128.256  0.00  0.00      A120  
ATOM   1586  HB2 CYS A 101      -9.836 -11.867 128.889  0.00  0.00      A120  
ATOM   1587  SG  CYS A 101      -9.583 -10.236 127.138  0.00  0.00      A120  
ATOM   1588  C   CYS A 101     -11.305 -10.476 130.875  0.00  0.00      A120  
ATOM   1589  O   CYS A 101     -10.989 -11.133 131.878  0.00  0.00      A120  
ATOM   1590  N   THR A 102     -12.573 -10.234 130.719  0.00  0.00      A120  
ATOM   1591  HN  THR A 102     -12.923  -9.639 129.999  0.00  0.00      A120  
ATOM   1592  CA  THR A 102     -13.580 -10.498 131.635  0.00  0.00      A120  
ATOM   1593  HA  THR A 102     -13.419 -11.512 131.971  0.00  0.00      A120  
ATOM   1594  CB  THR A 102     -13.578  -9.687 132.858  0.00  0.00      A120  
ATOM   1595  HB  THR A 102     -12.761  -9.949 133.564  0.00  0.00      A120  
ATOM   1596  OG1 THR A 102     -14.774  -9.874 133.723  0.00  0.00      A120  
ATOM   1597  HG1 THR A 102     -14.709  -9.171 134.374  0.00  0.00      A120  
ATOM   1598  CG2 THR A 102     -13.587  -8.139 132.461  0.00  0.00      A120  
ATOM   1599 HG21 THR A 102     -12.688  -7.798 131.904  0.00  0.00      A120  
ATOM   1600 HG22 THR A 102     -13.742  -7.525 133.374  0.00  0.00      A120  
ATOM   1601 HG23 THR A 102     -14.426  -7.971 131.753  0.00  0.00      A120  
ATOM   1602  C   THR A 102     -14.882 -10.575 130.912  0.00  0.00      A120  
ATOM   1603  O   THR A 102     -15.088 -10.170 129.732  0.00  0.00      A120  
ATOM   1604  N   ASN A 103     -15.839 -11.306 131.526  0.00  0.00      A120  
ATOM   1605  HN  ASN A 103     -15.570 -11.631 132.429  0.00  0.00      A120  
ATOM   1606  CA  ASN A 103     -17.233 -11.483 131.094  0.00  0.00      A120  
ATOM   1607  HA  ASN A 103     -17.154 -11.782 130.059  0.00  0.00      A120  
ATOM   1608  CB  ASN A 103     -18.032 -12.501 131.925  0.00  0.00      A120  
ATOM   1609  HB1 ASN A 103     -19.126 -12.461 131.735  0.00  0.00      A120  
ATOM   1610  HB2 ASN A 103     -17.828 -12.210 132.978  0.00  0.00      A120  
ATOM   1611  CG  ASN A 103     -17.595 -13.918 131.609  0.00  0.00      A120  
ATOM   1612  OD1 ASN A 103     -17.282 -14.283 130.478  0.00  0.00      A120  
ATOM   1613  ND2 ASN A 103     -17.413 -14.590 132.757  0.00  0.00      A120  
ATOM   1614 HD22 ASN A 103     -17.542 -14.149 133.642  0.00  0.00      A120  
ATOM   1615  C   ASN A 103     -17.962 -10.133 130.956  0.00  0.00      A120  
ATOM   1616  O   ASN A 103     -17.486  -9.088 131.316  0.00  0.00      A120  
ATOM   1617  N   VAL A 104     -19.151 -10.181 130.388  0.00  0.00      A120  
ATOM   1618  HN  VAL A 104     -19.519 -11.106 130.339  0.00  0.00      A120  
ATOM   1619  CA  VAL A 104     -19.937  -8.986 130.106  0.00  0.00      A120  
ATOM   1620  HA  VAL A 104     -19.280  -8.174 129.829  0.00  0.00      A120  
ATOM   1621  CB  VAL A 104     -20.859  -9.138 128.838  0.00  0.00      A120  
ATOM   1622  HB  VAL A 104     -21.645  -9.871 129.118  0.00  0.00      A120  
ATOM   1623  CG1 VAL A 104     -21.433  -7.801 128.339  0.00  0.00      A120  
ATOM   1624 HG11 VAL A 104     -20.640  -7.034 128.201  0.00  0.00      A120  
ATOM   1625 HG12 VAL A 104     -22.134  -7.434 129.119  0.00  0.00      A120  
ATOM   1626 HG13 VAL A 104     -21.953  -7.903 127.363  0.00  0.00      A120  
ATOM   1627  CG2 VAL A 104     -20.078  -9.764 127.693  0.00  0.00      A120  
ATOM   1628 HG21 VAL A 104     -19.230  -9.126 127.365  0.00  0.00      A120  
ATOM   1629 HG22 VAL A 104     -20.788  -9.766 126.838  0.00  0.00      A120  
ATOM   1630 HG23 VAL A 104     -19.675 -10.763 127.965  0.00  0.00      A120  
ATOM   1631  C   VAL A 104     -20.784  -8.445 131.314  0.00  0.00      A120  
ATOM   1632  O   VAL A 104     -21.517  -9.140 132.024  0.00  0.00      A120  
ATOM   1633  N   THR A 105     -20.594  -7.118 131.615  0.00  0.00      A120  
ATOM   1634  HN  THR A 105     -19.879  -6.610 131.140  0.00  0.00      A120  
ATOM   1635  CA  THR A 105     -21.165  -6.602 132.825  0.00  0.00      A120  
ATOM   1636  HA  THR A 105     -21.032  -7.345 133.598  0.00  0.00      A120  
ATOM   1637  CB  THR A 105     -20.413  -5.317 133.139  0.00  0.00      A120  
ATOM   1638  HB  THR A 105     -20.283  -4.598 132.302  0.00  0.00      A120  
ATOM   1639  OG1 THR A 105     -19.147  -5.567 133.557  0.00  0.00      A120  
ATOM   1640  HG1 THR A 105     -18.577  -6.005 132.921  0.00  0.00      A120  
ATOM   1641  CG2 THR A 105     -21.051  -4.661 134.408  0.00  0.00      A120  
ATOM   1642 HG21 THR A 105     -20.431  -3.794 134.721  0.00  0.00      A120  
ATOM   1643 HG22 THR A 105     -20.958  -5.351 135.274  0.00  0.00      A120  
ATOM   1644 HG23 THR A 105     -22.069  -4.240 134.264  0.00  0.00      A120  
ATOM   1645  C   THR A 105     -22.638  -6.387 132.792  0.00  0.00      A120  
ATOM   1646  O   THR A 105     -23.312  -6.641 133.827  0.00  0.00      A120  
ATOM   1647  N   ASN A 106     -23.210  -5.836 131.724  0.00  0.00      A120  
ATOM   1648  HN  ASN A 106     -22.507  -5.657 131.040  0.00  0.00      A120  
ATOM   1649  CA  ASN A 106     -24.609  -5.528 131.523  0.00  0.00      A120  
ATOM   1650  HA  ASN A 106     -24.911  -4.958 132.389  0.00  0.00      A120  
ATOM   1651  CB  ASN A 106     -24.892  -4.791 130.239  0.00  0.00      A120  
ATOM   1652  HB1 ASN A 106     -25.977  -4.574 130.339  0.00  0.00      A120  
ATOM   1653  HB2 ASN A 106     -24.629  -5.479 129.408  0.00  0.00      A120  
ATOM   1654  CG  ASN A 106     -24.208  -3.430 130.071  0.00  0.00      A120  
ATOM   1655  OD1 ASN A 106     -23.367  -3.120 130.906  0.00  0.00      A120  
ATOM   1656  ND2 ASN A 106     -24.380  -2.854 128.848  0.00  0.00      A120  
ATOM   1657 HD21 ASN A 106     -23.933  -1.968 128.720  0.00  0.00      A120  
ATOM   1658 HD22 ASN A 106     -24.958  -3.328 128.183  0.00  0.00      A120  
ATOM   1659  C   ASN A 106     -25.476  -6.818 131.496  0.00  0.00      A120  
ATOM   1660  O   ASN A 106     -24.976  -7.819 131.015  0.00  0.00      A120  
ATOM   1661  N   ASN A 107     -26.648  -6.776 132.160  0.00  0.00      A120  
ATOM   1662  HN  ASN A 107     -26.905  -6.069 132.814  0.00  0.00      A120  
ATOM   1663  CA  ASN A 107     -27.300  -8.108 132.511  0.00  0.00      A120  
ATOM   1664  HA  ASN A 107     -26.685  -8.984 132.363  0.00  0.00      A120  
ATOM   1665  CB  ASN A 107     -27.678  -7.892 134.038  0.00  0.00      A120  
ATOM   1666  HB1 ASN A 107     -28.304  -8.723 134.429  0.00  0.00      A120  
ATOM   1667  HB2 ASN A 107     -28.249  -6.939 134.053  0.00  0.00      A120  
ATOM   1668  CG  ASN A 107     -26.468  -7.801 135.060  0.00  0.00      A120  
ATOM   1669  OD1 ASN A 107     -25.802  -8.824 135.317  0.00  0.00      A120  
ATOM   1670  ND2 ASN A 107     -26.217  -6.654 135.537  0.00  0.00      A120  
ATOM   1671 HD22 ASN A 107     -26.745  -5.861 135.243  0.00  0.00      A120  
ATOM   1672  C   ASN A 107     -28.634  -8.172 131.815  0.00  0.00      A120  
ATOM   1673  O   ASN A 107     -29.473  -8.926 132.302  0.00  0.00      A120  
ATOM   1674  N   ILE A 108     -28.872  -7.464 130.683  0.00  0.00      A120  
ATOM   1675  HN  ILE A 108     -28.227  -6.785 130.342  0.00  0.00      A120  
ATOM   1676  CA  ILE A 108     -30.226  -7.424 130.068  0.00  0.00      A120  
ATOM   1677  HA  ILE A 108     -30.922  -7.390 130.893  0.00  0.00      A120  
ATOM   1678  CB  ILE A 108     -30.563  -6.217 129.097  0.00  0.00      A120  
ATOM   1679  HB  ILE A 108     -29.974  -6.284 128.157  0.00  0.00      A120  
ATOM   1680  CG2 ILE A 108     -32.121  -6.169 128.825  0.00  0.00      A120  
ATOM   1681 HG21 ILE A 108     -32.522  -5.185 128.502  0.00  0.00      A120  
ATOM   1682 HG22 ILE A 108     -32.622  -6.505 129.758  0.00  0.00      A120  
ATOM   1683 HG23 ILE A 108     -32.410  -6.827 127.978  0.00  0.00      A120  
ATOM   1684  CG1 ILE A 108     -29.953  -4.873 129.740  0.00  0.00      A120  
ATOM   1685 HG11 ILE A 108     -30.081  -4.163 128.894  0.00  0.00      A120  
ATOM   1686 HG12 ILE A 108     -28.855  -5.005 129.844  0.00  0.00      A120  
ATOM   1687  CD  ILE A 108     -30.576  -4.249 131.025  0.00  0.00      A120  
ATOM   1688  HD1 ILE A 108     -30.527  -5.015 131.827  0.00  0.00      A120  
ATOM   1689  HD2 ILE A 108     -31.648  -4.009 130.861  0.00  0.00      A120  
ATOM   1690  HD3 ILE A 108     -30.090  -3.293 131.317  0.00  0.00      A120  
ATOM   1691  C   ILE A 108     -30.531  -8.673 129.277  0.00  0.00      A120  
ATOM   1692  O   ILE A 108     -29.838  -9.085 128.417  0.00  0.00      A120  
ATOM   1693  N   THR A 109     -31.674  -9.323 129.617  0.00  0.00      A120  
ATOM   1694  HN  THR A 109     -32.172  -8.836 130.331  0.00  0.00      A120  
ATOM   1695  CA  THR A 109     -32.100 -10.512 129.025  0.00  0.00      A120  
ATOM   1696  HA  THR A 109     -33.137 -10.432 129.317  0.00  0.00      A120  
ATOM   1697  CB  THR A 109     -32.345 -10.796 127.584  0.00  0.00      A120  
ATOM   1698  HB  THR A 109     -31.458 -10.733 126.918  0.00  0.00      A120  
ATOM   1699  OG1 THR A 109     -33.160  -9.684 127.119  0.00  0.00      A120  
ATOM   1700  HG1 THR A 109     -32.777  -9.477 126.264  0.00  0.00      A120  
ATOM   1701  CG2 THR A 109     -33.228 -12.050 127.275  0.00  0.00      A120  
ATOM   1702 HG21 THR A 109     -34.051 -11.967 128.016  0.00  0.00      A120  
ATOM   1703 HG22 THR A 109     -32.667 -12.980 127.510  0.00  0.00      A120  
ATOM   1704 HG23 THR A 109     -33.487 -12.074 126.195  0.00  0.00      A120  
ATOM   1705  C   THR A 109     -31.602 -11.805 129.728  0.00  0.00      A120  
ATOM   1706  O   THR A 109     -30.373 -11.968 129.963  0.00  0.00      A120  
ATOM   1707  N   ASP A 110     -32.532 -12.741 130.278  0.00  0.00      A120  
ATOM   1708  HN  ASP A 110     -33.494 -12.515 130.406  0.00  0.00      A120  
ATOM   1709  CA  ASP A 110     -32.186 -14.071 130.816  0.00  0.00      A120  
ATOM   1710  HA  ASP A 110     -31.441 -13.876 131.573  0.00  0.00      A120  
ATOM   1711  CB  ASP A 110     -33.449 -14.699 131.419  0.00  0.00      A120  
ATOM   1712  HB1 ASP A 110     -33.506 -15.779 131.673  0.00  0.00      A120  
ATOM   1713  HB2 ASP A 110     -34.194 -14.473 130.626  0.00  0.00      A120  
ATOM   1714  CG  ASP A 110     -33.921 -13.973 132.737  0.00  0.00      A120  
ATOM   1715  OD1 ASP A 110     -35.094 -14.081 133.088  0.00  0.00      A120  
ATOM   1716  OD2 ASP A 110     -33.036 -13.413 133.413  0.00  0.00      A120  
ATOM   1717  C   ASP A 110     -31.574 -15.050 129.767  0.00  0.00      A120  
ATOM   1718  O   ASP A 110     -32.050 -15.105 128.610  0.00  0.00      A120  
ATOM   1719  N   ASP A 111     -30.569 -15.919 130.185  0.00  0.00      A120  
ATOM   1720  HN  ASP A 111     -30.234 -15.791 131.115  0.00  0.00      A120  
ATOM   1721  CA  ASP A 111     -30.201 -17.171 129.484  0.00  0.00      A120  
ATOM   1722  HA  ASP A 111     -29.539 -17.773 130.088  0.00  0.00      A120  
ATOM   1723  CB  ASP A 111     -31.448 -18.036 129.170  0.00  0.00      A120  
ATOM   1724  HB1 ASP A 111     -31.092 -18.925 128.605  0.00  0.00      A120  
ATOM   1725  HB2 ASP A 111     -32.136 -17.511 128.473  0.00  0.00      A120  
ATOM   1726  CG  ASP A 111     -32.113 -18.523 130.482  0.00  0.00      A120  
ATOM   1727  OD1 ASP A 111     -31.495 -18.347 131.538  0.00  0.00      A120  
ATOM   1728  OD2 ASP A 111     -33.207 -19.120 130.495  0.00  0.00      A120  
ATOM   1729  C   ASP A 111     -29.391 -16.920 128.164  0.00  0.00      A120  
ATOM   1730  O   ASP A 111     -29.353 -17.736 127.251  0.00  0.00      A120  
ATOM   1731  N   MET A 112     -28.610 -15.766 128.082  0.00  0.00      A120  
ATOM   1732  HN  MET A 112     -28.522 -15.163 128.871  0.00  0.00      A120  
ATOM   1733  CA  MET A 112     -27.805 -15.244 126.992  0.00  0.00      A120  
ATOM   1734  HA  MET A 112     -28.425 -15.355 126.115  0.00  0.00      A120  
ATOM   1735  CB  MET A 112     -27.401 -13.758 127.090  0.00  0.00      A120  
ATOM   1736  HB1 MET A 112     -26.778 -13.429 126.231  0.00  0.00      A120  
ATOM   1737  HB2 MET A 112     -26.845 -13.723 128.051  0.00  0.00      A120  
ATOM   1738  CG  MET A 112     -28.624 -12.704 127.145  0.00  0.00      A120  
ATOM   1739  HG1 MET A 112     -28.023 -11.887 127.598  0.00  0.00      A120  
ATOM   1740  HG2 MET A 112     -29.486 -13.028 127.767  0.00  0.00      A120  
ATOM   1741  SD  MET A 112     -29.330 -12.210 125.524  0.00  0.00      A120  
ATOM   1742  CE  MET A 112     -30.153 -13.660 124.873  0.00  0.00      A120  
ATOM   1743  HE1 MET A 112     -29.360 -14.330 124.477  0.00  0.00      A120  
ATOM   1744  HE2 MET A 112     -30.907 -13.418 124.094  0.00  0.00      A120  
ATOM   1745  HE3 MET A 112     -30.790 -14.049 125.696  0.00  0.00      A120  
ATOM   1746  C   MET A 112     -26.539 -16.092 126.822  0.00  0.00      A120  
ATOM   1747  O   MET A 112     -26.191 -16.900 127.704  0.00  0.00      A120  
ATOM   1748  N   ARG A 113     -25.881 -16.043 125.560  0.00  0.00      A120  
ATOM   1749  HN  ARG A 113     -26.284 -15.557 124.789  0.00  0.00      A120  
ATOM   1750  CA  ARG A 113     -24.793 -16.907 125.216  0.00  0.00      A120  
ATOM   1751  HA  ARG A 113     -24.346 -17.286 126.123  0.00  0.00      A120  
ATOM   1752  CB  ARG A 113     -25.381 -18.146 124.345  0.00  0.00      A120  
ATOM   1753  HB1 ARG A 113     -24.507 -18.731 123.988  0.00  0.00      A120  
ATOM   1754  HB2 ARG A 113     -25.762 -17.684 123.408  0.00  0.00      A120  
ATOM   1755  CG  ARG A 113     -26.471 -19.016 124.918  0.00  0.00      A120  
ATOM   1756  HG1 ARG A 113     -26.893 -19.762 124.211  0.00  0.00      A120  
ATOM   1757  HG2 ARG A 113     -27.340 -18.473 125.348  0.00  0.00      A120  
ATOM   1758  CD  ARG A 113     -25.907 -19.931 126.005  0.00  0.00      A120  
ATOM   1759  HD1 ARG A 113     -25.386 -19.239 126.701  0.00  0.00      A120  
ATOM   1760  HD2 ARG A 113     -25.239 -20.723 125.602  0.00  0.00      A120  
ATOM   1761  NE  ARG A 113     -27.086 -20.637 126.654  0.00  0.00      A120  
ATOM   1762  HE  ARG A 113     -27.481 -21.450 126.226  0.00  0.00      A120  
ATOM   1763  CZ  ARG A 113     -27.536 -20.334 127.855  0.00  0.00      A120  
ATOM   1764  NH1 ARG A 113     -27.013 -19.355 128.645  0.00  0.00      A120  
ATOM   1765 HH11 ARG A 113     -26.606 -18.575 128.172  0.00  0.00      A120  
ATOM   1766 HH12 ARG A 113     -27.447 -19.183 129.530  0.00  0.00      A120  
ATOM   1767  NH2 ARG A 113     -28.518 -21.035 128.323  0.00  0.00      A120  
ATOM   1768 HH21 ARG A 113     -28.651 -21.902 127.842  0.00  0.00      A120  
ATOM   1769 HH22 ARG A 113     -28.742 -20.758 129.257  0.00  0.00      A120  
ATOM   1770  C   ARG A 113     -23.753 -16.050 124.407  0.00  0.00      A120  
ATOM   1771  O   ARG A 113     -23.412 -16.377 123.223  0.00  0.00      A120  
ATOM   1772  N   GLY A 114     -23.249 -14.915 124.910  0.00  0.00      A120  
ATOM   1773  HN  GLY A 114     -23.525 -14.668 125.836  0.00  0.00      A120  
ATOM   1774  CA  GLY A 114     -22.466 -13.928 124.277  0.00  0.00      A120  
ATOM   1775  HA1 GLY A 114     -22.084 -13.342 125.100  0.00  0.00      A120  
ATOM   1776  HA2 GLY A 114     -23.113 -13.320 123.661  0.00  0.00      A120  
ATOM   1777  C   GLY A 114     -21.231 -14.412 123.513  0.00  0.00      A120  
ATOM   1778  O   GLY A 114     -20.351 -15.148 124.025  0.00  0.00      A120  
ATOM   1779  N   GLU A 115     -20.979 -13.912 122.244  0.00  0.00      A120  
ATOM   1780  HN  GLU A 115     -21.659 -13.449 121.681  0.00  0.00      A120  
ATOM   1781  CA  GLU A 115     -19.832 -14.312 121.423  0.00  0.00      A120  
ATOM   1782  HA  GLU A 115     -19.614 -15.362 121.548  0.00  0.00      A120  
ATOM   1783  CB  GLU A 115     -20.206 -14.031 119.910  0.00  0.00      A120  
ATOM   1784  HB1 GLU A 115     -20.470 -12.980 119.666  0.00  0.00      A120  
ATOM   1785  HB2 GLU A 115     -21.087 -14.678 119.709  0.00  0.00      A120  
ATOM   1786  CG  GLU A 115     -19.184 -14.527 118.926  0.00  0.00      A120  
ATOM   1787  HG1 GLU A 115     -18.205 -14.020 119.061  0.00  0.00      A120  
ATOM   1788  HG2 GLU A 115     -19.599 -14.436 117.899  0.00  0.00      A120  
ATOM   1789  CD  GLU A 115     -18.842 -16.011 118.901  0.00  0.00      A120  
ATOM   1790  OE1 GLU A 115     -17.757 -16.473 119.369  0.00  0.00      A120  
ATOM   1791  OE2 GLU A 115     -19.704 -16.795 118.405  0.00  0.00      A120  
ATOM   1792  C   GLU A 115     -18.618 -13.635 121.794  0.00  0.00      A120  
ATOM   1793  O   GLU A 115     -17.473 -13.989 121.509  0.00  0.00      A120  
ATOM   1794  N   LEU A 116     -18.749 -12.558 122.522  0.00  0.00      A120  
ATOM   1795  HN  LEU A 116     -19.663 -12.360 122.868  0.00  0.00      A120  
ATOM   1796  CA  LEU A 116     -17.686 -11.656 122.906  0.00  0.00      A120  
ATOM   1797  HA  LEU A 116     -16.723 -12.007 122.566  0.00  0.00      A120  
ATOM   1798  CB  LEU A 116     -17.976 -10.169 122.296  0.00  0.00      A120  
ATOM   1799  HB1 LEU A 116     -17.604 -10.278 121.255  0.00  0.00      A120  
ATOM   1800  HB2 LEU A 116     -17.450  -9.375 122.868  0.00  0.00      A120  
ATOM   1801  CG  LEU A 116     -19.458  -9.715 122.268  0.00  0.00      A120  
ATOM   1802  HG  LEU A 116     -20.061 -10.615 122.020  0.00  0.00      A120  
ATOM   1803  CD1 LEU A 116     -19.948  -9.272 123.695  0.00  0.00      A120  
ATOM   1804 HD11 LEU A 116     -21.011  -8.963 123.602  0.00  0.00      A120  
ATOM   1805 HD12 LEU A 116     -19.297  -8.489 124.140  0.00  0.00      A120  
ATOM   1806 HD13 LEU A 116     -19.995 -10.139 124.389  0.00  0.00      A120  
ATOM   1807  CD2 LEU A 116     -19.766  -8.602 121.237  0.00  0.00      A120  
ATOM   1808 HD21 LEU A 116     -19.245  -8.823 120.281  0.00  0.00      A120  
ATOM   1809 HD22 LEU A 116     -19.395  -7.586 121.490  0.00  0.00      A120  
ATOM   1810 HD23 LEU A 116     -20.866  -8.474 121.143  0.00  0.00      A120  
ATOM   1811  C   LEU A 116     -17.330 -11.642 124.389  0.00  0.00      A120  
ATOM   1812  O   LEU A 116     -18.154 -11.949 125.280  0.00  0.00      A120  
ATOM   1813  N   LYS A 117     -16.103 -11.297 124.665  0.00  0.00      A120  
ATOM   1814  HN  LYS A 117     -15.473 -11.086 123.922  0.00  0.00      A120  
ATOM   1815  CA  LYS A 117     -15.463 -11.201 125.956  0.00  0.00      A120  
ATOM   1816  HA  LYS A 117     -16.193 -11.478 126.701  0.00  0.00      A120  
ATOM   1817  CB  LYS A 117     -14.272 -12.135 126.040  0.00  0.00      A120  
ATOM   1818  HB1 LYS A 117     -13.680 -12.039 126.975  0.00  0.00      A120  
ATOM   1819  HB2 LYS A 117     -13.547 -12.015 125.207  0.00  0.00      A120  
ATOM   1820  CG  LYS A 117     -14.747 -13.579 125.911  0.00  0.00      A120  
ATOM   1821  HG1 LYS A 117     -13.926 -14.305 126.091  0.00  0.00      A120  
ATOM   1822  HG2 LYS A 117     -15.092 -13.749 124.869  0.00  0.00      A120  
ATOM   1823  CD  LYS A 117     -15.814 -13.953 126.989  0.00  0.00      A120  
ATOM   1824  HD1 LYS A 117     -16.806 -13.539 126.706  0.00  0.00      A120  
ATOM   1825  HD2 LYS A 117     -15.480 -13.491 127.942  0.00  0.00      A120  
ATOM   1826  CE  LYS A 117     -15.835 -15.478 127.124  0.00  0.00      A120  
ATOM   1827  HE1 LYS A 117     -14.906 -15.783 127.650  0.00  0.00      A120  
ATOM   1828  HE2 LYS A 117     -15.922 -16.022 126.159  0.00  0.00      A120  
ATOM   1829  NZ  LYS A 117     -16.976 -15.972 128.038  0.00  0.00      A120  
ATOM   1830  HZ1 LYS A 117     -16.647 -16.844 128.499  0.00  0.00      A120  
ATOM   1831  HZ2 LYS A 117     -17.927 -16.070 127.628  0.00  0.00      A120  
ATOM   1832  HZ3 LYS A 117     -17.101 -15.294 128.817  0.00  0.00      A120  
ATOM   1833  C   LYS A 117     -15.010  -9.781 126.081  0.00  0.00      A120  
ATOM   1834  O   LYS A 117     -14.600  -9.250 125.139  0.00  0.00      A120  
ATOM   1835  N   ASN A 118     -15.219  -9.178 127.180  0.00  0.00      A120  
ATOM   1836  HN  ASN A 118     -15.481  -9.676 128.003  0.00  0.00      A120  
ATOM   1837  CA  ASN A 118     -14.914  -7.732 127.283  0.00  0.00      A120  
ATOM   1838  HA  ASN A 118     -15.030  -7.341 126.283  0.00  0.00      A120  
ATOM   1839  CB  ASN A 118     -15.845  -6.996 128.247  0.00  0.00      A120  
ATOM   1840  HB1 ASN A 118     -15.739  -7.361 129.291  0.00  0.00      A120  
ATOM   1841  HB2 ASN A 118     -16.862  -7.270 127.896  0.00  0.00      A120  
ATOM   1842  CG  ASN A 118     -15.806  -5.484 128.249  0.00  0.00      A120  
ATOM   1843  OD1 ASN A 118     -15.073  -4.787 127.575  0.00  0.00      A120  
ATOM   1844  ND2 ASN A 118     -16.706  -4.855 129.129  0.00  0.00      A120  
ATOM   1845 HD22 ASN A 118     -17.363  -5.425 129.615  0.00  0.00      A120  
ATOM   1846  C   ASN A 118     -13.480  -7.560 127.744  0.00  0.00      A120  
ATOM   1847  O   ASN A 118     -13.208  -8.094 128.774  0.00  0.00      A120  
ATOM   1848  N   CYS A 119     -12.638  -7.005 126.915  0.00  0.00      A120  
ATOM   1849  HN  CYS A 119     -13.003  -6.684 126.045  0.00  0.00      A120  
ATOM   1850  CA  CYS A 119     -11.207  -6.987 127.171  0.00  0.00      A120  
ATOM   1851  HA  CYS A 119     -10.969  -7.554 128.059  0.00  0.00      A120  
ATOM   1852  CB  CYS A 119     -10.517  -7.643 125.917  0.00  0.00      A120  
ATOM   1853  HB1 CYS A 119      -9.438  -7.380 125.882  0.00  0.00      A120  
ATOM   1854  HB2 CYS A 119     -11.035  -7.134 125.076  0.00  0.00      A120  
ATOM   1855  SG  CYS A 119     -10.943  -9.405 125.960  0.00  0.00      A120  
ATOM   1856  C   CYS A 119     -10.676  -5.618 127.369  0.00  0.00      A120  
ATOM   1857  O   CYS A 119     -10.774  -4.770 126.514  0.00  0.00      A120  
ATOM   1858  N   SER A 120     -10.123  -5.448 128.554  0.00  0.00      A120  
ATOM   1859  HN  SER A 120     -10.253  -6.149 129.251  0.00  0.00      A120  
ATOM   1860  CA  SER A 120      -9.506  -4.191 129.011  0.00  0.00      A120  
ATOM   1861  HA  SER A 120      -9.809  -3.408 128.332  0.00  0.00      A120  
ATOM   1862  CB  SER A 120      -9.744  -4.005 130.499  0.00  0.00      A120  
ATOM   1863  HB1 SER A 120      -8.993  -4.538 131.120  0.00  0.00      A120  
ATOM   1864  HB2 SER A 120     -10.722  -4.459 130.768  0.00  0.00      A120  
ATOM   1865  OG  SER A 120      -9.773  -2.597 130.830  0.00  0.00      A120  
ATOM   1866  HG1 SER A 120     -10.085  -2.439 131.724  0.00  0.00      A120  
ATOM   1867  C   SER A 120      -8.031  -4.205 128.855  0.00  0.00      A120  
ATOM   1868  O   SER A 120      -7.384  -5.189 129.110  0.00  0.00      A120  
ATOM   1869  N   PHE A 121      -7.478  -3.087 128.320  0.00  0.00      A120  
ATOM   1870  HN  PHE A 121      -8.089  -2.305 128.220  0.00  0.00      A120  
ATOM   1871  CA  PHE A 121      -6.114  -2.930 127.876  0.00  0.00      A120  
ATOM   1872  HA  PHE A 121      -5.510  -3.372 128.655  0.00  0.00      A120  
ATOM   1873  CB  PHE A 121      -5.769  -3.631 126.475  0.00  0.00      A120  
ATOM   1874  HB1 PHE A 121      -5.993  -4.714 126.579  0.00  0.00      A120  
ATOM   1875  HB2 PHE A 121      -4.732  -3.738 126.089  0.00  0.00      A120  
ATOM   1876  CG  PHE A 121      -6.639  -3.079 125.322  0.00  0.00      A120  
ATOM   1877  CD1 PHE A 121      -7.938  -3.596 125.161  0.00  0.00      A120  
ATOM   1878  HD1 PHE A 121      -8.366  -4.403 125.738  0.00  0.00      A120  
ATOM   1879  CE1 PHE A 121      -8.636  -3.182 124.083  0.00  0.00      A120  
ATOM   1880  HE1 PHE A 121      -9.583  -3.648 123.854  0.00  0.00      A120  
ATOM   1881  CZ  PHE A 121      -8.112  -2.218 123.161  0.00  0.00      A120  
ATOM   1882  HZ  PHE A 121      -8.710  -1.890 122.323  0.00  0.00      A120  
ATOM   1883  CD2 PHE A 121      -6.135  -2.057 124.528  0.00  0.00      A120  
ATOM   1884  HD2 PHE A 121      -5.216  -1.576 124.830  0.00  0.00      A120  
ATOM   1885  CE2 PHE A 121      -6.910  -1.600 123.486  0.00  0.00      A120  
ATOM   1886  HE2 PHE A 121      -6.556  -0.796 122.858  0.00  0.00      A120  
ATOM   1887  C   PHE A 121      -5.582  -1.531 127.817  0.00  0.00      A120  
ATOM   1888  O   PHE A 121      -6.352  -0.603 128.024  0.00  0.00      A120  
ATOM   1889  N   ASN A 122      -4.224  -1.301 127.649  0.00  0.00      A120  
ATOM   1890  HN  ASN A 122      -3.592  -1.969 127.265  0.00  0.00      A120  
ATOM   1891  CA  ASN A 122      -3.699   0.041 127.612  0.00  0.00      A120  
ATOM   1892  HA  ASN A 122      -4.433   0.718 128.023  0.00  0.00      A120  
ATOM   1893  CB  ASN A 122      -2.407   0.237 128.460  0.00  0.00      A120  
ATOM   1894  HB1 ASN A 122      -2.077   1.295 128.391  0.00  0.00      A120  
ATOM   1895  HB2 ASN A 122      -1.585  -0.428 128.119  0.00  0.00      A120  
ATOM   1896  CG  ASN A 122      -2.656  -0.136 129.878  0.00  0.00      A120  
ATOM   1897  OD1 ASN A 122      -3.336   0.472 130.699  0.00  0.00      A120  
ATOM   1898  ND2 ASN A 122      -2.172  -1.246 130.329  0.00  0.00      A120  
ATOM   1899 HD22 ASN A 122      -1.902  -1.890 129.616  0.00  0.00      A120  
ATOM   1900  C   ASN A 122      -3.361   0.297 126.135  0.00  0.00      A120  
ATOM   1901  O   ASN A 122      -2.979  -0.597 125.392  0.00  0.00      A120  
ATOM   1902  N   MET A 123      -3.449   1.545 125.755  0.00  0.00      A120  
ATOM   1903  HN  MET A 123      -3.779   2.215 126.415  0.00  0.00      A120  
ATOM   1904  CA  MET A 123      -2.904   2.102 124.486  0.00  0.00      A120  
ATOM   1905  HA  MET A 123      -2.130   1.391 124.237  0.00  0.00      A120  
ATOM   1906  CB  MET A 123      -4.026   2.337 123.420  0.00  0.00      A120  
ATOM   1907  HB1 MET A 123      -3.484   2.734 122.535  0.00  0.00      A120  
ATOM   1908  HB2 MET A 123      -4.719   3.154 123.712  0.00  0.00      A120  
ATOM   1909  CG  MET A 123      -4.643   1.016 122.891  0.00  0.00      A120  
ATOM   1910  HG1 MET A 123      -5.524   1.369 122.315  0.00  0.00      A120  
ATOM   1911  HG2 MET A 123      -5.141   0.517 123.750  0.00  0.00      A120  
ATOM   1912  SD  MET A 123      -3.586  -0.224 122.193  0.00  0.00      A120  
ATOM   1913  CE  MET A 123      -2.938   0.485 120.685  0.00  0.00      A120  
ATOM   1914  HE1 MET A 123      -2.201   1.302 120.837  0.00  0.00      A120  
ATOM   1915  HE2 MET A 123      -3.884   0.756 120.170  0.00  0.00      A120  
ATOM   1916  HE3 MET A 123      -2.395  -0.240 120.041  0.00  0.00      A120  
ATOM   1917  C   MET A 123      -2.133   3.342 124.875  0.00  0.00      A120  
ATOM   1918  O   MET A 123      -2.299   3.863 125.967  0.00  0.00      A120  
ATOM   1919  N   THR A 124      -1.199   3.793 124.037  0.00  0.00      A120  
ATOM   1920  HN  THR A 124      -1.024   3.391 123.142  0.00  0.00      A120  
ATOM   1921  CA  THR A 124      -0.500   5.092 124.170  0.00  0.00      A120  
ATOM   1922  HA  THR A 124      -0.421   5.261 125.234  0.00  0.00      A120  
ATOM   1923  CB  THR A 124       0.983   5.070 123.686  0.00  0.00      A120  
ATOM   1924  HB  THR A 124       0.939   4.766 122.618  0.00  0.00      A120  
ATOM   1925  OG1 THR A 124       1.674   4.146 124.499  0.00  0.00      A120  
ATOM   1926  HG1 THR A 124       1.415   3.235 124.339  0.00  0.00      A120  
ATOM   1927  CG2 THR A 124       1.711   6.416 123.902  0.00  0.00      A120  
ATOM   1928 HG21 THR A 124       2.775   6.289 123.605  0.00  0.00      A120  
ATOM   1929 HG22 THR A 124       1.691   6.831 124.932  0.00  0.00      A120  
ATOM   1930 HG23 THR A 124       1.217   7.176 123.262  0.00  0.00      A120  
ATOM   1931  C   THR A 124      -1.324   6.199 123.571  0.00  0.00      A120  
ATOM   1932  O   THR A 124      -2.055   6.001 122.634  0.00  0.00      A120  
ATOM   1933  N   THR A 125      -1.266   7.432 124.067  0.00  0.00      A120  
ATOM   1934  HN  THR A 125      -0.634   7.652 124.805  0.00  0.00      A120  
ATOM   1935  CA  THR A 125      -1.812   8.607 123.323  0.00  0.00      A120  
ATOM   1936  HA  THR A 125      -2.713   8.228 122.865  0.00  0.00      A120  
ATOM   1937  CB  THR A 125      -2.281   9.775 124.223  0.00  0.00      A120  
ATOM   1938  HB  THR A 125      -2.813  10.572 123.659  0.00  0.00      A120  
ATOM   1939  OG1 THR A 125      -1.153  10.514 124.785  0.00  0.00      A120  
ATOM   1940  HG1 THR A 125      -0.721   9.784 125.234  0.00  0.00      A120  
ATOM   1941  CG2 THR A 125      -3.119   9.302 125.383  0.00  0.00      A120  
ATOM   1942 HG21 THR A 125      -2.448   8.668 126.000  0.00  0.00      A120  
ATOM   1943 HG22 THR A 125      -4.002   8.774 124.964  0.00  0.00      A120  
ATOM   1944 HG23 THR A 125      -3.484  10.117 126.044  0.00  0.00      A120  
ATOM   1945  C   THR A 125      -0.921   9.012 122.162  0.00  0.00      A120  
ATOM   1946  O   THR A 125      -0.156   8.260 121.534  0.00  0.00      A120  
ATOM   1947  N   GLU A 126      -1.086  10.279 121.827  0.00  0.00      A120  
ATOM   1948  HN  GLU A 126      -1.698  10.888 122.327  0.00  0.00      A120  
ATOM   1949  CA  GLU A 126      -0.465  10.790 120.672  0.00  0.00      A120  
ATOM   1950  HA  GLU A 126      -0.336  10.098 119.853  0.00  0.00      A120  
ATOM   1951  CB  GLU A 126      -1.490  11.893 120.074  0.00  0.00      A120  
ATOM   1952  HB1 GLU A 126      -0.953  12.073 119.118  0.00  0.00      A120  
ATOM   1953  HB2 GLU A 126      -1.592  12.828 120.666  0.00  0.00      A120  
ATOM   1954  CG  GLU A 126      -2.868  11.276 119.717  0.00  0.00      A120  
ATOM   1955  HG1 GLU A 126      -3.621  11.408 120.524  0.00  0.00      A120  
ATOM   1956  HG2 GLU A 126      -2.690  10.180 119.755  0.00  0.00      A120  
ATOM   1957  CD  GLU A 126      -3.538  11.766 118.386  0.00  0.00      A120  
ATOM   1958  OE1 GLU A 126      -4.568  12.498 118.443  0.00  0.00      A120  
ATOM   1959  OE2 GLU A 126      -2.982  11.541 117.309  0.00  0.00      A120  
ATOM   1960  C   GLU A 126       0.899  11.294 120.958  0.00  0.00      A120  
ATOM   1961  O   GLU A 126       1.616  11.774 120.056  0.00  0.00      A120  
ATOM   1962  N   LEU A 127       1.288  11.232 122.214  0.00  0.00      A120  
ATOM   1963  HN  LEU A 127       0.558  10.922 122.819  0.00  0.00      A120  
ATOM   1964  CA  LEU A 127       2.580  11.607 122.761  0.00  0.00      A120  
ATOM   1965  HA  LEU A 127       3.244  11.922 121.970  0.00  0.00      A120  
ATOM   1966  CB  LEU A 127       2.530  12.706 124.000  0.00  0.00      A120  
ATOM   1967  HB1 LEU A 127       3.525  12.859 124.469  0.00  0.00      A120  
ATOM   1968  HB2 LEU A 127       1.988  12.190 124.822  0.00  0.00      A120  
ATOM   1969  CG  LEU A 127       1.844  14.037 123.670  0.00  0.00      A120  
ATOM   1970  HG  LEU A 127       0.798  13.874 123.335  0.00  0.00      A120  
ATOM   1971  CD1 LEU A 127       1.841  14.867 124.934  0.00  0.00      A120  
ATOM   1972 HD11 LEU A 127       1.339  14.368 125.791  0.00  0.00      A120  
ATOM   1973 HD12 LEU A 127       1.295  15.795 124.660  0.00  0.00      A120  
ATOM   1974 HD13 LEU A 127       2.870  14.963 125.341  0.00  0.00      A120  
ATOM   1975  CD2 LEU A 127       2.571  14.874 122.543  0.00  0.00      A120  
ATOM   1976 HD21 LEU A 127       3.598  15.121 122.887  0.00  0.00      A120  
ATOM   1977 HD22 LEU A 127       1.984  15.804 122.384  0.00  0.00      A120  
ATOM   1978 HD23 LEU A 127       2.581  14.334 121.572  0.00  0.00      A120  
ATOM   1979  C   LEU A 127       3.163  10.314 123.358  0.00  0.00      A120  
ATOM   1980  O   LEU A 127       2.506   9.535 124.049  0.00  0.00      A120  
ATOM   1981  N   ARG A 128       4.501  10.071 123.152  0.00  0.00      A120  
ATOM   1982  HN  ARG A 128       5.004  10.729 122.597  0.00  0.00      A120  
ATOM   1983  CA  ARG A 128       5.161   8.794 123.418  0.00  0.00      A120  
ATOM   1984  HA  ARG A 128       4.625   8.014 122.899  0.00  0.00      A120  
ATOM   1985  CB  ARG A 128       6.626   8.801 122.883  0.00  0.00      A120  
ATOM   1986  HB1 ARG A 128       7.149   9.435 123.632  0.00  0.00      A120  
ATOM   1987  HB2 ARG A 128       6.624   9.444 121.977  0.00  0.00      A120  
ATOM   1988  CG  ARG A 128       7.265   7.455 122.723  0.00  0.00      A120  
ATOM   1989  HG1 ARG A 128       6.484   6.712 122.451  0.00  0.00      A120  
ATOM   1990  HG2 ARG A 128       7.663   7.092 123.695  0.00  0.00      A120  
ATOM   1991  CD  ARG A 128       8.112   7.251 121.450  0.00  0.00      A120  
ATOM   1992  HD1 ARG A 128       8.800   6.380 121.395  0.00  0.00      A120  
ATOM   1993  HD2 ARG A 128       8.764   8.137 121.295  0.00  0.00      A120  
ATOM   1994  NE  ARG A 128       7.244   7.302 120.233  0.00  0.00      A120  
ATOM   1995  HE  ARG A 128       6.439   7.894 120.198  0.00  0.00      A120  
ATOM   1996  CZ  ARG A 128       7.391   6.554 119.177  0.00  0.00      A120  
ATOM   1997  NH1 ARG A 128       8.442   5.790 118.918  0.00  0.00      A120  
ATOM   1998 HH11 ARG A 128       9.260   5.955 119.468  0.00  0.00      A120  
ATOM   1999 HH12 ARG A 128       8.447   5.385 118.003  0.00  0.00      A120  
ATOM   2000  NH2 ARG A 128       6.416   6.594 118.280  0.00  0.00      A120  
ATOM   2001 HH21 ARG A 128       5.600   7.166 118.367  0.00  0.00      A120  
ATOM   2002 HH22 ARG A 128       6.617   6.103 117.433  0.00  0.00      A120  
ATOM   2003  C   ARG A 128       5.118   8.302 124.868  0.00  0.00      A120  
ATOM   2004  O   ARG A 128       4.895   7.149 125.137  0.00  0.00      A120  
ATOM   2005  N   ASP A 129       5.276   9.301 125.819  0.00  0.00      A120  
ATOM   2006  HN  ASP A 129       5.282  10.279 125.625  0.00  0.00      A120  
ATOM   2007  CA  ASP A 129       5.225   8.983 127.255  0.00  0.00      A120  
ATOM   2008  HA  ASP A 129       5.491   7.959 127.471  0.00  0.00      A120  
ATOM   2009  CB  ASP A 129       6.265   9.920 127.867  0.00  0.00      A120  
ATOM   2010  HB1 ASP A 129       7.176   9.996 127.236  0.00  0.00      A120  
ATOM   2011  HB2 ASP A 129       6.655   9.583 128.851  0.00  0.00      A120  
ATOM   2012  CG  ASP A 129       5.810  11.344 128.034  0.00  0.00      A120  
ATOM   2013  OD1 ASP A 129       6.013  11.961 129.134  0.00  0.00      A120  
ATOM   2014  OD2 ASP A 129       5.528  11.966 126.944  0.00  0.00      A120  
ATOM   2015  C   ASP A 129       3.835   9.029 127.907  0.00  0.00      A120  
ATOM   2016  O   ASP A 129       3.684   8.540 129.006  0.00  0.00      A120  
ATOM   2017  N   LYS A 130       2.744   9.487 127.235  0.00  0.00      A120  
ATOM   2018  HN  LYS A 130       2.823   9.603 126.248  0.00  0.00      A120  
ATOM   2019  CA  LYS A 130       1.445   9.693 127.869  0.00  0.00      A120  
ATOM   2020  HA  LYS A 130       1.550   9.684 128.944  0.00  0.00      A120  
ATOM   2021  CB  LYS A 130       0.836  11.038 127.425  0.00  0.00      A120  
ATOM   2022  HB1 LYS A 130      -0.246  11.098 127.674  0.00  0.00      A120  
ATOM   2023  HB2 LYS A 130       1.052  11.282 126.363  0.00  0.00      A120  
ATOM   2024  CG  LYS A 130       1.580  12.145 128.198  0.00  0.00      A120  
ATOM   2025  HG1 LYS A 130       1.225  13.077 127.709  0.00  0.00      A120  
ATOM   2026  HG2 LYS A 130       2.665  11.983 128.026  0.00  0.00      A120  
ATOM   2027  CD  LYS A 130       1.199  12.349 129.613  0.00  0.00      A120  
ATOM   2028  HD1 LYS A 130       1.496  11.480 130.239  0.00  0.00      A120  
ATOM   2029  HD2 LYS A 130       0.102  12.499 129.709  0.00  0.00      A120  
ATOM   2030  CE  LYS A 130       2.077  13.333 130.459  0.00  0.00      A120  
ATOM   2031  HE1 LYS A 130       3.037  12.772 130.464  0.00  0.00      A120  
ATOM   2032  HE2 LYS A 130       1.697  13.487 131.491  0.00  0.00      A120  
ATOM   2033  NZ  LYS A 130       2.132  14.572 129.739  0.00  0.00      A120  
ATOM   2034  HZ1 LYS A 130       2.762  14.534 128.912  0.00  0.00      A120  
ATOM   2035  HZ2 LYS A 130       2.390  15.337 130.395  0.00  0.00      A120  
ATOM   2036  HZ3 LYS A 130       1.242  14.788 129.247  0.00  0.00      A120  
ATOM   2037  C   LYS A 130       0.468   8.621 127.424  0.00  0.00      A120  
ATOM   2038  O   LYS A 130       0.197   8.364 126.192  0.00  0.00      A120  
ATOM   2039  N   LYS A 131      -0.240   7.998 128.397  0.00  0.00      A120  
ATOM   2040  HN  LYS A 131      -0.030   8.376 129.295  0.00  0.00      A120  
ATOM   2041  CA  LYS A 131      -0.904   6.707 128.242  0.00  0.00      A120  
ATOM   2042  HA  LYS A 131      -0.888   6.300 127.242  0.00  0.00      A120  
ATOM   2043  CB  LYS A 131      -0.427   5.659 129.152  0.00  0.00      A120  
ATOM   2044  HB1 LYS A 131      -0.904   4.702 128.851  0.00  0.00      A120  
ATOM   2045  HB2 LYS A 131      -0.604   5.835 130.234  0.00  0.00      A120  
ATOM   2046  CG  LYS A 131       1.135   5.484 129.133  0.00  0.00      A120  
ATOM   2047  HG1 LYS A 131       1.383   4.666 129.843  0.00  0.00      A120  
ATOM   2048  HG2 LYS A 131       1.654   6.382 129.533  0.00  0.00      A120  
ATOM   2049  CD  LYS A 131       1.734   5.140 127.756  0.00  0.00      A120  
ATOM   2050  HD1 LYS A 131       1.391   5.922 127.047  0.00  0.00      A120  
ATOM   2051  HD2 LYS A 131       1.222   4.192 127.486  0.00  0.00      A120  
ATOM   2052  CE  LYS A 131       3.306   5.083 127.712  0.00  0.00      A120  
ATOM   2053  HE1 LYS A 131       3.669   6.122 127.862  0.00  0.00      A120  
ATOM   2054  HE2 LYS A 131       3.623   4.707 126.716  0.00  0.00      A120  
ATOM   2055  NZ  LYS A 131       3.830   4.168 128.725  0.00  0.00      A120  
ATOM   2056  HZ1 LYS A 131       4.866   4.182 128.637  0.00  0.00      A120  
ATOM   2057  HZ2 LYS A 131       3.511   3.186 128.607  0.00  0.00      A120  
ATOM   2058  HZ3 LYS A 131       3.515   4.420 129.684  0.00  0.00      A120  
ATOM   2059  C   LYS A 131      -2.369   6.931 128.425  0.00  0.00      A120  
ATOM   2060  O   LYS A 131      -2.808   8.027 128.867  0.00  0.00      A120  
ATOM   2061  N   GLN A 132      -3.081   5.847 128.073  0.00  0.00      A120  
ATOM   2062  HN  GLN A 132      -2.658   5.048 127.652  0.00  0.00      A120  
ATOM   2063  CA  GLN A 132      -4.506   5.758 128.100  0.00  0.00      A120  
ATOM   2064  HA  GLN A 132      -4.765   6.332 128.977  0.00  0.00      A120  
ATOM   2065  CB  GLN A 132      -5.207   6.391 126.895  0.00  0.00      A120  
ATOM   2066  HB1 GLN A 132      -4.864   7.440 126.772  0.00  0.00      A120  
ATOM   2067  HB2 GLN A 132      -6.302   6.380 127.084  0.00  0.00      A120  
ATOM   2068  CG  GLN A 132      -4.726   5.706 125.618  0.00  0.00      A120  
ATOM   2069  HG1 GLN A 132      -4.776   4.609 125.450  0.00  0.00      A120  
ATOM   2070  HG2 GLN A 132      -3.641   5.898 125.479  0.00  0.00      A120  
ATOM   2071  CD  GLN A 132      -5.666   6.167 124.440  0.00  0.00      A120  
ATOM   2072  OE1 GLN A 132      -6.893   6.096 124.610  0.00  0.00      A120  
ATOM   2073  NE2 GLN A 132      -5.082   6.565 123.242  0.00  0.00      A120  
ATOM   2074 HE21 GLN A 132      -5.645   6.570 122.416  0.00  0.00      A120  
ATOM   2075 HE22 GLN A 132      -4.095   6.402 123.235  0.00  0.00      A120  
ATOM   2076  C   GLN A 132      -5.029   4.301 128.339  0.00  0.00      A120  
ATOM   2077  O   GLN A 132      -4.359   3.319 128.064  0.00  0.00      A120  
ATOM   2078  N   LYS A 133      -6.246   4.264 128.849  0.00  0.00      A120  
ATOM   2079  HN  LYS A 133      -6.742   5.076 129.148  0.00  0.00      A120  
ATOM   2080  CA  LYS A 133      -6.921   3.051 129.201  0.00  0.00      A120  
ATOM   2081  HA  LYS A 133      -6.207   2.242 129.262  0.00  0.00      A120  
ATOM   2082  CB  LYS A 133      -7.592   3.311 130.604  0.00  0.00      A120  
ATOM   2083  HB1 LYS A 133      -8.241   2.452 130.878  0.00  0.00      A120  
ATOM   2084  HB2 LYS A 133      -8.227   4.224 130.597  0.00  0.00      A120  
ATOM   2085  CG  LYS A 133      -6.588   3.344 131.726  0.00  0.00      A120  
ATOM   2086  HG1 LYS A 133      -7.145   3.645 132.640  0.00  0.00      A120  
ATOM   2087  HG2 LYS A 133      -5.813   4.114 131.525  0.00  0.00      A120  
ATOM   2088  CD  LYS A 133      -5.857   2.040 131.995  0.00  0.00      A120  
ATOM   2089  HD1 LYS A 133      -5.297   1.811 131.063  0.00  0.00      A120  
ATOM   2090  HD2 LYS A 133      -6.603   1.219 132.051  0.00  0.00      A120  
ATOM   2091  CE  LYS A 133      -4.921   2.012 133.293  0.00  0.00      A120  
ATOM   2092  HE1 LYS A 133      -5.577   2.105 134.185  0.00  0.00      A120  
ATOM   2093  HE2 LYS A 133      -4.179   2.826 133.152  0.00  0.00      A120  
ATOM   2094  NZ  LYS A 133      -4.082   0.779 133.336  0.00  0.00      A120  
ATOM   2095  HZ1 LYS A 133      -3.148   1.178 133.559  0.00  0.00      A120  
ATOM   2096  HZ2 LYS A 133      -4.004   0.314 132.409  0.00  0.00      A120  
ATOM   2097  HZ3 LYS A 133      -4.275   0.104 134.104  0.00  0.00      A120  
ATOM   2098  C   LYS A 133      -7.954   2.789 128.068  0.00  0.00      A120  
ATOM   2099  O   LYS A 133      -8.633   3.753 127.603  0.00  0.00      A120  
ATOM   2100  N   VAL A 134      -8.150   1.529 127.623  0.00  0.00      A120  
ATOM   2101  HN  VAL A 134      -7.530   0.799 127.899  0.00  0.00      A120  
ATOM   2102  CA  VAL A 134      -9.165   1.178 126.596  0.00  0.00      A120  
ATOM   2103  HA  VAL A 134      -9.979   1.882 126.691  0.00  0.00      A120  
ATOM   2104  CB  VAL A 134      -8.718   1.009 125.134  0.00  0.00      A120  
ATOM   2105  HB  VAL A 134      -7.987   0.173 125.100  0.00  0.00      A120  
ATOM   2106  CG1 VAL A 134      -9.783   0.688 124.019  0.00  0.00      A120  
ATOM   2107 HG11 VAL A 134     -10.201  -0.334 124.139  0.00  0.00      A120  
ATOM   2108 HG12 VAL A 134      -9.301   0.655 123.018  0.00  0.00      A120  
ATOM   2109 HG13 VAL A 134     -10.575   1.464 124.083  0.00  0.00      A120  
ATOM   2110  CG2 VAL A 134      -8.015   2.273 124.676  0.00  0.00      A120  
ATOM   2111 HG21 VAL A 134      -8.699   3.133 124.842  0.00  0.00      A120  
ATOM   2112 HG22 VAL A 134      -7.784   2.233 123.590  0.00  0.00      A120  
ATOM   2113 HG23 VAL A 134      -7.068   2.597 125.159  0.00  0.00      A120  
ATOM   2114  C   VAL A 134      -9.757  -0.113 127.014  0.00  0.00      A120  
ATOM   2115  O   VAL A 134      -9.133  -0.955 127.697  0.00  0.00      A120  
ATOM   2116  N   TYR A 135     -11.043  -0.292 126.695  0.00  0.00      A120  
ATOM   2117  HN  TYR A 135     -11.646   0.344 126.220  0.00  0.00      A120  
ATOM   2118  CA  TYR A 135     -11.598  -1.642 126.696  0.00  0.00      A120  
ATOM   2119  HA  TYR A 135     -10.827  -2.385 126.835  0.00  0.00      A120  
ATOM   2120  CB  TYR A 135     -12.553  -1.927 127.941  0.00  0.00      A120  
ATOM   2121  HB1 TYR A 135     -11.999  -1.914 128.904  0.00  0.00      A120  
ATOM   2122  HB2 TYR A 135     -13.070  -2.908 127.865  0.00  0.00      A120  
ATOM   2123  CG  TYR A 135     -13.686  -0.983 128.063  0.00  0.00      A120  
ATOM   2124  CD1 TYR A 135     -13.611   0.017 129.051  0.00  0.00      A120  
ATOM   2125  HD1 TYR A 135     -12.727   0.087 129.667  0.00  0.00      A120  
ATOM   2126  CE1 TYR A 135     -14.683   0.968 129.143  0.00  0.00      A120  
ATOM   2127  HE1 TYR A 135     -14.629   1.796 129.835  0.00  0.00      A120  
ATOM   2128  CZ  TYR A 135     -15.669   0.967 128.218  0.00  0.00      A120  
ATOM   2129  OH  TYR A 135     -16.751   1.826 128.214  0.00  0.00      A120  
ATOM   2130  HH  TYR A 135     -16.931   1.923 129.152  0.00  0.00      A120  
ATOM   2131  CD2 TYR A 135     -14.685  -1.039 127.136  0.00  0.00      A120  
ATOM   2132  HD2 TYR A 135     -14.702  -1.802 126.372  0.00  0.00      A120  
ATOM   2133  CE2 TYR A 135     -15.692  -0.034 127.193  0.00  0.00      A120  
ATOM   2134  HE2 TYR A 135     -16.543  -0.150 126.539  0.00  0.00      A120  
ATOM   2135  C   TYR A 135     -12.336  -1.947 125.395  0.00  0.00      A120  
ATOM   2136  O   TYR A 135     -12.774  -0.980 124.743  0.00  0.00      A120  
ATOM   2137  N   SER A 136     -12.436  -3.254 124.939  0.00  0.00      A120  
ATOM   2138  HN  SER A 136     -12.047  -4.056 125.386  0.00  0.00      A120  
ATOM   2139  CA  SER A 136     -13.157  -3.464 123.744  0.00  0.00      A120  
ATOM   2140  HA  SER A 136     -13.913  -2.708 123.590  0.00  0.00      A120  
ATOM   2141  CB  SER A 136     -12.100  -3.481 122.665  0.00  0.00      A120  
ATOM   2142  HB1 SER A 136     -11.645  -4.494 122.702  0.00  0.00      A120  
ATOM   2143  HB2 SER A 136     -11.330  -2.701 122.842  0.00  0.00      A120  
ATOM   2144  OG  SER A 136     -12.723  -3.245 121.428  0.00  0.00      A120  
ATOM   2145  HG1 SER A 136     -12.942  -4.093 121.035  0.00  0.00      A120  
ATOM   2146  C   SER A 136     -13.873  -4.828 123.762  0.00  0.00      A120  
ATOM   2147  O   SER A 136     -13.253  -5.690 124.426  0.00  0.00      A120  
ATOM   2148  N   LEU A 137     -15.086  -5.002 123.158  0.00  0.00      A120  
ATOM   2149  HN  LEU A 137     -15.663  -4.335 122.693  0.00  0.00      A120  
ATOM   2150  CA  LEU A 137     -15.677  -6.288 123.161  0.00  0.00      A120  
ATOM   2151  HA  LEU A 137     -15.476  -6.777 124.102  0.00  0.00      A120  
ATOM   2152  CB  LEU A 137     -17.204  -6.275 123.001  0.00  0.00      A120  
ATOM   2153  HB1 LEU A 137     -17.503  -7.239 123.466  0.00  0.00      A120  
ATOM   2154  HB2 LEU A 137     -17.510  -6.243 121.934  0.00  0.00      A120  
ATOM   2155  CG  LEU A 137     -17.889  -5.123 123.862  0.00  0.00      A120  
ATOM   2156  HG  LEU A 137     -17.628  -4.121 123.458  0.00  0.00      A120  
ATOM   2157  CD1 LEU A 137     -19.445  -5.343 123.609  0.00  0.00      A120  
ATOM   2158 HD11 LEU A 137     -19.761  -4.595 124.368  0.00  0.00      A120  
ATOM   2159 HD12 LEU A 137     -19.743  -6.368 123.916  0.00  0.00      A120  
ATOM   2160 HD13 LEU A 137     -19.714  -5.113 122.556  0.00  0.00      A120  
ATOM   2161  CD2 LEU A 137     -17.632  -5.388 125.347  0.00  0.00      A120  
ATOM   2162 HD21 LEU A 137     -18.392  -4.862 125.964  0.00  0.00      A120  
ATOM   2163 HD22 LEU A 137     -16.596  -5.083 125.606  0.00  0.00      A120  
ATOM   2164 HD23 LEU A 137     -17.754  -6.475 125.543  0.00  0.00      A120  
ATOM   2165  C   LEU A 137     -14.887  -6.989 122.039  0.00  0.00      A120  
ATOM   2166  O   LEU A 137     -14.766  -6.543 120.856  0.00  0.00      A120  
ATOM   2167  N   PHE A 138     -14.323  -8.135 122.399  0.00  0.00      A120  
ATOM   2168  HN  PHE A 138     -14.222  -8.529 123.309  0.00  0.00      A120  
ATOM   2169  CA  PHE A 138     -13.576  -8.839 121.397  0.00  0.00      A120  
ATOM   2170  HA  PHE A 138     -13.741  -8.534 120.374  0.00  0.00      A120  
ATOM   2171  CB  PHE A 138     -12.061  -8.796 121.641  0.00  0.00      A120  
ATOM   2172  HB1 PHE A 138     -11.549  -9.595 121.064  0.00  0.00      A120  
ATOM   2173  HB2 PHE A 138     -11.839  -9.086 122.690  0.00  0.00      A120  
ATOM   2174  CG  PHE A 138     -11.266  -7.518 121.263  0.00  0.00      A120  
ATOM   2175  CD1 PHE A 138     -11.569  -6.749 120.152  0.00  0.00      A120  
ATOM   2176  HD1 PHE A 138     -12.444  -7.031 119.586  0.00  0.00      A120  
ATOM   2177  CE1 PHE A 138     -10.821  -5.612 119.776  0.00  0.00      A120  
ATOM   2178  HE1 PHE A 138     -11.196  -4.988 118.978  0.00  0.00      A120  
ATOM   2179  CZ  PHE A 138      -9.710  -5.301 120.463  0.00  0.00      A120  
ATOM   2180  HZ  PHE A 138      -9.002  -4.564 120.113  0.00  0.00      A120  
ATOM   2181  CD2 PHE A 138     -10.078  -7.227 121.848  0.00  0.00      A120  
ATOM   2182  HD2 PHE A 138      -9.671  -7.795 122.671  0.00  0.00      A120  
ATOM   2183  CE2 PHE A 138      -9.221  -6.136 121.517  0.00  0.00      A120  
ATOM   2184  HE2 PHE A 138      -8.370  -5.786 122.083  0.00  0.00      A120  
ATOM   2185  C   PHE A 138     -13.930 -10.331 121.453  0.00  0.00      A120  
ATOM   2186  O   PHE A 138     -14.274 -10.810 122.515  0.00  0.00      A120  
ATOM   2187  N   TYR A 139     -13.946 -10.986 120.333  0.00  0.00      A120  
ATOM   2188  HN  TYR A 139     -13.658 -10.522 119.499  0.00  0.00      A120  
ATOM   2189  CA  TYR A 139     -14.821 -12.143 120.112  0.00  0.00      A120  
ATOM   2190  HA  TYR A 139     -15.616 -12.081 120.840  0.00  0.00      A120  
ATOM   2191  CB  TYR A 139     -15.278 -12.402 118.691  0.00  0.00      A120  
ATOM   2192  HB1 TYR A 139     -15.611 -13.448 118.521  0.00  0.00      A120  
ATOM   2193  HB2 TYR A 139     -14.418 -12.309 117.993  0.00  0.00      A120  
ATOM   2194  CG  TYR A 139     -16.258 -11.412 118.222  0.00  0.00      A120  
ATOM   2195  CD1 TYR A 139     -16.038 -10.468 117.062  0.00  0.00      A120  
ATOM   2196  HD1 TYR A 139     -15.061 -10.457 116.602  0.00  0.00      A120  
ATOM   2197  CE1 TYR A 139     -17.128  -9.571 116.710  0.00  0.00      A120  
ATOM   2198  HE1 TYR A 139     -17.015  -8.857 115.908  0.00  0.00      A120  
ATOM   2199  CZ  TYR A 139     -18.446  -9.860 117.178  0.00  0.00      A120  
ATOM   2200  OH  TYR A 139     -19.580  -9.192 116.693  0.00  0.00      A120  
ATOM   2201  HH  TYR A 139     -19.285  -8.386 116.261  0.00  0.00      A120  
ATOM   2202  CD2 TYR A 139     -17.550 -11.376 118.763  0.00  0.00      A120  
ATOM   2203  HD2 TYR A 139     -17.644 -12.076 119.580  0.00  0.00      A120  
ATOM   2204  CE2 TYR A 139     -18.631 -10.685 118.293  0.00  0.00      A120  
ATOM   2205  HE2 TYR A 139     -19.577 -10.839 118.790  0.00  0.00      A120  
ATOM   2206  C   TYR A 139     -14.067 -13.424 120.607  0.00  0.00      A120  
ATOM   2207  O   TYR A 139     -12.908 -13.407 120.743  0.00  0.00      A120  
ATOM   2208  N   ARG A 140     -14.785 -14.519 120.953  0.00  0.00      A120  
ATOM   2209  HN  ARG A 140     -15.775 -14.500 120.830  0.00  0.00      A120  
ATOM   2210  CA  ARG A 140     -14.208 -15.767 121.476  0.00  0.00      A120  
ATOM   2211  HA  ARG A 140     -13.866 -15.554 122.478  0.00  0.00      A120  
ATOM   2212  CB  ARG A 140     -15.259 -16.953 121.806  0.00  0.00      A120  
ATOM   2213  HB1 ARG A 140     -14.721 -17.924 121.847  0.00  0.00      A120  
ATOM   2214  HB2 ARG A 140     -16.024 -16.947 121.000  0.00  0.00      A120  
ATOM   2215  CG  ARG A 140     -16.077 -16.593 123.061  0.00  0.00      A120  
ATOM   2216  HG1 ARG A 140     -16.481 -15.569 122.913  0.00  0.00      A120  
ATOM   2217  HG2 ARG A 140     -15.367 -16.667 123.912  0.00  0.00      A120  
ATOM   2218  CD  ARG A 140     -17.208 -17.561 123.394  0.00  0.00      A120  
ATOM   2219  HD1 ARG A 140     -17.833 -17.172 124.226  0.00  0.00      A120  
ATOM   2220  HD2 ARG A 140     -16.870 -18.602 123.586  0.00  0.00      A120  
ATOM   2221  NE  ARG A 140     -18.093 -17.630 122.140  0.00  0.00      A120  
ATOM   2222  HE  ARG A 140     -17.763 -17.246 121.278  0.00  0.00      A120  
ATOM   2223  CZ  ARG A 140     -19.233 -18.294 122.005  0.00  0.00      A120  
ATOM   2224  NH1 ARG A 140     -19.630 -18.921 123.084  0.00  0.00      A120  
ATOM   2225 HH11 ARG A 140     -18.943 -19.122 123.783  0.00  0.00      A120  
ATOM   2226 HH12 ARG A 140     -20.478 -19.435 122.954  0.00  0.00      A120  
ATOM   2227  NH2 ARG A 140     -19.917 -18.339 120.863  0.00  0.00      A120  
ATOM   2228 HH21 ARG A 140     -19.520 -17.700 120.206  0.00  0.00      A120  
ATOM   2229 HH22 ARG A 140     -20.894 -18.528 120.964  0.00  0.00      A120  
ATOM   2230  C   ARG A 140     -13.079 -16.435 120.630  0.00  0.00      A120  
ATOM   2231  O   ARG A 140     -12.059 -16.977 121.213  0.00  0.00      A120  
ATOM   2232  N   LEU A 141     -13.232 -16.503 119.290  0.00  0.00      A120  
ATOM   2233  HN  LEU A 141     -14.096 -16.106 118.991  0.00  0.00      A120  
ATOM   2234  CA  LEU A 141     -12.251 -17.056 118.328  0.00  0.00      A120  
ATOM   2235  HA  LEU A 141     -11.911 -17.980 118.770  0.00  0.00      A120  
ATOM   2236  CB  LEU A 141     -12.883 -17.492 116.975  0.00  0.00      A120  
ATOM   2237  HB1 LEU A 141     -12.095 -17.920 116.319  0.00  0.00      A120  
ATOM   2238  HB2 LEU A 141     -13.392 -16.625 116.504  0.00  0.00      A120  
ATOM   2239  CG  LEU A 141     -13.978 -18.577 117.111  0.00  0.00      A120  
ATOM   2240  HG  LEU A 141     -14.751 -18.378 117.884  0.00  0.00      A120  
ATOM   2241  CD1 LEU A 141     -14.649 -18.696 115.722  0.00  0.00      A120  
ATOM   2242 HD11 LEU A 141     -13.913 -19.035 114.962  0.00  0.00      A120  
ATOM   2243 HD12 LEU A 141     -15.046 -17.702 115.424  0.00  0.00      A120  
ATOM   2244 HD13 LEU A 141     -15.456 -19.459 115.710  0.00  0.00      A120  
ATOM   2245  CD2 LEU A 141     -13.426 -19.942 117.525  0.00  0.00      A120  
ATOM   2246 HD21 LEU A 141     -12.790 -20.390 116.732  0.00  0.00      A120  
ATOM   2247 HD22 LEU A 141     -14.212 -20.698 117.738  0.00  0.00      A120  
ATOM   2248 HD23 LEU A 141     -12.729 -19.911 118.389  0.00  0.00      A120  
ATOM   2249  C   LEU A 141     -11.100 -16.150 118.063  0.00  0.00      A120  
ATOM   2250  O   LEU A 141     -10.063 -16.639 117.658  0.00  0.00      A120  
ATOM   2251  N   ASP A 142     -11.320 -14.795 118.186  0.00  0.00      A120  
ATOM   2252  HN  ASP A 142     -12.245 -14.591 118.496  0.00  0.00      A120  
ATOM   2253  CA  ASP A 142     -10.304 -13.719 118.126  0.00  0.00      A120  
ATOM   2254  HA  ASP A 142      -9.746 -13.876 117.215  0.00  0.00      A120  
ATOM   2255  CB  ASP A 142     -10.928 -12.343 117.957  0.00  0.00      A120  
ATOM   2256  HB1 ASP A 142     -10.159 -11.542 117.997  0.00  0.00      A120  
ATOM   2257  HB2 ASP A 142     -11.765 -12.154 118.663  0.00  0.00      A120  
ATOM   2258  CG  ASP A 142     -11.496 -12.198 116.566  0.00  0.00      A120  
ATOM   2259  OD1 ASP A 142     -11.540 -13.190 115.760  0.00  0.00      A120  
ATOM   2260  OD2 ASP A 142     -11.996 -11.097 116.238  0.00  0.00      A120  
ATOM   2261  C   ASP A 142      -9.272 -13.627 119.264  0.00  0.00      A120  
ATOM   2262  O   ASP A 142      -8.022 -13.356 119.175  0.00  0.00      A120  
ATOM   2263  N   VAL A 143      -9.788 -13.785 120.501  0.00  0.00      A120  
ATOM   2264  HN  VAL A 143     -10.736 -14.058 120.643  0.00  0.00      A120  
ATOM   2265  CA  VAL A 143      -9.034 -13.668 121.711  0.00  0.00      A120  
ATOM   2266  HA  VAL A 143      -7.983 -13.612 121.466  0.00  0.00      A120  
ATOM   2267  CB  VAL A 143      -9.360 -12.358 122.491  0.00  0.00      A120  
ATOM   2268  HB  VAL A 143      -8.615 -12.253 123.308  0.00  0.00      A120  
ATOM   2269  CG1 VAL A 143      -9.015 -11.131 121.714  0.00  0.00      A120  
ATOM   2270 HG11 VAL A 143      -9.322 -10.324 122.413  0.00  0.00      A120  
ATOM   2271 HG12 VAL A 143      -9.637 -10.950 120.811  0.00  0.00      A120  
ATOM   2272 HG13 VAL A 143      -7.934 -11.052 121.472  0.00  0.00      A120  
ATOM   2273  CG2 VAL A 143     -10.711 -12.353 123.105  0.00  0.00      A120  
ATOM   2274 HG21 VAL A 143     -11.022 -11.412 123.606  0.00  0.00      A120  
ATOM   2275 HG22 VAL A 143     -10.800 -13.247 123.759  0.00  0.00      A120  
ATOM   2276 HG23 VAL A 143     -11.315 -12.604 122.207  0.00  0.00      A120  
ATOM   2277  C   VAL A 143      -9.170 -14.869 122.617  0.00  0.00      A120  
ATOM   2278  O   VAL A 143     -10.235 -15.416 122.867  0.00  0.00      A120  
ATOM   2279  N   VAL A 144      -8.070 -15.416 123.065  0.00  0.00      A120  
ATOM   2280  HN  VAL A 144      -7.166 -15.001 123.004  0.00  0.00      A120  
ATOM   2281  CA  VAL A 144      -8.047 -16.649 123.884  0.00  0.00      A120  
ATOM   2282  HA  VAL A 144      -9.031 -16.999 124.158  0.00  0.00      A120  
ATOM   2283  CB  VAL A 144      -7.434 -17.804 123.074  0.00  0.00      A120  
ATOM   2284  HB  VAL A 144      -7.339 -18.709 123.711  0.00  0.00      A120  
ATOM   2285  CG1 VAL A 144      -8.463 -18.274 122.039  0.00  0.00      A120  
ATOM   2286 HG11 VAL A 144      -8.894 -17.408 121.494  0.00  0.00      A120  
ATOM   2287 HG12 VAL A 144      -9.325 -18.683 122.609  0.00  0.00      A120  
ATOM   2288 HG13 VAL A 144      -7.988 -19.061 121.414  0.00  0.00      A120  
ATOM   2289  CG2 VAL A 144      -6.047 -17.549 122.479  0.00  0.00      A120  
ATOM   2290 HG21 VAL A 144      -5.971 -16.684 121.785  0.00  0.00      A120  
ATOM   2291 HG22 VAL A 144      -5.724 -18.450 121.916  0.00  0.00      A120  
ATOM   2292 HG23 VAL A 144      -5.278 -17.480 123.278  0.00  0.00      A120  
ATOM   2293  C   VAL A 144      -7.392 -16.436 125.222  0.00  0.00      A120  
ATOM   2294  O   VAL A 144      -6.472 -15.624 125.356  0.00  0.00      A120  
ATOM   2295  N   GLN A 145      -7.787 -17.142 126.270  0.00  0.00      A120  
ATOM   2296  HN  GLN A 145      -8.634 -17.655 126.157  0.00  0.00      A120  
ATOM   2297  CA  GLN A 145      -7.095 -17.263 127.504  0.00  0.00      A120  
ATOM   2298  HA  GLN A 145      -6.910 -16.278 127.907  0.00  0.00      A120  
ATOM   2299  CB  GLN A 145      -8.048 -18.010 128.537  0.00  0.00      A120  
ATOM   2300  HB1 GLN A 145      -8.128 -19.050 128.153  0.00  0.00      A120  
ATOM   2301  HB2 GLN A 145      -8.956 -17.438 128.248  0.00  0.00      A120  
ATOM   2302  CG  GLN A 145      -7.741 -17.784 130.049  0.00  0.00      A120  
ATOM   2303  HG1 GLN A 145      -7.582 -16.701 130.235  0.00  0.00      A120  
ATOM   2304  HG2 GLN A 145      -6.867 -18.350 130.436  0.00  0.00      A120  
ATOM   2305  CD  GLN A 145      -8.807 -18.401 130.975  0.00  0.00      A120  
ATOM   2306  OE1 GLN A 145      -9.801 -19.049 130.587  0.00  0.00      A120  
ATOM   2307  NE2 GLN A 145      -8.573 -18.324 132.338  0.00  0.00      A120  
ATOM   2308 HE21 GLN A 145      -7.634 -18.089 132.589  0.00  0.00      A120  
ATOM   2309 HE22 GLN A 145      -9.291 -18.723 132.909  0.00  0.00      A120  
ATOM   2310  C   GLN A 145      -5.665 -17.930 127.507  0.00  0.00      A120  
ATOM   2311  O   GLN A 145      -5.444 -18.787 126.654  0.00  0.00      A120  
ATOM   2312  N   ILE A 146      -4.765 -17.534 128.362  0.00  0.00      A120  
ATOM   2313  HN  ILE A 146      -4.815 -16.830 129.066  0.00  0.00      A120  
ATOM   2314  CA  ILE A 146      -3.479 -18.112 128.682  0.00  0.00      A120  
ATOM   2315  HA  ILE A 146      -3.658 -19.164 128.512  0.00  0.00      A120  
ATOM   2316  CB  ILE A 146      -2.332 -17.444 127.900  0.00  0.00      A120  
ATOM   2317  HB  ILE A 146      -2.625 -17.485 126.829  0.00  0.00      A120  
ATOM   2318  CG2 ILE A 146      -2.223 -15.958 128.273  0.00  0.00      A120  
ATOM   2319 HG21 ILE A 146      -1.697 -15.950 129.251  0.00  0.00      A120  
ATOM   2320 HG22 ILE A 146      -3.221 -15.469 128.279  0.00  0.00      A120  
ATOM   2321 HG23 ILE A 146      -1.718 -15.442 127.428  0.00  0.00      A120  
ATOM   2322  CG1 ILE A 146      -0.981 -18.170 127.906  0.00  0.00      A120  
ATOM   2323 HG11 ILE A 146      -0.445 -18.027 128.869  0.00  0.00      A120  
ATOM   2324 HG12 ILE A 146      -0.293 -17.815 127.110  0.00  0.00      A120  
ATOM   2325  CD  ILE A 146      -1.075 -19.689 127.723  0.00  0.00      A120  
ATOM   2326  HD1 ILE A 146      -1.697 -20.126 128.533  0.00  0.00      A120  
ATOM   2327  HD2 ILE A 146      -0.089 -20.200 127.684  0.00  0.00      A120  
ATOM   2328  HD3 ILE A 146      -1.625 -19.927 126.788  0.00  0.00      A120  
ATOM   2329  C   ILE A 146      -3.228 -17.943 130.177  0.00  0.00      A120  
ATOM   2330  O   ILE A 146      -3.689 -16.895 130.698  0.00  0.00      A120  
ATOM   2331  N   ASN A 147      -2.798 -19.037 130.806  0.00  0.00      A120  
ATOM   2332  HN  ASN A 147      -2.655 -19.868 130.273  0.00  0.00      A120  
ATOM   2333  CA  ASN A 147      -2.495 -19.131 132.196  0.00  0.00      A120  
ATOM   2334  HA  ASN A 147      -2.445 -18.150 132.646  0.00  0.00      A120  
ATOM   2335  CB  ASN A 147      -3.419 -20.094 132.936  0.00  0.00      A120  
ATOM   2336  HB1 ASN A 147      -3.463 -21.091 132.448  0.00  0.00      A120  
ATOM   2337  HB2 ASN A 147      -4.435 -19.649 132.872  0.00  0.00      A120  
ATOM   2338  CG  ASN A 147      -2.992 -20.205 134.432  0.00  0.00      A120  
ATOM   2339  OD1 ASN A 147      -3.184 -19.318 135.277  0.00  0.00      A120  
ATOM   2340  ND2 ASN A 147      -2.499 -21.429 134.771  0.00  0.00      A120  
ATOM   2341 HD21 ASN A 147      -2.380 -21.592 135.750  0.00  0.00      A120  
ATOM   2342 HD22 ASN A 147      -2.143 -21.954 133.998  0.00  0.00      A120  
ATOM   2343  C   ASN A 147      -1.054 -19.625 132.128  0.00  0.00      A120  
ATOM   2344  O   ASN A 147      -0.842 -20.824 131.981  0.00  0.00      A120  
ATOM   2345  N   GLU A 148      -0.098 -18.692 132.236  0.00  0.00      A120  
ATOM   2346  HN  GLU A 148      -0.324 -17.721 132.228  0.00  0.00      A120  
ATOM   2347  CA  GLU A 148       1.326 -18.958 132.244  0.00  0.00      A120  
ATOM   2348  HA  GLU A 148       1.602 -19.526 131.368  0.00  0.00      A120  
ATOM   2349  CB  GLU A 148       2.064 -17.596 132.075  0.00  0.00      A120  
ATOM   2350  HB1 GLU A 148       1.855 -16.832 132.854  0.00  0.00      A120  
ATOM   2351  HB2 GLU A 148       1.658 -17.115 131.160  0.00  0.00      A120  
ATOM   2352  CG  GLU A 148       3.623 -17.828 131.912  0.00  0.00      A120  
ATOM   2353  HG1 GLU A 148       3.851 -18.668 131.221  0.00  0.00      A120  
ATOM   2354  HG2 GLU A 148       4.098 -18.006 132.901  0.00  0.00      A120  
ATOM   2355  CD  GLU A 148       4.201 -16.528 131.290  0.00  0.00      A120  
ATOM   2356  OE1 GLU A 148       4.862 -16.446 130.241  0.00  0.00      A120  
ATOM   2357  OE2 GLU A 148       3.908 -15.490 131.924  0.00  0.00      A120  
ATOM   2358  C   GLU A 148       1.831 -19.669 133.522  0.00  0.00      A120  
ATOM   2359  O   GLU A 148       2.697 -20.529 133.476  0.00  0.00      A120  
ATOM   2360  N   ASN A 149       1.323 -19.325 134.724  0.00  0.00      A120  
ATOM   2361  HN  ASN A 149       0.617 -18.622 134.765  0.00  0.00      A120  
ATOM   2362  CA  ASN A 149       1.617 -20.098 135.912  0.00  0.00      A120  
ATOM   2363  HA  ASN A 149       2.680 -20.292 135.911  0.00  0.00      A120  
ATOM   2364  CB  ASN A 149       1.190 -19.279 137.161  0.00  0.00      A120  
ATOM   2365  HB1 ASN A 149       1.237 -19.759 138.162  0.00  0.00      A120  
ATOM   2366  HB2 ASN A 149       0.138 -18.970 136.978  0.00  0.00      A120  
ATOM   2367  CG  ASN A 149       2.040 -18.030 137.264  0.00  0.00      A120  
ATOM   2368  OD1 ASN A 149       3.113 -17.968 136.717  0.00  0.00      A120  
ATOM   2369  ND2 ASN A 149       1.477 -17.134 138.080  0.00  0.00      A120  
ATOM   2370 HD21 ASN A 149       2.063 -16.380 138.377  0.00  0.00      A120  
ATOM   2371 HD22 ASN A 149       0.633 -17.243 138.605  0.00  0.00      A120  
ATOM   2372  C   ASN A 149       1.156 -21.563 135.876  0.00  0.00      A120  
ATOM   2373  O   ASN A 149       0.016 -21.934 135.613  0.00  0.00      A120  
ATOM   2374  N   GLN A 150       2.079 -22.497 136.150  0.00  0.00      A120  
ATOM   2375  HN  GLN A 150       3.018 -22.246 136.373  0.00  0.00      A120  
ATOM   2376  CA  GLN A 150       1.850 -23.956 136.268  0.00  0.00      A120  
ATOM   2377  HA  GLN A 150       1.367 -24.185 135.329  0.00  0.00      A120  
ATOM   2378  CB  GLN A 150       3.141 -24.754 136.182  0.00  0.00      A120  
ATOM   2379  HB1 GLN A 150       2.863 -25.829 136.130  0.00  0.00      A120  
ATOM   2380  HB2 GLN A 150       3.808 -24.451 137.017  0.00  0.00      A120  
ATOM   2381  CG  GLN A 150       3.920 -24.427 134.910  0.00  0.00      A120  
ATOM   2382  HG1 GLN A 150       4.378 -23.415 134.896  0.00  0.00      A120  
ATOM   2383  HG2 GLN A 150       3.265 -24.421 134.013  0.00  0.00      A120  
ATOM   2384  CD  GLN A 150       5.085 -25.467 134.682  0.00  0.00      A120  
ATOM   2385  OE1 GLN A 150       6.227 -24.984 134.601  0.00  0.00      A120  
ATOM   2386  NE2 GLN A 150       4.738 -26.732 134.401  0.00  0.00      A120  
ATOM   2387 HE21 GLN A 150       5.341 -27.520 134.276  0.00  0.00      A120  
ATOM   2388 HE22 GLN A 150       3.764 -26.944 134.326  0.00  0.00      A120  
ATOM   2389  C   GLN A 150       1.000 -24.458 137.374  0.00  0.00      A120  
ATOM   2390  O   GLN A 150       1.044 -24.010 138.532  0.00  0.00      A120  
ATOM   2391  N   GLY A 151       0.237 -25.532 137.065  0.00  0.00      A120  
ATOM   2392  HN  GLY A 151       0.254 -25.886 136.133  0.00  0.00      A120  
ATOM   2393  CA  GLY A 151      -0.872 -25.969 137.878  0.00  0.00      A120  
ATOM   2394  HA1 GLY A 151      -0.496 -25.971 138.890  0.00  0.00      A120  
ATOM   2395  HA2 GLY A 151      -1.153 -26.904 137.417  0.00  0.00      A120  
ATOM   2396  C   GLY A 151      -2.124 -25.101 137.950  0.00  0.00      A120  
ATOM   2397  O   GLY A 151      -2.364 -24.155 137.170  0.00  0.00      A120  
ATOM   2398  N   ASN A 152      -3.031 -25.552 138.783  0.00  0.00      A120  
ATOM   2399  HN  ASN A 152      -2.882 -26.374 139.328  0.00  0.00      A120  
ATOM   2400  CA  ASN A 152      -4.303 -25.024 139.008  0.00  0.00      A120  
ATOM   2401  HA  ASN A 152      -4.883 -24.858 138.113  0.00  0.00      A120  
ATOM   2402  CB  ASN A 152      -5.245 -25.929 139.875  0.00  0.00      A120  
ATOM   2403  HB1 ASN A 152      -6.246 -25.447 139.895  0.00  0.00      A120  
ATOM   2404  HB2 ASN A 152      -4.979 -26.043 140.948  0.00  0.00      A120  
ATOM   2405  CG  ASN A 152      -5.467 -27.161 139.107  0.00  0.00      A120  
ATOM   2406  OD1 ASN A 152      -5.645 -27.165 137.847  0.00  0.00      A120  
ATOM   2407  ND2 ASN A 152      -5.441 -28.372 139.685  0.00  0.00      A120  
ATOM   2408 HD21 ASN A 152      -5.404 -29.171 139.085  0.00  0.00      A120  
ATOM   2409 HD22 ASN A 152      -5.266 -28.514 140.660  0.00  0.00      A120  
ATOM   2410  C   ASN A 152      -4.218 -23.670 139.642  0.00  0.00      A120  
ATOM   2411  O   ASN A 152      -3.626 -23.490 140.701  0.00  0.00      A120  
ATOM   2412  N   ARG A 153      -4.758 -22.532 139.016  0.00  0.00      A120  
ATOM   2413  HN  ARG A 153      -5.158 -22.709 138.120  0.00  0.00      A120  
ATOM   2414  CA  ARG A 153      -4.709 -21.207 139.537  0.00  0.00      A120  
ATOM   2415  HA  ARG A 153      -4.678 -21.308 140.612  0.00  0.00      A120  
ATOM   2416  CB  ARG A 153      -3.645 -20.355 138.845  0.00  0.00      A120  
ATOM   2417  HB1 ARG A 153      -3.677 -19.335 139.283  0.00  0.00      A120  
ATOM   2418  HB2 ARG A 153      -3.919 -20.278 137.771  0.00  0.00      A120  
ATOM   2419  CG  ARG A 153      -2.195 -20.896 138.791  0.00  0.00      A120  
ATOM   2420  HG1 ARG A 153      -1.630 -20.227 138.107  0.00  0.00      A120  
ATOM   2421  HG2 ARG A 153      -2.008 -21.899 138.353  0.00  0.00      A120  
ATOM   2422  CD  ARG A 153      -1.456 -20.807 140.143  0.00  0.00      A120  
ATOM   2423  HD1 ARG A 153      -2.121 -21.324 140.868  0.00  0.00      A120  
ATOM   2424  HD2 ARG A 153      -1.319 -19.721 140.337  0.00  0.00      A120  
ATOM   2425  NE  ARG A 153      -0.169 -21.568 139.992  0.00  0.00      A120  
ATOM   2426  HE  ARG A 153      -0.056 -22.187 139.215  0.00  0.00      A120  
ATOM   2427  CZ  ARG A 153       0.720 -21.731 140.956  0.00  0.00      A120  
ATOM   2428  NH1 ARG A 153       0.848 -20.880 141.931  0.00  0.00      A120  
ATOM   2429 HH11 ARG A 153       0.226 -20.106 142.053  0.00  0.00      A120  
ATOM   2430 HH12 ARG A 153       1.339 -21.182 142.748  0.00  0.00      A120  
ATOM   2431  NH2 ARG A 153       1.600 -22.714 140.835  0.00  0.00      A120  
ATOM   2432 HH21 ARG A 153       1.407 -23.360 140.096  0.00  0.00      A120  
ATOM   2433 HH22 ARG A 153       2.406 -22.756 141.425  0.00  0.00      A120  
ATOM   2434  C   ARG A 153      -6.076 -20.637 139.379  0.00  0.00      A120  
ATOM   2435  O   ARG A 153      -6.694 -20.604 138.277  0.00  0.00      A120  
ATOM   2436  N   SER A 154      -6.704 -20.096 140.436  0.00  0.00      A120  
ATOM   2437  HN  SER A 154      -6.164 -20.162 141.272  0.00  0.00      A120  
ATOM   2438  CA  SER A 154      -8.047 -19.514 140.521  0.00  0.00      A120  
ATOM   2439  HA  SER A 154      -8.782 -20.262 140.264  0.00  0.00      A120  
ATOM   2440  CB  SER A 154      -8.329 -18.969 141.924  0.00  0.00      A120  
ATOM   2441  HB1 SER A 154      -9.310 -18.456 142.019  0.00  0.00      A120  
ATOM   2442  HB2 SER A 154      -7.581 -18.162 142.075  0.00  0.00      A120  
ATOM   2443  OG  SER A 154      -8.270 -19.888 142.962  0.00  0.00      A120  
ATOM   2444  HG1 SER A 154      -7.359 -20.188 142.929  0.00  0.00      A120  
ATOM   2445  C   SER A 154      -8.260 -18.415 139.497  0.00  0.00      A120  
ATOM   2446  O   SER A 154      -9.286 -18.290 138.866  0.00  0.00      A120  
ATOM   2447  N   ASN A 155      -7.269 -17.511 139.342  0.00  0.00      A120  
ATOM   2448  HN  ASN A 155      -6.477 -17.667 139.927  0.00  0.00      A120  
ATOM   2449  CA  ASN A 155      -7.260 -16.257 138.584  0.00  0.00      A120  
ATOM   2450  HA  ASN A 155      -6.521 -15.572 138.975  0.00  0.00      A120  
ATOM   2451  CB  ASN A 155      -7.023 -16.427 137.063  0.00  0.00      A120  
ATOM   2452  HB1 ASN A 155      -7.078 -15.369 136.728  0.00  0.00      A120  
ATOM   2453  HB2 ASN A 155      -7.843 -17.041 136.633  0.00  0.00      A120  
ATOM   2454  CG  ASN A 155      -5.716 -17.144 136.945  0.00  0.00      A120  
ATOM   2455  OD1 ASN A 155      -4.737 -16.947 137.698  0.00  0.00      A120  
ATOM   2456  ND2 ASN A 155      -5.804 -18.018 135.928  0.00  0.00      A120  
ATOM   2457 HD21 ASN A 155      -6.680 -18.257 135.510  0.00  0.00      A120  
ATOM   2458 HD22 ASN A 155      -4.922 -18.381 135.629  0.00  0.00      A120  
ATOM   2459  C   ASN A 155      -8.512 -15.404 138.839  0.00  0.00      A120  
ATOM   2460  O   ASN A 155      -9.351 -15.172 137.973  0.00  0.00      A120  
ATOM   2461  N   ASN A 156      -8.636 -14.780 140.070  0.00  0.00      A120  
ATOM   2462  HN  ASN A 156      -7.819 -14.906 140.627  0.00  0.00      A120  
ATOM   2463  CA  ASN A 156      -9.777 -14.055 140.508  0.00  0.00      A120  
ATOM   2464  HA  ASN A 156     -10.640 -14.627 140.202  0.00  0.00      A120  
ATOM   2465  CB  ASN A 156      -9.730 -13.854 142.020  0.00  0.00      A120  
ATOM   2466  HB1 ASN A 156     -10.663 -13.351 142.354  0.00  0.00      A120  
ATOM   2467  HB2 ASN A 156      -9.014 -13.081 142.371  0.00  0.00      A120  
ATOM   2468  CG  ASN A 156      -9.584 -15.207 142.677  0.00  0.00      A120  
ATOM   2469  OD1 ASN A 156      -8.545 -15.743 142.663  0.00  0.00      A120  
ATOM   2470  ND2 ASN A 156     -10.616 -15.691 143.440  0.00  0.00      A120  
ATOM   2471 HD21 ASN A 156     -10.429 -16.606 143.796  0.00  0.00      A120  
ATOM   2472 HD22 ASN A 156     -11.459 -15.156 143.506  0.00  0.00      A120  
ATOM   2473  C   ASN A 156      -9.863 -12.726 139.780  0.00  0.00      A120  
ATOM   2474  O   ASN A 156      -8.827 -12.214 139.363  0.00  0.00      A120  
ATOM   2475  N   SER A 157     -11.093 -12.184 139.453  0.00  0.00      A120  
ATOM   2476  HN  SER A 157     -11.863 -12.791 139.634  0.00  0.00      A120  
ATOM   2477  CA  SER A 157     -11.426 -11.056 138.565  0.00  0.00      A120  
ATOM   2478  HA  SER A 157     -12.497 -11.054 138.703  0.00  0.00      A120  
ATOM   2479  CB  SER A 157     -10.990  -9.667 139.142  0.00  0.00      A120  
ATOM   2480  HB1 SER A 157      -9.882  -9.634 139.070  0.00  0.00      A120  
ATOM   2481  HB2 SER A 157     -11.217  -9.625 140.229  0.00  0.00      A120  
ATOM   2482  OG  SER A 157     -11.421  -8.499 138.397  0.00  0.00      A120  
ATOM   2483  HG1 SER A 157     -12.308  -8.364 138.737  0.00  0.00      A120  
ATOM   2484  C   SER A 157     -11.059 -11.302 137.093  0.00  0.00      A120  
ATOM   2485  O   SER A 157     -11.115 -12.452 136.651  0.00  0.00      A120  
ATOM   2486  N   ASN A 158     -10.722 -10.253 136.324  0.00  0.00      A120  
ATOM   2487  HN  ASN A 158     -10.819  -9.325 136.678  0.00  0.00      A120  
ATOM   2488  CA  ASN A 158     -10.147 -10.476 134.995  0.00  0.00      A120  
ATOM   2489  HA  ASN A 158     -10.990 -10.728 134.368  0.00  0.00      A120  
ATOM   2490  CB  ASN A 158      -9.651  -9.115 134.499  0.00  0.00      A120  
ATOM   2491  HB1 ASN A 158      -9.077  -9.099 133.548  0.00  0.00      A120  
ATOM   2492  HB2 ASN A 158      -8.856  -8.924 135.252  0.00  0.00      A120  
ATOM   2493  CG  ASN A 158     -10.608  -7.882 134.501  0.00  0.00      A120  
ATOM   2494  OD1 ASN A 158     -11.650  -7.917 135.153  0.00  0.00      A120  
ATOM   2495  ND2 ASN A 158     -10.263  -6.871 133.670  0.00  0.00      A120  
ATOM   2496 HD21 ASN A 158      -9.509  -6.914 133.014  0.00  0.00      A120  
ATOM   2497 HD22 ASN A 158     -10.533  -5.941 133.918  0.00  0.00      A120  
ATOM   2498  C   ASN A 158      -9.021 -11.551 134.746  0.00  0.00      A120  
ATOM   2499  O   ASN A 158      -8.053 -11.764 135.558  0.00  0.00      A120  
ATOM   2500  N   LYS A 159      -9.278 -12.264 133.615  0.00  0.00      A120  
ATOM   2501  HN  LYS A 159     -10.064 -12.131 133.016  0.00  0.00      A120  
ATOM   2502  CA  LYS A 159      -8.321 -13.295 133.167  0.00  0.00      A120  
ATOM   2503  HA  LYS A 159      -7.630 -13.521 133.965  0.00  0.00      A120  
ATOM   2504  CB  LYS A 159      -9.041 -14.503 132.507  0.00  0.00      A120  
ATOM   2505  HB1 LYS A 159      -8.281 -15.106 131.965  0.00  0.00      A120  
ATOM   2506  HB2 LYS A 159      -9.899 -14.281 131.837  0.00  0.00      A120  
ATOM   2507  CG  LYS A 159      -9.651 -15.524 133.476  0.00  0.00      A120  
ATOM   2508  HG1 LYS A 159      -8.811 -15.974 134.046  0.00  0.00      A120  
ATOM   2509  HG2 LYS A 159     -10.103 -16.370 132.914  0.00  0.00      A120  
ATOM   2510  CD  LYS A 159     -10.739 -14.986 134.306  0.00  0.00      A120  
ATOM   2511  HD1 LYS A 159     -11.582 -14.715 133.636  0.00  0.00      A120  
ATOM   2512  HD2 LYS A 159     -10.348 -14.110 134.868  0.00  0.00      A120  
ATOM   2513  CE  LYS A 159     -11.268 -15.971 135.365  0.00  0.00      A120  
ATOM   2514  HE1 LYS A 159     -10.409 -16.578 135.721  0.00  0.00      A120  
ATOM   2515  HE2 LYS A 159     -12.051 -16.643 134.954  0.00  0.00      A120  
ATOM   2516  NZ  LYS A 159     -11.765 -15.227 136.535  0.00  0.00      A120  
ATOM   2517  HZ1 LYS A 159     -11.083 -14.528 136.894  0.00  0.00      A120  
ATOM   2518  HZ2 LYS A 159     -11.951 -15.887 137.317  0.00  0.00      A120  
ATOM   2519  HZ3 LYS A 159     -12.639 -14.705 136.320  0.00  0.00      A120  
ATOM   2520  C   LYS A 159      -7.347 -12.791 132.151  0.00  0.00      A120  
ATOM   2521  O   LYS A 159      -7.702 -11.911 131.327  0.00  0.00      A120  
ATOM   2522  N   GLU A 160      -6.098 -13.264 132.175  0.00  0.00      A120  
ATOM   2523  HN  GLU A 160      -5.760 -13.807 132.940  0.00  0.00      A120  
ATOM   2524  CA  GLU A 160      -5.117 -13.097 131.247  0.00  0.00      A120  
ATOM   2525  HA  GLU A 160      -4.980 -12.041 131.066  0.00  0.00      A120  
ATOM   2526  CB  GLU A 160      -3.763 -13.596 131.754  0.00  0.00      A120  
ATOM   2527  HB1 GLU A 160      -3.163 -13.861 130.857  0.00  0.00      A120  
ATOM   2528  HB2 GLU A 160      -3.973 -14.577 132.233  0.00  0.00      A120  
ATOM   2529  CG  GLU A 160      -2.936 -12.701 132.781  0.00  0.00      A120  
ATOM   2530  HG1 GLU A 160      -3.580 -12.466 133.656  0.00  0.00      A120  
ATOM   2531  HG2 GLU A 160      -2.512 -11.741 132.416  0.00  0.00      A120  
ATOM   2532  CD  GLU A 160      -1.714 -13.291 133.329  0.00  0.00      A120  
ATOM   2533  OE1 GLU A 160      -0.635 -12.695 133.250  0.00  0.00      A120  
ATOM   2534  OE2 GLU A 160      -1.791 -14.367 133.941  0.00  0.00      A120  
ATOM   2535  C   GLU A 160      -5.444 -13.729 129.881  0.00  0.00      A120  
ATOM   2536  O   GLU A 160      -5.622 -14.927 129.707  0.00  0.00      A120  
ATOM   2537  N   TYR A 161      -5.565 -12.925 128.819  0.00  0.00      A120  
ATOM   2538  HN  TYR A 161      -5.461 -11.944 128.962  0.00  0.00      A120  
ATOM   2539  CA  TYR A 161      -5.908 -13.365 127.470  0.00  0.00      A120  
ATOM   2540  HA  TYR A 161      -5.835 -14.436 127.354  0.00  0.00      A120  
ATOM   2541  CB  TYR A 161      -7.307 -12.830 127.088  0.00  0.00      A120  
ATOM   2542  HB1 TYR A 161      -7.351 -12.562 126.011  0.00  0.00      A120  
ATOM   2543  HB2 TYR A 161      -7.305 -11.823 127.557  0.00  0.00      A120  
ATOM   2544  CG  TYR A 161      -8.596 -13.605 127.428  0.00  0.00      A120  
ATOM   2545  CD1 TYR A 161      -8.848 -14.274 128.626  0.00  0.00      A120  
ATOM   2546  HD1 TYR A 161      -8.080 -14.240 129.384  0.00  0.00      A120  
ATOM   2547  CE1 TYR A 161      -9.998 -14.951 128.830  0.00  0.00      A120  
ATOM   2548  HE1 TYR A 161     -10.225 -15.308 129.823  0.00  0.00      A120  
ATOM   2549  CZ  TYR A 161     -10.914 -15.049 127.778  0.00  0.00      A120  
ATOM   2550  OH  TYR A 161     -12.077 -15.774 127.987  0.00  0.00      A120  
ATOM   2551  HH  TYR A 161     -11.797 -16.544 128.487  0.00  0.00      A120  
ATOM   2552  CD2 TYR A 161      -9.398 -13.815 126.369  0.00  0.00      A120  
ATOM   2553  HD2 TYR A 161      -9.301 -13.235 125.463  0.00  0.00      A120  
ATOM   2554  CE2 TYR A 161     -10.583 -14.487 126.514  0.00  0.00      A120  
ATOM   2555  HE2 TYR A 161     -11.398 -14.553 125.808  0.00  0.00      A120  
ATOM   2556  C   TYR A 161      -4.968 -12.718 126.480  0.00  0.00      A120  
ATOM   2557  O   TYR A 161      -4.236 -11.822 126.801  0.00  0.00      A120  
ATOM   2558  N   ARG A 162      -4.834 -13.328 125.264  0.00  0.00      A120  
ATOM   2559  HN  ARG A 162      -5.337 -14.156 125.031  0.00  0.00      A120  
ATOM   2560  CA  ARG A 162      -3.945 -12.879 124.333  0.00  0.00      A120  
ATOM   2561  HA  ARG A 162      -3.813 -11.808 124.381  0.00  0.00      A120  
ATOM   2562  CB  ARG A 162      -2.589 -13.613 124.422  0.00  0.00      A120  
ATOM   2563  HB1 ARG A 162      -2.201 -13.414 125.444  0.00  0.00      A120  
ATOM   2564  HB2 ARG A 162      -1.947 -13.160 123.636  0.00  0.00      A120  
ATOM   2565  CG  ARG A 162      -2.561 -15.135 124.402  0.00  0.00      A120  
ATOM   2566  HG1 ARG A 162      -3.085 -15.497 123.492  0.00  0.00      A120  
ATOM   2567  HG2 ARG A 162      -3.017 -15.488 125.351  0.00  0.00      A120  
ATOM   2568  CD  ARG A 162      -1.079 -15.785 124.348  0.00  0.00      A120  
ATOM   2569  HD1 ARG A 162      -1.139 -16.894 124.381  0.00  0.00      A120  
ATOM   2570  HD2 ARG A 162      -0.456 -15.364 125.166  0.00  0.00      A120  
ATOM   2571  NE  ARG A 162      -0.432 -15.383 123.110  0.00  0.00      A120  
ATOM   2572  HE  ARG A 162      -0.898 -14.912 122.361  0.00  0.00      A120  
ATOM   2573  CZ  ARG A 162       0.791 -15.868 122.698  0.00  0.00      A120  
ATOM   2574  NH1 ARG A 162       1.652 -16.514 123.416  0.00  0.00      A120  
ATOM   2575 HH11 ARG A 162       1.555 -16.319 124.392  0.00  0.00      A120  
ATOM   2576 HH12 ARG A 162       2.564 -16.648 123.028  0.00  0.00      A120  
ATOM   2577  NH2 ARG A 162       1.162 -15.680 121.411  0.00  0.00      A120  
ATOM   2578 HH21 ARG A 162       0.475 -15.316 120.781  0.00  0.00      A120  
ATOM   2579 HH22 ARG A 162       1.943 -16.122 120.971  0.00  0.00      A120  
ATOM   2580  C   ARG A 162      -4.619 -13.097 122.975  0.00  0.00      A120  
ATOM   2581  O   ARG A 162      -5.224 -14.127 122.714  0.00  0.00      A120  
ATOM   2582  N   LEU A 163      -4.481 -12.079 122.087  0.00  0.00      A120  
ATOM   2583  HN  LEU A 163      -3.968 -11.262 122.340  0.00  0.00      A120  
ATOM   2584  CA  LEU A 163      -5.150 -12.083 120.787  0.00  0.00      A120  
ATOM   2585  HA  LEU A 163      -6.191 -12.325 120.945  0.00  0.00      A120  
ATOM   2586  CB  LEU A 163      -5.098 -10.694 120.276  0.00  0.00      A120  
ATOM   2587  HB1 LEU A 163      -4.062 -10.328 120.111  0.00  0.00      A120  
ATOM   2588  HB2 LEU A 163      -5.440 -10.004 121.077  0.00  0.00      A120  
ATOM   2589  CG  LEU A 163      -6.009 -10.395 119.007  0.00  0.00      A120  
ATOM   2590  HG  LEU A 163      -7.063 -10.665 119.231  0.00  0.00      A120  
ATOM   2591  CD1 LEU A 163      -5.810  -8.926 118.547  0.00  0.00      A120  
ATOM   2592 HD11 LEU A 163      -6.024  -8.300 119.438  0.00  0.00      A120  
ATOM   2593 HD12 LEU A 163      -6.609  -8.707 117.807  0.00  0.00      A120  
ATOM   2594 HD13 LEU A 163      -4.783  -8.780 118.149  0.00  0.00      A120  
ATOM   2595  CD2 LEU A 163      -5.769 -11.185 117.740  0.00  0.00      A120  
ATOM   2596 HD21 LEU A 163      -4.698 -11.178 117.445  0.00  0.00      A120  
ATOM   2597 HD22 LEU A 163      -6.411 -10.721 116.960  0.00  0.00      A120  
ATOM   2598 HD23 LEU A 163      -6.133 -12.231 117.831  0.00  0.00      A120  
ATOM   2599  C   LEU A 163      -4.500 -13.210 119.932  0.00  0.00      A120  
ATOM   2600  O   LEU A 163      -3.333 -13.180 119.676  0.00  0.00      A120  
ATOM   2601  N   ILE A 164      -5.298 -14.193 119.454  0.00  0.00      A120  
ATOM   2602  HN  ILE A 164      -6.293 -14.127 119.445  0.00  0.00      A120  
ATOM   2603  CA  ILE A 164      -4.770 -15.470 118.982  0.00  0.00      A120  
ATOM   2604  HA  ILE A 164      -4.251 -15.891 119.830  0.00  0.00      A120  
ATOM   2605  CB  ILE A 164      -5.859 -16.479 118.601  0.00  0.00      A120  
ATOM   2606  HB  ILE A 164      -6.505 -16.664 119.485  0.00  0.00      A120  
ATOM   2607  CG2 ILE A 164      -6.828 -16.058 117.495  0.00  0.00      A120  
ATOM   2608 HG21 ILE A 164      -7.707 -16.727 117.378  0.00  0.00      A120  
ATOM   2609 HG22 ILE A 164      -6.372 -16.082 116.482  0.00  0.00      A120  
ATOM   2610 HG23 ILE A 164      -7.198 -15.024 117.664  0.00  0.00      A120  
ATOM   2611  CG1 ILE A 164      -5.306 -17.840 118.260  0.00  0.00      A120  
ATOM   2612 HG11 ILE A 164      -4.881 -17.820 117.234  0.00  0.00      A120  
ATOM   2613 HG12 ILE A 164      -6.168 -18.535 118.171  0.00  0.00      A120  
ATOM   2614  CD  ILE A 164      -4.352 -18.501 119.185  0.00  0.00      A120  
ATOM   2615  HD1 ILE A 164      -5.022 -19.089 119.847  0.00  0.00      A120  
ATOM   2616  HD2 ILE A 164      -3.692 -17.830 119.776  0.00  0.00      A120  
ATOM   2617  HD3 ILE A 164      -3.660 -19.159 118.617  0.00  0.00      A120  
ATOM   2618  C   ILE A 164      -3.735 -15.296 117.917  0.00  0.00      A120  
ATOM   2619  O   ILE A 164      -2.750 -15.983 117.990  0.00  0.00      A120  
ATOM   2620  N   ASN A 165      -3.916 -14.498 116.919  0.00  0.00      A120  
ATOM   2621  HN  ASN A 165      -4.722 -13.960 116.684  0.00  0.00      A120  
ATOM   2622  CA  ASN A 165      -2.946 -14.564 115.809  0.00  0.00      A120  
ATOM   2623  HA  ASN A 165      -2.792 -15.623 115.668  0.00  0.00      A120  
ATOM   2624  CB  ASN A 165      -3.682 -14.013 114.578  0.00  0.00      A120  
ATOM   2625  HB1 ASN A 165      -3.047 -13.852 113.682  0.00  0.00      A120  
ATOM   2626  HB2 ASN A 165      -4.175 -13.059 114.865  0.00  0.00      A120  
ATOM   2627  CG  ASN A 165      -4.851 -14.875 114.112  0.00  0.00      A120  
ATOM   2628  OD1 ASN A 165      -5.819 -14.249 113.650  0.00  0.00      A120  
ATOM   2629  ND2 ASN A 165      -4.861 -16.240 114.376  0.00  0.00      A120  
ATOM   2630 HD21 ASN A 165      -3.981 -16.712 114.410  0.00  0.00      A120  
ATOM   2631 HD22 ASN A 165      -5.535 -16.833 113.935  0.00  0.00      A120  
ATOM   2632  C   ASN A 165      -1.625 -13.770 116.042  0.00  0.00      A120  
ATOM   2633  O   ASN A 165      -0.751 -13.815 115.144  0.00  0.00      A120  
ATOM   2634  N   CYS A 166      -1.381 -13.111 117.186  0.00  0.00      A120  
ATOM   2635  HN  CYS A 166      -2.045 -13.187 117.926  0.00  0.00      A120  
ATOM   2636  CA  CYS A 166      -0.220 -12.280 117.307  0.00  0.00      A120  
ATOM   2637  HA  CYS A 166      -0.276 -11.510 116.552  0.00  0.00      A120  
ATOM   2638  CB  CYS A 166      -0.189 -11.455 118.631  0.00  0.00      A120  
ATOM   2639  HB1 CYS A 166       0.767 -10.889 118.640  0.00  0.00      A120  
ATOM   2640  HB2 CYS A 166      -0.163 -12.140 119.505  0.00  0.00      A120  
ATOM   2641  SG  CYS A 166      -1.626 -10.312 118.750  0.00  0.00      A120  
ATOM   2642  C   CYS A 166       1.156 -12.935 117.093  0.00  0.00      A120  
ATOM   2643  O   CYS A 166       2.099 -12.323 116.674  0.00  0.00      A120  
ATOM   2644  N   ASN A 167       1.342 -14.217 117.422  0.00  0.00      A120  
ATOM   2645  HN  ASN A 167       0.535 -14.669 117.794  0.00  0.00      A120  
ATOM   2646  CA  ASN A 167       2.579 -14.891 117.164  0.00  0.00      A120  
ATOM   2647  HA  ASN A 167       3.346 -14.164 117.386  0.00  0.00      A120  
ATOM   2648  CB  ASN A 167       2.835 -16.088 118.141  0.00  0.00      A120  
ATOM   2649  HB1 ASN A 167       2.957 -15.486 119.067  0.00  0.00      A120  
ATOM   2650  HB2 ASN A 167       3.792 -16.593 117.886  0.00  0.00      A120  
ATOM   2651  CG  ASN A 167       1.653 -17.089 118.260  0.00  0.00      A120  
ATOM   2652  OD1 ASN A 167       0.471 -16.824 118.517  0.00  0.00      A120  
ATOM   2653  ND2 ASN A 167       1.954 -18.340 117.901  0.00  0.00      A120  
ATOM   2654 HD22 ASN A 167       2.916 -18.552 117.746  0.00  0.00      A120  
ATOM   2655  C   ASN A 167       2.843 -15.295 115.687  0.00  0.00      A120  
ATOM   2656  O   ASN A 167       3.976 -15.316 115.217  0.00  0.00      A120  
ATOM   2657  N   THR A 168       1.781 -15.610 114.865  0.00  0.00      A120  
ATOM   2658  HN  THR A 168       0.907 -15.492 115.331  0.00  0.00      A120  
ATOM   2659  CA  THR A 168       1.926 -16.042 113.443  0.00  0.00      A120  
ATOM   2660  HA  THR A 168       2.777 -16.705 113.411  0.00  0.00      A120  
ATOM   2661  CB  THR A 168       0.752 -16.873 113.096  0.00  0.00      A120  
ATOM   2662  HB  THR A 168      -0.184 -16.320 113.323  0.00  0.00      A120  
ATOM   2663  OG1 THR A 168       0.722 -17.982 113.959  0.00  0.00      A120  
ATOM   2664  HG1 THR A 168       0.382 -17.624 114.782  0.00  0.00      A120  
ATOM   2665  CG2 THR A 168       0.764 -17.363 111.707  0.00  0.00      A120  
ATOM   2666 HG21 THR A 168      -0.125 -18.008 111.542  0.00  0.00      A120  
ATOM   2667 HG22 THR A 168       1.677 -17.908 111.382  0.00  0.00      A120  
ATOM   2668 HG23 THR A 168       0.686 -16.474 111.046  0.00  0.00      A120  
ATOM   2669  C   THR A 168       2.144 -14.896 112.489  0.00  0.00      A120  
ATOM   2670  O   THR A 168       2.873 -14.976 111.518  0.00  0.00      A120  
ATOM   2671  N   SER A 169       1.483 -13.767 112.760  0.00  0.00      A120  
ATOM   2672  HN  SER A 169       0.902 -13.655 113.562  0.00  0.00      A120  
ATOM   2673  CA  SER A 169       1.384 -12.595 111.887  0.00  0.00      A120  
ATOM   2674  HA  SER A 169       2.284 -12.524 111.294  0.00  0.00      A120  
ATOM   2675  CB  SER A 169       0.069 -12.631 111.016  0.00  0.00      A120  
ATOM   2676  HB1 SER A 169      -0.045 -13.680 110.668  0.00  0.00      A120  
ATOM   2677  HB2 SER A 169       0.311 -12.032 110.112  0.00  0.00      A120  
ATOM   2678  OG  SER A 169      -1.138 -12.246 111.649  0.00  0.00      A120  
ATOM   2679  HG1 SER A 169      -1.096 -11.295 111.778  0.00  0.00      A120  
ATOM   2680  C   SER A 169       1.319 -11.359 112.758  0.00  0.00      A120  
ATOM   2681  O   SER A 169       1.192 -11.468 113.984  0.00  0.00      A120  
ATOM   2682  N   ALA A 170       1.370 -10.159 112.135  0.00  0.00      A120  
ATOM   2683  HN  ALA A 170       1.554 -10.081 111.158  0.00  0.00      A120  
ATOM   2684  CA  ALA A 170       1.096  -8.907 112.723  0.00  0.00      A120  
ATOM   2685  HA  ALA A 170       1.283  -9.044 113.778  0.00  0.00      A120  
ATOM   2686  CB  ALA A 170       2.113  -7.816 112.296  0.00  0.00      A120  
ATOM   2687  HB1 ALA A 170       3.141  -8.001 112.676  0.00  0.00      A120  
ATOM   2688  HB2 ALA A 170       1.897  -6.804 112.700  0.00  0.00      A120  
ATOM   2689  HB3 ALA A 170       2.079  -7.874 111.187  0.00  0.00      A120  
ATOM   2690  C   ALA A 170      -0.406  -8.597 112.494  0.00  0.00      A120  
ATOM   2691  O   ALA A 170      -1.146  -9.448 111.988  0.00  0.00      A120  
ATOM   2692  N   ILE A 171      -0.931  -7.398 113.025  0.00  0.00      A120  
ATOM   2693  HN  ILE A 171      -0.363  -6.729 113.498  0.00  0.00      A120  
ATOM   2694  CA  ILE A 171      -2.320  -6.999 112.766  0.00  0.00      A120  
ATOM   2695  HA  ILE A 171      -2.818  -7.734 112.151  0.00  0.00      A120  
ATOM   2696  CB  ILE A 171      -3.140  -7.203 114.040  0.00  0.00      A120  
ATOM   2697  HB  ILE A 171      -3.166  -8.305 114.172  0.00  0.00      A120  
ATOM   2698  CG2 ILE A 171      -2.279  -6.706 115.257  0.00  0.00      A120  
ATOM   2699 HG21 ILE A 171      -1.301  -7.223 115.349  0.00  0.00      A120  
ATOM   2700 HG22 ILE A 171      -2.779  -6.917 116.226  0.00  0.00      A120  
ATOM   2701 HG23 ILE A 171      -2.232  -5.626 114.998  0.00  0.00      A120  
ATOM   2702  CG1 ILE A 171      -4.631  -6.764 113.914  0.00  0.00      A120  
ATOM   2703 HG11 ILE A 171      -4.900  -5.707 113.704  0.00  0.00      A120  
ATOM   2704 HG12 ILE A 171      -5.089  -6.996 114.900  0.00  0.00      A120  
ATOM   2705  CD  ILE A 171      -5.272  -7.676 112.831  0.00  0.00      A120  
ATOM   2706  HD1 ILE A 171      -4.957  -8.739 112.902  0.00  0.00      A120  
ATOM   2707  HD2 ILE A 171      -5.191  -7.232 111.816  0.00  0.00      A120  
ATOM   2708  HD3 ILE A 171      -6.381  -7.655 112.894  0.00  0.00      A120  
ATOM   2709  C   ILE A 171      -2.450  -5.710 112.051  0.00  0.00      A120  
ATOM   2710  O   ILE A 171      -1.950  -4.726 112.608  0.00  0.00      A120  
ATOM   2711  N   THR A 172      -3.166  -5.548 110.932  0.00  0.00      A120  
ATOM   2712  HN  THR A 172      -3.588  -6.364 110.544  0.00  0.00      A120  
ATOM   2713  CA  THR A 172      -3.360  -4.293 110.237  0.00  0.00      A120  
ATOM   2714  HA  THR A 172      -2.945  -3.430 110.737  0.00  0.00      A120  
ATOM   2715  CB  THR A 172      -2.866  -4.254 108.797  0.00  0.00      A120  
ATOM   2716  HB  THR A 172      -3.534  -4.935 108.227  0.00  0.00      A120  
ATOM   2717  OG1 THR A 172      -1.517  -4.630 108.860  0.00  0.00      A120  
ATOM   2718  HG1 THR A 172      -1.492  -5.570 109.055  0.00  0.00      A120  
ATOM   2719  CG2 THR A 172      -2.906  -2.890 108.221  0.00  0.00      A120  
ATOM   2720 HG21 THR A 172      -2.566  -2.143 108.969  0.00  0.00      A120  
ATOM   2721 HG22 THR A 172      -3.919  -2.587 107.879  0.00  0.00      A120  
ATOM   2722 HG23 THR A 172      -2.215  -2.663 107.381  0.00  0.00      A120  
ATOM   2723  C   THR A 172      -4.846  -3.978 110.220  0.00  0.00      A120  
ATOM   2724  O   THR A 172      -5.709  -4.803 109.870  0.00  0.00      A120  
ATOM   2725  N   GLN A 173      -5.223  -2.761 110.618  0.00  0.00      A120  
ATOM   2726  HN  GLN A 173      -4.563  -2.040 110.814  0.00  0.00      A120  
ATOM   2727  CA  GLN A 173      -6.613  -2.334 110.469  0.00  0.00      A120  
ATOM   2728  HA  GLN A 173      -7.318  -3.072 110.821  0.00  0.00      A120  
ATOM   2729  CB  GLN A 173      -6.983  -1.007 111.221  0.00  0.00      A120  
ATOM   2730  HB1 GLN A 173      -6.617  -0.103 110.689  0.00  0.00      A120  
ATOM   2731  HB2 GLN A 173      -6.525  -0.964 112.232  0.00  0.00      A120  
ATOM   2732  CG  GLN A 173      -8.476  -0.964 111.558  0.00  0.00      A120  
ATOM   2733  HG1 GLN A 173      -8.742  -1.664 112.378  0.00  0.00      A120  
ATOM   2734  HG2 GLN A 173      -9.069  -1.374 110.713  0.00  0.00      A120  
ATOM   2735  CD  GLN A 173      -9.055   0.401 111.879  0.00  0.00      A120  
ATOM   2736  OE1 GLN A 173      -9.507   0.660 112.988  0.00  0.00      A120  
ATOM   2737  NE2 GLN A 173      -9.091   1.338 110.921  0.00  0.00      A120  
ATOM   2738 HE21 GLN A 173      -9.568   2.187 111.149  0.00  0.00      A120  
ATOM   2739 HE22 GLN A 173      -8.964   1.047 109.972  0.00  0.00      A120  
ATOM   2740  C   GLN A 173      -6.920  -2.150 108.934  0.00  0.00      A120  
ATOM   2741  O   GLN A 173      -6.119  -1.611 108.144  0.00  0.00      A120  
ATOM   2742  N   ALA A 174      -8.094  -2.602 108.402  0.00  0.00      A120  
ATOM   2743  HN  ALA A 174      -8.786  -3.195 108.805  0.00  0.00      A120  
ATOM   2744  CA  ALA A 174      -8.573  -2.119 107.145  0.00  0.00      A120  
ATOM   2745  HA  ALA A 174      -7.743  -2.254 106.468  0.00  0.00      A120  
ATOM   2746  CB  ALA A 174      -9.838  -2.911 106.777  0.00  0.00      A120  
ATOM   2747  HB1 ALA A 174      -9.619  -3.937 107.144  0.00  0.00      A120  
ATOM   2748  HB2 ALA A 174      -9.922  -2.938 105.669  0.00  0.00      A120  
ATOM   2749  HB3 ALA A 174     -10.760  -2.471 107.214  0.00  0.00      A120  
ATOM   2750  C   ALA A 174      -8.977  -0.614 107.182  0.00  0.00      A120  
ATOM   2751  O   ALA A 174      -9.303  -0.096 108.250  0.00  0.00      A120  
ATOM   2752  N   CYS A 175      -8.890   0.118 106.026  0.00  0.00      A120  
ATOM   2753  HN  CYS A 175      -8.649  -0.420 105.221  0.00  0.00      A120  
ATOM   2754  CA  CYS A 175      -9.125   1.509 105.894  0.00  0.00      A120  
ATOM   2755  HA  CYS A 175      -8.496   2.032 106.600  0.00  0.00      A120  
ATOM   2756  CB  CYS A 175      -8.766   2.045 104.497  0.00  0.00      A120  
ATOM   2757  HB1 CYS A 175      -9.408   2.891 104.169  0.00  0.00      A120  
ATOM   2758  HB2 CYS A 175      -8.927   1.236 103.754  0.00  0.00      A120  
ATOM   2759  SG  CYS A 175      -7.046   2.604 104.501  0.00  0.00      A120  
ATOM   2760  C   CYS A 175     -10.597   1.859 106.151  0.00  0.00      A120  
ATOM   2761  O   CYS A 175     -11.530   1.157 105.639  0.00  0.00      A120  
ATOM   2762  N   PRO A 176     -10.875   2.943 106.924  0.00  0.00      A120  
ATOM   2763  CD  PRO A 176      -9.897   3.944 107.244  0.00  0.00      A120  
ATOM   2764  HD1 PRO A 176      -9.227   4.104 106.373  0.00  0.00      A120  
ATOM   2765  HD2 PRO A 176      -9.322   3.572 108.118  0.00  0.00      A120  
ATOM   2766  CA  PRO A 176     -12.200   3.297 107.449  0.00  0.00      A120  
ATOM   2767  HA  PRO A 176     -12.557   2.456 108.024  0.00  0.00      A120  
ATOM   2768  CB  PRO A 176     -11.760   4.521 108.359  0.00  0.00      A120  
ATOM   2769  HB1 PRO A 176     -11.268   4.203 109.303  0.00  0.00      A120  
ATOM   2770  HB2 PRO A 176     -12.711   5.070 108.526  0.00  0.00      A120  
ATOM   2771  CG  PRO A 176     -10.757   5.208 107.504  0.00  0.00      A120  
ATOM   2772  HG1 PRO A 176     -11.121   5.738 106.598  0.00  0.00      A120  
ATOM   2773  HG2 PRO A 176     -10.061   5.947 107.956  0.00  0.00      A120  
ATOM   2774  C   PRO A 176     -13.382   3.527 106.480  0.00  0.00      A120  
ATOM   2775  O   PRO A 176     -14.527   3.302 106.884  0.00  0.00      A120  
ATOM   2776  N   LYS A 177     -13.129   4.058 105.315  0.00  0.00      A120  
ATOM   2777  HN  LYS A 177     -12.166   4.155 105.077  0.00  0.00      A120  
ATOM   2778  CA  LYS A 177     -14.162   4.518 104.475  0.00  0.00      A120  
ATOM   2779  HA  LYS A 177     -15.146   4.431 104.909  0.00  0.00      A120  
ATOM   2780  CB  LYS A 177     -13.910   5.971 103.898  0.00  0.00      A120  
ATOM   2781  HB1 LYS A 177     -14.736   6.153 103.179  0.00  0.00      A120  
ATOM   2782  HB2 LYS A 177     -12.936   5.727 103.422  0.00  0.00      A120  
ATOM   2783  CG  LYS A 177     -13.897   7.167 104.888  0.00  0.00      A120  
ATOM   2784  HG1 LYS A 177     -13.757   8.074 104.263  0.00  0.00      A120  
ATOM   2785  HG2 LYS A 177     -12.990   7.142 105.530  0.00  0.00      A120  
ATOM   2786  CD  LYS A 177     -14.932   7.225 105.956  0.00  0.00      A120  
ATOM   2787  HD1 LYS A 177     -14.809   8.128 106.590  0.00  0.00      A120  
ATOM   2788  HD2 LYS A 177     -14.811   6.447 106.740  0.00  0.00      A120  
ATOM   2789  CE  LYS A 177     -16.384   7.183 105.432  0.00  0.00      A120  
ATOM   2790  HE1 LYS A 177     -16.563   6.173 105.006  0.00  0.00      A120  
ATOM   2791  HE2 LYS A 177     -16.513   7.919 104.610  0.00  0.00      A120  
ATOM   2792  NZ  LYS A 177     -17.289   7.437 106.516  0.00  0.00      A120  
ATOM   2793  HZ1 LYS A 177     -17.271   6.551 107.061  0.00  0.00      A120  
ATOM   2794  HZ2 LYS A 177     -18.215   7.573 106.063  0.00  0.00      A120  
ATOM   2795  HZ3 LYS A 177     -17.103   8.292 107.078  0.00  0.00      A120  
ATOM   2796  C   LYS A 177     -14.357   3.489 103.320  0.00  0.00      A120  
ATOM   2797  O   LYS A 177     -15.331   3.571 102.606  0.00  0.00      A120  
ATOM   2798  N   VAL A 178     -13.538   2.385 103.232  0.00  0.00      A120  
ATOM   2799  HN  VAL A 178     -12.787   2.141 103.840  0.00  0.00      A120  
ATOM   2800  CA  VAL A 178     -13.725   1.611 101.972  0.00  0.00      A120  
ATOM   2801  HA  VAL A 178     -14.321   2.203 101.293  0.00  0.00      A120  
ATOM   2802  CB  VAL A 178     -12.538   1.212 101.032  0.00  0.00      A120  
ATOM   2803  HB  VAL A 178     -13.011   0.516 100.306  0.00  0.00      A120  
ATOM   2804  CG1 VAL A 178     -12.004   2.466 100.362  0.00  0.00      A120  
ATOM   2805 HG11 VAL A 178     -11.043   2.265  99.843  0.00  0.00      A120  
ATOM   2806 HG12 VAL A 178     -11.876   3.328 101.052  0.00  0.00      A120  
ATOM   2807 HG13 VAL A 178     -12.773   2.788  99.628  0.00  0.00      A120  
ATOM   2808  CG2 VAL A 178     -11.373   0.529 101.743  0.00  0.00      A120  
ATOM   2809 HG21 VAL A 178     -10.875   1.290 102.382  0.00  0.00      A120  
ATOM   2810 HG22 VAL A 178     -10.612   0.174 101.016  0.00  0.00      A120  
ATOM   2811 HG23 VAL A 178     -11.569  -0.300 102.456  0.00  0.00      A120  
ATOM   2812  C   VAL A 178     -14.496   0.360 102.392  0.00  0.00      A120  
ATOM   2813  O   VAL A 178     -14.245  -0.282 103.429  0.00  0.00      A120  
ATOM   2814  N   SER A 179     -15.492  -0.020 101.565  0.00  0.00      A120  
ATOM   2815  HN  SER A 179     -15.650   0.456 100.703  0.00  0.00      A120  
ATOM   2816  CA  SER A 179     -16.345  -1.181 101.826  0.00  0.00      A120  
ATOM   2817  HA  SER A 179     -16.227  -1.492 102.853  0.00  0.00      A120  
ATOM   2818  CB  SER A 179     -17.800  -1.042 101.504  0.00  0.00      A120  
ATOM   2819  HB1 SER A 179     -18.424  -0.538 102.273  0.00  0.00      A120  
ATOM   2820  HB2 SER A 179     -18.343  -2.007 101.409  0.00  0.00      A120  
ATOM   2821  OG  SER A 179     -17.997  -0.291 100.278  0.00  0.00      A120  
ATOM   2822  HG1 SER A 179     -18.867   0.108 100.206  0.00  0.00      A120  
ATOM   2823  C   SER A 179     -15.851  -2.176 100.842  0.00  0.00      A120  
ATOM   2824  O   SER A 179     -15.268  -1.886  99.804  0.00  0.00      A120  
ATOM   2825  N   PHE A 180     -15.990  -3.509 101.073  0.00  0.00      A120  
ATOM   2826  HN  PHE A 180     -16.446  -3.785 101.915  0.00  0.00      A120  
ATOM   2827  CA  PHE A 180     -15.352  -4.690 100.417  0.00  0.00      A120  
ATOM   2828  HA  PHE A 180     -14.370  -4.322 100.161  0.00  0.00      A120  
ATOM   2829  CB  PHE A 180     -15.136  -5.898 101.377  0.00  0.00      A120  
ATOM   2830  HB1 PHE A 180     -14.603  -6.620 100.722  0.00  0.00      A120  
ATOM   2831  HB2 PHE A 180     -16.041  -6.452 101.708  0.00  0.00      A120  
ATOM   2832  CG  PHE A 180     -14.177  -5.589 102.537  0.00  0.00      A120  
ATOM   2833  CD1 PHE A 180     -14.770  -5.683 103.825  0.00  0.00      A120  
ATOM   2834  HD1 PHE A 180     -15.800  -5.999 103.903  0.00  0.00      A120  
ATOM   2835  CE1 PHE A 180     -14.054  -5.501 105.033  0.00  0.00      A120  
ATOM   2836  HE1 PHE A 180     -14.369  -5.633 106.057  0.00  0.00      A120  
ATOM   2837  CZ  PHE A 180     -12.679  -5.174 104.947  0.00  0.00      A120  
ATOM   2838  HZ  PHE A 180     -12.097  -5.084 105.853  0.00  0.00      A120  
ATOM   2839  CD2 PHE A 180     -12.846  -5.191 102.441  0.00  0.00      A120  
ATOM   2840  HD2 PHE A 180     -12.348  -4.940 101.516  0.00  0.00      A120  
ATOM   2841  CE2 PHE A 180     -12.080  -5.059 103.678  0.00  0.00      A120  
ATOM   2842  HE2 PHE A 180     -11.122  -4.567 103.596  0.00  0.00      A120  
ATOM   2843  C   PHE A 180     -16.042  -5.019  99.115  0.00  0.00      A120  
ATOM   2844  O   PHE A 180     -16.143  -6.208  98.755  0.00  0.00      A120  
ATOM   2845  N   GLU A 181     -16.761  -4.039  98.506  0.00  0.00      A120  
ATOM   2846  HN  GLU A 181     -16.614  -3.102  98.811  0.00  0.00      A120  
ATOM   2847  CA  GLU A 181     -17.689  -4.321  97.403  0.00  0.00      A120  
ATOM   2848  HA  GLU A 181     -18.492  -4.922  97.802  0.00  0.00      A120  
ATOM   2849  CB  GLU A 181     -18.229  -2.997  96.924  0.00  0.00      A120  
ATOM   2850  HB1 GLU A 181     -18.665  -3.090  95.907  0.00  0.00      A120  
ATOM   2851  HB2 GLU A 181     -17.371  -2.306  96.781  0.00  0.00      A120  
ATOM   2852  CG  GLU A 181     -19.263  -2.413  97.927  0.00  0.00      A120  
ATOM   2853  HG1 GLU A 181     -19.432  -1.333  97.734  0.00  0.00      A120  
ATOM   2854  HG2 GLU A 181     -18.787  -2.404  98.931  0.00  0.00      A120  
ATOM   2855  CD  GLU A 181     -20.589  -3.076  97.984  0.00  0.00      A120  
ATOM   2856  OE1 GLU A 181     -21.307  -2.896  96.983  0.00  0.00      A120  
ATOM   2857  OE2 GLU A 181     -20.919  -3.916  98.912  0.00  0.00      A120  
ATOM   2858  C   GLU A 181     -16.964  -5.016  96.208  0.00  0.00      A120  
ATOM   2859  O   GLU A 181     -15.903  -4.562  95.787  0.00  0.00      A120  
ATOM   2860  N   PRO A 182     -17.368  -6.186  95.657  0.00  0.00      A120  
ATOM   2861  CD  PRO A 182     -18.392  -7.051  96.215  0.00  0.00      A120  
ATOM   2862  HD1 PRO A 182     -19.342  -6.474  96.218  0.00  0.00      A120  
ATOM   2863  HD2 PRO A 182     -18.107  -7.317  97.255  0.00  0.00      A120  
ATOM   2864  CA  PRO A 182     -16.557  -6.939  94.626  0.00  0.00      A120  
ATOM   2865  HA  PRO A 182     -15.533  -6.882  94.962  0.00  0.00      A120  
ATOM   2866  CB  PRO A 182     -16.961  -8.401  94.818  0.00  0.00      A120  
ATOM   2867  HB1 PRO A 182     -16.402  -8.846  95.669  0.00  0.00      A120  
ATOM   2868  HB2 PRO A 182     -17.026  -9.040  93.911  0.00  0.00      A120  
ATOM   2869  CG  PRO A 182     -18.376  -8.363  95.381  0.00  0.00      A120  
ATOM   2870  HG1 PRO A 182     -19.063  -8.223  94.519  0.00  0.00      A120  
ATOM   2871  HG2 PRO A 182     -18.485  -9.325  95.925  0.00  0.00      A120  
ATOM   2872  C   PRO A 182     -16.738  -6.353  93.295  0.00  0.00      A120  
ATOM   2873  O   PRO A 182     -17.386  -6.979  92.499  0.00  0.00      A120  
ATOM   2874  N   ILE A 183     -16.249  -5.152  93.116  0.00  0.00      A120  
ATOM   2875  HN  ILE A 183     -15.652  -4.808  93.837  0.00  0.00      A120  
ATOM   2876  CA  ILE A 183     -16.204  -4.456  91.773  0.00  0.00      A120  
ATOM   2877  HA  ILE A 183     -17.221  -4.147  91.581  0.00  0.00      A120  
ATOM   2878  CB  ILE A 183     -15.448  -3.109  91.683  0.00  0.00      A120  
ATOM   2879  HB  ILE A 183     -14.373  -3.391  91.682  0.00  0.00      A120  
ATOM   2880  CG2 ILE A 183     -15.646  -2.409  90.289  0.00  0.00      A120  
ATOM   2881 HG21 ILE A 183     -15.276  -2.979  89.410  0.00  0.00      A120  
ATOM   2882 HG22 ILE A 183     -15.232  -1.378  90.285  0.00  0.00      A120  
ATOM   2883 HG23 ILE A 183     -16.700  -2.124  90.084  0.00  0.00      A120  
ATOM   2884  CG1 ILE A 183     -15.829  -2.153  92.819  0.00  0.00      A120  
ATOM   2885 HG11 ILE A 183     -15.514  -1.139  92.492  0.00  0.00      A120  
ATOM   2886 HG12 ILE A 183     -15.378  -2.401  93.803  0.00  0.00      A120  
ATOM   2887  CD  ILE A 183     -17.340  -1.971  93.036  0.00  0.00      A120  
ATOM   2888  HD1 ILE A 183     -17.658  -1.011  93.496  0.00  0.00      A120  
ATOM   2889  HD2 ILE A 183     -17.827  -2.783  93.618  0.00  0.00      A120  
ATOM   2890  HD3 ILE A 183     -17.802  -2.008  92.026  0.00  0.00      A120  
ATOM   2891  C   ILE A 183     -15.834  -5.278  90.481  0.00  0.00      A120  
ATOM   2892  O   ILE A 183     -14.709  -5.857  90.519  0.00  0.00      A120  
ATOM   2893  N   PRO A 184     -16.572  -5.392  89.381  0.00  0.00      A120  
ATOM   2894  CD  PRO A 184     -17.986  -4.919  89.278  0.00  0.00      A120  
ATOM   2895  HD1 PRO A 184     -17.862  -3.817  89.203  0.00  0.00      A120  
ATOM   2896  HD2 PRO A 184     -18.608  -5.236  90.142  0.00  0.00      A120  
ATOM   2897  CA  PRO A 184     -16.153  -6.000  88.110  0.00  0.00      A120  
ATOM   2898  HA  PRO A 184     -16.214  -7.052  88.344  0.00  0.00      A120  
ATOM   2899  CB  PRO A 184     -17.229  -5.635  87.062  0.00  0.00      A120  
ATOM   2900  HB1 PRO A 184     -17.290  -6.498  86.366  0.00  0.00      A120  
ATOM   2901  HB2 PRO A 184     -16.988  -4.669  86.567  0.00  0.00      A120  
ATOM   2902  CG  PRO A 184     -18.443  -5.491  87.929  0.00  0.00      A120  
ATOM   2903  HG1 PRO A 184     -19.220  -4.793  87.550  0.00  0.00      A120  
ATOM   2904  HG2 PRO A 184     -18.972  -6.466  87.986  0.00  0.00      A120  
ATOM   2905  C   PRO A 184     -14.771  -5.772  87.508  0.00  0.00      A120  
ATOM   2906  O   PRO A 184     -14.502  -4.610  87.211  0.00  0.00      A120  
ATOM   2907  N   ILE A 185     -13.943  -6.833  87.382  0.00  0.00      A120  
ATOM   2908  HN  ILE A 185     -14.260  -7.708  87.738  0.00  0.00      A120  
ATOM   2909  CA  ILE A 185     -12.577  -6.609  86.948  0.00  0.00      A120  
ATOM   2910  HA  ILE A 185     -12.269  -5.579  86.842  0.00  0.00      A120  
ATOM   2911  CB  ILE A 185     -11.581  -7.582  87.630  0.00  0.00      A120  
ATOM   2912  HB  ILE A 185     -11.798  -8.647  87.398  0.00  0.00      A120  
ATOM   2913  CG2 ILE A 185     -10.068  -7.342  87.288  0.00  0.00      A120  
ATOM   2914 HG21 ILE A 185      -9.923  -6.250  87.144  0.00  0.00      A120  
ATOM   2915 HG22 ILE A 185      -9.910  -7.844  86.310  0.00  0.00      A120  
ATOM   2916 HG23 ILE A 185      -9.428  -7.899  88.006  0.00  0.00      A120  
ATOM   2917  CG1 ILE A 185     -11.765  -7.486  89.211  0.00  0.00      A120  
ATOM   2918 HG11 ILE A 185     -11.025  -8.088  89.780  0.00  0.00      A120  
ATOM   2919 HG12 ILE A 185     -12.789  -7.815  89.491  0.00  0.00      A120  
ATOM   2920  CD  ILE A 185     -11.668  -6.047  89.785  0.00  0.00      A120  
ATOM   2921  HD1 ILE A 185     -10.681  -5.606  89.527  0.00  0.00      A120  
ATOM   2922  HD2 ILE A 185     -11.799  -6.095  90.887  0.00  0.00      A120  
ATOM   2923  HD3 ILE A 185     -12.574  -5.452  89.541  0.00  0.00      A120  
ATOM   2924  C   ILE A 185     -12.676  -7.076  85.492  0.00  0.00      A120  
ATOM   2925  O   ILE A 185     -13.391  -8.023  85.112  0.00  0.00      A120  
ATOM   2926  N   HSD A 186     -11.750  -6.538  84.672  0.00  0.00      A120  
ATOM   2927  HN  HSD A 186     -11.184  -5.723  84.762  0.00  0.00      A120  
ATOM   2928  CA  HSD A 186     -11.726  -6.966  83.312  0.00  0.00      A120  
ATOM   2929  HA  HSD A 186     -12.031  -8.001  83.247  0.00  0.00      A120  
ATOM   2930  CB  HSD A 186     -12.593  -6.172  82.253  0.00  0.00      A120  
ATOM   2931  HB1 HSD A 186     -12.315  -6.451  81.215  0.00  0.00      A120  
ATOM   2932  HB2 HSD A 186     -12.175  -5.151  82.383  0.00  0.00      A120  
ATOM   2933  ND1 HSD A 186     -15.025  -6.834  81.758  0.00  0.00      A120  
ATOM   2934  HD1 HSD A 186     -14.859  -7.456  80.992  0.00  0.00      A120  
ATOM   2935  CG  HSD A 186     -14.079  -6.259  82.580  0.00  0.00      A120  
ATOM   2936  CE1 HSD A 186     -16.245  -6.440  82.187  0.00  0.00      A120  
ATOM   2937  HE1 HSD A 186     -17.209  -6.696  81.748  0.00  0.00      A120  
ATOM   2938  NE2 HSD A 186     -16.149  -5.596  83.159  0.00  0.00      A120  
ATOM   2939  CD2 HSD A 186     -14.814  -5.543  83.462  0.00  0.00      A120  
ATOM   2940  HD2 HSD A 186     -14.536  -4.919  84.303  0.00  0.00      A120  
ATOM   2941  C   HSD A 186     -10.255  -6.944  82.854  0.00  0.00      A120  
ATOM   2942  O   HSD A 186      -9.404  -6.287  83.375  0.00  0.00      A120  
ATOM   2943  N   TYR A 187      -9.924  -7.794  81.884  0.00  0.00      A120  
ATOM   2944  HN  TYR A 187     -10.528  -8.511  81.545  0.00  0.00      A120  
ATOM   2945  CA  TYR A 187      -8.646  -7.721  81.158  0.00  0.00      A120  
ATOM   2946  HA  TYR A 187      -8.071  -6.855  81.450  0.00  0.00      A120  
ATOM   2947  CB  TYR A 187      -7.897  -9.015  81.519  0.00  0.00      A120  
ATOM   2948  HB1 TYR A 187      -7.013  -8.968  80.848  0.00  0.00      A120  
ATOM   2949  HB2 TYR A 187      -8.468  -9.956  81.364  0.00  0.00      A120  
ATOM   2950  CG  TYR A 187      -7.404  -8.982  82.927  0.00  0.00      A120  
ATOM   2951  CD1 TYR A 187      -7.829  -9.894  83.840  0.00  0.00      A120  
ATOM   2952  HD1 TYR A 187      -8.679 -10.492  83.545  0.00  0.00      A120  
ATOM   2953  CE1 TYR A 187      -7.305 -10.010  85.138  0.00  0.00      A120  
ATOM   2954  HE1 TYR A 187      -7.653 -10.863  85.701  0.00  0.00      A120  
ATOM   2955  CZ  TYR A 187      -6.288  -9.082  85.553  0.00  0.00      A120  
ATOM   2956  OH  TYR A 187      -5.656  -9.287  86.786  0.00  0.00      A120  
ATOM   2957  HH  TYR A 187      -4.756  -8.953  86.761  0.00  0.00      A120  
ATOM   2958  CD2 TYR A 187      -6.387  -8.053  83.324  0.00  0.00      A120  
ATOM   2959  HD2 TYR A 187      -6.029  -7.286  82.653  0.00  0.00      A120  
ATOM   2960  CE2 TYR A 187      -5.849  -8.081  84.619  0.00  0.00      A120  
ATOM   2961  HE2 TYR A 187      -4.979  -7.465  84.796  0.00  0.00      A120  
ATOM   2962  C   TYR A 187      -8.885  -7.634  79.608  0.00  0.00      A120  
ATOM   2963  O   TYR A 187      -9.772  -8.364  79.101  0.00  0.00      A120  
ATOM   2964  N   CYS A 188      -8.170  -6.804  78.926  0.00  0.00      A120  
ATOM   2965  HN  CYS A 188      -7.391  -6.277  79.257  0.00  0.00      A120  
ATOM   2966  CA  CYS A 188      -8.320  -6.628  77.440  0.00  0.00      A120  
ATOM   2967  HA  CYS A 188      -8.992  -7.396  77.085  0.00  0.00      A120  
ATOM   2968  CB  CYS A 188      -8.787  -5.253  76.987  0.00  0.00      A120  
ATOM   2969  HB1 CYS A 188      -8.844  -5.230  75.877  0.00  0.00      A120  
ATOM   2970  HB2 CYS A 188      -7.998  -4.485  77.137  0.00  0.00      A120  
ATOM   2971  SG  CYS A 188     -10.415  -4.836  77.719  0.00  0.00      A120  
ATOM   2972  C   CYS A 188      -7.012  -6.831  76.762  0.00  0.00      A120  
ATOM   2973  O   CYS A 188      -5.960  -6.391  77.119  0.00  0.00      A120  
ATOM   2974  N   ALA A 189      -7.035  -7.615  75.708  0.00  0.00      A120  
ATOM   2975  HN  ALA A 189      -7.872  -8.099  75.465  0.00  0.00      A120  
ATOM   2976  CA  ALA A 189      -5.816  -7.948  74.944  0.00  0.00      A120  
ATOM   2977  HA  ALA A 189      -5.122  -8.501  75.559  0.00  0.00      A120  
ATOM   2978  CB  ALA A 189      -6.172  -9.087  73.896  0.00  0.00      A120  
ATOM   2979  HB1 ALA A 189      -6.751  -8.725  73.020  0.00  0.00      A120  
ATOM   2980  HB2 ALA A 189      -6.736  -9.868  74.449  0.00  0.00      A120  
ATOM   2981  HB3 ALA A 189      -5.263  -9.501  73.409  0.00  0.00      A120  
ATOM   2982  C   ALA A 189      -5.105  -6.837  74.108  0.00  0.00      A120  
ATOM   2983  O   ALA A 189      -5.771  -6.129  73.369  0.00  0.00      A120  
ATOM   2984  N   PRO A 190      -3.753  -6.718  74.139  0.00  0.00      A120  
ATOM   2985  CD  PRO A 190      -2.785  -7.257  75.129  0.00  0.00      A120  
ATOM   2986  HD1 PRO A 190      -2.617  -8.332  74.906  0.00  0.00      A120  
ATOM   2987  HD2 PRO A 190      -3.137  -7.237  76.182  0.00  0.00      A120  
ATOM   2988  CA  PRO A 190      -3.084  -5.882  73.149  0.00  0.00      A120  
ATOM   2989  HA  PRO A 190      -3.504  -4.910  73.364  0.00  0.00      A120  
ATOM   2990  CB  PRO A 190      -1.622  -5.924  73.507  0.00  0.00      A120  
ATOM   2991  HB1 PRO A 190      -1.052  -4.989  73.319  0.00  0.00      A120  
ATOM   2992  HB2 PRO A 190      -1.024  -6.565  72.824  0.00  0.00      A120  
ATOM   2993  CG  PRO A 190      -1.563  -6.410  74.923  0.00  0.00      A120  
ATOM   2994  HG1 PRO A 190      -0.576  -6.865  75.154  0.00  0.00      A120  
ATOM   2995  HG2 PRO A 190      -1.744  -5.525  75.569  0.00  0.00      A120  
ATOM   2996  C   PRO A 190      -3.274  -6.219  71.660  0.00  0.00      A120  
ATOM   2997  O   PRO A 190      -3.718  -7.312  71.349  0.00  0.00      A120  
ATOM   2998  N   ALA A 191      -3.033  -5.288  70.736  0.00  0.00      A120  
ATOM   2999  HN  ALA A 191      -2.871  -4.367  71.080  0.00  0.00      A120  
ATOM   3000  CA  ALA A 191      -2.953  -5.596  69.283  0.00  0.00      A120  
ATOM   3001  HA  ALA A 191      -3.905  -5.986  68.954  0.00  0.00      A120  
ATOM   3002  CB  ALA A 191      -2.897  -4.202  68.515  0.00  0.00      A120  
ATOM   3003  HB1 ALA A 191      -2.645  -4.342  67.442  0.00  0.00      A120  
ATOM   3004  HB2 ALA A 191      -2.066  -3.627  68.977  0.00  0.00      A120  
ATOM   3005  HB3 ALA A 191      -3.925  -3.789  68.593  0.00  0.00      A120  
ATOM   3006  C   ALA A 191      -1.851  -6.497  68.795  0.00  0.00      A120  
ATOM   3007  O   ALA A 191      -0.671  -6.450  69.221  0.00  0.00      A120  
ATOM   3008  N   GLY A 192      -2.315  -7.499  67.969  0.00  0.00      A120  
ATOM   3009  HN  GLY A 192      -3.233  -7.392  67.596  0.00  0.00      A120  
ATOM   3010  CA  GLY A 192      -1.565  -8.726  67.574  0.00  0.00      A120  
ATOM   3011  HA1 GLY A 192      -0.537  -8.588  67.876  0.00  0.00      A120  
ATOM   3012  HA2 GLY A 192      -1.776  -9.026  66.558  0.00  0.00      A120  
ATOM   3013  C   GLY A 192      -1.956  -9.894  68.489  0.00  0.00      A120  
ATOM   3014  O   GLY A 192      -1.589 -11.030  68.287  0.00  0.00      A120  
ATOM   3015  N   PHE A 193      -2.932  -9.695  69.423  0.00  0.00      A120  
ATOM   3016  HN  PHE A 193      -3.237  -8.748  69.487  0.00  0.00      A120  
ATOM   3017  CA  PHE A 193      -3.435 -10.695  70.351  0.00  0.00      A120  
ATOM   3018  HA  PHE A 193      -3.215 -11.663  69.926  0.00  0.00      A120  
ATOM   3019  CB  PHE A 193      -2.840 -10.534  71.695  0.00  0.00      A120  
ATOM   3020  HB1 PHE A 193      -3.419 -11.147  72.419  0.00  0.00      A120  
ATOM   3021  HB2 PHE A 193      -3.013  -9.474  71.977  0.00  0.00      A120  
ATOM   3022  CG  PHE A 193      -1.409 -10.735  71.846  0.00  0.00      A120  
ATOM   3023  CD1 PHE A 193      -0.480  -9.622  71.861  0.00  0.00      A120  
ATOM   3024  HD1 PHE A 193      -0.950  -8.668  71.670  0.00  0.00      A120  
ATOM   3025  CE1 PHE A 193       0.868  -9.818  72.225  0.00  0.00      A120  
ATOM   3026  HE1 PHE A 193       1.510  -8.955  72.135  0.00  0.00      A120  
ATOM   3027  CZ  PHE A 193       1.379 -11.113  72.477  0.00  0.00      A120  
ATOM   3028  HZ  PHE A 193       2.420 -11.261  72.721  0.00  0.00      A120  
ATOM   3029  CD2 PHE A 193      -0.885 -12.002  72.185  0.00  0.00      A120  
ATOM   3030  HD2 PHE A 193      -1.649 -12.753  72.325  0.00  0.00      A120  
ATOM   3031  CE2 PHE A 193       0.553 -12.186  72.468  0.00  0.00      A120  
ATOM   3032  HE2 PHE A 193       0.894 -13.144  72.832  0.00  0.00      A120  
ATOM   3033  C   PHE A 193      -4.925 -10.494  70.393  0.00  0.00      A120  
ATOM   3034  O   PHE A 193      -5.504  -9.509  69.952  0.00  0.00      A120  
ATOM   3035  N   ALA A 194      -5.660 -11.598  70.864  0.00  0.00      A120  
ATOM   3036  HN  ALA A 194      -5.213 -12.426  71.195  0.00  0.00      A120  
ATOM   3037  CA  ALA A 194      -7.139 -11.612  71.179  0.00  0.00      A120  
ATOM   3038  HA  ALA A 194      -7.485 -10.689  71.622  0.00  0.00      A120  
ATOM   3039  CB  ALA A 194      -7.964 -11.823  69.947  0.00  0.00      A120  
ATOM   3040  HB1 ALA A 194      -8.057 -12.925  69.850  0.00  0.00      A120  
ATOM   3041  HB2 ALA A 194      -7.534 -11.361  69.033  0.00  0.00      A120  
ATOM   3042  HB3 ALA A 194      -9.024 -11.523  70.089  0.00  0.00      A120  
ATOM   3043  C   ALA A 194      -7.430 -12.586  72.254  0.00  0.00      A120  
ATOM   3044  O   ALA A 194      -6.574 -13.481  72.537  0.00  0.00      A120  
ATOM   3045  N   ILE A 195      -8.718 -12.562  72.653  0.00  0.00      A120  
ATOM   3046  HN  ILE A 195      -9.448 -11.955  72.349  0.00  0.00      A120  
ATOM   3047  CA  ILE A 195      -9.284 -13.493  73.650  0.00  0.00      A120  
ATOM   3048  HA  ILE A 195      -8.567 -14.230  73.980  0.00  0.00      A120  
ATOM   3049  CB  ILE A 195      -9.693 -12.591  74.878  0.00  0.00      A120  
ATOM   3050  HB  ILE A 195     -10.468 -11.871  74.538  0.00  0.00      A120  
ATOM   3051  CG2 ILE A 195     -10.333 -13.590  75.820  0.00  0.00      A120  
ATOM   3052 HG21 ILE A 195     -11.420 -13.698  75.618  0.00  0.00      A120  
ATOM   3053 HG22 ILE A 195     -10.351 -13.181  76.853  0.00  0.00      A120  
ATOM   3054 HG23 ILE A 195      -9.895 -14.600  75.972  0.00  0.00      A120  
ATOM   3055  CG1 ILE A 195      -8.480 -11.890  75.529  0.00  0.00      A120  
ATOM   3056 HG11 ILE A 195      -7.935 -11.385  74.703  0.00  0.00      A120  
ATOM   3057 HG12 ILE A 195      -7.808 -12.635  76.007  0.00  0.00      A120  
ATOM   3058  CD  ILE A 195      -8.924 -10.786  76.554  0.00  0.00      A120  
ATOM   3059  HD1 ILE A 195      -8.056 -10.317  77.067  0.00  0.00      A120  
ATOM   3060  HD2 ILE A 195      -9.599 -11.134  77.365  0.00  0.00      A120  
ATOM   3061  HD3 ILE A 195      -9.550 -10.044  76.014  0.00  0.00      A120  
ATOM   3062  C   ILE A 195     -10.465 -14.320  73.152  0.00  0.00      A120  
ATOM   3063  O   ILE A 195     -11.434 -13.783  72.724  0.00  0.00      A120  
ATOM   3064  N   LEU A 196     -10.266 -15.646  73.084  0.00  0.00      A120  
ATOM   3065  HN  LEU A 196      -9.474 -16.135  73.442  0.00  0.00      A120  
ATOM   3066  CA  LEU A 196     -11.268 -16.486  72.438  0.00  0.00      A120  
ATOM   3067  HA  LEU A 196     -11.858 -15.830  71.815  0.00  0.00      A120  
ATOM   3068  CB  LEU A 196     -10.808 -17.622  71.515  0.00  0.00      A120  
ATOM   3069  HB1 LEU A 196     -11.653 -18.138  71.011  0.00  0.00      A120  
ATOM   3070  HB2 LEU A 196     -10.355 -18.474  72.065  0.00  0.00      A120  
ATOM   3071  CG  LEU A 196      -9.652 -17.204  70.566  0.00  0.00      A120  
ATOM   3072  HG  LEU A 196      -8.759 -16.929  71.166  0.00  0.00      A120  
ATOM   3073  CD1 LEU A 196      -9.331 -18.396  69.662  0.00  0.00      A120  
ATOM   3074 HD11 LEU A 196      -8.921 -19.179  70.336  0.00  0.00      A120  
ATOM   3075 HD12 LEU A 196      -8.596 -17.972  68.945  0.00  0.00      A120  
ATOM   3076 HD13 LEU A 196     -10.328 -18.657  69.248  0.00  0.00      A120  
ATOM   3077  CD2 LEU A 196     -10.078 -16.015  69.725  0.00  0.00      A120  
ATOM   3078 HD21 LEU A 196     -11.101 -16.251  69.361  0.00  0.00      A120  
ATOM   3079 HD22 LEU A 196      -9.467 -15.962  68.799  0.00  0.00      A120  
ATOM   3080 HD23 LEU A 196     -10.165 -15.033  70.238  0.00  0.00      A120  
ATOM   3081  C   LEU A 196     -12.221 -17.067  73.542  0.00  0.00      A120  
ATOM   3082  O   LEU A 196     -11.849 -17.252  74.711  0.00  0.00      A120  
ATOM   3083  N   LYS A 197     -13.529 -17.213  73.225  0.00  0.00      A120  
ATOM   3084  HN  LYS A 197     -13.927 -17.007  72.335  0.00  0.00      A120  
ATOM   3085  CA  LYS A 197     -14.544 -17.648  74.173  0.00  0.00      A120  
ATOM   3086  HA  LYS A 197     -14.134 -17.692  75.171  0.00  0.00      A120  
ATOM   3087  CB  LYS A 197     -15.729 -16.623  74.153  0.00  0.00      A120  
ATOM   3088  HB1 LYS A 197     -16.482 -17.037  74.858  0.00  0.00      A120  
ATOM   3089  HB2 LYS A 197     -16.173 -16.633  73.134  0.00  0.00      A120  
ATOM   3090  CG  LYS A 197     -15.310 -15.160  74.463  0.00  0.00      A120  
ATOM   3091  HG1 LYS A 197     -14.943 -14.606  73.573  0.00  0.00      A120  
ATOM   3092  HG2 LYS A 197     -14.475 -15.121  75.196  0.00  0.00      A120  
ATOM   3093  CD  LYS A 197     -16.522 -14.289  74.855  0.00  0.00      A120  
ATOM   3094  HD1 LYS A 197     -16.111 -13.349  75.280  0.00  0.00      A120  
ATOM   3095  HD2 LYS A 197     -16.921 -14.796  75.759  0.00  0.00      A120  
ATOM   3096  CE  LYS A 197     -17.675 -14.189  73.883  0.00  0.00      A120  
ATOM   3097  HE1 LYS A 197     -17.971 -15.160  73.432  0.00  0.00      A120  
ATOM   3098  HE2 LYS A 197     -17.307 -13.631  72.996  0.00  0.00      A120  
ATOM   3099  NZ  LYS A 197     -18.892 -13.610  74.460  0.00  0.00      A120  
ATOM   3100  HZ1 LYS A 197     -19.410 -14.196  75.145  0.00  0.00      A120  
ATOM   3101  HZ2 LYS A 197     -19.561 -13.343  73.709  0.00  0.00      A120  
ATOM   3102  HZ3 LYS A 197     -18.648 -12.702  74.904  0.00  0.00      A120  
ATOM   3103  C   LYS A 197     -15.034 -19.035  73.748  0.00  0.00      A120  
ATOM   3104  O   LYS A 197     -15.126 -19.329  72.568  0.00  0.00      A120  
ATOM   3105  N   CYS A 198     -15.382 -19.919  74.709  0.00  0.00      A120  
ATOM   3106  HN  CYS A 198     -15.020 -19.733  75.618  0.00  0.00      A120  
ATOM   3107  CA  CYS A 198     -16.139 -21.154  74.444  0.00  0.00      A120  
ATOM   3108  HA  CYS A 198     -16.039 -21.494  73.424  0.00  0.00      A120  
ATOM   3109  CB  CYS A 198     -15.584 -22.376  75.231  0.00  0.00      A120  
ATOM   3110  HB1 CYS A 198     -15.708 -22.284  76.332  0.00  0.00      A120  
ATOM   3111  HB2 CYS A 198     -14.486 -22.517  75.133  0.00  0.00      A120  
ATOM   3112  SG  CYS A 198     -16.446 -23.918  74.830  0.00  0.00      A120  
ATOM   3113  C   CYS A 198     -17.560 -20.904  74.805  0.00  0.00      A120  
ATOM   3114  O   CYS A 198     -17.895 -20.455  75.901  0.00  0.00      A120  
ATOM   3115  N   LYS A 199     -18.419 -21.082  73.822  0.00  0.00      A120  
ATOM   3116  HN  LYS A 199     -18.034 -21.336  72.938  0.00  0.00      A120  
ATOM   3117  CA  LYS A 199     -19.872 -21.028  73.883  0.00  0.00      A120  
ATOM   3118  HA  LYS A 199     -20.259 -20.744  74.851  0.00  0.00      A120  
ATOM   3119  CB  LYS A 199     -20.352 -19.879  72.841  0.00  0.00      A120  
ATOM   3120  HB1 LYS A 199     -21.449 -19.705  72.878  0.00  0.00      A120  
ATOM   3121  HB2 LYS A 199     -20.083 -20.300  71.848  0.00  0.00      A120  
ATOM   3122  CG  LYS A 199     -19.532 -18.581  72.905  0.00  0.00      A120  
ATOM   3123  HG1 LYS A 199     -18.636 -18.635  72.250  0.00  0.00      A120  
ATOM   3124  HG2 LYS A 199     -19.118 -18.363  73.913  0.00  0.00      A120  
ATOM   3125  CD  LYS A 199     -20.377 -17.359  72.599  0.00  0.00      A120  
ATOM   3126  HD1 LYS A 199     -19.776 -16.425  72.633  0.00  0.00      A120  
ATOM   3127  HD2 LYS A 199     -21.238 -17.287  73.298  0.00  0.00      A120  
ATOM   3128  CE  LYS A 199     -21.035 -17.302  71.220  0.00  0.00      A120  
ATOM   3129  HE1 LYS A 199     -21.782 -18.087  70.975  0.00  0.00      A120  
ATOM   3130  HE2 LYS A 199     -20.209 -17.398  70.482  0.00  0.00      A120  
ATOM   3131  NZ  LYS A 199     -21.638 -15.978  71.018  0.00  0.00      A120  
ATOM   3132  HZ1 LYS A 199     -21.064 -15.121  71.152  0.00  0.00      A120  
ATOM   3133  HZ2 LYS A 199     -22.402 -15.862  71.714  0.00  0.00      A120  
ATOM   3134  HZ3 LYS A 199     -22.072 -15.890  70.077  0.00  0.00      A120  
ATOM   3135  C   LYS A 199     -20.544 -22.396  73.663  0.00  0.00      A120  
ATOM   3136  O   LYS A 199     -21.733 -22.534  73.652  0.00  0.00      A120  
ATOM   3137  N   ASP A 200     -19.819 -23.492  73.742  0.00  0.00      A120  
ATOM   3138  HN  ASP A 200     -18.843 -23.389  73.567  0.00  0.00      A120  
ATOM   3139  CA  ASP A 200     -20.436 -24.834  73.966  0.00  0.00      A120  
ATOM   3140  HA  ASP A 200     -21.150 -24.997  73.172  0.00  0.00      A120  
ATOM   3141  CB  ASP A 200     -19.330 -25.827  73.562  0.00  0.00      A120  
ATOM   3142  HB1 ASP A 200     -18.533 -25.843  74.336  0.00  0.00      A120  
ATOM   3143  HB2 ASP A 200     -18.879 -25.609  72.570  0.00  0.00      A120  
ATOM   3144  CG  ASP A 200     -19.705 -27.275  73.519  0.00  0.00      A120  
ATOM   3145  OD1 ASP A 200     -20.817 -27.673  73.837  0.00  0.00      A120  
ATOM   3146  OD2 ASP A 200     -18.838 -28.057  73.051  0.00  0.00      A120  
ATOM   3147  C   ASP A 200     -21.058 -24.963  75.382  0.00  0.00      A120  
ATOM   3148  O   ASP A 200     -20.437 -24.388  76.229  0.00  0.00      A120  
ATOM   3149  N   LYS A 201     -22.123 -25.724  75.629  0.00  0.00      A120  
ATOM   3150  HN  LYS A 201     -22.551 -26.278  74.918  0.00  0.00      A120  
ATOM   3151  CA  LYS A 201     -22.683 -25.787  76.948  0.00  0.00      A120  
ATOM   3152  HA  LYS A 201     -22.329 -24.955  77.539  0.00  0.00      A120  
ATOM   3153  CB  LYS A 201     -24.177 -25.545  76.733  0.00  0.00      A120  
ATOM   3154  HB1 LYS A 201     -24.630 -25.545  77.748  0.00  0.00      A120  
ATOM   3155  HB2 LYS A 201     -24.602 -26.454  76.257  0.00  0.00      A120  
ATOM   3156  CG  LYS A 201     -24.536 -24.244  75.974  0.00  0.00      A120  
ATOM   3157  HG1 LYS A 201     -25.640 -24.278  75.854  0.00  0.00      A120  
ATOM   3158  HG2 LYS A 201     -24.064 -24.262  74.968  0.00  0.00      A120  
ATOM   3159  CD  LYS A 201     -24.311 -22.878  76.626  0.00  0.00      A120  
ATOM   3160  HD1 LYS A 201     -23.275 -22.865  77.027  0.00  0.00      A120  
ATOM   3161  HD2 LYS A 201     -24.994 -22.826  77.500  0.00  0.00      A120  
ATOM   3162  CE  LYS A 201     -24.420 -21.618  75.786  0.00  0.00      A120  
ATOM   3163  HE1 LYS A 201     -23.680 -21.767  74.971  0.00  0.00      A120  
ATOM   3164  HE2 LYS A 201     -24.313 -20.806  76.536  0.00  0.00      A120  
ATOM   3165  NZ  LYS A 201     -25.744 -21.280  75.326  0.00  0.00      A120  
ATOM   3166  HZ1 LYS A 201     -26.398 -21.327  76.132  0.00  0.00      A120  
ATOM   3167  HZ2 LYS A 201     -26.088 -21.866  74.539  0.00  0.00      A120  
ATOM   3168  HZ3 LYS A 201     -25.735 -20.259  75.126  0.00  0.00      A120  
ATOM   3169  C   LYS A 201     -22.342 -27.066  77.644  0.00  0.00      A120  
ATOM   3170  O   LYS A 201     -22.628 -27.201  78.822  0.00  0.00      A120  
ATOM   3171  N   LYS A 202     -21.751 -28.000  76.940  0.00  0.00      A120  
ATOM   3172  HN  LYS A 202     -21.477 -27.735  76.019  0.00  0.00      A120  
ATOM   3173  CA  LYS A 202     -21.267 -29.322  77.407  0.00  0.00      A120  
ATOM   3174  HA  LYS A 202     -21.938 -29.574  78.214  0.00  0.00      A120  
ATOM   3175  CB  LYS A 202     -21.477 -30.515  76.319  0.00  0.00      A120  
ATOM   3176  HB1 LYS A 202     -21.197 -31.388  76.948  0.00  0.00      A120  
ATOM   3177  HB2 LYS A 202     -20.706 -30.331  75.541  0.00  0.00      A120  
ATOM   3178  CG  LYS A 202     -22.950 -30.602  75.857  0.00  0.00      A120  
ATOM   3179  HG1 LYS A 202     -23.134 -31.466  75.184  0.00  0.00      A120  
ATOM   3180  HG2 LYS A 202     -23.143 -29.693  75.248  0.00  0.00      A120  
ATOM   3181  CD  LYS A 202     -24.026 -30.609  76.967  0.00  0.00      A120  
ATOM   3182  HD1 LYS A 202     -23.949 -29.786  77.710  0.00  0.00      A120  
ATOM   3183  HD2 LYS A 202     -23.979 -31.503  77.625  0.00  0.00      A120  
ATOM   3184  CE  LYS A 202     -25.439 -30.542  76.350  0.00  0.00      A120  
ATOM   3185  HE1 LYS A 202     -25.750 -31.473  75.829  0.00  0.00      A120  
ATOM   3186  HE2 LYS A 202     -25.510 -29.644  75.699  0.00  0.00      A120  
ATOM   3187  NZ  LYS A 202     -26.473 -30.261  77.360  0.00  0.00      A120  
ATOM   3188  HZ1 LYS A 202     -26.048 -29.477  77.895  0.00  0.00      A120  
ATOM   3189  HZ2 LYS A 202     -26.602 -31.022  78.057  0.00  0.00      A120  
ATOM   3190  HZ3 LYS A 202     -27.369 -29.910  76.965  0.00  0.00      A120  
ATOM   3191  C   LYS A 202     -19.789 -29.384  77.883  0.00  0.00      A120  
ATOM   3192  O   LYS A 202     -19.298 -30.399  78.338  0.00  0.00      A120  
ATOM   3193  N   PHE A 203     -19.131 -28.235  77.721  0.00  0.00      A120  
ATOM   3194  HN  PHE A 203     -19.571 -27.547  77.149  0.00  0.00      A120  
ATOM   3195  CA  PHE A 203     -17.695 -27.979  78.030  0.00  0.00      A120  
ATOM   3196  HA  PHE A 203     -17.128 -28.694  77.452  0.00  0.00      A120  
ATOM   3197  CB  PHE A 203     -17.343 -26.491  77.526  0.00  0.00      A120  
ATOM   3198  HB1 PHE A 203     -18.104 -25.755  77.862  0.00  0.00      A120  
ATOM   3199  HB2 PHE A 203     -17.337 -26.541  76.416  0.00  0.00      A120  
ATOM   3200  CG  PHE A 203     -15.850 -26.160  77.798  0.00  0.00      A120  
ATOM   3201  CD1 PHE A 203     -14.860 -26.492  76.868  0.00  0.00      A120  
ATOM   3202  HD1 PHE A 203     -15.193 -27.059  76.011  0.00  0.00      A120  
ATOM   3203  CE1 PHE A 203     -13.495 -26.124  76.947  0.00  0.00      A120  
ATOM   3204  HE1 PHE A 203     -12.715 -26.438  76.269  0.00  0.00      A120  
ATOM   3205  CZ  PHE A 203     -13.130 -25.412  78.084  0.00  0.00      A120  
ATOM   3206  HZ  PHE A 203     -12.072 -25.250  78.227  0.00  0.00      A120  
ATOM   3207  CD2 PHE A 203     -15.504 -25.223  78.826  0.00  0.00      A120  
ATOM   3208  HD2 PHE A 203     -16.289 -24.706  79.357  0.00  0.00      A120  
ATOM   3209  CE2 PHE A 203     -14.144 -24.857  79.039  0.00  0.00      A120  
ATOM   3210  HE2 PHE A 203     -13.858 -24.242  79.879  0.00  0.00      A120  
ATOM   3211  C   PHE A 203     -17.345 -28.200  79.511  0.00  0.00      A120  
ATOM   3212  O   PHE A 203     -17.817 -27.436  80.348  0.00  0.00      A120  
ATOM   3213  N   ASN A 204     -16.594 -29.278  79.827  0.00  0.00      A120  
ATOM   3214  HN  ASN A 204     -16.161 -29.768  79.075  0.00  0.00      A120  
ATOM   3215  CA  ASN A 204     -16.316 -29.774  81.181  0.00  0.00      A120  
ATOM   3216  HA  ASN A 204     -17.028 -29.383  81.893  0.00  0.00      A120  
ATOM   3217  CB  ASN A 204     -16.404 -31.339  81.340  0.00  0.00      A120  
ATOM   3218  HB1 ASN A 204     -17.489 -31.521  81.182  0.00  0.00      A120  
ATOM   3219  HB2 ASN A 204     -16.069 -31.764  82.310  0.00  0.00      A120  
ATOM   3220  CG  ASN A 204     -15.648 -32.177  80.319  0.00  0.00      A120  
ATOM   3221  OD1 ASN A 204     -16.203 -32.625  79.327  0.00  0.00      A120  
ATOM   3222  ND2 ASN A 204     -14.361 -32.247  80.465  0.00  0.00      A120  
ATOM   3223 HD22 ASN A 204     -13.932 -31.795  81.243  0.00  0.00      A120  
ATOM   3224  C   ASN A 204     -14.922 -29.249  81.529  0.00  0.00      A120  
ATOM   3225  O   ASN A 204     -14.368 -29.525  82.588  0.00  0.00      A120  
ATOM   3226  N   GLY A 205     -14.221 -28.453  80.638  0.00  0.00      A120  
ATOM   3227  HN  GLY A 205     -14.637 -28.501  79.733  0.00  0.00      A120  
ATOM   3228  CA  GLY A 205     -13.048 -27.682  81.007  0.00  0.00      A120  
ATOM   3229  HA1 GLY A 205     -12.763 -27.981  82.005  0.00  0.00      A120  
ATOM   3230  HA2 GLY A 205     -13.418 -26.669  80.943  0.00  0.00      A120  
ATOM   3231  C   GLY A 205     -11.782 -27.711  80.128  0.00  0.00      A120  
ATOM   3232  O   GLY A 205     -10.897 -26.879  80.255  0.00  0.00      A120  
ATOM   3233  N   THR A 206     -11.770 -28.613  79.065  0.00  0.00      A120  
ATOM   3234  HN  THR A 206     -12.591 -29.128  78.832  0.00  0.00      A120  
ATOM   3235  CA  THR A 206     -10.548 -28.808  78.331  0.00  0.00      A120  
ATOM   3236  HA  THR A 206     -10.194 -27.815  78.093  0.00  0.00      A120  
ATOM   3237  CB  THR A 206      -9.435 -29.505  79.100  0.00  0.00      A120  
ATOM   3238  HB  THR A 206      -9.420 -29.041  80.109  0.00  0.00      A120  
ATOM   3239  OG1 THR A 206      -8.143 -29.267  78.571  0.00  0.00      A120  
ATOM   3240  HG1 THR A 206      -7.516 -29.571  79.230  0.00  0.00      A120  
ATOM   3241  CG2 THR A 206      -9.738 -31.038  79.134  0.00  0.00      A120  
ATOM   3242 HG21 THR A 206     -10.780 -31.260  79.448  0.00  0.00      A120  
ATOM   3243 HG22 THR A 206      -9.032 -31.538  79.831  0.00  0.00      A120  
ATOM   3244 HG23 THR A 206      -9.623 -31.502  78.130  0.00  0.00      A120  
ATOM   3245  C   THR A 206     -10.770 -29.505  76.933  0.00  0.00      A120  
ATOM   3246  O   THR A 206     -11.778 -30.174  76.707  0.00  0.00      A120  
ATOM   3247  N   GLY A 207      -9.905 -29.118  75.911  0.00  0.00      A120  
ATOM   3248  HN  GLY A 207      -9.312 -28.319  75.976  0.00  0.00      A120  
ATOM   3249  CA  GLY A 207     -10.152 -29.800  74.662  0.00  0.00      A120  
ATOM   3250  HA1 GLY A 207     -10.522 -30.795  74.858  0.00  0.00      A120  
ATOM   3251  HA2 GLY A 207      -9.189 -29.844  74.176  0.00  0.00      A120  
ATOM   3252  C   GLY A 207     -11.199 -29.100  73.745  0.00  0.00      A120  
ATOM   3253  O   GLY A 207     -11.779 -28.029  74.058  0.00  0.00      A120  
ATOM   3254  N   PRO A 208     -11.440 -29.636  72.505  0.00  0.00      A120  
ATOM   3255  CD  PRO A 208     -11.163 -31.002  72.147  0.00  0.00      A120  
ATOM   3256  HD1 PRO A 208     -11.255 -31.715  72.994  0.00  0.00      A120  
ATOM   3257  HD2 PRO A 208     -10.168 -31.085  71.660  0.00  0.00      A120  
ATOM   3258  CA  PRO A 208     -12.174 -28.992  71.487  0.00  0.00      A120  
ATOM   3259  HA  PRO A 208     -11.437 -28.270  71.167  0.00  0.00      A120  
ATOM   3260  CB  PRO A 208     -12.378 -30.102  70.389  0.00  0.00      A120  
ATOM   3261  HB1 PRO A 208     -11.631 -30.161  69.569  0.00  0.00      A120  
ATOM   3262  HB2 PRO A 208     -13.343 -30.035  69.842  0.00  0.00      A120  
ATOM   3263  CG  PRO A 208     -12.279 -31.372  71.145  0.00  0.00      A120  
ATOM   3264  HG1 PRO A 208     -13.253 -31.547  71.650  0.00  0.00      A120  
ATOM   3265  HG2 PRO A 208     -11.953 -32.154  70.427  0.00  0.00      A120  
ATOM   3266  C   PRO A 208     -13.432 -28.233  71.812  0.00  0.00      A120  
ATOM   3267  O   PRO A 208     -14.358 -28.802  72.387  0.00  0.00      A120  
ATOM   3268  N   CYS A 209     -13.553 -27.016  71.321  0.00  0.00      A120  
ATOM   3269  HN  CYS A 209     -12.766 -26.632  70.846  0.00  0.00      A120  
ATOM   3270  CA  CYS A 209     -14.794 -26.252  71.435  0.00  0.00      A120  
ATOM   3271  HA  CYS A 209     -15.590 -26.836  71.873  0.00  0.00      A120  
ATOM   3272  CB  CYS A 209     -14.595 -25.153  72.496  0.00  0.00      A120  
ATOM   3273  HB1 CYS A 209     -13.783 -24.419  72.312  0.00  0.00      A120  
ATOM   3274  HB2 CYS A 209     -14.235 -25.697  73.396  0.00  0.00      A120  
ATOM   3275  SG  CYS A 209     -16.132 -24.156  72.818  0.00  0.00      A120  
ATOM   3276  C   CYS A 209     -15.149 -25.607  70.064  0.00  0.00      A120  
ATOM   3277  O   CYS A 209     -14.254 -24.947  69.565  0.00  0.00      A120  
ATOM   3278  N   PRO A 210     -16.283 -25.804  69.409  0.00  0.00      A120  
ATOM   3279  CD  PRO A 210     -17.028 -27.008  69.673  0.00  0.00      A120  
ATOM   3280  HD1 PRO A 210     -17.577 -26.858  70.627  0.00  0.00      A120  
ATOM   3281  HD2 PRO A 210     -16.315 -27.845  69.828  0.00  0.00      A120  
ATOM   3282  CA  PRO A 210     -16.518 -25.384  67.976  0.00  0.00      A120  
ATOM   3283  HA  PRO A 210     -15.619 -24.904  67.619  0.00  0.00      A120  
ATOM   3284  CB  PRO A 210     -17.014 -26.688  67.311  0.00  0.00      A120  
ATOM   3285  HB1 PRO A 210     -16.133 -27.295  67.015  0.00  0.00      A120  
ATOM   3286  HB2 PRO A 210     -17.591 -26.446  66.393  0.00  0.00      A120  
ATOM   3287  CG  PRO A 210     -17.822 -27.417  68.410  0.00  0.00      A120  
ATOM   3288  HG1 PRO A 210     -18.911 -27.208  68.481  0.00  0.00      A120  
ATOM   3289  HG2 PRO A 210     -17.720 -28.515  68.276  0.00  0.00      A120  
ATOM   3290  C   PRO A 210     -17.625 -24.286  67.992  0.00  0.00      A120  
ATOM   3291  O   PRO A 210     -17.860 -23.681  66.958  0.00  0.00      A120  
ATOM   3292  N   SER A 211     -18.376 -24.061  69.130  0.00  0.00      A120  
ATOM   3293  HN  SER A 211     -18.173 -24.647  69.910  0.00  0.00      A120  
ATOM   3294  CA  SER A 211     -19.105 -22.862  69.287  0.00  0.00      A120  
ATOM   3295  HA  SER A 211     -19.423 -22.423  68.353  0.00  0.00      A120  
ATOM   3296  CB  SER A 211     -20.427 -23.144  69.993  0.00  0.00      A120  
ATOM   3297  HB1 SER A 211     -20.243 -23.404  71.057  0.00  0.00      A120  
ATOM   3298  HB2 SER A 211     -20.897 -23.999  69.462  0.00  0.00      A120  
ATOM   3299  OG  SER A 211     -21.350 -22.046  69.992  0.00  0.00      A120  
ATOM   3300  HG1 SER A 211     -22.225 -22.439  70.025  0.00  0.00      A120  
ATOM   3301  C   SER A 211     -18.363 -21.824  70.079  0.00  0.00      A120  
ATOM   3302  O   SER A 211     -18.094 -21.901  71.249  0.00  0.00      A120  
ATOM   3303  N   VAL A 212     -17.759 -20.870  69.332  0.00  0.00      A120  
ATOM   3304  HN  VAL A 212     -17.973 -20.801  68.360  0.00  0.00      A120  
ATOM   3305  CA  VAL A 212     -16.681 -19.995  69.758  0.00  0.00      A120  
ATOM   3306  HA  VAL A 212     -16.839 -19.883  70.820  0.00  0.00      A120  
ATOM   3307  CB  VAL A 212     -15.275 -20.563  69.519  0.00  0.00      A120  
ATOM   3308  HB  VAL A 212     -14.606 -19.835  70.025  0.00  0.00      A120  
ATOM   3309  CG1 VAL A 212     -14.991 -21.858  70.302  0.00  0.00      A120  
ATOM   3310 HG11 VAL A 212     -15.179 -21.660  71.379  0.00  0.00      A120  
ATOM   3311 HG12 VAL A 212     -13.949 -22.225  70.181  0.00  0.00      A120  
ATOM   3312 HG13 VAL A 212     -15.724 -22.616  69.954  0.00  0.00      A120  
ATOM   3313  CG2 VAL A 212     -14.809 -20.658  68.020  0.00  0.00      A120  
ATOM   3314 HG21 VAL A 212     -13.743 -20.953  67.911  0.00  0.00      A120  
ATOM   3315 HG22 VAL A 212     -14.869 -19.662  67.533  0.00  0.00      A120  
ATOM   3316 HG23 VAL A 212     -15.310 -21.544  67.575  0.00  0.00      A120  
ATOM   3317  C   VAL A 212     -16.966 -18.649  69.088  0.00  0.00      A120  
ATOM   3318  O   VAL A 212     -17.729 -18.536  68.160  0.00  0.00      A120  
ATOM   3319  N   SER A 213     -16.359 -17.595  69.608  0.00  0.00      A120  
ATOM   3320  HN  SER A 213     -15.963 -17.751  70.510  0.00  0.00      A120  
ATOM   3321  CA  SER A 213     -16.348 -16.207  69.144  0.00  0.00      A120  
ATOM   3322  HA  SER A 213     -16.302 -16.097  68.071  0.00  0.00      A120  
ATOM   3323  CB  SER A 213     -17.634 -15.454  69.574  0.00  0.00      A120  
ATOM   3324  HB1 SER A 213     -18.530 -15.738  68.981  0.00  0.00      A120  
ATOM   3325  HB2 SER A 213     -17.499 -14.368  69.380  0.00  0.00      A120  
ATOM   3326  OG  SER A 213     -17.911 -15.420  71.002  0.00  0.00      A120  
ATOM   3327  HG1 SER A 213     -18.566 -14.749  71.210  0.00  0.00      A120  
ATOM   3328  C   SER A 213     -15.120 -15.552  69.665  0.00  0.00      A120  
ATOM   3329  O   SER A 213     -14.511 -16.037  70.617  0.00  0.00      A120  
ATOM   3330  N   THR A 214     -14.693 -14.420  69.066  0.00  0.00      A120  
ATOM   3331  HN  THR A 214     -15.250 -14.027  68.339  0.00  0.00      A120  
ATOM   3332  CA  THR A 214     -13.532 -13.681  69.478  0.00  0.00      A120  
ATOM   3333  HA  THR A 214     -13.048 -14.299  70.220  0.00  0.00      A120  
ATOM   3334  CB  THR A 214     -12.467 -13.674  68.410  0.00  0.00      A120  
ATOM   3335  HB  THR A 214     -12.201 -14.748  68.316  0.00  0.00      A120  
ATOM   3336  OG1 THR A 214     -11.328 -12.941  68.753  0.00  0.00      A120  
ATOM   3337  HG1 THR A 214     -10.622 -13.349  68.247  0.00  0.00      A120  
ATOM   3338  CG2 THR A 214     -12.917 -13.114  67.095  0.00  0.00      A120  
ATOM   3339 HG21 THR A 214     -13.175 -12.034  67.121  0.00  0.00      A120  
ATOM   3340 HG22 THR A 214     -13.783 -13.637  66.636  0.00  0.00      A120  
ATOM   3341 HG23 THR A 214     -12.123 -13.223  66.325  0.00  0.00      A120  
ATOM   3342  C   THR A 214     -13.861 -12.285  70.072  0.00  0.00      A120  
ATOM   3343  O   THR A 214     -14.769 -11.560  69.654  0.00  0.00      A120  
ATOM   3344  N   VAL A 215     -13.074 -11.961  71.125  0.00  0.00      A120  
ATOM   3345  HN  VAL A 215     -12.298 -12.517  71.411  0.00  0.00      A120  
ATOM   3346  CA  VAL A 215     -13.239 -10.741  71.876  0.00  0.00      A120  
ATOM   3347  HA  VAL A 215     -13.776 -10.046  71.247  0.00  0.00      A120  
ATOM   3348  CB  VAL A 215     -13.973 -10.940  73.211  0.00  0.00      A120  
ATOM   3349  HB  VAL A 215     -13.972  -9.972  73.756  0.00  0.00      A120  
ATOM   3350  CG1 VAL A 215     -15.482 -11.225  72.850  0.00  0.00      A120  
ATOM   3351 HG11 VAL A 215     -15.664 -12.133  72.237  0.00  0.00      A120  
ATOM   3352 HG12 VAL A 215     -15.842 -10.293  72.365  0.00  0.00      A120  
ATOM   3353 HG13 VAL A 215     -16.175 -11.292  73.716  0.00  0.00      A120  
ATOM   3354  CG2 VAL A 215     -13.412 -12.031  74.087  0.00  0.00      A120  
ATOM   3355 HG21 VAL A 215     -13.410 -12.987  73.521  0.00  0.00      A120  
ATOM   3356 HG22 VAL A 215     -14.114 -12.277  74.912  0.00  0.00      A120  
ATOM   3357 HG23 VAL A 215     -12.447 -11.723  74.543  0.00  0.00      A120  
ATOM   3358  C   VAL A 215     -11.852 -10.220  72.131  0.00  0.00      A120  
ATOM   3359  O   VAL A 215     -10.798 -10.880  71.944  0.00  0.00      A120  
ATOM   3360  N   GLN A 216     -11.795  -8.876  72.363  0.00  0.00      A120  
ATOM   3361  HN  GLN A 216     -12.614  -8.310  72.332  0.00  0.00      A120  
ATOM   3362  CA  GLN A 216     -10.565  -8.180  72.750  0.00  0.00      A120  
ATOM   3363  HA  GLN A 216      -9.672  -8.712  72.456  0.00  0.00      A120  
ATOM   3364  CB  GLN A 216     -10.513  -6.744  72.237  0.00  0.00      A120  
ATOM   3365  HB1 GLN A 216      -9.776  -6.076  72.732  0.00  0.00      A120  
ATOM   3366  HB2 GLN A 216     -11.459  -6.229  72.508  0.00  0.00      A120  
ATOM   3367  CG  GLN A 216     -10.213  -6.602  70.723  0.00  0.00      A120  
ATOM   3368  HG1 GLN A 216      -9.793  -5.610  70.450  0.00  0.00      A120  
ATOM   3369  HG2 GLN A 216     -11.169  -6.692  70.164  0.00  0.00      A120  
ATOM   3370  CD  GLN A 216      -9.228  -7.716  70.189  0.00  0.00      A120  
ATOM   3371  OE1 GLN A 216      -9.545  -8.586  69.403  0.00  0.00      A120  
ATOM   3372  NE2 GLN A 216      -7.959  -7.497  70.556  0.00  0.00      A120  
ATOM   3373 HE21 GLN A 216      -7.643  -6.680  71.038  0.00  0.00      A120  
ATOM   3374 HE22 GLN A 216      -7.310  -8.070  70.056  0.00  0.00      A120  
ATOM   3375  C   GLN A 216     -10.555  -8.166  74.272  0.00  0.00      A120  
ATOM   3376  O   GLN A 216      -9.608  -7.876  74.903  0.00  0.00      A120  
ATOM   3377  N   CYS A 217     -11.753  -8.491  74.971  0.00  0.00      A120  
ATOM   3378  HN  CYS A 217     -12.601  -8.849  74.588  0.00  0.00      A120  
ATOM   3379  CA  CYS A 217     -11.723  -8.284  76.417  0.00  0.00      A120  
ATOM   3380  HA  CYS A 217     -10.705  -8.270  76.778  0.00  0.00      A120  
ATOM   3381  CB  CYS A 217     -12.391  -6.969  76.807  0.00  0.00      A120  
ATOM   3382  HB1 CYS A 217     -12.626  -6.895  77.890  0.00  0.00      A120  
ATOM   3383  HB2 CYS A 217     -13.353  -7.020  76.254  0.00  0.00      A120  
ATOM   3384  SG  CYS A 217     -11.580  -5.483  76.223  0.00  0.00      A120  
ATOM   3385  C   CYS A 217     -12.483  -9.398  77.167  0.00  0.00      A120  
ATOM   3386  O   CYS A 217     -13.338 -10.041  76.585  0.00  0.00      A120  
ATOM   3387  N   THR A 218     -12.222  -9.672  78.456  0.00  0.00      A120  
ATOM   3388  HN  THR A 218     -11.558  -9.135  78.970  0.00  0.00      A120  
ATOM   3389  CA  THR A 218     -12.944 -10.629  79.387  0.00  0.00      A120  
ATOM   3390  HA  THR A 218     -13.104 -11.554  78.852  0.00  0.00      A120  
ATOM   3391  CB  THR A 218     -12.099 -11.074  80.584  0.00  0.00      A120  
ATOM   3392  HB  THR A 218     -12.654 -11.737  81.282  0.00  0.00      A120  
ATOM   3393  OG1 THR A 218     -11.851  -9.887  81.343  0.00  0.00      A120  
ATOM   3394  HG1 THR A 218     -12.051 -10.077  82.262  0.00  0.00      A120  
ATOM   3395  CG2 THR A 218     -10.850 -11.811  80.114  0.00  0.00      A120  
ATOM   3396 HG21 THR A 218     -10.136 -11.228  79.493  0.00  0.00      A120  
ATOM   3397 HG22 THR A 218     -11.323 -12.598  79.489  0.00  0.00      A120  
ATOM   3398 HG23 THR A 218     -10.226 -12.251  80.921  0.00  0.00      A120  
ATOM   3399  C   THR A 218     -14.365 -10.069  79.699  0.00  0.00      A120  
ATOM   3400  O   THR A 218     -14.490  -8.838  79.829  0.00  0.00      A120  
ATOM   3401  N   HSD A 219     -15.419 -10.927  79.796  0.00  0.00      A120  
ATOM   3402  HN  HSD A 219     -15.364 -11.851  79.426  0.00  0.00      A120  
ATOM   3403  CA  HSD A 219     -16.575 -10.709  80.729  0.00  0.00      A120  
ATOM   3404  HA  HSD A 219     -17.027  -9.831  80.292  0.00  0.00      A120  
ATOM   3405  CB  HSD A 219     -17.680 -11.819  80.778  0.00  0.00      A120  
ATOM   3406  HB1 HSD A 219     -18.603 -11.605  81.360  0.00  0.00      A120  
ATOM   3407  HB2 HSD A 219     -17.277 -12.695  81.328  0.00  0.00      A120  
ATOM   3408  ND1 HSD A 219     -19.521 -11.950  78.974  0.00  0.00      A120  
ATOM   3409  HD1 HSD A 219     -20.330 -11.771  79.534  0.00  0.00      A120  
ATOM   3410  CG  HSD A 219     -18.180 -12.052  79.409  0.00  0.00      A120  
ATOM   3411  CE1 HSD A 219     -19.538 -12.509  77.750  0.00  0.00      A120  
ATOM   3412  HE1 HSD A 219     -20.458 -12.737  77.213  0.00  0.00      A120  
ATOM   3413  NE2 HSD A 219     -18.354 -13.024  77.438  0.00  0.00      A120  
ATOM   3414  CD2 HSD A 219     -17.504 -12.710  78.492  0.00  0.00      A120  
ATOM   3415  HD2 HSD A 219     -16.432 -12.859  78.445  0.00  0.00      A120  
ATOM   3416  C   HSD A 219     -16.186 -10.294  82.139  0.00  0.00      A120  
ATOM   3417  O   HSD A 219     -15.222 -10.866  82.729  0.00  0.00      A120  
ATOM   3418  N   GLY A 220     -17.007  -9.421  82.774  0.00  0.00      A120  
ATOM   3419  HN  GLY A 220     -17.722  -8.992  82.228  0.00  0.00      A120  
ATOM   3420  CA  GLY A 220     -16.759  -8.892  84.174  0.00  0.00      A120  
ATOM   3421  HA1 GLY A 220     -17.574  -8.215  84.386  0.00  0.00      A120  
ATOM   3422  HA2 GLY A 220     -15.833  -8.348  84.287  0.00  0.00      A120  
ATOM   3423  C   GLY A 220     -16.705  -9.865  85.288  0.00  0.00      A120  
ATOM   3424  O   GLY A 220     -17.723 -10.567  85.506  0.00  0.00      A120  
ATOM   3425  N   ILE A 221     -15.595 -10.069  86.023  0.00  0.00      A120  
ATOM   3426  HN  ILE A 221     -14.775  -9.638  85.656  0.00  0.00      A120  
ATOM   3427  CA  ILE A 221     -15.371 -10.992  87.094  0.00  0.00      A120  
ATOM   3428  HA  ILE A 221     -16.255 -11.611  87.058  0.00  0.00      A120  
ATOM   3429  CB  ILE A 221     -14.298 -12.023  86.991  0.00  0.00      A120  
ATOM   3430  HB  ILE A 221     -14.353 -12.725  86.132  0.00  0.00      A120  
ATOM   3431  CG2 ILE A 221     -12.943 -11.255  86.785  0.00  0.00      A120  
ATOM   3432 HG21 ILE A 221     -12.622 -10.807  87.750  0.00  0.00      A120  
ATOM   3433 HG22 ILE A 221     -13.085 -10.417  86.070  0.00  0.00      A120  
ATOM   3434 HG23 ILE A 221     -12.127 -11.869  86.347  0.00  0.00      A120  
ATOM   3435  CG1 ILE A 221     -14.088 -12.979  88.302  0.00  0.00      A120  
ATOM   3436 HG11 ILE A 221     -15.067 -13.387  88.636  0.00  0.00      A120  
ATOM   3437 HG12 ILE A 221     -13.727 -12.262  89.070  0.00  0.00      A120  
ATOM   3438  CD  ILE A 221     -13.102 -14.156  88.121  0.00  0.00      A120  
ATOM   3439  HD1 ILE A 221     -12.033 -13.880  88.243  0.00  0.00      A120  
ATOM   3440  HD2 ILE A 221     -13.101 -14.570  87.090  0.00  0.00      A120  
ATOM   3441  HD3 ILE A 221     -13.341 -14.849  88.956  0.00  0.00      A120  
ATOM   3442  C   ILE A 221     -15.470 -10.328  88.379  0.00  0.00      A120  
ATOM   3443  O   ILE A 221     -14.913  -9.254  88.622  0.00  0.00      A120  
ATOM   3444  N   LYS A 222     -16.246 -10.852  89.251  0.00  0.00      A120  
ATOM   3445  HN  LYS A 222     -16.659 -11.752  89.139  0.00  0.00      A120  
ATOM   3446  CA  LYS A 222     -16.328 -10.292  90.630  0.00  0.00      A120  
ATOM   3447  HA  LYS A 222     -16.194  -9.227  90.510  0.00  0.00      A120  
ATOM   3448  CB  LYS A 222     -17.806 -10.488  91.134  0.00  0.00      A120  
ATOM   3449  HB1 LYS A 222     -17.843 -10.252  92.219  0.00  0.00      A120  
ATOM   3450  HB2 LYS A 222     -18.080 -11.539  90.900  0.00  0.00      A120  
ATOM   3451  CG  LYS A 222     -18.702  -9.455  90.428  0.00  0.00      A120  
ATOM   3452  HG1 LYS A 222     -18.839  -9.689  89.351  0.00  0.00      A120  
ATOM   3453  HG2 LYS A 222     -18.326  -8.417  90.551  0.00  0.00      A120  
ATOM   3454  CD  LYS A 222     -20.082  -9.617  91.041  0.00  0.00      A120  
ATOM   3455  HD1 LYS A 222     -20.673  -8.759  90.655  0.00  0.00      A120  
ATOM   3456  HD2 LYS A 222     -19.994  -9.563  92.148  0.00  0.00      A120  
ATOM   3457  CE  LYS A 222     -20.904 -10.849  90.731  0.00  0.00      A120  
ATOM   3458  HE1 LYS A 222     -21.787 -10.773  91.401  0.00  0.00      A120  
ATOM   3459  HE2 LYS A 222     -20.433 -11.816  91.008  0.00  0.00      A120  
ATOM   3460  NZ  LYS A 222     -21.489 -10.871  89.339  0.00  0.00      A120  
ATOM   3461  HZ1 LYS A 222     -20.842 -11.376  88.699  0.00  0.00      A120  
ATOM   3462  HZ2 LYS A 222     -21.639  -9.910  88.971  0.00  0.00      A120  
ATOM   3463  HZ3 LYS A 222     -22.395 -11.369  89.452  0.00  0.00      A120  
ATOM   3464  C   LYS A 222     -15.409 -10.963  91.607  0.00  0.00      A120  
ATOM   3465  O   LYS A 222     -15.441 -12.167  91.851  0.00  0.00      A120  
ATOM   3466  N   PRO A 223     -14.561 -10.240  92.380  0.00  0.00      A120  
ATOM   3467  CD  PRO A 223     -14.135  -8.872  92.039  0.00  0.00      A120  
ATOM   3468  HD1 PRO A 223     -14.959  -8.127  92.001  0.00  0.00      A120  
ATOM   3469  HD2 PRO A 223     -13.662  -8.795  91.037  0.00  0.00      A120  
ATOM   3470  CA  PRO A 223     -13.684 -10.815  93.402  0.00  0.00      A120  
ATOM   3471  HA  PRO A 223     -13.351 -11.776  93.040  0.00  0.00      A120  
ATOM   3472  CB  PRO A 223     -12.567  -9.837  93.452  0.00  0.00      A120  
ATOM   3473  HB1 PRO A 223     -11.868  -9.939  92.594  0.00  0.00      A120  
ATOM   3474  HB2 PRO A 223     -11.991  -9.954  94.395  0.00  0.00      A120  
ATOM   3475  CG  PRO A 223     -13.198  -8.439  93.223  0.00  0.00      A120  
ATOM   3476  HG1 PRO A 223     -13.796  -8.007  94.054  0.00  0.00      A120  
ATOM   3477  HG2 PRO A 223     -12.446  -7.662  92.969  0.00  0.00      A120  
ATOM   3478  C   PRO A 223     -14.383 -11.097  94.724  0.00  0.00      A120  
ATOM   3479  O   PRO A 223     -14.067 -10.476  95.747  0.00  0.00      A120  
ATOM   3480  N   VAL A 224     -15.339 -12.015  94.749  0.00  0.00      A120  
ATOM   3481  HN  VAL A 224     -15.558 -12.556  93.940  0.00  0.00      A120  
ATOM   3482  CA  VAL A 224     -15.948 -12.450  96.011  0.00  0.00      A120  
ATOM   3483  HA  VAL A 224     -16.270 -11.591  96.582  0.00  0.00      A120  
ATOM   3484  CB  VAL A 224     -17.064 -13.429  95.613  0.00  0.00      A120  
ATOM   3485  HB  VAL A 224     -16.708 -14.248  94.952  0.00  0.00      A120  
ATOM   3486  CG1 VAL A 224     -17.727 -14.107  96.777  0.00  0.00      A120  
ATOM   3487 HG11 VAL A 224     -17.258 -15.036  97.167  0.00  0.00      A120  
ATOM   3488 HG12 VAL A 224     -18.701 -14.526  96.445  0.00  0.00      A120  
ATOM   3489 HG13 VAL A 224     -17.890 -13.368  97.591  0.00  0.00      A120  
ATOM   3490  CG2 VAL A 224     -18.099 -12.562  94.936  0.00  0.00      A120  
ATOM   3491 HG21 VAL A 224     -18.389 -11.696  95.568  0.00  0.00      A120  
ATOM   3492 HG22 VAL A 224     -18.992 -13.218  94.854  0.00  0.00      A120  
ATOM   3493 HG23 VAL A 224     -17.765 -12.273  93.917  0.00  0.00      A120  
ATOM   3494  C   VAL A 224     -15.033 -13.268  96.922  0.00  0.00      A120  
ATOM   3495  O   VAL A 224     -14.218 -14.011  96.447  0.00  0.00      A120  
ATOM   3496  N   VAL A 225     -15.302 -13.144  98.248  0.00  0.00      A120  
ATOM   3497  HN  VAL A 225     -16.022 -12.537  98.575  0.00  0.00      A120  
ATOM   3498  CA  VAL A 225     -14.687 -13.962  99.219  0.00  0.00      A120  
ATOM   3499  HA  VAL A 225     -13.851 -14.496  98.791  0.00  0.00      A120  
ATOM   3500  CB  VAL A 225     -14.024 -13.243 100.416  0.00  0.00      A120  
ATOM   3501  HB  VAL A 225     -14.766 -12.745 101.078  0.00  0.00      A120  
ATOM   3502  CG1 VAL A 225     -13.055 -14.094 101.184  0.00  0.00      A120  
ATOM   3503 HG11 VAL A 225     -13.668 -14.915 101.613  0.00  0.00      A120  
ATOM   3504 HG12 VAL A 225     -12.500 -13.526 101.961  0.00  0.00      A120  
ATOM   3505 HG13 VAL A 225     -12.356 -14.488 100.417  0.00  0.00      A120  
ATOM   3506  CG2 VAL A 225     -13.170 -12.168  99.659  0.00  0.00      A120  
ATOM   3507 HG21 VAL A 225     -13.837 -11.375  99.259  0.00  0.00      A120  
ATOM   3508 HG22 VAL A 225     -12.604 -12.565  98.790  0.00  0.00      A120  
ATOM   3509 HG23 VAL A 225     -12.379 -11.715 100.295  0.00  0.00      A120  
ATOM   3510  C   VAL A 225     -15.592 -15.093  99.695  0.00  0.00      A120  
ATOM   3511  O   VAL A 225     -16.592 -14.813 100.326  0.00  0.00      A120  
ATOM   3512  N   SER A 226     -15.147 -16.342  99.452  0.00  0.00      A120  
ATOM   3513  HN  SER A 226     -14.263 -16.552  99.042  0.00  0.00      A120  
ATOM   3514  CA  SER A 226     -16.007 -17.491  99.789  0.00  0.00      A120  
ATOM   3515  HA  SER A 226     -16.439 -17.336 100.766  0.00  0.00      A120  
ATOM   3516  CB  SER A 226     -17.249 -17.737  98.809  0.00  0.00      A120  
ATOM   3517  HB1 SER A 226     -17.085 -17.821  97.713  0.00  0.00      A120  
ATOM   3518  HB2 SER A 226     -17.811 -16.779  98.796  0.00  0.00      A120  
ATOM   3519  OG  SER A 226     -18.165 -18.693  99.230  0.00  0.00      A120  
ATOM   3520  HG1 SER A 226     -18.116 -19.394  98.576  0.00  0.00      A120  
ATOM   3521  C   SER A 226     -15.039 -18.662  99.907  0.00  0.00      A120  
ATOM   3522  O   SER A 226     -13.888 -18.581  99.501  0.00  0.00      A120  
ATOM   3523  N   THR A 227     -15.567 -19.711 100.629  0.00  0.00      A120  
ATOM   3524  HN  THR A 227     -16.507 -19.753 100.960  0.00  0.00      A120  
ATOM   3525  CA  THR A 227     -15.015 -20.964 100.887  0.00  0.00      A120  
ATOM   3526  HA  THR A 227     -14.249 -21.121 100.142  0.00  0.00      A120  
ATOM   3527  CB  THR A 227     -14.420 -21.080 102.271  0.00  0.00      A120  
ATOM   3528  HB  THR A 227     -14.166 -22.131 102.525  0.00  0.00      A120  
ATOM   3529  OG1 THR A 227     -15.276 -20.650 103.278  0.00  0.00      A120  
ATOM   3530  HG1 THR A 227     -14.790 -20.839 104.084  0.00  0.00      A120  
ATOM   3531  CG2 THR A 227     -13.212 -20.177 102.354  0.00  0.00      A120  
ATOM   3532 HG21 THR A 227     -12.528 -20.346 101.495  0.00  0.00      A120  
ATOM   3533 HG22 THR A 227     -12.703 -20.372 103.322  0.00  0.00      A120  
ATOM   3534 HG23 THR A 227     -13.532 -19.113 102.359  0.00  0.00      A120  
ATOM   3535  C   THR A 227     -16.124 -21.987 100.645  0.00  0.00      A120  
ATOM   3536  O   THR A 227     -17.243 -21.726 101.058  0.00  0.00      A120  
ATOM   3537  N   GLN A 228     -15.811 -23.136  99.935  0.00  0.00      A120  
ATOM   3538  HN  GLN A 228     -14.879 -23.188  99.585  0.00  0.00      A120  
ATOM   3539  CA  GLN A 228     -16.714 -24.291  99.766  0.00  0.00      A120  
ATOM   3540  HA  GLN A 228     -16.141 -25.108  99.354  0.00  0.00      A120  
ATOM   3541  CB  GLN A 228     -17.320 -24.724 101.164  0.00  0.00      A120  
ATOM   3542  HB1 GLN A 228     -18.056 -25.553 101.096  0.00  0.00      A120  
ATOM   3543  HB2 GLN A 228     -17.938 -23.969 101.696  0.00  0.00      A120  
ATOM   3544  CG  GLN A 228     -16.179 -25.109 102.185  0.00  0.00      A120  
ATOM   3545  HG1 GLN A 228     -15.353 -24.366 102.161  0.00  0.00      A120  
ATOM   3546  HG2 GLN A 228     -15.737 -26.000 101.689  0.00  0.00      A120  
ATOM   3547  CD  GLN A 228     -16.616 -25.537 103.525  0.00  0.00      A120  
ATOM   3548  OE1 GLN A 228     -17.639 -26.232 103.660  0.00  0.00      A120  
ATOM   3549  NE2 GLN A 228     -15.846 -25.346 104.616  0.00  0.00      A120  
ATOM   3550 HE21 GLN A 228     -16.297 -25.812 105.377  0.00  0.00      A120  
ATOM   3551 HE22 GLN A 228     -15.209 -24.579 104.689  0.00  0.00      A120  
ATOM   3552  C   GLN A 228     -17.751 -24.115  98.785  0.00  0.00      A120  
ATOM   3553  O   GLN A 228     -18.180 -25.049  98.138  0.00  0.00      A120  
ATOM   3554  N   LEU A 229     -18.175 -22.864  98.620  0.00  0.00      A120  
ATOM   3555  HN  LEU A 229     -17.736 -22.150  99.160  0.00  0.00      A120  
ATOM   3556  CA  LEU A 229     -19.263 -22.601  97.698  0.00  0.00      A120  
ATOM   3557  HA  LEU A 229     -19.605 -23.412  97.071  0.00  0.00      A120  
ATOM   3558  CB  LEU A 229     -20.526 -22.055  98.472  0.00  0.00      A120  
ATOM   3559  HB1 LEU A 229     -21.361 -21.807  97.783  0.00  0.00      A120  
ATOM   3560  HB2 LEU A 229     -20.264 -21.076  98.926  0.00  0.00      A120  
ATOM   3561  CG  LEU A 229     -21.112 -22.947  99.566  0.00  0.00      A120  
ATOM   3562  HG  LEU A 229     -20.281 -23.036 100.298  0.00  0.00      A120  
ATOM   3563  CD1 LEU A 229     -22.340 -22.268 100.191  0.00  0.00      A120  
ATOM   3564 HD11 LEU A 229     -22.868 -22.930 100.910  0.00  0.00      A120  
ATOM   3565 HD12 LEU A 229     -23.008 -21.983  99.351  0.00  0.00      A120  
ATOM   3566 HD13 LEU A 229     -22.120 -21.323 100.733  0.00  0.00      A120  
ATOM   3567  CD2 LEU A 229     -21.550 -24.287  98.998  0.00  0.00      A120  
ATOM   3568 HD21 LEU A 229     -20.764 -25.030  98.742  0.00  0.00      A120  
ATOM   3569 HD22 LEU A 229     -21.992 -24.112  97.994  0.00  0.00      A120  
ATOM   3570 HD23 LEU A 229     -22.284 -24.847  99.615  0.00  0.00      A120  
ATOM   3571  C   LEU A 229     -18.808 -21.417  96.825  0.00  0.00      A120  
ATOM   3572  O   LEU A 229     -17.956 -20.586  97.186  0.00  0.00      A120  
ATOM   3573  N   LEU A 230     -19.413 -21.471  95.590  0.00  0.00      A120  
ATOM   3574  HN  LEU A 230     -20.030 -22.225  95.379  0.00  0.00      A120  
ATOM   3575  CA  LEU A 230     -19.385 -20.360  94.695  0.00  0.00      A120  
ATOM   3576  HA  LEU A 230     -18.579 -19.720  95.020  0.00  0.00      A120  
ATOM   3577  CB  LEU A 230     -19.303 -20.802  93.213  0.00  0.00      A120  
ATOM   3578  HB1 LEU A 230     -19.576 -20.006  92.488  0.00  0.00      A120  
ATOM   3579  HB2 LEU A 230     -20.052 -21.613  93.090  0.00  0.00      A120  
ATOM   3580  CG  LEU A 230     -18.029 -21.468  92.809  0.00  0.00      A120  
ATOM   3581  HG  LEU A 230     -17.553 -21.985  93.669  0.00  0.00      A120  
ATOM   3582  CD1 LEU A 230     -18.231 -22.605  91.833  0.00  0.00      A120  
ATOM   3583 HD11 LEU A 230     -17.272 -23.140  91.663  0.00  0.00      A120  
ATOM   3584 HD12 LEU A 230     -18.609 -22.272  90.843  0.00  0.00      A120  
ATOM   3585 HD13 LEU A 230     -18.869 -23.372  92.322  0.00  0.00      A120  
ATOM   3586  CD2 LEU A 230     -16.993 -20.438  92.300  0.00  0.00      A120  
ATOM   3587 HD21 LEU A 230     -16.884 -19.570  92.984  0.00  0.00      A120  
ATOM   3588 HD22 LEU A 230     -17.309 -20.178  91.267  0.00  0.00      A120  
ATOM   3589 HD23 LEU A 230     -15.984 -20.904  92.301  0.00  0.00      A120  
ATOM   3590  C   LEU A 230     -20.614 -19.480  94.894  0.00  0.00      A120  
ATOM   3591  O   LEU A 230     -21.749 -19.946  94.868  0.00  0.00      A120  
ATOM   3592  N   LEU A 231     -20.461 -18.166  95.112  0.00  0.00      A120  
ATOM   3593  HN  LEU A 231     -19.523 -17.829  95.125  0.00  0.00      A120  
ATOM   3594  CA  LEU A 231     -21.528 -17.210  95.355  0.00  0.00      A120  
ATOM   3595  HA  LEU A 231     -22.450 -17.772  95.361  0.00  0.00      A120  
ATOM   3596  CB  LEU A 231     -21.200 -16.636  96.780  0.00  0.00      A120  
ATOM   3597  HB1 LEU A 231     -21.902 -15.794  96.961  0.00  0.00      A120  
ATOM   3598  HB2 LEU A 231     -20.155 -16.264  96.842  0.00  0.00      A120  
ATOM   3599  CG  LEU A 231     -21.279 -17.601  97.998  0.00  0.00      A120  
ATOM   3600  HG  LEU A 231     -20.458 -18.332  97.837  0.00  0.00      A120  
ATOM   3601  CD1 LEU A 231     -21.131 -16.836  99.345  0.00  0.00      A120  
ATOM   3602 HD11 LEU A 231     -21.405 -17.431 100.241  0.00  0.00      A120  
ATOM   3603 HD12 LEU A 231     -21.802 -15.952  99.314  0.00  0.00      A120  
ATOM   3604 HD13 LEU A 231     -20.078 -16.501  99.468  0.00  0.00      A120  
ATOM   3605  CD2 LEU A 231     -22.509 -18.476  98.060  0.00  0.00      A120  
ATOM   3606 HD21 LEU A 231     -23.391 -17.890  98.398  0.00  0.00      A120  
ATOM   3607 HD22 LEU A 231     -22.233 -19.241  98.816  0.00  0.00      A120  
ATOM   3608 HD23 LEU A 231     -22.684 -18.879  97.040  0.00  0.00      A120  
ATOM   3609  C   LEU A 231     -21.512 -16.145  94.295  0.00  0.00      A120  
ATOM   3610  O   LEU A 231     -20.442 -15.600  93.935  0.00  0.00      A120  
ATOM   3611  N   ASN A 232     -22.721 -15.899  93.799  0.00  0.00      A120  
ATOM   3612  HN  ASN A 232     -23.520 -16.308  94.234  0.00  0.00      A120  
ATOM   3613  CA  ASN A 232     -23.058 -14.948  92.707  0.00  0.00      A120  
ATOM   3614  HA  ASN A 232     -24.019 -15.239  92.309  0.00  0.00      A120  
ATOM   3615  CB  ASN A 232     -23.022 -13.415  93.232  0.00  0.00      A120  
ATOM   3616  HB1 ASN A 232     -23.065 -12.667  92.412  0.00  0.00      A120  
ATOM   3617  HB2 ASN A 232     -22.057 -13.183  93.732  0.00  0.00      A120  
ATOM   3618  CG  ASN A 232     -24.125 -13.059  94.208  0.00  0.00      A120  
ATOM   3619  OD1 ASN A 232     -25.276 -13.502  94.072  0.00  0.00      A120  
ATOM   3620  ND2 ASN A 232     -23.721 -12.279  95.218  0.00  0.00      A120  
ATOM   3621 HD22 ASN A 232     -22.740 -12.102  95.188  0.00  0.00      A120  
ATOM   3622  C   ASN A 232     -22.042 -14.990  91.474  0.00  0.00      A120  
ATOM   3623  O   ASN A 232     -21.770 -13.996  90.790  0.00  0.00      A120  
ATOM   3624  N   GLY A 233     -21.603 -16.168  91.197  0.00  0.00      A120  
ATOM   3625  HN  GLY A 233     -21.992 -16.896  91.755  0.00  0.00      A120  
ATOM   3626  CA  GLY A 233     -20.796 -16.546  90.064  0.00  0.00      A120  
ATOM   3627  HA1 GLY A 233     -20.179 -17.402  90.293  0.00  0.00      A120  
ATOM   3628  HA2 GLY A 233     -20.243 -15.676  89.743  0.00  0.00      A120  
ATOM   3629  C   GLY A 233     -21.559 -17.036  88.886  0.00  0.00      A120  
ATOM   3630  O   GLY A 233     -22.769 -16.993  88.717  0.00  0.00      A120  
ATOM   3631  N   SER A 234     -20.836 -17.678  87.878  0.00  0.00      A120  
ATOM   3632  HN  SER A 234     -19.856 -17.744  88.052  0.00  0.00      A120  
ATOM   3633  CA  SER A 234     -21.298 -18.370  86.661  0.00  0.00      A120  
ATOM   3634  HA  SER A 234     -21.855 -17.625  86.111  0.00  0.00      A120  
ATOM   3635  CB  SER A 234     -20.089 -18.891  85.761  0.00  0.00      A120  
ATOM   3636  HB1 SER A 234     -20.482 -19.344  84.825  0.00  0.00      A120  
ATOM   3637  HB2 SER A 234     -19.540 -19.683  86.314  0.00  0.00      A120  
ATOM   3638  OG  SER A 234     -19.381 -17.665  85.431  0.00  0.00      A120  
ATOM   3639  HG1 SER A 234     -19.066 -17.240  86.232  0.00  0.00      A120  
ATOM   3640  C   SER A 234     -22.197 -19.547  86.818  0.00  0.00      A120  
ATOM   3641  O   SER A 234     -21.896 -20.410  87.643  0.00  0.00      A120  
ATOM   3642  N   LEU A 235     -23.238 -19.599  86.020  0.00  0.00      A120  
ATOM   3643  HN  LEU A 235     -23.307 -18.856  85.358  0.00  0.00      A120  
ATOM   3644  CA  LEU A 235     -24.221 -20.718  85.931  0.00  0.00      A120  
ATOM   3645  HA  LEU A 235     -24.053 -21.343  86.796  0.00  0.00      A120  
ATOM   3646  CB  LEU A 235     -25.724 -20.159  85.997  0.00  0.00      A120  
ATOM   3647  HB1 LEU A 235     -26.516 -20.927  86.126  0.00  0.00      A120  
ATOM   3648  HB2 LEU A 235     -25.819 -19.520  85.093  0.00  0.00      A120  
ATOM   3649  CG  LEU A 235     -26.041 -19.293  87.216  0.00  0.00      A120  
ATOM   3650  HG  LEU A 235     -25.259 -18.533  87.429  0.00  0.00      A120  
ATOM   3651  CD1 LEU A 235     -27.283 -18.477  87.059  0.00  0.00      A120  
ATOM   3652 HD11 LEU A 235     -28.190 -19.048  86.767  0.00  0.00      A120  
ATOM   3653 HD12 LEU A 235     -27.088 -17.757  86.235  0.00  0.00      A120  
ATOM   3654 HD13 LEU A 235     -27.495 -17.952  88.015  0.00  0.00      A120  
ATOM   3655  CD2 LEU A 235     -26.182 -20.231  88.450  0.00  0.00      A120  
ATOM   3656 HD21 LEU A 235     -25.175 -20.678  88.598  0.00  0.00      A120  
ATOM   3657 HD22 LEU A 235     -26.918 -21.046  88.287  0.00  0.00      A120  
ATOM   3658 HD23 LEU A 235     -26.296 -19.645  89.388  0.00  0.00      A120  
ATOM   3659  C   LEU A 235     -24.062 -21.584  84.708  0.00  0.00      A120  
ATOM   3660  O   LEU A 235     -23.426 -21.113  83.768  0.00  0.00      A120  
ATOM   3661  N   ALA A 236     -24.636 -22.704  84.797  0.00  0.00      A120  
ATOM   3662  HN  ALA A 236     -25.176 -22.952  85.597  0.00  0.00      A120  
ATOM   3663  CA  ALA A 236     -24.804 -23.631  83.594  0.00  0.00      A120  
ATOM   3664  HA  ALA A 236     -23.951 -23.531  82.940  0.00  0.00      A120  
ATOM   3665  CB  ALA A 236     -24.667 -25.190  83.960  0.00  0.00      A120  
ATOM   3666  HB1 ALA A 236     -25.599 -25.411  84.523  0.00  0.00      A120  
ATOM   3667  HB2 ALA A 236     -23.830 -25.448  84.644  0.00  0.00      A120  
ATOM   3668  HB3 ALA A 236     -24.674 -25.699  82.973  0.00  0.00      A120  
ATOM   3669  C   ALA A 236     -26.120 -23.353  82.977  0.00  0.00      A120  
ATOM   3670  O   ALA A 236     -26.882 -22.551  83.364  0.00  0.00      A120  
ATOM   3671  N   GLU A 237     -26.320 -23.962  81.850  0.00  0.00      A120  
ATOM   3672  HN  GLU A 237     -25.628 -24.600  81.520  0.00  0.00      A120  
ATOM   3673  CA  GLU A 237     -27.587 -23.890  81.179  0.00  0.00      A120  
ATOM   3674  HA  GLU A 237     -28.347 -23.463  81.817  0.00  0.00      A120  
ATOM   3675  CB  GLU A 237     -27.477 -23.197  79.837  0.00  0.00      A120  
ATOM   3676  HB1 GLU A 237     -28.332 -23.389  79.154  0.00  0.00      A120  
ATOM   3677  HB2 GLU A 237     -26.583 -23.686  79.392  0.00  0.00      A120  
ATOM   3678  CG  GLU A 237     -27.296 -21.652  79.948  0.00  0.00      A120  
ATOM   3679  HG1 GLU A 237     -26.474 -21.581  80.693  0.00  0.00      A120  
ATOM   3680  HG2 GLU A 237     -28.273 -21.229  80.268  0.00  0.00      A120  
ATOM   3681  CD  GLU A 237     -26.865 -20.987  78.609  0.00  0.00      A120  
ATOM   3682  OE1 GLU A 237     -27.465 -21.367  77.556  0.00  0.00      A120  
ATOM   3683  OE2 GLU A 237     -25.897 -20.220  78.610  0.00  0.00      A120  
ATOM   3684  C   GLU A 237     -28.115 -25.282  80.835  0.00  0.00      A120  
ATOM   3685  O   GLU A 237     -27.367 -26.203  80.563  0.00  0.00      A120  
ATOM   3686  N   GLU A 238     -29.397 -25.493  81.188  0.00  0.00      A120  
ATOM   3687  HN  GLU A 238     -29.956 -24.729  81.500  0.00  0.00      A120  
ATOM   3688  CA  GLU A 238     -30.099 -26.783  81.028  0.00  0.00      A120  
ATOM   3689  HA  GLU A 238     -31.101 -26.612  81.394  0.00  0.00      A120  
ATOM   3690  CB  GLU A 238     -30.261 -27.221  79.550  0.00  0.00      A120  
ATOM   3691  HB1 GLU A 238     -30.771 -28.201  79.436  0.00  0.00      A120  
ATOM   3692  HB2 GLU A 238     -29.292 -27.374  79.028  0.00  0.00      A120  
ATOM   3693  CG  GLU A 238     -31.112 -26.196  78.767  0.00  0.00      A120  
ATOM   3694  HG1 GLU A 238     -30.501 -25.291  78.563  0.00  0.00      A120  
ATOM   3695  HG2 GLU A 238     -32.021 -25.848  79.302  0.00  0.00      A120  
ATOM   3696  CD  GLU A 238     -31.597 -26.673  77.418  0.00  0.00      A120  
ATOM   3697  OE1 GLU A 238     -30.817 -27.258  76.653  0.00  0.00      A120  
ATOM   3698  OE2 GLU A 238     -32.813 -26.441  77.127  0.00  0.00      A120  
ATOM   3699  C   GLU A 238     -29.683 -28.035  81.848  0.00  0.00      A120  
ATOM   3700  O   GLU A 238     -30.483 -28.953  82.139  0.00  0.00      A120  
ATOM   3701  N   GLU A 239     -28.419 -28.124  82.484  0.00  0.00      A120  
ATOM   3702  HN  GLU A 239     -27.767 -27.386  82.332  0.00  0.00      A120  
ATOM   3703  CA  GLU A 239     -28.128 -29.085  83.458  0.00  0.00      A120  
ATOM   3704  HA  GLU A 239     -28.927 -29.208  84.173  0.00  0.00      A120  
ATOM   3705  CB  GLU A 239     -27.871 -30.478  82.753  0.00  0.00      A120  
ATOM   3706  HB1 GLU A 239     -27.329 -30.270  81.805  0.00  0.00      A120  
ATOM   3707  HB2 GLU A 239     -28.866 -30.839  82.417  0.00  0.00      A120  
ATOM   3708  CG  GLU A 239     -27.210 -31.677  83.446  0.00  0.00      A120  
ATOM   3709  HG1 GLU A 239     -27.634 -31.780  84.467  0.00  0.00      A120  
ATOM   3710  HG2 GLU A 239     -26.147 -31.420  83.644  0.00  0.00      A120  
ATOM   3711  CD  GLU A 239     -27.351 -33.010  82.676  0.00  0.00      A120  
ATOM   3712  OE1 GLU A 239     -28.479 -33.540  82.555  0.00  0.00      A120  
ATOM   3713  OE2 GLU A 239     -26.344 -33.409  82.035  0.00  0.00      A120  
ATOM   3714  C   GLU A 239     -26.895 -28.682  84.295  0.00  0.00      A120  
ATOM   3715  O   GLU A 239     -25.921 -28.064  83.792  0.00  0.00      A120  
ATOM   3716  N   VAL A 240     -26.841 -29.119  85.572  0.00  0.00      A120  
ATOM   3717  HN  VAL A 240     -27.605 -29.559  86.038  0.00  0.00      A120  
ATOM   3718  CA  VAL A 240     -25.827 -28.965  86.579  0.00  0.00      A120  
ATOM   3719  HA  VAL A 240     -25.698 -27.893  86.553  0.00  0.00      A120  
ATOM   3720  CB  VAL A 240     -26.204 -29.574  87.874  0.00  0.00      A120  
ATOM   3721  HB  VAL A 240     -26.528 -30.626  87.721  0.00  0.00      A120  
ATOM   3722  CG1 VAL A 240     -25.003 -29.633  88.905  0.00  0.00      A120  
ATOM   3723 HG11 VAL A 240     -24.208 -30.371  88.667  0.00  0.00      A120  
ATOM   3724 HG12 VAL A 240     -25.431 -29.995  89.864  0.00  0.00      A120  
ATOM   3725 HG13 VAL A 240     -24.571 -28.611  88.963  0.00  0.00      A120  
ATOM   3726  CG2 VAL A 240     -27.405 -28.853  88.517  0.00  0.00      A120  
ATOM   3727 HG21 VAL A 240     -27.788 -29.402  89.403  0.00  0.00      A120  
ATOM   3728 HG22 VAL A 240     -28.316 -28.658  87.911  0.00  0.00      A120  
ATOM   3729 HG23 VAL A 240     -27.053 -27.916  89.000  0.00  0.00      A120  
ATOM   3730  C   VAL A 240     -24.464 -29.423  85.943  0.00  0.00      A120  
ATOM   3731  O   VAL A 240     -24.333 -30.531  85.466  0.00  0.00      A120  
ATOM   3732  N   MET A 241     -23.442 -28.630  85.977  0.00  0.00      A120  
ATOM   3733  HN  MET A 241     -23.496 -27.699  86.328  0.00  0.00      A120  
ATOM   3734  CA  MET A 241     -22.135 -28.910  85.398  0.00  0.00      A120  
ATOM   3735  HA  MET A 241     -22.094 -29.832  84.839  0.00  0.00      A120  
ATOM   3736  CB  MET A 241     -21.818 -27.734  84.384  0.00  0.00      A120  
ATOM   3737  HB1 MET A 241     -22.075 -26.750  84.831  0.00  0.00      A120  
ATOM   3738  HB2 MET A 241     -22.586 -27.904  83.599  0.00  0.00      A120  
ATOM   3739  CG  MET A 241     -20.498 -27.632  83.744  0.00  0.00      A120  
ATOM   3740  HG1 MET A 241     -19.715 -27.515  84.524  0.00  0.00      A120  
ATOM   3741  HG2 MET A 241     -20.622 -26.799  83.019  0.00  0.00      A120  
ATOM   3742  SD  MET A 241     -19.853 -29.004  82.729  0.00  0.00      A120  
ATOM   3743  CE  MET A 241     -20.944 -28.941  81.295  0.00  0.00      A120  
ATOM   3744  HE1 MET A 241     -20.731 -28.136  80.560  0.00  0.00      A120  
ATOM   3745  HE2 MET A 241     -22.018 -28.815  81.553  0.00  0.00      A120  
ATOM   3746  HE3 MET A 241     -20.755 -29.844  80.675  0.00  0.00      A120  
ATOM   3747  C   MET A 241     -20.976 -29.070  86.388  0.00  0.00      A120  
ATOM   3748  O   MET A 241     -20.413 -28.134  87.026  0.00  0.00      A120  
ATOM   3749  N   ILE A 242     -20.442 -30.332  86.494  0.00  0.00      A120  
ATOM   3750  HN  ILE A 242     -20.983 -31.054  86.070  0.00  0.00      A120  
ATOM   3751  CA  ILE A 242     -19.291 -30.716  87.265  0.00  0.00      A120  
ATOM   3752  HA  ILE A 242     -19.177 -30.017  88.080  0.00  0.00      A120  
ATOM   3753  CB  ILE A 242     -19.515 -32.019  87.974  0.00  0.00      A120  
ATOM   3754  HB  ILE A 242     -19.483 -32.858  87.246  0.00  0.00      A120  
ATOM   3755  CG2 ILE A 242     -18.352 -32.376  88.892  0.00  0.00      A120  
ATOM   3756 HG21 ILE A 242     -18.456 -31.782  89.826  0.00  0.00      A120  
ATOM   3757 HG22 ILE A 242     -17.370 -32.132  88.433  0.00  0.00      A120  
ATOM   3758 HG23 ILE A 242     -18.312 -33.454  89.156  0.00  0.00      A120  
ATOM   3759  CG1 ILE A 242     -20.854 -32.123  88.716  0.00  0.00      A120  
ATOM   3760 HG11 ILE A 242     -21.673 -31.990  87.976  0.00  0.00      A120  
ATOM   3761 HG12 ILE A 242     -20.844 -31.339  89.503  0.00  0.00      A120  
ATOM   3762  CD  ILE A 242     -21.001 -33.550  89.332  0.00  0.00      A120  
ATOM   3763  HD1 ILE A 242     -20.595 -34.236  88.559  0.00  0.00      A120  
ATOM   3764  HD2 ILE A 242     -22.063 -33.757  89.585  0.00  0.00      A120  
ATOM   3765  HD3 ILE A 242     -20.456 -33.694  90.290  0.00  0.00      A120  
ATOM   3766  C   ILE A 242     -17.988 -30.659  86.442  0.00  0.00      A120  
ATOM   3767  O   ILE A 242     -17.860 -31.326  85.448  0.00  0.00      A120  
ATOM   3768  N   ARG A 243     -17.038 -29.849  86.855  0.00  0.00      A120  
ATOM   3769  HN  ARG A 243     -17.252 -29.272  87.639  0.00  0.00      A120  
ATOM   3770  CA  ARG A 243     -15.759 -29.735  86.100  0.00  0.00      A120  
ATOM   3771  HA  ARG A 243     -15.782 -30.390  85.241  0.00  0.00      A120  
ATOM   3772  CB  ARG A 243     -15.469 -28.319  85.625  0.00  0.00      A120  
ATOM   3773  HB1 ARG A 243     -14.443 -28.292  85.199  0.00  0.00      A120  
ATOM   3774  HB2 ARG A 243     -15.414 -27.650  86.510  0.00  0.00      A120  
ATOM   3775  CG  ARG A 243     -16.435 -27.870  84.510  0.00  0.00      A120  
ATOM   3776  HG1 ARG A 243     -17.455 -27.713  84.922  0.00  0.00      A120  
ATOM   3777  HG2 ARG A 243     -16.480 -28.683  83.755  0.00  0.00      A120  
ATOM   3778  CD  ARG A 243     -15.887 -26.603  83.884  0.00  0.00      A120  
ATOM   3779  HD1 ARG A 243     -14.898 -26.865  83.450  0.00  0.00      A120  
ATOM   3780  HD2 ARG A 243     -15.807 -25.767  84.611  0.00  0.00      A120  
ATOM   3781  NE  ARG A 243     -16.835 -26.228  82.773  0.00  0.00      A120  
ATOM   3782  HE  ARG A 243     -16.954 -26.806  81.966  0.00  0.00      A120  
ATOM   3783  CZ  ARG A 243     -17.731 -25.223  82.768  0.00  0.00      A120  
ATOM   3784  NH1 ARG A 243     -17.846 -24.399  83.751  0.00  0.00      A120  
ATOM   3785 HH11 ARG A 243     -17.320 -24.506  84.595  0.00  0.00      A120  
ATOM   3786 HH12 ARG A 243     -18.733 -23.975  83.931  0.00  0.00      A120  
ATOM   3787  NH2 ARG A 243     -18.534 -25.236  81.777  0.00  0.00      A120  
ATOM   3788 HH21 ARG A 243     -18.512 -25.988  81.119  0.00  0.00      A120  
ATOM   3789 HH22 ARG A 243     -19.268 -24.557  81.748  0.00  0.00      A120  
ATOM   3790  C   ARG A 243     -14.693 -30.292  87.030  0.00  0.00      A120  
ATOM   3791  O   ARG A 243     -14.652 -30.148  88.231  0.00  0.00      A120  
ATOM   3792  N   SER A 244     -13.781 -31.054  86.401  0.00  0.00      A120  
ATOM   3793  HN  SER A 244     -14.000 -31.339  85.470  0.00  0.00      A120  
ATOM   3794  CA  SER A 244     -12.569 -31.616  86.882  0.00  0.00      A120  
ATOM   3795  HA  SER A 244     -12.245 -30.925  87.645  0.00  0.00      A120  
ATOM   3796  CB  SER A 244     -12.768 -32.923  87.683  0.00  0.00      A120  
ATOM   3797  HB1 SER A 244     -13.659 -32.830  88.340  0.00  0.00      A120  
ATOM   3798  HB2 SER A 244     -11.881 -33.260  88.261  0.00  0.00      A120  
ATOM   3799  OG  SER A 244     -13.124 -34.013  86.859  0.00  0.00      A120  
ATOM   3800  HG1 SER A 244     -13.717 -33.575  86.244  0.00  0.00      A120  
ATOM   3801  C   SER A 244     -11.587 -31.878  85.761  0.00  0.00      A120  
ATOM   3802  O   SER A 244     -11.971 -32.160  84.642  0.00  0.00      A120  
ATOM   3803  N   GLU A 245     -10.275 -31.943  86.005  0.00  0.00      A120  
ATOM   3804  HN  GLU A 245     -10.014 -31.480  86.849  0.00  0.00      A120  
ATOM   3805  CA  GLU A 245      -9.300 -32.469  85.015  0.00  0.00      A120  
ATOM   3806  HA  GLU A 245      -9.499 -31.990  84.068  0.00  0.00      A120  
ATOM   3807  CB  GLU A 245      -7.860 -32.224  85.497  0.00  0.00      A120  
ATOM   3808  HB1 GLU A 245      -7.204 -32.489  84.640  0.00  0.00      A120  
ATOM   3809  HB2 GLU A 245      -7.671 -32.805  86.425  0.00  0.00      A120  
ATOM   3810  CG  GLU A 245      -7.468 -30.750  85.742  0.00  0.00      A120  
ATOM   3811  HG1 GLU A 245      -8.001 -30.164  86.521  0.00  0.00      A120  
ATOM   3812  HG2 GLU A 245      -7.535 -30.270  84.742  0.00  0.00      A120  
ATOM   3813  CD  GLU A 245      -6.010 -30.672  86.077  0.00  0.00      A120  
ATOM   3814  OE1 GLU A 245      -5.542 -30.265  87.168  0.00  0.00      A120  
ATOM   3815  OE2 GLU A 245      -5.231 -31.175  85.223  0.00  0.00      A120  
ATOM   3816  C   GLU A 245      -9.478 -33.941  84.732  0.00  0.00      A120  
ATOM   3817  O   GLU A 245      -9.583 -34.393  83.590  0.00  0.00      A120  
ATOM   3818  N   ASN A 246      -9.624 -34.700  85.871  0.00  0.00      A120  
ATOM   3819  HN  ASN A 246      -9.735 -34.351  86.799  0.00  0.00      A120  
ATOM   3820  CA  ASN A 246      -9.910 -36.152  85.889  0.00  0.00      A120  
ATOM   3821  HA  ASN A 246     -10.478 -36.453  85.022  0.00  0.00      A120  
ATOM   3822  CB  ASN A 246      -8.719 -37.032  85.978  0.00  0.00      A120  
ATOM   3823  HB1 ASN A 246      -8.305 -37.147  87.003  0.00  0.00      A120  
ATOM   3824  HB2 ASN A 246      -7.952 -36.516  85.362  0.00  0.00      A120  
ATOM   3825  CG  ASN A 246      -9.046 -38.488  85.522  0.00  0.00      A120  
ATOM   3826  OD1 ASN A 246      -9.690 -39.342  86.151  0.00  0.00      A120  
ATOM   3827  ND2 ASN A 246      -8.561 -38.749  84.286  0.00  0.00      A120  
ATOM   3828 HD22 ASN A 246      -8.094 -38.011  83.804  0.00  0.00      A120  
ATOM   3829  C   ASN A 246     -10.772 -36.531  87.068  0.00  0.00      A120  
ATOM   3830  O   ASN A 246     -10.468 -36.328  88.206  0.00  0.00      A120  
ATOM   3831  N   ILE A 247     -11.989 -37.177  86.885  0.00  0.00      A120  
ATOM   3832  HN  ILE A 247     -12.241 -37.407  85.948  0.00  0.00      A120  
ATOM   3833  CA  ILE A 247     -12.897 -37.401  87.961  0.00  0.00      A120  
ATOM   3834  HA  ILE A 247     -13.025 -36.459  88.474  0.00  0.00      A120  
ATOM   3835  CB  ILE A 247     -14.288 -37.789  87.460  0.00  0.00      A120  
ATOM   3836  HB  ILE A 247     -14.564 -36.970  86.762  0.00  0.00      A120  
ATOM   3837  CG2 ILE A 247     -14.326 -39.068  86.754  0.00  0.00      A120  
ATOM   3838 HG21 ILE A 247     -14.396 -39.985  87.377  0.00  0.00      A120  
ATOM   3839 HG22 ILE A 247     -13.525 -39.323  86.028  0.00  0.00      A120  
ATOM   3840 HG23 ILE A 247     -15.201 -39.131  86.073  0.00  0.00      A120  
ATOM   3841  CG1 ILE A 247     -15.428 -37.811  88.529  0.00  0.00      A120  
ATOM   3842 HG11 ILE A 247     -15.280 -38.609  89.288  0.00  0.00      A120  
ATOM   3843 HG12 ILE A 247     -16.463 -37.874  88.130  0.00  0.00      A120  
ATOM   3844  CD  ILE A 247     -15.378 -36.448  89.276  0.00  0.00      A120  
ATOM   3845  HD1 ILE A 247     -15.535 -35.574  88.609  0.00  0.00      A120  
ATOM   3846  HD2 ILE A 247     -14.396 -36.269  89.765  0.00  0.00      A120  
ATOM   3847  HD3 ILE A 247     -16.185 -36.363  90.035  0.00  0.00      A120  
ATOM   3848  C   ILE A 247     -12.420 -38.433  88.933  0.00  0.00      A120  
ATOM   3849  O   ILE A 247     -12.862 -38.465  90.086  0.00  0.00      A120  
ATOM   3850  N   THR A 248     -11.486 -39.307  88.513  0.00  0.00      A120  
ATOM   3851  HN  THR A 248     -11.212 -39.217  87.558  0.00  0.00      A120  
ATOM   3852  CA  THR A 248     -11.023 -40.498  89.232  0.00  0.00      A120  
ATOM   3853  HA  THR A 248     -11.740 -40.655  90.023  0.00  0.00      A120  
ATOM   3854  CB  THR A 248     -10.968 -41.812  88.381  0.00  0.00      A120  
ATOM   3855  HB  THR A 248     -11.046 -42.704  89.039  0.00  0.00      A120  
ATOM   3856  OG1 THR A 248      -9.857 -41.900  87.520  0.00  0.00      A120  
ATOM   3857  HG1 THR A 248      -9.908 -41.144  86.930  0.00  0.00      A120  
ATOM   3858  CG2 THR A 248     -12.253 -41.889  87.504  0.00  0.00      A120  
ATOM   3859 HG21 THR A 248     -13.094 -42.188  88.165  0.00  0.00      A120  
ATOM   3860 HG22 THR A 248     -12.008 -42.784  86.893  0.00  0.00      A120  
ATOM   3861 HG23 THR A 248     -12.377 -40.998  86.852  0.00  0.00      A120  
ATOM   3862  C   THR A 248      -9.697 -40.265  89.856  0.00  0.00      A120  
ATOM   3863  O   THR A 248      -9.078 -41.260  90.302  0.00  0.00      A120  
ATOM   3864  N   ASN A 249      -9.289 -39.018  89.965  0.00  0.00      A120  
ATOM   3865  HN  ASN A 249      -9.903 -38.295  89.657  0.00  0.00      A120  
ATOM   3866  CA  ASN A 249      -8.130 -38.544  90.622  0.00  0.00      A120  
ATOM   3867  HA  ASN A 249      -7.677 -39.414  91.076  0.00  0.00      A120  
ATOM   3868  CB  ASN A 249      -7.199 -37.832  89.558  0.00  0.00      A120  
ATOM   3869  HB1 ASN A 249      -7.613 -36.843  89.265  0.00  0.00      A120  
ATOM   3870  HB2 ASN A 249      -7.167 -38.451  88.637  0.00  0.00      A120  
ATOM   3871  CG  ASN A 249      -5.758 -37.640  90.099  0.00  0.00      A120  
ATOM   3872  OD1 ASN A 249      -5.396 -38.070  91.188  0.00  0.00      A120  
ATOM   3873  ND2 ASN A 249      -4.913 -37.020  89.288  0.00  0.00      A120  
ATOM   3874 HD21 ASN A 249      -3.940 -36.885  89.473  0.00  0.00      A120  
ATOM   3875 HD22 ASN A 249      -5.284 -36.747  88.400  0.00  0.00      A120  
ATOM   3876  C   ASN A 249      -8.464 -37.744  91.840  0.00  0.00      A120  
ATOM   3877  O   ASN A 249      -8.707 -36.574  91.697  0.00  0.00      A120  
ATOM   3878  N   ASN A 250      -8.251 -38.257  93.053  0.00  0.00      A120  
ATOM   3879  HN  ASN A 250      -7.972 -39.210  93.146  0.00  0.00      A120  
ATOM   3880  CA  ASN A 250      -8.524 -37.563  94.349  0.00  0.00      A120  
ATOM   3881  HA  ASN A 250      -9.512 -37.131  94.276  0.00  0.00      A120  
ATOM   3882  CB  ASN A 250      -8.579 -38.595  95.595  0.00  0.00      A120  
ATOM   3883  HB1 ASN A 250      -8.816 -37.988  96.495  0.00  0.00      A120  
ATOM   3884  HB2 ASN A 250      -7.623 -39.160  95.634  0.00  0.00      A120  
ATOM   3885  CG  ASN A 250      -9.664 -39.569  95.337  0.00  0.00      A120  
ATOM   3886  OD1 ASN A 250     -10.537 -39.570  94.472  0.00  0.00      A120  
ATOM   3887  ND2 ASN A 250      -9.804 -40.525  96.350  0.00  0.00      A120  
ATOM   3888 HD21 ASN A 250     -10.529 -41.214  96.353  0.00  0.00      A120  
ATOM   3889 HD22 ASN A 250      -9.074 -40.598  97.030  0.00  0.00      A120  
ATOM   3890  C   ASN A 250      -7.549 -36.502  94.755  0.00  0.00      A120  
ATOM   3891  O   ASN A 250      -7.779 -35.762  95.718  0.00  0.00      A120  
ATOM   3892  N   ALA A 251      -6.444 -36.349  94.043  0.00  0.00      A120  
ATOM   3893  HN  ALA A 251      -6.288 -37.038  93.339  0.00  0.00      A120  
ATOM   3894  CA  ALA A 251      -5.566 -35.153  94.096  0.00  0.00      A120  
ATOM   3895  HA  ALA A 251      -5.128 -35.010  95.073  0.00  0.00      A120  
ATOM   3896  CB  ALA A 251      -4.501 -35.341  93.072  0.00  0.00      A120  
ATOM   3897  HB1 ALA A 251      -5.018 -35.479  92.098  0.00  0.00      A120  
ATOM   3898  HB2 ALA A 251      -4.030 -36.337  93.215  0.00  0.00      A120  
ATOM   3899  HB3 ALA A 251      -3.683 -34.591  93.026  0.00  0.00      A120  
ATOM   3900  C   ALA A 251      -6.353 -33.875  93.765  0.00  0.00      A120  
ATOM   3901  O   ALA A 251      -6.006 -32.820  94.295  0.00  0.00      A120  
ATOM   3902  N   LYS A 252      -7.399 -33.940  92.862  0.00  0.00      A120  
ATOM   3903  HN  LYS A 252      -7.787 -34.811  92.572  0.00  0.00      A120  
ATOM   3904  CA  LYS A 252      -7.956 -32.815  92.263  0.00  0.00      A120  
ATOM   3905  HA  LYS A 252      -7.292 -31.966  92.335  0.00  0.00      A120  
ATOM   3906  CB  LYS A 252      -8.099 -33.059  90.754  0.00  0.00      A120  
ATOM   3907  HB1 LYS A 252      -8.559 -32.143  90.325  0.00  0.00      A120  
ATOM   3908  HB2 LYS A 252      -8.853 -33.867  90.640  0.00  0.00      A120  
ATOM   3909  CG  LYS A 252      -6.863 -33.538  89.987  0.00  0.00      A120  
ATOM   3910  HG1 LYS A 252      -7.205 -34.006  89.040  0.00  0.00      A120  
ATOM   3911  HG2 LYS A 252      -6.254 -34.309  90.507  0.00  0.00      A120  
ATOM   3912  CD  LYS A 252      -5.976 -32.301  89.752  0.00  0.00      A120  
ATOM   3913  HD1 LYS A 252      -5.912 -31.587  90.601  0.00  0.00      A120  
ATOM   3914  HD2 LYS A 252      -6.491 -31.699  88.973  0.00  0.00      A120  
ATOM   3915  CE  LYS A 252      -4.555 -32.740  89.421  0.00  0.00      A120  
ATOM   3916  HE1 LYS A 252      -4.621 -33.540  88.652  0.00  0.00      A120  
ATOM   3917  HE2 LYS A 252      -3.908 -32.941  90.301  0.00  0.00      A120  
ATOM   3918  NZ  LYS A 252      -3.842 -31.609  88.730  0.00  0.00      A120  
ATOM   3919  HZ1 LYS A 252      -2.977 -31.908  88.236  0.00  0.00      A120  
ATOM   3920  HZ2 LYS A 252      -3.738 -30.725  89.267  0.00  0.00      A120  
ATOM   3921  HZ3 LYS A 252      -4.466 -31.254  87.978  0.00  0.00      A120  
ATOM   3922  C   LYS A 252      -9.294 -32.420  92.886  0.00  0.00      A120  
ATOM   3923  O   LYS A 252     -10.141 -33.198  93.389  0.00  0.00      A120  
ATOM   3924  N   ASN A 253      -9.581 -31.094  92.813  0.00  0.00      A120  
ATOM   3925  HN  ASN A 253      -8.973 -30.488  92.306  0.00  0.00      A120  
ATOM   3926  CA  ASN A 253     -10.806 -30.460  93.203  0.00  0.00      A120  
ATOM   3927  HA  ASN A 253     -11.163 -30.988  94.075  0.00  0.00      A120  
ATOM   3928  CB  ASN A 253     -10.723 -28.959  93.498  0.00  0.00      A120  
ATOM   3929  HB1 ASN A 253     -11.669 -28.434  93.750  0.00  0.00      A120  
ATOM   3930  HB2 ASN A 253      -9.962 -28.496  92.833  0.00  0.00      A120  
ATOM   3931  CG  ASN A 253     -10.036 -28.766  94.864  0.00  0.00      A120  
ATOM   3932  OD1 ASN A 253     -10.042 -29.603  95.702  0.00  0.00      A120  
ATOM   3933  ND2 ASN A 253      -9.387 -27.593  95.002  0.00  0.00      A120  
ATOM   3934 HD21 ASN A 253      -8.866 -27.381  95.829  0.00  0.00      A120  
ATOM   3935 HD22 ASN A 253      -9.623 -26.838  94.390  0.00  0.00      A120  
ATOM   3936  C   ASN A 253     -11.910 -30.605  92.104  0.00  0.00      A120  
ATOM   3937  O   ASN A 253     -11.704 -30.617  90.866  0.00  0.00      A120  
ATOM   3938  N   ILE A 254     -13.183 -30.860  92.505  0.00  0.00      A120  
ATOM   3939  HN  ILE A 254     -13.312 -31.026  93.480  0.00  0.00      A120  
ATOM   3940  CA  ILE A 254     -14.252 -30.938  91.573  0.00  0.00      A120  
ATOM   3941  HA  ILE A 254     -13.875 -31.057  90.568  0.00  0.00      A120  
ATOM   3942  CB  ILE A 254     -15.058 -32.229  91.917  0.00  0.00      A120  
ATOM   3943  HB  ILE A 254     -15.279 -32.163  93.004  0.00  0.00      A120  
ATOM   3944  CG2 ILE A 254     -16.321 -32.412  91.044  0.00  0.00      A120  
ATOM   3945 HG21 ILE A 254     -17.087 -31.698  91.415  0.00  0.00      A120  
ATOM   3946 HG22 ILE A 254     -16.758 -33.433  91.067  0.00  0.00      A120  
ATOM   3947 HG23 ILE A 254     -16.002 -32.149  90.012  0.00  0.00      A120  
ATOM   3948  CG1 ILE A 254     -14.184 -33.470  91.678  0.00  0.00      A120  
ATOM   3949 HG11 ILE A 254     -13.107 -33.268  91.864  0.00  0.00      A120  
ATOM   3950 HG12 ILE A 254     -14.418 -33.753  90.629  0.00  0.00      A120  
ATOM   3951  CD  ILE A 254     -14.647 -34.619  92.634  0.00  0.00      A120  
ATOM   3952  HD1 ILE A 254     -14.593 -34.295  93.695  0.00  0.00      A120  
ATOM   3953  HD2 ILE A 254     -14.049 -35.549  92.525  0.00  0.00      A120  
ATOM   3954  HD3 ILE A 254     -15.671 -34.909  92.315  0.00  0.00      A120  
ATOM   3955  C   ILE A 254     -15.106 -29.614  91.666  0.00  0.00      A120  
ATOM   3956  O   ILE A 254     -15.571 -29.303  92.767  0.00  0.00      A120  
ATOM   3957  N   LEU A 255     -15.311 -28.815  90.600  0.00  0.00      A120  
ATOM   3958  HN  LEU A 255     -14.948 -29.018  89.694  0.00  0.00      A120  
ATOM   3959  CA  LEU A 255     -16.060 -27.585  90.613  0.00  0.00      A120  
ATOM   3960  HA  LEU A 255     -16.157 -27.113  91.579  0.00  0.00      A120  
ATOM   3961  CB  LEU A 255     -15.387 -26.524  89.663  0.00  0.00      A120  
ATOM   3962  HB1 LEU A 255     -15.910 -25.556  89.507  0.00  0.00      A120  
ATOM   3963  HB2 LEU A 255     -15.251 -26.923  88.635  0.00  0.00      A120  
ATOM   3964  CG  LEU A 255     -14.010 -26.108  90.232  0.00  0.00      A120  
ATOM   3965  HG  LEU A 255     -13.436 -27.058  90.265  0.00  0.00      A120  
ATOM   3966  CD1 LEU A 255     -13.158 -25.298  89.324  0.00  0.00      A120  
ATOM   3967 HD11 LEU A 255     -13.180 -25.841  88.355  0.00  0.00      A120  
ATOM   3968 HD12 LEU A 255     -12.202 -24.978  89.790  0.00  0.00      A120  
ATOM   3969 HD13 LEU A 255     -13.669 -24.312  89.279  0.00  0.00      A120  
ATOM   3970  CD2 LEU A 255     -14.089 -25.422  91.609  0.00  0.00      A120  
ATOM   3971 HD21 LEU A 255     -13.052 -25.137  91.887  0.00  0.00      A120  
ATOM   3972 HD22 LEU A 255     -14.575 -25.999  92.424  0.00  0.00      A120  
ATOM   3973 HD23 LEU A 255     -14.650 -24.486  91.397  0.00  0.00      A120  
ATOM   3974  C   LEU A 255     -17.379 -27.779  90.009  0.00  0.00      A120  
ATOM   3975  O   LEU A 255     -17.453 -28.112  88.812  0.00  0.00      A120  
ATOM   3976  N   VAL A 256     -18.447 -27.452  90.772  0.00  0.00      A120  
ATOM   3977  HN  VAL A 256     -18.286 -27.263  91.738  0.00  0.00      A120  
ATOM   3978  CA  VAL A 256     -19.822 -27.462  90.322  0.00  0.00      A120  
ATOM   3979  HA  VAL A 256     -19.786 -28.060  89.423  0.00  0.00      A120  
ATOM   3980  CB  VAL A 256     -20.668 -28.188  91.412  0.00  0.00      A120  
ATOM   3981  HB  VAL A 256     -20.654 -27.536  92.311  0.00  0.00      A120  
ATOM   3982  CG1 VAL A 256     -22.132 -28.311  91.017  0.00  0.00      A120  
ATOM   3983 HG11 VAL A 256     -22.358 -28.482  89.943  0.00  0.00      A120  
ATOM   3984 HG12 VAL A 256     -22.665 -27.420  91.414  0.00  0.00      A120  
ATOM   3985 HG13 VAL A 256     -22.700 -29.095  91.562  0.00  0.00      A120  
ATOM   3986  CG2 VAL A 256     -20.092 -29.565  91.737  0.00  0.00      A120  
ATOM   3987 HG21 VAL A 256     -20.079 -30.135  90.784  0.00  0.00      A120  
ATOM   3988 HG22 VAL A 256     -20.746 -30.091  92.465  0.00  0.00      A120  
ATOM   3989 HG23 VAL A 256     -19.074 -29.550  92.182  0.00  0.00      A120  
ATOM   3990  C   VAL A 256     -20.410 -26.097  90.016  0.00  0.00      A120  
ATOM   3991  O   VAL A 256     -20.293 -25.184  90.793  0.00  0.00      A120  
ATOM   3992  N   GLN A 257     -21.079 -25.894  88.864  0.00  0.00      A120  
ATOM   3993  HN  GLN A 257     -21.233 -26.689  88.283  0.00  0.00      A120  
ATOM   3994  CA  GLN A 257     -21.959 -24.849  88.409  0.00  0.00      A120  
ATOM   3995  HA  GLN A 257     -21.881 -24.029  89.107  0.00  0.00      A120  
ATOM   3996  CB  GLN A 257     -21.489 -24.308  87.078  0.00  0.00      A120  
ATOM   3997  HB1 GLN A 257     -22.366 -23.794  86.631  0.00  0.00      A120  
ATOM   3998  HB2 GLN A 257     -21.327 -25.144  86.364  0.00  0.00      A120  
ATOM   3999  CG  GLN A 257     -20.227 -23.409  87.292  0.00  0.00      A120  
ATOM   4000  HG1 GLN A 257     -19.457 -24.041  87.782  0.00  0.00      A120  
ATOM   4001  HG2 GLN A 257     -20.443 -22.631  88.056  0.00  0.00      A120  
ATOM   4002  CD  GLN A 257     -19.750 -22.911  85.959  0.00  0.00      A120  
ATOM   4003  OE1 GLN A 257     -20.204 -23.244  84.845  0.00  0.00      A120  
ATOM   4004  NE2 GLN A 257     -18.646 -22.152  86.090  0.00  0.00      A120  
ATOM   4005 HE21 GLN A 257     -18.213 -21.682  85.320  0.00  0.00      A120  
ATOM   4006 HE22 GLN A 257     -18.465 -21.815  87.014  0.00  0.00      A120  
ATOM   4007  C   GLN A 257     -23.421 -25.314  88.436  0.00  0.00      A120  
ATOM   4008  O   GLN A 257     -23.771 -26.294  87.783  0.00  0.00      A120  
ATOM   4009  N   PHE A 258     -24.322 -24.584  89.122  0.00  0.00      A120  
ATOM   4010  HN  PHE A 258     -24.015 -23.784  89.632  0.00  0.00      A120  
ATOM   4011  CA  PHE A 258     -25.734 -24.926  89.178  0.00  0.00      A120  
ATOM   4012  HA  PHE A 258     -25.859 -25.996  89.104  0.00  0.00      A120  
ATOM   4013  CB  PHE A 258     -26.374 -24.486  90.499  0.00  0.00      A120  
ATOM   4014  HB1 PHE A 258     -27.428 -24.829  90.435  0.00  0.00      A120  
ATOM   4015  HB2 PHE A 258     -26.484 -23.389  90.632  0.00  0.00      A120  
ATOM   4016  CG  PHE A 258     -25.733 -25.116  91.688  0.00  0.00      A120  
ATOM   4017  CD1 PHE A 258     -25.471 -26.520  91.588  0.00  0.00      A120  
ATOM   4018  HD1 PHE A 258     -25.664 -27.165  90.743  0.00  0.00      A120  
ATOM   4019  CE1 PHE A 258     -25.055 -27.207  92.828  0.00  0.00      A120  
ATOM   4020  HE1 PHE A 258     -24.740 -28.236  92.736  0.00  0.00      A120  
ATOM   4021  CZ  PHE A 258     -24.953 -26.480  94.005  0.00  0.00      A120  
ATOM   4022  HZ  PHE A 258     -24.523 -26.951  94.876  0.00  0.00      A120  
ATOM   4023  CD2 PHE A 258     -25.623 -24.476  92.888  0.00  0.00      A120  
ATOM   4024  HD2 PHE A 258     -26.112 -23.518  92.984  0.00  0.00      A120  
ATOM   4025  CE2 PHE A 258     -25.189 -25.100  94.049  0.00  0.00      A120  
ATOM   4026  HE2 PHE A 258     -24.968 -24.553  94.953  0.00  0.00      A120  
ATOM   4027  C   PHE A 258     -26.456 -24.287  87.992  0.00  0.00      A120  
ATOM   4028  O   PHE A 258     -25.874 -23.418  87.293  0.00  0.00      A120  
ATOM   4029  N   ASN A 259     -27.695 -24.749  87.722  0.00  0.00      A120  
ATOM   4030  HN  ASN A 259     -28.189 -25.461  88.215  0.00  0.00      A120  
ATOM   4031  CA  ASN A 259     -28.480 -24.236  86.575  0.00  0.00      A120  
ATOM   4032  HA  ASN A 259     -27.854 -23.949  85.743  0.00  0.00      A120  
ATOM   4033  CB  ASN A 259     -29.325 -25.322  85.902  0.00  0.00      A120  
ATOM   4034  HB1 ASN A 259     -30.015 -25.693  86.690  0.00  0.00      A120  
ATOM   4035  HB2 ASN A 259     -28.710 -26.215  85.661  0.00  0.00      A120  
ATOM   4036  CG  ASN A 259     -30.202 -24.837  84.675  0.00  0.00      A120  
ATOM   4037  OD1 ASN A 259     -29.562 -24.202  83.757  0.00  0.00      A120  
ATOM   4038  ND2 ASN A 259     -31.441 -25.193  84.380  0.00  0.00      A120  
ATOM   4039 HD22 ASN A 259     -31.764 -25.005  83.456  0.00  0.00      A120  
ATOM   4040  C   ASN A 259     -29.309 -23.075  87.060  0.00  0.00      A120  
ATOM   4041  O   ASN A 259     -29.680 -22.103  86.389  0.00  0.00      A120  
ATOM   4042  N   THR A 260     -29.680 -23.083  88.366  0.00  0.00      A120  
ATOM   4043  HN  THR A 260     -29.228 -23.671  89.032  0.00  0.00      A120  
ATOM   4044  CA  THR A 260     -30.691 -22.227  88.942  0.00  0.00      A120  
ATOM   4045  HA  THR A 260     -30.968 -21.414  88.286  0.00  0.00      A120  
ATOM   4046  CB  THR A 260     -32.040 -22.918  89.165  0.00  0.00      A120  
ATOM   4047  HB  THR A 260     -32.716 -22.279  89.772  0.00  0.00      A120  
ATOM   4048  OG1 THR A 260     -31.972 -24.188  89.709  0.00  0.00      A120  
ATOM   4049  HG1 THR A 260     -31.403 -24.094  90.477  0.00  0.00      A120  
ATOM   4050  CG2 THR A 260     -32.677 -23.147  87.812  0.00  0.00      A120  
ATOM   4051 HG21 THR A 260     -33.483 -23.902  87.933  0.00  0.00      A120  
ATOM   4052 HG22 THR A 260     -31.945 -23.610  87.117  0.00  0.00      A120  
ATOM   4053 HG23 THR A 260     -33.121 -22.199  87.440  0.00  0.00      A120  
ATOM   4054  C   THR A 260     -30.099 -21.880  90.309  0.00  0.00      A120  
ATOM   4055  O   THR A 260     -29.900 -22.768  91.118  0.00  0.00      A120  
ATOM   4056  N   PRO A 261     -29.750 -20.533  90.626  0.00  0.00      A120  
ATOM   4057  CD  PRO A 261     -29.846 -19.438  89.756  0.00  0.00      A120  
ATOM   4058  HD1 PRO A 261     -30.898 -19.163  89.532  0.00  0.00      A120  
ATOM   4059  HD2 PRO A 261     -29.345 -19.606  88.779  0.00  0.00      A120  
ATOM   4060  CA  PRO A 261     -29.565 -20.108  92.005  0.00  0.00      A120  
ATOM   4061  HA  PRO A 261     -28.561 -20.480  92.144  0.00  0.00      A120  
ATOM   4062  CB  PRO A 261     -29.720 -18.529  91.870  0.00  0.00      A120  
ATOM   4063  HB1 PRO A 261     -29.170 -17.995  92.673  0.00  0.00      A120  
ATOM   4064  HB2 PRO A 261     -30.776 -18.198  91.772  0.00  0.00      A120  
ATOM   4065  CG  PRO A 261     -29.208 -18.251  90.473  0.00  0.00      A120  
ATOM   4066  HG1 PRO A 261     -29.671 -17.309  90.109  0.00  0.00      A120  
ATOM   4067  HG2 PRO A 261     -28.098 -18.276  90.453  0.00  0.00      A120  
ATOM   4068  C   PRO A 261     -30.243 -20.616  93.192  0.00  0.00      A120  
ATOM   4069  O   PRO A 261     -31.419 -20.919  93.107  0.00  0.00      A120  
ATOM   4070  N   VAL A 262     -29.535 -20.728  94.328  0.00  0.00      A120  
ATOM   4071  HN  VAL A 262     -28.586 -20.473  94.503  0.00  0.00      A120  
ATOM   4072  CA  VAL A 262     -30.134 -21.152  95.650  0.00  0.00      A120  
ATOM   4073  HA  VAL A 262     -31.207 -21.026  95.666  0.00  0.00      A120  
ATOM   4074  CB  VAL A 262     -29.502 -22.361  96.177  0.00  0.00      A120  
ATOM   4075  HB  VAL A 262     -28.401 -22.226  96.240  0.00  0.00      A120  
ATOM   4076  CG1 VAL A 262     -30.172 -22.893  97.484  0.00  0.00      A120  
ATOM   4077 HG11 VAL A 262     -29.873 -23.961  97.553  0.00  0.00      A120  
ATOM   4078 HG12 VAL A 262     -31.263 -22.885  97.278  0.00  0.00      A120  
ATOM   4079 HG13 VAL A 262     -29.857 -22.214  98.306  0.00  0.00      A120  
ATOM   4080  CG2 VAL A 262     -29.610 -23.439  95.075  0.00  0.00      A120  
ATOM   4081 HG21 VAL A 262     -29.015 -23.087  94.206  0.00  0.00      A120  
ATOM   4082 HG22 VAL A 262     -30.706 -23.546  94.925  0.00  0.00      A120  
ATOM   4083 HG23 VAL A 262     -29.175 -24.342  95.554  0.00  0.00      A120  
ATOM   4084  C   VAL A 262     -29.780 -20.017  96.638  0.00  0.00      A120  
ATOM   4085  O   VAL A 262     -28.599 -19.672  96.780  0.00  0.00      A120  
ATOM   4086  N   GLN A 263     -30.731 -19.360  97.291  0.00  0.00      A120  
ATOM   4087  HN  GLN A 263     -31.711 -19.530  97.213  0.00  0.00      A120  
ATOM   4088  CA  GLN A 263     -30.425 -18.153  97.978  0.00  0.00      A120  
ATOM   4089  HA  GLN A 263     -29.565 -17.679  97.530  0.00  0.00      A120  
ATOM   4090  CB  GLN A 263     -31.653 -17.267  97.765  0.00  0.00      A120  
ATOM   4091  HB1 GLN A 263     -31.411 -16.297  98.249  0.00  0.00      A120  
ATOM   4092  HB2 GLN A 263     -32.541 -17.646  98.314  0.00  0.00      A120  
ATOM   4093  CG  GLN A 263     -32.112 -17.042  96.307  0.00  0.00      A120  
ATOM   4094  HG1 GLN A 263     -32.235 -18.079  95.928  0.00  0.00      A120  
ATOM   4095  HG2 GLN A 263     -31.314 -16.686  95.620  0.00  0.00      A120  
ATOM   4096  CD  GLN A 263     -33.383 -16.271  96.201  0.00  0.00      A120  
ATOM   4097  OE1 GLN A 263     -33.407 -15.062  96.459  0.00  0.00      A120  
ATOM   4098  NE2 GLN A 263     -34.476 -16.950  95.763  0.00  0.00      A120  
ATOM   4099 HE21 GLN A 263     -34.390 -17.901  95.467  0.00  0.00      A120  
ATOM   4100 HE22 GLN A 263     -35.355 -16.475  95.726  0.00  0.00      A120  
ATOM   4101  C   GLN A 263     -30.176 -18.351  99.486  0.00  0.00      A120  
ATOM   4102  O   GLN A 263     -30.943 -19.117 100.104  0.00  0.00      A120  
ATOM   4103  N   ILE A 264     -29.167 -17.657 100.114  0.00  0.00      A120  
ATOM   4104  HN  ILE A 264     -28.522 -17.088  99.610  0.00  0.00      A120  
ATOM   4105  CA  ILE A 264     -28.810 -17.676 101.500  0.00  0.00      A120  
ATOM   4106  HA  ILE A 264     -29.543 -18.337 101.938  0.00  0.00      A120  
ATOM   4107  CB  ILE A 264     -27.363 -18.092 101.801  0.00  0.00      A120  
ATOM   4108  HB  ILE A 264     -27.205 -17.896 102.883  0.00  0.00      A120  
ATOM   4109  CG2 ILE A 264     -27.359 -19.637 101.555  0.00  0.00      A120  
ATOM   4110 HG21 ILE A 264     -28.199 -20.095 102.120  0.00  0.00      A120  
ATOM   4111 HG22 ILE A 264     -26.379 -20.062 101.859  0.00  0.00      A120  
ATOM   4112 HG23 ILE A 264     -27.299 -19.900 100.477  0.00  0.00      A120  
ATOM   4113  CG1 ILE A 264     -26.177 -17.424 101.158  0.00  0.00      A120  
ATOM   4114 HG11 ILE A 264     -26.326 -16.350 101.400  0.00  0.00      A120  
ATOM   4115 HG12 ILE A 264     -26.244 -17.430 100.050  0.00  0.00      A120  
ATOM   4116  CD  ILE A 264     -24.849 -18.077 101.484  0.00  0.00      A120  
ATOM   4117  HD1 ILE A 264     -24.531 -18.080 102.549  0.00  0.00      A120  
ATOM   4118  HD2 ILE A 264     -24.016 -17.518 101.007  0.00  0.00      A120  
ATOM   4119  HD3 ILE A 264     -24.854 -19.025 100.905  0.00  0.00      A120  
ATOM   4120  C   ILE A 264     -29.042 -16.298 102.142  0.00  0.00      A120  
ATOM   4121  O   ILE A 264     -28.603 -15.231 101.717  0.00  0.00      A120  
ATOM   4122  N   ASN A 265     -29.724 -16.355 103.246  0.00  0.00      A120  
ATOM   4123  HN  ASN A 265     -30.131 -17.200 103.586  0.00  0.00      A120  
ATOM   4124  CA  ASN A 265     -30.040 -15.241 104.160  0.00  0.00      A120  
ATOM   4125  HA  ASN A 265     -29.855 -14.342 103.592  0.00  0.00      A120  
ATOM   4126  CB  ASN A 265     -31.594 -15.365 104.464  0.00  0.00      A120  
ATOM   4127  HB1 ASN A 265     -32.125 -14.460 104.830  0.00  0.00      A120  
ATOM   4128  HB2 ASN A 265     -31.724 -16.127 105.262  0.00  0.00      A120  
ATOM   4129  CG  ASN A 265     -32.383 -15.744 103.224  0.00  0.00      A120  
ATOM   4130  OD1 ASN A 265     -32.742 -14.850 102.496  0.00  0.00      A120  
ATOM   4131  ND2 ASN A 265     -32.709 -17.013 102.895  0.00  0.00      A120  
ATOM   4132 HD21 ASN A 265     -33.323 -17.298 102.160  0.00  0.00      A120  
ATOM   4133 HD22 ASN A 265     -32.458 -17.709 103.568  0.00  0.00      A120  
ATOM   4134  C   ASN A 265     -29.191 -15.297 105.409  0.00  0.00      A120  
ATOM   4135  O   ASN A 265     -29.019 -16.378 105.982  0.00  0.00      A120  
ATOM   4136  N   CYS A 266     -28.667 -14.081 105.888  0.00  0.00      A120  
ATOM   4137  HN  CYS A 266     -28.783 -13.177 105.483  0.00  0.00      A120  
ATOM   4138  CA  CYS A 266     -27.929 -13.907 107.145  0.00  0.00      A120  
ATOM   4139  HA  CYS A 266     -28.352 -14.684 107.765  0.00  0.00      A120  
ATOM   4140  CB  CYS A 266     -26.422 -14.149 106.917  0.00  0.00      A120  
ATOM   4141  HB1 CYS A 266     -25.957 -13.363 106.285  0.00  0.00      A120  
ATOM   4142  HB2 CYS A 266     -26.323 -15.067 106.299  0.00  0.00      A120  
ATOM   4143  SG  CYS A 266     -25.339 -14.229 108.398  0.00  0.00      A120  
ATOM   4144  HG1 CYS A 266     -25.183 -12.941 108.668  0.00  0.00      A120  
ATOM   4145  C   CYS A 266     -28.200 -12.644 107.817  0.00  0.00      A120  
ATOM   4146  O   CYS A 266     -28.078 -11.541 107.236  0.00  0.00      A120  
ATOM   4147  N   THR A 267     -28.460 -12.625 109.166  0.00  0.00      A120  
ATOM   4148  HN  THR A 267     -28.762 -13.426 109.676  0.00  0.00      A120  
ATOM   4149  CA  THR A 267     -28.481 -11.359 109.865  0.00  0.00      A120  
ATOM   4150  HA  THR A 267     -27.950 -10.574 109.347  0.00  0.00      A120  
ATOM   4151  CB  THR A 267     -29.849 -10.747 109.876  0.00  0.00      A120  
ATOM   4152  HB  THR A 267     -30.172 -10.562 108.829  0.00  0.00      A120  
ATOM   4153  OG1 THR A 267     -29.873  -9.577 110.644  0.00  0.00      A120  
ATOM   4154  HG1 THR A 267     -29.216  -9.074 110.156  0.00  0.00      A120  
ATOM   4155  CG2 THR A 267     -30.775 -11.693 110.560  0.00  0.00      A120  
ATOM   4156 HG21 THR A 267     -30.804 -12.637 109.976  0.00  0.00      A120  
ATOM   4157 HG22 THR A 267     -31.793 -11.249 110.550  0.00  0.00      A120  
ATOM   4158 HG23 THR A 267     -30.599 -11.926 111.632  0.00  0.00      A120  
ATOM   4159  C   THR A 267     -27.937 -11.646 111.165  0.00  0.00      A120  
ATOM   4160  O   THR A 267     -27.859 -12.786 111.628  0.00  0.00      A120  
ATOM   4161  N   ARG A 268     -27.500 -10.555 111.847  0.00  0.00      A120  
ATOM   4162  HN  ARG A 268     -27.503  -9.651 111.427  0.00  0.00      A120  
ATOM   4163  CA  ARG A 268     -27.228 -10.672 113.311  0.00  0.00      A120  
ATOM   4164  HA  ARG A 268     -27.539 -11.636 113.686  0.00  0.00      A120  
ATOM   4165  CB  ARG A 268     -25.759 -10.477 113.568  0.00  0.00      A120  
ATOM   4166  HB1 ARG A 268     -25.408  -9.691 112.865  0.00  0.00      A120  
ATOM   4167  HB2 ARG A 268     -25.273 -11.376 113.131  0.00  0.00      A120  
ATOM   4168  CG  ARG A 268     -25.271 -10.612 115.037  0.00  0.00      A120  
ATOM   4169  HG1 ARG A 268     -24.271 -11.062 114.855  0.00  0.00      A120  
ATOM   4170  HG2 ARG A 268     -25.924 -11.337 115.568  0.00  0.00      A120  
ATOM   4171  CD  ARG A 268     -25.232  -9.356 115.947  0.00  0.00      A120  
ATOM   4172  HD1 ARG A 268     -24.600  -9.414 116.859  0.00  0.00      A120  
ATOM   4173  HD2 ARG A 268     -26.254  -9.231 116.364  0.00  0.00      A120  
ATOM   4174  NE  ARG A 268     -24.744  -8.197 115.099  0.00  0.00      A120  
ATOM   4175  HE  ARG A 268     -25.410  -7.778 114.481  0.00  0.00      A120  
ATOM   4176  CZ  ARG A 268     -23.516  -8.128 114.719  0.00  0.00      A120  
ATOM   4177  NH1 ARG A 268     -22.577  -8.961 115.021  0.00  0.00      A120  
ATOM   4178 HH11 ARG A 268     -22.577  -9.275 115.971  0.00  0.00      A120  
ATOM   4179 HH12 ARG A 268     -21.694  -8.683 114.644  0.00  0.00      A120  
ATOM   4180  NH2 ARG A 268     -23.340  -7.227 113.746  0.00  0.00      A120  
ATOM   4181 HH21 ARG A 268     -24.074  -6.558 113.626  0.00  0.00      A120  
ATOM   4182 HH22 ARG A 268     -22.369  -6.997 113.682  0.00  0.00      A120  
ATOM   4183  C   ARG A 268     -27.994  -9.390 113.937  0.00  0.00      A120  
ATOM   4184  O   ARG A 268     -27.527  -8.264 113.678  0.00  0.00      A120  
ATOM   4185  N   PRO A 269     -29.080  -9.522 114.803  0.00  0.00      A120  
ATOM   4186  CD  PRO A 269     -29.775 -10.812 115.151  0.00  0.00      A120  
ATOM   4187  HD1 PRO A 269     -29.183 -11.444 115.847  0.00  0.00      A120  
ATOM   4188  HD2 PRO A 269     -30.036 -11.311 114.194  0.00  0.00      A120  
ATOM   4189  CA  PRO A 269     -29.902  -8.319 115.118  0.00  0.00      A120  
ATOM   4190  HA  PRO A 269     -29.898  -7.718 114.221  0.00  0.00      A120  
ATOM   4191  CB  PRO A 269     -31.286  -9.001 115.345  0.00  0.00      A120  
ATOM   4192  HB1 PRO A 269     -31.887  -9.045 114.412  0.00  0.00      A120  
ATOM   4193  HB2 PRO A 269     -31.844  -8.383 116.080  0.00  0.00      A120  
ATOM   4194  CG  PRO A 269     -31.004 -10.318 115.964  0.00  0.00      A120  
ATOM   4195  HG1 PRO A 269     -30.699 -10.105 117.011  0.00  0.00      A120  
ATOM   4196  HG2 PRO A 269     -31.837 -11.044 115.852  0.00  0.00      A120  
ATOM   4197  C   PRO A 269     -29.319  -7.619 116.313  0.00  0.00      A120  
ATOM   4198  O   PRO A 269     -29.936  -7.520 117.436  0.00  0.00      A120  
ATOM   4199  N   ASN A 270     -28.162  -6.964 116.192  0.00  0.00      A120  
ATOM   4200  HN  ASN A 270     -27.775  -6.838 115.282  0.00  0.00      A120  
ATOM   4201  CA  ASN A 270     -27.635  -6.121 117.243  0.00  0.00      A120  
ATOM   4202  HA  ASN A 270     -28.350  -6.057 118.050  0.00  0.00      A120  
ATOM   4203  CB  ASN A 270     -26.183  -6.477 117.829  0.00  0.00      A120  
ATOM   4204  HB1 ASN A 270     -25.656  -5.679 118.394  0.00  0.00      A120  
ATOM   4205  HB2 ASN A 270     -25.540  -6.773 116.972  0.00  0.00      A120  
ATOM   4206  CG  ASN A 270     -26.248  -7.784 118.634  0.00  0.00      A120  
ATOM   4207  OD1 ASN A 270     -27.221  -8.546 118.637  0.00  0.00      A120  
ATOM   4208  ND2 ASN A 270     -25.102  -8.059 119.295  0.00  0.00      A120  
ATOM   4209 HD21 ASN A 270     -25.066  -9.026 119.548  0.00  0.00      A120  
ATOM   4210 HD22 ASN A 270     -24.251  -7.546 119.180  0.00  0.00      A120  
ATOM   4211  C   ASN A 270     -27.572  -4.734 116.678  0.00  0.00      A120  
ATOM   4212  O   ASN A 270     -27.314  -4.531 115.524  0.00  0.00      A120  
ATOM   4213  N   ASN A 271     -27.952  -3.788 117.492  0.00  0.00      A120  
ATOM   4214  HN  ASN A 271     -28.292  -4.072 118.386  0.00  0.00      A120  
ATOM   4215  CA  ASN A 271     -27.675  -2.360 117.243  0.00  0.00      A120  
ATOM   4216  HA  ASN A 271     -27.512  -2.220 116.184  0.00  0.00      A120  
ATOM   4217  CB  ASN A 271     -28.742  -1.403 117.737  0.00  0.00      A120  
ATOM   4218  HB1 ASN A 271     -28.777  -1.362 118.847  0.00  0.00      A120  
ATOM   4219  HB2 ASN A 271     -29.744  -1.718 117.375  0.00  0.00      A120  
ATOM   4220  CG  ASN A 271     -28.564   0.029 117.227  0.00  0.00      A120  
ATOM   4221  OD1 ASN A 271     -28.013   0.127 116.106  0.00  0.00      A120  
ATOM   4222  ND2 ASN A 271     -29.185   1.080 117.896  0.00  0.00      A120  
ATOM   4223 HD22 ASN A 271     -29.707   0.964 118.737  0.00  0.00      A120  
ATOM   4224  C   ASN A 271     -26.393  -1.928 117.929  0.00  0.00      A120  
ATOM   4225  O   ASN A 271     -26.348  -1.835 119.122  0.00  0.00      A120  
ATOM   4226  N   ASN A 272     -25.482  -1.618 116.982  0.00  0.00      A120  
ATOM   4227  HN  ASN A 272     -25.777  -1.536 116.033  0.00  0.00      A120  
ATOM   4228  CA  ASN A 272     -24.100  -1.318 117.290  0.00  0.00      A120  
ATOM   4229  HA  ASN A 272     -23.985  -1.387 118.362  0.00  0.00      A120  
ATOM   4230  CB  ASN A 272     -23.234  -2.334 116.409  0.00  0.00      A120  
ATOM   4231  HB1 ASN A 272     -22.144  -2.116 116.424  0.00  0.00      A120  
ATOM   4232  HB2 ASN A 272     -23.513  -2.402 115.336  0.00  0.00      A120  
ATOM   4233  CG  ASN A 272     -23.553  -3.773 116.956  0.00  0.00      A120  
ATOM   4234  OD1 ASN A 272     -24.053  -4.698 116.247  0.00  0.00      A120  
ATOM   4235  ND2 ASN A 272     -23.114  -3.963 118.226  0.00  0.00      A120  
ATOM   4236 HD21 ASN A 272     -22.737  -3.261 118.831  0.00  0.00      A120  
ATOM   4237 HD22 ASN A 272     -22.992  -4.906 118.534  0.00  0.00      A120  
ATOM   4238  C   ASN A 272     -23.621   0.107 116.799  0.00  0.00      A120  
ATOM   4239  O   ASN A 272     -24.309   0.738 116.020  0.00  0.00      A120  
ATOM   4240  N   THR A 273     -22.340   0.460 117.099  0.00  0.00      A120  
ATOM   4241  HN  THR A 273     -21.832  -0.096 117.752  0.00  0.00      A120  
ATOM   4242  CA  THR A 273     -21.642   1.636 116.701  0.00  0.00      A120  
ATOM   4243  HA  THR A 273     -21.658   1.603 115.621  0.00  0.00      A120  
ATOM   4244  CB  THR A 273     -22.249   2.962 117.235  0.00  0.00      A120  
ATOM   4245  HB  THR A 273     -23.311   2.914 116.912  0.00  0.00      A120  
ATOM   4246  OG1 THR A 273     -21.602   4.114 116.729  0.00  0.00      A120  
ATOM   4247  HG1 THR A 273     -22.134   4.293 115.950  0.00  0.00      A120  
ATOM   4248  CG2 THR A 273     -22.079   2.970 118.766  0.00  0.00      A120  
ATOM   4249 HG21 THR A 273     -22.464   2.001 119.150  0.00  0.00      A120  
ATOM   4250 HG22 THR A 273     -22.790   3.786 119.018  0.00  0.00      A120  
ATOM   4251 HG23 THR A 273     -21.119   3.352 119.176  0.00  0.00      A120  
ATOM   4252  C   THR A 273     -20.160   1.437 117.068  0.00  0.00      A120  
ATOM   4253  O   THR A 273     -19.814   0.433 117.635  0.00  0.00      A120  
ATOM   4254  N   ARG A 274     -19.293   2.380 116.774  0.00  0.00      A120  
ATOM   4255  HN  ARG A 274     -19.671   3.296 116.659  0.00  0.00      A120  
ATOM   4256  CA  ARG A 274     -17.821   2.327 116.921  0.00  0.00      A120  
ATOM   4257  HA  ARG A 274     -17.413   1.593 117.600  0.00  0.00      A120  
ATOM   4258  CB  ARG A 274     -17.132   1.958 115.582  0.00  0.00      A120  
ATOM   4259  HB1 ARG A 274     -17.470   0.936 115.305  0.00  0.00      A120  
ATOM   4260  HB2 ARG A 274     -16.024   1.973 115.664  0.00  0.00      A120  
ATOM   4261  CG  ARG A 274     -17.516   2.730 114.316  0.00  0.00      A120  
ATOM   4262  HG1 ARG A 274     -18.507   2.324 114.022  0.00  0.00      A120  
ATOM   4263  HG2 ARG A 274     -16.792   2.419 113.533  0.00  0.00      A120  
ATOM   4264  CD  ARG A 274     -17.539   4.212 114.271  0.00  0.00      A120  
ATOM   4265  HD1 ARG A 274     -16.518   4.588 114.493  0.00  0.00      A120  
ATOM   4266  HD2 ARG A 274     -18.130   4.570 115.142  0.00  0.00      A120  
ATOM   4267  NE  ARG A 274     -17.973   4.588 112.887  0.00  0.00      A120  
ATOM   4268  HE  ARG A 274     -18.163   3.855 112.233  0.00  0.00      A120  
ATOM   4269  CZ  ARG A 274     -18.012   5.846 112.361  0.00  0.00      A120  
ATOM   4270  NH1 ARG A 274     -17.630   6.864 113.021  0.00  0.00      A120  
ATOM   4271 HH11 ARG A 274     -17.579   6.769 114.016  0.00  0.00      A120  
ATOM   4272 HH12 ARG A 274     -17.883   7.776 112.699  0.00  0.00      A120  
ATOM   4273  NH2 ARG A 274     -18.513   5.964 111.159  0.00  0.00      A120  
ATOM   4274 HH21 ARG A 274     -19.160   5.257 110.876  0.00  0.00      A120  
ATOM   4275 HH22 ARG A 274     -18.772   6.898 110.912  0.00  0.00      A120  
ATOM   4276  C   ARG A 274     -17.215   3.553 117.465  0.00  0.00      A120  
ATOM   4277  O   ARG A 274     -17.776   4.636 117.393  0.00  0.00      A120  
ATOM   4278  N   LYS A 275     -15.994   3.485 118.146  0.00  0.00      A120  
ATOM   4279  HN  LYS A 275     -15.569   2.586 118.213  0.00  0.00      A120  
ATOM   4280  CA  LYS A 275     -15.367   4.524 118.934  0.00  0.00      A120  
ATOM   4281  HA  LYS A 275     -15.864   5.475 118.806  0.00  0.00      A120  
ATOM   4282  CB  LYS A 275     -15.430   4.289 120.481  0.00  0.00      A120  
ATOM   4283  HB1 LYS A 275     -16.490   4.134 120.776  0.00  0.00      A120  
ATOM   4284  HB2 LYS A 275     -15.197   5.237 121.011  0.00  0.00      A120  
ATOM   4285  CG  LYS A 275     -14.529   3.134 121.016  0.00  0.00      A120  
ATOM   4286  HG1 LYS A 275     -13.495   3.426 120.732  0.00  0.00      A120  
ATOM   4287  HG2 LYS A 275     -14.825   2.240 120.427  0.00  0.00      A120  
ATOM   4288  CD  LYS A 275     -14.667   2.776 122.521  0.00  0.00      A120  
ATOM   4289  HD1 LYS A 275     -15.727   2.864 122.843  0.00  0.00      A120  
ATOM   4290  HD2 LYS A 275     -14.192   3.561 123.148  0.00  0.00      A120  
ATOM   4291  CE  LYS A 275     -14.032   1.476 122.810  0.00  0.00      A120  
ATOM   4292  HE1 LYS A 275     -12.935   1.539 122.975  0.00  0.00      A120  
ATOM   4293  HE2 LYS A 275     -14.154   0.703 122.022  0.00  0.00      A120  
ATOM   4294  NZ  LYS A 275     -14.602   0.911 124.051  0.00  0.00      A120  
ATOM   4295  HZ1 LYS A 275     -13.905   0.415 124.643  0.00  0.00      A120  
ATOM   4296  HZ2 LYS A 275     -15.372   0.272 123.767  0.00  0.00      A120  
ATOM   4297  HZ3 LYS A 275     -14.988   1.740 124.546  0.00  0.00      A120  
ATOM   4298  C   LYS A 275     -13.901   4.710 118.480  0.00  0.00      A120  
ATOM   4299  O   LYS A 275     -13.304   3.746 118.107  0.00  0.00      A120  
ATOM   4300  N   SER A 276     -13.373   5.977 118.556  0.00  0.00      A120  
ATOM   4301  HN  SER A 276     -13.903   6.788 118.788  0.00  0.00      A120  
ATOM   4302  CA  SER A 276     -12.022   6.331 117.965  0.00  0.00      A120  
ATOM   4303  HA  SER A 276     -11.746   5.534 117.291  0.00  0.00      A120  
ATOM   4304  CB  SER A 276     -11.875   7.616 117.114  0.00  0.00      A120  
ATOM   4305  HB1 SER A 276     -12.617   7.543 116.291  0.00  0.00      A120  
ATOM   4306  HB2 SER A 276     -10.894   7.753 116.610  0.00  0.00      A120  
ATOM   4307  OG  SER A 276     -12.176   8.770 117.766  0.00  0.00      A120  
ATOM   4308  HG1 SER A 276     -13.102   8.684 118.005  0.00  0.00      A120  
ATOM   4309  C   SER A 276     -11.008   6.377 119.054  0.00  0.00      A120  
ATOM   4310  O   SER A 276     -11.091   7.106 120.057  0.00  0.00      A120  
ATOM   4311  N   ILE A 277      -9.954   5.517 118.807  0.00  0.00      A120  
ATOM   4312  HN  ILE A 277      -9.941   4.834 118.081  0.00  0.00      A120  
ATOM   4313  CA  ILE A 277      -8.789   5.313 119.722  0.00  0.00      A120  
ATOM   4314  HA  ILE A 277      -8.982   5.826 120.653  0.00  0.00      A120  
ATOM   4315  CB  ILE A 277      -8.475   3.806 119.748  0.00  0.00      A120  
ATOM   4316  HB  ILE A 277      -8.109   3.455 118.760  0.00  0.00      A120  
ATOM   4317  CG2 ILE A 277      -7.383   3.467 120.817  0.00  0.00      A120  
ATOM   4318 HG21 ILE A 277      -6.483   4.082 120.600  0.00  0.00      A120  
ATOM   4319 HG22 ILE A 277      -7.124   2.388 120.759  0.00  0.00      A120  
ATOM   4320 HG23 ILE A 277      -7.690   3.638 121.871  0.00  0.00      A120  
ATOM   4321  CG1 ILE A 277      -9.686   2.921 120.124  0.00  0.00      A120  
ATOM   4322 HG11 ILE A 277      -9.374   1.856 120.163  0.00  0.00      A120  
ATOM   4323 HG12 ILE A 277     -10.342   3.096 119.245  0.00  0.00      A120  
ATOM   4324  CD  ILE A 277     -10.338   3.360 121.431  0.00  0.00      A120  
ATOM   4325  HD1 ILE A 277     -11.333   2.885 121.570  0.00  0.00      A120  
ATOM   4326  HD2 ILE A 277     -10.454   4.446 121.637  0.00  0.00      A120  
ATOM   4327  HD3 ILE A 277      -9.744   2.860 122.225  0.00  0.00      A120  
ATOM   4328  C   ILE A 277      -7.579   5.973 119.148  0.00  0.00      A120  
ATOM   4329  O   ILE A 277      -7.154   5.722 118.025  0.00  0.00      A120  
ATOM   4330  N   ARG A 278      -7.052   7.006 119.945  0.00  0.00      A120  
ATOM   4331  HN  ARG A 278      -7.380   7.316 120.834  0.00  0.00      A120  
ATOM   4332  CA  ARG A 278      -6.016   7.830 119.424  0.00  0.00      A120  
ATOM   4333  HA  ARG A 278      -6.006   7.830 118.344  0.00  0.00      A120  
ATOM   4334  CB  ARG A 278      -6.212   9.276 119.978  0.00  0.00      A120  
ATOM   4335  HB1 ARG A 278      -5.522  10.056 119.592  0.00  0.00      A120  
ATOM   4336  HB2 ARG A 278      -6.171   9.206 121.086  0.00  0.00      A120  
ATOM   4337  CG  ARG A 278      -7.525   9.919 119.663  0.00  0.00      A120  
ATOM   4338  HG1 ARG A 278      -7.439  10.861 120.245  0.00  0.00      A120  
ATOM   4339  HG2 ARG A 278      -8.362   9.393 120.170  0.00  0.00      A120  
ATOM   4340  CD  ARG A 278      -7.880  10.087 118.151  0.00  0.00      A120  
ATOM   4341  HD1 ARG A 278      -8.936  10.394 117.993  0.00  0.00      A120  
ATOM   4342  HD2 ARG A 278      -7.619   9.169 117.583  0.00  0.00      A120  
ATOM   4343  NE  ARG A 278      -6.917  11.094 117.598  0.00  0.00      A120  
ATOM   4344  HE  ARG A 278      -6.286  11.681 118.105  0.00  0.00      A120  
ATOM   4345  CZ  ARG A 278      -6.699  11.162 116.238  0.00  0.00      A120  
ATOM   4346  NH1 ARG A 278      -7.475  10.617 115.412  0.00  0.00      A120  
ATOM   4347 HH11 ARG A 278      -8.349  10.214 115.681  0.00  0.00      A120  
ATOM   4348 HH12 ARG A 278      -7.434  10.836 114.437  0.00  0.00      A120  
ATOM   4349  NH2 ARG A 278      -5.623  11.788 115.866  0.00  0.00      A120  
ATOM   4350 HH21 ARG A 278      -5.088  12.316 116.525  0.00  0.00      A120  
ATOM   4351 HH22 ARG A 278      -5.587  12.091 114.914  0.00  0.00      A120  
ATOM   4352  C   ARG A 278      -4.571   7.396 119.829  0.00  0.00      A120  
ATOM   4353  O   ARG A 278      -3.936   7.940 120.702  0.00  0.00      A120  
ATOM   4354  N   ILE A 279      -4.050   6.480 119.025  0.00  0.00      A120  
ATOM   4355  HN  ILE A 279      -4.535   6.385 118.159  0.00  0.00      A120  
ATOM   4356  CA  ILE A 279      -2.856   5.700 119.186  0.00  0.00      A120  
ATOM   4357  HA  ILE A 279      -2.545   5.704 120.220  0.00  0.00      A120  
ATOM   4358  CB  ILE A 279      -2.963   4.189 118.697  0.00  0.00      A120  
ATOM   4359  HB  ILE A 279      -2.030   3.650 118.967  0.00  0.00      A120  
ATOM   4360  CG2 ILE A 279      -4.117   3.641 119.499  0.00  0.00      A120  
ATOM   4361 HG21 ILE A 279      -4.174   2.535 119.402  0.00  0.00      A120  
ATOM   4362 HG22 ILE A 279      -5.051   3.944 118.980  0.00  0.00      A120  
ATOM   4363 HG23 ILE A 279      -4.158   4.037 120.536  0.00  0.00      A120  
ATOM   4364  CG1 ILE A 279      -3.174   4.074 117.170  0.00  0.00      A120  
ATOM   4365 HG11 ILE A 279      -2.380   4.535 116.544  0.00  0.00      A120  
ATOM   4366 HG12 ILE A 279      -4.048   4.667 116.824  0.00  0.00      A120  
ATOM   4367  CD  ILE A 279      -3.319   2.593 116.697  0.00  0.00      A120  
ATOM   4368  HD1 ILE A 279      -2.486   1.982 117.106  0.00  0.00      A120  
ATOM   4369  HD2 ILE A 279      -3.304   2.488 115.591  0.00  0.00      A120  
ATOM   4370  HD3 ILE A 279      -4.334   2.276 117.021  0.00  0.00      A120  
ATOM   4371  C   ILE A 279      -1.737   6.329 118.291  0.00  0.00      A120  
ATOM   4372  O   ILE A 279      -0.832   5.634 117.785  0.00  0.00      A120  
ATOM   4373  N   GLY A 280      -1.882   7.548 117.936  0.00  0.00      A120  
ATOM   4374  HN  GLY A 280      -2.612   8.139 118.270  0.00  0.00      A120  
ATOM   4375  CA  GLY A 280      -1.057   8.276 116.894  0.00  0.00      A120  
ATOM   4376  HA1 GLY A 280      -1.618   9.177 116.692  0.00  0.00      A120  
ATOM   4377  HA2 GLY A 280      -0.919   7.605 116.060  0.00  0.00      A120  
ATOM   4378  C   GLY A 280       0.324   8.732 117.381  0.00  0.00      A120  
ATOM   4379  O   GLY A 280       0.917   7.987 118.175  0.00  0.00      A120  
ATOM   4380  N   PRO A 281       0.891   9.803 116.893  0.00  0.00      A120  
ATOM   4381  CD  PRO A 281       2.278  10.135 117.208  0.00  0.00      A120  
ATOM   4382  HD1 PRO A 281       3.005   9.591 116.567  0.00  0.00      A120  
ATOM   4383  HD2 PRO A 281       2.500   9.910 118.273  0.00  0.00      A120  
ATOM   4384  CA  PRO A 281       0.243  10.834 116.080  0.00  0.00      A120  
ATOM   4385  HA  PRO A 281      -0.569  11.242 116.664  0.00  0.00      A120  
ATOM   4386  CB  PRO A 281       1.334  11.823 115.760  0.00  0.00      A120  
ATOM   4387  HB1 PRO A 281       0.931  12.858 115.789  0.00  0.00      A120  
ATOM   4388  HB2 PRO A 281       1.692  11.574 114.738  0.00  0.00      A120  
ATOM   4389  CG  PRO A 281       2.436  11.638 116.782  0.00  0.00      A120  
ATOM   4390  HG1 PRO A 281       3.404  11.999 116.373  0.00  0.00      A120  
ATOM   4391  HG2 PRO A 281       2.142  12.192 117.699  0.00  0.00      A120  
ATOM   4392  C   PRO A 281      -0.536  10.484 114.827  0.00  0.00      A120  
ATOM   4393  O   PRO A 281      -0.109   9.797 113.901  0.00  0.00      A120  
ATOM   4394  N   GLY A 282      -1.750  11.088 114.690  0.00  0.00      A120  
ATOM   4395  HN  GLY A 282      -2.187  11.523 115.474  0.00  0.00      A120  
ATOM   4396  CA  GLY A 282      -2.607  11.119 113.511  0.00  0.00      A120  
ATOM   4397  HA1 GLY A 282      -1.946  11.385 112.699  0.00  0.00      A120  
ATOM   4398  HA2 GLY A 282      -3.346  11.852 113.800  0.00  0.00      A120  
ATOM   4399  C   GLY A 282      -3.425   9.821 113.162  0.00  0.00      A120  
ATOM   4400  O   GLY A 282      -3.714   9.638 111.988  0.00  0.00      A120  
ATOM   4401  N   GLN A 283      -3.889   9.002 114.127  0.00  0.00      A120  
ATOM   4402  HN  GLN A 283      -3.579   9.056 115.073  0.00  0.00      A120  
ATOM   4403  CA  GLN A 283      -4.551   7.800 113.795  0.00  0.00      A120  
ATOM   4404  HA  GLN A 283      -4.770   7.814 112.737  0.00  0.00      A120  
ATOM   4405  CB  GLN A 283      -3.642   6.487 114.032  0.00  0.00      A120  
ATOM   4406  HB1 GLN A 283      -4.269   5.624 113.723  0.00  0.00      A120  
ATOM   4407  HB2 GLN A 283      -3.203   6.524 115.052  0.00  0.00      A120  
ATOM   4408  CG  GLN A 283      -2.492   6.535 112.979  0.00  0.00      A120  
ATOM   4409  HG1 GLN A 283      -1.726   5.736 113.067  0.00  0.00      A120  
ATOM   4410  HG2 GLN A 283      -1.885   7.464 113.021  0.00  0.00      A120  
ATOM   4411  CD  GLN A 283      -3.002   6.474 111.537  0.00  0.00      A120  
ATOM   4412  OE1 GLN A 283      -4.204   6.241 111.262  0.00  0.00      A120  
ATOM   4413  NE2 GLN A 283      -2.142   6.658 110.574  0.00  0.00      A120  
ATOM   4414 HE21 GLN A 283      -2.405   6.471 109.627  0.00  0.00      A120  
ATOM   4415 HE22 GLN A 283      -1.154   6.703 110.722  0.00  0.00      A120  
ATOM   4416  C   GLN A 283      -5.799   7.611 114.613  0.00  0.00      A120  
ATOM   4417  O   GLN A 283      -5.859   7.922 115.780  0.00  0.00      A120  
ATOM   4418  N   ALA A 284      -6.835   7.002 114.042  0.00  0.00      A120  
ATOM   4419  HN  ALA A 284      -6.776   6.809 113.066  0.00  0.00      A120  
ATOM   4420  CA  ALA A 284      -8.033   6.648 114.780  0.00  0.00      A120  
ATOM   4421  HA  ALA A 284      -7.922   6.789 115.845  0.00  0.00      A120  
ATOM   4422  CB  ALA A 284      -9.136   7.571 114.340  0.00  0.00      A120  
ATOM   4423  HB1 ALA A 284      -9.039   8.624 114.681  0.00  0.00      A120  
ATOM   4424  HB2 ALA A 284     -10.083   7.253 114.826  0.00  0.00      A120  
ATOM   4425  HB3 ALA A 284      -9.141   7.654 113.232  0.00  0.00      A120  
ATOM   4426  C   ALA A 284      -8.235   5.194 114.585  0.00  0.00      A120  
ATOM   4427  O   ALA A 284      -8.517   4.684 113.472  0.00  0.00      A120  
ATOM   4428  N   PHE A 285      -7.848   4.342 115.568  0.00  0.00      A120  
ATOM   4429  HN  PHE A 285      -7.408   4.737 116.370  0.00  0.00      A120  
ATOM   4430  CA  PHE A 285      -8.191   2.904 115.590  0.00  0.00      A120  
ATOM   4431  HA  PHE A 285      -8.197   2.576 114.561  0.00  0.00      A120  
ATOM   4432  CB  PHE A 285      -7.127   2.090 116.440  0.00  0.00      A120  
ATOM   4433  HB1 PHE A 285      -6.774   2.643 117.337  0.00  0.00      A120  
ATOM   4434  HB2 PHE A 285      -6.203   2.081 115.824  0.00  0.00      A120  
ATOM   4435  CG  PHE A 285      -7.544   0.685 116.975  0.00  0.00      A120  
ATOM   4436  CD1 PHE A 285      -8.390  -0.213 116.367  0.00  0.00      A120  
ATOM   4437  HD1 PHE A 285      -8.785  -0.023 115.380  0.00  0.00      A120  
ATOM   4438  CE1 PHE A 285      -8.535  -1.455 116.875  0.00  0.00      A120  
ATOM   4439  HE1 PHE A 285      -9.134  -2.168 116.328  0.00  0.00      A120  
ATOM   4440  CZ  PHE A 285      -8.098  -1.737 118.218  0.00  0.00      A120  
ATOM   4441  HZ  PHE A 285      -8.436  -2.639 118.707  0.00  0.00      A120  
ATOM   4442  CD2 PHE A 285      -6.991   0.359 118.268  0.00  0.00      A120  
ATOM   4443  HD2 PHE A 285      -6.215   0.983 118.686  0.00  0.00      A120  
ATOM   4444  CE2 PHE A 285      -7.364  -0.786 118.968  0.00  0.00      A120  
ATOM   4445  HE2 PHE A 285      -7.115  -0.850 120.017  0.00  0.00      A120  
ATOM   4446  C   PHE A 285      -9.637   2.718 116.019  0.00  0.00      A120  
ATOM   4447  O   PHE A 285     -10.032   3.512 116.884  0.00  0.00      A120  
ATOM   4448  N   TYR A 286     -10.524   1.897 115.428  0.00  0.00      A120  
ATOM   4449  HN  TYR A 286     -10.268   1.297 114.675  0.00  0.00      A120  
ATOM   4450  CA  TYR A 286     -11.914   1.851 115.875  0.00  0.00      A120  
ATOM   4451  HA  TYR A 286     -12.042   2.735 116.482  0.00  0.00      A120  
ATOM   4452  CB  TYR A 286     -12.933   1.970 114.672  0.00  0.00      A120  
ATOM   4453  HB1 TYR A 286     -13.995   1.670 114.796  0.00  0.00      A120  
ATOM   4454  HB2 TYR A 286     -12.571   1.302 113.862  0.00  0.00      A120  
ATOM   4455  CG  TYR A 286     -12.878   3.343 114.089  0.00  0.00      A120  
ATOM   4456  CD1 TYR A 286     -13.695   4.243 114.806  0.00  0.00      A120  
ATOM   4457  HD1 TYR A 286     -14.190   3.860 115.686  0.00  0.00      A120  
ATOM   4458  CE1 TYR A 286     -13.750   5.599 114.317  0.00  0.00      A120  
ATOM   4459  HE1 TYR A 286     -14.364   6.337 114.812  0.00  0.00      A120  
ATOM   4460  CZ  TYR A 286     -13.148   5.927 113.105  0.00  0.00      A120  
ATOM   4461  OH  TYR A 286     -13.450   7.088 112.442  0.00  0.00      A120  
ATOM   4462  HH  TYR A 286     -12.719   7.243 111.839  0.00  0.00      A120  
ATOM   4463  CD2 TYR A 286     -12.250   3.682 112.887  0.00  0.00      A120  
ATOM   4464  HD2 TYR A 286     -11.773   2.894 112.325  0.00  0.00      A120  
ATOM   4465  CE2 TYR A 286     -12.425   4.949 112.381  0.00  0.00      A120  
ATOM   4466  HE2 TYR A 286     -12.008   5.224 111.423  0.00  0.00      A120  
ATOM   4467  C   TYR A 286     -12.335   0.583 116.628  0.00  0.00      A120  
ATOM   4468  O   TYR A 286     -12.378  -0.492 116.056  0.00  0.00      A120  
ATOM   4469  N   ALA A 287     -12.639   0.817 117.940  0.00  0.00      A120  
ATOM   4470  HN  ALA A 287     -12.558   1.761 118.251  0.00  0.00      A120  
ATOM   4471  CA  ALA A 287     -13.004  -0.152 118.908  0.00  0.00      A120  
ATOM   4472  HA  ALA A 287     -12.590  -1.115 118.649  0.00  0.00      A120  
ATOM   4473  CB  ALA A 287     -12.204   0.180 120.276  0.00  0.00      A120  
ATOM   4474  HB1 ALA A 287     -12.351   1.247 120.550  0.00  0.00      A120  
ATOM   4475  HB2 ALA A 287     -11.117  -0.044 120.229  0.00  0.00      A120  
ATOM   4476  HB3 ALA A 287     -12.530  -0.502 121.089  0.00  0.00      A120  
ATOM   4477  C   ALA A 287     -14.480  -0.187 119.037  0.00  0.00      A120  
ATOM   4478  O   ALA A 287     -15.147   0.676 118.571  0.00  0.00      A120  
ATOM   4479  N   THR A 288     -15.101  -1.275 119.658  0.00  0.00      A120  
ATOM   4480  HN  THR A 288     -14.535  -2.090 119.757  0.00  0.00      A120  
ATOM   4481  CA  THR A 288     -16.588  -1.299 119.749  0.00  0.00      A120  
ATOM   4482  HA  THR A 288     -16.955  -1.375 118.735  0.00  0.00      A120  
ATOM   4483  CB  THR A 288     -17.084  -2.556 120.465  0.00  0.00      A120  
ATOM   4484  HB  THR A 288     -18.178  -2.648 120.641  0.00  0.00      A120  
ATOM   4485  OG1 THR A 288     -16.430  -2.767 121.672  0.00  0.00      A120  
ATOM   4486  HG1 THR A 288     -16.677  -2.161 122.375  0.00  0.00      A120  
ATOM   4487  CG2 THR A 288     -16.729  -3.741 119.538  0.00  0.00      A120  
ATOM   4488 HG21 THR A 288     -17.519  -4.520 119.600  0.00  0.00      A120  
ATOM   4489 HG22 THR A 288     -15.774  -4.220 119.844  0.00  0.00      A120  
ATOM   4490 HG23 THR A 288     -16.818  -3.421 118.478  0.00  0.00      A120  
ATOM   4491  C   THR A 288     -17.203  -0.192 120.493  0.00  0.00      A120  
ATOM   4492  O   THR A 288     -16.786   0.288 121.579  0.00  0.00      A120  
ATOM   4493  N   GLY A 289     -18.198   0.408 119.858  0.00  0.00      A120  
ATOM   4494  HN  GLY A 289     -18.515  -0.023 119.016  0.00  0.00      A120  
ATOM   4495  CA  GLY A 289     -18.892   1.466 120.521  0.00  0.00      A120  
ATOM   4496  HA1 GLY A 289     -19.291   2.099 119.742  0.00  0.00      A120  
ATOM   4497  HA2 GLY A 289     -18.297   2.078 121.183  0.00  0.00      A120  
ATOM   4498  C   GLY A 289     -20.023   1.088 121.332  0.00  0.00      A120  
ATOM   4499  O   GLY A 289     -20.338  -0.158 121.334  0.00  0.00      A120  
ATOM   4500  N   ASP A 290     -20.740   2.039 121.943  0.00  0.00      A120  
ATOM   4501  HN  ASP A 290     -20.477   2.988 121.783  0.00  0.00      A120  
ATOM   4502  CA  ASP A 290     -21.990   1.876 122.746  0.00  0.00      A120  
ATOM   4503  HA  ASP A 290     -21.732   1.594 123.756  0.00  0.00      A120  
ATOM   4504  CB  ASP A 290     -22.720   3.239 122.951  0.00  0.00      A120  
ATOM   4505  HB1 ASP A 290     -23.648   3.067 123.537  0.00  0.00      A120  
ATOM   4506  HB2 ASP A 290     -23.017   3.685 121.977  0.00  0.00      A120  
ATOM   4507  CG  ASP A 290     -21.843   4.192 123.759  0.00  0.00      A120  
ATOM   4508  OD1 ASP A 290     -21.940   4.259 125.044  0.00  0.00      A120  
ATOM   4509  OD2 ASP A 290     -21.022   4.843 123.088  0.00  0.00      A120  
ATOM   4510  C   ASP A 290     -22.993   0.830 122.217  0.00  0.00      A120  
ATOM   4511  O   ASP A 290     -23.738   1.114 121.317  0.00  0.00      A120  
ATOM   4512  N   ILE A 291     -23.054  -0.309 122.871  0.00  0.00      A120  
ATOM   4513  HN  ILE A 291     -22.495  -0.458 123.683  0.00  0.00      A120  
ATOM   4514  CA  ILE A 291     -24.081  -1.312 122.627  0.00  0.00      A120  
ATOM   4515  HA  ILE A 291     -24.237  -1.243 121.560  0.00  0.00      A120  
ATOM   4516  CB  ILE A 291     -23.635  -2.768 122.986  0.00  0.00      A120  
ATOM   4517  HB  ILE A 291     -22.641  -2.890 122.506  0.00  0.00      A120  
ATOM   4518  CG2 ILE A 291     -23.279  -2.930 124.454  0.00  0.00      A120  
ATOM   4519 HG21 ILE A 291     -22.775  -3.899 124.657  0.00  0.00      A120  
ATOM   4520 HG22 ILE A 291     -24.181  -2.871 125.100  0.00  0.00      A120  
ATOM   4521 HG23 ILE A 291     -22.602  -2.100 124.748  0.00  0.00      A120  
ATOM   4522  CG1 ILE A 291     -24.623  -3.874 122.512  0.00  0.00      A120  
ATOM   4523 HG11 ILE A 291     -25.535  -3.599 123.083  0.00  0.00      A120  
ATOM   4524 HG12 ILE A 291     -24.359  -4.890 122.879  0.00  0.00      A120  
ATOM   4525  CD  ILE A 291     -24.935  -3.784 121.046  0.00  0.00      A120  
ATOM   4526  HD1 ILE A 291     -24.272  -4.505 120.520  0.00  0.00      A120  
ATOM   4527  HD2 ILE A 291     -24.697  -2.832 120.525  0.00  0.00      A120  
ATOM   4528  HD3 ILE A 291     -25.972  -4.102 120.806  0.00  0.00      A120  
ATOM   4529  C   ILE A 291     -25.459  -0.952 123.073  0.00  0.00      A120  
ATOM   4530  O   ILE A 291     -25.686  -0.536 124.228  0.00  0.00      A120  
ATOM   4531  N   ILE A 292     -26.493  -1.045 122.194  0.00  0.00      A120  
ATOM   4532  HN  ILE A 292     -26.359  -1.173 121.214  0.00  0.00      A120  
ATOM   4533  CA  ILE A 292     -27.846  -0.677 122.631  0.00  0.00      A120  
ATOM   4534  HA  ILE A 292     -27.837  -0.135 123.565  0.00  0.00      A120  
ATOM   4535  CB  ILE A 292     -28.451   0.396 121.793  0.00  0.00      A120  
ATOM   4536  HB  ILE A 292     -28.747  -0.038 120.814  0.00  0.00      A120  
ATOM   4537  CG2 ILE A 292     -29.638   1.033 122.572  0.00  0.00      A120  
ATOM   4538 HG21 ILE A 292     -29.748   2.063 122.169  0.00  0.00      A120  
ATOM   4539 HG22 ILE A 292     -29.454   1.094 123.666  0.00  0.00      A120  
ATOM   4540 HG23 ILE A 292     -30.598   0.505 122.390  0.00  0.00      A120  
ATOM   4541  CG1 ILE A 292     -27.420   1.478 121.452  0.00  0.00      A120  
ATOM   4542 HG11 ILE A 292     -28.004   2.180 120.820  0.00  0.00      A120  
ATOM   4543 HG12 ILE A 292     -26.563   1.150 120.825  0.00  0.00      A120  
ATOM   4544  CD  ILE A 292     -26.879   2.288 122.666  0.00  0.00      A120  
ATOM   4545  HD1 ILE A 292     -27.731   2.859 123.093  0.00  0.00      A120  
ATOM   4546  HD2 ILE A 292     -26.057   2.873 122.200  0.00  0.00      A120  
ATOM   4547  HD3 ILE A 292     -26.433   1.716 123.508  0.00  0.00      A120  
ATOM   4548  C   ILE A 292     -28.713  -1.985 122.717  0.00  0.00      A120  
ATOM   4549  O   ILE A 292     -29.079  -2.656 121.742  0.00  0.00      A120  
ATOM   4550  N   GLY A 293     -29.127  -2.363 123.948  0.00  0.00      A120  
ATOM   4551  HN  GLY A 293     -28.715  -1.911 124.735  0.00  0.00      A120  
ATOM   4552  CA  GLY A 293     -29.746  -3.597 124.241  0.00  0.00      A120  
ATOM   4553  HA1 GLY A 293     -30.554  -3.763 123.544  0.00  0.00      A120  
ATOM   4554  HA2 GLY A 293     -30.243  -3.501 125.195  0.00  0.00      A120  
ATOM   4555  C   GLY A 293     -29.036  -4.840 124.241  0.00  0.00      A120  
ATOM   4556  O   GLY A 293     -27.807  -4.841 124.192  0.00  0.00      A120  
ATOM   4557  N   ASP A 294     -29.750  -5.957 124.461  0.00  0.00      A120  
ATOM   4558  HN  ASP A 294     -30.741  -5.904 124.554  0.00  0.00      A120  
ATOM   4559  CA  ASP A 294     -29.278  -7.388 124.468  0.00  0.00      A120  
ATOM   4560  HA  ASP A 294     -28.641  -7.405 125.339  0.00  0.00      A120  
ATOM   4561  CB  ASP A 294     -30.259  -8.486 124.874  0.00  0.00      A120  
ATOM   4562  HB1 ASP A 294     -30.501  -8.414 125.955  0.00  0.00      A120  
ATOM   4563  HB2 ASP A 294     -29.776  -9.485 124.822  0.00  0.00      A120  
ATOM   4564  CG  ASP A 294     -31.493  -8.387 124.101  0.00  0.00      A120  
ATOM   4565  OD1 ASP A 294     -32.623  -8.375 124.677  0.00  0.00      A120  
ATOM   4566  OD2 ASP A 294     -31.433  -8.581 122.828  0.00  0.00      A120  
ATOM   4567  C   ASP A 294     -28.269  -7.776 123.333  0.00  0.00      A120  
ATOM   4568  O   ASP A 294     -28.458  -7.245 122.268  0.00  0.00      A120  
ATOM   4569  N   ILE A 295     -27.402  -8.747 123.558  0.00  0.00      A120  
ATOM   4570  HN  ILE A 295     -27.208  -9.126 124.460  0.00  0.00      A120  
ATOM   4571  CA  ILE A 295     -26.494  -9.299 122.565  0.00  0.00      A120  
ATOM   4572  HA  ILE A 295     -26.341  -8.632 121.729  0.00  0.00      A120  
ATOM   4573  CB  ILE A 295     -25.088  -9.591 123.036  0.00  0.00      A120  
ATOM   4574  HB  ILE A 295     -24.556 -10.046 122.173  0.00  0.00      A120  
ATOM   4575  CG2 ILE A 295     -24.541  -8.217 123.509  0.00  0.00      A120  
ATOM   4576 HG21 ILE A 295     -24.606  -7.449 122.709  0.00  0.00      A120  
ATOM   4577 HG22 ILE A 295     -23.542  -8.266 123.993  0.00  0.00      A120  
ATOM   4578 HG23 ILE A 295     -25.163  -7.882 124.367  0.00  0.00      A120  
ATOM   4579  CG1 ILE A 295     -25.078 -10.510 124.287  0.00  0.00      A120  
ATOM   4580 HG11 ILE A 295     -25.452 -11.516 124.003  0.00  0.00      A120  
ATOM   4581 HG12 ILE A 295     -25.784 -10.085 125.031  0.00  0.00      A120  
ATOM   4582  CD  ILE A 295     -23.684 -10.772 124.989  0.00  0.00      A120  
ATOM   4583  HD1 ILE A 295     -23.457 -10.028 125.783  0.00  0.00      A120  
ATOM   4584  HD2 ILE A 295     -22.846 -10.940 124.279  0.00  0.00      A120  
ATOM   4585  HD3 ILE A 295     -23.984 -11.679 125.557  0.00  0.00      A120  
ATOM   4586  C   ILE A 295     -27.216 -10.529 121.866  0.00  0.00      A120  
ATOM   4587  O   ILE A 295     -27.555 -11.482 122.521  0.00  0.00      A120  
ATOM   4588  N   ARG A 296     -27.403 -10.465 120.535  0.00  0.00      A120  
ATOM   4589  HN  ARG A 296     -27.183  -9.646 120.010  0.00  0.00      A120  
ATOM   4590  CA  ARG A 296     -28.052 -11.572 119.838  0.00  0.00      A120  
ATOM   4591  HA  ARG A 296     -28.306 -12.402 120.480  0.00  0.00      A120  
ATOM   4592  CB  ARG A 296     -29.321 -11.174 119.159  0.00  0.00      A120  
ATOM   4593  HB1 ARG A 296     -29.692 -11.897 118.402  0.00  0.00      A120  
ATOM   4594  HB2 ARG A 296     -29.082 -10.195 118.691  0.00  0.00      A120  
ATOM   4595  CG  ARG A 296     -30.532 -10.865 120.087  0.00  0.00      A120  
ATOM   4596  HG1 ARG A 296     -31.293 -10.340 119.471  0.00  0.00      A120  
ATOM   4597  HG2 ARG A 296     -30.033 -10.127 120.751  0.00  0.00      A120  
ATOM   4598  CD  ARG A 296     -31.156 -12.045 120.857  0.00  0.00      A120  
ATOM   4599  HD1 ARG A 296     -30.355 -12.622 121.365  0.00  0.00      A120  
ATOM   4600  HD2 ARG A 296     -31.847 -12.726 120.315  0.00  0.00      A120  
ATOM   4601  NE  ARG A 296     -31.969 -11.402 121.943  0.00  0.00      A120  
ATOM   4602  HE  ARG A 296     -31.881 -10.409 122.024  0.00  0.00      A120  
ATOM   4603  CZ  ARG A 296     -32.761 -11.915 122.856  0.00  0.00      A120  
ATOM   4604  NH1 ARG A 296     -33.110 -13.172 122.842  0.00  0.00      A120  
ATOM   4605 HH11 ARG A 296     -32.730 -13.782 122.146  0.00  0.00      A120  
ATOM   4606 HH12 ARG A 296     -33.580 -13.486 123.667  0.00  0.00      A120  
ATOM   4607  NH2 ARG A 296     -33.235 -11.114 123.798  0.00  0.00      A120  
ATOM   4608 HH21 ARG A 296     -32.876 -10.181 123.794  0.00  0.00      A120  
ATOM   4609 HH22 ARG A 296     -34.211 -11.259 123.961  0.00  0.00      A120  
ATOM   4610  C   ARG A 296     -27.107 -12.146 118.783  0.00  0.00      A120  
ATOM   4611  O   ARG A 296     -26.362 -11.509 118.127  0.00  0.00      A120  
ATOM   4612  N   GLN A 297     -27.222 -13.457 118.580  0.00  0.00      A120  
ATOM   4613  HN  GLN A 297     -27.841 -13.972 119.169  0.00  0.00      A120  
ATOM   4614  CA  GLN A 297     -26.381 -14.327 117.770  0.00  0.00      A120  
ATOM   4615  HA  GLN A 297     -25.334 -14.166 117.978  0.00  0.00      A120  
ATOM   4616  CB  GLN A 297     -26.671 -15.845 118.131  0.00  0.00      A120  
ATOM   4617  HB1 GLN A 297     -25.969 -16.425 117.496  0.00  0.00      A120  
ATOM   4618  HB2 GLN A 297     -27.688 -16.221 117.891  0.00  0.00      A120  
ATOM   4619  CG  GLN A 297     -26.373 -16.318 119.625  0.00  0.00      A120  
ATOM   4620  HG1 GLN A 297     -26.166 -17.409 119.668  0.00  0.00      A120  
ATOM   4621  HG2 GLN A 297     -27.344 -16.165 120.144  0.00  0.00      A120  
ATOM   4622  CD  GLN A 297     -25.188 -15.591 120.279  0.00  0.00      A120  
ATOM   4623  OE1 GLN A 297     -25.433 -14.634 121.071  0.00  0.00      A120  
ATOM   4624  NE2 GLN A 297     -23.899 -16.051 119.984  0.00  0.00      A120  
ATOM   4625 HE21 GLN A 297     -23.634 -16.767 119.338  0.00  0.00      A120  
ATOM   4626 HE22 GLN A 297     -23.189 -15.495 120.416  0.00  0.00      A120  
ATOM   4627  C   GLN A 297     -26.604 -14.112 116.221  0.00  0.00      A120  
ATOM   4628  O   GLN A 297     -27.635 -13.652 115.689  0.00  0.00      A120  
ATOM   4629  N   ALA A 298     -25.623 -14.453 115.408  0.00  0.00      A120  
ATOM   4630  HN  ALA A 298     -24.741 -14.747 115.767  0.00  0.00      A120  
ATOM   4631  CA  ALA A 298     -25.814 -14.451 113.954  0.00  0.00      A120  
ATOM   4632  HA  ALA A 298     -26.530 -13.693 113.675  0.00  0.00      A120  
ATOM   4633  CB  ALA A 298     -24.506 -14.221 113.132  0.00  0.00      A120  
ATOM   4634  HB1 ALA A 298     -24.004 -13.301 113.503  0.00  0.00      A120  
ATOM   4635  HB2 ALA A 298     -24.558 -14.193 112.022  0.00  0.00      A120  
ATOM   4636  HB3 ALA A 298     -23.830 -15.031 113.480  0.00  0.00      A120  
ATOM   4637  C   ALA A 298     -26.437 -15.753 113.438  0.00  0.00      A120  
ATOM   4638  O   ALA A 298     -26.339 -16.807 114.057  0.00  0.00      A120  
ATOM   4639  N   HSD A 299     -27.161 -15.752 112.343  0.00  0.00      A120  
ATOM   4640  HN  HSD A 299     -27.433 -14.912 111.881  0.00  0.00      A120  
ATOM   4641  CA  HSD A 299     -27.644 -17.021 111.837  0.00  0.00      A120  
ATOM   4642  HA  HSD A 299     -26.822 -17.712 111.947  0.00  0.00      A120  
ATOM   4643  CB  HSD A 299     -28.888 -17.555 112.588  0.00  0.00      A120  
ATOM   4644  HB1 HSD A 299     -28.832 -17.569 113.698  0.00  0.00      A120  
ATOM   4645  HB2 HSD A 299     -29.056 -18.594 112.232  0.00  0.00      A120  
ATOM   4646  ND1 HSD A 299     -30.381 -15.441 112.771  0.00  0.00      A120  
ATOM   4647  HD1 HSD A 299     -29.828 -15.010 113.485  0.00  0.00      A120  
ATOM   4648  CG  HSD A 299     -30.104 -16.694 112.212  0.00  0.00      A120  
ATOM   4649  CE1 HSD A 299     -31.533 -15.008 112.112  0.00  0.00      A120  
ATOM   4650  HE1 HSD A 299     -32.075 -14.105 112.393  0.00  0.00      A120  
ATOM   4651  NE2 HSD A 299     -31.946 -15.817 111.092  0.00  0.00      A120  
ATOM   4652  CD2 HSD A 299     -31.017 -16.874 111.184  0.00  0.00      A120  
ATOM   4653  HD2 HSD A 299     -31.105 -17.707 110.498  0.00  0.00      A120  
ATOM   4654  C   HSD A 299     -27.798 -16.888 110.415  0.00  0.00      A120  
ATOM   4655  O   HSD A 299     -28.275 -15.877 109.865  0.00  0.00      A120  
ATOM   4656  N   CYS A 300     -27.354 -17.892 109.636  0.00  0.00      A120  
ATOM   4657  HN  CYS A 300     -26.882 -18.622 110.124  0.00  0.00      A120  
ATOM   4658  CA  CYS A 300     -27.551 -18.019 108.252  0.00  0.00      A120  
ATOM   4659  HA  CYS A 300     -27.930 -17.080 107.877  0.00  0.00      A120  
ATOM   4660  CB  CYS A 300     -26.259 -18.360 107.513  0.00  0.00      A120  
ATOM   4661  HB1 CYS A 300     -25.895 -19.338 107.894  0.00  0.00      A120  
ATOM   4662  HB2 CYS A 300     -25.449 -17.712 107.910  0.00  0.00      A120  
ATOM   4663  SG  CYS A 300     -26.183 -18.503 105.701  0.00  0.00      A120  
ATOM   4664  HG1 CYS A 300     -24.889 -18.770 105.605  0.00  0.00      A120  
ATOM   4665  C   CYS A 300     -28.667 -19.094 107.990  0.00  0.00      A120  
ATOM   4666  O   CYS A 300     -28.928 -19.870 108.861  0.00  0.00      A120  
ATOM   4667  N   THR A 301     -29.359 -19.227 106.809  0.00  0.00      A120  
ATOM   4668  HN  THR A 301     -29.154 -18.541 106.115  0.00  0.00      A120  
ATOM   4669  CA  THR A 301     -30.364 -20.202 106.521  0.00  0.00      A120  
ATOM   4670  HA  THR A 301     -29.998 -21.107 106.984  0.00  0.00      A120  
ATOM   4671  CB  THR A 301     -31.728 -19.930 107.232  0.00  0.00      A120  
ATOM   4672  HB  THR A 301     -31.599 -20.178 108.307  0.00  0.00      A120  
ATOM   4673  OG1 THR A 301     -32.852 -20.644 106.695  0.00  0.00      A120  
ATOM   4674  HG1 THR A 301     -33.038 -21.245 107.420  0.00  0.00      A120  
ATOM   4675  CG2 THR A 301     -32.216 -18.492 107.084  0.00  0.00      A120  
ATOM   4676 HG21 THR A 301     -33.180 -18.368 107.621  0.00  0.00      A120  
ATOM   4677 HG22 THR A 301     -32.402 -18.267 106.012  0.00  0.00      A120  
ATOM   4678 HG23 THR A 301     -31.517 -17.704 107.436  0.00  0.00      A120  
ATOM   4679  C   THR A 301     -30.469 -20.366 105.037  0.00  0.00      A120  
ATOM   4680  O   THR A 301     -30.292 -19.420 104.223  0.00  0.00      A120  
ATOM   4681  N   VAL A 302     -30.796 -21.604 104.676  0.00  0.00      A120  
ATOM   4682  HN  VAL A 302     -31.010 -22.299 105.358  0.00  0.00      A120  
ATOM   4683  CA  VAL A 302     -30.947 -22.080 103.296  0.00  0.00      A120  
ATOM   4684  HA  VAL A 302     -31.272 -21.241 102.699  0.00  0.00      A120  
ATOM   4685  CB  VAL A 302     -29.646 -22.615 102.829  0.00  0.00      A120  
ATOM   4686  HB  VAL A 302     -28.945 -21.778 103.030  0.00  0.00      A120  
ATOM   4687  CG1 VAL A 302     -29.165 -23.875 103.577  0.00  0.00      A120  
ATOM   4688 HG11 VAL A 302     -28.238 -24.050 102.991  0.00  0.00      A120  
ATOM   4689 HG12 VAL A 302     -29.851 -24.748 103.541  0.00  0.00      A120  
ATOM   4690 HG13 VAL A 302     -28.960 -23.630 104.642  0.00  0.00      A120  
ATOM   4691  CG2 VAL A 302     -29.705 -22.818 101.290  0.00  0.00      A120  
ATOM   4692 HG21 VAL A 302     -30.389 -23.643 100.997  0.00  0.00      A120  
ATOM   4693 HG22 VAL A 302     -28.711 -22.964 100.815  0.00  0.00      A120  
ATOM   4694 HG23 VAL A 302     -30.096 -21.842 100.931  0.00  0.00      A120  
ATOM   4695  C   VAL A 302     -32.076 -23.104 103.172  0.00  0.00      A120  
ATOM   4696  O   VAL A 302     -32.148 -23.900 104.102  0.00  0.00      A120  
ATOM   4697  N   SER A 303     -32.797 -23.086 102.036  0.00  0.00      A120  
ATOM   4698  HN  SER A 303     -32.702 -22.367 101.352  0.00  0.00      A120  
ATOM   4699  CA  SER A 303     -33.953 -24.017 101.892  0.00  0.00      A120  
ATOM   4700  HA  SER A 303     -34.611 -23.797 102.720  0.00  0.00      A120  
ATOM   4701  CB  SER A 303     -34.717 -23.763 100.589  0.00  0.00      A120  
ATOM   4702  HB1 SER A 303     -33.932 -23.782  99.804  0.00  0.00      A120  
ATOM   4703  HB2 SER A 303     -35.309 -22.830 100.711  0.00  0.00      A120  
ATOM   4704  OG  SER A 303     -35.768 -24.763 100.368  0.00  0.00      A120  
ATOM   4705  HG1 SER A 303     -36.567 -24.479 100.819  0.00  0.00      A120  
ATOM   4706  C   SER A 303     -33.563 -25.512 101.998  0.00  0.00      A120  
ATOM   4707  O   SER A 303     -32.591 -25.834 101.342  0.00  0.00      A120  
ATOM   4708  N   LYS A 304     -34.195 -26.349 102.857  0.00  0.00      A120  
ATOM   4709  HN  LYS A 304     -34.984 -25.967 103.332  0.00  0.00      A120  
ATOM   4710  CA  LYS A 304     -34.002 -27.766 102.948  0.00  0.00      A120  
ATOM   4711  HA  LYS A 304     -32.934 -27.910 103.025  0.00  0.00      A120  
ATOM   4712  CB  LYS A 304     -34.762 -28.427 104.220  0.00  0.00      A120  
ATOM   4713  HB1 LYS A 304     -35.819 -28.086 104.257  0.00  0.00      A120  
ATOM   4714  HB2 LYS A 304     -34.275 -27.955 105.100  0.00  0.00      A120  
ATOM   4715  CG  LYS A 304     -34.674 -29.964 104.365  0.00  0.00      A120  
ATOM   4716  HG1 LYS A 304     -33.601 -30.251 104.359  0.00  0.00      A120  
ATOM   4717  HG2 LYS A 304     -35.256 -30.521 103.600  0.00  0.00      A120  
ATOM   4718  CD  LYS A 304     -35.286 -30.425 105.741  0.00  0.00      A120  
ATOM   4719  HD1 LYS A 304     -36.337 -30.107 105.914  0.00  0.00      A120  
ATOM   4720  HD2 LYS A 304     -34.821 -29.771 106.510  0.00  0.00      A120  
ATOM   4721  CE  LYS A 304     -35.053 -31.923 106.045  0.00  0.00      A120  
ATOM   4722  HE1 LYS A 304     -35.246 -32.119 107.122  0.00  0.00      A120  
ATOM   4723  HE2 LYS A 304     -33.979 -32.165 105.890  0.00  0.00      A120  
ATOM   4724  NZ  LYS A 304     -35.907 -32.825 105.396  0.00  0.00      A120  
ATOM   4725  HZ1 LYS A 304     -36.901 -32.520 105.385  0.00  0.00      A120  
ATOM   4726  HZ2 LYS A 304     -35.857 -33.812 105.719  0.00  0.00      A120  
ATOM   4727  HZ3 LYS A 304     -35.656 -32.787 104.387  0.00  0.00      A120  
ATOM   4728  C   LYS A 304     -34.462 -28.476 101.694  0.00  0.00      A120  
ATOM   4729  O   LYS A 304     -33.736 -29.259 101.113  0.00  0.00      A120  
ATOM   4730  N   ALA A 305     -35.690 -28.159 101.232  0.00  0.00      A120  
ATOM   4731  HN  ALA A 305     -36.196 -27.458 101.727  0.00  0.00      A120  
ATOM   4732  CA  ALA A 305     -36.279 -28.620  99.969  0.00  0.00      A120  
ATOM   4733  HA  ALA A 305     -36.480 -29.681  99.944  0.00  0.00      A120  
ATOM   4734  CB  ALA A 305     -37.586 -28.031  99.810  0.00  0.00      A120  
ATOM   4735  HB1 ALA A 305     -38.153 -28.537  98.999  0.00  0.00      A120  
ATOM   4736  HB2 ALA A 305     -37.598 -26.940  99.598  0.00  0.00      A120  
ATOM   4737  HB3 ALA A 305     -38.220 -28.116 100.718  0.00  0.00      A120  
ATOM   4738  C   ALA A 305     -35.447 -28.202  98.710  0.00  0.00      A120  
ATOM   4739  O   ALA A 305     -35.177 -28.982  97.743  0.00  0.00      A120  
ATOM   4740  N   THR A 306     -34.910 -27.008  98.569  0.00  0.00      A120  
ATOM   4741  HN  THR A 306     -35.260 -26.350  99.230  0.00  0.00      A120  
ATOM   4742  CA  THR A 306     -33.953 -26.623  97.444  0.00  0.00      A120  
ATOM   4743  HA  THR A 306     -34.549 -27.012  96.632  0.00  0.00      A120  
ATOM   4744  CB  THR A 306     -33.626 -25.153  97.213  0.00  0.00      A120  
ATOM   4745  HB  THR A 306     -33.123 -24.725  98.106  0.00  0.00      A120  
ATOM   4746  OG1 THR A 306     -34.884 -24.432  97.150  0.00  0.00      A120  
ATOM   4747  HG1 THR A 306     -35.283 -24.480  98.021  0.00  0.00      A120  
ATOM   4748  CG2 THR A 306     -32.967 -24.888  95.877  0.00  0.00      A120  
ATOM   4749 HG21 THR A 306     -33.480 -25.462  95.076  0.00  0.00      A120  
ATOM   4750 HG22 THR A 306     -31.929 -25.276  95.953  0.00  0.00      A120  
ATOM   4751 HG23 THR A 306     -32.860 -23.830  95.555  0.00  0.00      A120  
ATOM   4752  C   THR A 306     -32.595 -27.255  97.634  0.00  0.00      A120  
ATOM   4753  O   THR A 306     -31.945 -27.597  96.674  0.00  0.00      A120  
ATOM   4754  N   TRP A 307     -32.134 -27.323  98.901  0.00  0.00      A120  
ATOM   4755  HN  TRP A 307     -32.573 -27.021  99.744  0.00  0.00      A120  
ATOM   4756  CA  TRP A 307     -30.864 -27.993  98.958  0.00  0.00      A120  
ATOM   4757  HA  TRP A 307     -30.184 -27.709  98.169  0.00  0.00      A120  
ATOM   4758  CB  TRP A 307     -30.173 -27.727 100.249  0.00  0.00      A120  
ATOM   4759  HB1 TRP A 307     -30.908 -28.012 101.032  0.00  0.00      A120  
ATOM   4760  HB2 TRP A 307     -30.121 -26.621 100.335  0.00  0.00      A120  
ATOM   4761  CG  TRP A 307     -28.813 -28.345 100.467  0.00  0.00      A120  
ATOM   4762  CD1 TRP A 307     -28.514 -28.989 101.638  0.00  0.00      A120  
ATOM   4763  HD1 TRP A 307     -29.264 -29.353 102.324  0.00  0.00      A120  
ATOM   4764  NE1 TRP A 307     -27.110 -29.156 101.684  0.00  0.00      A120  
ATOM   4765  HE1 TRP A 307     -26.606 -29.313 102.504  0.00  0.00      A120  
ATOM   4766  CE2 TRP A 307     -26.554 -28.624 100.542  0.00  0.00      A120  
ATOM   4767  CD2 TRP A 307     -27.614 -28.163  99.726  0.00  0.00      A120  
ATOM   4768  CE3 TRP A 307     -27.321 -27.533  98.506  0.00  0.00      A120  
ATOM   4769  HE3 TRP A 307     -28.005 -27.013  97.852  0.00  0.00      A120  
ATOM   4770  CZ3 TRP A 307     -25.959 -27.369  98.170  0.00  0.00      A120  
ATOM   4771  HZ3 TRP A 307     -25.663 -26.763  97.327  0.00  0.00      A120  
ATOM   4772  CZ2 TRP A 307     -25.227 -28.472 100.214  0.00  0.00      A120  
ATOM   4773  HZ2 TRP A 307     -24.416 -28.783 100.856  0.00  0.00      A120  
ATOM   4774  CH2 TRP A 307     -24.969 -27.850  98.980  0.00  0.00      A120  
ATOM   4775  HH2 TRP A 307     -23.993 -27.683  98.546  0.00  0.00      A120  
ATOM   4776  C   TRP A 307     -30.952 -29.504  98.693  0.00  0.00      A120  
ATOM   4777  O   TRP A 307     -30.081 -29.946  97.958  0.00  0.00      A120  
ATOM   4778  N   ASN A 308     -31.986 -30.203  99.133  0.00  0.00      A120  
ATOM   4779  HN  ASN A 308     -32.680 -29.823  99.740  0.00  0.00      A120  
ATOM   4780  CA  ASN A 308     -32.217 -31.552  98.670  0.00  0.00      A120  
ATOM   4781  HA  ASN A 308     -31.368 -32.123  99.015  0.00  0.00      A120  
ATOM   4782  CB  ASN A 308     -33.490 -32.028  99.464  0.00  0.00      A120  
ATOM   4783  HB1 ASN A 308     -34.406 -31.494  99.134  0.00  0.00      A120  
ATOM   4784  HB2 ASN A 308     -33.230 -31.588 100.451  0.00  0.00      A120  
ATOM   4785  CG  ASN A 308     -33.857 -33.512  99.625  0.00  0.00      A120  
ATOM   4786  OD1 ASN A 308     -33.961 -34.242  98.659  0.00  0.00      A120  
ATOM   4787  ND2 ASN A 308     -34.257 -33.979 100.852  0.00  0.00      A120  
ATOM   4788 HD22 ASN A 308     -34.140 -33.405 101.659  0.00  0.00      A120  
ATOM   4789  C   ASN A 308     -32.549 -31.749  97.218  0.00  0.00      A120  
ATOM   4790  O   ASN A 308     -32.002 -32.699  96.590  0.00  0.00      A120  
ATOM   4791  N   GLU A 309     -33.335 -30.891  96.559  0.00  0.00      A120  
ATOM   4792  HN  GLU A 309     -34.032 -30.306  96.965  0.00  0.00      A120  
ATOM   4793  CA  GLU A 309     -33.510 -30.924  95.097  0.00  0.00      A120  
ATOM   4794  HA  GLU A 309     -33.916 -31.897  94.861  0.00  0.00      A120  
ATOM   4795  CB  GLU A 309     -34.538 -29.758  94.884  0.00  0.00      A120  
ATOM   4796  HB1 GLU A 309     -33.937 -28.826  94.951  0.00  0.00      A120  
ATOM   4797  HB2 GLU A 309     -35.361 -29.738  95.630  0.00  0.00      A120  
ATOM   4798  CG  GLU A 309     -35.097 -29.744  93.392  0.00  0.00      A120  
ATOM   4799  HG1 GLU A 309     -35.647 -30.707  93.325  0.00  0.00      A120  
ATOM   4800  HG2 GLU A 309     -34.244 -29.662  92.684  0.00  0.00      A120  
ATOM   4801  CD  GLU A 309     -36.050 -28.536  93.301  0.00  0.00      A120  
ATOM   4802  OE1 GLU A 309     -36.710 -28.422  92.188  0.00  0.00      A120  
ATOM   4803  OE2 GLU A 309     -36.392 -27.815  94.314  0.00  0.00      A120  
ATOM   4804  C   GLU A 309     -32.242 -30.718  94.281  0.00  0.00      A120  
ATOM   4805  O   GLU A 309     -31.917 -31.560  93.437  0.00  0.00      A120  
ATOM   4806  N   THR A 310     -31.441 -29.749  94.709  0.00  0.00      A120  
ATOM   4807  HN  THR A 310     -31.712 -29.299  95.556  0.00  0.00      A120  
ATOM   4808  CA  THR A 310     -30.138 -29.408  94.143  0.00  0.00      A120  
ATOM   4809  HA  THR A 310     -30.299 -29.171  93.102  0.00  0.00      A120  
ATOM   4810  CB  THR A 310     -29.414 -28.167  94.725  0.00  0.00      A120  
ATOM   4811  HB  THR A 310     -29.134 -28.416  95.771  0.00  0.00      A120  
ATOM   4812  OG1 THR A 310     -30.286 -27.009  94.768  0.00  0.00      A120  
ATOM   4813  HG1 THR A 310     -31.035 -27.237  95.325  0.00  0.00      A120  
ATOM   4814  CG2 THR A 310     -28.164 -27.850  93.878  0.00  0.00      A120  
ATOM   4815 HG21 THR A 310     -27.365 -28.616  93.979  0.00  0.00      A120  
ATOM   4816 HG22 THR A 310     -27.675 -26.909  94.211  0.00  0.00      A120  
ATOM   4817 HG23 THR A 310     -28.453 -27.742  92.811  0.00  0.00      A120  
ATOM   4818  C   THR A 310     -29.181 -30.545  94.307  0.00  0.00      A120  
ATOM   4819  O   THR A 310     -28.615 -31.003  93.301  0.00  0.00      A120  
ATOM   4820  N   LEU A 311     -29.075 -31.113  95.542  0.00  0.00      A120  
ATOM   4821  HN  LEU A 311     -29.536 -30.626  96.280  0.00  0.00      A120  
ATOM   4822  CA  LEU A 311     -28.346 -32.299  95.828  0.00  0.00      A120  
ATOM   4823  HA  LEU A 311     -27.343 -32.174  95.448  0.00  0.00      A120  
ATOM   4824  CB  LEU A 311     -28.265 -32.566  97.349  0.00  0.00      A120  
ATOM   4825  HB1 LEU A 311     -27.869 -33.591  97.509  0.00  0.00      A120  
ATOM   4826  HB2 LEU A 311     -29.280 -32.642  97.794  0.00  0.00      A120  
ATOM   4827  CG  LEU A 311     -27.344 -31.727  98.214  0.00  0.00      A120  
ATOM   4828  HG  LEU A 311     -27.652 -30.660  98.255  0.00  0.00      A120  
ATOM   4829  CD1 LEU A 311     -27.407 -32.121  99.673  0.00  0.00      A120  
ATOM   4830 HD11 LEU A 311     -28.299 -31.622 100.111  0.00  0.00      A120  
ATOM   4831 HD12 LEU A 311     -26.502 -31.822 100.244  0.00  0.00      A120  
ATOM   4832 HD13 LEU A 311     -27.628 -33.200  99.820  0.00  0.00      A120  
ATOM   4833  CD2 LEU A 311     -25.919 -31.601  97.776  0.00  0.00      A120  
ATOM   4834 HD21 LEU A 311     -25.308 -32.464  98.119  0.00  0.00      A120  
ATOM   4835 HD22 LEU A 311     -25.603 -30.710  98.360  0.00  0.00      A120  
ATOM   4836 HD23 LEU A 311     -25.710 -31.359  96.712  0.00  0.00      A120  
ATOM   4837  C   LEU A 311     -28.781 -33.505  95.003  0.00  0.00      A120  
ATOM   4838  O   LEU A 311     -27.836 -34.184  94.578  0.00  0.00      A120  
ATOM   4839  N   GLY A 312     -30.070 -33.743  94.735  0.00  0.00      A120  
ATOM   4840  HN  GLY A 312     -30.697 -32.994  94.936  0.00  0.00      A120  
ATOM   4841  CA  GLY A 312     -30.445 -34.765  93.831  0.00  0.00      A120  
ATOM   4842  HA1 GLY A 312     -31.523 -34.801  93.898  0.00  0.00      A120  
ATOM   4843  HA2 GLY A 312     -30.105 -35.705  94.239  0.00  0.00      A120  
ATOM   4844  C   GLY A 312     -29.861 -34.866  92.473  0.00  0.00      A120  
ATOM   4845  O   GLY A 312     -29.349 -35.887  92.033  0.00  0.00      A120  
ATOM   4846  N   LYS A 313     -29.939 -33.678  91.851  0.00  0.00      A120  
ATOM   4847  HN  LYS A 313     -30.462 -32.950  92.287  0.00  0.00      A120  
ATOM   4848  CA  LYS A 313     -29.474 -33.481  90.496  0.00  0.00      A120  
ATOM   4849  HA  LYS A 313     -29.820 -34.296  89.879  0.00  0.00      A120  
ATOM   4850  CB  LYS A 313     -29.895 -32.098  89.862  0.00  0.00      A120  
ATOM   4851  HB1 LYS A 313     -29.249 -31.698  89.051  0.00  0.00      A120  
ATOM   4852  HB2 LYS A 313     -29.925 -31.377  90.706  0.00  0.00      A120  
ATOM   4853  CG  LYS A 313     -31.324 -32.160  89.287  0.00  0.00      A120  
ATOM   4854  HG1 LYS A 313     -31.584 -33.149  88.853  0.00  0.00      A120  
ATOM   4855  HG2 LYS A 313     -31.359 -31.427  88.452  0.00  0.00      A120  
ATOM   4856  CD  LYS A 313     -32.421 -31.623  90.225  0.00  0.00      A120  
ATOM   4857  HD1 LYS A 313     -32.015 -30.784  90.830  0.00  0.00      A120  
ATOM   4858  HD2 LYS A 313     -32.609 -32.396  91.000  0.00  0.00      A120  
ATOM   4859  CE  LYS A 313     -33.728 -31.093  89.496  0.00  0.00      A120  
ATOM   4860  HE1 LYS A 313     -33.498 -30.418  88.645  0.00  0.00      A120  
ATOM   4861  HE2 LYS A 313     -34.380 -30.476  90.152  0.00  0.00      A120  
ATOM   4862  NZ  LYS A 313     -34.487 -32.200  89.065  0.00  0.00      A120  
ATOM   4863  HZ1 LYS A 313     -35.472 -32.064  89.369  0.00  0.00      A120  
ATOM   4864  HZ2 LYS A 313     -34.143 -33.176  89.170  0.00  0.00      A120  
ATOM   4865  HZ3 LYS A 313     -34.475 -32.109  88.029  0.00  0.00      A120  
ATOM   4866  C   LYS A 313     -27.902 -33.628  90.504  0.00  0.00      A120  
ATOM   4867  O   LYS A 313     -27.353 -34.169  89.575  0.00  0.00      A120  
ATOM   4868  N   VAL A 314     -27.168 -33.122  91.553  0.00  0.00      A120  
ATOM   4869  HN  VAL A 314     -27.672 -32.667  92.284  0.00  0.00      A120  
ATOM   4870  CA  VAL A 314     -25.699 -33.235  91.810  0.00  0.00      A120  
ATOM   4871  HA  VAL A 314     -25.127 -32.667  91.092  0.00  0.00      A120  
ATOM   4872  CB  VAL A 314     -25.287 -32.645  93.068  0.00  0.00      A120  
ATOM   4873  HB  VAL A 314     -25.981 -33.072  93.824  0.00  0.00      A120  
ATOM   4874  CG1 VAL A 314     -23.831 -32.873  93.519  0.00  0.00      A120  
ATOM   4875 HG11 VAL A 314     -23.555 -32.168  94.332  0.00  0.00      A120  
ATOM   4876 HG12 VAL A 314     -22.955 -32.778  92.842  0.00  0.00      A120  
ATOM   4877 HG13 VAL A 314     -23.687 -33.905  93.904  0.00  0.00      A120  
ATOM   4878  CG2 VAL A 314     -25.404 -31.069  92.900  0.00  0.00      A120  
ATOM   4879 HG21 VAL A 314     -24.567 -30.798  92.223  0.00  0.00      A120  
ATOM   4880 HG22 VAL A 314     -25.439 -30.461  93.830  0.00  0.00      A120  
ATOM   4881 HG23 VAL A 314     -26.382 -30.856  92.417  0.00  0.00      A120  
ATOM   4882  C   VAL A 314     -25.285 -34.746  91.752  0.00  0.00      A120  
ATOM   4883  O   VAL A 314     -24.384 -35.207  91.088  0.00  0.00      A120  
ATOM   4884  N   VAL A 315     -25.995 -35.631  92.516  0.00  0.00      A120  
ATOM   4885  HN  VAL A 315     -26.720 -35.567  93.197  0.00  0.00      A120  
ATOM   4886  CA  VAL A 315     -25.674 -37.066  92.612  0.00  0.00      A120  
ATOM   4887  HA  VAL A 315     -24.642 -37.097  92.930  0.00  0.00      A120  
ATOM   4888  CB  VAL A 315     -26.386 -37.737  93.767  0.00  0.00      A120  
ATOM   4889  HB  VAL A 315     -27.434 -37.381  93.867  0.00  0.00      A120  
ATOM   4890  CG1 VAL A 315     -26.437 -39.239  93.698  0.00  0.00      A120  
ATOM   4891 HG11 VAL A 315     -25.462 -39.662  93.376  0.00  0.00      A120  
ATOM   4892 HG12 VAL A 315     -27.331 -39.589  93.138  0.00  0.00      A120  
ATOM   4893 HG13 VAL A 315     -26.653 -39.567  94.738  0.00  0.00      A120  
ATOM   4894  CG2 VAL A 315     -25.705 -37.447  95.171  0.00  0.00      A120  
ATOM   4895 HG21 VAL A 315     -26.138 -38.041  96.004  0.00  0.00      A120  
ATOM   4896 HG22 VAL A 315     -26.003 -36.462  95.592  0.00  0.00      A120  
ATOM   4897 HG23 VAL A 315     -24.619 -37.671  95.113  0.00  0.00      A120  
ATOM   4898  C   VAL A 315     -25.852 -37.850  91.277  0.00  0.00      A120  
ATOM   4899  O   VAL A 315     -25.044 -38.655  90.900  0.00  0.00      A120  
ATOM   4900  N   LYS A 316     -26.923 -37.525  90.609  0.00  0.00      A120  
ATOM   4901  HN  LYS A 316     -27.667 -36.974  90.978  0.00  0.00      A120  
ATOM   4902  CA  LYS A 316     -27.149 -37.952  89.302  0.00  0.00      A120  
ATOM   4903  HA  LYS A 316     -27.115 -39.030  89.368  0.00  0.00      A120  
ATOM   4904  CB  LYS A 316     -28.434 -37.373  88.707  0.00  0.00      A120  
ATOM   4905  HB1 LYS A 316     -28.506 -37.514  87.607  0.00  0.00      A120  
ATOM   4906  HB2 LYS A 316     -28.607 -36.308  88.974  0.00  0.00      A120  
ATOM   4907  CG  LYS A 316     -29.634 -38.157  89.243  0.00  0.00      A120  
ATOM   4908  HG1 LYS A 316     -29.588 -38.192  90.353  0.00  0.00      A120  
ATOM   4909  HG2 LYS A 316     -29.695 -39.234  88.981  0.00  0.00      A120  
ATOM   4910  CD  LYS A 316     -30.963 -37.434  88.780  0.00  0.00      A120  
ATOM   4911  HD1 LYS A 316     -31.169 -36.557  89.431  0.00  0.00      A120  
ATOM   4912  HD2 LYS A 316     -31.742 -38.179  89.050  0.00  0.00      A120  
ATOM   4913  CE  LYS A 316     -30.945 -37.129  87.279  0.00  0.00      A120  
ATOM   4914  HE1 LYS A 316     -30.512 -38.001  86.743  0.00  0.00      A120  
ATOM   4915  HE2 LYS A 316     -30.311 -36.267  86.983  0.00  0.00      A120  
ATOM   4916  NZ  LYS A 316     -32.274 -36.815  86.812  0.00  0.00      A120  
ATOM   4917  HZ1 LYS A 316     -32.254 -36.549  85.807  0.00  0.00      A120  
ATOM   4918  HZ2 LYS A 316     -32.670 -35.986  87.301  0.00  0.00      A120  
ATOM   4919  HZ3 LYS A 316     -32.919 -37.619  86.948  0.00  0.00      A120  
ATOM   4920  C   LYS A 316     -26.022 -37.721  88.227  0.00  0.00      A120  
ATOM   4921  O   LYS A 316     -25.570 -38.609  87.528  0.00  0.00      A120  
ATOM   4922  N   GLN A 317     -25.484 -36.493  88.240  0.00  0.00      A120  
ATOM   4923  HN  GLN A 317     -25.997 -35.895  88.851  0.00  0.00      A120  
ATOM   4924  CA  GLN A 317     -24.365 -36.084  87.456  0.00  0.00      A120  
ATOM   4925  HA  GLN A 317     -24.535 -36.400  86.437  0.00  0.00      A120  
ATOM   4926  CB  GLN A 317     -24.077 -34.563  87.637  0.00  0.00      A120  
ATOM   4927  HB1 GLN A 317     -23.092 -34.305  87.193  0.00  0.00      A120  
ATOM   4928  HB2 GLN A 317     -23.955 -34.366  88.724  0.00  0.00      A120  
ATOM   4929  CG  GLN A 317     -25.160 -33.599  87.022  0.00  0.00      A120  
ATOM   4930  HG1 GLN A 317     -24.732 -32.574  87.027  0.00  0.00      A120  
ATOM   4931  HG2 GLN A 317     -26.163 -33.582  87.500  0.00  0.00      A120  
ATOM   4932  CD  GLN A 317     -25.485 -34.064  85.616  0.00  0.00      A120  
ATOM   4933  OE1 GLN A 317     -26.490 -34.740  85.408  0.00  0.00      A120  
ATOM   4934  NE2 GLN A 317     -24.750 -33.533  84.592  0.00  0.00      A120  
ATOM   4935 HE21 GLN A 317     -25.084 -33.438  83.654  0.00  0.00      A120  
ATOM   4936 HE22 GLN A 317     -23.947 -32.961  84.759  0.00  0.00      A120  
ATOM   4937  C   GLN A 317     -23.121 -36.809  87.860  0.00  0.00      A120  
ATOM   4938  O   GLN A 317     -22.265 -37.204  86.995  0.00  0.00      A120  
ATOM   4939  N   LEU A 318     -22.897 -37.062  89.152  0.00  0.00      A120  
ATOM   4940  HN  LEU A 318     -23.494 -36.572  89.782  0.00  0.00      A120  
ATOM   4941  CA  LEU A 318     -21.856 -38.014  89.660  0.00  0.00      A120  
ATOM   4942  HA  LEU A 318     -20.859 -37.742  89.349  0.00  0.00      A120  
ATOM   4943  CB  LEU A 318     -21.746 -38.099  91.207  0.00  0.00      A120  
ATOM   4944  HB1 LEU A 318     -21.001 -38.893  91.430  0.00  0.00      A120  
ATOM   4945  HB2 LEU A 318     -22.709 -38.371  91.689  0.00  0.00      A120  
ATOM   4946  CG  LEU A 318     -21.147 -36.859  91.869  0.00  0.00      A120  
ATOM   4947  HG  LEU A 318     -21.716 -35.975  91.511  0.00  0.00      A120  
ATOM   4948  CD1 LEU A 318     -21.221 -37.008  93.380  0.00  0.00      A120  
ATOM   4949 HD11 LEU A 318     -20.975 -36.029  93.845  0.00  0.00      A120  
ATOM   4950 HD12 LEU A 318     -20.529 -37.774  93.791  0.00  0.00      A120  
ATOM   4951 HD13 LEU A 318     -22.268 -37.263  93.651  0.00  0.00      A120  
ATOM   4952  CD2 LEU A 318     -19.638 -36.461  91.545  0.00  0.00      A120  
ATOM   4953 HD21 LEU A 318     -19.046 -37.340  91.876  0.00  0.00      A120  
ATOM   4954 HD22 LEU A 318     -19.481 -35.587  92.212  0.00  0.00      A120  
ATOM   4955 HD23 LEU A 318     -19.495 -36.259  90.462  0.00  0.00      A120  
ATOM   4956  C   LEU A 318     -21.963 -39.410  89.075  0.00  0.00      A120  
ATOM   4957  O   LEU A 318     -20.997 -39.907  88.552  0.00  0.00      A120  
ATOM   4958  N   ARG A 319     -23.128 -40.008  89.148  0.00  0.00      A120  
ATOM   4959  HN  ARG A 319     -23.922 -39.604  89.597  0.00  0.00      A120  
ATOM   4960  CA  ARG A 319     -23.383 -41.312  88.572  0.00  0.00      A120  
ATOM   4961  HA  ARG A 319     -22.695 -41.987  89.061  0.00  0.00      A120  
ATOM   4962  CB  ARG A 319     -24.783 -41.834  88.965  0.00  0.00      A120  
ATOM   4963  HB1 ARG A 319     -24.972 -42.792  88.434  0.00  0.00      A120  
ATOM   4964  HB2 ARG A 319     -25.562 -41.066  88.773  0.00  0.00      A120  
ATOM   4965  CG  ARG A 319     -24.879 -42.092  90.484  0.00  0.00      A120  
ATOM   4966  HG1 ARG A 319     -24.435 -41.251  91.059  0.00  0.00      A120  
ATOM   4967  HG2 ARG A 319     -24.234 -42.987  90.614  0.00  0.00      A120  
ATOM   4968  CD  ARG A 319     -26.275 -42.343  91.086  0.00  0.00      A120  
ATOM   4969  HD1 ARG A 319     -26.837 -43.093  90.489  0.00  0.00      A120  
ATOM   4970  HD2 ARG A 319     -26.865 -41.410  90.965  0.00  0.00      A120  
ATOM   4971  NE  ARG A 319     -26.128 -42.697  92.485  0.00  0.00      A120  
ATOM   4972  HE  ARG A 319     -25.303 -43.071  92.910  0.00  0.00      A120  
ATOM   4973  CZ  ARG A 319     -27.132 -42.737  93.335  0.00  0.00      A120  
ATOM   4974  NH1 ARG A 319     -28.389 -42.344  93.107  0.00  0.00      A120  
ATOM   4975 HH11 ARG A 319     -28.648 -42.370  92.141  0.00  0.00      A120  
ATOM   4976 HH12 ARG A 319     -29.062 -42.482  93.834  0.00  0.00      A120  
ATOM   4977  NH2 ARG A 319     -26.796 -42.993  94.580  0.00  0.00      A120  
ATOM   4978 HH21 ARG A 319     -25.845 -43.282  94.693  0.00  0.00      A120  
ATOM   4979 HH22 ARG A 319     -27.601 -43.112  95.162  0.00  0.00      A120  
ATOM   4980  C   ARG A 319     -23.110 -41.365  87.057  0.00  0.00      A120  
ATOM   4981  O   ARG A 319     -22.393 -42.281  86.517  0.00  0.00      A120  
ATOM   4982  N   LYS A 320     -23.581 -40.366  86.263  0.00  0.00      A120  
ATOM   4983  HN  LYS A 320     -24.148 -39.604  86.567  0.00  0.00      A120  
ATOM   4984  CA  LYS A 320     -23.486 -40.200  84.823  0.00  0.00      A120  
ATOM   4985  HA  LYS A 320     -23.734 -41.130  84.332  0.00  0.00      A120  
ATOM   4986  CB  LYS A 320     -24.328 -38.987  84.481  0.00  0.00      A120  
ATOM   4987  HB1 LYS A 320     -23.983 -38.367  83.627  0.00  0.00      A120  
ATOM   4988  HB2 LYS A 320     -24.279 -38.298  85.350  0.00  0.00      A120  
ATOM   4989  CG  LYS A 320     -25.760 -39.453  84.139  0.00  0.00      A120  
ATOM   4990  HG1 LYS A 320     -26.159 -40.211  84.847  0.00  0.00      A120  
ATOM   4991  HG2 LYS A 320     -25.759 -39.934  83.138  0.00  0.00      A120  
ATOM   4992  CD  LYS A 320     -26.673 -38.221  84.106  0.00  0.00      A120  
ATOM   4993  HD1 LYS A 320     -26.541 -37.810  85.130  0.00  0.00      A120  
ATOM   4994  HD2 LYS A 320     -27.704 -38.634  84.100  0.00  0.00      A120  
ATOM   4995  CE  LYS A 320     -26.348 -37.198  83.059  0.00  0.00      A120  
ATOM   4996  HE1 LYS A 320     -26.309 -37.672  82.055  0.00  0.00      A120  
ATOM   4997  HE2 LYS A 320     -25.362 -36.740  83.289  0.00  0.00      A120  
ATOM   4998  NZ  LYS A 320     -27.371 -36.101  83.000  0.00  0.00      A120  
ATOM   4999  HZ1 LYS A 320     -27.156 -35.416  82.247  0.00  0.00      A120  
ATOM   5000  HZ2 LYS A 320     -27.326 -35.561  83.888  0.00  0.00      A120  
ATOM   5001  HZ3 LYS A 320     -28.359 -36.392  82.859  0.00  0.00      A120  
ATOM   5002  C   LYS A 320     -22.050 -40.115  84.309  0.00  0.00      A120  
ATOM   5003  O   LYS A 320     -21.680 -40.523  83.174  0.00  0.00      A120  
ATOM   5004  N   HSD A 321     -21.075 -39.655  85.101  0.00  0.00      A120  
ATOM   5005  HN  HSD A 321     -21.366 -39.289  85.981  0.00  0.00      A120  
ATOM   5006  CA  HSD A 321     -19.640 -39.566  84.890  0.00  0.00      A120  
ATOM   5007  HA  HSD A 321     -19.473 -39.036  83.964  0.00  0.00      A120  
ATOM   5008  CB  HSD A 321     -19.021 -38.796  86.152  0.00  0.00      A120  
ATOM   5009  HB1 HSD A 321     -18.164 -39.262  86.683  0.00  0.00      A120  
ATOM   5010  HB2 HSD A 321     -19.843 -38.531  86.851  0.00  0.00      A120  
ATOM   5011  ND1 HSD A 321     -17.352 -37.302  84.982  0.00  0.00      A120  
ATOM   5012  HD1 HSD A 321     -16.975 -38.047  84.433  0.00  0.00      A120  
ATOM   5013  CG  HSD A 321     -18.461 -37.458  85.785  0.00  0.00      A120  
ATOM   5014  CE1 HSD A 321     -17.107 -36.007  84.936  0.00  0.00      A120  
ATOM   5015  HE1 HSD A 321     -16.376 -35.478  84.325  0.00  0.00      A120  
ATOM   5016  NE2 HSD A 321     -17.935 -35.299  85.657  0.00  0.00      A120  
ATOM   5017  CD2 HSD A 321     -18.769 -36.171  86.203  0.00  0.00      A120  
ATOM   5018  HD2 HSD A 321     -19.554 -35.983  86.924  0.00  0.00      A120  
ATOM   5019  C   HSD A 321     -18.952 -40.951  84.682  0.00  0.00      A120  
ATOM   5020  O   HSD A 321     -18.062 -41.070  83.844  0.00  0.00      A120  
ATOM   5021  N   PHE A 322     -19.438 -41.894  85.477  0.00  0.00      A120  
ATOM   5022  HN  PHE A 322     -20.351 -41.878  85.876  0.00  0.00      A120  
ATOM   5023  CA  PHE A 322     -18.854 -43.165  85.645  0.00  0.00      A120  
ATOM   5024  HA  PHE A 322     -18.629 -43.697  84.732  0.00  0.00      A120  
ATOM   5025  CB  PHE A 322     -17.467 -42.899  86.427  0.00  0.00      A120  
ATOM   5026  HB1 PHE A 322     -17.670 -42.522  87.452  0.00  0.00      A120  
ATOM   5027  HB2 PHE A 322     -16.766 -42.130  86.037  0.00  0.00      A120  
ATOM   5028  CG  PHE A 322     -16.534 -44.126  86.583  0.00  0.00      A120  
ATOM   5029  CD1 PHE A 322     -16.231 -44.929  85.452  0.00  0.00      A120  
ATOM   5030  HD1 PHE A 322     -16.732 -44.688  84.526  0.00  0.00      A120  
ATOM   5031  CE1 PHE A 322     -15.372 -45.996  85.535  0.00  0.00      A120  
ATOM   5032  HE1 PHE A 322     -15.247 -46.625  84.667  0.00  0.00      A120  
ATOM   5033  CZ  PHE A 322     -14.725 -46.272  86.764  0.00  0.00      A120  
ATOM   5034  HZ  PHE A 322     -13.914 -46.975  86.886  0.00  0.00      A120  
ATOM   5035  CD2 PHE A 322     -15.805 -44.323  87.755  0.00  0.00      A120  
ATOM   5036  HD2 PHE A 322     -16.018 -43.730  88.633  0.00  0.00      A120  
ATOM   5037  CE2 PHE A 322     -14.901 -45.342  87.842  0.00  0.00      A120  
ATOM   5038  HE2 PHE A 322     -14.254 -45.356  88.707  0.00  0.00      A120  
ATOM   5039  C   PHE A 322     -19.652 -44.119  86.552  0.00  0.00      A120  
ATOM   5040  O   PHE A 322     -20.144 -45.134  86.076  0.00  0.00      A120  
ATOM   5041  N   GLY A 323     -19.798 -43.779  87.841  0.00  0.00      A120  
ATOM   5042  HN  GLY A 323     -19.624 -42.815  88.030  0.00  0.00      A120  
ATOM   5043  CA  GLY A 323     -20.107 -44.687  88.935  0.00  0.00      A120  
ATOM   5044  HA1 GLY A 323     -20.413 -44.094  89.784  0.00  0.00      A120  
ATOM   5045  HA2 GLY A 323     -19.294 -45.355  89.176  0.00  0.00      A120  
ATOM   5046  C   GLY A 323     -21.389 -45.516  88.735  0.00  0.00      A120  
ATOM   5047  O   GLY A 323     -21.484 -46.557  89.321  0.00  0.00      A120  
ATOM   5048  N   ASN A 324     -22.419 -44.912  88.094  0.00  0.00      A120  
ATOM   5049  HN  ASN A 324     -22.244 -44.054  87.616  0.00  0.00      A120  
ATOM   5050  CA  ASN A 324     -23.644 -45.574  87.844  0.00  0.00      A120  
ATOM   5051  HA  ASN A 324     -24.252 -44.875  87.288  0.00  0.00      A120  
ATOM   5052  CB  ASN A 324     -23.521 -46.852  87.111  0.00  0.00      A120  
ATOM   5053  HB1 ASN A 324     -23.127 -47.674  87.744  0.00  0.00      A120  
ATOM   5054  HB2 ASN A 324     -22.723 -46.705  86.352  0.00  0.00      A120  
ATOM   5055  CG  ASN A 324     -24.724 -47.180  86.281  0.00  0.00      A120  
ATOM   5056  OD1 ASN A 324     -25.544 -47.972  86.743  0.00  0.00      A120  
ATOM   5057  ND2 ASN A 324     -24.907 -46.499  85.144  0.00  0.00      A120  
ATOM   5058 HD22 ASN A 324     -24.226 -45.915  84.709  0.00  0.00      A120  
ATOM   5059  C   ASN A 324     -24.518 -45.780  89.065  0.00  0.00      A120  
ATOM   5060  O   ASN A 324     -25.586 -45.202  89.215  0.00  0.00      A120  
ATOM   5061  N   ASN A 325     -24.177 -46.764  89.923  0.00  0.00      A120  
ATOM   5062  HN  ASN A 325     -23.298 -47.233  89.881  0.00  0.00      A120
[truncated: 3,995,035 more chars]
