# Supplementary material for: N-Glycans modulate tilting of HIV-1 envelope glycoprotein
Source: Nat Commun. 2026 Apr 15;17:5206. doi: 10.1038/s41467-026-71874-2 (PMC13254402; doi:10.1038/s41467-026-71874-2)
Supplement: Supplementary file 3 — Supplementary Data 1 [file 41467_2026_71874_MOESM3_ESM.zip › Structure_files/hiv-1_env_bg505_cladeA_full-length_base_model/base_model.protein_glycans_only.equilibrated.psf]

PSF EXT CMAP

         1 !NTITLE
 REMARKS VMD-generated NAMD/X-Plor PSF structure file

     55632 !NATOM
         1 A120     1        ALA      N        NH3              -0.3        14.007       0
         2 A120     1        ALA      HT1      HC               0.33         1.008       0
         3 A120     1        ALA      HT2      HC               0.33         1.008       0
         4 A120     1        ALA      HT3      HC               0.33         1.008       0
         5 A120     1        ALA      CA       CT1              0.21        12.011       0
         6 A120     1        ALA      HA       HB1               0.1         1.008       0
         7 A120     1        ALA      CB       CT3             -0.27        12.011       0
         8 A120     1        ALA      HB1      HA3              0.09         1.008       0
         9 A120     1        ALA      HB2      HA3              0.09         1.008       0
        10 A120     1        ALA      HB3      HA3              0.09         1.008       0
        11 A120     1        ALA      C        C                0.51        12.011       0
        12 A120     1        ALA      O        O               -0.51       15.9994       0
        13 A120     2        GLU      N        NH1             -0.47        14.007       0
        14 A120     2        GLU      HN       H                0.31         1.008       0
        15 A120     2        GLU      CA       CT1              0.07        12.011       0
        16 A120     2        GLU      HA       HB1              0.09         1.008       0
        17 A120     2        GLU      CB       CT2A            -0.18        12.011       0
        18 A120     2        GLU      HB1      HA2              0.09         1.008       0
        19 A120     2        GLU      HB2      HA2              0.09         1.008       0
        20 A120     2        GLU      CG       CT2             -0.28        12.011       0
        21 A120     2        GLU      HG1      HA2              0.09         1.008       0
        22 A120     2        GLU      HG2      HA2              0.09         1.008       0
        23 A120     2        GLU      CD       CC               0.62        12.011       0
        24 A120     2        GLU      OE1      OC              -0.76       15.9994       0
        25 A120     2        GLU      OE2      OC              -0.76       15.9994       0
        26 A120     2        GLU      C        C                0.51        12.011       0
        27 A120     2        GLU      O        O               -0.51       15.9994       0
        28 A120     3        ASN      N        NH1             -0.47        14.007       0
        29 A120     3        ASN      HN       H                0.31         1.008       0
        30 A120     3        ASN      CA       CT1              0.07        12.011       0
        31 A120     3        ASN      HA       HB1              0.09         1.008       0
        32 A120     3        ASN      CB       CT2             -0.18        12.011       0
        33 A120     3        ASN      HB1      HA2              0.09         1.008       0
        34 A120     3        ASN      HB2      HA2              0.09         1.008       0
        35 A120     3        ASN      CG       CC               0.55        12.011       0
        36 A120     3        ASN      OD1      O               -0.55       15.9994       0
        37 A120     3        ASN      ND2      NH2             -0.62        14.007       0
        38 A120     3        ASN      HD21     H                0.32         1.008       0
        39 A120     3        ASN      HD22     H                 0.3         1.008       0
        40 A120     3        ASN      C        C                0.51        12.011       0
        41 A120     3        ASN      O        O               -0.51       15.9994       0
        42 A120     4        LEU      N        NH1             -0.47        14.007       0
        43 A120     4        LEU      HN       H                0.31         1.008       0
        44 A120     4        LEU      CA       CT1              0.07        12.011       0
        45 A120     4        LEU      HA       HB1              0.09         1.008       0
        46 A120     4        LEU      CB       CT2             -0.18        12.011       0
        47 A120     4        LEU      HB1      HA2              0.09         1.008       0
        48 A120     4        LEU      HB2      HA2              0.09         1.008       0
        49 A120     4        LEU      CG       CT1             -0.09        12.011       0
        50 A120     4        LEU      HG       HA1              0.09         1.008       0
        51 A120     4        LEU      CD1      CT3             -0.27        12.011       0
        52 A120     4        LEU      HD11     HA3              0.09         1.008       0
        53 A120     4        LEU      HD12     HA3              0.09         1.008       0
        54 A120     4        LEU      HD13     HA3              0.09         1.008       0
        55 A120     4        LEU      CD2      CT3             -0.27        12.011       0
        56 A120     4        LEU      HD21     HA3              0.09         1.008       0
        57 A120     4        LEU      HD22     HA3              0.09         1.008       0
        58 A120     4        LEU      HD23     HA3              0.09         1.008       0
        59 A120     4        LEU      C        C                0.51        12.011       0
        60 A120     4        LEU      O        O               -0.51       15.9994       0
        61 A120     5        TRP      N        NH1             -0.47        14.007       0
        62 A120     5        TRP      HN       H                0.31         1.008       0
        63 A120     5        TRP      CA       CT1              0.07        12.011       0
        64 A120     5        TRP      HA       HB1              0.09         1.008       0
        65 A120     5        TRP      CB       CT2             -0.18        12.011       0
        66 A120     5        TRP      HB1      HA2              0.09         1.008       0
        67 A120     5        TRP      HB2      HA2              0.09         1.008       0
        68 A120     5        TRP      CG       CY              -0.03        12.011       0
        69 A120     5        TRP      CD1      CA              -0.15        12.011       0
        70 A120     5        TRP      HD1      HP               0.22         1.008       0
        71 A120     5        TRP      NE1      NY              -0.51        14.007       0
        72 A120     5        TRP      HE1      H                0.37         1.008       0
        73 A120     5        TRP      CE2      CPT              0.24        12.011       0
        74 A120     5        TRP      CD2      CPT              0.11        12.011       0
        75 A120     5        TRP      CE3      CAI             -0.25        12.011       0
        76 A120     5        TRP      HE3      HP               0.17         1.008       0
        77 A120     5        TRP      CZ3      CA               -0.2        12.011       0
        78 A120     5        TRP      HZ3      HP               0.14         1.008       0
        79 A120     5        TRP      CZ2      CAI             -0.27        12.011       0
        80 A120     5        TRP      HZ2      HP               0.16         1.008       0
        81 A120     5        TRP      CH2      CA              -0.14        12.011       0
        82 A120     5        TRP      HH2      HP               0.14         1.008       0
        83 A120     5        TRP      C        C                0.51        12.011       0
        84 A120     5        TRP      O        O               -0.51       15.9994       0
        85 A120     6        VAL      N        NH1             -0.47        14.007       0
        86 A120     6        VAL      HN       H                0.31         1.008       0
        87 A120     6        VAL      CA       CT1              0.07        12.011       0
        88 A120     6        VAL      HA       HB1              0.09         1.008       0
        89 A120     6        VAL      CB       CT1             -0.09        12.011       0
        90 A120     6        VAL      HB       HA1              0.09         1.008       0
        91 A120     6        VAL      CG1      CT3             -0.27        12.011       0
        92 A120     6        VAL      HG11     HA3              0.09         1.008       0
        93 A120     6        VAL      HG12     HA3              0.09         1.008       0
        94 A120     6        VAL      HG13     HA3              0.09         1.008       0
        95 A120     6        VAL      CG2      CT3             -0.27        12.011       0
        96 A120     6        VAL      HG21     HA3              0.09         1.008       0
        97 A120     6        VAL      HG22     HA3              0.09         1.008       0
        98 A120     6        VAL      HG23     HA3              0.09         1.008       0
        99 A120     6        VAL      C        C                0.51        12.011       0
       100 A120     6        VAL      O        O               -0.51       15.9994       0
       101 A120     7        THR      N        NH1             -0.47        14.007       0
       102 A120     7        THR      HN       H                0.31         1.008       0
       103 A120     7        THR      CA       CT1              0.07        12.011       0
       104 A120     7        THR      HA       HB1              0.09         1.008       0
       105 A120     7        THR      CB       CT1              0.14        12.011       0
       106 A120     7        THR      HB       HA1              0.09         1.008       0
       107 A120     7        THR      OG1      OH1             -0.66       15.9994       0
       108 A120     7        THR      HG1      H                0.43         1.008       0
       109 A120     7        THR      CG2      CT3             -0.27        12.011       0
       110 A120     7        THR      HG21     HA3              0.09         1.008       0
       111 A120     7        THR      HG22     HA3              0.09         1.008       0
       112 A120     7        THR      HG23     HA3              0.09         1.008       0
       113 A120     7        THR      C        C                0.51        12.011       0
       114 A120     7        THR      O        O               -0.51       15.9994       0
       115 A120     8        VAL      N        NH1             -0.47        14.007       0
       116 A120     8        VAL      HN       H                0.31         1.008       0
       117 A120     8        VAL      CA       CT1              0.07        12.011       0
       118 A120     8        VAL      HA       HB1              0.09         1.008       0
       119 A120     8        VAL      CB       CT1             -0.09        12.011       0
       120 A120     8        VAL      HB       HA1              0.09         1.008       0
       121 A120     8        VAL      CG1      CT3             -0.27        12.011       0
       122 A120     8        VAL      HG11     HA3              0.09         1.008       0
       123 A120     8        VAL      HG12     HA3              0.09         1.008       0
       124 A120     8        VAL      HG13     HA3              0.09         1.008       0
       125 A120     8        VAL      CG2      CT3             -0.27        12.011       0
       126 A120     8        VAL      HG21     HA3              0.09         1.008       0
       127 A120     8        VAL      HG22     HA3              0.09         1.008       0
       128 A120     8        VAL      HG23     HA3              0.09         1.008       0
       129 A120     8        VAL      C        C                0.51        12.011       0
       130 A120     8        VAL      O        O               -0.51       15.9994       0
       131 A120     9        TYR      N        NH1             -0.47        14.007       0
       132 A120     9        TYR      HN       H                0.31         1.008       0
       133 A120     9        TYR      CA       CT1              0.07        12.011       0
       134 A120     9        TYR      HA       HB1              0.09         1.008       0
       135 A120     9        TYR      CB       CT2             -0.18        12.011       0
       136 A120     9        TYR      HB1      HA2              0.09         1.008       0
       137 A120     9        TYR      HB2      HA2              0.09         1.008       0
       138 A120     9        TYR      CG       CA                  0        12.011       0
       139 A120     9        TYR      CD1      CA             -0.115        12.011       0
       140 A120     9        TYR      HD1      HP              0.115         1.008       0
       141 A120     9        TYR      CE1      CA             -0.115        12.011       0
       142 A120     9        TYR      HE1      HP              0.115         1.008       0
       143 A120     9        TYR      CZ       CA               0.11        12.011       0
       144 A120     9        TYR      OH       OH1             -0.54       15.9994       0
       145 A120     9        TYR      HH       H                0.43         1.008       0
       146 A120     9        TYR      CD2      CA             -0.115        12.011       0
       147 A120     9        TYR      HD2      HP              0.115         1.008       0
       148 A120     9        TYR      CE2      CA             -0.115        12.011       0
       149 A120     9        TYR      HE2      HP              0.115         1.008       0
       150 A120     9        TYR      C        C                0.51        12.011       0
       151 A120     9        TYR      O        O               -0.51       15.9994       0
       152 A120     10       TYR      N        NH1             -0.47        14.007       0
       153 A120     10       TYR      HN       H                0.31         1.008       0
       154 A120     10       TYR      CA       CT1              0.07        12.011       0
       155 A120     10       TYR      HA       HB1              0.09         1.008       0
       156 A120     10       TYR      CB       CT2             -0.18        12.011       0
       157 A120     10       TYR      HB1      HA2              0.09         1.008       0
       158 A120     10       TYR      HB2      HA2              0.09         1.008       0
       159 A120     10       TYR      CG       CA                  0        12.011       0
       160 A120     10       TYR      CD1      CA             -0.115        12.011       0
       161 A120     10       TYR      HD1      HP              0.115         1.008       0
       162 A120     10       TYR      CE1      CA             -0.115        12.011       0
       163 A120     10       TYR      HE1      HP              0.115         1.008       0
       164 A120     10       TYR      CZ       CA               0.11        12.011       0
       165 A120     10       TYR      OH       OH1             -0.54       15.9994       0
       166 A120     10       TYR      HH       H                0.43         1.008       0
       167 A120     10       TYR      CD2      CA             -0.115        12.011       0
       168 A120     10       TYR      HD2      HP              0.115         1.008       0
       169 A120     10       TYR      CE2      CA             -0.115        12.011       0
       170 A120     10       TYR      HE2      HP              0.115         1.008       0
       171 A120     10       TYR      C        C                0.51        12.011       0
       172 A120     10       TYR      O        O               -0.51       15.9994       0
       173 A120     11       GLY      N        NH1             -0.47        14.007       0
       174 A120     11       GLY      HN       H                0.31         1.008       0
       175 A120     11       GLY      CA       CT2             -0.02        12.011       0
       176 A120     11       GLY      HA1      HB2              0.09         1.008       0
       177 A120     11       GLY      HA2      HB2              0.09         1.008       0
       178 A120     11       GLY      C        C                0.51        12.011       0
       179 A120     11       GLY      O        O               -0.51       15.9994       0
       180 A120     12       VAL      N        NH1             -0.47        14.007       0
       181 A120     12       VAL      HN       H                0.31         1.008       0
       182 A120     12       VAL      CA       CT1              0.07        12.011       0
       183 A120     12       VAL      HA       HB1              0.09         1.008       0
       184 A120     12       VAL      CB       CT1             -0.09        12.011       0
       185 A120     12       VAL      HB       HA1              0.09         1.008       0
       186 A120     12       VAL      CG1      CT3             -0.27        12.011       0
       187 A120     12       VAL      HG11     HA3              0.09         1.008       0
       188 A120     12       VAL      HG12     HA3              0.09         1.008       0
       189 A120     12       VAL      HG13     HA3              0.09         1.008       0
       190 A120     12       VAL      CG2      CT3             -0.27        12.011       0
       191 A120     12       VAL      HG21     HA3              0.09         1.008       0
       192 A120     12       VAL      HG22     HA3              0.09         1.008       0
       193 A120     12       VAL      HG23     HA3              0.09         1.008       0
       194 A120     12       VAL      C        C                0.51        12.011       0
       195 A120     12       VAL      O        O               -0.51       15.9994       0
       196 A120     13       PRO      N        N               -0.29        14.007       0
       197 A120     13       PRO      CD       CP3                 0        12.011       0
       198 A120     13       PRO      HD1      HA2              0.09         1.008       0
       199 A120     13       PRO      HD2      HA2              0.09         1.008       0
       200 A120     13       PRO      CA       CP1              0.02        12.011       0
       201 A120     13       PRO      HA       HB1              0.09         1.008       0
       202 A120     13       PRO      CB       CP2             -0.18        12.011       0
       203 A120     13       PRO      HB1      HA2              0.09         1.008       0
       204 A120     13       PRO      HB2      HA2              0.09         1.008       0
       205 A120     13       PRO      CG       CP2             -0.18        12.011       0
       206 A120     13       PRO      HG1      HA2              0.09         1.008       0
       207 A120     13       PRO      HG2      HA2              0.09         1.008       0
       208 A120     13       PRO      C        C                0.51        12.011       0
       209 A120     13       PRO      O        O               -0.51       15.9994       0
       210 A120     14       VAL      N        NH1             -0.47        14.007       0
       211 A120     14       VAL      HN       H                0.31         1.008       0
       212 A120     14       VAL      CA       CT1              0.07        12.011       0
       213 A120     14       VAL      HA       HB1              0.09         1.008       0
       214 A120     14       VAL      CB       CT1             -0.09        12.011       0
       215 A120     14       VAL      HB       HA1              0.09         1.008       0
       216 A120     14       VAL      CG1      CT3             -0.27        12.011       0
       217 A120     14       VAL      HG11     HA3              0.09         1.008       0
       218 A120     14       VAL      HG12     HA3              0.09         1.008       0
       219 A120     14       VAL      HG13     HA3              0.09         1.008       0
       220 A120     14       VAL      CG2      CT3             -0.27        12.011       0
       221 A120     14       VAL      HG21     HA3              0.09         1.008       0
       222 A120     14       VAL      HG22     HA3              0.09         1.008       0
       223 A120     14       VAL      HG23     HA3              0.09         1.008       0
       224 A120     14       VAL      C        C                0.51        12.011       0
       225 A120     14       VAL      O        O               -0.51       15.9994       0
       226 A120     15       TRP      N        NH1             -0.47        14.007       0
       227 A120     15       TRP      HN       H                0.31         1.008       0
       228 A120     15       TRP      CA       CT1              0.07        12.011       0
       229 A120     15       TRP      HA       HB1              0.09         1.008       0
       230 A120     15       TRP      CB       CT2             -0.18        12.011       0
       231 A120     15       TRP      HB1      HA2              0.09         1.008       0
       232 A120     15       TRP      HB2      HA2              0.09         1.008       0
       233 A120     15       TRP      CG       CY              -0.03        12.011       0
       234 A120     15       TRP      CD1      CA              -0.15        12.011       0
       235 A120     15       TRP      HD1      HP               0.22         1.008       0
       236 A120     15       TRP      NE1      NY              -0.51        14.007       0
       237 A120     15       TRP      HE1      H                0.37         1.008       0
       238 A120     15       TRP      CE2      CPT              0.24        12.011       0
       239 A120     15       TRP      CD2      CPT              0.11        12.011       0
       240 A120     15       TRP      CE3      CAI             -0.25        12.011       0
       241 A120     15       TRP      HE3      HP               0.17         1.008       0
       242 A120     15       TRP      CZ3      CA               -0.2        12.011       0
       243 A120     15       TRP      HZ3      HP               0.14         1.008       0
       244 A120     15       TRP      CZ2      CAI             -0.27        12.011       0
       245 A120     15       TRP      HZ2      HP               0.16         1.008       0
       246 A120     15       TRP      CH2      CA              -0.14        12.011       0
       247 A120     15       TRP      HH2      HP               0.14         1.008       0
       248 A120     15       TRP      C        C                0.51        12.011       0
       249 A120     15       TRP      O        O               -0.51       15.9994       0
       250 A120     16       LYS      N        NH1             -0.47        14.007       0
       251 A120     16       LYS      HN       H                0.31         1.008       0
       252 A120     16       LYS      CA       CT1              0.07        12.011       0
       253 A120     16       LYS      HA       HB1              0.09         1.008       0
       254 A120     16       LYS      CB       CT2             -0.18        12.011       0
       255 A120     16       LYS      HB1      HA2              0.09         1.008       0
       256 A120     16       LYS      HB2      HA2              0.09         1.008       0
       257 A120     16       LYS      CG       CT2             -0.18        12.011       0
       258 A120     16       LYS      HG1      HA2              0.09         1.008       0
       259 A120     16       LYS      HG2      HA2              0.09         1.008       0
       260 A120     16       LYS      CD       CT2             -0.18        12.011       0
       261 A120     16       LYS      HD1      HA2              0.09         1.008       0
       262 A120     16       LYS      HD2      HA2              0.09         1.008       0
       263 A120     16       LYS      CE       CT2              0.21        12.011       0
       264 A120     16       LYS      HE1      HA2              0.05         1.008       0
       265 A120     16       LYS      HE2      HA2              0.05         1.008       0
       266 A120     16       LYS      NZ       NH3              -0.3        14.007       0
       267 A120     16       LYS      HZ1      HC               0.33         1.008       0
       268 A120     16       LYS      HZ2      HC               0.33         1.008       0
       269 A120     16       LYS      HZ3      HC               0.33         1.008       0
       270 A120     16       LYS      C        C                0.51        12.011       0
       271 A120     16       LYS      O        O               -0.51       15.9994       0
       272 A120     17       ASP      N        NH1             -0.47        14.007       0
       273 A120     17       ASP      HN       H                0.31         1.008       0
       274 A120     17       ASP      CA       CT1              0.07        12.011       0
       275 A120     17       ASP      HA       HB1              0.09         1.008       0
       276 A120     17       ASP      CB       CT2A            -0.28        12.011       0
       277 A120     17       ASP      HB1      HA2              0.09         1.008       0
       278 A120     17       ASP      HB2      HA2              0.09         1.008       0
       279 A120     17       ASP      CG       CC               0.62        12.011       0
       280 A120     17       ASP      OD1      OC              -0.76       15.9994       0
       281 A120     17       ASP      OD2      OC              -0.76       15.9994       0
       282 A120     17       ASP      C        C                0.51        12.011       0
       283 A120     17       ASP      O        O               -0.51       15.9994       0
       284 A120     18       ALA      N        NH1             -0.47        14.007       0
       285 A120     18       ALA      HN       H                0.31         1.008       0
       286 A120     18       ALA      CA       CT1              0.07        12.011       0
       287 A120     18       ALA      HA       HB1              0.09         1.008       0
       288 A120     18       ALA      CB       CT3             -0.27        12.011       0
       289 A120     18       ALA      HB1      HA3              0.09         1.008       0
       290 A120     18       ALA      HB2      HA3              0.09         1.008       0
       291 A120     18       ALA      HB3      HA3              0.09         1.008       0
       292 A120     18       ALA      C        C                0.51        12.011       0
       293 A120     18       ALA      O        O               -0.51       15.9994       0
       294 A120     19       GLU      N        NH1             -0.47        14.007       0
       295 A120     19       GLU      HN       H                0.31         1.008       0
       296 A120     19       GLU      CA       CT1              0.07        12.011       0
       297 A120     19       GLU      HA       HB1              0.09         1.008       0
       298 A120     19       GLU      CB       CT2A            -0.18        12.011       0
       299 A120     19       GLU      HB1      HA2              0.09         1.008       0
       300 A120     19       GLU      HB2      HA2              0.09         1.008       0
       301 A120     19       GLU      CG       CT2             -0.28        12.011       0
       302 A120     19       GLU      HG1      HA2              0.09         1.008       0
       303 A120     19       GLU      HG2      HA2              0.09         1.008       0
       304 A120     19       GLU      CD       CC               0.62        12.011       0
       305 A120     19       GLU      OE1      OC              -0.76       15.9994       0
       306 A120     19       GLU      OE2      OC              -0.76       15.9994       0
       307 A120     19       GLU      C        C                0.51        12.011       0
       308 A120     19       GLU      O        O               -0.51       15.9994       0
       309 A120     20       THR      N        NH1             -0.47        14.007       0
       310 A120     20       THR      HN       H                0.31         1.008       0
       311 A120     20       THR      CA       CT1              0.07        12.011       0
       312 A120     20       THR      HA       HB1              0.09         1.008       0
       313 A120     20       THR      CB       CT1              0.14        12.011       0
       314 A120     20       THR      HB       HA1              0.09         1.008       0
       315 A120     20       THR      OG1      OH1             -0.66       15.9994       0
       316 A120     20       THR      HG1      H                0.43         1.008       0
       317 A120     20       THR      CG2      CT3             -0.27        12.011       0
       318 A120     20       THR      HG21     HA3              0.09         1.008       0
       319 A120     20       THR      HG22     HA3              0.09         1.008       0
       320 A120     20       THR      HG23     HA3              0.09         1.008       0
       321 A120     20       THR      C        C                0.51        12.011       0
       322 A120     20       THR      O        O               -0.51       15.9994       0
       323 A120     21       THR      N        NH1             -0.47        14.007       0
       324 A120     21       THR      HN       H                0.31         1.008       0
       325 A120     21       THR      CA       CT1              0.07        12.011       0
       326 A120     21       THR      HA       HB1              0.09         1.008       0
       327 A120     21       THR      CB       CT1              0.14        12.011       0
       328 A120     21       THR      HB       HA1              0.09         1.008       0
       329 A120     21       THR      OG1      OH1             -0.66       15.9994       0
       330 A120     21       THR      HG1      H                0.43         1.008       0
       331 A120     21       THR      CG2      CT3             -0.27        12.011       0
       332 A120     21       THR      HG21     HA3              0.09         1.008       0
       333 A120     21       THR      HG22     HA3              0.09         1.008       0
       334 A120     21       THR      HG23     HA3              0.09         1.008       0
       335 A120     21       THR      C        C                0.51        12.011       0
       336 A120     21       THR      O        O               -0.51       15.9994       0
       337 A120     22       LEU      N        NH1             -0.47        14.007       0
       338 A120     22       LEU      HN       H                0.31         1.008       0
       339 A120     22       LEU      CA       CT1              0.07        12.011       0
       340 A120     22       LEU      HA       HB1              0.09         1.008       0
       341 A120     22       LEU      CB       CT2             -0.18        12.011       0
       342 A120     22       LEU      HB1      HA2              0.09         1.008       0
       343 A120     22       LEU      HB2      HA2              0.09         1.008       0
       344 A120     22       LEU      CG       CT1             -0.09        12.011       0
       345 A120     22       LEU      HG       HA1              0.09         1.008       0
       346 A120     22       LEU      CD1      CT3             -0.27        12.011       0
       347 A120     22       LEU      HD11     HA3              0.09         1.008       0
       348 A120     22       LEU      HD12     HA3              0.09         1.008       0
       349 A120     22       LEU      HD13     HA3              0.09         1.008       0
       350 A120     22       LEU      CD2      CT3             -0.27        12.011       0
       351 A120     22       LEU      HD21     HA3              0.09         1.008       0
       352 A120     22       LEU      HD22     HA3              0.09         1.008       0
       353 A120     22       LEU      HD23     HA3              0.09         1.008       0
       354 A120     22       LEU      C        C                0.51        12.011       0
       355 A120     22       LEU      O        O               -0.51       15.9994       0
       356 A120     23       PHE      N        NH1             -0.47        14.007       0
       357 A120     23       PHE      HN       H                0.31         1.008       0
       358 A120     23       PHE      CA       CT1              0.07        12.011       0
       359 A120     23       PHE      HA       HB1              0.09         1.008       0
       360 A120     23       PHE      CB       CT2             -0.18        12.011       0
       361 A120     23       PHE      HB1      HA2              0.09         1.008       0
       362 A120     23       PHE      HB2      HA2              0.09         1.008       0
       363 A120     23       PHE      CG       CA                  0        12.011       0
       364 A120     23       PHE      CD1      CA             -0.115        12.011       0
       365 A120     23       PHE      HD1      HP              0.115         1.008       0
       366 A120     23       PHE      CE1      CA             -0.115        12.011       0
       367 A120     23       PHE      HE1      HP              0.115         1.008       0
       368 A120     23       PHE      CZ       CA             -0.115        12.011       0
       369 A120     23       PHE      HZ       HP              0.115         1.008       0
       370 A120     23       PHE      CD2      CA             -0.115        12.011       0
       371 A120     23       PHE      HD2      HP              0.115         1.008       0
       372 A120     23       PHE      CE2      CA             -0.115        12.011       0
       373 A120     23       PHE      HE2      HP              0.115         1.008       0
       374 A120     23       PHE      C        C                0.51        12.011       0
       375 A120     23       PHE      O        O               -0.51       15.9994       0
       376 A120     24       CYS      N        NH1             -0.47        14.007       0
       377 A120     24       CYS      HN       H                0.31         1.008       0
       378 A120     24       CYS      CA       CT1              0.07        12.011       0
       379 A120     24       CYS      HA       HB1              0.09         1.008       0
       380 A120     24       CYS      CB       CT2              -0.1        12.011       0
       381 A120     24       CYS      HB1      HA2              0.09         1.008       0
       382 A120     24       CYS      HB2      HA2              0.09         1.008       0
       383 A120     24       CYS      SG       SM              -0.08         32.06       0
       384 A120     24       CYS      C        C                0.51        12.011       0
       385 A120     24       CYS      O        O               -0.51       15.9994       0
       386 A120     25       ALA      N        NH1             -0.47        14.007       0
       387 A120     25       ALA      HN       H                0.31         1.008       0
       388 A120     25       ALA      CA       CT1              0.07        12.011       0
       389 A120     25       ALA      HA       HB1              0.09         1.008       0
       390 A120     25       ALA      CB       CT3             -0.27        12.011       0
       391 A120     25       ALA      HB1      HA3              0.09         1.008       0
       392 A120     25       ALA      HB2      HA3              0.09         1.008       0
       393 A120     25       ALA      HB3      HA3              0.09         1.008       0
       394 A120     25       ALA      C        C                0.51        12.011       0
       395 A120     25       ALA      O        O               -0.51       15.9994       0
       396 A120     26       SER      N        NH1             -0.47        14.007       0
       397 A120     26       SER      HN       H                0.31         1.008       0
       398 A120     26       SER      CA       CT1              0.07        12.011       0
       399 A120     26       SER      HA       HB1              0.09         1.008       0
       400 A120     26       SER      CB       CT2              0.05        12.011       0
       401 A120     26       SER      HB1      HA2              0.09         1.008       0
       402 A120     26       SER      HB2      HA2              0.09         1.008       0
       403 A120     26       SER      OG       OH1             -0.66       15.9994       0
       404 A120     26       SER      HG1      H                0.43         1.008       0
       405 A120     26       SER      C        C                0.51        12.011       0
       406 A120     26       SER      O        O               -0.51       15.9994       0
       407 A120     27       ASP      N        NH1             -0.47        14.007       0
       408 A120     27       ASP      HN       H                0.31         1.008       0
       409 A120     27       ASP      CA       CT1              0.07        12.011       0
       410 A120     27       ASP      HA       HB1              0.09         1.008       0
       411 A120     27       ASP      CB       CT2A            -0.28        12.011       0
       412 A120     27       ASP      HB1      HA2              0.09         1.008       0
       413 A120     27       ASP      HB2      HA2              0.09         1.008       0
       414 A120     27       ASP      CG       CC               0.62        12.011       0
       415 A120     27       ASP      OD1      OC              -0.76       15.9994       0
       416 A120     27       ASP      OD2      OC              -0.76       15.9994       0
       417 A120     27       ASP      C        C                0.51        12.011       0
       418 A120     27       ASP      O        O               -0.51       15.9994       0
       419 A120     28       ALA      N        NH1             -0.47        14.007       0
       420 A120     28       ALA      HN       H                0.31         1.008       0
       421 A120     28       ALA      CA       CT1              0.07        12.011       0
       422 A120     28       ALA      HA       HB1              0.09         1.008       0
       423 A120     28       ALA      CB       CT3             -0.27        12.011       0
       424 A120     28       ALA      HB1      HA3              0.09         1.008       0
       425 A120     28       ALA      HB2      HA3              0.09         1.008       0
       426 A120     28       ALA      HB3      HA3              0.09         1.008       0
       427 A120     28       ALA      C        C                0.51        12.011       0
       428 A120     28       ALA      O        O               -0.51       15.9994       0
       429 A120     29       LYS      N        NH1             -0.47        14.007       0
       430 A120     29       LYS      HN       H                0.31         1.008       0
       431 A120     29       LYS      CA       CT1              0.07        12.011       0
       432 A120     29       LYS      HA       HB1              0.09         1.008       0
       433 A120     29       LYS      CB       CT2             -0.18        12.011       0
       434 A120     29       LYS      HB1      HA2              0.09         1.008       0
       435 A120     29       LYS      HB2      HA2              0.09         1.008       0
       436 A120     29       LYS      CG       CT2             -0.18        12.011       0
       437 A120     29       LYS      HG1      HA2              0.09         1.008       0
       438 A120     29       LYS      HG2      HA2              0.09         1.008       0
       439 A120     29       LYS      CD       CT2             -0.18        12.011       0
       440 A120     29       LYS      HD1      HA2              0.09         1.008       0
       441 A120     29       LYS      HD2      HA2              0.09         1.008       0
       442 A120     29       LYS      CE       CT2              0.21        12.011       0
       443 A120     29       LYS      HE1      HA2              0.05         1.008       0
       444 A120     29       LYS      HE2      HA2              0.05         1.008       0
       445 A120     29       LYS      NZ       NH3              -0.3        14.007       0
       446 A120     29       LYS      HZ1      HC               0.33         1.008       0
       447 A120     29       LYS      HZ2      HC               0.33         1.008       0
       448 A120     29       LYS      HZ3      HC               0.33         1.008       0
       449 A120     29       LYS      C        C                0.51        12.011       0
       450 A120     29       LYS      O        O               -0.51       15.9994       0
       451 A120     30       ALA      N        NH1             -0.47        14.007       0
       452 A120     30       ALA      HN       H                0.31         1.008       0
       453 A120     30       ALA      CA       CT1              0.07        12.011       0
       454 A120     30       ALA      HA       HB1              0.09         1.008       0
       455 A120     30       ALA      CB       CT3             -0.27        12.011       0
       456 A120     30       ALA      HB1      HA3              0.09         1.008       0
       457 A120     30       ALA      HB2      HA3              0.09         1.008       0
       458 A120     30       ALA      HB3      HA3              0.09         1.008       0
       459 A120     30       ALA      C        C                0.51        12.011       0
       460 A120     30       ALA      O        O               -0.51       15.9994       0
       461 A120     31       TYR      N        NH1             -0.47        14.007       0
       462 A120     31       TYR      HN       H                0.31         1.008       0
       463 A120     31       TYR      CA       CT1              0.07        12.011       0
       464 A120     31       TYR      HA       HB1              0.09         1.008       0
       465 A120     31       TYR      CB       CT2             -0.18        12.011       0
       466 A120     31       TYR      HB1      HA2              0.09         1.008       0
       467 A120     31       TYR      HB2      HA2              0.09         1.008       0
       468 A120     31       TYR      CG       CA                  0        12.011       0
       469 A120     31       TYR      CD1      CA             -0.115        12.011       0
       470 A120     31       TYR      HD1      HP              0.115         1.008       0
       471 A120     31       TYR      CE1      CA             -0.115        12.011       0
       472 A120     31       TYR      HE1      HP              0.115         1.008       0
       473 A120     31       TYR      CZ       CA               0.11        12.011       0
       474 A120     31       TYR      OH       OH1             -0.54       15.9994       0
       475 A120     31       TYR      HH       H                0.43         1.008       0
       476 A120     31       TYR      CD2      CA             -0.115        12.011       0
       477 A120     31       TYR      HD2      HP              0.115         1.008       0
       478 A120     31       TYR      CE2      CA             -0.115        12.011       0
       479 A120     31       TYR      HE2      HP              0.115         1.008       0
       480 A120     31       TYR      C        C                0.51        12.011       0
       481 A120     31       TYR      O        O               -0.51       15.9994       0
       482 A120     32       GLU      N        NH1             -0.47        14.007       0
       483 A120     32       GLU      HN       H                0.31         1.008       0
       484 A120     32       GLU      CA       CT1              0.07        12.011       0
       485 A120     32       GLU      HA       HB1              0.09         1.008       0
       486 A120     32       GLU      CB       CT2A            -0.18        12.011       0
       487 A120     32       GLU      HB1      HA2              0.09         1.008       0
       488 A120     32       GLU      HB2      HA2              0.09         1.008       0
       489 A120     32       GLU      CG       CT2             -0.28        12.011       0
       490 A120     32       GLU      HG1      HA2              0.09         1.008       0
       491 A120     32       GLU      HG2      HA2              0.09         1.008       0
       492 A120     32       GLU      CD       CC               0.62        12.011       0
       493 A120     32       GLU      OE1      OC              -0.76       15.9994       0
       494 A120     32       GLU      OE2      OC              -0.76       15.9994       0
       495 A120     32       GLU      C        C                0.51        12.011       0
       496 A120     32       GLU      O        O               -0.51       15.9994       0
       497 A120     33       THR      N        NH1             -0.47        14.007       0
       498 A120     33       THR      HN       H                0.31         1.008       0
       499 A120     33       THR      CA       CT1              0.07        12.011       0
       500 A120     33       THR      HA       HB1              0.09         1.008       0
       501 A120     33       THR      CB       CT1              0.14        12.011       0
       502 A120     33       THR      HB       HA1              0.09         1.008       0
       503 A120     33       THR      OG1      OH1             -0.66       15.9994       0
       504 A120     33       THR      HG1      H                0.43         1.008       0
       505 A120     33       THR      CG2      CT3             -0.27        12.011       0
       506 A120     33       THR      HG21     HA3              0.09         1.008       0
       507 A120     33       THR      HG22     HA3              0.09         1.008       0
       508 A120     33       THR      HG23     HA3              0.09         1.008       0
       509 A120     33       THR      C        C                0.51        12.011       0
       510 A120     33       THR      O        O               -0.51       15.9994       0
       511 A120     34       GLU      N        NH1             -0.47        14.007       0
       512 A120     34       GLU      HN       H                0.31         1.008       0
       513 A120     34       GLU      CA       CT1              0.07        12.011       0
       514 A120     34       GLU      HA       HB1              0.09         1.008       0
       515 A120     34       GLU      CB       CT2A            -0.18        12.011       0
       516 A120     34       GLU      HB1      HA2              0.09         1.008       0
       517 A120     34       GLU      HB2      HA2              0.09         1.008       0
       518 A120     34       GLU      CG       CT2             -0.28        12.011       0
       519 A120     34       GLU      HG1      HA2              0.09         1.008       0
       520 A120     34       GLU      HG2      HA2              0.09         1.008       0
       521 A120     34       GLU      CD       CC               0.62        12.011       0
       522 A120     34       GLU      OE1      OC              -0.76       15.9994       0
       523 A120     34       GLU      OE2      OC              -0.76       15.9994       0
       524 A120     34       GLU      C        C                0.51        12.011       0
       525 A120     34       GLU      O        O               -0.51       15.9994       0
       526 A120     35       LYS      N        NH1             -0.47        14.007       0
       527 A120     35       LYS      HN       H                0.31         1.008       0
       528 A120     35       LYS      CA       CT1              0.07        12.011       0
       529 A120     35       LYS      HA       HB1              0.09         1.008       0
       530 A120     35       LYS      CB       CT2             -0.18        12.011       0
       531 A120     35       LYS      HB1      HA2              0.09         1.008       0
       532 A120     35       LYS      HB2      HA2              0.09         1.008       0
       533 A120     35       LYS      CG       CT2             -0.18        12.011       0
       534 A120     35       LYS      HG1      HA2              0.09         1.008       0
       535 A120     35       LYS      HG2      HA2              0.09         1.008       0
       536 A120     35       LYS      CD       CT2             -0.18        12.011       0
       537 A120     35       LYS      HD1      HA2              0.09         1.008       0
       538 A120     35       LYS      HD2      HA2              0.09         1.008       0
       539 A120     35       LYS      CE       CT2              0.21        12.011       0
       540 A120     35       LYS      HE1      HA2              0.05         1.008       0
       541 A120     35       LYS      HE2      HA2              0.05         1.008       0
       542 A120     35       LYS      NZ       NH3              -0.3        14.007       0
       543 A120     35       LYS      HZ1      HC               0.33         1.008       0
       544 A120     35       LYS      HZ2      HC               0.33         1.008       0
       545 A120     35       LYS      HZ3      HC               0.33         1.008       0
       546 A120     35       LYS      C        C                0.51        12.011       0
       547 A120     35       LYS      O        O               -0.51       15.9994       0
       548 A120     36       HSD      N        NH1             -0.47        14.007       0
       549 A120     36       HSD      HN       H                0.31         1.008       0
       550 A120     36       HSD      CA       CT1              0.07        12.011       0
       551 A120     36       HSD      HA       HB1              0.09         1.008       0
       552 A120     36       HSD      CB       CT2             -0.09        12.011       0
       553 A120     36       HSD      HB1      HA2              0.09         1.008       0
       554 A120     36       HSD      HB2      HA2              0.09         1.008       0
       555 A120     36       HSD      ND1      NR1             -0.36        14.007       0
       556 A120     36       HSD      HD1      H                0.32         1.008       0
       557 A120     36       HSD      CG       CPH1            -0.05        12.011       0
       558 A120     36       HSD      CE1      CPH2             0.25        12.011       0
       559 A120     36       HSD      HE1      HR1              0.13         1.008       0
       560 A120     36       HSD      NE2      NR2              -0.7        14.007       0
       561 A120     36       HSD      CD2      CPH1             0.22        12.011       0
       562 A120     36       HSD      HD2      HR3               0.1         1.008       0
       563 A120     36       HSD      C        C                0.51        12.011       0
       564 A120     36       HSD      O        O               -0.51       15.9994       0
       565 A120     37       ASN      N        NH1             -0.47        14.007       0
       566 A120     37       ASN      HN       H                0.31         1.008       0
       567 A120     37       ASN      CA       CT1              0.07        12.011       0
       568 A120     37       ASN      HA       HB1              0.09         1.008       0
       569 A120     37       ASN      CB       CT2             -0.18        12.011       0
       570 A120     37       ASN      HB1      HA2              0.09         1.008       0
       571 A120     37       ASN      HB2      HA2              0.09         1.008       0
       572 A120     37       ASN      CG       CC               0.55        12.011       0
       573 A120     37       ASN      OD1      O               -0.55       15.9994       0
       574 A120     37       ASN      ND2      NH2             -0.62        14.007       0
       575 A120     37       ASN      HD21     H                0.32         1.008       0
       576 A120     37       ASN      HD22     H                 0.3         1.008       0
       577 A120     37       ASN      C        C                0.51        12.011       0
       578 A120     37       ASN      O        O               -0.51       15.9994       0
       579 A120     38       VAL      N        NH1             -0.47        14.007       0
       580 A120     38       VAL      HN       H                0.31         1.008       0
       581 A120     38       VAL      CA       CT1              0.07        12.011       0
       582 A120     38       VAL      HA       HB1              0.09         1.008       0
       583 A120     38       VAL      CB       CT1             -0.09        12.011       0
       584 A120     38       VAL      HB       HA1              0.09         1.008       0
       585 A120     38       VAL      CG1      CT3             -0.27        12.011       0
       586 A120     38       VAL      HG11     HA3              0.09         1.008       0
       587 A120     38       VAL      HG12     HA3              0.09         1.008       0
       588 A120     38       VAL      HG13     HA3              0.09         1.008       0
       589 A120     38       VAL      CG2      CT3             -0.27        12.011       0
       590 A120     38       VAL      HG21     HA3              0.09         1.008       0
       591 A120     38       VAL      HG22     HA3              0.09         1.008       0
       592 A120     38       VAL      HG23     HA3              0.09         1.008       0
       593 A120     38       VAL      C        C                0.51        12.011       0
       594 A120     38       VAL      O        O               -0.51       15.9994       0
       595 A120     39       TRP      N        NH1             -0.47        14.007       0
       596 A120     39       TRP      HN       H                0.31         1.008       0
       597 A120     39       TRP      CA       CT1              0.07        12.011       0
       598 A120     39       TRP      HA       HB1              0.09         1.008       0
       599 A120     39       TRP      CB       CT2             -0.18        12.011       0
       600 A120     39       TRP      HB1      HA2              0.09         1.008       0
       601 A120     39       TRP      HB2      HA2              0.09         1.008       0
       602 A120     39       TRP      CG       CY              -0.03        12.011       0
       603 A120     39       TRP      CD1      CA              -0.15        12.011       0
       604 A120     39       TRP      HD1      HP               0.22         1.008       0
       605 A120     39       TRP      NE1      NY              -0.51        14.007       0
       606 A120     39       TRP      HE1      H                0.37         1.008       0
       607 A120     39       TRP      CE2      CPT              0.24        12.011       0
       608 A120     39       TRP      CD2      CPT              0.11        12.011       0
       609 A120     39       TRP      CE3      CAI             -0.25        12.011       0
       610 A120     39       TRP      HE3      HP               0.17         1.008       0
       611 A120     39       TRP      CZ3      CA               -0.2        12.011       0
       612 A120     39       TRP      HZ3      HP               0.14         1.008       0
       613 A120     39       TRP      CZ2      CAI             -0.27        12.011       0
       614 A120     39       TRP      HZ2      HP               0.16         1.008       0
       615 A120     39       TRP      CH2      CA              -0.14        12.011       0
       616 A120     39       TRP      HH2      HP               0.14         1.008       0
       617 A120     39       TRP      C        C                0.51        12.011       0
       618 A120     39       TRP      O        O               -0.51       15.9994       0
       619 A120     40       ALA      N        NH1             -0.47        14.007       0
       620 A120     40       ALA      HN       H                0.31         1.008       0
       621 A120     40       ALA      CA       CT1              0.07        12.011       0
       622 A120     40       ALA      HA       HB1              0.09         1.008       0
       623 A120     40       ALA      CB       CT3             -0.27        12.011       0
       624 A120     40       ALA      HB1      HA3              0.09         1.008       0
       625 A120     40       ALA      HB2      HA3              0.09         1.008       0
       626 A120     40       ALA      HB3      HA3              0.09         1.008       0
       627 A120     40       ALA      C        C                0.51        12.011       0
       628 A120     40       ALA      O        O               -0.51       15.9994       0
       629 A120     41       THR      N        NH1             -0.47        14.007       0
       630 A120     41       THR      HN       H                0.31         1.008       0
       631 A120     41       THR      CA       CT1              0.07        12.011       0
       632 A120     41       THR      HA       HB1              0.09         1.008       0
       633 A120     41       THR      CB       CT1              0.14        12.011       0
       634 A120     41       THR      HB       HA1              0.09         1.008       0
       635 A120     41       THR      OG1      OH1             -0.66       15.9994       0
       636 A120     41       THR      HG1      H                0.43         1.008       0
       637 A120     41       THR      CG2      CT3             -0.27        12.011       0
       638 A120     41       THR      HG21     HA3              0.09         1.008       0
       639 A120     41       THR      HG22     HA3              0.09         1.008       0
       640 A120     41       THR      HG23     HA3              0.09         1.008       0
       641 A120     41       THR      C        C                0.51        12.011       0
       642 A120     41       THR      O        O               -0.51       15.9994       0
       643 A120     42       HSD      N        NH1             -0.47        14.007       0
       644 A120     42       HSD      HN       H                0.31         1.008       0
       645 A120     42       HSD      CA       CT1              0.07        12.011       0
       646 A120     42       HSD      HA       HB1              0.09         1.008       0
       647 A120     42       HSD      CB       CT2             -0.09        12.011       0
       648 A120     42       HSD      HB1      HA2              0.09         1.008       0
       649 A120     42       HSD      HB2      HA2              0.09         1.008       0
       650 A120     42       HSD      ND1      NR1             -0.36        14.007       0
       651 A120     42       HSD      HD1      H                0.32         1.008       0
       652 A120     42       HSD      CG       CPH1            -0.05        12.011       0
       653 A120     42       HSD      CE1      CPH2             0.25        12.011       0
       654 A120     42       HSD      HE1      HR1              0.13         1.008       0
       655 A120     42       HSD      NE2      NR2              -0.7        14.007       0
       656 A120     42       HSD      CD2      CPH1             0.22        12.011       0
       657 A120     42       HSD      HD2      HR3               0.1         1.008       0
       658 A120     42       HSD      C        C                0.51        12.011       0
       659 A120     42       HSD      O        O               -0.51       15.9994       0
       660 A120     43       ALA      N        NH1             -0.47        14.007       0
       661 A120     43       ALA      HN       H                0.31         1.008       0
       662 A120     43       ALA      CA       CT1              0.07        12.011       0
       663 A120     43       ALA      HA       HB1              0.09         1.008       0
       664 A120     43       ALA      CB       CT3             -0.27        12.011       0
       665 A120     43       ALA      HB1      HA3              0.09         1.008       0
       666 A120     43       ALA      HB2      HA3              0.09         1.008       0
       667 A120     43       ALA      HB3      HA3              0.09         1.008       0
       668 A120     43       ALA      C        C                0.51        12.011       0
       669 A120     43       ALA      O        O               -0.51       15.9994       0
       670 A120     44       CYS      N        NH1             -0.47        14.007       0
       671 A120     44       CYS      HN       H                0.31         1.008       0
       672 A120     44       CYS      CA       CT1              0.07        12.011       0
       673 A120     44       CYS      HA       HB1              0.09         1.008       0
       674 A120     44       CYS      CB       CT2              -0.1        12.011       0
       675 A120     44       CYS      HB1      HA2              0.09         1.008       0
       676 A120     44       CYS      HB2      HA2              0.09         1.008       0
       677 A120     44       CYS      SG       SM              -0.08         32.06       0
       678 A120     44       CYS      C        C                0.51        12.011       0
       679 A120     44       CYS      O        O               -0.51       15.9994       0
       680 A120     45       VAL      N        NH1             -0.47        14.007       0
       681 A120     45       VAL      HN       H                0.31         1.008       0
       682 A120     45       VAL      CA       CT1              0.07        12.011       0
       683 A120     45       VAL      HA       HB1              0.09         1.008       0
       684 A120     45       VAL      CB       CT1             -0.09        12.011       0
       685 A120     45       VAL      HB       HA1              0.09         1.008       0
       686 A120     45       VAL      CG1      CT3             -0.27        12.011       0
       687 A120     45       VAL      HG11     HA3              0.09         1.008       0
       688 A120     45       VAL      HG12     HA3              0.09         1.008       0
       689 A120     45       VAL      HG13     HA3              0.09         1.008       0
       690 A120     45       VAL      CG2      CT3             -0.27        12.011       0
       691 A120     45       VAL      HG21     HA3              0.09         1.008       0
       692 A120     45       VAL      HG22     HA3              0.09         1.008       0
       693 A120     45       VAL      HG23     HA3              0.09         1.008       0
       694 A120     45       VAL      C        C                0.51        12.011       0
       695 A120     45       VAL      O        O               -0.51       15.9994       0
       696 A120     46       PRO      N        N               -0.29        14.007       0
       697 A120     46       PRO      CD       CP3                 0        12.011       0
       698 A120     46       PRO      HD1      HA2              0.09         1.008       0
       699 A120     46       PRO      HD2      HA2              0.09         1.008       0
       700 A120     46       PRO      CA       CP1              0.02        12.011       0
       701 A120     46       PRO      HA       HB1              0.09         1.008       0
       702 A120     46       PRO      CB       CP2             -0.18        12.011       0
       703 A120     46       PRO      HB1      HA2              0.09         1.008       0
       704 A120     46       PRO      HB2      HA2              0.09         1.008       0
       705 A120     46       PRO      CG       CP2             -0.18        12.011       0
       706 A120     46       PRO      HG1      HA2              0.09         1.008       0
       707 A120     46       PRO      HG2      HA2              0.09         1.008       0
       708 A120     46       PRO      C        C                0.51        12.011       0
       709 A120     46       PRO      O        O               -0.51       15.9994       0
       710 A120     47       THR      N        NH1             -0.47        14.007       0
       711 A120     47       THR      HN       H                0.31         1.008       0
       712 A120     47       THR      CA       CT1              0.07        12.011       0
       713 A120     47       THR      HA       HB1              0.09         1.008       0
       714 A120     47       THR      CB       CT1              0.14        12.011       0
       715 A120     47       THR      HB       HA1              0.09         1.008       0
       716 A120     47       THR      OG1      OH1             -0.66       15.9994       0
       717 A120     47       THR      HG1      H                0.43         1.008       0
       718 A120     47       THR      CG2      CT3             -0.27        12.011       0
       719 A120     47       THR      HG21     HA3              0.09         1.008       0
       720 A120     47       THR      HG22     HA3              0.09         1.008       0
       721 A120     47       THR      HG23     HA3              0.09         1.008       0
       722 A120     47       THR      C        C                0.51        12.011       0
       723 A120     47       THR      O        O               -0.51       15.9994       0
       724 A120     48       ASP      N        NH1             -0.47        14.007       0
       725 A120     48       ASP      HN       H                0.31         1.008       0
       726 A120     48       ASP      CA       CT1              0.07        12.011       0
       727 A120     48       ASP      HA       HB1              0.09         1.008       0
       728 A120     48       ASP      CB       CT2A            -0.28        12.011       0
       729 A120     48       ASP      HB1      HA2              0.09         1.008       0
       730 A120     48       ASP      HB2      HA2              0.09         1.008       0
       731 A120     48       ASP      CG       CC               0.62        12.011       0
       732 A120     48       ASP      OD1      OC              -0.76       15.9994       0
       733 A120     48       ASP      OD2      OC              -0.76       15.9994       0
       734 A120     48       ASP      C        C                0.51        12.011       0
       735 A120     48       ASP      O        O               -0.51       15.9994       0
       736 A120     49       PRO      N        N               -0.29        14.007       0
       737 A120     49       PRO      CD       CP3                 0        12.011       0
       738 A120     49       PRO      HD1      HA2              0.09         1.008       0
       739 A120     49       PRO      HD2      HA2              0.09         1.008       0
       740 A120     49       PRO      CA       CP1              0.02        12.011       0
       741 A120     49       PRO      HA       HB1              0.09         1.008       0
       742 A120     49       PRO      CB       CP2             -0.18        12.011       0
       743 A120     49       PRO      HB1      HA2              0.09         1.008       0
       744 A120     49       PRO      HB2      HA2              0.09         1.008       0
       745 A120     49       PRO      CG       CP2             -0.18        12.011       0
       746 A120     49       PRO      HG1      HA2              0.09         1.008       0
       747 A120     49       PRO      HG2      HA2              0.09         1.008       0
       748 A120     49       PRO      C        C                0.51        12.011       0
       749 A120     49       PRO      O        O               -0.51       15.9994       0
       750 A120     50       ASN      N        NH1             -0.47        14.007       0
       751 A120     50       ASN      HN       H                0.31         1.008       0
       752 A120     50       ASN      CA       CT1              0.07        12.011       0
       753 A120     50       ASN      HA       HB1              0.09         1.008       0
       754 A120     50       ASN      CB       CT2             -0.18        12.011       0
       755 A120     50       ASN      HB1      HA2              0.09         1.008       0
       756 A120     50       ASN      HB2      HA2              0.09         1.008       0
       757 A120     50       ASN      CG       CC               0.55        12.011       0
       758 A120     50       ASN      OD1      O               -0.55       15.9994       0
       759 A120     50       ASN      ND2      NH2             -0.62        14.007       0
       760 A120     50       ASN      HD21     H                0.32         1.008       0
       761 A120     50       ASN      HD22     H                 0.3         1.008       0
       762 A120     50       ASN      C        C                0.51        12.011       0
       763 A120     50       ASN      O        O               -0.51       15.9994       0
       764 A120     51       PRO      N        N               -0.29        14.007       0
       765 A120     51       PRO      CD       CP3                 0        12.011       0
       766 A120     51       PRO      HD1      HA2              0.09         1.008       0
       767 A120     51       PRO      HD2      HA2              0.09         1.008       0
       768 A120     51       PRO      CA       CP1              0.02        12.011       0
       769 A120     51       PRO      HA       HB1              0.09         1.008       0
       770 A120     51       PRO      CB       CP2             -0.18        12.011       0
       771 A120     51       PRO      HB1      HA2              0.09         1.008       0
       772 A120     51       PRO      HB2      HA2              0.09         1.008       0
       773 A120     51       PRO      CG       CP2             -0.18        12.011       0
       774 A120     51       PRO      HG1      HA2              0.09         1.008       0
       775 A120     51       PRO      HG2      HA2              0.09         1.008       0
       776 A120     51       PRO      C        C                0.51        12.011       0
       777 A120     51       PRO      O        O               -0.51       15.9994       0
       778 A120     52       GLN      N        NH1             -0.47        14.007       0
       779 A120     52       GLN      HN       H                0.31         1.008       0
       780 A120     52       GLN      CA       CT1              0.07        12.011       0
       781 A120     52       GLN      HA       HB1              0.09         1.008       0
       782 A120     52       GLN      CB       CT2             -0.18        12.011       0
       783 A120     52       GLN      HB1      HA2              0.09         1.008       0
       784 A120     52       GLN      HB2      HA2              0.09         1.008       0
       785 A120     52       GLN      CG       CT2             -0.18        12.011       0
       786 A120     52       GLN      HG1      HA2              0.09         1.008       0
       787 A120     52       GLN      HG2      HA2              0.09         1.008       0
       788 A120     52       GLN      CD       CC               0.55        12.011       0
       789 A120     52       GLN      OE1      O               -0.55       15.9994       0
       790 A120     52       GLN      NE2      NH2             -0.62        14.007       0
       791 A120     52       GLN      HE21     H                0.32         1.008       0
       792 A120     52       GLN      HE22     H                 0.3         1.008       0
       793 A120     52       GLN      C        C                0.51        12.011       0
       794 A120     52       GLN      O        O               -0.51       15.9994       0
       795 A120     53       GLU      N        NH1             -0.47        14.007       0
       796 A120     53       GLU      HN       H                0.31         1.008       0
       797 A120     53       GLU      CA       CT1              0.07        12.011       0
       798 A120     53       GLU      HA       HB1              0.09         1.008       0
       799 A120     53       GLU      CB       CT2A            -0.18        12.011       0
       800 A120     53       GLU      HB1      HA2              0.09         1.008       0
       801 A120     53       GLU      HB2      HA2              0.09         1.008       0
       802 A120     53       GLU      CG       CT2             -0.28        12.011       0
       803 A120     53       GLU      HG1      HA2              0.09         1.008       0
       804 A120     53       GLU      HG2      HA2              0.09         1.008       0
       805 A120     53       GLU      CD       CC               0.62        12.011       0
       806 A120     53       GLU      OE1      OC              -0.76       15.9994       0
       807 A120     53       GLU      OE2      OC              -0.76       15.9994       0
       808 A120     53       GLU      C        C                0.51        12.011       0
       809 A120     53       GLU      O        O               -0.51       15.9994       0
       810 A120     54       ILE      N        NH1             -0.47        14.007       0
       811 A120     54       ILE      HN       H                0.31         1.008       0
       812 A120     54       ILE      CA       CT1              0.07        12.011       0
       813 A120     54       ILE      HA       HB1              0.09         1.008       0
       814 A120     54       ILE      CB       CT1             -0.09        12.011       0
       815 A120     54       ILE      HB       HA1              0.09         1.008       0
       816 A120     54       ILE      CG2      CT3             -0.27        12.011       0
       817 A120     54       ILE      HG21     HA3              0.09         1.008       0
       818 A120     54       ILE      HG22     HA3              0.09         1.008       0
       819 A120     54       ILE      HG23     HA3              0.09         1.008       0
       820 A120     54       ILE      CG1      CT2             -0.18        12.011       0
       821 A120     54       ILE      HG11     HA2              0.09         1.008       0
       822 A120     54       ILE      HG12     HA2              0.09         1.008       0
       823 A120     54       ILE      CD       CT3             -0.27        12.011       0
       824 A120     54       ILE      HD1      HA3              0.09         1.008       0
       825 A120     54       ILE      HD2      HA3              0.09         1.008       0
       826 A120     54       ILE      HD3      HA3              0.09         1.008       0
       827 A120     54       ILE      C        C                0.51        12.011       0
       828 A120     54       ILE      O        O               -0.51       15.9994       0
       829 A120     55       HSD      N        NH1             -0.47        14.007       0
       830 A120     55       HSD      HN       H                0.31         1.008       0
       831 A120     55       HSD      CA       CT1              0.07        12.011       0
       832 A120     55       HSD      HA       HB1              0.09         1.008       0
       833 A120     55       HSD      CB       CT2             -0.09        12.011       0
       834 A120     55       HSD      HB1      HA2              0.09         1.008       0
       835 A120     55       HSD      HB2      HA2              0.09         1.008       0
       836 A120     55       HSD      ND1      NR1             -0.36        14.007       0
       837 A120     55       HSD      HD1      H                0.32         1.008       0
       838 A120     55       HSD      CG       CPH1            -0.05        12.011       0
       839 A120     55       HSD      CE1      CPH2             0.25        12.011       0
       840 A120     55       HSD      HE1      HR1              0.13         1.008       0
       841 A120     55       HSD      NE2      NR2              -0.7        14.007       0
       842 A120     55       HSD      CD2      CPH1             0.22        12.011       0
       843 A120     55       HSD      HD2      HR3               0.1         1.008       0
       844 A120     55       HSD      C        C                0.51        12.011       0
       845 A120     55       HSD      O        O               -0.51       15.9994       0
       846 A120     56       LEU      N        NH1             -0.47        14.007       0
       847 A120     56       LEU      HN       H                0.31         1.008       0
       848 A120     56       LEU      CA       CT1              0.07        12.011       0
       849 A120     56       LEU      HA       HB1              0.09         1.008       0
       850 A120     56       LEU      CB       CT2             -0.18        12.011       0
       851 A120     56       LEU      HB1      HA2              0.09         1.008       0
       852 A120     56       LEU      HB2      HA2              0.09         1.008       0
       853 A120     56       LEU      CG       CT1             -0.09        12.011       0
       854 A120     56       LEU      HG       HA1              0.09         1.008       0
       855 A120     56       LEU      CD1      CT3             -0.27        12.011       0
       856 A120     56       LEU      HD11     HA3              0.09         1.008       0
       857 A120     56       LEU      HD12     HA3              0.09         1.008       0
       858 A120     56       LEU      HD13     HA3              0.09         1.008       0
       859 A120     56       LEU      CD2      CT3             -0.27        12.011       0
       860 A120     56       LEU      HD21     HA3              0.09         1.008       0
       861 A120     56       LEU      HD22     HA3              0.09         1.008       0
       862 A120     56       LEU      HD23     HA3              0.09         1.008       0
       863 A120     56       LEU      C        C                0.51        12.011       0
       864 A120     56       LEU      O        O               -0.51       15.9994       0
       865 A120     57       GLU      N        NH1             -0.47        14.007       0
       866 A120     57       GLU      HN       H                0.31         1.008       0
       867 A120     57       GLU      CA       CT1              0.07        12.011       0
       868 A120     57       GLU      HA       HB1              0.09         1.008       0
       869 A120     57       GLU      CB       CT2A            -0.18        12.011       0
       870 A120     57       GLU      HB1      HA2              0.09         1.008       0
       871 A120     57       GLU      HB2      HA2              0.09         1.008       0
       872 A120     57       GLU      CG       CT2             -0.28        12.011       0
       873 A120     57       GLU      HG1      HA2              0.09         1.008       0
       874 A120     57       GLU      HG2      HA2              0.09         1.008       0
       875 A120     57       GLU      CD       CC               0.62        12.011       0
       876 A120     57       GLU      OE1      OC              -0.76       15.9994       0
       877 A120     57       GLU      OE2      OC              -0.76       15.9994       0
       878 A120     57       GLU      C        C                0.51        12.011       0
       879 A120     57       GLU      O        O               -0.51       15.9994       0
       880 A120     58       ASN      N        NH1             -0.47        14.007       0
       881 A120     58       ASN      HN       H                0.31         1.008       0
       882 A120     58       ASN      CA       CT1              0.07        12.011       0
       883 A120     58       ASN      HA       HB1              0.09         1.008       0
       884 A120     58       ASN      CB       CC321           -0.18        12.011       0
       885 A120     58       ASN      HB1      HCA2             0.09         1.008       0
       886 A120     58       ASN      HB2      HCA2             0.09         1.008       0
       887 A120     58       ASN      CG       CC2O1            0.51        12.011       0
       888 A120     58       ASN      OD1      OC2D1           -0.51       15.9994       0
       889 A120     58       ASN      ND2      NC2D1           -0.47        14.007       0
       890 A120     58       ASN      HD22     HCP1             0.31         1.008       0
       891 A120     58       ASN      C        C                0.51        12.011       0
       892 A120     58       ASN      O        O               -0.51       15.9994       0
       893 A120     59       VAL      N        NH1             -0.47        14.007       0
       894 A120     59       VAL      HN       H                0.31         1.008       0
       895 A120     59       VAL      CA       CT1              0.07        12.011       0
       896 A120     59       VAL      HA       HB1              0.09         1.008       0
       897 A120     59       VAL      CB       CT1             -0.09        12.011       0
       898 A120     59       VAL      HB       HA1              0.09         1.008       0
       899 A120     59       VAL      CG1      CT3             -0.27        12.011       0
       900 A120     59       VAL      HG11     HA3              0.09         1.008       0
       901 A120     59       VAL      HG12     HA3              0.09         1.008       0
       902 A120     59       VAL      HG13     HA3              0.09         1.008       0
       903 A120     59       VAL      CG2      CT3             -0.27        12.011       0
       904 A120     59       VAL      HG21     HA3              0.09         1.008       0
       905 A120     59       VAL      HG22     HA3              0.09         1.008       0
       906 A120     59       VAL      HG23     HA3              0.09         1.008       0
       907 A120     59       VAL      C        C                0.51        12.011       0
       908 A120     59       VAL      O        O               -0.51       15.9994       0
       909 A120     60       THR      N        NH1             -0.47        14.007       0
       910 A120     60       THR      HN       H                0.31         1.008       0
       911 A120     60       THR      CA       CT1              0.07        12.011       0
       912 A120     60       THR      HA       HB1              0.09         1.008       0
       913 A120     60       THR      CB       CT1              0.14        12.011       0
       914 A120     60       THR      HB       HA1              0.09         1.008       0
       915 A120     60       THR      OG1      OH1             -0.66       15.9994       0
       916 A120     60       THR      HG1      H                0.43         1.008       0
       917 A120     60       THR      CG2      CT3             -0.27        12.011       0
       918 A120     60       THR      HG21     HA3              0.09         1.008       0
       919 A120     60       THR      HG22     HA3              0.09         1.008       0
       920 A120     60       THR      HG23     HA3              0.09         1.008       0
       921 A120     60       THR      C        C                0.51        12.011       0
       922 A120     60       THR      O        O               -0.51       15.9994       0
       923 A120     61       GLU      N        NH1             -0.47        14.007       0
       924 A120     61       GLU      HN       H                0.31         1.008       0
       925 A120     61       GLU      CA       CT1              0.07        12.011       0
       926 A120     61       GLU      HA       HB1              0.09         1.008       0
       927 A120     61       GLU      CB       CT2A            -0.18        12.011       0
       928 A120     61       GLU      HB1      HA2              0.09         1.008       0
       929 A120     61       GLU      HB2      HA2              0.09         1.008       0
       930 A120     61       GLU      CG       CT2             -0.28        12.011       0
       931 A120     61       GLU      HG1      HA2              0.09         1.008       0
       932 A120     61       GLU      HG2      HA2              0.09         1.008       0
       933 A120     61       GLU      CD       CC               0.62        12.011       0
       934 A120     61       GLU      OE1      OC              -0.76       15.9994       0
       935 A120     61       GLU      OE2      OC              -0.76       15.9994       0
       936 A120     61       GLU      C        C                0.51        12.011       0
       937 A120     61       GLU      O        O               -0.51       15.9994       0
       938 A120     62       GLU      N        NH1             -0.47        14.007       0
       939 A120     62       GLU      HN       H                0.31         1.008       0
       940 A120     62       GLU      CA       CT1              0.07        12.011       0
       941 A120     62       GLU      HA       HB1              0.09         1.008       0
       942 A120     62       GLU      CB       CT2A            -0.18        12.011       0
       943 A120     62       GLU      HB1      HA2              0.09         1.008       0
       944 A120     62       GLU      HB2      HA2              0.09         1.008       0
       945 A120     62       GLU      CG       CT2             -0.28        12.011       0
       946 A120     62       GLU      HG1      HA2              0.09         1.008       0
       947 A120     62       GLU      HG2      HA2              0.09         1.008       0
       948 A120     62       GLU      CD       CC               0.62        12.011       0
       949 A120     62       GLU      OE1      OC              -0.76       15.9994       0
       950 A120     62       GLU      OE2      OC              -0.76       15.9994       0
       951 A120     62       GLU      C        C                0.51        12.011       0
       952 A120     62       GLU      O        O               -0.51       15.9994       0
       953 A120     63       PHE      N        NH1             -0.47        14.007       0
       954 A120     63       PHE      HN       H                0.31         1.008       0
       955 A120     63       PHE      CA       CT1              0.07        12.011       0
       956 A120     63       PHE      HA       HB1              0.09         1.008       0
       957 A120     63       PHE      CB       CT2             -0.18        12.011       0
       958 A120     63       PHE      HB1      HA2              0.09         1.008       0
       959 A120     63       PHE      HB2      HA2              0.09         1.008       0
       960 A120     63       PHE      CG       CA                  0        12.011       0
       961 A120     63       PHE      CD1      CA             -0.115        12.011       0
       962 A120     63       PHE      HD1      HP              0.115         1.008       0
       963 A120     63       PHE      CE1      CA             -0.115        12.011       0
       964 A120     63       PHE      HE1      HP              0.115         1.008       0
       965 A120     63       PHE      CZ       CA             -0.115        12.011       0
       966 A120     63       PHE      HZ       HP              0.115         1.008       0
       967 A120     63       PHE      CD2      CA             -0.115        12.011       0
       968 A120     63       PHE      HD2      HP              0.115         1.008       0
       969 A120     63       PHE      CE2      CA             -0.115        12.011       0
       970 A120     63       PHE      HE2      HP              0.115         1.008       0
       971 A120     63       PHE      C        C                0.51        12.011       0
       972 A120     63       PHE      O        O               -0.51       15.9994       0
       973 A120     64       ASN      N        NH1             -0.47        14.007       0
       974 A120     64       ASN      HN       H                0.31         1.008       0
       975 A120     64       ASN      CA       CT1              0.07        12.011       0
       976 A120     64       ASN      HA       HB1              0.09         1.008       0
       977 A120     64       ASN      CB       CT2             -0.18        12.011       0
       978 A120     64       ASN      HB1      HA2              0.09         1.008       0
       979 A120     64       ASN      HB2      HA2              0.09         1.008       0
       980 A120     64       ASN      CG       CC               0.55        12.011       0
       981 A120     64       ASN      OD1      O               -0.55       15.9994       0
       982 A120     64       ASN      ND2      NH2             -0.62        14.007       0
       983 A120     64       ASN      HD21     H                0.32         1.008       0
       984 A120     64       ASN      HD22     H                 0.3         1.008       0
       985 A120     64       ASN      C        C                0.51        12.011       0
       986 A120     64       ASN      O        O               -0.51       15.9994       0
       987 A120     65       MET      N        NH1             -0.47        14.007       0
       988 A120     65       MET      HN       H                0.31         1.008       0
       989 A120     65       MET      CA       CT1              0.07        12.011       0
       990 A120     65       MET      HA       HB1              0.09         1.008       0
       991 A120     65       MET      CB       CT2             -0.18        12.011       0
       992 A120     65       MET      HB1      HA2              0.09         1.008       0
       993 A120     65       MET      HB2      HA2              0.09         1.008       0
       994 A120     65       MET      CG       CT2             -0.14        12.011       0
       995 A120     65       MET      HG1      HA2              0.09         1.008       0
       996 A120     65       MET      HG2      HA2              0.09         1.008       0
       997 A120     65       MET      SD       S               -0.09         32.06       0
       998 A120     65       MET      CE       CT3             -0.22        12.011       0
       999 A120     65       MET      HE1      HA3              0.09         1.008       0
      1000 A120     65       MET      HE2      HA3              0.09         1.008       0
      1001 A120     65       MET      HE3      HA3              0.09         1.008       0
      1002 A120     65       MET      C        C                0.51        12.011       0
      1003 A120     65       MET      O        O               -0.51       15.9994       0
      1004 A120     66       TRP      N        NH1             -0.47        14.007       0
      1005 A120     66       TRP      HN       H                0.31         1.008       0
      1006 A120     66       TRP      CA       CT1              0.07        12.011       0
      1007 A120     66       TRP      HA       HB1              0.09         1.008       0
      1008 A120     66       TRP      CB       CT2             -0.18        12.011       0
      1009 A120     66       TRP      HB1      HA2              0.09         1.008       0
      1010 A120     66       TRP      HB2      HA2              0.09         1.008       0
      1011 A120     66       TRP      CG       CY              -0.03        12.011       0
      1012 A120     66       TRP      CD1      CA              -0.15        12.011       0
      1013 A120     66       TRP      HD1      HP               0.22         1.008       0
      1014 A120     66       TRP      NE1      NY              -0.51        14.007       0
      1015 A120     66       TRP      HE1      H                0.37         1.008       0
      1016 A120     66       TRP      CE2      CPT              0.24        12.011       0
      1017 A120     66       TRP      CD2      CPT              0.11        12.011       0
      1018 A120     66       TRP      CE3      CAI             -0.25        12.011       0
      1019 A120     66       TRP      HE3      HP               0.17         1.008       0
      1020 A120     66       TRP      CZ3      CA               -0.2        12.011       0
      1021 A120     66       TRP      HZ3      HP               0.14         1.008       0
      1022 A120     66       TRP      CZ2      CAI             -0.27        12.011       0
      1023 A120     66       TRP      HZ2      HP               0.16         1.008       0
      1024 A120     66       TRP      CH2      CA              -0.14        12.011       0
      1025 A120     66       TRP      HH2      HP               0.14         1.008       0
      1026 A120     66       TRP      C        C                0.51        12.011       0
      1027 A120     66       TRP      O        O               -0.51       15.9994       0
      1028 A120     67       LYS      N        NH1             -0.47        14.007       0
      1029 A120     67       LYS      HN       H                0.31         1.008       0
      1030 A120     67       LYS      CA       CT1              0.07        12.011       0
      1031 A120     67       LYS      HA       HB1              0.09         1.008       0
      1032 A120     67       LYS      CB       CT2             -0.18        12.011       0
      1033 A120     67       LYS      HB1      HA2              0.09         1.008       0
      1034 A120     67       LYS      HB2      HA2              0.09         1.008       0
      1035 A120     67       LYS      CG       CT2             -0.18        12.011       0
      1036 A120     67       LYS      HG1      HA2              0.09         1.008       0
      1037 A120     67       LYS      HG2      HA2              0.09         1.008       0
      1038 A120     67       LYS      CD       CT2             -0.18        12.011       0
      1039 A120     67       LYS      HD1      HA2              0.09         1.008       0
      1040 A120     67       LYS      HD2      HA2              0.09         1.008       0
      1041 A120     67       LYS      CE       CT2              0.21        12.011       0
      1042 A120     67       LYS      HE1      HA2              0.05         1.008       0
      1043 A120     67       LYS      HE2      HA2              0.05         1.008       0
      1044 A120     67       LYS      NZ       NH3              -0.3        14.007       0
      1045 A120     67       LYS      HZ1      HC               0.33         1.008       0
      1046 A120     67       LYS      HZ2      HC               0.33         1.008       0
      1047 A120     67       LYS      HZ3      HC               0.33         1.008       0
      1048 A120     67       LYS      C        C                0.51        12.011       0
      1049 A120     67       LYS      O        O               -0.51       15.9994       0
      1050 A120     68       ASN      N        NH1             -0.47        14.007       0
      1051 A120     68       ASN      HN       H                0.31         1.008       0
      1052 A120     68       ASN      CA       CT1              0.07        12.011       0
      1053 A120     68       ASN      HA       HB1              0.09         1.008       0
      1054 A120     68       ASN      CB       CT2             -0.18        12.011       0
      1055 A120     68       ASN      HB1      HA2              0.09         1.008       0
      1056 A120     68       ASN      HB2      HA2              0.09         1.008       0
      1057 A120     68       ASN      CG       CC               0.55        12.011       0
      1058 A120     68       ASN      OD1      O               -0.55       15.9994       0
      1059 A120     68       ASN      ND2      NH2             -0.62        14.007       0
      1060 A120     68       ASN      HD21     H                0.32         1.008       0
      1061 A120     68       ASN      HD22     H                 0.3         1.008       0
      1062 A120     68       ASN      C        C                0.51        12.011       0
      1063 A120     68       ASN      O        O               -0.51       15.9994       0
      1064 A120     69       ASN      N        NH1             -0.47        14.007       0
      1065 A120     69       ASN      HN       H                0.31         1.008       0
      1066 A120     69       ASN      CA       CT1              0.07        12.011       0
      1067 A120     69       ASN      HA       HB1              0.09         1.008       0
      1068 A120     69       ASN      CB       CT2             -0.18        12.011       0
      1069 A120     69       ASN      HB1      HA2              0.09         1.008       0
      1070 A120     69       ASN      HB2      HA2              0.09         1.008       0
      1071 A120     69       ASN      CG       CC               0.55        12.011       0
      1072 A120     69       ASN      OD1      O               -0.55       15.9994       0
      1073 A120     69       ASN      ND2      NH2             -0.62        14.007       0
      1074 A120     69       ASN      HD21     H                0.32         1.008       0
      1075 A120     69       ASN      HD22     H                 0.3         1.008       0
      1076 A120     69       ASN      C        C                0.51        12.011       0
      1077 A120     69       ASN      O        O               -0.51       15.9994       0
      1078 A120     70       MET      N        NH1             -0.47        14.007       0
      1079 A120     70       MET      HN       H                0.31         1.008       0
      1080 A120     70       MET      CA       CT1              0.07        12.011       0
      1081 A120     70       MET      HA       HB1              0.09         1.008       0
      1082 A120     70       MET      CB       CT2             -0.18        12.011       0
      1083 A120     70       MET      HB1      HA2              0.09         1.008       0
      1084 A120     70       MET      HB2      HA2              0.09         1.008       0
      1085 A120     70       MET      CG       CT2             -0.14        12.011       0
      1086 A120     70       MET      HG1      HA2              0.09         1.008       0
      1087 A120     70       MET      HG2      HA2              0.09         1.008       0
      1088 A120     70       MET      SD       S               -0.09         32.06       0
      1089 A120     70       MET      CE       CT3             -0.22        12.011       0
      1090 A120     70       MET      HE1      HA3              0.09         1.008       0
      1091 A120     70       MET      HE2      HA3              0.09         1.008       0
      1092 A120     70       MET      HE3      HA3              0.09         1.008       0
      1093 A120     70       MET      C        C                0.51        12.011       0
      1094 A120     70       MET      O        O               -0.51       15.9994       0
      1095 A120     71       VAL      N        NH1             -0.47        14.007       0
      1096 A120     71       VAL      HN       H                0.31         1.008       0
      1097 A120     71       VAL      CA       CT1              0.07        12.011       0
      1098 A120     71       VAL      HA       HB1              0.09         1.008       0
      1099 A120     71       VAL      CB       CT1             -0.09        12.011       0
      1100 A120     71       VAL      HB       HA1              0.09         1.008       0
      1101 A120     71       VAL      CG1      CT3             -0.27        12.011       0
      1102 A120     71       VAL      HG11     HA3              0.09         1.008       0
      1103 A120     71       VAL      HG12     HA3              0.09         1.008       0
      1104 A120     71       VAL      HG13     HA3              0.09         1.008       0
      1105 A120     71       VAL      CG2      CT3             -0.27        12.011       0
      1106 A120     71       VAL      HG21     HA3              0.09         1.008       0
      1107 A120     71       VAL      HG22     HA3              0.09         1.008       0
      1108 A120     71       VAL      HG23     HA3              0.09         1.008       0
      1109 A120     71       VAL      C        C                0.51        12.011       0
      1110 A120     71       VAL      O        O               -0.51       15.9994       0
      1111 A120     72       GLU      N        NH1             -0.47        14.007       0
      1112 A120     72       GLU      HN       H                0.31         1.008       0
      1113 A120     72       GLU      CA       CT1              0.07        12.011       0
      1114 A120     72       GLU      HA       HB1              0.09         1.008       0
      1115 A120     72       GLU      CB       CT2A            -0.18        12.011       0
      1116 A120     72       GLU      HB1      HA2              0.09         1.008       0
      1117 A120     72       GLU      HB2      HA2              0.09         1.008       0
      1118 A120     72       GLU      CG       CT2             -0.28        12.011       0
      1119 A120     72       GLU      HG1      HA2              0.09         1.008       0
      1120 A120     72       GLU      HG2      HA2              0.09         1.008       0
      1121 A120     72       GLU      CD       CC               0.62        12.011       0
      1122 A120     72       GLU      OE1      OC              -0.76       15.9994       0
      1123 A120     72       GLU      OE2      OC              -0.76       15.9994       0
      1124 A120     72       GLU      C        C                0.51        12.011       0
      1125 A120     72       GLU      O        O               -0.51       15.9994       0
      1126 A120     73       GLN      N        NH1             -0.47        14.007       0
      1127 A120     73       GLN      HN       H                0.31         1.008       0
      1128 A120     73       GLN      CA       CT1              0.07        12.011       0
      1129 A120     73       GLN      HA       HB1              0.09         1.008       0
      1130 A120     73       GLN      CB       CT2             -0.18        12.011       0
      1131 A120     73       GLN      HB1      HA2              0.09         1.008       0
      1132 A120     73       GLN      HB2      HA2              0.09         1.008       0
      1133 A120     73       GLN      CG       CT2             -0.18        12.011       0
      1134 A120     73       GLN      HG1      HA2              0.09         1.008       0
      1135 A120     73       GLN      HG2      HA2              0.09         1.008       0
      1136 A120     73       GLN      CD       CC               0.55        12.011       0
      1137 A120     73       GLN      OE1      O               -0.55       15.9994       0
      1138 A120     73       GLN      NE2      NH2             -0.62        14.007       0
      1139 A120     73       GLN      HE21     H                0.32         1.008       0
      1140 A120     73       GLN      HE22     H                 0.3         1.008       0
      1141 A120     73       GLN      C        C                0.51        12.011       0
      1142 A120     73       GLN      O        O               -0.51       15.9994       0
      1143 A120     74       MET      N        NH1             -0.47        14.007       0
      1144 A120     74       MET      HN       H                0.31         1.008       0
      1145 A120     74       MET      CA       CT1              0.07        12.011       0
      1146 A120     74       MET      HA       HB1              0.09         1.008       0
      1147 A120     74       MET      CB       CT2             -0.18        12.011       0
      1148 A120     74       MET      HB1      HA2              0.09         1.008       0
      1149 A120     74       MET      HB2      HA2              0.09         1.008       0
      1150 A120     74       MET      CG       CT2             -0.14        12.011       0
      1151 A120     74       MET      HG1      HA2              0.09         1.008       0
      1152 A120     74       MET      HG2      HA2              0.09         1.008       0
      1153 A120     74       MET      SD       S               -0.09         32.06       0
      1154 A120     74       MET      CE       CT3             -0.22        12.011       0
      1155 A120     74       MET      HE1      HA3              0.09         1.008       0
      1156 A120     74       MET      HE2      HA3              0.09         1.008       0
      1157 A120     74       MET      HE3      HA3              0.09         1.008       0
      1158 A120     74       MET      C        C                0.51        12.011       0
      1159 A120     74       MET      O        O               -0.51       15.9994       0
      1160 A120     75       HSD      N        NH1             -0.47        14.007       0
      1161 A120     75       HSD      HN       H                0.31         1.008       0
      1162 A120     75       HSD      CA       CT1              0.07        12.011       0
      1163 A120     75       HSD      HA       HB1              0.09         1.008       0
      1164 A120     75       HSD      CB       CT2             -0.09        12.011       0
      1165 A120     75       HSD      HB1      HA2              0.09         1.008       0
      1166 A120     75       HSD      HB2      HA2              0.09         1.008       0
      1167 A120     75       HSD      ND1      NR1             -0.36        14.007       0
      1168 A120     75       HSD      HD1      H                0.32         1.008       0
      1169 A120     75       HSD      CG       CPH1            -0.05        12.011       0
      1170 A120     75       HSD      CE1      CPH2             0.25        12.011       0
      1171 A120     75       HSD      HE1      HR1              0.13         1.008       0
      1172 A120     75       HSD      NE2      NR2              -0.7        14.007       0
      1173 A120     75       HSD      CD2      CPH1             0.22        12.011       0
      1174 A120     75       HSD      HD2      HR3               0.1         1.008       0
      1175 A120     75       HSD      C        C                0.51        12.011       0
      1176 A120     75       HSD      O        O               -0.51       15.9994       0
      1177 A120     76       THR      N        NH1             -0.47        14.007       0
      1178 A120     76       THR      HN       H                0.31         1.008       0
      1179 A120     76       THR      CA       CT1              0.07        12.011       0
      1180 A120     76       THR      HA       HB1              0.09         1.008       0
      1181 A120     76       THR      CB       CT1              0.14        12.011       0
      1182 A120     76       THR      HB       HA1              0.09         1.008       0
      1183 A120     76       THR      OG1      OH1             -0.66       15.9994       0
      1184 A120     76       THR      HG1      H                0.43         1.008       0
      1185 A120     76       THR      CG2      CT3             -0.27        12.011       0
      1186 A120     76       THR      HG21     HA3              0.09         1.008       0
      1187 A120     76       THR      HG22     HA3              0.09         1.008       0
      1188 A120     76       THR      HG23     HA3              0.09         1.008       0
      1189 A120     76       THR      C        C                0.51        12.011       0
      1190 A120     76       THR      O        O               -0.51       15.9994       0
      1191 A120     77       ASP      N        NH1             -0.47        14.007       0
      1192 A120     77       ASP      HN       H                0.31         1.008       0
      1193 A120     77       ASP      CA       CT1              0.07        12.011       0
      1194 A120     77       ASP      HA       HB1              0.09         1.008       0
      1195 A120     77       ASP      CB       CT2A            -0.28        12.011       0
      1196 A120     77       ASP      HB1      HA2              0.09         1.008       0
      1197 A120     77       ASP      HB2      HA2              0.09         1.008       0
      1198 A120     77       ASP      CG       CC               0.62        12.011       0
      1199 A120     77       ASP      OD1      OC              -0.76       15.9994       0
      1200 A120     77       ASP      OD2      OC              -0.76       15.9994       0
      1201 A120     77       ASP      C        C                0.51        12.011       0
      1202 A120     77       ASP      O        O               -0.51       15.9994       0
      1203 A120     78       ILE      N        NH1             -0.47        14.007       0
      1204 A120     78       ILE      HN       H                0.31         1.008       0
      1205 A120     78       ILE      CA       CT1              0.07        12.011       0
      1206 A120     78       ILE      HA       HB1              0.09         1.008       0
      1207 A120     78       ILE      CB       CT1             -0.09        12.011       0
      1208 A120     78       ILE      HB       HA1              0.09         1.008       0
      1209 A120     78       ILE      CG2      CT3             -0.27        12.011       0
      1210 A120     78       ILE      HG21     HA3              0.09         1.008       0
      1211 A120     78       ILE      HG22     HA3              0.09         1.008       0
      1212 A120     78       ILE      HG23     HA3              0.09         1.008       0
      1213 A120     78       ILE      CG1      CT2             -0.18        12.011       0
      1214 A120     78       ILE      HG11     HA2              0.09         1.008       0
      1215 A120     78       ILE      HG12     HA2              0.09         1.008       0
      1216 A120     78       ILE      CD       CT3             -0.27        12.011       0
      1217 A120     78       ILE      HD1      HA3              0.09         1.008       0
      1218 A120     78       ILE      HD2      HA3              0.09         1.008       0
      1219 A120     78       ILE      HD3      HA3              0.09         1.008       0
      1220 A120     78       ILE      C        C                0.51        12.011       0
      1221 A120     78       ILE      O        O               -0.51       15.9994       0
      1222 A120     79       ILE      N        NH1             -0.47        14.007       0
      1223 A120     79       ILE      HN       H                0.31         1.008       0
      1224 A120     79       ILE      CA       CT1              0.07        12.011       0
      1225 A120     79       ILE      HA       HB1              0.09         1.008       0
      1226 A120     79       ILE      CB       CT1             -0.09        12.011       0
      1227 A120     79       ILE      HB       HA1              0.09         1.008       0
      1228 A120     79       ILE      CG2      CT3             -0.27        12.011       0
      1229 A120     79       ILE      HG21     HA3              0.09         1.008       0
      1230 A120     79       ILE      HG22     HA3              0.09         1.008       0
      1231 A120     79       ILE      HG23     HA3              0.09         1.008       0
      1232 A120     79       ILE      CG1      CT2             -0.18        12.011       0
      1233 A120     79       ILE      HG11     HA2              0.09         1.008       0
      1234 A120     79       ILE      HG12     HA2              0.09         1.008       0
      1235 A120     79       ILE      CD       CT3             -0.27        12.011       0
      1236 A120     79       ILE      HD1      HA3              0.09         1.008       0
      1237 A120     79       ILE      HD2      HA3              0.09         1.008       0
      1238 A120     79       ILE      HD3      HA3              0.09         1.008       0
      1239 A120     79       ILE      C        C                0.51        12.011       0
      1240 A120     79       ILE      O        O               -0.51       15.9994       0
      1241 A120     80       SER      N        NH1             -0.47        14.007       0
      1242 A120     80       SER      HN       H                0.31         1.008       0
      1243 A120     80       SER      CA       CT1              0.07        12.011       0
      1244 A120     80       SER      HA       HB1              0.09         1.008       0
      1245 A120     80       SER      CB       CT2              0.05        12.011       0
      1246 A120     80       SER      HB1      HA2              0.09         1.008       0
      1247 A120     80       SER      HB2      HA2              0.09         1.008       0
      1248 A120     80       SER      OG       OH1             -0.66       15.9994       0
      1249 A120     80       SER      HG1      H                0.43         1.008       0
      1250 A120     80       SER      C        C                0.51        12.011       0
      1251 A120     80       SER      O        O               -0.51       15.9994       0
      1252 A120     81       LEU      N        NH1             -0.47        14.007       0
      1253 A120     81       LEU      HN       H                0.31         1.008       0
      1254 A120     81       LEU      CA       CT1              0.07        12.011       0
      1255 A120     81       LEU      HA       HB1              0.09         1.008       0
      1256 A120     81       LEU      CB       CT2             -0.18        12.011       0
      1257 A120     81       LEU      HB1      HA2              0.09         1.008       0
      1258 A120     81       LEU      HB2      HA2              0.09         1.008       0
      1259 A120     81       LEU      CG       CT1             -0.09        12.011       0
      1260 A120     81       LEU      HG       HA1              0.09         1.008       0
      1261 A120     81       LEU      CD1      CT3             -0.27        12.011       0
      1262 A120     81       LEU      HD11     HA3              0.09         1.008       0
      1263 A120     81       LEU      HD12     HA3              0.09         1.008       0
      1264 A120     81       LEU      HD13     HA3              0.09         1.008       0
      1265 A120     81       LEU      CD2      CT3             -0.27        12.011       0
      1266 A120     81       LEU      HD21     HA3              0.09         1.008       0
      1267 A120     81       LEU      HD22     HA3              0.09         1.008       0
      1268 A120     81       LEU      HD23     HA3              0.09         1.008       0
      1269 A120     81       LEU      C        C                0.51        12.011       0
      1270 A120     81       LEU      O        O               -0.51       15.9994       0
      1271 A120     82       TRP      N        NH1             -0.47        14.007       0
      1272 A120     82       TRP      HN       H                0.31         1.008       0
      1273 A120     82       TRP      CA       CT1              0.07        12.011       0
      1274 A120     82       TRP      HA       HB1              0.09         1.008       0
      1275 A120     82       TRP      CB       CT2             -0.18        12.011       0
      1276 A120     82       TRP      HB1      HA2              0.09         1.008       0
      1277 A120     82       TRP      HB2      HA2              0.09         1.008       0
      1278 A120     82       TRP      CG       CY              -0.03        12.011       0
      1279 A120     82       TRP      CD1      CA              -0.15        12.011       0
      1280 A120     82       TRP      HD1      HP               0.22         1.008       0
      1281 A120     82       TRP      NE1      NY              -0.51        14.007       0
      1282 A120     82       TRP      HE1      H                0.37         1.008       0
      1283 A120     82       TRP      CE2      CPT              0.24        12.011       0
      1284 A120     82       TRP      CD2      CPT              0.11        12.011       0
      1285 A120     82       TRP      CE3      CAI             -0.25        12.011       0
      1286 A120     82       TRP      HE3      HP               0.17         1.008       0
      1287 A120     82       TRP      CZ3      CA               -0.2        12.011       0
      1288 A120     82       TRP      HZ3      HP               0.14         1.008       0
      1289 A120     82       TRP      CZ2      CAI             -0.27        12.011       0
      1290 A120     82       TRP      HZ2      HP               0.16         1.008       0
      1291 A120     82       TRP      CH2      CA              -0.14        12.011       0
      1292 A120     82       TRP      HH2      HP               0.14         1.008       0
      1293 A120     82       TRP      C        C                0.51        12.011       0
      1294 A120     82       TRP      O        O               -0.51       15.9994       0
      1295 A120     83       ASP      N        NH1             -0.47        14.007       0
      1296 A120     83       ASP      HN       H                0.31         1.008       0
      1297 A120     83       ASP      CA       CT1              0.07        12.011       0
      1298 A120     83       ASP      HA       HB1              0.09         1.008       0
      1299 A120     83       ASP      CB       CT2A            -0.28        12.011       0
      1300 A120     83       ASP      HB1      HA2              0.09         1.008       0
      1301 A120     83       ASP      HB2      HA2              0.09         1.008       0
      1302 A120     83       ASP      CG       CC               0.62        12.011       0
      1303 A120     83       ASP      OD1      OC              -0.76       15.9994       0
      1304 A120     83       ASP      OD2      OC              -0.76       15.9994       0
      1305 A120     83       ASP      C        C                0.51        12.011       0
      1306 A120     83       ASP      O        O               -0.51       15.9994       0
      1307 A120     84       GLN      N        NH1             -0.47        14.007       0
      1308 A120     84       GLN      HN       H                0.31         1.008       0
      1309 A120     84       GLN      CA       CT1              0.07        12.011       0
      1310 A120     84       GLN      HA       HB1              0.09         1.008       0
      1311 A120     84       GLN      CB       CT2             -0.18        12.011       0
      1312 A120     84       GLN      HB1      HA2              0.09         1.008       0
      1313 A120     84       GLN      HB2      HA2              0.09         1.008       0
      1314 A120     84       GLN      CG       CT2             -0.18        12.011       0
      1315 A120     84       GLN      HG1      HA2              0.09         1.008       0
      1316 A120     84       GLN      HG2      HA2              0.09         1.008       0
      1317 A120     84       GLN      CD       CC               0.55        12.011       0
      1318 A120     84       GLN      OE1      O               -0.55       15.9994       0
      1319 A120     84       GLN      NE2      NH2             -0.62        14.007       0
      1320 A120     84       GLN      HE21     H                0.32         1.008       0
      1321 A120     84       GLN      HE22     H                 0.3         1.008       0
      1322 A120     84       GLN      C        C                0.51        12.011       0
      1323 A120     84       GLN      O        O               -0.51       15.9994       0
      1324 A120     85       SER      N        NH1             -0.47        14.007       0
      1325 A120     85       SER      HN       H                0.31         1.008       0
      1326 A120     85       SER      CA       CT1              0.07        12.011       0
      1327 A120     85       SER      HA       HB1              0.09         1.008       0
      1328 A120     85       SER      CB       CT2              0.05        12.011       0
      1329 A120     85       SER      HB1      HA2              0.09         1.008       0
      1330 A120     85       SER      HB2      HA2              0.09         1.008       0
      1331 A120     85       SER      OG       OH1             -0.66       15.9994       0
      1332 A120     85       SER      HG1      H                0.43         1.008       0
      1333 A120     85       SER      C        C                0.51        12.011       0
      1334 A120     85       SER      O        O               -0.51       15.9994       0
      1335 A120     86       LEU      N        NH1             -0.47        14.007       0
      1336 A120     86       LEU      HN       H                0.31         1.008       0
      1337 A120     86       LEU      CA       CT1              0.07        12.011       0
      1338 A120     86       LEU      HA       HB1              0.09         1.008       0
      1339 A120     86       LEU      CB       CT2             -0.18        12.011       0
      1340 A120     86       LEU      HB1      HA2              0.09         1.008       0
      1341 A120     86       LEU      HB2      HA2              0.09         1.008       0
      1342 A120     86       LEU      CG       CT1             -0.09        12.011       0
      1343 A120     86       LEU      HG       HA1              0.09         1.008       0
      1344 A120     86       LEU      CD1      CT3             -0.27        12.011       0
      1345 A120     86       LEU      HD11     HA3              0.09         1.008       0
      1346 A120     86       LEU      HD12     HA3              0.09         1.008       0
      1347 A120     86       LEU      HD13     HA3              0.09         1.008       0
      1348 A120     86       LEU      CD2      CT3             -0.27        12.011       0
      1349 A120     86       LEU      HD21     HA3              0.09         1.008       0
      1350 A120     86       LEU      HD22     HA3              0.09         1.008       0
      1351 A120     86       LEU      HD23     HA3              0.09         1.008       0
      1352 A120     86       LEU      C        C                0.51        12.011       0
      1353 A120     86       LEU      O        O               -0.51       15.9994       0
      1354 A120     87       LYS      N        NH1             -0.47        14.007       0
      1355 A120     87       LYS      HN       H                0.31         1.008       0
      1356 A120     87       LYS      CA       CT1              0.07        12.011       0
      1357 A120     87       LYS      HA       HB1              0.09         1.008       0
      1358 A120     87       LYS      CB       CT2             -0.18        12.011       0
      1359 A120     87       LYS      HB1      HA2              0.09         1.008       0
      1360 A120     87       LYS      HB2      HA2              0.09         1.008       0
      1361 A120     87       LYS      CG       CT2             -0.18        12.011       0
      1362 A120     87       LYS      HG1      HA2              0.09         1.008       0
      1363 A120     87       LYS      HG2      HA2              0.09         1.008       0
      1364 A120     87       LYS      CD       CT2             -0.18        12.011       0
      1365 A120     87       LYS      HD1      HA2              0.09         1.008       0
      1366 A120     87       LYS      HD2      HA2              0.09         1.008       0
      1367 A120     87       LYS      CE       CT2              0.21        12.011       0
      1368 A120     87       LYS      HE1      HA2              0.05         1.008       0
      1369 A120     87       LYS      HE2      HA2              0.05         1.008       0
      1370 A120     87       LYS      NZ       NH3              -0.3        14.007       0
      1371 A120     87       LYS      HZ1      HC               0.33         1.008       0
      1372 A120     87       LYS      HZ2      HC               0.33         1.008       0
      1373 A120     87       LYS      HZ3      HC               0.33         1.008       0
      1374 A120     87       LYS      C        C                0.51        12.011       0
      1375 A120     87       LYS      O        O               -0.51       15.9994       0
      1376 A120     88       PRO      N        N               -0.29        14.007       0
      1377 A120     88       PRO      CD       CP3                 0        12.011       0
      1378 A120     88       PRO      HD1      HA2              0.09         1.008       0
      1379 A120     88       PRO      HD2      HA2              0.09         1.008       0
      1380 A120     88       PRO      CA       CP1              0.02        12.011       0
      1381 A120     88       PRO      HA       HB1              0.09         1.008       0
      1382 A120     88       PRO      CB       CP2             -0.18        12.011       0
      1383 A120     88       PRO      HB1      HA2              0.09         1.008       0
      1384 A120     88       PRO      HB2      HA2              0.09         1.008       0
      1385 A120     88       PRO      CG       CP2             -0.18        12.011       0
      1386 A120     88       PRO      HG1      HA2              0.09         1.008       0
      1387 A120     88       PRO      HG2      HA2              0.09         1.008       0
      1388 A120     88       PRO      C        C                0.51        12.011       0
      1389 A120     88       PRO      O        O               -0.51       15.9994       0
      1390 A120     89       CYS      N        NH1             -0.47        14.007       0
      1391 A120     89       CYS      HN       H                0.31         1.008       0
      1392 A120     89       CYS      CA       CT1              0.07        12.011       0
      1393 A120     89       CYS      HA       HB1              0.09         1.008       0
      1394 A120     89       CYS      CB       CT2              -0.1        12.011       0
      1395 A120     89       CYS      HB1      HA2              0.09         1.008       0
      1396 A120     89       CYS      HB2      HA2              0.09         1.008       0
      1397 A120     89       CYS      SG       SM              -0.08         32.06       0
      1398 A120     89       CYS      C        C                0.51        12.011       0
      1399 A120     89       CYS      O        O               -0.51       15.9994       0
      1400 A120     90       VAL      N        NH1             -0.47        14.007       0
      1401 A120     90       VAL      HN       H                0.31         1.008       0
      1402 A120     90       VAL      CA       CT1              0.07        12.011       0
      1403 A120     90       VAL      HA       HB1              0.09         1.008       0
      1404 A120     90       VAL      CB       CT1             -0.09        12.011       0
      1405 A120     90       VAL      HB       HA1              0.09         1.008       0
      1406 A120     90       VAL      CG1      CT3             -0.27        12.011       0
      1407 A120     90       VAL      HG11     HA3              0.09         1.008       0
      1408 A120     90       VAL      HG12     HA3              0.09         1.008       0
      1409 A120     90       VAL      HG13     HA3              0.09         1.008       0
      1410 A120     90       VAL      CG2      CT3             -0.27        12.011       0
      1411 A120     90       VAL      HG21     HA3              0.09         1.008       0
      1412 A120     90       VAL      HG22     HA3              0.09         1.008       0
      1413 A120     90       VAL      HG23     HA3              0.09         1.008       0
      1414 A120     90       VAL      C        C                0.51        12.011       0
      1415 A120     90       VAL      O        O               -0.51       15.9994       0
      1416 A120     91       LYS      N        NH1             -0.47        14.007       0
      1417 A120     91       LYS      HN       H                0.31         1.008       0
      1418 A120     91       LYS      CA       CT1              0.07        12.011       0
      1419 A120     91       LYS      HA       HB1              0.09         1.008       0
      1420 A120     91       LYS      CB       CT2             -0.18        12.011       0
      1421 A120     91       LYS      HB1      HA2              0.09         1.008       0
      1422 A120     91       LYS      HB2      HA2              0.09         1.008       0
      1423 A120     91       LYS      CG       CT2             -0.18        12.011       0
      1424 A120     91       LYS      HG1      HA2              0.09         1.008       0
      1425 A120     91       LYS      HG2      HA2              0.09         1.008       0
      1426 A120     91       LYS      CD       CT2             -0.18        12.011       0
      1427 A120     91       LYS      HD1      HA2              0.09         1.008       0
      1428 A120     91       LYS      HD2      HA2              0.09         1.008       0
      1429 A120     91       LYS      CE       CT2              0.21        12.011       0
      1430 A120     91       LYS      HE1      HA2              0.05         1.008       0
      1431 A120     91       LYS      HE2      HA2              0.05         1.008       0
      1432 A120     91       LYS      NZ       NH3              -0.3        14.007       0
      1433 A120     91       LYS      HZ1      HC               0.33         1.008       0
      1434 A120     91       LYS      HZ2      HC               0.33         1.008       0
      1435 A120     91       LYS      HZ3      HC               0.33         1.008       0
      1436 A120     91       LYS      C        C                0.51        12.011       0
      1437 A120     91       LYS      O        O               -0.51       15.9994       0
      1438 A120     92       LEU      N        NH1             -0.47        14.007       0
      1439 A120     92       LEU      HN       H                0.31         1.008       0
      1440 A120     92       LEU      CA       CT1              0.07        12.011       0
      1441 A120     92       LEU      HA       HB1              0.09         1.008       0
      1442 A120     92       LEU      CB       CT2             -0.18        12.011       0
      1443 A120     92       LEU      HB1      HA2              0.09         1.008       0
      1444 A120     92       LEU      HB2      HA2              0.09         1.008       0
      1445 A120     92       LEU      CG       CT1             -0.09        12.011       0
      1446 A120     92       LEU      HG       HA1              0.09         1.008       0
      1447 A120     92       LEU      CD1      CT3             -0.27        12.011       0
      1448 A120     92       LEU      HD11     HA3              0.09         1.008       0
      1449 A120     92       LEU      HD12     HA3              0.09         1.008       0
      1450 A120     92       LEU      HD13     HA3              0.09         1.008       0
      1451 A120     92       LEU      CD2      CT3             -0.27        12.011       0
      1452 A120     92       LEU      HD21     HA3              0.09         1.008       0
      1453 A120     92       LEU      HD22     HA3              0.09         1.008       0
      1454 A120     92       LEU      HD23     HA3              0.09         1.008       0
      1455 A120     92       LEU      C        C                0.51        12.011       0
      1456 A120     92       LEU      O        O               -0.51       15.9994       0
      1457 A120     93       THR      N        NH1             -0.47        14.007       0
      1458 A120     93       THR      HN       H                0.31         1.008       0
      1459 A120     93       THR      CA       CT1              0.07        12.011       0
      1460 A120     93       THR      HA       HB1              0.09         1.008       0
      1461 A120     93       THR      CB       CT1              0.14        12.011       0
      1462 A120     93       THR      HB       HA1              0.09         1.008       0
      1463 A120     93       THR      OG1      OH1             -0.66       15.9994       0
      1464 A120     93       THR      HG1      H                0.43         1.008       0
      1465 A120     93       THR      CG2      CT3             -0.27        12.011       0
      1466 A120     93       THR      HG21     HA3              0.09         1.008       0
      1467 A120     93       THR      HG22     HA3              0.09         1.008       0
      1468 A120     93       THR      HG23     HA3              0.09         1.008       0
      1469 A120     93       THR      C        C                0.51        12.011       0
      1470 A120     93       THR      O        O               -0.51       15.9994       0
      1471 A120     94       PRO      N        N               -0.29        14.007       0
      1472 A120     94       PRO      CD       CP3                 0        12.011       0
      1473 A120     94       PRO      HD1      HA2              0.09         1.008       0
      1474 A120     94       PRO      HD2      HA2              0.09         1.008       0
      1475 A120     94       PRO      CA       CP1              0.02        12.011       0
      1476 A120     94       PRO      HA       HB1              0.09         1.008       0
      1477 A120     94       PRO      CB       CP2             -0.18        12.011       0
      1478 A120     94       PRO      HB1      HA2              0.09         1.008       0
      1479 A120     94       PRO      HB2      HA2              0.09         1.008       0
      1480 A120     94       PRO      CG       CP2             -0.18        12.011       0
      1481 A120     94       PRO      HG1      HA2              0.09         1.008       0
      1482 A120     94       PRO      HG2      HA2              0.09         1.008       0
      1483 A120     94       PRO      C        C                0.51        12.011       0
      1484 A120     94       PRO      O        O               -0.51       15.9994       0
      1485 A120     95       LEU      N        NH1             -0.47        14.007       0
      1486 A120     95       LEU      HN       H                0.31         1.008       0
      1487 A120     95       LEU      CA       CT1              0.07        12.011       0
      1488 A120     95       LEU      HA       HB1              0.09         1.008       0
      1489 A120     95       LEU      CB       CT2             -0.18        12.011       0
      1490 A120     95       LEU      HB1      HA2              0.09         1.008       0
      1491 A120     95       LEU      HB2      HA2              0.09         1.008       0
      1492 A120     95       LEU      CG       CT1             -0.09        12.011       0
      1493 A120     95       LEU      HG       HA1              0.09         1.008       0
      1494 A120     95       LEU      CD1      CT3             -0.27        12.011       0
      1495 A120     95       LEU      HD11     HA3              0.09         1.008       0
      1496 A120     95       LEU      HD12     HA3              0.09         1.008       0
      1497 A120     95       LEU      HD13     HA3              0.09         1.008       0
      1498 A120     95       LEU      CD2      CT3             -0.27        12.011       0
      1499 A120     95       LEU      HD21     HA3              0.09         1.008       0
      1500 A120     95       LEU      HD22     HA3              0.09         1.008       0
      1501 A120     95       LEU      HD23     HA3              0.09         1.008       0
      1502 A120     95       LEU      C        C                0.51        12.011       0
      1503 A120     95       LEU      O        O               -0.51       15.9994       0
      1504 A120     96       CYS      N        NH1             -0.47        14.007       0
      1505 A120     96       CYS      HN       H                0.31         1.008       0
      1506 A120     96       CYS      CA       CT1              0.07        12.011       0
      1507 A120     96       CYS      HA       HB1              0.09         1.008       0
      1508 A120     96       CYS      CB       CT2              -0.1        12.011       0
      1509 A120     96       CYS      HB1      HA2              0.09         1.008       0
      1510 A120     96       CYS      HB2      HA2              0.09         1.008       0
      1511 A120     96       CYS      SG       SM              -0.08         32.06       0
      1512 A120     96       CYS      C        C                0.51        12.011       0
      1513 A120     96       CYS      O        O               -0.51       15.9994       0
      1514 A120     97       VAL      N        NH1             -0.47        14.007       0
      1515 A120     97       VAL      HN       H                0.31         1.008       0
      1516 A120     97       VAL      CA       CT1              0.07        12.011       0
      1517 A120     97       VAL      HA       HB1              0.09         1.008       0
      1518 A120     97       VAL      CB       CT1             -0.09        12.011       0
      1519 A120     97       VAL      HB       HA1              0.09         1.008       0
      1520 A120     97       VAL      CG1      CT3             -0.27        12.011       0
      1521 A120     97       VAL      HG11     HA3              0.09         1.008       0
      1522 A120     97       VAL      HG12     HA3              0.09         1.008       0
      1523 A120     97       VAL      HG13     HA3              0.09         1.008       0
      1524 A120     97       VAL      CG2      CT3             -0.27        12.011       0
      1525 A120     97       VAL      HG21     HA3              0.09         1.008       0
      1526 A120     97       VAL      HG22     HA3              0.09         1.008       0
      1527 A120     97       VAL      HG23     HA3              0.09         1.008       0
      1528 A120     97       VAL      C        C                0.51        12.011       0
      1529 A120     97       VAL      O        O               -0.51       15.9994       0
      1530 A120     98       THR      N        NH1             -0.47        14.007       0
      1531 A120     98       THR      HN       H                0.31         1.008       0
      1532 A120     98       THR      CA       CT1              0.07        12.011       0
      1533 A120     98       THR      HA       HB1              0.09         1.008       0
      1534 A120     98       THR      CB       CT1              0.14        12.011       0
      1535 A120     98       THR      HB       HA1              0.09         1.008       0
      1536 A120     98       THR      OG1      OH1             -0.66       15.9994       0
      1537 A120     98       THR      HG1      H                0.43         1.008       0
      1538 A120     98       THR      CG2      CT3             -0.27        12.011       0
      1539 A120     98       THR      HG21     HA3              0.09         1.008       0
      1540 A120     98       THR      HG22     HA3              0.09         1.008       0
      1541 A120     98       THR      HG23     HA3              0.09         1.008       0
      1542 A120     98       THR      C        C                0.51        12.011       0
      1543 A120     98       THR      O        O               -0.51       15.9994       0
      1544 A120     99       LEU      N        NH1             -0.47        14.007       0
      1545 A120     99       LEU      HN       H                0.31         1.008       0
      1546 A120     99       LEU      CA       CT1              0.07        12.011       0
      1547 A120     99       LEU      HA       HB1              0.09         1.008       0
      1548 A120     99       LEU      CB       CT2             -0.18        12.011       0
      1549 A120     99       LEU      HB1      HA2              0.09         1.008       0
      1550 A120     99       LEU      HB2      HA2              0.09         1.008       0
      1551 A120     99       LEU      CG       CT1             -0.09        12.011       0
      1552 A120     99       LEU      HG       HA1              0.09         1.008       0
      1553 A120     99       LEU      CD1      CT3             -0.27        12.011       0
      1554 A120     99       LEU      HD11     HA3              0.09         1.008       0
      1555 A120     99       LEU      HD12     HA3              0.09         1.008       0
      1556 A120     99       LEU      HD13     HA3              0.09         1.008       0
      1557 A120     99       LEU      CD2      CT3             -0.27        12.011       0
      1558 A120     99       LEU      HD21     HA3              0.09         1.008       0
      1559 A120     99       LEU      HD22     HA3              0.09         1.008       0
      1560 A120     99       LEU      HD23     HA3              0.09         1.008       0
      1561 A120     99       LEU      C        C                0.51        12.011       0
      1562 A120     99       LEU      O        O               -0.51       15.9994       0
      1563 A120     100      GLN      N        NH1             -0.47        14.007       0
      1564 A120     100      GLN      HN       H                0.31         1.008       0
      1565 A120     100      GLN      CA       CT1              0.07        12.011       0
      1566 A120     100      GLN      HA       HB1              0.09         1.008       0
      1567 A120     100      GLN      CB       CT2             -0.18        12.011       0
      1568 A120     100      GLN      HB1      HA2              0.09         1.008       0
      1569 A120     100      GLN      HB2      HA2              0.09         1.008       0
      1570 A120     100      GLN      CG       CT2             -0.18        12.011       0
      1571 A120     100      GLN      HG1      HA2              0.09         1.008       0
      1572 A120     100      GLN      HG2      HA2              0.09         1.008       0
      1573 A120     100      GLN      CD       CC               0.55        12.011       0
      1574 A120     100      GLN      OE1      O               -0.55       15.9994       0
      1575 A120     100      GLN      NE2      NH2             -0.62        14.007       0
      1576 A120     100      GLN      HE21     H                0.32         1.008       0
      1577 A120     100      GLN      HE22     H                 0.3         1.008       0
      1578 A120     100      GLN      C        C                0.51        12.011       0
      1579 A120     100      GLN      O        O               -0.51       15.9994       0
      1580 A120     101      CYS      N        NH1             -0.47        14.007       0
      1581 A120     101      CYS      HN       H                0.31         1.008       0
      1582 A120     101      CYS      CA       CT1              0.07        12.011       0
      1583 A120     101      CYS      HA       HB1              0.09         1.008       0
      1584 A120     101      CYS      CB       CT2              -0.1        12.011       0
      1585 A120     101      CYS      HB1      HA2              0.09         1.008       0
      1586 A120     101      CYS      HB2      HA2              0.09         1.008       0
      1587 A120     101      CYS      SG       SM              -0.08         32.06       0
      1588 A120     101      CYS      C        C                0.51        12.011       0
      1589 A120     101      CYS      O        O               -0.51       15.9994       0
      1590 A120     102      THR      N        NH1             -0.47        14.007       0
      1591 A120     102      THR      HN       H                0.31         1.008       0
      1592 A120     102      THR      CA       CT1              0.07        12.011       0
      1593 A120     102      THR      HA       HB1              0.09         1.008       0
      1594 A120     102      THR      CB       CT1              0.14        12.011       0
      1595 A120     102      THR      HB       HA1              0.09         1.008       0
      1596 A120     102      THR      OG1      OH1             -0.66       15.9994       0
      1597 A120     102      THR      HG1      H                0.43         1.008       0
      1598 A120     102      THR      CG2      CT3             -0.27        12.011       0
      1599 A120     102      THR      HG21     HA3              0.09         1.008       0
      1600 A120     102      THR      HG22     HA3              0.09         1.008       0
      1601 A120     102      THR      HG23     HA3              0.09         1.008       0
      1602 A120     102      THR      C        C                0.51        12.011       0
      1603 A120     102      THR      O        O               -0.51       15.9994       0
      1604 A120     103      ASN      N        NH1             -0.47        14.007       0
      1605 A120     103      ASN      HN       H                0.31         1.008       0
      1606 A120     103      ASN      CA       CT1              0.07        12.011       0
      1607 A120     103      ASN      HA       HB1              0.09         1.008       0
      1608 A120     103      ASN      CB       CC321           -0.18        12.011       0
      1609 A120     103      ASN      HB1      HCA2             0.09         1.008       0
      1610 A120     103      ASN      HB2      HCA2             0.09         1.008       0
      1611 A120     103      ASN      CG       CC2O1            0.51        12.011       0
      1612 A120     103      ASN      OD1      OC2D1           -0.51       15.9994       0
      1613 A120     103      ASN      ND2      NC2D1           -0.47        14.007       0
      1614 A120     103      ASN      HD22     HCP1             0.31         1.008       0
      1615 A120     103      ASN      C        C                0.51        12.011       0
      1616 A120     103      ASN      O        O               -0.51       15.9994       0
      1617 A120     104      VAL      N        NH1             -0.47        14.007       0
      1618 A120     104      VAL      HN       H                0.31         1.008       0
      1619 A120     104      VAL      CA       CT1              0.07        12.011       0
      1620 A120     104      VAL      HA       HB1              0.09         1.008       0
      1621 A120     104      VAL      CB       CT1             -0.09        12.011       0
      1622 A120     104      VAL      HB       HA1              0.09         1.008       0
      1623 A120     104      VAL      CG1      CT3             -0.27        12.011       0
      1624 A120     104      VAL      HG11     HA3              0.09         1.008       0
      1625 A120     104      VAL      HG12     HA3              0.09         1.008       0
      1626 A120     104      VAL      HG13     HA3              0.09         1.008       0
      1627 A120     104      VAL      CG2      CT3             -0.27        12.011       0
      1628 A120     104      VAL      HG21     HA3              0.09         1.008       0
      1629 A120     104      VAL      HG22     HA3              0.09         1.008       0
      1630 A120     104      VAL      HG23     HA3              0.09         1.008       0
      1631 A120     104      VAL      C        C                0.51        12.011       0
      1632 A120     104      VAL      O        O               -0.51       15.9994       0
      1633 A120     105      THR      N        NH1             -0.47        14.007       0
      1634 A120     105      THR      HN       H                0.31         1.008       0
      1635 A120     105      THR      CA       CT1              0.07        12.011       0
      1636 A120     105      THR      HA       HB1              0.09         1.008       0
      1637 A120     105      THR      CB       CT1              0.14        12.011       0
      1638 A120     105      THR      HB       HA1              0.09         1.008       0
      1639 A120     105      THR      OG1      OH1             -0.66       15.9994       0
      1640 A120     105      THR      HG1      H                0.43         1.008       0
      1641 A120     105      THR      CG2      CT3             -0.27        12.011       0
      1642 A120     105      THR      HG21     HA3              0.09         1.008       0
      1643 A120     105      THR      HG22     HA3              0.09         1.008       0
      1644 A120     105      THR      HG23     HA3              0.09         1.008       0
      1645 A120     105      THR      C        C                0.51        12.011       0
      1646 A120     105      THR      O        O               -0.51       15.9994       0
      1647 A120     106      ASN      N        NH1             -0.47        14.007       0
      1648 A120     106      ASN      HN       H                0.31         1.008       0
      1649 A120     106      ASN      CA       CT1              0.07        12.011       0
      1650 A120     106      ASN      HA       HB1              0.09         1.008       0
      1651 A120     106      ASN      CB       CT2             -0.18        12.011       0
      1652 A120     106      ASN      HB1      HA2              0.09         1.008       0
      1653 A120     106      ASN      HB2      HA2              0.09         1.008       0
      1654 A120     106      ASN      CG       CC               0.55        12.011       0
      1655 A120     106      ASN      OD1      O               -0.55       15.9994       0
      1656 A120     106      ASN      ND2      NH2             -0.62        14.007       0
      1657 A120     106      ASN      HD21     H                0.32         1.008       0
      1658 A120     106      ASN      HD22     H                 0.3         1.008       0
      1659 A120     106      ASN      C        C                0.51        12.011       0
      1660 A120     106      ASN      O        O               -0.51       15.9994       0
      1661 A120     107      ASN      N        NH1             -0.47        14.007       0
      1662 A120     107      ASN      HN       H                0.31         1.008       0
      1663 A120     107      ASN      CA       CT1              0.07        12.011       0
      1664 A120     107      ASN      HA       HB1              0.09         1.008       0
      1665 A120     107      ASN      CB       CC321           -0.18        12.011       0
      1666 A120     107      ASN      HB1      HCA2             0.09         1.008       0
      1667 A120     107      ASN      HB2      HCA2             0.09         1.008       0
      1668 A120     107      ASN      CG       CC2O1            0.51        12.011       0
      1669 A120     107      ASN      OD1      OC2D1           -0.51       15.9994       0
      1670 A120     107      ASN      ND2      NC2D1           -0.47        14.007       0
      1671 A120     107      ASN      HD22     HCP1             0.31         1.008       0
      1672 A120     107      ASN      C        C                0.51        12.011       0
      1673 A120     107      ASN      O        O               -0.51       15.9994       0
      1674 A120     108      ILE      N        NH1             -0.47        14.007       0
      1675 A120     108      ILE      HN       H                0.31         1.008       0
      1676 A120     108      ILE      CA       CT1              0.07        12.011       0
      1677 A120     108      ILE      HA       HB1              0.09         1.008       0
      1678 A120     108      ILE      CB       CT1             -0.09        12.011       0
      1679 A120     108      ILE      HB       HA1              0.09         1.008       0
      1680 A120     108      ILE      CG2      CT3             -0.27        12.011       0
      1681 A120     108      ILE      HG21     HA3              0.09         1.008       0
      1682 A120     108      ILE      HG22     HA3              0.09         1.008       0
      1683 A120     108      ILE      HG23     HA3              0.09         1.008       0
      1684 A120     108      ILE      CG1      CT2             -0.18        12.011       0
      1685 A120     108      ILE      HG11     HA2              0.09         1.008       0
      1686 A120     108      ILE      HG12     HA2              0.09         1.008       0
      1687 A120     108      ILE      CD       CT3             -0.27        12.011       0
      1688 A120     108      ILE      HD1      HA3              0.09         1.008       0
      1689 A120     108      ILE      HD2      HA3              0.09         1.008       0
      1690 A120     108      ILE      HD3      HA3              0.09         1.008       0
      1691 A120     108      ILE      C        C                0.51        12.011       0
      1692 A120     108      ILE      O        O               -0.51       15.9994       0
      1693 A120     109      THR      N        NH1             -0.47        14.007       0
      1694 A120     109      THR      HN       H                0.31         1.008       0
      1695 A120     109      THR      CA       CT1              0.07        12.011       0
      1696 A120     109      THR      HA       HB1              0.09         1.008       0
      1697 A120     109      THR      CB       CT1              0.14        12.011       0
      1698 A120     109      THR      HB       HA1              0.09         1.008       0
      1699 A120     109      THR      OG1      OH1             -0.66       15.9994       0
      1700 A120     109      THR      HG1      H                0.43         1.008       0
      1701 A120     109      THR      CG2      CT3             -0.27        12.011       0
      1702 A120     109      THR      HG21     HA3              0.09         1.008       0
      1703 A120     109      THR      HG22     HA3              0.09         1.008       0
      1704 A120     109      THR      HG23     HA3              0.09         1.008       0
      1705 A120     109      THR      C        C                0.51        12.011       0
      1706 A120     109      THR      O        O               -0.51       15.9994       0
      1707 A120     110      ASP      N        NH1             -0.47        14.007       0
      1708 A120     110      ASP      HN       H                0.31         1.008       0
      1709 A120     110      ASP      CA       CT1              0.07        12.011       0
      1710 A120     110      ASP      HA       HB1              0.09         1.008       0
      1711 A120     110      ASP      CB       CT2A            -0.28        12.011       0
      1712 A120     110      ASP      HB1      HA2              0.09         1.008       0
      1713 A120     110      ASP      HB2      HA2              0.09         1.008       0
      1714 A120     110      ASP      CG       CC               0.62        12.011       0
      1715 A120     110      ASP      OD1      OC              -0.76       15.9994       0
      1716 A120     110      ASP      OD2      OC              -0.76       15.9994       0
      1717 A120     110      ASP      C        C                0.51        12.011       0
      1718 A120     110      ASP      O        O               -0.51       15.9994       0
      1719 A120     111      ASP      N        NH1             -0.47        14.007       0
      1720 A120     111      ASP      HN       H                0.31         1.008       0
      1721 A120     111      ASP      CA       CT1              0.07        12.011       0
      1722 A120     111      ASP      HA       HB1              0.09         1.008       0
      1723 A120     111      ASP      CB       CT2A            -0.28        12.011       0
      1724 A120     111      ASP      HB1      HA2              0.09         1.008       0
      1725 A120     111      ASP      HB2      HA2              0.09         1.008       0
      1726 A120     111      ASP      CG       CC               0.62        12.011       0
      1727 A120     111      ASP      OD1      OC              -0.76       15.9994       0
      1728 A120     111      ASP      OD2      OC              -0.76       15.9994       0
      1729 A120     111      ASP      C        C                0.51        12.011       0
      1730 A120     111      ASP      O        O               -0.51       15.9994       0
      1731 A120     112      MET      N        NH1             -0.47        14.007       0
      1732 A120     112      MET      HN       H                0.31         1.008       0
      1733 A120     112      MET      CA       CT1              0.07        12.011       0
      1734 A120     112      MET      HA       HB1              0.09         1.008       0
      1735 A120     112      MET      CB       CT2             -0.18        12.011       0
      1736 A120     112      MET      HB1      HA2              0.09         1.008       0
      1737 A120     112      MET      HB2      HA2              0.09         1.008       0
      1738 A120     112      MET      CG       CT2             -0.14        12.011       0
      1739 A120     112      MET      HG1      HA2              0.09         1.008       0
      1740 A120     112      MET      HG2      HA2              0.09         1.008       0
      1741 A120     112      MET      SD       S               -0.09         32.06       0
      1742 A120     112      MET      CE       CT3             -0.22        12.011       0
      1743 A120     112      MET      HE1      HA3              0.09         1.008       0
      1744 A120     112      MET      HE2      HA3              0.09         1.008       0
      1745 A120     112      MET      HE3      HA3              0.09         1.008       0
      1746 A120     112      MET      C        C                0.51        12.011       0
      1747 A120     112      MET      O        O               -0.51       15.9994       0
      1748 A120     113      ARG      N        NH1             -0.47        14.007       0
      1749 A120     113      ARG      HN       H                0.31         1.008       0
      1750 A120     113      ARG      CA       CT1              0.07        12.011       0
      1751 A120     113      ARG      HA       HB1              0.09         1.008       0
      1752 A120     113      ARG      CB       CT2             -0.18        12.011       0
      1753 A120     113      ARG      HB1      HA2              0.09         1.008       0
      1754 A120     113      ARG      HB2      HA2              0.09         1.008       0
      1755 A120     113      ARG      CG       CT2             -0.18        12.011       0
      1756 A120     113      ARG      HG1      HA2              0.09         1.008       0
      1757 A120     113      ARG      HG2      HA2              0.09         1.008       0
      1758 A120     113      ARG      CD       CT2               0.2        12.011       0
      1759 A120     113      ARG      HD1      HA2              0.09         1.008       0
      1760 A120     113      ARG      HD2      HA2              0.09         1.008       0
      1761 A120     113      ARG      NE       NC2              -0.7        14.007       0
      1762 A120     113      ARG      HE       HC               0.44         1.008       0
      1763 A120     113      ARG      CZ       C                0.64        12.011       0
      1764 A120     113      ARG      NH1      NC2              -0.8        14.007       0
      1765 A120     113      ARG      HH11     HC               0.46         1.008       0
      1766 A120     113      ARG      HH12     HC               0.46         1.008       0
      1767 A120     113      ARG      NH2      NC2              -0.8        14.007       0
      1768 A120     113      ARG      HH21     HC               0.46         1.008       0
      1769 A120     113      ARG      HH22     HC               0.46         1.008       0
      1770 A120     113      ARG      C        C                0.51        12.011       0
      1771 A120     113      ARG      O        O               -0.51       15.9994       0
      1772 A120     114      GLY      N        NH1             -0.47        14.007       0
      1773 A120     114      GLY      HN       H                0.31         1.008       0
      1774 A120     114      GLY      CA       CT2             -0.02        12.011       0
      1775 A120     114      GLY      HA1      HB2              0.09         1.008       0
      1776 A120     114      GLY      HA2      HB2              0.09         1.008       0
      1777 A120     114      GLY      C        C                0.51        12.011       0
      1778 A120     114      GLY      O        O               -0.51       15.9994       0
      1779 A120     115      GLU      N        NH1             -0.47        14.007       0
      1780 A120     115      GLU      HN       H                0.31         1.008       0
      1781 A120     115      GLU      CA       CT1              0.07        12.011       0
      1782 A120     115      GLU      HA       HB1              0.09         1.008       0
      1783 A120     115      GLU      CB       CT2A            -0.18        12.011       0
      1784 A120     115      GLU      HB1      HA2              0.09         1.008       0
      1785 A120     115      GLU      HB2      HA2              0.09         1.008       0
      1786 A120     115      GLU      CG       CT2             -0.28        12.011       0
      1787 A120     115      GLU      HG1      HA2              0.09         1.008       0
      1788 A120     115      GLU      HG2      HA2              0.09         1.008       0
      1789 A120     115      GLU      CD       CC               0.62        12.011       0
      1790 A120     115      GLU      OE1      OC              -0.76       15.9994       0
      1791 A120     115      GLU      OE2      OC              -0.76       15.9994       0
      1792 A120     115      GLU      C        C                0.51        12.011       0
      1793 A120     115      GLU      O        O               -0.51       15.9994       0
      1794 A120     116      LEU      N        NH1             -0.47        14.007       0
      1795 A120     116      LEU      HN       H                0.31         1.008       0
      1796 A120     116      LEU      CA       CT1              0.07        12.011       0
      1797 A120     116      LEU      HA       HB1              0.09         1.008       0
      1798 A120     116      LEU      CB       CT2             -0.18        12.011       0
      1799 A120     116      LEU      HB1      HA2              0.09         1.008       0
      1800 A120     116      LEU      HB2      HA2              0.09         1.008       0
      1801 A120     116      LEU      CG       CT1             -0.09        12.011       0
      1802 A120     116      LEU      HG       HA1              0.09         1.008       0
      1803 A120     116      LEU      CD1      CT3             -0.27        12.011       0
      1804 A120     116      LEU      HD11     HA3              0.09         1.008       0
      1805 A120     116      LEU      HD12     HA3              0.09         1.008       0
      1806 A120     116      LEU      HD13     HA3              0.09         1.008       0
      1807 A120     116      LEU      CD2      CT3             -0.27        12.011       0
      1808 A120     116      LEU      HD21     HA3              0.09         1.008       0
      1809 A120     116      LEU      HD22     HA3              0.09         1.008       0
      1810 A120     116      LEU      HD23     HA3              0.09         1.008       0
      1811 A120     116      LEU      C        C                0.51        12.011       0
      1812 A120     116      LEU      O        O               -0.51       15.9994       0
      1813 A120     117      LYS      N        NH1             -0.47        14.007       0
      1814 A120     117      LYS      HN       H                0.31         1.008       0
      1815 A120     117      LYS      CA       CT1              0.07        12.011       0
      1816 A120     117      LYS      HA       HB1              0.09         1.008       0
      1817 A120     117      LYS      CB       CT2             -0.18        12.011       0
      1818 A120     117      LYS      HB1      HA2              0.09         1.008       0
      1819 A120     117      LYS      HB2      HA2              0.09         1.008       0
      1820 A120     117      LYS      CG       CT2             -0.18        12.011       0
      1821 A120     117      LYS      HG1      HA2              0.09         1.008       0
      1822 A120     117      LYS      HG2      HA2              0.09         1.008       0
      1823 A120     117      LYS      CD       CT2             -0.18        12.011       0
      1824 A120     117      LYS      HD1      HA2              0.09         1.008       0
      1825 A120     117      LYS      HD2      HA2              0.09         1.008       0
      1826 A120     117      LYS      CE       CT2              0.21        12.011       0
      1827 A120     117      LYS      HE1      HA2              0.05         1.008       0
      1828 A120     117      LYS      HE2      HA2              0.05         1.008       0
      1829 A120     117      LYS      NZ       NH3              -0.3        14.007       0
      1830 A120     117      LYS      HZ1      HC               0.33         1.008       0
      1831 A120     117      LYS      HZ2      HC               0.33         1.008       0
      1832 A120     117      LYS      HZ3      HC               0.33         1.008       0
      1833 A120     117      LYS      C        C                0.51        12.011       0
      1834 A120     117      LYS      O        O               -0.51       15.9994       0
      1835 A120     118      ASN      N        NH1             -0.47        14.007       0
      1836 A120     118      ASN      HN       H                0.31         1.008       0
      1837 A120     118      ASN      CA       CT1              0.07        12.011       0
      1838 A120     118      ASN      HA       HB1              0.09         1.008       0
      1839 A120     118      ASN      CB       CC321           -0.18        12.011       0
      1840 A120     118      ASN      HB1      HCA2             0.09         1.008       0
      1841 A120     118      ASN      HB2      HCA2             0.09         1.008       0
      1842 A120     118      ASN      CG       CC2O1            0.51        12.011       0
      1843 A120     118      ASN      OD1      OC2D1           -0.51       15.9994       0
      1844 A120     118      ASN      ND2      NC2D1           -0.47        14.007       0
      1845 A120     118      ASN      HD22     HCP1             0.31         1.008       0
      1846 A120     118      ASN      C        C                0.51        12.011       0
      1847 A120     118      ASN      O        O               -0.51       15.9994       0
      1848 A120     119      CYS      N        NH1             -0.47        14.007       0
      1849 A120     119      CYS      HN       H                0.31         1.008       0
      1850 A120     119      CYS      CA       CT1              0.07        12.011       0
      1851 A120     119      CYS      HA       HB1              0.09         1.008       0
      1852 A120     119      CYS      CB       CT2              -0.1        12.011       0
      1853 A120     119      CYS      HB1      HA2              0.09         1.008       0
      1854 A120     119      CYS      HB2      HA2              0.09         1.008       0
      1855 A120     119      CYS      SG       SM              -0.08         32.06       0
      1856 A120     119      CYS      C        C                0.51        12.011       0
      1857 A120     119      CYS      O        O               -0.51       15.9994       0
      1858 A120     120      SER      N        NH1             -0.47        14.007       0
      1859 A120     120      SER      HN       H                0.31         1.008       0
      1860 A120     120      SER      CA       CT1              0.07        12.011       0
      1861 A120     120      SER      HA       HB1              0.09         1.008       0
      1862 A120     120      SER      CB       CT2              0.05        12.011       0
      1863 A120     120      SER      HB1      HA2              0.09         1.008       0
      1864 A120     120      SER      HB2      HA2              0.09         1.008       0
      1865 A120     120      SER      OG       OH1             -0.66       15.9994       0
      1866 A120     120      SER      HG1      H                0.43         1.008       0
      1867 A120     120      SER      C        C                0.51        12.011       0
      1868 A120     120      SER      O        O               -0.51       15.9994       0
      1869 A120     121      PHE      N        NH1             -0.47        14.007       0
      1870 A120     121      PHE      HN       H                0.31         1.008       0
      1871 A120     121      PHE      CA       CT1              0.07        12.011       0
      1872 A120     121      PHE      HA       HB1              0.09         1.008       0
      1873 A120     121      PHE      CB       CT2             -0.18        12.011       0
      1874 A120     121      PHE      HB1      HA2              0.09         1.008       0
      1875 A120     121      PHE      HB2      HA2              0.09         1.008       0
      1876 A120     121      PHE      CG       CA                  0        12.011       0
      1877 A120     121      PHE      CD1      CA             -0.115        12.011       0
      1878 A120     121      PHE      HD1      HP              0.115         1.008       0
      1879 A120     121      PHE      CE1      CA             -0.115        12.011       0
      1880 A120     121      PHE      HE1      HP              0.115         1.008       0
      1881 A120     121      PHE      CZ       CA             -0.115        12.011       0
      1882 A120     121      PHE      HZ       HP              0.115         1.008       0
      1883 A120     121      PHE      CD2      CA             -0.115        12.011       0
      1884 A120     121      PHE      HD2      HP              0.115         1.008       0
      1885 A120     121      PHE      CE2      CA             -0.115        12.011       0
      1886 A120     121      PHE      HE2      HP              0.115         1.008       0
      1887 A120     121      PHE      C        C                0.51        12.011       0
      1888 A120     121      PHE      O        O               -0.51       15.9994       0
      1889 A120     122      ASN      N        NH1             -0.47        14.007       0
      1890 A120     122      ASN      HN       H                0.31         1.008       0
      1891 A120     122      ASN      CA       CT1              0.07        12.011       0
      1892 A120     122      ASN      HA       HB1              0.09         1.008       0
      1893 A120     122      ASN      CB       CC321           -0.18        12.011       0
      1894 A120     122      ASN      HB1      HCA2             0.09         1.008       0
      1895 A120     122      ASN      HB2      HCA2             0.09         1.008       0
      1896 A120     122      ASN      CG       CC2O1            0.51        12.011       0
      1897 A120     122      ASN      OD1      OC2D1           -0.51       15.9994       0
      1898 A120     122      ASN      ND2      NC2D1           -0.47        14.007       0
      1899 A120     122      ASN      HD22     HCP1             0.31         1.008       0
      1900 A120     122      ASN      C        C                0.51        12.011       0
      1901 A120     122      ASN      O        O               -0.51       15.9994       0
      1902 A120     123      MET      N        NH1             -0.47        14.007       0
      1903 A120     123      MET      HN       H                0.31         1.008       0
      1904 A120     123      MET      CA       CT1              0.07        12.011       0
      1905 A120     123      MET      HA       HB1              0.09         1.008       0
      1906 A120     123      MET      CB       CT2             -0.18        12.011       0
      1907 A120     123      MET      HB1      HA2              0.09         1.008       0
      1908 A120     123      MET      HB2      HA2              0.09         1.008       0
      1909 A120     123      MET      CG       CT2             -0.14        12.011       0
      1910 A120     123      MET      HG1      HA2              0.09         1.008       0
      1911 A120     123      MET      HG2      HA2              0.09         1.008       0
      1912 A120     123      MET      SD       S               -0.09         32.06       0
      1913 A120     123      MET      CE       CT3             -0.22        12.011       0
      1914 A120     123      MET      HE1      HA3              0.09         1.008       0
      1915 A120     123      MET      HE2      HA3              0.09         1.008       0
      1916 A120     123      MET      HE3      HA3              0.09         1.008       0
      1917 A120     123      MET      C        C                0.51        12.011       0
      1918 A120     123      MET      O        O               -0.51       15.9994       0
      1919 A120     124      THR      N        NH1             -0.47        14.007       0
      1920 A120     124      THR      HN       H                0.31         1.008       0
      1921 A120     124      THR      CA       CT1              0.07        12.011       0
      1922 A120     124      THR      HA       HB1              0.09         1.008       0
      1923 A120     124      THR      CB       CT1              0.14        12.011       0
      1924 A120     124      THR      HB       HA1              0.09         1.008       0
      1925 A120     124      THR      OG1      OH1             -0.66       15.9994       0
      1926 A120     124      THR      HG1      H                0.43         1.008       0
      1927 A120     124      THR      CG2      CT3             -0.27        12.011       0
      1928 A120     124      THR      HG21     HA3              0.09         1.008       0
      1929 A120     124      THR      HG22     HA3              0.09         1.008       0
      1930 A120     124      THR      HG23     HA3              0.09         1.008       0
      1931 A120     124      THR      C        C                0.51        12.011       0
      1932 A120     124      THR      O        O               -0.51       15.9994       0
      1933 A120     125      THR      N        NH1             -0.47        14.007       0
      1934 A120     125      THR      HN       H                0.31         1.008       0
      1935 A120     125      THR      CA       CT1              0.07        12.011       0
      1936 A120     125      THR      HA       HB1              0.09         1.008       0
      1937 A120     125      THR      CB       CT1              0.14        12.011       0
      1938 A120     125      THR      HB       HA1              0.09         1.008       0
      1939 A120     125      THR      OG1      OH1             -0.66       15.9994       0
      1940 A120     125      THR      HG1      H                0.43         1.008       0
      1941 A120     125      THR      CG2      CT3             -0.27        12.011       0
      1942 A120     125      THR      HG21     HA3              0.09         1.008       0
      1943 A120     125      THR      HG22     HA3              0.09         1.008       0
      1944 A120     125      THR      HG23     HA3              0.09         1.008       0
      1945 A120     125      THR      C        C                0.51        12.011       0
      1946 A120     125      THR      O        O               -0.51       15.9994       0
      1947 A120     126      GLU      N        NH1             -0.47        14.007       0
      1948 A120     126      GLU      HN       H                0.31         1.008       0
      1949 A120     126      GLU      CA       CT1              0.07        12.011       0
      1950 A120     126      GLU      HA       HB1              0.09         1.008       0
      1951 A120     126      GLU      CB       CT2A            -0.18        12.011       0
      1952 A120     126      GLU      HB1      HA2              0.09         1.008       0
      1953 A120     126      GLU      HB2      HA2              0.09         1.008       0
      1954 A120     126      GLU      CG       CT2             -0.28        12.011       0
      1955 A120     126      GLU      HG1      HA2              0.09         1.008       0
      1956 A120     126      GLU      HG2      HA2              0.09         1.008       0
      1957 A120     126      GLU      CD       CC               0.62        12.011       0
      1958 A120     126      GLU      OE1      OC              -0.76       15.9994       0
      1959 A120     126      GLU      OE2      OC              -0.76       15.9994       0
      1960 A120     126      GLU      C        C                0.51        12.011       0
      1961 A120     126      GLU      O        O               -0.51       15.9994       0
      1962 A120     127      LEU      N        NH1             -0.47        14.007       0
      1963 A120     127      LEU      HN       H                0.31         1.008       0
      1964 A120     127      LEU      CA       CT1              0.07        12.011       0
      1965 A120     127      LEU      HA       HB1              0.09         1.008       0
      1966 A120     127      LEU      CB       CT2             -0.18        12.011       0
      1967 A120     127      LEU      HB1      HA2              0.09         1.008       0
      1968 A120     127      LEU      HB2      HA2              0.09         1.008       0
      1969 A120     127      LEU      CG       CT1             -0.09        12.011       0
      1970 A120     127      LEU      HG       HA1              0.09         1.008       0
      1971 A120     127      LEU      CD1      CT3             -0.27        12.011       0
      1972 A120     127      LEU      HD11     HA3              0.09         1.008       0
      1973 A120     127      LEU      HD12     HA3              0.09         1.008       0
      1974 A120     127      LEU      HD13     HA3              0.09         1.008       0
      1975 A120     127      LEU      CD2      CT3             -0.27        12.011       0
      1976 A120     127      LEU      HD21     HA3              0.09         1.008       0
      1977 A120     127      LEU      HD22     HA3              0.09         1.008       0
      1978 A120     127      LEU      HD23     HA3              0.09         1.008       0
      1979 A120     127      LEU      C        C                0.51        12.011       0
      1980 A120     127      LEU      O        O               -0.51       15.9994       0
      1981 A120     128      ARG      N        NH1             -0.47        14.007       0
      1982 A120     128      ARG      HN       H                0.31         1.008       0
      1983 A120     128      ARG      CA       CT1              0.07        12.011       0
      1984 A120     128      ARG      HA       HB1              0.09         1.008       0
      1985 A120     128      ARG      CB       CT2             -0.18        12.011       0
      1986 A120     128      ARG      HB1      HA2              0.09         1.008       0
      1987 A120     128      ARG      HB2      HA2              0.09         1.008       0
      1988 A120     128      ARG      CG       CT2             -0.18        12.011       0
      1989 A120     128      ARG      HG1      HA2              0.09         1.008       0
      1990 A120     128      ARG      HG2      HA2              0.09         1.008       0
      1991 A120     128      ARG      CD       CT2               0.2        12.011       0
      1992 A120     128      ARG      HD1      HA2              0.09         1.008       0
      1993 A120     128      ARG      HD2      HA2              0.09         1.008       0
      1994 A120     128      ARG      NE       NC2              -0.7        14.007       0
      1995 A120     128      ARG      HE       HC               0.44         1.008       0
      1996 A120     128      ARG      CZ       C                0.64        12.011       0
      1997 A120     128      ARG      NH1      NC2              -0.8        14.007       0
      1998 A120     128      ARG      HH11     HC               0.46         1.008       0
      1999 A120     128      ARG      HH12     HC               0.46         1.008       0
      2000 A120     128      ARG      NH2      NC2              -0.8        14.007       0
      2001 A120     128      ARG      HH21     HC               0.46         1.008       0
      2002 A120     128      ARG      HH22     HC               0.46         1.008       0
      2003 A120     128      ARG      C        C                0.51        12.011       0
      2004 A120     128      ARG      O        O               -0.51       15.9994       0
      2005 A120     129      ASP      N        NH1             -0.47        14.007       0
      2006 A120     129      ASP      HN       H                0.31         1.008       0
      2007 A120     129      ASP      CA       CT1              0.07        12.011       0
      2008 A120     129      ASP      HA       HB1              0.09         1.008       0
      2009 A120     129      ASP      CB       CT2A            -0.28        12.011       0
      2010 A120     129      ASP      HB1      HA2              0.09         1.008       0
      2011 A120     129      ASP      HB2      HA2              0.09         1.008       0
      2012 A120     129      ASP      CG       CC               0.62        12.011       0
      2013 A120     129      ASP      OD1      OC              -0.76       15.9994       0
      2014 A120     129      ASP      OD2      OC              -0.76       15.9994       0
      2015 A120     129      ASP      C        C                0.51        12.011       0
      2016 A120     129      ASP      O        O               -0.51       15.9994       0
      2017 A120     130      LYS      N        NH1             -0.47        14.007       0
      2018 A120     130      LYS      HN       H                0.31         1.008       0
      2019 A120     130      LYS      CA       CT1              0.07        12.011       0
      2020 A120     130      LYS      HA       HB1              0.09         1.008       0
      2021 A120     130      LYS      CB       CT2             -0.18        12.011       0
      2022 A120     130      LYS      HB1      HA2              0.09         1.008       0
      2023 A120     130      LYS      HB2      HA2              0.09         1.008       0
      2024 A120     130      LYS      CG       CT2             -0.18        12.011       0
      2025 A120     130      LYS      HG1      HA2              0.09         1.008       0
      2026 A120     130      LYS      HG2      HA2              0.09         1.008       0
      2027 A120     130      LYS      CD       CT2             -0.18        12.011       0
      2028 A120     130      LYS      HD1      HA2              0.09         1.008       0
      2029 A120     130      LYS      HD2      HA2              0.09         1.008       0
      2030 A120     130      LYS      CE       CT2              0.21        12.011       0
      2031 A120     130      LYS      HE1      HA2              0.05         1.008       0
      2032 A120     130      LYS      HE2      HA2              0.05         1.008       0
      2033 A120     130      LYS      NZ       NH3              -0.3        14.007       0
      2034 A120     130      LYS      HZ1      HC               0.33         1.008       0
      2035 A120     130      LYS      HZ2      HC               0.33         1.008       0
      2036 A120     130      LYS      HZ3      HC               0.33         1.008       0
      2037 A120     130      LYS      C        C                0.51        12.011       0
      2038 A120     130      LYS      O        O               -0.51       15.9994       0
      2039 A120     131      LYS      N        NH1             -0.47        14.007       0
      2040 A120     131      LYS      HN       H                0.31         1.008       0
      2041 A120     131      LYS      CA       CT1              0.07        12.011       0
      2042 A120     131      LYS      HA       HB1              0.09         1.008       0
      2043 A120     131      LYS      CB       CT2             -0.18        12.011       0
      2044 A120     131      LYS      HB1      HA2              0.09         1.008       0
      2045 A120     131      LYS      HB2      HA2              0.09         1.008       0
      2046 A120     131      LYS      CG       CT2             -0.18        12.011       0
      2047 A120     131      LYS      HG1      HA2              0.09         1.008       0
      2048 A120     131      LYS      HG2      HA2              0.09         1.008       0
      2049 A120     131      LYS      CD       CT2             -0.18        12.011       0
      2050 A120     131      LYS      HD1      HA2              0.09         1.008       0
      2051 A120     131      LYS      HD2      HA2              0.09         1.008       0
      2052 A120     131      LYS      CE       CT2              0.21        12.011       0
      2053 A120     131      LYS      HE1      HA2              0.05         1.008       0
      2054 A120     131      LYS      HE2      HA2              0.05         1.008       0
      2055 A120     131      LYS      NZ       NH3              -0.3        14.007       0
      2056 A120     131      LYS      HZ1      HC               0.33         1.008       0
      2057 A120     131      LYS      HZ2      HC               0.33         1.008       0
      2058 A120     131      LYS      HZ3      HC               0.33         1.008       0
      2059 A120     131      LYS      C        C                0.51        12.011       0
      2060 A120     131      LYS      O        O               -0.51       15.9994       0
      2061 A120     132      GLN      N        NH1             -0.47        14.007       0
      2062 A120     132      GLN      HN       H                0.31         1.008       0
      2063 A120     132      GLN      CA       CT1              0.07        12.011       0
      2064 A120     132      GLN      HA       HB1              0.09         1.008       0
      2065 A120     132      GLN      CB       CT2             -0.18        12.011       0
      2066 A120     132      GLN      HB1      HA2              0.09         1.008       0
      2067 A120     132      GLN      HB2      HA2              0.09         1.008       0
      2068 A120     132      GLN      CG       CT2             -0.18        12.011       0
      2069 A120     132      GLN      HG1      HA2              0.09         1.008       0
      2070 A120     132      GLN      HG2      HA2              0.09         1.008       0
      2071 A120     132      GLN      CD       CC               0.55        12.011       0
      2072 A120     132      GLN      OE1      O               -0.55       15.9994       0
      2073 A120     132      GLN      NE2      NH2             -0.62        14.007       0
      2074 A120     132      GLN      HE21     H                0.32         1.008       0
      2075 A120     132      GLN      HE22     H                 0.3         1.008       0
      2076 A120     132      GLN      C        C                0.51        12.011       0
      2077 A120     132      GLN      O        O               -0.51       15.9994       0
      2078 A120     133      LYS      N        NH1             -0.47        14.007       0
      2079 A120     133      LYS      HN       H                0.31         1.008       0
      2080 A120     133      LYS      CA       CT1              0.07        12.011       0
      2081 A120     133      LYS      HA       HB1              0.09         1.008       0
      2082 A120     133      LYS      CB       CT2             -0.18        12.011       0
      2083 A120     133      LYS      HB1      HA2              0.09         1.008       0
      2084 A120     133      LYS      HB2      HA2              0.09         1.008       0
      2085 A120     133      LYS      CG       CT2             -0.18        12.011       0
      2086 A120     133      LYS      HG1      HA2              0.09         1.008       0
      2087 A120     133      LYS      HG2      HA2              0.09         1.008       0
      2088 A120     133      LYS      CD       CT2             -0.18        12.011       0
      2089 A120     133      LYS      HD1      HA2              0.09         1.008       0
      2090 A120     133      LYS      HD2      HA2              0.09         1.008       0
      2091 A120     133      LYS      CE       CT2              0.21        12.011       0
      2092 A120     133      LYS      HE1      HA2              0.05         1.008       0
      2093 A120     133      LYS      HE2      HA2              0.05         1.008       0
      2094 A120     133      LYS      NZ       NH3              -0.3        14.007       0
      2095 A120     133      LYS      HZ1      HC               0.33         1.008       0
      2096 A120     133      LYS      HZ2      HC               0.33         1.008       0
      2097 A120     133      LYS      HZ3      HC               0.33         1.008       0
      2098 A120     133      LYS      C        C                0.51        12.011       0
      2099 A120     133      LYS      O        O               -0.51       15.9994       0
      2100 A120     134      VAL      N        NH1             -0.47        14.007       0
      2101 A120     134      VAL      HN       H                0.31         1.008       0
      2102 A120     134      VAL      CA       CT1              0.07        12.011       0
      2103 A120     134      VAL      HA       HB1              0.09         1.008       0
      2104 A120     134      VAL      CB       CT1             -0.09        12.011       0
      2105 A120     134      VAL      HB       HA1              0.09         1.008       0
      2106 A120     134      VAL      CG1      CT3             -0.27        12.011       0
      2107 A120     134      VAL      HG11     HA3              0.09         1.008       0
      2108 A120     134      VAL      HG12     HA3              0.09         1.008       0
      2109 A120     134      VAL      HG13     HA3              0.09         1.008       0
      2110 A120     134      VAL      CG2      CT3             -0.27        12.011       0
      2111 A120     134      VAL      HG21     HA3              0.09         1.008       0
      2112 A120     134      VAL      HG22     HA3              0.09         1.008       0
      2113 A120     134      VAL      HG23     HA3              0.09         1.008       0
      2114 A120     134      VAL      C        C                0.51        12.011       0
      2115 A120     134      VAL      O        O               -0.51       15.9994       0
      2116 A120     135      TYR      N        NH1             -0.47        14.007       0
      2117 A120     135      TYR      HN       H                0.31         1.008       0
      2118 A120     135      TYR      CA       CT1              0.07        12.011       0
      2119 A120     135      TYR      HA       HB1              0.09         1.008       0
      2120 A120     135      TYR      CB       CT2             -0.18        12.011       0
      2121 A120     135      TYR      HB1      HA2              0.09         1.008       0
      2122 A120     135      TYR      HB2      HA2              0.09         1.008       0
      2123 A120     135      TYR      CG       CA                  0        12.011       0
      2124 A120     135      TYR      CD1      CA             -0.115        12.011       0
      2125 A120     135      TYR      HD1      HP              0.115         1.008       0
      2126 A120     135      TYR      CE1      CA             -0.115        12.011       0
      2127 A120     135      TYR      HE1      HP              0.115         1.008       0
      2128 A120     135      TYR      CZ       CA               0.11        12.011       0
      2129 A120     135      TYR      OH       OH1             -0.54       15.9994       0
      2130 A120     135      TYR      HH       H                0.43         1.008       0
      2131 A120     135      TYR      CD2      CA             -0.115        12.011       0
      2132 A120     135      TYR      HD2      HP              0.115         1.008       0
      2133 A120     135      TYR      CE2      CA             -0.115        12.011       0
      2134 A120     135      TYR      HE2      HP              0.115         1.008       0
      2135 A120     135      TYR      C        C                0.51        12.011       0
      2136 A120     135      TYR      O        O               -0.51       15.9994       0
      2137 A120     136      SER      N        NH1             -0.47        14.007       0
      2138 A120     136      SER      HN       H                0.31         1.008       0
      2139 A120     136      SER      CA       CT1              0.07        12.011       0
      2140 A120     136      SER      HA       HB1              0.09         1.008       0
      2141 A120     136      SER      CB       CT2              0.05        12.011       0
      2142 A120     136      SER      HB1      HA2              0.09         1.008       0
      2143 A120     136      SER      HB2      HA2              0.09         1.008       0
      2144 A120     136      SER      OG       OH1             -0.66       15.9994       0
      2145 A120     136      SER      HG1      H                0.43         1.008       0
      2146 A120     136      SER      C        C                0.51        12.011       0
      2147 A120     136      SER      O        O               -0.51       15.9994       0
      2148 A120     137      LEU      N        NH1             -0.47        14.007       0
      2149 A120     137      LEU      HN       H                0.31         1.008       0
      2150 A120     137      LEU      CA       CT1              0.07        12.011       0
      2151 A120     137      LEU      HA       HB1              0.09         1.008       0
      2152 A120     137      LEU      CB       CT2             -0.18        12.011       0
      2153 A120     137      LEU      HB1      HA2              0.09         1.008       0
      2154 A120     137      LEU      HB2      HA2              0.09         1.008       0
      2155 A120     137      LEU      CG       CT1             -0.09        12.011       0
      2156 A120     137      LEU      HG       HA1              0.09         1.008       0
      2157 A120     137      LEU      CD1      CT3             -0.27        12.011       0
      2158 A120     137      LEU      HD11     HA3              0.09         1.008       0
      2159 A120     137      LEU      HD12     HA3              0.09         1.008       0
      2160 A120     137      LEU      HD13     HA3              0.09         1.008       0
      2161 A120     137      LEU      CD2      CT3             -0.27        12.011       0
      2162 A120     137      LEU      HD21     HA3              0.09         1.008       0
      2163 A120     137      LEU      HD22     HA3              0.09         1.008       0
      2164 A120     137      LEU      HD23     HA3              0.09         1.008       0
      2165 A120     137      LEU      C        C                0.51        12.011       0
      2166 A120     137      LEU      O        O               -0.51       15.9994       0
      2167 A120     138      PHE      N        NH1             -0.47        14.007       0
      2168 A120     138      PHE      HN       H                0.31         1.008       0
      2169 A120     138      PHE      CA       CT1              0.07        12.011       0
      2170 A120     138      PHE      HA       HB1              0.09         1.008       0
      2171 A120     138      PHE      CB       CT2             -0.18        12.011       0
      2172 A120     138      PHE      HB1      HA2              0.09         1.008       0
      2173 A120     138      PHE      HB2      HA2              0.09         1.008       0
      2174 A120     138      PHE      CG       CA                  0        12.011       0
      2175 A120     138      PHE      CD1      CA             -0.115        12.011       0
      2176 A120     138      PHE      HD1      HP              0.115         1.008       0
      2177 A120     138      PHE      CE1      CA             -0.115        12.011       0
      2178 A120     138      PHE      HE1      HP              0.115         1.008       0
      2179 A120     138      PHE      CZ       CA             -0.115        12.011       0
      2180 A120     138      PHE      HZ       HP              0.115         1.008       0
      2181 A120     138      PHE      CD2      CA             -0.115        12.011       0
      2182 A120     138      PHE      HD2      HP              0.115         1.008       0
      2183 A120     138      PHE      CE2      CA             -0.115        12.011       0
      2184 A120     138      PHE      HE2      HP              0.115         1.008       0
      2185 A120     138      PHE      C        C                0.51        12.011       0
      2186 A120     138      PHE      O        O               -0.51       15.9994       0
      2187 A120     139      TYR      N        NH1             -0.47        14.007       0
      2188 A120     139      TYR      HN       H                0.31         1.008       0
      2189 A120     139      TYR      CA       CT1              0.07        12.011       0
      2190 A120     139      TYR      HA       HB1              0.09         1.008       0
      2191 A120     139      TYR      CB       CT2             -0.18        12.011       0
      2192 A120     139      TYR      HB1      HA2              0.09         1.008       0
      2193 A120     139      TYR      HB2      HA2              0.09         1.008       0
      2194 A120     139      TYR      CG       CA                  0        12.011       0
      2195 A120     139      TYR      CD1      CA             -0.115        12.011       0
      2196 A120     139      TYR      HD1      HP              0.115         1.008       0
      2197 A120     139      TYR      CE1      CA             -0.115        12.011       0
      2198 A120     139      TYR      HE1      HP              0.115         1.008       0
      2199 A120     139      TYR      CZ       CA               0.11        12.011       0
      2200 A120     139      TYR      OH       OH1             -0.54       15.9994       0
      2201 A120     139      TYR      HH       H                0.43         1.008       0
      2202 A120     139      TYR      CD2      CA             -0.115        12.011       0
      2203 A120     139      TYR      HD2      HP              0.115         1.008       0
      2204 A120     139      TYR      CE2      CA             -0.115        12.011       0
      2205 A120     139      TYR      HE2      HP              0.115         1.008       0
      2206 A120     139      TYR      C        C                0.51        12.011       0
      2207 A120     139      TYR      O        O               -0.51       15.9994       0
      2208 A120     140      ARG      N        NH1             -0.47        14.007       0
      2209 A120     140      ARG      HN       H                0.31         1.008       0
      2210 A120     140      ARG      CA       CT1              0.07        12.011       0
      2211 A120     140      ARG      HA       HB1              0.09         1.008       0
      2212 A120     140      ARG      CB       CT2             -0.18        12.011       0
      2213 A120     140      ARG      HB1      HA2              0.09         1.008       0
      2214 A120     140      ARG      HB2      HA2              0.09         1.008       0
      2215 A120     140      ARG      CG       CT2             -0.18        12.011       0
      2216 A120     140      ARG      HG1      HA2              0.09         1.008       0
      2217 A120     140      ARG      HG2      HA2              0.09         1.008       0
      2218 A120     140      ARG      CD       CT2               0.2        12.011       0
      2219 A120     140      ARG      HD1      HA2              0.09         1.008       0
      2220 A120     140      ARG      HD2      HA2              0.09         1.008       0
      2221 A120     140      ARG      NE       NC2              -0.7        14.007       0
      2222 A120     140      ARG      HE       HC               0.44         1.008       0
      2223 A120     140      ARG      CZ       C                0.64        12.011       0
      2224 A120     140      ARG      NH1      NC2              -0.8        14.007       0
      2225 A120     140      ARG      HH11     HC               0.46         1.008       0
      2226 A120     140      ARG      HH12     HC               0.46         1.008       0
      2227 A120     140      ARG      NH2      NC2              -0.8        14.007       0
      2228 A120     140      ARG      HH21     HC               0.46         1.008       0
      2229 A120     140      ARG      HH22     HC               0.46         1.008       0
      2230 A120     140      ARG      C        C                0.51        12.011       0
      2231 A120     140      ARG      O        O               -0.51       15.9994       0
      2232 A120     141      LEU      N        NH1             -0.47        14.007       0
      2233 A120     141      LEU      HN       H                0.31         1.008       0
      2234 A120     141      LEU      CA       CT1              0.07        12.011       0
      2235 A120     141      LEU      HA       HB1              0.09         1.008       0
      2236 A120     141      LEU      CB       CT2             -0.18        12.011       0
      2237 A120     141      LEU      HB1      HA2              0.09         1.008       0
      2238 A120     141      LEU      HB2      HA2              0.09         1.008       0
      2239 A120     141      LEU      CG       CT1             -0.09        12.011       0
      2240 A120     141      LEU      HG       HA1              0.09         1.008       0
      2241 A120     141      LEU      CD1      CT3             -0.27        12.011       0
      2242 A120     141      LEU      HD11     HA3              0.09         1.008       0
      2243 A120     141      LEU      HD12     HA3              0.09         1.008       0
      2244 A120     141      LEU      HD13     HA3              0.09         1.008       0
      2245 A120     141      LEU      CD2      CT3             -0.27        12.011       0
      2246 A120     141      LEU      HD21     HA3              0.09         1.008       0
      2247 A120     141      LEU      HD22     HA3              0.09         1.008       0
      2248 A120     141      LEU      HD23     HA3              0.09         1.008       0
      2249 A120     141      LEU      C        C                0.51        12.011       0
      2250 A120     141      LEU      O        O               -0.51       15.9994       0
      2251 A120     142      ASP      N        NH1             -0.47        14.007       0
      2252 A120     142      ASP      HN       H                0.31         1.008       0
      2253 A120     142      ASP      CA       CT1              0.07        12.011       0
      2254 A120     142      ASP      HA       HB1              0.09         1.008       0
      2255 A120     142      ASP      CB       CT2A            -0.28        12.011       0
      2256 A120     142      ASP      HB1      HA2              0.09         1.008       0
      2257 A120     142      ASP      HB2      HA2              0.09         1.008       0
      2258 A120     142      ASP      CG       CC               0.62        12.011       0
      2259 A120     142      ASP      OD1      OC              -0.76       15.9994       0
      2260 A120     142      ASP      OD2      OC              -0.76       15.9994       0
      2261 A120     142      ASP      C        C                0.51        12.011       0
      2262 A120     142      ASP      O        O               -0.51       15.9994       0
      2263 A120     143      VAL      N        NH1             -0.47        14.007       0
      2264 A120     143      VAL      HN       H                0.31         1.008       0
      2265 A120     143      VAL      CA       CT1              0.07        12.011       0
      2266 A120     143      VAL      HA       HB1              0.09         1.008       0
      2267 A120     143      VAL      CB       CT1             -0.09        12.011       0
      2268 A120     143      VAL      HB       HA1              0.09         1.008       0
      2269 A120     143      VAL      CG1      CT3             -0.27        12.011       0
      2270 A120     143      VAL      HG11     HA3              0.09         1.008       0
      2271 A120     143      VAL      HG12     HA3              0.09         1.008       0
      2272 A120     143      VAL      HG13     HA3              0.09         1.008       0
      2273 A120     143      VAL      CG2      CT3             -0.27        12.011       0
      2274 A120     143      VAL      HG21     HA3              0.09         1.008       0
      2275 A120     143      VAL      HG22     HA3              0.09         1.008       0
      2276 A120     143      VAL      HG23     HA3              0.09         1.008       0
      2277 A120     143      VAL      C        C                0.51        12.011       0
      2278 A120     143      VAL      O        O               -0.51       15.9994       0
      2279 A120     144      VAL      N        NH1             -0.47        14.007       0
      2280 A120     144      VAL      HN       H                0.31         1.008       0
      2281 A120     144      VAL      CA       CT1              0.07        12.011       0
      2282 A120     144      VAL      HA       HB1              0.09         1.008       0
      2283 A120     144      VAL      CB       CT1             -0.09        12.011       0
      2284 A120     144      VAL      HB       HA1              0.09         1.008       0
      2285 A120     144      VAL      CG1      CT3             -0.27        12.011       0
      2286 A120     144      VAL      HG11     HA3              0.09         1.008       0
      2287 A120     144      VAL      HG12     HA3              0.09         1.008       0
      2288 A120     144      VAL      HG13     HA3              0.09         1.008       0
      2289 A120     144      VAL      CG2      CT3             -0.27        12.011       0
      2290 A120     144      VAL      HG21     HA3              0.09         1.008       0
      2291 A120     144      VAL      HG22     HA3              0.09         1.008       0
      2292 A120     144      VAL      HG23     HA3              0.09         1.008       0
      2293 A120     144      VAL      C        C                0.51        12.011       0
      2294 A120     144      VAL      O        O               -0.51       15.9994       0
      2295 A120     145      GLN      N        NH1             -0.47        14.007       0
      2296 A120     145      GLN      HN       H                0.31         1.008       0
      2297 A120     145      GLN      CA       CT1              0.07        12.011       0
      2298 A120     145      GLN      HA       HB1              0.09         1.008       0
      2299 A120     145      GLN      CB       CT2             -0.18        12.011       0
      2300 A120     145      GLN      HB1      HA2              0.09         1.008       0
      2301 A120     145      GLN      HB2      HA2              0.09         1.008       0
      2302 A120     145      GLN      CG       CT2             -0.18        12.011       0
      2303 A120     145      GLN      HG1      HA2              0.09         1.008       0
      2304 A120     145      GLN      HG2      HA2              0.09         1.008       0
      2305 A120     145      GLN      CD       CC               0.55        12.011       0
      2306 A120     145      GLN      OE1      O               -0.55       15.9994       0
      2307 A120     145      GLN      NE2      NH2             -0.62        14.007       0
      2308 A120     145      GLN      HE21     H                0.32         1.008       0
      2309 A120     145      GLN      HE22     H                 0.3         1.008       0
      2310 A120     145      GLN      C        C                0.51        12.011       0
      2311 A120     145      GLN      O        O               -0.51       15.9994       0
      2312 A120     146      ILE      N        NH1             -0.47        14.007       0
      2313 A120     146      ILE      HN       H                0.31         1.008       0
      2314 A120     146      ILE      CA       CT1              0.07        12.011       0
      2315 A120     146      ILE      HA       HB1              0.09         1.008       0
      2316 A120     146      ILE      CB       CT1             -0.09        12.011       0
      2317 A120     146      ILE      HB       HA1              0.09         1.008       0
      2318 A120     146      ILE      CG2      CT3             -0.27        12.011       0
      2319 A120     146      ILE      HG21     HA3              0.09         1.008       0
      2320 A120     146      ILE      HG22     HA3              0.09         1.008       0
      2321 A120     146      ILE      HG23     HA3              0.09         1.008       0
      2322 A120     146      ILE      CG1      CT2             -0.18        12.011       0
      2323 A120     146      ILE      HG11     HA2              0.09         1.008       0
      2324 A120     146      ILE      HG12     HA2              0.09         1.008       0
      2325 A120     146      ILE      CD       CT3             -0.27        12.011       0
      2326 A120     146      ILE      HD1      HA3              0.09         1.008       0
      2327 A120     146      ILE      HD2      HA3              0.09         1.008       0
      2328 A120     146      ILE      HD3      HA3              0.09         1.008       0
      2329 A120     146      ILE      C        C                0.51        12.011       0
      2330 A120     146      ILE      O        O               -0.51       15.9994       0
      2331 A120     147      ASN      N        NH1             -0.47        14.007       0
      2332 A120     147      ASN      HN       H                0.31         1.008       0
      2333 A120     147      ASN      CA       CT1              0.07        12.011       0
      2334 A120     147      ASN      HA       HB1              0.09         1.008       0
      2335 A120     147      ASN      CB       CT2             -0.18        12.011       0
      2336 A120     147      ASN      HB1      HA2              0.09         1.008       0
      2337 A120     147      ASN      HB2      HA2              0.09         1.008       0
      2338 A120     147      ASN      CG       CC               0.55        12.011       0
      2339 A120     147      ASN      OD1      O               -0.55       15.9994       0
      2340 A120     147      ASN      ND2      NH2             -0.62        14.007       0
      2341 A120     147      ASN      HD21     H                0.32         1.008       0
      2342 A120     147      ASN      HD22     H                 0.3         1.008       0
      2343 A120     147      ASN      C        C                0.51        12.011       0
      2344 A120     147      ASN      O        O               -0.51       15.9994       0
      2345 A120     148      GLU      N        NH1             -0.47        14.007       0
      2346 A120     148      GLU      HN       H                0.31         1.008       0
      2347 A120     148      GLU      CA       CT1              0.07        12.011       0
      2348 A120     148      GLU      HA       HB1              0.09         1.008       0
      2349 A120     148      GLU      CB       CT2A            -0.18        12.011       0
      2350 A120     148      GLU      HB1      HA2              0.09         1.008       0
      2351 A120     148      GLU      HB2      HA2              0.09         1.008       0
      2352 A120     148      GLU      CG       CT2             -0.28        12.011       0
      2353 A120     148      GLU      HG1      HA2              0.09         1.008       0
      2354 A120     148      GLU      HG2      HA2              0.09         1.008       0
      2355 A120     148      GLU      CD       CC               0.62        12.011       0
      2356 A120     148      GLU      OE1      OC              -0.76       15.9994       0
      2357 A120     148      GLU      OE2      OC              -0.76       15.9994       0
      2358 A120     148      GLU      C        C                0.51        12.011       0
      2359 A120     148      GLU      O        O               -0.51       15.9994       0
      2360 A120     149      ASN      N        NH1             -0.47        14.007       0
      2361 A120     149      ASN      HN       H                0.31         1.008       0
      2362 A120     149      ASN      CA       CT1              0.07        12.011       0
      2363 A120     149      ASN      HA       HB1              0.09         1.008       0
      2364 A120     149      ASN      CB       CT2             -0.18        12.011       0
      2365 A120     149      ASN      HB1      HA2              0.09         1.008       0
      2366 A120     149      ASN      HB2      HA2              0.09         1.008       0
      2367 A120     149      ASN      CG       CC               0.55        12.011       0
      2368 A120     149      ASN      OD1      O               -0.55       15.9994       0
      2369 A120     149      ASN      ND2      NH2             -0.62        14.007       0
      2370 A120     149      ASN      HD21     H                0.32         1.008       0
      2371 A120     149      ASN      HD22     H                 0.3         1.008       0
      2372 A120     149      ASN      C        C                0.51        12.011       0
      2373 A120     149      ASN      O        O               -0.51       15.9994       0
      2374 A120     150      GLN      N        NH1             -0.47        14.007       0
      2375 A120     150      GLN      HN       H                0.31         1.008       0
      2376 A120     150      GLN      CA       CT1              0.07        12.011       0
      2377 A120     150      GLN      HA       HB1              0.09         1.008       0
      2378 A120     150      GLN      CB       CT2             -0.18        12.011       0
      2379 A120     150      GLN      HB1      HA2              0.09         1.008       0
      2380 A120     150      GLN      HB2      HA2              0.09         1.008       0
      2381 A120     150      GLN      CG       CT2             -0.18        12.011       0
      2382 A120     150      GLN      HG1      HA2              0.09         1.008       0
      2383 A120     150      GLN      HG2      HA2              0.09         1.008       0
      2384 A120     150      GLN      CD       CC               0.55        12.011       0
      2385 A120     150      GLN      OE1      O               -0.55       15.9994       0
      2386 A120     150      GLN      NE2      NH2             -0.62        14.007       0
      2387 A120     150      GLN      HE21     H                0.32         1.008       0
      2388 A120     150      GLN      HE22     H                 0.3         1.008       0
      2389 A120     150      GLN      C        C                0.51        12.011       0
      2390 A120     150      GLN      O        O               -0.51       15.9994       0
      2391 A120     151      GLY      N        NH1             -0.47        14.007       0
      2392 A120     151      GLY      HN       H                0.31         1.008       0
      2393 A120     151      GLY      CA       CT2             -0.02        12.011       0
      2394 A120     151      GLY      HA1      HB2              0.09         1.008       0
      2395 A120     151      GLY      HA2      HB2              0.09         1.008       0
      2396 A120     151      GLY      C        C                0.51        12.011       0
      2397 A120     151      GLY      O        O               -0.51       15.9994       0
      2398 A120     152      ASN      N        NH1             -0.47        14.007       0
      2399 A120     152      ASN      HN       H                0.31         1.008       0
      2400 A120     152      ASN      CA       CT1              0.07        12.011       0
      2401 A120     152      ASN      HA       HB1              0.09         1.008       0
      2402 A120     152      ASN      CB       CT2             -0.18        12.011       0
      2403 A120     152      ASN      HB1      HA2              0.09         1.008       0
      2404 A120     152      ASN      HB2      HA2              0.09         1.008       0
      2405 A120     152      ASN      CG       CC               0.55        12.011       0
      2406 A120     152      ASN      OD1      O               -0.55       15.9994       0
      2407 A120     152      ASN      ND2      NH2             -0.62        14.007       0
      2408 A120     152      ASN      HD21     H                0.32         1.008       0
      2409 A120     152      ASN      HD22     H                 0.3         1.008       0
      2410 A120     152      ASN      C        C                0.51        12.011       0
      2411 A120     152      ASN      O        O               -0.51       15.9994       0
      2412 A120     153      ARG      N        NH1             -0.47        14.007       0
      2413 A120     153      ARG      HN       H                0.31         1.008       0
      2414 A120     153      ARG      CA       CT1              0.07        12.011       0
      2415 A120     153      ARG      HA       HB1              0.09         1.008       0
      2416 A120     153      ARG      CB       CT2             -0.18        12.011       0
      2417 A120     153      ARG      HB1      HA2              0.09         1.008       0
      2418 A120     153      ARG      HB2      HA2              0.09         1.008       0
      2419 A120     153      ARG      CG       CT2             -0.18        12.011       0
      2420 A120     153      ARG      HG1      HA2              0.09         1.008       0
      2421 A120     153      ARG      HG2      HA2              0.09         1.008       0
      2422 A120     153      ARG      CD       CT2               0.2        12.011       0
      2423 A120     153      ARG      HD1      HA2              0.09         1.008       0
      2424 A120     153      ARG      HD2      HA2              0.09         1.008       0
      2425 A120     153      ARG      NE       NC2              -0.7        14.007       0
      2426 A120     153      ARG      HE       HC               0.44         1.008       0
      2427 A120     153      ARG      CZ       C                0.64        12.011       0
      2428 A120     153      ARG      NH1      NC2              -0.8        14.007       0
      2429 A120     153      ARG      HH11     HC               0.46         1.008       0
      2430 A120     153      ARG      HH12     HC               0.46         1.008       0
      2431 A120     153      ARG      NH2      NC2              -0.8        14.007       0
      2432 A120     153      ARG      HH21     HC               0.46         1.008       0
      2433 A120     153      ARG      HH22     HC               0.46         1.008       0
      2434 A120     153      ARG      C        C                0.51        12.011       0
      2435 A120     153      ARG      O        O               -0.51       15.9994       0
      2436 A120     154      SER      N        NH1             -0.47        14.007       0
      2437 A120     154      SER      HN       H                0.31         1.008       0
      2438 A120     154      SER      CA       CT1              0.07        12.011       0
      2439 A120     154      SER      HA       HB1              0.09         1.008       0
      2440 A120     154      SER      CB       CT2              0.05        12.011       0
      2441 A120     154      SER      HB1      HA2              0.09         1.008       0
      2442 A120     154      SER      HB2      HA2              0.09         1.008       0
      2443 A120     154      SER      OG       OH1             -0.66       15.9994       0
      2444 A120     154      SER      HG1      H                0.43         1.008       0
      2445 A120     154      SER      C        C                0.51        12.011       0
      2446 A120     154      SER      O        O               -0.51       15.9994       0
      2447 A120     155      ASN      N        NH1             -0.47        14.007       0
      2448 A120     155      ASN      HN       H                0.31         1.008       0
      2449 A120     155      ASN      CA       CT1              0.07        12.011       0
      2450 A120     155      ASN      HA       HB1              0.09         1.008       0
      2451 A120     155      ASN      CB       CT2             -0.18        12.011       0
      2452 A120     155      ASN      HB1      HA2              0.09         1.008       0
      2453 A120     155      ASN      HB2      HA2              0.09         1.008       0
      2454 A120     155      ASN      CG       CC               0.55        12.011       0
      2455 A120     155      ASN      OD1      O               -0.55       15.9994       0
      2456 A120     155      ASN      ND2      NH2             -0.62        14.007       0
      2457 A120     155      ASN      HD21     H                0.32         1.008       0
      2458 A120     155      ASN      HD22     H                 0.3         1.008       0
      2459 A120     155      ASN      C        C                0.51        12.011       0
      2460 A120     155      ASN      O        O               -0.51       15.9994       0
      2461 A120     156      ASN      N        NH1             -0.47        14.007       0
      2462 A120     156      ASN      HN       H                0.31         1.008       0
      2463 A120     156      ASN      CA       CT1              0.07        12.011       0
      2464 A120     156      ASN      HA       HB1              0.09         1.008       0
      2465 A120     156      ASN      CB       CT2             -0.18        12.011       0
      2466 A120     156      ASN      HB1      HA2              0.09         1.008       0
      2467 A120     156      ASN      HB2      HA2              0.09         1.008       0
      2468 A120     156      ASN      CG       CC               0.55        12.011       0
      2469 A120     156      ASN      OD1      O               -0.55       15.9994       0
      2470 A120     156      ASN      ND2      NH2             -0.62        14.007       0
      2471 A120     156      ASN      HD21     H                0.32         1.008       0
      2472 A120     156      ASN      HD22     H                 0.3         1.008       0
      2473 A120     156      ASN      C        C                0.51        12.011       0
      2474 A120     156      ASN      O        O               -0.51       15.9994       0
      2475 A120     157      SER      N        NH1             -0.47        14.007       0
      2476 A120     157      SER      HN       H                0.31         1.008       0
      2477 A120     157      SER      CA       CT1              0.07        12.011       0
      2478 A120     157      SER      HA       HB1              0.09         1.008       0
      2479 A120     157      SER      CB       CT2              0.05        12.011       0
      2480 A120     157      SER      HB1      HA2              0.09         1.008       0
      2481 A120     157      SER      HB2      HA2              0.09         1.008       0
      2482 A120     157      SER      OG       OH1             -0.66       15.9994       0
      2483 A120     157      SER      HG1      H                0.43         1.008       0
      2484 A120     157      SER      C        C                0.51        12.011       0
      2485 A120     157      SER      O        O               -0.51       15.9994       0
      2486 A120     158      ASN      N        NH1             -0.47        14.007       0
      2487 A120     158      ASN      HN       H                0.31         1.008       0
      2488 A120     158      ASN      CA       CT1              0.07        12.011       0
      2489 A120     158      ASN      HA       HB1              0.09         1.008       0
      2490 A120     158      ASN      CB       CT2             -0.18        12.011       0
      2491 A120     158      ASN      HB1      HA2              0.09         1.008       0
      2492 A120     158      ASN      HB2      HA2              0.09         1.008       0
      2493 A120     158      ASN      CG       CC               0.55        12.011       0
      2494 A120     158      ASN      OD1      O               -0.55       15.9994       0
      2495 A120     158      ASN      ND2      NH2             -0.62        14.007       0
      2496 A120     158      ASN      HD21     H                0.32         1.008       0
      2497 A120     158      ASN      HD22     H                 0.3         1.008       0
      2498 A120     158      ASN      C        C                0.51        12.011       0
      2499 A120     158      ASN      O        O               -0.51       15.9994       0
      2500 A120     159      LYS      N        NH1             -0.47        14.007       0
      2501 A120     159      LYS      HN       H                0.31         1.008       0
      2502 A120     159      LYS      CA       CT1              0.07        12.011       0
      2503 A120     159      LYS      HA       HB1              0.09         1.008       0
      2504 A120     159      LYS      CB       CT2             -0.18        12.011       0
      2505 A120     159      LYS      HB1      HA2              0.09         1.008       0
      2506 A120     159      LYS      HB2      HA2              0.09         1.008       0
      2507 A120     159      LYS      CG       CT2             -0.18        12.011       0
      2508 A120     159      LYS      HG1      HA2              0.09         1.008       0
      2509 A120     159      LYS      HG2      HA2              0.09         1.008       0
      2510 A120     159      LYS      CD       CT2             -0.18        12.011       0
      2511 A120     159      LYS      HD1      HA2              0.09         1.008       0
      2512 A120     159      LYS      HD2      HA2              0.09         1.008       0
      2513 A120     159      LYS      CE       CT2              0.21        12.011       0
      2514 A120     159      LYS      HE1      HA2              0.05         1.008       0
      2515 A120     159      LYS      HE2      HA2              0.05         1.008       0
      2516 A120     159      LYS      NZ       NH3              -0.3        14.007       0
      2517 A120     159      LYS      HZ1      HC               0.33         1.008       0
      2518 A120     159      LYS      HZ2      HC               0.33         1.008       0
      2519 A120     159      LYS      HZ3      HC               0.33         1.008       0
      2520 A120     159      LYS      C        C                0.51        12.011       0
      2521 A120     159      LYS      O        O               -0.51       15.9994       0
      2522 A120     160      GLU      N        NH1             -0.47        14.007       0
      2523 A120     160      GLU      HN       H                0.31         1.008       0
      2524 A120     160      GLU      CA       CT1              0.07        12.011       0
      2525 A120     160      GLU      HA       HB1              0.09         1.008       0
      2526 A120     160      GLU      CB       CT2A            -0.18        12.011       0
      2527 A120     160      GLU      HB1      HA2              0.09         1.008       0
      2528 A120     160      GLU      HB2      HA2              0.09         1.008       0
      2529 A120     160      GLU      CG       CT2             -0.28        12.011       0
      2530 A120     160      GLU      HG1      HA2              0.09         1.008       0
      2531 A120     160      GLU      HG2      HA2              0.09         1.008       0
      2532 A120     160      GLU      CD       CC               0.62        12.011       0
      2533 A120     160      GLU      OE1      OC              -0.76       15.9994       0
      2534 A120     160      GLU      OE2      OC              -0.76       15.9994       0
      2535 A120     160      GLU      C        C                0.51        12.011       0
      2536 A120     160      GLU      O        O               -0.51       15.9994       0
      2537 A120     161      TYR      N        NH1             -0.47        14.007       0
      2538 A120     161      TYR      HN       H                0.31         1.008       0
      2539 A120     161      TYR      CA       CT1              0.07        12.011       0
      2540 A120     161      TYR      HA       HB1              0.09         1.008       0
      2541 A120     161      TYR      CB       CT2             -0.18        12.011       0
      2542 A120     161      TYR      HB1      HA2              0.09         1.008       0
      2543 A120     161      TYR      HB2      HA2              0.09         1.008       0
      2544 A120     161      TYR      CG       CA                  0        12.011       0
      2545 A120     161      TYR      CD1      CA             -0.115        12.011       0
      2546 A120     161      TYR      HD1      HP              0.115         1.008       0
      2547 A120     161      TYR      CE1      CA             -0.115        12.011       0
      2548 A120     161      TYR      HE1      HP              0.115         1.008       0
      2549 A120     161      TYR      CZ       CA               0.11        12.011       0
      2550 A120     161      TYR      OH       OH1             -0.54       15.9994       0
      2551 A120     161      TYR      HH       H                0.43         1.008       0
      2552 A120     161      TYR      CD2      CA             -0.115        12.011       0
      2553 A120     161      TYR      HD2      HP              0.115         1.008       0
      2554 A120     161      TYR      CE2      CA             -0.115        12.011       0
      2555 A120     161      TYR      HE2      HP              0.115         1.008       0
      2556 A120     161      TYR      C        C                0.51        12.011       0
      2557 A120     161      TYR      O        O               -0.51       15.9994       0
      2558 A120     162      ARG      N        NH1             -0.47        14.007       0
      2559 A120     162      ARG      HN       H                0.31         1.008       0
      2560 A120     162      ARG      CA       CT1              0.07        12.011       0
      2561 A120     162      ARG      HA       HB1              0.09         1.008       0
      2562 A120     162      ARG      CB       CT2             -0.18        12.011       0
      2563 A120     162      ARG      HB1      HA2              0.09         1.008       0
      2564 A120     162      ARG      HB2      HA2              0.09         1.008       0
      2565 A120     162      ARG      CG       CT2             -0.18        12.011       0
      2566 A120     162      ARG      HG1      HA2              0.09         1.008       0
      2567 A120     162      ARG      HG2      HA2              0.09         1.008       0
      2568 A120     162      ARG      CD       CT2               0.2        12.011       0
      2569 A120     162      ARG      HD1      HA2              0.09         1.008       0
      2570 A120     162      ARG      HD2      HA2              0.09         1.008       0
      2571 A120     162      ARG      NE       NC2              -0.7        14.007       0
      2572 A120     162      ARG      HE       HC               0.44         1.008       0
      2573 A120     162      ARG      CZ       C                0.64        12.011       0
      2574 A120     162      ARG      NH1      NC2              -0.8        14.007       0
      2575 A120     162      ARG      HH11     HC               0.46         1.008       0
      2576 A120     162      ARG      HH12     HC               0.46         1.008       0
      2577 A120     162      ARG      NH2      NC2              -0.8        14.007       0
      2578 A120     162      ARG      HH21     HC               0.46         1.008       0
      2579 A120     162      ARG      HH22     HC               0.46         1.008       0
      2580 A120     162      ARG      C        C                0.51        12.011       0
      2581 A120     162      ARG      O        O               -0.51       15.9994       0
      2582 A120     163      LEU      N        NH1             -0.47        14.007       0
      2583 A120     163      LEU      HN       H                0.31         1.008       0
      2584 A120     163      LEU      CA       CT1              0.07        12.011       0
      2585 A120     163      LEU      HA       HB1              0.09         1.008       0
      2586 A120     163      LEU      CB       CT2             -0.18        12.011       0
      2587 A120     163      LEU      HB1      HA2              0.09         1.008       0
      2588 A120     163      LEU      HB2      HA2              0.09         1.008       0
      2589 A120     163      LEU      CG       CT1             -0.09        12.011       0
      2590 A120     163      LEU      HG       HA1              0.09         1.008       0
      2591 A120     163      LEU      CD1      CT3             -0.27        12.011       0
      2592 A120     163      LEU      HD11     HA3              0.09         1.008       0
      2593 A120     163      LEU      HD12     HA3              0.09         1.008       0
      2594 A120     163      LEU      HD13     HA3              0.09         1.008       0
      2595 A120     163      LEU      CD2      CT3             -0.27        12.011       0
      2596 A120     163      LEU      HD21     HA3              0.09         1.008       0
      2597 A120     163      LEU      HD22     HA3              0.09         1.008       0
      2598 A120     163      LEU      HD23     HA3              0.09         1.008       0
      2599 A120     163      LEU      C        C                0.51        12.011       0
      2600 A120     163      LEU      O        O               -0.51       15.9994       0
      2601 A120     164      ILE      N        NH1             -0.47        14.007       0
      2602 A120     164      ILE      HN       H                0.31         1.008       0
      2603 A120     164      ILE      CA       CT1              0.07        12.011       0
      2604 A120     164      ILE      HA       HB1              0.09         1.008       0
      2605 A120     164      ILE      CB       CT1             -0.09        12.011       0
      2606 A120     164      ILE      HB       HA1              0.09         1.008       0
      2607 A120     164      ILE      CG2      CT3             -0.27        12.011       0
      2608 A120     164      ILE      HG21     HA3              0.09         1.008       0
      2609 A120     164      ILE      HG22     HA3              0.09         1.008       0
      2610 A120     164      ILE      HG23     HA3              0.09         1.008       0
      2611 A120     164      ILE      CG1      CT2             -0.18        12.011       0
      2612 A120     164      ILE      HG11     HA2              0.09         1.008       0
      2613 A120     164      ILE      HG12     HA2              0.09         1.008       0
      2614 A120     164      ILE      CD       CT3             -0.27        12.011       0
      2615 A120     164      ILE      HD1      HA3              0.09         1.008       0
      2616 A120     164      ILE      HD2      HA3              0.09         1.008       0
      2617 A120     164      ILE      HD3      HA3              0.09         1.008       0
      2618 A120     164      ILE      C        C                0.51        12.011       0
      2619 A120     164      ILE      O        O               -0.51       15.9994       0
      2620 A120     165      ASN      N        NH1             -0.47        14.007       0
      2621 A120     165      ASN      HN       H                0.31         1.008       0
      2622 A120     165      ASN      CA       CT1              0.07        12.011       0
      2623 A120     165      ASN      HA       HB1              0.09         1.008       0
      2624 A120     165      ASN      CB       CT2             -0.18        12.011       0
      2625 A120     165      ASN      HB1      HA2              0.09         1.008       0
      2626 A120     165      ASN      HB2      HA2              0.09         1.008       0
      2627 A120     165      ASN      CG       CC               0.55        12.011       0
      2628 A120     165      ASN      OD1      O               -0.55       15.9994       0
      2629 A120     165      ASN      ND2      NH2             -0.62        14.007       0
      2630 A120     165      ASN      HD21     H                0.32         1.008       0
      2631 A120     165      ASN      HD22     H                 0.3         1.008       0
      2632 A120     165      ASN      C        C                0.51        12.011       0
      2633 A120     165      ASN      O        O               -0.51       15.9994       0
      2634 A120     166      CYS      N        NH1             -0.47        14.007       0
      2635 A120     166      CYS      HN       H                0.31         1.008       0
      2636 A120     166      CYS      CA       CT1              0.07        12.011       0
      2637 A120     166      CYS      HA       HB1              0.09         1.008       0
      2638 A120     166      CYS      CB       CT2              -0.1        12.011       0
      2639 A120     166      CYS      HB1      HA2              0.09         1.008       0
      2640 A120     166      CYS      HB2      HA2              0.09         1.008       0
      2641 A120     166      CYS      SG       SM              -0.08         32.06       0
      2642 A120     166      CYS      C        C                0.51        12.011       0
      2643 A120     166      CYS      O        O               -0.51       15.9994       0
      2644 A120     167      ASN      N        NH1             -0.47        14.007       0
      2645 A120     167      ASN      HN       H                0.31         1.008       0
      2646 A120     167      ASN      CA       CT1              0.07        12.011       0
      2647 A120     167      ASN      HA       HB1              0.09         1.008       0
      2648 A120     167      ASN      CB       CC321           -0.18        12.011       0
      2649 A120     167      ASN      HB1      HCA2             0.09         1.008       0
      2650 A120     167      ASN      HB2      HCA2             0.09         1.008       0
      2651 A120     167      ASN      CG       CC2O1            0.51        12.011       0
      2652 A120     167      ASN      OD1      OC2D1           -0.51       15.9994       0
      2653 A120     167      ASN      ND2      NC2D1           -0.47        14.007       0
      2654 A120     167      ASN      HD22     HCP1             0.31         1.008       0
      2655 A120     167      ASN      C        C                0.51        12.011       0
      2656 A120     167      ASN      O        O               -0.51       15.9994       0
      2657 A120     168      THR      N        NH1             -0.47        14.007       0
      2658 A120     168      THR      HN       H                0.31         1.008       0
      2659 A120     168      THR      CA       CT1              0.07        12.011       0
      2660 A120     168      THR      HA       HB1              0.09         1.008       0
      2661 A120     168      THR      CB       CT1              0.14        12.011       0
      2662 A120     168      THR      HB       HA1              0.09         1.008       0
      2663 A120     168      THR      OG1      OH1             -0.66       15.9994       0
      2664 A120     168      THR      HG1      H                0.43         1.008       0
      2665 A120     168      THR      CG2      CT3             -0.27        12.011       0
      2666 A120     168      THR      HG21     HA3              0.09         1.008       0
      2667 A120     168      THR      HG22     HA3              0.09         1.008       0
      2668 A120     168      THR      HG23     HA3              0.09         1.008       0
      2669 A120     168      THR      C        C                0.51        12.011       0
      2670 A120     168      THR      O        O               -0.51       15.9994       0
      2671 A120     169      SER      N        NH1             -0.47        14.007       0
      2672 A120     169      SER      HN       H                0.31         1.008       0
      2673 A120     169      SER      CA       CT1              0.07        12.011       0
      2674 A120     169      SER      HA       HB1              0.09         1.008       0
      2675 A120     169      SER      CB       CT2              0.05        12.011       0
      2676 A120     169      SER      HB1      HA2              0.09         1.008       0
      2677 A120     169      SER      HB2      HA2              0.09         1.008       0
      2678 A120     169      SER      OG       OH1             -0.66       15.9994       0
      2679 A120     169      SER      HG1      H                0.43         1.008       0
      2680 A120     169      SER      C        C                0.51        12.011       0
      2681 A120     169      SER      O        O               -0.51       15.9994       0
      2682 A120     170      ALA      N        NH1             -0.47        14.007       0
      2683 A120     170      ALA      HN       H                0.31         1.008       0
      2684 A120     170      ALA      CA       CT1              0.07        12.011       0
      2685 A120     170      ALA      HA       HB1              0.09         1.008       0
      2686 A120     170      ALA      CB       CT3             -0.27        12.011       0
      2687 A120     170      ALA      HB1      HA3              0.09         1.008       0
      2688 A120     170      ALA      HB2      HA3              0.09         1.008       0
      2689 A120     170      ALA      HB3      HA3              0.09         1.008       0
      2690 A120     170      ALA      C        C                0.51        12.011       0
      2691 A120     170      ALA      O        O               -0.51       15.9994       0
      2692 A120     171      ILE      N        NH1             -0.47        14.007       0
      2693 A120     171      ILE      HN       H                0.31         1.008       0
      2694 A120     171      ILE      CA       CT1              0.07        12.011       0
      2695 A120     171      ILE      HA       HB1              0.09         1.008       0
      2696 A120     171      ILE      CB       CT1             -0.09        12.011       0
      2697 A120     171      ILE      HB       HA1              0.09         1.008       0
      2698 A120     171      ILE      CG2      CT3             -0.27        12.011       0
      2699 A120     171      ILE      HG21     HA3              0.09         1.008       0
      2700 A120     171      ILE      HG22     HA3              0.09         1.008       0
      2701 A120     171      ILE      HG23     HA3              0.09         1.008       0
      2702 A120     171      ILE      CG1      CT2             -0.18        12.011       0
      2703 A120     171      ILE      HG11     HA2              0.09         1.008       0
      2704 A120     171      ILE      HG12     HA2              0.09         1.008       0
      2705 A120     171      ILE      CD       CT3             -0.27        12.011       0
      2706 A120     171      ILE      HD1      HA3              0.09         1.008       0
      2707 A120     171      ILE      HD2      HA3              0.09         1.008       0
      2708 A120     171      ILE      HD3      HA3              0.09         1.008       0
      2709 A120     171      ILE      C        C                0.51        12.011       0
      2710 A120     171      ILE      O        O               -0.51       15.9994       0
      2711 A120     172      THR      N        NH1             -0.47        14.007       0
      2712 A120     172      THR      HN       H                0.31         1.008       0
      2713 A120     172      THR      CA       CT1              0.07        12.011       0
      2714 A120     172      THR      HA       HB1              0.09         1.008       0
      2715 A120     172      THR      CB       CT1              0.14        12.011       0
      2716 A120     172      THR      HB       HA1              0.09         1.008       0
      2717 A120     172      THR      OG1      OH1             -0.66       15.9994       0
      2718 A120     172      THR      HG1      H                0.43         1.008       0
      2719 A120     172      THR      CG2      CT3             -0.27        12.011       0
      2720 A120     172      THR      HG21     HA3              0.09         1.008       0
      2721 A120     172      THR      HG22     HA3              0.09         1.008       0
      2722 A120     172      THR      HG23     HA3              0.09         1.008       0
      2723 A120     172      THR      C        C                0.51        12.011       0
      2724 A120     172      THR      O        O               -0.51       15.9994       0
      2725 A120     173      GLN      N        NH1             -0.47        14.007       0
      2726 A120     173      GLN      HN       H                0.31         1.008       0
      2727 A120     173      GLN      CA       CT1              0.07        12.011       0
      2728 A120     173      GLN      HA       HB1              0.09         1.008       0
      2729 A120     173      GLN      CB       CT2             -0.18        12.011       0
      2730 A120     173      GLN      HB1      HA2              0.09         1.008       0
      2731 A120     173      GLN      HB2      HA2              0.09         1.008       0
      2732 A120     173      GLN      CG       CT2             -0.18        12.011       0
      2733 A120     173      GLN      HG1      HA2              0.09         1.008       0
      2734 A120     173      GLN      HG2      HA2              0.09         1.008       0
      2735 A120     173      GLN      CD       CC               0.55        12.011       0
      2736 A120     173      GLN      OE1      O               -0.55       15.9994       0
      2737 A120     173      GLN      NE2      NH2             -0.62        14.007       0
      2738 A120     173      GLN      HE21     H                0.32         1.008       0
      2739 A120     173      GLN      HE22     H                 0.3         1.008       0
      2740 A120     173      GLN      C        C                0.51        12.011       0
      2741 A120     173      GLN      O        O               -0.51       15.9994       0
      2742 A120     174      ALA      N        NH1             -0.47        14.007       0
      2743 A120     174      ALA      HN       H                0.31         1.008       0
      2744 A120     174      ALA      CA       CT1              0.07        12.011       0
      2745 A120     174      ALA      HA       HB1              0.09         1.008       0
      2746 A120     174      ALA      CB       CT3             -0.27        12.011       0
      2747 A120     174      ALA      HB1      HA3              0.09         1.008       0
      2748 A120     174      ALA      HB2      HA3              0.09         1.008       0
      2749 A120     174      ALA      HB3      HA3              0.09         1.008       0
      2750 A120     174      ALA      C        C                0.51        12.011       0
      2751 A120     174      ALA      O        O               -0.51       15.9994       0
      2752 A120     175      CYS      N        NH1             -0.47        14.007       0
      2753 A120     175      CYS      HN       H                0.31         1.008       0
      2754 A120     175      CYS      CA       CT1              0.07        12.011       0
      2755 A120     175      CYS      HA       HB1              0.09         1.008       0
      2756 A120     175      CYS      CB       CT2              -0.1        12.011       0
      2757 A120     175      CYS      HB1      HA2              0.09         1.008       0
      2758 A120     175      CYS      HB2      HA2              0.09         1.008       0
      2759 A120     175      CYS      SG       SM              -0.08         32.06       0
      2760 A120     175      CYS      C        C                0.51        12.011       0
      2761 A120     175      CYS      O        O               -0.51       15.9994       0
      2762 A120     176      PRO      N        N               -0.29        14.007       0
      2763 A120     176      PRO      CD       CP3                 0        12.011       0
      2764 A120     176      PRO      HD1      HA2              0.09         1.008       0
      2765 A120     176      PRO      HD2      HA2              0.09         1.008       0
      2766 A120     176      PRO      CA       CP1              0.02        12.011       0
      2767 A120     176      PRO      HA       HB1              0.09         1.008       0
      2768 A120     176      PRO      CB       CP2             -0.18        12.011       0
      2769 A120     176      PRO      HB1      HA2              0.09         1.008       0
      2770 A120     176      PRO      HB2      HA2              0.09         1.008       0
      2771 A120     176      PRO      CG       CP2             -0.18        12.011       0
      2772 A120     176      PRO      HG1      HA2              0.09         1.008       0
      2773 A120     176      PRO      HG2      HA2              0.09         1.008       0
      2774 A120     176      PRO      C        C                0.51        12.011       0
      2775 A120     176      PRO      O        O               -0.51       15.9994       0
      2776 A120     177      LYS      N        NH1             -0.47        14.007       0
      2777 A120     177      LYS      HN       H                0.31         1.008       0
      2778 A120     177      LYS      CA       CT1              0.07        12.011       0
      2779 A120     177      LYS      HA       HB1              0.09         1.008       0
      2780 A120     177      LYS      CB       CT2             -0.18        12.011       0
      2781 A120     177      LYS      HB1      HA2              0.09         1.008       0
      2782 A120     177      LYS      HB2      HA2              0.09         1.008       0
      2783 A120     177      LYS      CG       CT2             -0.18        12.011       0
      2784 A120     177      LYS      HG1      HA2              0.09         1.008       0
      2785 A120     177      LYS      HG2      HA2              0.09         1.008       0
      2786 A120     177      LYS      CD       CT2             -0.18        12.011       0
      2787 A120     177      LYS      HD1      HA2              0.09         1.008       0
      2788 A120     177      LYS      HD2      HA2              0.09         1.008       0
      2789 A120     177      LYS      CE       CT2              0.21        12.011       0
      2790 A120     177      LYS      HE1      HA2              0.05         1.008       0
      2791 A120     177      LYS      HE2      HA2              0.05         1.008       0
      2792 A120     177      LYS      NZ       NH3              -0.3        14.007       0
      2793 A120     177      LYS      HZ1      HC               0.33         1.008       0
      2794 A120     177      LYS      HZ2      HC               0.33         1.008       0
      2795 A120     177      LYS      HZ3      HC               0.33         1.008       0
      2796 A120     177      LYS      C        C                0.51        12.011       0
      2797 A120     177      LYS      O        O               -0.51       15.9994       0
      2798 A120     178      VAL      N        NH1             -0.47        14.007       0
      2799 A120     178      VAL      HN       H                0.31         1.008       0
      2800 A120     178      VAL      CA       CT1              0.07        12.011       0
      2801 A120     178      VAL      HA       HB1              0.09         1.008       0
      2802 A120     178      VAL      CB       CT1             -0.09        12.011       0
      2803 A120     178      VAL      HB       HA1              0.09         1.008       0
      2804 A120     178      VAL      CG1      CT3             -0.27        12.011       0
      2805 A120     178      VAL      HG11     HA3              0.09         1.008       0
      2806 A120     178      VAL      HG12     HA3              0.09         1.008       0
      2807 A120     178      VAL      HG13     HA3              0.09         1.008       0
      2808 A120     178      VAL      CG2      CT3             -0.27        12.011       0
      2809 A120     178      VAL      HG21     HA3              0.09         1.008       0
      2810 A120     178      VAL      HG22     HA3              0.09         1.008       0
      2811 A120     178      VAL      HG23     HA3              0.09         1.008       0
      2812 A120     178      VAL      C        C                0.51        12.011       0
      2813 A120     178      VAL      O        O               -0.51       15.9994       0
      2814 A120     179      SER      N        NH1             -0.47        14.007       0
      2815 A120     179      SER      HN       H                0.31         1.008       0
      2816 A120     179      SER      CA       CT1              0.07        12.011       0
      2817 A120     179      SER      HA       HB1              0.09         1.008       0
      2818 A120     179      SER      CB       CT2              0.05        12.011       0
      2819 A120     179      SER      HB1      HA2              0.09         1.008       0
      2820 A120     179      SER      HB2      HA2              0.09         1.008       0
      2821 A120     179      SER      OG       OH1             -0.66       15.9994       0
      2822 A120     179      SER      HG1      H                0.43         1.008       0
      2823 A120     179      SER      C        C                0.51        12.011       0
      2824 A120     179      SER      O        O               -0.51       15.9994       0
      2825 A120     180      PHE      N        NH1             -0.47        14.007       0
      2826 A120     180      PHE      HN       H                0.31         1.008       0
      2827 A120     180      PHE      CA       CT1              0.07        12.011       0
      2828 A120     180      PHE      HA       HB1              0.09         1.008       0
      2829 A120     180      PHE      CB       CT2             -0.18        12.011       0
      2830 A120     180      PHE      HB1      HA2              0.09         1.008       0
      2831 A120     180      PHE      HB2      HA2              0.09         1.008       0
      2832 A120     180      PHE      CG       CA                  0        12.011       0
      2833 A120     180      PHE      CD1      CA             -0.115        12.011       0
      2834 A120     180      PHE      HD1      HP              0.115         1.008       0
      2835 A120     180      PHE      CE1      CA             -0.115        12.011       0
      2836 A120     180      PHE      HE1      HP              0.115         1.008       0
      2837 A120     180      PHE      CZ       CA             -0.115        12.011       0
      2838 A120     180      PHE      HZ       HP              0.115         1.008       0
      2839 A120     180      PHE      CD2      CA             -0.115        12.011       0
      2840 A120     180      PHE      HD2      HP              0.115         1.008       0
      2841 A120     180      PHE      CE2      CA             -0.115        12.011       0
      2842 A120     180      PHE      HE2      HP              0.115         1.008       0
      2843 A120     180      PHE      C        C                0.51        12.011       0
      2844 A120     180      PHE      O        O               -0.51       15.9994       0
      2845 A120     181      GLU      N        NH1             -0.47        14.007       0
      2846 A120     181      GLU      HN       H                0.31         1.008       0
      2847 A120     181      GLU      CA       CT1              0.07        12.011       0
      2848 A120     181      GLU      HA       HB1              0.09         1.008       0
      2849 A120     181      GLU      CB       CT2A            -0.18        12.011       0
      2850 A120     181      GLU      HB1      HA2              0.09         1.008       0
      2851 A120     181      GLU      HB2      HA2              0.09         1.008       0
      2852 A120     181      GLU      CG       CT2             -0.28        12.011       0
      2853 A120     181      GLU      HG1      HA2              0.09         1.008       0
      2854 A120     181      GLU      HG2      HA2              0.09         1.008       0
      2855 A120     181      GLU      CD       CC               0.62        12.011       0
      2856 A120     181      GLU      OE1      OC              -0.76       15.9994       0
      2857 A120     181      GLU      OE2      OC              -0.76       15.9994       0
      2858 A120     181      GLU      C        C                0.51        12.011       0
      2859 A120     181      GLU      O        O               -0.51       15.9994       0
      2860 A120     182      PRO      N        N               -0.29        14.007       0
      2861 A120     182      PRO      CD       CP3                 0        12.011       0
      2862 A120     182      PRO      HD1      HA2              0.09         1.008       0
      2863 A120     182      PRO      HD2      HA2              0.09         1.008       0
      2864 A120     182      PRO      CA       CP1              0.02        12.011       0
      2865 A120     182      PRO      HA       HB1              0.09         1.008       0
      2866 A120     182      PRO      CB       CP2             -0.18        12.011       0
      2867 A120     182      PRO      HB1      HA2              0.09         1.008       0
      2868 A120     182      PRO      HB2      HA2              0.09         1.008       0
      2869 A120     182      PRO      CG       CP2             -0.18        12.011       0
      2870 A120     182      PRO      HG1      HA2              0.09         1.008       0
      2871 A120     182      PRO      HG2      HA2              0.09         1.008       0
      2872 A120     182      PRO      C        C                0.51        12.011       0
      2873 A120     182      PRO      O        O               -0.51       15.9994       0
      2874 A120     183      ILE      N        NH1             -0.47        14.007       0
      2875 A120     183      ILE      HN       H                0.31         1.008       0
      2876 A120     183      ILE      CA       CT1              0.07        12.011       0
      2877 A120     183      ILE      HA       HB1              0.09         1.008       0
      2878 A120     183      ILE      CB       CT1             -0.09        12.011       0
      2879 A120     183      ILE      HB       HA1              0.09         1.008       0
      2880 A120     183      ILE      CG2      CT3             -0.27        12.011       0
      2881 A120     183      ILE      HG21     HA3              0.09         1.008       0
      2882 A120     183      ILE      HG22     HA3              0.09         1.008       0
      2883 A120     183      ILE      HG23     HA3              0.09         1.008       0
      2884 A120     183      ILE      CG1      CT2             -0.18        12.011       0
      2885 A120     183      ILE      HG11     HA2              0.09         1.008       0
      2886 A120     183      ILE      HG12     HA2              0.09         1.008       0
      2887 A120     183      ILE      CD       CT3             -0.27        12.011       0
      2888 A120     183      ILE      HD1      HA3              0.09         1.008       0
      2889 A120     183      ILE      HD2      HA3              0.09         1.008       0
      2890 A120     183      ILE      HD3      HA3              0.09         1.008       0
      2891 A120     183      ILE      C        C                0.51        12.011       0
      2892 A120     183      ILE      O        O               -0.51       15.9994       0
      2893 A120     184      PRO      N        N               -0.29        14.007       0
      2894 A120     184      PRO      CD       CP3                 0        12.011       0
      2895 A120     184      PRO      HD1      HA2              0.09         1.008       0
      2896 A120     184      PRO      HD2      HA2              0.09         1.008       0
      2897 A120     184      PRO      CA       CP1              0.02        12.011       0
      2898 A120     184      PRO      HA       HB1              0.09         1.008       0
      2899 A120     184      PRO      CB       CP2             -0.18        12.011       0
      2900 A120     184      PRO      HB1      HA2              0.09         1.008       0
      2901 A120     184      PRO      HB2      HA2              0.09         1.008       0
      2902 A120     184      PRO      CG       CP2             -0.18        12.011       0
      2903 A120     184      PRO      HG1      HA2              0.09         1.008       0
      2904 A120     184      PRO      HG2      HA2              0.09         1.008       0
      2905 A120     184      PRO      C        C                0.51        12.011       0
      2906 A120     184      PRO      O        O               -0.51       15.9994       0
      2907 A120     185      ILE      N        NH1             -0.47        14.007       0
      2908 A120     185      ILE      HN       H                0.31         1.008       0
      2909 A120     185      ILE      CA       CT1              0.07        12.011       0
      2910 A120     185      ILE      HA       HB1              0.09         1.008       0
      2911 A120     185      ILE      CB       CT1             -0.09        12.011       0
      2912 A120     185      ILE      HB       HA1              0.09         1.008       0
      2913 A120     185      ILE      CG2      CT3             -0.27        12.011       0
      2914 A120     185      ILE      HG21     HA3              0.09         1.008       0
      2915 A120     185      ILE      HG22     HA3              0.09         1.008       0
      2916 A120     185      ILE      HG23     HA3              0.09         1.008       0
      2917 A120     185      ILE      CG1      CT2             -0.18        12.011       0
      2918 A120     185      ILE      HG11     HA2              0.09         1.008       0
      2919 A120     185      ILE      HG12     HA2              0.09         1.008       0
      2920 A120     185      ILE      CD       CT3             -0.27        12.011       0
      2921 A120     185      ILE      HD1      HA3              0.09         1.008       0
      2922 A120     185      ILE      HD2      HA3              0.09         1.008       0
      2923 A120     185      ILE      HD3      HA3              0.09         1.008       0
      2924 A120     185      ILE      C        C                0.51        12.011       0
      2925 A120     185      ILE      O        O               -0.51       15.9994       0
      2926 A120     186      HSD      N        NH1             -0.47        14.007       0
      2927 A120     186      HSD      HN       H                0.31         1.008       0
      2928 A120     186      HSD      CA       CT1              0.07        12.011       0
      2929 A120     186      HSD      HA       HB1              0.09         1.008       0
      2930 A120     186      HSD      CB       CT2             -0.09        12.011       0
      2931 A120     186      HSD      HB1      HA2              0.09         1.008       0
      2932 A120     186      HSD      HB2      HA2              0.09         1.008       0
      2933 A120     186      HSD      ND1      NR1             -0.36        14.007       0
      2934 A120     186      HSD      HD1      H                0.32         1.008       0
      2935 A120     186      HSD      CG       CPH1            -0.05        12.011       0
      2936 A120     186      HSD      CE1      CPH2             0.25        12.011       0
      2937 A120     186      HSD      HE1      HR1              0.13         1.008       0
      2938 A120     186      HSD      NE2      NR2              -0.7        14.007       0
      2939 A120     186      HSD      CD2      CPH1             0.22        12.011       0
      2940 A120     186      HSD      HD2      HR3               0.1         1.008       0
      2941 A120     186      HSD      C        C                0.51        12.011       0
      2942 A120     186      HSD      O        O               -0.51       15.9994       0
      2943 A120     187      TYR      N        NH1             -0.47        14.007       0
      2944 A120     187      TYR      HN       H                0.31         1.008       0
      2945 A120     187      TYR      CA       CT1              0.07        12.011       0
      2946 A120     187      TYR      HA       HB1              0.09         1.008       0
      2947 A120     187      TYR      CB       CT2             -0.18        12.011       0
      2948 A120     187      TYR      HB1      HA2              0.09         1.008       0
      2949 A120     187      TYR      HB2      HA2              0.09         1.008       0
      2950 A120     187      TYR      CG       CA                  0        12.011       0
      2951 A120     187      TYR      CD1      CA             -0.115        12.011       0
      2952 A120     187      TYR      HD1      HP              0.115         1.008       0
      2953 A120     187      TYR      CE1      CA             -0.115        12.011       0
      2954 A120     187      TYR      HE1      HP              0.115         1.008       0
      2955 A120     187      TYR      CZ       CA               0.11        12.011       0
      2956 A120     187      TYR      OH       OH1             -0.54       15.9994       0
      2957 A120     187      TYR      HH       H                0.43         1.008       0
      2958 A120     187      TYR      CD2      CA             -0.115        12.011       0
      2959 A120     187      TYR      HD2      HP              0.115         1.008       0
      2960 A120     187      TYR      CE2      CA             -0.115        12.011       0
      2961 A120     187      TYR      HE2      HP              0.115         1.008       0
      2962 A120     187      TYR      C        C                0.51        12.011       0
      2963 A120     187      TYR      O        O               -0.51       15.9994       0
      2964 A120     188      CYS      N        NH1             -0.47        14.007       0
      2965 A120     188      CYS      HN       H                0.31         1.008       0
      2966 A120     188      CYS      CA       CT1              0.07        12.011       0
      2967 A120     188      CYS      HA       HB1              0.09         1.008       0
      2968 A120     188      CYS      CB       CT2              -0.1        12.011       0
      2969 A120     188      CYS      HB1      HA2              0.09         1.008       0
      2970 A120     188      CYS      HB2      HA2              0.09         1.008       0
      2971 A120     188      CYS      SG       SM              -0.08         32.06       0
      2972 A120     188      CYS      C        C                0.51        12.011       0
      2973 A120     188      CYS      O        O               -0.51       15.9994       0
      2974 A120     189      ALA      N        NH1             -0.47        14.007       0
      2975 A120     189      ALA      HN       H                0.31         1.008       0
      2976 A120     189      ALA      CA       CT1              0.07        12.011       0
      2977 A120     189      ALA      HA       HB1              0.09         1.008       0
      2978 A120     189      ALA      CB       CT3             -0.27        12.011       0
      2979 A120     189      ALA      HB1      HA3              0.09         1.008       0
      2980 A120     189      ALA      HB2      HA3              0.09         1.008       0
      2981 A120     189      ALA      HB3      HA3              0.09         1.008       0
      2982 A120     189      ALA      C        C                0.51        12.011       0
      2983 A120     189      ALA      O        O               -0.51       15.9994       0
      2984 A120     190      PRO      N        N               -0.29        14.007       0
      2985 A120     190      PRO      CD       CP3                 0        12.011       0
      2986 A120     190      PRO      HD1      HA2              0.09         1.008       0
      2987 A120     190      PRO      HD2      HA2              0.09         1.008       0
      2988 A120     190      PRO      CA       CP1              0.02        12.011       0
      2989 A120     190      PRO      HA       HB1              0.09         1.008       0
      2990 A120     190      PRO      CB       CP2             -0.18        12.011       0
      2991 A120     190      PRO      HB1      HA2              0.09         1.008       0
      2992 A120     190      PRO      HB2      HA2              0.09         1.008       0
      2993 A120     190      PRO      CG       CP2             -0.18        12.011       0
      2994 A120     190      PRO      HG1      HA2              0.09         1.008       0
      2995 A120     190      PRO      HG2      HA2              0.09         1.008       0
      2996 A120     190      PRO      C        C                0.51        12.011       0
      2997 A120     190      PRO      O        O               -0.51       15.9994       0
      2998 A120     191      ALA      N        NH1             -0.47        14.007       0
      2999 A120     191      ALA      HN       H                0.31         1.008       0
      3000 A120     191      ALA      CA       CT1              0.07        12.011       0
      3001 A120     191      ALA      HA       HB1              0.09         1.008       0
      3002 A120     191      ALA      CB       CT3             -0.27        12.011       0
      3003 A120     191      ALA      HB1      HA3              0.09         1.008       0
      3004 A120     191      ALA      HB2      HA3              0.09         1.008       0
      3005 A120     191      ALA      HB3      HA3              0.09         1.008       0
      3006 A120     191      ALA      C        C                0.51        12.011       0
      3007 A120     191      ALA      O        O               -0.51       15.9994       0
      3008 A120     192      GLY      N        NH1             -0.47        14.007       0
      3009 A120     192      GLY      HN       H                0.31         1.008       0
      3010 A120     192      GLY      CA       CT2             -0.02        12.011       0
      3011 A120     192      GLY      HA1      HB2              0.09         1.008       0
      3012 A120     192      GLY      HA2      HB2              0.09         1.008       0
      3013 A120     192      GLY      C        C                0.51        12.011       0
      3014 A120     192      GLY      O        O               -0.51       15.9994       0
      3015 A120     193      PHE      N        NH1             -0.47        14.007       0
      3016 A120     193      PHE      HN       H                0.31         1.008       0
      3017 A120     193      PHE      CA       CT1              0.07        12.011       0
      3018 A120     193      PHE      HA       HB1              0.09         1.008       0
      3019 A120     193      PHE      CB       CT2             -0.18        12.011       0
      3020 A120     193      PHE      HB1      HA2              0.09         1.008       0
      3021 A120     193      PHE      HB2      HA2              0.09         1.008       0
      3022 A120     193      PHE      CG       CA                  0        12.011       0
      3023 A120     193      PHE      CD1      CA             -0.115        12.011       0
      3024 A120     193      PHE      HD1      HP              0.115         1.008       0
      3025 A120     193      PHE      CE1      CA             -0.115        12.011       0
      3026 A120     193      PHE      HE1      HP              0.115         1.008       0
      3027 A120     193      PHE      CZ       CA             -0.115        12.011       0
      3028 A120     193      PHE      HZ       HP              0.115         1.008       0
      3029 A120     193      PHE      CD2      CA             -0.115        12.011       0
      3030 A120     193      PHE      HD2      HP              0.115         1.008       0
      3031 A120     193      PHE      CE2      CA             -0.115        12.011       0
      3032 A120     193      PHE      HE2      HP              0.115         1.008       0
      3033 A120     193      PHE      C        C                0.51        12.011       0
      3034 A120     193      PHE      O        O               -0.51       15.9994       0
      3035 A120     194      ALA      N        NH1             -0.47        14.007       0
      3036 A120     194      ALA      HN       H                0.31         1.008       0
      3037 A120     194      ALA      CA       CT1              0.07        12.011       0
      3038 A120     194      ALA      HA       HB1              0.09         1.008       0
      3039 A120     194      ALA      CB       CT3             -0.27        12.011       0
      3040 A120     194      ALA      HB1      HA3              0.09         1.008       0
      3041 A120     194      ALA      HB2      HA3              0.09         1.008       0
      3042 A120     194      ALA      HB3      HA3              0.09         1.008       0
      3043 A120     194      ALA      C        C                0.51        12.011       0
      3044 A120     194      ALA      O        O               -0.51       15.9994       0
      3045 A120     195      ILE      N        NH1             -0.47        14.007       0
      3046 A120     195      ILE      HN       H                0.31         1.008       0
      3047 A120     195      ILE      CA       CT1              0.07        12.011       0
      3048 A120     195      ILE      HA       HB1              0.09         1.008       0
      3049 A120     195      ILE      CB       CT1             -0.09        12.011       0
      3050 A120     195      ILE      HB       HA1              0.09         1.008       0
      3051 A120     195      ILE      CG2      CT3             -0.27        12.011       0
      3052 A120     195      ILE      HG21     HA3              0.09         1.008       0
      3053 A120     195      ILE      HG22     HA3              0.09         1.008       0
      3054 A120     195      ILE      HG23     HA3              0.09         1.008       0
      3055 A120     195      ILE      CG1      CT2             -0.18        12.011       0
      3056 A120     195      ILE      HG11     HA2              0.09         1.008       0
      3057 A120     195      ILE      HG12     HA2              0.09         1.008       0
      3058 A120     195      ILE      CD       CT3             -0.27        12.011       0
      3059 A120     195      ILE      HD1      HA3              0.09         1.008       0
      3060 A120     195      ILE      HD2      HA3              0.09         1.008       0
      3061 A120     195      ILE      HD3      HA3              0.09         1.008       0
      3062 A120     195      ILE      C        C                0.51        12.011       0
      3063 A120     195      ILE      O        O               -0.51       15.9994       0
      3064 A120     196      LEU      N        NH1             -0.47        14.007       0
      3065 A120     196      LEU      HN       H                0.31         1.008       0
      3066 A120     196      LEU      CA       CT1              0.07        12.011       0
      3067 A120     196      LEU      HA       HB1              0.09         1.008       0
      3068 A120     196      LEU      CB       CT2             -0.18        12.011       0
      3069 A120     196      LEU      HB1      HA2              0.09         1.008       0
      3070 A120     196      LEU      HB2      HA2              0.09         1.008       0
      3071 A120     196      LEU      CG       CT1             -0.09        12.011       0
      3072 A120     196      LEU      HG       HA1              0.09         1.008       0
      3073 A120     196      LEU      CD1      CT3             -0.27        12.011       0
      3074 A120     196      LEU      HD11     HA3              0.09         1.008       0
      3075 A120     196      LEU      HD12     HA3              0.09         1.008       0
      3076 A120     196      LEU      HD13     HA3              0.09         1.008       0
      3077 A120     196      LEU      CD2      CT3             -0.27        12.011       0
      3078 A120     196      LEU      HD21     HA3              0.09         1.008       0
      3079 A120     196      LEU      HD22     HA3              0.09         1.008       0
      3080 A120     196      LEU      HD23     HA3              0.09         1.008       0
      3081 A120     196      LEU      C        C                0.51        12.011       0
      3082 A120     196      LEU      O        O               -0.51       15.9994       0
      3083 A120     197      LYS      N        NH1             -0.47        14.007       0
      3084 A120     197      LYS      HN       H                0.31         1.008       0
      3085 A120     197      LYS      CA       CT1              0.07        12.011       0
      3086 A120     197      LYS      HA       HB1              0.09         1.008       0
      3087 A120     197      LYS      CB       CT2             -0.18        12.011       0
      3088 A120     197      LYS      HB1      HA2              0.09         1.008       0
      3089 A120     197      LYS      HB2      HA2              0.09         1.008       0
      3090 A120     197      LYS      CG       CT2             -0.18        12.011       0
      3091 A120     197      LYS      HG1      HA2              0.09         1.008       0
      3092 A120     197      LYS      HG2      HA2              0.09         1.008       0
      3093 A120     197      LYS      CD       CT2             -0.18        12.011       0
      3094 A120     197      LYS      HD1      HA2              0.09         1.008       0
      3095 A120     197      LYS      HD2      HA2              0.09         1.008       0
      3096 A120     197      LYS      CE       CT2              0.21        12.011       0
      3097 A120     197      LYS      HE1      HA2              0.05         1.008       0
      3098 A120     197      LYS      HE2      HA2              0.05         1.008       0
      3099 A120     197      LYS      NZ       NH3              -0.3        14.007       0
      3100 A120     197      LYS      HZ1      HC               0.33         1.008       0
      3101 A120     197      LYS      HZ2      HC               0.33         1.008       0
      3102 A120     197      LYS      HZ3      HC               0.33         1.008       0
      3103 A120     197      LYS      C        C                0.51        12.011       0
      3104 A120     197      LYS      O        O               -0.51       15.9994       0
      3105 A120     198      CYS      N        NH1             -0.47        14.007       0
      3106 A120     198      CYS      HN       H                0.31         1.008       0
      3107 A120     198      CYS      CA       CT1              0.07        12.011       0
      3108 A120     198      CYS      HA       HB1              0.09         1.008       0
      3109 A120     198      CYS      CB       CT2              -0.1        12.011       0
      3110 A120     198      CYS      HB1      HA2              0.09         1.008       0
      3111 A120     198      CYS      HB2      HA2              0.09         1.008       0
      3112 A120     198      CYS      SG       SM              -0.08         32.06       0
      3113 A120     198      CYS      C        C                0.51        12.011       0
      3114 A120     198      CYS      O        O               -0.51       15.9994       0
      3115 A120     199      LYS      N        NH1             -0.47        14.007       0
      3116 A120     199      LYS      HN       H                0.31         1.008       0
      3117 A120     199      LYS      CA       CT1              0.07        12.011       0
      3118 A120     199      LYS      HA       HB1              0.09         1.008       0
      3119 A120     199      LYS      CB       CT2             -0.18        12.011       0
      3120 A120     199      LYS      HB1      HA2              0.09         1.008       0
      3121 A120     199      LYS      HB2      HA2              0.09         1.008       0
      3122 A120     199      LYS      CG       CT2             -0.18        12.011       0
      3123 A120     199      LYS      HG1      HA2              0.09         1.008       0
      3124 A120     199      LYS      HG2      HA2              0.09         1.008       0
      3125 A120     199      LYS      CD       CT2             -0.18        12.011       0
      3126 A120     199      LYS      HD1      HA2              0.09         1.008       0
      3127 A120     199      LYS      HD2      HA2              0.09         1.008       0
      3128 A120     199      LYS      CE       CT2              0.21        12.011       0
      3129 A120     199      LYS      HE1      HA2              0.05         1.008       0
      3130 A120     199      LYS      HE2      HA2              0.05         1.008       0
      3131 A120     199      LYS      NZ       NH3              -0.3        14.007       0
      3132 A120     199      LYS      HZ1      HC               0.33         1.008       0
      3133 A120     199      LYS      HZ2      HC               0.33         1.008       0
      3134 A120     199      LYS      HZ3      HC               0.33         1.008       0
      3135 A120     199      LYS      C        C                0.51        12.011       0
      3136 A120     199      LYS      O        O               -0.51       15.9994       0
      3137 A120     200      ASP      N        NH1             -0.47        14.007       0
      3138 A120     200      ASP      HN       H                0.31         1.008       0
      3139 A120     200      ASP      CA       CT1              0.07        12.011       0
      3140 A120     200      ASP      HA       HB1              0.09         1.008       0
      3141 A120     200      ASP      CB       CT2A            -0.28        12.011       0
      3142 A120     200      ASP      HB1      HA2              0.09         1.008       0
      3143 A120     200      ASP      HB2      HA2              0.09         1.008       0
      3144 A120     200      ASP      CG       CC               0.62        12.011       0
      3145 A120     200      ASP      OD1      OC              -0.76       15.9994       0
      3146 A120     200      ASP      OD2      OC              -0.76       15.9994       0
      3147 A120     200      ASP      C        C                0.51        12.011       0
      3148 A120     200      ASP      O        O               -0.51       15.9994       0
      3149 A120     201      LYS      N        NH1             -0.47        14.007       0
      3150 A120     201      LYS      HN       H                0.31         1.008       0
      3151 A120     201      LYS      CA       CT1              0.07        12.011       0
      3152 A120     201      LYS      HA       HB1              0.09         1.008       0
      3153 A120     201      LYS      CB       CT2             -0.18        12.011       0
      3154 A120     201      LYS      HB1      HA2              0.09         1.008       0
      3155 A120     201      LYS      HB2      HA2              0.09         1.008       0
      3156 A120     201      LYS      CG       CT2             -0.18        12.011       0
      3157 A120     201      LYS      HG1      HA2              0.09         1.008       0
      3158 A120     201      LYS      HG2      HA2              0.09         1.008       0
      3159 A120     201      LYS      CD       CT2             -0.18        12.011       0
      3160 A120     201      LYS      HD1      HA2              0.09         1.008       0
      3161 A120     201      LYS      HD2      HA2              0.09         1.008       0
      3162 A120     201      LYS      CE       CT2              0.21        12.011       0
      3163 A120     201      LYS      HE1      HA2              0.05         1.008       0
      3164 A120     201      LYS      HE2      HA2              0.05         1.008       0
      3165 A120     201      LYS      NZ       NH3              -0.3        14.007       0
      3166 A120     201      LYS      HZ1      HC               0.33         1.008       0
      3167 A120     201      LYS      HZ2      HC               0.33         1.008       0
      3168 A120     201      LYS      HZ3      HC               0.33         1.008       0
      3169 A120     201      LYS      C        C                0.51        12.011       0
      3170 A120     201      LYS      O        O               -0.51       15.9994       0
      3171 A120     202      LYS      N        NH1             -0.47        14.007       0
      3172 A120     202      LYS      HN       H                0.31         1.008       0
      3173 A120     202      LYS      CA       CT1              0.07        12.011       0
      3174 A120     202      LYS      HA       HB1              0.09         1.008       0
      3175 A120     202      LYS      CB       CT2             -0.18        12.011       0
      3176 A120     202      LYS      HB1      HA2              0.09         1.008       0
      3177 A120     202      LYS      HB2      HA2              0.09         1.008       0
      3178 A120     202      LYS      CG       CT2             -0.18        12.011       0
      3179 A120     202      LYS      HG1      HA2              0.09         1.008       0
      3180 A120     202      LYS      HG2      HA2              0.09         1.008       0
      3181 A120     202      LYS      CD       CT2             -0.18        12.011       0
      3182 A120     202      LYS      HD1      HA2              0.09         1.008       0
      3183 A120     202      LYS      HD2      HA2              0.09         1.008       0
      3184 A120     202      LYS      CE       CT2              0.21        12.011       0
      3185 A120     202      LYS      HE1      HA2              0.05         1.008       0
      3186 A120     202      LYS      HE2      HA2              0.05         1.008       0
      3187 A120     202      LYS      NZ       NH3              -0.3        14.007       0
      3188 A120     202      LYS      HZ1      HC               0.33         1.008       0
      3189 A120     202      LYS      HZ2      HC               0.33         1.008       0
      3190 A120     202      LYS      HZ3      HC               0.33         1.008       0
      3191 A120     202      LYS      C        C                0.51        12.011       0
      3192 A120     202      LYS      O        O               -0.51       15.9994       0
      3193 A120     203      PHE      N        NH1             -0.47        14.007       0
      3194 A120     203      PHE      HN       H                0.31         1.008       0
      3195 A120     203      PHE      CA       CT1              0.07        12.011       0
      3196 A120     203      PHE      HA       HB1              0.09         1.008       0
      3197 A120     203      PHE      CB       CT2             -0.18        12.011       0
      3198 A120     203      PHE      HB1      HA2              0.09         1.008       0
      3199 A120     203      PHE      HB2      HA2              0.09         1.008       0
      3200 A120     203      PHE      CG       CA                  0        12.011       0
      3201 A120     203      PHE      CD1      CA             -0.115        12.011       0
      3202 A120     203      PHE      HD1      HP              0.115         1.008       0
      3203 A120     203      PHE      CE1      CA             -0.115        12.011       0
      3204 A120     203      PHE      HE1      HP              0.115         1.008       0
      3205 A120     203      PHE      CZ       CA             -0.115        12.011       0
      3206 A120     203      PHE      HZ       HP              0.115         1.008       0
      3207 A120     203      PHE      CD2      CA             -0.115        12.011       0
      3208 A120     203      PHE      HD2      HP              0.115         1.008       0
      3209 A120     203      PHE      CE2      CA             -0.115        12.011       0
      3210 A120     203      PHE      HE2      HP              0.115         1.008       0
      3211 A120     203      PHE      C        C                0.51        12.011       0
      3212 A120     203      PHE      O        O               -0.51       15.9994       0
      3213 A120     204      ASN      N        NH1             -0.47        14.007       0
      3214 A120     204      ASN      HN       H                0.31         1.008       0
      3215 A120     204      ASN      CA       CT1              0.07        12.011       0
      3216 A120     204      ASN      HA       HB1              0.09         1.008       0
      3217 A120     204      ASN      CB       CC321           -0.18        12.011       0
      3218 A120     204      ASN      HB1      HCA2             0.09         1.008       0
      3219 A120     204      ASN      HB2      HCA2             0.09         1.008       0
      3220 A120     204      ASN      CG       CC2O1            0.51        12.011       0
      3221 A120     204      ASN      OD1      OC2D1           -0.51       15.9994       0
      3222 A120     204      ASN      ND2      NC2D1           -0.47        14.007       0
      3223 A120     204      ASN      HD22     HCP1             0.31         1.008       0
      3224 A120     204      ASN      C        C                0.51        12.011       0
      3225 A120     204      ASN      O        O               -0.51       15.9994       0
      3226 A120     205      GLY      N        NH1             -0.47        14.007       0
      3227 A120     205      GLY      HN       H                0.31         1.008       0
      3228 A120     205      GLY      CA       CT2             -0.02        12.011       0
      3229 A120     205      GLY      HA1      HB2              0.09         1.008       0
      3230 A120     205      GLY      HA2      HB2              0.09         1.008       0
      3231 A120     205      GLY      C        C                0.51        12.011       0
      3232 A120     205      GLY      O        O               -0.51       15.9994       0
      3233 A120     206      THR      N        NH1             -0.47        14.007       0
      3234 A120     206      THR      HN       H                0.31         1.008       0
      3235 A120     206      THR      CA       CT1              0.07        12.011       0
      3236 A120     206      THR      HA       HB1              0.09         1.008       0
      3237 A120     206      THR      CB       CT1              0.14        12.011       0
      3238 A120     206      THR      HB       HA1              0.09         1.008       0
      3239 A120     206      THR      OG1      OH1             -0.66       15.9994       0
      3240 A120     206      THR      HG1      H                0.43         1.008       0
      3241 A120     206      THR      CG2      CT3             -0.27        12.011       0
      3242 A120     206      THR      HG21     HA3              0.09         1.008       0
      3243 A120     206      THR      HG22     HA3              0.09         1.008       0
      3244 A120     206      THR      HG23     HA3              0.09         1.008       0
      3245 A120     206      THR      C        C                0.51        12.011       0
      3246 A120     206      THR      O        O               -0.51       15.9994       0
      3247 A120     207      GLY      N        NH1             -0.47        14.007       0
      3248 A120     207      GLY      HN       H                0.31         1.008       0
      3249 A120     207      GLY      CA       CT2             -0.02        12.011       0
      3250 A120     207      GLY      HA1      HB2              0.09         1.008       0
      3251 A120     207      GLY      HA2      HB2              0.09         1.008       0
      3252 A120     207      GLY      C        C                0.51        12.011       0
      3253 A120     207      GLY      O        O               -0.51       15.9994       0
      3254 A120     208      PRO      N        N               -0.29        14.007       0
      3255 A120     208      PRO      CD       CP3                 0        12.011       0
      3256 A120     208      PRO      HD1      HA2              0.09         1.008       0
      3257 A120     208      PRO      HD2      HA2              0.09         1.008       0
      3258 A120     208      PRO      CA       CP1              0.02        12.011       0
      3259 A120     208      PRO      HA       HB1              0.09         1.008       0
      3260 A120     208      PRO      CB       CP2             -0.18        12.011       0
      3261 A120     208      PRO      HB1      HA2              0.09         1.008       0
      3262 A120     208      PRO      HB2      HA2              0.09         1.008       0
      3263 A120     208      PRO      CG       CP2             -0.18        12.011       0
      3264 A120     208      PRO      HG1      HA2              0.09         1.008       0
      3265 A120     208      PRO      HG2      HA2              0.09         1.008       0
      3266 A120     208      PRO      C        C                0.51        12.011       0
      3267 A120     208      PRO      O        O               -0.51       15.9994       0
      3268 A120     209      CYS      N        NH1             -0.47        14.007       0
      3269 A120     209      CYS      HN       H                0.31         1.008       0
      3270 A120     209      CYS      CA       CT1              0.07        12.011       0
      3271 A120     209      CYS      HA       HB1              0.09         1.008       0
      3272 A120     209      CYS      CB       CT2              -0.1        12.011       0
      3273 A120     209      CYS      HB1      HA2              0.09         1.008       0
      3274 A120     209      CYS      HB2      HA2              0.09         1.008       0
      3275 A120     209      CYS      SG       SM              -0.08         32.06       0
      3276 A120     209      CYS      C        C                0.51        12.011       0
      3277 A120     209      CYS      O        O               -0.51       15.9994       0
      3278 A120     210      PRO      N        N               -0.29        14.007       0
      3279 A120     210      PRO      CD       CP3                 0        12.011       0
      3280 A120     210      PRO      HD1      HA2              0.09         1.008       0
      3281 A120     210      PRO      HD2      HA2              0.09         1.008       0
      3282 A120     210      PRO      CA       CP1              0.02        12.011       0
      3283 A120     210      PRO      HA       HB1              0.09         1.008       0
      3284 A120     210      PRO      CB       CP2             -0.18        12.011       0
      3285 A120     210      PRO      HB1      HA2              0.09         1.008       0
      3286 A120     210      PRO      HB2      HA2              0.09         1.008       0
      3287 A120     210      PRO      CG       CP2             -0.18        12.011       0
      3288 A120     210      PRO      HG1      HA2              0.09         1.008       0
      3289 A120     210      PRO      HG2      HA2              0.09         1.008       0
      3290 A120     210      PRO      C        C                0.51        12.011       0
      3291 A120     210      PRO      O        O               -0.51       15.9994       0
      3292 A120     211      SER      N        NH1             -0.47        14.007       0
      3293 A120     211      SER      HN       H                0.31         1.008       0
      3294 A120     211      SER      CA       CT1              0.07        12.011       0
      3295 A120     211      SER      HA       HB1              0.09         1.008       0
      3296 A120     211      SER      CB       CT2              0.05        12.011       0
      3297 A120     211      SER      HB1      HA2              0.09         1.008       0
      3298 A120     211      SER      HB2      HA2              0.09         1.008       0
      3299 A120     211      SER      OG       OH1             -0.66       15.9994       0
      3300 A120     211      SER      HG1      H                0.43         1.008       0
      3301 A120     211      SER      C        C                0.51        12.011       0
      3302 A120     211      SER      O        O               -0.51       15.9994       0
      3303 A120     212      VAL      N        NH1             -0.47        14.007       0
      3304 A120     212      VAL      HN       H                0.31         1.008       0
      3305 A120     212      VAL      CA       CT1              0.07        12.011       0
      3306 A120     212      VAL      HA       HB1              0.09         1.008       0
      3307 A120     212      VAL      CB       CT1             -0.09        12.011       0
      3308 A120     212      VAL      HB       HA1              0.09         1.008       0
      3309 A120     212      VAL      CG1      CT3             -0.27        12.011       0
      3310 A120     212      VAL      HG11     HA3              0.09         1.008       0
      3311 A120     212      VAL      HG12     HA3              0.09         1.008       0
      3312 A120     212      VAL      HG13     HA3              0.09         1.008       0
      3313 A120     212      VAL      CG2      CT3             -0.27        12.011       0
      3314 A120     212      VAL      HG21     HA3              0.09         1.008       0
      3315 A120     212      VAL      HG22     HA3              0.09         1.008       0
      3316 A120     212      VAL      HG23     HA3              0.09         1.008       0
      3317 A120     212      VAL      C        C                0.51        12.011       0
      3318 A120     212      VAL      O        O               -0.51       15.9994       0
      3319 A120     213      SER      N        NH1             -0.47        14.007       0
      3320 A120     213      SER      HN       H                0.31         1.008       0
      3321 A120     213      SER      CA       CT1              0.07        12.011       0
      3322 A120     213      SER      HA       HB1              0.09         1.008       0
      3323 A120     213      SER      CB       CT2              0.05        12.011       0
      3324 A120     213      SER      HB1      HA2              0.09         1.008       0
      3325 A120     213      SER      HB2      HA2              0.09         1.008       0
      3326 A120     213      SER      OG       OH1             -0.66       15.9994       0
      3327 A120     213      SER      HG1      H                0.43         1.008       0
      3328 A120     213      SER      C        C                0.51        12.011       0
      3329 A120     213      SER      O        O               -0.51       15.9994       0
      3330 A120     214      THR      N        NH1             -0.47        14.007       0
      3331 A120     214      THR      HN       H                0.31         1.008       0
      3332 A120     214      THR      CA       CT1              0.07        12.011       0
      3333 A120     214      THR      HA       HB1              0.09         1.008       0
      3334 A120     214      THR      CB       CT1              0.14        12.011       0
      3335 A120     214      THR      HB       HA1              0.09         1.008       0
      3336 A120     214      THR      OG1      OH1             -0.66       15.9994       0
      3337 A120     214      THR      HG1      H                0.43         1.008       0
      3338 A120     214      THR      CG2      CT3             -0.27        12.011       0
      3339 A120     214      THR      HG21     HA3              0.09         1.008       0
      3340 A120     214      THR      HG22     HA3              0.09         1.008       0
      3341 A120     214      THR      HG23     HA3              0.09         1.008       0
      3342 A120     214      THR      C        C                0.51        12.011       0
      3343 A120     214      THR      O        O               -0.51       15.9994       0
      3344 A120     215      VAL      N        NH1             -0.47        14.007       0
      3345 A120     215      VAL      HN       H                0.31         1.008       0
      3346 A120     215      VAL      CA       CT1              0.07        12.011       0
      3347 A120     215      VAL      HA       HB1              0.09         1.008       0
      3348 A120     215      VAL      CB       CT1             -0.09        12.011       0
      3349 A120     215      VAL      HB       HA1              0.09         1.008       0
      3350 A120     215      VAL      CG1      CT3             -0.27        12.011       0
      3351 A120     215      VAL      HG11     HA3              0.09         1.008       0
      3352 A120     215      VAL      HG12     HA3              0.09         1.008       0
      3353 A120     215      VAL      HG13     HA3              0.09         1.008       0
      3354 A120     215      VAL      CG2      CT3             -0.27        12.011       0
      3355 A120     215      VAL      HG21     HA3              0.09         1.008       0
      3356 A120     215      VAL      HG22     HA3              0.09         1.008       0
      3357 A120     215      VAL      HG23     HA3              0.09         1.008       0
      3358 A120     215      VAL      C        C                0.51        12.011       0
      3359 A120     215      VAL      O        O               -0.51       15.9994       0
      3360 A120     216      GLN      N        NH1             -0.47        14.007       0
      3361 A120     216      GLN      HN       H                0.31         1.008       0
      3362 A120     216      GLN      CA       CT1              0.07        12.011       0
      3363 A120     216      GLN      HA       HB1              0.09         1.008       0
      3364 A120     216      GLN      CB       CT2             -0.18        12.011       0
      3365 A120     216      GLN      HB1      HA2              0.09         1.008       0
      3366 A120     216      GLN      HB2      HA2              0.09         1.008       0
      3367 A120     216      GLN      CG       CT2             -0.18        12.011       0
      3368 A120     216      GLN      HG1      HA2              0.09         1.008       0
      3369 A120     216      GLN      HG2      HA2              0.09         1.008       0
      3370 A120     216      GLN      CD       CC               0.55        12.011       0
      3371 A120     216      GLN      OE1      O               -0.55       15.9994       0
      3372 A120     216      GLN      NE2      NH2             -0.62        14.007       0
      3373 A120     216      GLN      HE21     H                0.32         1.008       0
      3374 A120     216      GLN      HE22     H                 0.3         1.008       0
      3375 A120     216      GLN      C        C                0.51        12.011       0
      3376 A120     216      GLN      O        O               -0.51       15.9994       0
      3377 A120     217      CYS      N        NH1             -0.47        14.007       0
      3378 A120     217      CYS      HN       H                0.31         1.008       0
      3379 A120     217      CYS      CA       CT1              0.07        12.011       0
      3380 A120     217      CYS      HA       HB1              0.09         1.008       0
      3381 A120     217      CYS      CB       CT2              -0.1        12.011       0
      3382 A120     217      CYS      HB1      HA2              0.09         1.008       0
      3383 A120     217      CYS      HB2      HA2              0.09         1.008       0
      3384 A120     217      CYS      SG       SM              -0.08         32.06       0
      3385 A120     217      CYS      C        C                0.51        12.011       0
      3386 A120     217      CYS      O        O               -0.51       15.9994       0
      3387 A120     218      THR      N        NH1             -0.47        14.007       0
      3388 A120     218      THR      HN       H                0.31         1.008       0
      3389 A120     218      THR      CA       CT1              0.07        12.011       0
      3390 A120     218      THR      HA       HB1              0.09         1.008       0
      3391 A120     218      THR      CB       CT1              0.14        12.011       0
      3392 A120     218      THR      HB       HA1              0.09         1.008       0
      3393 A120     218      THR      OG1      OH1             -0.66       15.9994       0
      3394 A120     218      THR      HG1      H                0.43         1.008       0
      3395 A120     218      THR      CG2      CT3             -0.27        12.011       0
      3396 A120     218      THR      HG21     HA3              0.09         1.008       0
      3397 A120     218      THR      HG22     HA3              0.09         1.008       0
      3398 A120     218      THR      HG23     HA3              0.09         1.008       0
      3399 A120     218      THR      C        C                0.51        12.011       0
      3400 A120     218      THR      O        O               -0.51       15.9994       0
      3401 A120     219      HSD      N        NH1             -0.47        14.007       0
      3402 A120     219      HSD      HN       H                0.31         1.008       0
      3403 A120     219      HSD      CA       CT1              0.07        12.011       0
      3404 A120     219      HSD      HA       HB1              0.09         1.008       0
      3405 A120     219      HSD      CB       CT2             -0.09        12.011       0
      3406 A120     219      HSD      HB1      HA2              0.09         1.008       0
      3407 A120     219      HSD      HB2      HA2              0.09         1.008       0
      3408 A120     219      HSD      ND1      NR1             -0.36        14.007       0
      3409 A120     219      HSD      HD1      H                0.32         1.008       0
      3410 A120     219      HSD      CG       CPH1            -0.05        12.011       0
      3411 A120     219      HSD      CE1      CPH2             0.25        12.011       0
      3412 A120     219      HSD      HE1      HR1              0.13         1.008       0
      3413 A120     219      HSD      NE2      NR2              -0.7        14.007       0
      3414 A120     219      HSD      CD2      CPH1             0.22        12.011       0
      3415 A120     219      HSD      HD2      HR3               0.1         1.008       0
      3416 A120     219      HSD      C        C                0.51        12.011       0
      3417 A120     219      HSD      O        O               -0.51       15.9994       0
      3418 A120     220      GLY      N        NH1             -0.47        14.007       0
      3419 A120     220      GLY      HN       H                0.31         1.008       0
      3420 A120     220      GLY      CA       CT2             -0.02        12.011       0
      3421 A120     220      GLY      HA1      HB2              0.09         1.008       0
      3422 A120     220      GLY      HA2      HB2              0.09         1.008       0
      3423 A120     220      GLY      C        C                0.51        12.011       0
      3424 A120     220      GLY      O        O               -0.51       15.9994       0
      3425 A120     221      ILE      N        NH1             -0.47        14.007       0
      3426 A120     221      ILE      HN       H                0.31         1.008       0
      3427 A120     221      ILE      CA       CT1              0.07        12.011       0
      3428 A120     221      ILE      HA       HB1              0.09         1.008       0
      3429 A120     221      ILE      CB       CT1             -0.09        12.011       0
      3430 A120     221      ILE      HB       HA1              0.09         1.008       0
      3431 A120     221      ILE      CG2      CT3             -0.27        12.011       0
      3432 A120     221      ILE      HG21     HA3              0.09         1.008       0
      3433 A120     221      ILE      HG22     HA3              0.09         1.008       0
      3434 A120     221      ILE      HG23     HA3              0.09         1.008       0
      3435 A120     221      ILE      CG1      CT2             -0.18        12.011       0
      3436 A120     221      ILE      HG11     HA2              0.09         1.008       0
      3437 A120     221      ILE      HG12     HA2              0.09         1.008       0
      3438 A120     221      ILE      CD       CT3             -0.27        12.011       0
      3439 A120     221      ILE      HD1      HA3              0.09         1.008       0
      3440 A120     221      ILE      HD2      HA3              0.09         1.008       0
      3441 A120     221      ILE      HD3      HA3              0.09         1.008       0
      3442 A120     221      ILE      C        C                0.51        12.011       0
      3443 A120     221      ILE      O        O               -0.51       15.9994       0
      3444 A120     222      LYS      N        NH1             -0.47        14.007       0
      3445 A120     222      LYS      HN       H                0.31         1.008       0
      3446 A120     222      LYS      CA       CT1              0.07        12.011       0
      3447 A120     222      LYS      HA       HB1              0.09         1.008       0
      3448 A120     222      LYS      CB       CT2             -0.18        12.011       0
      3449 A120     222      LYS      HB1      HA2              0.09         1.008       0
      3450 A120     222      LYS      HB2      HA2              0.09         1.008       0
      3451 A120     222      LYS      CG       CT2             -0.18        12.011       0
      3452 A120     222      LYS      HG1      HA2              0.09         1.008       0
      3453 A120     222      LYS      HG2      HA2              0.09         1.008       0
      3454 A120     222      LYS      CD       CT2             -0.18        12.011       0
      3455 A120     222      LYS      HD1      HA2              0.09         1.008       0
      3456 A120     222      LYS      HD2      HA2              0.09         1.008       0
      3457 A120     222      LYS      CE       CT2              0.21        12.011       0
      3458 A120     222      LYS      HE1      HA2              0.05         1.008       0
      3459 A120     222      LYS      HE2      HA2              0.05         1.008       0
      3460 A120     222      LYS      NZ       NH3              -0.3        14.007       0
      3461 A120     222      LYS      HZ1      HC               0.33         1.008       0
      3462 A120     222      LYS      HZ2      HC               0.33         1.008       0
      3463 A120     222      LYS      HZ3      HC               0.33         1.008       0
      3464 A120     222      LYS      C        C                0.51        12.011       0
      3465 A120     222      LYS      O        O               -0.51       15.9994       0
      3466 A120     223      PRO      N        N               -0.29        14.007       0
      3467 A120     223      PRO      CD       CP3                 0        12.011       0
      3468 A120     223      PRO      HD1      HA2              0.09         1.008       0
      3469 A120     223      PRO      HD2      HA2              0.09         1.008       0
      3470 A120     223      PRO      CA       CP1              0.02        12.011       0
      3471 A120     223      PRO      HA       HB1              0.09         1.008       0
      3472 A120     223      PRO      CB       CP2             -0.18        12.011       0
      3473 A120     223      PRO      HB1      HA2              0.09         1.008       0
      3474 A120     223      PRO      HB2      HA2              0.09         1.008       0
      3475 A120     223      PRO      CG       CP2             -0.18        12.011       0
      3476 A120     223      PRO      HG1      HA2              0.09         1.008       0
      3477 A120     223      PRO      HG2      HA2              0.09         1.008       0
      3478 A120     223      PRO      C        C                0.51        12.011       0
      3479 A120     223      PRO      O        O               -0.51       15.9994       0
      3480 A120     224      VAL      N        NH1             -0.47        14.007       0
      3481 A120     224      VAL      HN       H                0.31         1.008       0
      3482 A120     224      VAL      CA       CT1              0.07        12.011       0
      3483 A120     224      VAL      HA       HB1              0.09         1.008       0
      3484 A120     224      VAL      CB       CT1             -0.09        12.011       0
      3485 A120     224      VAL      HB       HA1              0.09         1.008       0
      3486 A120     224      VAL      CG1      CT3             -0.27        12.011       0
      3487 A120     224      VAL      HG11     HA3              0.09         1.008       0
      3488 A120     224      VAL      HG12     HA3              0.09         1.008       0
      3489 A120     224      VAL      HG13     HA3              0.09         1.008       0
      3490 A120     224      VAL      CG2      CT3             -0.27        12.011       0
      3491 A120     224      VAL      HG21     HA3              0.09         1.008       0
      3492 A120     224      VAL      HG22     HA3              0.09         1.008       0
      3493 A120     224      VAL      HG23     HA3              0.09         1.008       0
      3494 A120     224      VAL      C        C                0.51        12.011       0
      3495 A120     224      VAL      O        O               -0.51       15.9994       0
      3496 A120     225      VAL      N        NH1             -0.47        14.007       0
      3497 A120     225      VAL      HN       H                0.31         1.008       0
      3498 A120     225      VAL      CA       CT1              0.07        12.011       0
      3499 A120     225      VAL      HA       HB1              0.09         1.008       0
      3500 A120     225      VAL      CB       CT1             -0.09        12.011       0
      3501 A120     225      VAL      HB       HA1              0.09         1.008       0
      3502 A120     225      VAL      CG1      CT3             -0.27        12.011       0
      3503 A120     225      VAL      HG11     HA3              0.09         1.008       0
      3504 A120     225      VAL      HG12     HA3              0.09         1.008       0
      3505 A120     225      VAL      HG13     HA3              0.09         1.008       0
      3506 A120     225      VAL      CG2      CT3             -0.27        12.011       0
      3507 A120     225      VAL      HG21     HA3              0.09         1.008       0
      3508 A120     225      VAL      HG22     HA3              0.09         1.008       0
      3509 A120     225      VAL      HG23     HA3              0.09         1.008       0
      3510 A120     225      VAL      C        C                0.51        12.011       0
      3511 A120     225      VAL      O        O               -0.51       15.9994       0
      3512 A120     226      SER      N        NH1             -0.47        14.007       0
      3513 A120     226      SER      HN       H                0.31         1.008       0
      3514 A120     226      SER      CA       CT1              0.07        12.011       0
      3515 A120     226      SER      HA       HB1              0.09         1.008       0
      3516 A120     226      SER      CB       CT2              0.05        12.011       0
      3517 A120     226      SER      HB1      HA2              0.09         1.008       0
      3518 A120     226      SER      HB2      HA2              0.09         1.008       0
      3519 A120     226      SER      OG       OH1             -0.66       15.9994       0
      3520 A120     226      SER      HG1      H                0.43         1.008       0
      3521 A120     226      SER      C        C                0.51        12.011       0
      3522 A120     226      SER      O        O               -0.51       15.9994       0
      3523 A120     227      THR      N        NH1             -0.47        14.007       0
      3524 A120     227      THR      HN       H                0.31         1.008       0
      3525 A120     227      THR      CA       CT1              0.07        12.011       0
      3526 A120     227      THR      HA       HB1              0.09         1.008       0
      3527 A120     227      THR      CB       CT1              0.14        12.011       0
      3528 A120     227      THR      HB       HA1              0.09         1.008       0
      3529 A120     227      THR      OG1      OH1             -0.66       15.9994       0
      3530 A120     227      THR      HG1      H                0.43         1.008       0
      3531 A120     227      THR      CG2      CT3             -0.27        12.011       0
      3532 A120     227      THR      HG21     HA3              0.09         1.008       0
      3533 A120     227      THR      HG22     HA3              0.09         1.008       0
      3534 A120     227      THR      HG23     HA3              0.09         1.008       0
      3535 A120     227      THR      C        C                0.51        12.011       0
      3536 A120     227      THR      O        O               -0.51       15.9994       0
      3537 A120     228      GLN      N        NH1             -0.47        14.007       0
      3538 A120     228      GLN      HN       H                0.31         1.008       0
      3539 A120     228      GLN      CA       CT1              0.07        12.011       0
      3540 A120     228      GLN      HA       HB1              0.09         1.008       0
      3541 A120     228      GLN      CB       CT2             -0.18        12.011       0
      3542 A120     228      GLN      HB1      HA2              0.09         1.008       0
      3543 A120     228      GLN      HB2      HA2              0.09         1.008       0
      3544 A120     228      GLN      CG       CT2             -0.18        12.011       0
      3545 A120     228      GLN      HG1      HA2              0.09         1.008       0
      3546 A120     228      GLN      HG2      HA2              0.09         1.008       0
      3547 A120     228      GLN      CD       CC               0.55        12.011       0
      3548 A120     228      GLN      OE1      O               -0.55       15.9994       0
      3549 A120     228      GLN      NE2      NH2             -0.62        14.007       0
      3550 A120     228      GLN      HE21     H                0.32         1.008       0
      3551 A120     228      GLN      HE22     H                 0.3         1.008       0
      3552 A120     228      GLN      C        C                0.51        12.011       0
      3553 A120     228      GLN      O        O               -0.51       15.9994       0
      3554 A120     229      LEU      N        NH1             -0.47        14.007       0
      3555 A120     229      LEU      HN       H                0.31         1.008       0
      3556 A120     229      LEU      CA       CT1              0.07        12.011       0
      3557 A120     229      LEU      HA       HB1              0.09         1.008       0
      3558 A120     229      LEU      CB       CT2             -0.18        12.011       0
      3559 A120     229      LEU      HB1      HA2              0.09         1.008       0
      3560 A120     229      LEU      HB2      HA2              0.09         1.008       0
      3561 A120     229      LEU      CG       CT1             -0.09        12.011       0
      3562 A120     229      LEU      HG       HA1              0.09         1.008       0
      3563 A120     229      LEU      CD1      CT3             -0.27        12.011       0
      3564 A120     229      LEU      HD11     HA3              0.09         1.008       0
      3565 A120     229      LEU      HD12     HA3              0.09         1.008       0
      3566 A120     229      LEU      HD13     HA3              0.09         1.008       0
      3567 A120     229      LEU      CD2      CT3             -0.27        12.011       0
      3568 A120     229      LEU      HD21     HA3              0.09         1.008       0
      3569 A120     229      LEU      HD22     HA3              0.09         1.008       0
      3570 A120     229      LEU      HD23     HA3              0.09         1.008       0
      3571 A120     229      LEU      C        C                0.51        12.011       0
      3572 A120     229      LEU      O        O               -0.51       15.9994       0
      3573 A120     230      LEU      N        NH1             -0.47        14.007       0
      3574 A120     230      LEU      HN       H                0.31         1.008       0
      3575 A120     230      LEU      CA       CT1              0.07        12.011       0
      3576 A120     230      LEU      HA       HB1              0.09         1.008       0
      3577 A120     230      LEU      CB       CT2             -0.18        12.011       0
      3578 A120     230      LEU      HB1      HA2              0.09         1.008       0
      3579 A120     230      LEU      HB2      HA2              0.09         1.008       0
      3580 A120     230      LEU      CG       CT1             -0.09        12.011       0
      3581 A120     230      LEU      HG       HA1              0.09         1.008       0
      3582 A120     230      LEU      CD1      CT3             -0.27        12.011       0
      3583 A120     230      LEU      HD11     HA3              0.09         1.008       0
      3584 A120     230      LEU      HD12     HA3              0.09         1.008       0
      3585 A120     230      LEU      HD13     HA3              0.09         1.008       0
      3586 A120     230      LEU      CD2      CT3             -0.27        12.011       0
      3587 A120     230      LEU      HD21     HA3              0.09         1.008       0
      3588 A120     230      LEU      HD22     HA3              0.09         1.008       0
      3589 A120     230      LEU      HD23     HA3              0.09         1.008       0
      3590 A120     230      LEU      C        C                0.51        12.011       0
      3591 A120     230      LEU      O        O               -0.51       15.9994       0
      3592 A120     231      LEU      N        NH1             -0.47        14.007       0
      3593 A120     231      LEU      HN       H                0.31         1.008       0
      3594 A120     231      LEU      CA       CT1              0.07        12.011       0
      3595 A120     231      LEU      HA       HB1              0.09         1.008       0
      3596 A120     231      LEU      CB       CT2             -0.18        12.011       0
      3597 A120     231      LEU      HB1      HA2              0.09         1.008       0
      3598 A120     231      LEU      HB2      HA2              0.09         1.008       0
      3599 A120     231      LEU      CG       CT1             -0.09        12.011       0
      3600 A120     231      LEU      HG       HA1              0.09         1.008       0
      3601 A120     231      LEU      CD1      CT3             -0.27        12.011       0
      3602 A120     231      LEU      HD11     HA3              0.09         1.008       0
      3603 A120     231      LEU      HD12     HA3              0.09         1.008       0
      3604 A120     231      LEU      HD13     HA3              0.09         1.008       0
      3605 A120     231      LEU      CD2      CT3             -0.27        12.011       0
      3606 A120     231      LEU      HD21     HA3              0.09         1.008       0
      3607 A120     231      LEU      HD22     HA3              0.09         1.008       0
      3608 A120     231      LEU      HD23     HA3              0.09         1.008       0
      3609 A120     231      LEU      C        C                0.51        12.011       0
      3610 A120     231      LEU      O        O               -0.51       15.9994       0
      3611 A120     232      ASN      N        NH1             -0.47        14.007       0
      3612 A120     232      ASN      HN       H                0.31         1.008       0
      3613 A120     232      ASN      CA       CT1              0.07        12.011       0
      3614 A120     232      ASN      HA       HB1              0.09         1.008       0
      3615 A120     232      ASN      CB       CC321           -0.18        12.011       0
      3616 A120     232      ASN      HB1      HCA2             0.09         1.008       0
      3617 A120     232      ASN      HB2      HCA2             0.09         1.008       0
      3618 A120     232      ASN      CG       CC2O1            0.51        12.011       0
      3619 A120     232      ASN      OD1      OC2D1           -0.51       15.9994       0
      3620 A120     232      ASN      ND2      NC2D1           -0.47        14.007       0
      3621 A120     232      ASN      HD22     HCP1             0.31         1.008       0
      3622 A120     232      ASN      C        C                0.51        12.011       0
      3623 A120     232      ASN      O        O               -0.51       15.9994       0
      3624 A120     233      GLY      N        NH1             -0.47        14.007       0
      3625 A120     233      GLY      HN       H                0.31         1.008       0
      3626 A120     233      GLY      CA       CT2             -0.02        12.011       0
      3627 A120     233      GLY      HA1      HB2              0.09         1.008       0
      3628 A120     233      GLY      HA2      HB2              0.09         1.008       0
      3629 A120     233      GLY      C        C                0.51        12.011       0
      3630 A120     233      GLY      O        O               -0.51       15.9994       0
      3631 A120     234      SER      N        NH1             -0.47        14.007       0
      3632 A120     234      SER      HN       H                0.31         1.008       0
      3633 A120     234      SER      CA       CT1              0.07        12.011       0
      3634 A120     234      SER      HA       HB1              0.09         1.008       0
      3635 A120     234      SER      CB       CT2              0.05        12.011       0
      3636 A120     234      SER      HB1      HA2              0.09         1.008       0
      3637 A120     234      SER      HB2      HA2              0.09         1.008       0
      3638 A120     234      SER      OG       OH1             -0.66       15.9994       0
      3639 A120     234      SER      HG1      H                0.43         1.008       0
      3640 A120     234      SER      C        C                0.51        12.011       0
      3641 A120     234      SER      O        O               -0.51       15.9994       0
      3642 A120     235      LEU      N        NH1             -0.47        14.007       0
      3643 A120     235      LEU      HN       H                0.31         1.008       0
      3644 A120     235      LEU      CA       CT1              0.07        12.011       0
      3645 A120     235      LEU      HA       HB1              0.09         1.008       0
      3646 A120     235      LEU      CB       CT2             -0.18        12.011       0
      3647 A120     235      LEU      HB1      HA2              0.09         1.008       0
      3648 A120     235      LEU      HB2      HA2              0.09         1.008       0
      3649 A120     235      LEU      CG       CT1             -0.09        12.011       0
      3650 A120     235      LEU      HG       HA1              0.09         1.008       0
      3651 A120     235      LEU      CD1      CT3             -0.27        12.011       0
      3652 A120     235      LEU      HD11     HA3              0.09         1.008       0
      3653 A120     235      LEU      HD12     HA3              0.09         1.008       0
      3654 A120     235      LEU      HD13     HA3              0.09         1.008       0
      3655 A120     235      LEU      CD2      CT3             -0.27        12.011       0
      3656 A120     235      LEU      HD21     HA3              0.09         1.008       0
      3657 A120     235      LEU      HD22     HA3              0.09         1.008       0
      3658 A120     235      LEU      HD23     HA3              0.09         1.008       0
      3659 A120     235      LEU      C        C                0.51        12.011       0
      3660 A120     235      LEU      O        O               -0.51       15.9994       0
      3661 A120     236      ALA      N        NH1             -0.47        14.007       0
      3662 A120     236      ALA      HN       H                0.31         1.008       0
      3663 A120     236      ALA      CA       CT1              0.07        12.011       0
      3664 A120     236      ALA      HA       HB1              0.09         1.008       0
      3665 A120     236      ALA      CB       CT3             -0.27        12.011       0
      3666 A120     236      ALA      HB1      HA3              0.09         1.008       0
      3667 A120     236      ALA      HB2      HA3              0.09         1.008       0
      3668 A120     236      ALA      HB3      HA3              0.09         1.008       0
      3669 A120     236      ALA      C        C                0.51        12.011       0
      3670 A120     236      ALA      O        O               -0.51       15.9994       0
      3671 A120     237      GLU      N        NH1             -0.47        14.007       0
      3672 A120     237      GLU      HN       H                0.31         1.008       0
      3673 A120     237      GLU      CA       CT1              0.07        12.011       0
      3674 A120     237      GLU      HA       HB1              0.09         1.008       0
      3675 A120     237      GLU      CB       CT2A            -0.18        12.011       0
      3676 A120     237      GLU      HB1      HA2              0.09         1.008       0
      3677 A120     237      GLU      HB2      HA2              0.09         1.008       0
      3678 A120     237      GLU      CG       CT2             -0.28        12.011       0
      3679 A120     237      GLU      HG1      HA2              0.09         1.008       0
      3680 A120     237      GLU      HG2      HA2              0.09         1.008       0
      3681 A120     237      GLU      CD       CC               0.62        12.011       0
      3682 A120     237      GLU      OE1      OC              -0.76       15.9994       0
      3683 A120     237      GLU      OE2      OC              -0.76       15.9994       0
      3684 A120     237      GLU      C        C                0.51        12.011       0
      3685 A120     237      GLU      O        O               -0.51       15.9994       0
      3686 A120     238      GLU      N        NH1             -0.47        14.007       0
      3687 A120     238      GLU      HN       H                0.31         1.008       0
      3688 A120     238      GLU      CA       CT1              0.07        12.011       0
      3689 A120     238      GLU      HA       HB1              0.09         1.008       0
      3690 A120     238      GLU      CB       CT2A            -0.18        12.011       0
      3691 A120     238      GLU      HB1      HA2              0.09         1.008       0
      3692 A120     238      GLU      HB2      HA2              0.09         1.008       0
      3693 A120     238      GLU      CG       CT2             -0.28        12.011       0
      3694 A120     238      GLU      HG1      HA2              0.09         1.008       0
      3695 A120     238      GLU      HG2      HA2              0.09         1.008       0
      3696 A120     238      GLU      CD       CC               0.62        12.011       0
      3697 A120     238      GLU      OE1      OC              -0.76       15.9994       0
      3698 A120     238      GLU      OE2      OC              -0.76       15.9994       0
      3699 A120     238      GLU      C        C                0.51        12.011       0
      3700 A120     238      GLU      O        O               -0.51       15.9994       0
      3701 A120     239      GLU      N        NH1             -0.47        14.007       0
      3702 A120     239      GLU      HN       H                0.31         1.008       0
      3703 A120     239      GLU      CA       CT1              0.07        12.011       0
      3704 A120     239      GLU      HA       HB1              0.09         1.008       0
      3705 A120     239      GLU      CB       CT2A            -0.18        12.011       0
      3706 A120     239      GLU      HB1      HA2              0.09         1.008       0
      3707 A120     239      GLU      HB2      HA2              0.09         1.008       0
      3708 A120     239      GLU      CG       CT2             -0.28        12.011       0
      3709 A120     239      GLU      HG1      HA2              0.09         1.008       0
      3710 A120     239      GLU      HG2      HA2              0.09         1.008       0
      3711 A120     239      GLU      CD       CC               0.62        12.011       0
      3712 A120     239      GLU      OE1      OC              -0.76       15.9994       0
      3713 A120     239      GLU      OE2      OC              -0.76       15.9994       0
      3714 A120     239      GLU      C        C                0.51        12.011       0
      3715 A120     239      GLU      O        O               -0.51       15.9994       0
      3716 A120     240      VAL      N        NH1             -0.47        14.007       0
      3717 A120     240      VAL      HN       H                0.31         1.008       0
      3718 A120     240      VAL      CA       CT1              0.07        12.011       0
      3719 A120     240      VAL      HA       HB1              0.09         1.008       0
      3720 A120     240      VAL      CB       CT1             -0.09        12.011       0
      3721 A120     240      VAL      HB       HA1              0.09         1.008       0
      3722 A120     240      VAL      CG1      CT3             -0.27        12.011       0
      3723 A120     240      VAL      HG11     HA3              0.09         1.008       0
      3724 A120     240      VAL      HG12     HA3              0.09         1.008       0
      3725 A120     240      VAL      HG13     HA3              0.09         1.008       0
      3726 A120     240      VAL      CG2      CT3             -0.27        12.011       0
      3727 A120     240      VAL      HG21     HA3              0.09         1.008       0
      3728 A120     240      VAL      HG22     HA3              0.09         1.008       0
      3729 A120     240      VAL      HG23     HA3              0.09         1.008       0
      3730 A120     240      VAL      C        C                0.51        12.011       0
      3731 A120     240      VAL      O        O               -0.51       15.9994       0
      3732 A120     241      MET      N        NH1             -0.47        14.007       0
      3733 A120     241      MET      HN       H                0.31         1.008       0
      3734 A120     241      MET      CA       CT1              0.07        12.011       0
      3735 A120     241      MET      HA       HB1              0.09         1.008       0
      3736 A120     241      MET      CB       CT2             -0.18        12.011       0
      3737 A120     241      MET      HB1      HA2              0.09         1.008       0
      3738 A120     241      MET      HB2      HA2              0.09         1.008       0
      3739 A120     241      MET      CG       CT2             -0.14        12.011       0
      3740 A120     241      MET      HG1      HA2              0.09         1.008       0
      3741 A120     241      MET      HG2      HA2              0.09         1.008       0
      3742 A120     241      MET      SD       S               -0.09         32.06       0
      3743 A120     241      MET      CE       CT3             -0.22        12.011       0
      3744 A120     241      MET      HE1      HA3              0.09         1.008       0
      3745 A120     241      MET      HE2      HA3              0.09         1.008       0
      3746 A120     241      MET      HE3      HA3              0.09         1.008       0
      3747 A120     241      MET      C        C                0.51        12.011       0
      3748 A120     241      MET      O        O               -0.51       15.9994       0
      3749 A120     242      ILE      N        NH1             -0.47        14.007       0
      3750 A120     242      ILE      HN       H                0.31         1.008       0
      3751 A120     242      ILE      CA       CT1              0.07        12.011       0
      3752 A120     242      ILE      HA       HB1              0.09         1.008       0
      3753 A120     242      ILE      CB       CT1             -0.09        12.011       0
      3754 A120     242      ILE      HB       HA1              0.09         1.008       0
      3755 A120     242      ILE      CG2      CT3             -0.27        12.011       0
      3756 A120     242      ILE      HG21     HA3              0.09         1.008       0
      3757 A120     242      ILE      HG22     HA3              0.09         1.008       0
      3758 A120     242      ILE      HG23     HA3              0.09         1.008       0
      3759 A120     242      ILE      CG1      CT2             -0.18        12.011       0
      3760 A120     242      ILE      HG11     HA2              0.09         1.008       0
      3761 A120     242      ILE      HG12     HA2              0.09         1.008       0
      3762 A120     242      ILE      CD       CT3             -0.27        12.011       0
      3763 A120     242      ILE      HD1      HA3              0.09         1.008       0
      3764 A120     242      ILE      HD2      HA3              0.09         1.008       0
      3765 A120     242      ILE      HD3      HA3              0.09         1.008       0
      3766 A120     242      ILE      C        C                0.51        12.011       0
      3767 A120     242      ILE      O        O               -0.51       15.9994       0
      3768 A120     243      ARG      N        NH1             -0.47        14.007       0
      3769 A120     243      ARG      HN       H                0.31         1.008       0
      3770 A120     243      ARG      CA       CT1              0.07        12.011       0
      3771 A120     243      ARG      HA       HB1              0.09         1.008       0
      3772 A120     243      ARG      CB       CT2             -0.18        12.011       0
      3773 A120     243      ARG      HB1      HA2              0.09         1.008       0
      3774 A120     243      ARG      HB2      HA2              0.09         1.008       0
      3775 A120     243      ARG      CG       CT2             -0.18        12.011       0
      3776 A120     243      ARG      HG1      HA2              0.09         1.008       0
      3777 A120     243      ARG      HG2      HA2              0.09         1.008       0
      3778 A120     243      ARG      CD       CT2               0.2        12.011       0
      3779 A120     243      ARG      HD1      HA2              0.09         1.008       0
      3780 A120     243      ARG      HD2      HA2              0.09         1.008       0
      3781 A120     243      ARG      NE       NC2              -0.7        14.007       0
      3782 A120     243      ARG      HE       HC               0.44         1.008       0
      3783 A120     243      ARG      CZ       C                0.64        12.011       0
      3784 A120     243      ARG      NH1      NC2              -0.8        14.007       0
      3785 A120     243      ARG      HH11     HC               0.46         1.008       0
      3786 A120     243      ARG      HH12     HC               0.46         1.008       0
      3787 A120     243      ARG      NH2      NC2              -0.8        14.007       0
      3788 A120     243      ARG      HH21     HC               0.46         1.008       0
      3789 A120     243      ARG      HH22     HC               0.46         1.008       0
      3790 A120     243      ARG      C        C                0.51        12.011       0
      3791 A120     243      ARG      O        O               -0.51       15.9994       0
      3792 A120     244      SER      N        NH1             -0.47        14.007       0
      3793 A120     244      SER      HN       H                0.31         1.008       0
      3794 A120     244      SER      CA       CT1              0.07        12.011       0
      3795 A120     244      SER      HA       HB1              0.09         1.008       0
      3796 A120     244      SER      CB       CT2              0.05        12.011       0
      3797 A120     244      SER      HB1      HA2              0.09         1.008       0
      3798 A120     244      SER      HB2      HA2              0.09         1.008       0
      3799 A120     244      SER      OG       OH1             -0.66       15.9994       0
      3800 A120     244      SER      HG1      H                0.43         1.008       0
      3801 A120     244      SER      C        C                0.51        12.011       0
      3802 A120     244      SER      O        O               -0.51       15.9994       0
      3803 A120     245      GLU      N        NH1             -0.47        14.007       0
      3804 A120     245      GLU      HN       H                0.31         1.008       0
      3805 A120     245      GLU      CA       CT1              0.07        12.011       0
      3806 A120     245      GLU      HA       HB1              0.09         1.008       0
      3807 A120     245      GLU      CB       CT2A            -0.18        12.011       0
      3808 A120     245      GLU      HB1      HA2              0.09         1.008       0
      3809 A120     245      GLU      HB2      HA2              0.09         1.008       0
      3810 A120     245      GLU      CG       CT2             -0.28        12.011       0
      3811 A120     245      GLU      HG1      HA2              0.09         1.008       0
      3812 A120     245      GLU      HG2      HA2              0.09         1.008       0
      3813 A120     245      GLU      CD       CC               0.62        12.011       0
      3814 A120     245      GLU      OE1      OC              -0.76       15.9994       0
      3815 A120     245      GLU      OE2      OC              -0.76       15.9994       0
      3816 A120     245      GLU      C        C                0.51        12.011       0
      3817 A120     245      GLU      O        O               -0.51       15.9994       0
      3818 A120     246      ASN      N        NH1             -0.47        14.007       0
      3819 A120     246      ASN      HN       H                0.31         1.008       0
      3820 A120     246      ASN      CA       CT1              0.07        12.011       0
      3821 A120     246      ASN      HA       HB1              0.09         1.008       0
      3822 A120     246      ASN      CB       CC321           -0.18        12.011       0
      3823 A120     246      ASN      HB1      HCA2             0.09         1.008       0
      3824 A120     246      ASN      HB2      HCA2             0.09         1.008       0
      3825 A120     246      ASN      CG       CC2O1            0.51        12.011       0
      3826 A120     246      ASN      OD1      OC2D1           -0.51       15.9994       0
      3827 A120     246      ASN      ND2      NC2D1           -0.47        14.007       0
      3828 A120     246      ASN      HD22     HCP1             0.31         1.008       0
      3829 A120     246      ASN      C        C                0.51        12.011       0
      3830 A120     246      ASN      O        O               -0.51       15.9994       0
      3831 A120     247      ILE      N        NH1             -0.47        14.007       0
      3832 A120     247      ILE      HN       H                0.31         1.008       0
      3833 A120     247      ILE      CA       CT1              0.07        12.011       0
      3834 A120     247      ILE      HA       HB1              0.09         1.008       0
      3835 A120     247      ILE      CB       CT1             -0.09        12.011       0
      3836 A120     247      ILE      HB       HA1              0.09         1.008       0
      3837 A120     247      ILE      CG2      CT3             -0.27        12.011       0
      3838 A120     247      ILE      HG21     HA3              0.09         1.008       0
      3839 A120     247      ILE      HG22     HA3              0.09         1.008       0
      3840 A120     247      ILE      HG23     HA3              0.09         1.008       0
      3841 A120     247      ILE      CG1      CT2             -0.18        12.011       0
      3842 A120     247      ILE      HG11     HA2              0.09         1.008       0
      3843 A120     247      ILE      HG12     HA2              0.09         1.008       0
      3844 A120     247      ILE      CD       CT3             -0.27        12.011       0
      3845 A120     247      ILE      HD1      HA3              0.09         1.008       0
      3846 A120     247      ILE      HD2      HA3              0.09         1.008       0
      3847 A120     247      ILE      HD3      HA3              0.09         1.008       0
      3848 A120     247      ILE      C        C                0.51        12.011       0
      3849 A120     247      ILE      O        O               -0.51       15.9994       0
      3850 A120     248      THR      N        NH1             -0.47        14.007       0
      3851 A120     248      THR      HN       H                0.31         1.008       0
      3852 A120     248      THR      CA       CT1              0.07        12.011       0
      3853 A120     248      THR      HA       HB1              0.09         1.008       0
      3854 A120     248      THR      CB       CT1              0.14        12.011       0
      3855 A120     248      THR      HB       HA1              0.09         1.008       0
      3856 A120     248      THR      OG1      OH1             -0.66       15.9994       0
      3857 A120     248      THR      HG1      H                0.43         1.008       0
      3858 A120     248      THR      CG2      CT3             -0.27        12.011       0
      3859 A120     248      THR      HG21     HA3              0.09         1.008       0
      3860 A120     248      THR      HG22     HA3              0.09         1.008       0
      3861 A120     248      THR      HG23     HA3              0.09         1.008       0
      3862 A120     248      THR      C        C                0.51        12.011       0
      3863 A120     248      THR      O        O               -0.51       15.9994       0
      3864 A120     249      ASN      N        NH1             -0.47        14.007       0
      3865 A120     249      ASN      HN       H                0.31         1.008       0
      3866 A120     249      ASN      CA       CT1              0.07        12.011       0
      3867 A120     249      ASN      HA       HB1              0.09         1.008       0
      3868 A120     249      ASN      CB       CT2             -0.18        12.011       0
      3869 A120     249      ASN      HB1      HA2              0.09         1.008       0
      3870 A120     249      ASN      HB2      HA2              0.09         1.008       0
      3871 A120     249      ASN      CG       CC               0.55        12.011       0
      3872 A120     249      ASN      OD1      O               -0.55       15.9994       0
      3873 A120     249      ASN      ND2      NH2             -0.62        14.007       0
      3874 A120     249      ASN      HD21     H                0.32         1.008       0
      3875 A120     249      ASN      HD22     H                 0.3         1.008       0
      3876 A120     249      ASN      C        C                0.51        12.011       0
      3877 A120     249      ASN      O        O               -0.51       15.9994       0
      3878 A120     250      ASN      N        NH1             -0.47        14.007       0
      3879 A120     250      ASN      HN       H                0.31         1.008       0
      3880 A120     250      ASN      CA       CT1              0.07        12.011       0
      3881 A120     250      ASN      HA       HB1              0.09         1.008       0
      3882 A120     250      ASN      CB       CT2             -0.18        12.011       0
      3883 A120     250      ASN      HB1      HA2              0.09         1.008       0
      3884 A120     250      ASN      HB2      HA2              0.09         1.008       0
      3885 A120     250      ASN      CG       CC               0.55        12.011       0
      3886 A120     250      ASN      OD1      O               -0.55       15.9994       0
      3887 A120     250      ASN      ND2      NH2             -0.62        14.007       0
      3888 A120     250      ASN      HD21     H                0.32         1.008       0
      3889 A120     250      ASN      HD22     H                 0.3         1.008       0
      3890 A120     250      ASN      C        C                0.51        12.011       0
      3891 A120     250      ASN      O        O               -0.51       15.9994       0
      3892 A120     251      ALA      N        NH1             -0.47        14.007       0
      3893 A120     251      ALA      HN       H                0.31         1.008       0
      3894 A120     251      ALA      CA       CT1              0.07        12.011       0
      3895 A120     251      ALA      HA       HB1              0.09         1.008       0
      3896 A120     251      ALA      CB       CT3             -0.27        12.011       0
      3897 A120     251      ALA      HB1      HA3              0.09         1.008       0
      3898 A120     251      ALA      HB2      HA3              0.09         1.008       0
      3899 A120     251      ALA      HB3      HA3              0.09         1.008       0
      3900 A120     251      ALA      C        C                0.51        12.011       0
      3901 A120     251      ALA      O        O               -0.51       15.9994       0
      3902 A120     252      LYS      N        NH1             -0.47        14.007       0
      3903 A120     252      LYS      HN       H                0.31         1.008       0
      3904 A120     252      LYS      CA       CT1              0.07        12.011       0
      3905 A120     252      LYS      HA       HB1              0.09         1.008       0
      3906 A120     252      LYS      CB       CT2             -0.18        12.011       0
      3907 A120     252      LYS      HB1      HA2              0.09         1.008       0
      3908 A120     252      LYS      HB2      HA2              0.09         1.008       0
      3909 A120     252      LYS      CG       CT2             -0.18        12.011       0
      3910 A120     252      LYS      HG1      HA2              0.09         1.008       0
      3911 A120     252      LYS      HG2      HA2              0.09         1.008       0
      3912 A120     252      LYS      CD       CT2             -0.18        12.011       0
      3913 A120     252      LYS      HD1      HA2              0.09         1.008       0
      3914 A120     252      LYS      HD2      HA2              0.09         1.008       0
      3915 A120     252      LYS      CE       CT2              0.21        12.011       0
      3916 A120     252      LYS      HE1      HA2              0.05         1.008       0
      3917 A120     252      LYS      HE2      HA2              0.05         1.008       0
      3918 A120     252      LYS      NZ       NH3              -0.3        14.007       0
      3919 A120     252      LYS      HZ1      HC               0.33         1.008       0
      3920 A120     252      LYS      HZ2      HC               0.33         1.008       0
      3921 A120     252      LYS      HZ3      HC               0.33         1.008       0
      3922 A120     252      LYS      C        C                0.51        12.011       0
      3923 A120     252      LYS      O        O               -0.51       15.9994       0
      3924 A120     253      ASN      N        NH1             -0.47        14.007       0
      3925 A120     253      ASN      HN       H                0.31         1.008       0
      3926 A120     253      ASN      CA       CT1              0.07        12.011       0
      3927 A120     253      ASN      HA       HB1              0.09         1.008       0
      3928 A120     253      ASN      CB       CT2             -0.18        12.011       0
      3929 A120     253      ASN      HB1      HA2              0.09         1.008       0
      3930 A120     253      ASN      HB2      HA2              0.09         1.008       0
      3931 A120     253      ASN      CG       CC               0.55        12.011       0
      3932 A120     253      ASN      OD1      O               -0.55       15.9994       0
      3933 A120     253      ASN      ND2      NH2             -0.62        14.007       0
      3934 A120     253      ASN      HD21     H                0.32         1.008       0
      3935 A120     253      ASN      HD22     H                 0.3         1.008       0
      3936 A120     253      ASN      C        C                0.51        12.011       0
      3937 A120     253      ASN      O        O               -0.51       15.9994       0
      3938 A120     254      ILE      N        NH1             -0.47        14.007       0
      3939 A120     254      ILE      HN       H                0.31         1.008       0
      3940 A120     254      ILE      CA       CT1              0.07        12.011       0
      3941 A120     254      ILE      HA       HB1              0.09         1.008       0
      3942 A120     254      ILE      CB       CT1             -0.09        12.011       0
      3943 A120     254      ILE      HB       HA1              0.09         1.008       0
      3944 A120     254      ILE      CG2      CT3             -0.27        12.011       0
      3945 A120     254      ILE      HG21     HA3              0.09         1.008       0
      3946 A120     254      ILE      HG22     HA3              0.09         1.008       0
      3947 A120     254      ILE      HG23     HA3              0.09         1.008       0
      3948 A120     254      ILE      CG1      CT2             -0.18        12.011       0
      3949 A120     254      ILE      HG11     HA2              0.09         1.008       0
      3950 A120     254      ILE      HG12     HA2              0.09         1.008       0
      3951 A120     254      ILE      CD       CT3             -0.27        12.011       0
      3952 A120     254      ILE      HD1      HA3              0.09         1.008       0
      3953 A120     254      ILE      HD2      HA3              0.09         1.008       0
      3954 A120     254      ILE      HD3      HA3              0.09         1.008       0
      3955 A120     254      ILE      C        C                0.51        12.011       0
      3956 A120     254      ILE      O        O               -0.51       15.9994       0
      3957 A120     255      LEU      N        NH1             -0.47        14.007       0
      3958 A120     255      LEU      HN       H                0.31         1.008       0
      3959 A120     255      LEU      CA       CT1              0.07        12.011       0
      3960 A120     255      LEU      HA       HB1              0.09         1.008       0
      3961 A120     255      LEU      CB       CT2             -0.18        12.011       0
      3962 A120     255      LEU      HB1      HA2              0.09         1.008       0
      3963 A120     255      LEU      HB2      HA2              0.09         1.008       0
      3964 A120     255      LEU      CG       CT1             -0.09        12.011       0
      3965 A120     255      LEU      HG       HA1              0.09         1.008       0
      3966 A120     255      LEU      CD1      CT3             -0.27        12.011       0
      3967 A120     255      LEU      HD11     HA3              0.09         1.008       0
      3968 A120     255      LEU      HD12     HA3              0.09         1.008       0
      3969 A120     255      LEU      HD13     HA3              0.09         1.008       0
      3970 A120     255      LEU      CD2      CT3             -0.27        12.011       0
      3971 A120     255      LEU      HD21     HA3              0.09         1.008       0
      3972 A120     255      LEU      HD22     HA3              0.09         1.008       0
      3973 A120     255      LEU      HD23     HA3              0.09         1.008       0
      3974 A120     255      LEU      C        C                0.51        12.011       0
      3975 A120     255      LEU      O        O               -0.51       15.9994       0
      3976 A120     256      VAL      N        NH1             -0.47        14.007       0
      3977 A120     256      VAL      HN       H                0.31         1.008       0
      3978 A120     256      VAL      CA       CT1              0.07        12.011       0
      3979 A120     256      VAL      HA       HB1              0.09         1.008       0
      3980 A120     256      VAL      CB       CT1             -0.09        12.011       0
      3981 A120     256      VAL      HB       HA1              0.09         1.008       0
      3982 A120     256      VAL      CG1      CT3             -0.27        12.011       0
      3983 A120     256      VAL      HG11     HA3              0.09         1.008       0
      3984 A120     256      VAL      HG12     HA3              0.09         1.008       0
      3985 A120     256      VAL      HG13     HA3              0.09         1.008       0
      3986 A120     256      VAL      CG2      CT3             -0.27        12.011       0
      3987 A120     256      VAL      HG21     HA3              0.09         1.008       0
      3988 A120     256      VAL      HG22     HA3              0.09         1.008       0
      3989 A120     256      VAL      HG23     HA3              0.09         1.008       0
      3990 A120     256      VAL      C        C                0.51        12.011       0
      3991 A120     256      VAL      O        O               -0.51       15.9994       0
      3992 A120     257      GLN      N        NH1             -0.47        14.007       0
      3993 A120     257      GLN      HN       H                0.31         1.008       0
      3994 A120     257      GLN      CA       CT1              0.07        12.011       0
      3995 A120     257      GLN      HA       HB1              0.09         1.008       0
      3996 A120     257      GLN      CB       CT2             -0.18        12.011       0
      3997 A120     257      GLN      HB1      HA2              0.09         1.008       0
      3998 A120     257      GLN      HB2      HA2              0.09         1.008       0
      3999 A120     257      GLN      CG       CT2             -0.18        12.011       0
      4000 A120     257      GLN      HG1      HA2              0.09         1.008       0
      4001 A120     257      GLN      HG2      HA2              0.09         1.008       0
      4002 A120     257      GLN      CD       CC               0.55        12.011       0
      4003 A120     257      GLN      OE1      O               -0.55       15.9994       0
      4004 A120     257      GLN      NE2      NH2             -0.62        14.007       0
      4005 A120     257      GLN      HE21     H                0.32         1.008       0
      4006 A120     257      GLN      HE22     H                 0.3         1.008       0
      4007 A120     257      GLN      C        C                0.51        12.011       0
      4008 A120     257      GLN      O        O               -0.51       15.9994       0
      4009 A120     258      PHE      N        NH1             -0.47        14.007       0
      4010 A120     258      PHE      HN       H                0.31         1.008       0
      4011 A120     258      PHE      CA       CT1              0.07        12.011       0
      4012 A120     258      PHE      HA       HB1              0.09         1.008       0
      4013 A120     258      PHE      CB       CT2             -0.18        12.011       0
      4014 A120     258      PHE      HB1      HA2              0.09         1.008       0
      4015 A120     258      PHE      HB2      HA2              0.09         1.008       0
      4016 A120     258      PHE      CG       CA                  0        12.011       0
      4017 A120     258      PHE      CD1      CA             -0.115        12.011       0
      4018 A120     258      PHE      HD1      HP              0.115         1.008       0
      4019 A120     258      PHE      CE1      CA             -0.115        12.011       0
      4020 A120     258      PHE      HE1      HP              0.115         1.008       0
      4021 A120     258      PHE      CZ       CA             -0.115        12.011       0
      4022 A120     258      PHE      HZ       HP              0.115         1.008       0
      4023 A120     258      PHE      CD2      CA             -0.115        12.011       0
      4024 A120     258      PHE      HD2      HP              0.115         1.008       0
      4025 A120     258      PHE      CE2      CA             -0.115        12.011       0
      4026 A120     258      PHE      HE2      HP              0.115         1.008       0
      4027 A120     258      PHE      C        C                0.51        12.011       0
      4028 A120     258      PHE      O        O               -0.51       15.9994       0
      4029 A120     259      ASN      N        NH1             -0.47        14.007       0
      4030 A120     259      ASN      HN       H                0.31         1.008       0
      4031 A120     259      ASN      CA       CT1              0.07        12.011       0
      4032 A120     259      ASN      HA       HB1              0.09         1.008       0
      4033 A120     259      ASN      CB       CC321           -0.18        12.011       0
      4034 A120     259      ASN      HB1      HCA2             0.09         1.008       0
      4035 A120     259      ASN      HB2      HCA2             0.09         1.008       0
      4036 A120     259      ASN      CG       CC2O1            0.51        12.011       0
      4037 A120     259      ASN      OD1      OC2D1           -0.51       15.9994       0
      4038 A120     259      ASN      ND2      NC2D1           -0.47        14.007       0
      4039 A120     259      ASN      HD22     HCP1             0.31         1.008       0
      4040 A120     259      ASN      C        C                0.51        12.011       0
      4041 A120     259      ASN      O        O               -0.51       15.9994       0
      4042 A120     260      THR      N        NH1             -0.47        14.007       0
      4043 A120     260      THR      HN       H                0.31         1.008       0
      4044 A120     260      THR      CA       CT1              0.07        12.011       0
      4045 A120     260      THR      HA       HB1              0.09         1.008       0
      4046 A120     260      THR      CB       CT1              0.14        12.011       0
      4047 A120     260      THR      HB       HA1              0.09         1.008       0
      4048 A120     260      THR      OG1      OH1             -0.66       15.9994       0
      4049 A120     260      THR      HG1      H                0.43         1.008       0
      4050 A120     260      THR      CG2      CT3             -0.27        12.011       0
      4051 A120     260      THR      HG21     HA3              0.09         1.008       0
      4052 A120     260      THR      HG22     HA3              0.09         1.008       0
      4053 A120     260      THR      HG23     HA3              0.09         1.008       0
      4054 A120     260      THR      C        C                0.51        12.011       0
      4055 A120     260      THR      O        O               -0.51       15.9994       0
      4056 A120     261      PRO      N        N               -0.29        14.007       0
      4057 A120     261      PRO      CD       CP3                 0        12.011       0
      4058 A120     261      PRO      HD1      HA2              0.09         1.008       0
      4059 A120     261      PRO      HD2      HA2              0.09         1.008       0
      4060 A120     261      PRO      CA       CP1              0.02        12.011       0
      4061 A120     261      PRO      HA       HB1              0.09         1.008       0
      4062 A120     261      PRO      CB       CP2             -0.18        12.011       0
      4063 A120     261      PRO      HB1      HA2              0.09         1.008       0
      4064 A120     261      PRO      HB2      HA2              0.09         1.008       0
      4065 A120     261      PRO      CG       CP2             -0.18        12.011       0
      4066 A120     261      PRO      HG1      HA2              0.09         1.008       0
      4067 A120     261      PRO      HG2      HA2              0.09         1.008       0
      4068 A120     261      PRO      C        C                0.51        12.011       0
      4069 A120     261      PRO      O        O               -0.51       15.9994       0
      4070 A120     262      VAL      N        NH1             -0.47        14.007       0
      4071 A120     262      VAL      HN       H                0.31         1.008       0
      4072 A120     262      VAL      CA       CT1              0.07        12.011       0
      4073 A120     262      VAL      HA       HB1              0.09         1.008       0
      4074 A120     262      VAL      CB       CT1             -0.09        12.011       0
      4075 A120     262      VAL      HB       HA1              0.09         1.008       0
      4076 A120     262      VAL      CG1      CT3             -0.27        12.011       0
      4077 A120     262      VAL      HG11     HA3              0.09         1.008       0
      4078 A120     262      VAL      HG12     HA3              0.09         1.008       0
      4079 A120     262      VAL      HG13     HA3              0.09         1.008       0
      4080 A120     262      VAL      CG2      CT3             -0.27        12.011       0
      4081 A120     262      VAL      HG21     HA3              0.09         1.008       0
      4082 A120     262      VAL      HG22     HA3              0.09         1.008       0
      4083 A120     262      VAL      HG23     HA3              0.09         1.008       0
      4084 A120     262      VAL      C        C                0.51        12.011       0
      4085 A120     262      VAL      O        O               -0.51       15.9994       0
      4086 A120     263      GLN      N        NH1             -0.47        14.007       0
      4087 A120     263      GLN      HN       H                0.31         1.008       0
      4088 A120     263      GLN      CA       CT1              0.07        12.011       0
      4089 A120     263      GLN      HA       HB1              0.09         1.008       0
      4090 A120     263      GLN      CB       CT2             -0.18        12.011       0
      4091 A120     263      GLN      HB1      HA2              0.09         1.008       0
      4092 A120     263      GLN      HB2      HA2              0.09         1.008       0
      4093 A120     263      GLN      CG       CT2             -0.18        12.011       0
      4094 A120     263      GLN      HG1      HA2              0.09         1.008       0
      4095 A120     263      GLN      HG2      HA2              0.09         1.008       0
      4096 A120     263      GLN      CD       CC               0.55        12.011       0
      4097 A120     263      GLN      OE1      O               -0.55       15.9994       0
      4098 A120     263      GLN      NE2      NH2             -0.62        14.007       0
      4099 A120     263      GLN      HE21     H                0.32         1.008       0
      4100 A120     263      GLN      HE22     H                 0.3         1.008       0
      4101 A120     263      GLN      C        C                0.51        12.011       0
      4102 A120     263      GLN      O        O               -0.51       15.9994       0
      4103 A120     264      ILE      N        NH1             -0.47        14.007       0
      4104 A120     264      ILE      HN       H                0.31         1.008       0
      4105 A120     264      ILE      CA       CT1              0.07        12.011       0
      4106 A120     264      ILE      HA       HB1              0.09         1.008       0
      4107 A120     264      ILE      CB       CT1             -0.09        12.011       0
      4108 A120     264      ILE      HB       HA1              0.09         1.008       0
      4109 A120     264      ILE      CG2      CT3             -0.27        12.011       0
      4110 A120     264      ILE      HG21     HA3              0.09         1.008       0
      4111 A120     264      ILE      HG22     HA3              0.09         1.008       0
      4112 A120     264      ILE      HG23     HA3              0.09         1.008       0
      4113 A120     264      ILE      CG1      CT2             -0.18        12.011       0
      4114 A120     264      ILE      HG11     HA2              0.09         1.008       0
      4115 A120     264      ILE      HG12     HA2              0.09         1.008       0
      4116 A120     264      ILE      CD       CT3             -0.27        12.011       0
      4117 A120     264      ILE      HD1      HA3              0.09         1.008       0
      4118 A120     264      ILE      HD2      HA3              0.09         1.008       0
      4119 A120     264      ILE      HD3      HA3              0.09         1.008       0
      4120 A120     264      ILE      C        C                0.51        12.011       0
      4121 A120     264      ILE      O        O               -0.51       15.9994       0
      4122 A120     265      ASN      N        NH1             -0.47        14.007       0
      4123 A120     265      ASN      HN       H                0.31         1.008       0
      4124 A120     265      ASN      CA       CT1              0.07        12.011       0
      4125 A120     265      ASN      HA       HB1              0.09         1.008       0
      4126 A120     265      ASN      CB       CT2             -0.18        12.011       0
      4127 A120     265      ASN      HB1      HA2              0.09         1.008       0
      4128 A120     265      ASN      HB2      HA2              0.09         1.008       0
      4129 A120     265      ASN      CG       CC               0.55        12.011       0
      4130 A120     265      ASN      OD1      O               -0.55       15.9994       0
      4131 A120     265      ASN      ND2      NH2             -0.62        14.007       0
      4132 A120     265      ASN      HD21     H                0.32         1.008       0
      4133 A120     265      ASN      HD22     H                 0.3         1.008       0
      4134 A120     265      ASN      C        C                0.51        12.011       0
      4135 A120     265      ASN      O        O               -0.51       15.9994       0
      4136 A120     266      CYS      N        NH1             -0.47        14.007       0
      4137 A120     266      CYS      HN       H                0.31         1.008       0
      4138 A120     266      CYS      CA       CT1              0.07        12.011       0
      4139 A120     266      CYS      HA       HB1              0.09         1.008       0
      4140 A120     266      CYS      CB       CT2             -0.11        12.011       0
      4141 A120     266      CYS      HB1      HA2              0.09         1.008       0
      4142 A120     266      CYS      HB2      HA2              0.09         1.008       0
      4143 A120     266      CYS      SG       S               -0.23         32.06       0
      4144 A120     266      CYS      HG1      HS               0.16         1.008       0
      4145 A120     266      CYS      C        C                0.51        12.011       0
      4146 A120     266      CYS      O        O               -0.51       15.9994       0
      4147 A120     267      THR      N        NH1             -0.47        14.007       0
      4148 A120     267      THR      HN       H                0.31         1.008       0
      4149 A120     267      THR      CA       CT1              0.07        12.011       0
      4150 A120     267      THR      HA       HB1              0.09         1.008       0
      4151 A120     267      THR      CB       CT1              0.14        12.011       0
      4152 A120     267      THR      HB       HA1              0.09         1.008       0
      4153 A120     267      THR      OG1      OH1             -0.66       15.9994       0
      4154 A120     267      THR      HG1      H                0.43         1.008       0
      4155 A120     267      THR      CG2      CT3             -0.27        12.011       0
      4156 A120     267      THR      HG21     HA3              0.09         1.008       0
      4157 A120     267      THR      HG22     HA3              0.09         1.008       0
      4158 A120     267      THR      HG23     HA3              0.09         1.008       0
      4159 A120     267      THR      C        C                0.51        12.011       0
      4160 A120     267      THR      O        O               -0.51       15.9994       0
      4161 A120     268      ARG      N        NH1             -0.47        14.007       0
      4162 A120     268      ARG      HN       H                0.31         1.008       0
      4163 A120     268      ARG      CA       CT1              0.07        12.011       0
      4164 A120     268      ARG      HA       HB1              0.09         1.008       0
      4165 A120     268      ARG      CB       CT2             -0.18        12.011       0
      4166 A120     268      ARG      HB1      HA2              0.09         1.008       0
      4167 A120     268      ARG      HB2      HA2              0.09         1.008       0
      4168 A120     268      ARG      CG       CT2             -0.18        12.011       0
      4169 A120     268      ARG      HG1      HA2              0.09         1.008       0
      4170 A120     268      ARG      HG2      HA2              0.09         1.008       0
      4171 A120     268      ARG      CD       CT2               0.2        12.011       0
      4172 A120     268      ARG      HD1      HA2              0.09         1.008       0
      4173 A120     268      ARG      HD2      HA2              0.09         1.008       0
      4174 A120     268      ARG      NE       NC2              -0.7        14.007       0
      4175 A120     268      ARG      HE       HC               0.44         1.008       0
      4176 A120     268      ARG      CZ       C                0.64        12.011       0
      4177 A120     268      ARG      NH1      NC2              -0.8        14.007       0
      4178 A120     268      ARG      HH11     HC               0.46         1.008       0
      4179 A120     268      ARG      HH12     HC               0.46         1.008       0
      4180 A120     268      ARG      NH2      NC2              -0.8        14.007       0
      4181 A120     268      ARG      HH21     HC               0.46         1.008       0
      4182 A120     268      ARG      HH22     HC               0.46         1.008       0
      4183 A120     268      ARG      C        C                0.51        12.011       0
      4184 A120     268      ARG      O        O               -0.51       15.9994       0
      4185 A120     269      PRO      N        N               -0.29        14.007       0
      4186 A120     269      PRO      CD       CP3                 0        12.011       0
      4187 A120     269      PRO      HD1      HA2              0.09         1.008       0
      4188 A120     269      PRO      HD2      HA2              0.09         1.008       0
      4189 A120     269      PRO      CA       CP1              0.02        12.011       0
      4190 A120     269      PRO      HA       HB1              0.09         1.008       0
      4191 A120     269      PRO      CB       CP2             -0.18        12.011       0
      4192 A120     269      PRO      HB1      HA2              0.09         1.008       0
      4193 A120     269      PRO      HB2      HA2              0.09         1.008       0
      4194 A120     269      PRO      CG       CP2             -0.18        12.011       0
      4195 A120     269      PRO      HG1      HA2              0.09         1.008       0
      4196 A120     269      PRO      HG2      HA2              0.09         1.008       0
      4197 A120     269      PRO      C        C                0.51        12.011       0
      4198 A120     269      PRO      O        O               -0.51       15.9994       0
      4199 A120     270      ASN      N        NH1             -0.47        14.007       0
      4200 A120     270      ASN      HN       H                0.31         1.008       0
      4201 A120     270      ASN      CA       CT1              0.07        12.011       0
      4202 A120     270      ASN      HA       HB1              0.09         1.008       0
      4203 A120     270      ASN      CB       CT2             -0.18        12.011       0
      4204 A120     270      ASN      HB1      HA2              0.09         1.008       0
      4205 A120     270      ASN      HB2      HA2              0.09         1.008       0
      4206 A120     270      ASN      CG       CC               0.55        12.011       0
      4207 A120     270      ASN      OD1      O               -0.55       15.9994       0
      4208 A120     270      ASN      ND2      NH2             -0.62        14.007       0
      4209 A120     270      ASN      HD21     H                0.32         1.008       0
      4210 A120     270      ASN      HD22     H                 0.3         1.008       0
      4211 A120     270      ASN      C        C                0.51        12.011       0
      4212 A120     270      ASN      O        O               -0.51       15.9994       0
      4213 A120     271      ASN      N        NH1             -0.47        14.007       0
      4214 A120     271      ASN      HN       H                0.31         1.008       0
      4215 A120     271      ASN      CA       CT1              0.07        12.011       0
      4216 A120     271      ASN      HA       HB1              0.09         1.008       0
      4217 A120     271      ASN      CB       CC321           -0.18        12.011       0
      4218 A120     271      ASN      HB1      HCA2             0.09         1.008       0
      4219 A120     271      ASN      HB2      HCA2             0.09         1.008       0
      4220 A120     271      ASN      CG       CC2O1            0.51        12.011       0
      4221 A120     271      ASN      OD1      OC2D1           -0.51       15.9994       0
      4222 A120     271      ASN      ND2      NC2D1           -0.47        14.007       0
      4223 A120     271      ASN      HD22     HCP1             0.31         1.008       0
      4224 A120     271      ASN      C        C                0.51        12.011       0
      4225 A120     271      ASN      O        O               -0.51       15.9994       0
      4226 A120     272      ASN      N        NH1             -0.47        14.007       0
      4227 A120     272      ASN      HN       H                0.31         1.008       0
      4228 A120     272      ASN      CA       CT1              0.07        12.011       0
      4229 A120     272      ASN      HA       HB1              0.09         1.008       0
      4230 A120     272      ASN      CB       CT2             -0.18        12.011       0
      4231 A120     272      ASN      HB1      HA2              0.09         1.008       0
      4232 A120     272      ASN      HB2      HA2              0.09         1.008       0
      4233 A120     272      ASN      CG       CC               0.55        12.011       0
      4234 A120     272      ASN      OD1      O               -0.55       15.9994       0
      4235 A120     272      ASN      ND2      NH2             -0.62        14.007       0
      4236 A120     272      ASN      HD21     H                0.32         1.008       0
      4237 A120     272      ASN      HD22     H                 0.3         1.008       0
      4238 A120     272      ASN      C        C                0.51        12.011       0
      4239 A120     272      ASN      O        O               -0.51       15.9994       0
      4240 A120     273      THR      N        NH1             -0.47        14.007       0
      4241 A120     273      THR      HN       H                0.31         1.008       0
      4242 A120     273      THR      CA       CT1              0.07        12.011       0
      4243 A120     273      THR      HA       HB1              0.09         1.008       0
      4244 A120     273      THR      CB       CT1              0.14        12.011       0
      4245 A120     273      THR      HB       HA1              0.09         1.008       0
      4246 A120     273      THR      OG1      OH1             -0.66       15.9994       0
      4247 A120     273      THR      HG1      H                0.43         1.008       0
      4248 A120     273      THR      CG2      CT3             -0.27        12.011       0
      4249 A120     273      THR      HG21     HA3              0.09         1.008       0
      4250 A120     273      THR      HG22     HA3              0.09         1.008       0
      4251 A120     273      THR      HG23     HA3              0.09         1.008       0
      4252 A120     273      THR      C        C                0.51        12.011       0
      4253 A120     273      THR      O        O               -0.51       15.9994       0
      4254 A120     274      ARG      N        NH1             -0.47        14.007       0
      4255 A120     274      ARG      HN       H                0.31         1.008       0
      4256 A120     274      ARG      CA       CT1              0.07        12.011       0
      4257 A120     274      ARG      HA       HB1              0.09         1.008       0
      4258 A120     274      ARG      CB       CT2             -0.18        12.011       0
      4259 A120     274      ARG      HB1      HA2              0.09         1.008       0
      4260 A120     274      ARG      HB2      HA2              0.09         1.008       0
      4261 A120     274      ARG      CG       CT2             -0.18        12.011       0
      4262 A120     274      ARG      HG1      HA2              0.09         1.008       0
      4263 A120     274      ARG      HG2      HA2              0.09         1.008       0
      4264 A120     274      ARG      CD       CT2               0.2        12.011       0
      4265 A120     274      ARG      HD1      HA2              0.09         1.008       0
      4266 A120     274      ARG      HD2      HA2              0.09         1.008       0
      4267 A120     274      ARG      NE       NC2              -0.7        14.007       0
      4268 A120     274      ARG      HE       HC               0.44         1.008       0
      4269 A120     274      ARG      CZ       C                0.64        12.011       0
      4270 A120     274      ARG      NH1      NC2              -0.8        14.007       0
      4271 A120     274      ARG      HH11     HC               0.46         1.008       0
      4272 A120     274      ARG      HH12     HC               0.46         1.008       0
      4273 A120     274      ARG      NH2      NC2              -0.8        14.007       0
      4274 A120     274      ARG      HH21     HC               0.46         1.008       0
      4275 A120     274      ARG      HH22     HC               0.46         1.008       0
      4276 A120     274      ARG      C        C                0.51        12.011       0
      4277 A120     274      ARG      O        O               -0.51       15.9994       0
      4278 A120     275      LYS      N        NH1             -0.47        14.007       0
      4279 A120     275      LYS      HN       H                0.31         1.008       0
      4280 A120     275      LYS      CA       CT1              0.07        12.011       0
      4281 A120     275      LYS      HA       HB1              0.09         1.008       0
      4282 A120     275      LYS      CB       CT2             -0.18        12.011       0
      4283 A120     275      LYS      HB1      HA2              0.09         1.008       0
      4284 A120     275      LYS      HB2      HA2              0.09         1.008       0
      4285 A120     275      LYS      CG       CT2             -0.18        12.011       0
      4286 A120     275      LYS      HG1      HA2              0.09         1.008       0
      4287 A120     275      LYS      HG2      HA2              0.09         1.008       0
      4288 A120     275      LYS      CD       CT2             -0.18        12.011       0
      4289 A120     275      LYS      HD1      HA2              0.09         1.008       0
      4290 A120     275      LYS      HD2      HA2              0.09         1.008       0
      4291 A120     275      LYS      CE       CT2              0.21        12.011       0
      4292 A120     275      LYS      HE1      HA2              0.05         1.008       0
      4293 A120     275      LYS      HE2      HA2              0.05         1.008       0
      4294 A120     275      LYS      NZ       NH3              -0.3        14.007       0
      4295 A120     275      LYS      HZ1      HC               0.33         1.008       0
      4296 A120     275      LYS      HZ2      HC               0.33         1.008       0
      4297 A120     275      LYS      HZ3      HC               0.33         1.008       0
      4298 A120     275      LYS      C        C                0.51        12.011       0
      4299 A120     275      LYS      O        O               -0.51       15.9994       0
      4300 A120     276      SER      N        NH1             -0.47        14.007       0
      4301 A120     276      SER      HN       H                0.31         1.008       0
      4302 A120     276      SER      CA       CT1              0.07        12.011       0
      4303 A120     276      SER      HA       HB1              0.09         1.008       0
      4304 A120     276      SER      CB       CT2              0.05        12.011       0
      4305 A120     276      SER      HB1      HA2              0.09         1.008       0
      4306 A120     276      SER      HB2      HA2              0.09         1.008       0
      4307 A120     276      SER      OG       OH1             -0.66       15.9994       0
      4308 A120     276      SER      HG1      H                0.43         1.008       0
      4309 A120     276      SER      C        C                0.51        12.011       0
      4310 A120     276      SER      O        O               -0.51       15.9994       0
      4311 A120     277      ILE      N        NH1             -0.47        14.007       0
      4312 A120     277      ILE      HN       H                0.31         1.008       0
      4313 A120     277      ILE      CA       CT1              0.07        12.011       0
      4314 A120     277      ILE      HA       HB1              0.09         1.008       0
      4315 A120     277      ILE      CB       CT1             -0.09        12.011       0
      4316 A120     277      ILE      HB       HA1              0.09         1.008       0
      4317 A120     277      ILE      CG2      CT3             -0.27        12.011       0
      4318 A120     277      ILE      HG21     HA3              0.09         1.008       0
      4319 A120     277      ILE      HG22     HA3              0.09         1.008       0
      4320 A120     277      ILE      HG23     HA3              0.09         1.008       0
      4321 A120     277      ILE      CG1      CT2             -0.18        12.011       0
      4322 A120     277      ILE      HG11     HA2              0.09         1.008       0
      4323 A120     277      ILE      HG12     HA2              0.09         1.008       0
      4324 A120     277      ILE      CD       CT3             -0.27        12.011       0
      4325 A120     277      ILE      HD1      HA3              0.09         1.008       0
      4326 A120     277      ILE      HD2      HA3              0.09         1.008       0
      4327 A120     277      ILE      HD3      HA3              0.09         1.008       0
      4328 A120     277      ILE      C        C                0.51        12.011       0
      4329 A120     277      ILE      O        O               -0.51       15.9994       0
      4330 A120     278      ARG      N        NH1             -0.47        14.007       0
      4331 A120     278      ARG      HN       H                0.31         1.008       0
      4332 A120     278      ARG      CA       CT1              0.07        12.011       0
      4333 A120     278      ARG      HA       HB1              0.09         1.008       0
      4334 A120     278      ARG      CB       CT2             -0.18        12.011       0
      4335 A120     278      ARG      HB1      HA2              0.09         1.008       0
      4336 A120     278      ARG      HB2      HA2              0.09         1.008       0
      4337 A120     278      ARG      CG       CT2             -0.18        12.011       0
      4338 A120     278      ARG      HG1      HA2              0.09         1.008       0
      4339 A120     278      ARG      HG2      HA2              0.09         1.008       0
      4340 A120     278      ARG      CD       CT2               0.2        12.011       0
      4341 A120     278      ARG      HD1      HA2              0.09         1.008       0
      4342 A120     278      ARG      HD2      HA2              0.09         1.008       0
      4343 A120     278      ARG      NE       NC2              -0.7        14.007       0
      4344 A120     278      ARG      HE       HC               0.44         1.008       0
      4345 A120     278      ARG      CZ       C                0.64        12.011       0
      4346 A120     278      ARG      NH1      NC2              -0.8        14.007       0
      4347 A120     278      ARG      HH11     HC               0.46         1.008       0
      4348 A120     278      ARG      HH12     HC               0.46         1.008       0
      4349 A120     278      ARG      NH2      NC2              -0.8        14.007       0
      4350 A120     278      ARG      HH21     HC               0.46         1.008       0
      4351 A120     278      ARG      HH22     HC               0.46         1.008       0
      4352 A120     278      ARG      C        C                0.51        12.011       0
      4353 A120     278      ARG      O        O               -0.51       15.9994       0
      4354 A120     279      ILE      N        NH1             -0.47        14.007       0
      4355 A120     279      ILE      HN       H                0.31         1.008       0
      4356 A120     279      ILE      CA       CT1              0.07        12.011       0
      4357 A120     279      ILE      HA       HB1              0.09         1.008       0
      4358 A120     279      ILE      CB       CT1             -0.09        12.011       0
      4359 A120     279      ILE      HB       HA1              0.09         1.008       0
      4360 A120     279      ILE      CG2      CT3             -0.27        12.011       0
      4361 A120     279      ILE      HG21     HA3              0.09         1.008       0
      4362 A120     279      ILE      HG22     HA3              0.09         1.008       0
      4363 A120     279      ILE      HG23     HA3              0.09         1.008       0
      4364 A120     279      ILE      CG1      CT2             -0.18        12.011       0
      4365 A120     279      ILE      HG11     HA2              0.09         1.008       0
      4366 A120     279      ILE      HG12     HA2              0.09         1.008       0
      4367 A120     279      ILE      CD       CT3             -0.27        12.011       0
      4368 A120     279      ILE      HD1      HA3              0.09         1.008       0
      4369 A120     279      ILE      HD2      HA3              0.09         1.008       0
      4370 A120     279      ILE      HD3      HA3              0.09         1.008       0
      4371 A120     279      ILE      C        C                0.51        12.011       0
      4372 A120     279      ILE      O        O               -0.51       15.9994       0
      4373 A120     280      GLY      N        NH1             -0.47        14.007       0
      4374 A120     280      GLY      HN       H                0.31         1.008       0
      4375 A120     280      GLY      CA       CT2             -0.02        12.011       0
      4376 A120     280      GLY      HA1      HB2              0.09         1.008       0
      4377 A120     280      GLY      HA2      HB2              0.09         1.008       0
      4378 A120     280      GLY      C        C                0.51        12.011       0
      4379 A120     280      GLY      O        O               -0.51       15.9994       0
      4380 A120     281      PRO      N        N               -0.29        14.007       0
      4381 A120     281      PRO      CD       CP3                 0        12.011       0
      4382 A120     281      PRO      HD1      HA2              0.09         1.008       0
      4383 A120     281      PRO      HD2      HA2              0.09         1.008       0
      4384 A120     281      PRO      CA       CP1              0.02        12.011       0
      4385 A120     281      PRO      HA       HB1              0.09         1.008       0
      4386 A120     281      PRO      CB       CP2             -0.18        12.011       0
      4387 A120     281      PRO      HB1      HA2              0.09         1.008       0
      4388 A120     281      PRO      HB2      HA2              0.09         1.008       0
      4389 A120     281      PRO      CG       CP2             -0.18        12.011       0
      4390 A120     281      PRO      HG1      HA2              0.09         1.008       0
      4391 A120     281      PRO      HG2      HA2              0.09         1.008       0
      4392 A120     281      PRO      C        C                0.51        12.011       0
      4393 A120     281      PRO      O        O               -0.51       15.9994       0
      4394 A120     282      GLY      N        NH1             -0.47        14.007       0
[truncated: 16,306,624 more chars]
