# Supplementary material for: N-Glycans modulate tilting of HIV-1 envelope glycoprotein
Source: Nat Commun. 2026 Apr 15;17:5206. doi: 10.1038/s41467-026-71874-2 (PMC13254402; doi:10.1038/s41467-026-71874-2)
Supplement: Supplementary file 3 — Supplementary Data 1 [file 41467_2026_71874_MOESM3_ESM.zip › Structure_files/README.md]

ENV STRUCTURAL MODELS
=====================

Three different Env structural models have been developed:

1) Base model – BG505 clade A full-length
2) Base model with N88A and N611A mutations
3) Base model including N185e and N185h glycans

If you use these models or associated simulation data, please cite:

Shehata, Casalino, Duquette et al. "N-Glycans Modulate Tilting of HIV-1 Envelope Glycoprotein". Nature Communications 2026.

==========================================================================

VISUALIZATION INSTRUCTIONS FOR ENV SYSTEMS
==========================================

For correct visualization of Env systems, we strongly recommend using VMD.

Because these systems include full topology information (e.g., glycans,
membrane, lipids, ions), it is essential to load the files in the proper order:

1) Load the PSF file first (topology file)
2) Then load the PDB file (coordinates) into the same molecule

WHY THIS IS IMPORTANT
---------------------

The PSF file contains complete topology information, including:
- Bond connectivity
- Segment names
- Residue definitions
- Disulfide bonds
- Glycan linkages
- Lipid and membrane components

Loading the PSF first ensures that all bonds and molecular components are
correctly represented. If the PDB file is loaded alone, bonding and connectivity
may be missing or incorrectly assigned.

SECONDARY STRUCTURE DISPLAY
---------------------------

Visualization issues may appear, especially when representing secondary
structure (e.g., helices and beta sheets).

Secondary structure assignment in VMD depends on correct bonding and
structure detection. If files are not loaded in the proper order, helices
and sheets may be misrepresented or not displayed correctly.

If secondary structure appears incorrect:
- Ensure the PSF was loaded before the PDB.
- Use: Extensions -> Analysis -> STRIDE (in VMD) to recompute
  secondary structure if needed.

EXAMPLE (VMD Tk Console)
------------------------

mol new system.psf
mol addfile system.pdb

This procedure ensures proper structural representation of Env and all
associated components.

==========================================================================

ADDITIONAL STRUCTURAL INFORMATION
==================================

1) RESIDUE NUMBERING

- Residue numbering follows the register of the corresponding UniProt entry.
- For conversion to HXB2 numbering, please refer to the alignment
  provided in the accompanying image.

---------------------------------------------------------------------------
2) CHAIN ORGANIZATION

The model is a trimer composed of three chains:

   Chain A
   Chain B
   Chain C

Each chain is divided into two subunits:

   A120 / A41
   B120 / B41
   C120 / C41

The model is already cleaved.

Residue ranges in the model (per chain):

   Gp120 : residues 1 – 479
   Gp41  : residues 480 – 831

---------------------------------------------------------------------------
3) N-GLYCANS

- Each chain contains 21 / 23 / 25 N-linked glycans depending on the
  glycoform model used.
- Total glycans in the trimer therefore depend on the specific model.
- Glycans are linked to their respective ASN residues.

All glycans are assigned to chain identifier "G".

They can be distinguished using the "segid" (or segname) field.

For each chain:

Chain A glycans:
   GA1 – GA23 + GAE (N185e) + GAH (N185h)

Chain B glycans:
   GB1 – GB23 + GBE (N185e) + GBH (N185h)

Chain C glycans:
   GC1 – GC23 + GCE (N185e) + GCH (N185h)

Note:
- GAE / GBE / GCE correspond to the N185e glycan.
- GAH / GBH / GCH correspond to the N185h glycan.
- The presence of N185e and/or N185h depends on the specific glycoform model.

This naming scheme allows easy selection of glycans belonging to a
specific chain.

---------------------------------------------------------------------------
4) PALMITOYLATED CYSTEINES

Within the cytoplasmic tail (CT) of Gp41 in each chain,
two cysteine residues are palmitoylated:

   Residues: 732 and 812

These modified residues are named:

   CYSP

Users should account for this non-standard residue name
during analysis or topology interpretation.


MD INPUT FILES
==================================
Contains NAMD .conf files, script and CHARMM36m force fields files used for MD simulations
