# Supplementary material for: N-Glycans modulate tilting of HIV-1 envelope glycoprotein
Source: Nat Commun. 2026 Apr 15;17:5206. doi: 10.1038/s41467-026-71874-2 (PMC13254402; doi:10.1038/s41467-026-71874-2)
Supplement: Supplementary file 3 — Supplementary Data 1 [file 41467_2026_71874_MOESM3_ESM.zip › Structure_files/hiv-1_env_bg505_cladeA_full-length_base_incl_glycans_N185e_N185h_model/base_model_incl_N185eh.protein_glycans_only.initial_geometry.pdb]

CRYST1    0.000    0.000    0.000  90.00  90.00  90.00 P 1           1
ATOM      1  N   ALA A   1      -6.826 -19.192  36.976  1.00  0.00      A120  
ATOM      2  HT1 ALA A   1      -7.020 -18.812  37.925  1.00  0.00      A120  
ATOM      3  HT2 ALA A   1      -6.380 -18.455  36.393  1.00  0.00      A120  
ATOM      4  HT3 ALA A   1      -6.185 -20.008  37.053  1.00  0.00      A120  
ATOM      5  CA  ALA A   1      -8.076 -19.612  36.354  1.00  0.00      A120  
ATOM      6  HA  ALA A   1      -8.720 -18.747  36.287  1.00  0.00      A120  
ATOM      7  CB  ALA A   1      -7.812 -20.189  34.972  1.00  0.00      A120  
ATOM      8  HB1 ALA A   1      -7.139 -21.070  35.048  1.00  0.00      A120  
ATOM      9  HB2 ALA A   1      -7.326 -19.424  34.330  1.00  0.00      A120  
ATOM     10  HB3 ALA A   1      -8.768 -20.512  34.509  1.00  0.00      A120  
ATOM     11  C   ALA A   1      -8.800 -20.633  37.227  1.00  0.00      A120  
ATOM     12  O   ALA A   1      -9.457 -20.273  38.203  1.00  0.00      A120  
ATOM     13  N   GLU A   2      -8.680 -21.911  36.862  1.00  0.00      A120  
ATOM     14  HN  GLU A   2      -8.172 -22.192  36.051  1.00  0.00      A120  
ATOM     15  CA  GLU A   2      -9.295 -22.975  37.646  1.00  0.00      A120  
ATOM     16  HA  GLU A   2     -10.246 -22.617  38.010  1.00  0.00      A120  
ATOM     17  CB  GLU A   2      -9.487 -24.223  36.782  1.00  0.00      A120  
ATOM     18  HB1 GLU A   2      -8.487 -24.589  36.469  1.00  0.00      A120  
ATOM     19  HB2 GLU A   2     -10.065 -23.937  35.878  1.00  0.00      A120  
ATOM     20  CG  GLU A   2     -10.221 -25.366  37.478  1.00  0.00      A120  
ATOM     21  HG1 GLU A   2      -9.650 -25.662  38.384  1.00  0.00      A120  
ATOM     22  HG2 GLU A   2     -10.279 -26.232  36.786  1.00  0.00      A120  
ATOM     23  CD  GLU A   2     -11.631 -24.990  37.899  1.00  0.00      A120  
ATOM     24  OE1 GLU A   2     -11.799 -24.433  39.005  1.00  0.00      A120  
ATOM     25  OE2 GLU A   2     -12.572 -25.248  37.120  1.00  0.00      A120  
ATOM     26  C   GLU A   2      -8.484 -23.323  38.888  1.00  0.00      A120  
ATOM     27  O   GLU A   2      -9.068 -23.638  39.931  1.00  0.00      A120  
ATOM     28  N   ASN A   3      -7.155 -23.272  38.803  1.00  0.00      A120  
ATOM     29  HN  ASN A   3      -6.678 -23.027  37.963  1.00  0.00      A120  
ATOM     30  CA  ASN A   3      -6.327 -23.581  39.958  1.00  0.00      A120  
ATOM     31  HA  ASN A   3      -6.695 -24.496  40.399  1.00  0.00      A120  
ATOM     32  CB  ASN A   3      -4.862 -23.744  39.546  1.00  0.00      A120  
ATOM     33  HB1 ASN A   3      -4.788 -24.553  38.788  1.00  0.00      A120  
ATOM     34  HB2 ASN A   3      -4.266 -24.025  40.439  1.00  0.00      A120  
ATOM     35  CG  ASN A   3      -4.276 -22.476  38.956  1.00  0.00      A120  
ATOM     36  OD1 ASN A   3      -4.983 -21.679  38.345  1.00  0.00      A120  
ATOM     37  ND2 ASN A   3      -2.972 -22.287  39.134  1.00  0.00      A120  
ATOM     38 HD21 ASN A   3      -2.530 -21.468  38.767  1.00  0.00      A120  
ATOM     39 HD22 ASN A   3      -2.432 -22.963  39.635  1.00  0.00      A120  
ATOM     40  C   ASN A   3      -6.457 -22.495  41.019  1.00  0.00      A120  
ATOM     41  O   ASN A   3      -6.741 -21.330  40.723  1.00  0.00      A120  
ATOM     42  N   LEU A   4      -6.228 -22.888  42.267  1.00  0.00      A120  
ATOM     43  HN  LEU A   4      -5.872 -23.796  42.472  1.00  0.00      A120  
ATOM     44  CA  LEU A   4      -6.475 -22.034  43.418  1.00  0.00      A120  
ATOM     45  HA  LEU A   4      -7.021 -21.167  43.078  1.00  0.00      A120  
ATOM     46  CB  LEU A   4      -7.277 -22.778  44.491  1.00  0.00      A120  
ATOM     47  HB1 LEU A   4      -7.478 -22.072  45.324  1.00  0.00      A120  
ATOM     48  HB2 LEU A   4      -6.655 -23.615  44.871  1.00  0.00      A120  
ATOM     49  CG  LEU A   4      -8.615 -23.350  44.013  1.00  0.00      A120  
ATOM     50  HG  LEU A   4      -8.426 -24.062  43.181  1.00  0.00      A120  
ATOM     51  CD1 LEU A   4      -9.355 -24.077  45.128  1.00  0.00      A120  
ATOM     52 HD11 LEU A   4      -9.723 -23.347  45.881  1.00  0.00      A120  
ATOM     53 HD12 LEU A   4      -8.672 -24.793  45.632  1.00  0.00      A120  
ATOM     54 HD13 LEU A   4     -10.228 -24.623  44.709  1.00  0.00      A120  
ATOM     55  CD2 LEU A   4      -9.486 -22.256  43.413  1.00  0.00      A120  
ATOM     56 HD21 LEU A   4      -8.972 -21.790  42.545  1.00  0.00      A120  
ATOM     57 HD22 LEU A   4      -9.682 -21.469  44.173  1.00  0.00      A120  
ATOM     58 HD23 LEU A   4     -10.450 -22.687  43.065  1.00  0.00      A120  
ATOM     59  C   LEU A   4      -5.168 -21.514  44.011  1.00  0.00      A120  
ATOM     60  O   LEU A   4      -4.129 -22.178  43.955  1.00  0.00      A120  
ATOM     61  N   TRP A   5      -5.243 -20.315  44.582  1.00  0.00      A120  
ATOM     62  HN  TRP A   5      -6.117 -19.840  44.613  1.00  0.00      A120  
ATOM     63  CA  TRP A   5      -4.158 -19.572  45.197  1.00  0.00      A120  
ATOM     64  HA  TRP A   5      -3.287 -20.210  45.211  1.00  0.00      A120  
ATOM     65  CB  TRP A   5      -3.858 -18.284  44.422  1.00  0.00      A120  
ATOM     66  HB1 TRP A   5      -3.006 -17.765  44.911  1.00  0.00      A120  
ATOM     67  HB2 TRP A   5      -4.753 -17.630  44.458  1.00  0.00      A120  
ATOM     68  CG  TRP A   5      -3.503 -18.516  42.984  1.00  0.00      A120  
ATOM     69  CD1 TRP A   5      -4.369 -18.755  41.956  1.00  0.00      A120  
ATOM     70  HD1 TRP A   5      -5.444 -18.810  42.053  1.00  0.00      A120  
ATOM     71  NE1 TRP A   5      -3.676 -18.914  40.779  1.00  0.00      A120  
ATOM     72  HE1 TRP A   5      -4.073 -19.096  39.906  1.00  0.00      A120  
ATOM     73  CE2 TRP A   5      -2.336 -18.775  41.031  1.00  0.00      A120  
ATOM     74  CD2 TRP A   5      -2.189 -18.521  42.410  1.00  0.00      A120  
ATOM     75  CE3 TRP A   5      -0.903 -18.339  42.927  1.00  0.00      A120  
ATOM     76  HE3 TRP A   5      -0.735 -18.143  43.976  1.00  0.00      A120  
ATOM     77  CZ3 TRP A   5       0.175 -18.414  42.063  1.00  0.00      A120  
ATOM     78  HZ3 TRP A   5       1.173 -18.275  42.450  1.00  0.00      A120  
ATOM     79  CZ2 TRP A   5      -1.247 -18.851  40.165  1.00  0.00      A120  
ATOM     80  HZ2 TRP A   5      -1.362 -19.046  39.109  1.00  0.00      A120  
ATOM     81  CH2 TRP A   5      -0.002 -18.669  40.701  1.00  0.00      A120  
ATOM     82  HH2 TRP A   5       0.863 -18.721  40.057  1.00  0.00      A120  
ATOM     83  C   TRP A   5      -4.554 -19.266  46.640  1.00  0.00      A120  
ATOM     84  O   TRP A   5      -5.528 -19.812  47.166  1.00  0.00      A120  
ATOM     85  N   VAL A   6      -3.773 -18.424  47.305  1.00  0.00      A120  
ATOM     86  HN  VAL A   6      -2.897 -18.112  46.947  1.00  0.00      A120  
ATOM     87  CA  VAL A   6      -4.162 -17.905  48.610  1.00  0.00      A120  
ATOM     88  HA  VAL A   6      -5.120 -18.339  48.859  1.00  0.00      A120  
ATOM     89  CB  VAL A   6      -3.137 -18.234  49.718  1.00  0.00      A120  
ATOM     90  HB  VAL A   6      -3.483 -17.801  50.681  1.00  0.00      A120  
ATOM     91  CG1 VAL A   6      -2.983 -19.743  49.868  1.00  0.00      A120  
ATOM     92 HG11 VAL A   6      -2.986 -20.228  48.868  1.00  0.00      A120  
ATOM     93 HG12 VAL A   6      -3.827 -20.153  50.464  1.00  0.00      A120  
ATOM     94 HG13 VAL A   6      -2.021 -19.977  50.372  1.00  0.00      A120  
ATOM     95  CG2 VAL A   6      -1.805 -17.575  49.418  1.00  0.00      A120  
ATOM     96 HG21 VAL A   6      -1.833 -16.504  49.711  1.00  0.00      A120  
ATOM     97 HG22 VAL A   6      -1.587 -17.639  48.330  1.00  0.00      A120  
ATOM     98 HG23 VAL A   6      -0.996 -18.078  49.991  1.00  0.00      A120  
ATOM     99  C   VAL A   6      -4.360 -16.403  48.490  1.00  0.00      A120  
ATOM    100  O   VAL A   6      -3.676 -15.721  47.720  1.00  0.00      A120  
ATOM    101  N   THR A   7      -5.328 -15.890  49.247  1.00  0.00      A120  
ATOM    102  HN  THR A   7      -5.916 -16.468  49.808  1.00  0.00      A120  
ATOM    103  CA  THR A   7      -5.601 -14.458  49.313  1.00  0.00      A120  
ATOM    104  HA  THR A   7      -4.700 -13.937  49.024  1.00  0.00      A120  
ATOM    105  CB  THR A   7      -6.757 -14.062  48.391  1.00  0.00      A120  
ATOM    106  HB  THR A   7      -7.170 -13.079  48.702  1.00  0.00      A120  
ATOM    107  OG1 THR A   7      -7.794 -15.050  48.470  1.00  0.00      A120  
ATOM    108  HG1 THR A   7      -8.074 -15.067  49.388  1.00  0.00      A120  
ATOM    109  CG2 THR A   7      -6.271 -13.951  46.966  1.00  0.00      A120  
ATOM    110 HG21 THR A   7      -6.533 -14.870  46.400  1.00  0.00      A120  
ATOM    111 HG22 THR A   7      -5.166 -13.829  46.952  1.00  0.00      A120  
ATOM    112 HG23 THR A   7      -6.749 -13.079  46.470  1.00  0.00      A120  
ATOM    113  C   THR A   7      -5.927 -14.078  50.749  1.00  0.00      A120  
ATOM    114  O   THR A   7      -6.735 -14.748  51.401  1.00  0.00      A120  
ATOM    115  N   VAL A   8      -5.312 -13.002  51.229  1.00  0.00      A120  
ATOM    116  HN  VAL A   8      -4.698 -12.450  50.670  1.00  0.00      A120  
ATOM    117  CA  VAL A   8      -5.495 -12.561  52.605  1.00  0.00      A120  
ATOM    118  HA  VAL A   8      -5.652 -13.435  53.219  1.00  0.00      A120  
ATOM    119  CB  VAL A   8      -4.258 -11.780  53.089  1.00  0.00      A120  
ATOM    120  HB  VAL A   8      -4.256 -10.770  52.627  1.00  0.00      A120  
ATOM    121  CG1 VAL A   8      -4.275 -11.642  54.607  1.00  0.00      A120  
ATOM    122 HG11 VAL A   8      -4.450 -12.633  55.079  1.00  0.00      A120  
ATOM    123 HG12 VAL A   8      -5.089 -10.953  54.915  1.00  0.00      A120  
ATOM    124 HG13 VAL A   8      -3.298 -11.248  54.962  1.00  0.00      A120  
ATOM    125  CG2 VAL A   8      -2.983 -12.464  52.623  1.00  0.00      A120  
ATOM    126 HG21 VAL A   8      -2.871 -12.354  51.523  1.00  0.00      A120  
ATOM    127 HG22 VAL A   8      -3.021 -13.546  52.870  1.00  0.00      A120  
ATOM    128 HG23 VAL A   8      -2.102 -11.999  53.117  1.00  0.00      A120  
ATOM    129  C   VAL A   8      -6.762 -11.723  52.712  1.00  0.00      A120  
ATOM    130  O   VAL A   8      -7.128 -10.981  51.792  1.00  0.00      A120  
ATOM    131  N   TYR A   9      -7.443 -11.842  53.850  1.00  0.00      A120  
ATOM    132  HN  TYR A   9      -7.148 -12.461  54.573  1.00  0.00      A120  
ATOM    133  CA  TYR A   9      -8.659 -11.086  54.124  1.00  0.00      A120  
ATOM    134  HA  TYR A   9      -8.700 -10.259  53.430  1.00  0.00      A120  
ATOM    135  CB  TYR A   9      -9.903 -11.966  53.971  1.00  0.00      A120  
ATOM    136  HB1 TYR A   9     -10.778 -11.437  54.404  1.00  0.00      A120  
ATOM    137  HB2 TYR A   9      -9.736 -12.928  54.502  1.00  0.00      A120  
ATOM    138  CG  TYR A   9     -10.252 -12.304  52.540  1.00  0.00      A120  
ATOM    139  CD1 TYR A   9      -9.664 -13.385  51.896  1.00  0.00      A120  
ATOM    140  HD1 TYR A   9      -8.946 -13.993  52.427  1.00  0.00      A120  
ATOM    141  CE1 TYR A   9      -9.982 -13.697  50.587  1.00  0.00      A120  
ATOM    142  HE1 TYR A   9      -9.516 -14.541  50.100  1.00  0.00      A120  
ATOM    143  CZ  TYR A   9     -10.900 -12.924  49.906  1.00  0.00      A120  
ATOM    144  OH  TYR A   9     -11.222 -13.229  48.604  1.00  0.00      A120  
ATOM    145  HH  TYR A   9     -10.714 -14.001  48.345  1.00  0.00      A120  
ATOM    146  CD2 TYR A   9     -11.173 -11.543  51.833  1.00  0.00      A120  
ATOM    147  HD2 TYR A   9     -11.644 -10.699  52.315  1.00  0.00      A120  
ATOM    148  CE2 TYR A   9     -11.498 -11.846  50.525  1.00  0.00      A120  
ATOM    149  HE2 TYR A   9     -12.216 -11.242  49.990  1.00  0.00      A120  
ATOM    150  C   TYR A   9      -8.569 -10.520  55.532  1.00  0.00      A120  
ATOM    151  O   TYR A   9      -8.457 -11.277  56.501  1.00  0.00      A120  
ATOM    152  N   TYR A  10      -8.616  -9.196  55.643  1.00  0.00      A120  
ATOM    153  HN  TYR A  10      -8.749  -8.609  54.848  1.00  0.00      A120  
ATOM    154  CA  TYR A  10      -8.480  -8.512  56.920  1.00  0.00      A120  
ATOM    155  HA  TYR A  10      -8.114  -9.224  57.645  1.00  0.00      A120  
ATOM    156  CB  TYR A  10      -7.513  -7.332  56.797  1.00  0.00      A120  
ATOM    157  HB1 TYR A  10      -7.962  -6.562  56.133  1.00  0.00      A120  
ATOM    158  HB2 TYR A  10      -6.553  -7.693  56.369  1.00  0.00      A120  
ATOM    159  CG  TYR A  10      -7.186  -6.651  58.105  1.00  0.00      A120  
ATOM    160  CD1 TYR A  10      -6.664  -7.369  59.175  1.00  0.00      A120  
ATOM    161  HD1 TYR A  10      -6.494  -8.430  59.069  1.00  0.00      A120  
ATOM    162  CE1 TYR A  10      -6.359  -6.749  60.371  1.00  0.00      A120  
ATOM    163  HE1 TYR A  10      -5.962  -7.322  61.195  1.00  0.00      A120  
ATOM    164  CZ  TYR A  10      -6.566  -5.392  60.504  1.00  0.00      A120  
ATOM    165  OH  TYR A  10      -6.263  -4.772  61.693  1.00  0.00      A120  
ATOM    166  HH  TYR A  10      -6.471  -3.838  61.602  1.00  0.00      A120  
ATOM    167  CD2 TYR A  10      -7.380  -5.283  58.264  1.00  0.00      A120  
ATOM    168  HD2 TYR A  10      -7.774  -4.704  57.443  1.00  0.00      A120  
ATOM    169  CE2 TYR A  10      -7.076  -4.654  59.455  1.00  0.00      A120  
ATOM    170  HE2 TYR A  10      -7.237  -3.592  59.565  1.00  0.00      A120  
ATOM    171  C   TYR A  10      -9.849  -8.039  57.388  1.00  0.00      A120  
ATOM    172  O   TYR A  10     -10.578  -7.382  56.636  1.00  0.00      A120  
ATOM    173  N   GLY A  11     -10.195  -8.377  58.628  1.00  0.00      A120  
ATOM    174  HN  GLY A  11      -9.581  -8.873  59.238  1.00  0.00      A120  
ATOM    175  CA  GLY A  11     -11.496  -8.038  59.163  1.00  0.00      A120  
ATOM    176  HA1 GLY A  11     -11.784  -7.093  58.728  1.00  0.00      A120  
ATOM    177  HA2 GLY A  11     -11.386  -7.938  60.232  1.00  0.00      A120  
ATOM    178  C   GLY A  11     -12.592  -9.041  58.890  1.00  0.00      A120  
ATOM    179  O   GLY A  11     -13.762  -8.654  58.807  1.00  0.00      A120  
ATOM    180  N   VAL A  12     -12.256 -10.315  58.737  1.00  0.00      A120  
ATOM    181  HN  VAL A  12     -11.313 -10.634  58.747  1.00  0.00      A120  
ATOM    182  CA  VAL A  12     -13.305 -11.325  58.541  1.00  0.00      A120  
ATOM    183  HA  VAL A  12     -14.018 -10.934  57.830  1.00  0.00      A120  
ATOM    184  CB  VAL A  12     -12.705 -12.635  58.026  1.00  0.00      A120  
ATOM    185  HB  VAL A  12     -13.516 -13.377  57.865  1.00  0.00      A120  
ATOM    186  CG1 VAL A  12     -11.978 -12.395  56.726  1.00  0.00      A120  
ATOM    187 HG11 VAL A  12     -11.159 -11.659  56.877  1.00  0.00      A120  
ATOM    188 HG12 VAL A  12     -12.683 -11.991  55.968  1.00  0.00      A120  
ATOM    189 HG13 VAL A  12     -11.537 -13.346  56.358  1.00  0.00      A120  
ATOM    190  CG2 VAL A  12     -11.765 -13.237  59.055  1.00  0.00      A120  
ATOM    191 HG21 VAL A  12     -12.346 -13.770  59.837  1.00  0.00      A120  
ATOM    192 HG22 VAL A  12     -11.172 -12.432  59.541  1.00  0.00      A120  
ATOM    193 HG23 VAL A  12     -11.081 -13.962  58.564  1.00  0.00      A120  
ATOM    194  C   VAL A  12     -14.044 -11.540  59.856  1.00  0.00      A120  
ATOM    195  O   VAL A  12     -13.433 -11.418  60.932  1.00  0.00      A120  
ATOM    196  N   PRO A  13     -15.339 -11.839  59.831  1.00  0.00      A120  
ATOM    197  CD  PRO A  13     -16.263 -11.708  58.694  1.00  0.00      A120  
ATOM    198  HD1 PRO A  13     -16.335 -12.670  58.144  1.00  0.00      A120  
ATOM    199  HD2 PRO A  13     -15.920 -10.904  58.010  1.00  0.00      A120  
ATOM    200  CA  PRO A  13     -16.048 -12.114  61.088  1.00  0.00      A120  
ATOM    201  HA  PRO A  13     -15.762 -11.401  61.844  1.00  0.00      A120  
ATOM    202  CB  PRO A  13     -17.525 -12.059  60.681  1.00  0.00      A120  
ATOM    203  HB1 PRO A  13     -18.119 -11.499  61.436  1.00  0.00      A120  
ATOM    204  HB2 PRO A  13     -17.942 -13.083  60.584  1.00  0.00      A120  
ATOM    205  CG  PRO A  13     -17.550 -11.355  59.366  1.00  0.00      A120  
ATOM    206  HG1 PRO A  13     -18.415 -11.694  58.757  1.00  0.00      A120  
ATOM    207  HG2 PRO A  13     -17.624 -10.256  59.513  1.00  0.00      A120  
ATOM    208  C   PRO A  13     -15.684 -13.470  61.670  1.00  0.00      A120  
ATOM    209  O   PRO A  13     -16.463 -14.423  61.572  1.00  0.00      A120  
ATOM    210  N   VAL A  14     -14.504 -13.566  62.277  1.00  0.00      A120  
ATOM    211  HN  VAL A  14     -13.892 -12.783  62.351  1.00  0.00      A120  
ATOM    212  CA  VAL A  14     -14.013 -14.802  62.874  1.00  0.00      A120  
ATOM    213  HA  VAL A  14     -14.838 -15.498  62.911  1.00  0.00      A120  
ATOM    214  CB  VAL A  14     -12.847 -15.406  62.068  1.00  0.00      A120  
ATOM    215  HB  VAL A  14     -12.120 -14.604  61.816  1.00  0.00      A120  
ATOM    216  CG1 VAL A  14     -12.143 -16.489  62.872  1.00  0.00      A120  
ATOM    217 HG11 VAL A  14     -12.857 -17.302  63.125  1.00  0.00      A120  
ATOM    218 HG12 VAL A  14     -11.746 -16.060  63.817  1.00  0.00      A120  
ATOM    219 HG13 VAL A  14     -11.311 -16.921  62.277  1.00  0.00      A120  
ATOM    220  CG2 VAL A  14     -13.350 -15.968  60.756  1.00  0.00      A120  
ATOM    221 HG21 VAL A  14     -13.821 -15.164  60.152  1.00  0.00      A120  
ATOM    222 HG22 VAL A  14     -14.108 -16.758  60.949  1.00  0.00      A120  
ATOM    223 HG23 VAL A  14     -12.502 -16.396  60.178  1.00  0.00      A120  
ATOM    224  C   VAL A  14     -13.574 -14.502  64.298  1.00  0.00      A120  
ATOM    225  O   VAL A  14     -12.843 -13.534  64.535  1.00  0.00      A120  
ATOM    226  N   TRP A  15     -14.016 -15.328  65.243  1.00  0.00      A120  
ATOM    227  HN  TRP A  15     -14.639 -16.081  65.042  1.00  0.00      A120  
ATOM    228  CA  TRP A  15     -13.614 -15.182  66.631  1.00  0.00      A120  
ATOM    229  HA  TRP A  15     -12.730 -14.563  66.654  1.00  0.00      A120  
ATOM    230  CB  TRP A  15     -14.723 -14.546  67.486  1.00  0.00      A120  
ATOM    231  HB1 TRP A  15     -14.950 -13.537  67.080  1.00  0.00      A120  
ATOM    232  HB2 TRP A  15     -14.354 -14.446  68.529  1.00  0.00      A120  
ATOM    233  CG  TRP A  15     -15.997 -15.335  67.515  1.00  0.00      A120  
ATOM    234  CD1 TRP A  15     -16.231 -16.495  68.197  1.00  0.00      A120  
ATOM    235  HD1 TRP A  15     -15.507 -17.005  68.815  1.00  0.00      A120  
ATOM    236  NE1 TRP A  15     -17.519 -16.920  67.983  1.00  0.00      A120  
ATOM    237  HE1 TRP A  15     -17.920 -17.726  68.358  1.00  0.00      A120  
ATOM    238  CE2 TRP A  15     -18.148 -16.027  67.158  1.00  0.00      A120  
ATOM    239  CD2 TRP A  15     -17.219 -15.012  66.844  1.00  0.00      A120  
ATOM    240  CE3 TRP A  15     -17.619 -13.967  66.007  1.00  0.00      A120  
ATOM    241  HE3 TRP A  15     -16.944 -13.169  65.736  1.00  0.00      A120  
ATOM    242  CZ3 TRP A  15     -18.908 -13.967  65.521  1.00  0.00      A120  
ATOM    243  HZ3 TRP A  15     -19.230 -13.163  64.876  1.00  0.00      A120  
ATOM    244  CZ2 TRP A  15     -19.450 -16.023  66.663  1.00  0.00      A120  
ATOM    245  HZ2 TRP A  15     -20.160 -16.800  66.903  1.00  0.00      A120  
ATOM    246  CH2 TRP A  15     -19.810 -14.987  65.846  1.00  0.00      A120  
ATOM    247  HH2 TRP A  15     -20.811 -14.955  65.444  1.00  0.00      A120  
ATOM    248  C   TRP A  15     -13.241 -16.541  67.201  1.00  0.00      A120  
ATOM    249  O   TRP A  15     -13.762 -17.577  66.781  1.00  0.00      A120  
ATOM    250  N   LYS A  16     -12.326 -16.522  68.165  1.00  0.00      A120  
ATOM    251  HN  LYS A  16     -11.833 -15.688  68.399  1.00  0.00      A120  
ATOM    252  CA  LYS A  16     -11.972 -17.696  68.947  1.00  0.00      A120  
ATOM    253  HA  LYS A  16     -12.655 -18.489  68.680  1.00  0.00      A120  
ATOM    254  CB  LYS A  16     -10.524 -18.134  68.681  1.00  0.00      A120  
ATOM    255  HB1 LYS A  16     -10.291 -18.996  69.341  1.00  0.00      A120  
ATOM    256  HB2 LYS A  16      -9.849 -17.290  68.936  1.00  0.00      A120  
ATOM    257  CG  LYS A  16     -10.257 -18.545  67.241  1.00  0.00      A120  
ATOM    258  HG1 LYS A  16     -10.207 -17.635  66.606  1.00  0.00      A120  
ATOM    259  HG2 LYS A  16     -11.091 -19.186  66.884  1.00  0.00      A120  
ATOM    260  CD  LYS A  16      -8.950 -19.313  67.119  1.00  0.00      A120  
ATOM    261  HD1 LYS A  16      -8.999 -20.216  67.763  1.00  0.00      A120  
ATOM    262  HD2 LYS A  16      -8.117 -18.667  67.468  1.00  0.00      A120  
ATOM    263  CE  LYS A  16      -8.681 -19.740  65.682  1.00  0.00      A120  
ATOM    264  HE1 LYS A  16      -7.721 -20.297  65.635  1.00  0.00      A120  
ATOM    265  HE2 LYS A  16      -8.633 -18.841  65.031  1.00  0.00      A120  
ATOM    266  NZ  LYS A  16      -9.743 -20.631  65.136  1.00  0.00      A120  
ATOM    267  HZ1 LYS A  16     -10.655 -20.134  65.153  1.00  0.00      A120  
ATOM    268  HZ2 LYS A  16      -9.805 -21.492  65.717  1.00  0.00      A120  
ATOM    269  HZ3 LYS A  16      -9.507 -20.891  64.157  1.00  0.00      A120  
ATOM    270  C   LYS A  16     -12.169 -17.386  70.425  1.00  0.00      A120  
ATOM    271  O   LYS A  16     -12.158 -16.227  70.845  1.00  0.00      A120  
ATOM    272  N   ASP A  17     -12.354 -18.440  71.215  1.00  0.00      A120  
ATOM    273  HN  ASP A  17     -12.324 -19.376  70.874  1.00  0.00      A120  
ATOM    274  CA  ASP A  17     -12.615 -18.278  72.638  1.00  0.00      A120  
ATOM    275  HA  ASP A  17     -13.228 -17.398  72.769  1.00  0.00      A120  
ATOM    276  CB  ASP A  17     -13.327 -19.510  73.192  1.00  0.00      A120  
ATOM    277  HB1 ASP A  17     -13.363 -19.439  74.300  1.00  0.00      A120  
ATOM    278  HB2 ASP A  17     -12.755 -20.418  72.903  1.00  0.00      A120  
ATOM    279  CG  ASP A  17     -14.738 -19.645  72.672  1.00  0.00      A120  
ATOM    280  OD1 ASP A  17     -14.965 -19.340  71.482  1.00  0.00      A120  
ATOM    281  OD2 ASP A  17     -15.625 -20.045  73.454  1.00  0.00      A120  
ATOM    282  C   ASP A  17     -11.319 -18.030  73.399  1.00  0.00      A120  
ATOM    283  O   ASP A  17     -10.358 -18.799  73.274  1.00  0.00      A120  
ATOM    284  N   ALA A  18     -11.296 -16.959  74.189  1.00  0.00      A120  
ATOM    285  HN  ALA A  18     -12.072 -16.339  74.262  1.00  0.00      A120  
ATOM    286  CA  ALA A  18     -10.132 -16.626  74.998  1.00  0.00      A120  
ATOM    287  HA  ALA A  18      -9.728 -17.548  75.389  1.00  0.00      A120  
ATOM    288  CB  ALA A  18      -9.067 -15.889  74.182  1.00  0.00      A120  
ATOM    289  HB1 ALA A  18      -9.484 -14.944  73.775  1.00  0.00      A120  
ATOM    290  HB2 ALA A  18      -8.734 -16.524  73.333  1.00  0.00      A120  
ATOM    291  HB3 ALA A  18      -8.198 -15.643  74.829  1.00  0.00      A120  
ATOM    292  C   ALA A  18     -10.575 -15.777  76.180  1.00  0.00      A120  
ATOM    293  O   ALA A  18     -11.669 -15.208  76.185  1.00  0.00      A120  
ATOM    294  N   GLU A  19      -9.702 -15.697  77.178  1.00  0.00      A120  
ATOM    295  HN  GLU A  19      -8.832 -16.183  77.151  1.00  0.00      A120  
ATOM    296  CA  GLU A  19      -9.944 -14.905  78.374  1.00  0.00      A120  
ATOM    297  HA  GLU A  19     -10.931 -14.475  78.295  1.00  0.00      A120  
ATOM    298  CB  GLU A  19      -9.842 -15.770  79.631  1.00  0.00      A120  
ATOM    299  HB1 GLU A  19     -10.018 -15.126  80.518  1.00  0.00      A120  
ATOM    300  HB2 GLU A  19      -8.816 -16.190  79.688  1.00  0.00      A120  
ATOM    301  CG  GLU A  19     -10.838 -16.920  79.664  1.00  0.00      A120  
ATOM    302  HG1 GLU A  19     -10.820 -17.443  78.685  1.00  0.00      A120  
ATOM    303  HG2 GLU A  19     -11.856 -16.510  79.840  1.00  0.00      A120  
ATOM    304  CD  GLU A  19     -10.528 -17.925  80.754  1.00  0.00      A120  
ATOM    305  OE1 GLU A  19      -9.548 -17.708  81.496  1.00  0.00      A120  
ATOM    306  OE2 GLU A  19     -11.265 -18.927  80.872  1.00  0.00      A120  
ATOM    307  C   GLU A  19      -8.945 -13.757  78.440  1.00  0.00      A120  
ATOM    308  O   GLU A  19      -7.774 -13.916  78.080  1.00  0.00      A120  
ATOM    309  N   THR A  20      -9.416 -12.602  78.900  1.00  0.00      A120  
ATOM    310  HN  THR A  20     -10.359 -12.500  79.207  1.00  0.00      A120  
ATOM    311  CA  THR A  20      -8.586 -11.412  78.984  1.00  0.00      A120  
ATOM    312  HA  THR A  20      -7.587 -11.726  79.246  1.00  0.00      A120  
ATOM    313  CB  THR A  20      -8.562 -10.635  77.661  1.00  0.00      A120  
ATOM    314  HB  THR A  20      -8.181 -11.288  76.846  1.00  0.00      A120  
ATOM    315  OG1 THR A  20      -7.701  -9.497  77.788  1.00  0.00      A120  
ATOM    316  HG1 THR A  20      -6.832  -9.845  78.001  1.00  0.00      A120  
ATOM    317  CG2 THR A  20      -9.964 -10.167  77.290  1.00  0.00      A120  
ATOM    318 HG21 THR A  20     -10.367  -9.503  78.084  1.00  0.00      A120  
ATOM    319 HG22 THR A  20     -10.639 -11.042  77.183  1.00  0.00      A120  
ATOM    320 HG23 THR A  20      -9.933  -9.600  76.335  1.00  0.00      A120  
ATOM    321  C   THR A  20      -9.107 -10.530  80.107  1.00  0.00      A120  
ATOM    322  O   THR A  20     -10.229 -10.702  80.588  1.00  0.00      A120  
ATOM    323  N   THR A  21      -8.272  -9.585  80.526  1.00  0.00      A120  
ATOM    324  HN  THR A  21      -7.360  -9.464  80.141  1.00  0.00      A120  
ATOM    325  CA  THR A  21      -8.658  -8.665  81.585  1.00  0.00      A120  
ATOM    326  HA  THR A  21      -9.085  -9.242  82.393  1.00  0.00      A120  
ATOM    327  CB  THR A  21      -7.443  -7.884  82.075  1.00  0.00      A120  
ATOM    328  HB  THR A  21      -7.142  -7.135  81.311  1.00  0.00      A120  
ATOM    329  OG1 THR A  21      -6.348  -8.781  82.303  1.00  0.00      A120  
ATOM    330  HG1 THR A  21      -6.170  -9.202  81.458  1.00  0.00      A120  
ATOM    331  CG2 THR A  21      -7.774  -7.163  83.372  1.00  0.00      A120  
ATOM    332 HG21 THR A  21      -8.067  -7.897  84.153  1.00  0.00      A120  
ATOM    333 HG22 THR A  21      -8.620  -6.462  83.209  1.00  0.00      A120  
ATOM    334 HG23 THR A  21      -6.885  -6.601  83.730  1.00  0.00      A120  
ATOM    335  C   THR A  21      -9.729  -7.714  81.071  1.00  0.00      A120  
ATOM    336  O   THR A  21      -9.521  -7.012  80.076  1.00  0.00      A120  
ATOM    337  N   LEU A  22     -10.872  -7.686  81.749  1.00  0.00      A120  
ATOM    338  HN  LEU A  22     -11.028  -8.276  82.537  1.00  0.00      A120  
ATOM    339  CA  LEU A  22     -11.970  -6.802  81.395  1.00  0.00      A120  
ATOM    340  HA  LEU A  22     -11.845  -6.506  80.364  1.00  0.00      A120  
ATOM    341  CB  LEU A  22     -13.308  -7.520  81.586  1.00  0.00      A120  
ATOM    342  HB1 LEU A  22     -14.095  -6.919  81.085  1.00  0.00      A120  
ATOM    343  HB2 LEU A  22     -13.523  -7.562  82.674  1.00  0.00      A120  
ATOM    344  CG  LEU A  22     -13.382  -8.949  81.036  1.00  0.00      A120  
ATOM    345  HG  LEU A  22     -12.568  -9.556  81.487  1.00  0.00      A120  
ATOM    346  CD1 LEU A  22     -14.725  -9.593  81.356  1.00  0.00      A120  
ATOM    347 HD11 LEU A  22     -15.549  -9.001  80.903  1.00  0.00      A120  
ATOM    348 HD12 LEU A  22     -14.875  -9.625  82.456  1.00  0.00      A120  
ATOM    349 HD13 LEU A  22     -14.758 -10.623  80.942  1.00  0.00      A120  
ATOM    350  CD2 LEU A  22     -13.114  -8.969  79.539  1.00  0.00      A120  
ATOM    351 HD21 LEU A  22     -12.102  -8.562  79.327  1.00  0.00      A120  
ATOM    352 HD22 LEU A  22     -13.865  -8.342  79.012  1.00  0.00      A120  
ATOM    353 HD23 LEU A  22     -13.164 -10.012  79.160  1.00  0.00      A120  
ATOM    354  C   LEU A  22     -11.886  -5.533  82.241  1.00  0.00      A120  
ATOM    355  O   LEU A  22     -10.982  -5.368  83.060  1.00  0.00      A120  
ATOM    356  N   PHE A  23     -12.831  -4.617  82.036  1.00  0.00      A120  
ATOM    357  HN  PHE A  23     -13.496  -4.691  81.297  1.00  0.00      A120  
ATOM    358  CA  PHE A  23     -12.943  -3.442  82.893  1.00  0.00      A120  
ATOM    359  HA  PHE A  23     -12.569  -3.714  83.869  1.00  0.00      A120  
ATOM    360  CB  PHE A  23     -12.152  -2.244  82.344  1.00  0.00      A120  
ATOM    361  HB1 PHE A  23     -11.070  -2.498  82.330  1.00  0.00      A120  
ATOM    362  HB2 PHE A  23     -12.329  -1.363  82.996  1.00  0.00      A120  
ATOM    363  CG  PHE A  23     -12.528  -1.841  80.947  1.00  0.00      A120  
ATOM    364  CD1 PHE A  23     -11.949  -2.464  79.853  1.00  0.00      A120  
ATOM    365  HD1 PHE A  23     -11.227  -3.253  80.007  1.00  0.00      A120  
ATOM    366  CE1 PHE A  23     -12.286  -2.088  78.567  1.00  0.00      A120  
ATOM    367  HE1 PHE A  23     -11.834  -2.587  77.722  1.00  0.00      A120  
ATOM    368  CZ  PHE A  23     -13.202  -1.075  78.362  1.00  0.00      A120  
ATOM    369  HZ  PHE A  23     -13.467  -0.779  77.357  1.00  0.00      A120  
ATOM    370  CD2 PHE A  23     -13.439  -0.821  80.728  1.00  0.00      A120  
ATOM    371  HD2 PHE A  23     -13.890  -0.318  81.571  1.00  0.00      A120  
ATOM    372  CE2 PHE A  23     -13.780  -0.440  79.444  1.00  0.00      A120  
ATOM    373  HE2 PHE A  23     -14.497   0.353  79.287  1.00  0.00      A120  
ATOM    374  C   PHE A  23     -14.412  -3.097  83.085  1.00  0.00      A120  
ATOM    375  O   PHE A  23     -15.289  -3.584  82.369  1.00  0.00      A120  
ATOM    376  N   CYS A  24     -14.673  -2.243  84.071  1.00  0.00      A120  
ATOM    377  HN  CYS A  24     -13.950  -1.738  84.534  1.00  0.00      A120  
ATOM    378  CA  CYS A  24     -16.024  -1.986  84.543  1.00  0.00      A120  
ATOM    379  HA  CYS A  24     -16.612  -2.879  84.390  1.00  0.00      A120  
ATOM    380  CB  CYS A  24     -15.990  -1.615  86.024  1.00  0.00      A120  
ATOM    381  HB1 CYS A  24     -15.249  -2.252  86.552  1.00  0.00      A120  
ATOM    382  HB2 CYS A  24     -16.988  -1.795  86.477  1.00  0.00      A120  
ATOM    383  SG  CYS A  24     -15.537   0.128  86.160  1.00  0.00      A120  
ATOM    384  C   CYS A  24     -16.674  -0.837  83.777  1.00  0.00      A120  
ATOM    385  O   CYS A  24     -16.036  -0.127  82.997  1.00  0.00      A120  
ATOM    386  N   ALA A  25     -17.967  -0.647  84.036  1.00  0.00      A120  
ATOM    387  HN  ALA A  25     -18.537  -1.375  84.405  1.00  0.00      A120  
ATOM    388  CA  ALA A  25     -18.641   0.623  83.805  1.00  0.00      A120  
ATOM    389  HA  ALA A  25     -17.938   1.413  84.021  1.00  0.00      A120  
ATOM    390  CB  ALA A  25     -19.140   0.740  82.361  1.00  0.00      A120  
ATOM    391  HB1 ALA A  25     -19.386  -0.266  81.958  1.00  0.00      A120  
ATOM    392  HB2 ALA A  25     -18.352   1.195  81.724  1.00  0.00      A120  
ATOM    393  HB3 ALA A  25     -20.056   1.368  82.328  1.00  0.00      A120  
ATOM    394  C   ALA A  25     -19.805   0.738  84.777  1.00  0.00      A120  
ATOM    395  O   ALA A  25     -20.544  -0.232  84.972  1.00  0.00      A120  
ATOM    396  N   SER A  26     -19.979   1.911  85.389  1.00  0.00      A120  
ATOM    397  HN  SER A  26     -19.252   2.590  85.460  1.00  0.00      A120  
ATOM    398  CA  SER A  26     -21.266   2.265  85.993  1.00  0.00      A120  
ATOM    399  HA  SER A  26     -22.022   1.618  85.576  1.00  0.00      A120  
ATOM    400  CB  SER A  26     -21.206   2.102  87.510  1.00  0.00      A120  
ATOM    401  HB1 SER A  26     -21.156   1.022  87.765  1.00  0.00      A120  
ATOM    402  HB2 SER A  26     -22.113   2.549  87.967  1.00  0.00      A120  
ATOM    403  OG  SER A  26     -20.063   2.745  88.046  1.00  0.00      A120  
ATOM    404  HG1 SER A  26     -19.308   2.227  87.759  1.00  0.00      A120  
ATOM    405  C   SER A  26     -21.636   3.697  85.609  1.00  0.00      A120  
ATOM    406  O   SER A  26     -21.220   4.649  86.278  1.00  0.00      A120  
ATOM    407  N   ASP A  27     -22.461   3.819  84.566  1.00  0.00      A120  
ATOM    408  HN  ASP A  27     -22.646   3.018  84.008  1.00  0.00      A120  
ATOM    409  CA  ASP A  27     -23.171   5.011  84.094  1.00  0.00      A120  
ATOM    410  HA  ASP A  27     -23.341   4.907  83.033  1.00  0.00      A120  
ATOM    411  CB  ASP A  27     -24.498   5.138  84.843  1.00  0.00      A120  
ATOM    412  HB1 ASP A  27     -25.060   6.008  84.441  1.00  0.00      A120  
ATOM    413  HB2 ASP A  27     -24.291   5.304  85.922  1.00  0.00      A120  
ATOM    414  CG  ASP A  27     -25.361   3.898  84.701  1.00  0.00      A120  
ATOM    415  OD1 ASP A  27     -26.034   3.753  83.658  1.00  0.00      A120  
ATOM    416  OD2 ASP A  27     -25.357   3.062  85.629  1.00  0.00      A120  
ATOM    417  C   ASP A  27     -22.374   6.308  84.201  1.00  0.00      A120  
ATOM    418  O   ASP A  27     -21.142   6.287  84.244  1.00  0.00      A120  
ATOM    419  N   ALA A  28     -23.063   7.455  84.246  1.00  0.00      A120  
ATOM    420  HN  ALA A  28     -23.986   7.524  83.873  1.00  0.00      A120  
ATOM    421  CA  ALA A  28     -22.528   8.673  84.836  1.00  0.00      A120  
ATOM    422  HA  ALA A  28     -21.528   8.465  85.188  1.00  0.00      A120  
ATOM    423  CB  ALA A  28     -22.505   9.799  83.793  1.00  0.00      A120  
ATOM    424  HB1 ALA A  28     -23.535  10.001  83.427  1.00  0.00      A120  
ATOM    425  HB2 ALA A  28     -21.873   9.502  82.929  1.00  0.00      A120  
ATOM    426  HB3 ALA A  28     -22.103  10.729  84.249  1.00  0.00      A120  
ATOM    427  C   ALA A  28     -23.284   9.143  86.069  1.00  0.00      A120  
ATOM    428  O   ALA A  28     -22.791  10.030  86.777  1.00  0.00      A120  
ATOM    429  N   LYS A  29     -24.465   8.582  86.344  1.00  0.00      A120  
ATOM    430  HN  LYS A  29     -24.815   7.791  85.848  1.00  0.00      A120  
ATOM    431  CA  LYS A  29     -25.309   9.117  87.408  1.00  0.00      A120  
ATOM    432  HA  LYS A  29     -25.142  10.182  87.466  1.00  0.00      A120  
ATOM    433  CB  LYS A  29     -26.783   8.825  87.117  1.00  0.00      A120  
ATOM    434  HB1 LYS A  29     -27.022   7.810  87.501  1.00  0.00      A120  
ATOM    435  HB2 LYS A  29     -26.934   8.838  86.017  1.00  0.00      A120  
ATOM    436  CG  LYS A  29     -27.752   9.823  87.750  1.00  0.00      A120  
ATOM    437  HG1 LYS A  29     -27.539   9.896  88.838  1.00  0.00      A120  
ATOM    438  HG2 LYS A  29     -28.791   9.457  87.611  1.00  0.00      A120  
ATOM    439  CD  LYS A  29     -27.622  11.208  87.121  1.00  0.00      A120  
ATOM    440  HD1 LYS A  29     -27.839  11.132  86.034  1.00  0.00      A120  
ATOM    441  HD2 LYS A  29     -26.580  11.568  87.255  1.00  0.00      A120  
ATOM    442  CE  LYS A  29     -28.580  12.216  87.750  1.00  0.00      A120  
ATOM    443  HE1 LYS A  29     -28.399  13.221  87.312  1.00  0.00      A120  
ATOM    444  HE2 LYS A  29     -28.421  12.244  88.849  1.00  0.00      A120  
ATOM    445  NZ  LYS A  29     -30.010  11.874  87.512  1.00  0.00      A120  
ATOM    446  HZ1 LYS A  29     -30.216  10.942  87.921  1.00  0.00      A120  
ATOM    447  HZ2 LYS A  29     -30.196  11.854  86.489  1.00  0.00      A120  
ATOM    448  HZ3 LYS A  29     -30.616  12.591  87.959  1.00  0.00      A120  
ATOM    449  C   LYS A  29     -24.906   8.565  88.767  1.00  0.00      A120  
ATOM    450  O   LYS A  29     -24.884   9.303  89.759  1.00  0.00      A120  
ATOM    451  N   ALA A  30     -24.596   7.269  88.828  1.00  0.00      A120  
ATOM    452  HN  ALA A  30     -24.739   6.645  88.063  1.00  0.00      A120  
ATOM    453  CA  ALA A  30     -24.025   6.698  90.038  1.00  0.00      A120  
ATOM    454  HA  ALA A  30     -24.651   6.980  90.871  1.00  0.00      A120  
ATOM    455  CB  ALA A  30     -23.947   5.175  89.921  1.00  0.00      A120  
ATOM    456  HB1 ALA A  30     -23.309   4.892  89.057  1.00  0.00      A120  
ATOM    457  HB2 ALA A  30     -24.963   4.757  89.765  1.00  0.00      A120  
ATOM    458  HB3 ALA A  30     -23.503   4.747  90.845  1.00  0.00      A120  
ATOM    459  C   ALA A  30     -22.646   7.270  90.336  1.00  0.00      A120  
ATOM    460  O   ALA A  30     -22.171   7.160  91.471  1.00  0.00      A120  
ATOM    461  N   TYR A  31     -21.991   7.868  89.337  1.00  0.00      A120  
ATOM    462  HN  TYR A  31     -22.306   7.837  88.391  1.00  0.00      A120  
ATOM    463  CA  TYR A  31     -20.760   8.606  89.595  1.00  0.00      A120  
ATOM    464  HA  TYR A  31     -20.098   7.971  90.165  1.00  0.00      A120  
ATOM    465  CB  TYR A  31     -20.108   9.007  88.272  1.00  0.00      A120  
ATOM    466  HB1 TYR A  31     -20.853   9.550  87.653  1.00  0.00      A120  
ATOM    467  HB2 TYR A  31     -19.768   8.091  87.744  1.00  0.00      A120  
ATOM    468  CG  TYR A  31     -18.904   9.912  88.409  1.00  0.00      A120  
ATOM    469  CD1 TYR A  31     -17.653   9.395  88.723  1.00  0.00      A120  
ATOM    470  HD1 TYR A  31     -17.541   8.332  88.875  1.00  0.00      A120  
ATOM    471  CE1 TYR A  31     -16.548  10.221  88.843  1.00  0.00      A120  
ATOM    472  HE1 TYR A  31     -15.584   9.803  89.093  1.00  0.00      A120  
ATOM    473  CZ  TYR A  31     -16.688  11.578  88.642  1.00  0.00      A120  
ATOM    474  OH  TYR A  31     -15.594  12.404  88.758  1.00  0.00      A120  
ATOM    475  HH  TYR A  31     -14.834  11.862  88.981  1.00  0.00      A120  
ATOM    476  CD2 TYR A  31     -19.015  11.282  88.206  1.00  0.00      A120  
ATOM    477  HD2 TYR A  31     -19.976  11.704  87.953  1.00  0.00      A120  
ATOM    478  CE2 TYR A  31     -17.917  12.114  88.323  1.00  0.00      A120  
ATOM    479  HE2 TYR A  31     -18.022  13.177  88.165  1.00  0.00      A120  
ATOM    480  C   TYR A  31     -21.021   9.829  90.463  1.00  0.00      A120  
ATOM    481  O   TYR A  31     -20.160  10.222  91.256  1.00  0.00      A120  
ATOM    482  N   GLU A  32     -22.205  10.430  90.335  1.00  0.00      A120  
ATOM    483  HN  GLU A  32     -22.882  10.133  89.666  1.00  0.00      A120  
ATOM    484  CA  GLU A  32     -22.583  11.563  91.168  1.00  0.00      A120  
ATOM    485  HA  GLU A  32     -21.732  12.224  91.247  1.00  0.00      A120  
ATOM    486  CB  GLU A  32     -23.775  12.295  90.542  1.00  0.00      A120  
ATOM    487  HB1 GLU A  32     -23.897  13.272  91.057  1.00  0.00      A120  
ATOM    488  HB2 GLU A  32     -24.688  11.686  90.704  1.00  0.00      A120  
ATOM    489  CG  GLU A  32     -23.624  12.553  89.051  1.00  0.00      A120  
ATOM    490  HG1 GLU A  32     -23.389  11.594  88.542  1.00  0.00      A120  
ATOM    491  HG2 GLU A  32     -22.788  13.267  88.891  1.00  0.00      A120  
ATOM    492  CD  GLU A  32     -24.879  13.134  88.426  1.00  0.00      A120  
ATOM    493  OE1 GLU A  32     -25.853  13.393  89.164  1.00  0.00      A120  
ATOM    494  OE2 GLU A  32     -24.890  13.333  87.193  1.00  0.00      A120  
ATOM    495  C   GLU A  32     -22.926  11.154  92.593  1.00  0.00      A120  
ATOM    496  O   GLU A  32     -23.139  12.034  93.434  1.00  0.00      A120  
ATOM    497  N   THR A  33     -22.991   9.851  92.881  1.00  0.00      A120  
ATOM    498  HN  THR A  33     -22.818   9.139  92.204  1.00  0.00      A120  
ATOM    499  CA  THR A  33     -23.325   9.407  94.229  1.00  0.00      A120  
ATOM    500  HA  THR A  33     -24.249   9.886  94.521  1.00  0.00      A120  
ATOM    501  CB  THR A  33     -23.480   7.886  94.264  1.00  0.00      A120  
ATOM    502  HB  THR A  33     -22.482   7.403  94.181  1.00  0.00      A120  
ATOM    503  OG1 THR A  33     -24.297   7.461  93.167  1.00  0.00      A120  
ATOM    504  HG1 THR A  33     -23.839   7.745  92.372  1.00  0.00      A120  
ATOM    505  CG2 THR A  33     -24.136   7.446  95.564  1.00  0.00      A120  
ATOM    506 HG21 THR A  33     -25.143   7.907  95.658  1.00  0.00      A120  
ATOM    507 HG22 THR A  33     -23.517   7.768  96.428  1.00  0.00      A120  
ATOM    508 HG23 THR A  33     -24.249   6.341  95.576  1.00  0.00      A120  
ATOM    509  C   THR A  33     -22.273   9.857  95.233  1.00  0.00      A120  
ATOM    510  O   THR A  33     -22.600  10.166  96.386  1.00  0.00      A120  
ATOM    511  N   GLU A  34     -21.002   9.884  94.812  1.00  0.00      A120  
ATOM    512  HN  GLU A  34     -20.758   9.529  93.914  1.00  0.00      A120  
ATOM    513  CA  GLU A  34     -19.877  10.414  95.581  1.00  0.00      A120  
ATOM    514  HA  GLU A  34     -18.971   9.995  95.168  1.00  0.00      A120  
ATOM    515  CB  GLU A  34     -19.818  11.954  95.529  1.00  0.00      A120  
ATOM    516  HB1 GLU A  34     -19.507  12.239  94.503  1.00  0.00      A120  
ATOM    517  HB2 GLU A  34     -19.037  12.279  96.247  1.00  0.00      A120  
ATOM    518  CG  GLU A  34     -21.088  12.738  95.854  1.00  0.00      A120  
ATOM    519  HG1 GLU A  34     -21.644  12.210  96.658  1.00  0.00      A120  
ATOM    520  HG2 GLU A  34     -21.724  12.788  94.944  1.00  0.00      A120  
ATOM    521  CD  GLU A  34     -20.799  14.148  96.318  1.00  0.00      A120  
ATOM    522  OE1 GLU A  34     -20.578  14.339  97.532  1.00  0.00      A120  
ATOM    523  OE2 GLU A  34     -20.782  15.065  95.470  1.00  0.00      A120  
ATOM    524  C   GLU A  34     -19.888   9.898  97.017  1.00  0.00      A120  
ATOM    525  O   GLU A  34     -19.755   8.690  97.243  1.00  0.00      A120  
ATOM    526  N   LYS A  35     -20.034  10.803  97.986  1.00  0.00      A120  
ATOM    527  HN  LYS A  35     -20.157  11.770  97.782  1.00  0.00      A120  
ATOM    528  CA  LYS A  35     -20.025  10.456  99.409  1.00  0.00      A120  
ATOM    529  HA  LYS A  35     -19.995  11.375  99.973  1.00  0.00      A120  
ATOM    530  CB  LYS A  35     -21.260   9.640  99.795  1.00  0.00      A120  
ATOM    531  HB1 LYS A  35     -21.125   9.266 100.832  1.00  0.00      A120  
ATOM    532  HB2 LYS A  35     -21.339   8.773  99.106  1.00  0.00      A120  
ATOM    533  CG  LYS A  35     -22.558  10.426  99.732  1.00  0.00      A120  
ATOM    534  HG1 LYS A  35     -23.387   9.796 100.118  1.00  0.00      A120  
ATOM    535  HG2 LYS A  35     -22.773  10.695  98.676  1.00  0.00      A120  
ATOM    536  CD  LYS A  35     -22.461  11.695 100.564  1.00  0.00      A120  
ATOM    537  HD1 LYS A  35     -21.573  12.278 100.235  1.00  0.00      A120  
ATOM    538  HD2 LYS A  35     -22.334  11.419 101.632  1.00  0.00      A120  
ATOM    539  CE  LYS A  35     -23.701  12.560 100.420  1.00  0.00      A120  
ATOM    540  HE1 LYS A  35     -24.585  12.019 100.819  1.00  0.00      A120  
ATOM    541  HE2 LYS A  35     -23.860  12.814  99.351  1.00  0.00      A120  
ATOM    542  NZ  LYS A  35     -23.565  13.834 101.178  1.00  0.00      A120  
ATOM    543  HZ1 LYS A  35     -22.749  14.366 100.817  1.00  0.00      A120  
ATOM    544  HZ2 LYS A  35     -23.425  13.624 102.187  1.00  0.00      A120  
ATOM    545  HZ3 LYS A  35     -24.429  14.401 101.060  1.00  0.00      A120  
ATOM    546  C   LYS A  35     -18.739   9.721  99.770  1.00  0.00      A120  
ATOM    547  O   LYS A  35     -18.740   8.747 100.528  1.00  0.00      A120  
ATOM    548  N   HSD A  36     -17.633  10.197  99.195  1.00  0.00      A120  
ATOM    549  HN  HSD A  36     -17.675  10.944  98.538  1.00  0.00      A120  
ATOM    550  CA  HSD A  36     -16.294   9.683  99.466  1.00  0.00      A120  
ATOM    551  HA  HSD A  36     -15.606  10.168  98.789  1.00  0.00      A120  
ATOM    552  CB  HSD A  36     -15.896   9.959 100.920  1.00  0.00      A120  
ATOM    553  HB1 HSD A  36     -14.820   9.716 101.047  1.00  0.00      A120  
ATOM    554  HB2 HSD A  36     -16.499   9.305 101.585  1.00  0.00      A120  
ATOM    555  ND1 HSD A  36     -16.131  11.768 102.668  1.00  0.00      A120  
ATOM    556  HD1 HSD A  36     -16.010  11.147 103.442  1.00  0.00      A120  
ATOM    557  CG  HSD A  36     -16.109  11.381 101.345  1.00  0.00      A120  
ATOM    558  CE1 HSD A  36     -16.336  13.071 102.741  1.00  0.00      A120  
ATOM    559  HE1 HSD A  36     -16.397  13.636 103.670  1.00  0.00      A120  
ATOM    560  NE2 HSD A  36     -16.450  13.544 101.513  1.00  0.00      A120  
ATOM    561  CD2 HSD A  36     -16.310  12.509 100.622  1.00  0.00      A120  
ATOM    562  HD2 HSD A  36     -16.368  12.673  99.553  1.00  0.00      A120  
ATOM    563  C   HSD A  36     -16.198   8.195  99.122  1.00  0.00      A120  
ATOM    564  O   HSD A  36     -15.994   7.337  99.984  1.00  0.00      A120  
ATOM    565  N   ASN A  37     -16.354   7.907  97.827  1.00  0.00      A120  
ATOM    566  HN  ASN A  37     -16.575   8.616  97.163  1.00  0.00      A120  
ATOM    567  CA  ASN A  37     -16.219   6.557  97.277  1.00  0.00      A120  
ATOM    568  HA  ASN A  37     -16.527   6.586  96.242  1.00  0.00      A120  
ATOM    569  CB  ASN A  37     -14.771   6.062  97.385  1.00  0.00      A120  
ATOM    570  HB1 ASN A  37     -14.470   6.056  98.454  1.00  0.00      A120  
ATOM    571  HB2 ASN A  37     -14.110   6.755  96.823  1.00  0.00      A120  
ATOM    572  CG  ASN A  37     -14.588   4.659  96.825  1.00  0.00      A120  
ATOM    573  OD1 ASN A  37     -15.317   4.233  95.929  1.00  0.00      A120  
ATOM    574  ND2 ASN A  37     -13.613   3.931  97.360  1.00  0.00      A120  
ATOM    575 HD21 ASN A  37     -13.447   3.001  97.032  1.00  0.00      A120  
ATOM    576 HD22 ASN A  37     -13.048   4.312  98.091  1.00  0.00      A120  
ATOM    577  C   ASN A  37     -17.186   5.586  97.963  1.00  0.00      A120  
ATOM    578  O   ASN A  37     -16.805   4.744  98.779  1.00  0.00      A120  
ATOM    579  N   VAL A  38     -18.464   5.742  97.624  1.00  0.00      A120  
ATOM    580  HN  VAL A  38     -18.791   6.500  97.064  1.00  0.00      A120  
ATOM    581  CA  VAL A  38     -19.454   4.774  98.079  1.00  0.00      A120  
ATOM    582  HA  VAL A  38     -19.307   4.622  99.138  1.00  0.00      A120  
ATOM    583  CB  VAL A  38     -20.881   5.269  97.810  1.00  0.00      A120  
ATOM    584  HB  VAL A  38     -21.575   4.401  97.797  1.00  0.00      A120  
ATOM    585  CG1 VAL A  38     -21.317   6.243  98.884  1.00  0.00      A120  
ATOM    586 HG11 VAL A  38     -20.542   7.026  99.026  1.00  0.00      A120  
ATOM    587 HG12 VAL A  38     -21.460   5.706  99.846  1.00  0.00      A120  
ATOM    588 HG13 VAL A  38     -22.268   6.735  98.585  1.00  0.00      A120  
ATOM    589  CG2 VAL A  38     -20.978   5.901  96.426  1.00  0.00      A120  
ATOM    590 HG21 VAL A  38     -20.707   5.156  95.646  1.00  0.00      A120  
ATOM    591 HG22 VAL A  38     -20.278   6.760  96.354  1.00  0.00      A120  
ATOM    592 HG23 VAL A  38     -22.016   6.248  96.240  1.00  0.00      A120  
ATOM    593  C   VAL A  38     -19.191   3.453  97.372  1.00  0.00      A120  
ATOM    594  O   VAL A  38     -19.198   3.383  96.137  1.00  0.00      A120  
ATOM    595  N   TRP A  39     -18.958   2.399  98.155  1.00  0.00      A120  
ATOM    596  HN  TRP A  39     -18.941   2.475  99.149  1.00  0.00      A120  
ATOM    597  CA  TRP A  39     -18.712   1.070  97.614  1.00  0.00      A120  
ATOM    598  HA  TRP A  39     -18.319   0.452  98.407  1.00  0.00      A120  
ATOM    599  CB  TRP A  39     -20.013   0.465  97.060  1.00  0.00      A120  
ATOM    600  HB1 TRP A  39     -20.441   1.170  96.316  1.00  0.00      A120  
ATOM    601  HB2 TRP A  39     -20.729   0.342  97.900  1.00  0.00      A120  
ATOM    602  CG  TRP A  39     -19.846  -0.879  96.387  1.00  0.00      A120  
ATOM    603  CD1 TRP A  39     -20.406  -1.271  95.206  1.00  0.00      A120  
ATOM    604  HD1 TRP A  39     -21.065  -0.665  94.603  1.00  0.00      A120  
ATOM    605  NE1 TRP A  39     -20.009  -2.548  94.894  1.00  0.00      A120  
ATOM    606  HE1 TRP A  39     -20.285  -3.051  94.104  1.00  0.00      A120  
ATOM    607  CE2 TRP A  39     -19.163  -3.003  95.871  1.00  0.00      A120  
ATOM    608  CD2 TRP A  39     -19.027  -1.976  96.826  1.00  0.00      A120  
ATOM    609  CE3 TRP A  39     -18.205  -2.193  97.939  1.00  0.00      A120  
ATOM    610  HE3 TRP A  39     -18.070  -1.439  98.700  1.00  0.00      A120  
ATOM    611  CZ3 TRP A  39     -17.555  -3.408  98.056  1.00  0.00      A120  
ATOM    612  HZ3 TRP A  39     -16.916  -3.589  98.907  1.00  0.00      A120  
ATOM    613  CZ2 TRP A  39     -18.508  -4.226  95.993  1.00  0.00      A120  
ATOM    614  HZ2 TRP A  39     -18.613  -5.012  95.260  1.00  0.00      A120  
ATOM    615  CH2 TRP A  39     -17.711  -4.408  97.090  1.00  0.00      A120  
ATOM    616  HH2 TRP A  39     -17.191  -5.346  97.213  1.00  0.00      A120  
ATOM    617  C   TRP A  39     -17.610   1.105  96.561  1.00  0.00      A120  
ATOM    618  O   TRP A  39     -16.449   1.384  96.876  1.00  0.00      A120  
ATOM    619  N   ALA A  40     -17.962   0.812  95.309  1.00  0.00      A120  
ATOM    620  HN  ALA A  40     -18.920   0.742  95.041  1.00  0.00      A120  
ATOM    621  CA  ALA A  40     -16.995   0.572  94.245  1.00  0.00      A120  
ATOM    622  HA  ALA A  40     -16.054   0.295  94.697  1.00  0.00      A120  
ATOM    623  CB  ALA A  40     -17.505  -0.552  93.329  1.00  0.00      A120  
ATOM    624  HB1 ALA A  40     -18.479  -0.263  92.878  1.00  0.00      A120  
ATOM    625  HB2 ALA A  40     -17.649  -1.483  93.917  1.00  0.00      A120  
ATOM    626  HB3 ALA A  40     -16.777  -0.734  92.511  1.00  0.00      A120  
ATOM    627  C   ALA A  40     -16.694   1.824  93.430  1.00  0.00      A120  
ATOM    628  O   ALA A  40     -15.576   2.341  93.501  1.00  0.00      A120  
ATOM    629  N   THR A  41     -17.685   2.349  92.702  1.00  0.00      A120  
ATOM    630  HN  THR A  41     -18.646   2.178  92.903  1.00  0.00      A120  
ATOM    631  CA  THR A  41     -17.400   3.211  91.560  1.00  0.00      A120  
ATOM    632  HA  THR A  41     -16.848   2.636  90.831  1.00  0.00      A120  
ATOM    633  CB  THR A  41     -18.711   3.721  90.960  1.00  0.00      A120  
ATOM    634  HB  THR A  41     -19.341   4.172  91.757  1.00  0.00      A120  
ATOM    635  OG1 THR A  41     -19.423   2.631  90.361  1.00  0.00      A120  
ATOM    636  HG1 THR A  41     -19.588   2.004  91.068  1.00  0.00      A120  
ATOM    637  CG2 THR A  41     -18.451   4.798  89.908  1.00  0.00      A120  
ATOM    638 HG21 THR A  41     -17.686   4.446  89.183  1.00  0.00      A120  
ATOM    639 HG22 THR A  41     -18.077   5.723  90.397  1.00  0.00      A120  
ATOM    640 HG23 THR A  41     -19.388   5.020  89.355  1.00  0.00      A120  
ATOM    641  C   THR A  41     -16.509   4.383  91.954  1.00  0.00      A120  
ATOM    642  O   THR A  41     -16.876   5.207  92.797  1.00  0.00      A120  
ATOM    643  N   HSD A  42     -15.325   4.429  91.345  1.00  0.00      A120  
ATOM    644  HN  HSD A  42     -15.014   3.679  90.768  1.00  0.00      A120  
ATOM    645  CA  HSD A  42     -14.401   5.545  91.461  1.00  0.00      A120  
ATOM    646  HA  HSD A  42     -14.955   6.404  91.811  1.00  0.00      A120  
ATOM    647  CB  HSD A  42     -13.272   5.207  92.435  1.00  0.00      A120  
ATOM    648  HB1 HSD A  42     -12.568   4.507  91.935  1.00  0.00      A120  
ATOM    649  HB2 HSD A  42     -13.708   4.711  93.327  1.00  0.00      A120  
ATOM    650  ND1 HSD A  42     -11.639   7.099  92.076  1.00  0.00      A120  
ATOM    651  HD1 HSD A  42     -11.466   6.876  91.117  1.00  0.00      A120  
ATOM    652  CG  HSD A  42     -12.494   6.399  92.899  1.00  0.00      A120  
ATOM    653  CE1 HSD A  42     -11.096   8.096  92.752  1.00  0.00      A120  
ATOM    654  HE1 HSD A  42     -10.383   8.808  92.336  1.00  0.00      A120  
ATOM    655  NE2 HSD A  42     -11.564   8.066  93.987  1.00  0.00      A120  
ATOM    656  CD2 HSD A  42     -12.442   7.014  94.104  1.00  0.00      A120  
ATOM    657  HD2 HSD A  42     -12.948   6.804  95.038  1.00  0.00      A120  
ATOM    658  C   HSD A  42     -13.853   5.869  90.079  1.00  0.00      A120  
ATOM    659  O   HSD A  42     -14.182   6.902  89.486  1.00  0.00      A120  
ATOM    660  N   ALA A  43     -13.028   4.965  89.559  1.00  0.00      A120  
ATOM    661  HN  ALA A  43     -12.749   4.162  90.080  1.00  0.00      A120  
ATOM    662  CA  ALA A  43     -12.469   5.054  88.220  1.00  0.00      A120  
ATOM    663  HA  ALA A  43     -12.468   6.093  87.925  1.00  0.00      A120  
ATOM    664  CB  ALA A  43     -11.046   4.493  88.199  1.00  0.00      A120  
ATOM    665  HB1 ALA A  43     -11.022   3.534  87.637  1.00  0.00      A120  
ATOM    666  HB2 ALA A  43     -10.698   4.305  89.237  1.00  0.00      A120  
ATOM    667  HB3 ALA A  43     -10.363   5.214  87.701  1.00  0.00      A120  
ATOM    668  C   ALA A  43     -13.324   4.336  87.192  1.00  0.00      A120  
ATOM    669  O   ALA A  43     -12.910   4.206  86.033  1.00  0.00      A120  
ATOM    670  N   CYS A  44     -14.486   3.839  87.604  1.00  0.00      A120  
ATOM    671  HN  CYS A  44     -14.811   3.950  88.540  1.00  0.00      A120  
ATOM    672  CA  CYS A  44     -15.354   3.098  86.703  1.00  0.00      A120  
ATOM    673  HA  CYS A  44     -14.796   2.263  86.304  1.00  0.00      A120  
ATOM    674  CB  CYS A  44     -16.584   2.607  87.467  1.00  0.00      A120  
ATOM    675  HB1 CYS A  44     -17.376   3.383  87.396  1.00  0.00      A120  
ATOM    676  HB2 CYS A  44     -16.310   2.485  88.536  1.00  0.00      A120  
ATOM    677  SG  CYS A  44     -17.209   1.058  86.833  1.00  0.00      A120  
ATOM    678  C   CYS A  44     -15.755   3.967  85.513  1.00  0.00      A120  
ATOM    679  O   CYS A  44     -16.123   5.134  85.676  1.00  0.00      A120  
ATOM    680  N   VAL A  45     -15.654   3.393  84.317  1.00  0.00      A120  
ATOM    681  HN  VAL A  45     -15.429   2.426  84.228  1.00  0.00      A120  
ATOM    682  CA  VAL A  45     -15.857   4.102  83.053  1.00  0.00      A120  
ATOM    683  HA  VAL A  45     -15.350   5.054  83.119  1.00  0.00      A120  
ATOM    684  CB  VAL A  45     -15.304   3.285  81.873  1.00  0.00      A120  
ATOM    685  HB  VAL A  45     -15.991   2.438  81.662  1.00  0.00      A120  
ATOM    686  CG1 VAL A  45     -15.169   4.140  80.624  1.00  0.00      A120  
ATOM    687 HG11 VAL A  45     -14.477   4.987  80.815  1.00  0.00      A120  
ATOM    688 HG12 VAL A  45     -16.161   4.550  80.338  1.00  0.00      A120  
ATOM    689 HG13 VAL A  45     -14.762   3.530  79.790  1.00  0.00      A120  
ATOM    690  CG2 VAL A  45     -13.968   2.662  82.233  1.00  0.00      A120  
ATOM    691 HG21 VAL A  45     -14.112   1.856  82.984  1.00  0.00      A120  
ATOM    692 HG22 VAL A  45     -13.296   3.434  82.666  1.00  0.00      A120  
ATOM    693 HG23 VAL A  45     -13.498   2.223  81.327  1.00  0.00      A120  
ATOM    694  C   VAL A  45     -17.347   4.398  82.886  1.00  0.00      A120  
ATOM    695  O   VAL A  45     -18.189   3.601  83.320  1.00  0.00      A120  
ATOM    696  N   PRO A  46     -17.721   5.528  82.290  1.00  0.00      A120  
ATOM    697  CD  PRO A  46     -16.911   6.747  82.134  1.00  0.00      A120  
ATOM    698  HD1 PRO A  46     -16.366   6.723  81.167  1.00  0.00      A120  
ATOM    699  HD2 PRO A  46     -16.191   6.838  82.974  1.00  0.00      A120  
ATOM    700  CA  PRO A  46     -19.143   5.787  82.031  1.00  0.00      A120  
ATOM    701  HA  PRO A  46     -19.726   5.603  82.919  1.00  0.00      A120  
ATOM    702  CB  PRO A  46     -19.155   7.241  81.548  1.00  0.00      A120  
ATOM    703  HB1 PRO A  46     -20.074   7.766  81.890  1.00  0.00      A120  
ATOM    704  HB2 PRO A  46     -19.105   7.291  80.439  1.00  0.00      A120  
ATOM    705  CG  PRO A  46     -17.940   7.841  82.164  1.00  0.00      A120  
ATOM    706  HG1 PRO A  46     -17.596   8.721  81.580  1.00  0.00      A120  
ATOM    707  HG2 PRO A  46     -18.144   8.161  83.208  1.00  0.00      A120  
ATOM    708  C   PRO A  46     -19.716   4.851  80.977  1.00  0.00      A120  
ATOM    709  O   PRO A  46     -18.997   4.214  80.203  1.00  0.00      A120  
ATOM    710  N   THR A  47     -21.045   4.784  80.960  1.00  0.00      A120  
ATOM    711  HN  THR A  47     -21.605   5.335  81.572  1.00  0.00      A120  
ATOM    712  CA  THR A  47     -21.775   3.905  80.054  1.00  0.00      A120  
ATOM    713  HA  THR A  47     -21.115   3.103  79.761  1.00  0.00      A120  
ATOM    714  CB  THR A  47     -23.024   3.344  80.744  1.00  0.00      A120  
ATOM    715  HB  THR A  47     -23.707   4.174  81.024  1.00  0.00      A120  
ATOM    716  OG1 THR A  47     -22.640   2.636  81.929  1.00  0.00      A120  
ATOM    717  HG1 THR A  47     -22.195   3.277  82.487  1.00  0.00      A120  
ATOM    718  CG2 THR A  47     -23.783   2.392  79.828  1.00  0.00      A120  
ATOM    719 HG21 THR A  47     -23.087   1.641  79.397  1.00  0.00      A120  
ATOM    720 HG22 THR A  47     -24.250   2.960  78.995  1.00  0.00      A120  
ATOM    721 HG23 THR A  47     -24.568   1.858  80.404  1.00  0.00      A120  
ATOM    722  C   THR A  47     -22.166   4.656  78.787  1.00  0.00      A120  
ATOM    723  O   THR A  47     -22.501   5.843  78.831  1.00  0.00      A120  
ATOM    724  N   ASP A  48     -22.098   3.959  77.660  1.00  0.00      A120  
ATOM    725  HN  ASP A  48     -21.723   3.034  77.636  1.00  0.00      A120  
ATOM    726  CA  ASP A  48     -22.563   4.485  76.384  1.00  0.00      A120  
ATOM    727  HA  ASP A  48     -21.971   5.354  76.140  1.00  0.00      A120  
ATOM    728  CB  ASP A  48     -22.416   3.414  75.301  1.00  0.00      A120  
ATOM    729  HB1 ASP A  48     -23.184   2.629  75.468  1.00  0.00      A120  
ATOM    730  HB2 ASP A  48     -21.406   2.960  75.379  1.00  0.00      A120  
ATOM    731  CG  ASP A  48     -22.588   3.963  73.893  1.00  0.00      A120  
ATOM    732  OD1 ASP A  48     -23.334   4.944  73.702  1.00  0.00      A120  
ATOM    733  OD2 ASP A  48     -21.970   3.396  72.968  1.00  0.00      A120  
ATOM    734  C   ASP A  48     -24.021   4.921  76.513  1.00  0.00      A120  
ATOM    735  O   ASP A  48     -24.867   4.103  76.907  1.00  0.00      A120  
ATOM    736  N   PRO A  49     -24.356   6.178  76.211  1.00  0.00      A120  
ATOM    737  CD  PRO A  49     -23.454   7.301  75.901  1.00  0.00      A120  
ATOM    738  HD1 PRO A  49     -23.082   7.215  74.859  1.00  0.00      A120  
ATOM    739  HD2 PRO A  49     -22.600   7.313  76.610  1.00  0.00      A120  
ATOM    740  CA  PRO A  49     -25.766   6.597  76.274  1.00  0.00      A120  
ATOM    741  HA  PRO A  49     -26.150   6.478  77.274  1.00  0.00      A120  
ATOM    742  CB  PRO A  49     -25.721   8.046  75.772  1.00  0.00      A120  
ATOM    743  HB1 PRO A  49     -26.471   8.671  76.302  1.00  0.00      A120  
ATOM    744  HB2 PRO A  49     -25.922   8.093  74.680  1.00  0.00      A120  
ATOM    745  CG  PRO A  49     -24.335   8.506  76.077  1.00  0.00      A120  
ATOM    746  HG1 PRO A  49     -24.030   9.316  75.380  1.00  0.00      A120  
ATOM    747  HG2 PRO A  49     -24.271   8.886  77.119  1.00  0.00      A120  
ATOM    748  C   PRO A  49     -26.693   5.743  75.427  1.00  0.00      A120  
ATOM    749  O   PRO A  49     -27.889   5.643  75.728  1.00  0.00      A120  
ATOM    750  N   ASN A  50     -26.169   5.119  74.370  1.00  0.00      A120  
ATOM    751  HN  ASN A  50     -25.226   5.281  74.093  1.00  0.00      A120  
ATOM    752  CA  ASN A  50     -26.905   4.168  73.540  1.00  0.00      A120  
ATOM    753  HA  ASN A  50     -27.877   4.025  73.986  1.00  0.00      A120  
ATOM    754  CB  ASN A  50     -27.054   4.672  72.104  1.00  0.00      A120  
ATOM    755  HB1 ASN A  50     -27.512   3.871  71.486  1.00  0.00      A120  
ATOM    756  HB2 ASN A  50     -26.047   4.915  71.700  1.00  0.00      A120  
ATOM    757  CG  ASN A  50     -27.923   5.911  72.007  1.00  0.00      A120  
ATOM    758  OD1 ASN A  50     -28.811   6.130  72.830  1.00  0.00      A120  
ATOM    759  ND2 ASN A  50     -27.671   6.731  70.991  1.00  0.00      A120  
ATOM    760 HD21 ASN A  50     -28.212   7.563  70.875  1.00  0.00      A120  
ATOM    761 HD22 ASN A  50     -26.941   6.514  70.342  1.00  0.00      A120  
ATOM    762  C   ASN A  50     -26.148   2.849  73.589  1.00  0.00      A120  
ATOM    763  O   ASN A  50     -25.248   2.608  72.768  1.00  0.00      A120  
ATOM    764  N   PRO A  51     -26.466   1.970  74.542  1.00  0.00      A120  
ATOM    765  CD  PRO A  51     -27.388   2.174  75.671  1.00  0.00      A120  
ATOM    766  HD1 PRO A  51     -28.425   1.914  75.372  1.00  0.00      A120  
ATOM    767  HD2 PRO A  51     -27.346   3.229  76.016  1.00  0.00      A120  
ATOM    768  CA  PRO A  51     -25.756   0.687  74.632  1.00  0.00      A120  
ATOM    769  HA  PRO A  51     -24.690   0.847  74.625  1.00  0.00      A120  
ATOM    770  CB  PRO A  51     -26.306   0.072  75.927  1.00  0.00      A120  
ATOM    771  HB1 PRO A  51     -25.498  -0.435  76.496  1.00  0.00      A120  
ATOM    772  HB2 PRO A  51     -27.105  -0.667  75.704  1.00  0.00      A120  
ATOM    773  CG  PRO A  51     -26.856   1.234  76.704  1.00  0.00      A120  
ATOM    774  HG1 PRO A  51     -27.668   0.901  77.387  1.00  0.00      A120  
ATOM    775  HG2 PRO A  51     -26.057   1.718  77.305  1.00  0.00      A120  
ATOM    776  C   PRO A  51     -26.041  -0.193  73.427  1.00  0.00      A120  
ATOM    777  O   PRO A  51     -26.839  -1.133  73.505  1.00  0.00      A120  
ATOM    778  N   GLN A  52     -25.401   0.129  72.304  1.00  0.00      A120  
ATOM    779  HN  GLN A  52     -24.698   0.836  72.278  1.00  0.00      A120  
ATOM    780  CA  GLN A  52     -25.689  -0.535  71.040  1.00  0.00      A120  
ATOM    781  HA  GLN A  52     -26.734  -0.387  70.812  1.00  0.00      A120  
ATOM    782  CB  GLN A  52     -24.811   0.047  69.931  1.00  0.00      A120  
ATOM    783  HB1 GLN A  52     -25.068  -0.463  68.978  1.00  0.00      A120  
ATOM    784  HB2 GLN A  52     -23.750  -0.165  70.178  1.00  0.00      A120  
ATOM    785  CG  GLN A  52     -24.966   1.549  69.728  1.00  0.00      A120  
ATOM    786  HG1 GLN A  52     -24.165   1.903  69.044  1.00  0.00      A120  
ATOM    787  HG2 GLN A  52     -24.856   2.057  70.710  1.00  0.00      A120  
ATOM    788  CD  GLN A  52     -26.308   1.933  69.135  1.00  0.00      A120  
ATOM    789  OE1 GLN A  52     -27.055   1.083  68.651  1.00  0.00      A120  
ATOM    790  NE2 GLN A  52     -26.619   3.226  69.165  1.00  0.00      A120  
ATOM    791 HE21 GLN A  52     -27.492   3.538  68.789  1.00  0.00      A120  
ATOM    792 HE22 GLN A  52     -25.982   3.884  69.563  1.00  0.00      A120  
ATOM    793  C   GLN A  52     -25.477  -2.038  71.148  1.00  0.00      A120  
ATOM    794  O   GLN A  52     -24.435  -2.506  71.618  1.00  0.00      A120  
ATOM    795  N   GLU A  53     -26.482  -2.795  70.714  1.00  0.00      A120  
ATOM    796  HN  GLU A  53     -27.323  -2.388  70.367  1.00  0.00      A120  
ATOM    797  CA  GLU A  53     -26.447  -4.250  70.707  1.00  0.00      A120  
ATOM    798  HA  GLU A  53     -25.450  -4.560  70.982  1.00  0.00      A120  
ATOM    799  CB  GLU A  53     -27.471  -4.829  71.688  1.00  0.00      A120  
ATOM    800  HB1 GLU A  53     -28.487  -4.622  71.295  1.00  0.00      A120  
ATOM    801  HB2 GLU A  53     -27.350  -4.314  72.664  1.00  0.00      A120  
ATOM    802  CG  GLU A  53     -27.343  -6.321  71.919  1.00  0.00      A120  
ATOM    803  HG1 GLU A  53     -26.313  -6.549  72.268  1.00  0.00      A120  
ATOM    804  HG2 GLU A  53     -27.531  -6.854  70.963  1.00  0.00      A120  
ATOM    805  CD  GLU A  53     -28.328  -6.823  72.955  1.00  0.00      A120  
ATOM    806  OE1 GLU A  53     -28.469  -6.163  74.007  1.00  0.00      A120  
ATOM    807  OE2 GLU A  53     -28.965  -7.869  72.715  1.00  0.00      A120  
ATOM    808  C   GLU A  53     -26.734  -4.720  69.292  1.00  0.00      A120  
ATOM    809  O   GLU A  53     -27.671  -4.230  68.653  1.00  0.00      A120  
ATOM    810  N   ILE A  54     -25.934  -5.661  68.804  1.00  0.00      A120  
ATOM    811  HN  ILE A  54     -25.235  -6.097  69.364  1.00  0.00      A120  
ATOM    812  CA  ILE A  54     -26.019  -6.122  67.424  1.00  0.00      A120  
ATOM    813  HA  ILE A  54     -26.833  -5.592  66.952  1.00  0.00      A120  
ATOM    814  CB  ILE A  54     -24.714  -5.878  66.648  1.00  0.00      A120  
ATOM    815  HB  ILE A  54     -23.851  -6.172  67.282  1.00  0.00      A120  
ATOM    816  CG2 ILE A  54     -24.687  -6.687  65.357  1.00  0.00      A120  
ATOM    817 HG21 ILE A  54     -25.630  -6.533  64.790  1.00  0.00      A120  
ATOM    818 HG22 ILE A  54     -24.588  -7.768  65.591  1.00  0.00      A120  
ATOM    819 HG23 ILE A  54     -23.834  -6.362  64.724  1.00  0.00      A120  
ATOM    820  CG1 ILE A  54     -24.532  -4.384  66.345  1.00  0.00      A120  
ATOM    821 HG11 ILE A  54     -25.528  -3.951  66.110  1.00  0.00      A120  
ATOM    822 HG12 ILE A  54     -23.877  -4.286  65.454  1.00  0.00      A120  
ATOM    823  CD  ILE A  54     -23.919  -3.581  67.480  1.00  0.00      A120  
ATOM    824  HD1 ILE A  54     -22.999  -4.084  67.849  1.00  0.00      A120  
ATOM    825  HD2 ILE A  54     -24.642  -3.502  68.320  1.00  0.00      A120  
ATOM    826  HD3 ILE A  54     -23.650  -2.565  67.122  1.00  0.00      A120  
ATOM    827  C   ILE A  54     -26.378  -7.602  67.448  1.00  0.00      A120  
ATOM    828  O   ILE A  54     -25.582  -8.434  67.902  1.00  0.00      A120  
ATOM    829  N   HSD A  55     -27.573  -7.930  66.966  1.00  0.00      A120  
ATOM    830  HN  HSD A  55     -28.247  -7.251  66.686  1.00  0.00      A120  
ATOM    831  CA  HSD A  55     -27.952  -9.326  66.826  1.00  0.00      A120  
ATOM    832  HA  HSD A  55     -27.717  -9.829  67.752  1.00  0.00      A120  
ATOM    833  CB  HSD A  55     -29.443  -9.459  66.515  1.00  0.00      A120  
ATOM    834  HB1 HSD A  55     -29.685  -8.815  65.644  1.00  0.00      A120  
ATOM    835  HB2 HSD A  55     -30.024  -9.115  67.397  1.00  0.00      A120  
ATOM    836  ND1 HSD A  55     -30.089 -11.813  67.165  1.00  0.00      A120  
ATOM    837  HD1 HSD A  55     -29.997 -11.652  68.148  1.00  0.00      A120  
ATOM    838  CG  HSD A  55     -29.866 -10.859  66.194  1.00  0.00      A120  
ATOM    839  CE1 HSD A  55     -30.436 -12.951  66.592  1.00  0.00      A120  
ATOM    840  HE1 HSD A  55     -30.674 -13.867  67.132  1.00  0.00      A120  
ATOM    841  NE2 HSD A  55     -30.440 -12.774  65.283  1.00  0.00      A120  
ATOM    842  CD2 HSD A  55     -30.083 -11.476  65.007  1.00  0.00      A120  
ATOM    843  HD2 HSD A  55     -30.016 -11.113  63.989  1.00  0.00      A120  
ATOM    844  C   HSD A  55     -27.132  -9.987  65.725  1.00  0.00      A120  
ATOM    845  O   HSD A  55     -26.733  -9.348  64.748  1.00  0.00      A120  
ATOM    846  N   LEU A  56     -26.876 -11.280  65.896  1.00  0.00      A120  
ATOM    847  HN  LEU A  56     -27.207 -11.777  66.694  1.00  0.00      A120  
ATOM    848  CA  LEU A  56     -26.103 -12.062  64.942  1.00  0.00      A120  
ATOM    849  HA  LEU A  56     -25.836 -11.416  64.119  1.00  0.00      A120  
ATOM    850  CB  LEU A  56     -24.844 -12.631  65.602  1.00  0.00      A120  
ATOM    851  HB1 LEU A  56     -24.208 -13.069  64.804  1.00  0.00      A120  
ATOM    852  HB2 LEU A  56     -25.158 -13.438  66.297  1.00  0.00      A120  
ATOM    853  CG  LEU A  56     -23.988 -11.635  66.392  1.00  0.00      A120  
ATOM    854  HG  LEU A  56     -24.562 -11.275  67.271  1.00  0.00      A120  
ATOM    855  CD1 LEU A  56     -22.692 -12.282  66.872  1.00  0.00      A120  
ATOM    856 HD11 LEU A  56     -22.099 -12.639  66.003  1.00  0.00      A120  
ATOM    857 HD12 LEU A  56     -22.922 -13.149  67.525  1.00  0.00      A120  
ATOM    858 HD13 LEU A  56     -22.085 -11.540  67.435  1.00  0.00      A120  
ATOM    859  CD2 LEU A  56     -23.695 -10.380  65.576  1.00  0.00      A120  
ATOM    860 HD21 LEU A  56     -24.569  -9.695  65.604  1.00  0.00      A120  
ATOM    861 HD22 LEU A  56     -23.493 -10.656  64.519  1.00  0.00      A120  
ATOM    862 HD23 LEU A  56     -22.815  -9.851  65.999  1.00  0.00      A120  
ATOM    863  C   LEU A  56     -26.983 -13.174  64.387  1.00  0.00      A120  
ATOM    864  O   LEU A  56     -27.571 -13.948  65.153  1.00  0.00      A120  
ATOM    865  N   GLU A  57     -27.072 -13.250  63.063  1.00  0.00      A120  
ATOM    866  HN  GLU A  57     -26.507 -12.680  62.471  1.00  0.00      A120  
ATOM    867  CA  GLU A  57     -27.983 -14.154  62.379  1.00  0.00      A120  
ATOM    868  HA  GLU A  57     -28.722 -14.489  63.092  1.00  0.00      A120  
ATOM    869  CB  GLU A  57     -28.660 -13.439  61.206  1.00  0.00      A120  
ATOM    870  HB1 GLU A  57     -27.907 -13.299  60.402  1.00  0.00      A120  
ATOM    871  HB2 GLU A  57     -29.003 -12.444  61.555  1.00  0.00      A120  
ATOM    872  CG  GLU A  57     -29.851 -14.172  60.618  1.00  0.00      A120  
ATOM    873  HG1 GLU A  57     -29.583 -15.241  60.471  1.00  0.00      A120  
ATOM    874  HG2 GLU A  57     -30.105 -13.722  59.635  1.00  0.00      A120  
ATOM    875  CD  GLU A  57     -31.070 -14.098  61.512  1.00  0.00      A120  
ATOM    876  OE1 GLU A  57     -31.158 -13.149  62.320  1.00  0.00      A120  
ATOM    877  OE2 GLU A  57     -31.938 -14.989  61.412  1.00  0.00      A120  
ATOM    878  C   GLU A  57     -27.239 -15.387  61.882  1.00  0.00      A120  
ATOM    879  O   GLU A  57     -26.085 -15.305  61.453  1.00  0.00      A120  
ATOM    880  N   ASN A  58     -27.892 -16.568  62.023  1.00  0.00      A120  
ATOM    881  HN  ASN A  58     -28.806 -16.596  62.418  1.00  0.00      A120  
ATOM    882  CA  ASN A  58     -27.366 -17.858  61.637  1.00  0.00      A120  
ATOM    883  HA  ASN A  58     -28.100 -18.597  61.922  1.00  0.00      A120  
ATOM    884  CB  ASN A  58     -27.055 -17.997  60.118  1.00  0.00      A120 C
ATOM    885  HB1 ASN A  58     -26.736 -19.040  59.907  1.00  0.00      A120 H
ATOM    886  HB2 ASN A  58     -26.230 -17.305  59.852  1.00  0.00      A120 H
ATOM    887  CG  ASN A  58     -28.274 -17.670  59.239  1.00  0.00      A120 C
ATOM    888  OD1 ASN A  58     -29.347 -18.258  59.381  1.00  0.00      A120 O
ATOM    889  ND2 ASN A  58     -28.080 -16.718  58.292  1.00  0.00      A120 N
ATOM    890 HD22 ASN A  58     -28.210 -16.940  57.326  1.00  0.00      A120 H
ATOM    891  C   ASN A  58     -26.138 -18.173  62.462  1.00  0.00      A120  
ATOM    892  O   ASN A  58     -25.285 -18.962  62.052  1.00  0.00      A120  
ATOM    893  N   VAL A  59     -26.038 -17.536  63.656  1.00  0.00      A120  
ATOM    894  HN  VAL A  59     -26.758 -16.925  63.972  1.00  0.00      A120  
ATOM    895  CA  VAL A  59     -24.909 -17.674  64.566  1.00  0.00      A120  
ATOM    896  HA  VAL A  59     -24.122 -18.193  64.038  1.00  0.00      A120  
ATOM    897  CB  VAL A  59     -24.403 -16.312  65.057  1.00  0.00      A120  
ATOM    898  HB  VAL A  59     -25.244 -15.745  65.506  1.00  0.00      A120  
ATOM    899  CG1 VAL A  59     -23.310 -16.499  66.096  1.00  0.00      A120  
ATOM    900 HG11 VAL A  59     -22.458 -17.059  65.657  1.00  0.00      A120  
ATOM    901 HG12 VAL A  59     -23.705 -17.074  66.961  1.00  0.00      A120  
ATOM    902 HG13 VAL A  59     -22.943 -15.509  66.441  1.00  0.00      A120  
ATOM    903  CG2 VAL A  59     -23.888 -15.501  63.889  1.00  0.00      A120  
ATOM    904 HG21 VAL A  59     -24.738 -15.035  63.345  1.00  0.00      A120  
ATOM    905 HG22 VAL A  59     -23.337 -16.160  63.185  1.00  0.00      A120  
ATOM    906 HG23 VAL A  59     -23.216 -14.696  64.254  1.00  0.00      A120  
ATOM    907  C   VAL A  59     -25.355 -18.545  65.728  1.00  0.00      A120  
ATOM    908  O   VAL A  59     -26.289 -18.192  66.459  1.00  0.00      A120  
ATOM    909  N   THR A  60     -24.699 -19.690  65.885  1.00  0.00      A120  
ATOM    910  HN  THR A  60     -23.989 -19.975  65.246  1.00  0.00      A120  
ATOM    911  CA  THR A  60     -24.959 -20.610  66.985  1.00  0.00      A120  
ATOM    912  HA  THR A  60     -25.715 -20.168  67.616  1.00  0.00      A120  
ATOM    913  CB  THR A  60     -25.430 -21.968  66.468  1.00  0.00      A120  
ATOM    914  HB  THR A  60     -24.632 -22.436  65.852  1.00  0.00      A120  
ATOM    915  OG1 THR A  60     -26.599 -21.787  65.661  1.00  0.00      A120  
ATOM    916  HG1 THR A  60     -26.337 -21.212  64.939  1.00  0.00      A120  
ATOM    917  CG2 THR A  60     -25.762 -22.894  67.630  1.00  0.00      A120  
ATOM    918 HG21 THR A  60     -26.569 -22.451  68.252  1.00  0.00      A120  
ATOM    919 HG22 THR A  60     -24.863 -23.040  68.266  1.00  0.00      A120  
ATOM    920 HG23 THR A  60     -26.110 -23.875  67.243  1.00  0.00      A120  
ATOM    921  C   THR A  60     -23.672 -20.737  67.789  1.00  0.00      A120  
ATOM    922  O   THR A  60     -22.678 -21.285  67.296  1.00  0.00      A120  
ATOM    923  N   GLU A  61     -23.692 -20.230  69.016  1.00  0.00      A120  
ATOM    924  HN  GLU A  61     -24.521 -19.833  69.401  1.00  0.00      A120  
ATOM    925  CA  GLU A  61     -22.528 -20.212  69.887  1.00  0.00      A120  
ATOM    926  HA  GLU A  61     -21.722 -20.717  69.375  1.00  0.00      A120  
ATOM    927  CB  GLU A  61     -22.119 -18.774  70.231  1.00  0.00      A120  
ATOM    928  HB1 GLU A  61     -22.871 -18.356  70.933  1.00  0.00      A120  
ATOM    929  HB2 GLU A  61     -22.128 -18.176  69.296  1.00  0.00      A120  
ATOM    930  CG  GLU A  61     -20.748 -18.645  70.867  1.00  0.00      A120  
ATOM    931  HG1 GLU A  61     -20.680 -19.349  71.722  1.00  0.00      A120  
ATOM    932  HG2 GLU A  61     -20.621 -17.607  71.240  1.00  0.00      A120  
ATOM    933  CD  GLU A  61     -19.617 -18.951  69.902  1.00  0.00      A120  
ATOM    934  OE1 GLU A  61     -19.857 -18.930  68.676  1.00  0.00      A120  
ATOM    935  OE2 GLU A  61     -18.489 -19.210  70.369  1.00  0.00      A120  
ATOM    936  C   GLU A  61     -22.828 -20.991  71.159  1.00  0.00      A120  
ATOM    937  O   GLU A  61     -23.952 -20.970  71.669  1.00  0.00      A120  
ATOM    938  N   GLU A  62     -21.806 -21.677  71.666  1.00  0.00      A120  
ATOM    939  HN  GLU A  62     -20.893 -21.620  71.272  1.00  0.00      A120  
ATOM    940  CA  GLU A  62     -21.940 -22.554  72.822  1.00  0.00      A120  
ATOM    941  HA  GLU A  62     -22.982 -22.820  72.922  1.00  0.00      A120  
ATOM    942  CB  GLU A  62     -21.087 -23.810  72.649  1.00  0.00      A120  
ATOM    943  HB1 GLU A  62     -21.242 -24.469  73.529  1.00  0.00      A120  
ATOM    944  HB2 GLU A  62     -20.018 -23.511  72.607  1.00  0.00      A120  
ATOM    945  CG  GLU A  62     -21.422 -24.594  71.387  1.00  0.00      A120  
ATOM    946  HG1 GLU A  62     -20.787 -24.226  70.554  1.00  0.00      A120  
ATOM    947  HG2 GLU A  62     -22.491 -24.428  71.133  1.00  0.00      A120  
ATOM    948  CD  GLU A  62     -21.194 -26.087  71.539  1.00  0.00      A120  
ATOM    949  OE1 GLU A  62     -21.136 -26.570  72.690  1.00  0.00      A120  
ATOM    950  OE2 GLU A  62     -21.079 -26.779  70.504  1.00  0.00      A120  
ATOM    951  C   GLU A  62     -21.551 -21.797  74.087  1.00  0.00      A120  
ATOM    952  O   GLU A  62     -20.395 -21.386  74.242  1.00  0.00      A120  
ATOM    953  N   PHE A  63     -22.518 -21.622  74.986  1.00  0.00      A120  
ATOM    954  HN  PHE A  63     -23.422 -22.020  74.855  1.00  0.00      A120  
ATOM    955  CA  PHE A  63     -22.354 -20.853  76.211  1.00  0.00      A120  
ATOM    956  HA  PHE A  63     -21.433 -20.296  76.133  1.00  0.00      A120  
ATOM    957  CB  PHE A  63     -23.533 -19.900  76.424  1.00  0.00      A120  
ATOM    958  HB1 PHE A  63     -23.602 -19.638  77.501  1.00  0.00      A120  
ATOM    959  HB2 PHE A  63     -24.469 -20.396  76.090  1.00  0.00      A120  
ATOM    960  CG  PHE A  63     -23.416 -18.615  75.662  1.00  0.00      A120  
ATOM    961  CD1 PHE A  63     -22.758 -17.530  76.214  1.00  0.00      A120  
ATOM    962  HD1 PHE A  63     -22.325 -17.612  77.201  1.00  0.00      A120  
ATOM    963  CE1 PHE A  63     -22.647 -16.346  75.517  1.00  0.00      A120  
ATOM    964  HE1 PHE A  63     -22.128 -15.506  75.956  1.00  0.00      A120  
ATOM    965  CZ  PHE A  63     -23.200 -16.236  74.257  1.00  0.00      A120  
ATOM    966  HZ  PHE A  63     -23.118 -15.308  73.710  1.00  0.00      A120  
ATOM    967  CD2 PHE A  63     -23.965 -18.490  74.398  1.00  0.00      A120  
ATOM    968  HD2 PHE A  63     -24.483 -19.328  73.956  1.00  0.00      A120  
ATOM    969  CE2 PHE A  63     -23.858 -17.309  73.697  1.00  0.00      A120  
ATOM    970  HE2 PHE A  63     -24.289 -17.225  72.710  1.00  0.00      A120  
ATOM    971  C   PHE A  63     -22.236 -21.778  77.412  1.00  0.00      A120  
ATOM    972  O   PHE A  63     -22.924 -22.801  77.492  1.00  0.00      A120  
ATOM    973  N   ASN A  64     -21.365 -21.408  78.347  1.00  0.00      A120  
ATOM    974  HN  ASN A  64     -20.738 -20.644  78.212  1.00  0.00      A120  
ATOM    975  CA  ASN A  64     -21.270 -22.092  79.630  1.00  0.00      A120  
ATOM    976  HA  ASN A  64     -22.191 -22.635  79.782  1.00  0.00      A120  
ATOM    977  CB  ASN A  64     -20.081 -23.055  79.674  1.00  0.00      A120  
ATOM    978  HB1 ASN A  64     -19.142 -22.465  79.749  1.00  0.00      A120  
ATOM    979  HB2 ASN A  64     -20.063 -23.651  78.737  1.00  0.00      A120  
ATOM    980  CG  ASN A  64     -20.147 -24.008  80.853  1.00  0.00      A120  
ATOM    981  OD1 ASN A  64     -20.569 -23.637  81.948  1.00  0.00      A120  
ATOM    982  ND2 ASN A  64     -19.741 -25.252  80.629  1.00  0.00      A120  
ATOM    983 HD21 ASN A  64     -19.413 -25.516  79.721  1.00  0.00      A120  
ATOM    984 HD22 ASN A  64     -19.762 -25.926  81.368  1.00  0.00      A120  
ATOM    985  C   ASN A  64     -21.151 -21.048  80.726  1.00  0.00      A120  
ATOM    986  O   ASN A  64     -20.240 -20.214  80.701  1.00  0.00      A120  
ATOM    987  N   MET A  65     -22.081 -21.094  81.679  1.00  0.00      A120  
ATOM    988  HN  MET A  65     -22.858 -21.717  81.633  1.00  0.00      A120  
ATOM    989  CA  MET A  65     -22.017 -20.231  82.852  1.00  0.00      A120  
ATOM    990  HA  MET A  65     -21.616 -19.275  82.548  1.00  0.00      A120  
ATOM    991  CB  MET A  65     -23.415 -20.062  83.445  1.00  0.00      A120  
ATOM    992  HB1 MET A  65     -23.985 -19.356  82.805  1.00  0.00      A120  
ATOM    993  HB2 MET A  65     -23.315 -19.626  84.461  1.00  0.00      A120  
ATOM    994  CG  MET A  65     -24.202 -21.358  83.553  1.00  0.00      A120  
ATOM    995  HG1 MET A  65     -23.594 -22.088  84.128  1.00  0.00      A120  
ATOM    996  HG2 MET A  65     -24.353 -21.761  82.529  1.00  0.00      A120  
ATOM    997  SD  MET A  65     -25.804 -21.156  84.355  1.00  0.00      A120  
ATOM    998  CE  MET A  65     -25.326 -20.337  85.875  1.00  0.00      A120  
ATOM    999  HE1 MET A  65     -24.987 -19.297  85.683  1.00  0.00      A120  
ATOM   1000  HE2 MET A  65     -24.491 -20.887  86.360  1.00  0.00      A120  
ATOM   1001  HE3 MET A  65     -26.187 -20.293  86.575  1.00  0.00      A120  
ATOM   1002  C   MET A  65     -21.068 -20.783  83.908  1.00  0.00      A120  
ATOM   1003  O   MET A  65     -20.382 -20.017  84.596  1.00  0.00      A120  
ATOM   1004  N   TRP A  66     -21.015 -22.109  84.045  1.00  0.00      A120  
ATOM   1005  HN  TRP A  66     -21.447 -22.731  83.396  1.00  0.00      A120  
ATOM   1006  CA  TRP A  66     -20.316 -22.726  85.166  1.00  0.00      A120  
ATOM   1007  HA  TRP A  66     -20.508 -22.140  86.052  1.00  0.00      A120  
ATOM   1008  CB  TRP A  66     -20.816 -24.158  85.349  1.00  0.00      A120  
ATOM   1009  HB1 TRP A  66     -20.412 -24.571  86.298  1.00  0.00      A120  
ATOM   1010  HB2 TRP A  66     -20.463 -24.782  84.500  1.00  0.00      A120  
ATOM   1011  CG  TRP A  66     -22.308 -24.205  85.397  1.00  0.00      A120  
ATOM   1012  CD1 TRP A  66     -23.154 -24.586  84.397  1.00  0.00      A120  
ATOM   1013  HD1 TRP A  66     -22.844 -24.923  83.419  1.00  0.00      A120  
ATOM   1014  NE1 TRP A  66     -24.461 -24.478  84.816  1.00  0.00      A120  
ATOM   1015  HE1 TRP A  66     -25.248 -24.700  84.284  1.00  0.00      A120  
ATOM   1016  CE2 TRP A  66     -24.474 -24.008  86.101  1.00  0.00      A120  
ATOM   1017  CD2 TRP A  66     -23.136 -23.820  86.498  1.00  0.00      A120  
ATOM   1018  CE3 TRP A  66     -22.874 -23.343  87.785  1.00  0.00      A120  
ATOM   1019  HE3 TRP A  66     -21.866 -23.184  88.135  1.00  0.00      A120  
ATOM   1020  CZ3 TRP A  66     -23.938 -23.072  88.620  1.00  0.00      A120  
ATOM   1021  HZ3 TRP A  66     -23.748 -22.700  89.615  1.00  0.00      A120  
ATOM   1022  CZ2 TRP A  66     -25.546 -23.731  86.944  1.00  0.00      A120  
ATOM   1023  HZ2 TRP A  66     -26.572 -23.868  86.637  1.00  0.00      A120  
ATOM   1024  CH2 TRP A  66     -25.256 -23.269  88.198  1.00  0.00      A120  
ATOM   1025  HH2 TRP A  66     -26.066 -23.050  88.879  1.00  0.00      A120  
ATOM   1026  C   TRP A  66     -18.807 -22.692  84.982  1.00  0.00      A120  
ATOM   1027  O   TRP A  66     -18.063 -22.683  85.971  1.00  0.00      A120  
ATOM   1028  N   LYS A  67     -18.344 -22.695  83.739  1.00  0.00      A120  
ATOM   1029  HN  LYS A  67     -18.951 -22.812  82.958  1.00  0.00      A120  
ATOM   1030  CA  LYS A  67     -16.935 -22.532  83.416  1.00  0.00      A120  
ATOM   1031  HA  LYS A  67     -16.359 -22.757  84.301  1.00  0.00      A120  
ATOM   1032  CB  LYS A  67     -16.541 -23.471  82.269  1.00  0.00      A120  
ATOM   1033  HB1 LYS A  67     -15.469 -23.307  82.035  1.00  0.00      A120  
ATOM   1034  HB2 LYS A  67     -17.149 -23.207  81.378  1.00  0.00      A120  
ATOM   1035  CG  LYS A  67     -16.745 -24.949  82.567  1.00  0.00      A120  
ATOM   1036  HG1 LYS A  67     -16.518 -25.536  81.652  1.00  0.00      A120  
ATOM   1037  HG2 LYS A  67     -17.806 -25.118  82.849  1.00  0.00      A120  
ATOM   1038  CD  LYS A  67     -15.850 -25.431  83.698  1.00  0.00      A120  
ATOM   1039  HD1 LYS A  67     -16.127 -24.903  84.635  1.00  0.00      A120  
ATOM   1040  HD2 LYS A  67     -14.792 -25.197  83.454  1.00  0.00      A120  
ATOM   1041  CE  LYS A  67     -15.997 -26.931  83.904  1.00  0.00      A120  
ATOM   1042  HE1 LYS A  67     -15.822 -27.461  82.944  1.00  0.00      A120  
ATOM   1043  HE2 LYS A  67     -17.015 -27.160  84.286  1.00  0.00      A120  
ATOM   1044  NZ  LYS A  67     -15.015 -27.445  84.893  1.00  0.00      A120  
ATOM   1045  HZ1 LYS A  67     -15.162 -26.972  85.807  1.00  0.00      A120  
ATOM   1046  HZ2 LYS A  67     -14.050 -27.253  84.555  1.00  0.00      A120  
ATOM   1047  HZ3 LYS A  67     -15.144 -28.471  85.009  1.00  0.00      A120  
ATOM   1048  C   LYS A  67     -16.569 -21.101  83.043  1.00  0.00      A120  
ATOM   1049  O   LYS A  67     -15.400 -20.831  82.748  1.00  0.00      A120  
ATOM   1050  N   ASN A  68     -17.528 -20.179  83.058  1.00  0.00      A120  
ATOM   1051  HN  ASN A  68     -18.442 -20.363  83.412  1.00  0.00      A120  
ATOM   1052  CA  ASN A  68     -17.287 -18.834  82.549  1.00  0.00      A120  
ATOM   1053  HA  ASN A  68     -16.825 -18.918  81.576  1.00  0.00      A120  
ATOM   1054  CB  ASN A  68     -18.609 -18.077  82.453  1.00  0.00      A120  
ATOM   1055  HB1 ASN A  68     -18.884 -17.703  83.462  1.00  0.00      A120  
ATOM   1056  HB2 ASN A  68     -19.398 -18.772  82.093  1.00  0.00      A120  
ATOM   1057  CG  ASN A  68     -18.540 -16.900  81.508  1.00  0.00      A120  
ATOM   1058  OD1 ASN A  68     -17.568 -16.730  80.772  1.00  0.00      A120  
ATOM   1059  ND2 ASN A  68     -19.586 -16.083  81.515  1.00  0.00      A120  
ATOM   1060 HD21 ASN A  68     -19.602 -15.285  80.912  1.00  0.00      A120  
ATOM   1061 HD22 ASN A  68     -20.358 -16.264  82.123  1.00  0.00      A120  
ATOM   1062  C   ASN A  68     -16.303 -18.101  83.455  1.00  0.00      A120  
ATOM   1063  O   ASN A  68     -16.550 -17.943  84.655  1.00  0.00      A120  
ATOM   1064  N   ASN A  69     -15.191 -17.644  82.872  1.00  0.00      A120  
ATOM   1065  HN  ASN A  69     -15.028 -17.736  81.893  1.00  0.00      A120  
ATOM   1066  CA  ASN A  69     -14.143 -16.979  83.642  1.00  0.00      A120  
ATOM   1067  HA  ASN A  69     -13.955 -17.561  84.532  1.00  0.00      A120  
ATOM   1068  CB  ASN A  69     -12.877 -16.870  82.795  1.00  0.00      A120  
ATOM   1069  HB1 ASN A  69     -13.121 -16.341  81.848  1.00  0.00      A120  
ATOM   1070  HB2 ASN A  69     -12.513 -17.891  82.559  1.00  0.00      A120  
ATOM   1071  CG  ASN A  69     -11.768 -16.114  83.492  1.00  0.00      A120  
ATOM   1072  OD1 ASN A  69     -11.593 -14.915  83.281  1.00  0.00      A120  
ATOM   1073  ND2 ASN A  69     -11.014 -16.811  84.332  1.00  0.00      A120  
ATOM   1074 HD21 ASN A  69     -11.193 -17.784  84.476  1.00  0.00      A120  
ATOM   1075 HD22 ASN A  69     -10.266 -16.363  84.822  1.00  0.00      A120  
ATOM   1076  C   ASN A  69     -14.570 -15.602  84.123  1.00  0.00      A120  
ATOM   1077  O   ASN A  69     -13.993 -15.087  85.090  1.00  0.00      A120  
ATOM   1078  N   MET A  70     -15.571 -15.002  83.477  1.00  0.00      A120  
ATOM   1079  HN  MET A  70     -16.007 -15.406  82.677  1.00  0.00      A120  
ATOM   1080  CA  MET A  70     -16.086 -13.710  83.911  1.00  0.00      A120  
ATOM   1081  HA  MET A  70     -15.280 -12.992  83.873  1.00  0.00      A120  
ATOM   1082  CB  MET A  70     -17.230 -13.284  82.990  1.00  0.00      A120  
ATOM   1083  HB1 MET A  70     -17.411 -12.198  83.132  1.00  0.00      A120  
ATOM   1084  HB2 MET A  70     -18.144 -13.843  83.282  1.00  0.00      A120  
ATOM   1085  CG  MET A  70     -16.960 -13.539  81.513  1.00  0.00      A120  
ATOM   1086  HG1 MET A  70     -16.656 -14.600  81.391  1.00  0.00      A120  
ATOM   1087  HG2 MET A  70     -16.113 -12.894  81.195  1.00  0.00      A120  
ATOM   1088  SD  MET A  70     -18.391 -13.205  80.468  1.00  0.00      A120  
ATOM   1089  CE  MET A  70     -18.573 -11.438  80.698  1.00  0.00      A120  
ATOM   1090  HE1 MET A  70     -17.609 -10.909  80.542  1.00  0.00      A120  
ATOM   1091  HE2 MET A  70     -18.922 -11.220  81.730  1.00  0.00      A120  
ATOM   1092  HE3 MET A  70     -19.309 -11.030  79.972  1.00  0.00      A120  
ATOM   1093  C   MET A  70     -16.555 -13.743  85.358  1.00  0.00      A120  
ATOM   1094  O   MET A  70     -16.604 -12.693  86.009  1.00  0.00      A120  
ATOM   1095  N   VAL A  71     -16.887 -14.927  85.876  1.00  0.00      A120  
ATOM   1096  HN  VAL A  71     -16.877 -15.768  85.341  1.00  0.00      A120  
ATOM   1097  CA  VAL A  71     -17.289 -15.046  87.273  1.00  0.00      A120  
ATOM   1098  HA  VAL A  71     -17.922 -14.206  87.516  1.00  0.00      A120  
ATOM   1099  CB  VAL A  71     -18.042 -16.369  87.493  1.00  0.00      A120  
ATOM   1100  HB  VAL A  71     -17.336 -17.219  87.381  1.00  0.00      A120  
ATOM   1101  CG1 VAL A  71     -18.656 -16.404  88.877  1.00  0.00      A120  
ATOM   1102 HG11 VAL A  71     -19.683 -15.979  88.850  1.00  0.00      A120  
ATOM   1103 HG12 VAL A  71     -18.041 -15.803  89.579  1.00  0.00      A120  
ATOM   1104 HG13 VAL A  71     -18.717 -17.454  89.237  1.00  0.00      A120  
ATOM   1105  CG2 VAL A  71     -19.099 -16.550  86.421  1.00  0.00      A120  
ATOM   1106 HG21 VAL A  71     -18.654 -16.391  85.416  1.00  0.00      A120  
ATOM   1107 HG22 VAL A  71     -19.918 -15.813  86.568  1.00  0.00      A120  
ATOM   1108 HG23 VAL A  71     -19.511 -17.582  86.467  1.00  0.00      A120  
ATOM   1109  C   VAL A  71     -16.078 -14.934  88.190  1.00  0.00      A120  
ATOM   1110  O   VAL A  71     -16.126 -14.252  89.222  1.00  0.00      A120  
ATOM   1111  N   GLU A  72     -14.976 -15.598  87.834  1.00  0.00      A120  
ATOM   1112  HN  GLU A  72     -14.929 -16.168  87.018  1.00  0.00      A120  
ATOM   1113  CA  GLU A  72     -13.767 -15.512  88.648  1.00  0.00      A120  
ATOM   1114  HA  GLU A  72     -14.042 -15.686  89.678  1.00  0.00      A120  
ATOM   1115  CB  GLU A  72     -12.741 -16.549  88.190  1.00  0.00      A120  
ATOM   1116  HB1 GLU A  72     -11.730 -16.094  88.260  1.00  0.00      A120  
ATOM   1117  HB2 GLU A  72     -12.950 -16.802  87.130  1.00  0.00      A120  
ATOM   1118  CG  GLU A  72     -12.740 -17.839  88.998  1.00  0.00      A120  
ATOM   1119  HG1 GLU A  72     -12.182 -18.615  88.432  1.00  0.00      A120  
ATOM   1120  HG2 GLU A  72     -13.790 -18.174  89.136  1.00  0.00      A120  
ATOM   1121  CD  GLU A  72     -12.099 -17.696  90.373  1.00  0.00      A120  
ATOM   1122  OE1 GLU A  72     -11.662 -16.581  90.734  1.00  0.00      A120  
ATOM   1123  OE2 GLU A  72     -12.030 -18.716  91.094  1.00  0.00      A120  
ATOM   1124  C   GLU A  72     -13.170 -14.114  88.596  1.00  0.00      A120  
ATOM   1125  O   GLU A  72     -12.776 -13.557  89.629  1.00  0.00      A120  
ATOM   1126  N   GLN A  73     -13.083 -13.536  87.395  1.00  0.00      A120  
ATOM   1127  HN  GLN A  73     -13.356 -13.994  86.553  1.00  0.00      A120  
ATOM   1128  CA  GLN A  73     -12.573 -12.177  87.270  1.00  0.00      A120  
ATOM   1129  HA  GLN A  73     -11.564 -12.160  87.655  1.00  0.00      A120  
ATOM   1130  CB  GLN A  73     -12.592 -11.736  85.806  1.00  0.00      A120  
ATOM   1131  HB1 GLN A  73     -12.620 -10.626  85.774  1.00  0.00      A120  
ATOM   1132  HB2 GLN A  73     -13.514 -12.132  85.331  1.00  0.00      A120  
ATOM   1133  CG  GLN A  73     -11.396 -12.208  85.003  1.00  0.00      A120  
ATOM   1134  HG1 GLN A  73     -11.637 -13.188  84.537  1.00  0.00      A120  
ATOM   1135  HG2 GLN A  73     -10.528 -12.333  85.685  1.00  0.00      A120  
ATOM   1136  CD  GLN A  73     -11.014 -11.233  83.906  1.00  0.00      A120  
ATOM   1137  OE1 GLN A  73     -11.672 -10.211  83.712  1.00  0.00      A120  
ATOM   1138  NE2 GLN A  73      -9.941 -11.543  83.186  1.00  0.00      A120  
ATOM   1139 HE21 GLN A  73      -9.642 -10.938  82.449  1.00  0.00      A120  
ATOM   1140 HE22 GLN A  73      -9.434 -12.383  83.381  1.00  0.00      A120  
ATOM   1141  C   GLN A  73     -13.372 -11.213  88.132  1.00  0.00      A120  
ATOM   1142  O   GLN A  73     -12.795 -10.400  88.859  1.00  0.00      A120  
ATOM   1143  N   MET A  74     -14.703 -11.306  88.084  1.00  0.00      A120  
ATOM   1144  HN  MET A  74     -15.174 -11.942  87.478  1.00  0.00      A120  
ATOM   1145  CA  MET A  74     -15.544 -10.468  88.932  1.00  0.00      A120  
ATOM   1146  HA  MET A  74     -15.220  -9.444  88.818  1.00  0.00      A120  
ATOM   1147  CB  MET A  74     -17.012 -10.609  88.531  1.00  0.00      A120  
ATOM   1148  HB1 MET A  74     -17.281 -11.686  88.561  1.00  0.00      A120  
ATOM   1149  HB2 MET A  74     -17.130 -10.237  87.492  1.00  0.00      A120  
ATOM   1150  CG  MET A  74     -17.980  -9.842  89.434  1.00  0.00      A120  
ATOM   1151  HG1 MET A  74     -17.809  -8.756  89.280  1.00  0.00      A120  
ATOM   1152  HG2 MET A  74     -17.737 -10.088  90.489  1.00  0.00      A120  
ATOM   1153  SD  MET A  74     -19.720 -10.213  89.130  1.00  0.00      A120  
ATOM   1154  CE  MET A  74     -20.540  -8.984  90.148  1.00  0.00      A120  
ATOM   1155  HE1 MET A  74     -20.265  -7.954  89.837  1.00  0.00      A120  
ATOM   1156  HE2 MET A  74     -20.247  -9.111  91.212  1.00  0.00      A120  
ATOM   1157  HE3 MET A  74     -21.642  -9.087  90.060  1.00  0.00      A120  
ATOM   1158  C   MET A  74     -15.363 -10.812  90.405  1.00  0.00      A120  
ATOM   1159  O   MET A  74     -15.266  -9.916  91.252  1.00  0.00      A120  
ATOM   1160  N   HSD A  75     -15.333 -12.107  90.730  1.00  0.00      A120  
ATOM   1161  HN  HSD A  75     -15.397 -12.832  90.048  1.00  0.00      A120  
ATOM   1162  CA  HSD A  75     -15.205 -12.533  92.122  1.00  0.00      A120  
ATOM   1163  HA  HSD A  75     -16.056 -12.157  92.670  1.00  0.00      A120  
ATOM   1164  CB  HSD A  75     -15.150 -14.060  92.196  1.00  0.00      A120  
ATOM   1165  HB1 HSD A  75     -14.171 -14.399  91.798  1.00  0.00      A120  
ATOM   1166  HB2 HSD A  75     -15.965 -14.475  91.564  1.00  0.00      A120  
ATOM   1167  ND1 HSD A  75     -16.272 -14.169  94.456  1.00  0.00      A120  
ATOM   1168  HD1 HSD A  75     -16.933 -13.446  94.254  1.00  0.00      A120  
ATOM   1169  CG  HSD A  75     -15.308 -14.613  93.578  1.00  0.00      A120  
ATOM   1170  CE1 HSD A  75     -16.184 -14.845  95.589  1.00  0.00      A120  
ATOM   1171  HE1 HSD A  75     -16.828 -14.691  96.454  1.00  0.00      A120  
ATOM   1172  NE2 HSD A  75     -15.195 -15.715  95.476  1.00  0.00      A120  
ATOM   1173  CD2 HSD A  75     -14.633 -15.592  94.227  1.00  0.00      A120  
ATOM   1174  HD2 HSD A  75     -13.805 -16.216  93.918  1.00  0.00      A120  
ATOM   1175  C   HSD A  75     -13.969 -11.924  92.765  1.00  0.00      A120  
ATOM   1176  O   HSD A  75     -14.045 -11.320  93.839  1.00  0.00      A120  
ATOM   1177  N   THR A  76     -12.819 -12.051  92.102  1.00  0.00      A120  
ATOM   1178  HN  THR A  76     -12.753 -12.517  91.223  1.00  0.00      A120  
ATOM   1179  CA  THR A  76     -11.585 -11.501  92.647  1.00  0.00      A120  
ATOM   1180  HA  THR A  76     -11.507 -11.806  93.680  1.00  0.00      A120  
ATOM   1181  CB  THR A  76     -10.386 -12.006  91.850  1.00  0.00      A120  
ATOM   1182  HB  THR A  76      -9.456 -11.516  92.209  1.00  0.00      A120  
ATOM   1183  OG1 THR A  76     -10.576 -11.694  90.465  1.00  0.00      A120  
ATOM   1184  HG1 THR A  76     -10.649 -10.738  90.417  1.00  0.00      A120  
ATOM   1185  CG2 THR A  76     -10.229 -13.513  92.014  1.00  0.00      A120  
ATOM   1186 HG21 THR A  76     -11.140 -14.034  91.650  1.00  0.00      A120  
ATOM   1187 HG22 THR A  76     -10.082 -13.763  93.086  1.00  0.00      A120  
ATOM   1188 HG23 THR A  76      -9.358 -13.870  91.424  1.00  0.00      A120  
ATOM   1189  C   THR A  76     -11.587  -9.978  92.658  1.00  0.00      A120  
ATOM   1190  O   THR A  76     -10.748  -9.376  93.336  1.00  0.00      A120  
ATOM   1191  N   ASP A  77     -12.500  -9.342  91.921  1.00  0.00      A120  
ATOM   1192  HN  ASP A  77     -13.153  -9.821  91.338  1.00  0.00      A120  
ATOM   1193  CA  ASP A  77     -12.580  -7.886  91.941  1.00  0.00      A120  
ATOM   1194  HA  ASP A  77     -11.574  -7.495  91.963  1.00  0.00      A120  
ATOM   1195  CB  ASP A  77     -13.324  -7.372  90.705  1.00  0.00      A120  
ATOM   1196  HB1 ASP A  77     -13.509  -6.283  90.824  1.00  0.00      A120  
ATOM   1197  HB2 ASP A  77     -14.297  -7.900  90.626  1.00  0.00      A120  
ATOM   1198  CG  ASP A  77     -12.552  -7.590  89.413  1.00  0.00      A120  
ATOM   1199  OD1 ASP A  77     -11.318  -7.791  89.475  1.00  0.00      A120  
ATOM   1200  OD2 ASP A  77     -13.178  -7.565  88.332  1.00  0.00      A120  
ATOM   1201  C   ASP A  77     -13.261  -7.387  93.210  1.00  0.00      A120  
ATOM   1202  O   ASP A  77     -12.755  -6.477  93.877  1.00  0.00      A120  
ATOM   1203  N   ILE A  78     -14.405  -7.980  93.563  1.00  0.00      A120  
ATOM   1204  HN  ILE A  78     -14.792  -8.748  93.058  1.00  0.00      A120  
ATOM   1205  CA  ILE A  78     -15.153  -7.518  94.727  1.00  0.00      A120  
ATOM   1206  HA  ILE A  78     -15.306  -6.453  94.629  1.00  0.00      A120  
ATOM   1207  CB  ILE A  78     -16.505  -8.251  94.812  1.00  0.00      A120  
ATOM   1208  HB  ILE A  78     -16.327  -9.329  95.010  1.00  0.00      A120  
ATOM   1209  CG2 ILE A  78     -17.365  -7.669  95.926  1.00  0.00      A120  
ATOM   1210 HG21 ILE A  78     -17.559  -6.592  95.735  1.00  0.00      A120  
ATOM   1211 HG22 ILE A  78     -16.840  -7.769  96.900  1.00  0.00      A120  
ATOM   1212 HG23 ILE A  78     -18.339  -8.202  95.969  1.00  0.00      A120  
ATOM   1213  CG1 ILE A  78     -17.236  -8.179  93.468  1.00  0.00      A120  
ATOM   1214 HG11 ILE A  78     -18.204  -8.713  93.569  1.00  0.00      A120  
ATOM   1215 HG12 ILE A  78     -16.616  -8.697  92.706  1.00  0.00      A120  
ATOM   1216  CD  ILE A  78     -17.519  -6.770  92.974  1.00  0.00      A120  
ATOM   1217  HD1 ILE A  78     -16.593  -6.158  93.016  1.00  0.00      A120  
ATOM   1218  HD2 ILE A  78     -18.290  -6.292  93.616  1.00  0.00      A120  
ATOM   1219  HD3 ILE A  78     -17.876  -6.801  91.922  1.00  0.00      A120  
ATOM   1220  C   ILE A  78     -14.327  -7.707  95.992  1.00  0.00      A120  
ATOM   1221  O   ILE A  78     -14.381  -6.888  96.919  1.00  0.00      A120  
ATOM   1222  N   ILE A  79     -13.569  -8.800  96.057  1.00  0.00      A120  
ATOM   1223  HN  ILE A  79     -13.597  -9.493  95.342  1.00  0.00      A120  
ATOM   1224  CA  ILE A  79     -12.648  -9.072  97.155  1.00  0.00      A120  
ATOM   1225  HA  ILE A  79     -13.214  -9.054  98.075  1.00  0.00      A120  
ATOM   1226  CB  ILE A  79     -11.963 -10.438  96.980  1.00  0.00      A120  
ATOM   1227  HB  ILE A  79     -11.399 -10.451  96.023  1.00  0.00      A120  
ATOM   1228  CG2 ILE A  79     -11.015 -10.688  98.125  1.00  0.00      A120  
ATOM   1229 HG21 ILE A  79     -11.571 -10.684  99.087  1.00  0.00      A120  
ATOM   1230 HG22 ILE A  79     -10.242  -9.891  98.158  1.00  0.00      A120  
ATOM   1231 HG23 ILE A  79     -10.526 -11.678  98.002  1.00  0.00      A120  
ATOM   1232  CG1 ILE A  79     -13.006 -11.554  96.925  1.00  0.00      A120  
ATOM   1233 HG11 ILE A  79     -13.619 -11.417  96.009  1.00  0.00      A120  
ATOM   1234 HG12 ILE A  79     -13.664 -11.465  97.815  1.00  0.00      A120  
ATOM   1235  CD  ILE A  79     -12.415 -12.953  96.903  1.00  0.00      A120  
ATOM   1236  HD1 ILE A  79     -11.962 -13.191  97.889  1.00  0.00      A120  
ATOM   1237  HD2 ILE A  79     -11.624 -13.018  96.125  1.00  0.00      A120  
ATOM   1238  HD3 ILE A  79     -13.211 -13.697  96.689  1.00  0.00      A120  
ATOM   1239  C   ILE A  79     -11.614  -7.958  97.267  1.00  0.00      A120  
ATOM   1240  O   ILE A  79     -11.515  -7.286  98.300  1.00  0.00      A120  
ATOM   1241  N   SER A  80     -10.809  -7.786  96.218  1.00  0.00      A120  
ATOM   1242  HN  SER A  80     -10.918  -8.287  95.363  1.00  0.00      A120  
ATOM   1243  CA  SER A  80      -9.710  -6.829  96.288  1.00  0.00      A120  
ATOM   1244  HA  SER A  80      -9.140  -7.036  97.181  1.00  0.00      A120  
ATOM   1245  CB  SER A  80      -8.822  -6.947  95.050  1.00  0.00      A120  
ATOM   1246  HB1 SER A  80      -8.298  -7.926  95.061  1.00  0.00      A120  
ATOM   1247  HB2 SER A  80      -8.074  -6.127  95.050  1.00  0.00      A120  
ATOM   1248  OG  SER A  80      -9.587  -6.859  93.868  1.00  0.00      A120  
ATOM   1249  HG1 SER A  80     -10.100  -7.669  93.824  1.00  0.00      A120  
ATOM   1250  C   SER A  80     -10.230  -5.408  96.458  1.00  0.00      A120  
ATOM   1251  O   SER A  80      -9.684  -4.629  97.250  1.00  0.00      A120  
ATOM   1252  N   LEU A  81     -11.292  -5.053  95.729  1.00  0.00      A120  
ATOM   1253  HN  LEU A  81     -11.713  -5.658  95.058  1.00  0.00      A120  
ATOM   1254  CA  LEU A  81     -11.895  -3.731  95.889  1.00  0.00      A120  
ATOM   1255  HA  LEU A  81     -11.149  -2.988  95.649  1.00  0.00      A120  
ATOM   1256  CB  LEU A  81     -13.105  -3.593  94.961  1.00  0.00      A120  
ATOM   1257  HB1 LEU A  81     -13.909  -4.227  95.387  1.00  0.00      A120  
ATOM   1258  HB2 LEU A  81     -12.803  -4.004  93.976  1.00  0.00      A120  
ATOM   1259  CG  LEU A  81     -13.720  -2.211  94.699  1.00  0.00      A120  
ATOM   1260  HG  LEU A  81     -12.928  -1.433  94.759  1.00  0.00      A120  
ATOM   1261  CD1 LEU A  81     -14.353  -2.188  93.316  1.00  0.00      A120  
ATOM   1262 HD11 LEU A  81     -15.150  -2.958  93.248  1.00  0.00      A120  
ATOM   1263 HD12 LEU A  81     -13.584  -2.405  92.544  1.00  0.00      A120  
ATOM   1264 HD13 LEU A  81     -14.805  -1.191  93.124  1.00  0.00      A120  
ATOM   1265  CD2 LEU A  81     -14.743  -1.818  95.763  1.00  0.00      A120  
ATOM   1266 HD21 LEU A  81     -14.479  -2.283  96.737  1.00  0.00      A120  
ATOM   1267 HD22 LEU A  81     -15.753  -2.171  95.464  1.00  0.00      A120  
ATOM   1268 HD23 LEU A  81     -14.754  -0.714  95.888  1.00  0.00      A120  
ATOM   1269  C   LEU A  81     -12.302  -3.479  97.336  1.00  0.00      A120  
ATOM   1270  O   LEU A  81     -12.288  -2.333  97.801  1.00  0.00      A120  
ATOM   1271  N   TRP A  82     -12.637  -4.545  98.060  1.00  0.00      A120  
ATOM   1272  HN  TRP A  82     -12.616  -5.467  97.682  1.00  0.00      A120  
ATOM   1273  CA  TRP A  82     -13.057  -4.436  99.451  1.00  0.00      A120  
ATOM   1274  HA  TRP A  82     -13.793  -3.649  99.528  1.00  0.00      A120  
ATOM   1275  CB  TRP A  82     -13.645  -5.774  99.885  1.00  0.00      A120  
ATOM   1276  HB1 TRP A  82     -12.886  -6.559  99.693  1.00  0.00      A120  
ATOM   1277  HB2 TRP A  82     -14.541  -5.971  99.260  1.00  0.00      A120  
ATOM   1278  CG  TRP A  82     -14.060  -5.893 101.308  1.00  0.00      A120  
ATOM   1279  CD1 TRP A  82     -13.272  -6.219 102.376  1.00  0.00      A120  
ATOM   1280  HD1 TRP A  82     -12.210  -6.408 102.326  1.00  0.00      A120  
ATOM   1281  NE1 TRP A  82     -14.026  -6.270 103.520  1.00  0.00      A120  
ATOM   1282  HE1 TRP A  82     -13.689  -6.468 104.414  1.00  0.00      A120  
ATOM   1283  CE2 TRP A  82     -15.332  -5.997 103.202  1.00  0.00      A120  
ATOM   1284  CD2 TRP A  82     -15.389  -5.769 101.814  1.00  0.00      A120  
ATOM   1285  CE3 TRP A  82     -16.624  -5.469 101.230  1.00  0.00      A120  
ATOM   1286  HE3 TRP A  82     -16.720  -5.287 100.170  1.00  0.00      A120  
ATOM   1287  CZ3 TRP A  82     -17.743  -5.405 102.037  1.00  0.00      A120  
ATOM   1288  HZ3 TRP A  82     -18.702  -5.171 101.598  1.00  0.00      A120  
ATOM   1289  CZ2 TRP A  82     -16.462  -5.935 104.014  1.00  0.00      A120  
ATOM   1290  HZ2 TRP A  82     -16.417  -6.113 105.078  1.00  0.00      A120  
ATOM   1291  CH2 TRP A  82     -17.655  -5.636 103.415  1.00  0.00      A120  
ATOM   1292  HH2 TRP A  82     -18.548  -5.577 104.018  1.00  0.00      A120  
ATOM   1293  C   TRP A  82     -11.895  -4.038 100.349  1.00  0.00      A120  
ATOM   1294  O   TRP A  82     -12.040  -3.189 101.235  1.00  0.00      A120  
ATOM   1295  N   ASP A  83     -10.733  -4.655 100.141  1.00  0.00      A120  
ATOM   1296  HN  ASP A  83     -10.598  -5.316  99.407  1.00  0.00      A120  
ATOM   1297  CA  ASP A  83      -9.585  -4.385 100.996  1.00  0.00      A120  
ATOM   1298  HA  ASP A  83      -9.907  -4.452 102.025  1.00  0.00      A120  
ATOM   1299  CB  ASP A  83      -8.477  -5.399 100.715  1.00  0.00      A120  
ATOM   1300  HB1 ASP A  83      -7.730  -5.353 101.536  1.00  0.00      A120  
ATOM   1301  HB2 ASP A  83      -7.982  -5.136  99.756  1.00  0.00      A120  
ATOM   1302  CG  ASP A  83      -8.997  -6.822 100.615  1.00  0.00      A120  
ATOM   1303  OD1 ASP A  83     -10.046  -7.132 101.215  1.00  0.00      A120  
ATOM   1304  OD2 ASP A  83      -8.350  -7.635  99.928  1.00  0.00      A120  
ATOM   1305  C   ASP A  83      -9.087  -2.962 100.798  1.00  0.00      A120  
ATOM   1306  O   ASP A  83      -8.672  -2.300 101.758  1.00  0.00      A120  
ATOM   1307  N   GLN A  84      -9.118  -2.475  99.552  1.00  0.00      A120  
ATOM   1308  HN  GLN A  84      -9.384  -3.026  98.765  1.00  0.00      A120  
ATOM   1309  CA  GLN A  84      -8.754  -1.087  99.289  1.00  0.00      A120  
ATOM   1310  HA  GLN A  84      -7.728  -0.945  99.598  1.00  0.00      A120  
ATOM   1311  CB  GLN A  84      -8.912  -0.761  97.802  1.00  0.00      A120  
ATOM   1312  HB1 GLN A  84      -8.398   0.203  97.599  1.00  0.00      A120  
ATOM   1313  HB2 GLN A  84      -9.994  -0.647  97.583  1.00  0.00      A120  
ATOM   1314  CG  GLN A  84      -8.344  -1.811  96.864  1.00  0.00      A120  
ATOM   1315  HG1 GLN A  84      -8.355  -1.411  95.828  1.00  0.00      A120  
ATOM   1316  HG2 GLN A  84      -8.982  -2.719  96.912  1.00  0.00      A120  
ATOM   1317  CD  GLN A  84      -6.921  -2.206  97.210  1.00  0.00      A120  
ATOM   1318  OE1 GLN A  84      -6.053  -1.353  97.396  1.00  0.00      A120  
ATOM   1319  NE2 GLN A  84      -6.677  -3.509  97.300  1.00  0.00      A120  
ATOM   1320 HE21 GLN A  84      -5.758  -3.831  97.525  1.00  0.00      A120  
ATOM   1321 HE22 GLN A  84      -7.412  -4.167  97.143  1.00  0.00      A120  
ATOM   1322  C   GLN A  84      -9.600  -0.137 100.122  1.00  0.00      A120  
ATOM   1323  O   GLN A  84      -9.086   0.838 100.680  1.00  0.00      A120  
ATOM   1324  N   SER A  85     -10.897  -0.414 100.230  1.00  0.00      A120  
ATOM   1325  HN  SER A  85     -11.334  -1.168  99.745  1.00  0.00      A120  
ATOM   1326  CA  SER A  85     -11.744   0.401 101.085  1.00  0.00      A120  
ATOM   1327  HA  SER A  85     -11.527   1.440 100.886  1.00  0.00      A120  
ATOM   1328  CB  SER A  85     -13.211   0.095 100.799  1.00  0.00      A120  
ATOM   1329  HB1 SER A  85     -13.475   0.449  99.779  1.00  0.00      A120  
ATOM   1330  HB2 SER A  85     -13.854   0.610 101.546  1.00  0.00      A120  
ATOM   1331  OG  SER A  85     -13.448  -1.296 100.874  1.00  0.00      A120  
ATOM   1332  HG1 SER A  85     -13.008  -1.681 100.113  1.00  0.00      A120  
ATOM   1333  C   SER A  85     -11.420   0.189 102.561  1.00  0.00      A120  
ATOM   1334  O   SER A  85     -11.589   1.111 103.364  1.00  0.00      A120  
ATOM   1335  N   LEU A  86     -10.944  -1.005 102.939  1.00  0.00      A120  
ATOM   1336  HN  LEU A  86     -10.819  -1.758 102.297  1.00  0.00      A120  
ATOM   1337  CA  LEU A  86     -10.579  -1.268 104.331  1.00  0.00      A120  
ATOM   1338  HA  LEU A  86     -11.331  -0.822 104.965  1.00  0.00      A120  
ATOM   1339  CB  LEU A  86     -10.494  -2.776 104.585  1.00  0.00      A120  
ATOM   1340  HB1 LEU A  86      -9.876  -2.926 105.494  1.00  0.00      A120  
ATOM   1341  HB2 LEU A  86      -9.976  -3.232 103.716  1.00  0.00      A120  
ATOM   1342  CG  LEU A  86     -11.805  -3.533 104.789  1.00  0.00      A120  
ATOM   1343  HG  LEU A  86     -12.390  -3.518 103.845  1.00  0.00      A120  
ATOM   1344  CD1 LEU A  86     -11.529  -4.976 105.190  1.00  0.00      A120  
ATOM   1345 HD11 LEU A  86     -10.803  -5.007 106.031  1.00  0.00      A120  
ATOM   1346 HD12 LEU A  86     -11.098  -5.531 104.330  1.00  0.00      A120  
ATOM   1347 HD13 LEU A  86     -12.472  -5.463 105.517  1.00  0.00      A120  
ATOM   1348  CD2 LEU A  86     -12.651  -2.828 105.834  1.00  0.00      A120  
ATOM   1349 HD21 LEU A  86     -12.730  -1.746 105.596  1.00  0.00      A120  
ATOM   1350 HD22 LEU A  86     -12.184  -2.938 106.836  1.00  0.00      A120  
ATOM   1351 HD23 LEU A  86     -13.674  -3.264 105.849  1.00  0.00      A120  
ATOM   1352  C   LEU A  86      -9.261  -0.618 104.731  1.00  0.00      A120  
ATOM   1353  O   LEU A  86      -9.083  -0.272 105.903  1.00  0.00      A120  
ATOM   1354  N   LYS A  87      -8.337  -0.449 103.788  1.00  0.00      A120  
ATOM   1355  HN  LYS A  87      -8.513  -0.639 102.825  1.00  0.00      A120  
ATOM   1356  CA  LYS A  87      -6.996   0.029 104.122  1.00  0.00      A120  
ATOM   1357  HA  LYS A  87      -6.576  -0.627 104.871  1.00  0.00      A120  
ATOM   1358  CB  LYS A  87      -6.131   0.030 102.859  1.00  0.00      A120  
ATOM   1359  HB1 LYS A  87      -5.238   0.663 103.045  1.00  0.00      A120  
ATOM   1360  HB2 LYS A  87      -6.720   0.474 102.029  1.00  0.00      A120  
ATOM   1361  CG  LYS A  87      -5.662  -1.351 102.432  1.00  0.00      A120  
ATOM   1362  HG1 LYS A  87      -6.546  -1.982 102.195  1.00  0.00      A120  
ATOM   1363  HG2 LYS A  87      -5.097  -1.822 103.265  1.00  0.00      A120  
ATOM   1364  CD  LYS A  87      -4.770  -1.258 101.210  1.00  0.00      A120  
ATOM   1365  HD1 LYS A  87      -4.068  -0.407 101.339  1.00  0.00      A120  
ATOM   1366  HD2 LYS A  87      -5.401  -1.068 100.316  1.00  0.00      A120  
ATOM   1367  CE  LYS A  87      -3.970  -2.530 100.989  1.00  0.00      A120  
ATOM   1368  HE1 LYS A  87      -4.632  -3.329 100.594  1.00  0.00      A120  
ATOM   1369  HE2 LYS A  87      -3.506  -2.855 101.945  1.00  0.00      A120  
ATOM   1370  NZ  LYS A  87      -2.876  -2.309 100.000  1.00  0.00      A120  
ATOM   1371  HZ1 LYS A  87      -2.234  -1.570 100.350  1.00  0.00      A120  
ATOM   1372  HZ2 LYS A  87      -3.285  -2.011  99.091  1.00  0.00      A120  
ATOM   1373  HZ3 LYS A  87      -2.344  -3.193  99.867  1.00  0.00      A120  
ATOM   1374  C   LYS A  87      -6.967   1.394 104.806  1.00  0.00      A120  
ATOM   1375  O   LYS A  87      -6.292   1.519 105.842  1.00  0.00      A120  
ATOM   1376  N   PRO A  88      -7.623   2.448 104.299  1.00  0.00      A120  
ATOM   1377  CD  PRO A  88      -8.553   2.521 103.157  1.00  0.00      A120  
ATOM   1378  HD1 PRO A  88      -9.326   1.728 103.245  1.00  0.00      A120  
ATOM   1379  HD2 PRO A  88      -7.996   2.402 102.204  1.00  0.00      A120  
ATOM   1380  CA  PRO A  88      -7.477   3.763 104.947  1.00  0.00      A120  
ATOM   1381  HA  PRO A  88      -6.440   3.963 105.163  1.00  0.00      A120  
ATOM   1382  CB  PRO A  88      -8.120   4.724 103.938  1.00  0.00      A120  
ATOM   1383  HB1 PRO A  88      -7.373   5.088 103.202  1.00  0.00      A120  
ATOM   1384  HB2 PRO A  88      -8.575   5.597 104.452  1.00  0.00      A120  
ATOM   1385  CG  PRO A  88      -9.154   3.897 103.279  1.00  0.00      A120  
ATOM   1386  HG1 PRO A  88     -10.080   3.866 103.892  1.00  0.00      A120  
ATOM   1387  HG2 PRO A  88      -9.402   4.306 102.276  1.00  0.00      A120  
ATOM   1388  C   PRO A  88      -8.149   3.860 106.306  1.00  0.00      A120  
ATOM   1389  O   PRO A  88      -7.838   4.787 107.064  1.00  0.00      A120  
ATOM   1390  N   CYS A  89      -9.046   2.938 106.644  1.00  0.00      A120  
ATOM   1391  HN  CYS A  89      -9.159   2.094 106.126  1.00  0.00      A120  
ATOM   1392  CA  CYS A  89      -9.926   3.105 107.795  1.00  0.00      A120  
ATOM   1393  HA  CYS A  89     -10.215   4.144 107.852  1.00  0.00      A120  
ATOM   1394  CB  CYS A  89     -11.155   2.218 107.642  1.00  0.00      A120  
ATOM   1395  HB1 CYS A  89     -11.873   2.475 108.449  1.00  0.00      A120  
ATOM   1396  HB2 CYS A  89     -10.842   1.162 107.778  1.00  0.00      A120  
ATOM   1397  SG  CYS A  89     -11.969   2.392 106.051  1.00  0.00      A120  
ATOM   1398  C   CYS A  89      -9.179   2.824 109.099  1.00  0.00      A120  
ATOM   1399  O   CYS A  89      -7.959   2.632 109.132  1.00  0.00      A120  
ATOM   1400  N   VAL A  90      -9.930   2.802 110.195  1.00  0.00      A120  
ATOM   1401  HN  VAL A  90     -10.925   2.827 110.147  1.00  0.00      A120  
ATOM   1402  CA  VAL A  90      -9.364   2.740 111.538  1.00  0.00      A120  
ATOM   1403  HA  VAL A  90      -8.394   3.212 111.513  1.00  0.00      A120  
ATOM   1404  CB  VAL A  90     -10.277   3.451 112.553  1.00  0.00      A120  
ATOM   1405  HB  VAL A  90     -11.324   3.108 112.411  1.00  0.00      A120  
ATOM   1406  CG1 VAL A  90      -9.832   3.140 113.971  1.00  0.00      A120  
ATOM   1407 HG11 VAL A  90      -8.723   3.143 114.032  1.00  0.00      A120  
ATOM   1408 HG12 VAL A  90     -10.202   2.137 114.272  1.00  0.00      A120  
ATOM   1409 HG13 VAL A  90     -10.227   3.909 114.669  1.00  0.00      A120  
ATOM   1410  CG2 VAL A  90     -10.282   4.952 112.308  1.00  0.00      A120  
ATOM   1411 HG21 VAL A  90     -10.653   5.171 111.284  1.00  0.00      A120  
ATOM   1412 HG22 VAL A  90      -9.250   5.354 112.405  1.00  0.00      A120  
ATOM   1413 HG23 VAL A  90     -10.949   5.452 113.042  1.00  0.00      A120  
ATOM   1414  C   VAL A  90      -9.157   1.289 111.934  1.00  0.00      A120  
ATOM   1415  O   VAL A  90     -10.067   0.462 111.807  1.00  0.00      A120  
ATOM   1416  N   LYS A  91      -7.962   0.980 112.426  1.00  0.00      A120  
ATOM   1417  HN  LYS A  91      -7.207   1.633 112.447  1.00  0.00      A120  
ATOM   1418  CA  LYS A  91      -7.689  -0.343 112.966  1.00  0.00      A120  
ATOM   1419  HA  LYS A  91      -8.235  -1.061 112.376  1.00  0.00      A120  
ATOM   1420  CB  LYS A  91      -6.193  -0.654 112.926  1.00  0.00      A120  
ATOM   1421  HB1 LYS A  91      -6.011  -1.573 113.522  1.00  0.00      A120  
ATOM   1422  HB2 LYS A  91      -5.647   0.193 113.395  1.00  0.00      A120  
ATOM   1423  CG  LYS A  91      -5.635  -0.868 111.537  1.00  0.00      A120  
ATOM   1424  HG1 LYS A  91      -6.386  -0.550 110.783  1.00  0.00      A120  
ATOM   1425  HG2 LYS A  91      -5.414  -1.947 111.391  1.00  0.00      A120  
ATOM   1426  CD  LYS A  91      -4.361  -0.061 111.353  1.00  0.00      A120  
ATOM   1427  HD1 LYS A  91      -4.008  -0.172 110.305  1.00  0.00      A120  
ATOM   1428  HD2 LYS A  91      -3.579  -0.454 112.038  1.00  0.00      A120  
ATOM   1429  CE  LYS A  91      -4.592   1.419 111.651  1.00  0.00      A120  
ATOM   1430  HE1 LYS A  91      -4.968   1.536 112.689  1.00  0.00      A120  
ATOM   1431  HE2 LYS A  91      -5.325   1.835 110.929  1.00  0.00      A120  
ATOM   1432  NZ  LYS A  91      -3.335   2.214 111.531  1.00  0.00      A120  
ATOM   1433  HZ1 LYS A  91      -2.963   2.132 110.563  1.00  0.00      A120  
ATOM   1434  HZ2 LYS A  91      -2.631   1.853 112.205  1.00  0.00      A120  
ATOM   1435  HZ3 LYS A  91      -3.536   3.212 111.742  1.00  0.00      A120  
ATOM   1436  C   LYS A  91      -8.193  -0.426 114.400  1.00  0.00      A120  
ATOM   1437  O   LYS A  91      -7.867   0.422 115.234  1.00  0.00      A120  
ATOM   1438  N   LEU A  92      -8.991  -1.449 114.680  1.00  0.00      A120  
ATOM   1439  HN  LEU A  92      -9.206  -2.144 113.999  1.00  0.00      A120  
ATOM   1440  CA  LEU A  92      -9.607  -1.636 115.984  1.00  0.00      A120  
ATOM   1441  HA  LEU A  92      -9.606  -0.685 116.495  1.00  0.00      A120  
ATOM   1442  CB  LEU A  92     -11.036  -2.155 115.831  1.00  0.00      A120  
ATOM   1443  HB1 LEU A  92     -11.392  -2.495 116.826  1.00  0.00      A120  
ATOM   1444  HB2 LEU A  92     -11.020  -3.024 115.138  1.00  0.00      A120  
ATOM   1445  CG  LEU A  92     -12.033  -1.125 115.289  1.00  0.00      A120  
ATOM   1446  HG  LEU A  92     -12.009  -1.144 114.179  1.00  0.00      A120  
ATOM   1447  CD1 LEU A  92     -13.440  -1.421 115.761  1.00  0.00      A120  
ATOM   1448 HD11 LEU A  92     -13.484  -1.396 116.871  1.00  0.00      A120  
ATOM   1449 HD12 LEU A  92     -13.751  -2.431 115.416  1.00  0.00      A120  
ATOM   1450 HD13 LEU A  92     -14.141  -0.657 115.361  1.00  0.00      A120  
ATOM   1451  CD2 LEU A  92     -11.628   0.282 115.695  1.00  0.00      A120  
ATOM   1452 HD21 LEU A  92     -10.620   0.520 115.291  1.00  0.00      A120  
ATOM   1453 HD22 LEU A  92     -11.595   0.361 116.802  1.00  0.00      A120  
ATOM   1454 HD23 LEU A  92     -12.356   1.016 115.288  1.00  0.00      A120  
ATOM   1455  C   LEU A  92      -8.803  -2.550 116.898  1.00  0.00      A120  
ATOM   1456  O   LEU A  92      -9.308  -2.942 117.947  1.00  0.00      A120  
ATOM   1457  N   THR A  93      -7.585  -2.922 116.514  1.00  0.00      A120  
ATOM   1458  HN  THR A  93      -7.215  -2.657 115.628  1.00  0.00      A120  
ATOM   1459  CA  THR A  93      -6.705  -3.739 117.346  1.00  0.00      A120  
ATOM   1460  HA  THR A  93      -7.139  -4.724 117.430  1.00  0.00      A120  
ATOM   1461  CB  THR A  93      -5.310  -3.821 116.715  1.00  0.00      A120  
ATOM   1462  HB  THR A  93      -4.615  -4.349 117.403  1.00  0.00      A120  
ATOM   1463  OG1 THR A  93      -4.809  -2.502 116.471  1.00  0.00      A120  
ATOM   1464  HG1 THR A  93      -4.775  -2.069 117.327  1.00  0.00      A120  
ATOM   1465  CG2 THR A  93      -5.369  -4.582 115.394  1.00  0.00      A120  
ATOM   1466 HG21 THR A  93      -5.901  -3.978 114.629  1.00  0.00      A120  
ATOM   1467 HG22 THR A  93      -5.915  -5.540 115.533  1.00  0.00      A120  
ATOM   1468 HG23 THR A  93      -4.339  -4.787 115.030  1.00  0.00      A120  
ATOM   1469  C   THR A  93      -6.608  -3.263 118.800  1.00  0.00      A120  
ATOM   1470  O   THR A  93      -6.479  -4.109 119.695  1.00  0.00      A120  
ATOM   1471  N   PRO A  94      -6.645  -1.952 119.101  1.00  0.00      A120  
ATOM   1472  CD  PRO A  94      -6.440  -0.767 118.246  1.00  0.00      A120  
ATOM   1473  HD1 PRO A  94      -7.011  -0.873 117.302  1.00  0.00      A120  
ATOM   1474  HD2 PRO A  94      -5.360  -0.638 118.024  1.00  0.00      A120  
ATOM   1475  CA  PRO A  94      -6.754  -1.551 120.517  1.00  0.00      A120  
ATOM   1476  HA  PRO A  94      -6.015  -2.066 121.110  1.00  0.00      A120  
ATOM   1477  CB  PRO A  94      -6.589  -0.024 120.470  1.00  0.00      A120  
ATOM   1478  HB1 PRO A  94      -5.538   0.266 120.685  1.00  0.00      A120  
ATOM   1479  HB2 PRO A  94      -7.256   0.468 121.209  1.00  0.00      A120  
ATOM   1480  CG  PRO A  94      -6.967   0.349 119.087  1.00  0.00      A120  
ATOM   1481  HG1 PRO A  94      -8.069   0.434 118.987  1.00  0.00      A120  
ATOM   1482  HG2 PRO A  94      -6.503   1.317 118.797  1.00  0.00      A120  
ATOM   1483  C   PRO A  94      -8.074  -1.941 121.161  1.00  0.00      A120  
ATOM   1484  O   PRO A  94      -8.165  -1.952 122.396  1.00  0.00      A120  
ATOM   1485  N   LEU A  95      -9.101  -2.251 120.375  1.00  0.00      A120  
ATOM   1486  HN  LEU A  95      -9.040  -2.208 119.381  1.00  0.00      A120  
ATOM   1487  CA  LEU A  95     -10.386  -2.673 120.924  1.00  0.00      A120  
ATOM   1488  HA  LEU A  95     -10.600  -2.051 121.780  1.00  0.00      A120  
ATOM   1489  CB  LEU A  95     -11.503  -2.545 119.886  1.00  0.00      A120  
ATOM   1490  HB1 LEU A  95     -12.008  -3.529 119.805  1.00  0.00      A120  
ATOM   1491  HB2 LEU A  95     -11.036  -2.297 118.910  1.00  0.00      A120  
ATOM   1492  CG  LEU A  95     -12.570  -1.489 120.178  1.00  0.00      A120  
ATOM   1493  HG  LEU A  95     -13.372  -1.559 119.414  1.00  0.00      A120  
ATOM   1494  CD1 LEU A  95     -13.177  -1.690 121.566  1.00  0.00      A120  
ATOM   1495 HD11 LEU A  95     -12.387  -1.613 122.343  1.00  0.00      A120  
ATOM   1496 HD12 LEU A  95     -13.642  -2.697 121.632  1.00  0.00      A120  
ATOM   1497 HD13 LEU A  95     -13.943  -0.910 121.760  1.00  0.00      A120  
ATOM   1498  CD2 LEU A  95     -11.988  -0.088 120.023  1.00  0.00      A120  
ATOM   1499 HD21 LEU A  95     -11.617   0.058 118.986  1.00  0.00      A120  
ATOM   1500 HD22 LEU A  95     -11.140   0.048 120.726  1.00  0.00      A120  
ATOM   1501 HD23 LEU A  95     -12.771   0.671 120.229  1.00  0.00      A120  
ATOM   1502  C   LEU A  95     -10.366  -4.094 121.458  1.00  0.00      A120  
ATOM   1503  O   LEU A  95     -11.387  -4.547 121.981  1.00  0.00      A120  
ATOM   1504  N   CYS A  96      -9.250  -4.812 121.345  1.00  0.00      A120  
ATOM   1505  HN  CYS A  96      -8.424  -4.462 120.910  1.00  0.00      A120  
ATOM   1506  CA  CYS A  96      -9.193  -6.172 121.866  1.00  0.00      A120  
ATOM   1507  HA  CYS A  96     -10.187  -6.591 121.812  1.00  0.00      A120  
ATOM   1508  CB  CYS A  96      -8.216  -7.021 121.060  1.00  0.00      A120  
ATOM   1509  HB1 CYS A  96      -7.957  -7.916 121.665  1.00  0.00      A120  
ATOM   1510  HB2 CYS A  96      -7.292  -6.428 120.903  1.00  0.00      A120  
ATOM   1511  SG  CYS A  96      -8.845  -7.557 119.465  1.00  0.00      A120  
ATOM   1512  C   CYS A  96      -8.775  -6.035 123.321  1.00  0.00      A120  
ATOM   1513  O   CYS A  96      -7.600  -5.845 123.633  1.00  0.00      A120  
ATOM   1514  N   VAL A  97      -9.753  -6.196 124.209  1.00  0.00      A120  
ATOM   1515  HN  VAL A  97     -10.631  -6.583 123.940  1.00  0.00      A120  
ATOM   1516  CA  VAL A  97      -9.646  -5.834 125.617  1.00  0.00      A120  
ATOM   1517  HA  VAL A  97      -8.650  -6.084 125.948  1.00  0.00      A120  
ATOM   1518  CB  VAL A  97      -9.917  -4.318 125.835  1.00  0.00      A120  
ATOM   1519  HB  VAL A  97     -10.859  -4.040 125.314  1.00  0.00      A120  
ATOM   1520  CG1 VAL A  97     -10.048  -3.965 127.316  1.00  0.00      A120  
ATOM   1521 HG11 VAL A  97      -9.190  -4.384 127.885  1.00  0.00      A120  
ATOM   1522 HG12 VAL A  97     -10.988  -4.393 127.725  1.00  0.00      A120  
ATOM   1523 HG13 VAL A  97     -10.053  -2.861 127.443  1.00  0.00      A120  
ATOM   1524  CG2 VAL A  97      -8.838  -3.450 125.207  1.00  0.00      A120  
ATOM   1525 HG21 VAL A  97      -8.789  -3.634 124.112  1.00  0.00      A120  
ATOM   1526 HG22 VAL A  97      -7.850  -3.694 125.652  1.00  0.00      A120  
ATOM   1527 HG23 VAL A  97      -9.070  -2.376 125.377  1.00  0.00      A120  
ATOM   1528  C   VAL A  97     -10.654  -6.699 126.349  1.00  0.00      A120  
ATOM   1529  O   VAL A  97     -11.653  -7.126 125.770  1.00  0.00      A120  
ATOM   1530  N   THR A  98     -10.385  -6.979 127.621  1.00  0.00      A120  
ATOM   1531  HN  THR A  98      -9.514  -6.764 128.055  1.00  0.00      A120  
ATOM   1532  CA  THR A  98     -11.394  -7.628 128.441  1.00  0.00      A120  
ATOM   1533  HA  THR A  98     -11.779  -8.472 127.888  1.00  0.00      A120  
ATOM   1534  CB  THR A  98     -10.806  -8.095 129.772  1.00  0.00      A120  
ATOM   1535  HB  THR A  98     -11.620  -8.434 130.449  1.00  0.00      A120  
ATOM   1536  OG1 THR A  98     -10.107  -7.008 130.390  1.00  0.00      A120  
ATOM   1537  HG1 THR A  98     -10.758  -6.315 130.522  1.00  0.00      A120  
ATOM   1538  CG2 THR A  98      -9.857  -9.262 129.555  1.00  0.00      A120  
ATOM   1539 HG21 THR A  98      -9.024  -8.957 128.886  1.00  0.00      A120  
ATOM   1540 HG22 THR A  98     -10.402 -10.108 129.082  1.00  0.00      A120  
ATOM   1541 HG23 THR A  98      -9.431  -9.588 130.527  1.00  0.00      A120  
ATOM   1542  C   THR A  98     -12.535  -6.648 128.669  1.00  0.00      A120  
ATOM   1543  O   THR A  98     -12.324  -5.543 129.180  1.00  0.00      A120  
ATOM   1544  N   LEU A  99     -13.738  -7.038 128.281  1.00  0.00      A120  
ATOM   1545  HN  LEU A  99     -13.902  -7.948 127.908  1.00  0.00      A120  
ATOM   1546  CA  LEU A  99     -14.899  -6.172 128.374  1.00  0.00      A120  
ATOM   1547  HA  LEU A  99     -14.549  -5.160 128.523  1.00  0.00      A120  
ATOM   1548  CB  LEU A  99     -15.746  -6.258 127.102  1.00  0.00      A120  
ATOM   1549  HB1 LEU A  99     -16.460  -5.408 127.114  1.00  0.00      A120  
ATOM   1550  HB2 LEU A  99     -16.317  -7.209 127.141  1.00  0.00      A120  
ATOM   1551  CG  LEU A  99     -15.000  -6.219 125.768  1.00  0.00      A120  
ATOM   1552  HG  LEU A  99     -14.199  -6.990 125.773  1.00  0.00      A120  
ATOM   1553  CD1 LEU A  99     -15.946  -6.487 124.608  1.00  0.00      A120  
ATOM   1554 HD11 LEU A  99     -16.748  -5.718 124.584  1.00  0.00      A120  
ATOM   1555 HD12 LEU A  99     -16.416  -7.487 124.728  1.00  0.00      A120  
ATOM   1556 HD13 LEU A  99     -15.388  -6.448 123.648  1.00  0.00      A120  
ATOM   1557  CD2 LEU A  99     -14.323  -4.876 125.606  1.00  0.00      A120  
ATOM   1558 HD21 LEU A  99     -13.599  -4.710 126.433  1.00  0.00      A120  
ATOM   1559 HD22 LEU A  99     -15.081  -4.064 125.631  1.00  0.00      A120  
ATOM   1560 HD23 LEU A  99     -13.772  -4.844 124.641  1.00  0.00      A120  
ATOM   1561  C   LEU A  99     -15.722  -6.582 129.581  1.00  0.00      A120  
ATOM   1562  O   LEU A  99     -15.982  -7.771 129.783  1.00  0.00      A120  
ATOM   1563  N   GLN A 100     -16.141  -5.604 130.379  1.00  0.00      A120  
ATOM   1564  HN  GLN A 100     -15.834  -4.661 130.277  1.00  0.00      A120  
ATOM   1565  CA  GLN A 100     -17.082  -5.870 131.458  1.00  0.00      A120  
ATOM   1566  HA  GLN A 100     -16.958  -6.900 131.758  1.00  0.00      A120  
ATOM   1567  CB  GLN A 100     -16.842  -4.943 132.648  1.00  0.00      A120  
ATOM   1568  HB1 GLN A 100     -17.507  -5.266 133.477  1.00  0.00      A120  
ATOM   1569  HB2 GLN A 100     -17.118  -3.911 132.345  1.00  0.00      A120  
ATOM   1570  CG  GLN A 100     -15.411  -4.920 133.166  1.00  0.00      A120  
ATOM   1571  HG1 GLN A 100     -15.313  -4.106 133.915  1.00  0.00      A120  
ATOM   1572  HG2 GLN A 100     -14.724  -4.720 132.316  1.00  0.00      A120  
ATOM   1573  CD  GLN A 100     -14.996  -6.227 133.821  1.00  0.00      A120  
ATOM   1574  OE1 GLN A 100     -15.834  -7.072 134.135  1.00  0.00      A120  
ATOM   1575  NE2 GLN A 100     -13.695  -6.396 134.028  1.00  0.00      A120  
ATOM   1576 HE21 GLN A 100     -13.049  -5.683 133.756  1.00  0.00      A120  
ATOM   1577 HE22 GLN A 100     -13.361  -7.237 134.456  1.00  0.00      A120  
ATOM   1578  C   GLN A 100     -18.470  -5.669 130.867  1.00  0.00      A120  
ATOM   1579  O   GLN A 100     -18.890  -4.534 130.627  1.00  0.00      A120  
ATOM   1580  N   CYS A 101     -19.143  -6.726 130.545  1.00  0.00      A120  
ATOM   1581  HN  CYS A 101     -18.693  -7.556 130.863  1.00  0.00      A120  
ATOM   1582  CA  CYS A 101     -20.412  -6.694 129.974  1.00  0.00      A120  
ATOM   1583  HA  CYS A 101     -20.649  -5.706 129.605  1.00  0.00      A120  
ATOM   1584  CB  CYS A 101     -20.523  -7.634 128.680  1.00  0.00      A120  
ATOM   1585  HB1 CYS A 101     -21.536  -7.726 128.232  1.00  0.00      A120  
ATOM   1586  HB2 CYS A 101     -20.265  -8.687 128.923  1.00  0.00      A120  
ATOM   1587  SG  CYS A 101     -19.305  -7.095 127.444  1.00  0.00      A120  
ATOM   1588  C   CYS A 101     -21.413  -6.954 131.096  1.00  0.00      A120  
ATOM   1589  O   CYS A 101     -21.171  -7.852 131.928  1.00  0.00      A120  
ATOM   1590  N   THR A 102     -22.568  -6.293 131.109  1.00  0.00      A120  
ATOM   1591  HN  THR A 102     -22.725  -5.513 130.508  1.00  0.00      A120  
ATOM   1592  CA  THR A 102     -23.715  -6.807 131.855  1.00  0.00      A120  
ATOM   1593  HA  THR A 102     -23.642  -7.816 132.234  1.00  0.00      A120  
ATOM   1594  CB  THR A 102     -24.075  -5.828 133.010  1.00  0.00      A120  
ATOM   1595  HB  THR A 102     -23.138  -5.503 133.511  1.00  0.00      A120  
ATOM   1596  OG1 THR A 102     -24.797  -6.575 134.009  1.00  0.00      A120  
ATOM   1597  HG1 THR A 102     -24.230  -6.697 134.774  1.00  0.00      A120  
ATOM   1598  CG2 THR A 102     -24.705  -4.488 132.527  1.00  0.00      A120  
ATOM   1599 HG21 THR A 102     -24.184  -4.027 131.662  1.00  0.00      A120  
ATOM   1600 HG22 THR A 102     -24.907  -3.989 133.499  1.00  0.00      A120  
ATOM   1601 HG23 THR A 102     -25.723  -4.743 132.165  1.00  0.00      A120  
ATOM   1602  C   THR A 102     -24.809  -6.909 130.799  1.00  0.00      A120  
ATOM   1603  O   THR A 102     -24.723  -6.178 129.855  1.00  0.00      A120  
ATOM   1604  N   ASN A 103     -25.785  -7.814 130.923  1.00  0.00      A120  
ATOM   1605  HN  ASN A 103     -25.787  -8.229 131.830  1.00  0.00      A120  
ATOM   1606  CA  ASN A 103     -26.887  -8.023 129.943  1.00  0.00      A120  
ATOM   1607  HA  ASN A 103     -26.424  -8.192 128.982  1.00  0.00      A120  
ATOM   1608  CB  ASN A 103     -27.608  -9.262 130.285  1.00  0.00      A120 C
ATOM   1609  HB1 ASN A 103     -28.410  -9.578 129.584  1.00  0.00      A120 H
ATOM   1610  HB2 ASN A 103     -28.050  -9.109 131.293  1.00  0.00      A120 H
ATOM   1611  CG  ASN A 103     -26.681 -10.496 130.325  1.00  0.00      A120 C
ATOM   1612  OD1 ASN A 103     -25.729 -10.644 129.523  1.00  0.00      A120 O
ATOM   1613  ND2 ASN A 103     -26.979 -11.441 131.234  1.00  0.00      A120 N
ATOM   1614 HD22 ASN A 103     -27.881 -11.379 131.654  1.00  0.00      A120 H
ATOM   1615  C   ASN A 103     -27.827  -6.770 129.808  1.00  0.00      A120  
ATOM   1616  O   ASN A 103     -27.824  -5.926 130.698  1.00  0.00      A120  
ATOM   1617  N   VAL A 104     -28.495  -6.510 128.657  1.00  0.00      A120  
ATOM   1618  HN  VAL A 104     -28.518  -7.188 127.926  1.00  0.00      A120  
ATOM   1619  CA  VAL A 104     -29.225  -5.276 128.408  1.00  0.00      A120  
ATOM   1620  HA  VAL A 104     -28.565  -4.449 128.628  1.00  0.00      A120  
ATOM   1621  CB  VAL A 104     -29.699  -5.201 126.950  1.00  0.00      A120  
ATOM   1622  HB  VAL A 104     -28.930  -5.648 126.285  1.00  0.00      A120  
ATOM   1623  CG1 VAL A 104     -31.012  -5.963 126.796  1.00  0.00      A120  
ATOM   1624 HG11 VAL A 104     -31.832  -5.417 127.309  1.00  0.00      A120  
ATOM   1625 HG12 VAL A 104     -30.919  -6.972 127.250  1.00  0.00      A120  
ATOM   1626 HG13 VAL A 104     -31.269  -6.060 125.720  1.00  0.00      A120  
ATOM   1627  CG2 VAL A 104     -29.810  -3.756 126.499  1.00  0.00      A120  
ATOM   1628 HG21 VAL A 104     -28.876  -3.206 126.743  1.00  0.00      A120  
ATOM   1629 HG22 VAL A 104     -30.658  -3.263 127.020  1.00  0.00      A120  
ATOM   1630 HG23 VAL A 104     -29.969  -3.714 125.400  1.00  0.00      A120  
ATOM   1631  C   VAL A 104     -30.399  -5.163 129.379  1.00  0.00      A120  
ATOM   1632  O   VAL A 104     -30.824  -6.142 130.011  1.00  0.00      A120  
ATOM   1633  N   THR A 105     -30.924  -3.943 129.503  1.00  0.00      A120  
ATOM   1634  HN  THR A 105     -30.602  -3.172 128.962  1.00  0.00      A120  
ATOM   1635  CA  THR A 105     -32.005  -3.660 130.438  1.00  0.00      A120  
ATOM   1636  HA  THR A 105     -31.913  -4.344 131.270  1.00  0.00      A120  
ATOM   1637  CB  THR A 105     -31.941  -2.217 130.933  1.00  0.00      A120  
ATOM   1638  HB  THR A 105     -32.125  -1.519 130.089  1.00  0.00      A120  
ATOM   1639  OG1 THR A 105     -30.643  -1.956 131.479  1.00  0.00      A120  
ATOM   1640  HG1 THR A 105     -30.020  -2.106 130.764  1.00  0.00      A120  
ATOM   1641  CG2 THR A 105     -32.987  -1.982 131.999  1.00  0.00      A120  
ATOM   1642 HG21 THR A 105     -32.814  -2.662 132.860  1.00  0.00      A120  
ATOM   1643 HG22 THR A 105     -34.000  -2.181 131.586  1.00  0.00      A120  
ATOM   1644 HG23 THR A 105     -32.930  -0.933 132.360  1.00  0.00      A120  
ATOM   1645  C   THR A 105     -33.341  -3.931 129.754  1.00  0.00      A120  
ATOM   1646  O   THR A 105     -33.740  -3.216 128.830  1.00  0.00      A120  
ATOM   1647  N   ASN A 106     -34.036  -4.962 130.227  1.00  0.00      A120  
ATOM   1648  HN  ASN A 106     -33.679  -5.527 130.966  1.00  0.00      A120  
ATOM   1649  CA  ASN A 106     -35.343  -5.352 129.729  1.00  0.00      A120  
ATOM   1650  HA  ASN A 106     -35.861  -4.456 129.423  1.00  0.00      A120  
ATOM   1651  CB  ASN A 106     -35.230  -6.327 128.547  1.00  0.00      A120  
ATOM   1652  HB1 ASN A 106     -35.841  -7.229 128.762  1.00  0.00      A120  
ATOM   1653  HB2 ASN A 106     -34.167  -6.626 128.427  1.00  0.00      A120  
ATOM   1654  CG  ASN A 106     -35.709  -5.720 127.245  1.00  0.00      A120  
ATOM   1655  OD1 ASN A 106     -36.660  -4.934 127.227  1.00  0.00      A120  
ATOM   1656  ND2 ASN A 106     -35.054  -6.075 126.149  1.00  0.00      A120  
ATOM   1657 HD21 ASN A 106     -35.328  -5.705 125.261  1.00  0.00      A120  
ATOM   1658 HD22 ASN A 106     -34.287  -6.714 126.210  1.00  0.00      A120  
ATOM   1659  C   ASN A 106     -36.084  -5.992 130.889  1.00  0.00      A120  
ATOM   1660  O   ASN A 106     -35.458  -6.486 131.830  1.00  0.00      A120  
ATOM   1661  N   ASN A 107     -37.434  -5.999 130.863  1.00  0.00      A120  
ATOM   1662  HN  ASN A 107     -37.959  -5.638 130.097  1.00  0.00      A120  
ATOM   1663  CA  ASN A 107     -38.188  -6.542 131.967  1.00  0.00      A120  
ATOM   1664  HA  ASN A 107     -37.596  -6.418 132.862  1.00  0.00      A120  
ATOM   1665  CB  ASN A 107     -39.566  -5.829 132.133  1.00  0.00      A120 C
ATOM   1666  HB1 ASN A 107     -40.346  -6.399 131.584  1.00  0.00      A120 H
ATOM   1667  HB2 ASN A 107     -39.503  -4.801 131.714  1.00  0.00      A120 H
ATOM   1668  CG  ASN A 107     -39.962  -5.740 133.615  1.00  0.00      A120 C
ATOM   1669  OD1 ASN A 107     -39.803  -4.688 134.238  1.00  0.00      A120 O
ATOM   1670  ND2 ASN A 107     -40.450  -6.860 134.195  1.00  0.00      A120 N
ATOM   1671 HD22 ASN A 107     -41.353  -7.203 133.939  1.00  0.00      A120 H
ATOM   1672  C   ASN A 107     -38.333  -8.025 131.715  1.00  0.00      A120  
ATOM   1673  O   ASN A 107     -39.273  -8.441 131.041  1.00  0.00      A120  
ATOM   1674  N   ILE A 108     -37.384  -8.842 132.278  1.00  0.00      A120  
ATOM   1675  HN  ILE A 108     -36.619  -8.433 132.766  1.00  0.00      A120  
ATOM   1676  CA  ILE A 108     -37.342 -10.301 132.258  1.00  0.00      A120  
ATOM   1677  HA  ILE A 108     -36.329 -10.611 132.469  1.00  0.00      A120  
ATOM   1678  CB  ILE A 108     -38.308 -10.874 133.308  1.00  0.00      A120  
ATOM   1679  HB  ILE A 108     -39.320 -10.974 132.861  1.00  0.00      A120  
ATOM   1680  CG2 ILE A 108     -37.833 -12.233 133.785  1.00  0.00      A120  
ATOM   1681 HG21 ILE A 108     -36.762 -12.184 134.076  1.00  0.00      A120  
ATOM   1682 HG22 ILE A 108     -37.945 -12.980 132.970  1.00  0.00      A120  
ATOM   1683 HG23 ILE A 108     -38.426 -12.553 134.669  1.00  0.00      A120  
ATOM   1684  CG1 ILE A 108     -38.356  -9.939 134.522  1.00  0.00      A120  
ATOM   1685 HG11 ILE A 108     -39.119 -10.323 135.231  1.00  0.00      A120  
ATOM   1686 HG12 ILE A 108     -38.659  -8.929 134.176  1.00  0.00      A120  
ATOM   1687  CD  ILE A 108     -37.022  -9.816 135.265  1.00  0.00      A120  
ATOM   1688  HD1 ILE A 108     -36.204  -9.594 134.547  1.00  0.00      A120  
ATOM   1689  HD2 ILE A 108     -36.789 -10.771 135.783  1.00  0.00      A120  
ATOM   1690  HD3 ILE A 108     -37.078  -8.991 136.007  1.00  0.00      A120  
ATOM   1691  C   ILE A 108     -37.615 -10.838 130.854  1.00  0.00      A120  
ATOM   1692  O   ILE A 108     -37.105 -10.299 129.864  1.00  0.00      A120  
ATOM   1693  N   THR A 109     -38.450 -11.877 130.761  1.00  0.00      A120  
ATOM   1694  HN  THR A 109     -38.853 -12.285 131.575  1.00  0.00      A120  
ATOM   1695  CA  THR A 109     -38.844 -12.500 129.496  1.00  0.00      A120  
ATOM   1696  HA  THR A 109     -39.222 -13.487 129.715  1.00  0.00      A120  
ATOM   1697  CB  THR A 109     -39.913 -11.669 128.784  1.00  0.00      A120  
ATOM   1698  HB  THR A 109     -40.396 -12.276 127.988  1.00  0.00      A120  
ATOM   1699  OG1 THR A 109     -39.306 -10.517 128.187  1.00  0.00      A120  
ATOM   1700  HG1 THR A 109     -38.657 -10.852 127.565  1.00  0.00      A120  
ATOM   1701  CG2 THR A 109     -40.976 -11.218 129.774  1.00  0.00      A120  
ATOM   1702 HG21 THR A 109     -40.556 -10.457 130.465  1.00  0.00      A120  
ATOM   1703 HG22 THR A 109     -41.327 -12.085 130.372  1.00  0.00      A120  
ATOM   1704 HG23 THR A 109     -41.832 -10.767 129.230  1.00  0.00      A120  
ATOM   1705  C   THR A 109     -37.641 -12.736 128.581  1.00  0.00      A120  
ATOM   1706  O   THR A 109     -37.641 -12.371 127.402  1.00  0.00      A120  
ATOM   1707  N   ASP A 110     -36.636 -13.398 129.202  1.00  0.00      A120  
ATOM   1708  HN  ASP A 110     -36.849 -13.788 130.087  1.00  0.00      A120  
ATOM   1709  CA  ASP A 110     -35.270 -13.675 128.852  1.00  0.00      A120  
ATOM   1710  HA  ASP A 110     -35.184 -14.750 128.811  1.00  0.00      A120  
ATOM   1711  CB  ASP A 110     -34.735 -13.092 127.536  1.00  0.00      A120  
ATOM   1712  HB1 ASP A 110     -34.476 -12.021 127.676  1.00  0.00      A120  
ATOM   1713  HB2 ASP A 110     -35.509 -13.178 126.744  1.00  0.00      A120  
ATOM   1714  CG  ASP A 110     -33.488 -13.862 127.109  1.00  0.00      A120  
ATOM   1715  OD1 ASP A 110     -33.351 -15.066 127.455  1.00  0.00      A120  
ATOM   1716  OD2 ASP A 110     -32.645 -13.249 126.401  1.00  0.00      A120  
ATOM   1717  C   ASP A 110     -34.639 -12.802 129.863  1.00  0.00      A120  
ATOM   1718  O   ASP A 110     -34.186 -11.730 129.492  1.00  0.00      A120  
ATOM   1719  N   ASP A 111     -34.689 -13.388 131.121  1.00  0.00      A120  
ATOM   1720  HN  ASP A 111     -35.288 -14.176 131.247  1.00  0.00      A120  
ATOM   1721  CA  ASP A 111     -34.296 -12.847 132.464  1.00  0.00      A120  
ATOM   1722  HA  ASP A 111     -35.025 -12.080 132.685  1.00  0.00      A120  
ATOM   1723  CB  ASP A 111     -34.450 -14.022 133.505  1.00  0.00      A120  
ATOM   1724  HB1 ASP A 111     -34.295 -13.717 134.563  1.00  0.00      A120  
ATOM   1725  HB2 ASP A 111     -33.686 -14.821 133.402  1.00  0.00      A120  
ATOM   1726  CG  ASP A 111     -35.819 -14.676 133.454  1.00  0.00      A120  
ATOM   1727  OD1 ASP A 111     -36.394 -14.973 132.347  1.00  0.00      A120  
ATOM   1728  OD2 ASP A 111     -36.231 -15.156 134.580  1.00  0.00      A120  
ATOM   1729  C   ASP A 111     -32.951 -12.120 132.663  1.00  0.00      A120  
ATOM   1730  O   ASP A 111     -32.088 -12.495 133.394  1.00  0.00      A120  
ATOM   1731  N   MET A 112     -32.811 -11.029 131.858  1.00  0.00      A120  
ATOM   1732  HN  MET A 112     -33.571 -10.754 131.274  1.00  0.00      A120  
ATOM   1733  CA  MET A 112     -31.600 -10.290 131.650  1.00  0.00      A120  
ATOM   1734  HA  MET A 112     -31.805  -9.640 130.812  1.00  0.00      A120  
ATOM   1735  CB  MET A 112     -31.241  -9.244 132.703  1.00  0.00      A120  
ATOM   1736  HB1 MET A 112     -30.301  -8.715 132.438  1.00  0.00      A120  
ATOM   1737  HB2 MET A 112     -31.180  -9.797 133.665  1.00  0.00      A120  
ATOM   1738  CG  MET A 112     -32.188  -8.038 132.893  1.00  0.00      A120  
ATOM   1739  HG1 MET A 112     -33.275  -8.249 132.982  1.00  0.00      A120  
ATOM   1740  HG2 MET A 112     -32.236  -7.418 131.972  1.00  0.00      A120  
ATOM   1741  SD  MET A 112     -31.742  -7.025 134.307  1.00  0.00      A120  
ATOM   1742  CE  MET A 112     -32.513  -8.232 135.422  1.00  0.00      A120  
ATOM   1743  HE1 MET A 112     -32.438  -7.841 136.459  1.00  0.00      A120  
ATOM   1744  HE2 MET A 112     -31.923  -9.173 135.475  1.00  0.00      A120  
ATOM   1745  HE3 MET A 112     -33.573  -8.491 135.216  1.00  0.00      A120  
ATOM   1746  C   MET A 112     -30.409 -11.195 131.254  1.00  0.00      A120  
ATOM   1747  O   MET A 112     -29.586 -11.470 132.104  1.00  0.00      A120  
ATOM   1748  N   ARG A 113     -30.347 -11.564 130.000  1.00  0.00      A120  
ATOM   1749  HN  ARG A 113     -31.013 -11.103 129.418  1.00  0.00      A120  
ATOM   1750  CA  ARG A 113     -29.564 -12.700 129.374  1.00  0.00      A120  
ATOM   1751  HA  ARG A 113     -28.721 -12.906 130.017  1.00  0.00      A120  
ATOM   1752  CB  ARG A 113     -30.374 -14.055 129.299  1.00  0.00      A120  
ATOM   1753  HB1 ARG A 113     -29.696 -14.922 129.150  1.00  0.00      A120  
ATOM   1754  HB2 ARG A 113     -30.980 -13.957 128.373  1.00  0.00      A120  
ATOM   1755  CG  ARG A 113     -31.043 -14.475 130.595  1.00  0.00      A120  
ATOM   1756  HG1 ARG A 113     -31.995 -13.954 130.827  1.00  0.00      A120  
ATOM   1757  HG2 ARG A 113     -30.445 -14.175 131.482  1.00  0.00      A120  
ATOM   1758  CD  ARG A 113     -31.366 -15.991 130.773  1.00  0.00      A120  
ATOM   1759  HD1 ARG A 113     -31.823 -16.220 131.760  1.00  0.00      A120  
ATOM   1760  HD2 ARG A 113     -30.454 -16.619 130.682  1.00  0.00      A120  
ATOM   1761  NE  ARG A 113     -32.405 -16.410 129.783  1.00  0.00      A120  
ATOM   1762  HE  ARG A 113     -32.678 -15.814 129.028  1.00  0.00      A120  
ATOM   1763  CZ  ARG A 113     -33.131 -17.493 129.689  1.00  0.00      A120  
ATOM   1764  NH1 ARG A 113     -33.073 -18.443 130.571  1.00  0.00      A120  
ATOM   1765 HH11 ARG A 113     -33.743 -19.170 130.416  1.00  0.00      A120  
ATOM   1766 HH12 ARG A 113     -32.574 -18.318 131.428  1.00  0.00      A120  
ATOM   1767  NH2 ARG A 113     -33.815 -17.693 128.559  1.00  0.00      A120  
ATOM   1768 HH21 ARG A 113     -33.877 -16.875 127.987  1.00  0.00      A120  
ATOM   1769 HH22 ARG A 113     -34.632 -18.260 128.661  1.00  0.00      A120  
ATOM   1770  C   ARG A 113     -28.947 -12.188 128.124  1.00  0.00      A120  
ATOM   1771  O   ARG A 113     -27.707 -12.137 128.021  1.00  0.00      A120  
ATOM   1772  N   GLY A 114     -29.714 -11.774 127.192  1.00  0.00      A120  
ATOM   1773  HN  GLY A 114     -30.699 -11.911 127.255  1.00  0.00      A120  
ATOM   1774  CA  GLY A 114     -29.322 -10.773 126.178  1.00  0.00      A120  
ATOM   1775  HA1 GLY A 114     -28.944  -9.870 126.635  1.00  0.00      A120  
ATOM   1776  HA2 GLY A 114     -30.235 -10.611 125.626  1.00  0.00      A120  
ATOM   1777  C   GLY A 114     -28.285 -11.047 125.116  1.00  0.00      A120  
ATOM   1778  O   GLY A 114     -27.078 -11.128 125.229  1.00  0.00      A120  
ATOM   1779  N   GLU A 115     -28.832 -11.099 123.863  1.00  0.00      A120  
ATOM   1780  HN  GLU A 115     -29.593 -11.672 123.695  1.00  0.00      A120  
ATOM   1781  CA  GLU A 115     -28.254 -10.913 122.532  1.00  0.00      A120  
ATOM   1782  HA  GLU A 115     -27.547 -11.712 122.362  1.00  0.00      A120  
ATOM   1783  CB  GLU A 115     -29.342 -10.929 121.450  1.00  0.00      A120  
ATOM   1784  HB1 GLU A 115     -29.999 -10.047 121.603  1.00  0.00      A120  
ATOM   1785  HB2 GLU A 115     -29.945 -11.853 121.576  1.00  0.00      A120  
ATOM   1786  CG  GLU A 115     -28.816 -10.891 120.017  1.00  0.00      A120  
ATOM   1787  HG1 GLU A 115     -28.636 -11.932 119.672  1.00  0.00      A120  
ATOM   1788  HG2 GLU A 115     -27.857 -10.330 120.000  1.00  0.00      A120  
ATOM   1789  CD  GLU A 115     -29.780 -10.225 119.054  1.00  0.00      A120  
ATOM   1790  OE1 GLU A 115     -31.006 -10.375 119.238  1.00  0.00      A120  
ATOM   1791  OE2 GLU A 115     -29.315  -9.542 118.116  1.00  0.00      A120  
ATOM   1792  C   GLU A 115     -27.456  -9.617 122.446  1.00  0.00      A120  
ATOM   1793  O   GLU A 115     -26.638  -9.443 121.538  1.00  0.00      A120  
ATOM   1794  N   LEU A 116     -27.648  -8.727 123.414  1.00  0.00      A120  
ATOM   1795  HN  LEU A 116     -28.223  -8.926 124.203  1.00  0.00      A120  
ATOM   1796  CA  LEU A 116     -27.036  -7.409 123.395  1.00  0.00      A120  
ATOM   1797  HA  LEU A 116     -26.205  -7.437 122.706  1.00  0.00      A120  
ATOM   1798  CB  LEU A 116     -28.047  -6.337 122.963  1.00  0.00      A120  
ATOM   1799  HB1 LEU A 116     -27.611  -5.340 123.182  1.00  0.00      A120  
ATOM   1800  HB2 LEU A 116     -28.971  -6.467 123.565  1.00  0.00      A120  
ATOM   1801  CG  LEU A 116     -28.431  -6.378 121.479  1.00  0.00      A120  
ATOM   1802  HG  LEU A 116     -28.163  -7.370 121.057  1.00  0.00      A120  
ATOM   1803  CD1 LEU A 116     -29.918  -6.145 121.308  1.00  0.00      A120  
ATOM   1804 HD11 LEU A 116     -30.198  -5.151 121.719  1.00  0.00      A120  
ATOM   1805 HD12 LEU A 116     -30.488  -6.927 121.852  1.00  0.00      A120  
ATOM   1806 HD13 LEU A 116     -30.183  -6.170 120.229  1.00  0.00      A120  
ATOM   1807  CD2 LEU A 116     -27.629  -5.360 120.664  1.00  0.00      A120  
ATOM   1808 HD21 LEU A 116     -26.542  -5.577 120.746  1.00  0.00      A120  
ATOM   1809 HD22 LEU A 116     -27.816  -4.335 121.048  1.00  0.00      A120  
ATOM   1810 HD23 LEU A 116     -27.922  -5.417 119.594  1.00  0.00      A120  
ATOM   1811  C   LEU A 116     -26.492  -7.113 124.780  1.00  0.00      A120  
ATOM   1812  O   LEU A 116     -27.191  -7.303 125.777  1.00  0.00      A120  
ATOM   1813  N   LYS A 117     -25.298  -6.577 124.874  1.00  0.00      A120  
ATOM   1814  HN  LYS A 117     -24.796  -6.317 124.053  1.00  0.00      A120  
ATOM   1815  CA  LYS A 117     -24.657  -6.456 126.175  1.00  0.00      A120  
ATOM   1816  HA  LYS A 117     -25.430  -6.656 126.902  1.00  0.00      A120  
ATOM   1817  CB  LYS A 117     -23.670  -7.589 126.443  1.00  0.00      A120  
ATOM   1818  HB1 LYS A 117     -23.184  -7.302 127.400  1.00  0.00      A120  
ATOM   1819  HB2 LYS A 117     -22.900  -7.693 125.649  1.00  0.00      A120  
ATOM   1820  CG  LYS A 117     -24.275  -8.984 126.402  1.00  0.00      A120  
ATOM   1821  HG1 LYS A 117     -24.684  -9.077 125.373  1.00  0.00      A120  
ATOM   1822  HG2 LYS A 117     -25.124  -8.964 127.117  1.00  0.00      A120  
ATOM   1823  CD  LYS A 117     -23.326 -10.136 126.701  1.00  0.00      A120  
ATOM   1824  HD1 LYS A 117     -23.159 -10.212 127.797  1.00  0.00      A120  
ATOM   1825  HD2 LYS A 117     -22.343  -9.929 126.228  1.00  0.00      A120  
ATOM   1826  CE  LYS A 117     -23.814 -11.515 126.269  1.00  0.00      A120  
ATOM   1827  HE1 LYS A 117     -23.057 -12.283 126.540  1.00  0.00      A120  
ATOM   1828  HE2 LYS A 117     -23.994 -11.552 125.174  1.00  0.00      A120  
ATOM   1829  NZ  LYS A 117     -25.044 -11.845 126.981  1.00  0.00      A120  
ATOM   1830  HZ1 LYS A 117     -25.858 -11.433 126.482  1.00  0.00      A120  
ATOM   1831  HZ2 LYS A 117     -24.985 -11.400 127.920  1.00  0.00      A120  
ATOM   1832  HZ3 LYS A 117     -25.351 -12.836 127.053  1.00  0.00      A120  
ATOM   1833  C   LYS A 117     -24.061  -5.067 126.299  1.00  0.00      A120  
ATOM   1834  O   LYS A 117     -23.398  -4.547 125.399  1.00  0.00      A120  
ATOM   1835  N   ASN A 118     -24.310  -4.436 127.458  1.00  0.00      A120  
ATOM   1836  HN  ASN A 118     -24.777  -4.913 128.198  1.00  0.00      A120  
ATOM   1837  CA  ASN A 118     -23.851  -3.104 127.779  1.00  0.00      A120  
ATOM   1838  HA  ASN A 118     -23.751  -2.553 126.856  1.00  0.00      A120  
ATOM   1839  CB  ASN A 118     -24.863  -2.390 128.730  1.00  0.00      A120 C
ATOM   1840  HB1 ASN A 118     -25.205  -3.137 129.476  1.00  0.00      A120 H
ATOM   1841  HB2 ASN A 118     -25.727  -2.063 128.114  1.00  0.00      A120 H
ATOM   1842  CG  ASN A 118     -24.379  -1.153 129.519  1.00  0.00      A120 C
ATOM   1843  OD1 ASN A 118     -23.205  -0.796 129.584  1.00  0.00      A120 O
ATOM   1844  ND2 ASN A 118     -25.369  -0.514 130.189  1.00  0.00      A120 N
ATOM   1845 HD22 ASN A 118     -25.794  -0.944 130.986  1.00  0.00      A120 H
ATOM   1846  C   ASN A 118     -22.504  -3.382 128.380  1.00  0.00      A120  
ATOM   1847  O   ASN A 118     -22.398  -3.975 129.442  1.00  0.00      A120  
ATOM   1848  N   CYS A 119     -21.433  -2.994 127.669  1.00  0.00      A120  
ATOM   1849  HN  CYS A 119     -21.525  -2.380 126.890  1.00  0.00      A120  
ATOM   1850  CA  CYS A 119     -20.068  -3.425 127.966  1.00  0.00      A120  
ATOM   1851  HA  CYS A 119     -20.105  -4.064 128.836  1.00  0.00      A120  
ATOM   1852  CB  CYS A 119     -19.452  -4.176 126.788  1.00  0.00      A120  
ATOM   1853  HB1 CYS A 119     -18.390  -4.376 127.037  1.00  0.00      A120  
ATOM   1854  HB2 CYS A 119     -19.484  -3.501 125.908  1.00  0.00      A120  
ATOM   1855  SG  CYS A 119     -20.243  -5.744 126.339  1.00  0.00      A120  
ATOM   1856  C   CYS A 119     -19.210  -2.221 128.313  1.00  0.00      A120  
ATOM   1857  O   CYS A 119     -18.817  -1.462 127.425  1.00  0.00      A120  
ATOM   1858  N   SER A 120     -18.885  -2.084 129.592  1.00  0.00      A120  
ATOM   1859  HN  SER A 120     -19.308  -2.642 130.301  1.00  0.00      A120  
ATOM   1860  CA  SER A 120     -17.899  -1.121 130.056  1.00  0.00      A120  
ATOM   1861  HA  SER A 120     -17.958  -0.251 129.420  1.00  0.00      A120  
ATOM   1862  CB  SER A 120     -18.164  -0.734 131.512  1.00  0.00      A120  
ATOM   1863  HB1 SER A 120     -17.325  -0.109 131.887  1.00  0.00      A120  
ATOM   1864  HB2 SER A 120     -18.246  -1.653 132.131  1.00  0.00      A120  
ATOM   1865  OG  SER A 120     -19.369   0.005 131.640  1.00  0.00      A120  
ATOM   1866  HG1 SER A 120     -19.200   0.859 131.236  1.00  0.00      A120  
ATOM   1867  C   SER A 120     -16.499  -1.703 129.916  1.00  0.00      A120  
ATOM   1868  O   SER A 120     -16.291  -2.908 130.083  1.00  0.00      A120  
ATOM   1869  N   PHE A 121     -15.529  -0.828 129.658  1.00  0.00      A120  
ATOM   1870  HN  PHE A 121     -15.698   0.153 129.618  1.00  0.00      A120  
ATOM   1871  CA  PHE A 121     -14.152  -1.253 129.417  1.00  0.00      A120  
ATOM   1872  HA  PHE A 121     -13.830  -1.821 130.277  1.00  0.00      A120  
ATOM   1873  CB  PHE A 121     -14.019  -2.105 128.147  1.00  0.00      A120  
ATOM   1874  HB1 PHE A 121     -14.549  -3.069 128.299  1.00  0.00      A120  
ATOM   1875  HB2 PHE A 121     -12.942  -2.290 127.943  1.00  0.00      A120  
ATOM   1876  CG  PHE A 121     -14.604  -1.466 126.905  1.00  0.00      A120  
ATOM   1877  CD1 PHE A 121     -15.950  -1.608 126.606  1.00  0.00      A120  
ATOM   1878  HD1 PHE A 121     -16.585  -2.174 127.271  1.00  0.00      A120  
ATOM   1879  CE1 PHE A 121     -16.493  -1.037 125.470  1.00  0.00      A120  
ATOM   1880  HE1 PHE A 121     -17.546  -1.152 125.258  1.00  0.00      A120  
ATOM   1881  CZ  PHE A 121     -15.693  -0.322 124.610  1.00  0.00      A120  
ATOM   1882  HZ  PHE A 121     -16.116   0.125 123.723  1.00  0.00      A120  
ATOM   1883  CD2 PHE A 121     -13.806  -0.750 126.028  1.00  0.00      A120  
ATOM   1884  HD2 PHE A 121     -12.752  -0.634 126.236  1.00  0.00      A120  
ATOM   1885  CE2 PHE A 121     -14.348  -0.178 124.884  1.00  0.00      A120  
ATOM   1886  HE2 PHE A 121     -13.716   0.380 124.208  1.00  0.00      A120  
ATOM   1887  C   PHE A 121     -13.263  -0.023 129.305  1.00  0.00      A120  
ATOM   1888  O   PHE A 121     -13.743   1.090 129.083  1.00  0.00      A120  
ATOM   1889  N   ASN A 122     -11.932  -0.220 129.478  1.00  0.00      A120  
ATOM   1890  HN  ASN A 122     -11.559  -1.123 129.673  1.00  0.00      A120  
ATOM   1891  CA  ASN A 122     -10.967   0.849 129.394  1.00  0.00      A120  
ATOM   1892  HA  ASN A 122     -11.479   1.759 129.665  1.00  0.00      A120  
ATOM   1893  CB  ASN A 122      -9.727   0.667 130.304  1.00  0.00      A120 C
ATOM   1894  HB1 ASN A 122      -8.968   1.441 130.063  1.00  0.00      A120 H
ATOM   1895  HB2 ASN A 122      -9.286  -0.340 130.140  1.00  0.00      A120 H
ATOM   1896  CG  ASN A 122     -10.138   0.803 131.777  1.00  0.00      A120 C
ATOM   1897  OD1 ASN A 122     -10.769   1.782 132.178  1.00  0.00      A120 O
ATOM   1898  ND2 ASN A 122      -9.753  -0.199 132.598  1.00  0.00      A120 N
ATOM   1899 HD22 ASN A 122     -10.062  -1.135 132.423  1.00  0.00      A120 H
ATOM   1900  C   ASN A 122     -10.490   0.977 127.969  1.00  0.00      A120  
ATOM   1901  O   ASN A 122     -10.291  -0.021 127.280  1.00  0.00      A120  
ATOM   1902  N   MET A 123     -10.302   2.243 127.516  1.00  0.00      A120  
ATOM   1903  HN  MET A 123     -10.526   3.031 128.084  1.00  0.00      A120  
ATOM   1904  CA  MET A 123      -9.771   2.564 126.197  1.00  0.00      A120  
ATOM   1905  HA  MET A 123      -9.329   1.667 125.786  1.00  0.00      A120  
ATOM   1906  CB  MET A 123     -10.888   3.081 125.275  1.00  0.00      A120  
ATOM   1907  HB1 MET A 123     -11.158   4.107 125.601  1.00  0.00      A120  
ATOM   1908  HB2 MET A 123     -11.771   2.419 125.399  1.00  0.00      A120  
ATOM   1909  CG  MET A 123     -10.537   3.129 123.791  1.00  0.00      A120  
ATOM   1910  HG1 MET A 123      -9.950   4.052 123.597  1.00  0.00      A120  
ATOM   1911  HG2 MET A 123     -11.480   3.188 123.207  1.00  0.00      A120  
ATOM   1912  SD  MET A 123      -9.590   1.692 123.263  1.00  0.00      A120  
ATOM   1913  CE  MET A 123     -10.807   0.395 123.474  1.00  0.00      A120  
ATOM   1914  HE1 MET A 123     -11.703   0.578 122.845  1.00  0.00      A120  
ATOM   1915  HE2 MET A 123     -11.133   0.346 124.534  1.00  0.00      A120  
ATOM   1916  HE3 MET A 123     -10.375  -0.586 123.182  1.00  0.00      A120  
ATOM   1917  C   MET A 123      -8.640   3.580 126.361  1.00  0.00      A120  
ATOM   1918  O   MET A 123      -8.354   4.046 127.467  1.00  0.00      A120  
ATOM   1919  N   THR A 124      -7.985   3.923 125.256  1.00  0.00      A120  
ATOM   1920  HN  THR A 124      -8.161   3.479 124.381  1.00  0.00      A120  
ATOM   1921  CA  THR A 124      -6.971   4.963 125.245  1.00  0.00      A120  
ATOM   1922  HA  THR A 124      -6.719   5.196 126.269  1.00  0.00      A120  
ATOM   1923  CB  THR A 124      -5.729   4.496 124.486  1.00  0.00      A120  
ATOM   1924  HB  THR A 124      -5.052   5.358 124.302  1.00  0.00      A120  
ATOM   1925  OG1 THR A 124      -6.119   3.933 123.228  1.00  0.00      A120  
ATOM   1926  HG1 THR A 124      -6.572   4.634 122.753  1.00  0.00      A120  
ATOM   1927  CG2 THR A 124      -4.979   3.451 125.286  1.00  0.00      A120  
ATOM   1928 HG21 THR A 124      -5.632   2.572 125.472  1.00  0.00      A120  
ATOM   1929 HG22 THR A 124      -4.668   3.875 126.264  1.00  0.00      A120  
ATOM   1930 HG23 THR A 124      -4.083   3.115 124.722  1.00  0.00      A120  
ATOM   1931  C   THR A 124      -7.551   6.234 124.632  1.00  0.00      A120  
ATOM   1932  O   THR A 124      -8.692   6.273 124.172  1.00  0.00      A120  
ATOM   1933  N   THR A 125      -6.742   7.291 124.619  1.00  0.00      A120  
ATOM   1934  HN  THR A 125      -5.806   7.245 124.960  1.00  0.00      A120  
ATOM   1935  CA  THR A 125      -7.177   8.582 124.103  1.00  0.00      A120  
ATOM   1936  HA  THR A 125      -8.119   8.439 123.595  1.00  0.00      A120  
ATOM   1937  CB  THR A 125      -7.334   9.591 125.238  1.00  0.00      A120  
ATOM   1938  HB  THR A 125      -7.607  10.586 124.827  1.00  0.00      A120  
ATOM   1939  OG1 THR A 125      -6.093   9.697 125.943  1.00  0.00      A120  
ATOM   1940  HG1 THR A 125      -5.447   9.993 125.298  1.00  0.00      A120  
ATOM   1941  CG2 THR A 125      -8.421   9.149 126.200  1.00  0.00      A120  
ATOM   1942 HG21 THR A 125      -8.164   8.161 126.640  1.00  0.00      A120  
ATOM   1943 HG22 THR A 125      -9.389   9.057 125.662  1.00  0.00      A120  
ATOM   1944 HG23 THR A 125      -8.519   9.888 127.024  1.00  0.00      A120  
ATOM   1945  C   THR A 125      -6.169   9.100 123.092  1.00  0.00      A120  
ATOM   1946  O   THR A 125      -5.240   8.380 122.712  1.00  0.00      A120  
ATOM   1947  N   GLU A 126      -6.346  10.343 122.642  1.00  0.00      A120  
ATOM   1948  HN  GLU A 126      -7.183  10.866 122.788  1.00  0.00      A120  
ATOM   1949  CA  GLU A 126      -5.274  10.989 121.897  1.00  0.00      A120  
ATOM   1950  HA  GLU A 126      -5.004  10.347 121.072  1.00  0.00      A120  
ATOM   1951  CB  GLU A 126      -5.725  12.350 121.382  1.00  0.00      A120  
ATOM   1952  HB1 GLU A 126      -4.993  12.702 120.625  1.00  0.00      A120  
ATOM   1953  HB2 GLU A 126      -5.734  13.065 122.232  1.00  0.00      A120  
ATOM   1954  CG  GLU A 126      -7.095  12.336 120.754  1.00  0.00      A120  
ATOM   1955  HG1 GLU A 126      -7.492  11.299 120.768  1.00  0.00      A120  
ATOM   1956  HG2 GLU A 126      -7.018  12.682 119.701  1.00  0.00      A120  
ATOM   1957  CD  GLU A 126      -8.058  13.236 121.491  1.00  0.00      A120  
ATOM   1958  OE1 GLU A 126      -7.698  13.730 122.580  1.00  0.00      A120  
ATOM   1959  OE2 GLU A 126      -9.171  13.455 120.976  1.00  0.00      A120  
ATOM   1960  C   GLU A 126      -4.024  11.149 122.745  1.00  0.00      A120  
ATOM   1961  O   GLU A 126      -2.924  11.268 122.197  1.00  0.00      A120  
ATOM   1962  N   LEU A 127      -4.171  11.150 124.066  1.00  0.00      A120  
ATOM   1963  HN  LEU A 127      -5.070  11.094 124.492  1.00  0.00      A120  
ATOM   1964  CA  LEU A 127      -3.043  11.233 124.982  1.00  0.00      A120  
ATOM   1965  HA  LEU A 127      -2.244  11.763 124.483  1.00  0.00      A120  
ATOM   1966  CB  LEU A 127      -3.444  11.962 126.264  1.00  0.00      A120  
ATOM   1967  HB1 LEU A 127      -2.714  11.703 127.060  1.00  0.00      A120  
ATOM   1968  HB2 LEU A 127      -4.451  11.608 126.570  1.00  0.00      A120  
ATOM   1969  CG  LEU A 127      -3.486  13.485 126.120  1.00  0.00      A120  
ATOM   1970  HG  LEU A 127      -4.054  13.745 125.202  1.00  0.00      A120  
ATOM   1971  CD1 LEU A 127      -4.147  14.150 127.317  1.00  0.00      A120  
ATOM   1972 HD11 LEU A 127      -3.585  13.910 128.245  1.00  0.00      A120  
ATOM   1973 HD12 LEU A 127      -5.188  13.781 127.427  1.00  0.00      A120  
ATOM   1974 HD13 LEU A 127      -4.153  15.253 127.181  1.00  0.00      A120  
ATOM   1975  CD2 LEU A 127      -2.084  14.031 125.914  1.00  0.00      A120  
ATOM   1976 HD21 LEU A 127      -1.707  13.743 124.910  1.00  0.00      A120  
ATOM   1977 HD22 LEU A 127      -1.399  13.616 126.684  1.00  0.00      A120  
ATOM   1978 HD23 LEU A 127      -2.096  15.140 125.983  1.00  0.00      A120  
ATOM   1979  C   LEU A 127      -2.540   9.828 125.282  1.00  0.00      A120  
ATOM   1980  O   LEU A 127      -3.313   8.961 125.705  1.00  0.00      A120  
ATOM   1981  N   ARG A 128      -1.246   9.601 125.047  1.00  0.00      A120  
ATOM   1982  HN  ARG A 128      -0.618  10.314 124.746  1.00  0.00      A120  
ATOM   1983  CA  ARG A 128      -0.690   8.267 125.227  1.00  0.00      A120  
ATOM   1984  HA  ARG A 128      -1.317   7.564 124.698  1.00  0.00      A120  
ATOM   1985  CB  ARG A 128       0.738   8.218 124.687  1.00  0.00      A120  
ATOM   1986  HB1 ARG A 128       1.437   8.479 125.510  1.00  0.00      A120  
ATOM   1987  HB2 ARG A 128       0.836   8.973 123.878  1.00  0.00      A120  
ATOM   1988  CG  ARG A 128       1.130   6.865 124.134  1.00  0.00      A120  
ATOM   1989  HG1 ARG A 128       0.569   6.681 123.193  1.00  0.00      A120  
ATOM   1990  HG2 ARG A 128       0.860   6.079 124.873  1.00  0.00      A120  
ATOM   1991  CD  ARG A 128       2.617   6.788 123.848  1.00  0.00      A120  
ATOM   1992  HD1 ARG A 128       3.189   7.029 124.769  1.00  0.00      A120  
ATOM   1993  HD2 ARG A 128       2.880   7.501 123.038  1.00  0.00      A120  
ATOM   1994  NE  ARG A 128       3.017   5.453 123.414  1.00  0.00      A120  
ATOM   1995  HE  ARG A 128       3.150   5.300 122.436  1.00  0.00      A120  
ATOM   1996  CZ  ARG A 128       3.213   4.427 124.238  1.00  0.00      A120  
ATOM   1997  NH1 ARG A 128       3.047   4.580 125.548  1.00  0.00      A120  
ATOM   1998 HH11 ARG A 128       2.774   5.468 125.917  1.00  0.00      A120  
ATOM   1999 HH12 ARG A 128       3.197   3.807 126.164  1.00  0.00      A120  
ATOM   2000  NH2 ARG A 128       3.575   3.248 123.753  1.00  0.00      A120  
ATOM   2001 HH21 ARG A 128       3.698   3.128 122.768  1.00  0.00      A120  
ATOM   2002 HH22 ARG A 128       3.723   2.477 124.372  1.00  0.00      A120  
ATOM   2003  C   ARG A 128      -0.722   7.845 126.688  1.00  0.00      A120  
ATOM   2004  O   ARG A 128      -0.780   6.647 126.988  1.00  0.00      A120  
ATOM   2005  N   ASP A 129      -0.685   8.806 127.610  1.00  0.00      A120  
ATOM   2006  HN  ASP A 129      -0.619   9.773 127.377  1.00  0.00      A120  
ATOM   2007  CA  ASP A 129      -0.741   8.477 129.029  1.00  0.00      A120  
ATOM   2008  HA  ASP A 129      -0.238   7.533 129.176  1.00  0.00      A120  
ATOM   2009  CB  ASP A 129      -0.064   9.578 129.854  1.00  0.00      A120  
ATOM   2010  HB1 ASP A 129       1.030   9.552 129.662  1.00  0.00      A120  
ATOM   2011  HB2 ASP A 129      -0.250   9.385 130.932  1.00  0.00      A120  
ATOM   2012  CG  ASP A 129      -0.577  10.961 129.520  1.00  0.00      A120  
ATOM   2013  OD1 ASP A 129      -1.163  11.137 128.431  1.00  0.00      A120  
ATOM   2014  OD2 ASP A 129      -0.393  11.871 130.351  1.00  0.00      A120  
ATOM   2015  C   ASP A 129      -2.179   8.234 129.487  1.00  0.00      A120  
ATOM   2016  O   ASP A 129      -2.515   7.139 129.953  1.00  0.00      A120  
ATOM   2017  N   LYS A 130      -3.039   9.245 129.370  1.00  0.00      A120  
ATOM   2018  HN  LYS A 130      -2.778  10.123 128.975  1.00  0.00      A120  
ATOM   2019  CA  LYS A 130      -4.421   9.125 129.817  1.00  0.00      A120  
ATOM   2020  HA  LYS A 130      -4.417   8.835 130.857  1.00  0.00      A120  
ATOM   2021  CB  LYS A 130      -5.141  10.460 129.635  1.00  0.00      A120  
ATOM   2022  HB1 LYS A 130      -6.230  10.262 129.543  1.00  0.00      A120  
ATOM   2023  HB2 LYS A 130      -4.780  10.928 128.696  1.00  0.00      A120  
ATOM   2024  CG  LYS A 130      -4.928  11.435 130.769  1.00  0.00      A120  
ATOM   2025  HG1 LYS A 130      -5.244  12.450 130.445  1.00  0.00      A120  
ATOM   2026  HG2 LYS A 130      -3.849  11.463 131.032  1.00  0.00      A120  
ATOM   2027  CD  LYS A 130      -5.730  11.024 131.987  1.00  0.00      A120  
ATOM   2028  HD1 LYS A 130      -5.320  10.076 132.392  1.00  0.00      A120  
ATOM   2029  HD2 LYS A 130      -6.788  10.861 131.690  1.00  0.00      A120  
ATOM   2030  CE  LYS A 130      -5.672  12.095 133.064  1.00  0.00      A120  
ATOM   2031  HE1 LYS A 130      -5.997  13.068 132.638  1.00  0.00      A120  
ATOM   2032  HE2 LYS A 130      -4.633  12.177 133.450  1.00  0.00      A120  
ATOM   2033  NZ  LYS A 130      -6.559  11.795 134.224  1.00  0.00      A120  
ATOM   2034  HZ1 LYS A 130      -6.271  10.893 134.656  1.00  0.00      A120  
ATOM   2035  HZ2 LYS A 130      -7.543  11.724 133.898  1.00  0.00      A120  
ATOM   2036  HZ3 LYS A 130      -6.481  12.556 134.928  1.00  0.00      A120  
ATOM   2037  C   LYS A 130      -5.163   8.027 129.064  1.00  0.00      A120  
ATOM   2038  O   LYS A 130      -5.096   7.943 127.834  1.00  0.00      A120  
ATOM   2039  N   LYS A 131      -5.868   7.183 129.813  1.00  0.00      A120  
ATOM   2040  HN  LYS A 131      -5.827   7.213 130.808  1.00  0.00      A120  
ATOM   2041  CA  LYS A 131      -6.744   6.164 129.254  1.00  0.00      A120  
ATOM   2042  HA  LYS A 131      -6.569   6.121 128.189  1.00  0.00      A120  
ATOM   2043  CB  LYS A 131      -6.467   4.801 129.892  1.00  0.00      A120  
ATOM   2044  HB1 LYS A 131      -7.339   4.140 129.705  1.00  0.00      A120  
ATOM   2045  HB2 LYS A 131      -6.350   4.941 130.987  1.00  0.00      A120  
ATOM   2046  CG  LYS A 131      -5.220   4.122 129.354  1.00  0.00      A120  
ATOM   2047  HG1 LYS A 131      -4.344   4.788 129.514  1.00  0.00      A120  
ATOM   2048  HG2 LYS A 131      -5.342   3.945 128.264  1.00  0.00      A120  
ATOM   2049  CD  LYS A 131      -4.968   2.795 130.048  1.00  0.00      A120  
ATOM   2050  HD1 LYS A 131      -5.783   2.087 129.785  1.00  0.00      A120  
ATOM   2051  HD2 LYS A 131      -4.971   2.953 131.147  1.00  0.00      A120  
ATOM   2052  CE  LYS A 131      -3.633   2.193 129.636  1.00  0.00      A120  
ATOM   2053  HE1 LYS A 131      -2.813   2.905 129.864  1.00  0.00      A120  
ATOM   2054  HE2 LYS A 131      -3.645   1.958 128.550  1.00  0.00      A120  
ATOM   2055  NZ  LYS A 131      -3.353   0.927 130.371  1.00  0.00      A120  
ATOM   2056  HZ1 LYS A 131      -4.102   0.234 130.168  1.00  0.00      A120  
ATOM   2057  HZ2 LYS A 131      -3.327   1.118 131.393  1.00  0.00      A120  
ATOM   2058  HZ3 LYS A 131      -2.435   0.544 130.066  1.00  0.00      A120  
ATOM   2059  C   LYS A 131      -8.203   6.582 129.427  1.00  0.00      A120  
ATOM   2060  O   LYS A 131      -8.516   7.632 129.993  1.00  0.00      A120  
ATOM   2061  N   GLN A 132      -9.103   5.738 128.935  1.00  0.00      A120  
ATOM   2062  HN  GLN A 132      -8.858   4.812 128.660  1.00  0.00      A120  
ATOM   2063  CA  GLN A 132     -10.504   6.099 128.762  1.00  0.00      A120  
ATOM   2064  HA  GLN A 132     -10.698   6.985 129.348  1.00  0.00      A120  
ATOM   2065  CB  GLN A 132     -10.800   6.360 127.283  1.00  0.00      A120  
ATOM   2066  HB1 GLN A 132     -11.221   5.429 126.850  1.00  0.00      A120  
ATOM   2067  HB2 GLN A 132      -9.838   6.590 126.778  1.00  0.00      A120  
ATOM   2068  CG  GLN A 132     -11.765   7.490 126.984  1.00  0.00      A120  
ATOM   2069  HG1 GLN A 132     -11.398   8.422 127.466  1.00  0.00      A120  
ATOM   2070  HG2 GLN A 132     -12.764   7.235 127.396  1.00  0.00      A120  
ATOM   2071  CD  GLN A 132     -11.899   7.733 125.493  1.00  0.00      A120  
ATOM   2072  OE1 GLN A 132     -11.327   7.001 124.684  1.00  0.00      A120  
ATOM   2073  NE2 GLN A 132     -12.653   8.760 125.118  1.00  0.00      A120  
ATOM   2074 HE21 GLN A 132     -12.774   8.963 124.146  1.00  0.00      A120  
ATOM   2075 HE22 GLN A 132     -13.100   9.330 125.806  1.00  0.00      A120  
ATOM   2076  C   GLN A 132     -11.381   4.975 129.292  1.00  0.00      A120  
ATOM   2077  O   GLN A 132     -11.360   3.867 128.750  1.00  0.00      A120  
ATOM   2078  N   LYS A 133     -12.173   5.265 130.321  1.00  0.00      A120  
ATOM   2079  HN  LYS A 133     -12.131   6.144 130.789  1.00  0.00      A120  
ATOM   2080  CA  LYS A 133     -13.156   4.316 130.832  1.00  0.00      A120  
ATOM   2081  HA  LYS A 133     -12.816   3.321 130.589  1.00  0.00      A120  
ATOM   2082  CB  LYS A 133     -13.329   4.460 132.343  1.00  0.00      A120  
ATOM   2083  HB1 LYS A 133     -13.236   5.537 132.599  1.00  0.00      A120  
ATOM   2084  HB2 LYS A 133     -12.510   3.899 132.839  1.00  0.00      A120  
ATOM   2085  CG  LYS A 133     -14.664   3.950 132.905  1.00  0.00      A120  
ATOM   2086  HG1 LYS A 133     -15.482   4.263 132.222  1.00  0.00      A120  
ATOM   2087  HG2 LYS A 133     -14.831   4.412 133.901  1.00  0.00      A120  
ATOM   2088  CD  LYS A 133     -14.704   2.432 133.054  1.00  0.00      A120  
ATOM   2089  HD1 LYS A 133     -13.775   2.092 133.557  1.00  0.00      A120  
ATOM   2090  HD2 LYS A 133     -14.757   1.970 132.046  1.00  0.00      A120  
ATOM   2091  CE  LYS A 133     -15.912   1.980 133.877  1.00  0.00      A120  
ATOM   2092  HE1 LYS A 133     -15.981   0.872 133.852  1.00  0.00      A120  
ATOM   2093  HE2 LYS A 133     -16.837   2.431 133.455  1.00  0.00      A120  
ATOM   2094  NZ  LYS A 133     -15.833   2.389 135.312  1.00  0.00      A120  
ATOM   2095  HZ1 LYS A 133     -15.780   3.426 135.375  1.00  0.00      A120  
ATOM   2096  HZ2 LYS A 133     -14.984   1.973 135.745  1.00  0.00      A120  
ATOM   2097  HZ3 LYS A 133     -16.679   2.054 135.816  1.00  0.00      A120  
ATOM   2098  C   LYS A 133     -14.461   4.578 130.096  1.00  0.00      A120  
ATOM   2099  O   LYS A 133     -15.089   5.622 130.289  1.00  0.00      A120  
ATOM   2100  N   VAL A 134     -14.870   3.634 129.247  1.00  0.00      A120  
ATOM   2101  HN  VAL A 134     -14.397   2.761 129.163  1.00  0.00      A120  
ATOM   2102  CA  VAL A 134     -16.031   3.814 128.386  1.00  0.00      A120  
ATOM   2103  HA  VAL A 134     -16.606   4.636 128.784  1.00  0.00      A120  
ATOM   2104  CB  VAL A 134     -15.637   4.109 126.926  1.00  0.00      A120  
ATOM   2105  HB  VAL A 134     -16.556   4.263 126.321  1.00  0.00      A120  
ATOM   2106  CG1 VAL A 134     -14.770   5.349 126.851  1.00  0.00      A120  
ATOM   2107 HG11 VAL A 134     -13.770   5.144 127.291  1.00  0.00      A120  
ATOM   2108 HG12 VAL A 134     -15.245   6.177 127.420  1.00  0.00      A120  
ATOM   2109 HG13 VAL A 134     -14.635   5.652 125.791  1.00  0.00      A120  
ATOM   2110  CG2 VAL A 134     -14.896   2.925 126.347  1.00  0.00      A120  
ATOM   2111 HG21 VAL A 134     -15.541   2.021 126.372  1.00  0.00      A120  
ATOM   2112 HG22 VAL A 134     -13.980   2.725 126.943  1.00  0.00      A120  
ATOM   2113 HG23 VAL A 134     -14.617   3.132 125.292  1.00  0.00      A120  
ATOM   2114  C   VAL A 134     -16.888   2.563 128.445  1.00  0.00      A120  
ATOM   2115  O   VAL A 134     -16.542   1.566 129.080  1.00  0.00      A120  
ATOM   2116  N   TYR A 135     -18.022   2.626 127.756  1.00  0.00      A120  
ATOM   2117  HN  TYR A 135     -18.331   3.468 127.318  1.00  0.00      A120  
ATOM   2118  CA  TYR A 135     -18.884   1.472 127.599  1.00  0.00      A120  
ATOM   2119  HA  TYR A 135     -18.258   0.592 127.617  1.00  0.00      A120  
ATOM   2120  CB  TYR A 135     -19.944   1.380 128.703  1.00  0.00      A120  
ATOM   2121  HB1 TYR A 135     -19.506   1.690 129.676  1.00  0.00      A120  
ATOM   2122  HB2 TYR A 135     -20.330   0.340 128.772  1.00  0.00      A120  
ATOM   2123  CG  TYR A 135     -21.092   2.277 128.409  1.00  0.00      A120  
ATOM   2124  CD1 TYR A 135     -21.029   3.613 128.741  1.00  0.00      A120  
ATOM   2125  HD1 TYR A 135     -20.151   3.997 129.240  1.00  0.00      A120  
ATOM   2126  CE1 TYR A 135     -22.049   4.448 128.452  1.00  0.00      A120  
ATOM   2127  HE1 TYR A 135     -21.996   5.492 128.725  1.00  0.00      A120  
ATOM   2128  CZ  TYR A 135     -23.152   3.957 127.810  1.00  0.00      A120  
ATOM   2129  OH  TYR A 135     -24.143   4.836 127.537  1.00  0.00      A120  
ATOM   2130  HH  TYR A 135     -24.847   4.360 127.090  1.00  0.00      A120  
ATOM   2131  CD2 TYR A 135     -22.216   1.804 127.748  1.00  0.00      A120  
ATOM   2132  HD2 TYR A 135     -22.271   0.762 127.467  1.00  0.00      A120  
ATOM   2133  CE2 TYR A 135     -23.251   2.635 127.449  1.00  0.00      A120  
ATOM   2134  HE2 TYR A 135     -24.129   2.266 126.940  1.00  0.00      A120  
ATOM   2135  C   TYR A 135     -19.554   1.556 126.235  1.00  0.00      A120  
ATOM   2136  O   TYR A 135     -19.751   2.645 125.690  1.00  0.00      A120  
ATOM   2137  N   SER A 136     -19.908   0.395 125.692  1.00  0.00      A120  
ATOM   2138  HN  SER A 136     -19.694  -0.479 126.121  1.00  0.00      A120  
ATOM   2139  CA  SER A 136     -20.634   0.331 124.434  1.00  0.00      A120  
ATOM   2140  HA  SER A 136     -21.277   1.197 124.379  1.00  0.00      A120  
ATOM   2141  CB  SER A 136     -19.681   0.305 123.238  1.00  0.00      A120  
ATOM   2142  HB1 SER A 136     -18.919  -0.489 123.385  1.00  0.00      A120  
ATOM   2143  HB2 SER A 136     -19.175   1.290 123.143  1.00  0.00      A120  
ATOM   2144  OG  SER A 136     -20.389   0.040 122.040  1.00  0.00      A120  
ATOM   2145  HG1 SER A 136     -20.669  -0.877 122.095  1.00  0.00      A120  
ATOM   2146  C   SER A 136     -21.531  -0.900 124.447  1.00  0.00      A120  
ATOM   2147  O   SER A 136     -21.564  -1.665 125.414  1.00  0.00      A120  
ATOM   2148  N   LEU A 137     -22.265  -1.078 123.356  1.00  0.00      A120  
ATOM   2149  HN  LEU A 137     -22.199  -0.457 122.580  1.00  0.00      A120  
ATOM   2150  CA  LEU A 137     -23.213  -2.171 123.198  1.00  0.00      A120  
ATOM   2151  HA  LEU A 137     -23.151  -2.793 124.079  1.00  0.00      A120  
ATOM   2152  CB  LEU A 137     -24.652  -1.642 123.019  1.00  0.00      A120  
ATOM   2153  HB1 LEU A 137     -25.220  -2.445 122.508  1.00  0.00      A120  
ATOM   2154  HB2 LEU A 137     -24.581  -0.762 122.349  1.00  0.00      A120  
ATOM   2155  CG  LEU A 137     -25.501  -1.205 124.222  1.00  0.00      A120  
ATOM   2156  HG  LEU A 137     -25.722  -2.094 124.850  1.00  0.00      A120  
ATOM   2157  CD1 LEU A 137     -24.793  -0.165 125.070  1.00  0.00      A120  
ATOM   2158 HD11 LEU A 137     -24.413   0.659 124.427  1.00  0.00      A120  
ATOM   2159 HD12 LEU A 137     -23.931  -0.628 125.596  1.00  0.00      A120  
ATOM   2160 HD13 LEU A 137     -25.498   0.263 125.813  1.00  0.00      A120  
ATOM   2161  CD2 LEU A 137     -26.856  -0.670 123.766  1.00  0.00      A120  
ATOM   2162 HD21 LEU A 137     -27.410  -1.457 123.211  1.00  0.00      A120  
ATOM   2163 HD22 LEU A 137     -26.712   0.203 123.094  1.00  0.00      A120  
ATOM   2164 HD23 LEU A 137     -27.459  -0.366 124.648  1.00  0.00      A120  
ATOM   2165  C   LEU A 137     -22.808  -3.014 121.996  1.00  0.00      A120  
ATOM   2166  O   LEU A 137     -22.426  -2.474 120.951  1.00  0.00      A120  
ATOM   2167  N   PHE A 138     -22.881  -4.338 122.149  1.00  0.00      A120  
ATOM   2168  HN  PHE A 138     -23.176  -4.755 123.005  1.00  0.00      A120  
ATOM   2169  CA  PHE A 138     -22.532  -5.260 121.075  1.00  0.00      A120  
ATOM   2170  HA  PHE A 138     -22.585  -4.714 120.145  1.00  0.00      A120  
ATOM   2171  CB  PHE A 138     -21.129  -5.856 121.253  1.00  0.00      A120  
ATOM   2172  HB1 PHE A 138     -20.810  -6.331 120.301  1.00  0.00      A120  
ATOM   2173  HB2 PHE A 138     -21.153  -6.609 122.069  1.00  0.00      A120  
ATOM   2174  CG  PHE A 138     -20.089  -4.847 121.614  1.00  0.00      A120  
ATOM   2175  CD1 PHE A 138     -19.544  -4.025 120.645  1.00  0.00      A120  
ATOM   2176  HD1 PHE A 138     -19.872  -4.117 119.620  1.00  0.00      A120  
ATOM   2177  CE1 PHE A 138     -18.586  -3.089 120.971  1.00  0.00      A120  
ATOM   2178  HE1 PHE A 138     -18.169  -2.452 120.206  1.00  0.00      A120  
ATOM   2179  CZ  PHE A 138     -18.161  -2.970 122.283  1.00  0.00      A120  
ATOM   2180  HZ  PHE A 138     -17.409  -2.239 122.543  1.00  0.00      A120  
ATOM   2181  CD2 PHE A 138     -19.657  -4.718 122.923  1.00  0.00      A120  
ATOM   2182  HD2 PHE A 138     -20.075  -5.356 123.689  1.00  0.00      A120  
ATOM   2183  CE2 PHE A 138     -18.699  -3.785 123.259  1.00  0.00      A120  
ATOM   2184  HE2 PHE A 138     -18.370  -3.691 124.284  1.00  0.00      A120  
ATOM   2185  C   PHE A 138     -23.545  -6.392 121.024  1.00  0.00      A120  
ATOM   2186  O   PHE A 138     -24.134  -6.764 122.041  1.00  0.00      A120  
ATOM   2187  N   TYR A 139     -23.739  -6.937 119.826  1.00  0.00      A120  
ATOM   2188  HN  TYR A 139     -23.364  -6.546 118.989  1.00  0.00      A120  
ATOM   2189  CA  TYR A 139     -24.521  -8.154 119.685  1.00  0.00      A120  
ATOM   2190  HA  TYR A 139     -25.393  -8.065 120.316  1.00  0.00      A120  
ATOM   2191  CB  TYR A 139     -24.941  -8.365 118.228  1.00  0.00      A120  
ATOM   2192  HB1 TYR A 139     -25.611  -9.249 118.169  1.00  0.00      A120  
ATOM   2193  HB2 TYR A 139     -24.033  -8.533 117.611  1.00  0.00      A120  
ATOM   2194  CG  TYR A 139     -25.688  -7.199 117.608  1.00  0.00      A120  
ATOM   2195  CD1 TYR A 139     -25.003  -6.107 117.091  1.00  0.00      A120  
ATOM   2196  HD1 TYR A 139     -23.924  -6.089 117.135  1.00  0.00      A120  
ATOM   2197  CE1 TYR A 139     -25.677  -5.042 116.520  1.00  0.00      A120  
ATOM   2198  HE1 TYR A 139     -25.127  -4.198 116.130  1.00  0.00      A120  
ATOM   2199  CZ  TYR A 139     -27.053  -5.060 116.452  1.00  0.00      A120  
ATOM   2200  OH  TYR A 139     -27.719  -3.999 115.883  1.00  0.00      A120  
ATOM   2201  HH  TYR A 139     -27.065  -3.357 115.598  1.00  0.00      A120  
ATOM   2202  CD2 TYR A 139     -27.075  -7.200 117.524  1.00  0.00      A120  
ATOM   2203  HD2 TYR A 139     -27.631  -8.042 117.910  1.00  0.00      A120  
ATOM   2204  CE2 TYR A 139     -27.759  -6.137 116.953  1.00  0.00      A120  
ATOM   2205  HE2 TYR A 139     -28.837  -6.150 116.900  1.00  0.00      A120  
ATOM   2206  C   TYR A 139     -23.707  -9.343 120.185  1.00  0.00      A120  
ATOM   2207  O   TYR A 139     -22.475  -9.358 120.105  1.00  0.00      A120  
ATOM   2208  N   ARG A 140     -24.426 -10.355 120.793  1.00  0.00      A120  
ATOM   2209  HN  ARG A 140     -25.404 -10.207 120.923  1.00  0.00      A120  
ATOM   2210  CA  ARG A 140     -23.800 -11.607 121.247  1.00  0.00      A120  
ATOM   2211  HA  ARG A 140     -23.046 -11.257 121.936  1.00  0.00      A120  
ATOM   2212  CB  ARG A 140     -24.948 -12.497 121.868  1.00  0.00      A120  
ATOM   2213  HB1 ARG A 140     -25.842 -12.445 121.210  1.00  0.00      A120  
ATOM   2214  HB2 ARG A 140     -25.337 -11.987 122.776  1.00  0.00      A120  
ATOM   2215  CG  ARG A 140     -24.699 -13.946 122.268  1.00  0.00      A120  
ATOM   2216  HG1 ARG A 140     -23.934 -13.940 123.074  1.00  0.00      A120  
ATOM   2217  HG2 ARG A 140     -24.446 -14.413 121.293  1.00  0.00      A120  
ATOM   2218  CD  ARG A 140     -26.025 -14.632 122.723  1.00  0.00      A120  
ATOM   2219  HD1 ARG A 140     -26.725 -14.319 121.919  1.00  0.00      A120  
ATOM   2220  HD2 ARG A 140     -26.448 -14.314 123.700  1.00  0.00      A120  
ATOM   2221  NE  ARG A 140     -25.634 -16.102 122.828  1.00  0.00      A120  
ATOM   2222  HE  ARG A 140     -24.716 -16.382 122.546  1.00  0.00      A120  
ATOM   2223  CZ  ARG A 140     -26.485 -17.141 123.029  1.00  0.00      A120  
ATOM   2224  NH1 ARG A 140     -27.739 -17.098 122.954  1.00  0.00      A120  
ATOM   2225 HH11 ARG A 140     -28.150 -16.187 122.923  1.00  0.00      A120  
ATOM   2226 HH12 ARG A 140     -28.163 -17.769 123.563  1.00  0.00      A120  
ATOM   2227  NH2 ARG A 140     -25.888 -18.252 123.153  1.00  0.00      A120  
ATOM   2228 HH21 ARG A 140     -24.918 -18.073 122.985  1.00  0.00      A120  
ATOM   2229 HH22 ARG A 140     -26.263 -19.164 122.989  1.00  0.00      A120  
ATOM   2230  C   ARG A 140     -22.888 -12.297 120.324  1.00  0.00      A120  
ATOM   2231  O   ARG A 140     -21.925 -12.835 120.751  1.00  0.00      A120  
ATOM   2232  N   LEU A 141     -23.142 -12.144 119.048  1.00  0.00      A120  
ATOM   2233  HN  LEU A 141     -23.936 -11.644 118.712  1.00  0.00      A120  
ATOM   2234  CA  LEU A 141     -22.310 -12.803 118.051  1.00  0.00      A120  
ATOM   2235  HA  LEU A 141     -22.102 -13.806 118.394  1.00  0.00      A120  
ATOM   2236  CB  LEU A 141     -23.037 -12.837 116.704  1.00  0.00      A120  
ATOM   2237  HB1 LEU A 141     -22.482 -13.528 116.035  1.00  0.00      A120  
ATOM   2238  HB2 LEU A 141     -23.005 -11.815 116.274  1.00  0.00      A120  
ATOM   2239  CG  LEU A 141     -24.502 -13.288 116.738  1.00  0.00      A120  
ATOM   2240  HG  LEU A 141     -25.089 -12.576 117.356  1.00  0.00      A120  
ATOM   2241  CD1 LEU A 141     -25.092 -13.341 115.340  1.00  0.00      A120  
ATOM   2242 HD11 LEU A 141     -24.521 -14.058 114.711  1.00  0.00      A120  
ATOM   2243 HD12 LEU A 141     -25.040 -12.336 114.869  1.00  0.00      A120  
ATOM   2244 HD13 LEU A 141     -26.150 -13.677 115.389  1.00  0.00      A120  
ATOM   2245  CD2 LEU A 141     -24.628 -14.637 117.419  1.00  0.00      A120  
ATOM   2246 HD21 LEU A 141     -24.253 -14.575 118.463  1.00  0.00      A120  
ATOM   2247 HD22 LEU A 141     -24.029 -15.395 116.871  1.00  0.00      A120  
ATOM   2248 HD23 LEU A 141     -25.694 -14.949 117.444  1.00  0.00      A120  
ATOM   2249  C   LEU A 141     -20.950 -12.129 117.909  1.00  0.00      A120  
ATOM   2250  O   LEU A 141     -20.012 -12.754 117.405  1.00  0.00      A120  
ATOM   2251  N   ASP A 142     -20.827 -10.871 118.332  1.00  0.00      A120  
ATOM   2252  HN  ASP A 142     -21.591 -10.357 118.714  1.00  0.00      A120  
ATOM   2253  CA  ASP A 142     -19.549 -10.176 118.255  1.00  0.00      A120  
ATOM   2254  HA  ASP A 142     -19.029 -10.522 117.374  1.00  0.00      A120  
ATOM   2255  CB  ASP A 142     -19.779  -8.667 118.182  1.00  0.00      A120  
ATOM   2256  HB1 ASP A 142     -18.795  -8.151 118.151  1.00  0.00      A120  
ATOM   2257  HB2 ASP A 142     -20.333  -8.341 119.088  1.00  0.00      A120  
ATOM   2258  CG  ASP A 142     -20.572  -8.265 116.961  1.00  0.00      A120  
ATOM   2259  OD1 ASP A 142     -20.397  -8.906 115.906  1.00  0.00      A120  
ATOM   2260  OD2 ASP A 142     -21.373  -7.311 117.061  1.00  0.00      A120  
ATOM   2261  C   ASP A 142     -18.624 -10.506 119.421  1.00  0.00      A120  
ATOM   2262  O   ASP A 142     -17.400 -10.506 119.246  1.00  0.00      A120  
ATOM   2263  N   VAL A 143     -19.163 -10.762 120.605  1.00  0.00      A120  
ATOM   2264  HN  VAL A 143     -20.149 -10.806 120.743  1.00  0.00      A120  
ATOM   2265  CA  VAL A 143     -18.341 -10.992 121.770  1.00  0.00      A120  
ATOM   2266  HA  VAL A 143     -17.326 -10.730 121.515  1.00  0.00      A120  
ATOM   2267  CB  VAL A 143     -18.820 -10.153 122.971  1.00  0.00      A120  
ATOM   2268  HB  VAL A 143     -18.099 -10.259 123.809  1.00  0.00      A120  
ATOM   2269  CG1 VAL A 143     -18.921  -8.699 122.573  1.00  0.00      A120  
ATOM   2270 HG11 VAL A 143     -19.769  -8.553 121.870  1.00  0.00      A120  
ATOM   2271 HG12 VAL A 143     -17.983  -8.378 122.070  1.00  0.00      A120  
ATOM   2272 HG13 VAL A 143     -19.095  -8.072 123.473  1.00  0.00      A120  
ATOM   2273  CG2 VAL A 143     -20.160 -10.651 123.456  1.00  0.00      A120  
ATOM   2274 HG21 VAL A 143     -20.082 -11.714 123.771  1.00  0.00      A120  
ATOM   2275 HG22 VAL A 143     -20.909 -10.577 122.639  1.00  0.00      A120  
ATOM   2276 HG23 VAL A 143     -20.496 -10.045 124.326  1.00  0.00      A120  
ATOM   2277  C   VAL A 143     -18.327 -12.478 122.111  1.00  0.00      A120  
ATOM   2278  O   VAL A 143     -19.059 -13.282 121.534  1.00  0.00      A120  
ATOM   2279  N   VAL A 144     -17.486 -12.843 123.076  1.00  0.00      A120  
ATOM   2280  HN  VAL A 144     -16.812 -12.199 123.428  1.00  0.00      A120  
ATOM   2281  CA  VAL A 144     -17.447 -14.159 123.705  1.00  0.00      A120  
ATOM   2282  HA  VAL A 144     -18.457 -14.541 123.722  1.00  0.00      A120  
ATOM   2283  CB  VAL A 144     -16.529 -15.148 122.964  1.00  0.00      A120  
ATOM   2284  HB  VAL A 144     -16.283 -15.993 123.643  1.00  0.00      A120  
ATOM   2285  CG1 VAL A 144     -17.189 -15.693 121.714  1.00  0.00      A120  
ATOM   2286 HG11 VAL A 144     -17.270 -14.894 120.946  1.00  0.00      A120  
ATOM   2287 HG12 VAL A 144     -18.211 -16.058 121.955  1.00  0.00      A120  
ATOM   2288 HG13 VAL A 144     -16.583 -16.527 121.299  1.00  0.00      A120  
ATOM   2289  CG2 VAL A 144     -15.227 -14.475 122.619  1.00  0.00      A120  
ATOM   2290 HG21 VAL A 144     -15.159 -13.492 123.131  1.00  0.00      A120  
ATOM   2291 HG22 VAL A 144     -15.166 -14.310 121.522  1.00  0.00      A120  
ATOM   2292 HG23 VAL A 144     -14.375 -15.107 122.950  1.00  0.00      A120  
ATOM   2293  C   VAL A 144     -16.945 -13.963 125.122  1.00  0.00      A120  
ATOM   2294  O   VAL A 144     -16.097 -13.103 125.368  1.00  0.00      A120  
ATOM   2295  N   GLN A 145     -17.442 -14.764 126.051  1.00  0.00      A120  
ATOM   2296  HN  GLN A 145     -18.079 -15.484 125.787  1.00  0.00      A120  
ATOM   2297  CA  GLN A 145     -17.041 -14.857 127.442  1.00  0.00      A120  
ATOM   2298  HA  GLN A 145     -17.044 -13.830 127.778  1.00  0.00      A120  
ATOM   2299  CB  GLN A 145     -18.129 -15.668 128.357  1.00  0.00      A120  
ATOM   2300  HB1 GLN A 145     -18.742 -16.347 127.727  1.00  0.00      A120  
ATOM   2301  HB2 GLN A 145     -18.708 -14.805 128.750  1.00  0.00      A120  
ATOM   2302  CG  GLN A 145     -17.545 -16.510 129.523  1.00  0.00      A120  
ATOM   2303  HG1 GLN A 145     -17.135 -15.896 130.354  1.00  0.00      A120  
ATOM   2304  HG2 GLN A 145     -16.765 -17.192 129.122  1.00  0.00      A120  
ATOM   2305  CD  GLN A 145     -18.540 -17.363 130.152  1.00  0.00      A120  
ATOM   2306  OE1 GLN A 145     -18.799 -17.206 131.363  1.00  0.00      A120  
ATOM   2307  NE2 GLN A 145     -19.078 -18.300 129.360  1.00  0.00      A120  
ATOM   2308 HE21 GLN A 145     -18.622 -18.577 128.514  1.00  0.00      A120  
ATOM   2309 HE22 GLN A 145     -20.039 -18.486 129.568  1.00  0.00      A120  
ATOM   2310  C   GLN A 145     -15.666 -15.415 127.578  1.00  0.00      A120  
ATOM   2311  O   GLN A 145     -15.309 -16.378 126.910  1.00  0.00      A120  
ATOM   2312  N   ILE A 146     -14.832 -14.879 128.510  1.00  0.00      A120  
ATOM   2313  HN  ILE A 146     -15.106 -14.130 129.107  1.00  0.00      A120  
ATOM   2314  CA  ILE A 146     -13.493 -15.404 128.737  1.00  0.00      A120  
ATOM   2315  HA  ILE A 146     -13.406 -16.331 128.190  1.00  0.00      A120  
ATOM   2316  CB  ILE A 146     -12.405 -14.417 128.276  1.00  0.00      A120  
ATOM   2317  HB  ILE A 146     -12.288 -14.488 127.174  1.00  0.00      A120  
ATOM   2318  CG2 ILE A 146     -12.778 -12.985 128.651  1.00  0.00      A120  
ATOM   2319 HG21 ILE A 146     -12.891 -12.895 129.753  1.00  0.00      A120  
ATOM   2320 HG22 ILE A 146     -13.742 -12.708 128.173  1.00  0.00      A120  
ATOM   2321 HG23 ILE A 146     -11.981 -12.287 128.318  1.00  0.00      A120  
ATOM   2322  CG1 ILE A 146     -11.038 -14.799 128.855  1.00  0.00      A120  
ATOM   2323 HG11 ILE A 146     -11.158 -14.976 129.945  1.00  0.00      A120  
ATOM   2324 HG12 ILE A 146     -10.344 -13.946 128.702  1.00  0.00      A120  
ATOM   2325  CD  ILE A 146     -10.418 -16.036 128.236  1.00  0.00      A120  
ATOM   2326  HD1 ILE A 146     -10.270 -15.884 127.146  1.00  0.00      A120  
ATOM   2327  HD2 ILE A 146     -11.089 -16.910 128.384  1.00  0.00      A120  
ATOM   2328  HD3 ILE A 146      -9.431 -16.239 128.704  1.00  0.00      A120  
ATOM   2329  C   ILE A 146     -13.346 -15.721 130.220  1.00  0.00      A120  
ATOM   2330  O   ILE A 146     -13.435 -14.820 131.063  1.00  0.00      A120  
ATOM   2331  N   ASN A 147     -12.972 -16.981 130.503  1.00  0.00      A120  
ATOM   2332  HN  ASN A 147     -12.924 -17.636 129.753  1.00  0.00      A120  
ATOM   2333  CA  ASN A 147     -12.384 -17.505 131.719  1.00  0.00      A120  
ATOM   2334  HA  ASN A 147     -13.036 -17.228 132.534  1.00  0.00      A120  
ATOM   2335  CB  ASN A 147     -12.371 -19.058 131.551  1.00  0.00      A120  
ATOM   2336  HB1 ASN A 147     -13.419 -19.404 131.425  1.00  0.00      A120  
ATOM   2337  HB2 ASN A 147     -11.952 -19.569 132.444  1.00  0.00      A120  
ATOM   2338  CG  ASN A 147     -11.635 -19.510 130.285  1.00  0.00      A120  
ATOM   2339  OD1 ASN A 147     -12.127 -19.325 129.169  1.00  0.00      A120  
ATOM   2340  ND2 ASN A 147     -10.453 -20.139 130.444  1.00  0.00      A120  
ATOM   2341 HD21 ASN A 147      -9.975 -20.404 129.607  1.00  0.00      A120  
ATOM   2342 HD22 ASN A 147     -10.019 -20.152 131.345  1.00  0.00      A120  
ATOM   2343  C   ASN A 147     -10.955 -17.049 132.118  1.00  0.00      A120  
ATOM   2344  O   ASN A 147     -10.003 -17.165 131.351  1.00  0.00      A120  
ATOM   2345  N   GLU A 148     -10.744 -16.670 133.402  1.00  0.00      A120  
ATOM   2346  HN  GLU A 148     -11.474 -16.236 133.924  1.00  0.00      A120  
ATOM   2347  CA  GLU A 148      -9.559 -17.115 134.149  1.00  0.00      A120  
ATOM   2348  HA  GLU A 148      -8.777 -17.399 133.461  1.00  0.00      A120  
ATOM   2349  CB  GLU A 148      -8.981 -16.083 135.163  1.00  0.00      A120  
ATOM   2350  HB1 GLU A 148      -8.222 -16.611 135.780  1.00  0.00      A120  
ATOM   2351  HB2 GLU A 148      -9.782 -15.703 135.833  1.00  0.00      A120  
ATOM   2352  CG  GLU A 148      -8.212 -14.868 134.592  1.00  0.00      A120  
ATOM   2353  HG1 GLU A 148      -8.911 -14.133 134.139  1.00  0.00      A120  
ATOM   2354  HG2 GLU A 148      -7.489 -15.202 133.817  1.00  0.00      A120  
ATOM   2355  CD  GLU A 148      -7.422 -14.170 135.699  1.00  0.00      A120  
ATOM   2356  OE1 GLU A 148      -7.575 -14.530 136.889  1.00  0.00      A120  
ATOM   2357  OE2 GLU A 148      -6.643 -13.223 135.384  1.00  0.00      A120  
ATOM   2358  C   GLU A 148      -9.964 -18.376 134.922  1.00  0.00      A120  
ATOM   2359  O   GLU A 148     -10.389 -19.379 134.348  1.00  0.00      A120  
ATOM   2360  N   ASN A 149      -9.794 -18.414 136.284  1.00  0.00      A120  
ATOM   2361  HN  ASN A 149      -9.320 -17.700 136.794  1.00  0.00      A120  
ATOM   2362  CA  ASN A 149     -10.536 -19.367 137.134  1.00  0.00      A120  
ATOM   2363  HA  ASN A 149     -10.263 -20.273 136.613  1.00  0.00      A120  
ATOM   2364  CB  ASN A 149      -9.999 -19.408 138.585  1.00  0.00      A120  
ATOM   2365  HB1 ASN A 149     -10.154 -18.381 138.978  1.00  0.00      A120  
ATOM   2366  HB2 ASN A 149      -8.924 -19.688 138.617  1.00  0.00      A120  
ATOM   2367  CG  ASN A 149     -10.860 -20.439 139.309  1.00  0.00      A120  
ATOM   2368  OD1 ASN A 149     -11.721 -20.076 140.100  1.00  0.00      A120  
ATOM   2369  ND2 ASN A 149     -10.647 -21.689 138.910  1.00  0.00      A120  
ATOM   2370 HD21 ASN A 149     -11.233 -22.414 139.272  1.00  0.00      A120  
ATOM   2371 HD22 ASN A 149     -10.055 -21.899 138.132  1.00  0.00      A120  
ATOM   2372  C   ASN A 149     -12.016 -19.169 136.976  1.00  0.00      A120  
ATOM   2373  O   ASN A 149     -12.536 -18.153 137.344  1.00  0.00      A120  
ATOM   2374  N   GLN A 150     -12.676 -20.135 136.370  1.00  0.00      A120  
ATOM   2375  HN  GLN A 150     -12.082 -20.848 136.005  1.00  0.00      A120  
ATOM   2376  CA  GLN A 150     -14.005 -20.187 136.001  1.00  0.00      A120  
ATOM   2377  HA  GLN A 150     -14.257 -19.545 135.170  1.00  0.00      A120  
ATOM   2378  CB  GLN A 150     -13.990 -21.604 135.335  1.00  0.00      A120  
ATOM   2379  HB1 GLN A 150     -15.029 -21.916 135.097  1.00  0.00      A120  
ATOM   2380  HB2 GLN A 150     -13.603 -22.334 136.077  1.00  0.00      A120  
ATOM   2381  CG  GLN A 150     -13.188 -21.734 134.004  1.00  0.00      A120  
ATOM   2382  HG1 GLN A 150     -12.129 -21.410 134.104  1.00  0.00      A120  
ATOM   2383  HG2 GLN A 150     -13.516 -21.012 133.225  1.00  0.00      A120  
ATOM   2384  CD  GLN A 150     -13.247 -23.163 133.556  1.00  0.00      A120  
ATOM   2385  OE1 GLN A 150     -12.470 -24.080 133.926  1.00  0.00      A120  
ATOM   2386  NE2 GLN A 150     -14.147 -23.427 132.549  1.00  0.00      A120  
ATOM   2387 HE21 GLN A 150     -14.187 -24.361 132.194  1.00  0.00      A120  
ATOM   2388 HE22 GLN A 150     -14.684 -22.655 132.212  1.00  0.00      A120  
ATOM   2389  C   GLN A 150     -15.036 -20.079 137.044  1.00  0.00      A120  
ATOM   2390  O   GLN A 150     -16.018 -19.397 136.768  1.00  0.00      A120  
ATOM   2391  N   GLY A 151     -14.846 -20.664 138.250  1.00  0.00      A120  
ATOM   2392  HN  GLY A 151     -14.016 -21.191 138.418  1.00  0.00      A120  
ATOM   2393  CA  GLY A 151     -15.774 -20.440 139.369  1.00  0.00      A120  
ATOM   2394  HA1 GLY A 151     -15.569 -21.047 140.238  1.00  0.00      A120  
ATOM   2395  HA2 GLY A 151     -16.754 -20.762 139.049  1.00  0.00      A120  
ATOM   2396  C   GLY A 151     -15.954 -19.021 139.902  1.00  0.00      A120  
ATOM   2397  O   GLY A 151     -17.079 -18.627 140.246  1.00  0.00      A120  
ATOM   2398  N   ASN A 152     -14.834 -18.282 140.041  1.00  0.00      A120  
ATOM   2399  HN  ASN A 152     -13.959 -18.731 139.878  1.00  0.00      A120  
ATOM   2400  CA  ASN A 152     -14.935 -16.992 140.808  1.00  0.00      A120  
ATOM   2401  HA  ASN A 152     -15.865 -16.885 141.347  1.00  0.00      A120  
ATOM   2402  CB  ASN A 152     -13.776 -16.900 141.858  1.00  0.00      A120 C
ATOM   2403  HB1 ASN A 152     -13.673 -15.800 141.977  1.00  0.00      A120 H
ATOM   2404  HB2 ASN A 152     -12.863 -17.419 141.497  1.00  0.00      A120 H
ATOM   2405  CG  ASN A 152     -14.279 -17.540 143.171  1.00  0.00      A120 C
ATOM   2406  OD1 ASN A 152     -15.445 -17.425 143.572  1.00  0.00      A120 O
ATOM   2407  ND2 ASN A 152     -13.301 -18.162 143.852  1.00  0.00      A120 N
ATOM   2408 HD22 ASN A 152     -12.401 -18.123 143.425  1.00  0.00      A120 H
ATOM   2409  C   ASN A 152     -14.920 -15.688 139.881  1.00  0.00      A120  
ATOM   2410  O   ASN A 152     -15.621 -14.695 140.076  1.00  0.00      A120  
ATOM   2411  N   ARG A 153     -14.004 -15.673 138.962  1.00  0.00      A120  
ATOM   2412  HN  ARG A 153     -13.390 -16.448 138.841  1.00  0.00      A120  
ATOM   2413  CA  ARG A 153     -13.713 -14.547 138.117  1.00  0.00      A120  
ATOM   2414  HA  ARG A 153     -13.575 -13.688 138.757  1.00  0.00      A120  
ATOM   2415  CB  ARG A 153     -12.471 -14.760 137.259  1.00  0.00      A120  
ATOM   2416  HB1 ARG A 153     -12.688 -15.558 136.517  1.00  0.00      A120  
ATOM   2417  HB2 ARG A 153     -11.642 -15.097 137.918  1.00  0.00      A120  
ATOM   2418  CG  ARG A 153     -12.014 -13.514 136.509  1.00  0.00      A120  
ATOM   2419  HG1 ARG A 153     -12.912 -13.042 136.059  1.00  0.00      A120  
ATOM   2420  HG2 ARG A 153     -11.331 -13.838 135.697  1.00  0.00      A120  
ATOM   2421  CD  ARG A 153     -11.284 -12.440 137.339  1.00  0.00      A120  
ATOM   2422  HD1 ARG A 153     -10.394 -12.867 137.847  1.00  0.00      A120  
ATOM   2423  HD2 ARG A 153     -11.967 -11.980 138.085  1.00  0.00      A120  
ATOM   2424  NE  ARG A 153     -10.842 -11.394 136.372  1.00  0.00      A120  
ATOM   2425  HE  ARG A 153     -11.522 -10.790 135.958  1.00  0.00      A120  
ATOM   2426  CZ  ARG A 153      -9.525 -11.244 136.040  1.00  0.00      A120  
ATOM   2427  NH1 ARG A 153      -8.538 -11.689 136.871  1.00  0.00      A120  
ATOM   2428 HH11 ARG A 153      -8.774 -12.129 137.737  1.00  0.00      A120  
ATOM   2429 HH12 ARG A 153      -7.578 -11.572 136.614  1.00  0.00      A120  
ATOM   2430  NH2 ARG A 153      -9.195 -10.662 134.852  1.00  0.00      A120  
ATOM   2431 HH21 ARG A 153      -9.914 -10.349 134.232  1.00  0.00      A120  
ATOM   2432 HH22 ARG A 153      -8.233 -10.548 134.601  1.00  0.00      A120  
ATOM   2433  C   ARG A 153     -14.867 -14.274 137.222  1.00  0.00      A120  
ATOM   2434  O   ARG A 153     -15.292 -13.133 137.092  1.00  0.00      A120  
ATOM   2435  N   SER A 154     -15.414 -15.413 136.702  1.00  0.00      A120  
ATOM   2436  HN  SER A 154     -14.895 -16.250 136.863  1.00  0.00      A120  
ATOM   2437  CA  SER A 154     -16.328 -15.513 135.613  1.00  0.00      A120  
ATOM   2438  HA  SER A 154     -16.483 -14.609 135.042  1.00  0.00      A120  
ATOM   2439  CB  SER A 154     -15.745 -16.459 134.423  1.00  0.00      A120  
ATOM   2440  HB1 SER A 154     -16.212 -16.130 133.470  1.00  0.00      A120  
ATOM   2441  HB2 SER A 154     -15.972 -17.506 134.717  1.00  0.00      A120  
ATOM   2442  OG  SER A 154     -14.269 -16.209 134.426  1.00  0.00      A120  
ATOM   2443  HG1 SER A 154     -14.052 -15.355 134.046  1.00  0.00      A120  
ATOM   2444  C   SER A 154     -17.668 -16.077 136.002  1.00  0.00      A120  
ATOM   2445  O   SER A 154     -18.463 -16.506 135.149  1.00  0.00      A120  
ATOM   2446  N   ASN A 155     -17.994 -16.041 137.290  1.00  0.00      A120  
ATOM   2447  HN  ASN A 155     -17.346 -15.673 137.952  1.00  0.00      A120  
ATOM   2448  CA  ASN A 155     -19.165 -16.734 137.758  1.00  0.00      A120  
ATOM   2449  HA  ASN A 155     -20.013 -16.431 137.162  1.00  0.00      A120  
ATOM   2450  CB  ASN A 155     -18.873 -18.244 137.576  1.00  0.00      A120 C
ATOM   2451  HB1 ASN A 155     -18.109 -18.612 138.294  1.00  0.00      A120 H
ATOM   2452  HB2 ASN A 155     -18.447 -18.459 136.572  1.00  0.00      A120 H
ATOM   2453  CG  ASN A 155     -20.096 -19.115 137.645  1.00  0.00      A120 C
ATOM   2454  OD1 ASN A 155     -20.926 -19.063 136.733  1.00  0.00      A120 O
ATOM   2455  ND2 ASN A 155     -20.127 -19.979 138.662  1.00  0.00      A120 N
ATOM   2456 HD22 ASN A 155     -19.465 -19.924 139.406  1.00  0.00      A120 H
ATOM   2457  C   ASN A 155     -19.460 -16.275 139.187  1.00  0.00      A120  
ATOM   2458  O   ASN A 155     -20.071 -16.967 139.995  1.00  0.00      A120  
ATOM   2459  N   ASN A 156     -19.039 -15.035 139.500  1.00  0.00      A120  
ATOM   2460  HN  ASN A 156     -18.616 -14.493 138.778  1.00  0.00      A120  
ATOM   2461  CA  ASN A 156     -19.180 -14.472 140.867  1.00  0.00      A120  
ATOM   2462  HA  ASN A 156     -20.200 -14.399 141.216  1.00  0.00      A120  
ATOM   2463  CB  ASN A 156     -18.213 -15.153 141.871  1.00  0.00      A120  
ATOM   2464  HB1 ASN A 156     -17.212 -14.679 141.963  1.00  0.00      A120  
ATOM   2465  HB2 ASN A 156     -17.939 -16.179 141.546  1.00  0.00      A120  
ATOM   2466  CG  ASN A 156     -18.795 -15.466 143.259  1.00  0.00      A120  
ATOM   2467  OD1 ASN A 156     -18.084 -15.255 144.240  1.00  0.00      A120  
ATOM   2468  ND2 ASN A 156     -20.009 -15.955 143.350  1.00  0.00      A120  
ATOM   2469 HD21 ASN A 156     -20.338 -16.170 144.270  1.00  0.00      A120  
ATOM   2470 HD22 ASN A 156     -20.360 -16.167 142.438  1.00  0.00      A120  
ATOM   2471  C   ASN A 156     -18.762 -13.003 140.731  1.00  0.00      A120  
ATOM   2472  O   ASN A 156     -19.417 -12.155 141.322  1.00  0.00      A120  
ATOM   2473  N   SER A 157     -17.713 -12.688 140.019  1.00  0.00      A120  
ATOM   2474  HN  SER A 157     -16.997 -13.354 139.824  1.00  0.00      A120  
ATOM   2475  CA  SER A 157     -17.545 -11.358 139.563  1.00  0.00      A120  
ATOM   2476  HA  SER A 157     -17.916 -10.702 140.336  1.00  0.00      A120  
ATOM   2477  CB  SER A 157     -16.086 -11.017 139.248  1.00  0.00      A120  
ATOM   2478  HB1 SER A 157     -15.707 -11.698 138.456  1.00  0.00      A120  
ATOM   2479  HB2 SER A 157     -15.470 -11.137 140.165  1.00  0.00      A120  
ATOM   2480  OG  SER A 157     -15.963  -9.678 138.792  1.00  0.00      A120  
ATOM   2481  HG1 SER A 157     -16.366  -9.657 137.921  1.00  0.00      A120  
ATOM   2482  C   SER A 157     -18.335 -11.438 138.316  1.00  0.00      A120  
ATOM   2483  O   SER A 157     -18.501 -12.522 137.763  1.00  0.00      A120  
ATOM   2484  N   ASN A 158     -18.918 -10.304 137.813  1.00  0.00      A120  
ATOM   2485  HN  ASN A 158     -18.893  -9.392 138.216  1.00  0.00      A120  
ATOM   2486  CA  ASN A 158     -19.656 -10.351 136.551  1.00  0.00      A120  
ATOM   2487  HA  ASN A 158     -20.387 -11.106 136.801  1.00  0.00      A120  
ATOM   2488  CB  ASN A 158     -20.521  -9.049 136.240  1.00  0.00      A120  
ATOM   2489  HB1 ASN A 158     -21.092  -8.846 137.171  1.00  0.00      A120  
ATOM   2490  HB2 ASN A 158     -21.304  -9.258 135.481  1.00  0.00      A120  
ATOM   2491  CG  ASN A 158     -19.662  -7.844 135.767  1.00  0.00      A120  
ATOM   2492  OD1 ASN A 158     -19.491  -7.008 136.639  1.00  0.00      A120  
ATOM   2493  ND2 ASN A 158     -19.154  -7.747 134.483  1.00  0.00      A120  
ATOM   2494 HD21 ASN A 158     -19.505  -8.371 133.785  1.00  0.00      A120  
ATOM   2495 HD22 ASN A 158     -18.336  -7.185 134.369  1.00  0.00      A120  
ATOM   2496  C   ASN A 158     -18.842 -10.858 135.403  1.00  0.00      A120  
ATOM   2497  O   ASN A 158     -17.653 -10.624 135.308  1.00  0.00      A120  
ATOM   2498  N   LYS A 159     -19.455 -11.599 134.461  1.00  0.00      A120  
ATOM   2499  HN  LYS A 159     -20.436 -11.775 134.469  1.00  0.00      A120  
ATOM   2500  CA  LYS A 159     -18.698 -12.086 133.331  1.00  0.00      A120  
ATOM   2501  HA  LYS A 159     -17.892 -12.652 133.774  1.00  0.00      A120  
ATOM   2502  CB  LYS A 159     -19.572 -12.998 132.483  1.00  0.00      A120  
ATOM   2503  HB1 LYS A 159     -19.245 -13.284 131.460  1.00  0.00      A120  
ATOM   2504  HB2 LYS A 159     -20.547 -12.478 132.363  1.00  0.00      A120  
ATOM   2505  CG  LYS A 159     -19.915 -14.322 133.250  1.00  0.00      A120  
ATOM   2506  HG1 LYS A 159     -20.049 -14.139 134.338  1.00  0.00      A120  
ATOM   2507  HG2 LYS A 159     -18.957 -14.877 133.156  1.00  0.00      A120  
ATOM   2508  CD  LYS A 159     -21.063 -15.085 132.621  1.00  0.00      A120  
ATOM   2509  HD1 LYS A 159     -20.913 -15.148 131.522  1.00  0.00      A120  
ATOM   2510  HD2 LYS A 159     -21.936 -14.397 132.640  1.00  0.00      A120  
ATOM   2511  CE  LYS A 159     -21.540 -16.362 133.427  1.00  0.00      A120  
ATOM   2512  HE1 LYS A 159     -22.380 -16.840 132.879  1.00  0.00      A120  
ATOM   2513  HE2 LYS A 159     -21.869 -16.009 134.428  1.00  0.00      A120  
ATOM   2514  NZ  LYS A 159     -20.501 -17.356 133.584  1.00  0.00      A120  
ATOM   2515  HZ1 LYS A 159     -20.907 -18.220 133.998  1.00  0.00      A120  
ATOM   2516  HZ2 LYS A 159     -19.845 -17.015 134.315  1.00  0.00      A120  
ATOM   2517  HZ3 LYS A 159     -20.048 -17.521 132.663  1.00  0.00      A120  
ATOM   2518  C   LYS A 159     -17.981 -11.080 132.381  1.00  0.00      A120  
ATOM   2519  O   LYS A 159     -18.571 -10.119 131.799  1.00  0.00      A120  
ATOM   2520  N   GLU A 160     -16.706 -11.268 132.248  1.00  0.00      A120  
ATOM   2521  HN  GLU A 160     -16.215 -12.052 132.619  1.00  0.00      A120  
ATOM   2522  CA  GLU A 160     -15.936 -10.419 131.355  1.00  0.00      A120  
ATOM   2523  HA  GLU A 160     -16.462  -9.481 131.251  1.00  0.00      A120  
ATOM   2524  CB  GLU A 160     -14.531 -10.176 131.906  1.00  0.00      A120  
ATOM   2525  HB1 GLU A 160     -14.542  -9.235 132.494  1.00  0.00      A120  
ATOM   2526  HB2 GLU A 160     -13.835 -10.057 131.049  1.00  0.00      A120  
ATOM   2527  CG  GLU A 160     -14.010 -11.291 132.796  1.00  0.00      A120  
ATOM   2528  HG1 GLU A 160     -13.914 -12.219 132.194  1.00  0.00      A120  
ATOM   2529  HG2 GLU A 160     -14.734 -11.464 133.620  1.00  0.00      A120  
ATOM   2530  CD  GLU A 160     -12.658 -10.970 133.404  1.00  0.00      A120  
ATOM   2531  OE1 GLU A 160     -12.540  -9.921 134.073  1.00  0.00      A120  
ATOM   2532  OE2 GLU A 160     -11.712 -11.761 133.205  1.00  0.00      A120  
ATOM   2533  C   GLU A 160     -15.857 -11.061 129.978  1.00  0.00      A120  
ATOM   2534  O   GLU A 160     -15.822 -12.285 129.844  1.00  0.00      A120  
ATOM   2535  N   TYR A 161     -15.868 -10.286 128.915  1.00  0.00      A120  
ATOM   2536  HN  TYR A 161     -15.852  -9.302 129.073  1.00  0.00      A120  
ATOM   2537  CA  TYR A 161     -15.957 -10.787 127.563  1.00  0.00      A120  
ATOM   2538  HA  TYR A 161     -15.817 -11.858 127.549  1.00  0.00      A120  
ATOM   2539  CB  TYR A 161     -17.279 -10.314 126.951  1.00  0.00      A120  
ATOM   2540  HB1 TYR A 161     -17.211 -10.188 125.849  1.00  0.00      A120  
ATOM   2541  HB2 TYR A 161     -17.413  -9.301 127.386  1.00  0.00      A120  
ATOM   2542  CG  TYR A 161     -18.566 -11.083 127.341  1.00  0.00      A120  
ATOM   2543  CD1 TYR A 161     -19.176 -11.058 128.603  1.00  0.00      A120  
ATOM   2544  HD1 TYR A 161     -18.906 -10.320 129.344  1.00  0.00      A120  
ATOM   2545  CE1 TYR A 161     -20.156 -11.960 128.995  1.00  0.00      A120  
ATOM   2546  HE1 TYR A 161     -20.674 -11.958 129.942  1.00  0.00      A120  
ATOM   2547  CZ  TYR A 161     -20.637 -12.963 128.062  1.00  0.00      A120  
ATOM   2548  OH  TYR A 161     -21.626 -13.888 128.402  1.00  0.00      A120  
ATOM   2549  HH  TYR A 161     -21.942 -13.620 129.268  1.00  0.00      A120  
ATOM   2550  CD2 TYR A 161     -19.140 -11.997 126.388  1.00  0.00      A120  
ATOM   2551  HD2 TYR A 161     -18.745 -12.011 125.382  1.00  0.00      A120  
ATOM   2552  CE2 TYR A 161     -20.065 -12.940 126.812  1.00  0.00      A120  
ATOM   2553  HE2 TYR A 161     -20.481 -13.734 126.208  1.00  0.00      A120  
ATOM   2554  C   TYR A 161     -14.880 -10.133 126.716  1.00  0.00      A120  
ATOM   2555  O   TYR A 161     -14.008  -9.403 127.152  1.00  0.00      A120  
ATOM   2556  N   ARG A 162     -14.788 -10.560 125.467  1.00  0.00      A120  
ATOM   2557  HN  ARG A 162     -15.395 -11.274 125.126  1.00  0.00      A120  
ATOM   2558  CA  ARG A 162     -13.859  -9.997 124.497  1.00  0.00      A120  
ATOM   2559  HA  ARG A 162     -13.850  -8.925 124.634  1.00  0.00      A120  
ATOM   2560  CB  ARG A 162     -12.440 -10.562 124.672  1.00  0.00      A120  
ATOM   2561  HB1 ARG A 162     -12.376 -11.015 125.683  1.00  0.00      A120  
ATOM   2562  HB2 ARG A 162     -11.725  -9.715 124.610  1.00  0.00      A120  
ATOM   2563  CG  ARG A 162     -12.005 -11.619 123.657  1.00  0.00      A120  
ATOM   2564  HG1 ARG A 162     -10.903 -11.557 123.526  1.00  0.00      A120  
ATOM   2565  HG2 ARG A 162     -12.496 -11.403 122.684  1.00  0.00      A120  
ATOM   2566  CD  ARG A 162     -12.367 -13.038 124.087  1.00  0.00      A120  
ATOM   2567  HD1 ARG A 162     -13.431 -13.240 123.835  1.00  0.00      A120  
ATOM   2568  HD2 ARG A 162     -12.207 -13.144 125.181  1.00  0.00      A120  
ATOM   2569  NE  ARG A 162     -11.558 -14.062 123.424  1.00  0.00      A120  
ATOM   2570  HE  ARG A 162     -10.903 -14.568 123.985  1.00  0.00      A120  
ATOM   2571  CZ  ARG A 162     -11.627 -14.370 122.132  1.00  0.00      A120  
ATOM   2572  NH1 ARG A 162     -12.455 -13.717 121.327  1.00  0.00      A120  
ATOM   2573 HH11 ARG A 162     -13.035 -12.987 121.690  1.00  0.00      A120  
ATOM   2574 HH12 ARG A 162     -12.501 -13.956 120.357  1.00  0.00      A120  
ATOM   2575  NH2 ARG A 162     -10.854 -15.328 121.643  1.00  0.00      A120  
ATOM   2576 HH21 ARG A 162     -10.221 -15.816 122.245  1.00  0.00      A120  
ATOM   2577 HH22 ARG A 162     -10.903 -15.563 120.672  1.00  0.00      A120  
ATOM   2578  C   ARG A 162     -14.405 -10.269 123.103  1.00  0.00      A120  
ATOM   2579  O   ARG A 162     -15.238 -11.158 122.910  1.00  0.00      A120  
ATOM   2580  N   LEU A 163     -13.938  -9.482 122.134  1.00  0.00      A120  
ATOM   2581  HN  LEU A 163     -13.260  -8.770 122.296  1.00  0.00      A120  
ATOM   2582  CA  LEU A 163     -14.415  -9.637 120.766  1.00  0.00      A120  
ATOM   2583  HA  LEU A 163     -15.493  -9.568 120.777  1.00  0.00      A120  
ATOM   2584  CB  LEU A 163     -13.820  -8.549 119.865  1.00  0.00      A120  
ATOM   2585  HB1 LEU A 163     -14.225  -8.698 118.843  1.00  0.00      A120  
ATOM   2586  HB2 LEU A 163     -12.720  -8.696 119.842  1.00  0.00      A120  
ATOM   2587  CG  LEU A 163     -14.088  -7.091 120.264  1.00  0.00      A120  
ATOM   2588  HG  LEU A 163     -13.627  -6.900 121.256  1.00  0.00      A120  
ATOM   2589  CD1 LEU A 163     -13.517  -6.090 119.252  1.00  0.00      A120  
ATOM   2590 HD11 LEU A 163     -13.974  -6.255 118.253  1.00  0.00      A120  
ATOM   2591 HD12 LEU A 163     -12.418  -6.226 119.165  1.00  0.00      A120  
ATOM   2592 HD13 LEU A 163     -13.741  -5.052 119.579  1.00  0.00      A120  
ATOM   2593  CD2 LEU A 163     -15.580  -6.853 120.474  1.00  0.00      A120  
ATOM   2594 HD21 LEU A 163     -15.924  -7.377 121.391  1.00  0.00      A120  
ATOM   2595 HD22 LEU A 163     -16.151  -7.245 119.606  1.00  0.00      A120  
ATOM   2596 HD23 LEU A 163     -15.777  -5.766 120.591  1.00  0.00      A120  
ATOM   2597  C   LEU A 163     -14.068 -11.027 120.245  1.00  0.00      A120  
ATOM   2598  O   LEU A 163     -13.002 -11.571 120.545  1.00  0.00      A120  
ATOM   2599  N   ILE A 164     -14.988 -11.609 119.473  1.00  0.00      A120  
ATOM   2600  HN  ILE A 164     -15.802 -11.126 119.158  1.00  0.00      A120  
ATOM   2601  CA  ILE A 164     -14.853 -12.999 119.042  1.00  0.00      A120  
ATOM   2602  HA  ILE A 164     -14.682 -13.609 119.916  1.00  0.00      A120  
ATOM   2603  CB  ILE A 164     -16.137 -13.447 118.311  1.00  0.00      A120  
ATOM   2604  HB  ILE A 164     -17.010 -13.306 118.983  1.00  0.00      A120  
ATOM   2605  CG2 ILE A 164     -16.346 -12.633 117.035  1.00  0.00      A120  
ATOM   2606 HG21 ILE A 164     -15.581 -12.908 116.278  1.00  0.00      A120  
ATOM   2607 HG22 ILE A 164     -16.250 -11.549 117.258  1.00  0.00      A120  
ATOM   2608 HG23 ILE A 164     -17.353 -12.842 116.614  1.00  0.00      A120  
ATOM   2609  CG1 ILE A 164     -16.113 -14.945 118.009  1.00  0.00      A120  
ATOM   2610 HG11 ILE A 164     -16.045 -15.501 118.968  1.00  0.00      A120  
ATOM   2611 HG12 ILE A 164     -15.213 -15.171 117.398  1.00  0.00      A120  
ATOM   2612  CD  ILE A 164     -17.346 -15.424 117.255  1.00  0.00      A120  
ATOM   2613  HD1 ILE A 164     -17.334 -15.034 116.215  1.00  0.00      A120  
ATOM   2614  HD2 ILE A 164     -18.265 -15.058 117.761  1.00  0.00      A120  
ATOM   2615  HD3 ILE A 164     -17.358 -16.535 117.217  1.00  0.00      A120  
ATOM   2616  C   ILE A 164     -13.616 -13.189 118.172  1.00  0.00      A120  
ATOM   2617  O   ILE A 164     -13.004 -14.265 118.165  1.00  0.00      A120  
ATOM   2618  N   ASN A 165     -13.214 -12.148 117.442  1.00  0.00      A120  
ATOM   2619  HN  ASN A 165     -13.618 -11.242 117.545  1.00  0.00      A120  
ATOM   2620  CA  ASN A 165     -12.159 -12.269 116.446  1.00  0.00      A120  
ATOM   2621  HA  ASN A 165     -12.227 -13.249 115.999  1.00  0.00      A120  
ATOM   2622  CB  ASN A 165     -12.326 -11.183 115.385  1.00  0.00      A120  
ATOM   2623  HB1 ASN A 165     -13.363 -11.216 114.991  1.00  0.00      A120  
ATOM   2624  HB2 ASN A 165     -11.614 -11.375 114.554  1.00  0.00      A120  
ATOM   2625  CG  ASN A 165     -12.061  -9.790 115.940  1.00  0.00      A120  
ATOM   2626  OD1 ASN A 165     -12.958  -9.149 116.485  1.00  0.00      A120  
ATOM   2627  ND2 ASN A 165     -10.822  -9.323 115.810  1.00  0.00      A120  
ATOM   2628 HD21 ASN A 165     -10.121  -9.883 115.366  1.00  0.00      A120  
ATOM   2629 HD22 ASN A 165     -10.591  -8.414 116.155  1.00  0.00      A120  
ATOM   2630  C   ASN A 165     -10.767 -12.147 117.040  1.00  0.00      A120  
ATOM   2631  O   ASN A 165      -9.793 -12.544 116.391  1.00  0.00      A120  
ATOM   2632  N   CYS A 166     -10.665 -11.619 118.261  1.00  0.00      A120  
ATOM   2633  HN  CYS A 166     -11.438 -11.567 118.888  1.00  0.00      A120  
ATOM   2634  CA  CYS A 166      -9.399 -11.083 118.745  1.00  0.00      A120  
ATOM   2635  HA  CYS A 166      -9.042 -10.360 118.027  1.00  0.00      A120  
ATOM   2636  CB  CYS A 166      -9.598 -10.428 120.111  1.00  0.00      A120  
ATOM   2637  HB1 CYS A 166      -8.607 -10.335 120.603  1.00  0.00      A120  
ATOM   2638  HB2 CYS A 166     -10.234 -11.095 120.731  1.00  0.00      A120  
ATOM   2639  SG  CYS A 166     -10.367  -8.802 120.001  1.00  0.00      A120  
ATOM   2640  C   CYS A 166      -8.315 -12.144 118.817  1.00  0.00      A120  
ATOM   2641  O   CYS A 166      -7.133 -11.826 118.664  1.00  0.00      A120  
ATOM   2642  N   ASN A 167      -8.690 -13.415 119.130  1.00  0.00      A120  
ATOM   2643  HN  ASN A 167      -9.630 -13.645 119.371  1.00  0.00      A120  
ATOM   2644  CA  ASN A 167      -7.748 -14.509 119.132  1.00  0.00      A120  
ATOM   2645  HA  ASN A 167      -6.832 -14.129 119.558  1.00  0.00      A120  
ATOM   2646  CB  ASN A 167      -8.192 -15.785 119.926  1.00  0.00      A120 C
ATOM   2647  HB1 ASN A 167      -8.644 -15.444 120.881  1.00  0.00      A120 H
ATOM   2648  HB2 ASN A 167      -7.280 -16.379 120.143  1.00  0.00      A120 H
ATOM   2649  CG  ASN A 167      -9.211 -16.742 119.255  1.00  0.00      A120 C
ATOM   2650  OD1 ASN A 167     -10.325 -16.352 118.907  1.00  0.00      A120 O
ATOM   2651  ND2 ASN A 167      -8.791 -18.027 119.089  1.00  0.00      A120 N
ATOM   2652 HD22 ASN A 167      -9.292 -18.777 119.519  1.00  0.00      A120 H
ATOM   2653  C   ASN A 167      -7.202 -14.771 117.747  1.00  0.00      A120  
ATOM   2654  O   ASN A 167      -6.005 -14.982 117.565  1.00  0.00      A120  
ATOM   2655  N   THR A 168      -8.076 -14.688 116.726  1.00  0.00      A120  
ATOM   2656  HN  THR A 168      -8.962 -14.247 116.840  1.00  0.00      A120  
ATOM   2657  CA  THR A 168      -7.813 -15.219 115.398  1.00  0.00      A120  
ATOM   2658  HA  THR A 168      -7.054 -15.982 115.488  1.00  0.00      A120  
ATOM   2659  CB  THR A 168      -9.085 -15.807 114.788  1.00  0.00      A120  
ATOM   2660  HB  THR A 168      -8.877 -16.177 113.761  1.00  0.00      A120  
ATOM   2661  OG1 THR A 168     -10.099 -14.789 114.723  1.00  0.00      A120  
ATOM   2662  HG1 THR A 168      -9.739 -14.092 114.170  1.00  0.00      A120  
ATOM   2663  CG2 THR A 168      -9.599 -16.973 115.619  1.00  0.00      A120  
ATOM   2664 HG21 THR A 168      -9.996 -16.605 116.588  1.00  0.00      A120  
ATOM   2665 HG22 THR A 168      -8.771 -17.685 115.824  1.00  0.00      A120  
ATOM   2666 HG23 THR A 168     -10.415 -17.495 115.076  1.00  0.00      A120  
ATOM   2667  C   THR A 168      -7.263 -14.141 114.484  1.00  0.00      A120  
ATOM   2668  O   THR A 168      -6.116 -14.223 114.029  1.00  0.00      A120  
ATOM   2669  N   SER A 169      -8.077 -13.124 114.218  1.00  0.00      A120  
ATOM   2670  HN  SER A 169      -8.912 -12.977 114.742  1.00  0.00      A120  
ATOM   2671  CA  SER A 169      -7.826 -12.157 113.161  1.00  0.00      A120  
ATOM   2672  HA  SER A 169      -6.863 -12.379 112.725  1.00  0.00      A120  
ATOM   2673  CB  SER A 169      -8.925 -12.237 112.097  1.00  0.00      A120  
ATOM   2674  HB1 SER A 169      -8.896 -13.232 111.605  1.00  0.00      A120  
ATOM   2675  HB2 SER A 169      -8.764 -11.443 111.336  1.00  0.00      A120  
ATOM   2676  OG  SER A 169     -10.206 -12.055 112.679  1.00  0.00      A120  
ATOM   2677  HG1 SER A 169     -10.248 -11.133 112.943  1.00  0.00      A120  
ATOM   2678  C   SER A 169      -7.759 -10.743 113.718  1.00  0.00      A120  
ATOM   2679  O   SER A 169      -8.526 -10.385 114.618  1.00  0.00      A120  
ATOM   2680  N   ALA A 170      -6.850  -9.940 113.165  1.00  0.00      A120  
ATOM   2681  HN  ALA A 170      -6.132 -10.280 112.562  1.00  0.00      A120  
ATOM   2682  CA  ALA A 170      -6.859  -8.505 113.416  1.00  0.00      A120  
ATOM   2683  HA  ALA A 170      -6.834  -8.354 114.485  1.00  0.00      A120  
ATOM   2684  CB  ALA A 170      -5.652  -7.835 112.755  1.00  0.00      A120  
ATOM   2685  HB1 ALA A 170      -5.676  -8.001 111.657  1.00  0.00      A120  
ATOM   2686  HB2 ALA A 170      -4.711  -8.267 113.158  1.00  0.00      A120  
ATOM   2687  HB3 ALA A 170      -5.673  -6.740 112.948  1.00  0.00      A120  
ATOM   2688  C   ALA A 170      -8.158  -7.900 112.894  1.00  0.00      A120  
ATOM   2689  O   ALA A 170      -8.776  -8.416 111.959  1.00  0.00      A120  
ATOM   2690  N   ILE A 171      -8.579  -6.802 113.512  1.00  0.00      A120  
ATOM   2691  HN  ILE A 171      -8.025  -6.334 114.196  1.00  0.00      A120  
ATOM   2692  CA  ILE A 171      -9.882  -6.210 113.228  1.00  0.00      A120  
ATOM   2693  HA  ILE A 171     -10.295  -6.712 112.366  1.00  0.00      A120  
ATOM   2694  CB  ILE A 171     -10.834  -6.354 114.438  1.00  0.00      A120  
ATOM   2695  HB  ILE A 171     -11.105  -7.424 114.565  1.00  0.00      A120  
ATOM   2696  CG2 ILE A 171     -10.174  -5.850 115.711  1.00  0.00      A120  
ATOM   2697 HG21 ILE A 171      -9.905  -4.777 115.602  1.00  0.00      A120  
ATOM   2698 HG22 ILE A 171      -9.248  -6.430 115.912  1.00  0.00      A120  
ATOM   2699 HG23 ILE A 171     -10.875  -5.953 116.567  1.00  0.00      A120  
ATOM   2700  CG1 ILE A 171     -12.167  -5.658 114.174  1.00  0.00      A120  
ATOM   2701 HG11 ILE A 171     -11.968  -4.620 113.830  1.00  0.00      A120  
ATOM   2702 HG12 ILE A 171     -12.743  -5.617 115.122  1.00  0.00      A120  
ATOM   2703  CD  ILE A 171     -12.987  -6.357 113.142  1.00  0.00      A120  
ATOM   2704  HD1 ILE A 171     -12.773  -7.447 113.159  1.00  0.00      A120  
ATOM   2705  HD2 ILE A 171     -12.742  -5.963 112.133  1.00  0.00      A120  
ATOM   2706  HD3 ILE A 171     -14.068  -6.204 113.350  1.00  0.00      A120  
ATOM   2707  C   ILE A 171      -9.697  -4.748 112.838  1.00  0.00      A120  
ATOM   2708  O   ILE A 171      -8.843  -4.043 113.385  1.00  0.00      A120  
ATOM   2709  N   THR A 172     -10.491  -4.300 111.866  1.00  0.00      A120  
ATOM   2710  HN  THR A 172     -11.149  -4.893 111.409  1.00  0.00      A120  
ATOM   2711  CA  THR A 172     -10.455  -2.919 111.406  1.00  0.00      A120  
ATOM   2712  HA  THR A 172      -9.981  -2.328 112.176  1.00  0.00      A120  
ATOM   2713  CB  THR A 172      -9.685  -2.780 110.092  1.00  0.00      A120  
ATOM   2714  HB  THR A 172      -9.698  -1.721 109.756  1.00  0.00      A120  
ATOM   2715  OG1 THR A 172     -10.297  -3.596 109.085  1.00  0.00      A120  
ATOM   2716  HG1 THR A 172     -11.197  -3.274 108.994  1.00  0.00      A120  
ATOM   2717  CG2 THR A 172      -8.235  -3.223 110.270  1.00  0.00      A120  
ATOM   2718 HG21 THR A 172      -8.187  -4.324 110.415  1.00  0.00      A120  
ATOM   2719 HG22 THR A 172      -7.795  -2.728 111.162  1.00  0.00      A120  
ATOM   2720 HG23 THR A 172      -7.645  -2.957 109.367  1.00  0.00      A120  
ATOM   2721  C   THR A 172     -11.878  -2.414 111.230  1.00  0.00      A120  
ATOM   2722  O   THR A 172     -12.759  -3.155 110.788  1.00  0.00      A120  
ATOM   2723  N   GLN A 173     -12.106  -1.151 111.584  1.00  0.00      A120  
ATOM   2724  HN  GLN A 173     -11.380  -0.555 111.919  1.00  0.00      A120  
ATOM   2725  CA  GLN A 173     -13.438  -0.557 111.504  1.00  0.00      A120  
ATOM   2726  HA  GLN A 173     -14.163  -1.354 111.582  1.00  0.00      A120  
ATOM   2727  CB  GLN A 173     -13.645   0.460 112.625  1.00  0.00      A120  
ATOM   2728  HB1 GLN A 173     -12.815   1.197 112.585  1.00  0.00      A120  
ATOM   2729  HB2 GLN A 173     -13.605  -0.076 113.596  1.00  0.00      A120  
ATOM   2730  CG  GLN A 173     -14.960   1.216 112.550  1.00  0.00      A120  
ATOM   2731  HG1 GLN A 173     -15.774   0.564 112.932  1.00  0.00      A120  
ATOM   2732  HG2 GLN A 173     -15.167   1.476 111.490  1.00  0.00      A120  
ATOM   2733  CD  GLN A 173     -14.946   2.499 113.368  1.00  0.00      A120  
ATOM   2734  OE1 GLN A 173     -15.722   2.656 114.312  1.00  0.00      A120  
ATOM   2735  NE2 GLN A 173     -14.069   3.424 112.998  1.00  0.00      A120  
ATOM   2736 HE21 GLN A 173     -14.014   4.288 113.498  1.00  0.00      A120  
ATOM   2737 HE22 GLN A 173     -13.464   3.258 112.219  1.00  0.00      A120  
ATOM   2738  C   GLN A 173     -13.618   0.105 110.146  1.00  0.00      A120  
ATOM   2739  O   GLN A 173     -12.890   1.048 109.818  1.00  0.00      A120  
ATOM   2740  N   ALA A 174     -14.577  -0.386 109.363  1.00  0.00      A120  
ATOM   2741  HN  ALA A 174     -15.136  -1.166 109.632  1.00  0.00      A120  
ATOM   2742  CA  ALA A 174     -14.865   0.194 108.059  1.00  0.00      A120  
ATOM   2743  HA  ALA A 174     -13.989   0.078 107.439  1.00  0.00      A120  
ATOM   2744  CB  ALA A 174     -16.066  -0.509 107.421  1.00  0.00      A120  
ATOM   2745  HB1 ALA A 174     -16.962  -0.396 108.068  1.00  0.00      A120  
ATOM   2746  HB2 ALA A 174     -15.850  -1.592 107.300  1.00  0.00      A120  
ATOM   2747  HB3 ALA A 174     -16.285  -0.057 106.430  1.00  0.00      A120  
ATOM   2748  C   ALA A 174     -15.139   1.687 108.183  1.00  0.00      A120  
ATOM   2749  O   ALA A 174     -15.829   2.127 109.106  1.00  0.00      A120  
ATOM   2750  N   CYS A 175     -14.578   2.464 107.257  1.00  0.00      A120  
ATOM   2751  HN  CYS A 175     -13.991   2.099 106.538  1.00  0.00      A120  
ATOM   2752  CA  CYS A 175     -14.796   3.901 107.246  1.00  0.00      A120  
ATOM   2753  HA  CYS A 175     -14.383   4.308 108.158  1.00  0.00      A120  
ATOM   2754  CB  CYS A 175     -14.130   4.546 106.032  1.00  0.00      A120  
ATOM   2755  HB1 CYS A 175     -14.381   5.626 106.055  1.00  0.00      A120  
ATOM   2756  HB2 CYS A 175     -14.590   4.097 105.128  1.00  0.00      A120  
ATOM   2757  SG  CYS A 175     -12.334   4.383 105.893  1.00  0.00      A120  
ATOM   2758  C   CYS A 175     -16.295   4.194 107.216  1.00  0.00      A120  
ATOM   2759  O   CYS A 175     -17.023   3.579 106.423  1.00  0.00      A120  
ATOM   2760  N   PRO A 176     -16.792   5.113 108.049  1.00  0.00      A120  
ATOM   2761  CD  PRO A 176     -16.064   5.991 108.981  1.00  0.00      A120  
ATOM   2762  HD1 PRO A 176     -15.196   6.455 108.469  1.00  0.00      A120  
ATOM   2763  HD2 PRO A 176     -15.719   5.411 109.862  1.00  0.00      A120  
ATOM   2764  CA  PRO A 176     -18.224   5.441 107.996  1.00  0.00      A120  
ATOM   2765  HA  PRO A 176     -18.818   4.540 107.992  1.00  0.00      A120  
ATOM   2766  CB  PRO A 176     -18.421   6.333 109.224  1.00  0.00      A120  
ATOM   2767  HB1 PRO A 176     -18.653   5.729 110.126  1.00  0.00      A120  
ATOM   2768  HB2 PRO A 176     -19.239   7.065 109.061  1.00  0.00      A120  
ATOM   2769  CG  PRO A 176     -17.103   7.022 109.364  1.00  0.00      A120  
ATOM   2770  HG1 PRO A 176     -17.049   7.902 108.688  1.00  0.00      A120  
ATOM   2771  HG2 PRO A 176     -16.950   7.363 110.410  1.00  0.00      A120  
ATOM   2772  C   PRO A 176     -18.619   6.159 106.720  1.00  0.00      A120  
ATOM   2773  O   PRO A 176     -19.806   6.171 106.377  1.00  0.00      A120  
ATOM   2774  N   LYS A 177     -17.656   6.756 106.012  1.00  0.00      A120  
ATOM   2775  HN  LYS A 177     -16.697   6.732 106.284  1.00  0.00      A120  
ATOM   2776  CA  LYS A 177     -17.965   7.483 104.787  1.00  0.00      A120  
ATOM   2777  HA  LYS A 177     -18.825   8.108 104.973  1.00  0.00      A120  
ATOM   2778  CB  LYS A 177     -16.764   8.332 104.373  1.00  0.00      A120  
ATOM   2779  HB1 LYS A 177     -17.022   8.870 103.436  1.00  0.00      A120  
ATOM   2780  HB2 LYS A 177     -15.907   7.654 104.176  1.00  0.00      A120  
ATOM   2781  CG  LYS A 177     -16.338   9.355 105.410  1.00  0.00      A120  
ATOM   2782  HG1 LYS A 177     -15.436   9.890 105.045  1.00  0.00      A120  
ATOM   2783  HG2 LYS A 177     -16.087   8.833 106.357  1.00  0.00      A120  
ATOM   2784  CD  LYS A 177     -17.445  10.361 105.672  1.00  0.00      A120  
ATOM   2785  HD1 LYS A 177     -18.302   9.843 106.153  1.00  0.00      A120  
ATOM   2786  HD2 LYS A 177     -17.781  10.794 104.706  1.00  0.00      A120  
ATOM   2787  CE  LYS A 177     -16.964  11.481 106.581  1.00  0.00      A120  
ATOM   2788  HE1 LYS A 177     -17.789  12.209 106.742  1.00  0.00      A120  
ATOM   2789  HE2 LYS A 177     -16.091  11.989 106.118  1.00  0.00      A120  
ATOM   2790  NZ  LYS A 177     -16.539  10.982 107.917  1.00  0.00      A120  
ATOM   2791  HZ1 LYS A 177     -15.758  10.305 107.801  1.00  0.00      A120  
ATOM   2792  HZ2 LYS A 177     -17.341  10.510 108.383  1.00  0.00      A120  
ATOM   2793  HZ3 LYS A 177     -16.220  11.781 108.501  1.00  0.00      A120  
ATOM   2794  C   LYS A 177     -18.366   6.533 103.665  1.00  0.00      A120  
ATOM   2795  O   LYS A 177     -19.361   6.768 102.971  1.00  0.00      A120  
ATOM   2796  N   VAL A 178     -17.598   5.459 103.469  1.00  0.00      A120  
ATOM   2797  HN  VAL A 178     -16.798   5.258 104.028  1.00  0.00      A120  
ATOM   2798  CA  VAL A 178     -17.909   4.514 102.405  1.00  0.00      A120  
ATOM   2799  HA  VAL A 178     -18.067   5.075 101.497  1.00  0.00      A120  
ATOM   2800  CB  VAL A 178     -16.764   3.500 102.212  1.00  0.00      A120  
ATOM   2801  HB  VAL A 178     -16.974   2.873 101.320  1.00  0.00      A120  
ATOM   2802  CG1 VAL A 178     -15.440   4.220 102.020  1.00  0.00      A120  
ATOM   2803 HG11 VAL A 178     -15.125   4.699 102.971  1.00  0.00      A120  
ATOM   2804 HG12 VAL A 178     -15.547   5.009 101.244  1.00  0.00      A120  
ATOM   2805 HG13 VAL A 178     -14.658   3.496 101.711  1.00  0.00      A120  
ATOM   2806  CG2 VAL A 178     -16.687   2.535 103.386  1.00  0.00      A120  
ATOM   2807 HG21 VAL A 178     -17.641   1.973 103.481  1.00  0.00      A120  
ATOM   2808 HG22 VAL A 178     -16.511   3.097 104.328  1.00  0.00      A120  
ATOM   2809 HG23 VAL A 178     -15.862   1.808 103.225  1.00  0.00      A120  
ATOM   2810  C   VAL A 178     -19.224   3.809 102.716  1.00  0.00      A120  
ATOM   2811  O   VAL A 178     -19.578   3.579 103.882  1.00  0.00      A120  
ATOM   2812  N   SER A 179     -19.966   3.475 101.666  1.00  0.00      A120  
ATOM   2813  HN  SER A 179     -19.698   3.715 100.736  1.00  0.00      A120  
ATOM   2814  CA  SER A 179     -21.214   2.742 101.796  1.00  0.00      A120  
ATOM   2815  HA  SER A 179     -21.411   2.609 102.849  1.00  0.00      A120  
ATOM   2816  CB  SER A 179     -22.373   3.489 101.134  1.00  0.00      A120  
ATOM   2817  HB1 SER A 179     -22.244   4.583 101.282  1.00  0.00      A120  
ATOM   2818  HB2 SER A 179     -23.333   3.167 101.590  1.00  0.00      A120  
ATOM   2819  OG  SER A 179     -22.421   3.224  99.745  1.00  0.00      A120  
ATOM   2820  HG1 SER A 179     -21.657   3.664  99.365  1.00  0.00      A120  
ATOM   2821  C   SER A 179     -21.063   1.367 101.164  1.00  0.00      A120  
ATOM   2822  O   SER A 179     -20.299   1.185 100.214  1.00  0.00      A120  
ATOM   2823  N   PHE A 180     -21.791   0.394 101.702  1.00  0.00      A120  
ATOM   2824  HN  PHE A 180     -22.373   0.543 102.498  1.00  0.00      A120  
ATOM   2825  CA  PHE A 180     -21.780  -0.955 101.155  1.00  0.00      A120  
ATOM   2826  HA  PHE A 180     -20.854  -1.092 100.617  1.00  0.00      A120  
ATOM   2827  CB  PHE A 180     -21.902  -1.986 102.284  1.00  0.00      A120  
ATOM   2828  HB1 PHE A 180     -21.541  -2.972 101.920  1.00  0.00      A120  
ATOM   2829  HB2 PHE A 180     -22.964  -2.059 102.599  1.00  0.00      A120  
ATOM   2830  CG  PHE A 180     -21.097  -1.641 103.507  1.00  0.00      A120  
ATOM   2831  CD1 PHE A 180     -19.714  -1.719 103.491  1.00  0.00      A120  
ATOM   2832  HD1 PHE A 180     -19.209  -2.030 102.589  1.00  0.00      A120  
ATOM   2833  CE1 PHE A 180     -18.972  -1.405 104.614  1.00  0.00      A120  
ATOM   2834  HE1 PHE A 180     -17.893  -1.467 104.585  1.00  0.00      A120  
ATOM   2835  CZ  PHE A 180     -19.612  -1.011 105.774  1.00  0.00      A120  
ATOM   2836  HZ  PHE A 180     -19.036  -0.764 106.654  1.00  0.00      A120  
ATOM   2837  CD2 PHE A 180     -21.726  -1.247 104.677  1.00  0.00      A120  
ATOM   2838  HD2 PHE A 180     -22.804  -1.186 104.709  1.00  0.00      A120  
ATOM   2839  CE2 PHE A 180     -20.991  -0.932 105.804  1.00  0.00      A120  
ATOM   2840  HE2 PHE A 180     -21.495  -0.625 106.709  1.00  0.00      A120  
ATOM   2841  C   PHE A 180     -22.887  -1.180 100.131  1.00  0.00      A120  
ATOM   2842  O   PHE A 180     -23.056  -2.311  99.661  1.00  0.00      A120  
ATOM   2843  N   GLU A 181     -23.637  -0.137  99.783  1.00  0.00      A120  
ATOM   2844  HN  GLU A 181     -23.456   0.784 100.116  1.00  0.00      A120  
ATOM   2845  CA  GLU A 181     -24.776  -0.286  98.888  1.00  0.00      A120  
ATOM   2846  HA  GLU A 181     -25.426  -1.046  99.295  1.00  0.00      A120  
ATOM   2847  CB  GLU A 181     -25.525   1.041  98.755  1.00  0.00      A120  
ATOM   2848  HB1 GLU A 181     -24.860   1.767  98.243  1.00  0.00      A120  
ATOM   2849  HB2 GLU A 181     -25.753   1.417  99.775  1.00  0.00      A120  
ATOM   2850  CG  GLU A 181     -26.833   0.953  97.972  1.00  0.00      A120  
ATOM   2851  HG1 GLU A 181     -26.658   0.360  97.049  1.00  0.00      A120  
ATOM   2852  HG2 GLU A 181     -27.152   1.979  97.692  1.00  0.00      A120  
ATOM   2853  CD  GLU A 181     -27.964   0.297  98.755  1.00  0.00      A120  
ATOM   2854  OE1 GLU A 181     -27.701  -0.307  99.818  1.00  0.00      A120  
ATOM   2855  OE2 GLU A 181     -29.125   0.395  98.307  1.00  0.00      A120  
ATOM   2856  C   GLU A 181     -24.314  -0.765  97.515  1.00  0.00      A120  
ATOM   2857  O   GLU A 181     -23.355  -0.212  96.960  1.00  0.00      A120  
ATOM   2858  N   PRO A 182     -24.959  -1.778  96.938  1.00  0.00      A120  
ATOM   2859  CD  PRO A 182     -25.988  -2.645  97.531  1.00  0.00      A120  
ATOM   2860  HD1 PRO A 182     -27.000  -2.239  97.324  1.00  0.00      A120  
ATOM   2861  HD2 PRO A 182     -25.831  -2.735  98.626  1.00  0.00      A120  
ATOM   2862  CA  PRO A 182     -24.543  -2.248  95.613  1.00  0.00      A120  
ATOM   2863  HA  PRO A 182     -23.469  -2.335  95.567  1.00  0.00      A120  
ATOM   2864  CB  PRO A 182     -25.300  -3.572  95.447  1.00  0.00      A120  
ATOM   2865  HB1 PRO A 182     -24.633  -4.357  95.031  1.00  0.00      A120  
ATOM   2866  HB2 PRO A 182     -26.170  -3.444  94.768  1.00  0.00      A120  
ATOM   2867  CG  PRO A 182     -25.756  -3.942  96.830  1.00  0.00      A120  
ATOM   2868  HG1 PRO A 182     -26.693  -4.538  96.787  1.00  0.00      A120  
ATOM   2869  HG2 PRO A 182     -24.977  -4.538  97.353  1.00  0.00      A120  
ATOM   2870  C   PRO A 182     -24.920  -1.256  94.527  1.00  0.00      A120  
ATOM   2871  O   PRO A 182     -25.899  -0.515  94.636  1.00  0.00      A120  
ATOM   2872  N   ILE A 183     -24.122  -1.257  93.464  1.00  0.00      A120  
ATOM   2873  HN  ILE A 183     -23.360  -1.895  93.385  1.00  0.00      A120  
ATOM   2874  CA  ILE A 183     -24.292  -0.338  92.341  1.00  0.00      A120  
ATOM   2875  HA  ILE A 183     -25.296   0.058  92.383  1.00  0.00      A120  
ATOM   2876  CB  ILE A 183     -23.262   0.806  92.411  1.00  0.00      A120  
ATOM   2877  HB  ILE A 183     -22.247   0.373  92.539  1.00  0.00      A120  
ATOM   2878  CG2 ILE A 183     -23.283   1.657  91.153  1.00  0.00      A120  
ATOM   2879 HG21 ILE A 183     -24.289   2.109  91.014  1.00  0.00      A120  
ATOM   2880 HG22 ILE A 183     -23.050   1.029  90.267  1.00  0.00      A120  
ATOM   2881 HG23 ILE A 183     -22.536   2.475  91.238  1.00  0.00      A120  
ATOM   2882  CG1 ILE A 183     -23.521   1.676  93.646  1.00  0.00      A120  
ATOM   2883 HG11 ILE A 183     -23.551   1.017  94.539  1.00  0.00      A120  
ATOM   2884 HG12 ILE A 183     -24.510   2.167  93.528  1.00  0.00      A120  
ATOM   2885  CD  ILE A 183     -22.479   2.749  93.877  1.00  0.00      A120  
ATOM   2886  HD1 ILE A 183     -22.560   3.534  93.096  1.00  0.00      A120  
ATOM   2887  HD2 ILE A 183     -21.461   2.304  93.830  1.00  0.00      A120  
ATOM   2888  HD3 ILE A 183     -22.635   3.219  94.871  1.00  0.00      A120  
ATOM   2889  C   ILE A 183     -24.171  -1.145  91.052  1.00  0.00      A120  
ATOM   2890  O   ILE A 183     -23.316  -2.038  90.964  1.00  0.00      A120  
ATOM   2891  N   PRO A 184     -24.991  -0.877  90.037  1.00  0.00      A120  
ATOM   2892  CD  PRO A 184     -26.142   0.041  90.033  1.00  0.00      A120  
ATOM   2893  HD1 PRO A 184     -25.802   1.080  89.838  1.00  0.00      A120  
ATOM   2894  HD2 PRO A 184     -26.673  -0.008  91.006  1.00  0.00      A120  
ATOM   2895  CA  PRO A 184     -24.894  -1.644  88.788  1.00  0.00      A120  
ATOM   2896  HA  PRO A 184     -24.965  -2.700  88.989  1.00  0.00      A120  
ATOM   2897  CB  PRO A 184     -26.036  -1.076  87.936  1.00  0.00      A120  
ATOM   2898  HB1 PRO A 184     -26.527  -1.882  87.349  1.00  0.00      A120  
ATOM   2899  HB2 PRO A 184     -25.657  -0.302  87.235  1.00  0.00      A120  
ATOM   2900  CG  PRO A 184     -26.989  -0.481  88.916  1.00  0.00      A120  
ATOM   2901  HG1 PRO A 184     -27.568   0.342  88.447  1.00  0.00      A120  
ATOM   2902  HG2 PRO A 184     -27.698  -1.250  89.289  1.00  0.00      A120  
ATOM   2903  C   PRO A 184     -23.543  -1.443  88.119  1.00  0.00      A120  
ATOM   2904  O   PRO A 184     -23.077  -0.316  87.951  1.00  0.00      A120  
ATOM   2905  N   ILE A 185     -22.913  -2.552  87.737  1.00  0.00      A120  
ATOM   2906  HN  ILE A 185     -23.300  -3.456  87.899  1.00  0.00      A120  
ATOM   2907  CA  ILE A 185     -21.623  -2.529  87.061  1.00  0.00      A120  
ATOM   2908  HA  ILE A 185     -21.348  -1.496  86.917  1.00  0.00      A120  
ATOM   2909  CB  ILE A 185     -20.531  -3.257  87.865  1.00  0.00      A120  
ATOM   2910  HB  ILE A 185     -20.620  -4.353  87.705  1.00  0.00      A120  
ATOM   2911  CG2 ILE A 185     -19.156  -2.791  87.417  1.00  0.00      A120  
ATOM   2912 HG21 ILE A 185     -18.985  -1.742  87.741  1.00  0.00      A120  
ATOM   2913 HG22 ILE A 185     -19.085  -2.836  86.309  1.00  0.00      A120  
ATOM   2914 HG23 ILE A 185     -18.372  -3.435  87.870  1.00  0.00      A120  
ATOM   2915  CG1 ILE A 185     -20.709  -3.027  89.364  1.00  0.00      A120  
ATOM   2916 HG11 ILE A 185     -21.774  -3.203  89.625  1.00  0.00      A120  
ATOM   2917 HG12 ILE A 185     -20.451  -1.972  89.594  1.00  0.00      A120  
ATOM   2918  CD  ILE A 185     -19.843  -3.935  90.222  1.00  0.00      A120  
ATOM   2919  HD1 ILE A 185     -18.789  -3.904  89.870  1.00  0.00      A120  
ATOM   2920  HD2 ILE A 185     -20.208  -4.982  90.152  1.00  0.00      A120  
ATOM   2921  HD3 ILE A 185     -19.875  -3.598  91.280  1.00  0.00      A120  
ATOM   2922  C   ILE A 185     -21.786  -3.181  85.698  1.00  0.00      A120  
ATOM   2923  O   ILE A 185     -22.317  -4.293  85.595  1.00  0.00      A120  
ATOM   2924  N   HSD A 186     -21.329  -2.496  84.657  1.00  0.00      A120  
ATOM   2925  HN  HSD A 186     -20.974  -1.569  84.753  1.00  0.00      A120  
ATOM   2926  CA  HSD A 186     -21.316  -3.044  83.308  1.00  0.00      A120  
ATOM   2927  HA  HSD A 186     -21.950  -3.918  83.300  1.00  0.00      A120  
ATOM   2928  CB  HSD A 186     -21.814  -2.024  82.284  1.00  0.00      A120  
ATOM   2929  HB1 HSD A 186     -21.958  -2.541  81.312  1.00  0.00      A120  
ATOM   2930  HB2 HSD A 186     -21.041  -1.235  82.167  1.00  0.00      A120  
ATOM   2931  ND1 HSD A 186     -24.228  -1.424  81.856  1.00  0.00      A120  
ATOM   2932  HD1 HSD A 186     -24.282  -1.928  80.994  1.00  0.00      A120  
ATOM   2933  CG  HSD A 186     -23.105  -1.356  82.651  1.00  0.00      A120  
ATOM   2934  CE1 HSD A 186     -25.203  -0.727  82.413  1.00  0.00      A120  
ATOM   2935  HE1 HSD A 186     -26.203  -0.618  81.993  1.00  0.00      A120  
ATOM   2936  NE2 HSD A 186     -24.752  -0.204  83.538  1.00  0.00      A120  
ATOM   2937  CD2 HSD A 186     -23.440  -0.576  83.707  1.00  0.00      A120  
ATOM   2938  HD2 HSD A 186     -22.868  -0.251  84.566  1.00  0.00      A120  
ATOM   2939  C   HSD A 186     -19.885  -3.467  82.999  1.00  0.00      A120  
ATOM   2940  O   HSD A 186     -19.005  -2.617  82.832  1.00  0.00      A120  
ATOM   2941  N   TYR A 187     -19.649  -4.774  82.930  1.00  0.00      A120  
ATOM   2942  HN  TYR A 187     -20.346  -5.456  83.138  1.00  0.00      A120  
ATOM   2943  CA  TYR A 187     -18.340  -5.281  82.541  1.00  0.00      A120  
ATOM   2944  HA  TYR A 187     -17.589  -4.666  83.015  1.00  0.00      A120  
ATOM   2945  CB  TYR A 187     -18.177  -6.739  82.967  1.00  0.00      A120  
ATOM   2946  HB1 TYR A 187     -17.558  -7.273  82.216  1.00  0.00      A120  
ATOM   2947  HB2 TYR A 187     -19.178  -7.212  83.044  1.00  0.00      A120  
ATOM   2948  CG  TYR A 187     -17.498  -6.910  84.307  1.00  0.00      A120  
ATOM   2949  CD1 TYR A 187     -18.228  -6.880  85.485  1.00  0.00      A120  
ATOM   2950  HD1 TYR A 187     -19.297  -6.730  85.443  1.00  0.00      A120  
ATOM   2951  CE1 TYR A 187     -17.615  -7.039  86.713  1.00  0.00      A120  
ATOM   2952  HE1 TYR A 187     -18.200  -7.014  87.622  1.00  0.00      A120  
ATOM   2953  CZ  TYR A 187     -16.250  -7.232  86.770  1.00  0.00      A120  
ATOM   2954  OH  TYR A 187     -15.635  -7.390  87.992  1.00  0.00      A120  
ATOM   2955  HH  TYR A 187     -16.310  -7.337  88.673  1.00  0.00      A120  
ATOM   2956  CD2 TYR A 187     -16.125  -7.107  84.391  1.00  0.00      A120  
ATOM   2957  HD2 TYR A 187     -15.537  -7.135  83.486  1.00  0.00      A120  
ATOM   2958  CE2 TYR A 187     -15.499  -7.266  85.612  1.00  0.00      A120  
ATOM   2959  HE2 TYR A 187     -14.431  -7.417  85.660  1.00  0.00      A120  
ATOM   2960  C   TYR A 187     -18.167  -5.140  81.034  1.00  0.00      A120  
ATOM   2961  O   TYR A 187     -19.058  -5.504  80.264  1.00  0.00      A120  
ATOM   2962  N   CYS A 188     -17.014  -4.619  80.614  1.00  0.00      A120  
ATOM   2963  HN  CYS A 188     -16.264  -4.433  81.243  1.00  0.00      A120  
ATOM   2964  CA  CYS A 188     -16.765  -4.286  79.219  1.00  0.00      A120  
ATOM   2965  HA  CYS A 188     -17.617  -4.613  78.643  1.00  0.00      A120  
ATOM   2966  CB  CYS A 188     -16.547  -2.778  79.036  1.00  0.00      A120  
ATOM   2967  HB1 CYS A 188     -16.275  -2.602  77.975  1.00  0.00      A120  
ATOM   2968  HB2 CYS A 188     -15.687  -2.480  79.671  1.00  0.00      A120  
ATOM   2969  SG  CYS A 188     -17.967  -1.729  79.454  1.00  0.00      A120  
ATOM   2970  C   CYS A 188     -15.549  -5.040  78.692  1.00  0.00      A120  
ATOM   2971  O   CYS A 188     -14.722  -5.547  79.454  1.00  0.00      A120  
ATOM   2972  N   ALA A 189     -15.449  -5.097  77.364  1.00  0.00      A120  
ATOM   2973  HN  ALA A 189     -16.128  -4.665  76.775  1.00  0.00      A120  
ATOM   2974  CA  ALA A 189     -14.368  -5.777  76.671  1.00  0.00      A120  
ATOM   2975  HA  ALA A 189     -13.713  -6.204  77.415  1.00  0.00      A120  
ATOM   2976  CB  ALA A 189     -14.913  -6.877  75.749  1.00  0.00      A120  
ATOM   2977  HB1 ALA A 189     -15.594  -6.436  74.989  1.00  0.00      A120  
ATOM   2978  HB2 ALA A 189     -15.481  -7.622  76.346  1.00  0.00      A120  
ATOM   2979  HB3 ALA A 189     -14.073  -7.380  75.223  1.00  0.00      A120  
ATOM   2980  C   ALA A 189     -13.552  -4.783  75.852  1.00  0.00      A120  
ATOM   2981  O   ALA A 189     -14.092  -3.788  75.358  1.00  0.00      A120  
ATOM   2982  N   PRO A 190     -12.251  -5.016  75.694  1.00  0.00      A120  
ATOM   2983  CD  PRO A 190     -11.466  -6.106  76.302  1.00  0.00      A120  
ATOM   2984  HD1 PRO A 190     -11.841  -7.090  75.948  1.00  0.00      A120  
ATOM   2985  HD2 PRO A 190     -11.530  -6.051  77.409  1.00  0.00      A120  
ATOM   2986  CA  PRO A 190     -11.401  -4.082  74.949  1.00  0.00      A120  
ATOM   2987  HA  PRO A 190     -11.732  -3.067  75.096  1.00  0.00      A120  
ATOM   2988  CB  PRO A 190     -10.005  -4.386  75.494  1.00  0.00      A120  
ATOM   2989  HB1 PRO A 190      -9.792  -3.786  76.404  1.00  0.00      A120  
ATOM   2990  HB2 PRO A 190      -9.224  -4.175  74.733  1.00  0.00      A120  
ATOM   2991  CG  PRO A 190     -10.060  -5.839  75.813  1.00  0.00      A120  
ATOM   2992  HG1 PRO A 190      -9.841  -6.444  74.907  1.00  0.00      A120  
ATOM   2993  HG2 PRO A 190      -9.319  -6.092  76.601  1.00  0.00      A120  
ATOM   2994  C   PRO A 190     -11.480  -4.336  73.445  1.00  0.00      A120  
ATOM   2995  O   PRO A 190     -12.219  -5.194  72.968  1.00  0.00      A120  
ATOM   2996  N   ALA A 191     -10.693  -3.564  72.698  1.00  0.00      A120  
ATOM   2997  HN  ALA A 191     -10.112  -2.854  73.091  1.00  0.00      A120  
ATOM   2998  CA  ALA A 191     -10.638  -3.718  71.249  1.00  0.00      A120  
ATOM   2999  HA  ALA A 191     -11.650  -3.794  70.881  1.00  0.00      A120  
ATOM   3000  CB  ALA A 191      -9.927  -2.525  70.613  1.00  0.00      A120  
ATOM   3001  HB1 ALA A 191      -8.844  -2.550  70.859  1.00  0.00      A120  
ATOM   3002  HB2 ALA A 191     -10.358  -1.577  71.001  1.00  0.00      A120  
ATOM   3003  HB3 ALA A 191     -10.040  -2.563  69.508  1.00  0.00      A120  
ATOM   3004  C   ALA A 191      -9.922  -5.011  70.884  1.00  0.00      A120  
ATOM   3005  O   ALA A 191      -8.817  -5.278  71.363  1.00  0.00      A120  
ATOM   3006  N   GLY A 192     -10.546  -5.805  70.021  1.00  0.00      A120  
ATOM   3007  HN  GLY A 192     -11.363  -5.511  69.532  1.00  0.00      A120  
ATOM   3008  CA  GLY A 192     -10.087  -7.144  69.732  1.00  0.00      A120  
ATOM   3009  HA1 GLY A 192      -9.049  -7.204  70.023  1.00  0.00      A120  
ATOM   3010  HA2 GLY A 192     -10.186  -7.301  68.668  1.00  0.00      A120  
ATOM   3011  C   GLY A 192     -10.859  -8.224  70.456  1.00  0.00      A120  
ATOM   3012  O   GLY A 192     -10.691  -9.406  70.137  1.00  0.00      A120  
ATOM   3013  N   PHE A 193     -11.696  -7.846  71.420  1.00  0.00      A120  
ATOM   3014  HN  PHE A 193     -11.770  -6.891  71.694  1.00  0.00      A120  
ATOM   3015  CA  PHE A 193     -12.557  -8.765  72.145  1.00  0.00      A120  
ATOM   3016  HA  PHE A 193     -12.587  -9.693  71.593  1.00  0.00      A120  
ATOM   3017  CB  PHE A 193     -12.047  -9.019  73.572  1.00  0.00      A120  
ATOM   3018  HB1 PHE A 193     -12.754  -9.697  74.096  1.00  0.00      A120  
ATOM   3019  HB2 PHE A 193     -11.977  -8.050  74.110  1.00  0.00      A120  
ATOM   3020  CG  PHE A 193     -10.684  -9.662  73.637  1.00  0.00      A120  
ATOM   3021  CD1 PHE A 193      -9.531  -8.915  73.447  1.00  0.00      A120  
ATOM   3022  HD1 PHE A 193      -9.610  -7.858  73.242  1.00  0.00      A120  
ATOM   3023  CE1 PHE A 193      -8.282  -9.507  73.516  1.00  0.00      A120  
ATOM   3024  HE1 PHE A 193      -7.393  -8.915  73.354  1.00  0.00      A120  
ATOM   3025  CZ  PHE A 193      -8.172 -10.856  73.791  1.00  0.00      A120  
ATOM   3026  HZ  PHE A 193      -7.199 -11.320  73.847  1.00  0.00      A120  
ATOM   3027  CD2 PHE A 193     -10.558 -11.012  73.917  1.00  0.00      A120  
ATOM   3028  HD2 PHE A 193     -11.444 -11.609  74.077  1.00  0.00      A120  
ATOM   3029  CE2 PHE A 193      -9.312 -11.608  73.994  1.00  0.00      A120  
ATOM   3030  HE2 PHE A 193      -9.231 -12.663  74.213  1.00  0.00      A120  
ATOM   3031  C   PHE A 193     -13.966  -8.184  72.193  1.00  0.00      A120  
ATOM   3032  O   PHE A 193     -14.167  -6.983  71.998  1.00  0.00      A120  
ATOM   3033  N   ALA A 194     -14.942  -9.050  72.454  1.00  0.00      A120  
ATOM   3034  HN  ALA A 194     -14.771 -10.024  72.580  1.00  0.00      A120  
ATOM   3035  CA  ALA A 194     -16.329  -8.615  72.571  1.00  0.00      A120  
ATOM   3036  HA  ALA A 194     -16.335  -7.679  73.110  1.00  0.00      A120  
ATOM   3037  CB  ALA A 194     -16.991  -8.435  71.202  1.00  0.00      A120  
ATOM   3038  HB1 ALA A 194     -16.981  -9.395  70.644  1.00  0.00      A120  
ATOM   3039  HB2 ALA A 194     -16.436  -7.676  70.611  1.00  0.00      A120  
ATOM   3040  HB3 ALA A 194     -18.046  -8.112  71.332  1.00  0.00      A120  
ATOM   3041  C   ALA A 194     -17.096  -9.628  73.403  1.00  0.00      A120  
ATOM   3042  O   ALA A 194     -16.663 -10.767  73.585  1.00  0.00      A120  
ATOM   3043  N   ILE A 195     -18.252  -9.197  73.898  1.00  0.00      A120  
ATOM   3044  HN  ILE A 195     -18.609  -8.292  73.682  1.00  0.00      A120  
ATOM   3045  CA  ILE A 195     -19.079 -10.005  74.785  1.00  0.00      A120  
ATOM   3046  HA  ILE A 195     -18.490 -10.850  75.112  1.00  0.00      A120  
ATOM   3047  CB  ILE A 195     -19.550  -9.182  75.998  1.00  0.00      A120  
ATOM   3048  HB  ILE A 195     -20.342  -8.471  75.678  1.00  0.00      A120  
ATOM   3049  CG2 ILE A 195     -20.101 -10.101  77.071  1.00  0.00      A120  
ATOM   3050 HG21 ILE A 195     -19.316 -10.812  77.405  1.00  0.00      A120  
ATOM   3051 HG22 ILE A 195     -20.958 -10.682  76.668  1.00  0.00      A120  
ATOM   3052 HG23 ILE A 195     -20.434  -9.503  77.947  1.00  0.00      A120  
ATOM   3053  CG1 ILE A 195     -18.400  -8.336  76.552  1.00  0.00      A120  
ATOM   3054 HG11 ILE A 195     -17.985  -7.722  75.726  1.00  0.00      A120  
ATOM   3055 HG12 ILE A 195     -17.608  -9.021  76.924  1.00  0.00      A120  
ATOM   3056  CD  ILE A 195     -18.805  -7.414  77.680  1.00  0.00      A120  
ATOM   3057  HD1 ILE A 195     -19.038  -8.005  78.591  1.00  0.00      A120  
ATOM   3058  HD2 ILE A 195     -19.710  -6.838  77.390  1.00  0.00      A120  
ATOM   3059  HD3 ILE A 195     -17.974  -6.714  77.913  1.00  0.00      A120  
ATOM   3060  C   ILE A 195     -20.263 -10.552  74.003  1.00  0.00      A120  
ATOM   3061  O   ILE A 195     -20.855  -9.855  73.170  1.00  0.00      A120  
ATOM   3062  N   LEU A 196     -20.616 -11.806  74.275  1.00  0.00      A120  
ATOM   3063  HN  LEU A 196     -20.131 -12.350  74.954  1.00  0.00      A120  
ATOM   3064  CA  LEU A 196     -21.727 -12.473  73.610  1.00  0.00      A120  
ATOM   3065  HA  LEU A 196     -22.098 -11.814  72.840  1.00  0.00      A120  
ATOM   3066  CB  LEU A 196     -21.275 -13.802  72.998  1.00  0.00      A120  
ATOM   3067  HB1 LEU A 196     -22.147 -14.258  72.485  1.00  0.00      A120  
ATOM   3068  HB2 LEU A 196     -20.953 -14.469  73.825  1.00  0.00      A120  
ATOM   3069  CG  LEU A 196     -20.127 -13.715  71.989  1.00  0.00      A120  
ATOM   3070  HG  LEU A 196     -19.237 -13.279  72.491  1.00  0.00      A120  
ATOM   3071  CD1 LEU A 196     -19.761 -15.084  71.426  1.00  0.00      A120  
ATOM   3072 HD11 LEU A 196     -20.637 -15.532  70.911  1.00  0.00      A120  
ATOM   3073 HD12 LEU A 196     -19.451 -15.762  72.251  1.00  0.00      A120  
ATOM   3074 HD13 LEU A 196     -18.932 -14.983  70.694  1.00  0.00      A120  
ATOM   3075  CD2 LEU A 196     -20.471 -12.744  70.868  1.00  0.00      A120  
ATOM   3076 HD21 LEU A 196     -20.654 -11.730  71.284  1.00  0.00      A120  
ATOM   3077 HD22 LEU A 196     -21.389 -13.083  70.342  1.00  0.00      A120  
ATOM   3078 HD23 LEU A 196     -19.628 -12.684  70.147  1.00  0.00      A120  
ATOM   3079  C   LEU A 196     -22.856 -12.690  74.608  1.00  0.00      A120  
ATOM   3080  O   LEU A 196     -22.639 -13.253  75.686  1.00  0.00      A120  
ATOM   3081  N   LYS A 197     -24.052 -12.234  74.247  1.00  0.00      A120  
ATOM   3082  HN  LYS A 197     -24.207 -11.850  73.340  1.00  0.00      A120  
ATOM   3083  CA  LYS A 197     -25.221 -12.253  75.120  1.00  0.00      A120  
ATOM   3084  HA  LYS A 197     -24.910 -12.605  76.092  1.00  0.00      A120  
ATOM   3085  CB  LYS A 197     -25.824 -10.854  75.228  1.00  0.00      A120  
ATOM   3086  HB1 LYS A 197     -26.130 -10.532  74.211  1.00  0.00      A120  
ATOM   3087  HB2 LYS A 197     -25.036 -10.168  75.602  1.00  0.00      A120  
ATOM   3088  CG  LYS A 197     -27.029 -10.730  76.143  1.00  0.00      A120  
ATOM   3089  HG1 LYS A 197     -26.752 -11.049  77.170  1.00  0.00      A120  
ATOM   3090  HG2 LYS A 197     -27.848 -11.382  75.772  1.00  0.00      A120  
ATOM   3091  CD  LYS A 197     -27.501  -9.281  76.169  1.00  0.00      A120  
ATOM   3092  HD1 LYS A 197     -27.802  -8.983  75.142  1.00  0.00      A120  
ATOM   3093  HD2 LYS A 197     -26.660  -8.636  76.499  1.00  0.00      A120  
ATOM   3094  CE  LYS A 197     -28.680  -9.071  77.106  1.00  0.00      A120  
ATOM   3095  HE1 LYS A 197     -28.401  -9.377  78.137  1.00  0.00      A120  
ATOM   3096  HE2 LYS A 197     -29.551  -9.662  76.754  1.00  0.00      A120  
ATOM   3097  NZ  LYS A 197     -29.087  -7.636  77.150  1.00  0.00      A120  
ATOM   3098  HZ1 LYS A 197     -29.363  -7.325  76.197  1.00  0.00      A120  
ATOM   3099  HZ2 LYS A 197     -28.290  -7.059  77.486  1.00  0.00      A120  
ATOM   3100  HZ3 LYS A 197     -29.893  -7.525  77.798  1.00  0.00      A120  
ATOM   3101  C   LYS A 197     -26.232 -13.247  74.558  1.00  0.00      A120  
ATOM   3102  O   LYS A 197     -26.834 -13.000  73.508  1.00  0.00      A120  
ATOM   3103  N   CYS A 198     -26.425 -14.362  75.262  1.00  0.00      A120  
ATOM   3104  HN  CYS A 198     -25.946 -14.542  76.118  1.00  0.00      A120  
ATOM   3105  CA  CYS A 198     -27.355 -15.393  74.814  1.00  0.00      A120  
ATOM   3106  HA  CYS A 198     -27.304 -15.449  73.737  1.00  0.00      A120  
ATOM   3107  CB  CYS A 198     -26.986 -16.737  75.437  1.00  0.00      A120  
ATOM   3108  HB1 CYS A 198     -26.839 -16.574  76.525  1.00  0.00      A120  
ATOM   3109  HB2 CYS A 198     -26.021 -17.058  74.997  1.00  0.00      A120  
ATOM   3110  SG  CYS A 198     -28.190 -18.059  75.210  1.00  0.00      A120  
ATOM   3111  C   CYS A 198     -28.776 -14.976  75.182  1.00  0.00      A120  
ATOM   3112  O   CYS A 198     -29.109 -14.852  76.365  1.00  0.00      A120  
ATOM   3113  N   LYS A 199     -29.610 -14.768  74.165  1.00  0.00      A120  
ATOM   3114  HN  LYS A 199     -29.392 -15.067  73.240  1.00  0.00      A120  
ATOM   3115  CA  LYS A 199     -30.890 -14.093  74.325  1.00  0.00      A120  
ATOM   3116  HA  LYS A 199     -30.887 -13.584  75.277  1.00  0.00      A120  
ATOM   3117  CB  LYS A 199     -31.098 -13.096  73.183  1.00  0.00      A120  
ATOM   3118  HB1 LYS A 199     -32.117 -12.665  73.277  1.00  0.00      A120  
ATOM   3119  HB2 LYS A 199     -31.027 -13.647  72.221  1.00  0.00      A120  
ATOM   3120  CG  LYS A 199     -30.098 -11.957  73.156  1.00  0.00      A120  
ATOM   3121  HG1 LYS A 199     -29.092 -12.356  72.906  1.00  0.00      A120  
ATOM   3122  HG2 LYS A 199     -30.056 -11.480  74.159  1.00  0.00      A120  
ATOM   3123  CD  LYS A 199     -30.499 -10.922  72.123  1.00  0.00      A120  
ATOM   3124  HD1 LYS A 199     -29.738 -10.114  72.103  1.00  0.00      A120  
ATOM   3125  HD2 LYS A 199     -31.480 -10.484  72.407  1.00  0.00      A120  
ATOM   3126  CE  LYS A 199     -30.609 -11.538  70.739  1.00  0.00      A120  
ATOM   3127  HE1 LYS A 199     -31.374 -12.344  70.745  1.00  0.00      A120  
ATOM   3128  HE2 LYS A 199     -29.625 -11.950  70.431  1.00  0.00      A120  
ATOM   3129  NZ  LYS A 199     -31.018 -10.529  69.724  1.00  0.00      A120  
ATOM   3130  HZ1 LYS A 199     -30.313  -9.766  69.689  1.00  0.00      A120  
ATOM   3131  HZ2 LYS A 199     -31.945 -10.133  69.983  1.00  0.00      A120  
ATOM   3132  HZ3 LYS A 199     -31.084 -10.983  68.791  1.00  0.00      A120  
ATOM   3133  C   LYS A 199     -32.098 -15.020  74.402  1.00  0.00      A120  
ATOM   3134  O   LYS A 199     -33.206 -14.527  74.634  1.00  0.00      A120  
ATOM   3135  N   ASP A 200     -31.939 -16.328  74.219  1.00  0.00      A120  
ATOM   3136  HN  ASP A 200     -31.049 -16.770  74.141  1.00  0.00      A120  
ATOM   3137  CA  ASP A 200     -33.125 -17.172  74.125  1.00  0.00      A120  
ATOM   3138  HA  ASP A 200     -33.842 -16.667  73.496  1.00  0.00      A120  
ATOM   3139  CB  ASP A 200     -32.785 -18.546  73.540  1.00  0.00      A120  
ATOM   3140  HB1 ASP A 200     -32.191 -18.405  72.612  1.00  0.00      A120  
ATOM   3141  HB2 ASP A 200     -33.730 -19.075  73.292  1.00  0.00      A120  
ATOM   3142  CG  ASP A 200     -31.990 -19.408  74.486  1.00  0.00      A120  
ATOM   3143  OD1 ASP A 200     -31.068 -18.875  75.128  1.00  0.00      A120  
ATOM   3144  OD2 ASP A 200     -32.285 -20.618  74.582  1.00  0.00      A120  
ATOM   3145  C   ASP A 200     -33.787 -17.308  75.492  1.00  0.00      A120  
ATOM   3146  O   ASP A 200     -33.115 -17.425  76.521  1.00  0.00      A120  
ATOM   3147  N   LYS A 201     -35.122 -17.277  75.488  1.00  0.00      A120  
ATOM   3148  HN  LYS A 201     -35.658 -17.358  74.651  1.00  0.00      A120  
ATOM   3149  CA  LYS A 201     -35.876 -17.117  76.729  1.00  0.00      A120  
ATOM   3150  HA  LYS A 201     -35.501 -16.244  77.243  1.00  0.00      A120  
ATOM   3151  CB  LYS A 201     -37.363 -16.956  76.416  1.00  0.00      A120  
ATOM   3152  HB1 LYS A 201     -37.905 -16.780  77.368  1.00  0.00      A120  
ATOM   3153  HB2 LYS A 201     -37.731 -17.901  75.962  1.00  0.00      A120  
ATOM   3154  CG  LYS A 201     -37.671 -15.812  75.466  1.00  0.00      A120  
ATOM   3155  HG1 LYS A 201     -38.772 -15.721  75.353  1.00  0.00      A120  
ATOM   3156  HG2 LYS A 201     -37.225 -16.034  74.473  1.00  0.00      A120  
ATOM   3157  CD  LYS A 201     -37.113 -14.496  75.978  1.00  0.00      A120  
ATOM   3158  HD1 LYS A 201     -36.005 -14.558  76.011  1.00  0.00      A120  
ATOM   3159  HD2 LYS A 201     -37.493 -14.312  77.006  1.00  0.00      A120  
ATOM   3160  CE  LYS A 201     -37.524 -13.344  75.081  1.00  0.00      A120  
ATOM   3161  HE1 LYS A 201     -38.631 -13.253  75.073  1.00  0.00      A120  
ATOM   3162  HE2 LYS A 201     -37.148 -13.522  74.051  1.00  0.00      A120  
ATOM   3163  NZ  LYS A 201     -36.967 -12.044  75.546  1.00  0.00      A120  
ATOM   3164  HZ1 LYS A 201     -35.929 -12.095  75.554  1.00  0.00      A120  
ATOM   3165  HZ2 LYS A 201     -37.312 -11.844  76.507  1.00  0.00      A120  
ATOM   3166  HZ3 LYS A 201     -37.274 -11.286  74.902  1.00  0.00      A120  
ATOM   3167  C   LYS A 201     -35.646 -18.283  77.678  1.00  0.00      A120  
ATOM   3168  O   LYS A 201     -35.242 -18.089  78.830  1.00  0.00      A120  
ATOM   3169  N   LYS A 202     -35.877 -19.507  77.213  1.00  0.00      A120  
ATOM   3170  HN  LYS A 202     -36.195 -19.672  76.283  1.00  0.00      A120  
ATOM   3171  CA  LYS A 202     -35.674 -20.686  78.046  1.00  0.00      A120  
ATOM   3172  HA  LYS A 202     -35.647 -20.364  79.075  1.00  0.00      A120  
ATOM   3173  CB  LYS A 202     -36.793 -21.705  77.842  1.00  0.00      A120  
ATOM   3174  HB1 LYS A 202     -36.507 -22.654  78.341  1.00  0.00      A120  
ATOM   3175  HB2 LYS A 202     -36.912 -21.892  76.754  1.00  0.00      A120  
ATOM   3176  CG  LYS A 202     -38.131 -21.241  78.406  1.00  0.00      A120  
ATOM   3177  HG1 LYS A 202     -38.536 -20.436  77.756  1.00  0.00      A120  
ATOM   3178  HG2 LYS A 202     -37.969 -20.832  79.426  1.00  0.00      A120  
ATOM   3179  CD  LYS A 202     -39.145 -22.368  78.483  1.00  0.00      A120  
ATOM   3180  HD1 LYS A 202     -40.019 -22.029  79.079  1.00  0.00      A120  
ATOM   3181  HD2 LYS A 202     -38.680 -23.241  78.990  1.00  0.00      A120  
ATOM   3182  CE  LYS A 202     -39.617 -22.789  77.106  1.00  0.00      A120  
ATOM   3183  HE1 LYS A 202     -38.774 -23.236  76.538  1.00  0.00      A120  
ATOM   3184  HE2 LYS A 202     -40.022 -21.909  76.560  1.00  0.00      A120  
ATOM   3185  NZ  LYS A 202     -40.699 -23.807  77.196  1.00  0.00      A120  
ATOM   3186  HZ1 LYS A 202     -41.507 -23.410  77.717  1.00  0.00      A120  
ATOM   3187  HZ2 LYS A 202     -40.343 -24.646  77.696  1.00  0.00      A120  
ATOM   3188  HZ3 LYS A 202     -41.002 -24.076  76.238  1.00  0.00      A120  
ATOM   3189  C   LYS A 202     -34.307 -21.260  77.703  1.00  0.00      A120  
ATOM   3190  O   LYS A 202     -34.124 -21.876  76.648  1.00  0.00      A120  
ATOM   3191  N   PHE A 203     -33.346 -21.038  78.604  1.00  0.00      A120  
ATOM   3192  HN  PHE A 203     -33.580 -20.492  79.403  1.00  0.00      A120  
ATOM   3193  CA  PHE A 203     -31.952 -21.318  78.374  1.00  0.00      A120  
ATOM   3194  HA  PHE A 203     -31.833 -21.970  77.521  1.00  0.00      A120  
ATOM   3195  CB  PHE A 203     -31.220 -19.968  78.150  1.00  0.00      A120  
ATOM   3196  HB1 PHE A 203     -31.464 -19.251  78.963  1.00  0.00      A120  
ATOM   3197  HB2 PHE A 203     -31.631 -19.526  77.217  1.00  0.00      A120  
ATOM   3198  CG  PHE A 203     -29.723 -20.079  77.997  1.00  0.00      A120  
ATOM   3199  CD1 PHE A 203     -29.149 -21.081  77.197  1.00  0.00      A120  
ATOM   3200  HD1 PHE A 203     -29.789 -21.736  76.623  1.00  0.00      A120  
ATOM   3201  CE1 PHE A 203     -27.758 -21.207  77.099  1.00  0.00      A120  
ATOM   3202  HE1 PHE A 203     -27.330 -21.979  76.475  1.00  0.00      A120  
ATOM   3203  CZ  PHE A 203     -26.932 -20.303  77.776  1.00  0.00      A120  
ATOM   3204  HZ  PHE A 203     -25.859 -20.408  77.715  1.00  0.00      A120  
ATOM   3205  CD2 PHE A 203     -28.880 -19.155  78.636  1.00  0.00      A120  
ATOM   3206  HD2 PHE A 203     -29.322 -18.334  79.182  1.00  0.00      A120  
ATOM   3207  CE2 PHE A 203     -27.489 -19.260  78.525  1.00  0.00      A120  
ATOM   3208  HE2 PHE A 203     -26.840 -18.544  79.007  1.00  0.00      A120  
ATOM   3209  C   PHE A 203     -31.403 -21.992  79.608  1.00  0.00      A120  
ATOM   3210  O   PHE A 203     -31.544 -21.463  80.707  1.00  0.00      A120  
ATOM   3211  N   ASN A 204     -30.716 -23.146  79.511  1.00  0.00      A120  
ATOM   3212  HN  ASN A 204     -30.552 -23.571  78.624  1.00  0.00      A120  
ATOM   3213  CA  ASN A 204     -30.262 -23.844  80.707  1.00  0.00      A120  
ATOM   3214  HA  ASN A 204     -30.909 -23.577  81.529  1.00  0.00      A120  
ATOM   3215  CB  ASN A 204     -30.432 -25.389  80.577  1.00  0.00      A120 C
ATOM   3216  HB1 ASN A 204     -31.493 -25.609  80.329  1.00  0.00      A120 H
ATOM   3217  HB2 ASN A 204     -30.194 -25.876  81.546  1.00  0.00      A120 H
ATOM   3218  CG  ASN A 204     -29.555 -26.026  79.501  1.00  0.00      A120 C
ATOM   3219  OD1 ASN A 204     -28.664 -25.401  78.938  1.00  0.00      A120 O
ATOM   3220  ND2 ASN A 204     -29.784 -27.318  79.247  1.00  0.00      A120 N
ATOM   3221 HD22 ASN A 204     -30.533 -27.799  79.694  1.00  0.00      A120 H
ATOM   3222  C   ASN A 204     -28.849 -23.429  81.139  1.00  0.00      A120  
ATOM   3223  O   ASN A 204     -28.296 -23.944  82.110  1.00  0.00      A120  
ATOM   3224  N   GLY A 205     -28.233 -22.436  80.461  1.00  0.00      A120  
ATOM   3225  HN  GLY A 205     -28.694 -21.976  79.706  1.00  0.00      A120  
ATOM   3226  CA  GLY A 205     -26.894 -21.967  80.740  1.00  0.00      A120  
ATOM   3227  HA1 GLY A 205     -26.771 -21.967  81.813  1.00  0.00      A120  
ATOM   3228  HA2 GLY A 205     -26.818 -20.961  80.356  1.00  0.00      A120  
ATOM   3229  C   GLY A 205     -25.789 -22.798  80.131  1.00  0.00      A120  
ATOM   3230  O   GLY A 205     -24.669 -22.297  79.973  1.00  0.00      A120  
ATOM   3231  N   THR A 206     -26.070 -24.026  79.664  1.00  0.00      A120  
ATOM   3232  HN  THR A 206     -27.010 -24.360  79.678  1.00  0.00      A120  
ATOM   3233  CA  THR A 206     -25.068 -24.957  79.139  1.00  0.00      A120  
ATOM   3234  HA  THR A 206     -24.089 -24.499  79.157  1.00  0.00      A120  
ATOM   3235  CB  THR A 206     -25.021 -26.259  79.947  1.00  0.00      A120  
ATOM   3236  HB  THR A 206     -24.370 -27.018  79.466  1.00  0.00      A120  
ATOM   3237  OG1 THR A 206     -26.330 -26.796  80.120  1.00  0.00      A120  
ATOM   3238  HG1 THR A 206     -26.780 -26.526  79.317  1.00  0.00      A120  
ATOM   3239  CG2 THR A 206     -24.466 -25.976  81.348  1.00  0.00      A120  
ATOM   3240 HG21 THR A 206     -25.123 -25.264  81.891  1.00  0.00      A120  
ATOM   3241 HG22 THR A 206     -23.444 -25.546  81.276  1.00  0.00      A120  
ATOM   3242 HG23 THR A 206     -24.419 -26.917  81.938  1.00  0.00      A120  
ATOM   3243  C   THR A 206     -25.316 -25.403  77.704  1.00  0.00      A120  
ATOM   3244  O   THR A 206     -26.247 -26.162  77.446  1.00  0.00      A120  
ATOM   3245  N   GLY A 207     -24.439 -25.033  76.752  1.00  0.00      A120  
ATOM   3246  HN  GLY A 207     -23.793 -24.296  76.934  1.00  0.00      A120  
ATOM   3247  CA  GLY A 207     -24.444 -25.585  75.395  1.00  0.00      A120  
ATOM   3248  HA1 GLY A 207     -25.231 -26.321  75.306  1.00  0.00      A120  
ATOM   3249  HA2 GLY A 207     -23.461 -25.991  75.204  1.00  0.00      A120  
ATOM   3250  C   GLY A 207     -24.694 -24.538  74.345  1.00  0.00      A120  
ATOM   3251  O   GLY A 207     -24.695 -23.350  74.679  1.00  0.00      A120  
ATOM   3252  N   PRO A 208     -24.859 -24.903  73.069  1.00  0.00      A120  
ATOM   3253  CD  PRO A 208     -24.790 -26.291  72.590  1.00  0.00      A120  
ATOM   3254  HD1 PRO A 208     -25.051 -27.057  73.351  1.00  0.00      A120  
ATOM   3255  HD2 PRO A 208     -23.763 -26.486  72.215  1.00  0.00      A120  
ATOM   3256  CA  PRO A 208     -25.332 -24.010  72.005  1.00  0.00      A120  
ATOM   3257  HA  PRO A 208     -24.514 -23.349  71.758  1.00  0.00      A120  
ATOM   3258  CB  PRO A 208     -25.635 -24.939  70.813  1.00  0.00      A120  
ATOM   3259  HB1 PRO A 208     -24.753 -24.952  70.139  1.00  0.00      A120  
ATOM   3260  HB2 PRO A 208     -26.529 -24.632  70.228  1.00  0.00      A120  
ATOM   3261  CG  PRO A 208     -25.793 -26.326  71.439  1.00  0.00      A120  
ATOM   3262  HG1 PRO A 208     -26.820 -26.433  71.849  1.00  0.00      A120  
ATOM   3263  HG2 PRO A 208     -25.578 -27.148  70.722  1.00  0.00      A120  
ATOM   3264  C   PRO A 208     -26.474 -23.079  72.378  1.00  0.00      A120  
ATOM   3265  O   PRO A 208     -27.457 -23.537  72.960  1.00  0.00      A120  
ATOM   3266  N   CYS A 209     -26.389 -21.785  72.002  1.00  0.00      A120  
ATOM   3267  HN  CYS A 209     -25.626 -21.482  71.436  1.00  0.00      A120  
ATOM   3268  CA  CYS A 209     -27.502 -20.871  72.151  1.00  0.00      A120  
ATOM   3269  HA  CYS A 209     -28.273 -21.369  72.721  1.00  0.00      A120  
ATOM   3270  CB  CYS A 209     -27.043 -19.593  72.869  1.00  0.00      A120  
ATOM   3271  HB1 CYS A 209     -26.252 -19.129  72.245  1.00  0.00      A120  
ATOM   3272  HB2 CYS A 209     -26.593 -19.900  73.836  1.00  0.00      A120  
ATOM   3273  SG  CYS A 209     -28.306 -18.348  73.201  1.00  0.00      A120  
ATOM   3274  C   CYS A 209     -28.083 -20.520  70.786  1.00  0.00      A120  
ATOM   3275  O   CYS A 209     -27.329 -20.260  69.840  1.00  0.00      A120  
ATOM   3276  N   PRO A 210     -29.412 -20.511  70.649  1.00  0.00      A120  
ATOM   3277  CD  PRO A 210     -30.416 -20.871  71.661  1.00  0.00      A120  
ATOM   3278  HD1 PRO A 210     -30.718 -19.974  72.242  1.00  0.00      A120  
ATOM   3279  HD2 PRO A 210     -30.014 -21.648  72.345  1.00  0.00      A120  
ATOM   3280  CA  PRO A 210     -30.025 -20.225  69.342  1.00  0.00      A120  
ATOM   3281  HA  PRO A 210     -29.534 -20.787  68.564  1.00  0.00      A120  
ATOM   3282  CB  PRO A 210     -31.502 -20.586  69.560  1.00  0.00      A120  
ATOM   3283  HB1 PRO A 210     -31.889 -21.183  68.707  1.00  0.00      A120  
ATOM   3284  HB2 PRO A 210     -32.119 -19.668  69.665  1.00  0.00      A120  
ATOM   3285  CG  PRO A 210     -31.534 -21.392  70.828  1.00  0.00      A120  
ATOM   3286  HG1 PRO A 210     -32.506 -21.261  71.351  1.00  0.00      A120  
ATOM   3287  HG2 PRO A 210     -31.387 -22.471  70.608  1.00  0.00      A120  
ATOM   3288  C   PRO A 210     -29.881 -18.778  68.906  1.00  0.00      A120  
ATOM   3289  O   PRO A 210     -29.554 -18.494  67.750  1.00  0.00      A120  
ATOM   3290  N   SER A 211     -30.118 -17.858  69.837  1.00  0.00      A120  
ATOM   3291  HN  SER A 211     -30.298 -18.110  70.784  1.00  0.00      A120  
ATOM   3292  CA  SER A 211     -30.133 -16.426  69.556  1.00  0.00      A120  
ATOM   3293  HA  SER A 211     -30.044 -16.296  68.488  1.00  0.00      A120  
ATOM   3294  CB  SER A 211     -31.422 -15.782  70.060  1.00  0.00      A120  
ATOM   3295  HB1 SER A 211     -31.394 -14.689  69.863  1.00  0.00      A120  
ATOM   3296  HB2 SER A 211     -31.522 -15.959  71.152  1.00  0.00      A120  
ATOM   3297  OG  SER A 211     -32.557 -16.329  69.408  1.00  0.00      A120  
ATOM   3298  HG1 SER A 211     -32.642 -17.228  69.735  1.00  0.00      A120  
ATOM   3299  C   SER A 211     -28.912 -15.812  70.221  1.00  0.00      A120  
ATOM   3300  O   SER A 211     -28.840 -15.738  71.452  1.00  0.00      A120  
ATOM   3301  N   VAL A 212     -27.958 -15.372  69.409  1.00  0.00      A120  
ATOM   3302  HN  VAL A 212     -28.072 -15.377  68.419  1.00  0.00      A120  
ATOM   3303  CA  VAL A 212     -26.686 -14.854  69.893  1.00  0.00      A120  
ATOM   3304  HA  VAL A 212     -26.739 -14.807  70.970  1.00  0.00      A120  
ATOM   3305  CB  VAL A 212     -25.509 -15.742  69.463  1.00  0.00      A120  
ATOM   3306  HB  VAL A 212     -25.420 -15.727  68.356  1.00  0.00      A120  
ATOM   3307  CG1 VAL A 212     -24.221 -15.237  70.080  1.00  0.00      A120  
ATOM   3308 HG11 VAL A 212     -24.295 -15.256  71.188  1.00  0.00      A120  
ATOM   3309 HG12 VAL A 212     -24.029 -14.193  69.753  1.00  0.00      A120  
ATOM   3310 HG13 VAL A 212     -23.374 -15.887  69.771  1.00  0.00      A120  
ATOM   3311  CG2 VAL A 212     -25.764 -17.189  69.857  1.00  0.00      A120  
ATOM   3312 HG21 VAL A 212     -26.578 -17.616  69.233  1.00  0.00      A120  
ATOM   3313 HG22 VAL A 212     -26.070 -17.241  70.924  1.00  0.00      A120  
ATOM   3314 HG23 VAL A 212     -24.843 -17.790  69.701  1.00  0.00      A120  
ATOM   3315  C   VAL A 212     -26.521 -13.437  69.365  1.00  0.00      A120  
ATOM   3316  O   VAL A 212     -26.566 -13.212  68.150  1.00  0.00      A120  
ATOM   3317  N   SER A 213     -26.335 -12.488  70.278  1.00  0.00      A120  
ATOM   3318  HN  SER A 213     -26.389 -12.685  71.254  1.00  0.00      A120  
ATOM   3319  CA  SER A 213     -26.043 -11.107  69.932  1.00  0.00      A120  
ATOM   3320  HA  SER A 213     -25.846 -11.069  68.871  1.00  0.00      A120  
ATOM   3321  CB  SER A 213     -27.208 -10.173  70.285  1.00  0.00      A120  
ATOM   3322  HB1 SER A 213     -28.138 -10.542  69.803  1.00  0.00      A120  
ATOM   3323  HB2 SER A 213     -26.985  -9.147  69.922  1.00  0.00      A120  
ATOM   3324  OG  SER A 213     -27.415 -10.121  71.684  1.00  0.00      A120  
ATOM   3325  HG1 SER A 213     -27.765 -10.980  71.931  1.00  0.00      A120  
ATOM   3326  C   SER A 213     -24.786 -10.669  70.666  1.00  0.00      A120  
ATOM   3327  O   SER A 213     -24.454 -11.198  71.730  1.00  0.00      A120  
ATOM   3328  N   THR A 214     -24.089  -9.697  70.091  1.00  0.00      A120  
ATOM   3329  HN  THR A 214     -24.378  -9.275  69.236  1.00  0.00      A120  
ATOM   3330  CA  THR A 214     -22.857  -9.185  70.671  1.00  0.00      A120  
ATOM   3331  HA  THR A 214     -22.554  -9.861  71.457  1.00  0.00      A120  
ATOM   3332  CB  THR A 214     -21.753  -9.070  69.619  1.00  0.00      A120  
ATOM   3333  HB  THR A 214     -21.388 -10.083  69.341  1.00  0.00      A120  
ATOM   3334  OG1 THR A 214     -20.662  -8.311  70.155  1.00  0.00      A120  
ATOM   3335  HG1 THR A 214     -20.357  -8.793  70.927  1.00  0.00      A120  
ATOM   3336  CG2 THR A 214     -22.273  -8.388  68.363  1.00  0.00      A120  
ATOM   3337 HG21 THR A 214     -22.637  -7.367  68.606  1.00  0.00      A120  
ATOM   3338 HG22 THR A 214     -23.117  -8.972  67.938  1.00  0.00      A120  
ATOM   3339 HG23 THR A 214     -21.459  -8.307  67.612  1.00  0.00      A120  
ATOM   3340  C   THR A 214     -23.097  -7.827  71.315  1.00  0.00      A120  
ATOM   3341  O   THR A 214     -23.776  -6.966  70.748  1.00  0.00      A120  
ATOM   3342  N   VAL A 215     -22.549  -7.651  72.514  1.00  0.00      A120  
ATOM   3343  HN  VAL A 215     -22.151  -8.410  73.023  1.00  0.00      A120  
ATOM   3344  CA  VAL A 215     -22.487  -6.354  73.170  1.00  0.00      A120  
ATOM   3345  HA  VAL A 215     -22.771  -5.608  72.441  1.00  0.00      A120  
ATOM   3346  CB  VAL A 215     -23.413  -6.259  74.403  1.00  0.00      A120  
ATOM   3347  HB  VAL A 215     -22.872  -6.628  75.300  1.00  0.00      A120  
ATOM   3348  CG1 VAL A 215     -23.844  -4.816  74.628  1.00  0.00      A120  
ATOM   3349 HG11 VAL A 215     -24.393  -4.437  73.739  1.00  0.00      A120  
ATOM   3350 HG12 VAL A 215     -22.951  -4.177  74.792  1.00  0.00      A120  
ATOM   3351 HG13 VAL A 215     -24.515  -4.755  75.511  1.00  0.00      A120  
ATOM   3352  CG2 VAL A 215     -24.619  -7.167  74.247  1.00  0.00      A120  
ATOM   3353 HG21 VAL A 215     -24.397  -8.173  74.663  1.00  0.00      A120  
ATOM   3354 HG22 VAL A 215     -24.874  -7.277  73.171  1.00  0.00      A120  
ATOM   3355 HG23 VAL A 215     -25.487  -6.742  74.795  1.00  0.00      A120  
ATOM   3356  C   VAL A 215     -21.042  -6.113  73.573  1.00  0.00      A120  
ATOM   3357  O   VAL A 215     -20.282  -7.055  73.817  1.00  0.00      A120  
ATOM   3358  N   GLN A 216     -20.655  -4.840  73.622  1.00  0.00      A120  
ATOM   3359  HN  GLN A 216     -21.233  -4.084  73.325  1.00  0.00      A120  
ATOM   3360  CA  GLN A 216     -19.332  -4.504  74.128  1.00  0.00      A120  
ATOM   3361  HA  GLN A 216     -18.657  -5.305  73.862  1.00  0.00      A120  
ATOM   3362  CB  GLN A 216     -18.855  -3.182  73.527  1.00  0.00      A120  
ATOM   3363  HB1 GLN A 216     -19.236  -2.349  74.155  1.00  0.00      A120  
ATOM   3364  HB2 GLN A 216     -19.278  -3.085  72.505  1.00  0.00      A120  
ATOM   3365  CG  GLN A 216     -17.341  -3.067  73.438  1.00  0.00      A120  
ATOM   3366  HG1 GLN A 216     -16.913  -3.132  74.461  1.00  0.00      A120  
ATOM   3367  HG2 GLN A 216     -17.079  -2.083  72.994  1.00  0.00      A120  
ATOM   3368  CD  GLN A 216     -16.724  -4.161  72.585  1.00  0.00      A120  
ATOM   3369  OE1 GLN A 216     -17.332  -4.637  71.626  1.00  0.00      A120  
ATOM   3370  NE2 GLN A 216     -15.509  -4.567  72.936  1.00  0.00      A120  
ATOM   3371 HE21 GLN A 216     -15.053  -4.155  73.724  1.00  0.00      A120  
ATOM   3372 HE22 GLN A 216     -15.051  -5.287  72.412  1.00  0.00      A120  
ATOM   3373  C   GLN A 216     -19.294  -4.429  75.648  1.00  0.00      A120  
ATOM   3374  O   GLN A 216     -18.206  -4.503  76.231  1.00  0.00      A120  
ATOM   3375  N   CYS A 217     -20.450  -4.285  76.296  1.00  0.00      A120  
ATOM   3376  HN  CYS A 217     -21.316  -4.222  75.808  1.00  0.00      A120  
ATOM   3377  CA  CYS A 217     -20.539  -4.209  77.747  1.00  0.00      A120  
ATOM   3378  HA  CYS A 217     -19.680  -4.719  78.156  1.00  0.00      A120  
ATOM   3379  CB  CYS A 217     -20.573  -2.759  78.244  1.00  0.00      A120  
ATOM   3380  HB1 CYS A 217     -20.658  -2.782  79.350  1.00  0.00      A120  
ATOM   3381  HB2 CYS A 217     -21.487  -2.282  77.833  1.00  0.00      A120  
ATOM   3382  SG  CYS A 217     -19.142  -1.755  77.792  1.00  0.00      A120  
ATOM   3383  C   CYS A 217     -21.791  -4.929  78.215  1.00  0.00      A120  
ATOM   3384  O   CYS A 217     -22.824  -4.894  77.542  1.00  0.00      A120  
ATOM   3385  N   THR A 218     -21.706  -5.564  79.379  1.00  0.00      A120  
ATOM   3386  HN  THR A 218     -20.858  -5.634  79.898  1.00  0.00      A120  
ATOM   3387  CA  THR A 218     -22.882  -6.196  79.951  1.00  0.00      A120  
ATOM   3388  HA  THR A 218     -23.386  -6.738  79.164  1.00  0.00      A120  
ATOM   3389  CB  THR A 218     -22.488  -7.146  81.080  1.00  0.00      A120  
ATOM   3390  HB  THR A 218     -23.330  -7.834  81.306  1.00  0.00      A120  
ATOM   3391  OG1 THR A 218     -22.175  -6.390  82.257  1.00  0.00      A120  
ATOM   3392  HG1 THR A 218     -22.971  -5.902  82.477  1.00  0.00      A120  
ATOM   3393  CG2 THR A 218     -21.276  -7.981  80.682  1.00  0.00      A120  
ATOM   3394 HG21 THR A 218     -20.370  -7.341  80.635  1.00  0.00      A120  
ATOM   3395 HG22 THR A 218     -21.443  -8.435  79.682  1.00  0.00      A120  
ATOM   3396 HG23 THR A 218     -21.106  -8.782  81.433  1.00  0.00      A120  
ATOM   3397  C   THR A 218     -23.841  -5.122  80.454  1.00  0.00      A120  
ATOM   3398  O   THR A 218     -23.573  -3.920  80.374  1.00  0.00      A120  
ATOM   3399  N   HSD A 219     -24.975  -5.557  80.986  1.00  0.00      A120  
ATOM   3400  HN  HSD A 219     -25.233  -6.519  81.011  1.00  0.00      A120  
ATOM   3401  CA  HSD A 219     -25.906  -4.604  81.566  1.00  0.00      A120  
ATOM   3402  HA  HSD A 219     -25.902  -3.716  80.951  1.00  0.00      A120  
ATOM   3403  CB  HSD A 219     -27.311  -5.195  81.636  1.00  0.00      A120  
ATOM   3404  HB1 HSD A 219     -27.623  -5.490  80.612  1.00  0.00      A120  
ATOM   3405  HB2 HSD A 219     -28.006  -4.419  82.019  1.00  0.00      A120  
ATOM   3406  ND1 HSD A 219     -26.892  -7.624  82.173  1.00  0.00      A120  
ATOM   3407  HD1 HSD A 219     -26.404  -7.811  81.321  1.00  0.00      A120  
ATOM   3408  CG  HSD A 219     -27.416  -6.396  82.521  1.00  0.00      A120  
ATOM   3409  CE1 HSD A 219     -27.139  -8.494  83.135  1.00  0.00      A120  
ATOM   3410  HE1 HSD A 219     -26.834  -9.540  83.116  1.00  0.00      A120  
ATOM   3411  NE2 HSD A 219     -27.804  -7.876  84.094  1.00  0.00      A120  
ATOM   3412  CD2 HSD A 219     -27.992  -6.563  83.734  1.00  0.00      A120  
ATOM   3413  HD2 HSD A 219     -28.520  -5.872  84.378  1.00  0.00      A120  
ATOM   3414  C   HSD A 219     -25.428  -4.183  82.952  1.00  0.00      A120  
ATOM   3415  O   HSD A 219     -24.356  -4.571  83.422  1.00  0.00      A120  
ATOM   3416  N   GLY A 220     -26.236  -3.352  83.604  1.00  0.00      A120  
ATOM   3417  HN  GLY A 220     -27.058  -2.968  83.191  1.00  0.00      A120  
ATOM   3418  CA  GLY A 220     -25.954  -2.959  84.970  1.00  0.00      A120  
ATOM   3419  HA1 GLY A 220     -26.642  -2.174  85.249  1.00  0.00      A120  
ATOM   3420  HA2 GLY A 220     -24.937  -2.597  85.018  1.00  0.00      A120  
ATOM   3421  C   GLY A 220     -26.118  -4.137  85.912  1.00  0.00      A120  
ATOM   3422  O   GLY A 220     -27.203  -4.740  85.976  1.00  0.00      A120  
ATOM   3423  N   ILE A 221     -25.070  -4.468  86.661  1.00  0.00      A120  
ATOM   3424  HN  ILE A 221     -24.225  -3.940  86.638  1.00  0.00      A120  
ATOM   3425  CA  ILE A 221     -25.073  -5.613  87.564  1.00  0.00      A120  
ATOM   3426  HA  ILE A 221     -26.081  -5.999  87.599  1.00  0.00      A120  
ATOM   3427  CB  ILE A 221     -24.106  -6.713  87.107  1.00  0.00      A120  
ATOM   3428  HB  ILE A 221     -23.082  -6.292  87.010  1.00  0.00      A120  
ATOM   3429  CG2 ILE A 221     -24.098  -7.841  88.124  1.00  0.00      A120  
ATOM   3430 HG21 ILE A 221     -25.128  -8.030  88.493  1.00  0.00      A120  
ATOM   3431 HG22 ILE A 221     -23.456  -7.566  88.989  1.00  0.00      A120  
ATOM   3432 HG23 ILE A 221     -23.713  -8.771  87.654  1.00  0.00      A120  
ATOM   3433  CG1 ILE A 221     -24.493  -7.243  85.724  1.00  0.00      A120  
ATOM   3434 HG11 ILE A 221     -24.484  -6.396  85.006  1.00  0.00      A120  
ATOM   3435 HG12 ILE A 221     -25.523  -7.656  85.781  1.00  0.00      A120  
ATOM   3436  CD  ILE A 221     -23.565  -8.330  85.200  1.00  0.00      A120  
ATOM   3437  HD1 ILE A 221     -23.702  -9.264  85.787  1.00  0.00      A120  
ATOM   3438  HD2 ILE A 221     -22.508  -8.002  85.295  1.00  0.00      A120  
ATOM   3439  HD3 ILE A 221     -23.797  -8.543  84.135  1.00  0.00      A120  
ATOM   3440  C   ILE A 221     -24.711  -5.137  88.959  1.00  0.00      A120  
ATOM   3441  O   ILE A 221     -23.610  -4.612  89.176  1.00  0.00      A120  
ATOM   3442  N   LYS A 222     -25.629  -5.332  89.905  1.00  0.00      A120  
ATOM   3443  HN  LYS A 222     -26.500  -5.778  89.721  1.00  0.00      A120  
ATOM   3444  CA  LYS A 222     -25.398  -4.896  91.276  1.00  0.00      A120  
ATOM   3445  HA  LYS A 222     -24.715  -4.060  91.251  1.00  0.00      A120  
ATOM   3446  CB  LYS A 222     -26.704  -4.490  91.942  1.00  0.00      A120  
ATOM   3447  HB1 LYS A 222     -26.503  -4.272  93.012  1.00  0.00      A120  
ATOM   3448  HB2 LYS A 222     -27.416  -5.340  91.877  1.00  0.00      A120  
ATOM   3449  CG  LYS A 222     -27.350  -3.272  91.315  1.00  0.00      A120  
ATOM   3450  HG1 LYS A 222     -27.529  -3.479  90.239  1.00  0.00      A120  
ATOM   3451  HG2 LYS A 222     -26.652  -2.413  91.405  1.00  0.00      A120  
ATOM   3452  CD  LYS A 222     -28.676  -2.893  91.968  1.00  0.00      A120  
ATOM   3453  HD1 LYS A 222     -29.005  -1.909  91.574  1.00  0.00      A120  
ATOM   3454  HD2 LYS A 222     -28.528  -2.810  93.066  1.00  0.00      A120  
ATOM   3455  CE  LYS A 222     -29.762  -3.924  91.693  1.00  0.00      A120  
ATOM   3456  HE1 LYS A 222     -30.706  -3.611  92.188  1.00  0.00      A120  
ATOM   3457  HE2 LYS A 222     -29.440  -4.915  92.079  1.00  0.00      A120  
ATOM   3458  NZ  LYS A 222     -30.047  -4.077  90.238  1.00  0.00      A120  
ATOM   3459  HZ1 LYS A 222     -29.184  -4.383  89.746  1.00  0.00      A120  
ATOM   3460  HZ2 LYS A 222     -30.364  -3.167  89.849  1.00  0.00      A120  
ATOM   3461  HZ3 LYS A 222     -30.793  -4.790  90.105  1.00  0.00      A120  
ATOM   3462  C   LYS A 222     -24.757  -6.030  92.047  1.00  0.00      A120  
ATOM   3463  O   LYS A 222     -25.364  -7.102  92.168  1.00  0.00      A120  
ATOM   3464  N   PRO A 223     -23.589  -5.869  92.544  1.00  0.00      A120  
ATOM   3465  CD  PRO A 223     -22.708  -4.695  92.446  1.00  0.00      A120  
ATOM   3466  HD1 PRO A 223     -23.233  -3.788  92.811  1.00  0.00      A120  
ATOM   3467  HD2 PRO A 223     -22.377  -4.547  91.397  1.00  0.00      A120  
ATOM   3468  CA  PRO A 223     -22.954  -6.991  93.228  1.00  0.00      A120  
ATOM   3469  HA  PRO A 223     -23.126  -7.910  92.691  1.00  0.00      A120  
ATOM   3470  CB  PRO A 223     -21.495  -6.551  93.298  1.00  0.00      A120  
ATOM   3471  HB1 PRO A 223     -20.931  -6.898  92.406  1.00  0.00      A120  
ATOM   3472  HB2 PRO A 223     -21.003  -6.947  94.211  1.00  0.00      A120  
ATOM   3473  CG  PRO A 223     -21.575  -5.072  93.334  1.00  0.00      A120  
ATOM   3474  HG1 PRO A 223     -21.761  -4.720  94.371  1.00  0.00      A120  
ATOM   3475  HG2 PRO A 223     -20.628  -4.623  92.967  1.00  0.00      A120  
ATOM   3476  C   PRO A 223     -23.546  -7.217  94.604  1.00  0.00      A120  
ATOM   3477  O   PRO A 223     -22.915  -6.890  95.607  1.00  0.00      A120  
ATOM   3478  N   VAL A 224     -24.750  -7.786  94.662  1.00  0.00      A120  
ATOM   3479  HN  VAL A 224     -25.266  -8.029  93.844  1.00  0.00      A120  
ATOM   3480  CA  VAL A 224     -25.383  -8.088  95.943  1.00  0.00      A120  
ATOM   3481  HA  VAL A 224     -25.290  -7.218  96.577  1.00  0.00      A120  
ATOM   3482  CB  VAL A 224     -26.862  -8.442  95.733  1.00  0.00      A120  
ATOM   3483  HB  VAL A 224     -26.944  -9.217  94.942  1.00  0.00      A120  
ATOM   3484  CG1 VAL A 224     -27.476  -8.968  97.014  1.00  0.00      A120  
ATOM   3485 HG11 VAL A 224     -27.251  -8.279  97.856  1.00  0.00      A120  
ATOM   3486 HG12 VAL A 224     -27.055  -9.968  97.252  1.00  0.00      A120  
ATOM   3487 HG13 VAL A 224     -28.578  -9.043  96.902  1.00  0.00      A120  
ATOM   3488  CG2 VAL A 224     -27.622  -7.237  95.209  1.00  0.00      A120  
ATOM   3489 HG21 VAL A 224     -27.193  -6.906  94.239  1.00  0.00      A120  
ATOM   3490 HG22 VAL A 224     -27.546  -6.398  95.934  1.00  0.00      A120  
ATOM   3491 HG23 VAL A 224     -28.690  -7.501  95.052  1.00  0.00      A120  
ATOM   3492  C   VAL A 224     -24.628  -9.222  96.628  1.00  0.00      A120  
ATOM   3493  O   VAL A 224     -24.415 -10.292  96.043  1.00  0.00      A120  
ATOM   3494  N   VAL A 225     -24.243  -9.005  97.882  1.00  0.00      A120  
ATOM   3495  HN  VAL A 225     -24.395  -8.130  98.334  1.00  0.00      A120  
ATOM   3496  CA  VAL A 225     -23.577 -10.024  98.682  1.00  0.00      A120  
ATOM   3497  HA  VAL A 225     -23.230 -10.794  98.010  1.00  0.00      A120  
ATOM   3498  CB  VAL A 225     -22.398  -9.445  99.473  1.00  0.00      A120  
ATOM   3499  HB  VAL A 225     -22.781  -8.760 100.258  1.00  0.00      A120  
ATOM   3500  CG1 VAL A 225     -21.598 -10.558 100.124  1.00  0.00      A120  
ATOM   3501 HG11 VAL A 225     -21.202 -11.247  99.348  1.00  0.00      A120  
ATOM   3502 HG12 VAL A 225     -22.249 -11.137 100.814  1.00  0.00      A120  
ATOM   3503 HG13 VAL A 225     -20.743 -10.128 100.688  1.00  0.00      A120  
ATOM   3504  CG2 VAL A 225     -21.513  -8.591  98.570  1.00  0.00      A120  
ATOM   3505 HG21 VAL A 225     -22.043  -7.655  98.290  1.00  0.00      A120  
ATOM   3506 HG22 VAL A 225     -21.266  -9.150  97.642  1.00  0.00      A120  
ATOM   3507 HG23 VAL A 225     -20.576  -8.321  99.104  1.00  0.00      A120  
ATOM   3508  C   VAL A 225     -24.631 -10.615  99.606  1.00  0.00      A120  
ATOM   3509  O   VAL A 225     -25.062  -9.967 100.565  1.00  0.00      A120  
ATOM   3510  N   SER A 226     -25.053 -11.843  99.318  1.00  0.00      A120  
ATOM   3511  HN  SER A 226     -24.672 -12.382  98.571  1.00  0.00      A120  
ATOM   3512  CA  SER A 226     -26.112 -12.465 100.098  1.00  0.00      A120  
ATOM   3513  HA  SER A 226     -25.974 -12.179 101.130  1.00  0.00      A120  
ATOM   3514  CB  SER A 226     -27.497 -12.028  99.611  1.00  0.00      A120  
ATOM   3515  HB1 SER A 226     -27.575 -10.921  99.655  1.00  0.00      A120  
ATOM   3516  HB2 SER A 226     -28.279 -12.480 100.258  1.00  0.00      A120  
ATOM   3517  OG  SER A 226     -27.715 -12.445  98.278  1.00  0.00      A120  
ATOM   3518  HG1 SER A 226     -27.805 -13.400  98.311  1.00  0.00      A120  
ATOM   3519  C   SER A 226     -25.977 -13.977 100.015  1.00  0.00      A120  
ATOM   3520  O   SER A 226     -25.436 -14.511  99.046  1.00  0.00      A120  
ATOM   3521  N   THR A 227     -26.492 -14.652 101.033  1.00  0.00      A120  
ATOM   3522  HN  THR A 227     -26.893 -14.183 101.816  1.00  0.00      A120  
ATOM   3523  CA  THR A 227     -26.521 -16.103 101.098  1.00  0.00      A120  
ATOM   3524  HA  THR A 227     -26.041 -16.484 100.209  1.00  0.00      A120  
ATOM   3525  CB  THR A 227     -25.803 -16.619 102.347  1.00  0.00      A120  
ATOM   3526  HB  THR A 227     -25.677 -17.721 102.283  1.00  0.00      A120  
ATOM   3527  OG1 THR A 227     -26.577 -16.304 103.512  1.00  0.00      A120  
ATOM   3528  HG1 THR A 227     -27.423 -16.742 103.394  1.00  0.00      A120  
ATOM   3529  CG2 THR A 227     -24.422 -15.990 102.472  1.00  0.00      A120  
ATOM   3530 HG21 THR A 227     -24.493 -14.887 102.366  1.00  0.00      A120  
ATOM   3531 HG22 THR A 227     -23.755 -16.381 101.674  1.00  0.00      A120  
ATOM   3532 HG23 THR A 227     -23.990 -16.223 103.468  1.00  0.00      A120  
ATOM   3533  C   THR A 227     -27.969 -16.573 101.094  1.00  0.00      A120  
ATOM   3534  O   THR A 227     -28.888 -15.807 101.399  1.00  0.00      A120  
ATOM   3535  N   GLN A 228     -28.165 -17.842 100.728  1.00  0.00      A120  
ATOM   3536  HN  GLN A 228     -27.412 -18.480 100.579  1.00  0.00      A120  
ATOM   3537  CA  GLN A 228     -29.511 -18.367 100.525  1.00  0.00      A120  
ATOM   3538  HA  GLN A 228     -29.422 -19.359 100.109  1.00  0.00      A120  
ATOM   3539  CB  GLN A 228     -30.288 -18.414 101.846  1.00  0.00      A120  
ATOM   3540  HB1 GLN A 228     -31.278 -18.882 101.659  1.00  0.00      A120  
ATOM   3541  HB2 GLN A 228     -30.444 -17.375 102.204  1.00  0.00      A120  
ATOM   3542  CG  GLN A 228     -29.572 -19.206 102.938  1.00  0.00      A120  
ATOM   3543  HG1 GLN A 228     -28.623 -18.687 103.193  1.00  0.00      A120  
ATOM   3544  HG2 GLN A 228     -29.342 -20.221 102.551  1.00  0.00      A120  
ATOM   3545  CD  GLN A 228     -30.392 -19.354 104.207  1.00  0.00      A120  
ATOM   3546  OE1 GLN A 228     -31.335 -18.601 104.440  1.00  0.00      A120  
ATOM   3547  NE2 GLN A 228     -30.030 -20.328 105.036  1.00  0.00      A120  
ATOM   3548 HE21 GLN A 228     -30.533 -20.473 105.888  1.00  0.00      A120  
ATOM   3549 HE22 GLN A 228     -29.254 -20.917 104.807  1.00  0.00      A120  
ATOM   3550  C   GLN A 228     -30.220 -17.518  99.476  1.00  0.00      A120  
ATOM   3551  O   GLN A 228     -29.842 -17.549  98.300  1.00  0.00      A120  
ATOM   3552  N   LEU A 229     -31.254 -16.780  99.880  1.00  0.00      A120  
ATOM   3553  HN  LEU A 229     -31.568 -16.778 100.826  1.00  0.00      A120  
ATOM   3554  CA  LEU A 229     -31.991 -15.927  98.953  1.00  0.00      A120  
ATOM   3555  HA  LEU A 229     -32.460 -16.558  98.213  1.00  0.00      A120  
ATOM   3556  CB  LEU A 229     -33.047 -15.114  99.711  1.00  0.00      A120  
ATOM   3557  HB1 LEU A 229     -33.523 -14.431  98.979  1.00  0.00      A120  
ATOM   3558  HB2 LEU A 229     -32.511 -14.513 100.475  1.00  0.00      A120  
ATOM   3559  CG  LEU A 229     -34.170 -15.866 100.429  1.00  0.00      A120  
ATOM   3560  HG  LEU A 229     -33.739 -16.722 100.992  1.00  0.00      A120  
ATOM   3561  CD1 LEU A 229     -34.899 -14.945 101.394  1.00  0.00      A120  
ATOM   3562 HD11 LEU A 229     -35.342 -14.089 100.843  1.00  0.00      A120  
ATOM   3563 HD12 LEU A 229     -34.188 -14.550 102.150  1.00  0.00      A120  
ATOM   3564 HD13 LEU A 229     -35.717 -15.501 101.903  1.00  0.00      A120  
ATOM   3565  CD2 LEU A 229     -35.150 -16.463  99.437  1.00  0.00      A120  
ATOM   3566 HD21 LEU A 229     -34.629 -16.713  98.488  1.00  0.00      A120  
ATOM   3567 HD22 LEU A 229     -35.957 -15.732  99.216  1.00  0.00      A120  
ATOM   3568 HD23 LEU A 229     -35.592 -17.393  99.855  1.00  0.00      A120  
ATOM   3569  C   LEU A 229     -31.066 -14.974  98.201  1.00  0.00      A120  
ATOM   3570  O   LEU A 229     -30.066 -14.484  98.740  1.00  0.00      A120  
ATOM   3571  N   LEU A 230     -31.392 -14.735  96.932  1.00  0.00      A120  
ATOM   3572  HN  LEU A 230     -32.087 -15.280  96.468  1.00  0.00      A120  
ATOM   3573  CA  LEU A 230     -30.788 -13.687  96.125  1.00  0.00      A120  
ATOM   3574  HA  LEU A 230     -29.889 -13.363  96.626  1.00  0.00      A120  
ATOM   3575  CB  LEU A 230     -30.456 -14.187  94.716  1.00  0.00      A120  
ATOM   3576  HB1 LEU A 230     -29.802 -13.426  94.242  1.00  0.00      A120  
ATOM   3577  HB2 LEU A 230     -31.410 -14.246  94.153  1.00  0.00      A120  
ATOM   3578  CG  LEU A 230     -29.759 -15.538  94.571  1.00  0.00      A120  
ATOM   3579  HG  LEU A 230     -30.394 -16.332  95.019  1.00  0.00      A120  
ATOM   3580  CD1 LEU A 230     -29.520 -15.848  93.107  1.00  0.00      A120  
ATOM   3581 HD11 LEU A 230     -28.741 -15.172  92.696  1.00  0.00      A120  
ATOM   3582 HD12 LEU A 230     -30.459 -15.700  92.531  1.00  0.00      A120  
ATOM   3583 HD13 LEU A 230     -29.174 -16.897  92.994  1.00  0.00      A120  
ATOM   3584  CD2 LEU A 230     -28.452 -15.541  95.325  1.00  0.00      A120  
ATOM   3585 HD21 LEU A 230     -28.633 -15.349  96.404  1.00  0.00      A120  
ATOM   3586 HD22 LEU A 230     -27.786 -14.744  94.930  1.00  0.00      A120  
ATOM   3587 HD23 LEU A 230     -27.957 -16.530  95.219  1.00  0.00      A120  
ATOM   3588  C   LEU A 230     -31.749 -12.509  96.037  1.00  0.00      A120  
ATOM   3589  O   LEU A 230     -32.970 -12.683  96.050  1.00  0.00      A120  
ATOM   3590  N   LEU A 231     -31.194 -11.302  95.967  1.00  0.00      A120  
ATOM   3591  HN  LEU A 231     -30.210 -11.176  95.873  1.00  0.00      A120  
ATOM   3592  CA  LEU A 231     -31.993 -10.087  96.024  1.00  0.00      A120  
ATOM   3593  HA  LEU A 231     -33.030 -10.364  95.894  1.00  0.00      A120  
ATOM   3594  CB  LEU A 231     -31.801  -9.363  97.366  1.00  0.00      A120  
ATOM   3595  HB1 LEU A 231     -32.570  -8.565  97.436  1.00  0.00      A120  
ATOM   3596  HB2 LEU A 231     -30.795  -8.894  97.359  1.00  0.00      A120  
ATOM   3597  CG  LEU A 231     -31.907 -10.230  98.623  1.00  0.00      A120  
ATOM   3598  HG  LEU A 231     -31.222 -11.099  98.530  1.00  0.00      A120  
ATOM   3599  CD1 LEU A 231     -31.537  -9.425  99.856  1.00  0.00      A120  
ATOM   3600 HD11 LEU A 231     -32.221  -8.557  99.965  1.00  0.00      A120  
ATOM   3601 HD12 LEU A 231     -30.496  -9.047  99.763  1.00  0.00      A120  
ATOM   3602 HD13 LEU A 231     -31.624 -10.062 100.763  1.00  0.00      A120  
ATOM   3603  CD2 LEU A 231     -33.304 -10.825  98.762  1.00  0.00      A120  
ATOM   3604 HD21 LEU A 231     -33.610 -11.307  97.809  1.00  0.00      A120  
ATOM   3605 HD22 LEU A 231     -34.032 -10.023  99.005  1.00  0.00      A120  
ATOM   3606 HD23 LEU A 231     -33.309 -11.592  99.565  1.00  0.00      A120  
ATOM   3607  C   LEU A 231     -31.627  -9.153  94.880  1.00  0.00      A120  
ATOM   3608  O   LEU A 231     -30.478  -9.113  94.432  1.00  0.00      A120  
ATOM   3609  N   ASN A 232     -32.615  -8.329  94.443  1.00  0.00      A120  
ATOM   3610  HN  ASN A 232     -33.523  -8.422  94.837  1.00  0.00      A120  
ATOM   3611  CA  ASN A 232     -32.543  -7.283  93.438  1.00  0.00      A120  
ATOM   3612  HA  ASN A 232     -33.526  -7.180  93.002  1.00  0.00      A120  
ATOM   3613  CB  ASN A 232     -32.081  -5.914  94.036  1.00  0.00      A120 C
ATOM   3614  HB1 ASN A 232     -31.593  -5.311  93.241  1.00  0.00      A120 H
ATOM   3615  HB2 ASN A 232     -31.351  -6.096  94.853  1.00  0.00      A120 H
ATOM   3616  CG  ASN A 232     -33.273  -5.128  94.600  1.00  0.00      A120 C
ATOM   3617  OD1 ASN A 232     -34.423  -5.562  94.537  1.00  0.00      A120 O
ATOM   3618  ND2 ASN A 232     -33.009  -3.901  95.104  1.00  0.00      A120 N
ATOM   3619 HD22 ASN A 232     -32.630  -3.810  96.024  1.00  0.00      A120 H
ATOM   3620  C   ASN A 232     -31.758  -7.677  92.210  1.00  0.00      A120  
ATOM   3621  O   ASN A 232     -30.946  -6.915  91.692  1.00  0.00      A120  
ATOM   3622  N   GLY A 233     -32.006  -8.912  91.720  1.00  0.00      A120  
ATOM   3623  HN  GLY A 233     -32.694  -9.504  92.130  1.00  0.00      A120  
ATOM   3624  CA  GLY A 233     -31.306  -9.466  90.580  1.00  0.00      A120  
ATOM   3625  HA1 GLY A 233     -31.008 -10.472  90.836  1.00  0.00      A120  
ATOM   3626  HA2 GLY A 233     -30.435  -8.853  90.400  1.00  0.00      A120  
ATOM   3627  C   GLY A 233     -32.142  -9.512  89.317  1.00  0.00      A120  
ATOM   3628  O   GLY A 233     -33.141  -8.799  89.166  1.00  0.00      A120  
ATOM   3629  N   SER A 234     -31.726 -10.376  88.392  1.00  0.00      A120  
ATOM   3630  HN  SER A 234     -30.948 -10.979  88.547  1.00  0.00      A120  
ATOM   3631  CA  SER A 234     -32.377 -10.497  87.095  1.00  0.00      A120  
ATOM   3632  HA  SER A 234     -32.874  -9.563  86.884  1.00  0.00      A120  
ATOM   3633  CB  SER A 234     -31.360 -10.814  85.997  1.00  0.00      A120  
ATOM   3634  HB1 SER A 234     -31.898 -11.095  85.066  1.00  0.00      A120  
ATOM   3635  HB2 SER A 234     -30.717 -11.662  86.322  1.00  0.00      A120  
ATOM   3636  OG  SER A 234     -30.530  -9.702  85.719  1.00  0.00      A120  
ATOM   3637  HG1 SER A 234     -30.078  -9.498  86.541  1.00  0.00      A120  
ATOM   3638  C   SER A 234     -33.445 -11.580  87.128  1.00  0.00      A120  
ATOM   3639  O   SER A 234     -33.283 -12.617  87.780  1.00  0.00      A120  
ATOM   3640  N   LEU A 235     -34.535 -11.329  86.413  1.00  0.00      A120  
ATOM   3641  HN  LEU A 235     -34.630 -10.483  85.894  1.00  0.00      A120  
ATOM   3642  CA  LEU A 235     -35.665 -12.240  86.324  1.00  0.00      A120  
ATOM   3643  HA  LEU A 235     -35.576 -12.958  87.126  1.00  0.00      A120  
ATOM   3644  CB  LEU A 235     -36.991 -11.488  86.432  1.00  0.00      A120  
ATOM   3645  HB1 LEU A 235     -37.795 -12.198  86.150  1.00  0.00      A120  
ATOM   3646  HB2 LEU A 235     -36.962 -10.661  85.694  1.00  0.00      A120  
ATOM   3647  CG  LEU A 235     -37.378 -10.879  87.779  1.00  0.00      A120  
ATOM   3648  HG  LEU A 235     -36.540 -10.259  88.163  1.00  0.00      A120  
ATOM   3649  CD1 LEU A 235     -38.613 -10.014  87.610  1.00  0.00      A120  
ATOM   3650 HD11 LEU A 235     -39.501 -10.650  87.407  1.00  0.00      A120  
ATOM   3651 HD12 LEU A 235     -38.474  -9.318  86.755  1.00  0.00      A120  
ATOM   3652 HD13 LEU A 235     -38.799  -9.432  88.539  1.00  0.00      A120  
ATOM   3653  CD2 LEU A 235     -37.625 -11.968  88.804  1.00  0.00      A120  
ATOM   3654 HD21 LEU A 235     -36.706 -12.578  88.941  1.00  0.00      A120  
ATOM   3655 HD22 LEU A 235     -38.445 -12.633  88.458  1.00  0.00      A120  
ATOM   3656 HD23 LEU A 235     -37.899 -11.514  89.780  1.00  0.00      A120  
ATOM   3657  C   LEU A 235     -35.623 -13.010  85.011  1.00  0.00      A120  
ATOM   3658  O   LEU A 235     -35.171 -12.501  83.983  1.00  0.00      A120  
ATOM   3659  N   ALA A 236     -36.102 -14.250  85.058  1.00  0.00      A120  
ATOM   3660  HN  ALA A 236     -36.466 -14.648  85.896  1.00  0.00      A120  
ATOM   3661  CA  ALA A 236     -36.120 -15.102  83.882  1.00  0.00      A120  
ATOM   3662  HA  ALA A 236     -35.220 -14.912  83.316  1.00  0.00      A120  
ATOM   3663  CB  ALA A 236     -36.192 -16.569  84.294  1.00  0.00      A120  
ATOM   3664  HB1 ALA A 236     -37.114 -16.754  84.885  1.00  0.00      A120  
ATOM   3665  HB2 ALA A 236     -35.311 -16.830  84.920  1.00  0.00      A120  
ATOM   3666  HB3 ALA A 236     -36.213 -17.215  83.390  1.00  0.00      A120  
ATOM   3667  C   ALA A 236     -37.283 -14.711  82.967  1.00  0.00      A120  
ATOM   3668  O   ALA A 236     -38.083 -13.823  83.274  1.00  0.00      A120  
ATOM   3669  N   GLU A 237     -37.378 -15.385  81.825  1.00  0.00      A120  
ATOM   3670  HN  GLU A 237     -36.749 -16.126  81.604  1.00  0.00      A120  
ATOM   3671  CA  GLU A 237     -38.391 -15.104  80.818  1.00  0.00      A120  
ATOM   3672  HA  GLU A 237     -38.984 -14.271  81.164  1.00  0.00      A120  
ATOM   3673  CB  GLU A 237     -37.743 -14.774  79.470  1.00  0.00      A120  
ATOM   3674  HB1 GLU A 237     -38.545 -14.475  78.763  1.00  0.00      A120  
ATOM   3675  HB2 GLU A 237     -37.249 -15.692  79.087  1.00  0.00      A120  
ATOM   3676  CG  GLU A 237     -36.706 -13.657  79.516  1.00  0.00      A120  
ATOM   3677  HG1 GLU A 237     -35.997 -13.789  78.672  1.00  0.00      A120  
ATOM   3678  HG2 GLU A 237     -36.149 -13.722  80.474  1.00  0.00      A120  
ATOM   3679  CD  GLU A 237     -37.322 -12.276  79.413  1.00  0.00      A120  
ATOM   3680  OE1 GLU A 237     -38.553 -12.158  79.588  1.00  0.00      A120  
ATOM   3681  OE2 GLU A 237     -36.576 -11.309  79.147  1.00  0.00      A120  
ATOM   3682  C   GLU A 237     -39.314 -16.307  80.672  1.00  0.00      A120  
ATOM   3683  O   GLU A 237     -38.852 -17.453  80.659  1.00  0.00      A120  
ATOM   3684  N   GLU A 238     -40.631 -16.118  80.446  1.00  0.00      A120  
ATOM   3685  HN  GLU A 238     -40.965 -15.180  80.499  1.00  0.00      A120  
ATOM   3686  CA  GLU A 238     -41.581 -17.176  80.064  1.00  0.00      A120  
ATOM   3687  HA  GLU A 238     -42.486 -16.661  79.778  1.00  0.00      A120  
ATOM   3688  CB  GLU A 238     -41.172 -18.054  78.833  1.00  0.00      A120  
ATOM   3689  HB1 GLU A 238     -41.936 -18.849  78.695  1.00  0.00      A120  
ATOM   3690  HB2 GLU A 238     -40.209 -18.573  79.020  1.00  0.00      A120  
ATOM   3691  CG  GLU A 238     -41.068 -17.311  77.477  1.00  0.00      A120  
ATOM   3692  HG1 GLU A 238     -40.261 -16.548  77.531  1.00  0.00      A120  
ATOM   3693  HG2 GLU A 238     -42.023 -16.803  77.229  1.00  0.00      A120  
ATOM   3694  CD  GLU A 238     -40.734 -18.246  76.309  1.00  0.00      A120  
ATOM   3695  OE1 GLU A 238     -40.740 -19.493  76.492  1.00  0.00      A120  
ATOM   3696  OE2 GLU A 238     -40.468 -17.702  75.207  1.00  0.00      A120  
ATOM   3697  C   GLU A 238     -41.999 -18.105  81.202  1.00  0.00      A120  
ATOM   3698  O   GLU A 238     -43.125 -18.041  81.711  1.00  0.00      A120  
ATOM   3699  N   GLU A 239     -41.077 -18.990  81.612  1.00  0.00      A120  
ATOM   3700  HN  GLU A 239     -40.166 -18.867  81.226  1.00  0.00      A120  
ATOM   3701  CA  GLU A 239     -41.197 -19.984  82.658  1.00  0.00      A120  
ATOM   3702  HA  GLU A 239     -42.124 -19.832  83.192  1.00  0.00      A120  
ATOM   3703  CB  GLU A 239     -41.109 -21.464  82.130  1.00  0.00      A120  
ATOM   3704  HB1 GLU A 239     -41.088 -22.130  83.018  1.00  0.00      A120  
ATOM   3705  HB2 GLU A 239     -40.150 -21.585  81.583  1.00  0.00      A120  
ATOM   3706  CG  GLU A 239     -42.275 -21.948  81.207  1.00  0.00      A120  
ATOM   3707  HG1 GLU A 239     -42.265 -21.344  80.274  1.00  0.00      A120  
ATOM   3708  HG2 GLU A 239     -43.249 -21.779  81.714  1.00  0.00      A120  
ATOM   3709  CD  GLU A 239     -42.232 -23.434  80.799  1.00  0.00      A120  
ATOM   3710  OE1 GLU A 239     -42.543 -24.314  81.650  1.00  0.00      A120  
ATOM   3711  OE2 GLU A 239     -41.902 -23.724  79.616  1.00  0.00      A120  
ATOM   3712  C   GLU A 239     -40.046 -19.707  83.623  1.00  0.00      A120  
ATOM   3713  O   GLU A 239     -39.099 -18.976  83.292  1.00  0.00      A120  
ATOM   3714  N   VAL A 240     -40.038 -20.222  84.866  1.00  0.00      A120  
ATOM   3715  HN  VAL A 240     -40.745 -20.846  85.188  1.00  0.00      A120  
ATOM   3716  CA  VAL A 240     -38.862 -20.044  85.722  1.00  0.00      A120  
ATOM   3717  HA  VAL A 240     -38.472 -19.051  85.555  1.00  0.00      A120  
ATOM   3718  CB  VAL A 240     -39.150 -20.101  87.232  1.00  0.00      A120  
ATOM   3719  HB  VAL A 240     -38.204 -19.887  87.773  1.00  0.00      A120  
ATOM   3720  CG1 VAL A 240     -40.163 -18.993  87.573  1.00  0.00      A120  
ATOM   3721 HG11 VAL A 240     -41.162 -19.229  87.148  1.00  0.00      A120  
ATOM   3722 HG12 VAL A 240     -39.811 -18.034  87.134  1.00  0.00      A120  
ATOM   3723 HG13 VAL A 240     -40.264 -18.887  88.674  1.00  0.00      A120  
ATOM   3724  CG2 VAL A 240     -39.692 -21.453  87.723  1.00  0.00      A120  
ATOM   3725 HG21 VAL A 240     -38.969 -22.272  87.516  1.00  0.00      A120  
ATOM   3726 HG22 VAL A 240     -40.659 -21.694  87.232  1.00  0.00      A120  
ATOM   3727 HG23 VAL A 240     -39.862 -21.424  88.820  1.00  0.00      A120  
ATOM   3728  C   VAL A 240     -37.746 -21.007  85.299  1.00  0.00      A120  
ATOM   3729  O   VAL A 240     -37.939 -22.208  85.248  1.00  0.00      A120  
ATOM   3730  N   MET A 241     -36.541 -20.492  84.936  1.00  0.00      A120  
ATOM   3731  HN  MET A 241     -36.326 -19.519  84.967  1.00  0.00      A120  
ATOM   3732  CA  MET A 241     -35.468 -21.376  84.508  1.00  0.00      A120  
ATOM   3733  HA  MET A 241     -35.913 -22.219  84.002  1.00  0.00      A120  
ATOM   3734  CB  MET A 241     -34.504 -20.649  83.574  1.00  0.00      A120  
ATOM   3735  HB1 MET A 241     -33.473 -20.756  83.972  1.00  0.00      A120  
ATOM   3736  HB2 MET A 241     -34.771 -19.572  83.553  1.00  0.00      A120  
ATOM   3737  CG  MET A 241     -34.538 -21.186  82.164  1.00  0.00      A120  
ATOM   3738  HG1 MET A 241     -34.186 -22.239  82.167  1.00  0.00      A120  
ATOM   3739  HG2 MET A 241     -33.847 -20.590  81.530  1.00  0.00      A120  
ATOM   3740  SD  MET A 241     -36.206 -21.096  81.506  1.00  0.00      A120  
ATOM   3741  CE  MET A 241     -36.413 -19.322  81.466  1.00  0.00      A120  
ATOM   3742  HE1 MET A 241     -35.484 -18.815  81.130  1.00  0.00      A120  
ATOM   3743  HE2 MET A 241     -36.666 -18.943  82.479  1.00  0.00      A120  
ATOM   3744  HE3 MET A 241     -37.228 -19.047  80.763  1.00  0.00      A120  
ATOM   3745  C   MET A 241     -34.717 -21.923  85.710  1.00  0.00      A120  
ATOM   3746  O   MET A 241     -34.434 -21.198  86.667  1.00  0.00      A120  
ATOM   3747  N   ILE A 242     -34.395 -23.211  85.647  1.00  0.00      A120  
ATOM   3748  HN  ILE A 242     -34.650 -23.772  84.864  1.00  0.00      A120  
ATOM   3749  CA  ILE A 242     -33.654 -23.903  86.694  1.00  0.00      A120  
ATOM   3750  HA  ILE A 242     -33.427 -23.183  87.466  1.00  0.00      A120  
ATOM   3751  CB  ILE A 242     -34.453 -25.072  87.285  1.00  0.00      A120  
ATOM   3752  HB  ILE A 242     -34.495 -25.901  86.547  1.00  0.00      A120  
ATOM   3753  CG2 ILE A 242     -33.799 -25.567  88.561  1.00  0.00      A120  
ATOM   3754 HG21 ILE A 242     -33.758 -24.748  89.311  1.00  0.00      A120  
ATOM   3755 HG22 ILE A 242     -32.762 -25.905  88.348  1.00  0.00      A120  
ATOM   3756 HG23 ILE A 242     -34.387 -26.407  88.986  1.00  0.00      A120  
ATOM   3757  CG1 ILE A 242     -35.902 -24.654  87.553  1.00  0.00      A120  
ATOM   3758 HG11 ILE A 242     -36.446 -25.526  87.974  1.00  0.00      A120  
ATOM   3759 HG12 ILE A 242     -36.371 -24.369  86.588  1.00  0.00      A120  
ATOM   3760  CD  ILE A 242     -36.037 -23.497  88.512  1.00  0.00      A120  
ATOM   3761  HD1 ILE A 242     -35.369 -22.664  88.202  1.00  0.00      A120  
ATOM   3762  HD2 ILE A 242     -35.751 -23.818  89.536  1.00  0.00      A120  
ATOM   3763  HD3 ILE A 242     -37.086 -23.130  88.515  1.00  0.00      A120  
ATOM   3764  C   ILE A 242     -32.352 -24.387  86.076  1.00  0.00      A120  
ATOM   3765  O   ILE A 242     -32.359 -25.272  85.211  1.00  0.00      A120  
ATOM   3766  N   ARG A 243     -31.235 -23.815  86.519  1.00  0.00      A120  
ATOM   3767  HN  ARG A 243     -31.249 -23.135  87.248  1.00  0.00      A120  
ATOM   3768  CA  ARG A 243     -29.919 -24.133  85.980  1.00  0.00      A120  
ATOM   3769  HA  ARG A 243     -30.046 -24.889  85.219  1.00  0.00      A120  
ATOM   3770  CB  ARG A 243     -29.247 -22.892  85.384  1.00  0.00      A120  
ATOM   3771  HB1 ARG A 243     -28.261 -23.193  84.971  1.00  0.00      A120  
ATOM   3772  HB2 ARG A 243     -29.085 -22.157  86.200  1.00  0.00      A120  
ATOM   3773  CG  ARG A 243     -30.037 -22.214  84.281  1.00  0.00      A120  
ATOM   3774  HG1 ARG A 243     -31.025 -21.897  84.679  1.00  0.00      A120  
ATOM   3775  HG2 ARG A 243     -30.201 -22.933  83.450  1.00  0.00      A120  
ATOM   3776  CD  ARG A 243     -29.295 -20.997  83.753  1.00  0.00      A120  
ATOM   3777  HD1 ARG A 243     -28.334 -21.314  83.296  1.00  0.00      A120  
ATOM   3778  HD2 ARG A 243     -29.106 -20.285  84.584  1.00  0.00      A120  
ATOM   3779  NE  ARG A 243     -30.062 -20.292  82.730  1.00  0.00      A120  
ATOM   3780  HE  ARG A 243     -29.927 -20.556  81.776  1.00  0.00      A120  
ATOM   3781  CZ  ARG A 243     -30.928 -19.321  82.991  1.00  0.00      A120  
ATOM   3782  NH1 ARG A 243     -31.139 -18.941  84.242  1.00  0.00      A120  
ATOM   3783 HH11 ARG A 243     -30.646 -19.385  84.990  1.00  0.00      A120  
ATOM   3784 HH12 ARG A 243     -31.791 -18.209  84.439  1.00  0.00      A120  
ATOM   3785  NH2 ARG A 243     -31.585 -18.730  82.003  1.00  0.00      A120  
ATOM   3786 HH21 ARG A 243     -31.429 -19.016  81.058  1.00  0.00      A120  
ATOM   3787 HH22 ARG A 243     -32.237 -17.999  82.203  1.00  0.00      A120  
ATOM   3788  C   ARG A 243     -29.043 -24.721  87.075  1.00  0.00      A120  
ATOM   3789  O   ARG A 243     -28.928 -24.144  88.163  1.00  0.00      A120  
ATOM   3790  N   SER A 244     -28.312 -25.835  86.827  1.00  0.00      A120  
ATOM   3791  HN  SER A 244     -28.373 -26.320  85.958  1.00  0.00      A120  
ATOM   3792  CA  SER A 244     -27.264 -26.322  87.742  1.00  0.00      A120  
ATOM   3793  HA  SER A 244     -26.888 -25.505  88.339  1.00  0.00      A120  
ATOM   3794  CB  SER A 244     -27.758 -27.425  88.719  1.00  0.00      A120  
ATOM   3795  HB1 SER A 244     -28.139 -28.285  88.127  1.00  0.00      A120  
ATOM   3796  HB2 SER A 244     -28.613 -27.018  89.301  1.00  0.00      A120  
ATOM   3797  OG  SER A 244     -26.737 -27.894  89.611  1.00  0.00      A120  
ATOM   3798  HG1 SER A 244     -26.634 -27.264  90.327  1.00  0.00      A120  
ATOM   3799  C   SER A 244     -26.087 -26.876  86.939  1.00  0.00      A120  
ATOM   3800  O   SER A 244     -26.269 -27.281  85.792  1.00  0.00      A120  
ATOM   3801  N   GLU A 245     -24.856 -26.900  87.519  1.00  0.00      A120  
ATOM   3802  HN  GLU A 245     -24.748 -26.505  88.428  1.00  0.00      A120  
ATOM   3803  CA  GLU A 245     -23.652 -27.493  86.933  1.00  0.00      A120  
ATOM   3804  HA  GLU A 245     -23.525 -27.044  85.959  1.00  0.00      A120  
ATOM   3805  CB  GLU A 245     -22.347 -27.175  87.756  1.00  0.00      A120  
ATOM   3806  HB1 GLU A 245     -22.554 -27.389  88.826  1.00  0.00      A120  
ATOM   3807  HB2 GLU A 245     -22.160 -26.083  87.675  1.00  0.00      A120  
ATOM   3808  CG  GLU A 245     -21.052 -27.946  87.327  1.00  0.00      A120  
ATOM   3809  HG1 GLU A 245     -20.984 -27.919  86.218  1.00  0.00      A120  
ATOM   3810  HG2 GLU A 245     -21.137 -29.009  87.636  1.00  0.00      A120  
ATOM   3811  CD  GLU A 245     -19.701 -27.431  87.863  1.00  0.00      A120  
ATOM   3812  OE1 GLU A 245     -19.557 -27.230  89.100  1.00  0.00      A120  
ATOM   3813  OE2 GLU A 245     -18.743 -27.326  87.047  1.00  0.00      A120  
ATOM   3814  C   GLU A 245     -23.809 -28.984  86.655  1.00  0.00      A120  
ATOM   3815  O   GLU A 245     -23.315 -29.517  85.663  1.00  0.00      A120  
ATOM   3816  N   ASN A 246     -24.539 -29.710  87.528  1.00  0.00      A120  
ATOM   3817  HN  ASN A 246     -24.976 -29.257  88.300  1.00  0.00      A120  
ATOM   3818  CA  ASN A 246     -24.702 -31.140  87.368  1.00  0.00      A120  
ATOM   3819  HA  ASN A 246     -25.019 -31.323  86.351  1.00  0.00      A120  
ATOM   3820  CB  ASN A 246     -23.349 -31.856  87.678  1.00  0.00      A120 C
ATOM   3821  HB1 ASN A 246     -23.107 -31.798  88.761  1.00  0.00      A120 H
ATOM   3822  HB2 ASN A 246     -22.520 -31.370  87.120  1.00  0.00      A120 H
ATOM   3823  CG  ASN A 246     -23.359 -33.321  87.269  1.00  0.00      A120 C
ATOM   3824  OD1 ASN A 246     -23.381 -34.217  88.107  1.00  0.00      A120 O
ATOM   3825  ND2 ASN A 246     -23.350 -33.564  85.958  1.00  0.00      A120 N
ATOM   3826 HD22 ASN A 246     -23.281 -32.822  85.296  1.00  0.00      A120 H
ATOM   3827  C   ASN A 246     -25.798 -31.664  88.300  1.00  0.00      A120  
ATOM   3828  O   ASN A 246     -25.516 -32.046  89.423  1.00  0.00      A120  
ATOM   3829  N   ILE A 247     -27.073 -31.731  87.853  1.00  0.00      A120  
ATOM   3830  HN  ILE A 247     -27.280 -31.395  86.937  1.00  0.00      A120  
ATOM   3831  CA  ILE A 247     -28.247 -32.078  88.677  1.00  0.00      A120  
ATOM   3832  HA  ILE A 247     -28.293 -31.348  89.472  1.00  0.00      A120  
ATOM   3833  CB  ILE A 247     -29.538 -31.955  87.848  1.00  0.00      A120  
ATOM   3834  HB  ILE A 247     -29.465 -32.634  86.972  1.00  0.00      A120  
ATOM   3835  CG2 ILE A 247     -30.779 -32.371  88.678  1.00  0.00      A120  
ATOM   3836 HG21 ILE A 247     -30.851 -31.753  89.599  1.00  0.00      A120  
ATOM   3837 HG22 ILE A 247     -30.748 -33.442  88.970  1.00  0.00      A120  
ATOM   3838 HG23 ILE A 247     -31.711 -32.226  88.093  1.00  0.00      A120  
ATOM   3839  CG1 ILE A 247     -29.710 -30.510  87.306  1.00  0.00      A120  
ATOM   3840 HG11 ILE A 247     -28.775 -30.158  86.817  1.00  0.00      A120  
ATOM   3841 HG12 ILE A 247     -29.908 -29.832  88.163  1.00  0.00      A120  
ATOM   3842  CD  ILE A 247     -30.837 -30.360  86.275  1.00  0.00      A120  
ATOM   3843  HD1 ILE A 247     -31.833 -30.558  86.725  1.00  0.00      A120  
ATOM   3844  HD2 ILE A 247     -30.693 -31.055  85.420  1.00  0.00      A120  
ATOM   3845  HD3 ILE A 247     -30.863 -29.324  85.871  1.00  0.00      A120  
ATOM   3846  C   ILE A 247     -28.183 -33.445  89.384  1.00  0.00      A120  
ATOM   3847  O   ILE A 247     -28.577 -33.606  90.543  1.00  0.00      A120  
ATOM   3848  N   THR A 248     -27.651 -34.480  88.696  1.00  0.00      A120  
ATOM   3849  HN  THR A 248     -27.472 -34.345  87.725  1.00  0.00      A120  
ATOM   3850  CA  THR A 248     -27.390 -35.817  89.224  1.00  0.00      A120  
ATOM   3851  HA  THR A 248     -28.325 -36.227  89.578  1.00  0.00      A120  
ATOM   3852  CB  THR A 248     -26.794 -36.716  88.138  1.00  0.00      A120  
ATOM   3853  HB  THR A 248     -26.685 -37.753  88.523  1.00  0.00      A120  
ATOM   3854  OG1 THR A 248     -25.502 -36.223  87.760  1.00  0.00      A120  
ATOM   3855  HG1 THR A 248     -24.967 -36.242  88.557  1.00  0.00      A120  
ATOM   3856  CG2 THR A 248     -27.698 -36.756  86.913  1.00  0.00      A120  
ATOM   3857 HG21 THR A 248     -27.676 -35.775  86.392  1.00  0.00      A120  
ATOM   3858 HG22 THR A 248     -28.743 -36.972  87.221  1.00  0.00      A120  
ATOM   3859 HG23 THR A 248     -27.346 -37.540  86.208  1.00  0.00      A120  
ATOM   3860  C   THR A 248     -26.454 -35.770  90.422  1.00  0.00      A120  
ATOM   3861  O   THR A 248     -26.540 -36.624  91.312  1.00  0.00      A120  
ATOM   3862  N   ASN A 249     -25.569 -34.777  90.470  1.00  0.00      A120  
ATOM   3863  HN  ASN A 249     -25.423 -34.159  89.701  1.00  0.00      A120  
ATOM   3864  CA  ASN A 249     -24.757 -34.532  91.652  1.00  0.00      A120  
ATOM   3865  HA  ASN A 249     -24.641 -35.470  92.175  1.00  0.00      A120  
ATOM   3866  CB  ASN A 249     -23.391 -33.966  91.281  1.00  0.00      A120  
ATOM   3867  HB1 ASN A 249     -23.532 -33.025  90.708  1.00  0.00      A120  
ATOM   3868  HB2 ASN A 249     -22.854 -34.702  90.646  1.00  0.00      A120  
ATOM   3869  CG  ASN A 249     -22.537 -33.666  92.498  1.00  0.00      A120  
ATOM   3870  OD1 ASN A 249     -22.818 -34.141  93.596  1.00  0.00      A120  
ATOM   3871  ND2 ASN A 249     -21.492 -32.870  92.311  1.00  0.00      A120  
ATOM   3872 HD21 ASN A 249     -20.895 -32.639  93.080  1.00  0.00      A120  
ATOM   3873 HD22 ASN A 249     -21.301 -32.501  91.401  1.00  0.00      A120  
ATOM   3874  C   ASN A 249     -25.529 -33.571  92.546  1.00  0.00      A120  
ATOM   3875  O   ASN A 249     -25.743 -32.408  92.188  1.00  0.00      A120  
ATOM   3876  N   ASN A 250     -25.952 -34.065  93.708  1.00  0.00      A120  
ATOM   3877  HN  ASN A 250     -25.810 -35.015  93.975  1.00  0.00      A120  
ATOM   3878  CA  ASN A 250     -26.656 -33.214  94.657  1.00  0.00      A120  
ATOM   3879  HA  ASN A 250     -27.435 -32.687  94.127  1.00  0.00      A120  
ATOM   3880  CB  ASN A 250     -27.252 -34.072  95.772  1.00  0.00      A120  
ATOM   3881  HB1 ASN A 250     -28.114 -34.643  95.367  1.00  0.00      A120  
ATOM   3882  HB2 ASN A 250     -27.605 -33.407  96.589  1.00  0.00      A120  
ATOM   3883  CG  ASN A 250     -26.250 -35.053  96.348  1.00  0.00      A120  
ATOM   3884  OD1 ASN A 250     -25.501 -34.721  97.263  1.00  0.00      A120  
ATOM   3885  ND2 ASN A 250     -26.230 -36.269  95.808  1.00  0.00      A120  
ATOM   3886 HD21 ASN A 250     -25.588 -36.958  96.149  1.00  0.00      A120  
ATOM   3887 HD22 ASN A 250     -26.855 -36.495  95.061  1.00  0.00      A120  
ATOM   3888  C   ASN A 250     -25.735 -32.156  95.241  1.00  0.00      A120  
ATOM   3889  O   ASN A 250     -26.195 -31.075  95.626  1.00  0.00      A120  
ATOM   3890  N   ALA A 251     -24.435 -32.446  95.300  1.00  0.00      A120  
ATOM   3891  HN  ALA A 251     -24.058 -33.297  94.946  1.00  0.00      A120  
ATOM   3892  CA  ALA A 251     -23.495 -31.508  95.898  1.00  0.00      A120  
ATOM   3893  HA  ALA A 251     -23.890 -31.197  96.853  1.00  0.00      A120  
ATOM   3894  CB  ALA A 251     -22.132 -32.176  96.078  1.00  0.00      A120  
ATOM   3895  HB1 ALA A 251     -21.655 -32.342  95.088  1.00  0.00      A120  
ATOM   3896  HB2 ALA A 251     -22.256 -33.160  96.580  1.00  0.00      A120  
ATOM   3897  HB3 ALA A 251     -21.469 -31.526  96.687  1.00  0.00      A120  
ATOM   3898  C   ALA A 251     -23.368 -30.235  95.072  1.00  0.00      A120  
ATOM   3899  O   ALA A 251     -23.005 -29.182  95.606  1.00  0.00      A120  
ATOM   3900  N   LYS A 252     -23.676 -30.307  93.780  1.00  0.00      A120  
ATOM   3901  HN  LYS A 252     -23.927 -31.163  93.336  1.00  0.00      A120  
ATOM   3902  CA  LYS A 252     -23.659 -29.118  92.939  1.00  0.00      A120  
ATOM   3903  HA  LYS A 252     -22.760 -28.562  93.161  1.00  0.00      A120  
ATOM   3904  CB  LYS A 252     -23.691 -29.508  91.464  1.00  0.00      A120  
ATOM   3905  HB1 LYS A 252     -24.059 -28.641  90.875  1.00  0.00      A120  
ATOM   3906  HB2 LYS A 252     -24.398 -30.356  91.337  1.00  0.00      A120  
ATOM   3907  CG  LYS A 252     -22.335 -29.923  90.922  1.00  0.00      A120  
ATOM   3908  HG1 LYS A 252     -22.402 -30.054  89.821  1.00  0.00      A120  
ATOM   3909  HG2 LYS A 252     -22.034 -30.889  91.380  1.00  0.00      A120  
ATOM   3910  CD  LYS A 252     -21.292 -28.867  91.241  1.00  0.00      A120  
ATOM   3911  HD1 LYS A 252     -21.401 -28.557  92.302  1.00  0.00      A120  
ATOM   3912  HD2 LYS A 252     -21.458 -27.983  90.589  1.00  0.00      A120  
ATOM   3913  CE  LYS A 252     -19.886 -29.390  91.019  1.00  0.00      A120  
ATOM   3914  HE1 LYS A 252     -19.732 -29.611  89.941  1.00  0.00      A120  
ATOM   3915  HE2 LYS A 252     -19.727 -30.309  91.623  1.00  0.00      A120  
ATOM   3916  NZ  LYS A 252     -18.865 -28.392  91.431  1.00  0.00      A120  
ATOM   3917  HZ1 LYS A 252     -18.981 -28.174  92.441  1.00  0.00      A120  
ATOM   3918  HZ2 LYS A 252     -18.985 -27.523  90.873  1.00  0.00      A120  
ATOM   3919  HZ3 LYS A 252     -17.914 -28.781  91.266  1.00  0.00      A120  
ATOM   3920  C   LYS A 252     -24.843 -28.225  93.292  1.00  0.00      A120  
ATOM   3921  O   LYS A 252     -25.997 -28.667  93.247  1.00  0.00      A120  
ATOM   3922  N   ASN A 253     -24.557 -26.975  93.650  1.00  0.00      A120  
ATOM   3923  HN  ASN A 253     -23.624 -26.627  93.695  1.00  0.00      A120  
ATOM   3924  CA  ASN A 253     -25.619 -26.045  93.998  1.00  0.00      A120  
ATOM   3925  HA  ASN A 253     -26.239 -26.511  94.749  1.00  0.00      A120  
ATOM   3926  CB  ASN A 253     -25.034 -24.731  94.532  1.00  0.00      A120  
ATOM   3927  HB1 ASN A 253     -25.822 -23.949  94.507  1.00  0.00      A120  
ATOM   3928  HB2 ASN A 253     -24.190 -24.420  93.880  1.00  0.00      A120  
ATOM   3929  CG  ASN A 253     -24.521 -24.854  95.959  1.00  0.00      A120  
ATOM   3930  OD1 ASN A 253     -24.827 -25.820  96.658  1.00  0.00      A120  
ATOM   3931  ND2 ASN A 253     -23.743 -23.868  96.398  1.00  0.00      A120  
ATOM   3932 HD21 ASN A 253     -23.376 -23.896  97.328  1.00  0.00      A120  
ATOM   3933 HD22 ASN A 253     -23.524 -23.099  95.798  1.00  0.00      A120  
ATOM   3934  C   ASN A 253     -26.501 -25.781  92.787  1.00  0.00      A120  
ATOM   3935  O   ASN A 253     -26.041 -25.768  91.641  1.00  0.00      A120  
ATOM   3936  N   ILE A 254     -27.788 -25.587  93.050  1.00  0.00      A120  
ATOM   3937  HN  ILE A 254     -28.135 -25.586  93.984  1.00  0.00      A120  
ATOM   3938  CA  ILE A 254     -28.781 -25.363  92.011  1.00  0.00      A120  
ATOM   3939  HA  ILE A 254     -28.301 -25.527  91.057  1.00  0.00      A120  
ATOM   3940  CB  ILE A 254     -29.989 -26.301  92.159  1.00  0.00      A120  
ATOM   3941  HB  ILE A 254     -30.431 -26.181  93.171  1.00  0.00      A120  
ATOM   3942  CG2 ILE A 254     -31.030 -25.970  91.108  1.00  0.00      A120  
ATOM   3943 HG21 ILE A 254     -30.557 -25.916  90.104  1.00  0.00      A120  
ATOM   3944 HG22 ILE A 254     -31.495 -24.986  91.333  1.00  0.00      A120  
ATOM   3945 HG23 ILE A 254     -31.814 -26.757  91.090  1.00  0.00      A120  
ATOM   3946  CG1 ILE A 254     -29.559 -27.767  92.042  1.00  0.00      A120  
ATOM   3947 HG11 ILE A 254     -28.667 -27.818  91.384  1.00  0.00      A120  
ATOM   3948 HG12 ILE A 254     -30.388 -28.337  91.571  1.00  0.00      A120  
ATOM   3949  CD  ILE A 254     -29.217 -28.426  93.367  1.00  0.00      A120  
ATOM   3950  HD1 ILE A 254     -30.099 -28.406  94.043  1.00  0.00      A120  
ATOM   3951  HD2 ILE A 254     -28.381 -27.880  93.856  1.00  0.00      A120  
ATOM   3952  HD3 ILE A 254     -28.923 -29.484  93.198  1.00  0.00      A120  
ATOM   3953  C   ILE A 254     -29.210 -23.908  92.086  1.00  0.00      A120  
ATOM   3954  O   ILE A 254     -29.685 -23.445  93.131  1.00  0.00      A120  
ATOM   3955  N   LEU A 255     -29.041 -23.187  90.984  1.00  0.00      A120  
ATOM   3956  HN  LEU A 255     -28.680 -23.588  90.145  1.00  0.00      A120  
ATOM   3957  CA  LEU A 255     -29.369 -21.772  90.919  1.00  0.00      A120  
ATOM   3958  HA  LEU A 255     -29.482 -21.410  91.930  1.00  0.00      A120  
ATOM   3959  CB  LEU A 255     -28.271 -20.990  90.195  1.00  0.00      A120  
ATOM   3960  HB1 LEU A 255     -28.476 -19.908  90.334  1.00  0.00      A120  
ATOM   3961  HB2 LEU A 255     -28.335 -21.234  89.114  1.00  0.00      A120  
ATOM   3962  CG  LEU A 255     -26.833 -21.259  90.653  1.00  0.00      A120  
ATOM   3963  HG  LEU A 255     -26.545 -22.291  90.361  1.00  0.00      A120  
ATOM   3964  CD1 LEU A 255     -25.852 -20.268  90.024  1.00  0.00      A120  
ATOM   3965 HD11 LEU A 255     -26.120 -19.229  90.315  1.00  0.00      A120  
ATOM   3966 HD12 LEU A 255     -25.892 -20.348  88.917  1.00  0.00      A120  
ATOM   3967 HD13 LEU A 255     -24.821 -20.480  90.378  1.00  0.00      A120  
ATOM   3968  CD2 LEU A 255     -26.718 -21.249  92.174  1.00  0.00      A120  
ATOM   3969 HD21 LEU A 255     -27.371 -22.034  92.611  1.00  0.00      A120  
ATOM   3970 HD22 LEU A 255     -27.036 -20.261  92.571  1.00  0.00      A120  
ATOM   3971 HD23 LEU A 255     -25.668 -21.454  92.475  1.00  0.00      A120  
ATOM   3972  C   LEU A 255     -30.706 -21.596  90.214  1.00  0.00      A120  
ATOM   3973  O   LEU A 255     -30.941 -22.191  89.157  1.00  0.00      A120  
ATOM   3974  N   VAL A 256     -31.577 -20.782  90.805  1.00  0.00      A120  
ATOM   3975  HN  VAL A 256     -31.338 -20.281  91.632  1.00  0.00      A120  
ATOM   3976  CA  VAL A 256     -32.928 -20.555  90.310  1.00  0.00      A120  
ATOM   3977  HA  VAL A 256     -33.078 -21.188  89.450  1.00  0.00      A120  
ATOM   3978  CB  VAL A 256     -33.978 -20.873  91.398  1.00  0.00      A120  
ATOM   3979  HB  VAL A 256     -33.884 -20.139  92.225  1.00  0.00      A120  
ATOM   3980  CG1 VAL A 256     -35.385 -20.809  90.830  1.00  0.00      A120  
ATOM   3981 HG11 VAL A 256     -35.448 -21.409  89.897  1.00  0.00      A120  
ATOM   3982 HG12 VAL A 256     -35.649 -19.756  90.592  1.00  0.00      A120  
ATOM   3983 HG13 VAL A 256     -36.109 -21.220  91.566  1.00  0.00      A120  
ATOM   3984  CG2 VAL A 256     -33.701 -22.233  92.016  1.00  0.00      A120  
ATOM   3985 HG21 VAL A 256     -32.778 -22.191  92.633  1.00  0.00      A120  
ATOM   3986 HG22 VAL A 256     -33.559 -22.990  91.216  1.00  0.00      A120  
ATOM   3987 HG23 VAL A 256     -34.550 -22.532  92.667  1.00  0.00      A120  
ATOM   3988  C   VAL A 256     -33.048 -19.109  89.851  1.00  0.00      A120  
ATOM   3989  O   VAL A 256     -32.426 -18.207  90.423  1.00  0.00      A120  
ATOM   3990  N   GLN A 257     -33.851 -18.888  88.810  1.00  0.00      A120  
ATOM   3991  HN  GLN A 257     -34.293 -19.634  88.318  1.00  0.00      A120  
ATOM   3992  CA  GLN A 257     -34.136 -17.543  88.320  1.00  0.00      A120  
ATOM   3993  HA  GLN A 257     -33.795 -16.841  89.066  1.00  0.00      A120  
ATOM   3994  CB  GLN A 257     -33.443 -17.268  86.982  1.00  0.00      A120  
ATOM   3995  HB1 GLN A 257     -33.967 -17.836  86.184  1.00  0.00      A120  
ATOM   3996  HB2 GLN A 257     -32.392 -17.622  87.044  1.00  0.00      A120  
ATOM   3997  CG  GLN A 257     -33.442 -15.789  86.611  1.00  0.00      A120  
ATOM   3998  HG1 GLN A 257     -33.116 -15.201  87.495  1.00  0.00      A120  
ATOM   3999  HG2 GLN A 257     -34.475 -15.490  86.334  1.00  0.00      A120  
ATOM   4000  CD  GLN A 257     -32.522 -15.450  85.449  1.00  0.00      A120  
ATOM   4001  OE1 GLN A 257     -31.967 -16.334  84.796  1.00  0.00      A120  
ATOM   4002  NE2 GLN A 257     -32.353 -14.157  85.189  1.00  0.00      A120  
ATOM   4003 HE21 GLN A 257     -31.759 -13.873  84.437  1.00  0.00      A120  
ATOM   4004 HE22 GLN A 257     -32.818 -13.470  85.746  1.00  0.00      A120  
ATOM   4005  C   GLN A 257     -35.643 -17.371  88.187  1.00  0.00      A120  
ATOM   4006  O   GLN A 257     -36.288 -18.096  87.423  1.00  0.00      A120  
ATOM   4007  N   PHE A 258     -36.195 -16.411  88.923  1.00  0.00      A120  
ATOM   4008  HN  PHE A 258     -35.659 -15.822  89.522  1.00  0.00      A120  
ATOM   4009  CA  PHE A 258     -37.629 -16.168  88.891  1.00  0.00      A120  
ATOM   4010  HA  PHE A 258     -38.129 -17.124  88.916  1.00  0.00      A120  
ATOM   4011  CB  PHE A 258     -38.065 -15.309  90.081  1.00  0.00      A120  
ATOM   4012  HB1 PHE A 258     -39.140 -15.055  89.969  1.00  0.00      A120  
ATOM   4013  HB2 PHE A 258     -37.453 -14.383  90.104  1.00  0.00      A120  
ATOM   4014  CG  PHE A 258     -37.907 -15.973  91.419  1.00  0.00      A120  
ATOM   4015  CD1 PHE A 258     -37.569 -17.312  91.522  1.00  0.00      A120  
ATOM   4016  HD1 PHE A 258     -37.414 -17.897  90.626  1.00  0.00      A120  
ATOM   4017  CE1 PHE A 258     -37.428 -17.910  92.761  1.00  0.00      A120  
ATOM   4018  HE1 PHE A 258     -37.158 -18.953  92.829  1.00  0.00      A120  
ATOM   4019  CZ  PHE A 258     -37.635 -17.173  93.912  1.00  0.00      A120  
ATOM   4020  HZ  PHE A 258     -37.527 -17.639  94.880  1.00  0.00      A120  
ATOM   4021  CD2 PHE A 258     -38.116 -15.251  92.581  1.00  0.00      A120  
ATOM   4022  HD2 PHE A 258     -38.389 -14.209  92.516  1.00  0.00      A120  
ATOM   4023  CE2 PHE A 258     -37.979 -15.840  93.821  1.00  0.00      A120  
ATOM   4024  HE2 PHE A 258     -38.141 -15.260  94.718  1.00  0.00      A120  
ATOM   4025  C   PHE A 258     -38.032 -15.459  87.605  1.00  0.00      A120  
ATOM   4026  O   PHE A 258     -37.222 -14.799  86.952  1.00  0.00      A120  
ATOM   4027  N   ASN A 259     -39.340 -15.581  87.306  1.00  0.00      A120  
ATOM   4028  HN  ASN A 259     -39.871 -16.245  87.825  1.00  0.00      A120  
ATOM   4029  CA  ASN A 259     -40.097 -14.870  86.299  1.00  0.00      A120  
ATOM   4030  HA  ASN A 259     -39.448 -14.241  85.709  1.00  0.00      A120  
ATOM   4031  CB  ASN A 259     -40.763 -15.977  85.429  1.00  0.00      A120 C
ATOM   4032  HB1 ASN A 259     -41.511 -16.565  86.002  1.00  0.00      A120 H
ATOM   4033  HB2 ASN A 259     -39.963 -16.679  85.109  1.00  0.00      A120 H
ATOM   4034  CG  ASN A 259     -41.359 -15.454  84.136  1.00  0.00      A120 C
ATOM   4035  OD1 ASN A 259     -40.665 -15.047  83.221  1.00  0.00      A120 O
ATOM   4036  ND2 ASN A 259     -42.657 -15.431  83.931  1.00  0.00      A120 N
ATOM   4037 HD22 ASN A 259     -42.889 -15.167  82.998  1.00  0.00      A120 H
ATOM   4038  C   ASN A 259     -41.146 -13.977  87.018  1.00  0.00      A120  
ATOM   4039  O   ASN A 259     -41.997 -13.341  86.432  1.00  0.00      A120  
ATOM   4040  N   THR A 260     -41.086 -13.949  88.376  1.00  0.00      A120  
ATOM   4041  HN  THR A 260     -40.375 -14.477  88.836  1.00  0.00      A120  
ATOM   4042  CA  THR A 260     -41.923 -13.134  89.258  1.00  0.00      A120  
ATOM   4043  HA  THR A 260     -42.333 -12.311  88.690  1.00  0.00      A120  
ATOM   4044  CB  THR A 260     -43.076 -13.892  89.943  1.00  0.00      A120  
ATOM   4045  HB  THR A 260     -43.528 -13.278  90.751  1.00  0.00      A120  
ATOM   4046  OG1 THR A 260     -42.663 -15.146  90.481  1.00  0.00      A120  
ATOM   4047  HG1 THR A 260     -41.960 -14.918  91.096  1.00  0.00      A120  
ATOM   4048  CG2 THR A 260     -44.178 -14.194  88.921  1.00  0.00      A120  
ATOM   4049 HG21 THR A 260     -43.791 -14.833  88.098  1.00  0.00      A120  
ATOM   4050 HG22 THR A 260     -44.565 -13.249  88.487  1.00  0.00      A120  
ATOM   4051 HG23 THR A 260     -45.029 -14.719  89.406  1.00  0.00      A120  
ATOM   4052  C   THR A 260     -41.045 -12.594  90.386  1.00  0.00      A120  
ATOM   4053  O   THR A 260     -40.507 -13.433  91.106  1.00  0.00      A120  
ATOM   4054  N   PRO A 261     -40.812 -11.305  90.622  1.00  0.00      A120  
ATOM   4055  CD  PRO A 261     -41.536 -10.213  89.958  1.00  0.00      A120  
ATOM   4056  HD1 PRO A 261     -42.628 -10.415  89.932  1.00  0.00      A120  
ATOM   4057  HD2 PRO A 261     -41.146 -10.089  88.925  1.00  0.00      A120  
ATOM   4058  CA  PRO A 261     -40.121 -10.838  91.828  1.00  0.00      A120  
ATOM   4059  HA  PRO A 261     -39.171 -11.347  91.911  1.00  0.00      A120  
ATOM   4060  CB  PRO A 261     -39.977  -9.330  91.570  1.00  0.00      A120  
ATOM   4061  HB1 PRO A 261     -39.094  -9.161  90.918  1.00  0.00      A120  
ATOM   4062  HB2 PRO A 261     -39.855  -8.734  92.500  1.00  0.00      A120  
ATOM   4063  CG  PRO A 261     -41.252  -8.964  90.803  1.00  0.00      A120  
ATOM   4064  HG1 PRO A 261     -42.083  -8.816  91.526  1.00  0.00      A120  
ATOM   4065  HG2 PRO A 261     -41.133  -8.047  90.187  1.00  0.00      A120  
ATOM   4066  C   PRO A 261     -40.877 -11.129  93.123  1.00  0.00      A120  
ATOM   4067  O   PRO A 261     -42.110 -11.158  93.105  1.00  0.00      A120  
ATOM   4068  N   VAL A 262     -40.177 -11.348  94.255  1.00  0.00      A120  
ATOM   4069  HN  VAL A 262     -39.195 -11.516  94.222  1.00  0.00      A120  
ATOM   4070  CA  VAL A 262     -40.804 -11.551  95.557  1.00  0.00      A120  
ATOM   4071  HA  VAL A 262     -41.873 -11.485  95.420  1.00  0.00      A120  
ATOM   4072  CB  VAL A 262     -40.436 -12.912  96.165  1.00  0.00      A120  
ATOM   4073  HB  VAL A 262     -39.332 -13.031  96.160  1.00  0.00      A120  
ATOM   4074  CG1 VAL A 262     -40.948 -13.017  97.597  1.00  0.00      A120  
ATOM   4075 HG11 VAL A 262     -42.021 -12.732  97.641  1.00  0.00      A120  
ATOM   4076 HG12 VAL A 262     -40.372 -12.333  98.256  1.00  0.00      A120  
ATOM   4077 HG13 VAL A 262     -40.845 -14.063  97.960  1.00  0.00      A120  
ATOM   4078  CG2 VAL A 262     -40.998 -14.036  95.316  1.00  0.00      A120  
ATOM   4079 HG21 VAL A 262     -40.583 -13.980  94.287  1.00  0.00      A120  
ATOM   4080 HG22 VAL A 262     -42.104 -13.949  95.258  1.00  0.00      A120  
ATOM   4081 HG23 VAL A 262     -40.724 -15.017  95.757  1.00  0.00      A120  
ATOM   4082  C   VAL A 262     -40.373 -10.412  96.466  1.00  0.00      A120  
ATOM   4083  O   VAL A 262     -39.179 -10.250  96.750  1.00  0.00      A120  
ATOM   4084  N   GLN A 263     -41.339  -9.621  96.915  1.00  0.00      A120  
ATOM   4085  HN  GLN A 263     -42.297  -9.753  96.669  1.00  0.00      A120  
ATOM   4086  CA  GLN A 263     -41.043  -8.507  97.802  1.00  0.00      A120  
ATOM   4087  HA  GLN A 263     -40.171  -7.995  97.422  1.00  0.00      A120  
ATOM   4088  CB  GLN A 263     -42.240  -7.555  97.860  1.00  0.00      A120  
ATOM   4089  HB1 GLN A 263     -43.064  -8.068  98.399  1.00  0.00      A120  
ATOM   4090  HB2 GLN A 263     -42.565  -7.345  96.819  1.00  0.00      A120  
ATOM   4091  CG  GLN A 263     -41.979  -6.231  98.549  1.00  0.00      A120  
ATOM   4092  HG1 GLN A 263     -41.011  -6.289  99.090  1.00  0.00      A120  
ATOM   4093  HG2 GLN A 263     -42.794  -6.035  99.278  1.00  0.00      A120  
ATOM   4094  CD  GLN A 263     -41.918  -5.074  97.572  1.00  0.00      A120  
ATOM   4095  OE1 GLN A 263     -41.526  -5.242  96.417  1.00  0.00      A120  
ATOM   4096  NE2 GLN A 263     -42.315  -3.891  98.028  1.00  0.00      A120  
ATOM   4097 HE21 GLN A 263     -42.633  -3.799  98.972  1.00  0.00      A120  
ATOM   4098 HE22 GLN A 263     -42.296  -3.091  97.427  1.00  0.00      A120  
ATOM   4099  C   GLN A 263     -40.705  -9.015  99.198  1.00  0.00      A120  
ATOM   4100  O   GLN A 263     -41.321  -9.960  99.699  1.00  0.00      A120  
ATOM   4101  N   ILE A 264     -39.705  -8.396  99.819  1.00  0.00      A120  
ATOM   4102  HN  ILE A 264     -39.159  -7.696  99.364  1.00  0.00      A120  
ATOM   4103  CA  ILE A 264     -39.334  -8.689 101.198  1.00  0.00      A120  
ATOM   4104  HA  ILE A 264     -40.195  -9.125 101.683  1.00  0.00      A120  
ATOM   4105  CB  ILE A 264     -38.135  -9.657 101.283  1.00  0.00      A120  
ATOM   4106  HB  ILE A 264     -38.460 -10.669 100.962  1.00  0.00      A120  
ATOM   4107  CG2 ILE A 264     -36.991  -9.198 100.397  1.00  0.00      A120  
ATOM   4108 HG21 ILE A 264     -36.646  -8.189 100.711  1.00  0.00      A120  
ATOM   4109 HG22 ILE A 264     -37.328  -9.143  99.340  1.00  0.00      A120  
ATOM   4110 HG23 ILE A 264     -36.139  -9.906 100.482  1.00  0.00      A120  
ATOM   4111  CG1 ILE A 264     -37.668  -9.818 102.725  1.00  0.00      A120  
ATOM   4112 HG11 ILE A 264     -38.509 -10.218 103.331  1.00  0.00      A120  
ATOM   4113 HG12 ILE A 264     -37.381  -8.822 103.122  1.00  0.00      A120  
ATOM   4114  CD  ILE A 264     -36.493 -10.748 102.855  1.00  0.00      A120  
ATOM   4115  HD1 ILE A 264     -35.584 -10.278 102.422  1.00  0.00      A120  
ATOM   4116  HD2 ILE A 264     -36.698 -11.694 102.310  1.00  0.00      A120  
ATOM   4117  HD3 ILE A 264     -36.302 -10.968 103.927  1.00  0.00      A120  
ATOM   4118  C   ILE A 264     -39.032  -7.371 101.895  1.00  0.00      A120  
ATOM   4119  O   ILE A 264     -38.277  -6.544 101.373  1.00  0.00      A120  
ATOM   4120  N   ASN A 265     -39.643  -7.159 103.059  1.00  0.00      A120  
ATOM   4121  HN  ASN A 265     -40.224  -7.851 103.477  1.00  0.00      A120  
ATOM   4122  CA  ASN A 265     -39.510  -5.912 103.806  1.00  0.00      A120  
ATOM   4123  HA  ASN A 265     -38.950  -5.216 103.199  1.00  0.00      A120  
ATOM   4124  CB  ASN A 265     -40.884  -5.336 104.141  1.00  0.00      A120  
ATOM   4125  HB1 ASN A 265     -40.759  -4.476 104.834  1.00  0.00      A120  
ATOM   4126  HB2 ASN A 265     -41.494  -6.119 104.639  1.00  0.00      A120  
ATOM   4127  CG  ASN A 265     -41.617  -4.862 102.913  1.00  0.00      A120  
ATOM   4128  OD1 ASN A 265     -41.050  -4.826 101.824  1.00  0.00      A120  
ATOM   4129  ND2 ASN A 265     -42.876  -4.497 103.069  1.00  0.00      A120  
ATOM   4130 HD21 ASN A 265     -43.405  -4.175 102.283  1.00  0.00      A120  
ATOM   4131 HD22 ASN A 265     -43.301  -4.543 103.973  1.00  0.00      A120  
ATOM   4132  C   ASN A 265     -38.701  -6.179 105.065  1.00  0.00      A120  
ATOM   4133  O   ASN A 265     -39.191  -6.818 106.001  1.00  0.00      A120  
ATOM   4134  N   CYS A 266     -37.475  -5.669 105.094  1.00  0.00      A120  
ATOM   4135  HN  CYS A 266     -37.133  -5.090 104.358  1.00  0.00      A120  
ATOM   4136  CA  CYS A 266     -36.545  -5.910 106.186  1.00  0.00      A120  
ATOM   4137  HA  CYS A 266     -36.986  -6.645 106.842  1.00  0.00      A120  
ATOM   4138  CB  CYS A 266     -35.196  -6.410 105.660  1.00  0.00      A120  
ATOM   4139  HB1 CYS A 266     -34.487  -6.434 106.513  1.00  0.00      A120  
ATOM   4140  HB2 CYS A 266     -34.826  -5.672 104.918  1.00  0.00      A120  
ATOM   4141  SG  CYS A 266     -35.230  -8.056 104.881  1.00  0.00      A120  
ATOM   4142  HG1 CYS A 266     -35.909  -7.664 103.813  1.00  0.00      A120  
ATOM   4143  C   CYS A 266     -36.347  -4.629 106.983  1.00  0.00      A120  
ATOM   4144  O   CYS A 266     -36.202  -3.544 106.410  1.00  0.00      A120  
ATOM   4145  N   THR A 267     -36.356  -4.758 108.307  1.00  0.00      A120  
ATOM   4146  HN  THR A 267     -36.510  -5.636 108.754  1.00  0.00      A120  
ATOM   4147  CA  THR A 267     -36.142  -3.622 109.185  1.00  0.00      A120  
ATOM   4148  HA  THR A 267     -35.696  -2.833 108.596  1.00  0.00      A120  
ATOM   4149  CB  THR A 267     -37.452  -3.123 109.824  1.00  0.00      A120  
ATOM   4150  HB  THR A 267     -37.268  -2.170 110.364  1.00  0.00      A120  
ATOM   4151  OG1 THR A 267     -37.945  -4.097 110.754  1.00  0.00      A120  
ATOM   4152  HG1 THR A 267     -37.259  -4.201 111.417  1.00  0.00      A120  
ATOM   4153  CG2 THR A 267     -38.513  -2.873 108.765  1.00  0.00      A120  
ATOM   4154 HG21 THR A 267     -39.219  -3.730 108.722  1.00  0.00      A120  
ATOM   4155 HG22 THR A 267     -38.034  -2.758 107.768  1.00  0.00      A120  
ATOM   4156 HG23 THR A 267     -39.085  -1.954 109.012  1.00  0.00      A120  
ATOM   4157  C   THR A 267     -35.152  -4.002 110.277  1.00  0.00      A120  
ATOM   4158  O   THR A 267     -34.973  -5.177 110.604  1.00  0.00      A120  
ATOM   4159  N   ARG A 268     -34.750  -2.959 110.996  1.00  0.00      A120  
ATOM   4160  HN  ARG A 268     -35.010  -2.036 110.728  1.00  0.00      A120  
ATOM   4161  CA  ARG A 268     -33.929  -3.022 112.196  1.00  0.00      A120  
ATOM   4162  HA  ARG A 268     -33.876  -4.054 112.510  1.00  0.00      A120  
ATOM   4163  CB  ARG A 268     -32.528  -2.479 111.931  1.00  0.00      A120  
ATOM   4164  HB1 ARG A 268     -32.585  -1.371 111.884  1.00  0.00      A120  
ATOM   4165  HB2 ARG A 268     -32.184  -2.863 110.948  1.00  0.00      A120  
ATOM   4166  CG  ARG A 268     -31.503  -2.864 112.985  1.00  0.00      A120  
ATOM   4167  HG1 ARG A 268     -30.491  -2.860 112.528  1.00  0.00      A120  
ATOM   4168  HG2 ARG A 268     -31.727  -3.889 113.353  1.00  0.00      A120  
ATOM   4169  CD  ARG A 268     -31.527  -1.897 114.157  1.00  0.00      A120  
ATOM   4170  HD1 ARG A 268     -30.726  -2.165 114.879  1.00  0.00      A120  
ATOM   4171  HD2 ARG A 268     -32.519  -1.938 114.656  1.00  0.00      A120  
ATOM   4172  NE  ARG A 268     -31.299  -0.519 113.733  1.00  0.00      A120  
ATOM   4173  HE  ARG A 268     -32.064   0.121 113.791  1.00  0.00      A120  
ATOM   4174  CZ  ARG A 268     -30.139  -0.062 113.275  1.00  0.00      A120  
ATOM   4175  NH1 ARG A 268     -29.094  -0.874 113.179  1.00  0.00      A120  
ATOM   4176 HH11 ARG A 268     -29.179  -1.832 113.452  1.00  0.00      A120  
ATOM   4177 HH12 ARG A 268     -28.222  -0.528 112.834  1.00  0.00      A120  
ATOM   4178  NH2 ARG A 268     -30.022   1.208 112.912  1.00  0.00      A120  
ATOM   4179 HH21 ARG A 268     -30.806   1.823 112.983  1.00  0.00      A120  
ATOM   4180 HH22 ARG A 268     -29.148   1.551 112.567  1.00  0.00      A120  
ATOM   4181  C   ARG A 268     -34.733  -2.053 113.065  1.00  0.00      A120  
ATOM   4182  O   ARG A 268     -34.383  -0.876 113.169  1.00  0.00      A120  
ATOM   4183  N   PRO A 269     -35.811  -2.537 113.688  1.00  0.00      A120  
ATOM   4184  CD  PRO A 269     -36.244  -3.951 113.734  1.00  0.00      A120  
ATOM   4185  HD1 PRO A 269     -35.437  -4.580 114.163  1.00  0.00      A120  
ATOM   4186  HD2 PRO A 269     -36.497  -4.303 112.712  1.00  0.00      A120  
ATOM   4187  CA  PRO A 269     -36.722  -1.646 114.424  1.00  0.00      A120  
ATOM   4188  HA  PRO A 269     -36.904  -0.744 113.862  1.00  0.00      A120  
ATOM   4189  CB  PRO A 269     -37.958  -2.527 114.644  1.00  0.00      A120  
ATOM   4190  HB1 PRO A 269     -38.703  -2.365 113.836  1.00  0.00      A120  
ATOM   4191  HB2 PRO A 269     -38.433  -2.297 115.621  1.00  0.00      A120  
ATOM   4192  CG  PRO A 269     -37.453  -3.926 114.622  1.00  0.00      A120  
ATOM   4193  HG1 PRO A 269     -37.180  -4.251 115.649  1.00  0.00      A120  
ATOM   4194  HG2 PRO A 269     -38.234  -4.608 114.225  1.00  0.00      A120  
ATOM   4195  C   PRO A 269     -36.154  -1.142 115.746  1.00  0.00      A120  
ATOM   4196  O   PRO A 269     -36.783  -1.256 116.799  1.00  0.00      A120  
ATOM   4197  N   ASN A 270     -34.956  -0.577 115.688  1.00  0.00      A120  
ATOM   4198  HN  ASN A 270     -34.443  -0.523 114.835  1.00  0.00      A120  
ATOM   4199  CA  ASN A 270     -34.305   0.003 116.854  1.00  0.00      A120  
ATOM   4200  HA  ASN A 270     -35.066   0.204 117.593  1.00  0.00      A120  
ATOM   4201  CB  ASN A 270     -33.246  -0.944 117.429  1.00  0.00      A120  
ATOM   4202  HB1 ASN A 270     -32.639  -0.393 118.179  1.00  0.00      A120  
ATOM   4203  HB2 ASN A 270     -32.585  -1.289 116.606  1.00  0.00      A120  
ATOM   4204  CG  ASN A 270     -33.852  -2.161 118.101  1.00  0.00      A120  
ATOM   4205  OD1 ASN A 270     -34.775  -2.044 118.906  1.00  0.00      A120  
ATOM   4206  ND2 ASN A 270     -33.328  -3.339 117.778  1.00  0.00      A120  
ATOM   4207 HD21 ASN A 270     -33.689  -4.177 118.191  1.00  0.00      A120  
ATOM   4208 HD22 ASN A 270     -32.575  -3.390 117.123  1.00  0.00      A120  
ATOM   4209  C   ASN A 270     -33.672   1.325 116.452  1.00  0.00      A120  
ATOM   4210  O   ASN A 270     -32.804   1.357 115.575  1.00  0.00      A120  
ATOM   4211  N   ASN A 271     -34.036   2.405 117.152  1.00  0.00      A120  
ATOM   4212  HN  ASN A 271     -34.688   2.320 117.902  1.00  0.00      A120  
ATOM   4213  CA  ASN A 271     -33.484   3.717 116.940  1.00  0.00      A120  
ATOM   4214  HA  ASN A 271     -33.359   3.843 115.875  1.00  0.00      A120  
ATOM   4215  CB  ASN A 271     -34.524   4.731 117.463  1.00  0.00      A120 C
ATOM   4216  HB1 ASN A 271     -34.504   4.814 118.571  1.00  0.00      A120 H
ATOM   4217  HB2 ASN A 271     -35.541   4.383 117.183  1.00  0.00      A120 H
ATOM   4218  CG  ASN A 271     -34.345   6.090 116.817  1.00  0.00      A120 C
ATOM   4219  OD1 ASN A 271     -34.783   6.321 115.685  1.00  0.00      A120 O
ATOM   4220  ND2 ASN A 271     -33.733   7.033 117.521  1.00  0.00      A120 N
ATOM   4221 HD22 ASN A 271     -33.302   6.832 118.397  1.00  0.00      A120 H
ATOM   4222  C   ASN A 271     -32.101   3.890 117.588  1.00  0.00      A120  
ATOM   4223  O   ASN A 271     -31.937   4.630 118.552  1.00  0.00      A120  
ATOM   4224  N   ASN A 272     -31.074   3.189 117.065  1.00  0.00      A120  
ATOM   4225  HN  ASN A 272     -31.273   2.521 116.351  1.00  0.00      A120  
ATOM   4226  CA  ASN A 272     -29.725   3.159 117.615  1.00  0.00      A120  
ATOM   4227  HA  ASN A 272     -29.816   2.794 118.628  1.00  0.00      A120  
ATOM   4228  CB  ASN A 272     -28.780   2.195 116.825  1.00  0.00      A120  
ATOM   4229  HB1 ASN A 272     -27.761   2.226 117.266  1.00  0.00      A120  
ATOM   4230  HB2 ASN A 272     -28.725   2.536 115.769  1.00  0.00      A120  
ATOM   4231  CG  ASN A 272     -29.247   0.736 116.819  1.00  0.00      A120  
ATOM   4232  OD1 ASN A 272     -30.355   0.369 117.173  1.00  0.00      A120  
ATOM   4233  ND2 ASN A 272     -28.325  -0.170 116.404  1.00  0.00      A120  
ATOM   4234 HD21 ASN A 272     -27.447   0.126 116.029  1.00  0.00      A120  
ATOM   4235 HD22 ASN A 272     -28.563  -1.137 116.497  1.00  0.00      A120  
ATOM   4236  C   ASN A 272     -29.015   4.522 117.700  1.00  0.00      A120  
ATOM   4237  O   ASN A 272     -29.004   5.317 116.759  1.00  0.00      A120  
ATOM   4238  N   THR A 273     -28.347   4.784 118.842  1.00  0.00      A120  
ATOM   4239  HN  THR A 273     -28.461   4.165 119.616  1.00  0.00      A120  
ATOM   4240  CA  THR A 273     -27.471   5.940 119.061  1.00  0.00      A120  
ATOM   4241  HA  THR A 273     -27.770   6.744 118.404  1.00  0.00      A120  
ATOM   4242  CB  THR A 273     -27.544   6.432 120.506  1.00  0.00      A120  
ATOM   4243  HB  THR A 273     -27.273   5.607 121.199  1.00  0.00      A120  
ATOM   4244  OG1 THR A 273     -28.862   6.834 120.827  1.00  0.00      A120  
ATOM   4245  HG1 THR A 273     -29.342   6.050 121.105  1.00  0.00      A120  
ATOM   4246  CG2 THR A 273     -26.666   7.666 120.771  1.00  0.00      A120  
ATOM   4247 HG21 THR A 273     -26.926   8.473 120.053  1.00  0.00      A120  
ATOM   4248 HG22 THR A 273     -25.581   7.439 120.692  1.00  0.00      A120  
ATOM   4249 HG23 THR A 273     -26.869   8.056 121.791  1.00  0.00      A120  
ATOM   4250  C   THR A 273     -26.022   5.562 118.746  1.00  0.00      A120  
ATOM   4251  O   THR A 273     -25.620   4.433 118.971  1.00  0.00      A120  
ATOM   4252  N   ARG A 274     -25.158   6.480 118.239  1.00  0.00      A120  
ATOM   4253  HN  ARG A 274     -25.432   7.432 118.130  1.00  0.00      A120  
ATOM   4254  CA  ARG A 274     -23.778   6.158 117.884  1.00  0.00      A120  
ATOM   4255  HA  ARG A 274     -23.575   5.157 118.231  1.00  0.00      A120  
ATOM   4256  CB  ARG A 274     -23.540   6.247 116.377  1.00  0.00      A120  
ATOM   4257  HB1 ARG A 274     -23.629   7.309 116.064  1.00  0.00      A120  
ATOM   4258  HB2 ARG A 274     -24.322   5.654 115.856  1.00  0.00      A120  
ATOM   4259  CG  ARG A 274     -22.175   5.729 115.963  1.00  0.00      A120  
ATOM   4260  HG1 ARG A 274     -22.283   4.697 115.566  1.00  0.00      A120  
ATOM   4261  HG2 ARG A 274     -21.510   5.703 116.853  1.00  0.00      A120  
ATOM   4262  CD  ARG A 274     -21.547   6.605 114.902  1.00  0.00      A120  
ATOM   4263  HD1 ARG A 274     -20.459   6.391 114.836  1.00  0.00      A120  
ATOM   4264  HD2 ARG A 274     -21.711   7.674 115.155  1.00  0.00      A120  
ATOM   4265  NE  ARG A 274     -22.125   6.367 113.587  1.00  0.00      A120  
ATOM   4266  HE  ARG A 274     -22.629   5.515 113.440  1.00  0.00      A120  
ATOM   4267  CZ  ARG A 274     -22.022   7.217 112.572  1.00  0.00      A120  
ATOM   4268  NH1 ARG A 274     -21.372   8.362 112.731  1.00  0.00      A120  
ATOM   4269 HH11 ARG A 274     -20.959   8.584 113.615  1.00  0.00      A120  
ATOM   4270 HH12 ARG A 274     -21.294   9.003 111.967  1.00  0.00      A120  
ATOM   4271  NH2 ARG A 274     -22.574   6.926 111.403  1.00  0.00      A120  
ATOM   4272 HH21 ARG A 274     -23.071   6.066 111.284  1.00  0.00      A120  
ATOM   4273 HH22 ARG A 274     -22.496   7.566 110.640  1.00  0.00      A120  
ATOM   4274  C   ARG A 274     -22.835   7.092 118.630  1.00  0.00      A120  
ATOM   4275  O   ARG A 274     -22.828   8.303 118.383  1.00  0.00      A120  
ATOM   4276  N   LYS A 275     -22.036   6.528 119.533  1.00  0.00      A120  
ATOM   4277  HN  LYS A 275     -22.132   5.570 119.791  1.00  0.00      A120  
ATOM   4278  CA  LYS A 275     -20.973   7.261 120.206  1.00  0.00      A120  
ATOM   4279  HA  LYS A 275     -21.274   8.295 120.273  1.00  0.00      A120  
ATOM   4280  CB  LYS A 275     -20.713   6.694 121.604  1.00  0.00      A120  
ATOM   4281  HB1 LYS A 275     -19.762   7.128 121.978  1.00  0.00      A120  
ATOM   4282  HB2 LYS A 275     -20.597   5.594 121.512  1.00  0.00      A120  
ATOM   4283  CG  LYS A 275     -21.789   6.966 122.636  1.00  0.00      A120  
ATOM   4284  HG1 LYS A 275     -22.756   6.553 122.280  1.00  0.00      A120  
ATOM   4285  HG2 LYS A 275     -21.898   8.063 122.777  1.00  0.00      A120  
ATOM   4286  CD  LYS A 275     -21.419   6.319 123.965  1.00  0.00      A120  
ATOM   4287  HD1 LYS A 275     -20.392   6.631 124.249  1.00  0.00      A120  
ATOM   4288  HD2 LYS A 275     -21.439   5.214 123.850  1.00  0.00      A120  
ATOM   4289  CE  LYS A 275     -22.385   6.723 125.065  1.00  0.00      A120  
ATOM   4290  HE1 LYS A 275     -22.368   7.828 125.189  1.00  0.00      A120  
ATOM   4291  HE2 LYS A 275     -22.096   6.227 126.016  1.00  0.00      A120  
ATOM   4292  NZ  LYS A 275     -23.786   6.327 124.759  1.00  0.00      A120  
ATOM   4293  HZ1 LYS A 275     -23.838   5.294 124.648  1.00  0.00      A120  
ATOM   4294  HZ2 LYS A 275     -24.091   6.786 123.877  1.00  0.00      A120  
ATOM   4295  HZ3 LYS A 275     -24.408   6.625 125.537  1.00  0.00      A120  
ATOM   4296  C   LYS A 275     -19.701   7.165 119.375  1.00  0.00      A120  
ATOM   4297  O   LYS A 275     -19.329   6.077 118.930  1.00  0.00      A120  
ATOM   4298  N   SER A 276     -19.031   8.296 119.171  1.00  0.00      A120  
ATOM   4299  HN  SER A 276     -19.388   9.180 119.461  1.00  0.00      A120  
ATOM   4300  CA  SER A 276     -17.729   8.317 118.511  1.00  0.00      A120  
ATOM   4301  HA  SER A 276     -17.555   7.338 118.091  1.00  0.00      A120  
ATOM   4302  CB  SER A 276     -17.675   9.378 117.411  1.00  0.00      A120  
ATOM   4303  HB1 SER A 276     -17.758  10.388 117.864  1.00  0.00      A120  
ATOM   4304  HB2 SER A 276     -18.516   9.220 116.703  1.00  0.00      A120  
ATOM   4305  OG  SER A 276     -16.456   9.306 116.688  1.00  0.00      A120  
ATOM   4306  HG1 SER A 276     -16.497   8.494 116.178  1.00  0.00      A120  
ATOM   4307  C   SER A 276     -16.675   8.572 119.579  1.00  0.00      A120  
ATOM   4308  O   SER A 276     -16.665   9.637 120.205  1.00  0.00      A120  
ATOM   4309  N   ILE A 277     -15.806   7.591 119.797  1.00  0.00      A120  
ATOM   4310  HN  ILE A 277     -15.789   6.775 119.225  1.00  0.00      A120  
ATOM   4311  CA  ILE A 277     -14.821   7.621 120.871  1.00  0.00      A120  
ATOM   4312  HA  ILE A 277     -15.074   8.434 121.536  1.00  0.00      A120  
ATOM   4313  CB  ILE A 277     -14.819   6.283 121.636  1.00  0.00      A120  
ATOM   4314  HB  ILE A 277     -14.688   5.450 120.914  1.00  0.00      A120  
ATOM   4315  CG2 ILE A 277     -13.697   6.241 122.656  1.00  0.00      A120  
ATOM   4316 HG21 ILE A 277     -13.818   7.064 123.392  1.00  0.00      A120  
ATOM   4317 HG22 ILE A 277     -12.717   6.363 122.146  1.00  0.00      A120  
ATOM   4318 HG23 ILE A 277     -13.717   5.272 123.200  1.00  0.00      A120  
ATOM   4319  CG1 ILE A 277     -16.184   6.064 122.292  1.00  0.00      A120  
ATOM   4320 HG11 ILE A 277     -16.967   6.145 121.508  1.00  0.00      A120  
ATOM   4321 HG12 ILE A 277     -16.345   6.867 123.044  1.00  0.00      A120  
ATOM   4322  CD  ILE A 277     -16.332   4.737 122.975  1.00  0.00      A120  
ATOM   4323  HD1 ILE A 277     -15.698   4.705 123.887  1.00  0.00      A120  
ATOM   4324  HD2 ILE A 277     -16.011   3.922 122.291  1.00  0.00      A120  
ATOM   4325  HD3 ILE A 277     -17.391   4.579 123.273  1.00  0.00      A120  
ATOM   4326  C   ILE A 277     -13.457   7.926 120.272  1.00  0.00      A120  
ATOM   4327  O   ILE A 277     -13.122   7.431 119.190  1.00  0.00      A120  
ATOM   4328  N   ARG A 278     -12.659   8.722 120.983  1.00  0.00      A120  
ATOM   4329  HN  ARG A 278     -12.873   8.986 121.920  1.00  0.00      A120  
ATOM   4330  CA  ARG A 278     -11.419   9.258 120.433  1.00  0.00      A120  
ATOM   4331  HA  ARG A 278     -11.456   9.154 119.359  1.00  0.00      A120  
ATOM   4332  CB  ARG A 278     -11.254  10.725 120.821  1.00  0.00      A120  
ATOM   4333  HB1 ARG A 278     -10.345  11.127 120.324  1.00  0.00      A120  
ATOM   4334  HB2 ARG A 278     -11.121  10.792 121.922  1.00  0.00      A120  
ATOM   4335  CG  ARG A 278     -12.450  11.578 120.420  1.00  0.00      A120  
ATOM   4336  HG1 ARG A 278     -13.340  11.241 120.991  1.00  0.00      A120  
ATOM   4337  HG2 ARG A 278     -12.644  11.438 119.335  1.00  0.00      A120  
ATOM   4338  CD  ARG A 278     -12.226  13.056 120.692  1.00  0.00      A120  
ATOM   4339  HD1 ARG A 278     -11.653  13.177 121.636  1.00  0.00      A120  
ATOM   4340  HD2 ARG A 278     -13.207  13.572 120.772  1.00  0.00      A120  
ATOM   4341  NE  ARG A 278     -11.469  13.715 119.631  1.00  0.00      A120  
ATOM   4342  HE  ARG A 278     -11.119  13.152 118.883  1.00  0.00      A120  
ATOM   4343  CZ  ARG A 278     -11.216  15.021 119.601  1.00  0.00      A120  
ATOM   4344  NH1 ARG A 278     -11.658  15.796 120.577  1.00  0.00      A120  
ATOM   4345 HH11 ARG A 278     -12.179  15.399 121.333  1.00  0.00      A120  
ATOM   4346 HH12 ARG A 278     -11.472  16.778 120.559  1.00  0.00      A120  
ATOM   4347  NH2 ARG A 278     -10.524  15.545 118.601  1.00  0.00      A120  
ATOM   4348 HH21 ARG A 278     -10.188  14.959 117.864  1.00  0.00      A120  
ATOM   4349 HH22 ARG A 278     -10.338  16.527 118.583  1.00  0.00      A120  
ATOM   4350  C   ARG A 278     -10.243   8.418 120.921  1.00  0.00      A120  
ATOM   4351  O   ARG A 278      -9.840   8.505 122.085  1.00  0.00      A120  
ATOM   4352  N   ILE A 279      -9.711   7.596 120.014  1.00  0.00      A120  
ATOM   4353  HN  ILE A 279     -10.113   7.504 119.107  1.00  0.00      A120  
ATOM   4354  CA  ILE A 279      -8.527   6.777 120.250  1.00  0.00      A120  
ATOM   4355  HA  ILE A 279      -8.336   6.767 121.313  1.00  0.00      A120  
ATOM   4356  CB  ILE A 279      -8.738   5.345 119.734  1.00  0.00      A120  
ATOM   4357  HB  ILE A 279      -8.540   5.318 118.641  1.00  0.00      A120  
ATOM   4358  CG2 ILE A 279      -7.810   4.363 120.433  1.00  0.00      A120  
ATOM   4359 HG21 ILE A 279      -8.118   4.235 121.492  1.00  0.00      A120  
ATOM   4360 HG22 ILE A 279      -6.768   4.747 120.411  1.00  0.00      A120  
ATOM   4361 HG23 ILE A 279      -7.854   3.374 119.928  1.00  0.00      A120  
ATOM   4362  CG1 ILE A 279     -10.179   4.905 119.982  1.00  0.00      A120  
ATOM   4363 HG11 ILE A 279     -10.859   5.582 119.425  1.00  0.00      A120  
ATOM   4364 HG12 ILE A 279     -10.396   4.990 121.068  1.00  0.00      A120  
ATOM   4365  CD  ILE A 279     -10.442   3.485 119.544  1.00  0.00      A120  
ATOM   4366  HD1 ILE A 279      -9.781   2.785 120.099  1.00  0.00      A120  
ATOM   4367  HD2 ILE A 279     -10.236   3.381 118.457  1.00  0.00      A120  
ATOM   4368  HD3 ILE A 279     -11.499   3.214 119.753  1.00  0.00      A120  
ATOM   4369  C   ILE A 279      -7.275   7.403 119.635  1.00  0.00      A120  
ATOM   4370  O   ILE A 279      -6.215   6.771 119.622  1.00  0.00      A120  
ATOM   4371  N   GLY A 280      -7.369   8.632 119.129  1.00  0.00      A120  
ATOM   4372  HN  GLY A 280      -8.098   9.258 119.399  1.00  0.00      A120  
ATOM   4373  CA  GLY A 280      -6.423   9.146 118.156  1.00  0.00      A120  
ATOM   4374  HA1 GLY A 280      -6.840  10.062 117.766  1.00  0.00      A120  
ATOM   4375  HA2 GLY A 280      -6.347   8.407 117.372  1.00  0.00      A120  
ATOM   4376  C   GLY A 280      -5.023   9.442 118.662  1.00  0.00      A120  
ATOM   4377  O   GLY A 280      -4.595   8.882 119.669  1.00  0.00      A120  
ATOM   4378  N   PRO A 281      -4.280  10.310 117.960  1.00  0.00      A120  
ATOM   4379  CD  PRO A 281      -2.824  10.286 118.180  1.00  0.00      A120  
ATOM   4380  HD1 PRO A 281      -2.461   9.238 118.205  1.00  0.00      A120  
ATOM   4381  HD2 PRO A 281      -2.574  10.798 119.132  1.00  0.00      A120  
ATOM   4382  CA  PRO A 281      -4.650  11.260 116.902  1.00  0.00      A120  
ATOM   4383  HA  PRO A 281      -5.473  11.882 117.218  1.00  0.00      A120  
ATOM   4384  CB  PRO A 281      -3.336  12.005 116.658  1.00  0.00      A120  
ATOM   4385  HB1 PRO A 281      -3.264  12.904 117.307  1.00  0.00      A120  
ATOM   4386  HB2 PRO A 281      -3.252  12.321 115.596  1.00  0.00      A120  
ATOM   4387  CG  PRO A 281      -2.288  11.027 116.998  1.00  0.00      A120  
ATOM   4388  HG1 PRO A 281      -2.104  10.335 116.149  1.00  0.00      A120  
ATOM   4389  HG2 PRO A 281      -1.337  11.542 117.254  1.00  0.00      A120  
ATOM   4390  C   PRO A 281      -5.180  10.695 115.582  1.00  0.00      A120  
ATOM   4391  O   PRO A 281      -4.566   9.821 114.969  1.00  0.00      A120  
ATOM   4392  N   GLY A 282      -6.321  11.229 115.140  1.00  0.00      A120  
ATOM   4393  HN  GLY A 282      -6.803  11.936 115.652  1.00  0.00      A120  
ATOM   4394  CA  GLY A 282      -6.934  10.826 113.896  1.00  0.00      A120  
ATOM   4395  HA1 GLY A 282      -6.139  10.667 113.183  1.00  0.00      A120  
ATOM   4396  HA2 GLY A 282      -7.569  11.639 113.573  1.00  0.00      A120  
ATOM   4397  C   GLY A 282      -7.770   9.568 113.971  1.00  0.00      A120  
ATOM   4398  O   GLY A 282      -8.619   9.353 113.096  1.00  0.00      A120  
ATOM   4399  N   GLN A 283      -7.583   8.748 115.005  1.00  0.00      A120  
ATOM   4400  HN  GLN A 283      -6.936   8.964 115.732  1.00  0.00      A120  
ATOM   4401  CA  GLN A 283      -8.300   7.489 115.156  1.00  0.00      A120  
ATOM   4402  HA  GLN A 283      -8.648   7.183 114.180  1.00  0.00      A120  
ATOM   4403  CB  GLN A 283      -7.385   6.419 115.754  1.00  0.00      A120  
ATOM   4404  HB1 GLN A 283      -7.954   5.467 115.818  1.00  0.00      A120  
ATOM   4405  HB2 GLN A 283      -7.096   6.736 116.778  1.00  0.00      A120  
ATOM   4406  CG  GLN A 283      -6.118   6.173 114.948  1.00  0.00      A120  
ATOM   4407  HG1 GLN A 283      -5.481   5.444 115.491  1.00  0.00      A120  
ATOM   4408  HG2 GLN A 283      -5.567   7.131 114.840  1.00  0.00      A120  
ATOM   4409  CD  GLN A 283      -6.407   5.623 113.563  1.00  0.00      A120  
ATOM   4410  OE1 GLN A 283      -7.170   4.672 113.407  1.00  0.00      A120  
ATOM   4411  NE2 GLN A 283      -5.800   6.227 112.546  1.00  0.00      A120  
ATOM   4412 HE21 GLN A 283      -5.954   5.906 111.611  1.00  0.00      A120  
ATOM   4413 HE22 GLN A 283      -5.192   7.002 112.715  1.00  0.00      A120  
ATOM   4414  C   GLN A 283      -9.527   7.690 116.035  1.00  0.00      A120  
ATOM   4415  O   GLN A 283      -9.421   8.214 117.149  1.00  0.00      A120  
ATOM   4416  N   ALA A 284     -10.687   7.278 115.528  1.00  0.00      A120  
ATOM   4417  HN  ALA A 284     -10.739   6.831 114.639  1.00  0.00      A120  
ATOM   4418  CA  ALA A 284     -11.954   7.446 116.227  1.00  0.00      A120  
ATOM   4419  HA  ALA A 284     -11.741   7.547 117.281  1.00  0.00      A120  
ATOM   4420  CB  ALA A 284     -12.710   8.678 115.722  1.00  0.00      A120  
ATOM   4421  HB1 ALA A 284     -12.923   8.577 114.636  1.00  0.00      A120  
ATOM   4422  HB2 ALA A 284     -12.095   9.590 115.878  1.00  0.00      A120  
ATOM   4423  HB3 ALA A 284     -13.674   8.779 116.265  1.00  0.00      A120  
ATOM   4424  C   ALA A 284     -12.800   6.201 116.030  1.00  0.00      A120  
ATOM   4425  O   ALA A 284     -12.970   5.732 114.900  1.00  0.00      A120  
ATOM   4426  N   PHE A 285     -13.343   5.681 117.123  1.00  0.00      A120  
ATOM   4427  HN  PHE A 285     -13.219   6.101 118.019  1.00  0.00      A120  
ATOM   4428  CA  PHE A 285     -14.152   4.472 117.100  1.00  0.00      A120  
ATOM   4429  HA  PHE A 285     -14.072   4.038 116.115  1.00  0.00      A120  
ATOM   4430  CB  PHE A 285     -13.682   3.475 118.154  1.00  0.00      A120  
ATOM   4431  HB1 PHE A 285     -13.475   4.015 119.103  1.00  0.00      A120  
ATOM   4432  HB2 PHE A 285     -12.761   2.967 117.795  1.00  0.00      A120  
ATOM   4433  CG  PHE A 285     -14.687   2.411 118.458  1.00  0.00      A120  
ATOM   4434  CD1 PHE A 285     -15.049   1.487 117.493  1.00  0.00      A120  
ATOM   4435  HD1 PHE A 285     -14.602   1.536 116.511  1.00  0.00      A120  
ATOM   4436  CE1 PHE A 285     -15.976   0.502 117.772  1.00  0.00      A120  
ATOM   4437  HE1 PHE A 285     -16.251  -0.212 117.010  1.00  0.00      A120  
ATOM   4438  CZ  PHE A 285     -16.551   0.430 119.026  1.00  0.00      A120  
ATOM   4439  HZ  PHE A 285     -17.276  -0.339 119.246  1.00  0.00      A120  
ATOM   4440  CD2 PHE A 285     -15.268   2.329 119.710  1.00  0.00      A120  
ATOM   4441  HD2 PHE A 285     -14.994   3.043 120.473  1.00  0.00      A120  
ATOM   4442  CE2 PHE A 285     -16.193   1.346 119.997  1.00  0.00      A120  
ATOM   4443  HE2 PHE A 285     -16.638   1.292 120.981  1.00  0.00      A120  
ATOM   4444  C   PHE A 285     -15.609   4.826 117.341  1.00  0.00      A120  
ATOM   4445  O   PHE A 285     -15.931   5.532 118.300  1.00  0.00      A120  
ATOM   4446  N   TYR A 286     -16.480   4.316 116.482  1.00  0.00      A120  
ATOM   4447  HN  TYR A 286     -16.196   3.722 115.734  1.00  0.00      A120  
ATOM   4448  CA  TYR A 286     -17.906   4.590 116.571  1.00  0.00      A120  
ATOM   4449  HA  TYR A 286     -18.042   5.491 117.151  1.00  0.00      A120  
ATOM   4450  CB  TYR A 286     -18.485   4.761 115.175  1.00  0.00      A120  
ATOM   4451  HB1 TYR A 286     -19.526   5.142 115.244  1.00  0.00      A120  
ATOM   4452  HB2 TYR A 286     -18.468   3.788 114.639  1.00  0.00      A120  
ATOM   4453  CG  TYR A 286     -17.689   5.745 114.366  1.00  0.00      A120  
ATOM   4454  CD1 TYR A 286     -17.713   7.097 114.672  1.00  0.00      A120  
ATOM   4455  HD1 TYR A 286     -18.317   7.444 115.497  1.00  0.00      A120  
ATOM   4456  CE1 TYR A 286     -16.982   8.003 113.942  1.00  0.00      A120  
ATOM   4457  HE1 TYR A 286     -17.014   9.055 114.187  1.00  0.00      A120  
ATOM   4458  CZ  TYR A 286     -16.205   7.553 112.892  1.00  0.00      A120  
ATOM   4459  OH  TYR A 286     -15.468   8.451 112.152  1.00  0.00      A120  
ATOM   4460  HH  TYR A 286     -14.997   7.961 111.474  1.00  0.00      A120  
ATOM   4461  CD2 TYR A 286     -16.896   5.319 113.311  1.00  0.00      A120  
ATOM   4462  HD2 TYR A 286     -16.856   4.269 113.066  1.00  0.00      A120  
ATOM   4463  CE2 TYR A 286     -16.159   6.212 112.574  1.00  0.00      A120  
ATOM   4464  HE2 TYR A 286     -15.551   5.868 111.752  1.00  0.00      A120  
ATOM   4465  C   TYR A 286     -18.582   3.459 117.332  1.00  0.00      A120  
ATOM   4466  O   TYR A 286     -18.664   2.328 116.842  1.00  0.00      A120  
ATOM   4467  N   ALA A 287     -19.070   3.771 118.526  1.00  0.00      A120  
ATOM   4468  HN  ALA A 287     -19.027   4.701 118.881  1.00  0.00      A120  
ATOM   4469  CA  ALA A 287     -19.698   2.797 119.397  1.00  0.00      A120  
ATOM   4470  HA  ALA A 287     -19.471   1.811 119.021  1.00  0.00      A120  
ATOM   4471  CB  ALA A 287     -19.175   2.956 120.824  1.00  0.00      A120  
ATOM   4472  HB1 ALA A 287     -19.239   4.020 121.138  1.00  0.00      A120  
ATOM   4473  HB2 ALA A 287     -18.113   2.634 120.876  1.00  0.00      A120  
ATOM   4474  HB3 ALA A 287     -19.786   2.344 121.521  1.00  0.00      A120  
ATOM   4475  C   ALA A 287     -21.219   2.947 119.334  1.00  0.00      A120  
ATOM   4476  O   ALA A 287     -21.753   3.827 118.660  1.00  0.00      A120  
ATOM   4477  N   THR A 288     -21.923   2.078 120.051  1.00  0.00      A120  
ATOM   4478  HN  THR A 288     -21.482   1.354 120.575  1.00  0.00      A120  
ATOM   4479  CA  THR A 288     -23.378   2.115 120.126  1.00  0.00      A120  
ATOM   4480  HA  THR A 288     -23.733   2.777 119.350  1.00  0.00      A120  
ATOM   4481  CB  THR A 288     -23.980   0.721 119.946  1.00  0.00      A120  
ATOM   4482  HB  THR A 288     -24.986   0.681 120.415  1.00  0.00      A120  
ATOM   4483  OG1 THR A 288     -23.139  -0.258 120.568  1.00  0.00      A120  
ATOM   4484  HG1 THR A 288     -23.097  -0.019 121.497  1.00  0.00      A120  
ATOM   4485  CG2 THR A 288     -24.160   0.370 118.480  1.00  0.00      A120  
ATOM   4486 HG21 THR A 288     -23.171   0.212 118.001  1.00  0.00      A120  
ATOM   4487 HG22 THR A 288     -24.680   1.198 117.954  1.00  0.00      A120  
ATOM   4488 HG23 THR A 288     -24.753  -0.565 118.385  1.00  0.00      A120  
ATOM   4489  C   THR A 288     -23.796   2.681 121.475  1.00  0.00      A120  
ATOM   4490  O   THR A 288     -23.497   2.091 122.516  1.00  0.00      A120  
ATOM   4491  N   GLY A 289     -24.486   3.814 121.455  1.00  0.00      A120  
ATOM   4492  HN  GLY A 289     -24.551   4.396 120.648  1.00  0.00      A120  
ATOM   4493  CA  GLY A 289     -25.185   4.253 122.638  1.00  0.00      A120  
ATOM   4494  HA1 GLY A 289     -25.442   5.296 122.517  1.00  0.00      A120  
ATOM   4495  HA2 GLY A 289     -24.532   4.127 123.489  1.00  0.00      A120  
ATOM   4496  C   GLY A 289     -26.446   3.434 122.837  1.00  0.00      A120  
ATOM   4497  O   GLY A 289     -26.658   2.384 122.228  1.00  0.00      A120  
ATOM   4498  N   ASP A 290     -27.309   3.939 123.713  1.00  0.00      A120  
ATOM   4499  HN  ASP A 290     -27.145   4.783 124.217  1.00  0.00      A120  
ATOM   4500  CA  ASP A 290     -28.566   3.242 123.968  1.00  0.00      A120  
ATOM   4501  HA  ASP A 290     -28.332   2.206 124.161  1.00  0.00      A120  
ATOM   4502  CB  ASP A 290     -29.321   3.833 125.150  1.00  0.00      A120  
ATOM   4503  HB1 ASP A 290     -29.771   4.801 124.841  1.00  0.00      A120  
ATOM   4504  HB2 ASP A 290     -28.606   4.012 125.980  1.00  0.00      A120  
ATOM   4505  CG  ASP A 290     -30.427   2.929 125.657  1.00  0.00      A120  
ATOM   4506  OD1 ASP A 290     -30.571   1.816 125.123  1.00  0.00      A120  
ATOM   4507  OD2 ASP A 290     -31.152   3.334 126.591  1.00  0.00      A120  
ATOM   4508  C   ASP A 290     -29.458   3.292 122.746  1.00  0.00      A120  
ATOM   4509  O   ASP A 290     -29.479   4.282 122.005  1.00  0.00      A120  
ATOM   4510  N   ILE A 291     -30.190   2.199 122.537  1.00  0.00      A120  
ATOM   4511  HN  ILE A 291     -29.984   1.318 122.956  1.00  0.00      A120  
ATOM   4512  CA  ILE A 291     -31.343   2.260 121.667  1.00  0.00      A120  
ATOM   4513  HA  ILE A 291     -31.020   2.634 120.707  1.00  0.00      A120  
ATOM   4514  CB  ILE A 291     -31.969   0.864 121.516  1.00  0.00      A120  
ATOM   4515  HB  ILE A 291     -32.346   0.521 122.504  1.00  0.00      A120  
ATOM   4516  CG2 ILE A 291     -33.121   0.896 120.525  1.00  0.00      A120  
ATOM   4517 HG21 ILE A 291     -32.758   1.229 119.529  1.00  0.00      A120  
ATOM   4518 HG22 ILE A 291     -33.901   1.605 120.874  1.00  0.00      A120  
ATOM   4519 HG23 ILE A 291     -33.559  -0.120 120.421  1.00  0.00      A120  
ATOM   4520  CG1 ILE A 291     -30.907  -0.143 121.072  1.00  0.00      A120  
ATOM   4521 HG11 ILE A 291     -30.160  -0.245 121.887  1.00  0.00      A120  
ATOM   4522 HG12 ILE A 291     -30.403   0.256 120.168  1.00  0.00      A120  
ATOM   4523  CD  ILE A 291     -31.447  -1.517 120.747  1.00  0.00      A120  
ATOM   4524  HD1 ILE A 291     -32.186  -1.451 119.921  1.00  0.00      A120  
ATOM   4525  HD2 ILE A 291     -31.949  -1.947 121.640  1.00  0.00      A120  
ATOM   4526  HD3 ILE A 291     -30.616  -2.184 120.428  1.00  0.00      A120  
ATOM   4527  C   ILE A 291     -32.332   3.259 122.252  1.00  0.00      A120  
ATOM   4528  O   ILE A 291     -32.439   3.423 123.475  1.00  0.00      A120  
ATOM   4529  N   ILE A 292     -33.015   4.048 121.407  1.00  0.00      A120  
ATOM   4530  HN  ILE A 292     -32.863   4.007 120.422  1.00  0.00      A120  
ATOM   4531  CA  ILE A 292     -33.995   4.992 121.907  1.00  0.00      A120  
ATOM   4532  HA  ILE A 292     -33.839   5.168 122.961  1.00  0.00      A120  
ATOM   4533  CB  ILE A 292     -33.869   6.363 121.242  1.00  0.00      A120  
ATOM   4534  HB  ILE A 292     -33.815   6.206 120.143  1.00  0.00      A120  
ATOM   4535  CG2 ILE A 292     -35.089   7.264 121.555  1.00  0.00      A120  
ATOM   4536 HG21 ILE A 292     -35.219   7.363 122.654  1.00  0.00      A120  
ATOM   4537 HG22 ILE A 292     -36.024   6.849 121.123  1.00  0.00      A120  
ATOM   4538 HG23 ILE A 292     -34.948   8.281 121.133  1.00  0.00      A120  
ATOM   4539  CG1 ILE A 292     -32.546   7.031 121.702  1.00  0.00      A120  
ATOM   4540 HG11 ILE A 292     -31.735   6.273 121.729  1.00  0.00      A120  
ATOM   4541 HG12 ILE A 292     -32.681   7.387 122.745  1.00  0.00      A120  
ATOM   4542  CD  ILE A 292     -32.084   8.184 120.805  1.00  0.00      A120  
ATOM   4543  HD1 ILE A 292     -32.864   8.971 120.725  1.00  0.00      A120  
ATOM   4544  HD2 ILE A 292     -31.844   7.802 119.790  1.00  0.00      A120  
ATOM   4545  HD3 ILE A 292     -31.162   8.643 121.223  1.00  0.00      A120  
ATOM   4546  C   ILE A 292     -35.371   4.372 121.790  1.00  0.00      A120  
ATOM   4547  O   ILE A 292     -35.875   4.137 120.684  1.00  0.00      A120  
ATOM   4548  N   GLY A 293     -36.009   4.121 122.951  1.00  0.00      A120  
ATOM   4549  HN  GLY A 293     -35.567   4.383 123.805  1.00  0.00      A120  
ATOM   4550  CA  GLY A 293     -37.354   3.590 123.065  1.00  0.00      A120  
ATOM   4551  HA1 GLY A 293     -37.911   3.955 122.215  1.00  0.00      A120  
ATOM   4552  HA2 GLY A 293     -37.772   3.981 123.981  1.00  0.00      A120  
ATOM   4553  C   GLY A 293     -37.472   2.081 123.096  1.00  0.00      A120  
ATOM   4554  O   GLY A 293     -36.652   1.390 123.708  1.00  0.00      A120  
ATOM   4555  N   ASP A 294     -38.523   1.568 122.454  1.00  0.00      A120  
ATOM   4556  HN  ASP A 294     -39.160   2.137 121.941  1.00  0.00      A120  
ATOM   4557  CA  ASP A 294     -38.806   0.137 122.463  1.00  0.00      A120  
ATOM   4558  HA  ASP A 294     -38.948  -0.169 123.488  1.00  0.00      A120  
ATOM   4559  CB  ASP A 294     -40.062  -0.162 121.637  1.00  0.00      A120  
ATOM   4560  HB1 ASP A 294     -40.170  -1.262 121.535  1.00  0.00      A120  
ATOM   4561  HB2 ASP A 294     -39.944   0.288 120.629  1.00  0.00      A120  
ATOM   4562  CG  ASP A 294     -41.329   0.387 122.262  1.00  0.00      A120  
ATOM   4563  OD1 ASP A 294     -41.463   0.325 123.497  1.00  0.00      A120  
ATOM   4564  OD2 ASP A 294     -42.193   0.880 121.511  1.00  0.00      A120  
ATOM   4565  C   ASP A 294     -37.636  -0.662 121.901  1.00  0.00      A120  
ATOM   4566  O   ASP A 294     -36.983  -0.252 120.936  1.00  0.00      A120  
ATOM   4567  N   ILE A 295     -37.375  -1.814 122.509  1.00  0.00      A120  
ATOM   4568  HN  ILE A 295     -37.845  -2.089 123.344  1.00  0.00      A120  
ATOM   4569  CA  ILE A 295     -36.386  -2.753 121.995  1.00  0.00      A120  
ATOM   4570  HA  ILE A 295     -35.730  -2.205 121.335  1.00  0.00      A120  
ATOM   4571  CB  ILE A 295     -35.567  -3.417 123.111  1.00  0.00      A120  
ATOM   4572  HB  ILE A 295     -36.225  -4.085 123.708  1.00  0.00      A120  
ATOM   4573  CG2 ILE A 295     -34.434  -4.230 122.503  1.00  0.00      A120  
ATOM   4574 HG21 ILE A 295     -33.873  -3.614 121.767  1.00  0.00      A120  
ATOM   4575 HG22 ILE A 295     -34.846  -5.120 121.979  1.00  0.00      A120  
ATOM   4576 HG23 ILE A 295     -33.733  -4.557 123.300  1.00  0.00      A120  
ATOM   4577  CG1 ILE A 295     -34.995  -2.369 124.060  1.00  0.00      A120  
ATOM   4578 HG11 ILE A 295     -34.335  -2.880 124.792  1.00  0.00      A120  
ATOM   4579 HG12 ILE A 295     -35.837  -1.893 124.606  1.00  0.00      A120  
ATOM   4580  CD  ILE A 295     -34.198  -1.283 123.374  1.00  0.00      A120  
ATOM   4581  HD1 ILE A 295     -34.777  -0.862 122.525  1.00  0.00      A120  
ATOM   4582  HD2 ILE A 295     -33.247  -1.704 122.981  1.00  0.00      A120  
ATOM   4583  HD3 ILE A 295     -33.976  -0.466 124.092  1.00  0.00      A120  
ATOM   4584  C   ILE A 295     -37.133  -3.792 121.171  1.00  0.00      A120  
ATOM   4585  O   ILE A 295     -37.929  -4.573 121.702  1.00  0.00      A120  
ATOM   4586  N   ARG A 296     -36.883  -3.800 119.870  1.00  0.00      A120  
ATOM   4587  HN  ARG A 296     -36.290  -3.115 119.453  1.00  0.00      A120  
ATOM   4588  CA  ARG A 296     -37.431  -4.784 118.952  1.00  0.00      A120  
ATOM   4589  HA  ARG A 296     -37.962  -5.523 119.533  1.00  0.00      A120  
ATOM   4590  CB  ARG A 296     -38.377  -4.122 117.943  1.00  0.00      A120  
ATOM   4591  HB1 ARG A 296     -38.874  -4.923 117.356  1.00  0.00      A120  
ATOM   4592  HB2 ARG A 296     -37.769  -3.496 117.256  1.00  0.00      A120  
ATOM   4593  CG  ARG A 296     -39.454  -3.243 118.556  1.00  0.00      A120  
ATOM   4594  HG1 ARG A 296     -38.978  -2.407 119.108  1.00  0.00      A120  
ATOM   4595  HG2 ARG A 296     -40.061  -3.845 119.267  1.00  0.00      A120  
ATOM   4596  CD  ARG A 296     -40.361  -2.680 117.474  1.00  0.00      A120  
ATOM   4597  HD1 ARG A 296     -39.789  -1.974 116.834  1.00  0.00      A120  
ATOM   4598  HD2 ARG A 296     -41.224  -2.160 117.940  1.00  0.00      A120  
ATOM   4599  NE  ARG A 296     -40.888  -3.734 116.612  1.00  0.00      A120  
ATOM   4600  HE  ARG A 296     -40.727  -4.683 116.882  1.00  0.00      A120  
ATOM   4601  CZ  ARG A 296     -41.569  -3.514 115.491  1.00  0.00      A120  
ATOM   4602  NH1 ARG A 296     -41.802  -2.273 115.091  1.00  0.00      A120  
ATOM   4603 HH11 ARG A 296     -41.467  -1.502 115.631  1.00  0.00      A120  
ATOM   4604 HH12 ARG A 296     -42.314  -2.108 114.248  1.00  0.00      A120  
ATOM   4605  NH2 ARG A 296     -42.011  -4.534 114.768  1.00  0.00      A120  
ATOM   4606 HH21 ARG A 296     -41.833  -5.473 115.065  1.00  0.00      A120  
ATOM   4607 HH22 ARG A 296     -42.522  -4.365 113.925  1.00  0.00      A120  
ATOM   4608  C   ARG A 296     -36.278  -5.480 118.236  1.00  0.00      A120  
ATOM   4609  O   ARG A 296     -35.142  -4.995 118.222  1.00  0.00      A120  
ATOM   4610  N   GLN A 297     -36.570  -6.637 117.647  1.00  0.00      A120  
ATOM   4611  HN  GLN A 297     -37.483  -7.036 117.683  1.00  0.00      A120  
ATOM   4612  CA  GLN A 297     -35.565  -7.390 116.910  1.00  0.00      A120  
ATOM   4613  HA  GLN A 297     -34.610  -6.916 117.079  1.00  0.00      A120  
ATOM   4614  CB  GLN A 297     -35.509  -8.857 117.355  1.00  0.00      A120  
ATOM   4615  HB1 GLN A 297     -35.281  -8.878 118.441  1.00  0.00      A120  
ATOM   4616  HB2 GLN A 297     -34.683  -9.352 116.803  1.00  0.00      A120  
ATOM   4617  CG  GLN A 297     -36.777  -9.658 117.124  1.00  0.00      A120  
ATOM   4618  HG1 GLN A 297     -37.111  -9.514 116.074  1.00  0.00      A120  
ATOM   4619  HG2 GLN A 297     -37.569  -9.289 117.812  1.00  0.00      A120  
ATOM   4620  CD  GLN A 297     -36.575 -11.145 117.369  1.00  0.00      A120  
ATOM   4621  OE1 GLN A 297     -35.909 -11.829 116.591  1.00  0.00      A120  
ATOM   4622  NE2 GLN A 297     -37.147 -11.649 118.457  1.00  0.00      A120  
ATOM   4623 HE21 GLN A 297     -37.678 -11.058 119.063  1.00  0.00      A120  
ATOM   4624 HE22 GLN A 297     -37.047 -12.622 118.668  1.00  0.00      A120  
ATOM   4625  C   GLN A 297     -35.836  -7.318 115.414  1.00  0.00      A120  
ATOM   4626  O   GLN A 297     -36.987  -7.250 114.972  1.00  0.00      A120  
ATOM   4627  N   ALA A 298     -34.752  -7.339 114.643  1.00  0.00      A120  
ATOM   4628  HN  ALA A 298     -33.831  -7.408 115.018  1.00  0.00      A120  
ATOM   4629  CA  ALA A 298     -34.855  -7.261 113.197  1.00  0.00      A120  
ATOM   4630  HA  ALA A 298     -35.383  -6.353 112.948  1.00  0.00      A120  
ATOM   4631  CB  ALA A 298     -33.467  -7.260 112.559  1.00  0.00      A120  
ATOM   4632  HB1 ALA A 298     -32.860  -8.096 112.966  1.00  0.00      A120  
ATOM   4633  HB2 ALA A 298     -32.949  -6.304 112.783  1.00  0.00      A120  
ATOM   4634  HB3 ALA A 298     -33.556  -7.389 111.459  1.00  0.00      A120  
ATOM   4635  C   ALA A 298     -35.676  -8.421 112.654  1.00  0.00      A120  
ATOM   4636  O   ALA A 298     -35.677  -9.526 113.203  1.00  0.00      A120  
ATOM   4637  N   HSD A 299     -36.388  -8.150 111.566  1.00  0.00      A120  
ATOM   4638  HN  HSD A 299     -36.391  -7.245 111.148  1.00  0.00      A120  
ATOM   4639  CA  HSD A 299     -37.206  -9.159 110.916  1.00  0.00      A120  
ATOM   4640  HA  HSD A 299     -36.659 -10.090 110.938  1.00  0.00      A120  
ATOM   4641  CB  HSD A 299     -38.559  -9.330 111.610  1.00  0.00      A120  
ATOM   4642  HB1 HSD A 299     -38.392  -9.795 112.605  1.00  0.00      A120  
ATOM   4643  HB2 HSD A 299     -39.192 -10.003 110.994  1.00  0.00      A120  
ATOM   4644  ND1 HSD A 299     -39.134  -7.258 112.931  1.00  0.00      A120  
ATOM   4645  HD1 HSD A 299     -38.516  -7.471 113.687  1.00  0.00      A120  
ATOM   4646  CG  HSD A 299     -39.303  -8.045 111.812  1.00  0.00      A120  
ATOM   4647  CE1 HSD A 299     -39.911  -6.194 112.840  1.00  0.00      A120  
ATOM   4648  HE1 HSD A 299     -39.973  -5.407 113.591  1.00  0.00      A120  
ATOM   4649  NE2 HSD A 299     -40.578  -6.262 111.703  1.00  0.00      A120  
ATOM   4650  CD2 HSD A 299     -40.216  -7.411 111.041  1.00  0.00      A120  
ATOM   4651  HD2 HSD A 299     -40.645  -7.668 110.081  1.00  0.00      A120  
ATOM   4652  C   HSD A 299     -37.407  -8.756 109.468  1.00  0.00      A120  
ATOM   4653  O   HSD A 299     -37.209  -7.598 109.091  1.00  0.00      A120  
ATOM   4654  N   CYS A 300     -37.793  -9.737 108.662  1.00  0.00      A120  
ATOM   4655  HN  CYS A 300     -37.808 -10.689 108.959  1.00  0.00      A120  
ATOM   4656  CA  CYS A 300     -38.222  -9.492 107.297  1.00  0.00      A120  
ATOM   4657  HA  CYS A 300     -38.353  -8.427 107.180  1.00  0.00      A120  
ATOM   4658  CB  CYS A 300     -37.199 -10.013 106.272  1.00  0.00      A120  
ATOM   4659  HB1 CYS A 300     -37.580  -9.765 105.260  1.00  0.00      A120  
ATOM   4660  HB2 CYS A 300     -37.156 -11.118 106.369  1.00  0.00      A120  
ATOM   4661  SG  CYS A 300     -35.503  -9.346 106.438  1.00  0.00      A120  
ATOM   4662  HG1 CYS A 300     -35.237  -9.988 107.566  1.00  0.00      A120  
ATOM   4663  C   CYS A 300     -39.573 -10.157 107.087  1.00  0.00      A120  
ATOM   4664  O   CYS A 300     -39.836 -11.244 107.608  1.00  0.00      A120  
ATOM   4665  N   THR A 301     -40.433  -9.484 106.331  1.00  0.00      A120  
ATOM   4666  HN  THR A 301     -40.212  -8.589 105.956  1.00  0.00      A120  
ATOM   4667  CA  THR A 301     -41.749 -10.001 105.997  1.00  0.00      A120  
ATOM   4668  HA  THR A 301     -41.898 -10.912 106.559  1.00  0.00      A120  
ATOM   4669  CB  THR A 301     -42.850  -8.994 106.329  1.00  0.00      A120  
ATOM   4670  HB  THR A 301     -42.822  -8.765 107.416  1.00  0.00      A120  
ATOM   4671  OG1 THR A 301     -44.147  -9.488 106.007  1.00  0.00      A120  
ATOM   4672  HG1 THR A 301     -44.263 -10.285 106.531  1.00  0.00      A120  
ATOM   4673  CG2 THR A 301     -42.707  -7.611 105.684  1.00  0.00      A120  
ATOM   4674 HG21 THR A 301     -42.525  -7.715 104.593  1.00  0.00      A120  
ATOM   4675 HG22 THR A 301     -41.850  -7.069 106.136  1.00  0.00      A120  
ATOM   4676 HG23 THR A 301     -43.640  -7.025 105.834  1.00  0.00      A120  
ATOM   4677  C   THR A 301     -41.811 -10.353 104.519  1.00  0.00      A120  
ATOM   4678  O   THR A 301     -41.298  -9.615 103.672  1.00  0.00      A120  
ATOM   4679  N   VAL A 302     -42.439 -11.485 104.225  1.00  0.00      A120  
ATOM   4680  HN  VAL A 302     -42.756 -12.102 104.940  1.00  0.00      A120  
ATOM   4681  CA  VAL A 302     -42.715 -11.918 102.863  1.00  0.00      A120  
ATOM   4682  HA  VAL A 302     -42.548 -11.075 102.209  1.00  0.00      A120  
ATOM   4683  CB  VAL A 302     -41.816 -13.097 102.444  1.00  0.00      A120  
ATOM   4684  HB  VAL A 302     -41.929 -13.924 103.177  1.00  0.00      A120  
ATOM   4685  CG1 VAL A 302     -42.196 -13.597 101.059  1.00  0.00      A120  
ATOM   4686 HG11 VAL A 302     -42.079 -12.782 100.313  1.00  0.00      A120  
ATOM   4687 HG12 VAL A 302     -43.256 -13.932 101.055  1.00  0.00      A120  
ATOM   4688 HG13 VAL A 302     -41.535 -14.441 100.767  1.00  0.00      A120  
ATOM   4689  CG2 VAL A 302     -40.361 -12.674 102.472  1.00  0.00      A120  
ATOM   4690 HG21 VAL A 302     -40.077 -12.350 103.496  1.00  0.00      A120  
ATOM   4691 HG22 VAL A 302     -40.201 -11.824 101.775  1.00  0.00      A120  
ATOM   4692 HG23 VAL A 302     -39.713 -13.527 102.177  1.00  0.00      A120  
ATOM   4693  C   VAL A 302     -44.180 -12.311 102.798  1.00  0.00      A120  
ATOM   4694  O   VAL A 302     -44.675 -13.003 103.693  1.00  0.00      A120  
ATOM   4695  N   SER A 303     -44.879 -11.846 101.765  1.00  0.00      A120  
ATOM   4696  HN  SER A 303     -44.484 -11.265 101.057  1.00  0.00      A120  
ATOM   4697  CA  SER A 303     -46.288 -12.183 101.636  1.00  0.00      A120  
ATOM   4698  HA  SER A 303     -46.798 -11.842 102.524  1.00  0.00      A120  
ATOM   4699  CB  SER A 303     -46.881 -11.523 100.395  1.00  0.00      A120  
ATOM   4700  HB1 SER A 303     -46.888 -10.421 100.528  1.00  0.00      A120  
ATOM   4701  HB2 SER A 303     -47.921 -11.884 100.243  1.00  0.00      A120  
ATOM   4702  OG  SER A 303     -46.122 -11.835  99.242  1.00  0.00      A120  
ATOM   4703  HG1 SER A 303     -46.277 -12.766  99.066  1.00  0.00      A120  
ATOM   4704  C   SER A 303     -46.431 -13.694 101.567  1.00  0.00      A120  
ATOM   4705  O   SER A 303     -45.861 -14.342 100.685  1.00  0.00      A120  
ATOM   4706  N   LYS A 304     -47.200 -14.255 102.503  1.00  0.00      A120  
ATOM   4707  HN  LYS A 304     -47.716 -13.723 103.170  1.00  0.00      A120  
ATOM   4708  CA  LYS A 304     -47.316 -15.705 102.584  1.00  0.00      A120  
ATOM   4709  HA  LYS A 304     -46.321 -16.124 102.595  1.00  0.00      A120  
ATOM   4710  CB  LYS A 304     -48.074 -16.095 103.852  1.00  0.00      A120  
ATOM   4711  HB1 LYS A 304     -49.063 -15.590 103.832  1.00  0.00      A120  
ATOM   4712  HB2 LYS A 304     -47.499 -15.725 104.726  1.00  0.00      A120  
ATOM   4713  CG  LYS A 304     -48.306 -17.585 104.034  1.00  0.00      A120  
ATOM   4714  HG1 LYS A 304     -47.328 -18.106 104.115  1.00  0.00      A120  
ATOM   4715  HG2 LYS A 304     -48.856 -17.986 103.156  1.00  0.00      A120  
ATOM   4716  CD  LYS A 304     -49.119 -17.830 105.299  1.00  0.00      A120  
ATOM   4717  HD1 LYS A 304     -50.054 -17.234 105.246  1.00  0.00      A120  
ATOM   4718  HD2 LYS A 304     -48.527 -17.495 106.177  1.00  0.00      A120  
ATOM   4719  CE  LYS A 304     -49.479 -19.296 105.478  1.00  0.00      A120  
ATOM   4720  HE1 LYS A 304     -48.553 -19.900 105.593  1.00  0.00      A120  
ATOM   4721  HE2 LYS A 304     -50.058 -19.651 104.599  1.00  0.00      A120  
ATOM   4722  NZ  LYS A 304     -50.317 -19.510 106.694  1.00  0.00      A120  
ATOM   4723  HZ1 LYS A 304     -51.197 -18.963 106.609  1.00  0.00      A120  
ATOM   4724  HZ2 LYS A 304     -49.793 -19.195 107.536  1.00  0.00      A120  
ATOM   4725  HZ3 LYS A 304     -50.544 -20.521 106.785  1.00  0.00      A120  
ATOM   4726  C   LYS A 304     -48.003 -16.260 101.347  1.00  0.00      A120  
ATOM   4727  O   LYS A 304     -47.676 -17.359 100.883  1.00  0.00      A120  
ATOM   4728  N   ALA A 305     -48.958 -15.511 100.801  1.00  0.00      A120  
ATOM   4729  HN  ALA A 305     -49.264 -14.662 101.223  1.00  0.00      A120  
ATOM   4730  CA  ALA A 305     -49.619 -15.875  99.557  1.00  0.00      A120  
ATOM   4731  HA  ALA A 305     -50.054 -16.855  99.682  1.00  0.00      A120  
ATOM   4732  CB  ALA A 305     -50.700 -14.853  99.209  1.00  0.00      A120  
ATOM   4733  HB1 ALA A 305     -50.234 -13.888  98.915  1.00  0.00      A120  
ATOM   4734  HB2 ALA A 305     -51.352 -14.676 100.091  1.00  0.00      A120  
ATOM   4735  HB3 ALA A 305     -51.314 -15.225  98.360  1.00  0.00      A120  
ATOM   4736  C   ALA A 305     -48.613 -15.991  98.420  1.00  0.00      A120  
ATOM   4737  O   ALA A 305     -48.351 -17.092  97.929  1.00  0.00      A120  
ATOM   4738  N   THR A 306     -48.033 -14.860  98.011  1.00  0.00      A120  
ATOM   4739  HN  THR A 306     -48.192 -13.982  98.456  1.00  0.00      A120  
ATOM   4740  CA  THR A 306     -47.124 -14.864  96.869  1.00  0.00      A120  
ATOM   4741  HA  THR A 306     -47.651 -15.276  96.021  1.00  0.00      A120  
ATOM   4742  CB  THR A 306     -46.649 -13.446  96.564  1.00  0.00      A120  
ATOM   4743  HB  THR A 306     -45.928 -13.113  97.340  1.00  0.00      A120  
ATOM   4744  OG1 THR A 306     -47.774 -12.558  96.560  1.00  0.00      A120  
ATOM   4745  HG1 THR A 306     -48.158 -12.614  97.438  1.00  0.00      A120  
ATOM   4746  CG2 THR A 306     -45.968 -13.393  95.205  1.00  0.00      A120  
ATOM   4747 HG21 THR A 306     -46.609 -13.876  94.437  1.00  0.00      A120  
ATOM   4748 HG22 THR A 306     -44.998 -13.933  95.247  1.00  0.00      A120  
ATOM   4749 HG23 THR A 306     -45.796 -12.336  94.909  1.00  0.00      A120  
ATOM   4750  C   THR A 306     -45.930 -15.778  97.104  1.00  0.00      A120  
ATOM   4751  O   THR A 306     -45.406 -16.367  96.153  1.00  0.00      A120  
ATOM   4752  N   TRP A 307     -45.491 -15.913  98.358  1.00  0.00      A120  
ATOM   4753  HN  TRP A 307     -45.865 -15.392  99.121  1.00  0.00      A120  
ATOM   4754  CA  TRP A 307     -44.419 -16.853  98.666  1.00  0.00      A120  
ATOM   4755  HA  TRP A 307     -43.576 -16.618  98.034  1.00  0.00      A120  
ATOM   4756  CB  TRP A 307     -44.022 -16.756 100.137  1.00  0.00      A120  
ATOM   4757  HB1 TRP A 307     -44.935 -16.811 100.768  1.00  0.00      A120  
ATOM   4758  HB2 TRP A 307     -43.514 -15.784 100.316  1.00  0.00      A120  
ATOM   4759  CG  TRP A 307     -43.098 -17.863 100.527  1.00  0.00      A120  
ATOM   4760  CD1 TRP A 307     -43.404 -18.971 101.261  1.00  0.00      A120  
ATOM   4761  HD1 TRP A 307     -44.378 -19.187 101.676  1.00  0.00      A120  
ATOM   4762  NE1 TRP A 307     -42.294 -19.772 101.395  1.00  0.00      A120  
ATOM   4763  HE1 TRP A 307     -42.259 -20.615 101.883  1.00  0.00      A120  
ATOM   4764  CE2 TRP A 307     -41.247 -19.191 100.729  1.00  0.00      A120  
ATOM   4765  CD2 TRP A 307     -41.721 -17.988 100.165  1.00  0.00      A120  
ATOM   4766  CE3 TRP A 307     -40.836 -17.195  99.426  1.00  0.00      A120  
ATOM   4767  HE3 TRP A 307     -41.150 -16.265  98.975  1.00  0.00      A120  
ATOM   4768  CZ3 TRP A 307     -39.531 -17.622  99.276  1.00  0.00      A120  
ATOM   4769  HZ3 TRP A 307     -38.838 -17.020  98.708  1.00  0.00      A120  
ATOM   4770  CZ2 TRP A 307     -39.932 -19.619 100.577  1.00  0.00      A120  
ATOM   4771  HZ2 TRP A 307     -39.573 -20.541 101.009  1.00  0.00      A120  
ATOM   4772  CH2 TRP A 307     -39.089 -18.823  99.848  1.00  0.00      A120  
ATOM   4773  HH2 TRP A 307     -38.062 -19.127  99.712  1.00  0.00      A120  
ATOM   4774  C   TRP A 307     -44.839 -18.279  98.335  1.00  0.00      A120  
ATOM   4775  O   TRP A 307     -44.163 -18.984  97.578  1.00  0.00      A120  
ATOM   4776  N   ASN A 308     -46.015 -18.714  98.886  1.00  0.00      A120  
ATOM   4777  HN  ASN A 308     -46.535 -18.095  99.463  1.00  0.00      A120  
ATOM   4778  CA  ASN A 308     -46.647 -20.024  98.739  1.00  0.00      A120  
ATOM   4779  HA  ASN A 308     -45.935 -20.767  99.064  1.00  0.00      A120  
ATOM   4780  CB  ASN A 308     -47.981 -20.151  99.582  1.00  0.00      A120 C
ATOM   4781  HB1 ASN A 308     -48.605 -19.262  99.356  1.00  0.00      A120 H
ATOM   4782  HB2 ASN A 308     -47.701 -20.139 100.655  1.00  0.00      A120 H
ATOM   4783  CG  ASN A 308     -48.875 -21.406  99.359  1.00  0.00      A120 C
ATOM   4784  OD1 ASN A 308     -49.322 -21.647  98.240  1.00  0.00      A120 O
ATOM   4785  ND2 ASN A 308     -49.186 -22.176 100.433  1.00  0.00      A120 N
ATOM   4786 HD22 ASN A 308     -48.684 -23.024 100.603  1.00  0.00      A120 H
ATOM   4787  C   ASN A 308     -46.898 -20.222  97.275  1.00  0.00      A120  
ATOM   4788  O   ASN A 308     -46.731 -21.323  96.751  1.00  0.00      A120  
ATOM   4789  N   GLU A 309     -47.287 -19.123  96.586  1.00  0.00      A120  
ATOM   4790  HN  GLU A 309     -47.441 -18.248  97.038  1.00  0.00      A120  
ATOM   4791  CA  GLU A 309     -47.510 -19.140  95.142  1.00  0.00      A120  
ATOM   4792  HA  GLU A 309     -48.219 -19.925  94.921  1.00  0.00      A120  
ATOM   4793  CB  GLU A 309     -48.048 -17.789  94.666  1.00  0.00      A120  
ATOM   4794  HB1 GLU A 309     -48.000 -17.774  93.557  1.00  0.00      A120  
ATOM   4795  HB2 GLU A 309     -47.382 -16.997  95.067  1.00  0.00      A120  
ATOM   4796  CG  GLU A 309     -49.469 -17.454  95.075  1.00  0.00      A120  
ATOM   4797  HG1 GLU A 309     -49.550 -17.488  96.182  1.00  0.00      A120  
ATOM   4798  HG2 GLU A 309     -50.163 -18.201  94.636  1.00  0.00      A120  
ATOM   4799  CD  GLU A 309     -49.870 -16.071  94.598  1.00  0.00      A120  
ATOM   4800  OE1 GLU A 309     -49.116 -15.486  93.790  1.00  0.00      A120  
ATOM   4801  OE2 GLU A 309     -50.926 -15.562  95.029  1.00  0.00      A120  
ATOM   4802  C   GLU A 309     -46.225 -19.476  94.398  1.00  0.00      A120  
ATOM   4803  O   GLU A 309     -46.231 -20.269  93.447  1.00  0.00      A120  
ATOM   4804  N   THR A 310     -45.105 -18.884  94.822  1.00  0.00      A120  
ATOM   4805  HN  THR A 310     -45.091 -18.268  95.605  1.00  0.00      A120  
ATOM   4806  CA  THR A 310     -43.832 -19.112  94.152  1.00  0.00      A120  
ATOM   4807  HA  THR A 310     -44.006 -19.105  93.086  1.00  0.00      A120  
ATOM   4808  CB  THR A 310     -42.829 -18.022  94.536  1.00  0.00      A120  
ATOM   4809  HB  THR A 310     -41.808 -18.319  94.217  1.00  0.00      A120  
ATOM   4810  OG1 THR A 310     -42.835 -17.833  95.958  1.00  0.00      A120  
ATOM   4811  HG1 THR A 310     -42.587 -18.679  96.338  1.00  0.00      A120  
ATOM   4812  CG2 THR A 310     -43.178 -16.704  93.848  1.00  0.00      A120  
ATOM   4813 HG21 THR A 310     -44.194 -16.373  94.150  1.00  0.00      A120  
ATOM   4814 HG22 THR A 310     -43.162 -16.837  92.745  1.00  0.00      A120  
ATOM   4815 HG23 THR A 310     -42.448 -15.919  94.141  1.00  0.00      A120  
ATOM   4816  C   THR A 310     -43.249 -20.484  94.465  1.00  0.00      A120  
ATOM   4817  O   THR A 310     -42.461 -21.009  93.671  1.00  0.00      A120  
ATOM   4818  N   LEU A 311     -43.608 -21.076  95.607  1.00  0.00      A120  
ATOM   4819  HN  LEU A 311     -44.170 -20.627  96.299  1.00  0.00      A120  
ATOM   4820  CA  LEU A 311     -43.175 -22.441  95.885  1.00  0.00      A120  
ATOM   4821  HA  LEU A 311     -42.111 -22.498  95.705  1.00  0.00      A120  
ATOM   4822  CB  LEU A 311     -43.491 -22.816  97.333  1.00  0.00      A120  
ATOM   4823  HB1 LEU A 311     -43.238 -23.889  97.454  1.00  0.00      A120  
ATOM   4824  HB2 LEU A 311     -44.583 -22.681  97.474  1.00  0.00      A120  
ATOM   4825  CG  LEU A 311     -42.796 -22.060  98.465  1.00  0.00      A120  
ATOM   4826  HG  LEU A 311     -43.038 -20.978  98.391  1.00  0.00      A120  
ATOM   4827  CD1 LEU A 311     -43.259 -22.592  99.812  1.00  0.00      A120  
ATOM   4828 HD11 LEU A 311     -43.182 -23.700  99.832  1.00  0.00      A120  
ATOM   4829 HD12 LEU A 311     -44.319 -22.307  99.987  1.00  0.00      A120  
ATOM   4830 HD13 LEU A 311     -42.622 -22.177 100.622  1.00  0.00      A120  
ATOM   4831  CD2 LEU A 311     -41.294 -22.185  98.336  1.00  0.00      A120  
ATOM   4832 HD21 LEU A 311     -40.937 -21.605  97.458  1.00  0.00      A120  
ATOM   4833 HD22 LEU A 311     -41.013 -23.250  98.196  1.00  0.00      A120  
ATOM   4834 HD23 LEU A 311     -40.801 -21.785  99.248  1.00  0.00      A120  
ATOM   4835  C   LEU A 311     -43.829 -23.420  94.919  1.00  0.00      A120  
ATOM   4836  O   LEU A 311     -43.216 -24.418  94.519  1.00  0.00      A120  
ATOM   4837  N   GLY A 312     -45.071 -23.145  94.531  1.00  0.00      A120  
ATOM   4838  HN  GLY A 312     -45.550 -22.325  94.833  1.00  0.00      A120  
ATOM   4839  CA  GLY A 312     -45.811 -24.021  93.645  1.00  0.00      A120  
ATOM   4840  HA1 GLY A 312     -46.857 -23.758  93.720  1.00  0.00      A120  
ATOM   4841  HA2 GLY A 312     -45.656 -25.036  93.980  1.00  0.00      A120  
ATOM   4842  C   GLY A 312     -45.380 -23.912  92.197  1.00  0.00      A120  
ATOM   4843  O   GLY A 312     -45.262 -24.925  91.502  1.00  0.00      A120  
ATOM   4844  N   LYS A 313     -45.144 -22.649  91.763  1.00  0.00      A120  
ATOM   4845  HN  LYS A 313     -45.389 -21.898  92.371  1.00  0.00      A120  
ATOM   4846  CA  LYS A 313     -44.600 -22.256  90.469  1.00  0.00      A120  
ATOM   4847  HA  LYS A 313     -45.310 -22.520  89.699  1.00  0.00      A120  
ATOM   4848  CB  LYS A 313     -44.290 -20.702  90.434  1.00  0.00      A120  
ATOM   4849  HB1 LYS A 313     -43.282 -20.538  89.997  1.00  0.00      A120  
ATOM   4850  HB2 LYS A 313     -44.231 -20.349  91.486  1.00  0.00      A120  
ATOM   4851  CG  LYS A 313     -45.256 -19.789  89.628  1.00  0.00      A120  
ATOM   4852  HG1 LYS A 313     -45.893 -20.455  89.006  1.00  0.00      A120  
ATOM   4853  HG2 LYS A 313     -44.660 -19.179  88.916  1.00  0.00      A120  
ATOM   4854  CD  LYS A 313     -46.195 -18.826  90.416  1.00  0.00      A120  
ATOM   4855  HD1 LYS A 313     -46.685 -19.416  91.219  1.00  0.00      A120  
ATOM   4856  HD2 LYS A 313     -46.977 -18.493  89.702  1.00  0.00      A120  
ATOM   4857  CE  LYS A 313     -45.604 -17.545  91.040  1.00  0.00      A120  
ATOM   4858  HE1 LYS A 313     -45.092 -16.927  90.272  1.00  0.00      A120  
ATOM   4859  HE2 LYS A 313     -44.868 -17.816  91.827  1.00  0.00      A120  
ATOM   4860  NZ  LYS A 313     -46.662 -16.712  91.674  1.00  0.00      A120  
ATOM   4861  HZ1 LYS A 313     -47.487 -17.279  91.956  1.00  0.00      A120  
ATOM   4862  HZ2 LYS A 313     -47.047 -16.000  91.022  1.00  0.00      A120  
ATOM   4863  HZ3 LYS A 313     -46.333 -16.208  92.522  1.00  0.00      A120  
ATOM   4864  C   LYS A 313     -43.330 -23.059  90.198  1.00  0.00      A120  
ATOM   4865  O   LYS A 313     -43.121 -23.622  89.125  1.00  0.00      A120  
ATOM   4866  N   VAL A 314     -42.493 -23.183  91.241  1.00  0.00      A120  
ATOM   4867  HN  VAL A 314     -42.725 -22.738  92.103  1.00  0.00      A120  
ATOM   4868  CA  VAL A 314     -41.209 -23.868  91.183  1.00  0.00      A120  
ATOM   4869  HA  VAL A 314     -40.731 -23.606  90.251  1.00  0.00      A120  
ATOM   4870  CB  VAL A 314     -40.329 -23.451  92.373  1.00  0.00      A120  
ATOM   4871  HB  VAL A 314     -40.940 -23.439  93.300  1.00  0.00      A120  
ATOM   4872  CG1 VAL A 314     -39.179 -24.424  92.538  1.00  0.00      A120  
ATOM   4873 HG11 VAL A 314     -38.663 -24.574  91.565  1.00  0.00      A120  
ATOM   4874 HG12 VAL A 314     -39.562 -25.405  92.892  1.00  0.00      A120  
ATOM   4875 HG13 VAL A 314     -38.446 -24.023  93.270  1.00  0.00      A120  
ATOM   4876  CG2 VAL A 314     -39.805 -22.032  92.172  1.00  0.00      A120  
ATOM   4877 HG21 VAL A 314     -40.641 -21.350  91.910  1.00  0.00      A120  
ATOM   4878 HG22 VAL A 314     -39.062 -22.016  91.346  1.00  0.00      A120  
ATOM   4879 HG23 VAL A 314     -39.331 -21.668  93.108  1.00  0.00      A120  
ATOM   4880  C   VAL A 314     -41.411 -25.378  91.140  1.00  0.00      A120  
ATOM   4881  O   VAL A 314     -40.875 -26.065  90.263  1.00  0.00      A120  
ATOM   4882  N   VAL A 315     -42.202 -25.916  92.074  1.00  0.00      A120  
ATOM   4883  HN  VAL A 315     -42.731 -25.364  92.715  1.00  0.00      A120  
ATOM   4884  CA  VAL A 315     -42.327 -27.369  92.198  1.00  0.00      A120  
ATOM   4885  HA  VAL A 315     -41.333 -27.786  92.259  1.00  0.00      A120  
ATOM   4886  CB  VAL A 315     -43.141 -27.746  93.453  1.00  0.00      A120  
ATOM   4887  HB  VAL A 315     -42.749 -27.184  94.326  1.00  0.00      A120  
ATOM   4888  CG1 VAL A 315     -44.610 -27.415  93.264  1.00  0.00      A120  
ATOM   4889 HG11 VAL A 315     -45.020 -27.977  92.398  1.00  0.00      A120  
ATOM   4890 HG12 VAL A 315     -44.731 -26.327  93.070  1.00  0.00      A120  
ATOM   4891 HG13 VAL A 315     -45.181 -27.699  94.173  1.00  0.00      A120  
ATOM   4892  CG2 VAL A 315     -42.968 -29.216  93.776  1.00  0.00      A120  
ATOM   4893 HG21 VAL A 315     -41.889 -29.479  93.790  1.00  0.00      A120  
ATOM   4894 HG22 VAL A 315     -43.474 -29.836  93.005  1.00  0.00      A120  
ATOM   4895 HG23 VAL A 315     -43.400 -29.438  94.776  1.00  0.00      A120  
ATOM   4896  C   VAL A 315     -42.932 -27.972  90.938  1.00  0.00      A120  
ATOM   4897  O   VAL A 315     -42.730 -29.159  90.642  1.00  0.00      A120  
ATOM   4898  N   LYS A 316     -43.682 -27.176  90.176  1.00  0.00      A120  
ATOM   4899  HN  LYS A 316     -43.940 -26.251  90.445  1.00  0.00      A120  
ATOM   4900  CA  LYS A 316     -44.168 -27.649  88.885  1.00  0.00      A120  
ATOM   4901  HA  LYS A 316     -44.490 -28.674  89.002  1.00  0.00      A120  
ATOM   4902  CB  LYS A 316     -45.326 -26.778  88.401  1.00  0.00      A120  
ATOM   4903  HB1 LYS A 316     -45.639 -27.139  87.400  1.00  0.00      A120  
ATOM   4904  HB2 LYS A 316     -44.961 -25.733  88.310  1.00  0.00      A120  
ATOM   4905  CG  LYS A 316     -46.545 -26.782  89.313  1.00  0.00      A120  
ATOM   4906  HG1 LYS A 316     -47.305 -26.082  88.905  1.00  0.00      A120  
ATOM   4907  HG2 LYS A 316     -46.243 -26.433  90.324  1.00  0.00      A120  
ATOM   4908  CD  LYS A 316     -47.161 -28.167  89.430  1.00  0.00      A120  
ATOM   4909  HD1 LYS A 316     -46.439 -28.847  89.931  1.00  0.00      A120  
ATOM   4910  HD2 LYS A 316     -47.374 -28.558  88.412  1.00  0.00      A120  
ATOM   4911  CE  LYS A 316     -48.453 -28.131  90.232  1.00  0.00      A120  
ATOM   4912  HE1 LYS A 316     -48.902 -29.147  90.263  1.00  0.00      A120  
ATOM   4913  HE2 LYS A 316     -49.161 -27.414  89.768  1.00  0.00      A120  
ATOM   4914  NZ  LYS A 316     -48.221 -27.695  91.635  1.00  0.00      A120  
ATOM   4915  HZ1 LYS A 316     -47.809 -26.740  91.638  1.00  0.00      A120  
ATOM   4916  HZ2 LYS A 316     -47.567 -28.356  92.100  1.00  0.00      A120  
ATOM   4917  HZ3 LYS A 316     -49.125 -27.685  92.148  1.00  0.00      A120  
ATOM   4918  C   LYS A 316     -43.052 -27.671  87.849  1.00  0.00      A120  
ATOM   4919  O   LYS A 316     -43.119 -28.435  86.879  1.00  0.00      A120  
ATOM   4920  N   GLN A 317     -42.027 -26.833  88.029  1.00  0.00      A120  
ATOM   4921  HN  GLN A 317     -42.013 -26.154  88.759  1.00  0.00      A120  
ATOM   4922  CA  GLN A 317     -40.861 -26.871  87.155  1.00  0.00      A120  
ATOM   4923  HA  GLN A 317     -41.193 -27.132  86.161  1.00  0.00      A120  
ATOM   4924  CB  GLN A 317     -40.161 -25.509  87.143  1.00  0.00      A120  
ATOM   4925  HB1 GLN A 317     -39.066 -25.680  87.096  1.00  0.00      A120  
ATOM   4926  HB2 GLN A 317     -40.404 -24.983  88.090  1.00  0.00      A120  
ATOM   4927  CG  GLN A 317     -40.556 -24.611  85.984  1.00  0.00      A120  
ATOM   4928  HG1 GLN A 317     -40.222 -23.574  86.200  1.00  0.00      A120  
ATOM   4929  HG2 GLN A 317     -41.662 -24.623  85.878  1.00  0.00      A120  
ATOM   4930  CD  GLN A 317     -39.941 -25.052  84.670  1.00  0.00      A120  
ATOM   4931  OE1 GLN A 317     -38.987 -25.829  84.648  1.00  0.00      A120  
ATOM   4932  NE2 GLN A 317     -40.489 -24.559  83.567  1.00  0.00      A120  
ATOM   4933 HE21 GLN A 317     -40.126 -24.814  82.671  1.00  0.00      A120  
ATOM   4934 HE22 GLN A 317     -41.266 -23.933  83.632  1.00  0.00      A120  
ATOM   4935  C   GLN A 317     -39.867 -27.946  87.562  1.00  0.00      A120  
ATOM   4936  O   GLN A 317     -38.989 -28.297  86.766  1.00  0.00      A120  
ATOM   4937  N   LEU A 318     -39.976 -28.465  88.785  1.00  0.00      A120  
ATOM   4938  HN  LEU A 318     -40.677 -28.175  89.432  1.00  0.00      A120  
ATOM   4939  CA  LEU A 318     -39.055 -29.500  89.237  1.00  0.00      A120  
ATOM   4940  HA  LEU A 318     -38.078 -29.281  88.833  1.00  0.00      A120  
ATOM   4941  CB  LEU A 318     -39.006 -29.533  90.765  1.00  0.00      A120  
ATOM   4942  HB1 LEU A 318     -38.159 -30.185  91.065  1.00  0.00      A120  
ATOM   4943  HB2 LEU A 318     -39.954 -29.983  91.127  1.00  0.00      A120  
ATOM   4944  CG  LEU A 318     -38.830 -28.181  91.463  1.00  0.00      A120  
ATOM   4945  HG  LEU A 318     -39.689 -27.526  91.209  1.00  0.00      A120  
ATOM   4946  CD1 LEU A 318     -38.753 -28.340  92.979  1.00  0.00      A120  
ATOM   4947 HD11 LEU A 318     -37.889 -28.984  93.253  1.00  0.00      A120  
ATOM   4948 HD12 LEU A 318     -39.683 -28.813  93.359  1.00  0.00      A120  
ATOM   4949 HD13 LEU A 318     -38.617 -27.345  93.457  1.00  0.00      A120  
ATOM   4950  CD2 LEU A 318     -37.611 -27.439  90.930  1.00  0.00      A120  
ATOM   4951 HD21 LEU A 318     -37.723 -27.256  89.840  1.00  0.00      A120  
ATOM   4952 HD22 LEU A 318     -36.697 -28.048  91.095  1.00  0.00      A120  
ATOM   4953 HD23 LEU A 318     -37.509 -26.460  91.446  1.00  0.00      A120  
ATOM   4954  C   LEU A 318     -39.446 -30.867  88.689  1.00  0.00      A120  
ATOM   4955  O   LEU A 318     -38.576 -31.648  88.285  1.00  0.00      A120  
ATOM   4956  N   ARG A 319     -40.746 -31.167  88.662  1.00  0.00      A120  
ATOM   4957  HN  ARG A 319     -41.451 -30.535  88.972  1.00  0.00      A120  
ATOM   4958  CA  ARG A 319     -41.199 -32.460  88.168  1.00  0.00      A120  
ATOM   4959  HA  ARG A 319     -40.663 -33.231  88.704  1.00  0.00      A120  
ATOM   4960  CB  ARG A 319     -42.706 -32.613  88.379  1.00  0.00      A120  
ATOM   4961  HB1 ARG A 319     -43.028 -33.585  87.948  1.00  0.00      A120  
ATOM   4962  HB2 ARG A 319     -43.224 -31.792  87.841  1.00  0.00      A120  
ATOM   4963  CG  ARG A 319     -43.116 -32.570  89.840  1.00  0.00      A120  
ATOM   4964  HG1 ARG A 319     -43.014 -31.528  90.214  1.00  0.00      A120  
ATOM   4965  HG2 ARG A 319     -42.439 -33.228  90.425  1.00  0.00      A120  
ATOM   4966  CD  ARG A 319     -44.546 -33.029  90.040  1.00  0.00      A120  
ATOM   4967  HD1 ARG A 319     -44.646 -34.094  89.741  1.00  0.00      A120  
ATOM   4968  HD2 ARG A 319     -45.233 -32.397  89.438  1.00  0.00      A120  
ATOM   4969  NE  ARG A 319     -44.944 -32.917  91.439  1.00  0.00      A120  
ATOM   4970  HE  ARG A 319     -44.677 -33.652  92.062  1.00  0.00      A120  
ATOM   4971  CZ  ARG A 319     -45.636 -31.900  91.937  1.00  0.00      A120  
ATOM   4972  NH1 ARG A 319     -46.021 -30.907  91.147  1.00  0.00      A120  
ATOM   4973 HH11 ARG A 319     -45.789 -30.923  90.174  1.00  0.00      A120  
ATOM   4974 HH12 ARG A 319     -46.544 -30.141  91.524  1.00  0.00      A120  
ATOM   4975  NH2 ARG A 319     -45.948 -31.877  93.224  1.00  0.00      A120  
ATOM   4976 HH21 ARG A 319     -45.661 -32.626  93.821  1.00  0.00      A120  
ATOM   4977 HH22 ARG A 319     -46.470 -31.110  93.599  1.00  0.00      A120  
ATOM   4978  C   ARG A 319     -40.842 -32.671  86.704  1.00  0.00      A120  
ATOM   4979  O   ARG A 319     -40.784 -33.819  86.252  1.00  0.00      A120  
ATOM   4980  N   LYS A 320     -40.598 -31.592  85.956  1.00  0.00      A120  
ATOM   4981  HN  LYS A 320     -40.796 -30.664  86.261  1.00  0.00      A120  
ATOM   4982  CA  LYS A 320     -40.019 -31.745  84.627  1.00  0.00      A120  
ATOM   4983  HA  LYS A 320     -40.724 -32.286  84.012  1.00  0.00      A120  
ATOM   4984  CB  LYS A 320     -39.722 -30.372  84.019  1.00  0.00      A120  
ATOM   4985  HB1 LYS A 320     -38.902 -30.487  83.279  1.00  0.00      A120  
ATOM   4986  HB2 LYS A 320     -39.381 -29.695  84.831  1.00  0.00      A120  
ATOM   4987  CG  LYS A 320     -40.909 -29.728  83.324  1.00  0.00      A120  
ATOM   4988  HG1 LYS A 320     -41.730 -29.587  84.059  1.00  0.00      A120  
ATOM   4989  HG2 LYS A 320     -41.264 -30.398  82.512  1.00  0.00      A120  
ATOM   4990  CD  LYS A 320     -40.534 -28.379  82.731  1.00  0.00      A120  
ATOM   4991  HD1 LYS A 320     -39.587 -28.483  82.158  1.00  0.00      A120  
ATOM   4992  HD2 LYS A 320     -40.377 -27.650  83.554  1.00  0.00      A120  
ATOM   4993  CE  LYS A 320     -41.622 -27.857  81.805  1.00  0.00      A120  
ATOM   4994  HE1 LYS A 320     -41.748 -28.553  80.948  1.00  0.00      A120  
ATOM   4995  HE2 LYS A 320     -41.347 -26.845  81.437  1.00  0.00      A120  
ATOM   4996  NZ  LYS A 320     -42.937 -27.744  82.493  1.00  0.00      A120  
ATOM   4997  HZ1 LYS A 320     -42.854 -27.088  83.295  1.00  0.00      A120  
ATOM   4998  HZ2 LYS A 320     -43.229 -28.680  82.839  1.00  0.00      A120  
ATOM   4999  HZ3 LYS A 320     -43.649 -27.385  81.823  1.00  0.00      A120  
ATOM   5000  C   LYS A 320     -38.754 -32.589  84.681  1.00  0.00      A120  
ATOM   5001  O   LYS A 320     -38.520 -33.432  83.807  1.00  0.00      A120  
ATOM   5002  N   HSD A 321     -37.916 -32.367  85.692  1.00  0.00      A120  
ATOM   5003  HN  HSD A 321     -38.063 -31.647  86.365  1.00  0.00      A120  
ATOM   5004  CA  HSD A 321     -36.722 -33.182  85.861  1.00  0.00      A120  
ATOM   5005  HA  HSD A 321     -36.465 -33.607  84.902  1.00  0.00      A120  
ATOM   5006  CB  HSD A 321     -35.571 -32.324  86.392  1.00  0.00      A120  
ATOM   5007  HB1 HSD A 321     -34.646 -32.941  86.410  1.00  0.00      A120  
ATOM   5008  HB2 HSD A 321     -35.815 -32.001  87.426  1.00  0.00      A120  
ATOM   5009  ND1 HSD A 321     -36.134 -30.003  85.580  1.00  0.00      A120  
ATOM   5010  HD1 HSD A 321     -36.968 -29.927  86.126  1.00  0.00      A120  
ATOM   5011  CG  HSD A 321     -35.303 -31.103  85.570  1.00  0.00      A120  
ATOM   5012  CE1 HSD A 321     -35.653 -29.084  84.763  1.00  0.00      A120  
ATOM   5013  HE1 HSD A 321     -36.115 -28.114  84.582  1.00  0.00      A120  
ATOM   5014  NE2 HSD A 321     -34.541 -29.547  84.223  1.00  0.00      A120  
ATOM   5015  CD2 HSD A 321     -34.299 -30.809  84.712  1.00  0.00      A120  
ATOM   5016  HD2 HSD A 321     -33.433 -31.379  84.401  1.00  0.00      A120  
ATOM   5017  C   HSD A 321     -36.913 -34.381  86.784  1.00  0.00      A120  
ATOM   5018  O   HSD A 321     -36.061 -35.277  86.780  1.00  0.00      A120  
ATOM   5019  N   PHE A 322     -37.983 -34.429  87.580  1.00  0.00      A120  
ATOM   5020  HN  PHE A 322     -38.665 -33.703  87.606  1.00  0.00      A120  
ATOM   5021  CA  PHE A 322     -38.206 -35.570  88.467  1.00  0.00      A120  
ATOM   5022  HA  PHE A 322     -37.618 -36.401  88.105  1.00  0.00      A120  
ATOM   5023  CB  PHE A 322     -37.797 -35.205  89.896  1.00  0.00      A120  
ATOM   5024  HB1 PHE A 322     -38.524 -34.472  90.306  1.00  0.00      A120  
ATOM   5025  HB2 PHE A 322     -36.778 -34.764  89.881  1.00  0.00      A120  
ATOM   5026  CG  PHE A 322     -37.761 -36.366  90.844  1.00  0.00      A120  
ATOM   5027  CD1 PHE A 322     -36.838 -37.384  90.676  1.00  0.00      A120  
ATOM   5028  HD1 PHE A 322     -36.145 -37.343  89.849  1.00  0.00      A120  
ATOM   5029  CE1 PHE A 322     -36.792 -38.451  91.553  1.00  0.00      A120  
ATOM   5030  HE1 PHE A 322     -36.073 -39.242  91.403  1.00  0.00      A120  
ATOM   5031  CZ  PHE A 322     -37.664 -38.504  92.621  1.00  0.00      A120  
ATOM   5032  HZ  PHE A 322     -37.629 -39.337  93.308  1.00  0.00      A120  
ATOM   5033  CD2 PHE A 322     -38.626 -36.427  91.924  1.00  0.00      A120  
ATOM   5034  HD2 PHE A 322     -39.343 -35.634  92.078  1.00  0.00      A120  
ATOM   5035  CE2 PHE A 322     -38.583 -37.489  92.809  1.00  0.00      A120  
ATOM   5036  HE2 PHE A 322     -39.266 -37.527  93.645  1.00  0.00      A120  
ATOM   5037  C   PHE A 322     -39.672 -35.983  88.408  1.00  0.00      A120  
ATOM   5038  O   PHE A 322     -40.525 -35.327  89.011  1.00  0.00      A120  
ATOM   5039  N   GLY A 323     -39.958 -37.098  87.739  1.00  0.00      A120  
ATOM   5040  HN  GLY A 323     -39.284 -37.547  87.159  1.00  0.00      A120  
ATOM   5041  CA  GLY A 323     -41.261 -37.742  87.801  1.00  0.00      A120  
ATOM   5042  HA1 GLY A 323     -41.512 -37.860  88.844  1.00  0.00      A120  
ATOM   5043  HA2 GLY A 323     -41.165 -38.709  87.329  1.00  0.00      A120  
ATOM   5044  C   GLY A 323     -42.382 -36.980  87.118  1.00  0.00      A120  
ATOM   5045  O   GLY A 323     -42.302 -35.759  86.975  1.00  0.00      A120  
ATOM   5046  N   ASN A 324     -43.500 -37.665  86.798  1.00  0.00      A120  
ATOM   5047  HN  ASN A 324     -43.544 -38.661  86.811  1.00  0.00      A120  
ATOM   5048  CA  ASN A 324     -44.703 -36.967  86.415  1.00  0.00      A120  
ATOM   5049  HA  ASN A 324     -44.417 -35.999  86.033  1.00  0.00      A120  
ATOM   5050  CB  ASN A 324     -45.494 -37.757  85.334  1.00  0.00      A120 C
ATOM   5051  HB1 ASN A 324     -46.119 -38.529  85.833  1.00  0.00      A120 H
ATOM   5052  HB2 ASN A 324     -44.775 -38.258  84.651  1.00  0.00      A120 H
ATOM   5053  CG  ASN A 324     -46.413 -36.847  84.498  1.00  0.00      A120 C
ATOM   5054  OD1 ASN A 324     -47.628 -37.035  84.445  1.00  0.00      A120 O
ATOM   5055  ND2 ASN A 324     -45.785 -35.864  83.805  1.00  0.00      A120 N
ATOM   5056 HD22 ASN A 324     -45.733 -35.912  82.807  1.00  0.00      A120 H
ATOM   5057  C   ASN A 324     -45.502 -36.775  87.686  1.00  0.00      A120  
ATOM   5058  O   ASN A 324     -46.047 -35.696  87.915  1.00  0.00      A120  
ATOM   5059  N   ASN A 325     -45.542 -37.822  88.559  1.00  0.00      A120  
ATOM   5060  HN  ASN A 325     -45.118 -38.693  88.326  1.00  0.00      A120  
ATOM   5061  CA  ASN A 325     -46.178 -37.788  89.870  1.00  0.00      A120  
ATOM   5062  HA  ASN A 325     -46.520 -36.779  90.045  1.00  0.00      A120
[truncated: 4,089,835 more chars]
