# Supplementary material for: N-Glycans modulate tilting of HIV-1 envelope glycoprotein
Source: Nat Commun. 2026 Apr 15;17:5206. doi: 10.1038/s41467-026-71874-2 (PMC13254402; doi:10.1038/s41467-026-71874-2)
Supplement: Supplementary file 3 — Supplementary Data 1 [file 41467_2026_71874_MOESM3_ESM.zip › Structure_files/hiv-1_env_bg505_cladeA_full-length_base_incl_glycans_N185e_N185h_model/base_model_incl_N185eh.protein_glycans_only.equilibrated.pdb]

CRYST1    0.000    0.000    0.000  90.00  90.00  90.00 P 1           1
ATOM      1  N   ALA A   1     -10.066 -22.595  29.786  0.00  0.00      A120  
ATOM      2  HT1 ALA A   1      -9.084 -22.320  29.991  0.00  0.00      A120  
ATOM      3  HT2 ALA A   1     -10.307 -22.368  28.800  0.00  0.00      A120  
ATOM      4  HT3 ALA A   1     -10.071 -23.630  29.879  0.00  0.00      A120  
ATOM      5  CA  ALA A   1     -10.883 -21.934  30.813  0.00  0.00      A120  
ATOM      6  HA  ALA A   1     -11.869 -22.020  30.380  0.00  0.00      A120  
ATOM      7  CB  ALA A   1     -10.707 -22.789  32.179  0.00  0.00      A120  
ATOM      8  HB1 ALA A   1      -9.690 -22.657  32.605  0.00  0.00      A120  
ATOM      9  HB2 ALA A   1     -10.838 -23.872  31.968  0.00  0.00      A120  
ATOM     10  HB3 ALA A   1     -11.486 -22.441  32.890  0.00  0.00      A120  
ATOM     11  C   ALA A   1     -10.616 -20.517  30.952  0.00  0.00      A120  
ATOM     12  O   ALA A   1      -9.577 -20.016  30.588  0.00  0.00      A120  
ATOM     13  N   GLU A   2     -11.598 -19.780  31.487  0.00  0.00      A120  
ATOM     14  HN  GLU A   2     -12.297 -20.297  31.975  0.00  0.00      A120  
ATOM     15  CA  GLU A   2     -11.570 -18.425  31.786  0.00  0.00      A120  
ATOM     16  HA  GLU A   2     -11.060 -17.874  31.010  0.00  0.00      A120  
ATOM     17  CB  GLU A   2     -12.984 -17.741  31.713  0.00  0.00      A120  
ATOM     18  HB1 GLU A   2     -12.882 -16.663  31.961  0.00  0.00      A120  
ATOM     19  HB2 GLU A   2     -13.626 -18.313  32.417  0.00  0.00      A120  
ATOM     20  CG  GLU A   2     -13.652 -18.060  30.388  0.00  0.00      A120  
ATOM     21  HG1 GLU A   2     -13.701 -19.130  30.092  0.00  0.00      A120  
ATOM     22  HG2 GLU A   2     -13.101 -17.480  29.618  0.00  0.00      A120  
ATOM     23  CD  GLU A   2     -15.100 -17.430  30.402  0.00  0.00      A120  
ATOM     24  OE1 GLU A   2     -15.366 -16.334  29.818  0.00  0.00      A120  
ATOM     25  OE2 GLU A   2     -15.992 -18.074  30.979  0.00  0.00      A120  
ATOM     26  C   GLU A   2     -10.877 -18.219  33.087  0.00  0.00      A120  
ATOM     27  O   GLU A   2     -11.369 -18.594  34.147  0.00  0.00      A120  
ATOM     28  N   ASN A   3      -9.762 -17.459  33.035  0.00  0.00      A120  
ATOM     29  HN  ASN A   3      -9.398 -17.182  32.149  0.00  0.00      A120  
ATOM     30  CA  ASN A   3      -8.945 -17.124  34.213  0.00  0.00      A120  
ATOM     31  HA  ASN A   3      -8.490 -17.982  34.686  0.00  0.00      A120  
ATOM     32  CB  ASN A   3      -7.749 -16.224  33.914  0.00  0.00      A120  
ATOM     33  HB1 ASN A   3      -7.178 -15.873  34.800  0.00  0.00      A120  
ATOM     34  HB2 ASN A   3      -8.102 -15.315  33.381  0.00  0.00      A120  
ATOM     35  CG  ASN A   3      -6.785 -17.005  33.007  0.00  0.00      A120  
ATOM     36  OD1 ASN A   3      -6.779 -18.182  32.833  0.00  0.00      A120  
ATOM     37  ND2 ASN A   3      -5.894 -16.172  32.340  0.00  0.00      A120  
ATOM     38 HD21 ASN A   3      -5.416 -16.691  31.631  0.00  0.00      A120  
ATOM     39 HD22 ASN A   3      -6.247 -15.287  32.036  0.00  0.00      A120  
ATOM     40  C   ASN A   3      -9.855 -16.365  35.256  0.00  0.00      A120  
ATOM     41  O   ASN A   3     -10.832 -15.752  34.841  0.00  0.00      A120  
ATOM     42  N   LEU A   4      -9.608 -16.428  36.579  0.00  0.00      A120  
ATOM     43  HN  LEU A   4      -8.829 -16.979  36.866  0.00  0.00      A120  
ATOM     44  CA  LEU A   4     -10.284 -15.792  37.678  0.00  0.00      A120  
ATOM     45  HA  LEU A   4     -10.756 -14.915  37.261  0.00  0.00      A120  
ATOM     46  CB  LEU A   4     -11.153 -16.850  38.447  0.00  0.00      A120  
ATOM     47  HB1 LEU A   4     -11.227 -16.496  39.497  0.00  0.00      A120  
ATOM     48  HB2 LEU A   4     -10.555 -17.779  38.559  0.00  0.00      A120  
ATOM     49  CG  LEU A   4     -12.545 -17.164  37.914  0.00  0.00      A120  
ATOM     50  HG  LEU A   4     -12.442 -17.562  36.882  0.00  0.00      A120  
ATOM     51  CD1 LEU A   4     -13.304 -18.240  38.779  0.00  0.00      A120  
ATOM     52 HD11 LEU A   4     -13.602 -18.002  39.822  0.00  0.00      A120  
ATOM     53 HD12 LEU A   4     -12.668 -19.143  38.901  0.00  0.00      A120  
ATOM     54 HD13 LEU A   4     -14.236 -18.595  38.289  0.00  0.00      A120  
ATOM     55  CD2 LEU A   4     -13.416 -15.976  38.108  0.00  0.00      A120  
ATOM     56 HD21 LEU A   4     -13.485 -15.743  39.192  0.00  0.00      A120  
ATOM     57 HD22 LEU A   4     -14.450 -16.225  37.786  0.00  0.00      A120  
ATOM     58 HD23 LEU A   4     -12.980 -15.133  37.532  0.00  0.00      A120  
ATOM     59  C   LEU A   4      -9.219 -15.175  38.589  0.00  0.00      A120  
ATOM     60  O   LEU A   4      -8.125 -15.718  38.827  0.00  0.00      A120  
ATOM     61  N   TRP A   5      -9.507 -13.947  39.102  0.00  0.00      A120  
ATOM     62  HN  TRP A   5     -10.381 -13.481  38.987  0.00  0.00      A120  
ATOM     63  CA  TRP A   5      -8.591 -13.192  39.919  0.00  0.00      A120  
ATOM     64  HA  TRP A   5      -7.694 -13.734  40.181  0.00  0.00      A120  
ATOM     65  CB  TRP A   5      -8.296 -11.883  39.042  0.00  0.00      A120  
ATOM     66  HB1 TRP A   5      -7.542 -11.189  39.470  0.00  0.00      A120  
ATOM     67  HB2 TRP A   5      -9.140 -11.178  38.884  0.00  0.00      A120  
ATOM     68  CG  TRP A   5      -7.861 -12.291  37.640  0.00  0.00      A120  
ATOM     69  CD1 TRP A   5      -8.625 -12.303  36.549  0.00  0.00      A120  
ATOM     70  HD1 TRP A   5      -9.593 -11.825  36.590  0.00  0.00      A120  
ATOM     71  NE1 TRP A   5      -7.828 -12.825  35.557  0.00  0.00      A120  
ATOM     72  HE1 TRP A   5      -8.110 -12.756  34.626  0.00  0.00      A120  
ATOM     73  CE2 TRP A   5      -6.561 -13.032  35.953  0.00  0.00      A120  
ATOM     74  CD2 TRP A   5      -6.547 -12.725  37.288  0.00  0.00      A120  
ATOM     75  CE3 TRP A   5      -5.343 -12.861  38.017  0.00  0.00      A120  
ATOM     76  HE3 TRP A   5      -5.357 -12.645  39.075  0.00  0.00      A120  
ATOM     77  CZ3 TRP A   5      -4.237 -13.212  37.313  0.00  0.00      A120  
ATOM     78  HZ3 TRP A   5      -3.301 -13.394  37.821  0.00  0.00      A120  
ATOM     79  CZ2 TRP A   5      -5.429 -13.384  35.240  0.00  0.00      A120  
ATOM     80  HZ2 TRP A   5      -5.458 -13.517  34.169  0.00  0.00      A120  
ATOM     81  CH2 TRP A   5      -4.267 -13.543  35.962  0.00  0.00      A120  
ATOM     82  HH2 TRP A   5      -3.322 -13.790  35.501  0.00  0.00      A120  
ATOM     83  C   TRP A   5      -9.270 -12.841  41.244  0.00  0.00      A120  
ATOM     84  O   TRP A   5     -10.464 -12.640  41.412  0.00  0.00      A120  
ATOM     85  N   VAL A   6      -8.482 -12.876  42.316  0.00  0.00      A120  
ATOM     86  HN  VAL A   6      -7.513 -12.960  42.095  0.00  0.00      A120  
ATOM     87  CA  VAL A   6      -8.855 -12.451  43.621  0.00  0.00      A120  
ATOM     88  HA  VAL A   6      -9.747 -12.959  43.958  0.00  0.00      A120  
ATOM     89  CB  VAL A   6      -7.766 -12.891  44.577  0.00  0.00      A120  
ATOM     90  HB  VAL A   6      -6.808 -12.493  44.180  0.00  0.00      A120  
ATOM     91  CG1 VAL A   6      -7.990 -12.400  46.069  0.00  0.00      A120  
ATOM     92 HG11 VAL A   6      -7.277 -12.866  46.782  0.00  0.00      A120  
ATOM     93 HG12 VAL A   6      -9.012 -12.732  46.351  0.00  0.00      A120  
ATOM     94 HG13 VAL A   6      -7.896 -11.294  46.111  0.00  0.00      A120  
ATOM     95  CG2 VAL A   6      -7.663 -14.450  44.667  0.00  0.00      A120  
ATOM     96 HG21 VAL A   6      -6.806 -14.800  45.282  0.00  0.00      A120  
ATOM     97 HG22 VAL A   6      -7.456 -14.929  43.686  0.00  0.00      A120  
ATOM     98 HG23 VAL A   6      -8.645 -14.757  45.086  0.00  0.00      A120  
ATOM     99  C   VAL A   6      -8.989 -10.953  43.743  0.00  0.00      A120  
ATOM    100  O   VAL A   6      -8.060 -10.158  43.532  0.00  0.00      A120  
ATOM    101  N   THR A   7     -10.150 -10.563  44.207  0.00  0.00      A120  
ATOM    102  HN  THR A   7     -10.815 -11.290  44.355  0.00  0.00      A120  
ATOM    103  CA  THR A   7     -10.448  -9.134  44.508  0.00  0.00      A120  
ATOM    104  HA  THR A   7      -9.647  -8.511  44.138  0.00  0.00      A120  
ATOM    105  CB  THR A   7     -11.658  -8.551  43.831  0.00  0.00      A120  
ATOM    106  HB  THR A   7     -11.504  -8.517  42.732  0.00  0.00      A120  
ATOM    107  OG1 THR A   7     -12.064  -7.258  44.296  0.00  0.00      A120  
ATOM    108  HG1 THR A   7     -11.263  -6.758  44.470  0.00  0.00      A120  
ATOM    109  CG2 THR A   7     -12.899  -9.447  44.181  0.00  0.00      A120  
ATOM    110 HG21 THR A   7     -12.679 -10.487  43.857  0.00  0.00      A120  
ATOM    111 HG22 THR A   7     -13.787  -9.137  43.591  0.00  0.00      A120  
ATOM    112 HG23 THR A   7     -13.091  -9.387  45.274  0.00  0.00      A120  
ATOM    113  C   THR A   7     -10.636  -9.128  45.975  0.00  0.00      A120  
ATOM    114  O   THR A   7     -11.241 -10.038  46.513  0.00  0.00      A120  
ATOM    115  N   VAL A   8     -10.045  -8.103  46.682  0.00  0.00      A120  
ATOM    116  HN  VAL A   8      -9.518  -7.482  46.108  0.00  0.00      A120  
ATOM    117  CA  VAL A   8     -10.049  -7.950  48.078  0.00  0.00      A120  
ATOM    118  HA  VAL A   8     -10.325  -8.865  48.582  0.00  0.00      A120  
ATOM    119  CB  VAL A   8      -8.749  -7.576  48.707  0.00  0.00      A120  
ATOM    120  HB  VAL A   8      -8.340  -6.717  48.132  0.00  0.00      A120  
ATOM    121  CG1 VAL A   8      -8.816  -7.231  50.181  0.00  0.00      A120  
ATOM    122 HG11 VAL A   8      -9.197  -6.198  50.332  0.00  0.00      A120  
ATOM    123 HG12 VAL A   8      -7.859  -7.353  50.732  0.00  0.00      A120  
ATOM    124 HG13 VAL A   8      -9.482  -7.864  50.806  0.00  0.00      A120  
ATOM    125  CG2 VAL A   8      -7.762  -8.729  48.584  0.00  0.00      A120  
ATOM    126 HG21 VAL A   8      -7.696  -9.023  47.514  0.00  0.00      A120  
ATOM    127 HG22 VAL A   8      -8.055  -9.559  49.262  0.00  0.00      A120  
ATOM    128 HG23 VAL A   8      -6.741  -8.362  48.825  0.00  0.00      A120  
ATOM    129  C   VAL A   8     -11.069  -6.910  48.472  0.00  0.00      A120  
ATOM    130  O   VAL A   8     -11.124  -5.790  47.959  0.00  0.00      A120  
ATOM    131  N   TYR A   9     -11.939  -7.224  49.390  0.00  0.00      A120  
ATOM    132  HN  TYR A   9     -11.875  -8.118  49.826  0.00  0.00      A120  
ATOM    133  CA  TYR A   9     -13.010  -6.430  49.904  0.00  0.00      A120  
ATOM    134  HA  TYR A   9     -13.163  -5.606  49.223  0.00  0.00      A120  
ATOM    135  CB  TYR A   9     -14.246  -7.347  49.915  0.00  0.00      A120  
ATOM    136  HB1 TYR A   9     -14.929  -7.130  50.765  0.00  0.00      A120  
ATOM    137  HB2 TYR A   9     -13.860  -8.383  50.018  0.00  0.00      A120  
ATOM    138  CG  TYR A   9     -15.043  -7.272  48.580  0.00  0.00      A120  
ATOM    139  CD1 TYR A   9     -16.428  -6.951  48.782  0.00  0.00      A120  
ATOM    140  HD1 TYR A   9     -16.763  -6.746  49.788  0.00  0.00      A120  
ATOM    141  CE1 TYR A   9     -17.326  -6.873  47.722  0.00  0.00      A120  
ATOM    142  HE1 TYR A   9     -18.350  -6.696  48.018  0.00  0.00      A120  
ATOM    143  CZ  TYR A   9     -16.905  -7.117  46.402  0.00  0.00      A120  
ATOM    144  OH  TYR A   9     -17.891  -7.197  45.416  0.00  0.00      A120  
ATOM    145  HH  TYR A   9     -18.762  -7.229  45.818  0.00  0.00      A120  
ATOM    146  CD2 TYR A   9     -14.582  -7.432  47.234  0.00  0.00      A120  
ATOM    147  HD2 TYR A   9     -13.568  -7.635  46.922  0.00  0.00      A120  
ATOM    148  CE2 TYR A   9     -15.487  -7.376  46.191  0.00  0.00      A120  
ATOM    149  HE2 TYR A   9     -15.076  -7.384  45.193  0.00  0.00      A120  
ATOM    150  C   TYR A   9     -12.672  -5.962  51.277  0.00  0.00      A120  
ATOM    151  O   TYR A   9     -12.556  -6.770  52.209  0.00  0.00      A120  
ATOM    152  N   TYR A  10     -12.702  -4.599  51.502  0.00  0.00      A120  
ATOM    153  HN  TYR A  10     -12.909  -4.006  50.728  0.00  0.00      A120  
ATOM    154  CA  TYR A  10     -12.390  -4.006  52.780  0.00  0.00      A120  
ATOM    155  HA  TYR A  10     -12.243  -4.735  53.564  0.00  0.00      A120  
ATOM    156  CB  TYR A  10     -11.325  -2.847  52.757  0.00  0.00      A120  
ATOM    157  HB1 TYR A  10     -11.681  -2.058  52.060  0.00  0.00      A120  
ATOM    158  HB2 TYR A  10     -10.367  -3.280  52.399  0.00  0.00      A120  
ATOM    159  CG  TYR A  10     -10.977  -2.401  54.156  0.00  0.00      A120  
ATOM    160  CD1 TYR A  10     -10.216  -3.198  55.063  0.00  0.00      A120  
ATOM    161  HD1 TYR A  10      -9.961  -4.169  54.666  0.00  0.00      A120  
ATOM    162  CE1 TYR A  10      -9.923  -2.703  56.353  0.00  0.00      A120  
ATOM    163  HE1 TYR A  10      -9.479  -3.313  57.126  0.00  0.00      A120  
ATOM    164  CZ  TYR A  10     -10.297  -1.358  56.671  0.00  0.00      A120  
ATOM    165  OH  TYR A  10      -9.845  -0.817  57.925  0.00  0.00      A120  
ATOM    166  HH  TYR A  10      -9.420  -1.499  58.451  0.00  0.00      A120  
ATOM    167  CD2 TYR A  10     -11.312  -1.100  54.493  0.00  0.00      A120  
ATOM    168  HD2 TYR A  10     -11.908  -0.481  53.839  0.00  0.00      A120  
ATOM    169  CE2 TYR A  10     -10.981  -0.551  55.745  0.00  0.00      A120  
ATOM    170  HE2 TYR A  10     -11.268   0.463  55.982  0.00  0.00      A120  
ATOM    171  C   TYR A  10     -13.836  -3.500  53.192  0.00  0.00      A120  
ATOM    172  O   TYR A  10     -14.462  -2.803  52.422  0.00  0.00      A120  
ATOM    173  N   GLY A  11     -14.143  -3.878  54.402  0.00  0.00      A120  
ATOM    174  HN  GLY A  11     -13.524  -4.469  54.914  0.00  0.00      A120  
ATOM    175  CA  GLY A  11     -15.401  -3.528  55.119  0.00  0.00      A120  
ATOM    176  HA1 GLY A  11     -15.644  -2.540  54.756  0.00  0.00      A120  
ATOM    177  HA2 GLY A  11     -15.186  -3.605  56.174  0.00  0.00      A120  
ATOM    178  C   GLY A  11     -16.503  -4.553  54.935  0.00  0.00      A120  
ATOM    179  O   GLY A  11     -17.659  -4.163  54.881  0.00  0.00      A120  
ATOM    180  N   VAL A  12     -16.264  -5.840  54.838  0.00  0.00      A120  
ATOM    181  HN  VAL A  12     -15.366  -6.272  54.872  0.00  0.00      A120  
ATOM    182  CA  VAL A  12     -17.391  -6.761  54.849  0.00  0.00      A120  
ATOM    183  HA  VAL A  12     -18.116  -6.447  54.113  0.00  0.00      A120  
ATOM    184  CB  VAL A  12     -16.992  -8.145  54.189  0.00  0.00      A120  
ATOM    185  HB  VAL A  12     -17.768  -8.936  54.261  0.00  0.00      A120  
ATOM    186  CG1 VAL A  12     -16.922  -8.042  52.631  0.00  0.00      A120  
ATOM    187 HG11 VAL A  12     -16.450  -8.953  52.205  0.00  0.00      A120  
ATOM    188 HG12 VAL A  12     -16.390  -7.094  52.403  0.00  0.00      A120  
ATOM    189 HG13 VAL A  12     -17.922  -7.781  52.222  0.00  0.00      A120  
ATOM    190  CG2 VAL A  12     -15.648  -8.646  54.774  0.00  0.00      A120  
ATOM    191 HG21 VAL A  12     -15.555  -9.721  54.510  0.00  0.00      A120  
ATOM    192 HG22 VAL A  12     -15.637  -8.732  55.881  0.00  0.00      A120  
ATOM    193 HG23 VAL A  12     -14.687  -8.145  54.524  0.00  0.00      A120  
ATOM    194  C   VAL A  12     -18.106  -7.018  56.253  0.00  0.00      A120  
ATOM    195  O   VAL A  12     -17.508  -6.869  57.308  0.00  0.00      A120  
ATOM    196  N   PRO A  13     -19.436  -7.359  56.281  0.00  0.00      A120  
ATOM    197  CD  PRO A  13     -20.263  -7.296  55.065  0.00  0.00      A120  
ATOM    198  HD1 PRO A  13     -19.964  -7.873  54.164  0.00  0.00      A120  
ATOM    199  HD2 PRO A  13     -20.491  -6.261  54.729  0.00  0.00      A120  
ATOM    200  CA  PRO A  13     -20.272  -7.628  57.395  0.00  0.00      A120  
ATOM    201  HA  PRO A  13     -20.138  -6.991  58.257  0.00  0.00      A120  
ATOM    202  CB  PRO A  13     -21.697  -7.411  56.777  0.00  0.00      A120  
ATOM    203  HB1 PRO A  13     -21.835  -6.308  56.784  0.00  0.00      A120  
ATOM    204  HB2 PRO A  13     -22.463  -7.955  57.369  0.00  0.00      A120  
ATOM    205  CG  PRO A  13     -21.569  -7.905  55.372  0.00  0.00      A120  
ATOM    206  HG1 PRO A  13     -21.624  -9.014  55.333  0.00  0.00      A120  
ATOM    207  HG2 PRO A  13     -22.413  -7.605  54.715  0.00  0.00      A120  
ATOM    208  C   PRO A  13     -20.014  -9.041  57.940  0.00  0.00      A120  
ATOM    209  O   PRO A  13     -20.937  -9.846  57.980  0.00  0.00      A120  
ATOM    210  N   VAL A  14     -18.818  -9.312  58.395  0.00  0.00      A120  
ATOM    211  HN  VAL A  14     -18.037  -8.706  58.269  0.00  0.00      A120  
ATOM    212  CA  VAL A  14     -18.341 -10.619  58.805  0.00  0.00      A120  
ATOM    213  HA  VAL A  14     -19.147 -11.314  58.625  0.00  0.00      A120  
ATOM    214  CB  VAL A  14     -17.079 -11.061  58.034  0.00  0.00      A120  
ATOM    215  HB  VAL A  14     -16.347 -10.225  58.067  0.00  0.00      A120  
ATOM    216  CG1 VAL A  14     -16.575 -12.388  58.536  0.00  0.00      A120  
ATOM    217 HG11 VAL A  14     -15.668 -12.657  57.954  0.00  0.00      A120  
ATOM    218 HG12 VAL A  14     -17.236 -13.275  58.438  0.00  0.00      A120  
ATOM    219 HG13 VAL A  14     -16.101 -12.343  59.539  0.00  0.00      A120  
ATOM    220  CG2 VAL A  14     -17.456 -11.172  56.479  0.00  0.00      A120  
ATOM    221 HG21 VAL A  14     -16.717 -11.571  55.752  0.00  0.00      A120  
ATOM    222 HG22 VAL A  14     -17.681 -10.186  56.019  0.00  0.00      A120  
ATOM    223 HG23 VAL A  14     -18.360 -11.814  56.413  0.00  0.00      A120  
ATOM    224  C   VAL A  14     -18.048 -10.557  60.299  0.00  0.00      A120  
ATOM    225  O   VAL A  14     -17.557  -9.573  60.892  0.00  0.00      A120  
ATOM    226  N   TRP A  15     -18.315 -11.640  61.055  0.00  0.00      A120  
ATOM    227  HN  TRP A  15     -18.440 -12.532  60.629  0.00  0.00      A120  
ATOM    228  CA  TRP A  15     -18.092 -11.684  62.491  0.00  0.00      A120  
ATOM    229  HA  TRP A  15     -17.157 -11.156  62.606  0.00  0.00      A120  
ATOM    230  CB  TRP A  15     -19.264 -11.150  63.393  0.00  0.00      A120  
ATOM    231  HB1 TRP A  15     -19.439 -10.119  63.020  0.00  0.00      A120  
ATOM    232  HB2 TRP A  15     -18.821 -11.067  64.409  0.00  0.00      A120  
ATOM    233  CG  TRP A  15     -20.601 -11.839  63.487  0.00  0.00      A120  
ATOM    234  CD1 TRP A  15     -20.792 -13.027  64.192  0.00  0.00      A120  
ATOM    235  HD1 TRP A  15     -20.053 -13.686  64.623  0.00  0.00      A120  
ATOM    236  NE1 TRP A  15     -22.139 -13.428  64.154  0.00  0.00      A120  
ATOM    237  HE1 TRP A  15     -22.441 -14.335  64.352  0.00  0.00      A120  
ATOM    238  CE2 TRP A  15     -22.777 -12.556  63.304  0.00  0.00      A120  
ATOM    239  CD2 TRP A  15     -21.807 -11.606  62.817  0.00  0.00      A120  
ATOM    240  CE3 TRP A  15     -22.196 -10.576  61.991  0.00  0.00      A120  
ATOM    241  HE3 TRP A  15     -21.527  -9.830  61.588  0.00  0.00      A120  
ATOM    242  CZ3 TRP A  15     -23.576 -10.533  61.682  0.00  0.00      A120  
ATOM    243  HZ3 TRP A  15     -23.988  -9.744  61.071  0.00  0.00      A120  
ATOM    244  CZ2 TRP A  15     -24.145 -12.461  62.989  0.00  0.00      A120  
ATOM    245  HZ2 TRP A  15     -24.891 -13.120  63.408  0.00  0.00      A120  
ATOM    246  CH2 TRP A  15     -24.485 -11.437  62.199  0.00  0.00      A120  
ATOM    247  HH2 TRP A  15     -25.465 -11.364  61.752  0.00  0.00      A120  
ATOM    248  C   TRP A  15     -17.771 -13.100  62.936  0.00  0.00      A120  
ATOM    249  O   TRP A  15     -18.124 -14.063  62.252  0.00  0.00      A120  
ATOM    250  N   LYS A  16     -17.098 -13.336  64.105  0.00  0.00      A120  
ATOM    251  HN  LYS A  16     -16.964 -12.597  64.760  0.00  0.00      A120  
ATOM    252  CA  LYS A  16     -16.844 -14.670  64.597  0.00  0.00      A120  
ATOM    253  HA  LYS A  16     -17.574 -15.392  64.263  0.00  0.00      A120  
ATOM    254  CB  LYS A  16     -15.333 -15.031  64.227  0.00  0.00      A120  
ATOM    255  HB1 LYS A  16     -15.081 -16.101  64.387  0.00  0.00      A120  
ATOM    256  HB2 LYS A  16     -14.567 -14.562  64.880  0.00  0.00      A120  
ATOM    257  CG  LYS A  16     -15.002 -14.682  62.745  0.00  0.00      A120  
ATOM    258  HG1 LYS A  16     -15.029 -13.585  62.569  0.00  0.00      A120  
ATOM    259  HG2 LYS A  16     -15.764 -15.179  62.107  0.00  0.00      A120  
ATOM    260  CD  LYS A  16     -13.603 -15.292  62.341  0.00  0.00      A120  
ATOM    261  HD1 LYS A  16     -13.501 -16.310  62.774  0.00  0.00      A120  
ATOM    262  HD2 LYS A  16     -12.843 -14.583  62.733  0.00  0.00      A120  
ATOM    263  CE  LYS A  16     -13.361 -15.352  60.800  0.00  0.00      A120  
ATOM    264  HE1 LYS A  16     -12.341 -15.755  60.621  0.00  0.00      A120  
ATOM    265  HE2 LYS A  16     -13.336 -14.326  60.373  0.00  0.00      A120  
ATOM    266  NZ  LYS A  16     -14.321 -16.210  60.071  0.00  0.00      A120  
ATOM    267  HZ1 LYS A  16     -14.515 -17.060  60.636  0.00  0.00      A120  
ATOM    268  HZ2 LYS A  16     -13.930 -16.694  59.237  0.00  0.00      A120  
ATOM    269  HZ3 LYS A  16     -15.241 -15.774  59.858  0.00  0.00      A120  
ATOM    270  C   LYS A  16     -17.035 -14.423  66.039  0.00  0.00      A120  
ATOM    271  O   LYS A  16     -16.808 -13.287  66.507  0.00  0.00      A120  
ATOM    272  N   ASP A  17     -17.317 -15.442  66.895  0.00  0.00      A120  
ATOM    273  HN  ASP A  17     -17.560 -16.321  66.491  0.00  0.00      A120  
ATOM    274  CA  ASP A  17     -17.268 -15.371  68.400  0.00  0.00      A120  
ATOM    275  HA  ASP A  17     -18.074 -14.713  68.688  0.00  0.00      A120  
ATOM    276  CB  ASP A  17     -17.536 -16.743  69.126  0.00  0.00      A120  
ATOM    277  HB1 ASP A  17     -17.361 -16.678  70.221  0.00  0.00      A120  
ATOM    278  HB2 ASP A  17     -16.821 -17.545  68.843  0.00  0.00      A120  
ATOM    279  CG  ASP A  17     -18.983 -17.111  68.912  0.00  0.00      A120  
ATOM    280  OD1 ASP A  17     -19.655 -16.596  67.963  0.00  0.00      A120  
ATOM    281  OD2 ASP A  17     -19.412 -17.993  69.617  0.00  0.00      A120  
ATOM    282  C   ASP A  17     -15.895 -14.829  68.943  0.00  0.00      A120  
ATOM    283  O   ASP A  17     -14.861 -15.064  68.391  0.00  0.00      A120  
ATOM    284  N   ALA A  18     -15.899 -14.150  70.091  0.00  0.00      A120  
ATOM    285  HN  ALA A  18     -16.774 -13.917  70.508  0.00  0.00      A120  
ATOM    286  CA  ALA A  18     -14.749 -13.517  70.710  0.00  0.00      A120  
ATOM    287  HA  ALA A  18     -13.923 -14.194  70.548  0.00  0.00      A120  
ATOM    288  CB  ALA A  18     -14.336 -12.093  70.123  0.00  0.00      A120  
ATOM    289  HB1 ALA A  18     -13.484 -11.743  70.744  0.00  0.00      A120  
ATOM    290  HB2 ALA A  18     -15.216 -11.449  70.334  0.00  0.00      A120  
ATOM    291  HB3 ALA A  18     -14.014 -12.076  69.060  0.00  0.00      A120  
ATOM    292  C   ALA A  18     -14.846 -13.406  72.202  0.00  0.00      A120  
ATOM    293  O   ALA A  18     -15.913 -13.195  72.757  0.00  0.00      A120  
ATOM    294  N   GLU A  19     -13.659 -13.484  72.933  0.00  0.00      A120  
ATOM    295  HN  GLU A  19     -12.850 -13.844  72.475  0.00  0.00      A120  
ATOM    296  CA  GLU A  19     -13.581 -13.153  74.349  0.00  0.00      A120  
ATOM    297  HA  GLU A  19     -14.541 -12.801  74.698  0.00  0.00      A120  
ATOM    298  CB  GLU A  19     -13.075 -14.379  75.207  0.00  0.00      A120  
ATOM    299  HB1 GLU A  19     -12.057 -14.683  74.880  0.00  0.00      A120  
ATOM    300  HB2 GLU A  19     -13.667 -15.280  74.937  0.00  0.00      A120  
ATOM    301  CG  GLU A  19     -13.178 -14.046  76.706  0.00  0.00      A120  
ATOM    302  HG1 GLU A  19     -14.199 -13.620  76.810  0.00  0.00      A120  
ATOM    303  HG2 GLU A  19     -12.388 -13.359  77.075  0.00  0.00      A120  
ATOM    304  CD  GLU A  19     -13.132 -15.316  77.625  0.00  0.00      A120  
ATOM    305  OE1 GLU A  19     -13.866 -16.266  77.340  0.00  0.00      A120  
ATOM    306  OE2 GLU A  19     -12.331 -15.287  78.625  0.00  0.00      A120  
ATOM    307  C   GLU A  19     -12.593 -11.983  74.493  0.00  0.00      A120  
ATOM    308  O   GLU A  19     -11.438 -12.107  74.276  0.00  0.00      A120  
ATOM    309  N   THR A  20     -13.018 -10.815  74.956  0.00  0.00      A120  
ATOM    310  HN  THR A  20     -13.897 -10.805  75.426  0.00  0.00      A120  
ATOM    311  CA  THR A  20     -12.262  -9.622  74.838  0.00  0.00      A120  
ATOM    312  HA  THR A  20     -11.206  -9.846  74.805  0.00  0.00      A120  
ATOM    313  CB  THR A  20     -12.572  -8.823  73.548  0.00  0.00      A120  
ATOM    314  HB  THR A  20     -12.349  -9.404  72.628  0.00  0.00      A120  
ATOM    315  OG1 THR A  20     -11.692  -7.718  73.436  0.00  0.00      A120  
ATOM    316  HG1 THR A  20     -11.618  -7.559  72.492  0.00  0.00      A120  
ATOM    317  CG2 THR A  20     -13.979  -8.248  73.613  0.00  0.00      A120  
ATOM    318 HG21 THR A  20     -14.097  -7.498  72.801  0.00  0.00      A120  
ATOM    319 HG22 THR A  20     -14.084  -7.650  74.543  0.00  0.00      A120  
ATOM    320 HG23 THR A  20     -14.718  -9.051  73.404  0.00  0.00      A120  
ATOM    321  C   THR A  20     -12.399  -8.799  76.085  0.00  0.00      A120  
ATOM    322  O   THR A  20     -13.167  -9.051  77.024  0.00  0.00      A120  
ATOM    323  N   THR A  21     -11.460  -7.849  76.255  0.00  0.00      A120  
ATOM    324  HN  THR A  21     -10.845  -7.673  75.491  0.00  0.00      A120  
ATOM    325  CA  THR A  21     -11.374  -6.948  77.435  0.00  0.00      A120  
ATOM    326  HA  THR A  21     -11.477  -7.597  78.293  0.00  0.00      A120  
ATOM    327  CB  THR A  21      -9.978  -6.260  77.670  0.00  0.00      A120  
ATOM    328  HB  THR A  21      -9.848  -5.590  76.793  0.00  0.00      A120  
ATOM    329  OG1 THR A  21      -8.912  -7.200  77.838  0.00  0.00      A120  
ATOM    330  HG1 THR A  21      -8.915  -7.810  77.096  0.00  0.00      A120  
ATOM    331  CG2 THR A  21      -9.975  -5.410  78.963  0.00  0.00      A120  
ATOM    332 HG21 THR A  21     -10.856  -4.733  78.945  0.00  0.00      A120  
ATOM    333 HG22 THR A  21      -9.054  -4.868  79.265  0.00  0.00      A120  
ATOM    334 HG23 THR A  21     -10.118  -6.150  79.779  0.00  0.00      A120  
ATOM    335  C   THR A  21     -12.420  -5.887  77.343  0.00  0.00      A120  
ATOM    336  O   THR A  21     -12.344  -4.788  76.811  0.00  0.00      A120  
ATOM    337  N   LEU A  22     -13.549  -6.308  77.890  0.00  0.00      A120  
ATOM    338  HN  LEU A  22     -13.660  -7.262  78.158  0.00  0.00      A120  
ATOM    339  CA  LEU A  22     -14.745  -5.494  78.079  0.00  0.00      A120  
ATOM    340  HA  LEU A  22     -14.943  -5.061  77.109  0.00  0.00      A120  
ATOM    341  CB  LEU A  22     -15.868  -6.438  78.620  0.00  0.00      A120  
ATOM    342  HB1 LEU A  22     -16.746  -5.792  78.836  0.00  0.00      A120  
ATOM    343  HB2 LEU A  22     -15.467  -6.930  79.532  0.00  0.00      A120  
ATOM    344  CG  LEU A  22     -16.272  -7.536  77.569  0.00  0.00      A120  
ATOM    345  HG  LEU A  22     -15.352  -8.072  77.251  0.00  0.00      A120  
ATOM    346  CD1 LEU A  22     -17.167  -8.578  78.153  0.00  0.00      A120  
ATOM    347 HD11 LEU A  22     -18.256  -8.386  78.263  0.00  0.00      A120  
ATOM    348 HD12 LEU A  22     -16.787  -8.777  79.177  0.00  0.00      A120  
ATOM    349 HD13 LEU A  22     -17.082  -9.570  77.659  0.00  0.00      A120  
ATOM    350  CD2 LEU A  22     -16.963  -6.927  76.378  0.00  0.00      A120  
ATOM    351 HD21 LEU A  22     -17.220  -7.730  75.655  0.00  0.00      A120  
ATOM    352 HD22 LEU A  22     -16.277  -6.207  75.884  0.00  0.00      A120  
ATOM    353 HD23 LEU A  22     -17.848  -6.416  76.814  0.00  0.00      A120  
ATOM    354  C   LEU A  22     -14.471  -4.290  79.032  0.00  0.00      A120  
ATOM    355  O   LEU A  22     -13.744  -4.489  79.997  0.00  0.00      A120  
ATOM    356  N   PHE A  23     -15.201  -3.146  78.879  0.00  0.00      A120  
ATOM    357  HN  PHE A  23     -15.774  -3.071  78.066  0.00  0.00      A120  
ATOM    358  CA  PHE A  23     -15.114  -1.980  79.738  0.00  0.00      A120  
ATOM    359  HA  PHE A  23     -14.601  -2.300  80.633  0.00  0.00      A120  
ATOM    360  CB  PHE A  23     -14.250  -0.899  78.969  0.00  0.00      A120  
ATOM    361  HB1 PHE A  23     -13.464  -1.493  78.458  0.00  0.00      A120  
ATOM    362  HB2 PHE A  23     -13.810  -0.261  79.765  0.00  0.00      A120  
ATOM    363  CG  PHE A  23     -14.966  -0.151  77.862  0.00  0.00      A120  
ATOM    364  CD1 PHE A  23     -14.721  -0.493  76.533  0.00  0.00      A120  
ATOM    365  HD1 PHE A  23     -14.182  -1.406  76.328  0.00  0.00      A120  
ATOM    366  CE1 PHE A  23     -15.320   0.227  75.451  0.00  0.00      A120  
ATOM    367  HE1 PHE A  23     -15.238  -0.086  74.420  0.00  0.00      A120  
ATOM    368  CZ  PHE A  23     -16.027   1.355  75.751  0.00  0.00      A120  
ATOM    369  HZ  PHE A  23     -16.496   1.916  74.957  0.00  0.00      A120  
ATOM    370  CD2 PHE A  23     -15.678   1.004  78.195  0.00  0.00      A120  
ATOM    371  HD2 PHE A  23     -15.667   1.470  79.169  0.00  0.00      A120  
ATOM    372  CE2 PHE A  23     -16.195   1.769  77.128  0.00  0.00      A120  
ATOM    373  HE2 PHE A  23     -16.738   2.638  77.470  0.00  0.00      A120  
ATOM    374  C   PHE A  23     -16.535  -1.615  80.187  0.00  0.00      A120  
ATOM    375  O   PHE A  23     -17.568  -1.806  79.563  0.00  0.00      A120  
ATOM    376  N   CYS A  24     -16.677  -1.102  81.425  0.00  0.00      A120  
ATOM    377  HN  CYS A  24     -15.882  -0.833  81.963  0.00  0.00      A120  
ATOM    378  CA  CYS A  24     -17.919  -0.717  82.065  0.00  0.00      A120  
ATOM    379  HA  CYS A  24     -18.652  -1.469  81.812  0.00  0.00      A120  
ATOM    380  CB  CYS A  24     -17.734  -0.657  83.625  0.00  0.00      A120  
ATOM    381  HB1 CYS A  24     -17.411  -1.690  83.878  0.00  0.00      A120  
ATOM    382  HB2 CYS A  24     -18.780  -0.511  83.970  0.00  0.00      A120  
ATOM    383  SG  CYS A  24     -16.539   0.616  84.244  0.00  0.00      A120  
ATOM    384  C   CYS A  24     -18.475   0.612  81.607  0.00  0.00      A120  
ATOM    385  O   CYS A  24     -17.692   1.544  81.461  0.00  0.00      A120  
ATOM    386  N   ALA A  25     -19.786   0.685  81.430  0.00  0.00      A120  
ATOM    387  HN  ALA A  25     -20.317  -0.144  81.585  0.00  0.00      A120  
ATOM    388  CA  ALA A  25     -20.477   1.928  81.307  0.00  0.00      A120  
ATOM    389  HA  ALA A  25     -19.865   2.736  81.680  0.00  0.00      A120  
ATOM    390  CB  ALA A  25     -20.930   2.083  79.865  0.00  0.00      A120  
ATOM    391  HB1 ALA A  25     -20.114   1.836  79.152  0.00  0.00      A120  
ATOM    392  HB2 ALA A  25     -21.180   3.147  79.667  0.00  0.00      A120  
ATOM    393  HB3 ALA A  25     -21.890   1.564  79.658  0.00  0.00      A120  
ATOM    394  C   ALA A  25     -21.572   1.878  82.343  0.00  0.00      A120  
ATOM    395  O   ALA A  25     -21.830   0.823  82.943  0.00  0.00      A120  
ATOM    396  N   SER A  26     -22.290   2.994  82.597  0.00  0.00      A120  
ATOM    397  HN  SER A  26     -22.157   3.853  82.109  0.00  0.00      A120  
ATOM    398  CA  SER A  26     -23.294   3.001  83.678  0.00  0.00      A120  
ATOM    399  HA  SER A  26     -23.762   2.037  83.811  0.00  0.00      A120  
ATOM    400  CB  SER A  26     -22.484   3.197  84.987  0.00  0.00      A120  
ATOM    401  HB1 SER A  26     -22.029   4.206  85.092  0.00  0.00      A120  
ATOM    402  HB2 SER A  26     -21.642   2.473  85.017  0.00  0.00      A120  
ATOM    403  OG  SER A  26     -23.351   3.017  86.088  0.00  0.00      A120  
ATOM    404  HG1 SER A  26     -23.549   2.091  86.246  0.00  0.00      A120  
ATOM    405  C   SER A  26     -24.322   4.144  83.473  0.00  0.00      A120  
ATOM    406  O   SER A  26     -24.162   4.978  82.642  0.00  0.00      A120  
ATOM    407  N   ASP A  27     -25.343   4.154  84.283  0.00  0.00      A120  
ATOM    408  HN  ASP A  27     -25.194   3.591  85.092  0.00  0.00      A120  
ATOM    409  CA  ASP A  27     -26.429   5.110  84.333  0.00  0.00      A120  
ATOM    410  HA  ASP A  27     -26.769   5.108  83.308  0.00  0.00      A120  
ATOM    411  CB  ASP A  27     -27.611   4.692  85.226  0.00  0.00      A120  
ATOM    412  HB1 ASP A  27     -27.384   4.783  86.310  0.00  0.00      A120  
ATOM    413  HB2 ASP A  27     -27.803   3.612  85.049  0.00  0.00      A120  
ATOM    414  CG  ASP A  27     -28.921   5.470  84.913  0.00  0.00      A120  
ATOM    415  OD1 ASP A  27     -28.860   6.425  84.095  0.00  0.00      A120  
ATOM    416  OD2 ASP A  27     -29.956   5.144  85.519  0.00  0.00      A120  
ATOM    417  C   ASP A  27     -25.918   6.547  84.479  0.00  0.00      A120  
ATOM    418  O   ASP A  27     -25.211   6.942  85.424  0.00  0.00      A120  
ATOM    419  N   ALA A  28     -26.273   7.397  83.472  0.00  0.00      A120  
ATOM    420  HN  ALA A  28     -26.783   7.019  82.703  0.00  0.00      A120  
ATOM    421  CA  ALA A  28     -25.972   8.835  83.429  0.00  0.00      A120  
ATOM    422  HA  ALA A  28     -24.943   8.880  83.754  0.00  0.00      A120  
ATOM    423  CB  ALA A  28     -26.056   9.386  81.960  0.00  0.00      A120  
ATOM    424  HB1 ALA A  28     -25.694  10.427  82.101  0.00  0.00      A120  
ATOM    425  HB2 ALA A  28     -27.131   9.369  81.679  0.00  0.00      A120  
ATOM    426  HB3 ALA A  28     -25.499   8.711  81.276  0.00  0.00      A120  
ATOM    427  C   ALA A  28     -26.837   9.691  84.398  0.00  0.00      A120  
ATOM    428  O   ALA A  28     -26.285  10.618  84.925  0.00  0.00      A120  
ATOM    429  N   LYS A  29     -28.014   9.198  84.861  0.00  0.00      A120  
ATOM    430  HN  LYS A  29     -28.294   8.301  84.527  0.00  0.00      A120  
ATOM    431  CA  LYS A  29     -28.832   9.801  85.871  0.00  0.00      A120  
ATOM    432  HA  LYS A  29     -28.911  10.860  85.678  0.00  0.00      A120  
ATOM    433  CB  LYS A  29     -30.215   9.162  85.950  0.00  0.00      A120  
ATOM    434  HB1 LYS A  29     -30.214   8.064  86.115  0.00  0.00      A120  
ATOM    435  HB2 LYS A  29     -30.563   9.171  84.895  0.00  0.00      A120  
ATOM    436  CG  LYS A  29     -31.251   9.717  86.928  0.00  0.00      A120  
ATOM    437  HG1 LYS A  29     -30.830   9.423  87.913  0.00  0.00      A120  
ATOM    438  HG2 LYS A  29     -32.290   9.332  86.844  0.00  0.00      A120  
ATOM    439  CD  LYS A  29     -31.433  11.280  86.891  0.00  0.00      A120  
ATOM    440  HD1 LYS A  29     -30.448  11.794  86.866  0.00  0.00      A120  
ATOM    441  HD2 LYS A  29     -32.010  11.625  87.776  0.00  0.00      A120  
ATOM    442  CE  LYS A  29     -32.176  11.737  85.582  0.00  0.00      A120  
ATOM    443  HE1 LYS A  29     -33.185  11.274  85.529  0.00  0.00      A120  
ATOM    444  HE2 LYS A  29     -31.539  11.446  84.720  0.00  0.00      A120  
ATOM    445  NZ  LYS A  29     -32.346  13.229  85.596  0.00  0.00      A120  
ATOM    446  HZ1 LYS A  29     -32.656  13.556  86.534  0.00  0.00      A120  
ATOM    447  HZ2 LYS A  29     -33.141  13.446  84.962  0.00  0.00      A120  
ATOM    448  HZ3 LYS A  29     -31.461  13.717  85.351  0.00  0.00      A120  
ATOM    449  C   LYS A  29     -28.217   9.608  87.232  0.00  0.00      A120  
ATOM    450  O   LYS A  29     -28.208  10.518  88.004  0.00  0.00      A120  
ATOM    451  N   ALA A  30     -27.546   8.431  87.500  0.00  0.00      A120  
ATOM    452  HN  ALA A  30     -27.585   7.667  86.861  0.00  0.00      A120  
ATOM    453  CA  ALA A  30     -26.760   8.266  88.673  0.00  0.00      A120  
ATOM    454  HA  ALA A  30     -27.385   8.639  89.471  0.00  0.00      A120  
ATOM    455  CB  ALA A  30     -26.544   6.748  88.748  0.00  0.00      A120  
ATOM    456  HB1 ALA A  30     -26.064   6.487  89.715  0.00  0.00      A120  
ATOM    457  HB2 ALA A  30     -26.015   6.404  87.833  0.00  0.00      A120  
ATOM    458  HB3 ALA A  30     -27.533   6.243  88.780  0.00  0.00      A120  
ATOM    459  C   ALA A  30     -25.538   9.083  88.777  0.00  0.00      A120  
ATOM    460  O   ALA A  30     -25.254   9.743  89.793  0.00  0.00      A120  
ATOM    461  N   TYR A  31     -24.727   9.092  87.642  0.00  0.00      A120  
ATOM    462  HN  TYR A  31     -25.085   8.592  86.858  0.00  0.00      A120  
ATOM    463  CA  TYR A  31     -23.524   9.927  87.543  0.00  0.00      A120  
ATOM    464  HA  TYR A  31     -23.036   9.607  88.452  0.00  0.00      A120  
ATOM    465  CB  TYR A  31     -22.642   9.704  86.234  0.00  0.00      A120  
ATOM    466  HB1 TYR A  31     -23.327   9.611  85.365  0.00  0.00      A120  
ATOM    467  HB2 TYR A  31     -22.093   8.743  86.330  0.00  0.00      A120  
ATOM    468  CG  TYR A  31     -21.531  10.679  85.985  0.00  0.00      A120  
ATOM    469  CD1 TYR A  31     -20.194  10.444  86.361  0.00  0.00      A120  
ATOM    470  HD1 TYR A  31     -19.877   9.460  86.671  0.00  0.00      A120  
ATOM    471  CE1 TYR A  31     -19.237  11.435  86.063  0.00  0.00      A120  
ATOM    472  HE1 TYR A  31     -18.194  11.362  86.332  0.00  0.00      A120  
ATOM    473  CZ  TYR A  31     -19.616  12.645  85.417  0.00  0.00      A120  
ATOM    474  OH  TYR A  31     -18.594  13.528  85.000  0.00  0.00      A120  
ATOM    475  HH  TYR A  31     -17.757  13.181  85.318  0.00  0.00      A120  
ATOM    476  CD2 TYR A  31     -21.836  11.856  85.255  0.00  0.00      A120  
ATOM    477  HD2 TYR A  31     -22.849  12.017  84.915  0.00  0.00      A120  
ATOM    478  CE2 TYR A  31     -20.915  12.854  84.956  0.00  0.00      A120  
ATOM    479  HE2 TYR A  31     -21.163  13.756  84.415  0.00  0.00      A120  
ATOM    480  C   TYR A  31     -23.893  11.457  87.700  0.00  0.00      A120  
ATOM    481  O   TYR A  31     -23.227  12.271  88.380  0.00  0.00      A120  
ATOM    482  N   GLU A  32     -25.084  11.871  87.171  0.00  0.00      A120  
ATOM    483  HN  GLU A  32     -25.678  11.299  86.610  0.00  0.00      A120  
ATOM    484  CA  GLU A  32     -25.672  13.188  87.234  0.00  0.00      A120  
ATOM    485  HA  GLU A  32     -24.911  13.891  86.929  0.00  0.00      A120  
ATOM    486  CB  GLU A  32     -26.850  13.276  86.230  0.00  0.00      A120  
ATOM    487  HB1 GLU A  32     -27.405  12.314  86.276  0.00  0.00      A120  
ATOM    488  HB2 GLU A  32     -26.359  13.394  85.240  0.00  0.00      A120  
ATOM    489  CG  GLU A  32     -27.804  14.406  86.470  0.00  0.00      A120  
ATOM    490  HG1 GLU A  32     -27.379  15.422  86.617  0.00  0.00      A120  
ATOM    491  HG2 GLU A  32     -28.404  14.156  87.371  0.00  0.00      A120  
ATOM    492  CD  GLU A  32     -28.827  14.666  85.364  0.00  0.00      A120  
ATOM    493  OE1 GLU A  32     -28.906  15.837  84.807  0.00  0.00      A120  
ATOM    494  OE2 GLU A  32     -29.773  13.883  85.118  0.00  0.00      A120  
ATOM    495  C   GLU A  32     -26.129  13.607  88.638  0.00  0.00      A120  
ATOM    496  O   GLU A  32     -25.879  14.691  89.161  0.00  0.00      A120  
ATOM    497  N   THR A  33     -26.804  12.665  89.314  0.00  0.00      A120  
ATOM    498  HN  THR A  33     -27.096  11.842  88.833  0.00  0.00      A120  
ATOM    499  CA  THR A  33     -27.366  12.968  90.682  0.00  0.00      A120  
ATOM    500  HA  THR A  33     -27.457  14.042  90.757  0.00  0.00      A120  
ATOM    501  CB  THR A  33     -28.782  12.373  90.969  0.00  0.00      A120  
ATOM    502  HB  THR A  33     -29.105  12.566  92.014  0.00  0.00      A120  
ATOM    503  OG1 THR A  33     -28.961  11.038  90.671  0.00  0.00      A120  
ATOM    504  HG1 THR A  33     -28.779  11.009  89.729  0.00  0.00      A120  
ATOM    505  CG2 THR A  33     -29.865  12.980  90.097  0.00  0.00      A120  
ATOM    506 HG21 THR A  33     -29.671  12.744  89.028  0.00  0.00      A120  
ATOM    507 HG22 THR A  33     -29.895  14.083  90.226  0.00  0.00      A120  
ATOM    508 HG23 THR A  33     -30.809  12.461  90.368  0.00  0.00      A120  
ATOM    509  C   THR A  33     -26.508  12.594  91.798  0.00  0.00      A120  
ATOM    510  O   THR A  33     -26.931  12.627  92.984  0.00  0.00      A120  
ATOM    511  N   GLU A  34     -25.256  12.309  91.505  0.00  0.00      A120  
ATOM    512  HN  GLU A  34     -25.096  12.095  90.545  0.00  0.00      A120  
ATOM    513  CA  GLU A  34     -24.147  12.209  92.431  0.00  0.00      A120  
ATOM    514  HA  GLU A  34     -23.285  12.188  91.781  0.00  0.00      A120  
ATOM    515  CB  GLU A  34     -23.924  13.612  93.191  0.00  0.00      A120  
ATOM    516  HB1 GLU A  34     -23.070  13.564  93.899  0.00  0.00      A120  
ATOM    517  HB2 GLU A  34     -24.886  13.866  93.687  0.00  0.00      A120  
ATOM    518  CG  GLU A  34     -23.624  14.640  92.084  0.00  0.00      A120  
ATOM    519  HG1 GLU A  34     -24.437  14.713  91.331  0.00  0.00      A120  
ATOM    520  HG2 GLU A  34     -22.739  14.437  91.444  0.00  0.00      A120  
ATOM    521  CD  GLU A  34     -23.536  16.040  92.762  0.00  0.00      A120  
ATOM    522  OE1 GLU A  34     -24.564  16.584  93.244  0.00  0.00      A120  
ATOM    523  OE2 GLU A  34     -22.400  16.571  92.928  0.00  0.00      A120  
ATOM    524  C   GLU A  34     -24.126  11.035  93.367  0.00  0.00      A120  
ATOM    525  O   GLU A  34     -23.153  10.302  93.438  0.00  0.00      A120  
ATOM    526  N   LYS A  35     -25.242  10.715  93.977  0.00  0.00      A120  
ATOM    527  HN  LYS A  35     -26.006  11.344  93.855  0.00  0.00      A120  
ATOM    528  CA  LYS A  35     -25.445   9.505  94.789  0.00  0.00      A120  
ATOM    529  HA  LYS A  35     -26.215   9.730  95.512  0.00  0.00      A120  
ATOM    530  CB  LYS A  35     -25.906   8.241  94.001  0.00  0.00      A120  
ATOM    531  HB1 LYS A  35     -26.078   7.299  94.563  0.00  0.00      A120  
ATOM    532  HB2 LYS A  35     -25.034   8.004  93.356  0.00  0.00      A120  
ATOM    533  CG  LYS A  35     -27.036   8.618  92.962  0.00  0.00      A120  
ATOM    534  HG1 LYS A  35     -27.303   7.790  92.272  0.00  0.00      A120  
ATOM    535  HG2 LYS A  35     -26.583   9.387  92.300  0.00  0.00      A120  
ATOM    536  CD  LYS A  35     -28.283   9.261  93.708  0.00  0.00      A120  
ATOM    537  HD1 LYS A  35     -28.986   9.593  92.915  0.00  0.00      A120  
ATOM    538  HD2 LYS A  35     -27.865  10.171  94.188  0.00  0.00      A120  
ATOM    539  CE  LYS A  35     -29.008   8.383  94.694  0.00  0.00      A120  
ATOM    540  HE1 LYS A  35     -29.984   8.852  94.946  0.00  0.00      A120  
ATOM    541  HE2 LYS A  35     -28.339   8.092  95.532  0.00  0.00      A120  
ATOM    542  NZ  LYS A  35     -29.347   7.125  93.969  0.00  0.00      A120  
ATOM    543  HZ1 LYS A  35     -29.803   6.454  94.619  0.00  0.00      A120  
ATOM    544  HZ2 LYS A  35     -28.445   6.637  93.796  0.00  0.00      A120  
ATOM    545  HZ3 LYS A  35     -29.752   7.238  93.018  0.00  0.00      A120  
ATOM    546  C   LYS A  35     -24.351   9.023  95.819  0.00  0.00      A120  
ATOM    547  O   LYS A  35     -24.122   7.839  95.961  0.00  0.00      A120  
ATOM    548  N   HSD A  36     -23.733   9.908  96.569  0.00  0.00      A120  
ATOM    549  HN  HSD A  36     -24.097  10.824  96.415  0.00  0.00      A120  
ATOM    550  CA  HSD A  36     -22.732   9.780  97.667  0.00  0.00      A120  
ATOM    551  HA  HSD A  36     -22.112  10.660  97.764  0.00  0.00      A120  
ATOM    552  CB  HSD A  36     -23.342   9.578  99.067  0.00  0.00      A120  
ATOM    553  HB1 HSD A  36     -22.490   9.472  99.773  0.00  0.00      A120  
ATOM    554  HB2 HSD A  36     -24.147   8.813  99.085  0.00  0.00      A120  
ATOM    555  ND1 HSD A  36     -23.208  11.938 100.034  0.00  0.00      A120  
ATOM    556  HD1 HSD A  36     -22.219  12.084 100.004  0.00  0.00      A120  
ATOM    557  CG  HSD A  36     -23.954  10.905  99.467  0.00  0.00      A120  
ATOM    558  CE1 HSD A  36     -24.134  12.975 100.198  0.00  0.00      A120  
ATOM    559  HE1 HSD A  36     -23.811  13.929 100.615  0.00  0.00      A120  
ATOM    560  NE2 HSD A  36     -25.353  12.603  99.724  0.00  0.00      A120  
ATOM    561  CD2 HSD A  36     -25.250  11.295  99.332  0.00  0.00      A120  
ATOM    562  HD2 HSD A  36     -26.124  10.826  98.897  0.00  0.00      A120  
ATOM    563  C   HSD A  36     -21.597   8.800  97.398  0.00  0.00      A120  
ATOM    564  O   HSD A  36     -21.093   8.001  98.221  0.00  0.00      A120  
ATOM    565  N   ASN A  37     -21.085   8.738  96.175  0.00  0.00      A120  
ATOM    566  HN  ASN A  37     -21.439   9.318  95.444  0.00  0.00      A120  
ATOM    567  CA  ASN A  37     -19.910   7.992  95.765  0.00  0.00      A120  
ATOM    568  HA  ASN A  37     -19.746   8.272  94.734  0.00  0.00      A120  
ATOM    569  CB  ASN A  37     -18.598   8.584  96.274  0.00  0.00      A120  
ATOM    570  HB1 ASN A  37     -17.773   8.039  95.766  0.00  0.00      A120  
ATOM    571  HB2 ASN A  37     -18.505   8.470  97.375  0.00  0.00      A120  
ATOM    572  CG  ASN A  37     -18.359  10.045  95.977  0.00  0.00      A120  
ATOM    573  OD1 ASN A  37     -18.430  10.835  96.919  0.00  0.00      A120  
ATOM    574  ND2 ASN A  37     -18.015  10.494  94.729  0.00  0.00      A120  
ATOM    575 HD21 ASN A  37     -17.879  11.479  94.623  0.00  0.00      A120  
ATOM    576 HD22 ASN A  37     -17.944   9.869  93.953  0.00  0.00      A120  
ATOM    577  C   ASN A  37     -20.052   6.497  95.737  0.00  0.00      A120  
ATOM    578  O   ASN A  37     -19.124   5.746  96.021  0.00  0.00      A120  
ATOM    579  N   VAL A  38     -21.298   6.090  95.495  0.00  0.00      A120  
ATOM    580  HN  VAL A  38     -22.015   6.780  95.429  0.00  0.00      A120  
ATOM    581  CA  VAL A  38     -21.624   4.691  95.478  0.00  0.00      A120  
ATOM    582  HA  VAL A  38     -21.294   4.328  96.440  0.00  0.00      A120  
ATOM    583  CB  VAL A  38     -23.143   4.583  95.493  0.00  0.00      A120  
ATOM    584  HB  VAL A  38     -23.597   5.127  96.349  0.00  0.00      A120  
ATOM    585  CG1 VAL A  38     -23.701   5.069  94.090  0.00  0.00      A120  
ATOM    586 HG11 VAL A  38     -24.797   4.902  94.019  0.00  0.00      A120  
ATOM    587 HG12 VAL A  38     -23.299   4.357  93.337  0.00  0.00      A120  
ATOM    588 HG13 VAL A  38     -23.624   6.155  93.869  0.00  0.00      A120  
ATOM    589  CG2 VAL A  38     -23.572   3.115  95.635  0.00  0.00      A120  
ATOM    590 HG21 VAL A  38     -23.397   2.458  94.756  0.00  0.00      A120  
ATOM    591 HG22 VAL A  38     -24.638   3.098  95.945  0.00  0.00      A120  
ATOM    592 HG23 VAL A  38     -23.068   2.687  96.528  0.00  0.00      A120  
ATOM    593  C   VAL A  38     -20.857   3.848  94.412  0.00  0.00      A120  
ATOM    594  O   VAL A  38     -20.797   4.215  93.206  0.00  0.00      A120  
ATOM    595  N   TRP A  39     -20.280   2.699  94.816  0.00  0.00      A120  
ATOM    596  HN  TRP A  39     -20.339   2.407  95.767  0.00  0.00      A120  
ATOM    597  CA  TRP A  39     -19.971   1.521  93.948  0.00  0.00      A120  
ATOM    598  HA  TRP A  39     -19.416   0.840  94.576  0.00  0.00      A120  
ATOM    599  CB  TRP A  39     -21.289   0.828  93.556  0.00  0.00      A120  
ATOM    600  HB1 TRP A  39     -21.818   1.651  93.030  0.00  0.00      A120  
ATOM    601  HB2 TRP A  39     -21.800   0.723  94.537  0.00  0.00      A120  
ATOM    602  CG  TRP A  39     -21.351  -0.411  92.717  0.00  0.00      A120  
ATOM    603  CD1 TRP A  39     -21.496  -0.536  91.377  0.00  0.00      A120  
ATOM    604  HD1 TRP A  39     -21.826   0.263  90.729  0.00  0.00      A120  
ATOM    605  NE1 TRP A  39     -21.394  -1.881  91.013  0.00  0.00      A120  
ATOM    606  HE1 TRP A  39     -21.409  -2.217  90.097  0.00  0.00      A120  
ATOM    607  CE2 TRP A  39     -20.936  -2.618  92.166  0.00  0.00      A120  
ATOM    608  CD2 TRP A  39     -21.010  -1.676  93.263  0.00  0.00      A120  
ATOM    609  CE3 TRP A  39     -20.792  -2.063  94.523  0.00  0.00      A120  
ATOM    610  HE3 TRP A  39     -20.871  -1.386  95.360  0.00  0.00      A120  
ATOM    611  CZ3 TRP A  39     -20.486  -3.379  94.677  0.00  0.00      A120  
ATOM    612  HZ3 TRP A  39     -20.171  -3.652  95.673  0.00  0.00      A120  
ATOM    613  CZ2 TRP A  39     -20.595  -3.932  92.370  0.00  0.00      A120  
ATOM    614  HZ2 TRP A  39     -20.494  -4.600  91.527  0.00  0.00      A120  
ATOM    615  CH2 TRP A  39     -20.382  -4.338  93.638  0.00  0.00      A120  
ATOM    616  HH2 TRP A  39     -20.020  -5.327  93.876  0.00  0.00      A120  
ATOM    617  C   TRP A  39     -19.026   1.767  92.743  0.00  0.00      A120  
ATOM    618  O   TRP A  39     -17.800   1.450  92.742  0.00  0.00      A120  
ATOM    619  N   ALA A  40     -19.552   2.143  91.565  0.00  0.00      A120  
ATOM    620  HN  ALA A  40     -20.519   2.384  91.589  0.00  0.00      A120  
ATOM    621  CA  ALA A  40     -18.811   2.466  90.372  0.00  0.00      A120  
ATOM    622  HA  ALA A  40     -17.750   2.453  90.573  0.00  0.00      A120  
ATOM    623  CB  ALA A  40     -19.110   1.319  89.351  0.00  0.00      A120  
ATOM    624  HB1 ALA A  40     -18.483   1.352  88.434  0.00  0.00      A120  
ATOM    625  HB2 ALA A  40     -20.191   1.285  89.097  0.00  0.00      A120  
ATOM    626  HB3 ALA A  40     -18.860   0.353  89.838  0.00  0.00      A120  
ATOM    627  C   ALA A  40     -18.981   3.822  89.828  0.00  0.00      A120  
ATOM    628  O   ALA A  40     -18.598   4.026  88.734  0.00  0.00      A120  
ATOM    629  N   THR A  41     -19.610   4.755  90.562  0.00  0.00      A120  
ATOM    630  HN  THR A  41     -19.980   4.453  91.437  0.00  0.00      A120  
ATOM    631  CA  THR A  41     -19.868   6.101  89.955  0.00  0.00      A120  
ATOM    632  HA  THR A  41     -20.259   5.876  88.974  0.00  0.00      A120  
ATOM    633  CB  THR A  41     -20.814   6.945  90.741  0.00  0.00      A120  
ATOM    634  HB  THR A  41     -21.579   6.176  90.980  0.00  0.00      A120  
ATOM    635  OG1 THR A  41     -21.470   7.899  89.934  0.00  0.00      A120  
ATOM    636  HG1 THR A  41     -22.266   8.123  90.422  0.00  0.00      A120  
ATOM    637  CG2 THR A  41     -20.363   7.592  91.976  0.00  0.00      A120  
ATOM    638 HG21 THR A  41     -21.228   7.866  92.618  0.00  0.00      A120  
ATOM    639 HG22 THR A  41     -19.892   8.583  91.804  0.00  0.00      A120  
ATOM    640 HG23 THR A  41     -19.666   6.902  92.497  0.00  0.00      A120  
ATOM    641  C   THR A  41     -18.621   6.979  89.790  0.00  0.00      A120  
ATOM    642  O   THR A  41     -17.627   6.823  90.496  0.00  0.00      A120  
ATOM    643  N   HSD A  42     -18.622   7.797  88.695  0.00  0.00      A120  
ATOM    644  HN  HSD A  42     -19.314   7.687  87.986  0.00  0.00      A120  
ATOM    645  CA  HSD A  42     -17.568   8.702  88.464  0.00  0.00      A120  
ATOM    646  HA  HSD A  42     -17.862   9.249  87.581  0.00  0.00      A120  
ATOM    647  CB  HSD A  42     -17.321   9.776  89.554  0.00  0.00      A120  
ATOM    648  HB1 HSD A  42     -16.415  10.382  89.338  0.00  0.00      A120  
ATOM    649  HB2 HSD A  42     -17.150   9.229  90.506  0.00  0.00      A120  
ATOM    650  ND1 HSD A  42     -19.746  10.487  89.693  0.00  0.00      A120  
ATOM    651  HD1 HSD A  42     -20.294   9.674  89.501  0.00  0.00      A120  
ATOM    652  CG  HSD A  42     -18.378  10.761  89.821  0.00  0.00      A120  
ATOM    653  CE1 HSD A  42     -20.350  11.637  90.139  0.00  0.00      A120  
ATOM    654  HE1 HSD A  42     -21.436  11.718  90.187  0.00  0.00      A120  
ATOM    655  NE2 HSD A  42     -19.465  12.523  90.587  0.00  0.00      A120  
ATOM    656  CD2 HSD A  42     -18.213  11.966  90.326  0.00  0.00      A120  
ATOM    657  HD2 HSD A  42     -17.256  12.387  90.609  0.00  0.00      A120  
ATOM    658  C   HSD A  42     -16.332   8.042  87.831  0.00  0.00      A120  
ATOM    659  O   HSD A  42     -15.329   8.694  87.576  0.00  0.00      A120  
ATOM    660  N   ALA A  43     -16.553   6.814  87.364  0.00  0.00      A120  
ATOM    661  HN  ALA A  43     -17.450   6.398  87.488  0.00  0.00      A120  
ATOM    662  CA  ALA A  43     -15.552   6.017  86.639  0.00  0.00      A120  
ATOM    663  HA  ALA A  43     -14.793   6.691  86.273  0.00  0.00      A120  
ATOM    664  CB  ALA A  43     -15.013   5.028  87.695  0.00  0.00      A120  
ATOM    665  HB1 ALA A  43     -15.704   4.285  88.149  0.00  0.00      A120  
ATOM    666  HB2 ALA A  43     -14.765   5.629  88.596  0.00  0.00      A120  
ATOM    667  HB3 ALA A  43     -14.103   4.440  87.452  0.00  0.00      A120  
ATOM    668  C   ALA A  43     -16.152   5.204  85.450  0.00  0.00      A120  
ATOM    669  O   ALA A  43     -15.877   5.520  84.282  0.00  0.00      A120  
ATOM    670  N   CYS A  44     -17.156   4.349  85.707  0.00  0.00      A120  
ATOM    671  HN  CYS A  44     -17.396   4.156  86.655  0.00  0.00      A120  
ATOM    672  CA  CYS A  44     -17.881   3.668  84.627  0.00  0.00      A120  
ATOM    673  HA  CYS A  44     -17.074   3.266  84.032  0.00  0.00      A120  
ATOM    674  CB  CYS A  44     -18.706   2.462  85.239  0.00  0.00      A120  
ATOM    675  HB1 CYS A  44     -19.274   1.932  84.445  0.00  0.00      A120  
ATOM    676  HB2 CYS A  44     -19.403   2.782  86.044  0.00  0.00      A120  
ATOM    677  SG  CYS A  44     -17.438   1.307  85.861  0.00  0.00      A120  
ATOM    678  C   CYS A  44     -18.727   4.602  83.834  0.00  0.00      A120  
ATOM    679  O   CYS A  44     -19.706   5.189  84.341  0.00  0.00      A120  
ATOM    680  N   VAL A  45     -18.360   4.770  82.553  0.00  0.00      A120  
ATOM    681  HN  VAL A  45     -17.497   4.390  82.228  0.00  0.00      A120  
ATOM    682  CA  VAL A  45     -18.766   5.891  81.710  0.00  0.00      A120  
ATOM    683  HA  VAL A  45     -18.430   6.818  82.151  0.00  0.00      A120  
ATOM    684  CB  VAL A  45     -18.042   5.642  80.374  0.00  0.00      A120  
ATOM    685  HB  VAL A  45     -18.528   4.881  79.726  0.00  0.00      A120  
ATOM    686  CG1 VAL A  45     -18.147   7.012  79.610  0.00  0.00      A120  
ATOM    687 HG11 VAL A  45     -19.156   7.229  79.198  0.00  0.00      A120  
ATOM    688 HG12 VAL A  45     -17.474   6.901  78.733  0.00  0.00      A120  
ATOM    689 HG13 VAL A  45     -17.702   7.825  80.222  0.00  0.00      A120  
ATOM    690  CG2 VAL A  45     -16.534   5.372  80.545  0.00  0.00      A120  
ATOM    691 HG21 VAL A  45     -16.314   4.348  80.917  0.00  0.00      A120  
ATOM    692 HG22 VAL A  45     -16.072   5.992  81.342  0.00  0.00      A120  
ATOM    693 HG23 VAL A  45     -15.916   5.502  79.631  0.00  0.00      A120  
ATOM    694  C   VAL A  45     -20.294   6.088  81.491  0.00  0.00      A120  
ATOM    695  O   VAL A  45     -20.909   5.025  81.358  0.00  0.00      A120  
ATOM    696  N   PRO A  46     -20.864   7.248  81.503  0.00  0.00      A120  
ATOM    697  CD  PRO A  46     -20.371   8.484  82.174  0.00  0.00      A120  
ATOM    698  HD1 PRO A  46     -19.618   8.961  81.511  0.00  0.00      A120  
ATOM    699  HD2 PRO A  46     -19.995   8.179  83.174  0.00  0.00      A120  
ATOM    700  CA  PRO A  46     -22.289   7.521  81.151  0.00  0.00      A120  
ATOM    701  HA  PRO A  46     -22.820   7.229  82.045  0.00  0.00      A120  
ATOM    702  CB  PRO A  46     -22.394   9.052  81.079  0.00  0.00      A120  
ATOM    703  HB1 PRO A  46     -23.483   9.268  81.096  0.00  0.00      A120  
ATOM    704  HB2 PRO A  46     -21.921   9.360  80.122  0.00  0.00      A120  
ATOM    705  CG  PRO A  46     -21.603   9.461  82.275  0.00  0.00      A120  
ATOM    706  HG1 PRO A  46     -21.196  10.494  82.226  0.00  0.00      A120  
ATOM    707  HG2 PRO A  46     -22.213   9.319  83.193  0.00  0.00      A120  
ATOM    708  C   PRO A  46     -22.840   6.787  79.914  0.00  0.00      A120  
ATOM    709  O   PRO A  46     -22.244   6.973  78.890  0.00  0.00      A120  
ATOM    710  N   THR A  47     -23.931   6.055  80.015  0.00  0.00      A120  
ATOM    711  HN  THR A  47     -24.366   6.149  80.906  0.00  0.00      A120  
ATOM    712  CA  THR A  47     -24.696   5.230  79.049  0.00  0.00      A120  
ATOM    713  HA  THR A  47     -24.069   4.406  78.740  0.00  0.00      A120  
ATOM    714  CB  THR A  47     -25.931   4.541  79.762  0.00  0.00      A120  
ATOM    715  HB  THR A  47     -25.466   3.820  80.467  0.00  0.00      A120  
ATOM    716  OG1 THR A  47     -26.702   3.756  78.845  0.00  0.00      A120  
ATOM    717  HG1 THR A  47     -26.026   3.124  78.591  0.00  0.00      A120  
ATOM    718  CG2 THR A  47     -26.819   5.537  80.437  0.00  0.00      A120  
ATOM    719 HG21 THR A  47     -27.690   4.990  80.858  0.00  0.00      A120  
ATOM    720 HG22 THR A  47     -27.242   6.341  79.797  0.00  0.00      A120  
ATOM    721 HG23 THR A  47     -26.366   5.985  81.348  0.00  0.00      A120  
ATOM    722  C   THR A  47     -25.078   6.028  77.812  0.00  0.00      A120  
ATOM    723  O   THR A  47     -25.753   7.092  77.852  0.00  0.00      A120  
ATOM    724  N   ASP A  48     -24.605   5.552  76.630  0.00  0.00      A120  
ATOM    725  HN  ASP A  48     -24.210   4.638  76.584  0.00  0.00      A120  
ATOM    726  CA  ASP A  48     -24.710   6.365  75.359  0.00  0.00      A120  
ATOM    727  HA  ASP A  48     -24.461   7.376  75.647  0.00  0.00      A120  
ATOM    728  CB  ASP A  48     -23.857   5.697  74.297  0.00  0.00      A120  
ATOM    729  HB1 ASP A  48     -24.169   6.057  73.293  0.00  0.00      A120  
ATOM    730  HB2 ASP A  48     -23.998   4.596  74.244  0.00  0.00      A120  
ATOM    731  CG  ASP A  48     -22.414   6.121  74.405  0.00  0.00      A120  
ATOM    732  OD1 ASP A  48     -22.075   7.103  75.131  0.00  0.00      A120  
ATOM    733  OD2 ASP A  48     -21.564   5.493  73.693  0.00  0.00      A120  
ATOM    734  C   ASP A  48     -26.190   6.516  74.753  0.00  0.00      A120  
ATOM    735  O   ASP A  48     -27.087   5.736  75.141  0.00  0.00      A120  
ATOM    736  N   PRO A  49     -26.472   7.467  73.820  0.00  0.00      A120  
ATOM    737  CD  PRO A  49     -25.552   8.513  73.427  0.00  0.00      A120  
ATOM    738  HD1 PRO A  49     -24.647   8.061  72.966  0.00  0.00      A120  
ATOM    739  HD2 PRO A  49     -25.215   9.142  74.279  0.00  0.00      A120  
ATOM    740  CA  PRO A  49     -27.773   7.656  73.166  0.00  0.00      A120  
ATOM    741  HA  PRO A  49     -28.523   7.374  73.890  0.00  0.00      A120  
ATOM    742  CB  PRO A  49     -27.748   9.189  72.944  0.00  0.00      A120  
ATOM    743  HB1 PRO A  49     -27.967   9.784  73.857  0.00  0.00      A120  
ATOM    744  HB2 PRO A  49     -28.558   9.465  72.237  0.00  0.00      A120  
ATOM    745  CG  PRO A  49     -26.343   9.406  72.463  0.00  0.00      A120  
ATOM    746  HG1 PRO A  49     -26.249   9.118  71.394  0.00  0.00      A120  
ATOM    747  HG2 PRO A  49     -26.222  10.477  72.734  0.00  0.00      A120  
ATOM    748  C   PRO A  49     -27.967   6.804  71.985  0.00  0.00      A120  
ATOM    749  O   PRO A  49     -27.703   7.297  70.860  0.00  0.00      A120  
ATOM    750  N   ASN A  50     -28.312   5.486  72.058  0.00  0.00      A120  
ATOM    751  HN  ASN A  50     -28.333   5.003  72.929  0.00  0.00      A120  
ATOM    752  CA  ASN A  50     -28.210   4.619  70.933  0.00  0.00      A120  
ATOM    753  HA  ASN A  50     -27.360   4.912  70.334  0.00  0.00      A120  
ATOM    754  CB  ASN A  50     -27.931   3.155  71.388  0.00  0.00      A120  
ATOM    755  HB1 ASN A  50     -27.901   2.448  70.531  0.00  0.00      A120  
ATOM    756  HB2 ASN A  50     -28.766   2.901  72.075  0.00  0.00      A120  
ATOM    757  CG  ASN A  50     -26.599   3.009  72.185  0.00  0.00      A120  
ATOM    758  OD1 ASN A  50     -25.576   3.633  71.797  0.00  0.00      A120  
ATOM    759  ND2 ASN A  50     -26.596   2.266  73.266  0.00  0.00      A120  
ATOM    760 HD21 ASN A  50     -25.764   2.230  73.818  0.00  0.00      A120  
ATOM    761 HD22 ASN A  50     -27.362   1.642  73.424  0.00  0.00      A120  
ATOM    762  C   ASN A  50     -29.469   4.615  70.048  0.00  0.00      A120  
ATOM    763  O   ASN A  50     -30.628   4.572  70.539  0.00  0.00      A120  
ATOM    764  N   PRO A  51     -29.365   4.684  68.699  0.00  0.00      A120  
ATOM    765  CD  PRO A  51     -28.131   4.523  67.869  0.00  0.00      A120  
ATOM    766  HD1 PRO A  51     -27.469   3.691  68.191  0.00  0.00      A120  
ATOM    767  HD2 PRO A  51     -27.447   5.392  67.971  0.00  0.00      A120  
ATOM    768  CA  PRO A  51     -30.543   4.712  67.797  0.00  0.00      A120  
ATOM    769  HA  PRO A  51     -31.198   5.532  68.054  0.00  0.00      A120  
ATOM    770  CB  PRO A  51     -30.040   4.966  66.423  0.00  0.00      A120  
ATOM    771  HB1 PRO A  51     -30.120   6.058  66.238  0.00  0.00      A120  
ATOM    772  HB2 PRO A  51     -30.561   4.493  65.563  0.00  0.00      A120  
ATOM    773  CG  PRO A  51     -28.619   4.445  66.411  0.00  0.00      A120  
ATOM    774  HG1 PRO A  51     -28.704   3.368  66.150  0.00  0.00      A120  
ATOM    775  HG2 PRO A  51     -27.908   4.911  65.696  0.00  0.00      A120  
ATOM    776  C   PRO A  51     -31.297   3.443  67.993  0.00  0.00      A120  
ATOM    777  O   PRO A  51     -30.762   2.425  68.541  0.00  0.00      A120  
ATOM    778  N   GLN A  52     -32.543   3.389  67.470  0.00  0.00      A120  
ATOM    779  HN  GLN A  52     -32.830   4.171  66.922  0.00  0.00      A120  
ATOM    780  CA  GLN A  52     -33.484   2.278  67.518  0.00  0.00      A120  
ATOM    781  HA  GLN A  52     -33.619   1.922  68.528  0.00  0.00      A120  
ATOM    782  CB  GLN A  52     -34.712   2.676  66.709  0.00  0.00      A120  
ATOM    783  HB1 GLN A  52     -35.301   1.766  66.469  0.00  0.00      A120  
ATOM    784  HB2 GLN A  52     -34.482   3.099  65.707  0.00  0.00      A120  
ATOM    785  CG  GLN A  52     -35.663   3.663  67.488  0.00  0.00      A120  
ATOM    786  HG1 GLN A  52     -35.216   4.554  67.979  0.00  0.00      A120  
ATOM    787  HG2 GLN A  52     -36.079   3.157  68.385  0.00  0.00      A120  
ATOM    788  CD  GLN A  52     -36.797   4.276  66.685  0.00  0.00      A120  
ATOM    789  OE1 GLN A  52     -36.911   5.476  66.421  0.00  0.00      A120  
ATOM    790  NE2 GLN A  52     -37.812   3.389  66.440  0.00  0.00      A120  
ATOM    791 HE21 GLN A  52     -38.648   3.668  65.968  0.00  0.00      A120  
ATOM    792 HE22 GLN A  52     -37.725   2.452  66.780  0.00  0.00      A120  
ATOM    793  C   GLN A  52     -32.918   1.063  66.867  0.00  0.00      A120  
ATOM    794  O   GLN A  52     -32.243   1.174  65.891  0.00  0.00      A120  
ATOM    795  N   GLU A  53     -33.260  -0.130  67.425  0.00  0.00      A120  
ATOM    796  HN  GLU A  53     -33.715  -0.077  68.311  0.00  0.00      A120  
ATOM    797  CA  GLU A  53     -32.711  -1.434  67.019  0.00  0.00      A120  
ATOM    798  HA  GLU A  53     -31.637  -1.316  66.999  0.00  0.00      A120  
ATOM    799  CB  GLU A  53     -33.063  -2.660  67.899  0.00  0.00      A120  
ATOM    800  HB1 GLU A  53     -32.463  -3.548  67.607  0.00  0.00      A120  
ATOM    801  HB2 GLU A  53     -34.130  -2.956  67.811  0.00  0.00      A120  
ATOM    802  CG  GLU A  53     -32.701  -2.426  69.452  0.00  0.00      A120  
ATOM    803  HG1 GLU A  53     -33.357  -1.722  70.008  0.00  0.00      A120  
ATOM    804  HG2 GLU A  53     -31.652  -2.081  69.573  0.00  0.00      A120  
ATOM    805  CD  GLU A  53     -32.641  -3.767  70.153  0.00  0.00      A120  
ATOM    806  OE1 GLU A  53     -32.341  -3.781  71.385  0.00  0.00      A120  
ATOM    807  OE2 GLU A  53     -32.945  -4.851  69.522  0.00  0.00      A120  
ATOM    808  C   GLU A  53     -33.014  -1.792  65.560  0.00  0.00      A120  
ATOM    809  O   GLU A  53     -34.091  -1.388  65.015  0.00  0.00      A120  
ATOM    810  N   ILE A  54     -32.164  -2.652  64.898  0.00  0.00      A120  
ATOM    811  HN  ILE A  54     -31.273  -2.869  65.288  0.00  0.00      A120  
ATOM    812  CA  ILE A  54     -32.433  -3.179  63.574  0.00  0.00      A120  
ATOM    813  HA  ILE A  54     -33.437  -2.957  63.244  0.00  0.00      A120  
ATOM    814  CB  ILE A  54     -31.509  -2.555  62.540  0.00  0.00      A120  
ATOM    815  HB  ILE A  54     -30.520  -2.719  63.021  0.00  0.00      A120  
ATOM    816  CG2 ILE A  54     -31.583  -3.335  61.189  0.00  0.00      A120  
ATOM    817 HG21 ILE A  54     -31.328  -4.416  61.225  0.00  0.00      A120  
ATOM    818 HG22 ILE A  54     -30.937  -2.777  60.478  0.00  0.00      A120  
ATOM    819 HG23 ILE A  54     -32.585  -3.304  60.712  0.00  0.00      A120  
ATOM    820  CG1 ILE A  54     -31.581  -0.965  62.390  0.00  0.00      A120  
ATOM    821 HG11 ILE A  54     -31.570  -0.554  63.422  0.00  0.00      A120  
ATOM    822 HG12 ILE A  54     -32.549  -0.636  61.957  0.00  0.00      A120  
ATOM    823  CD  ILE A  54     -30.444  -0.359  61.600  0.00  0.00      A120  
ATOM    824  HD1 ILE A  54     -29.490  -0.677  62.071  0.00  0.00      A120  
ATOM    825  HD2 ILE A  54     -30.446   0.745  61.472  0.00  0.00      A120  
ATOM    826  HD3 ILE A  54     -30.405  -0.794  60.579  0.00  0.00      A120  
ATOM    827  C   ILE A  54     -32.193  -4.750  63.640  0.00  0.00      A120  
ATOM    828  O   ILE A  54     -31.038  -5.144  63.944  0.00  0.00      A120  
ATOM    829  N   HSD A  55     -33.225  -5.519  63.459  0.00  0.00      A120  
ATOM    830  HN  HSD A  55     -34.065  -5.136  63.082  0.00  0.00      A120  
ATOM    831  CA  HSD A  55     -33.143  -6.921  63.562  0.00  0.00      A120  
ATOM    832  HA  HSD A  55     -32.551  -7.043  64.457  0.00  0.00      A120  
ATOM    833  CB  HSD A  55     -34.495  -7.517  63.858  0.00  0.00      A120  
ATOM    834  HB1 HSD A  55     -34.425  -8.625  63.824  0.00  0.00      A120  
ATOM    835  HB2 HSD A  55     -35.211  -7.235  63.057  0.00  0.00      A120  
ATOM    836  ND1 HSD A  55     -36.503  -7.286  65.327  0.00  0.00      A120  
ATOM    837  HD1 HSD A  55     -37.102  -7.923  64.843  0.00  0.00      A120  
ATOM    838  CG  HSD A  55     -35.175  -7.053  65.121  0.00  0.00      A120  
ATOM    839  CE1 HSD A  55     -36.883  -6.575  66.433  0.00  0.00      A120  
ATOM    840  HE1 HSD A  55     -37.906  -6.591  66.809  0.00  0.00      A120  
ATOM    841  NE2 HSD A  55     -35.898  -5.827  66.872  0.00  0.00      A120  
ATOM    842  CD2 HSD A  55     -34.833  -6.235  66.150  0.00  0.00      A120  
ATOM    843  HD2 HSD A  55     -33.849  -5.845  66.380  0.00  0.00      A120  
ATOM    844  C   HSD A  55     -32.353  -7.490  62.327  0.00  0.00      A120  
ATOM    845  O   HSD A  55     -32.372  -6.948  61.184  0.00  0.00      A120  
ATOM    846  N   LEU A  56     -31.671  -8.648  62.524  0.00  0.00      A120  
ATOM    847  HN  LEU A  56     -31.603  -9.117  63.401  0.00  0.00      A120  
ATOM    848  CA  LEU A  56     -31.034  -9.290  61.342  0.00  0.00      A120  
ATOM    849  HA  LEU A  56     -30.782  -8.502  60.647  0.00  0.00      A120  
ATOM    850  CB  LEU A  56     -29.756  -9.995  61.755  0.00  0.00      A120  
ATOM    851  HB1 LEU A  56     -29.295 -10.441  60.847  0.00  0.00      A120  
ATOM    852  HB2 LEU A  56     -30.061 -10.763  62.498  0.00  0.00      A120  
ATOM    853  CG  LEU A  56     -28.616  -9.139  62.449  0.00  0.00      A120  
ATOM    854  HG  LEU A  56     -29.015  -8.865  63.449  0.00  0.00      A120  
ATOM    855  CD1 LEU A  56     -27.337  -9.872  62.435  0.00  0.00      A120  
ATOM    856 HD11 LEU A  56     -27.334 -10.757  63.107  0.00  0.00      A120  
ATOM    857 HD12 LEU A  56     -26.473  -9.285  62.814  0.00  0.00      A120  
ATOM    858 HD13 LEU A  56     -27.039 -10.130  61.396  0.00  0.00      A120  
ATOM    859  CD2 LEU A  56     -28.450  -7.894  61.682  0.00  0.00      A120  
ATOM    860 HD21 LEU A  56     -27.684  -7.178  62.050  0.00  0.00      A120  
ATOM    861 HD22 LEU A  56     -29.360  -7.285  61.496  0.00  0.00      A120  
ATOM    862 HD23 LEU A  56     -28.186  -8.220  60.654  0.00  0.00      A120  
ATOM    863  C   LEU A  56     -32.088 -10.202  60.772  0.00  0.00      A120  
ATOM    864  O   LEU A  56     -32.876 -10.747  61.553  0.00  0.00      A120  
ATOM    865  N   GLU A  57     -32.007 -10.311  59.466  0.00  0.00      A120  
ATOM    866  HN  GLU A  57     -31.368  -9.791  58.905  0.00  0.00      A120  
ATOM    867  CA  GLU A  57     -32.992 -11.147  58.779  0.00  0.00      A120  
ATOM    868  HA  GLU A  57     -33.641 -11.710  59.433  0.00  0.00      A120  
ATOM    869  CB  GLU A  57     -33.788 -10.149  57.938  0.00  0.00      A120  
ATOM    870  HB1 GLU A  57     -33.061  -9.646  57.265  0.00  0.00      A120  
ATOM    871  HB2 GLU A  57     -34.248  -9.358  58.567  0.00  0.00      A120  
ATOM    872  CG  GLU A  57     -34.767 -10.825  56.966  0.00  0.00      A120  
ATOM    873  HG1 GLU A  57     -35.420 -11.552  57.495  0.00  0.00      A120  
ATOM    874  HG2 GLU A  57     -34.286 -11.414  56.156  0.00  0.00      A120  
ATOM    875  CD  GLU A  57     -35.654  -9.788  56.320  0.00  0.00      A120  
ATOM    876  OE1 GLU A  57     -36.924  -9.894  56.400  0.00  0.00      A120  
ATOM    877  OE2 GLU A  57     -35.078  -9.033  55.474  0.00  0.00      A120  
ATOM    878  C   GLU A  57     -32.233 -12.032  57.837  0.00  0.00      A120  
ATOM    879  O   GLU A  57     -31.586 -11.512  56.929  0.00  0.00      A120  
ATOM    880  N   ASN A  58     -32.205 -13.318  58.038  0.00  0.00      A120  
ATOM    881  HN  ASN A  58     -32.721 -13.681  58.810  0.00  0.00      A120  
ATOM    882  CA  ASN A  58     -31.458 -14.427  57.256  0.00  0.00      A120  
ATOM    883  HA  ASN A  58     -32.147 -15.259  57.260  0.00  0.00      A120  
ATOM    884  CB  ASN A  58     -31.205 -14.095  55.767  0.00  0.00      A120  
ATOM    885  HB1 ASN A  58     -30.680 -14.960  55.308  0.00  0.00      A120  
ATOM    886  HB2 ASN A  58     -30.464 -13.268  55.723  0.00  0.00      A120  
ATOM    887  CG  ASN A  58     -32.498 -13.753  55.005  0.00  0.00      A120  
ATOM    888  OD1 ASN A  58     -33.506 -14.415  55.100  0.00  0.00      A120  
ATOM    889  ND2 ASN A  58     -32.438 -12.856  54.027  0.00  0.00      A120  
ATOM    890 HD22 ASN A  58     -31.548 -12.491  53.764  0.00  0.00      A120  
ATOM    891  C   ASN A  58     -30.056 -14.712  57.889  0.00  0.00      A120  
ATOM    892  O   ASN A  58     -28.979 -14.869  57.257  0.00  0.00      A120  
ATOM    893  N   VAL A  59     -30.028 -14.689  59.227  0.00  0.00      A120  
ATOM    894  HN  VAL A  59     -30.807 -14.443  59.799  0.00  0.00      A120  
ATOM    895  CA  VAL A  59     -28.843 -15.242  59.827  0.00  0.00      A120  
ATOM    896  HA  VAL A  59     -28.151 -15.672  59.119  0.00  0.00      A120  
ATOM    897  CB  VAL A  59     -27.928 -14.239  60.499  0.00  0.00      A120  
ATOM    898  HB  VAL A  59     -27.099 -14.772  61.012  0.00  0.00      A120  
ATOM    899  CG1 VAL A  59     -27.250 -13.243  59.455  0.00  0.00      A120  
ATOM    900 HG11 VAL A  59     -28.081 -12.730  58.926  0.00  0.00      A120  
ATOM    901 HG12 VAL A  59     -26.736 -13.802  58.644  0.00  0.00      A120  
ATOM    902 HG13 VAL A  59     -26.670 -12.478  60.014  0.00  0.00      A120  
ATOM    903  CG2 VAL A  59     -28.615 -13.363  61.589  0.00  0.00      A120  
ATOM    904 HG21 VAL A  59     -29.107 -14.001  62.354  0.00  0.00      A120  
ATOM    905 HG22 VAL A  59     -29.297 -12.611  61.138  0.00  0.00      A120  
ATOM    906 HG23 VAL A  59     -27.798 -12.876  62.165  0.00  0.00      A120  
ATOM    907  C   VAL A  59     -29.306 -16.373  60.827  0.00  0.00      A120  
ATOM    908  O   VAL A  59     -30.359 -16.267  61.468  0.00  0.00      A120  
ATOM    909  N   THR A  60     -28.466 -17.399  61.145  0.00  0.00      A120  
ATOM    910  HN  THR A  60     -27.585 -17.392  60.678  0.00  0.00      A120  
ATOM    911  CA  THR A  60     -28.630 -18.277  62.396  0.00  0.00      A120  
ATOM    912  HA  THR A  60     -29.479 -17.876  62.931  0.00  0.00      A120  
ATOM    913  CB  THR A  60     -28.980 -19.751  62.171  0.00  0.00      A120  
ATOM    914  HB  THR A  60     -28.515 -20.175  61.255  0.00  0.00      A120  
ATOM    915  OG1 THR A  60     -30.368 -19.846  62.081  0.00  0.00      A120  
ATOM    916  HG1 THR A  60     -30.577 -19.332  61.298  0.00  0.00      A120  
ATOM    917  CG2 THR A  60     -28.529 -20.759  63.286  0.00  0.00      A120  
ATOM    918 HG21 THR A  60     -29.031 -21.750  63.301  0.00  0.00      A120  
ATOM    919 HG22 THR A  60     -28.756 -20.268  64.256  0.00  0.00      A120  
ATOM    920 HG23 THR A  60     -27.435 -20.913  63.171  0.00  0.00      A120  
ATOM    921  C   THR A  60     -27.393 -18.186  63.248  0.00  0.00      A120  
ATOM    922  O   THR A  60     -26.316 -18.291  62.654  0.00  0.00      A120  
ATOM    923  N   GLU A  61     -27.597 -18.010  64.589  0.00  0.00      A120  
ATOM    924  HN  GLU A  61     -28.520 -17.981  64.964  0.00  0.00      A120  
ATOM    925  CA  GLU A  61     -26.447 -17.918  65.428  0.00  0.00      A120  
ATOM    926  HA  GLU A  61     -25.620 -18.437  64.966  0.00  0.00      A120  
ATOM    927  CB  GLU A  61     -25.899 -16.436  65.685  0.00  0.00      A120  
ATOM    928  HB1 GLU A  61     -25.549 -16.370  66.737  0.00  0.00      A120  
ATOM    929  HB2 GLU A  61     -26.620 -15.603  65.544  0.00  0.00      A120  
ATOM    930  CG  GLU A  61     -24.726 -15.968  64.703  0.00  0.00      A120  
ATOM    931  HG1 GLU A  61     -24.527 -14.877  64.776  0.00  0.00      A120  
ATOM    932  HG2 GLU A  61     -25.019 -16.267  63.674  0.00  0.00      A120  
ATOM    933  CD  GLU A  61     -23.463 -16.725  65.148  0.00  0.00      A120  
ATOM    934  OE1 GLU A  61     -22.314 -16.435  64.639  0.00  0.00      A120  
ATOM    935  OE2 GLU A  61     -23.490 -17.589  66.053  0.00  0.00      A120  
ATOM    936  C   GLU A  61     -26.817 -18.673  66.733  0.00  0.00      A120  
ATOM    937  O   GLU A  61     -27.955 -18.651  67.181  0.00  0.00      A120  
ATOM    938  N   GLU A  62     -25.828 -19.311  67.385  0.00  0.00      A120  
ATOM    939  HN  GLU A  62     -24.939 -19.327  66.933  0.00  0.00      A120  
ATOM    940  CA  GLU A  62     -25.958 -20.135  68.583  0.00  0.00      A120  
ATOM    941  HA  GLU A  62     -26.993 -20.430  68.666  0.00  0.00      A120  
ATOM    942  CB  GLU A  62     -25.137 -21.477  68.395  0.00  0.00      A120  
ATOM    943  HB1 GLU A  62     -25.118 -22.051  69.346  0.00  0.00      A120  
ATOM    944  HB2 GLU A  62     -24.046 -21.355  68.223  0.00  0.00      A120  
ATOM    945  CG  GLU A  62     -25.642 -22.322  67.171  0.00  0.00      A120  
ATOM    946  HG1 GLU A  62     -25.786 -21.744  66.233  0.00  0.00      A120  
ATOM    947  HG2 GLU A  62     -26.607 -22.841  67.353  0.00  0.00      A120  
ATOM    948  CD  GLU A  62     -24.545 -23.408  66.808  0.00  0.00      A120  
ATOM    949  OE1 GLU A  62     -23.651 -23.121  66.013  0.00  0.00      A120  
ATOM    950  OE2 GLU A  62     -24.708 -24.479  67.339  0.00  0.00      A120  
ATOM    951  C   GLU A  62     -25.489 -19.504  69.847  0.00  0.00      A120  
ATOM    952  O   GLU A  62     -24.600 -18.677  69.776  0.00  0.00      A120  
ATOM    953  N   PHE A  63     -26.205 -19.732  70.932  0.00  0.00      A120  
ATOM    954  HN  PHE A  63     -26.928 -20.412  70.836  0.00  0.00      A120  
ATOM    955  CA  PHE A  63     -26.102 -18.877  72.080  0.00  0.00      A120  
ATOM    956  HA  PHE A  63     -25.239 -18.227  72.077  0.00  0.00      A120  
ATOM    957  CB  PHE A  63     -27.375 -18.024  72.189  0.00  0.00      A120  
ATOM    958  HB1 PHE A  63     -27.573 -17.617  73.203  0.00  0.00      A120  
ATOM    959  HB2 PHE A  63     -28.332 -18.559  72.008  0.00  0.00      A120  
ATOM    960  CG  PHE A  63     -27.336 -16.842  71.233  0.00  0.00      A120  
ATOM    961  CD1 PHE A  63     -26.983 -15.549  71.733  0.00  0.00      A120  
ATOM    962  HD1 PHE A  63     -26.725 -15.504  72.780  0.00  0.00      A120  
ATOM    963  CE1 PHE A  63     -27.084 -14.422  70.940  0.00  0.00      A120  
ATOM    964  HE1 PHE A  63     -26.625 -13.503  71.274  0.00  0.00      A120  
ATOM    965  CZ  PHE A  63     -27.557 -14.623  69.611  0.00  0.00      A120  
ATOM    966  HZ  PHE A  63     -27.578 -13.723  69.015  0.00  0.00      A120  
ATOM    967  CD2 PHE A  63     -27.885 -16.957  69.945  0.00  0.00      A120  
ATOM    968  HD2 PHE A  63     -28.257 -17.925  69.646  0.00  0.00      A120  
ATOM    969  CE2 PHE A  63     -27.858 -15.865  69.056  0.00  0.00      A120  
ATOM    970  HE2 PHE A  63     -28.232 -15.820  68.044  0.00  0.00      A120  
ATOM    971  C   PHE A  63     -26.032 -19.764  73.243  0.00  0.00      A120  
ATOM    972  O   PHE A  63     -26.152 -20.985  73.086  0.00  0.00      A120  
ATOM    973  N   ASN A  64     -25.808 -19.253  74.520  0.00  0.00      A120  
ATOM    974  HN  ASN A  64     -25.753 -18.270  74.675  0.00  0.00      A120  
ATOM    975  CA  ASN A  64     -25.597 -20.065  75.680  0.00  0.00      A120  
ATOM    976  HA  ASN A  64     -26.479 -20.687  75.718  0.00  0.00      A120  
ATOM    977  CB  ASN A  64     -24.376 -21.141  75.576  0.00  0.00      A120  
ATOM    978  HB1 ASN A  64     -23.473 -20.508  75.711  0.00  0.00      A120  
ATOM    979  HB2 ASN A  64     -24.336 -21.691  74.612  0.00  0.00      A120  
ATOM    980  CG  ASN A  64     -24.293 -22.174  76.625  0.00  0.00      A120  
ATOM    981  OD1 ASN A  64     -24.964 -22.218  77.681  0.00  0.00      A120  
ATOM    982  ND2 ASN A  64     -23.215 -23.055  76.443  0.00  0.00      A120  
ATOM    983 HD21 ASN A  64     -22.635 -23.026  75.630  0.00  0.00      A120  
ATOM    984 HD22 ASN A  64     -23.026 -23.726  77.161  0.00  0.00      A120  
ATOM    985  C   ASN A  64     -25.493 -19.273  77.033  0.00  0.00      A120  
ATOM    986  O   ASN A  64     -24.457 -18.700  77.323  0.00  0.00      A120  
ATOM    987  N   MET A  65     -26.512 -19.239  77.883  0.00  0.00      A120  
ATOM    988  HN  MET A  65     -27.406 -19.639  77.695  0.00  0.00      A120  
ATOM    989  CA  MET A  65     -26.448 -18.491  79.178  0.00  0.00      A120  
ATOM    990  HA  MET A  65     -26.136 -17.488  78.929  0.00  0.00      A120  
ATOM    991  CB  MET A  65     -27.840 -18.303  79.895  0.00  0.00      A120  
ATOM    992  HB1 MET A  65     -28.513 -17.709  79.240  0.00  0.00      A120  
ATOM    993  HB2 MET A  65     -27.574 -17.761  80.828  0.00  0.00      A120  
ATOM    994  CG  MET A  65     -28.695 -19.513  80.189  0.00  0.00      A120  
ATOM    995  HG1 MET A  65     -28.207 -20.151  80.955  0.00  0.00      A120  
ATOM    996  HG2 MET A  65     -28.764 -20.147  79.279  0.00  0.00      A120  
ATOM    997  SD  MET A  65     -30.421 -19.174  80.639  0.00  0.00      A120  
ATOM    998  CE  MET A  65     -30.245 -18.346  82.224  0.00  0.00      A120  
ATOM    999  HE1 MET A  65     -29.324 -18.700  82.734  0.00  0.00      A120  
ATOM   1000  HE2 MET A  65     -31.175 -18.343  82.833  0.00  0.00      A120  
ATOM   1001  HE3 MET A  65     -29.980 -17.322  81.884  0.00  0.00      A120  
ATOM   1002  C   MET A  65     -25.591 -19.150  80.302  0.00  0.00      A120  
ATOM   1003  O   MET A  65     -25.000 -18.525  81.142  0.00  0.00      A120  
ATOM   1004  N   TRP A  66     -25.308 -20.444  80.227  0.00  0.00      A120  
ATOM   1005  HN  TRP A  66     -25.508 -21.014  79.434  0.00  0.00      A120  
ATOM   1006  CA  TRP A  66     -24.577 -21.192  81.274  0.00  0.00      A120  
ATOM   1007  HA  TRP A  66     -24.936 -20.960  82.265  0.00  0.00      A120  
ATOM   1008  CB  TRP A  66     -24.966 -22.740  81.094  0.00  0.00      A120  
ATOM   1009  HB1 TRP A  66     -24.624 -23.302  81.989  0.00  0.00      A120  
ATOM   1010  HB2 TRP A  66     -24.469 -23.088  80.163  0.00  0.00      A120  
ATOM   1011  CG  TRP A  66     -26.392 -23.037  80.960  0.00  0.00      A120  
ATOM   1012  CD1 TRP A  66     -27.053 -23.447  79.863  0.00  0.00      A120  
ATOM   1013  HD1 TRP A  66     -26.611 -23.864  78.969  0.00  0.00      A120  
ATOM   1014  NE1 TRP A  66     -28.419 -23.369  80.034  0.00  0.00      A120  
ATOM   1015  HE1 TRP A  66     -29.094 -23.485  79.339  0.00  0.00      A120  
ATOM   1016  CE2 TRP A  66     -28.637 -22.836  81.289  0.00  0.00      A120  
ATOM   1017  CD2 TRP A  66     -27.349 -22.636  81.906  0.00  0.00      A120  
ATOM   1018  CE3 TRP A  66     -27.265 -22.090  83.182  0.00  0.00      A120  
ATOM   1019  HE3 TRP A  66     -26.345 -21.755  83.638  0.00  0.00      A120  
ATOM   1020  CZ3 TRP A  66     -28.453 -21.806  83.856  0.00  0.00      A120  
ATOM   1021  HZ3 TRP A  66     -28.502 -21.485  84.886  0.00  0.00      A120  
ATOM   1022  CZ2 TRP A  66     -29.808 -22.567  81.956  0.00  0.00      A120  
ATOM   1023  HZ2 TRP A  66     -30.749 -22.568  81.427  0.00  0.00      A120  
ATOM   1024  CH2 TRP A  66     -29.721 -22.004  83.237  0.00  0.00      A120  
ATOM   1025  HH2 TRP A  66     -30.683 -21.979  83.727  0.00  0.00      A120  
ATOM   1026  C   TRP A  66     -23.078 -21.048  81.272  0.00  0.00      A120  
ATOM   1027  O   TRP A  66     -22.406 -21.312  82.243  0.00  0.00      A120  
ATOM   1028  N   LYS A  67     -22.636 -20.645  80.072  0.00  0.00      A120  
ATOM   1029  HN  LYS A  67     -23.358 -20.471  79.407  0.00  0.00      A120  
ATOM   1030  CA  LYS A  67     -21.229 -20.338  79.740  0.00  0.00      A120  
ATOM   1031  HA  LYS A  67     -20.623 -20.535  80.612  0.00  0.00      A120  
ATOM   1032  CB  LYS A  67     -20.670 -21.153  78.562  0.00  0.00      A120  
ATOM   1033  HB1 LYS A  67     -19.594 -20.927  78.402  0.00  0.00      A120  
ATOM   1034  HB2 LYS A  67     -21.280 -21.019  77.643  0.00  0.00      A120  
ATOM   1035  CG  LYS A  67     -20.823 -22.649  78.790  0.00  0.00      A120  
ATOM   1036  HG1 LYS A  67     -20.693 -23.254  77.868  0.00  0.00      A120  
ATOM   1037  HG2 LYS A  67     -21.882 -22.754  79.110  0.00  0.00      A120  
ATOM   1038  CD  LYS A  67     -20.029 -23.121  80.036  0.00  0.00      A120  
ATOM   1039  HD1 LYS A  67     -20.468 -22.535  80.872  0.00  0.00      A120  
ATOM   1040  HD2 LYS A  67     -18.942 -22.896  80.090  0.00  0.00      A120  
ATOM   1041  CE  LYS A  67     -20.131 -24.583  80.263  0.00  0.00      A120  
ATOM   1042  HE1 LYS A  67     -21.167 -24.880  80.531  0.00  0.00      A120  
ATOM   1043  HE2 LYS A  67     -19.439 -24.922  81.064  0.00  0.00      A120  
ATOM   1044  NZ  LYS A  67     -19.704 -25.336  78.984  0.00  0.00      A120  
ATOM   1045  HZ1 LYS A  67     -19.365 -26.295  79.200  0.00  0.00      A120  
ATOM   1046  HZ2 LYS A  67     -18.944 -24.744  78.592  0.00  0.00      A120  
ATOM   1047  HZ3 LYS A  67     -20.484 -25.334  78.296  0.00  0.00      A120  
ATOM   1048  C   LYS A  67     -21.088 -18.900  79.386  0.00  0.00      A120  
ATOM   1049  O   LYS A  67     -20.153 -18.523  78.657  0.00  0.00      A120  
ATOM   1050  N   ASN A  68     -21.965 -18.060  79.941  0.00  0.00      A120  
ATOM   1051  HN  ASN A  68     -22.631 -18.470  80.559  0.00  0.00      A120  
ATOM   1052  CA  ASN A  68     -22.003 -16.651  79.727  0.00  0.00      A120  
ATOM   1053  HA  ASN A  68     -22.137 -16.414  78.682  0.00  0.00      A120  
ATOM   1054  CB  ASN A  68     -23.159 -15.924  80.484  0.00  0.00      A120  
ATOM   1055  HB1 ASN A  68     -23.166 -16.140  81.574  0.00  0.00      A120  
ATOM   1056  HB2 ASN A  68     -24.191 -16.282  80.277  0.00  0.00      A120  
ATOM   1057  CG  ASN A  68     -23.209 -14.398  80.264  0.00  0.00      A120  
ATOM   1058  OD1 ASN A  68     -22.714 -13.587  81.013  0.00  0.00      A120  
ATOM   1059  ND2 ASN A  68     -23.636 -14.088  79.002  0.00  0.00      A120  
ATOM   1060 HD21 ASN A  68     -24.182 -13.279  78.784  0.00  0.00      A120  
ATOM   1061 HD22 ASN A  68     -23.689 -14.872  78.384  0.00  0.00      A120  
ATOM   1062  C   ASN A  68     -20.693 -15.962  80.212  0.00  0.00      A120  
ATOM   1063  O   ASN A  68     -20.241 -16.297  81.334  0.00  0.00      A120  
ATOM   1064  N   ASN A  69     -20.031 -15.165  79.331  0.00  0.00      A120  
ATOM   1065  HN  ASN A  69     -20.483 -14.900  78.483  0.00  0.00      A120  
ATOM   1066  CA  ASN A  69     -18.712 -14.588  79.703  0.00  0.00      A120  
ATOM   1067  HA  ASN A  69     -18.148 -15.436  80.063  0.00  0.00      A120  
ATOM   1068  CB  ASN A  69     -17.894 -14.166  78.361  0.00  0.00      A120  
ATOM   1069  HB1 ASN A  69     -18.525 -13.395  77.869  0.00  0.00      A120  
ATOM   1070  HB2 ASN A  69     -17.843 -15.020  77.652  0.00  0.00      A120  
ATOM   1071  CG  ASN A  69     -16.506 -13.657  78.798  0.00  0.00      A120  
ATOM   1072  OD1 ASN A  69     -16.255 -12.435  78.811  0.00  0.00      A120  
ATOM   1073  ND2 ASN A  69     -15.612 -14.590  79.144  0.00  0.00      A120  
ATOM   1074 HD21 ASN A  69     -15.751 -15.530  78.830  0.00  0.00      A120  
ATOM   1075 HD22 ASN A  69     -14.765 -14.269  79.567  0.00  0.00      A120  
ATOM   1076  C   ASN A  69     -18.754 -13.462  80.751  0.00  0.00      A120  
ATOM   1077  O   ASN A  69     -17.872 -13.281  81.569  0.00  0.00      A120  
ATOM   1078  N   MET A  70     -19.765 -12.577  80.592  0.00  0.00      A120  
ATOM   1079  HN  MET A  70     -20.384 -12.701  79.820  0.00  0.00      A120  
ATOM   1080  CA  MET A  70     -19.978 -11.421  81.444  0.00  0.00      A120  
ATOM   1081  HA  MET A  70     -19.039 -10.888  81.407  0.00  0.00      A120  
ATOM   1082  CB  MET A  70     -21.042 -10.455  80.907  0.00  0.00      A120  
ATOM   1083  HB1 MET A  70     -21.213  -9.739  81.740  0.00  0.00      A120  
ATOM   1084  HB2 MET A  70     -21.951 -11.049  80.675  0.00  0.00      A120  
ATOM   1085  CG  MET A  70     -20.657  -9.530  79.706  0.00  0.00      A120  
ATOM   1086  HG1 MET A  70     -19.746  -8.957  79.981  0.00  0.00      A120  
ATOM   1087  HG2 MET A  70     -21.503  -8.844  79.484  0.00  0.00      A120  
ATOM   1088  SD  MET A  70     -20.215 -10.512  78.222  0.00  0.00      A120  
ATOM   1089  CE  MET A  70     -21.376  -9.676  77.102  0.00  0.00      A120  
ATOM   1090  HE1 MET A  70     -21.356  -9.972  76.032  0.00  0.00      A120  
ATOM   1091  HE2 MET A  70     -21.258  -8.572  77.108  0.00  0.00      A120  
ATOM   1092  HE3 MET A  70     -22.429  -9.750  77.448  0.00  0.00      A120  
ATOM   1093  C   MET A  70     -20.325 -11.819  82.867  0.00  0.00      A120  
ATOM   1094  O   MET A  70     -19.809 -11.291  83.886  0.00  0.00      A120  
ATOM   1095  N   VAL A  71     -21.103 -12.902  83.078  0.00  0.00      A120  
ATOM   1096  HN  VAL A  71     -21.732 -13.244  82.384  0.00  0.00      A120  
ATOM   1097  CA  VAL A  71     -21.288 -13.541  84.409  0.00  0.00      A120  
ATOM   1098  HA  VAL A  71     -21.888 -12.929  85.065  0.00  0.00      A120  
ATOM   1099  CB  VAL A  71     -22.109 -14.802  84.240  0.00  0.00      A120  
ATOM   1100  HB  VAL A  71     -21.764 -15.260  83.289  0.00  0.00      A120  
ATOM   1101  CG1 VAL A  71     -22.090 -15.625  85.575  0.00  0.00      A120  
ATOM   1102 HG11 VAL A  71     -22.007 -15.053  86.524  0.00  0.00      A120  
ATOM   1103 HG12 VAL A  71     -21.290 -16.395  85.578  0.00  0.00      A120  
ATOM   1104 HG13 VAL A  71     -23.019 -16.225  85.679  0.00  0.00      A120  
ATOM   1105  CG2 VAL A  71     -23.561 -14.432  84.015  0.00  0.00      A120  
ATOM   1106 HG21 VAL A  71     -23.898 -13.838  84.891  0.00  0.00      A120  
ATOM   1107 HG22 VAL A  71     -24.261 -15.295  84.035  0.00  0.00      A120  
ATOM   1108 HG23 VAL A  71     -23.730 -13.906  83.051  0.00  0.00      A120  
ATOM   1109  C   VAL A  71     -20.047 -13.901  85.205  0.00  0.00      A120  
ATOM   1110  O   VAL A  71     -19.870 -13.634  86.380  0.00  0.00      A120  
ATOM   1111  N   GLU A  72     -19.071 -14.501  84.477  0.00  0.00      A120  
ATOM   1112  HN  GLU A  72     -19.168 -14.735  83.513  0.00  0.00      A120  
ATOM   1113  CA  GLU A  72     -17.884 -14.891  85.183  0.00  0.00      A120  
ATOM   1114  HA  GLU A  72     -18.204 -15.311  86.125  0.00  0.00      A120  
ATOM   1115  CB  GLU A  72     -17.104 -16.003  84.423  0.00  0.00      A120  
ATOM   1116  HB1 GLU A  72     -16.105 -16.000  84.909  0.00  0.00      A120  
ATOM   1117  HB2 GLU A  72     -16.856 -15.623  83.409  0.00  0.00      A120  
ATOM   1118  CG  GLU A  72     -17.758 -17.389  84.238  0.00  0.00      A120  
ATOM   1119  HG1 GLU A  72     -18.434 -17.363  83.357  0.00  0.00      A120  
ATOM   1120  HG2 GLU A  72     -18.316 -17.641  85.165  0.00  0.00      A120  
ATOM   1121  CD  GLU A  72     -16.718 -18.449  83.933  0.00  0.00      A120  
ATOM   1122  OE1 GLU A  72     -16.400 -18.603  82.715  0.00  0.00      A120  
ATOM   1123  OE2 GLU A  72     -16.207 -19.243  84.819  0.00  0.00      A120  
ATOM   1124  C   GLU A  72     -16.954 -13.725  85.456  0.00  0.00      A120  
ATOM   1125  O   GLU A  72     -16.165 -13.717  86.363  0.00  0.00      A120  
ATOM   1126  N   GLN A  73     -16.957 -12.681  84.546  0.00  0.00      A120  
ATOM   1127  HN  GLN A  73     -17.344 -12.772  83.632  0.00  0.00      A120  
ATOM   1128  CA  GLN A  73     -16.300 -11.430  84.821  0.00  0.00      A120  
ATOM   1129  HA  GLN A  73     -15.314 -11.677  85.185  0.00  0.00      A120  
ATOM   1130  CB  GLN A  73     -16.243 -10.538  83.608  0.00  0.00      A120  
ATOM   1131  HB1 GLN A  73     -16.189  -9.466  83.897  0.00  0.00      A120  
ATOM   1132  HB2 GLN A  73     -17.193 -10.548  83.031  0.00  0.00      A120  
ATOM   1133  CG  GLN A  73     -15.229 -11.056  82.579  0.00  0.00      A120  
ATOM   1134  HG1 GLN A  73     -15.285 -10.614  81.561  0.00  0.00      A120  
ATOM   1135  HG2 GLN A  73     -15.455 -12.125  82.379  0.00  0.00      A120  
ATOM   1136  CD  GLN A  73     -13.856 -11.059  83.246  0.00  0.00      A120  
ATOM   1137  OE1 GLN A  73     -13.617 -10.192  84.059  0.00  0.00      A120  
ATOM   1138  NE2 GLN A  73     -12.893 -11.915  82.841  0.00  0.00      A120  
ATOM   1139 HE21 GLN A  73     -11.988 -11.492  82.874  0.00  0.00      A120  
ATOM   1140 HE22 GLN A  73     -13.124 -12.655  82.210  0.00  0.00      A120  
ATOM   1141  C   GLN A  73     -16.858 -10.658  85.955  0.00  0.00      A120  
ATOM   1142  O   GLN A  73     -16.131 -10.103  86.766  0.00  0.00      A120  
ATOM   1143  N   MET A  74     -18.174 -10.706  86.038  0.00  0.00      A120  
ATOM   1144  HN  MET A  74     -18.617 -11.101  85.237  0.00  0.00      A120  
ATOM   1145  CA  MET A  74     -19.011 -10.122  87.046  0.00  0.00      A120  
ATOM   1146  HA  MET A  74     -18.723  -9.086  87.141  0.00  0.00      A120  
ATOM   1147  CB  MET A  74     -20.515 -10.141  86.654  0.00  0.00      A120  
ATOM   1148  HB1 MET A  74     -20.694 -11.210  86.412  0.00  0.00      A120  
ATOM   1149  HB2 MET A  74     -20.515  -9.508  85.740  0.00  0.00      A120  
ATOM   1150  CG  MET A  74     -21.615  -9.551  87.660  0.00  0.00      A120  
ATOM   1151  HG1 MET A  74     -21.434 -10.189  88.552  0.00  0.00      A120  
ATOM   1152  HG2 MET A  74     -22.629  -9.692  87.228  0.00  0.00      A120  
ATOM   1153  SD  MET A  74     -21.245  -7.797  87.946  0.00  0.00      A120  
ATOM   1154  CE  MET A  74     -21.960  -7.052  86.455  0.00  0.00      A120  
ATOM   1155  HE1 MET A  74     -22.834  -7.625  86.079  0.00  0.00      A120  
ATOM   1156  HE2 MET A  74     -21.172  -7.013  85.672  0.00  0.00      A120  
ATOM   1157  HE3 MET A  74     -22.177  -5.968  86.560  0.00  0.00      A120  
ATOM   1158  C   MET A  74     -18.785 -10.608  88.412  0.00  0.00      A120  
ATOM   1159  O   MET A  74     -18.573  -9.882  89.415  0.00  0.00      A120  
ATOM   1160  N   HSD A  75     -18.590 -11.938  88.548  0.00  0.00      A120  
ATOM   1161  HN  HSD A  75     -18.724 -12.514  87.745  0.00  0.00      A120  
ATOM   1162  CA  HSD A  75     -18.192 -12.523  89.818  0.00  0.00      A120  
ATOM   1163  HA  HSD A  75     -19.094 -12.350  90.387  0.00  0.00      A120  
ATOM   1164  CB  HSD A  75     -18.007 -14.056  89.726  0.00  0.00      A120  
ATOM   1165  HB1 HSD A  75     -17.420 -14.429  88.859  0.00  0.00      A120  
ATOM   1166  HB2 HSD A  75     -19.055 -14.397  89.589  0.00  0.00      A120  
ATOM   1167  ND1 HSD A  75     -18.007 -15.528  91.871  0.00  0.00      A120  
ATOM   1168  HD1 HSD A  75     -18.990 -15.421  92.015  0.00  0.00      A120  
ATOM   1169  CG  HSD A  75     -17.318 -14.751  90.906  0.00  0.00      A120  
ATOM   1170  CE1 HSD A  75     -17.047 -16.371  92.435  0.00  0.00      A120  
ATOM   1171  HE1 HSD A  75     -17.386 -17.081  93.189  0.00  0.00      A120  
ATOM   1172  NE2 HSD A  75     -15.833 -16.140  92.017  0.00  0.00      A120  
ATOM   1173  CD2 HSD A  75     -15.978 -15.197  91.074  0.00  0.00      A120  
ATOM   1174  HD2 HSD A  75     -15.153 -14.837  90.470  0.00  0.00      A120  
ATOM   1175  C   HSD A  75     -16.885 -11.858  90.470  0.00  0.00      A120  
ATOM   1176  O   HSD A  75     -16.918 -11.346  91.562  0.00  0.00      A120  
ATOM   1177  N   THR A  76     -15.821 -11.660  89.617  0.00  0.00      A120  
ATOM   1178  HN  THR A  76     -15.702 -11.908  88.659  0.00  0.00      A120  
ATOM   1179  CA  THR A  76     -14.680 -10.917  90.081  0.00  0.00      A120  
ATOM   1180  HA  THR A  76     -14.515 -11.159  91.121  0.00  0.00      A120  
ATOM   1181  CB  THR A  76     -13.416 -11.181  89.249  0.00  0.00      A120  
ATOM   1182  HB  THR A  76     -12.641 -10.398  89.391  0.00  0.00      A120  
ATOM   1183  OG1 THR A  76     -13.734 -11.353  87.840  0.00  0.00      A120  
ATOM   1184  HG1 THR A  76     -14.131 -10.524  87.561  0.00  0.00      A120  
ATOM   1185  CG2 THR A  76     -12.861 -12.574  89.658  0.00  0.00      A120  
ATOM   1186 HG21 THR A  76     -12.788 -12.525  90.766  0.00  0.00      A120  
ATOM   1187 HG22 THR A  76     -11.892 -12.831  89.181  0.00  0.00      A120  
ATOM   1188 HG23 THR A  76     -13.646 -13.334  89.455  0.00  0.00      A120  
ATOM   1189  C   THR A  76     -14.721  -9.383  90.019  0.00  0.00      A120  
ATOM   1190  O   THR A  76     -14.121  -8.703  90.791  0.00  0.00      A120  
ATOM   1191  N   ASP A  77     -15.563  -8.786  89.163  0.00  0.00      A120  
ATOM   1192  HN  ASP A  77     -16.039  -9.276  88.436  0.00  0.00      A120  
ATOM   1193  CA  ASP A  77     -15.843  -7.430  89.214  0.00  0.00      A120  
ATOM   1194  HA  ASP A  77     -14.887  -6.930  89.258  0.00  0.00      A120  
ATOM   1195  CB  ASP A  77     -16.569  -6.850  87.918  0.00  0.00      A120  
ATOM   1196  HB1 ASP A  77     -16.806  -5.768  88.006  0.00  0.00      A120  
ATOM   1197  HB2 ASP A  77     -17.478  -7.460  87.727  0.00  0.00      A120  
ATOM   1198  CG  ASP A  77     -15.553  -7.028  86.769  0.00  0.00      A120  
ATOM   1199  OD1 ASP A  77     -14.322  -6.972  87.024  0.00  0.00      A120  
ATOM   1200  OD2 ASP A  77     -15.950  -7.176  85.586  0.00  0.00      A120  
ATOM   1201  C   ASP A  77     -16.625  -6.967  90.465  0.00  0.00      A120  
ATOM   1202  O   ASP A  77     -16.302  -6.033  91.188  0.00  0.00      A120  
ATOM   1203  N   ILE A  78     -17.643  -7.679  90.969  0.00  0.00      A120  
ATOM   1204  HN  ILE A  78     -17.995  -8.413  90.394  0.00  0.00      A120  
ATOM   1205  CA  ILE A  78     -18.271  -7.616  92.262  0.00  0.00      A120  
ATOM   1206  HA  ILE A  78     -18.819  -6.685  92.245  0.00  0.00      A120  
ATOM   1207  CB  ILE A  78     -19.346  -8.720  92.347  0.00  0.00      A120  
ATOM   1208  HB  ILE A  78     -18.877  -9.623  91.901  0.00  0.00      A120  
ATOM   1209  CG2 ILE A  78     -19.742  -8.917  93.776  0.00  0.00      A120  
ATOM   1210 HG21 ILE A  78     -20.673  -9.522  93.829  0.00  0.00      A120  
ATOM   1211 HG22 ILE A  78     -20.079  -7.950  94.205  0.00  0.00      A120  
ATOM   1212 HG23 ILE A  78     -18.958  -9.432  94.373  0.00  0.00      A120  
ATOM   1213  CG1 ILE A  78     -20.505  -8.367  91.488  0.00  0.00      A120  
ATOM   1214 HG11 ILE A  78     -20.141  -8.162  90.458  0.00  0.00      A120  
ATOM   1215 HG12 ILE A  78     -21.002  -7.476  91.927  0.00  0.00      A120  
ATOM   1216  CD  ILE A  78     -21.511  -9.544  91.354  0.00  0.00      A120  
ATOM   1217  HD1 ILE A  78     -21.134 -10.481  90.892  0.00  0.00      A120  
ATOM   1218  HD2 ILE A  78     -22.325  -9.136  90.718  0.00  0.00      A120  
ATOM   1219  HD3 ILE A  78     -22.053  -9.776  92.296  0.00  0.00      A120  
ATOM   1220  C   ILE A  78     -17.265  -7.738  93.434  0.00  0.00      A120  
ATOM   1221  O   ILE A  78     -17.355  -7.023  94.434  0.00  0.00      A120  
ATOM   1222  N   ILE A  79     -16.172  -8.509  93.286  0.00  0.00      A120  
ATOM   1223  HN  ILE A  79     -16.076  -9.020  92.435  0.00  0.00      A120  
ATOM   1224  CA  ILE A  79     -15.172  -8.580  94.323  0.00  0.00      A120  
ATOM   1225  HA  ILE A  79     -15.605  -8.598  95.312  0.00  0.00      A120  
ATOM   1226  CB  ILE A  79     -14.387  -9.888  94.339  0.00  0.00      A120  
ATOM   1227  HB  ILE A  79     -13.841 -10.112  93.398  0.00  0.00      A120  
ATOM   1228  CG2 ILE A  79     -13.255  -9.778  95.468  0.00  0.00      A120  
ATOM   1229 HG21 ILE A  79     -12.474  -9.034  95.202  0.00  0.00      A120  
ATOM   1230 HG22 ILE A  79     -12.751 -10.765  95.535  0.00  0.00      A120  
ATOM   1231 HG23 ILE A  79     -13.640  -9.596  96.494  0.00  0.00      A120  
ATOM   1232  CG1 ILE A  79     -15.330 -11.118  94.582  0.00  0.00      A120  
ATOM   1233 HG11 ILE A  79     -16.261 -10.996  93.988  0.00  0.00      A120  
ATOM   1234 HG12 ILE A  79     -15.537 -11.189  95.671  0.00  0.00      A120  
ATOM   1235  CD  ILE A  79     -14.613 -12.465  94.126  0.00  0.00      A120  
ATOM   1236  HD1 ILE A  79     -13.826 -12.888  94.786  0.00  0.00      A120  
ATOM   1237  HD2 ILE A  79     -14.088 -12.212  93.180  0.00  0.00      A120  
ATOM   1238  HD3 ILE A  79     -15.191 -13.375  93.858  0.00  0.00      A120  
ATOM   1239  C   ILE A  79     -14.320  -7.287  94.172  0.00  0.00      A120  
ATOM   1240  O   ILE A  79     -14.050  -6.561  95.184  0.00  0.00      A120  
ATOM   1241  N   SER A  80     -13.850  -6.926  92.992  0.00  0.00      A120  
ATOM   1242  HN  SER A  80     -14.208  -7.405  92.195  0.00  0.00      A120  
ATOM   1243  CA  SER A  80     -13.082  -5.732  92.796  0.00  0.00      A120  
ATOM   1244  HA  SER A  80     -12.141  -5.899  93.299  0.00  0.00      A120  
ATOM   1245  CB  SER A  80     -12.687  -5.624  91.295  0.00  0.00      A120  
ATOM   1246  HB1 SER A  80     -13.535  -5.616  90.577  0.00  0.00      A120  
ATOM   1247  HB2 SER A  80     -12.150  -6.517  90.909  0.00  0.00      A120  
ATOM   1248  OG  SER A  80     -11.935  -4.461  91.061  0.00  0.00      A120  
ATOM   1249  HG1 SER A  80     -11.281  -4.390  91.761  0.00  0.00      A120  
ATOM   1250  C   SER A  80     -13.776  -4.412  93.243  0.00  0.00      A120  
ATOM   1251  O   SER A  80     -13.217  -3.732  94.153  0.00  0.00      A120  
ATOM   1252  N   LEU A  81     -14.994  -4.247  92.772  0.00  0.00      A120  
ATOM   1253  HN  LEU A  81     -15.397  -4.952  92.193  0.00  0.00      A120  
ATOM   1254  CA  LEU A  81     -15.810  -3.051  93.073  0.00  0.00      A120  
ATOM   1255  HA  LEU A  81     -15.152  -2.218  92.871  0.00  0.00      A120  
ATOM   1256  CB  LEU A  81     -17.158  -2.941  92.173  0.00  0.00      A120  
ATOM   1257  HB1 LEU A  81     -17.776  -2.100  92.554  0.00  0.00      A120  
ATOM   1258  HB2 LEU A  81     -17.634  -3.931  92.341  0.00  0.00      A120  
ATOM   1259  CG  LEU A  81     -16.938  -2.722  90.671  0.00  0.00      A120  
ATOM   1260  HG  LEU A  81     -16.242  -3.513  90.320  0.00  0.00      A120  
ATOM   1261  CD1 LEU A  81     -18.216  -2.590  89.854  0.00  0.00      A120  
ATOM   1262 HD11 LEU A  81     -18.748  -3.561  89.945  0.00  0.00      A120  
ATOM   1263 HD12 LEU A  81     -18.053  -2.397  88.772  0.00  0.00      A120  
ATOM   1264 HD13 LEU A  81     -18.936  -1.808  90.177  0.00  0.00      A120  
ATOM   1265  CD2 LEU A  81     -16.226  -1.393  90.516  0.00  0.00      A120  
ATOM   1266 HD21 LEU A  81     -16.772  -0.625  91.105  0.00  0.00      A120  
ATOM   1267 HD22 LEU A  81     -16.293  -1.051  89.461  0.00  0.00      A120  
ATOM   1268 HD23 LEU A  81     -15.164  -1.323  90.835  0.00  0.00      A120  
ATOM   1269  C   LEU A  81     -16.164  -2.953  94.548  0.00  0.00      A120  
ATOM   1270  O   LEU A  81     -16.107  -1.865  95.113  0.00  0.00      A120  
ATOM   1271  N   TRP A  82     -16.479  -3.974  95.326  0.00  0.00      A120  
ATOM   1272  HN  TRP A  82     -16.464  -4.879  94.907  0.00  0.00      A120  
ATOM   1273  CA  TRP A  82     -16.765  -3.908  96.736  0.00  0.00      A120  
ATOM   1274  HA  TRP A  82     -17.411  -3.062  96.920  0.00  0.00      A120  
ATOM   1275  CB  TRP A  82     -17.370  -5.289  97.163  0.00  0.00      A120  
ATOM   1276  HB1 TRP A  82     -16.624  -6.096  96.999  0.00  0.00      A120  
ATOM   1277  HB2 TRP A  82     -18.115  -5.614  96.405  0.00  0.00      A120  
ATOM   1278  CG  TRP A  82     -17.860  -5.322  98.545  0.00  0.00      A120  
ATOM   1279  CD1 TRP A  82     -17.370  -6.009  99.621  0.00  0.00      A120  
ATOM   1280  HD1 TRP A  82     -16.554  -6.702  99.476  0.00  0.00      A120  
ATOM   1281  NE1 TRP A  82     -18.090  -5.674 100.757  0.00  0.00      A120  
ATOM   1282  HE1 TRP A  82     -17.707  -5.894 101.627  0.00  0.00      A120  
ATOM   1283  CE2 TRP A  82     -19.038  -4.765 100.441  0.00  0.00      A120  
ATOM   1284  CD2 TRP A  82     -18.929  -4.547  99.032  0.00  0.00      A120  
ATOM   1285  CE3 TRP A  82     -19.676  -3.468  98.487  0.00  0.00      A120  
ATOM   1286  HE3 TRP A  82     -19.537  -3.221  97.445  0.00  0.00      A120  
ATOM   1287  CZ3 TRP A  82     -20.525  -2.686  99.266  0.00  0.00      A120  
ATOM   1288  HZ3 TRP A  82     -21.021  -1.805  98.885  0.00  0.00      A120  
ATOM   1289  CZ2 TRP A  82     -19.909  -4.052 101.171  0.00  0.00      A120  
ATOM   1290  HZ2 TRP A  82     -20.089  -4.260 102.215  0.00  0.00      A120  
ATOM   1291  CH2 TRP A  82     -20.634  -3.006 100.617  0.00  0.00      A120  
ATOM   1292  HH2 TRP A  82     -21.309  -2.424 101.228  0.00  0.00      A120  
ATOM   1293  C   TRP A  82     -15.584  -3.518  97.606  0.00  0.00      A120  
ATOM   1294  O   TRP A  82     -15.742  -2.679  98.534  0.00  0.00      A120  
ATOM   1295  N   ASP A  83     -14.433  -4.114  97.221  0.00  0.00      A120  
ATOM   1296  HN  ASP A  83     -14.339  -4.654  96.388  0.00  0.00      A120  
ATOM   1297  CA  ASP A  83     -13.229  -3.738  97.873  0.00  0.00      A120  
ATOM   1298  HA  ASP A  83     -13.286  -4.073  98.898  0.00  0.00      A120  
ATOM   1299  CB  ASP A  83     -12.201  -4.654  97.195  0.00  0.00      A120  
ATOM   1300  HB1 ASP A  83     -12.021  -4.461  96.116  0.00  0.00      A120  
ATOM   1301  HB2 ASP A  83     -12.705  -5.636  97.324  0.00  0.00      A120  
ATOM   1302  CG  ASP A  83     -10.866  -4.797  97.993  0.00  0.00      A120  
ATOM   1303  OD1 ASP A  83      -9.891  -5.110  97.295  0.00  0.00      A120  
ATOM   1304  OD2 ASP A  83     -10.870  -4.650  99.253  0.00  0.00      A120  
ATOM   1305  C   ASP A  83     -12.768  -2.249  97.699  0.00  0.00      A120  
ATOM   1306  O   ASP A  83     -12.385  -1.553  98.619  0.00  0.00      A120  
ATOM   1307  N   GLN A  84     -12.994  -1.707  96.488  0.00  0.00      A120  
ATOM   1308  HN  GLN A  84     -13.231  -2.198  95.653  0.00  0.00      A120  
ATOM   1309  CA  GLN A  84     -12.811  -0.307  96.187  0.00  0.00      A120  
ATOM   1310  HA  GLN A  84     -11.857   0.054  96.543  0.00  0.00      A120  
ATOM   1311  CB  GLN A  84     -12.745  -0.038  94.666  0.00  0.00      A120  
ATOM   1312  HB1 GLN A  84     -12.829   1.058  94.503  0.00  0.00      A120  
ATOM   1313  HB2 GLN A  84     -13.574  -0.606  94.193  0.00  0.00      A120  
ATOM   1314  CG  GLN A  84     -11.416  -0.520  93.982  0.00  0.00      A120  
ATOM   1315  HG1 GLN A  84     -11.407  -0.219  92.913  0.00  0.00      A120  
ATOM   1316  HG2 GLN A  84     -11.465  -1.627  94.056  0.00  0.00      A120  
ATOM   1317  CD  GLN A  84     -10.173   0.049  94.750  0.00  0.00      A120  
ATOM   1318  OE1 GLN A  84      -9.484  -0.731  95.388  0.00  0.00      A120  
ATOM   1319  NE2 GLN A  84      -9.890   1.328  94.605  0.00  0.00      A120  
ATOM   1320 HE21 GLN A  84      -9.109   1.791  95.023  0.00  0.00      A120  
ATOM   1321 HE22 GLN A  84     -10.421   1.770  93.883  0.00  0.00      A120  
ATOM   1322  C   GLN A  84     -13.810   0.491  97.038  0.00  0.00      A120  
ATOM   1323  O   GLN A  84     -13.360   1.394  97.773  0.00  0.00      A120  
ATOM   1324  N   SER A  85     -15.166   0.211  97.018  0.00  0.00      A120  
ATOM   1325  HN  SER A  85     -15.455  -0.474  96.353  0.00  0.00      A120  
ATOM   1326  CA  SER A  85     -16.319   0.818  97.765  0.00  0.00      A120  
ATOM   1327  HA  SER A  85     -16.536   1.829  97.456  0.00  0.00      A120  
ATOM   1328  CB  SER A  85     -17.625   0.054  97.549  0.00  0.00      A120  
ATOM   1329  HB1 SER A  85     -18.532   0.326  98.129  0.00  0.00      A120  
ATOM   1330  HB2 SER A  85     -17.445  -1.012  97.804  0.00  0.00      A120  
ATOM   1331  OG  SER A  85     -17.915  -0.018  96.152  0.00  0.00      A120  
ATOM   1332  HG1 SER A  85     -17.480  -0.833  95.890  0.00  0.00      A120  
ATOM   1333  C   SER A  85     -16.094   0.982  99.273  0.00  0.00      A120  
ATOM   1334  O   SER A  85     -16.563   1.901  99.836  0.00  0.00      A120  
ATOM   1335  N   LEU A  86     -15.471   0.029  99.940  0.00  0.00      A120  
ATOM   1336  HN  LEU A  86     -15.311  -0.823  99.447  0.00  0.00      A120  
ATOM   1337  CA  LEU A  86     -15.075   0.104 101.325  0.00  0.00      A120  
ATOM   1338  HA  LEU A  86     -15.759   0.790 101.802  0.00  0.00      A120  
ATOM   1339  CB  LEU A  86     -15.250  -1.283 101.973  0.00  0.00      A120  
ATOM   1340  HB1 LEU A  86     -14.771  -1.343 102.974  0.00  0.00      A120  
ATOM   1341  HB2 LEU A  86     -14.870  -2.089 101.310  0.00  0.00      A120  
ATOM   1342  CG  LEU A  86     -16.695  -1.775 102.128  0.00  0.00      A120  
ATOM   1343  HG  LEU A  86     -17.220  -1.631 101.159  0.00  0.00      A120  
ATOM   1344  CD1 LEU A  86     -16.624  -3.236 102.444  0.00  0.00      A120  
ATOM   1345 HD11 LEU A  86     -17.630  -3.660 102.650  0.00  0.00      A120  
ATOM   1346 HD12 LEU A  86     -15.934  -3.518 103.268  0.00  0.00      A120  
ATOM   1347 HD13 LEU A  86     -16.397  -3.757 101.489  0.00  0.00      A120  
ATOM   1348  CD2 LEU A  86     -17.385  -1.095 103.287  0.00  0.00      A120  
ATOM   1349 HD21 LEU A  86     -17.538  -0.032 103.003  0.00  0.00      A120  
ATOM   1350 HD22 LEU A  86     -16.585  -1.164 104.056  0.00  0.00      A120  
ATOM   1351 HD23 LEU A  86     -18.355  -1.538 103.598  0.00  0.00      A120  
ATOM   1352  C   LEU A  86     -13.651   0.545 101.640  0.00  0.00      A120  
ATOM   1353  O   LEU A  86     -13.344   0.675 102.795  0.00  0.00      A120  
ATOM   1354  N   LYS A  87     -12.782   0.759 100.669  0.00  0.00      A120  
ATOM   1355  HN  LYS A  87     -13.167   0.522  99.781  0.00  0.00      A120  
ATOM   1356  CA  LYS A  87     -11.518   1.385 100.949  0.00  0.00      A120  
ATOM   1357  HA  LYS A  87     -10.855   0.699 101.455  0.00  0.00      A120  
ATOM   1358  CB  LYS A  87     -10.782   1.536  99.538  0.00  0.00      A120  
ATOM   1359  HB1 LYS A  87     -11.416   2.150  98.862  0.00  0.00      A120  
ATOM   1360  HB2 LYS A  87     -10.733   0.480  99.198  0.00  0.00      A120  
ATOM   1361  CG  LYS A  87      -9.424   2.241  99.432  0.00  0.00      A120  
ATOM   1362  HG1 LYS A  87      -9.560   3.171 100.024  0.00  0.00      A120  
ATOM   1363  HG2 LYS A  87      -9.060   2.559  98.432  0.00  0.00      A120  
ATOM   1364  CD  LYS A  87      -8.280   1.568 100.225  0.00  0.00      A120  
ATOM   1365  HD1 LYS A  87      -7.854   0.641  99.785  0.00  0.00      A120  
ATOM   1366  HD2 LYS A  87      -8.502   1.298 101.279  0.00  0.00      A120  
ATOM   1367  CE  LYS A  87      -7.037   2.449 100.415  0.00  0.00      A120  
ATOM   1368  HE1 LYS A  87      -7.223   3.139 101.266  0.00  0.00      A120  
ATOM   1369  HE2 LYS A  87      -6.889   3.006  99.465  0.00  0.00      A120  
ATOM   1370  NZ  LYS A  87      -5.856   1.597 100.666  0.00  0.00      A120  
ATOM   1371  HZ1 LYS A  87      -5.863   0.935  99.863  0.00  0.00      A120  
ATOM   1372  HZ2 LYS A  87      -5.966   1.010 101.518  0.00  0.00      A120  
ATOM   1373  HZ3 LYS A  87      -4.978   2.143 100.777  0.00  0.00      A120  
ATOM   1374  C   LYS A  87     -11.556   2.754 101.600  0.00  0.00      A120  
ATOM   1375  O   LYS A  87     -10.715   2.932 102.483  0.00  0.00      A120  
ATOM   1376  N   PRO A  88     -12.390   3.754 101.361  0.00  0.00      A120  
ATOM   1377  CD  PRO A  88     -13.338   4.003 100.207  0.00  0.00      A120  
ATOM   1378  HD1 PRO A  88     -14.331   3.746 100.635  0.00  0.00      A120  
ATOM   1379  HD2 PRO A  88     -13.074   3.380  99.325  0.00  0.00      A120  
ATOM   1380  CA  PRO A  88     -12.372   4.996 102.194  0.00  0.00      A120  
ATOM   1381  HA  PRO A  88     -11.340   5.313 102.153  0.00  0.00      A120  
ATOM   1382  CB  PRO A  88     -13.222   5.999 101.417  0.00  0.00      A120  
ATOM   1383  HB1 PRO A  88     -12.825   7.005 101.674  0.00  0.00      A120  
ATOM   1384  HB2 PRO A  88     -14.275   6.073 101.764  0.00  0.00      A120  
ATOM   1385  CG  PRO A  88     -13.165   5.542 100.017  0.00  0.00      A120  
ATOM   1386  HG1 PRO A  88     -14.078   5.814  99.445  0.00  0.00      A120  
ATOM   1387  HG2 PRO A  88     -12.174   5.745  99.558  0.00  0.00      A120  
ATOM   1388  C   PRO A  88     -12.974   4.766 103.658  0.00  0.00      A120  
ATOM   1389  O   PRO A  88     -12.495   5.461 104.540  0.00  0.00      A120  
ATOM   1390  N   CYS A  89     -14.102   4.034 103.742  0.00  0.00      A120  
ATOM   1391  HN  CYS A  89     -14.431   3.557 102.931  0.00  0.00      A120  
ATOM   1392  CA  CYS A  89     -14.871   3.869 105.024  0.00  0.00      A120  
ATOM   1393  HA  CYS A  89     -15.066   4.865 105.394  0.00  0.00      A120  
ATOM   1394  CB  CYS A  89     -16.198   3.145 104.615  0.00  0.00      A120  
ATOM   1395  HB1 CYS A  89     -16.889   3.537 105.392  0.00  0.00      A120  
ATOM   1396  HB2 CYS A  89     -16.146   2.077 104.914  0.00  0.00      A120  
ATOM   1397  SG  CYS A  89     -16.900   3.324 102.997  0.00  0.00      A120  
ATOM   1398  C   CYS A  89     -14.027   3.133 106.137  0.00  0.00      A120  
ATOM   1399  O   CYS A  89     -13.294   2.218 105.861  0.00  0.00      A120  
ATOM   1400  N   VAL A  90     -14.172   3.485 107.416  0.00  0.00      A120  
ATOM   1401  HN  VAL A  90     -14.864   4.153 107.677  0.00  0.00      A120  
ATOM   1402  CA  VAL A  90     -13.485   3.119 108.615  0.00  0.00      A120  
ATOM   1403  HA  VAL A  90     -12.460   3.235 108.296  0.00  0.00      A120  
ATOM   1404  CB  VAL A  90     -13.811   3.922 109.835  0.00  0.00      A120  
ATOM   1405  HB  VAL A  90     -13.105   3.706 110.665  0.00  0.00      A120  
ATOM   1406  CG1 VAL A  90     -13.372   5.408 109.428  0.00  0.00      A120  
ATOM   1407 HG11 VAL A  90     -13.518   6.143 110.249  0.00  0.00      A120  
ATOM   1408 HG12 VAL A  90     -13.902   5.882 108.573  0.00  0.00      A120  
ATOM   1409 HG13 VAL A  90     -12.278   5.462 109.242  0.00  0.00      A120  
ATOM   1410  CG2 VAL A  90     -15.258   3.847 110.317  0.00  0.00      A120  
ATOM   1411 HG21 VAL A  90     -15.878   4.402 109.581  0.00  0.00      A120  
ATOM   1412 HG22 VAL A  90     -15.337   4.255 111.347  0.00  0.00      A120  
ATOM   1413 HG23 VAL A  90     -15.676   2.818 110.326  0.00  0.00      A120  
ATOM   1414  C   VAL A  90     -13.498   1.575 108.986  0.00  0.00      A120  
ATOM   1415  O   VAL A  90     -14.565   0.910 109.026  0.00  0.00      A120  
ATOM   1416  N   LYS A  91     -12.292   1.089 109.444  0.00  0.00      A120  
ATOM   1417  HN  LYS A  91     -11.504   1.698 109.499  0.00  0.00      A120  
ATOM   1418  CA  LYS A  91     -11.988  -0.173 110.122  0.00  0.00      A120  
ATOM   1419  HA  LYS A  91     -12.592  -0.891 109.588  0.00  0.00      A120  
ATOM   1420  CB  LYS A  91     -10.507  -0.667 110.120  0.00  0.00      A120  
ATOM   1421  HB1 LYS A  91     -10.443  -1.521 110.826  0.00  0.00      A120  
ATOM   1422  HB2 LYS A  91      -9.917   0.223 110.430  0.00  0.00      A120  
ATOM   1423  CG  LYS A  91     -10.080  -1.083 108.689  0.00  0.00      A120  
ATOM   1424  HG1 LYS A  91      -8.980  -1.222 108.760  0.00  0.00      A120  
ATOM   1425  HG2 LYS A  91     -10.159  -0.167 108.066  0.00  0.00      A120  
ATOM   1426  CD  LYS A  91     -10.733  -2.315 108.095  0.00  0.00      A120  
ATOM   1427  HD1 LYS A  91     -11.839  -2.247 108.182  0.00  0.00      A120  
ATOM   1428  HD2 LYS A  91     -10.508  -3.120 108.828  0.00  0.00      A120  
ATOM   1429  CE  LYS A  91     -10.188  -2.842 106.761  0.00  0.00      A120  
ATOM   1430  HE1 LYS A  91     -10.246  -3.950 106.827  0.00  0.00      A120  
ATOM   1431  HE2 LYS A  91      -9.165  -2.433 106.619  0.00  0.00      A120  
ATOM   1432  NZ  LYS A  91     -11.046  -2.392 105.630  0.00  0.00      A120  
ATOM   1433  HZ1 LYS A  91     -12.027  -2.712 105.764  0.00  0.00      A120  
ATOM   1434  HZ2 LYS A  91     -10.659  -2.839 104.774  0.00  0.00      A120  
ATOM   1435  HZ3 LYS A  91     -11.040  -1.370 105.438  0.00  0.00      A120  
ATOM   1436  C   LYS A  91     -12.529  -0.092 111.584  0.00  0.00      A120  
ATOM   1437  O   LYS A  91     -12.154   0.860 112.326  0.00  0.00      A120  
ATOM   1438  N   LEU A  92     -13.284  -1.173 111.941  0.00  0.00      A120  
ATOM   1439  HN  LEU A  92     -13.733  -1.844 111.356  0.00  0.00      A120  
ATOM   1440  CA  LEU A  92     -13.621  -1.381 113.334  0.00  0.00      A120  
ATOM   1441  HA  LEU A  92     -13.412  -0.474 113.882  0.00  0.00      A120  
ATOM   1442  CB  LEU A  92     -15.149  -1.592 113.587  0.00  0.00      A120  
ATOM   1443  HB1 LEU A  92     -15.445  -1.263 114.606  0.00  0.00      A120  
ATOM   1444  HB2 LEU A  92     -15.422  -2.667 113.528  0.00  0.00      A120  
ATOM   1445  CG  LEU A  92     -16.099  -0.786 112.649  0.00  0.00      A120  
ATOM   1446  HG  LEU A  92     -15.942  -1.189 111.625  0.00  0.00      A120  
ATOM   1447  CD1 LEU A  92     -17.621  -1.266 112.996  0.00  0.00      A120  
ATOM   1448 HD11 LEU A  92     -17.885  -0.914 114.017  0.00  0.00      A120  
ATOM   1449 HD12 LEU A  92     -17.649  -2.374 112.919  0.00  0.00      A120  
ATOM   1450 HD13 LEU A  92     -18.363  -0.892 112.259  0.00  0.00      A120  
ATOM   1451  CD2 LEU A  92     -15.908   0.681 112.715  0.00  0.00      A120  
ATOM   1452 HD21 LEU A  92     -14.910   1.004 112.348  0.00  0.00      A120  
ATOM   1453 HD22 LEU A  92     -15.905   0.898 113.804  0.00  0.00      A120  
ATOM   1454 HD23 LEU A  92     -16.664   1.321 112.212  0.00  0.00      A120  
ATOM   1455  C   LEU A  92     -12.741  -2.488 113.889  0.00  0.00      A120  
ATOM   1456  O   LEU A  92     -13.112  -3.260 114.775  0.00  0.00      A120  
ATOM   1457  N   THR A  93     -11.531  -2.668 113.313  0.00  0.00      A120  
ATOM   1458  HN  THR A  93     -11.097  -2.134 112.592  0.00  0.00      A120  
ATOM   1459  CA  THR A  93     -10.439  -3.472 113.931  0.00  0.00      A120  
ATOM   1460  HA  THR A  93     -10.674  -4.510 113.748  0.00  0.00      A120  
ATOM   1461  CB  THR A  93      -9.195  -3.204 113.089  0.00  0.00      A120  
ATOM   1462  HB  THR A  93      -8.345  -3.610 113.678  0.00  0.00      A120  
ATOM   1463  OG1 THR A  93      -8.938  -1.822 112.847  0.00  0.00      A120  
ATOM   1464  HG1 THR A  93      -7.998  -1.726 112.678  0.00  0.00      A120  
ATOM   1465  CG2 THR A  93      -9.211  -3.968 111.691  0.00  0.00      A120  
ATOM   1466 HG21 THR A  93      -9.235  -5.062 111.883  0.00  0.00      A120  
ATOM   1467 HG22 THR A  93      -8.369  -3.693 111.019  0.00  0.00      A120  
ATOM   1468 HG23 THR A  93     -10.174  -3.705 111.202  0.00  0.00      A120  
ATOM   1469  C   THR A  93     -10.161  -3.444 115.409  0.00  0.00      A120  
ATOM   1470  O   THR A  93      -9.948  -4.567 115.880  0.00  0.00      A120  
ATOM   1471  N   PRO A  94     -10.128  -2.477 116.236  0.00  0.00      A120  
ATOM   1472  CD  PRO A  94     -10.210  -1.082 115.830  0.00  0.00      A120  
ATOM   1473  HD1 PRO A  94     -11.044  -0.962 115.106  0.00  0.00      A120  
ATOM   1474  HD2 PRO A  94      -9.258  -0.930 115.277  0.00  0.00      A120  
ATOM   1475  CA  PRO A  94     -10.002  -2.663 117.704  0.00  0.00      A120  
ATOM   1476  HA  PRO A  94      -9.149  -3.284 117.934  0.00  0.00      A120  
ATOM   1477  CB  PRO A  94      -9.696  -1.262 118.160  0.00  0.00      A120  
ATOM   1478  HB1 PRO A  94      -8.591  -1.160 118.198  0.00  0.00      A120  
ATOM   1479  HB2 PRO A  94     -10.083  -1.003 119.169  0.00  0.00      A120  
ATOM   1480  CG  PRO A  94     -10.379  -0.315 117.111  0.00  0.00      A120  
ATOM   1481  HG1 PRO A  94     -11.455  -0.077 117.253  0.00  0.00      A120  
ATOM   1482  HG2 PRO A  94      -9.896   0.681 117.208  0.00  0.00      A120  
ATOM   1483  C   PRO A  94     -11.229  -3.153 118.390  0.00  0.00      A120  
ATOM   1484  O   PRO A  94     -11.093  -3.283 119.634  0.00  0.00      A120  
ATOM   1485  N   LEU A  95     -12.308  -3.560 117.726  0.00  0.00      A120  
ATOM   1486  HN  LEU A  95     -12.365  -3.493 116.733  0.00  0.00      A120  
ATOM   1487  CA  LEU A  95     -13.580  -3.973 118.285  0.00  0.00      A120  
ATOM   1488  HA  LEU A  95     -13.761  -3.456 119.216  0.00  0.00      A120  
ATOM   1489  CB  LEU A  95     -14.730  -3.621 117.286  0.00  0.00      A120  
ATOM   1490  HB1 LEU A  95     -14.706  -4.267 116.383  0.00  0.00      A120  
ATOM   1491  HB2 LEU A  95     -14.625  -2.576 116.925  0.00  0.00      A120  
ATOM   1492  CG  LEU A  95     -16.212  -3.702 117.619  0.00  0.00      A120  
ATOM   1493  HG  LEU A  95     -16.418  -4.757 117.898  0.00  0.00      A120  
ATOM   1494  CD1 LEU A  95     -16.560  -2.860 118.854  0.00  0.00      A120  
ATOM   1495 HD11 LEU A  95     -17.634  -3.034 119.076  0.00  0.00      A120  
ATOM   1496 HD12 LEU A  95     -16.247  -1.809 118.674  0.00  0.00      A120  
ATOM   1497 HD13 LEU A  95     -15.926  -3.309 119.648  0.00  0.00      A120  
ATOM   1498  CD2 LEU A  95     -16.974  -3.245 116.338  0.00  0.00      A120  
ATOM   1499 HD21 LEU A  95     -16.968  -2.158 116.112  0.00  0.00      A120  
ATOM   1500 HD22 LEU A  95     -18.070  -3.350 116.489  0.00  0.00      A120  
ATOM   1501 HD23 LEU A  95     -16.683  -3.874 115.469  0.00  0.00      A120  
ATOM   1502  C   LEU A  95     -13.679  -5.491 118.596  0.00  0.00      A120  
ATOM   1503  O   LEU A  95     -14.569  -6.020 119.242  0.00  0.00      A120  
ATOM   1504  N   CYS A  96     -12.629  -6.282 118.193  0.00  0.00      A120  
ATOM   1505  HN  CYS A  96     -11.912  -5.862 117.642  0.00  0.00      A120  
ATOM   1506  CA  CYS A  96     -12.416  -7.661 118.589  0.00  0.00      A120  
ATOM   1507  HA  CYS A  96     -13.378  -8.125 118.749  0.00  0.00      A120  
ATOM   1508  CB  CYS A  96     -11.624  -8.495 117.492  0.00  0.00      A120  
ATOM   1509  HB1 CYS A  96     -11.524  -9.526 117.893  0.00  0.00      A120  
ATOM   1510  HB2 CYS A  96     -10.589  -8.093 117.466  0.00  0.00      A120  
ATOM   1511  SG  CYS A  96     -12.331  -8.626 115.809  0.00  0.00      A120  
ATOM   1512  C   CYS A  96     -11.693  -7.693 119.991  0.00  0.00      A120  
ATOM   1513  O   CYS A  96     -10.589  -8.162 120.201  0.00  0.00      A120  
ATOM   1514  N   VAL A  97     -12.447  -7.234 120.996  0.00  0.00      A120  
ATOM   1515  HN  VAL A  97     -13.363  -6.983 120.695  0.00  0.00      A120  
ATOM   1516  CA  VAL A  97     -12.116  -7.304 122.424  0.00  0.00      A120  
ATOM   1517  HA  VAL A  97     -11.152  -7.762 122.587  0.00  0.00      A120  
ATOM   1518  CB  VAL A  97     -12.064  -5.870 122.970  0.00  0.00      A120  
ATOM   1519  HB  VAL A  97     -11.420  -5.242 122.318  0.00  0.00      A120  
ATOM   1520  CG1 VAL A  97     -13.489  -5.151 122.849  0.00  0.00      A120  
ATOM   1521 HG11 VAL A  97     -13.290  -4.066 122.979  0.00  0.00      A120  
ATOM   1522 HG12 VAL A  97     -14.283  -5.519 123.533  0.00  0.00      A120  
ATOM   1523 HG13 VAL A  97     -13.990  -5.168 121.858  0.00  0.00      A120  
ATOM   1524  CG2 VAL A  97     -11.550  -5.944 124.406  0.00  0.00      A120  
ATOM   1525 HG21 VAL A  97     -12.036  -6.671 125.092  0.00  0.00      A120  
ATOM   1526 HG22 VAL A  97     -11.484  -4.892 124.755  0.00  0.00      A120  
ATOM   1527 HG23 VAL A  97     -10.537  -6.400 124.429  0.00  0.00      A120  
ATOM   1528  C   VAL A  97     -13.292  -7.996 122.975  0.00  0.00      A120  
ATOM   1529  O   VAL A  97     -14.353  -7.972 122.342  0.00  0.00      A120  
ATOM   1530  N   THR A  98     -13.154  -8.794 124.057  0.00  0.00      A120  
ATOM   1531  HN  THR A  98     -12.252  -8.873 124.474  0.00  0.00      A120  
ATOM   1532  CA  THR A  98     -14.364  -9.405 124.656  0.00  0.00      A120  
ATOM   1533  HA  THR A  98     -14.731 -10.120 123.936  0.00  0.00      A120  
ATOM   1534  CB  THR A  98     -14.017 -10.191 125.942  0.00  0.00      A120  
ATOM   1535  HB  THR A  98     -13.767  -9.503 126.778  0.00  0.00      A120  
ATOM   1536  OG1 THR A  98     -12.863 -11.011 125.709  0.00  0.00      A120  
ATOM   1537  HG1 THR A  98     -12.169 -10.351 125.644  0.00  0.00      A120  
ATOM   1538  CG2 THR A  98     -15.187 -11.117 126.426  0.00  0.00      A120  
ATOM   1539 HG21 THR A  98     -16.185 -10.658 126.593  0.00  0.00      A120  
ATOM   1540 HG22 THR A  98     -14.939 -11.709 127.332  0.00  0.00      A120  
ATOM   1541 HG23 THR A  98     -15.319 -11.979 125.738  0.00  0.00      A120  
ATOM   1542  C   THR A  98     -15.533  -8.483 124.909  0.00  0.00      A120  
ATOM   1543  O   THR A  98     -15.441  -7.468 125.654  0.00  0.00      A120  
ATOM   1544  N   LEU A  99     -16.720  -8.857 124.490  0.00  0.00      A120  
ATOM   1545  HN  LEU A  99     -16.918  -9.790 124.199  0.00  0.00      A120  
ATOM   1546  CA  LEU A  99     -17.883  -8.084 124.760  0.00  0.00      A120  
ATOM   1547  HA  LEU A  99     -17.478  -7.191 125.212  0.00  0.00      A120  
ATOM   1548  CB  LEU A  99     -18.853  -7.870 123.498  0.00  0.00      A120  
ATOM   1549  HB1 LEU A  99     -19.405  -6.919 123.660  0.00  0.00      A120  
ATOM   1550  HB2 LEU A  99     -19.551  -8.725 123.381  0.00  0.00      A120  
ATOM   1551  CG  LEU A  99     -18.267  -7.760 122.054  0.00  0.00      A120  
ATOM   1552  HG  LEU A  99     -17.563  -8.607 121.908  0.00  0.00      A120  
ATOM   1553  CD1 LEU A  99     -19.359  -7.701 120.980  0.00  0.00      A120  
ATOM   1554 HD11 LEU A  99     -19.994  -6.793 121.063  0.00  0.00      A120  
ATOM   1555 HD12 LEU A  99     -20.022  -8.591 121.043  0.00  0.00      A120  
ATOM   1556 HD13 LEU A  99     -18.897  -7.747 119.970  0.00  0.00      A120  
ATOM   1557  CD2 LEU A  99     -17.497  -6.427 122.021  0.00  0.00      A120  
ATOM   1558 HD21 LEU A  99     -16.829  -6.387 122.907  0.00  0.00      A120  
ATOM   1559 HD22 LEU A  99     -18.195  -5.579 121.855  0.00  0.00      A120  
ATOM   1560 HD23 LEU A  99     -16.861  -6.443 121.110  0.00  0.00      A120  
ATOM   1561  C   LEU A  99     -18.636  -8.855 125.952  0.00  0.00      A120  
ATOM   1562  O   LEU A  99     -18.768 -10.101 125.972  0.00  0.00      A120  
ATOM   1563  N   GLN A 100     -19.079  -8.205 127.028  0.00  0.00      A120  
ATOM   1564  HN  GLN A 100     -18.819  -7.263 127.226  0.00  0.00      A120  
ATOM   1565  CA  GLN A 100     -19.925  -8.932 128.083  0.00  0.00      A120  
ATOM   1566  HA  GLN A 100     -19.925  -9.989 127.862  0.00  0.00      A120  
ATOM   1567  CB  GLN A 100     -19.461  -8.797 129.545  0.00  0.00      A120  
ATOM   1568  HB1 GLN A 100     -20.313  -9.220 130.119  0.00  0.00      A120  
ATOM   1569  HB2 GLN A 100     -19.360  -7.747 129.893  0.00  0.00      A120  
ATOM   1570  CG  GLN A 100     -18.241  -9.612 130.093  0.00  0.00      A120  
ATOM   1571  HG1 GLN A 100     -17.374  -9.326 129.460  0.00  0.00      A120  
ATOM   1572  HG2 GLN A 100     -18.496 -10.691 130.012  0.00  0.00      A120  
ATOM   1573  CD  GLN A 100     -17.880  -9.315 131.555  0.00  0.00      A120  
ATOM   1574  OE1 GLN A 100     -17.030  -8.472 131.789  0.00  0.00      A120  
ATOM   1575  NE2 GLN A 100     -18.690  -9.803 132.547  0.00  0.00      A120  
ATOM   1576 HE21 GLN A 100     -18.478  -9.630 133.509  0.00  0.00      A120  
ATOM   1577 HE22 GLN A 100     -19.431 -10.422 132.285  0.00  0.00      A120  
ATOM   1578  C   GLN A 100     -21.397  -8.437 127.939  0.00  0.00      A120  
ATOM   1579  O   GLN A 100     -21.635  -7.260 127.627  0.00  0.00      A120  
ATOM   1580  N   CYS A 101     -22.338  -9.395 127.875  0.00  0.00      A120  
ATOM   1581  HN  CYS A 101     -22.146 -10.365 127.999  0.00  0.00      A120  
ATOM   1582  CA  CYS A 101     -23.626  -8.956 127.311  0.00  0.00      A120  
ATOM   1583  HA  CYS A 101     -23.756  -7.901 127.504  0.00  0.00      A120  
ATOM   1584  CB  CYS A 101     -23.742  -9.281 125.812  0.00  0.00      A120  
ATOM   1585  HB1 CYS A 101     -24.546  -8.767 125.244  0.00  0.00      A120  
ATOM   1586  HB2 CYS A 101     -24.100 -10.331 125.742  0.00  0.00      A120  
ATOM   1587  SG  CYS A 101     -22.281  -8.758 124.669  0.00  0.00      A120  
ATOM   1588  C   CYS A 101     -24.740  -9.527 128.166  0.00  0.00      A120  
ATOM   1589  O   CYS A 101     -24.666 -10.562 128.762  0.00  0.00      A120  
ATOM   1590  N   THR A 102     -25.798  -8.701 128.280  0.00  0.00      A120  
ATOM   1591  HN  THR A 102     -25.648  -7.833 127.815  0.00  0.00      A120  
ATOM   1592  CA  THR A 102     -27.142  -9.032 128.919  0.00  0.00      A120  
ATOM   1593  HA  THR A 102     -27.192 -10.095 129.106  0.00  0.00      A120  
ATOM   1594  CB  THR A 102     -27.255  -8.286 130.219  0.00  0.00      A120  
ATOM   1595  HB  THR A 102     -26.262  -8.362 130.711  0.00  0.00      A120  
ATOM   1596  OG1 THR A 102     -28.254  -8.899 131.135  0.00  0.00      A120  
ATOM   1597  HG1 THR A 102     -28.322  -8.409 131.957  0.00  0.00      A120  
ATOM   1598  CG2 THR A 102     -27.380  -6.798 129.976  0.00  0.00      A120  
ATOM   1599 HG21 THR A 102     -28.379  -6.559 129.552  0.00  0.00      A120  
ATOM   1600 HG22 THR A 102     -26.593  -6.390 129.306  0.00  0.00      A120  
ATOM   1601 HG23 THR A 102     -27.233  -6.161 130.874  0.00  0.00      A120  
ATOM   1602  C   THR A 102     -28.240  -8.695 128.011  0.00  0.00      A120  
ATOM   1603  O   THR A 102     -28.122  -8.008 127.009  0.00  0.00      A120  
ATOM   1604  N   ASN A 103     -29.451  -9.205 128.303  0.00  0.00      A120  
ATOM   1605  HN  ASN A 103     -29.588  -9.696 129.160  0.00  0.00      A120  
ATOM   1606  CA  ASN A 103     -30.663  -8.943 127.511  0.00  0.00      A120  
ATOM   1607  HA  ASN A 103     -30.407  -9.337 126.538  0.00  0.00      A120  
ATOM   1608  CB  ASN A 103     -31.902  -9.680 128.144  0.00  0.00      A120  
ATOM   1609  HB1 ASN A 103     -32.867  -9.387 127.681  0.00  0.00      A120  
ATOM   1610  HB2 ASN A 103     -32.183  -9.333 129.162  0.00  0.00      A120  
ATOM   1611  CG  ASN A 103     -32.013 -11.265 127.860  0.00  0.00      A120  
ATOM   1612  OD1 ASN A 103     -32.390 -11.713 126.795  0.00  0.00      A120  
ATOM   1613  ND2 ASN A 103     -31.501 -12.021 128.854  0.00  0.00      A120  
ATOM   1614 HD22 ASN A 103     -30.934 -11.681 129.600  0.00  0.00      A120  
ATOM   1615  C   ASN A 103     -30.945  -7.466 127.477  0.00  0.00      A120  
ATOM   1616  O   ASN A 103     -30.732  -6.811 128.489  0.00  0.00      A120  
ATOM   1617  N   VAL A 104     -31.245  -6.953 126.338  0.00  0.00      A120  
ATOM   1618  HN  VAL A 104     -31.392  -7.459 125.492  0.00  0.00      A120  
ATOM   1619  CA  VAL A 104     -32.015  -5.666 126.226  0.00  0.00      A120  
ATOM   1620  HA  VAL A 104     -31.275  -4.894 126.381  0.00  0.00      A120  
ATOM   1621  CB  VAL A 104     -32.595  -5.479 124.864  0.00  0.00      A120  
ATOM   1622  HB  VAL A 104     -33.058  -6.443 124.564  0.00  0.00      A120  
ATOM   1623  CG1 VAL A 104     -33.730  -4.446 124.764  0.00  0.00      A120  
ATOM   1624 HG11 VAL A 104     -33.951  -4.327 123.681  0.00  0.00      A120  
ATOM   1625 HG12 VAL A 104     -33.303  -3.519 125.203  0.00  0.00      A120  
ATOM   1626 HG13 VAL A 104     -34.615  -4.774 125.348  0.00  0.00      A120  
ATOM   1627  CG2 VAL A 104     -31.430  -5.087 124.049  0.00  0.00      A120  
ATOM   1628 HG21 VAL A 104     -30.710  -5.922 123.917  0.00  0.00      A120  
ATOM   1629 HG22 VAL A 104     -31.003  -4.111 124.362  0.00  0.00      A120  
ATOM   1630 HG23 VAL A 104     -31.737  -4.766 123.030  0.00  0.00      A120  
ATOM   1631  C   VAL A 104     -33.111  -5.365 127.291  0.00  0.00      A120  
ATOM   1632  O   VAL A 104     -33.714  -6.207 127.858  0.00  0.00      A120  
ATOM   1633  N   THR A 105     -33.263  -4.085 127.718  0.00  0.00      A120  
ATOM   1634  HN  THR A 105     -32.557  -3.499 127.329  0.00  0.00      A120  
ATOM   1635  CA  THR A 105     -34.156  -3.566 128.670  0.00  0.00      A120  
ATOM   1636  HA  THR A 105     -33.971  -3.987 129.648  0.00  0.00      A120  
ATOM   1637  CB  THR A 105     -33.958  -2.088 128.726  0.00  0.00      A120  
ATOM   1638  HB  THR A 105     -34.842  -1.701 129.275  0.00  0.00      A120  
ATOM   1639  OG1 THR A 105     -33.879  -1.573 127.389  0.00  0.00      A120  
ATOM   1640  HG1 THR A 105     -33.604  -0.662 127.513  0.00  0.00      A120  
ATOM   1641  CG2 THR A 105     -32.690  -1.736 129.571  0.00  0.00      A120  
ATOM   1642 HG21 THR A 105     -32.768  -2.147 130.601  0.00  0.00      A120  
ATOM   1643 HG22 THR A 105     -32.373  -0.678 129.690  0.00  0.00      A120  
ATOM   1644 HG23 THR A 105     -31.784  -2.227 129.156  0.00  0.00      A120  
ATOM   1645  C   THR A 105     -35.620  -3.879 128.354  0.00  0.00      A120  
ATOM   1646  O   THR A 105     -36.296  -4.457 129.199  0.00  0.00      A120  
ATOM   1647  N   ASN A 106     -36.064  -3.618 127.120  0.00  0.00      A120  
ATOM   1648  HN  ASN A 106     -35.379  -3.115 126.597  0.00  0.00      A120  
ATOM   1649  CA  ASN A 106     -37.250  -4.058 126.561  0.00  0.00      A120  
ATOM   1650  HA  ASN A 106     -38.025  -3.674 127.207  0.00  0.00      A120  
ATOM   1651  CB  ASN A 106     -37.433  -3.576 125.062  0.00  0.00      A120  
ATOM   1652  HB1 ASN A 106     -38.468  -3.813 124.736  0.00  0.00      A120  
ATOM   1653  HB2 ASN A 106     -36.641  -4.125 124.508  0.00  0.00      A120  
ATOM   1654  CG  ASN A 106     -37.101  -2.042 125.021  0.00  0.00      A120  
ATOM   1655  OD1 ASN A 106     -35.938  -1.667 124.876  0.00  0.00      A120  
ATOM   1656  ND2 ASN A 106     -38.096  -1.162 125.194  0.00  0.00      A120  
ATOM   1657 HD21 ASN A 106     -37.767  -0.228 125.332  0.00  0.00      A120  
ATOM   1658 HD22 ASN A 106     -38.984  -1.554 125.436  0.00  0.00      A120  
ATOM   1659  C   ASN A 106     -37.512  -5.585 126.694  0.00  0.00      A120  
ATOM   1660  O   ASN A 106     -36.631  -6.407 126.523  0.00  0.00      A120  
ATOM   1661  N   ASN A 107     -38.813  -5.959 126.946  0.00  0.00      A120  
ATOM   1662  HN  ASN A 107     -39.504  -5.250 126.826  0.00  0.00      A120  
ATOM   1663  CA  ASN A 107     -39.484  -7.243 127.039  0.00  0.00      A120  
ATOM   1664  HA  ASN A 107     -39.169  -7.546 128.026  0.00  0.00      A120  
ATOM   1665  CB  ASN A 107     -41.019  -7.145 126.972  0.00  0.00      A120  
ATOM   1666  HB1 ASN A 107     -41.536  -8.127 127.035  0.00  0.00      A120  
ATOM   1667  HB2 ASN A 107     -41.434  -6.591 126.104  0.00  0.00      A120  
ATOM   1668  CG  ASN A 107     -41.613  -6.389 128.200  0.00  0.00      A120  
ATOM   1669  OD1 ASN A 107     -42.302  -5.346 128.106  0.00  0.00      A120  
ATOM   1670  ND2 ASN A 107     -41.490  -6.906 129.428  0.00  0.00      A120  
ATOM   1671 HD22 ASN A 107     -40.807  -7.589 129.675  0.00  0.00      A120  
ATOM   1672  C   ASN A 107     -39.014  -8.232 126.008  0.00  0.00      A120  
ATOM   1673  O   ASN A 107     -38.869  -7.993 124.830  0.00  0.00      A120  
ATOM   1674  N   ILE A 108     -38.611  -9.403 126.533  0.00  0.00      A120  
ATOM   1675  HN  ILE A 108     -38.629  -9.638 127.501  0.00  0.00      A120  
ATOM   1676  CA  ILE A 108     -38.074 -10.476 125.737  0.00  0.00      A120  
ATOM   1677  HA  ILE A 108     -37.458 -10.047 124.961  0.00  0.00      A120  
ATOM   1678  CB  ILE A 108     -37.351 -11.538 126.704  0.00  0.00      A120  
ATOM   1679  HB  ILE A 108     -38.096 -12.146 127.261  0.00  0.00      A120  
ATOM   1680  CG2 ILE A 108     -36.632 -12.608 125.878  0.00  0.00      A120  
ATOM   1681 HG21 ILE A 108     -37.349 -13.201 125.269  0.00  0.00      A120  
ATOM   1682 HG22 ILE A 108     -36.023 -13.346 126.443  0.00  0.00      A120  
ATOM   1683 HG23 ILE A 108     -35.914 -11.988 125.301  0.00  0.00      A120  
ATOM   1684  CG1 ILE A 108     -36.457 -10.840 127.788  0.00  0.00      A120  
ATOM   1685 HG11 ILE A 108     -36.852 -10.021 128.427  0.00  0.00      A120  
ATOM   1686 HG12 ILE A 108     -35.759 -10.284 127.126  0.00  0.00      A120  
ATOM   1687  CD  ILE A 108     -35.604 -11.802 128.659  0.00  0.00      A120  
ATOM   1688  HD1 ILE A 108     -36.160 -12.702 128.996  0.00  0.00      A120  
ATOM   1689  HD2 ILE A 108     -35.067 -11.288 129.486  0.00  0.00      A120  
ATOM   1690  HD3 ILE A 108     -34.680 -12.087 128.113  0.00  0.00      A120  
ATOM   1691  C   ILE A 108     -39.181 -11.101 124.945  0.00  0.00      A120  
ATOM   1692  O   ILE A 108     -40.370 -10.988 125.207  0.00  0.00      A120  
ATOM   1693  N   THR A 109     -38.847 -11.790 123.751  0.00  0.00      A120  
ATOM   1694  HN  THR A 109     -37.899 -11.715 123.449  0.00  0.00      A120  
ATOM   1695  CA  THR A 109     -39.726 -12.431 122.883  0.00  0.00      A120  
ATOM   1696  HA  THR A 109     -40.687 -12.494 123.371  0.00  0.00      A120  
ATOM   1697  CB  THR A 109     -39.760 -11.885 121.452  0.00  0.00      A120  
ATOM   1698  HB  THR A 109     -40.283 -12.574 120.754  0.00  0.00      A120  
ATOM   1699  OG1 THR A 109     -38.442 -11.652 120.988  0.00  0.00      A120  
ATOM   1700  HG1 THR A 109     -38.171 -12.409 120.464  0.00  0.00      A120  
ATOM   1701  CG2 THR A 109     -40.435 -10.500 121.379  0.00  0.00      A120  
ATOM   1702 HG21 THR A 109     -39.811  -9.776 121.945  0.00  0.00      A120  
ATOM   1703 HG22 THR A 109     -41.475 -10.533 121.770  0.00  0.00      A120  
ATOM   1704 HG23 THR A 109     -40.497 -10.190 120.314  0.00  0.00      A120  
ATOM   1705  C   THR A 109     -39.495 -13.979 122.946  0.00  0.00      A120  
ATOM   1706  O   THR A 109     -38.416 -14.400 123.280  0.00  0.00      A120  
ATOM   1707  N   ASP A 110     -40.513 -14.728 122.348  0.00  0.00      A120  
ATOM   1708  HN  ASP A 110     -41.333 -14.245 122.051  0.00  0.00      A120  
ATOM   1709  CA  ASP A 110     -40.598 -16.175 122.213  0.00  0.00      A120  
ATOM   1710  HA  ASP A 110     -41.596 -16.396 121.865  0.00  0.00      A120  
ATOM   1711  CB  ASP A 110     -39.665 -16.639 121.050  0.00  0.00      A120  
ATOM   1712  HB1 ASP A 110     -39.693 -17.750 121.046  0.00  0.00      A120  
ATOM   1713  HB2 ASP A 110     -38.626 -16.261 121.160  0.00  0.00      A120  
ATOM   1714  CG  ASP A 110     -40.093 -16.124 119.696  0.00  0.00      A120  
ATOM   1715  OD1 ASP A 110     -41.357 -15.997 119.482  0.00  0.00      A120  
ATOM   1716  OD2 ASP A 110     -39.253 -15.893 118.809  0.00  0.00      A120  
ATOM   1717  C   ASP A 110     -40.407 -16.837 123.622  0.00  0.00      A120  
ATOM   1718  O   ASP A 110     -40.719 -16.191 124.589  0.00  0.00      A120  
ATOM   1719  N   ASP A 111     -39.992 -18.147 123.743  0.00  0.00      A120  
ATOM   1720  HN  ASP A 111     -39.807 -18.712 122.942  0.00  0.00      A120  
ATOM   1721  CA  ASP A 111     -39.692 -18.789 124.984  0.00  0.00      A120  
ATOM   1722  HA  ASP A 111     -40.524 -18.583 125.640  0.00  0.00      A120  
ATOM   1723  CB  ASP A 111     -39.616 -20.318 124.689  0.00  0.00      A120  
ATOM   1724  HB1 ASP A 111     -39.390 -20.951 125.574  0.00  0.00      A120  
ATOM   1725  HB2 ASP A 111     -38.889 -20.419 123.856  0.00  0.00      A120  
ATOM   1726  CG  ASP A 111     -40.954 -20.804 124.166  0.00  0.00      A120  
ATOM   1727  OD1 ASP A 111     -40.947 -21.587 123.177  0.00  0.00      A120  
ATOM   1728  OD2 ASP A 111     -42.001 -20.490 124.791  0.00  0.00      A120  
ATOM   1729  C   ASP A 111     -38.417 -18.283 125.647  0.00  0.00      A120  
ATOM   1730  O   ASP A 111     -37.432 -19.018 125.801  0.00  0.00      A120  
ATOM   1731  N   MET A 112     -38.288 -16.977 125.980  0.00  0.00      A120  
ATOM   1732  HN  MET A 112     -39.028 -16.372 125.697  0.00  0.00      A120  
ATOM   1733  CA  MET A 112     -37.196 -16.338 126.638  0.00  0.00      A120  
ATOM   1734  HA  MET A 112     -37.561 -15.323 126.693  0.00  0.00      A120  
ATOM   1735  CB  MET A 112     -36.896 -16.778 128.107  0.00  0.00      A120  
ATOM   1736  HB1 MET A 112     -35.968 -16.242 128.400  0.00  0.00      A120  
ATOM   1737  HB2 MET A 112     -36.750 -17.876 128.198  0.00  0.00      A120  
ATOM   1738  CG  MET A 112     -37.992 -16.196 129.129  0.00  0.00      A120  
ATOM   1739  HG1 MET A 112     -37.692 -16.660 130.093  0.00  0.00      A120  
ATOM   1740  HG2 MET A 112     -38.963 -16.692 128.918  0.00  0.00      A120  
ATOM   1741  SD  MET A 112     -38.204 -14.404 129.129  0.00  0.00      A120  
ATOM   1742  CE  MET A 112     -39.075 -14.173 130.704  0.00  0.00      A120  
ATOM   1743  HE1 MET A 112     -38.846 -13.150 131.074  0.00  0.00      A120  
ATOM   1744  HE2 MET A 112     -38.751 -14.847 131.525  0.00  0.00      A120  
ATOM   1745  HE3 MET A 112     -40.146 -14.425 130.549  0.00  0.00      A120  
ATOM   1746  C   MET A 112     -35.956 -16.246 125.681  0.00  0.00      A120  
ATOM   1747  O   MET A 112     -34.816 -16.332 126.153  0.00  0.00      A120  
ATOM   1748  N   ARG A 113     -36.161 -15.983 124.364  0.00  0.00      A120  
ATOM   1749  HN  ARG A 113     -37.089 -15.826 124.034  0.00  0.00      A120  
ATOM   1750  CA  ARG A 113     -35.159 -15.669 123.407  0.00  0.00      A120  
ATOM   1751  HA  ARG A 113     -34.246 -16.061 123.831  0.00  0.00      A120  
ATOM   1752  CB  ARG A 113     -35.423 -16.168 121.924  0.00  0.00      A120  
ATOM   1753  HB1 ARG A 113     -34.520 -16.158 121.276  0.00  0.00      A120  
ATOM   1754  HB2 ARG A 113     -36.198 -15.616 121.350  0.00  0.00      A120  
ATOM   1755  CG  ARG A 113     -35.796 -17.728 121.995  0.00  0.00      A120  
ATOM   1756  HG1 ARG A 113     -35.631 -18.169 120.989  0.00  0.00      A120  
ATOM   1757  HG2 ARG A 113     -36.845 -17.742 122.363  0.00  0.00      A120  
ATOM   1758  CD  ARG A 113     -35.009 -18.643 122.911  0.00  0.00      A120  
ATOM   1759  HD1 ARG A 113     -35.212 -18.351 123.963  0.00  0.00      A120  
ATOM   1760  HD2 ARG A 113     -33.919 -18.509 122.741  0.00  0.00      A120  
ATOM   1761  NE  ARG A 113     -35.500 -20.056 122.626  0.00  0.00      A120  
ATOM   1762  HE  ARG A 113     -36.118 -20.200 121.853  0.00  0.00      A120  
ATOM   1763  CZ  ARG A 113     -35.300 -21.065 123.433  0.00  0.00      A120  
ATOM   1764  NH1 ARG A 113     -34.360 -21.008 124.388  0.00  0.00      A120  
ATOM   1765 HH11 ARG A 113     -34.225 -21.863 124.890  0.00  0.00      A120  
ATOM   1766 HH12 ARG A 113     -33.896 -20.150 124.607  0.00  0.00      A120  
ATOM   1767  NH2 ARG A 113     -36.078 -22.103 123.358  0.00  0.00      A120  
ATOM   1768 HH21 ARG A 113     -36.779 -22.221 122.655  0.00  0.00      A120  
ATOM   1769 HH22 ARG A 113     -35.805 -22.924 123.859  0.00  0.00      A120  
ATOM   1770  C   ARG A 113     -34.923 -14.166 123.324  0.00  0.00      A120  
ATOM   1771  O   ARG A 113     -33.986 -13.673 123.958  0.00  0.00      A120  
ATOM   1772  N   GLY A 114     -35.708 -13.323 122.669  0.00  0.00      A120  
ATOM   1773  HN  GLY A 114     -36.605 -13.617 122.349  0.00  0.00      A120  
ATOM   1774  CA  GLY A 114     -35.389 -11.928 122.437  0.00  0.00      A120  
ATOM   1775  HA1 GLY A 114     -34.896 -11.536 123.315  0.00  0.00      A120  
ATOM   1776  HA2 GLY A 114     -36.265 -11.348 122.186  0.00  0.00      A120  
ATOM   1777  C   GLY A 114     -34.341 -11.826 121.313  0.00  0.00      A120  
ATOM   1778  O   GLY A 114     -33.287 -12.467 121.290  0.00  0.00      A120  
ATOM   1779  N   GLU A 115     -34.589 -10.933 120.357  0.00  0.00      A120  
ATOM   1780  HN  GLU A 115     -35.433 -10.404 120.390  0.00  0.00      A120  
ATOM   1781  CA  GLU A 115     -33.648 -10.953 119.207  0.00  0.00      A120  
ATOM   1782  HA  GLU A 115     -33.275 -11.943 118.991  0.00  0.00      A120  
ATOM   1783  CB  GLU A 115     -34.433 -10.328 118.048  0.00  0.00      A120  
ATOM   1784  HB1 GLU A 115     -33.796 -10.321 117.138  0.00  0.00      A120  
ATOM   1785  HB2 GLU A 115     -34.743  -9.276 118.223  0.00  0.00      A120  
ATOM   1786  CG  GLU A 115     -35.622 -11.151 117.582  0.00  0.00      A120  
ATOM   1787  HG1 GLU A 115     -36.008 -10.720 116.634  0.00  0.00      A120  
ATOM   1788  HG2 GLU A 115     -36.428 -11.108 118.346  0.00  0.00      A120  
ATOM   1789  CD  GLU A 115     -35.362 -12.670 117.393  0.00  0.00      A120  
ATOM   1790  OE1 GLU A 115     -34.313 -12.966 116.783  0.00  0.00      A120  
ATOM   1791  OE2 GLU A 115     -36.134 -13.557 117.789  0.00  0.00      A120  
ATOM   1792  C   GLU A 115     -32.381 -10.154 119.430  0.00  0.00      A120  
ATOM   1793  O   GLU A 115     -31.327 -10.379 118.820  0.00  0.00      A120  
ATOM   1794  N   LEU A 116     -32.409  -9.308 120.386  0.00  0.00      A120  
ATOM   1795  HN  LEU A 116     -33.220  -9.040 120.900  0.00  0.00      A120  
ATOM   1796  CA  LEU A 116     -31.315  -8.324 120.630  0.00  0.00      A120  
ATOM   1797  HA  LEU A 116     -30.503  -8.576 119.964  0.00  0.00      A120  
ATOM   1798  CB  LEU A 116     -31.894  -6.874 120.280  0.00  0.00      A120  
ATOM   1799  HB1 LEU A 116     -32.678  -6.763 121.059  0.00  0.00      A120  
ATOM   1800  HB2 LEU A 116     -32.445  -6.839 119.316  0.00  0.00      A120  
ATOM   1801  CG  LEU A 116     -30.948  -5.680 120.270  0.00  0.00      A120  
ATOM   1802  HG  LEU A 116     -30.596  -5.515 121.310  0.00  0.00      A120  
ATOM   1803  CD1 LEU A 116     -29.765  -5.911 119.387  0.00  0.00      A120  
ATOM   1804 HD11 LEU A 116     -30.114  -6.414 118.460  0.00  0.00      A120  
ATOM   1805 HD12 LEU A 116     -29.040  -6.563 119.920  0.00  0.00      A120  
ATOM   1806 HD13 LEU A 116     -29.331  -4.918 119.143  0.00  0.00      A120  
ATOM   1807  CD2 LEU A 116     -31.736  -4.423 119.784  0.00  0.00      A120  
ATOM   1808 HD21 LEU A 116     -32.599  -4.140 120.424  0.00  0.00      A120  
ATOM   1809 HD22 LEU A 116     -32.179  -4.657 118.793  0.00  0.00      A120  
ATOM   1810 HD23 LEU A 116     -31.019  -3.592 119.609  0.00  0.00      A120  
ATOM   1811  C   LEU A 116     -30.711  -8.378 121.989  0.00  0.00      A120  
ATOM   1812  O   LEU A 116     -31.352  -8.504 123.028  0.00  0.00      A120  
ATOM   1813  N   LYS A 117     -29.301  -8.294 122.010  0.00  0.00      A120  
ATOM   1814  HN  LYS A 117     -28.808  -8.279 121.144  0.00  0.00      A120  
ATOM   1815  CA  LYS A 117     -28.568  -8.359 123.208  0.00  0.00      A120  
ATOM   1816  HA  LYS A 117     -29.242  -8.466 124.046  0.00  0.00      A120  
ATOM   1817  CB  LYS A 117     -27.540  -9.543 123.234  0.00  0.00      A120  
ATOM   1818  HB1 LYS A 117     -27.048  -9.730 124.212  0.00  0.00      A120  
ATOM   1819  HB2 LYS A 117     -26.651  -9.336 122.602  0.00  0.00      A120  
ATOM   1820  CG  LYS A 117     -28.290 -10.875 122.849  0.00  0.00      A120  
ATOM   1821  HG1 LYS A 117     -27.450 -11.594 122.949  0.00  0.00      A120  
ATOM   1822  HG2 LYS A 117     -28.666 -10.776 121.808  0.00  0.00      A120  
ATOM   1823  CD  LYS A 117     -29.348 -11.402 123.815  0.00  0.00      A120  
ATOM   1824  HD1 LYS A 117     -29.608 -10.746 124.674  0.00  0.00      A120  
ATOM   1825  HD2 LYS A 117     -28.908 -12.283 124.329  0.00  0.00      A120  
ATOM   1826  CE  LYS A 117     -30.687 -11.936 123.216  0.00  0.00      A120  
ATOM   1827  HE1 LYS A 117     -30.505 -12.667 122.399  0.00  0.00      A120  
ATOM   1828  HE2 LYS A 117     -31.256 -11.081 122.791  0.00  0.00      A120  
ATOM   1829  NZ  LYS A 117     -31.596 -12.468 124.238  0.00  0.00      A120  
ATOM   1830  HZ1 LYS A 117     -31.078 -13.132 124.848  0.00  0.00      A120  
ATOM   1831  HZ2 LYS A 117     -32.419 -12.921 123.794  0.00  0.00      A120  
ATOM   1832  HZ3 LYS A 117     -31.967 -11.686 124.815  0.00  0.00      A120  
ATOM   1833  C   LYS A 117     -27.902  -6.988 123.301  0.00  0.00      A120  
ATOM   1834  O   LYS A 117     -27.438  -6.399 122.331  0.00  0.00      A120  
ATOM   1835  N   ASN A 118     -27.839  -6.371 124.518  0.00  0.00      A120  
ATOM   1836  HN  ASN A 118     -28.097  -6.964 125.277  0.00  0.00      A120  
ATOM   1837  CA  ASN A 118     -27.030  -5.250 124.914  0.00  0.00      A120  
ATOM   1838  HA  ASN A 118     -26.742  -4.600 124.101  0.00  0.00      A120  
ATOM   1839  CB  ASN A 118     -27.823  -4.312 125.954  0.00  0.00      A120  
ATOM   1840  HB1 ASN A 118     -27.932  -4.865 126.911  0.00  0.00      A120  
ATOM   1841  HB2 ASN A 118     -28.845  -4.227 125.528  0.00  0.00      A120  
ATOM   1842  CG  ASN A 118     -27.331  -2.887 126.203  0.00  0.00      A120  
ATOM   1843  OD1 ASN A 118     -26.171  -2.435 126.118  0.00  0.00      A120  
ATOM   1844  ND2 ASN A 118     -28.326  -2.207 126.789  0.00  0.00      A120  
ATOM   1845 HD22 ASN A 118     -29.207  -2.663 126.895  0.00  0.00      A120  
ATOM   1846  C   ASN A 118     -25.669  -5.610 125.444  0.00  0.00      A120  
ATOM   1847  O   ASN A 118     -25.597  -6.340 126.434  0.00  0.00      A120  
ATOM   1848  N   CYS A 119     -24.578  -5.164 124.792  0.00  0.00      A120  
ATOM   1849  HN  CYS A 119     -24.796  -4.591 124.006  0.00  0.00      A120  
ATOM   1850  CA  CYS A 119     -23.284  -5.537 125.239  0.00  0.00      A120  
ATOM   1851  HA  CYS A 119     -23.252  -6.336 125.964  0.00  0.00      A120  
ATOM   1852  CB  CYS A 119     -22.455  -5.947 123.995  0.00  0.00      A120  
ATOM   1853  HB1 CYS A 119     -21.374  -6.074 124.218  0.00  0.00      A120  
ATOM   1854  HB2 CYS A 119     -22.446  -5.205 123.168  0.00  0.00      A120  
ATOM   1855  SG  CYS A 119     -23.019  -7.506 123.264  0.00  0.00      A120  
ATOM   1856  C   CYS A 119     -22.494  -4.369 125.830  0.00  0.00      A120  
ATOM   1857  O   CYS A 119     -22.701  -3.234 125.351  0.00  0.00      A120  
ATOM   1858  N   SER A 120     -21.521  -4.568 126.746  0.00  0.00      A120  
ATOM   1859  HN  SER A 120     -21.427  -5.447 127.207  0.00  0.00      A120  
ATOM   1860  CA  SER A 120     -20.580  -3.572 127.274  0.00  0.00      A120  
ATOM   1861  HA  SER A 120     -20.772  -2.641 126.761  0.00  0.00      A120  
ATOM   1862  CB  SER A 120     -20.767  -3.234 128.870  0.00  0.00      A120  
ATOM   1863  HB1 SER A 120     -20.385  -4.041 129.531  0.00  0.00      A120  
ATOM   1864  HB2 SER A 120     -21.837  -3.168 129.164  0.00  0.00      A120  
ATOM   1865  OG  SER A 120     -19.924  -2.019 129.044  0.00  0.00      A120  
ATOM   1866  HG1 SER A 120     -20.518  -1.266 129.003  0.00  0.00      A120  
ATOM   1867  C   SER A 120     -19.187  -4.072 126.962  0.00  0.00      A120  
ATOM   1868  O   SER A 120     -18.779  -5.228 126.882  0.00  0.00      A120  
ATOM   1869  N   PHE A 121     -18.256  -3.075 126.621  0.00  0.00      A120  
ATOM   1870  HN  PHE A 121     -18.572  -2.134 126.527  0.00  0.00      A120  
ATOM   1871  CA  PHE A 121     -16.910  -3.329 126.096  0.00  0.00      A120  
ATOM   1872  HA  PHE A 121     -16.573  -4.143 126.721  0.00  0.00      A120  
ATOM   1873  CB  PHE A 121     -16.901  -3.904 124.646  0.00  0.00      A120  
ATOM   1874  HB1 PHE A 121     -17.462  -4.862 124.682  0.00  0.00      A120  
ATOM   1875  HB2 PHE A 121     -15.927  -4.142 124.169  0.00  0.00      A120  
ATOM   1876  CG  PHE A 121     -17.690  -3.119 123.625  0.00  0.00      A120  
ATOM   1877  CD1 PHE A 121     -19.128  -3.286 123.554  0.00  0.00      A120  
ATOM   1878  HD1 PHE A 121     -19.649  -3.926 124.251  0.00  0.00      A120  
ATOM   1879  CE1 PHE A 121     -19.818  -2.546 122.608  0.00  0.00      A120  
ATOM   1880  HE1 PHE A 121     -20.879  -2.706 122.489  0.00  0.00      A120  
ATOM   1881  CZ  PHE A 121     -19.153  -1.583 121.763  0.00  0.00      A120  
ATOM   1882  HZ  PHE A 121     -19.721  -1.089 120.989  0.00  0.00      A120  
ATOM   1883  CD2 PHE A 121     -17.046  -2.224 122.753  0.00  0.00      A120  
ATOM   1884  HD2 PHE A 121     -15.976  -2.126 122.857  0.00  0.00      A120  
ATOM   1885  CE2 PHE A 121     -17.718  -1.484 121.860  0.00  0.00      A120  
ATOM   1886  HE2 PHE A 121     -17.152  -0.954 121.108  0.00  0.00      A120  
ATOM   1887  C   PHE A 121     -15.936  -2.116 126.206  0.00  0.00      A120  
ATOM   1888  O   PHE A 121     -16.333  -0.912 126.217  0.00  0.00      A120  
ATOM   1889  N   ASN A 122     -14.607  -2.362 126.202  0.00  0.00      A120  
ATOM   1890  HN  ASN A 122     -14.358  -3.318 126.065  0.00  0.00      A120  
ATOM   1891  CA  ASN A 122     -13.518  -1.441 126.347  0.00  0.00      A120  
ATOM   1892  HA  ASN A 122     -14.062  -0.572 126.686  0.00  0.00      A120  
ATOM   1893  CB  ASN A 122     -12.637  -1.691 127.558  0.00  0.00      A120  
ATOM   1894  HB1 ASN A 122     -12.033  -0.814 127.874  0.00  0.00      A120  
ATOM   1895  HB2 ASN A 122     -11.884  -2.488 127.378  0.00  0.00      A120  
ATOM   1896  CG  ASN A 122     -13.434  -2.098 128.830  0.00  0.00      A120  
ATOM   1897  OD1 ASN A 122     -14.276  -1.262 129.307  0.00  0.00      A120  
ATOM   1898  ND2 ASN A 122     -13.281  -3.391 129.309  0.00  0.00      A120  
ATOM   1899 HD22 ASN A 122     -12.645  -4.059 128.933  0.00  0.00      A120  
ATOM   1900  C   ASN A 122     -12.808  -1.133 125.103  0.00  0.00      A120  
ATOM   1901  O   ASN A 122     -12.329  -2.085 124.474  0.00  0.00      A120  
ATOM   1902  N   MET A 123     -12.789   0.118 124.673  0.00  0.00      A120  
ATOM   1903  HN  MET A 123     -13.009   0.924 125.217  0.00  0.00      A120  
ATOM   1904  CA  MET A 123     -12.537   0.560 123.265  0.00  0.00      A120  
ATOM   1905  HA  MET A 123     -12.139  -0.298 122.744  0.00  0.00      A120  
ATOM   1906  CB  MET A 123     -13.679   1.224 122.526  0.00  0.00      A120  
ATOM   1907  HB1 MET A 123     -13.454   1.847 121.634  0.00  0.00      A120  
ATOM   1908  HB2 MET A 123     -14.228   1.830 123.279  0.00  0.00      A120  
ATOM   1909  CG  MET A 123     -14.698   0.181 121.997  0.00  0.00      A120  
ATOM   1910  HG1 MET A 123     -15.516   0.554 121.345  0.00  0.00      A120  
ATOM   1911  HG2 MET A 123     -15.223  -0.249 122.876  0.00  0.00      A120  
ATOM   1912  SD  MET A 123     -14.027  -1.238 121.017  0.00  0.00      A120  
ATOM   1913  CE  MET A 123     -13.585  -0.233 119.535  0.00  0.00      A120  
ATOM   1914  HE1 MET A 123     -13.081  -0.762 118.697  0.00  0.00      A120  
ATOM   1915  HE2 MET A 123     -12.865   0.569 119.804  0.00  0.00      A120  
ATOM   1916  HE3 MET A 123     -14.460   0.206 119.010  0.00  0.00      A120  
ATOM   1917  C   MET A 123     -11.442   1.510 123.257  0.00  0.00      A120  
ATOM   1918  O   MET A 123     -11.100   2.132 124.257  0.00  0.00      A120  
ATOM   1919  N   THR A 124     -10.787   1.672 122.112  0.00  0.00      A120  
ATOM   1920  HN  THR A 124     -11.211   1.216 121.333  0.00  0.00      A120  
ATOM   1921  CA  THR A 124      -9.661   2.600 121.851  0.00  0.00      A120  
ATOM   1922  HA  THR A 124      -8.935   2.504 122.645  0.00  0.00      A120  
ATOM   1923  CB  THR A 124      -8.958   2.151 120.599  0.00  0.00      A120  
ATOM   1924  HB  THR A 124      -8.288   2.904 120.131  0.00  0.00      A120  
ATOM   1925  OG1 THR A 124      -9.968   1.855 119.637  0.00  0.00      A120  
ATOM   1926  HG1 THR A 124      -9.639   2.123 118.776  0.00  0.00      A120  
ATOM   1927  CG2 THR A 124      -8.163   0.845 120.943  0.00  0.00      A120  
ATOM   1928 HG21 THR A 124      -7.490   0.500 120.129  0.00  0.00      A120  
ATOM   1929 HG22 THR A 124      -8.809  -0.020 121.207  0.00  0.00      A120  
ATOM   1930 HG23 THR A 124      -7.482   0.945 121.815  0.00  0.00      A120  
ATOM   1931  C   THR A 124     -10.117   3.968 121.677  0.00  0.00      A120  
ATOM   1932  O   THR A 124     -11.186   4.291 121.184  0.00  0.00      A120  
ATOM   1933  N   THR A 125      -9.337   4.948 122.185  0.00  0.00      A120  
ATOM   1934  HN  THR A 125      -8.463   4.590 122.503  0.00  0.00      A120  
ATOM   1935  CA  THR A 125      -9.811   6.292 122.482  0.00  0.00      A120  
ATOM   1936  HA  THR A 125     -10.703   6.586 121.949  0.00  0.00      A120  
ATOM   1937  CB  THR A 125      -9.998   6.636 123.918  0.00  0.00      A120  
ATOM   1938  HB  THR A 125     -10.688   5.905 124.389  0.00  0.00      A120  
ATOM   1939  OG1 THR A 125     -10.677   7.816 124.157  0.00  0.00      A120  
ATOM   1940  HG1 THR A 125     -11.597   7.627 123.956  0.00  0.00      A120  
ATOM   1941  CG2 THR A 125      -8.687   6.484 124.754  0.00  0.00      A120  
ATOM   1942 HG21 THR A 125      -8.478   5.393 124.793  0.00  0.00      A120  
ATOM   1943 HG22 THR A 125      -8.917   6.925 125.747  0.00  0.00      A120  
ATOM   1944 HG23 THR A 125      -7.879   7.104 124.309  0.00  0.00      A120  
ATOM   1945  C   THR A 125      -8.833   7.253 121.833  0.00  0.00      A120  
ATOM   1946  O   THR A 125      -7.741   6.826 121.324  0.00  0.00      A120  
ATOM   1947  N   GLU A 126      -9.193   8.539 121.673  0.00  0.00      A120  
ATOM   1948  HN  GLU A 126     -10.119   8.760 121.969  0.00  0.00      A120  
ATOM   1949  CA  GLU A 126      -8.472   9.691 121.189  0.00  0.00      A120  
ATOM   1950  HA  GLU A 126      -8.290   9.557 120.133  0.00  0.00      A120  
ATOM   1951  CB  GLU A 126      -9.119  11.092 121.520  0.00  0.00      A120  
ATOM   1952  HB1 GLU A 126      -9.959  11.230 120.805  0.00  0.00      A120  
ATOM   1953  HB2 GLU A 126      -8.378  11.878 121.259  0.00  0.00      A120  
ATOM   1954  CG  GLU A 126      -9.731  11.313 122.911  0.00  0.00      A120  
ATOM   1955  HG1 GLU A 126      -9.064  11.358 123.799  0.00  0.00      A120  
ATOM   1956  HG2 GLU A 126     -10.521  10.532 122.924  0.00  0.00      A120  
ATOM   1957  CD  GLU A 126     -10.455  12.625 123.001  0.00  0.00      A120  
ATOM   1958  OE1 GLU A 126     -10.773  13.066 124.147  0.00  0.00      A120  
ATOM   1959  OE2 GLU A 126     -10.746  13.323 121.987  0.00  0.00      A120  
ATOM   1960  C   GLU A 126      -7.033   9.735 121.713  0.00  0.00      A120  
ATOM   1961  O   GLU A 126      -6.104   9.998 120.960  0.00  0.00      A120  
ATOM   1962  N   LEU A 127      -6.803   9.344 122.987  0.00  0.00      A120  
ATOM   1963  HN  LEU A 127      -7.623   9.179 123.529  0.00  0.00      A120  
ATOM   1964  CA  LEU A 127      -5.409   9.413 123.577  0.00  0.00      A120  
ATOM   1965  HA  LEU A 127      -4.656   9.831 122.925  0.00  0.00      A120  
ATOM   1966  CB  LEU A 127      -5.322  10.190 124.885  0.00  0.00      A120  
ATOM   1967  HB1 LEU A 127      -4.331  10.181 125.387  0.00  0.00      A120  
ATOM   1968  HB2 LEU A 127      -6.071   9.975 125.677  0.00  0.00      A120  
ATOM   1969  CG  LEU A 127      -5.603  11.691 124.619  0.00  0.00      A120  
ATOM   1970  HG  LEU A 127      -6.592  11.830 124.132  0.00  0.00      A120  
ATOM   1971  CD1 LEU A 127      -5.604  12.490 125.884  0.00  0.00      A120  
ATOM   1972 HD11 LEU A 127      -6.305  12.144 126.673  0.00  0.00      A120  
ATOM   1973 HD12 LEU A 127      -5.826  13.545 125.616  0.00  0.00      A120  
ATOM   1974 HD13 LEU A 127      -4.571  12.627 126.270  0.00  0.00      A120  
ATOM   1975  CD2 LEU A 127      -4.706  12.330 123.546  0.00  0.00      A120  
ATOM   1976 HD21 LEU A 127      -3.636  12.314 123.847  0.00  0.00      A120  
ATOM   1977 HD22 LEU A 127      -5.005  13.396 123.456  0.00  0.00      A120  
ATOM   1978 HD23 LEU A 127      -4.695  11.838 122.550  0.00  0.00      A120  
ATOM   1979  C   LEU A 127      -5.014   8.014 123.850  0.00  0.00      A120  
ATOM   1980  O   LEU A 127      -5.579   7.305 124.618  0.00  0.00      A120  
ATOM   1981  N   ARG A 128      -3.943   7.574 123.232  0.00  0.00      A120  
ATOM   1982  HN  ARG A 128      -3.464   8.276 122.711  0.00  0.00      A120  
ATOM   1983  CA  ARG A 128      -3.329   6.174 123.402  0.00  0.00      A120  
ATOM   1984  HA  ARG A 128      -4.075   5.554 122.926  0.00  0.00      A120  
ATOM   1985  CB  ARG A 128      -1.995   6.212 122.654  0.00  0.00      A120  
ATOM   1986  HB1 ARG A 128      -1.318   6.894 123.210  0.00  0.00      A120  
ATOM   1987  HB2 ARG A 128      -2.063   6.517 121.587  0.00  0.00      A120  
ATOM   1988  CG  ARG A 128      -1.202   4.906 122.716  0.00  0.00      A120  
ATOM   1989  HG1 ARG A 128      -0.861   4.582 123.722  0.00  0.00      A120  
ATOM   1990  HG2 ARG A 128      -0.195   4.987 122.254  0.00  0.00      A120  
ATOM   1991  CD  ARG A 128      -1.887   3.698 121.980  0.00  0.00      A120  
ATOM   1992  HD1 ARG A 128      -2.176   3.974 120.943  0.00  0.00      A120  
ATOM   1993  HD2 ARG A 128      -2.698   3.361 122.660  0.00  0.00      A120  
ATOM   1994  NE  ARG A 128      -0.842   2.561 122.016  0.00  0.00      A120  
ATOM   1995  HE  ARG A 128      -0.232   2.441 122.800  0.00  0.00      A120  
ATOM   1996  CZ  ARG A 128      -0.690   1.736 120.983  0.00  0.00      A120  
ATOM   1997  NH1 ARG A 128      -1.334   1.832 119.840  0.00  0.00      A120  
ATOM   1998 HH11 ARG A 128      -1.953   2.610 119.728  0.00  0.00      A120  
ATOM   1999 HH12 ARG A 128      -1.164   1.199 119.085  0.00  0.00      A120  
ATOM   2000  NH2 ARG A 128       0.285   0.865 121.148  0.00  0.00      A120  
ATOM   2001 HH21 ARG A 128       0.921   1.014 121.906  0.00  0.00      A120  
ATOM   2002 HH22 ARG A 128       0.507   0.350 120.321  0.00  0.00      A120  
ATOM   2003  C   ARG A 128      -3.162   5.696 124.866  0.00  0.00      A120  
ATOM   2004  O   ARG A 128      -3.310   4.503 125.094  0.00  0.00      A120  
ATOM   2005  N   ASP A 129      -2.815   6.499 125.839  0.00  0.00      A120  
ATOM   2006  HN  ASP A 129      -2.637   7.462 125.655  0.00  0.00      A120  
ATOM   2007  CA  ASP A 129      -2.574   6.104 127.178  0.00  0.00      A120  
ATOM   2008  HA  ASP A 129      -2.309   5.061 127.084  0.00  0.00      A120  
ATOM   2009  CB  ASP A 129      -1.330   6.840 127.683  0.00  0.00      A120  
ATOM   2010  HB1 ASP A 129      -0.521   6.560 126.975  0.00  0.00      A120  
ATOM   2011  HB2 ASP A 129      -1.220   6.545 128.748  0.00  0.00      A120  
ATOM   2012  CG  ASP A 129      -1.281   8.298 127.516  0.00  0.00      A120  
ATOM   2013  OD1 ASP A 129      -2.316   9.021 127.271  0.00  0.00      A120  
ATOM   2014  OD2 ASP A 129      -0.207   8.834 127.786  0.00  0.00      A120  
ATOM   2015  C   ASP A 129      -3.841   6.169 128.043  0.00  0.00      A120  
ATOM   2016  O   ASP A 129      -3.739   6.078 129.246  0.00  0.00      A120  
ATOM   2017  N   LYS A 130      -4.975   6.383 127.446  0.00  0.00      A120  
ATOM   2018  HN  LYS A 130      -5.115   6.536 126.471  0.00  0.00      A120  
ATOM   2019  CA  LYS A 130      -6.265   6.264 128.005  0.00  0.00      A120  
ATOM   2020  HA  LYS A 130      -6.133   6.031 129.052  0.00  0.00      A120  
ATOM   2021  CB  LYS A 130      -6.989   7.626 127.872  0.00  0.00      A120  
ATOM   2022  HB1 LYS A 130      -8.093   7.508 127.846  0.00  0.00      A120  
ATOM   2023  HB2 LYS A 130      -6.701   8.034 126.880  0.00  0.00      A120  
ATOM   2024  CG  LYS A 130      -6.460   8.586 128.875  0.00  0.00      A120  
ATOM   2025  HG1 LYS A 130      -5.414   8.430 129.214  0.00  0.00      A120  
ATOM   2026  HG2 LYS A 130      -7.098   8.437 129.773  0.00  0.00      A120  
ATOM   2027  CD  LYS A 130      -6.588  10.033 128.407  0.00  0.00      A120  
ATOM   2028  HD1 LYS A 130      -7.589  10.166 127.941  0.00  0.00      A120  
ATOM   2029  HD2 LYS A 130      -5.774  10.420 127.757  0.00  0.00      A120  
ATOM   2030  CE  LYS A 130      -6.463  11.094 129.589  0.00  0.00      A120  
ATOM   2031  HE1 LYS A 130      -7.443  10.923 130.083  0.00  0.00      A120  
ATOM   2032  HE2 LYS A 130      -6.351  12.094 129.119  0.00  0.00      A120  
ATOM   2033  NZ  LYS A 130      -5.336  10.968 130.466  0.00  0.00      A120  
ATOM   2034  HZ1 LYS A 130      -5.252  11.801 131.083  0.00  0.00      A120  
ATOM   2035  HZ2 LYS A 130      -4.619  11.083 129.721  0.00  0.00      A120  
ATOM   2036  HZ3 LYS A 130      -5.280  10.019 130.888  0.00  0.00      A120  
ATOM   2037  C   LYS A 130      -7.003   5.179 127.343  0.00  0.00      A120  
ATOM   2038  O   LYS A 130      -6.574   4.660 126.333  0.00  0.00      A120  
ATOM   2039  N   LYS A 131      -8.216   4.787 127.867  0.00  0.00      A120  
ATOM   2040  HN  LYS A 131      -8.638   5.190 128.676  0.00  0.00      A120  
ATOM   2041  CA  LYS A 131      -9.123   3.782 127.217  0.00  0.00      A120  
ATOM   2042  HA  LYS A 131      -8.798   3.627 126.199  0.00  0.00      A120  
ATOM   2043  CB  LYS A 131      -9.123   2.361 127.839  0.00  0.00      A120  
ATOM   2044  HB1 LYS A 131      -8.135   1.914 127.598  0.00  0.00      A120  
ATOM   2045  HB2 LYS A 131      -9.868   1.766 127.269  0.00  0.00      A120  
ATOM   2046  CG  LYS A 131      -9.068   2.367 129.368  0.00  0.00      A120  
ATOM   2047  HG1 LYS A 131      -8.309   3.124 129.660  0.00  0.00      A120  
ATOM   2048  HG2 LYS A 131      -8.610   1.378 129.588  0.00  0.00      A120  
ATOM   2049  CD  LYS A 131     -10.435   2.544 130.037  0.00  0.00      A120  
ATOM   2050  HD1 LYS A 131     -11.053   1.763 129.545  0.00  0.00      A120  
ATOM   2051  HD2 LYS A 131     -10.821   3.567 129.837  0.00  0.00      A120  
ATOM   2052  CE  LYS A 131     -10.197   2.346 131.553  0.00  0.00      A120  
ATOM   2053  HE1 LYS A 131      -9.670   3.257 131.908  0.00  0.00      A120  
ATOM   2054  HE2 LYS A 131      -9.624   1.402 131.678  0.00  0.00      A120  
ATOM   2055  NZ  LYS A 131     -11.499   2.057 132.165  0.00  0.00      A120  
ATOM   2056  HZ1 LYS A 131     -12.211   2.811 132.089  0.00  0.00      A120  
ATOM   2057  HZ2 LYS A 131     -11.279   1.925 133.173  0.00  0.00      A120  
ATOM   2058  HZ3 LYS A 131     -11.835   1.124 131.852  0.00  0.00      A120  
ATOM   2059  C   LYS A 131     -10.521   4.398 127.366  0.00  0.00      A120  
ATOM   2060  O   LYS A 131     -10.678   5.408 128.066  0.00  0.00      A120  
ATOM   2061  N   GLN A 132     -11.603   3.844 126.733  0.00  0.00      A120  
ATOM   2062  HN  GLN A 132     -11.510   3.291 125.908  0.00  0.00      A120  
ATOM   2063  CA  GLN A 132     -12.944   4.347 126.965  0.00  0.00      A120  
ATOM   2064  HA  GLN A 132     -13.145   4.841 127.904  0.00  0.00      A120  
ATOM   2065  CB  GLN A 132     -13.339   5.387 125.890  0.00  0.00      A120  
ATOM   2066  HB1 GLN A 132     -12.495   6.110 125.894  0.00  0.00      A120  
ATOM   2067  HB2 GLN A 132     -14.289   5.860 126.220  0.00  0.00      A120  
ATOM   2068  CG  GLN A 132     -13.599   4.783 124.545  0.00  0.00      A120  
ATOM   2069  HG1 GLN A 132     -14.398   4.014 124.482  0.00  0.00      A120  
ATOM   2070  HG2 GLN A 132     -12.640   4.284 124.289  0.00  0.00      A120  
ATOM   2071  CD  GLN A 132     -13.790   5.931 123.668  0.00  0.00      A120  
ATOM   2072  OE1 GLN A 132     -13.205   6.993 123.861  0.00  0.00      A120  
ATOM   2073  NE2 GLN A 132     -14.599   5.732 122.631  0.00  0.00      A120  
ATOM   2074 HE21 GLN A 132     -14.675   6.439 121.927  0.00  0.00      A120  
ATOM   2075 HE22 GLN A 132     -15.254   4.983 122.729  0.00  0.00      A120  
ATOM   2076  C   GLN A 132     -13.959   3.209 127.054  0.00  0.00      A120  
ATOM   2077  O   GLN A 132     -13.925   2.323 126.170  0.00  0.00      A120  
ATOM   2078  N   LYS A 133     -14.836   3.133 128.103  0.00  0.00      A120  
ATOM   2079  HN  LYS A 133     -14.999   3.873 128.751  0.00  0.00      A120  
ATOM   2080  CA  LYS A 133     -15.745   1.988 128.139  0.00  0.00      A120  
ATOM   2081  HA  LYS A 133     -15.240   1.141 127.700  0.00  0.00      A120  
ATOM   2082  CB  LYS A 133     -16.165   1.757 129.621  0.00  0.00      A120  
ATOM   2083  HB1 LYS A 133     -16.278   2.752 130.101  0.00  0.00      A120  
ATOM   2084  HB2 LYS A 133     -15.276   1.284 130.091  0.00  0.00      A120  
ATOM   2085  CG  LYS A 133     -17.361   1.003 129.905  0.00  0.00      A120  
ATOM   2086  HG1 LYS A 133     -17.401   0.077 129.293  0.00  0.00      A120  
ATOM   2087  HG2 LYS A 133     -18.379   1.350 129.626  0.00  0.00      A120  
ATOM   2088  CD  LYS A 133     -17.525   0.638 131.365  0.00  0.00      A120  
ATOM   2089  HD1 LYS A 133     -17.566   1.615 131.893  0.00  0.00      A120  
ATOM   2090  HD2 LYS A 133     -16.593   0.259 131.835  0.00  0.00      A120  
ATOM   2091  CE  LYS A 133     -18.740  -0.303 131.703  0.00  0.00      A120  
ATOM   2092  HE1 LYS A 133     -18.360  -1.316 131.448  0.00  0.00      A120  
ATOM   2093  HE2 LYS A 133     -19.546  -0.056 130.980  0.00  0.00      A120  
ATOM   2094  NZ  LYS A 133     -19.209  -0.286 133.079  0.00  0.00      A120  
ATOM   2095  HZ1 LYS A 133     -20.223  -0.495 133.176  0.00  0.00      A120  
ATOM   2096  HZ2 LYS A 133     -19.086   0.686 133.426  0.00  0.00      A120  
ATOM   2097  HZ3 LYS A 133     -18.632  -0.780 133.790  0.00  0.00      A120  
ATOM   2098  C   LYS A 133     -17.071   2.295 127.351  0.00  0.00      A120  
ATOM   2099  O   LYS A 133     -17.510   3.450 127.391  0.00  0.00      A120  
ATOM   2100  N   VAL A 134     -17.560   1.363 126.560  0.00  0.00      A120  
ATOM   2101  HN  VAL A 134     -17.254   0.414 126.558  0.00  0.00      A120  
ATOM   2102  CA  VAL A 134     -18.640   1.643 125.611  0.00  0.00      A120  
ATOM   2103  HA  VAL A 134     -19.106   2.606 125.760  0.00  0.00      A120  
ATOM   2104  CB  VAL A 134     -18.102   1.544 124.125  0.00  0.00      A120  
ATOM   2105  HB  VAL A 134     -17.756   0.530 123.831  0.00  0.00      A120  
ATOM   2106  CG1 VAL A 134     -19.139   1.970 123.126  0.00  0.00      A120  
ATOM   2107 HG11 VAL A 134     -19.869   1.184 122.834  0.00  0.00      A120  
ATOM   2108 HG12 VAL A 134     -18.594   2.316 122.222  0.00  0.00      A120  
ATOM   2109 HG13 VAL A 134     -19.571   2.939 123.454  0.00  0.00      A120  
ATOM   2110  CG2 VAL A 134     -16.853   2.566 124.045  0.00  0.00      A120  
ATOM   2111 HG21 VAL A 134     -16.054   2.329 124.780  0.00  0.00      A120  
ATOM   2112 HG22 VAL A 134     -17.256   3.572 124.288  0.00  0.00      A120  
ATOM   2113 HG23 VAL A 134     -16.301   2.467 123.086  0.00  0.00      A120  
ATOM   2114  C   VAL A 134     -19.643   0.509 125.664  0.00  0.00      A120  
ATOM   2115  O   VAL A 134     -19.367  -0.565 126.123  0.00  0.00      A120  
ATOM   2116  N   TYR A 135     -20.898   0.820 125.181  0.00  0.00      A120  
ATOM   2117  HN  TYR A 135     -21.042   1.709 124.754  0.00  0.00      A120  
ATOM   2118  CA  TYR A 135     -21.944  -0.146 125.044  0.00  0.00      A120  
ATOM   2119  HA  TYR A 135     -21.425  -1.091 124.979  0.00  0.00      A120  
ATOM   2120  CB  TYR A 135     -22.883  -0.097 126.338  0.00  0.00      A120  
ATOM   2121  HB1 TYR A 135     -22.295  -0.418 127.225  0.00  0.00      A120  
ATOM   2122  HB2 TYR A 135     -23.662  -0.874 126.187  0.00  0.00      A120  
ATOM   2123  CG  TYR A 135     -23.499   1.248 126.611  0.00  0.00      A120  
ATOM   2124  CD1 TYR A 135     -22.874   2.226 127.378  0.00  0.00      A120  
ATOM   2125  HD1 TYR A 135     -21.859   2.113 127.731  0.00  0.00      A120  
ATOM   2126  CE1 TYR A 135     -23.581   3.447 127.586  0.00  0.00      A120  
ATOM   2127  HE1 TYR A 135     -23.157   4.261 128.157  0.00  0.00      A120  
ATOM   2128  CZ  TYR A 135     -24.899   3.587 127.097  0.00  0.00      A120  
ATOM   2129  OH  TYR A 135     -25.678   4.707 127.402  0.00  0.00      A120  
ATOM   2130  HH  TYR A 135     -25.319   5.045 128.225  0.00  0.00      A120  
ATOM   2131  CD2 TYR A 135     -24.715   1.435 126.019  0.00  0.00      A120  
ATOM   2132  HD2 TYR A 135     -25.095   0.621 125.420  0.00  0.00      A120  
ATOM   2133  CE2 TYR A 135     -25.383   2.593 126.216  0.00  0.00      A120  
ATOM   2134  HE2 TYR A 135     -26.297   2.725 125.657  0.00  0.00      A120  
ATOM   2135  C   TYR A 135     -22.664  -0.011 123.715  0.00  0.00      A120  
ATOM   2136  O   TYR A 135     -22.753   1.065 123.109  0.00  0.00      A120  
ATOM   2137  N   SER A 136     -23.101  -1.128 123.158  0.00  0.00      A120  
ATOM   2138  HN  SER A 136     -23.017  -1.914 123.766  0.00  0.00      A120  
ATOM   2139  CA  SER A 136     -23.736  -1.190 121.842  0.00  0.00      A120  
ATOM   2140  HA  SER A 136     -24.395  -0.343 121.727  0.00  0.00      A120  
ATOM   2141  CB  SER A 136     -22.753  -1.175 120.572  0.00  0.00      A120  
ATOM   2142  HB1 SER A 136     -22.162  -2.115 120.545  0.00  0.00      A120  
ATOM   2143  HB2 SER A 136     -22.045  -0.337 120.750  0.00  0.00      A120  
ATOM   2144  OG  SER A 136     -23.455  -0.816 119.354  0.00  0.00      A120  
ATOM   2145  HG1 SER A 136     -23.091  -1.229 118.568  0.00  0.00      A120  
ATOM   2146  C   SER A 136     -24.612  -2.459 121.749  0.00  0.00      A120  
ATOM   2147  O   SER A 136     -24.399  -3.447 122.514  0.00  0.00      A120  
ATOM   2148  N   LEU A 137     -25.649  -2.458 120.800  0.00  0.00      A120  
ATOM   2149  HN  LEU A 137     -25.717  -1.705 120.150  0.00  0.00      A120  
ATOM   2150  CA  LEU A 137     -26.649  -3.528 120.748  0.00  0.00      A120  
ATOM   2151  HA  LEU A 137     -26.498  -4.103 121.650  0.00  0.00      A120  
ATOM   2152  CB  LEU A 137     -28.084  -3.000 120.651  0.00  0.00      A120  
ATOM   2153  HB1 LEU A 137     -28.663  -3.796 121.167  0.00  0.00      A120  
ATOM   2154  HB2 LEU A 137     -28.464  -2.817 119.623  0.00  0.00      A120  
ATOM   2155  CG  LEU A 137     -28.343  -1.682 121.577  0.00  0.00      A120  
ATOM   2156  HG  LEU A 137     -27.800  -0.844 121.090  0.00  0.00      A120  
ATOM   2157  CD1 LEU A 137     -29.842  -1.262 121.523  0.00  0.00      A120  
ATOM   2158 HD11 LEU A 137     -30.354  -1.619 120.604  0.00  0.00      A120  
ATOM   2159 HD12 LEU A 137     -30.079  -0.197 121.732  0.00  0.00      A120  
ATOM   2160 HD13 LEU A 137     -30.329  -1.881 122.307  0.00  0.00      A120  
ATOM   2161  CD2 LEU A 137     -27.925  -1.796 122.989  0.00  0.00      A120  
ATOM   2162 HD21 LEU A 137     -28.716  -2.446 123.421  0.00  0.00      A120  
ATOM   2163 HD22 LEU A 137     -27.893  -0.799 123.480  0.00  0.00      A120  
ATOM   2164 HD23 LEU A 137     -26.963  -2.343 123.084  0.00  0.00      A120  
ATOM   2165  C   LEU A 137     -26.260  -4.394 119.566  0.00  0.00      A120  
ATOM   2166  O   LEU A 137     -26.048  -3.946 118.431  0.00  0.00      A120  
ATOM   2167  N   PHE A 138     -26.106  -5.744 119.897  0.00  0.00      A120  
ATOM   2168  HN  PHE A 138     -26.376  -6.064 120.802  0.00  0.00      A120  
ATOM   2169  CA  PHE A 138     -25.828  -6.692 118.797  0.00  0.00      A120  
ATOM   2170  HA  PHE A 138     -25.973  -6.216 117.838  0.00  0.00      A120  
ATOM   2171  CB  PHE A 138     -24.420  -7.340 118.804  0.00  0.00      A120  
ATOM   2172  HB1 PHE A 138     -24.268  -7.836 117.821  0.00  0.00      A120  
ATOM   2173  HB2 PHE A 138     -24.311  -8.028 119.669  0.00  0.00      A120  
ATOM   2174  CG  PHE A 138     -23.314  -6.300 118.816  0.00  0.00      A120  
ATOM   2175  CD1 PHE A 138     -23.055  -5.695 120.053  0.00  0.00      A120  
ATOM   2176  HD1 PHE A 138     -23.769  -5.919 120.832  0.00  0.00      A120  
ATOM   2177  CE1 PHE A 138     -22.015  -4.781 120.236  0.00  0.00      A120  
ATOM   2178  HE1 PHE A 138     -21.876  -4.324 121.204  0.00  0.00      A120  
ATOM   2179  CZ  PHE A 138     -21.125  -4.502 119.186  0.00  0.00      A120  
ATOM   2180  HZ  PHE A 138     -20.303  -3.809 119.292  0.00  0.00      A120  
ATOM   2181  CD2 PHE A 138     -22.484  -6.038 117.736  0.00  0.00      A120  
ATOM   2182  HD2 PHE A 138     -22.670  -6.399 116.735  0.00  0.00      A120  
ATOM   2183  CE2 PHE A 138     -21.378  -5.170 117.922  0.00  0.00      A120  
ATOM   2184  HE2 PHE A 138     -20.782  -4.963 117.046  0.00  0.00      A120  
ATOM   2185  C   PHE A 138     -26.853  -7.783 118.812  0.00  0.00      A120  
ATOM   2186  O   PHE A 138     -27.195  -8.374 119.846  0.00  0.00      A120  
ATOM   2187  N   TYR A 139     -27.427  -8.056 117.634  0.00  0.00      A120  
ATOM   2188  HN  TYR A 139     -27.024  -7.699 116.795  0.00  0.00      A120  
ATOM   2189  CA  TYR A 139     -28.260  -9.193 117.375  0.00  0.00      A120  
ATOM   2190  HA  TYR A 139     -29.132  -9.179 118.013  0.00  0.00      A120  
ATOM   2191  CB  TYR A 139     -28.923  -9.187 115.906  0.00  0.00      A120  
ATOM   2192  HB1 TYR A 139     -29.640 -10.036 115.898  0.00  0.00      A120  
ATOM   2193  HB2 TYR A 139     -28.246  -9.370 115.044  0.00  0.00      A120  
ATOM   2194  CG  TYR A 139     -29.719  -8.023 115.661  0.00  0.00      A120  
ATOM   2195  CD1 TYR A 139     -29.169  -6.926 115.092  0.00  0.00      A120  
ATOM   2196  HD1 TYR A 139     -28.141  -6.821 114.777  0.00  0.00      A120  
ATOM   2197  CE1 TYR A 139     -29.894  -5.713 114.896  0.00  0.00      A120  
ATOM   2198  HE1 TYR A 139     -29.316  -4.881 114.522  0.00  0.00      A120  
ATOM   2199  CZ  TYR A 139     -31.223  -5.588 115.304  0.00  0.00      A120  
ATOM   2200  OH  TYR A 139     -31.918  -4.404 115.154  0.00  0.00      A120  
ATOM   2201  HH  TYR A 139     -31.378  -3.845 114.590  0.00  0.00      A120  
ATOM   2202  CD2 TYR A 139     -31.136  -7.985 116.053  0.00  0.00      A120  
ATOM   2203  HD2 TYR A 139     -31.691  -8.828 116.439  0.00  0.00      A120  
ATOM   2204  CE2 TYR A 139     -31.829  -6.773 115.870  0.00  0.00      A120  
ATOM   2205  HE2 TYR A 139     -32.880  -6.756 116.120  0.00  0.00      A120  
ATOM   2206  C   TYR A 139     -27.629 -10.519 117.611  0.00  0.00      A120  
ATOM   2207  O   TYR A 139     -26.454 -10.736 117.353  0.00  0.00      A120  
ATOM   2208  N   ARG A 140     -28.394 -11.569 118.020  0.00  0.00      A120  
ATOM   2209  HN  ARG A 140     -29.365 -11.378 118.140  0.00  0.00      A120  
ATOM   2210  CA  ARG A 140     -27.920 -12.869 118.579  0.00  0.00      A120  
ATOM   2211  HA  ARG A 140     -27.111 -12.640 119.258  0.00  0.00      A120  
ATOM   2212  CB  ARG A 140     -29.065 -13.634 119.397  0.00  0.00      A120  
ATOM   2213  HB1 ARG A 140     -29.201 -13.053 120.334  0.00  0.00      A120  
ATOM   2214  HB2 ARG A 140     -28.595 -14.622 119.592  0.00  0.00      A120  
ATOM   2215  CG  ARG A 140     -30.386 -13.933 118.658  0.00  0.00      A120  
ATOM   2216  HG1 ARG A 140     -30.162 -14.515 117.739  0.00  0.00      A120  
ATOM   2217  HG2 ARG A 140     -30.797 -12.939 118.380  0.00  0.00      A120  
ATOM   2218  CD  ARG A 140     -31.266 -14.680 119.567  0.00  0.00      A120  
ATOM   2219  HD1 ARG A 140     -31.487 -14.148 120.517  0.00  0.00      A120  
ATOM   2220  HD2 ARG A 140     -30.913 -15.717 119.754  0.00  0.00      A120  
ATOM   2221  NE  ARG A 140     -32.596 -14.653 118.814  0.00  0.00      A120  
ATOM   2222  HE  ARG A 140     -33.222 -13.880 118.915  0.00  0.00      A120  
ATOM   2223  CZ  ARG A 140     -33.301 -15.729 118.477  0.00  0.00      A120  
ATOM   2224  NH1 ARG A 140     -32.740 -16.923 118.519  0.00  0.00      A120  
ATOM   2225 HH11 ARG A 140     -31.752 -17.018 118.639  0.00  0.00      A120  
ATOM   2226 HH12 ARG A 140     -33.424 -17.625 118.715  0.00  0.00      A120  
ATOM   2227  NH2 ARG A 140     -34.655 -15.666 118.456  0.00  0.00      A120  
ATOM   2228 HH21 ARG A 140     -35.041 -14.819 118.089  0.00  0.00      A120  
ATOM   2229 HH22 ARG A 140     -35.220 -16.484 118.353  0.00  0.00      A120  
ATOM   2230  C   ARG A 140     -27.249 -13.810 117.591  0.00  0.00      A120  
ATOM   2231  O   ARG A 140     -26.550 -14.755 117.943  0.00  0.00      A120  
ATOM   2232  N   LEU A 141     -27.428 -13.509 116.302  0.00  0.00      A120  
ATOM   2233  HN  LEU A 141     -28.108 -12.800 116.129  0.00  0.00      A120  
ATOM   2234  CA  LEU A 141     -26.680 -14.125 115.204  0.00  0.00      A120  
ATOM   2235  HA  LEU A 141     -26.482 -15.163 115.425  0.00  0.00      A120  
ATOM   2236  CB  LEU A 141     -27.504 -13.942 113.932  0.00  0.00      A120  
ATOM   2237  HB1 LEU A 141     -26.916 -13.972 112.991  0.00  0.00      A120  
ATOM   2238  HB2 LEU A 141     -27.973 -12.935 113.968  0.00  0.00      A120  
ATOM   2239  CG  LEU A 141     -28.776 -14.782 113.692  0.00  0.00      A120  
ATOM   2240  HG  LEU A 141     -29.430 -14.726 114.588  0.00  0.00      A120  
ATOM   2241  CD1 LEU A 141     -29.537 -14.433 112.455  0.00  0.00      A120  
ATOM   2242 HD11 LEU A 141     -30.061 -13.454 112.440  0.00  0.00      A120  
ATOM   2243 HD12 LEU A 141     -30.337 -15.193 112.582  0.00  0.00      A120  
ATOM   2244 HD13 LEU A 141     -29.054 -14.587 111.466  0.00  0.00      A120  
ATOM   2245  CD2 LEU A 141     -28.372 -16.319 113.639  0.00  0.00      A120  
ATOM   2246 HD21 LEU A 141     -27.726 -16.474 112.749  0.00  0.00      A120  
ATOM   2247 HD22 LEU A 141     -29.262 -16.982 113.586  0.00  0.00      A120  
ATOM   2248 HD23 LEU A 141     -27.735 -16.475 114.537  0.00  0.00      A120  
ATOM   2249  C   LEU A 141     -25.257 -13.554 114.919  0.00  0.00      A120  
ATOM   2250  O   LEU A 141     -24.406 -14.214 114.381  0.00  0.00      A120  
ATOM   2251  N   ASP A 142     -24.990 -12.279 115.307  0.00  0.00      A120  
ATOM   2252  HN  ASP A 142     -25.649 -11.635 115.688  0.00  0.00      A120  
ATOM   2253  CA  ASP A 142     -23.737 -11.571 114.985  0.00  0.00      A120  
ATOM   2254  HA  ASP A 142     -23.407 -11.923 114.019  0.00  0.00      A120  
ATOM   2255  CB  ASP A 142     -23.872 -10.020 114.928  0.00  0.00      A120  
ATOM   2256  HB1 ASP A 142     -23.023  -9.324 115.097  0.00  0.00      A120  
ATOM   2257  HB2 ASP A 142     -24.679  -9.672 115.609  0.00  0.00      A120  
ATOM   2258  CG  ASP A 142     -24.434  -9.658 113.595  0.00  0.00      A120  
ATOM   2259  OD1 ASP A 142     -24.478 -10.488 112.619  0.00  0.00      A120  
ATOM   2260  OD2 ASP A 142     -24.696  -8.388 113.464  0.00  0.00      A120  
ATOM   2261  C   ASP A 142     -22.763 -11.840 116.166  0.00  0.00      A120  
ATOM   2262  O   ASP A 142     -21.636 -12.090 115.956  0.00  0.00      A120  
ATOM   2263  N   VAL A 143     -23.208 -11.816 117.402  0.00  0.00      A120  
ATOM   2264  HN  VAL A 143     -24.181 -11.637 117.526  0.00  0.00      A120  
ATOM   2265  CA  VAL A 143     -22.432 -12.165 118.538  0.00  0.00      A120  
ATOM   2266  HA  VAL A 143     -21.387 -11.964 118.350  0.00  0.00      A120  
ATOM   2267  CB  VAL A 143     -22.719 -11.270 119.755  0.00  0.00      A120  
ATOM   2268  HB  VAL A 143     -22.087 -11.599 120.608  0.00  0.00      A120  
ATOM   2269  CG1 VAL A 143     -22.099  -9.859 119.421  0.00  0.00      A120  
ATOM   2270 HG11 VAL A 143     -22.619  -9.318 118.601  0.00  0.00      A120  
ATOM   2271 HG12 VAL A 143     -21.094  -9.908 118.950  0.00  0.00      A120  
ATOM   2272 HG13 VAL A 143     -22.041  -9.211 120.321  0.00  0.00      A120  
ATOM   2273  CG2 VAL A 143     -24.177 -11.311 120.107  0.00  0.00      A120  
ATOM   2274 HG21 VAL A 143     -24.547 -12.348 120.254  0.00  0.00      A120  
ATOM   2275 HG22 VAL A 143     -24.739 -10.773 119.314  0.00  0.00      A120  
ATOM   2276 HG23 VAL A 143     -24.217 -10.578 120.941  0.00  0.00      A120  
ATOM   2277  C   VAL A 143     -22.492 -13.622 118.919  0.00  0.00      A120  
ATOM   2278  O   VAL A 143     -23.520 -14.274 118.872  0.00  0.00      A120  
ATOM   2279  N   VAL A 144     -21.316 -14.218 119.195  0.00  0.00      A120  
ATOM   2280  HN  VAL A 144     -20.494 -13.733 118.906  0.00  0.00      A120  
ATOM   2281  CA  VAL A 144     -21.093 -15.602 119.482  0.00  0.00      A120  
ATOM   2282  HA  VAL A 144     -22.048 -16.096 119.377  0.00  0.00      A120  
ATOM   2283  CB  VAL A 144     -20.184 -16.299 118.416  0.00  0.00      A120  
ATOM   2284  HB  VAL A 144     -19.189 -15.806 118.445  0.00  0.00      A120  
ATOM   2285  CG1 VAL A 144     -19.842 -17.815 118.645  0.00  0.00      A120  
ATOM   2286 HG11 VAL A 144     -20.805 -18.343 118.813  0.00  0.00      A120  
ATOM   2287 HG12 VAL A 144     -19.226 -18.000 119.551  0.00  0.00      A120  
ATOM   2288 HG13 VAL A 144     -19.200 -18.250 117.850  0.00  0.00      A120  
ATOM   2289  CG2 VAL A 144     -20.713 -15.997 116.939  0.00  0.00      A120  
ATOM   2290 HG21 VAL A 144     -19.977 -16.508 116.282  0.00  0.00      A120  
ATOM   2291 HG22 VAL A 144     -20.675 -14.921 116.664  0.00  0.00      A120  
ATOM   2292 HG23 VAL A 144     -21.756 -16.302 116.708  0.00  0.00      A120  
ATOM   2293  C   VAL A 144     -20.597 -15.768 120.864  0.00  0.00      A120  
ATOM   2294  O   VAL A 144     -19.637 -15.068 121.242  0.00  0.00      A120  
ATOM   2295  N   GLN A 145     -21.261 -16.664 121.675  0.00  0.00      A120  
ATOM   2296  HN  GLN A 145     -21.953 -17.256 121.270  0.00  0.00      A120  
ATOM   2297  CA  GLN A 145     -20.940 -16.839 123.084  0.00  0.00      A120  
ATOM   2298  HA  GLN A 145     -20.713 -15.931 123.623  0.00  0.00      A120  
ATOM   2299  CB  GLN A 145     -22.135 -17.587 123.744  0.00  0.00      A120  
ATOM   2300  HB1 GLN A 145     -22.196 -18.612 123.321  0.00  0.00      A120  
ATOM   2301  HB2 GLN A 145     -23.065 -17.112 123.364  0.00  0.00      A120  
ATOM   2302  CG  GLN A 145     -22.141 -17.433 125.306  0.00  0.00      A120  
ATOM   2303  HG1 GLN A 145     -22.435 -16.400 125.590  0.00  0.00      A120  
ATOM   2304  HG2 GLN A 145     -21.114 -17.642 125.675  0.00  0.00      A120  
ATOM   2305  CD  GLN A 145     -23.179 -18.233 125.940  0.00  0.00      A120  
ATOM   2306  OE1 GLN A 145     -24.328 -17.851 126.092  0.00  0.00      A120  
ATOM   2307  NE2 GLN A 145     -22.920 -19.521 126.299  0.00  0.00      A120  
ATOM   2308 HE21 GLN A 145     -22.096 -20.007 126.009  0.00  0.00      A120  
ATOM   2309 HE22 GLN A 145     -23.457 -19.977 127.009  0.00  0.00      A120  
ATOM   2310  C   GLN A 145     -19.616 -17.653 123.345  0.00  0.00      A120  
ATOM   2311  O   GLN A 145     -19.296 -18.558 122.619  0.00  0.00      A120  
ATOM   2312  N   ILE A 146     -18.857 -17.152 124.357  0.00  0.00      A120  
ATOM   2313  HN  ILE A 146     -19.115 -16.285 124.777  0.00  0.00      A120  
ATOM   2314  CA  ILE A 146     -17.558 -17.705 124.709  0.00  0.00      A120  
ATOM   2315  HA  ILE A 146     -17.234 -18.293 123.863  0.00  0.00      A120  
ATOM   2316  CB  ILE A 146     -16.561 -16.593 125.103  0.00  0.00      A120  
ATOM   2317  HB  ILE A 146     -17.088 -15.848 125.737  0.00  0.00      A120  
ATOM   2318  CG2 ILE A 146     -15.227 -17.070 125.750  0.00  0.00      A120  
ATOM   2319 HG21 ILE A 146     -14.635 -17.695 125.048  0.00  0.00      A120  
ATOM   2320 HG22 ILE A 146     -15.385 -17.447 126.783  0.00  0.00      A120  
ATOM   2321 HG23 ILE A 146     -14.660 -16.116 125.810  0.00  0.00      A120  
ATOM   2322  CG1 ILE A 146     -16.406 -15.721 123.813  0.00  0.00      A120  
ATOM   2323 HG11 ILE A 146     -17.383 -15.388 123.402  0.00  0.00      A120  
ATOM   2324 HG12 ILE A 146     -15.885 -16.436 123.140  0.00  0.00      A120  
ATOM   2325  CD  ILE A 146     -15.480 -14.522 124.077  0.00  0.00      A120  
ATOM   2326  HD1 ILE A 146     -15.655 -13.901 123.173  0.00  0.00      A120  
ATOM   2327  HD2 ILE A 146     -14.412 -14.816 124.161  0.00  0.00      A120  
ATOM   2328  HD3 ILE A 146     -15.846 -14.002 124.988  0.00  0.00      A120  
ATOM   2329  C   ILE A 146     -17.838 -18.633 125.872  0.00  0.00      A120  
ATOM   2330  O   ILE A 146     -18.319 -18.131 126.882  0.00  0.00      A120  
ATOM   2331  N   ASN A 147     -17.558 -19.945 125.813  0.00  0.00      A120  
ATOM   2332  HN  ASN A 147     -17.199 -20.275 124.943  0.00  0.00      A120  
ATOM   2333  CA  ASN A 147     -17.825 -20.992 126.807  0.00  0.00      A120  
ATOM   2334  HA  ASN A 147     -18.304 -20.508 127.646  0.00  0.00      A120  
ATOM   2335  CB  ASN A 147     -18.643 -22.226 126.393  0.00  0.00      A120  
ATOM   2336  HB1 ASN A 147     -18.592 -22.994 127.194  0.00  0.00      A120  
ATOM   2337  HB2 ASN A 147     -18.354 -22.746 125.455  0.00  0.00      A120  
ATOM   2338  CG  ASN A 147     -20.063 -21.740 126.121  0.00  0.00      A120  
ATOM   2339  OD1 ASN A 147     -20.405 -20.624 126.129  0.00  0.00      A120  
ATOM   2340  ND2 ASN A 147     -21.009 -22.714 125.876  0.00  0.00      A120  
ATOM   2341 HD21 ASN A 147     -21.915 -22.294 125.834  0.00  0.00      A120  
ATOM   2342 HD22 ASN A 147     -20.889 -23.706 125.914  0.00  0.00      A120  
ATOM   2343  C   ASN A 147     -16.369 -21.441 127.171  0.00  0.00      A120  
ATOM   2344  O   ASN A 147     -16.042 -22.591 126.860  0.00  0.00      A120  
ATOM   2345  N   GLU A 148     -15.583 -20.625 127.859  0.00  0.00      A120  
ATOM   2346  HN  GLU A 148     -15.921 -19.821 128.342  0.00  0.00      A120  
ATOM   2347  CA  GLU A 148     -14.180 -20.886 128.163  0.00  0.00      A120  
ATOM   2348  HA  GLU A 148     -14.021 -21.933 127.951  0.00  0.00      A120  
ATOM   2349  CB  GLU A 148     -13.100 -20.079 127.415  0.00  0.00      A120  
ATOM   2350  HB1 GLU A 148     -12.112 -20.554 127.595  0.00  0.00      A120  
ATOM   2351  HB2 GLU A 148     -12.968 -19.053 127.820  0.00  0.00      A120  
ATOM   2352  CG  GLU A 148     -13.258 -20.111 125.891  0.00  0.00      A120  
ATOM   2353  HG1 GLU A 148     -14.241 -19.631 125.696  0.00  0.00      A120  
ATOM   2354  HG2 GLU A 148     -13.442 -21.162 125.583  0.00  0.00      A120  
ATOM   2355  CD  GLU A 148     -12.123 -19.441 125.165  0.00  0.00      A120  
ATOM   2356  OE1 GLU A 148     -11.299 -20.239 124.582  0.00  0.00      A120  
ATOM   2357  OE2 GLU A 148     -11.976 -18.223 125.204  0.00  0.00      A120  
ATOM   2358  C   GLU A 148     -13.808 -20.763 129.674  0.00  0.00      A120  
ATOM   2359  O   GLU A 148     -12.813 -21.334 130.158  0.00  0.00      A120  
ATOM   2360  N   ASN A 149     -14.582 -20.044 130.547  0.00  0.00      A120  
ATOM   2361  HN  ASN A 149     -15.260 -19.389 130.223  0.00  0.00      A120  
ATOM   2362  CA  ASN A 149     -14.323 -20.123 132.004  0.00  0.00      A120  
ATOM   2363  HA  ASN A 149     -13.924 -21.101 132.231  0.00  0.00      A120  
ATOM   2364  CB  ASN A 149     -13.377 -19.020 132.596  0.00  0.00      A120  
ATOM   2365  HB1 ASN A 149     -13.812 -18.039 132.306  0.00  0.00      A120  
ATOM   2366  HB2 ASN A 149     -12.416 -19.098 132.045  0.00  0.00      A120  
ATOM   2367  CG  ASN A 149     -13.111 -19.077 134.104  0.00  0.00      A120  
ATOM   2368  OD1 ASN A 149     -13.214 -18.088 134.781  0.00  0.00      A120  
ATOM   2369  ND2 ASN A 149     -12.669 -20.255 134.651  0.00  0.00      A120  
ATOM   2370 HD21 ASN A 149     -12.549 -20.215 135.643  0.00  0.00      A120  
ATOM   2371 HD22 ASN A 149     -12.668 -21.081 134.089  0.00  0.00      A120  
ATOM   2372  C   ASN A 149     -15.644 -19.971 132.648  0.00  0.00      A120  
ATOM   2373  O   ASN A 149     -16.277 -18.896 132.586  0.00  0.00      A120  
ATOM   2374  N   GLN A 150     -16.127 -21.072 133.203  0.00  0.00      A120  
ATOM   2375  HN  GLN A 150     -15.580 -21.904 133.153  0.00  0.00      A120  
ATOM   2376  CA  GLN A 150     -17.486 -21.073 133.633  0.00  0.00      A120  
ATOM   2377  HA  GLN A 150     -17.893 -20.076 133.545  0.00  0.00      A120  
ATOM   2378  CB  GLN A 150     -18.472 -21.950 132.722  0.00  0.00      A120  
ATOM   2379  HB1 GLN A 150     -19.495 -21.948 133.156  0.00  0.00      A120  
ATOM   2380  HB2 GLN A 150     -18.129 -23.000 132.833  0.00  0.00      A120  
ATOM   2381  CG  GLN A 150     -18.511 -21.352 131.285  0.00  0.00      A120  
ATOM   2382  HG1 GLN A 150     -17.506 -21.353 130.811  0.00  0.00      A120  
ATOM   2383  HG2 GLN A 150     -18.899 -20.311 131.278  0.00  0.00      A120  
ATOM   2384  CD  GLN A 150     -19.327 -22.257 130.447  0.00  0.00      A120  
ATOM   2385  OE1 GLN A 150     -20.353 -21.729 129.973  0.00  0.00      A120  
ATOM   2386  NE2 GLN A 150     -19.087 -23.588 130.440  0.00  0.00      A120  
ATOM   2387 HE21 GLN A 150     -19.553 -24.196 129.796  0.00  0.00      A120  
ATOM   2388 HE22 GLN A 150     -18.286 -23.864 130.970  0.00  0.00      A120  
ATOM   2389  C   GLN A 150     -17.751 -21.380 135.085  0.00  0.00      A120  
ATOM   2390  O   GLN A 150     -18.624 -22.114 135.430  0.00  0.00      A120  
ATOM   2391  N   GLY A 151     -16.781 -20.893 135.826  0.00  0.00      A120  
ATOM   2392  HN  GLY A 151     -16.021 -20.453 135.354  0.00  0.00      A120  
ATOM   2393  CA  GLY A 151     -16.825 -20.922 137.278  0.00  0.00      A120  
ATOM   2394  HA1 GLY A 151     -15.818 -20.614 137.519  0.00  0.00      A120  
ATOM   2395  HA2 GLY A 151     -17.107 -21.942 137.496  0.00  0.00      A120  
ATOM   2396  C   GLY A 151     -17.797 -20.081 138.040  0.00  0.00      A120  
ATOM   2397  O   GLY A 151     -18.650 -19.472 137.468  0.00  0.00      A120  
ATOM   2398  N   ASN A 152     -17.629 -19.952 139.387  0.00  0.00      A120  
ATOM   2399  HN  ASN A 152     -16.953 -20.560 139.797  0.00  0.00      A120  
ATOM   2400  CA  ASN A 152     -18.450 -19.144 140.307  0.00  0.00      A120  
ATOM   2401  HA  ASN A 152     -19.460 -19.378 140.004  0.00  0.00      A120  
ATOM   2402  CB  ASN A 152     -18.131 -19.425 141.814  0.00  0.00      A120  
ATOM   2403  HB1 ASN A 152     -18.777 -18.725 142.387  0.00  0.00      A120  
ATOM   2404  HB2 ASN A 152     -17.042 -19.299 141.990  0.00  0.00      A120  
ATOM   2405  CG  ASN A 152     -18.625 -20.832 141.999  0.00  0.00      A120  
ATOM   2406  OD1 ASN A 152     -19.802 -21.112 141.729  0.00  0.00      A120  
ATOM   2407  ND2 ASN A 152     -17.723 -21.744 142.418  0.00  0.00      A120  
ATOM   2408 HD22 ASN A 152     -16.781 -21.444 142.545  0.00  0.00      A120  
ATOM   2409  C   ASN A 152     -18.266 -17.720 140.150  0.00  0.00      A120  
ATOM   2410  O   ASN A 152     -19.292 -16.972 140.173  0.00  0.00      A120  
ATOM   2411  N   ARG A 153     -17.045 -17.239 139.882  0.00  0.00      A120  
ATOM   2412  HN  ARG A 153     -16.223 -17.782 140.036  0.00  0.00      A120  
ATOM   2413  CA  ARG A 153     -16.831 -15.865 139.436  0.00  0.00      A120  
ATOM   2414  HA  ARG A 153     -17.307 -15.277 140.207  0.00  0.00      A120  
ATOM   2415  CB  ARG A 153     -15.251 -15.602 139.408  0.00  0.00      A120  
ATOM   2416  HB1 ARG A 153     -14.756 -16.468 138.919  0.00  0.00      A120  
ATOM   2417  HB2 ARG A 153     -14.878 -15.667 140.453  0.00  0.00      A120  
ATOM   2418  CG  ARG A 153     -14.794 -14.324 138.668  0.00  0.00      A120  
ATOM   2419  HG1 ARG A 153     -14.992 -14.292 137.575  0.00  0.00      A120  
ATOM   2420  HG2 ARG A 153     -13.692 -14.278 138.801  0.00  0.00      A120  
ATOM   2421  CD  ARG A 153     -15.272 -13.052 139.381  0.00  0.00      A120  
ATOM   2422  HD1 ARG A 153     -14.832 -12.881 140.387  0.00  0.00      A120  
ATOM   2423  HD2 ARG A 153     -16.379 -13.083 139.466  0.00  0.00      A120  
ATOM   2424  NE  ARG A 153     -14.857 -11.935 138.494  0.00  0.00      A120  
ATOM   2425  HE  ARG A 153     -14.484 -12.152 137.592  0.00  0.00      A120  
ATOM   2426  CZ  ARG A 153     -15.085 -10.649 138.664  0.00  0.00      A120  
ATOM   2427  NH1 ARG A 153     -15.571 -10.189 139.777  0.00  0.00      A120  
ATOM   2428 HH11 ARG A 153     -16.142 -10.874 140.229  0.00  0.00      A120  
ATOM   2429 HH12 ARG A 153     -15.921  -9.254 139.718  0.00  0.00      A120  
ATOM   2430  NH2 ARG A 153     -14.966  -9.824 137.676  0.00  0.00      A120  
ATOM   2431 HH21 ARG A 153     -14.979 -10.171 136.738  0.00  0.00      A120  
ATOM   2432 HH22 ARG A 153     -15.502  -8.980 137.657  0.00  0.00      A120  
ATOM   2433  C   ARG A 153     -17.488 -15.579 138.173  0.00  0.00      A120  
ATOM   2434  O   ARG A 153     -17.966 -14.448 137.971  0.00  0.00      A120  
ATOM   2435  N   SER A 154     -17.551 -16.482 137.128  0.00  0.00      A120  
ATOM   2436  HN  SER A 154     -17.110 -17.367 137.253  0.00  0.00      A120  
ATOM   2437  CA  SER A 154     -18.363 -16.356 135.936  0.00  0.00      A120  
ATOM   2438  HA  SER A 154     -18.111 -15.395 135.511  0.00  0.00      A120  
ATOM   2439  CB  SER A 154     -17.994 -17.411 134.849  0.00  0.00      A120  
ATOM   2440  HB1 SER A 154     -18.626 -17.436 133.935  0.00  0.00      A120  
ATOM   2441  HB2 SER A 154     -18.046 -18.414 135.324  0.00  0.00      A120  
ATOM   2442  OG  SER A 154     -16.660 -17.085 134.371  0.00  0.00      A120  
ATOM   2443  HG1 SER A 154     -16.274 -17.757 133.804  0.00  0.00      A120  
ATOM   2444  C   SER A 154     -19.811 -16.420 136.137  0.00  0.00      A120  
ATOM   2445  O   SER A 154     -20.519 -15.733 135.426  0.00  0.00      A120  
ATOM   2446  N   ASN A 155     -20.366 -17.299 137.068  0.00  0.00      A120  
ATOM   2447  HN  ASN A 155     -19.758 -17.906 137.574  0.00  0.00      A120  
ATOM   2448  CA  ASN A 155     -21.720 -17.311 137.539  0.00  0.00      A120  
ATOM   2449  HA  ASN A 155     -22.474 -17.607 136.825  0.00  0.00      A120  
ATOM   2450  CB  ASN A 155     -21.889 -18.291 138.768  0.00  0.00      A120  
ATOM   2451  HB1 ASN A 155     -21.402 -17.938 139.703  0.00  0.00      A120  
ATOM   2452  HB2 ASN A 155     -21.357 -19.227 138.495  0.00  0.00      A120  
ATOM   2453  CG  ASN A 155     -23.407 -18.680 138.942  0.00  0.00      A120  
ATOM   2454  OD1 ASN A 155     -24.368 -18.015 138.520  0.00  0.00      A120  
ATOM   2455  ND2 ASN A 155     -23.720 -19.864 139.590  0.00  0.00      A120  
ATOM   2456 HD22 ASN A 155     -23.025 -20.487 139.938  0.00  0.00      A120  
ATOM   2457  C   ASN A 155     -22.068 -15.856 138.010  0.00  0.00      A120  
ATOM   2458  O   ASN A 155     -23.143 -15.363 137.769  0.00  0.00      A120  
ATOM   2459  N   ASN A 156     -21.121 -15.181 138.760  0.00  0.00      A120  
ATOM   2460  HN  ASN A 156     -20.360 -15.708 139.130  0.00  0.00      A120  
ATOM   2461  CA  ASN A 156     -21.335 -13.785 139.298  0.00  0.00      A120  
ATOM   2462  HA  ASN A 156     -22.412 -13.707 139.314  0.00  0.00      A120  
ATOM   2463  CB  ASN A 156     -20.779 -13.757 140.737  0.00  0.00      A120  
ATOM   2464  HB1 ASN A 156     -19.672 -13.734 140.827  0.00  0.00      A120  
ATOM   2465  HB2 ASN A 156     -21.153 -14.659 141.269  0.00  0.00      A120  
ATOM   2466  CG  ASN A 156     -21.343 -12.628 141.567  0.00  0.00      A120  
ATOM   2467  OD1 ASN A 156     -22.326 -12.024 141.195  0.00  0.00      A120  
ATOM   2468  ND2 ASN A 156     -20.577 -12.365 142.665  0.00  0.00      A120  
ATOM   2469 HD21 ASN A 156     -20.704 -11.453 143.054  0.00  0.00      A120  
ATOM   2470 HD22 ASN A 156     -19.699 -12.833 142.767  0.00  0.00      A120  
ATOM   2471  C   ASN A 156     -20.705 -12.720 138.277  0.00  0.00      A120  
ATOM   2472  O   ASN A 156     -20.139 -11.705 138.720  0.00  0.00      A120  
ATOM   2473  N   SER A 157     -20.857 -12.912 136.924  0.00  0.00      A120  
ATOM   2474  HN  SER A 157     -21.280 -13.808 136.816  0.00  0.00      A120  
ATOM   2475  CA  SER A 157     -20.673 -12.016 135.886  0.00  0.00      A120  
ATOM   2476  HA  SER A 157     -20.693 -10.996 136.241  0.00  0.00      A120  
ATOM   2477  CB  SER A 157     -19.311 -12.354 135.212  0.00  0.00      A120  
ATOM   2478  HB1 SER A 157     -19.151 -11.705 134.325  0.00  0.00      A120  
ATOM   2479  HB2 SER A 157     -19.309 -13.449 135.028  0.00  0.00      A120  
ATOM   2480  OG  SER A 157     -18.238 -12.011 136.116  0.00  0.00      A120  
ATOM   2481  HG1 SER A 157     -18.294 -12.577 136.889  0.00  0.00      A120  
ATOM   2482  C   SER A 157     -21.665 -12.194 134.744  0.00  0.00      A120  
ATOM   2483  O   SER A 157     -22.250 -13.288 134.641  0.00  0.00      A120  
ATOM   2484  N   ASN A 158     -21.967 -11.180 133.984  0.00  0.00      A120  
ATOM   2485  HN  ASN A 158     -21.533 -10.308 134.198  0.00  0.00      A120  
ATOM   2486  CA  ASN A 158     -22.705 -11.217 132.665  0.00  0.00      A120  
ATOM   2487  HA  ASN A 158     -23.566 -11.859 132.779  0.00  0.00      A120  
ATOM   2488  CB  ASN A 158     -23.045  -9.786 132.180  0.00  0.00      A120  
ATOM   2489  HB1 ASN A 158     -23.578  -9.812 131.206  0.00  0.00      A120  
ATOM   2490  HB2 ASN A 158     -22.125  -9.165 132.141  0.00  0.00      A120  
ATOM   2491  CG  ASN A 158     -24.032  -9.213 133.211  0.00  0.00      A120  
ATOM   2492  OD1 ASN A 158     -23.696  -8.417 134.064  0.00  0.00      A120  
ATOM   2493  ND2 ASN A 158     -25.285  -9.722 133.093  0.00  0.00      A120  
ATOM   2494 HD21 ASN A 158     -25.532 -10.528 132.553  0.00  0.00      A120  
ATOM   2495 HD22 ASN A 158     -25.944  -9.410 133.777  0.00  0.00      A120  
ATOM   2496  C   ASN A 158     -21.896 -12.006 131.581  0.00  0.00      A120  
ATOM   2497  O   ASN A 158     -20.697 -11.741 131.506  0.00  0.00      A120  
ATOM   2498  N   LYS A 159     -22.520 -12.873 130.844  0.00  0.00      A120  
ATOM   2499  HN  LYS A 159     -23.510 -12.861 130.963  0.00  0.00      A120  
ATOM   2500  CA  LYS A 159     -21.907 -13.774 129.864  0.00  0.00      A120  
ATOM   2501  HA  LYS A 159     -21.234 -14.423 130.405  0.00  0.00      A120  
ATOM   2502  CB  LYS A 159     -22.998 -14.646 129.125  0.00  0.00      A120  
ATOM   2503  HB1 LYS A 159     -22.510 -15.116 128.244  0.00  0.00      A120  
ATOM   2504  HB2 LYS A 159     -23.773 -13.896 128.860  0.00  0.00      A120  
ATOM   2505  CG  LYS A 159     -23.701 -15.742 130.018  0.00  0.00      A120  
ATOM   2506  HG1 LYS A 159     -23.653 -15.370 131.064  0.00  0.00      A120  
ATOM   2507  HG2 LYS A 159     -23.141 -16.701 129.975  0.00  0.00      A120  
ATOM   2508  CD  LYS A 159     -25.081 -15.970 129.389  0.00  0.00      A120  
ATOM   2509  HD1 LYS A 159     -25.104 -16.659 128.518  0.00  0.00      A120  
ATOM   2510  HD2 LYS A 159     -25.446 -15.036 128.911  0.00  0.00      A120  
ATOM   2511  CE  LYS A 159     -26.177 -16.587 130.323  0.00  0.00      A120  
ATOM   2512  HE1 LYS A 159     -27.124 -16.603 129.742  0.00  0.00      A120  
ATOM   2513  HE2 LYS A 159     -26.351 -15.970 131.230  0.00  0.00      A120  
ATOM   2514  NZ  LYS A 159     -25.835 -17.897 130.783  0.00  0.00      A120  
ATOM   2515  HZ1 LYS A 159     -25.746 -18.480 129.926  0.00  0.00      A120  
ATOM   2516  HZ2 LYS A 159     -26.502 -18.378 131.419  0.00  0.00      A120  
ATOM   2517  HZ3 LYS A 159     -24.892 -17.892 131.221  0.00  0.00      A120  
ATOM   2518  C   LYS A 159     -21.076 -13.106 128.791  0.00  0.00      A120  
ATOM   2519  O   LYS A 159     -21.272 -11.963 128.380  0.00  0.00      A120  
ATOM   2520  N   GLU A 160     -19.972 -13.776 128.365  0.00  0.00      A120  
ATOM   2521  HN  GLU A 160     -19.816 -14.650 128.819  0.00  0.00      A120  
ATOM   2522  CA  GLU A 160     -18.993 -13.369 127.352  0.00  0.00      A120  
ATOM   2523  HA  GLU A 160     -18.952 -12.292 127.410  0.00  0.00      A120  
ATOM   2524  CB  GLU A 160     -17.513 -13.799 127.652  0.00  0.00      A120  
ATOM   2525  HB1 GLU A 160     -16.802 -13.603 126.821  0.00  0.00      A120  
ATOM   2526  HB2 GLU A 160     -17.486 -14.889 127.861  0.00  0.00      A120  
ATOM   2527  CG  GLU A 160     -16.876 -13.123 128.893  0.00  0.00      A120  
ATOM   2528  HG1 GLU A 160     -17.643 -13.393 129.650  0.00  0.00      A120  
ATOM   2529  HG2 GLU A 160     -16.815 -12.014 128.855  0.00  0.00      A120  
ATOM   2530  CD  GLU A 160     -15.553 -13.673 129.307  0.00  0.00      A120  
ATOM   2531  OE1 GLU A 160     -14.788 -14.267 128.495  0.00  0.00      A120  
ATOM   2532  OE2 GLU A 160     -15.181 -13.474 130.502  0.00  0.00      A120  
ATOM   2533  C   GLU A 160     -19.367 -13.699 125.892  0.00  0.00      A120  
ATOM   2534  O   GLU A 160     -19.636 -14.818 125.588  0.00  0.00      A120  
ATOM   2535  N   TYR A 161     -19.355 -12.697 125.059  0.00  0.00      A120  
ATOM   2536  HN  TYR A 161     -19.149 -11.757 125.319  0.00  0.00      A120  
ATOM   2537  CA  TYR A 161     -19.555 -12.754 123.651  0.00  0.00      A120  
ATOM   2538  HA  TYR A 161     -19.301 -13.746 123.309  0.00  0.00      A120  
ATOM   2539  CB  TYR A 161     -21.020 -12.290 123.241  0.00  0.00      A120  
ATOM   2540  HB1 TYR A 161     -21.250 -12.627 122.208  0.00  0.00      A120  
ATOM   2541  HB2 TYR A 161     -21.100 -11.182 123.244  0.00  0.00      A120  
ATOM   2542  CG  TYR A 161     -22.187 -12.882 124.007  0.00  0.00      A120  
ATOM   2543  CD1 TYR A 161     -22.531 -12.429 125.296  0.00  0.00      A120  
ATOM   2544  HD1 TYR A 161     -21.892 -11.708 125.782  0.00  0.00      A120  
ATOM   2545  CE1 TYR A 161     -23.659 -13.074 126.026  0.00  0.00      A120  
ATOM   2546  HE1 TYR A 161     -23.929 -12.687 126.998  0.00  0.00      A120  
ATOM   2547  CZ  TYR A 161     -24.281 -14.212 125.431  0.00  0.00      A120  
ATOM   2548  OH  TYR A 161     -25.290 -14.883 126.178  0.00  0.00      A120  
ATOM   2549  HH  TYR A 161     -25.368 -15.726 125.727  0.00  0.00      A120  
ATOM   2550  CD2 TYR A 161     -22.893 -13.954 123.478  0.00  0.00      A120  
ATOM   2551  HD2 TYR A 161     -22.735 -14.216 122.443  0.00  0.00      A120  
ATOM   2552  CE2 TYR A 161     -23.935 -14.620 124.161  0.00  0.00      A120  
ATOM   2553  HE2 TYR A 161     -24.518 -15.397 123.688  0.00  0.00      A120  
ATOM   2554  C   TYR A 161     -18.444 -12.040 122.858  0.00  0.00      A120  
ATOM   2555  O   TYR A 161     -17.714 -11.145 123.292  0.00  0.00      A120  
ATOM   2556  N   ARG A 162     -18.287 -12.408 121.592  0.00  0.00      A120  
ATOM   2557  HN  ARG A 162     -18.945 -13.125 121.374  0.00  0.00      A120  
ATOM   2558  CA  ARG A 162     -17.398 -11.890 120.548  0.00  0.00      A120  
ATOM   2559  HA  ARG A 162     -17.100 -10.895 120.843  0.00  0.00      A120  
ATOM   2560  CB  ARG A 162     -16.125 -12.680 120.413  0.00  0.00      A120  
ATOM   2561  HB1 ARG A 162     -15.639 -12.619 121.411  0.00  0.00      A120  
ATOM   2562  HB2 ARG A 162     -15.418 -12.248 119.673  0.00  0.00      A120  
ATOM   2563  CG  ARG A 162     -16.263 -14.210 120.112  0.00  0.00      A120  
ATOM   2564  HG1 ARG A 162     -17.169 -14.612 120.614  0.00  0.00      A120  
ATOM   2565  HG2 ARG A 162     -15.365 -14.708 120.536  0.00  0.00      A120  
ATOM   2566  CD  ARG A 162     -16.427 -14.599 118.654  0.00  0.00      A120  
ATOM   2567  HD1 ARG A 162     -15.694 -14.017 118.054  0.00  0.00      A120  
ATOM   2568  HD2 ARG A 162     -17.435 -14.366 118.249  0.00  0.00      A120  
ATOM   2569  NE  ARG A 162     -16.097 -16.056 118.421  0.00  0.00      A120  
ATOM   2570  HE  ARG A 162     -16.341 -16.686 119.159  0.00  0.00      A120  
ATOM   2571  CZ  ARG A 162     -16.226 -16.640 117.276  0.00  0.00      A120  
ATOM   2572  NH1 ARG A 162     -16.491 -16.065 116.161  0.00  0.00      A120  
ATOM   2573 HH11 ARG A 162     -16.403 -15.077 116.029  0.00  0.00      A120  
ATOM   2574 HH12 ARG A 162     -16.617 -16.658 115.366  0.00  0.00      A120  
ATOM   2575  NH2 ARG A 162     -16.105 -17.923 117.201  0.00  0.00      A120  
ATOM   2576 HH21 ARG A 162     -15.515 -18.222 117.951  0.00  0.00      A120  
ATOM   2577 HH22 ARG A 162     -16.147 -18.399 116.322  0.00  0.00      A120  
ATOM   2578  C   ARG A 162     -18.138 -11.765 119.209  0.00  0.00      A120  
ATOM   2579  O   ARG A 162     -19.082 -12.465 118.925  0.00  0.00      A120  
ATOM   2580  N   LEU A 163     -17.751 -10.741 118.337  0.00  0.00      A120  
ATOM   2581  HN  LEU A 163     -17.033 -10.129 118.660  0.00  0.00      A120  
ATOM   2582  CA  LEU A 163     -18.315 -10.659 116.977  0.00  0.00      A120  
ATOM   2583  HA  LEU A 163     -19.391 -10.613 117.055  0.00  0.00      A120  
ATOM   2584  CB  LEU A 163     -17.861  -9.337 116.225  0.00  0.00      A120  
ATOM   2585  HB1 LEU A 163     -18.686  -9.352 115.480  0.00  0.00      A120  
ATOM   2586  HB2 LEU A 163     -16.873  -9.476 115.737  0.00  0.00      A120  
ATOM   2587  CG  LEU A 163     -18.084  -8.039 117.075  0.00  0.00      A120  
ATOM   2588  HG  LEU A 163     -18.997  -8.183 117.692  0.00  0.00      A120  
ATOM   2589  CD1 LEU A 163     -16.949  -7.621 117.967  0.00  0.00      A120  
ATOM   2590 HD11 LEU A 163     -16.774  -8.377 118.762  0.00  0.00      A120  
ATOM   2591 HD12 LEU A 163     -17.178  -6.653 118.461  0.00  0.00      A120  
ATOM   2592 HD13 LEU A 163     -16.021  -7.543 117.360  0.00  0.00      A120  
ATOM   2593  CD2 LEU A 163     -18.305  -6.898 116.085  0.00  0.00      A120  
ATOM   2594 HD21 LEU A 163     -18.364  -5.888 116.544  0.00  0.00      A120  
ATOM   2595 HD22 LEU A 163     -19.166  -7.186 115.444  0.00  0.00      A120  
ATOM   2596 HD23 LEU A 163     -17.429  -6.833 115.406  0.00  0.00      A120  
ATOM   2597  C   LEU A 163     -17.994 -11.881 116.028  0.00  0.00      A120  
ATOM   2598  O   LEU A 163     -16.966 -12.568 116.102  0.00  0.00      A120  
ATOM   2599  N   ILE A 164     -18.952 -12.209 115.111  0.00  0.00      A120  
ATOM   2600  HN  ILE A 164     -19.846 -11.774 115.038  0.00  0.00      A120  
ATOM   2601  CA  ILE A 164     -18.855 -13.424 114.246  0.00  0.00      A120  
ATOM   2602  HA  ILE A 164     -18.823 -14.290 114.891  0.00  0.00      A120  
ATOM   2603  CB  ILE A 164     -20.203 -13.564 113.467  0.00  0.00      A120  
ATOM   2604  HB  ILE A 164     -21.012 -13.897 114.153  0.00  0.00      A120  
ATOM   2605  CG2 ILE A 164     -20.665 -12.334 112.738  0.00  0.00      A120  
ATOM   2606 HG21 ILE A 164     -19.872 -11.915 112.082  0.00  0.00      A120  
ATOM   2607 HG22 ILE A 164     -21.167 -11.567 113.364  0.00  0.00      A120  
ATOM   2608 HG23 ILE A 164     -21.559 -12.431 112.086  0.00  0.00      A120  
ATOM   2609  CG1 ILE A 164     -20.100 -14.697 112.425  0.00  0.00      A120  
ATOM   2610 HG11 ILE A 164     -19.229 -14.674 111.735  0.00  0.00      A120  
ATOM   2611 HG12 ILE A 164     -21.064 -14.619 111.879  0.00  0.00      A120  
ATOM   2612  CD  ILE A 164     -20.263 -16.188 112.839  0.00  0.00      A120  
ATOM   2613  HD1 ILE A 164     -21.266 -16.229 113.316  0.00  0.00      A120  
ATOM   2614  HD2 ILE A 164     -19.479 -16.512 113.556  0.00  0.00      A120  
ATOM   2615  HD3 ILE A 164     -20.274 -16.925 112.008  0.00  0.00      A120  
ATOM   2616  C   ILE A 164     -17.519 -13.470 113.476  0.00  0.00      A120  
ATOM   2617  O   ILE A 164     -16.820 -14.468 113.568  0.00  0.00      A120  
ATOM   2618  N   ASN A 165     -17.184 -12.283 112.839  0.00  0.00      A120  
ATOM   2619  HN  ASN A 165     -17.807 -11.506 112.858  0.00  0.00      A120  
ATOM   2620  CA  ASN A 165     -15.950 -12.166 112.074  0.00  0.00      A120  
ATOM   2621  HA  ASN A 165     -15.914 -12.857 111.246  0.00  0.00      A120  
ATOM   2622  CB  ASN A 165     -15.910 -10.785 111.344  0.00  0.00      A120  
ATOM   2623  HB1 ASN A 165     -16.865 -10.700 110.783  0.00  0.00      A120  
ATOM   2624  HB2 ASN A 165     -15.169 -10.594 110.539  0.00  0.00      A120  
ATOM   2625  CG  ASN A 165     -15.901  -9.584 112.309  0.00  0.00      A120  
ATOM   2626  OD1 ASN A 165     -16.940  -9.074 112.648  0.00  0.00      A120  
ATOM   2627  ND2 ASN A 165     -14.716  -9.149 112.701  0.00  0.00      A120  
ATOM   2628 HD21 ASN A 165     -14.006  -9.693 112.254  0.00  0.00      A120  
ATOM   2629 HD22 ASN A 165     -14.603  -8.534 113.482  0.00  0.00      A120  
ATOM   2630  C   ASN A 165     -14.654 -12.332 112.908  0.00  0.00      A120  
ATOM   2631  O   ASN A 165     -13.535 -12.635 112.423  0.00  0.00      A120  
ATOM   2632  N   CYS A 166     -14.729 -12.114 114.255  0.00  0.00      A120  
ATOM   2633  HN  CYS A 166     -15.649 -11.973 114.614  0.00  0.00      A120  
ATOM   2634  CA  CYS A 166     -13.498 -12.143 115.096  0.00  0.00      A120  
ATOM   2635  HA  CYS A 166     -12.672 -11.726 114.540  0.00  0.00      A120  
ATOM   2636  CB  CYS A 166     -13.582 -11.347 116.412  0.00  0.00      A120  
ATOM   2637  HB1 CYS A 166     -12.622 -11.366 116.970  0.00  0.00      A120  
ATOM   2638  HB2 CYS A 166     -14.438 -11.652 117.052  0.00  0.00      A120  
ATOM   2639  SG  CYS A 166     -14.077  -9.653 115.970  0.00  0.00      A120  
ATOM   2640  C   CYS A 166     -13.204 -13.574 115.428  0.00  0.00      A120  
ATOM   2641  O   CYS A 166     -13.888 -14.231 116.271  0.00  0.00      A120  
ATOM   2642  N   ASN A 167     -12.143 -14.158 114.835  0.00  0.00      A120  
ATOM   2643  HN  ASN A 167     -11.560 -13.481 114.393  0.00  0.00      A120  
ATOM   2644  CA  ASN A 167     -11.823 -15.554 114.539  0.00  0.00      A120  
ATOM   2645  HA  ASN A 167     -10.955 -15.840 115.114  0.00  0.00      A120  
ATOM   2646  CB  ASN A 167     -13.000 -16.623 114.590  0.00  0.00      A120  
ATOM   2647  HB1 ASN A 167     -13.955 -16.093 114.385  0.00  0.00      A120  
ATOM   2648  HB2 ASN A 167     -13.201 -17.118 115.564  0.00  0.00      A120  
ATOM   2649  CG  ASN A 167     -12.863 -17.809 113.624  0.00  0.00      A120  
ATOM   2650  OD1 ASN A 167     -13.584 -17.998 112.630  0.00  0.00      A120  
ATOM   2651  ND2 ASN A 167     -11.822 -18.686 113.906  0.00  0.00      A120  
ATOM   2652 HD22 ASN A 167     -11.305 -18.654 114.757  0.00  0.00      A120  
ATOM   2653  C   ASN A 167     -11.202 -15.516 113.099  0.00  0.00      A120  
ATOM   2654  O   ASN A 167     -10.141 -16.082 112.857  0.00  0.00      A120  
ATOM   2655  N   THR A 168     -11.781 -14.795 112.128  0.00  0.00      A120  
ATOM   2656  HN  THR A 168     -12.627 -14.281 112.250  0.00  0.00      A120  
ATOM   2657  CA  THR A 168     -11.502 -15.018 110.689  0.00  0.00      A120  
ATOM   2658  HA  THR A 168     -10.561 -15.529 110.551  0.00  0.00      A120  
ATOM   2659  CB  THR A 168     -12.585 -15.829 109.982  0.00  0.00      A120  
ATOM   2660  HB  THR A 168     -13.528 -15.831 110.569  0.00  0.00      A120  
ATOM   2661  OG1 THR A 168     -12.244 -17.218 110.123  0.00  0.00      A120  
ATOM   2662  HG1 THR A 168     -12.565 -17.425 111.003  0.00  0.00      A120  
ATOM   2663  CG2 THR A 168     -12.935 -15.538 108.484  0.00  0.00      A120  
ATOM   2664 HG21 THR A 168     -13.369 -14.529 108.319  0.00  0.00      A120  
ATOM   2665 HG22 THR A 168     -13.610 -16.349 108.137  0.00  0.00      A120  
ATOM   2666 HG23 THR A 168     -11.986 -15.626 107.914  0.00  0.00      A120  
ATOM   2667  C   THR A 168     -11.209 -13.776 109.890  0.00  0.00      A120  
ATOM   2668  O   THR A 168     -10.467 -13.820 108.903  0.00  0.00      A120  
ATOM   2669  N   SER A 169     -11.749 -12.632 110.176  0.00  0.00      A120  
ATOM   2670  HN  SER A 169     -12.239 -12.433 111.021  0.00  0.00      A120  
ATOM   2671  CA  SER A 169     -11.454 -11.434 109.392  0.00  0.00      A120  
ATOM   2672  HA  SER A 169     -10.471 -11.523 108.952  0.00  0.00      A120  
ATOM   2673  CB  SER A 169     -12.379 -11.389 108.151  0.00  0.00      A120  
ATOM   2674  HB1 SER A 169     -12.271 -12.372 107.646  0.00  0.00      A120  
ATOM   2675  HB2 SER A 169     -12.151 -10.749 107.272  0.00  0.00      A120  
ATOM   2676  OG  SER A 169     -13.733 -11.084 108.518  0.00  0.00      A120  
ATOM   2677  HG1 SER A 169     -13.575 -10.199 108.853  0.00  0.00      A120  
ATOM   2678  C   SER A 169     -11.601 -10.192 110.203  0.00  0.00      A120  
ATOM   2679  O   SER A 169     -12.262 -10.122 111.219  0.00  0.00      A120  
ATOM   2680  N   ALA A 170     -11.041  -9.071 109.615  0.00  0.00      A120  
ATOM   2681  HN  ALA A 170     -10.420  -9.073 108.835  0.00  0.00      A120  
ATOM   2682  CA  ALA A 170     -11.387  -7.724 110.014  0.00  0.00      A120  
ATOM   2683  HA  ALA A 170     -11.290  -7.686 111.089  0.00  0.00      A120  
ATOM   2684  CB  ALA A 170     -10.405  -6.828 109.397  0.00  0.00      A120  
ATOM   2685  HB1 ALA A 170      -9.307  -6.916 109.541  0.00  0.00      A120  
ATOM   2686  HB2 ALA A 170     -10.537  -5.760 109.676  0.00  0.00      A120  
ATOM   2687  HB3 ALA A 170     -10.445  -6.832 108.287  0.00  0.00      A120  
ATOM   2688  C   ALA A 170     -12.787  -7.392 109.737  0.00  0.00      A120  
ATOM   2689  O   ALA A 170     -13.528  -8.133 109.126  0.00  0.00      A120  
ATOM   2690  N   ILE A 171     -13.285  -6.247 110.232  0.00  0.00      A120  
ATOM   2691  HN  ILE A 171     -12.707  -5.730 110.859  0.00  0.00      A120  
ATOM   2692  CA  ILE A 171     -14.630  -5.671 110.077  0.00  0.00      A120  
ATOM   2693  HA  ILE A 171     -15.231  -6.196 109.349  0.00  0.00      A120  
ATOM   2694  CB  ILE A 171     -15.461  -5.717 111.381  0.00  0.00      A120  
ATOM   2695  HB  ILE A 171     -15.660  -6.781 111.632  0.00  0.00      A120  
ATOM   2696  CG2 ILE A 171     -14.668  -5.220 112.610  0.00  0.00      A120  
ATOM   2697 HG21 ILE A 171     -14.452  -4.145 112.436  0.00  0.00      A120  
ATOM   2698 HG22 ILE A 171     -13.728  -5.791 112.763  0.00  0.00      A120  
ATOM   2699 HG23 ILE A 171     -15.267  -5.292 113.543  0.00  0.00      A120  
ATOM   2700  CG1 ILE A 171     -16.945  -5.205 111.280  0.00  0.00      A120  
ATOM   2701 HG11 ILE A 171     -17.043  -4.151 110.942  0.00  0.00      A120  
ATOM   2702 HG12 ILE A 171     -17.427  -5.346 112.271  0.00  0.00      A120  
ATOM   2703  CD  ILE A 171     -17.716  -6.029 110.345  0.00  0.00      A120  
ATOM   2704  HD1 ILE A 171     -18.802  -6.025 110.580  0.00  0.00      A120  
ATOM   2705  HD2 ILE A 171     -17.482  -7.112 110.427  0.00  0.00      A120  
ATOM   2706  HD3 ILE A 171     -17.522  -5.786 109.278  0.00  0.00      A120  
ATOM   2707  C   ILE A 171     -14.408  -4.235 109.637  0.00  0.00      A120  
ATOM   2708  O   ILE A 171     -13.526  -3.454 110.100  0.00  0.00      A120  
ATOM   2709  N   THR A 172     -15.155  -3.757 108.685  0.00  0.00      A120  
ATOM   2710  HN  THR A 172     -15.666  -4.485 108.235  0.00  0.00      A120  
ATOM   2711  CA  THR A 172     -15.187  -2.402 108.175  0.00  0.00      A120  
ATOM   2712  HA  THR A 172     -14.587  -1.812 108.852  0.00  0.00      A120  
ATOM   2713  CB  THR A 172     -14.755  -2.239 106.683  0.00  0.00      A120  
ATOM   2714  HB  THR A 172     -15.628  -2.348 106.005  0.00  0.00      A120  
ATOM   2715  OG1 THR A 172     -13.768  -3.236 106.322  0.00  0.00      A120  
ATOM   2716  HG1 THR A 172     -14.304  -3.923 105.919  0.00  0.00      A120  
ATOM   2717  CG2 THR A 172     -14.217  -0.805 106.394  0.00  0.00      A120  
ATOM   2718 HG21 THR A 172     -13.273  -0.604 106.945  0.00  0.00      A120  
ATOM   2719 HG22 THR A 172     -14.959  -0.006 106.604  0.00  0.00      A120  
ATOM   2720 HG23 THR A 172     -13.995  -0.651 105.316  0.00  0.00      A120  
ATOM   2721  C   THR A 172     -16.619  -1.910 108.390  0.00  0.00      A120  
ATOM   2722  O   THR A 172     -17.526  -2.635 108.196  0.00  0.00      A120  
ATOM   2723  N   GLN A 173     -16.843  -0.628 108.809  0.00  0.00      A120  
ATOM   2724  HN  GLN A 173     -16.146   0.083 108.857  0.00  0.00      A120  
ATOM   2725  CA  GLN A 173     -18.219  -0.107 108.796  0.00  0.00      A120  
ATOM   2726  HA  GLN A 173     -18.928  -0.880 109.053  0.00  0.00      A120  
ATOM   2727  CB  GLN A 173     -18.348   1.012 109.845  0.00  0.00      A120  
ATOM   2728  HB1 GLN A 173     -17.774   1.961 109.775  0.00  0.00      A120  
ATOM   2729  HB2 GLN A 173     -17.958   0.547 110.776  0.00  0.00      A120  
ATOM   2730  CG  GLN A 173     -19.838   1.598 110.106  0.00  0.00      A120  
ATOM   2731  HG1 GLN A 173     -20.526   0.728 110.167  0.00  0.00      A120  
ATOM   2732  HG2 GLN A 173     -20.215   2.116 109.198  0.00  0.00      A120  
ATOM   2733  CD  GLN A 173     -20.048   2.649 111.262  0.00  0.00      A120  
ATOM   2734  OE1 GLN A 173     -20.800   2.396 112.171  0.00  0.00      A120  
ATOM   2735  NE2 GLN A 173     -19.371   3.803 111.257  0.00  0.00      A120  
ATOM   2736 HE21 GLN A 173     -19.435   4.384 112.068  0.00  0.00      A120  
ATOM   2737 HE22 GLN A 173     -18.859   3.943 110.410  0.00  0.00      A120  
ATOM   2738  C   GLN A 173     -18.524   0.583 107.491  0.00  0.00      A120  
ATOM   2739  O   GLN A 173     -17.835   1.501 107.031  0.00  0.00      A120  
ATOM   2740  N   ALA A 174     -19.659   0.262 106.788  0.00  0.00      A120  
ATOM   2741  HN  ALA A 174     -20.201  -0.431 107.256  0.00  0.00      A120  
ATOM   2742  CA  ALA A 174     -20.150   0.782 105.529  0.00  0.00      A120  
ATOM   2743  HA  ALA A 174     -19.337   0.585 104.846  0.00  0.00      A120  
ATOM   2744  CB  ALA A 174     -21.521   0.157 105.127  0.00  0.00      A120  
ATOM   2745  HB1 ALA A 174     -22.417   0.510 105.680  0.00  0.00      A120  
ATOM   2746  HB2 ALA A 174     -21.609  -0.949 105.173  0.00  0.00      A120  
ATOM   2747  HB3 ALA A 174     -21.756   0.396 104.068  0.00  0.00      A120  
ATOM   2748  C   ALA A 174     -20.295   2.251 105.752  0.00  0.00      A120  
ATOM   2749  O   ALA A 174     -20.634   2.856 106.803  0.00  0.00      A120  
ATOM   2750  N   CYS A 175     -19.985   2.984 104.699  0.00  0.00      A120  
ATOM   2751  HN  CYS A 175     -19.674   2.522 103.872  0.00  0.00      A120  
ATOM   2752  CA  CYS A 175     -20.076   4.449 104.709  0.00  0.00      A120  
ATOM   2753  HA  CYS A 175     -19.376   4.814 105.446  0.00  0.00      A120  
ATOM   2754  CB  CYS A 175     -19.553   4.993 103.368  0.00  0.00      A120  
ATOM   2755  HB1 CYS A 175     -19.961   6.024 103.294  0.00  0.00      A120  
ATOM   2756  HB2 CYS A 175     -19.879   4.393 102.492  0.00  0.00      A120  
ATOM   2757  SG  CYS A 175     -17.696   5.223 103.062  0.00  0.00      A120  
ATOM   2758  C   CYS A 175     -21.494   4.829 104.925  0.00  0.00      A120  
ATOM   2759  O   CYS A 175     -22.362   4.432 104.156  0.00  0.00      A120  
ATOM   2760  N   PRO A 176     -21.831   5.611 105.912  0.00  0.00      A120  
ATOM   2761  CD  PRO A 176     -20.872   6.173 106.866  0.00  0.00      A120  
ATOM   2762  HD1 PRO A 176     -19.980   6.701 106.466  0.00  0.00      A120  
ATOM   2763  HD2 PRO A 176     -20.576   5.314 107.506  0.00  0.00      A120  
ATOM   2764  CA  PRO A 176     -23.222   5.753 106.329  0.00  0.00      A120  
ATOM   2765  HA  PRO A 176     -23.599   4.741 106.361  0.00  0.00      A120  
ATOM   2766  CB  PRO A 176     -23.115   6.394 107.777  0.00  0.00      A120  
ATOM   2767  HB1 PRO A 176     -23.189   5.579 108.528  0.00  0.00      A120  
ATOM   2768  HB2 PRO A 176     -23.986   7.032 108.039  0.00  0.00      A120  
ATOM   2769  CG  PRO A 176     -21.811   7.108 107.720  0.00  0.00      A120  
ATOM   2770  HG1 PRO A 176     -21.898   8.046 107.129  0.00  0.00      A120  
ATOM   2771  HG2 PRO A 176     -21.469   7.389 108.739  0.00  0.00      A120  
ATOM   2772  C   PRO A 176     -24.229   6.585 105.476  0.00  0.00      A120  
ATOM   2773  O   PRO A 176     -25.475   6.418 105.538  0.00  0.00      A120  
ATOM   2774  N   LYS A 177     -23.685   7.440 104.591  0.00  0.00      A120  
ATOM   2775  HN  LYS A 177     -22.688   7.464 104.595  0.00  0.00      A120  
ATOM   2776  CA  LYS A 177     -24.422   8.098 103.554  0.00  0.00      A120  
ATOM   2777  HA  LYS A 177     -25.429   8.255 103.913  0.00  0.00      A120  
ATOM   2778  CB  LYS A 177     -23.849   9.524 103.230  0.00  0.00      A120  
ATOM   2779  HB1 LYS A 177     -24.211  10.026 102.307  0.00  0.00      A120  
ATOM   2780  HB2 LYS A 177     -22.764   9.404 103.023  0.00  0.00      A120  
ATOM   2781  CG  LYS A 177     -24.147  10.582 104.370  0.00  0.00      A120  
ATOM   2782  HG1 LYS A 177     -23.897  10.161 105.367  0.00  0.00      A120  
ATOM   2783  HG2 LYS A 177     -25.203  10.927 104.366  0.00  0.00      A120  
ATOM   2784  CD  LYS A 177     -23.200  11.793 104.045  0.00  0.00      A120  
ATOM   2785  HD1 LYS A 177     -23.456  12.080 103.003  0.00  0.00      A120  
ATOM   2786  HD2 LYS A 177     -22.146  11.442 104.039  0.00  0.00      A120  
ATOM   2787  CE  LYS A 177     -23.324  12.952 105.053  0.00  0.00      A120  
ATOM   2788  HE1 LYS A 177     -23.012  12.573 106.050  0.00  0.00      A120  
ATOM   2789  HE2 LYS A 177     -24.404  13.139 105.235  0.00  0.00      A120  
ATOM   2790  NZ  LYS A 177     -22.600  14.142 104.598  0.00  0.00      A120  
ATOM   2791  HZ1 LYS A 177     -22.687  14.806 105.394  0.00  0.00      A120  
ATOM   2792  HZ2 LYS A 177     -22.939  14.687 103.780  0.00  0.00      A120  
ATOM   2793  HZ3 LYS A 177     -21.597  13.939 104.416  0.00  0.00      A120  
ATOM   2794  C   LYS A 177     -24.625   7.314 102.292  0.00  0.00      A120  
ATOM   2795  O   LYS A 177     -25.164   7.904 101.396  0.00  0.00      A120  
ATOM   2796  N   VAL A 178     -24.277   6.018 102.184  0.00  0.00      A120  
ATOM   2797  HN  VAL A 178     -24.150   5.455 102.997  0.00  0.00      A120  
ATOM   2798  CA  VAL A 178     -24.022   5.381 100.905  0.00  0.00      A120  
ATOM   2799  HA  VAL A 178     -24.293   6.068 100.116  0.00  0.00      A120  
ATOM   2800  CB  VAL A 178     -22.498   5.010 100.541  0.00  0.00      A120  
ATOM   2801  HB  VAL A 178     -22.054   4.241 101.208  0.00  0.00      A120  
ATOM   2802  CG1 VAL A 178     -22.234   4.489  99.072  0.00  0.00      A120  
ATOM   2803 HG11 VAL A 178     -22.687   3.487  98.919  0.00  0.00      A120  
ATOM   2804 HG12 VAL A 178     -21.151   4.548  98.828  0.00  0.00      A120  
ATOM   2805 HG13 VAL A 178     -22.701   5.174  98.332  0.00  0.00      A120  
ATOM   2806  CG2 VAL A 178     -21.649   6.330 100.802  0.00  0.00      A120  
ATOM   2807 HG21 VAL A 178     -22.026   7.244 100.295  0.00  0.00      A120  
ATOM   2808 HG22 VAL A 178     -20.614   6.189 100.424  0.00  0.00      A120  
ATOM   2809 HG23 VAL A 178     -21.640   6.539 101.893  0.00  0.00      A120  
ATOM   2810  C   VAL A 178     -24.916   4.111 100.592  0.00  0.00      A120  
ATOM   2811  O   VAL A 178     -25.058   3.207 101.391  0.00  0.00      A120  
ATOM   2812  N   SER A 179     -25.719   4.220  99.449  0.00  0.00      A120  
ATOM   2813  HN  SER A 179     -25.615   4.946  98.774  0.00  0.00      A120  
ATOM   2814  CA  SER A 179     -26.705   3.137  99.115  0.00  0.00      A120  
ATOM   2815  HA  SER A 179     -27.410   3.059  99.928  0.00  0.00      A120  
ATOM   2816  CB  SER A 179     -27.549   3.477  97.793  0.00  0.00      A120  
ATOM   2817  HB1 SER A 179     -26.818   3.784  97.014  0.00  0.00      A120  
ATOM   2818  HB2 SER A 179     -28.106   4.417  97.993  0.00  0.00      A120  
ATOM   2819  OG  SER A 179     -28.413   2.403  97.253  0.00  0.00      A120  
ATOM   2820  HG1 SER A 179     -29.095   2.321  97.923  0.00  0.00      A120  
ATOM   2821  C   SER A 179     -26.088   1.743  99.043  0.00  0.00      A120  
ATOM   2822  O   SER A 179     -24.896   1.615  98.801  0.00  0.00      A120  
ATOM   2823  N   PHE A 180     -26.902   0.696  99.282  0.00  0.00      A120  
ATOM   2824  HN  PHE A 180     -27.871   0.888  99.421  0.00  0.00      A120  
ATOM   2825  CA  PHE A 180     -26.535  -0.726  99.409  0.00  0.00      A120  
ATOM   2826  HA  PHE A 180     -25.473  -0.834  99.573  0.00  0.00      A120  
ATOM   2827  CB  PHE A 180     -27.292  -1.388 100.523  0.00  0.00      A120  
ATOM   2828  HB1 PHE A 180     -27.266  -2.491 100.653  0.00  0.00      A120  
ATOM   2829  HB2 PHE A 180     -28.378  -1.155 100.571  0.00  0.00      A120  
ATOM   2830  CG  PHE A 180     -26.735  -0.938 101.877  0.00  0.00      A120  
ATOM   2831  CD1 PHE A 180     -25.545  -1.572 102.344  0.00  0.00      A120  
ATOM   2832  HD1 PHE A 180     -25.125  -2.369 101.747  0.00  0.00      A120  
ATOM   2833  CE1 PHE A 180     -24.985  -1.172 103.523  0.00  0.00      A120  
ATOM   2834  HE1 PHE A 180     -24.002  -1.502 103.825  0.00  0.00      A120  
ATOM   2835  CZ  PHE A 180     -25.586  -0.158 104.251  0.00  0.00      A120  
ATOM   2836  HZ  PHE A 180     -25.188   0.121 105.215  0.00  0.00      A120  
ATOM   2837  CD2 PHE A 180     -27.262   0.203 102.535  0.00  0.00      A120  
ATOM   2838  HD2 PHE A 180     -28.126   0.765 102.212  0.00  0.00      A120  
ATOM   2839  CE2 PHE A 180     -26.617   0.542 103.744  0.00  0.00      A120  
ATOM   2840  HE2 PHE A 180     -26.853   1.415 104.334  0.00  0.00      A120  
ATOM   2841  C   PHE A 180     -26.931  -1.502  98.195  0.00  0.00      A120  
ATOM   2842  O   PHE A 180     -26.706  -2.671  98.099  0.00  0.00      A120  
ATOM   2843  N   GLU A 181     -27.429  -0.762  97.212  0.00  0.00      A120  
ATOM   2844  HN  GLU A 181     -27.458   0.221  97.380  0.00  0.00      A120  
ATOM   2845  CA  GLU A 181     -27.824  -1.323  95.915  0.00  0.00      A120  
ATOM   2846  HA  GLU A 181     -27.998  -2.384  96.016  0.00  0.00      A120  
ATOM   2847  CB  GLU A 181     -29.154  -0.706  95.415  0.00  0.00      A120  
ATOM   2848  HB1 GLU A 181     -29.292   0.361  95.695  0.00  0.00      A120  
ATOM   2849  HB2 GLU A 181     -30.032  -1.141  95.940  0.00  0.00      A120  
ATOM   2850  CG  GLU A 181     -29.293  -0.713  93.858  0.00  0.00      A120  
ATOM   2851  HG1 GLU A 181     -29.118  -1.788  93.637  0.00  0.00      A120  
ATOM   2852  HG2 GLU A 181     -28.541  -0.028  93.412  0.00  0.00      A120  
ATOM   2853  CD  GLU A 181     -30.654  -0.289  93.425  0.00  0.00      A120  
ATOM   2854  OE1 GLU A 181     -30.769   0.609  92.534  0.00  0.00      A120  
ATOM   2855  OE2 GLU A 181     -31.688  -0.937  93.854  0.00  0.00      A120  
ATOM   2856  C   GLU A 181     -26.612  -0.912  95.002  0.00  0.00      A120  
ATOM   2857  O   GLU A 181     -26.313   0.245  94.805  0.00  0.00      A120  
ATOM   2858  N   PRO A 182     -25.807  -1.807  94.489  0.00  0.00      A120  
ATOM   2859  CD  PRO A 182     -25.608  -3.171  95.070  0.00  0.00      A120  
ATOM   2860  HD1 PRO A 182     -26.402  -3.821  94.643  0.00  0.00      A120  
ATOM   2861  HD2 PRO A 182     -25.582  -3.301  96.173  0.00  0.00      A120  
ATOM   2862  CA  PRO A 182     -25.016  -1.588  93.299  0.00  0.00      A120  
ATOM   2863  HA  PRO A 182     -24.355  -0.814  93.660  0.00  0.00      A120  
ATOM   2864  CB  PRO A 182     -24.439  -2.981  93.020  0.00  0.00      A120  
ATOM   2865  HB1 PRO A 182     -23.487  -2.858  92.461  0.00  0.00      A120  
ATOM   2866  HB2 PRO A 182     -25.157  -3.665  92.521  0.00  0.00      A120  
ATOM   2867  CG  PRO A 182     -24.272  -3.544  94.450  0.00  0.00      A120  
ATOM   2868  HG1 PRO A 182     -24.132  -4.643  94.535  0.00  0.00      A120  
ATOM   2869  HG2 PRO A 182     -23.469  -2.965  94.954  0.00  0.00      A120  
ATOM   2870  C   PRO A 182     -25.641  -0.823  92.137  0.00  0.00      A120  
ATOM   2871  O   PRO A 182     -26.647  -1.281  91.570  0.00  0.00      A120  
ATOM   2872  N   ILE A 183     -25.045   0.305  91.642  0.00  0.00      A120  
ATOM   2873  HN  ILE A 183     -24.239   0.555  92.172  0.00  0.00      A120  
ATOM   2874  CA  ILE A 183     -25.454   1.002  90.425  0.00  0.00      A120  
ATOM   2875  HA  ILE A 183     -26.466   1.272  90.689  0.00  0.00      A120  
ATOM   2876  CB  ILE A 183     -24.900   2.364  90.197  0.00  0.00      A120  
ATOM   2877  HB  ILE A 183     -25.374   2.925  89.363  0.00  0.00      A120  
ATOM   2878  CG2 ILE A 183     -25.289   3.176  91.442  0.00  0.00      A120  
ATOM   2879 HG21 ILE A 183     -26.397   3.124  91.382  0.00  0.00      A120  
ATOM   2880 HG22 ILE A 183     -24.970   4.239  91.408  0.00  0.00      A120  
ATOM   2881 HG23 ILE A 183     -25.081   2.746  92.445  0.00  0.00      A120  
ATOM   2882  CG1 ILE A 183     -23.405   2.432  89.900  0.00  0.00      A120  
ATOM   2883 HG11 ILE A 183     -23.197   1.717  89.076  0.00  0.00      A120  
ATOM   2884 HG12 ILE A 183     -22.774   2.028  90.720  0.00  0.00      A120  
ATOM   2885  CD  ILE A 183     -22.975   3.864  89.486  0.00  0.00      A120  
ATOM   2886  HD1 ILE A 183     -23.707   4.399  88.843  0.00  0.00      A120  
ATOM   2887  HD2 ILE A 183     -21.931   3.878  89.107  0.00  0.00      A120  
ATOM   2888  HD3 ILE A 183     -22.857   4.499  90.390  0.00  0.00      A120  
ATOM   2889  C   ILE A 183     -25.365   0.141  89.219  0.00  0.00      A120  
ATOM   2890  O   ILE A 183     -24.463  -0.657  89.098  0.00  0.00      A120  
ATOM   2891  N   PRO A 184     -26.180   0.324  88.170  0.00  0.00      A120  
ATOM   2892  CD  PRO A 184     -27.478   0.978  88.314  0.00  0.00      A120  
ATOM   2893  HD1 PRO A 184     -27.177   2.042  88.425  0.00  0.00      A120  
ATOM   2894  HD2 PRO A 184     -28.097   0.629  89.167  0.00  0.00      A120  
ATOM   2895  CA  PRO A 184     -26.083  -0.338  86.862  0.00  0.00      A120  
ATOM   2896  HA  PRO A 184     -26.557  -1.280  87.096  0.00  0.00      A120  
ATOM   2897  CB  PRO A 184     -26.947   0.561  86.023  0.00  0.00      A120  
ATOM   2898  HB1 PRO A 184     -27.137   0.018  85.072  0.00  0.00      A120  
ATOM   2899  HB2 PRO A 184     -26.379   1.512  85.936  0.00  0.00      A120  
ATOM   2900  CG  PRO A 184     -28.157   0.823  86.977  0.00  0.00      A120  
ATOM   2901  HG1 PRO A 184     -28.603   1.778  86.624  0.00  0.00      A120  
ATOM   2902  HG2 PRO A 184     -28.881  -0.017  86.912  0.00  0.00      A120  
ATOM   2903  C   PRO A 184     -24.753  -0.603  86.138  0.00  0.00      A120  
ATOM   2904  O   PRO A 184     -23.967   0.302  85.975  0.00  0.00      A120  
ATOM   2905  N   ILE A 185     -24.373  -1.883  85.863  0.00  0.00      A120  
ATOM   2906  HN  ILE A 185     -24.920  -2.677  86.115  0.00  0.00      A120  
ATOM   2907  CA  ILE A 185     -23.135  -2.298  85.199  0.00  0.00      A120  
ATOM   2908  HA  ILE A 185     -22.556  -1.387  85.167  0.00  0.00      A120  
ATOM   2909  CB  ILE A 185     -22.332  -3.380  85.834  0.00  0.00      A120  
ATOM   2910  HB  ILE A 185     -22.996  -4.244  86.049  0.00  0.00      A120  
ATOM   2911  CG2 ILE A 185     -21.139  -3.819  84.929  0.00  0.00      A120  
ATOM   2912 HG21 ILE A 185     -21.494  -4.034  83.898  0.00  0.00      A120  
ATOM   2913 HG22 ILE A 185     -20.681  -4.733  85.363  0.00  0.00      A120  
ATOM   2914 HG23 ILE A 185     -20.466  -2.942  84.814  0.00  0.00      A120  
ATOM   2915  CG1 ILE A 185     -21.877  -2.805  87.246  0.00  0.00      A120  
ATOM   2916 HG11 ILE A 185     -22.771  -2.511  87.838  0.00  0.00      A120  
ATOM   2917 HG12 ILE A 185     -21.158  -1.967  87.123  0.00  0.00      A120  
ATOM   2918  CD  ILE A 185     -21.133  -3.833  88.075  0.00  0.00      A120  
ATOM   2919  HD1 ILE A 185     -20.744  -3.469  89.051  0.00  0.00      A120  
ATOM   2920  HD2 ILE A 185     -20.241  -4.151  87.494  0.00  0.00      A120  
ATOM   2921  HD3 ILE A 185     -21.837  -4.657  88.319  0.00  0.00      A120  
ATOM   2922  C   ILE A 185     -23.492  -2.527  83.780  0.00  0.00      A120  
ATOM   2923  O   ILE A 185     -24.433  -3.264  83.492  0.00  0.00      A120  
ATOM   2924  N   HSD A 186     -22.740  -1.975  82.790  0.00  0.00      A120  
ATOM   2925  HN  HSD A 186     -21.997  -1.404  83.129  0.00  0.00      A120  
ATOM   2926  CA  HSD A 186     -22.979  -2.360  81.357  0.00  0.00      A120  
ATOM   2927  HA  HSD A 186     -23.710  -3.149  81.259  0.00  0.00      A120  
ATOM   2928  CB  HSD A 186     -23.484  -1.067  80.615  0.00  0.00      A120  
ATOM   2929  HB1 HSD A 186     -23.627  -1.207  79.522  0.00  0.00      A120  
ATOM   2930  HB2 HSD A 186     -22.832  -0.171  80.691  0.00  0.00      A120  
ATOM   2931  ND1 HSD A 186     -25.791   0.122  80.263  0.00  0.00      A120  
ATOM   2932  HD1 HSD A 186     -25.969  -0.027  79.290  0.00  0.00      A120  
ATOM   2933  CG  HSD A 186     -24.817  -0.469  81.039  0.00  0.00      A120  
ATOM   2934  CE1 HSD A 186     -26.708   0.832  81.039  0.00  0.00      A120  
ATOM   2935  HE1 HSD A 186     -27.534   1.282  80.489  0.00  0.00      A120  
ATOM   2936  NE2 HSD A 186     -26.397   0.699  82.330  0.00  0.00      A120  
ATOM   2937  CD2 HSD A 186     -25.245  -0.139  82.324  0.00  0.00      A120  
ATOM   2938  HD2 HSD A 186     -24.721  -0.324  83.253  0.00  0.00      A120  
ATOM   2939  C   HSD A 186     -21.610  -2.682  80.749  0.00  0.00      A120  
ATOM   2940  O   HSD A 186     -20.717  -1.863  80.942  0.00  0.00      A120  
ATOM   2941  N   TYR A 187     -21.459  -3.910  80.169  0.00  0.00      A120  
ATOM   2942  HN  TYR A 187     -22.193  -4.569  80.311  0.00  0.00      A120  
ATOM   2943  CA  TYR A 187     -20.297  -4.327  79.494  0.00  0.00      A120  
ATOM   2944  HA  TYR A 187     -19.446  -3.812  79.914  0.00  0.00      A120  
ATOM   2945  CB  TYR A 187     -20.036  -5.910  79.553  0.00  0.00      A120  
ATOM   2946  HB1 TYR A 187     -19.145  -6.185  78.950  0.00  0.00      A120  
ATOM   2947  HB2 TYR A 187     -20.966  -6.359  79.142  0.00  0.00      A120  
ATOM   2948  CG  TYR A 187     -19.775  -6.295  80.999  0.00  0.00      A120  
ATOM   2949  CD1 TYR A 187     -20.734  -6.908  81.766  0.00  0.00      A120  
ATOM   2950  HD1 TYR A 187     -21.733  -7.148  81.434  0.00  0.00      A120  
ATOM   2951  CE1 TYR A 187     -20.377  -7.419  83.036  0.00  0.00      A120  
ATOM   2952  HE1 TYR A 187     -21.108  -7.984  83.596  0.00  0.00      A120  
ATOM   2953  CZ  TYR A 187     -19.078  -7.303  83.494  0.00  0.00      A120  
ATOM   2954  OH  TYR A 187     -18.751  -7.800  84.790  0.00  0.00      A120  
ATOM   2955  HH  TYR A 187     -17.831  -7.636  85.012  0.00  0.00      A120  
ATOM   2956  CD2 TYR A 187     -18.484  -6.169  81.437  0.00  0.00      A120  
ATOM   2957  HD2 TYR A 187     -17.797  -5.618  80.812  0.00  0.00      A120  
ATOM   2958  CE2 TYR A 187     -18.104  -6.715  82.674  0.00  0.00      A120  
ATOM   2959  HE2 TYR A 187     -17.063  -6.715  82.963  0.00  0.00      A120  
ATOM   2960  C   TYR A 187     -20.127  -3.877  78.025  0.00  0.00      A120  
ATOM   2961  O   TYR A 187     -20.852  -4.362  77.166  0.00  0.00      A120  
ATOM   2962  N   CYS A 188     -19.254  -2.953  77.699  0.00  0.00      A120  
ATOM   2963  HN  CYS A 188     -18.636  -2.551  78.370  0.00  0.00      A120  
ATOM   2964  CA  CYS A 188     -18.938  -2.498  76.352  0.00  0.00      A120  
ATOM   2965  HA  CYS A 188     -19.750  -2.585  75.645  0.00  0.00      A120  
ATOM   2966  CB  CYS A 188     -18.658  -0.987  76.194  0.00  0.00      A120  
ATOM   2967  HB1 CYS A 188     -18.430  -0.857  75.114  0.00  0.00      A120  
ATOM   2968  HB2 CYS A 188     -17.765  -0.811  76.831  0.00  0.00      A120  
ATOM   2969  SG  CYS A 188     -20.055  -0.059  76.776  0.00  0.00      A120  
ATOM   2970  C   CYS A 188     -17.787  -3.228  75.710  0.00  0.00      A120  
ATOM   2971  O   CYS A 188     -16.795  -3.416  76.323  0.00  0.00      A120  
ATOM   2972  N   ALA A 189     -17.988  -3.538  74.471  0.00  0.00      A120  
ATOM   2973  HN  ALA A 189     -18.860  -3.308  74.044  0.00  0.00      A120  
ATOM   2974  CA  ALA A 189     -16.914  -4.171  73.682  0.00  0.00      A120  
ATOM   2975  HA  ALA A 189     -16.353  -4.773  74.381  0.00  0.00      A120  
ATOM   2976  CB  ALA A 189     -17.439  -5.065  72.552  0.00  0.00      A120  
ATOM   2977  HB1 ALA A 189     -16.561  -5.435  71.981  0.00  0.00      A120  
ATOM   2978  HB2 ALA A 189     -18.099  -4.435  71.918  0.00  0.00      A120  
ATOM   2979  HB3 ALA A 189     -18.115  -5.840  72.972  0.00  0.00      A120  
ATOM   2980  C   ALA A 189     -16.100  -3.008  73.133  0.00  0.00      A120  
ATOM   2981  O   ALA A 189     -16.566  -2.034  72.495  0.00  0.00      A120  
ATOM   2982  N   PRO A 190     -14.772  -3.057  73.173  0.00  0.00      A120  
ATOM   2983  CD  PRO A 190     -14.056  -4.210  73.622  0.00  0.00      A120  
ATOM   2984  HD1 PRO A 190     -14.460  -5.182  73.267  0.00  0.00      A120  
ATOM   2985  HD2 PRO A 190     -14.073  -4.141  74.731  0.00  0.00      A120  
ATOM   2986  CA  PRO A 190     -13.865  -2.219  72.372  0.00  0.00      A120  
ATOM   2987  HA  PRO A 190     -14.066  -1.193  72.640  0.00  0.00      A120  
ATOM   2988  CB  PRO A 190     -12.523  -2.661  72.871  0.00  0.00      A120  
ATOM   2989  HB1 PRO A 190     -12.473  -2.263  73.907  0.00  0.00      A120  
ATOM   2990  HB2 PRO A 190     -11.598  -2.399  72.314  0.00  0.00      A120  
ATOM   2991  CG  PRO A 190     -12.637  -4.182  73.084  0.00  0.00      A120  
ATOM   2992  HG1 PRO A 190     -12.475  -4.693  72.111  0.00  0.00      A120  
ATOM   2993  HG2 PRO A 190     -11.963  -4.656  73.829  0.00  0.00      A120  
ATOM   2994  C   PRO A 190     -14.097  -2.379  70.874  0.00  0.00      A120  
ATOM   2995  O   PRO A 190     -14.734  -3.319  70.525  0.00  0.00      A120  
ATOM   2996  N   ALA A 191     -13.687  -1.432  69.992  0.00  0.00      A120  
ATOM   2997  HN  ALA A 191     -13.391  -0.560  70.375  0.00  0.00      A120  
ATOM   2998  CA  ALA A 191     -13.834  -1.457  68.589  0.00  0.00      A120  
ATOM   2999  HA  ALA A 191     -14.889  -1.563  68.379  0.00  0.00      A120  
ATOM   3000  CB  ALA A 191     -13.200  -0.088  68.137  0.00  0.00      A120  
ATOM   3001  HB1 ALA A 191     -13.420   0.051  67.057  0.00  0.00      A120  
ATOM   3002  HB2 ALA A 191     -12.094  -0.137  68.221  0.00  0.00      A120  
ATOM   3003  HB3 ALA A 191     -13.641   0.748  68.722  0.00  0.00      A120  
ATOM   3004  C   ALA A 191     -13.064  -2.622  68.040  0.00  0.00      A120  
ATOM   3005  O   ALA A 191     -12.113  -3.200  68.618  0.00  0.00      A120  
ATOM   3006  N   GLY A 192     -13.455  -3.039  66.838  0.00  0.00      A120  
ATOM   3007  HN  GLY A 192     -14.100  -2.386  66.449  0.00  0.00      A120  
ATOM   3008  CA  GLY A 192     -13.234  -4.353  66.149  0.00  0.00      A120  
ATOM   3009  HA1 GLY A 192     -12.172  -4.537  66.076  0.00  0.00      A120  
ATOM   3010  HA2 GLY A 192     -13.554  -4.205  65.128  0.00  0.00      A120  
ATOM   3011  C   GLY A 192     -13.888  -5.609  66.727  0.00  0.00      A120  
ATOM   3012  O   GLY A 192     -13.594  -6.754  66.370  0.00  0.00      A120  
ATOM   3013  N   PHE A 193     -14.973  -5.397  67.563  0.00  0.00      A120  
ATOM   3014  HN  PHE A 193     -15.187  -4.461  67.831  0.00  0.00      A120  
ATOM   3015  CA  PHE A 193     -15.793  -6.335  68.270  0.00  0.00      A120  
ATOM   3016  HA  PHE A 193     -15.910  -7.130  67.547  0.00  0.00      A120  
ATOM   3017  CB  PHE A 193     -15.339  -6.651  69.769  0.00  0.00      A120  
ATOM   3018  HB1 PHE A 193     -16.001  -7.447  70.171  0.00  0.00      A120  
ATOM   3019  HB2 PHE A 193     -15.349  -5.766  70.441  0.00  0.00      A120  
ATOM   3020  CG  PHE A 193     -13.945  -7.139  69.780  0.00  0.00      A120  
ATOM   3021  CD1 PHE A 193     -12.887  -6.186  69.905  0.00  0.00      A120  
ATOM   3022  HD1 PHE A 193     -13.118  -5.148  70.090  0.00  0.00      A120  
ATOM   3023  CE1 PHE A 193     -11.539  -6.539  70.036  0.00  0.00      A120  
ATOM   3024  HE1 PHE A 193     -10.779  -5.776  70.115  0.00  0.00      A120  
ATOM   3025  CZ  PHE A 193     -11.309  -7.927  70.131  0.00  0.00      A120  
ATOM   3026  HZ  PHE A 193     -10.333  -8.345  70.330  0.00  0.00      A120  
ATOM   3027  CD2 PHE A 193     -13.594  -8.481  69.860  0.00  0.00      A120  
ATOM   3028  HD2 PHE A 193     -14.354  -9.246  69.802  0.00  0.00      A120  
ATOM   3029  CE2 PHE A 193     -12.290  -8.924  70.007  0.00  0.00      A120  
ATOM   3030  HE2 PHE A 193     -12.006  -9.960  70.123  0.00  0.00      A120  
ATOM   3031  C   PHE A 193     -17.210  -5.683  68.488  0.00  0.00      A120  
ATOM   3032  O   PHE A 193     -17.320  -4.463  68.467  0.00  0.00      A120  
ATOM   3033  N   ALA A 194     -18.271  -6.480  68.606  0.00  0.00      A120  
ATOM   3034  HN  ALA A 194     -18.202  -7.453  68.401  0.00  0.00      A120  
ATOM   3035  CA  ALA A 194     -19.575  -5.930  68.854  0.00  0.00      A120  
ATOM   3036  HA  ALA A 194     -19.591  -5.036  69.460  0.00  0.00      A120  
ATOM   3037  CB  ALA A 194     -20.439  -5.733  67.536  0.00  0.00      A120  
ATOM   3038  HB1 ALA A 194     -19.932  -4.919  66.973  0.00  0.00      A120  
ATOM   3039  HB2 ALA A 194     -21.538  -5.619  67.652  0.00  0.00      A120  
ATOM   3040  HB3 ALA A 194     -20.339  -6.712  67.020  0.00  0.00      A120  
ATOM   3041  C   ALA A 194     -20.350  -6.982  69.697  0.00  0.00      A120  
ATOM   3042  O   ALA A 194     -19.872  -8.085  69.995  0.00  0.00      A120  
ATOM   3043  N   ILE A 195     -21.539  -6.694  70.237  0.00  0.00      A120  
ATOM   3044  HN  ILE A 195     -22.071  -5.873  70.045  0.00  0.00      A120  
ATOM   3045  CA  ILE A 195     -22.286  -7.733  71.000  0.00  0.00      A120  
ATOM   3046  HA  ILE A 195     -21.628  -8.579  71.132  0.00  0.00      A120  
ATOM   3047  CB  ILE A 195     -22.585  -7.277  72.439  0.00  0.00      A120  
ATOM   3048  HB  ILE A 195     -23.075  -6.280  72.432  0.00  0.00      A120  
ATOM   3049  CG2 ILE A 195     -23.385  -8.360  73.191  0.00  0.00      A120  
ATOM   3050 HG21 ILE A 195     -23.605  -8.086  74.245  0.00  0.00      A120  
ATOM   3051 HG22 ILE A 195     -22.819  -9.305  73.331  0.00  0.00      A120  
ATOM   3052 HG23 ILE A 195     -24.311  -8.588  72.620  0.00  0.00      A120  
ATOM   3053  CG1 ILE A 195     -21.194  -7.013  73.134  0.00  0.00      A120  
ATOM   3054 HG11 ILE A 195     -20.754  -6.076  72.731  0.00  0.00      A120  
ATOM   3055 HG12 ILE A 195     -20.574  -7.914  72.938  0.00  0.00      A120  
ATOM   3056  CD  ILE A 195     -21.277  -6.597  74.574  0.00  0.00      A120  
ATOM   3057  HD1 ILE A 195     -22.154  -5.998  74.899  0.00  0.00      A120  
ATOM   3058  HD2 ILE A 195     -20.375  -6.026  74.880  0.00  0.00      A120  
ATOM   3059  HD3 ILE A 195     -21.322  -7.510  75.206  0.00  0.00      A120  
ATOM   3060  C   ILE A 195     -23.548  -8.108  70.231  0.00  0.00      A120  
ATOM   3061  O   ILE A 195     -24.441  -7.290  69.920  0.00  0.00      A120  
ATOM   3062  N   LEU A 196     -23.759  -9.388  69.930  0.00  0.00      A120  
ATOM   3063  HN  LEU A 196     -23.086 -10.092  70.142  0.00  0.00      A120  
ATOM   3064  CA  LEU A 196     -24.928  -9.964  69.281  0.00  0.00      A120  
ATOM   3065  HA  LEU A 196     -25.418  -9.225  68.664  0.00  0.00      A120  
ATOM   3066  CB  LEU A 196     -24.389 -11.211  68.418  0.00  0.00      A120  
ATOM   3067  HB1 LEU A 196     -24.059 -11.997  69.130  0.00  0.00      A120  
ATOM   3068  HB2 LEU A 196     -23.484 -10.787  67.932  0.00  0.00      A120  
ATOM   3069  CG  LEU A 196     -25.350 -11.752  67.327  0.00  0.00      A120  
ATOM   3070  HG  LEU A 196     -26.353 -11.681  67.799  0.00  0.00      A120  
ATOM   3071  CD1 LEU A 196     -25.463 -10.864  66.093  0.00  0.00      A120  
ATOM   3072 HD11 LEU A 196     -26.327 -11.220  65.492  0.00  0.00      A120  
ATOM   3073 HD12 LEU A 196     -24.569 -10.878  65.434  0.00  0.00      A120  
ATOM   3074 HD13 LEU A 196     -25.705  -9.798  66.293  0.00  0.00      A120  
ATOM   3075  CD2 LEU A 196     -24.978 -13.185  66.956  0.00  0.00      A120  
ATOM   3076 HD21 LEU A 196     -24.027 -13.282  66.390  0.00  0.00      A120  
ATOM   3077 HD22 LEU A 196     -25.814 -13.514  66.302  0.00  0.00      A120  
ATOM   3078 HD23 LEU A 196     -25.049 -14.006  67.701  0.00  0.00      A120  
ATOM   3079  C   LEU A 196     -25.893 -10.488  70.321  0.00  0.00      A120  
ATOM   3080  O   LEU A 196     -25.541 -11.120  71.302  0.00  0.00      A120  
ATOM   3081  N   LYS A 197     -27.132 -10.040  70.134  0.00  0.00      A120  
ATOM   3082  HN  LYS A 197     -27.286  -9.376  69.406  0.00  0.00      A120  
ATOM   3083  CA  LYS A 197     -28.201 -10.343  71.024  0.00  0.00      A120  
ATOM   3084  HA  LYS A 197     -27.798 -11.006  71.775  0.00  0.00      A120  
ATOM   3085  CB  LYS A 197     -28.590  -9.077  71.931  0.00  0.00      A120  
ATOM   3086  HB1 LYS A 197     -27.770  -8.839  72.642  0.00  0.00      A120  
ATOM   3087  HB2 LYS A 197     -29.462  -9.503  72.473  0.00  0.00      A120  
ATOM   3088  CG  LYS A 197     -28.902  -7.797  71.183  0.00  0.00      A120  
ATOM   3089  HG1 LYS A 197     -29.411  -7.989  70.215  0.00  0.00      A120  
ATOM   3090  HG2 LYS A 197     -27.958  -7.278  70.913  0.00  0.00      A120  
ATOM   3091  CD  LYS A 197     -29.671  -6.708  71.949  0.00  0.00      A120  
ATOM   3092  HD1 LYS A 197     -29.700  -5.822  71.279  0.00  0.00      A120  
ATOM   3093  HD2 LYS A 197     -29.104  -6.359  72.839  0.00  0.00      A120  
ATOM   3094  CE  LYS A 197     -31.123  -7.033  72.258  0.00  0.00      A120  
ATOM   3095  HE1 LYS A 197     -31.140  -7.972  72.851  0.00  0.00      A120  
ATOM   3096  HE2 LYS A 197     -31.793  -7.212  71.390  0.00  0.00      A120  
ATOM   3097  NZ  LYS A 197     -31.798  -5.961  72.919  0.00  0.00      A120  
ATOM   3098  HZ1 LYS A 197     -32.725  -6.104  73.368  0.00  0.00      A120  
ATOM   3099  HZ2 LYS A 197     -31.751  -5.205  72.206  0.00  0.00      A120  
ATOM   3100  HZ3 LYS A 197     -31.284  -5.590  73.743  0.00  0.00      A120  
ATOM   3101  C   LYS A 197     -29.352 -10.912  70.377  0.00  0.00      A120  
ATOM   3102  O   LYS A 197     -29.889 -10.386  69.424  0.00  0.00      A120  
ATOM   3103  N   CYS A 198     -29.799 -12.027  70.891  0.00  0.00      A120  
ATOM   3104  HN  CYS A 198     -29.368 -12.391  71.713  0.00  0.00      A120  
ATOM   3105  CA  CYS A 198     -31.059 -12.647  70.600  0.00  0.00      A120  
ATOM   3106  HA  CYS A 198     -31.127 -12.854  69.542  0.00  0.00      A120  
ATOM   3107  CB  CYS A 198     -31.096 -14.082  71.152  0.00  0.00      A120  
ATOM   3108  HB1 CYS A 198     -30.737 -13.898  72.188  0.00  0.00      A120  
ATOM   3109  HB2 CYS A 198     -30.250 -14.649  70.707  0.00  0.00      A120  
ATOM   3110  SG  CYS A 198     -32.637 -15.056  71.183  0.00  0.00      A120  
ATOM   3111  C   CYS A 198     -32.286 -11.784  70.980  0.00  0.00      A120  
ATOM   3112  O   CYS A 198     -32.292 -11.086  71.981  0.00  0.00      A120  
ATOM   3113  N   LYS A 199     -33.361 -11.727  70.063  0.00  0.00      A120  
ATOM   3114  HN  LYS A 199     -33.225 -12.342  69.290  0.00  0.00      A120  
ATOM   3115  CA  LYS A 199     -34.431 -10.850  70.288  0.00  0.00      A120  
ATOM   3116  HA  LYS A 199     -34.273 -10.337  71.225  0.00  0.00      A120  
ATOM   3117  CB  LYS A 199     -34.565  -9.858  69.051  0.00  0.00      A120  
ATOM   3118  HB1 LYS A 199     -34.917 -10.368  68.129  0.00  0.00      A120  
ATOM   3119  HB2 LYS A 199     -33.525  -9.607  68.751  0.00  0.00      A120  
ATOM   3120  CG  LYS A 199     -35.394  -8.591  69.302  0.00  0.00      A120  
ATOM   3121  HG1 LYS A 199     -36.442  -8.911  69.483  0.00  0.00      A120  
ATOM   3122  HG2 LYS A 199     -35.407  -7.968  68.383  0.00  0.00      A120  
ATOM   3123  CD  LYS A 199     -34.810  -7.752  70.420  0.00  0.00      A120  
ATOM   3124  HD1 LYS A 199     -33.736  -7.523  70.256  0.00  0.00      A120  
ATOM   3125  HD2 LYS A 199     -34.797  -8.303  71.385  0.00  0.00      A120  
ATOM   3126  CE  LYS A 199     -35.536  -6.392  70.827  0.00  0.00      A120  
ATOM   3127  HE1 LYS A 199     -35.150  -5.959  71.775  0.00  0.00      A120  
ATOM   3128  HE2 LYS A 199     -36.612  -6.593  71.014  0.00  0.00      A120  
ATOM   3129  NZ  LYS A 199     -35.508  -5.376  69.724  0.00  0.00      A120  
ATOM   3130  HZ1 LYS A 199     -35.774  -5.704  68.773  0.00  0.00      A120  
ATOM   3131  HZ2 LYS A 199     -34.534  -5.050  69.562  0.00  0.00      A120  
ATOM   3132  HZ3 LYS A 199     -36.146  -4.612  70.027  0.00  0.00      A120  
ATOM   3133  C   LYS A 199     -35.704 -11.713  70.473  0.00  0.00      A120  
ATOM   3134  O   LYS A 199     -36.737 -11.189  70.919  0.00  0.00      A120  
ATOM   3135  N   ASP A 200     -35.727 -13.040  70.187  0.00  0.00      A120  
ATOM   3136  HN  ASP A 200     -34.856 -13.467  69.955  0.00  0.00      A120  
ATOM   3137  CA  ASP A 200     -36.869 -13.928  70.431  0.00  0.00      A120  
ATOM   3138  HA  ASP A 200     -37.697 -13.691  69.778  0.00  0.00      A120  
ATOM   3139  CB  ASP A 200     -36.539 -15.346  69.945  0.00  0.00      A120  
ATOM   3140  HB1 ASP A 200     -35.855 -15.714  70.739  0.00  0.00      A120  
ATOM   3141  HB2 ASP A 200     -36.012 -15.340  68.967  0.00  0.00      A120  
ATOM   3142  CG  ASP A 200     -37.736 -16.198  69.809  0.00  0.00      A120  
ATOM   3143  OD1 ASP A 200     -38.840 -15.718  69.399  0.00  0.00      A120  
ATOM   3144  OD2 ASP A 200     -37.593 -17.451  70.121  0.00  0.00      A120  
ATOM   3145  C   ASP A 200     -37.408 -13.924  71.891  0.00  0.00      A120  
ATOM   3146  O   ASP A 200     -36.565 -14.112  72.798  0.00  0.00      A120  
ATOM   3147  N   LYS A 201     -38.709 -13.819  72.075  0.00  0.00      A120  
ATOM   3148  HN  LYS A 201     -39.308 -13.713  71.286  0.00  0.00      A120  
ATOM   3149  CA  LYS A 201     -39.179 -13.519  73.407  0.00  0.00      A120  
ATOM   3150  HA  LYS A 201     -38.536 -12.744  73.797  0.00  0.00      A120  
ATOM   3151  CB  LYS A 201     -40.709 -13.093  73.384  0.00  0.00      A120  
ATOM   3152  HB1 LYS A 201     -41.063 -12.856  74.410  0.00  0.00      A120  
ATOM   3153  HB2 LYS A 201     -41.215 -13.935  72.865  0.00  0.00      A120  
ATOM   3154  CG  LYS A 201     -41.000 -11.776  72.546  0.00  0.00      A120  
ATOM   3155  HG1 LYS A 201     -42.102 -11.636  72.577  0.00  0.00      A120  
ATOM   3156  HG2 LYS A 201     -40.755 -11.967  71.480  0.00  0.00      A120  
ATOM   3157  CD  LYS A 201     -40.293 -10.570  73.147  0.00  0.00      A120  
ATOM   3158  HD1 LYS A 201     -39.195 -10.729  73.088  0.00  0.00      A120  
ATOM   3159  HD2 LYS A 201     -40.508 -10.377  74.220  0.00  0.00      A120  
ATOM   3160  CE  LYS A 201     -40.748  -9.304  72.487  0.00  0.00      A120  
ATOM   3161  HE1 LYS A 201     -41.837  -9.310  72.707  0.00  0.00      A120  
ATOM   3162  HE2 LYS A 201     -40.553  -9.181  71.400  0.00  0.00      A120  
ATOM   3163  NZ  LYS A 201     -40.094  -8.148  73.011  0.00  0.00      A120  
ATOM   3164  HZ1 LYS A 201     -39.084  -8.239  72.781  0.00  0.00      A120  
ATOM   3165  HZ2 LYS A 201     -40.130  -8.155  74.050  0.00  0.00      A120  
ATOM   3166  HZ3 LYS A 201     -40.485  -7.301  72.553  0.00  0.00      A120  
ATOM   3167  C   LYS A 201     -39.104 -14.676  74.476  0.00  0.00      A120  
ATOM   3168  O   LYS A 201     -38.781 -14.418  75.633  0.00  0.00      A120  
ATOM   3169  N   LYS A 202     -39.413 -15.965  74.052  0.00  0.00      A120  
ATOM   3170  HN  LYS A 202     -39.607 -16.143  73.091  0.00  0.00      A120  
ATOM   3171  CA  LYS A 202     -39.563 -17.055  74.885  0.00  0.00      A120  
ATOM   3172  HA  LYS A 202     -39.584 -16.759  75.924  0.00  0.00      A120  
ATOM   3173  CB  LYS A 202     -40.953 -17.679  74.591  0.00  0.00      A120  
ATOM   3174  HB1 LYS A 202     -40.979 -18.546  75.286  0.00  0.00      A120  
ATOM   3175  HB2 LYS A 202     -40.956 -18.015  73.531  0.00  0.00      A120  
ATOM   3176  CG  LYS A 202     -42.212 -16.864  74.916  0.00  0.00      A120  
ATOM   3177  HG1 LYS A 202     -42.182 -15.897  74.369  0.00  0.00      A120  
ATOM   3178  HG2 LYS A 202     -42.117 -16.674  76.006  0.00  0.00      A120  
ATOM   3179  CD  LYS A 202     -43.361 -17.658  74.492  0.00  0.00      A120  
ATOM   3180  HD1 LYS A 202     -44.266 -17.159  74.900  0.00  0.00      A120  
ATOM   3181  HD2 LYS A 202     -43.331 -18.670  74.949  0.00  0.00      A120  
ATOM   3182  CE  LYS A 202     -43.416 -17.837  72.936  0.00  0.00      A120  
ATOM   3183  HE1 LYS A 202     -42.585 -18.500  72.611  0.00  0.00      A120  
ATOM   3184  HE2 LYS A 202     -43.403 -16.812  72.509  0.00  0.00      A120  
ATOM   3185  NZ  LYS A 202     -44.716 -18.516  72.709  0.00  0.00      A120  
ATOM   3186  HZ1 LYS A 202     -44.852 -19.278  73.404  0.00  0.00      A120  
ATOM   3187  HZ2 LYS A 202     -44.851 -18.947  71.772  0.00  0.00      A120  
ATOM   3188  HZ3 LYS A 202     -45.435 -17.800  72.934  0.00  0.00      A120  
ATOM   3189  C   LYS A 202     -38.413 -17.941  74.950  0.00  0.00      A120  
ATOM   3190  O   LYS A 202     -38.516 -19.069  75.484  0.00  0.00      A120  
ATOM   3191  N   PHE A 203     -37.251 -17.468  74.487  0.00  0.00      A120  
ATOM   3192  HN  PHE A 203     -37.319 -16.533  74.147  0.00  0.00      A120  
ATOM   3193  CA  PHE A 203     -35.937 -18.068  74.340  0.00  0.00      A120  
ATOM   3194  HA  PHE A 203     -36.040 -18.876  73.631  0.00  0.00      A120  
ATOM   3195  CB  PHE A 203     -35.030 -17.066  73.664  0.00  0.00      A120  
ATOM   3196  HB1 PHE A 203     -35.135 -16.060  74.124  0.00  0.00      A120  
ATOM   3197  HB2 PHE A 203     -35.212 -17.096  72.569  0.00  0.00      A120  
ATOM   3198  CG  PHE A 203     -33.572 -17.326  73.731  0.00  0.00      A120  
ATOM   3199  CD1 PHE A 203     -32.944 -18.333  72.988  0.00  0.00      A120  
ATOM   3200  HD1 PHE A 203     -33.476 -18.910  72.245  0.00  0.00      A120  
ATOM   3201  CE1 PHE A 203     -31.514 -18.450  72.994  0.00  0.00      A120  
ATOM   3202  HE1 PHE A 203     -30.887 -19.026  72.330  0.00  0.00      A120  
ATOM   3203  CZ  PHE A 203     -30.708 -17.594  73.746  0.00  0.00      A120  
ATOM   3204  HZ  PHE A 203     -29.632 -17.580  73.654  0.00  0.00      A120  
ATOM   3205  CD2 PHE A 203     -32.690 -16.621  74.677  0.00  0.00      A120  
ATOM   3206  HD2 PHE A 203     -33.111 -15.938  75.399  0.00  0.00      A120  
ATOM   3207  CE2 PHE A 203     -31.359 -16.619  74.542  0.00  0.00      A120  
ATOM   3208  HE2 PHE A 203     -30.736 -15.945  75.112  0.00  0.00      A120  
ATOM   3209  C   PHE A 203     -35.367 -18.746  75.625  0.00  0.00      A120  
ATOM   3210  O   PHE A 203     -35.315 -18.245  76.710  0.00  0.00      A120  
ATOM   3211  N   ASN A 204     -34.932 -20.059  75.489  0.00  0.00      A120  
ATOM   3212  HN  ASN A 204     -34.834 -20.487  74.594  0.00  0.00      A120  
ATOM   3213  CA  ASN A 204     -34.469 -20.763  76.684  0.00  0.00      A120  
ATOM   3214  HA  ASN A 204     -35.193 -20.554  77.458  0.00  0.00      A120  
ATOM   3215  CB  ASN A 204     -34.505 -22.314  76.506  0.00  0.00      A120  
ATOM   3216  HB1 ASN A 204     -35.507 -22.753  76.313  0.00  0.00      A120  
ATOM   3217  HB2 ASN A 204     -34.237 -22.822  77.457  0.00  0.00      A120  
ATOM   3218  CG  ASN A 204     -33.598 -22.788  75.365  0.00  0.00      A120  
ATOM   3219  OD1 ASN A 204     -32.957 -22.127  74.627  0.00  0.00      A120  
ATOM   3220  ND2 ASN A 204     -33.626 -24.081  75.281  0.00  0.00      A120  
ATOM   3221 HD22 ASN A 204     -34.068 -24.640  75.978  0.00  0.00      A120  
ATOM   3222  C   ASN A 204     -33.153 -20.186  77.211  0.00  0.00      A120  
ATOM   3223  O   ASN A 204     -32.828 -20.275  78.379  0.00  0.00      A120  
ATOM   3224  N   GLY A 205     -32.225 -19.748  76.355  0.00  0.00      A120  
ATOM   3225  HN  GLY A 205     -32.577 -19.633  75.429  0.00  0.00      A120  
ATOM   3226  CA  GLY A 205     -30.840 -19.422  76.718  0.00  0.00      A120  
ATOM   3227  HA1 GLY A 205     -30.768 -19.562  77.786  0.00  0.00      A120  
ATOM   3228  HA2 GLY A 205     -30.756 -18.422  76.318  0.00  0.00      A120  
ATOM   3229  C   GLY A 205     -29.827 -20.230  76.027  0.00  0.00      A120  
ATOM   3230  O   GLY A 205     -28.697 -19.784  75.967  0.00  0.00      A120  
ATOM   3231  N   THR A 206     -30.141 -21.437  75.462  0.00  0.00      A120  
ATOM   3232  HN  THR A 206     -31.056 -21.831  75.497  0.00  0.00      A120  
ATOM   3233  CA  THR A 206     -29.232 -22.331  74.759  0.00  0.00      A120  
ATOM   3234  HA  THR A 206     -28.295 -21.818  74.598  0.00  0.00      A120  
ATOM   3235  CB  THR A 206     -28.856 -23.629  75.417  0.00  0.00      A120  
ATOM   3236  HB  THR A 206     -28.274 -24.351  74.804  0.00  0.00      A120  
ATOM   3237  OG1 THR A 206     -30.022 -24.257  75.919  0.00  0.00      A120  
ATOM   3238  HG1 THR A 206     -30.417 -23.550  76.435  0.00  0.00      A120  
ATOM   3239  CG2 THR A 206     -27.906 -23.293  76.564  0.00  0.00      A120  
ATOM   3240 HG21 THR A 206     -28.283 -22.567  77.317  0.00  0.00      A120  
ATOM   3241 HG22 THR A 206     -26.906 -22.992  76.186  0.00  0.00      A120  
ATOM   3242 HG23 THR A 206     -27.549 -24.183  77.125  0.00  0.00      A120  
ATOM   3243  C   THR A 206     -29.699 -22.606  73.360  0.00  0.00      A120  
ATOM   3244  O   THR A 206     -30.813 -22.443  72.934  0.00  0.00      A120  
ATOM   3245  N   GLY A 207     -28.821 -23.112  72.501  0.00  0.00      A120  
ATOM   3246  HN  GLY A 207     -27.894 -23.304  72.812  0.00  0.00      A120  
ATOM   3247  CA  GLY A 207     -28.836 -23.351  70.995  0.00  0.00      A120  
ATOM   3248  HA1 GLY A 207     -29.620 -24.075  70.831  0.00  0.00      A120  
ATOM   3249  HA2 GLY A 207     -27.869 -23.749  70.724  0.00  0.00      A120  
ATOM   3250  C   GLY A 207     -29.116 -22.159  70.055  0.00  0.00      A120  
ATOM   3251  O   GLY A 207     -28.931 -21.046  70.531  0.00  0.00      A120  
ATOM   3252  N   PRO A 208     -29.350 -22.397  68.761  0.00  0.00      A120  
ATOM   3253  CD  PRO A 208     -29.454 -23.689  68.153  0.00  0.00      A120  
ATOM   3254  HD1 PRO A 208     -30.308 -24.213  68.634  0.00  0.00      A120  
ATOM   3255  HD2 PRO A 208     -28.555 -24.269  68.452  0.00  0.00      A120  
ATOM   3256  CA  PRO A 208     -29.935 -21.374  67.906  0.00  0.00      A120  
ATOM   3257  HA  PRO A 208     -29.087 -20.789  67.580  0.00  0.00      A120  
ATOM   3258  CB  PRO A 208     -30.559 -22.225  66.775  0.00  0.00      A120  
ATOM   3259  HB1 PRO A 208     -30.635 -21.690  65.805  0.00  0.00      A120  
ATOM   3260  HB2 PRO A 208     -31.556 -22.567  67.128  0.00  0.00      A120  
ATOM   3261  CG  PRO A 208     -29.725 -23.445  66.642  0.00  0.00      A120  
ATOM   3262  HG1 PRO A 208     -30.225 -24.234  66.041  0.00  0.00      A120  
ATOM   3263  HG2 PRO A 208     -28.825 -23.048  66.126  0.00  0.00      A120  
ATOM   3264  C   PRO A 208     -30.961 -20.354  68.425  0.00  0.00      A120  
ATOM   3265  O   PRO A 208     -31.951 -20.638  69.059  0.00  0.00      A120  
ATOM   3266  N   CYS A 209     -30.715 -19.135  68.047  0.00  0.00      A120  
ATOM   3267  HN  CYS A 209     -29.785 -18.910  67.766  0.00  0.00      A120  
ATOM   3268  CA  CYS A 209     -31.681 -18.043  68.066  0.00  0.00      A120  
ATOM   3269  HA  CYS A 209     -32.664 -18.479  68.163  0.00  0.00      A120  
ATOM   3270  CB  CYS A 209     -31.441 -16.955  69.243  0.00  0.00      A120  
ATOM   3271  HB1 CYS A 209     -30.478 -16.442  69.031  0.00  0.00      A120  
ATOM   3272  HB2 CYS A 209     -31.337 -17.430  70.241  0.00  0.00      A120  
ATOM   3273  SG  CYS A 209     -32.760 -15.754  69.314  0.00  0.00      A120  
ATOM   3274  C   CYS A 209     -31.714 -17.411  66.655  0.00  0.00      A120  
ATOM   3275  O   CYS A 209     -30.677 -16.949  66.222  0.00  0.00      A120  
ATOM   3276  N   PRO A 210     -32.922 -17.323  65.947  0.00  0.00      A120  
ATOM   3277  CD  PRO A 210     -34.075 -18.177  66.260  0.00  0.00      A120  
ATOM   3278  HD1 PRO A 210     -34.566 -17.857  67.204  0.00  0.00      A120  
ATOM   3279  HD2 PRO A 210     -33.657 -19.179  66.496  0.00  0.00      A120  
ATOM   3280  CA  PRO A 210     -32.983 -16.952  64.486  0.00  0.00      A120  
ATOM   3281  HA  PRO A 210     -32.011 -17.137  64.052  0.00  0.00      A120  
ATOM   3282  CB  PRO A 210     -34.099 -17.786  63.795  0.00  0.00      A120  
ATOM   3283  HB1 PRO A 210     -33.678 -18.778  63.525  0.00  0.00      A120  
ATOM   3284  HB2 PRO A 210     -34.604 -17.239  62.970  0.00  0.00      A120  
ATOM   3285  CG  PRO A 210     -35.022 -18.179  65.011  0.00  0.00      A120  
ATOM   3286  HG1 PRO A 210     -35.811 -17.399  64.978  0.00  0.00      A120  
ATOM   3287  HG2 PRO A 210     -35.401 -19.204  64.810  0.00  0.00      A120  
ATOM   3288  C   PRO A 210     -33.364 -15.513  64.423  0.00  0.00      A120  
ATOM   3289  O   PRO A 210     -33.248 -14.911  63.326  0.00  0.00      A120  
ATOM   3290  N   SER A 211     -33.967 -14.987  65.485  0.00  0.00      A120  
ATOM   3291  HN  SER A 211     -34.257 -15.557  66.250  0.00  0.00      A120  
ATOM   3292  CA  SER A 211     -34.286 -13.586  65.502  0.00  0.00      A120  
ATOM   3293  HA  SER A 211     -34.071 -13.122  64.551  0.00  0.00      A120  
ATOM   3294  CB  SER A 211     -35.785 -13.328  65.937  0.00  0.00      A120  
ATOM   3295  HB1 SER A 211     -35.955 -13.774  66.940  0.00  0.00      A120  
ATOM   3296  HB2 SER A 211     -36.393 -14.008  65.303  0.00  0.00      A120  
ATOM   3297  OG  SER A 211     -36.101 -11.919  65.888  0.00  0.00      A120  
ATOM   3298  HG1 SER A 211     -36.010 -11.713  64.954  0.00  0.00      A120  
ATOM   3299  C   SER A 211     -33.417 -12.831  66.552  0.00  0.00      A120  
ATOM   3300  O   SER A 211     -33.590 -13.119  67.711  0.00  0.00      A120  
ATOM   3301  N   VAL A 212     -32.443 -12.006  66.059  0.00  0.00      A120  
ATOM   3302  HN  VAL A 212     -32.413 -11.730  65.101  0.00  0.00      A120  
ATOM   3303  CA  VAL A 212     -31.339 -11.414  66.761  0.00  0.00      A120  
ATOM   3304  HA  VAL A 212     -31.552 -11.397  67.820  0.00  0.00      A120  
ATOM   3305  CB  VAL A 212     -29.995 -12.147  66.603  0.00  0.00      A120  
ATOM   3306  HB  VAL A 212     -29.237 -11.770  67.322  0.00  0.00      A120  
ATOM   3307  CG1 VAL A 212     -30.192 -13.633  67.007  0.00  0.00      A120  
ATOM   3308 HG11 VAL A 212     -30.923 -13.694  67.842  0.00  0.00      A120  
ATOM   3309 HG12 VAL A 212     -29.242 -14.145  67.272  0.00  0.00      A120  
ATOM   3310 HG13 VAL A 212     -30.498 -14.276  66.154  0.00  0.00      A120  
ATOM   3311  CG2 VAL A 212     -29.319 -11.872  65.237  0.00  0.00      A120  
ATOM   3312 HG21 VAL A 212     -29.083 -10.808  65.019  0.00  0.00      A120  
ATOM   3313 HG22 VAL A 212     -29.974 -12.214  64.407  0.00  0.00      A120  
ATOM   3314 HG23 VAL A 212     -28.406 -12.504  65.197  0.00  0.00      A120  
ATOM   3315  C   VAL A 212     -31.164  -9.950  66.228  0.00  0.00      A120  
ATOM   3316  O   VAL A 212     -31.602  -9.499  65.163  0.00  0.00      A120  
ATOM   3317  N   SER A 213     -30.552  -9.036  67.052  0.00  0.00      A120  
ATOM   3318  HN  SER A 213     -30.270  -9.297  67.972  0.00  0.00      A120  
ATOM   3319  CA  SER A 213     -30.075  -7.693  66.696  0.00  0.00      A120  
ATOM   3320  HA  SER A 213     -30.079  -7.637  65.618  0.00  0.00      A120  
ATOM   3321  CB  SER A 213     -31.007  -6.604  67.298  0.00  0.00      A120  
ATOM   3322  HB1 SER A 213     -31.950  -6.692  66.716  0.00  0.00      A120  
ATOM   3323  HB2 SER A 213     -30.607  -5.639  66.920  0.00  0.00      A120  
ATOM   3324  OG  SER A 213     -31.114  -6.747  68.692  0.00  0.00      A120  
ATOM   3325  HG1 SER A 213     -31.454  -5.870  68.882  0.00  0.00      A120  
ATOM   3326  C   SER A 213     -28.590  -7.421  67.208  0.00  0.00      A120  
ATOM   3327  O   SER A 213     -27.966  -8.264  67.873  0.00  0.00      A120  
ATOM   3328  N   THR A 214     -27.961  -6.196  66.806  0.00  0.00      A120  
ATOM   3329  HN  THR A 214     -28.484  -5.649  66.157  0.00  0.00      A120  
ATOM   3330  CA  THR A 214     -26.661  -5.767  67.298  0.00  0.00      A120  
ATOM   3331  HA  THR A 214     -26.183  -6.656  67.683  0.00  0.00      A120  
ATOM   3332  CB  THR A 214     -25.671  -5.186  66.307  0.00  0.00      A120  
ATOM   3333  HB  THR A 214     -24.733  -4.992  66.871  0.00  0.00      A120  
ATOM   3334  OG1 THR A 214     -26.240  -4.087  65.611  0.00  0.00      A120  
ATOM   3335  HG1 THR A 214     -26.986  -4.481  65.153  0.00  0.00      A120  
ATOM   3336  CG2 THR A 214     -25.365  -6.091  65.134  0.00  0.00      A120  
ATOM   3337 HG21 THR A 214     -26.326  -6.346  64.638  0.00  0.00      A120  
ATOM   3338 HG22 THR A 214     -24.901  -6.999  65.574  0.00  0.00      A120  
ATOM   3339 HG23 THR A 214     -24.678  -5.659  64.375  0.00  0.00      A120  
ATOM   3340  C   THR A 214     -26.756  -4.765  68.403  0.00  0.00      A120  
ATOM   3341  O   THR A 214     -27.628  -3.873  68.367  0.00  0.00      A120  
ATOM   3342  N   VAL A 215     -25.865  -4.907  69.475  0.00  0.00      A120  
ATOM   3343  HN  VAL A 215     -25.208  -5.656  69.438  0.00  0.00      A120  
ATOM   3344  CA  VAL A 215     -25.601  -3.862  70.372  0.00  0.00      A120  
ATOM   3345  HA  VAL A 215     -25.962  -2.978  69.868  0.00  0.00      A120  
ATOM   3346  CB  VAL A 215     -26.294  -3.975  71.669  0.00  0.00      A120  
ATOM   3347  HB  VAL A 215     -25.931  -3.158  72.328  0.00  0.00      A120  
ATOM   3348  CG1 VAL A 215     -27.821  -3.714  71.467  0.00  0.00      A120  
ATOM   3349 HG11 VAL A 215     -28.197  -4.330  70.622  0.00  0.00      A120  
ATOM   3350 HG12 VAL A 215     -28.035  -2.686  71.105  0.00  0.00      A120  
ATOM   3351 HG13 VAL A 215     -28.397  -3.891  72.400  0.00  0.00      A120  
ATOM   3352  CG2 VAL A 215     -25.969  -5.350  72.269  0.00  0.00      A120  
ATOM   3353 HG21 VAL A 215     -26.512  -5.561  73.215  0.00  0.00      A120  
ATOM   3354 HG22 VAL A 215     -24.929  -5.395  72.656  0.00  0.00      A120  
ATOM   3355 HG23 VAL A 215     -26.181  -6.169  71.548  0.00  0.00      A120  
ATOM   3356  C   VAL A 215     -24.142  -3.657  70.563  0.00  0.00      A120  
ATOM   3357  O   VAL A 215     -23.417  -4.486  69.990  0.00  0.00      A120  
ATOM   3358  N   GLN A 216     -23.637  -2.587  71.158  0.00  0.00      A120  
ATOM   3359  HN  GLN A 216     -24.237  -1.843  71.442  0.00  0.00      A120  
ATOM   3360  CA  GLN A 216     -22.179  -2.555  71.389  0.00  0.00      A120  
ATOM   3361  HA  GLN A 216     -21.593  -3.224  70.776  0.00  0.00      A120  
ATOM   3362  CB  GLN A 216     -21.512  -1.200  70.933  0.00  0.00      A120  
ATOM   3363  HB1 GLN A 216     -21.932  -0.368  71.537  0.00  0.00      A120  
ATOM   3364  HB2 GLN A 216     -21.922  -1.114  69.904  0.00  0.00      A120  
ATOM   3365  CG  GLN A 216     -20.027  -0.877  70.861  0.00  0.00      A120  
ATOM   3366  HG1 GLN A 216     -19.497  -0.955  71.834  0.00  0.00      A120  
ATOM   3367  HG2 GLN A 216     -19.872   0.163  70.500  0.00  0.00      A120  
ATOM   3368  CD  GLN A 216     -19.311  -1.747  69.886  0.00  0.00      A120  
ATOM   3369  OE1 GLN A 216     -19.770  -1.972  68.802  0.00  0.00      A120  
ATOM   3370  NE2 GLN A 216     -18.214  -2.374  70.248  0.00  0.00      A120  
ATOM   3371 HE21 GLN A 216     -17.705  -2.205  71.093  0.00  0.00      A120  
ATOM   3372 HE22 GLN A 216     -17.835  -2.979  69.549  0.00  0.00      A120  
ATOM   3373  C   GLN A 216     -21.871  -2.739  72.873  0.00  0.00      A120  
ATOM   3374  O   GLN A 216     -20.716  -3.060  73.255  0.00  0.00      A120  
ATOM   3375  N   CYS A 217     -22.845  -2.616  73.766  0.00  0.00      A120  
ATOM   3376  HN  CYS A 217     -23.734  -2.420  73.360  0.00  0.00      A120  
ATOM   3377  CA  CYS A 217     -22.721  -2.784  75.158  0.00  0.00      A120  
ATOM   3378  HA  CYS A 217     -21.846  -3.327  75.485  0.00  0.00      A120  
ATOM   3379  CB  CYS A 217     -22.674  -1.398  75.892  0.00  0.00      A120  
ATOM   3380  HB1 CYS A 217     -22.584  -1.469  76.997  0.00  0.00      A120  
ATOM   3381  HB2 CYS A 217     -23.588  -0.855  75.568  0.00  0.00      A120  
ATOM   3382  SG  CYS A 217     -21.408  -0.318  75.185  0.00  0.00      A120  
ATOM   3383  C   CYS A 217     -23.939  -3.617  75.580  0.00  0.00      A120  
ATOM   3384  O   CYS A 217     -24.914  -3.555  74.825  0.00  0.00      A120  
ATOM   3385  N   THR A 218     -23.907  -4.303  76.794  0.00  0.00      A120  
ATOM   3386  HN  THR A 218     -23.046  -4.342  77.296  0.00  0.00      A120  
ATOM   3387  CA  THR A 218     -25.060  -4.995  77.441  0.00  0.00      A120  
ATOM   3388  HA  THR A 218     -25.610  -5.424  76.617  0.00  0.00      A120  
ATOM   3389  CB  THR A 218     -24.664  -6.090  78.513  0.00  0.00      A120  
ATOM   3390  HB  THR A 218     -25.555  -6.623  78.910  0.00  0.00      A120  
ATOM   3391  OG1 THR A 218     -23.962  -5.552  79.715  0.00  0.00      A120  
ATOM   3392  HG1 THR A 218     -24.515  -5.638  80.496  0.00  0.00      A120  
ATOM   3393  CG2 THR A 218     -23.760  -7.192  77.850  0.00  0.00      A120  
ATOM   3394 HG21 THR A 218     -23.559  -7.985  78.602  0.00  0.00      A120  
ATOM   3395 HG22 THR A 218     -22.762  -6.759  77.625  0.00  0.00      A120  
ATOM   3396 HG23 THR A 218     -24.195  -7.528  76.885  0.00  0.00      A120  
ATOM   3397  C   THR A 218     -26.024  -4.055  78.094  0.00  0.00      A120  
ATOM   3398  O   THR A 218     -25.571  -3.020  78.509  0.00  0.00      A120  
ATOM   3399  N   HSD A 219     -27.310  -4.406  78.167  0.00  0.00      A120  
ATOM   3400  HN  HSD A 219     -27.660  -5.198  77.673  0.00  0.00      A120  
ATOM   3401  CA  HSD A 219     -28.238  -3.665  79.010  0.00  0.00      A120  
ATOM   3402  HA  HSD A 219     -28.082  -2.630  78.745  0.00  0.00      A120  
ATOM   3403  CB  HSD A 219     -29.745  -4.007  78.733  0.00  0.00      A120  
ATOM   3404  HB1 HSD A 219     -30.334  -3.141  79.103  0.00  0.00      A120  
ATOM   3405  HB2 HSD A 219     -30.046  -4.955  79.229  0.00  0.00      A120  
ATOM   3406  ND1 HSD A 219     -29.400  -3.480  76.182  0.00  0.00      A120  
ATOM   3407  HD1 HSD A 219     -28.747  -2.741  76.345  0.00  0.00      A120  
ATOM   3408  CG  HSD A 219     -30.020  -4.083  77.208  0.00  0.00      A120  
ATOM   3409  CE1 HSD A 219     -29.803  -4.046  75.019  0.00  0.00      A120  
ATOM   3410  HE1 HSD A 219     -29.558  -3.623  74.045  0.00  0.00      A120  
ATOM   3411  NE2 HSD A 219     -30.716  -4.970  75.272  0.00  0.00      A120  
ATOM   3412  CD2 HSD A 219     -30.845  -4.963  76.628  0.00  0.00      A120  
ATOM   3413  HD2 HSD A 219     -31.472  -5.666  77.162  0.00  0.00      A120  
ATOM   3414  C   HSD A 219     -27.855  -3.741  80.485  0.00  0.00      A120  
ATOM   3415  O   HSD A 219     -27.396  -4.758  80.965  0.00  0.00      A120  
ATOM   3416  N   GLY A 220     -28.017  -2.654  81.265  0.00  0.00      A120  
ATOM   3417  HN  GLY A 220     -28.453  -1.875  80.821  0.00  0.00      A120  
ATOM   3418  CA  GLY A 220     -27.467  -2.459  82.593  0.00  0.00      A120  
ATOM   3419  HA1 GLY A 220     -27.912  -1.540  82.944  0.00  0.00      A120  
ATOM   3420  HA2 GLY A 220     -26.398  -2.422  82.444  0.00  0.00      A120  
ATOM   3421  C   GLY A 220     -27.981  -3.608  83.569  0.00  0.00      A120  
ATOM   3422  O   GLY A 220     -29.214  -3.938  83.699  0.00  0.00      A120  
ATOM   3423  N   ILE A 221     -27.064  -4.206  84.327  0.00  0.00      A120  
ATOM   3424  HN  ILE A 221     -26.106  -3.944  84.247  0.00  0.00      A120  
ATOM   3425  CA  ILE A 221     -27.308  -5.208  85.357  0.00  0.00      A120  
ATOM   3426  HA  ILE A 221     -28.341  -5.498  85.234  0.00  0.00      A120  
ATOM   3427  CB  ILE A 221     -26.544  -6.574  85.226  0.00  0.00      A120  
ATOM   3428  HB  ILE A 221     -26.835  -6.982  84.235  0.00  0.00      A120  
ATOM   3429  CG2 ILE A 221     -25.028  -6.443  85.207  0.00  0.00      A120  
ATOM   3430 HG21 ILE A 221     -24.675  -5.721  84.440  0.00  0.00      A120  
ATOM   3431 HG22 ILE A 221     -24.501  -7.407  85.041  0.00  0.00      A120  
ATOM   3432 HG23 ILE A 221     -24.679  -6.184  86.230  0.00  0.00      A120  
ATOM   3433  CG1 ILE A 221     -27.070  -7.598  86.272  0.00  0.00      A120  
ATOM   3434 HG11 ILE A 221     -28.178  -7.676  86.226  0.00  0.00      A120  
ATOM   3435 HG12 ILE A 221     -26.737  -7.110  87.212  0.00  0.00      A120  
ATOM   3436  CD  ILE A 221     -26.419  -9.000  86.171  0.00  0.00      A120  
ATOM   3437  HD1 ILE A 221     -25.383  -8.996  86.573  0.00  0.00      A120  
ATOM   3438  HD2 ILE A 221     -26.426  -9.307  85.103  0.00  0.00      A120  
ATOM   3439  HD3 ILE A 221     -27.084  -9.700  86.720  0.00  0.00      A120  
ATOM   3440  C   ILE A 221     -26.944  -4.665  86.734  0.00  0.00      A120  
ATOM   3441  O   ILE A 221     -25.852  -4.065  86.838  0.00  0.00      A120  
ATOM   3442  N   LYS A 222     -27.768  -4.919  87.774  0.00  0.00      A120  
ATOM   3443  HN  LYS A 222     -28.598  -5.383  87.476  0.00  0.00      A120  
ATOM   3444  CA  LYS A 222     -27.571  -4.287  89.086  0.00  0.00      A120  
ATOM   3445  HA  LYS A 222     -26.774  -3.561  89.018  0.00  0.00      A120  
ATOM   3446  CB  LYS A 222     -28.811  -3.601  89.714  0.00  0.00      A120  
ATOM   3447  HB1 LYS A 222     -28.542  -3.183  90.707  0.00  0.00      A120  
ATOM   3448  HB2 LYS A 222     -29.673  -4.284  89.873  0.00  0.00      A120  
ATOM   3449  CG  LYS A 222     -29.409  -2.487  88.862  0.00  0.00      A120  
ATOM   3450  HG1 LYS A 222     -29.978  -2.946  88.026  0.00  0.00      A120  
ATOM   3451  HG2 LYS A 222     -28.548  -1.890  88.493  0.00  0.00      A120  
ATOM   3452  CD  LYS A 222     -30.284  -1.510  89.717  0.00  0.00      A120  
ATOM   3453  HD1 LYS A 222     -30.528  -0.628  89.087  0.00  0.00      A120  
ATOM   3454  HD2 LYS A 222     -29.609  -1.210  90.547  0.00  0.00      A120  
ATOM   3455  CE  LYS A 222     -31.539  -2.180  90.378  0.00  0.00      A120  
ATOM   3456  HE1 LYS A 222     -31.283  -3.008  91.073  0.00  0.00      A120  
ATOM   3457  HE2 LYS A 222     -32.226  -2.692  89.671  0.00  0.00      A120  
ATOM   3458  NZ  LYS A 222     -32.392  -1.295  91.241  0.00  0.00      A120  
ATOM   3459  HZ1 LYS A 222     -31.867  -1.041  92.102  0.00  0.00      A120  
ATOM   3460  HZ2 LYS A 222     -33.334  -1.665  91.482  0.00  0.00      A120  
ATOM   3461  HZ3 LYS A 222     -32.505  -0.394  90.734  0.00  0.00      A120  
ATOM   3462  C   LYS A 222     -27.279  -5.397  90.052  0.00  0.00      A120  
ATOM   3463  O   LYS A 222     -28.266  -5.995  90.438  0.00  0.00      A120  
ATOM   3464  N   PRO A 223     -26.041  -5.739  90.518  0.00  0.00      A120  
ATOM   3465  CD  PRO A 223     -24.798  -5.334  89.903  0.00  0.00      A120  
ATOM   3466  HD1 PRO A 223     -24.709  -4.231  90.006  0.00  0.00      A120  
ATOM   3467  HD2 PRO A 223     -24.817  -5.581  88.820  0.00  0.00      A120  
ATOM   3468  CA  PRO A 223     -25.895  -7.046  91.198  0.00  0.00      A120  
ATOM   3469  HA  PRO A 223     -26.547  -7.760  90.717  0.00  0.00      A120  
ATOM   3470  CB  PRO A 223     -24.361  -7.383  91.081  0.00  0.00      A120  
ATOM   3471  HB1 PRO A 223     -24.343  -8.081  90.217  0.00  0.00      A120  
ATOM   3472  HB2 PRO A 223     -23.797  -7.714  91.980  0.00  0.00      A120  
ATOM   3473  CG  PRO A 223     -23.679  -6.062  90.646  0.00  0.00      A120  
ATOM   3474  HG1 PRO A 223     -23.522  -5.389  91.516  0.00  0.00      A120  
ATOM   3475  HG2 PRO A 223     -22.735  -6.305  90.114  0.00  0.00      A120  
ATOM   3476  C   PRO A 223     -26.297  -6.877  92.600  0.00  0.00      A120  
ATOM   3477  O   PRO A 223     -25.495  -7.145  93.508  0.00  0.00      A120  
ATOM   3478  N   VAL A 224     -27.569  -6.649  92.901  0.00  0.00      A120  
ATOM   3479  HN  VAL A 224     -28.122  -6.415  92.105  0.00  0.00      A120  
ATOM   3480  CA  VAL A 224     -28.164  -6.652  94.223  0.00  0.00      A120  
ATOM   3481  HA  VAL A 224     -27.480  -6.078  94.831  0.00  0.00      A120  
ATOM   3482  CB  VAL A 224     -29.549  -6.053  94.252  0.00  0.00      A120  
ATOM   3483  HB  VAL A 224     -29.967  -6.116  95.279  0.00  0.00      A120  
ATOM   3484  CG1 VAL A 224     -29.354  -4.524  94.046  0.00  0.00      A120  
ATOM   3485 HG11 VAL A 224     -30.309  -4.038  94.341  0.00  0.00      A120  
ATOM   3486 HG12 VAL A 224     -29.093  -4.415  92.972  0.00  0.00      A120  
ATOM   3487 HG13 VAL A 224     -28.449  -4.238  94.625  0.00  0.00      A120  
ATOM   3488  CG2 VAL A 224     -30.586  -6.712  93.387  0.00  0.00      A120  
ATOM   3489 HG21 VAL A 224     -30.502  -7.819  93.439  0.00  0.00      A120  
ATOM   3490 HG22 VAL A 224     -30.500  -6.397  92.325  0.00  0.00      A120  
ATOM   3491 HG23 VAL A 224     -31.659  -6.551  93.628  0.00  0.00      A120  
ATOM   3492  C   VAL A 224     -28.185  -7.981  94.952  0.00  0.00      A120  
ATOM   3493  O   VAL A 224     -28.496  -9.029  94.297  0.00  0.00      A120  
ATOM   3494  N   VAL A 225     -27.918  -7.986  96.221  0.00  0.00      A120  
ATOM   3495  HN  VAL A 225     -27.872  -7.058  96.583  0.00  0.00      A120  
ATOM   3496  CA  VAL A 225     -27.682  -9.101  97.093  0.00  0.00      A120  
ATOM   3497  HA  VAL A 225     -27.049  -9.652  96.413  0.00  0.00      A120  
ATOM   3498  CB  VAL A 225     -26.853  -8.632  98.257  0.00  0.00      A120  
ATOM   3499  HB  VAL A 225     -27.417  -8.045  99.013  0.00  0.00      A120  
ATOM   3500  CG1 VAL A 225     -26.306  -9.784  99.104  0.00  0.00      A120  
ATOM   3501 HG11 VAL A 225     -27.039 -10.502  99.530  0.00  0.00      A120  
ATOM   3502 HG12 VAL A 225     -25.547  -9.499  99.864  0.00  0.00      A120  
ATOM   3503 HG13 VAL A 225     -25.718 -10.464  98.451  0.00  0.00      A120  
ATOM   3504  CG2 VAL A 225     -25.696  -7.637  97.699  0.00  0.00      A120  
ATOM   3505 HG21 VAL A 225     -26.082  -6.595  97.669  0.00  0.00      A120  
ATOM   3506 HG22 VAL A 225     -25.319  -8.008  96.722  0.00  0.00      A120  
ATOM   3507 HG23 VAL A 225     -24.932  -7.550  98.500  0.00  0.00      A120  
ATOM   3508  C   VAL A 225     -28.888  -9.940  97.477  0.00  0.00      A120  
ATOM   3509  O   VAL A 225     -29.517  -9.700  98.493  0.00  0.00      A120  
ATOM   3510  N   SER A 226     -29.337 -10.919  96.635  0.00  0.00      A120  
ATOM   3511  HN  SER A 226     -28.917 -11.146  95.760  0.00  0.00      A120  
ATOM   3512  CA  SER A 226     -30.591 -11.590  96.952  0.00  0.00      A120  
ATOM   3513  HA  SER A 226     -30.795 -11.479  98.006  0.00  0.00      A120  
ATOM   3514  CB  SER A 226     -31.803 -11.057  96.072  0.00  0.00      A120  
ATOM   3515  HB1 SER A 226     -31.759 -11.401  95.017  0.00  0.00      A120  
ATOM   3516  HB2 SER A 226     -31.824  -9.948  96.136  0.00  0.00      A120  
ATOM   3517  OG  SER A 226     -33.054 -11.525  96.665  0.00  0.00      A120  
ATOM   3518  HG1 SER A 226     -33.669 -11.779  95.973  0.00  0.00      A120  
ATOM   3519  C   SER A 226     -30.384 -13.105  96.721  0.00  0.00      A120  
ATOM   3520  O   SER A 226     -29.745 -13.578  95.784  0.00  0.00      A120  
ATOM   3521  N   THR A 227     -30.922 -13.892  97.677  0.00  0.00      A120  
ATOM   3522  HN  THR A 227     -31.396 -13.474  98.448  0.00  0.00      A120  
ATOM   3523  CA  THR A 227     -30.858 -15.332  97.511  0.00  0.00      A120  
ATOM   3524  HA  THR A 227     -30.579 -15.601  96.503  0.00  0.00      A120  
ATOM   3525  CB  THR A 227     -29.914 -15.952  98.606  0.00  0.00      A120  
ATOM   3526  HB  THR A 227     -29.894 -17.055  98.476  0.00  0.00      A120  
ATOM   3527  OG1 THR A 227     -30.350 -15.586  99.944  0.00  0.00      A120  
ATOM   3528  HG1 THR A 227     -30.176 -16.334 100.521  0.00  0.00      A120  
ATOM   3529  CG2 THR A 227     -28.468 -15.510  98.468  0.00  0.00      A120  
ATOM   3530 HG21 THR A 227     -27.890 -15.569  99.415  0.00  0.00      A120  
ATOM   3531 HG22 THR A 227     -28.519 -14.494  98.019  0.00  0.00      A120  
ATOM   3532 HG23 THR A 227     -27.988 -16.223  97.764  0.00  0.00      A120  
ATOM   3533  C   THR A 227     -32.272 -15.965  97.670  0.00  0.00      A120  
ATOM   3534  O   THR A 227     -33.186 -15.445  98.311  0.00  0.00      A120  
ATOM   3535  N   GLN A 228     -32.438 -17.136  96.950  0.00  0.00      A120  
ATOM   3536  HN  GLN A 228     -31.646 -17.596  96.555  0.00  0.00      A120  
ATOM   3537  CA  GLN A 228     -33.647 -17.802  96.704  0.00  0.00      A120  
ATOM   3538  HA  GLN A 228     -33.279 -18.646  96.139  0.00  0.00      A120  
ATOM   3539  CB  GLN A 228     -34.498 -18.225  97.971  0.00  0.00      A120  
ATOM   3540  HB1 GLN A 228     -35.361 -18.874  97.710  0.00  0.00      A120  
ATOM   3541  HB2 GLN A 228     -34.951 -17.381  98.534  0.00  0.00      A120  
ATOM   3542  CG  GLN A 228     -33.678 -18.985  98.984  0.00  0.00      A120  
ATOM   3543  HG1 GLN A 228     -32.827 -18.388  99.377  0.00  0.00      A120  
ATOM   3544  HG2 GLN A 228     -33.170 -19.853  98.512  0.00  0.00      A120  
ATOM   3545  CD  GLN A 228     -34.569 -19.608 100.059  0.00  0.00      A120  
ATOM   3546  OE1 GLN A 228     -35.781 -19.518 100.144  0.00  0.00      A120  
ATOM   3547  NE2 GLN A 228     -33.972 -20.479 100.895  0.00  0.00      A120  
ATOM   3548 HE21 GLN A 228     -34.485 -21.134 101.450  0.00  0.00      A120  
ATOM   3549 HE22 GLN A 228     -33.025 -20.735 100.701  0.00  0.00      A120  
ATOM   3550  C   GLN A 228     -34.579 -17.203  95.653  0.00  0.00      A120  
ATOM   3551  O   GLN A 228     -34.704 -17.725  94.525  0.00  0.00      A120  
ATOM   3552  N   LEU A 229     -35.149 -15.989  95.916  0.00  0.00      A120  
ATOM   3553  HN  LEU A 229     -34.899 -15.632  96.813  0.00  0.00      A120  
ATOM   3554  CA  LEU A 229     -36.092 -15.323  95.016  0.00  0.00      A120  
ATOM   3555  HA  LEU A 229     -36.378 -15.931  94.170  0.00  0.00      A120  
ATOM   3556  CB  LEU A 229     -37.328 -14.773  95.731  0.00  0.00      A120  
ATOM   3557  HB1 LEU A 229     -38.024 -14.383  94.957  0.00  0.00      A120  
ATOM   3558  HB2 LEU A 229     -36.967 -13.937  96.367  0.00  0.00      A120  
ATOM   3559  CG  LEU A 229     -38.064 -15.825  96.696  0.00  0.00      A120  
ATOM   3560  HG  LEU A 229     -37.363 -16.314  97.406  0.00  0.00      A120  
ATOM   3561  CD1 LEU A 229     -39.169 -15.023  97.420  0.00  0.00      A120  
ATOM   3562 HD11 LEU A 229     -39.886 -14.625  96.671  0.00  0.00      A120  
ATOM   3563 HD12 LEU A 229     -38.638 -14.253  98.020  0.00  0.00      A120  
ATOM   3564 HD13 LEU A 229     -39.772 -15.722  98.038  0.00  0.00      A120  
ATOM   3565  CD2 LEU A 229     -38.694 -17.000  95.974  0.00  0.00      A120  
ATOM   3566 HD21 LEU A 229     -37.980 -17.573  95.345  0.00  0.00      A120  
ATOM   3567 HD22 LEU A 229     -39.478 -16.592  95.300  0.00  0.00      A120  
ATOM   3568 HD23 LEU A 229     -39.136 -17.823  96.576  0.00  0.00      A120  
ATOM   3569  C   LEU A 229     -35.209 -14.191  94.403  0.00  0.00      A120  
ATOM   3570  O   LEU A 229     -34.275 -13.613  95.003  0.00  0.00      A120  
ATOM   3571  N   LEU A 230     -35.514 -13.824  93.143  0.00  0.00      A120  
ATOM   3572  HN  LEU A 230     -36.192 -14.348  92.633  0.00  0.00      A120  
ATOM   3573  CA  LEU A 230     -34.834 -12.794  92.425  0.00  0.00      A120  
ATOM   3574  HA  LEU A 230     -33.882 -12.672  92.921  0.00  0.00      A120  
ATOM   3575  CB  LEU A 230     -34.583 -13.141  90.906  0.00  0.00      A120  
ATOM   3576  HB1 LEU A 230     -33.932 -12.283  90.631  0.00  0.00      A120  
ATOM   3577  HB2 LEU A 230     -35.531 -13.125  90.327  0.00  0.00      A120  
ATOM   3578  CG  LEU A 230     -33.896 -14.499  90.625  0.00  0.00      A120  
ATOM   3579  HG  LEU A 230     -34.601 -15.298  90.940  0.00  0.00      A120  
ATOM   3580  CD1 LEU A 230     -33.667 -14.673  89.101  0.00  0.00      A120  
ATOM   3581 HD11 LEU A 230     -32.907 -13.920  88.799  0.00  0.00      A120  
ATOM   3582 HD12 LEU A 230     -34.649 -14.368  88.680  0.00  0.00      A120  
ATOM   3583 HD13 LEU A 230     -33.500 -15.742  88.851  0.00  0.00      A120  
ATOM   3584  CD2 LEU A 230     -32.538 -14.595  91.354  0.00  0.00      A120  
ATOM   3585 HD21 LEU A 230     -32.473 -14.892  92.423  0.00  0.00      A120  
ATOM   3586 HD22 LEU A 230     -32.099 -13.589  91.182  0.00  0.00      A120  
ATOM   3587 HD23 LEU A 230     -31.885 -15.324  90.830  0.00  0.00      A120  
ATOM   3588  C   LEU A 230     -35.701 -11.596  92.587  0.00  0.00      A120  
ATOM   3589  O   LEU A 230     -36.926 -11.635  92.423  0.00  0.00      A120  
ATOM   3590  N   LEU A 231     -35.084 -10.442  92.979  0.00  0.00      A120  
ATOM   3591  HN  LEU A 231     -34.098 -10.348  93.088  0.00  0.00      A120  
ATOM   3592  CA  LEU A 231     -35.885  -9.196  93.171  0.00  0.00      A120  
ATOM   3593  HA  LEU A 231     -36.909  -9.502  93.010  0.00  0.00      A120  
ATOM   3594  CB  LEU A 231     -35.754  -8.721  94.675  0.00  0.00      A120  
ATOM   3595  HB1 LEU A 231     -36.524  -7.949  94.889  0.00  0.00      A120  
ATOM   3596  HB2 LEU A 231     -34.726  -8.314  94.788  0.00  0.00      A120  
ATOM   3597  CG  LEU A 231     -36.075  -9.789  95.753  0.00  0.00      A120  
ATOM   3598  HG  LEU A 231     -35.587 -10.744  95.466  0.00  0.00      A120  
ATOM   3599  CD1 LEU A 231     -35.578  -9.456  97.158  0.00  0.00      A120  
ATOM   3600 HD11 LEU A 231     -34.561  -9.010  97.173  0.00  0.00      A120  
ATOM   3601 HD12 LEU A 231     -35.747 -10.294  97.868  0.00  0.00      A120  
ATOM   3602 HD13 LEU A 231     -36.241  -8.705  97.638  0.00  0.00      A120  
ATOM   3603  CD2 LEU A 231     -37.622 -10.066  95.811  0.00  0.00      A120  
ATOM   3604 HD21 LEU A 231     -38.066 -10.439  94.864  0.00  0.00      A120  
ATOM   3605 HD22 LEU A 231     -38.210  -9.142  96.001  0.00  0.00      A120  
ATOM   3606 HD23 LEU A 231     -37.945 -10.628  96.714  0.00  0.00      A120  
ATOM   3607  C   LEU A 231     -35.429  -8.049  92.348  0.00  0.00      A120  
ATOM   3608  O   LEU A 231     -34.224  -7.683  92.248  0.00  0.00      A120  
ATOM   3609  N   ASN A 232     -36.416  -7.347  91.734  0.00  0.00      A120  
ATOM   3610  HN  ASN A 232     -37.356  -7.500  92.029  0.00  0.00      A120  
ATOM   3611  CA  ASN A 232     -36.290  -6.208  90.879  0.00  0.00      A120  
ATOM   3612  HA  ASN A 232     -37.319  -6.101  90.570  0.00  0.00      A120  
ATOM   3613  CB  ASN A 232     -35.815  -4.903  91.475  0.00  0.00      A120  
ATOM   3614  HB1 ASN A 232     -36.141  -4.161  90.716  0.00  0.00      A120  
ATOM   3615  HB2 ASN A 232     -34.717  -4.864  91.642  0.00  0.00      A120  
ATOM   3616  CG  ASN A 232     -36.610  -4.534  92.683  0.00  0.00      A120  
ATOM   3617  OD1 ASN A 232     -37.802  -4.745  92.795  0.00  0.00      A120  
ATOM   3618  ND2 ASN A 232     -35.908  -3.993  93.702  0.00  0.00      A120  
ATOM   3619 HD22 ASN A 232     -34.945  -3.761  93.586  0.00  0.00      A120  
ATOM   3620  C   ASN A 232     -35.379  -6.407  89.597  0.00  0.00      A120  
ATOM   3621  O   ASN A 232     -34.859  -5.448  89.064  0.00  0.00      A120  
ATOM   3622  N   GLY A 233     -35.208  -7.637  89.127  0.00  0.00      A120  
ATOM   3623  HN  GLY A 233     -35.827  -8.338  89.473  0.00  0.00      A120  
ATOM   3624  CA  GLY A 233     -34.377  -8.030  88.009  0.00  0.00      A120  
ATOM   3625  HA1 GLY A 233     -33.880  -8.943  88.303  0.00  0.00      A120  
ATOM   3626  HA2 GLY A 233     -33.601  -7.296  87.852  0.00  0.00      A120  
ATOM   3627  C   GLY A 233     -35.164  -8.203  86.677  0.00  0.00      A120  
ATOM   3628  O   GLY A 233     -36.336  -7.794  86.527  0.00  0.00      A120  
ATOM   3629  N   SER A 234     -34.610  -8.870  85.638  0.00  0.00      A120  
ATOM   3630  HN  SER A 234     -33.721  -9.264  85.855  0.00  0.00      A120  
ATOM   3631  CA  SER A 234     -35.217  -9.003  84.347  0.00  0.00      A120  
ATOM   3632  HA  SER A 234     -35.316  -8.084  83.788  0.00  0.00      A120  
ATOM   3633  CB  SER A 234     -34.263  -9.949  83.537  0.00  0.00      A120  
ATOM   3634  HB1 SER A 234     -34.622 -10.197  82.515  0.00  0.00      A120  
ATOM   3635  HB2 SER A 234     -34.072 -10.861  84.143  0.00  0.00      A120  
ATOM   3636  OG  SER A 234     -33.055  -9.240  83.180  0.00  0.00      A120  
ATOM   3637  HG1 SER A 234     -32.667  -8.986  84.020  0.00  0.00      A120  
ATOM   3638  C   SER A 234     -36.502  -9.782  84.386  0.00  0.00      A120  
ATOM   3639  O   SER A 234     -36.654 -10.895  85.044  0.00  0.00      A120  
ATOM   3640  N   LEU A 235     -37.549  -9.333  83.744  0.00  0.00      A120  
ATOM   3641  HN  LEU A 235     -37.387  -8.445  83.320  0.00  0.00      A120  
ATOM   3642  CA  LEU A 235     -38.854  -9.916  83.654  0.00  0.00      A120  
ATOM   3643  HA  LEU A 235     -38.921 -10.551  84.525  0.00  0.00      A120  
ATOM   3644  CB  LEU A 235     -40.003  -8.856  83.770  0.00  0.00      A120  
ATOM   3645  HB1 LEU A 235     -40.967  -9.319  83.471  0.00  0.00      A120  
ATOM   3646  HB2 LEU A 235     -39.775  -7.935  83.192  0.00  0.00      A120  
ATOM   3647  CG  LEU A 235     -40.176  -8.434  85.261  0.00  0.00      A120  
ATOM   3648  HG  LEU A 235     -39.248  -8.660  85.829  0.00  0.00      A120  
ATOM   3649  CD1 LEU A 235     -40.386  -6.984  85.383  0.00  0.00      A120  
ATOM   3650 HD11 LEU A 235     -40.110  -6.544  86.365  0.00  0.00      A120  
ATOM   3651 HD12 LEU A 235     -41.440  -6.741  85.128  0.00  0.00      A120  
ATOM   3652 HD13 LEU A 235     -39.750  -6.433  84.658  0.00  0.00      A120  
ATOM   3653  CD2 LEU A 235     -41.359  -9.085  85.924  0.00  0.00      A120  
ATOM   3654 HD21 LEU A 235     -42.249  -8.548  85.531  0.00  0.00      A120  
ATOM   3655 HD22 LEU A 235     -41.410  -8.880  87.015  0.00  0.00      A120  
ATOM   3656 HD23 LEU A 235     -41.430 -10.175  85.723  0.00  0.00      A120  
ATOM   3657  C   LEU A 235     -38.855 -10.663  82.263  0.00  0.00      A120  
ATOM   3658  O   LEU A 235     -38.701  -9.946  81.288  0.00  0.00      A120  
ATOM   3659  N   ALA A 236     -39.024 -11.985  82.186  0.00  0.00      A120  
ATOM   3660  HN  ALA A 236     -39.134 -12.506  83.029  0.00  0.00      A120  
ATOM   3661  CA  ALA A 236     -39.098 -12.573  80.819  0.00  0.00      A120  
ATOM   3662  HA  ALA A 236     -38.380 -12.160  80.125  0.00  0.00      A120  
ATOM   3663  CB  ALA A 236     -38.835 -14.088  80.955  0.00  0.00      A120  
ATOM   3664  HB1 ALA A 236     -39.511 -14.477  81.746  0.00  0.00      A120  
ATOM   3665  HB2 ALA A 236     -37.798 -14.372  81.236  0.00  0.00      A120  
ATOM   3666  HB3 ALA A 236     -39.079 -14.591  79.995  0.00  0.00      A120  
ATOM   3667  C   ALA A 236     -40.455 -12.335  80.245  0.00  0.00      A120  
ATOM   3668  O   ALA A 236     -41.502 -12.590  80.925  0.00  0.00      A120  
ATOM   3669  N   GLU A 237     -40.514 -11.844  78.975  0.00  0.00      A120  
ATOM   3670  HN  GLU A 237     -39.763 -11.517  78.407  0.00  0.00      A120  
ATOM   3671  CA  GLU A 237     -41.780 -11.736  78.264  0.00  0.00      A120  
ATOM   3672  HA  GLU A 237     -42.489 -11.281  78.939  0.00  0.00      A120  
ATOM   3673  CB  GLU A 237     -41.688 -10.894  76.923  0.00  0.00      A120  
ATOM   3674  HB1 GLU A 237     -42.649 -11.062  76.393  0.00  0.00      A120  
ATOM   3675  HB2 GLU A 237     -40.800 -11.257  76.363  0.00  0.00      A120  
ATOM   3676  CG  GLU A 237     -41.655  -9.420  77.359  0.00  0.00      A120  
ATOM   3677  HG1 GLU A 237     -40.709  -9.398  77.942  0.00  0.00      A120  
ATOM   3678  HG2 GLU A 237     -42.544  -9.084  77.935  0.00  0.00      A120  
ATOM   3679  CD  GLU A 237     -41.696  -8.525  76.162  0.00  0.00      A120  
ATOM   3680  OE1 GLU A 237     -42.826  -8.063  75.823  0.00  0.00      A120  
ATOM   3681  OE2 GLU A 237     -40.636  -8.168  75.545  0.00  0.00      A120  
ATOM   3682  C   GLU A 237     -42.470 -13.052  77.907  0.00  0.00      A120  
ATOM   3683  O   GLU A 237     -41.780 -14.048  77.785  0.00  0.00      A120  
ATOM   3684  N   GLU A 238     -43.755 -12.971  77.663  0.00  0.00      A120  
ATOM   3685  HN  GLU A 238     -44.255 -12.109  77.627  0.00  0.00      A120  
ATOM   3686  CA  GLU A 238     -44.619 -14.093  77.193  0.00  0.00      A120  
ATOM   3687  HA  GLU A 238     -45.609 -13.662  77.193  0.00  0.00      A120  
ATOM   3688  CB  GLU A 238     -44.421 -14.329  75.706  0.00  0.00      A120  
ATOM   3689  HB1 GLU A 238     -45.016 -15.164  75.278  0.00  0.00      A120  
ATOM   3690  HB2 GLU A 238     -43.345 -14.594  75.635  0.00  0.00      A120  
ATOM   3691  CG  GLU A 238     -44.542 -13.124  74.782  0.00  0.00      A120  
ATOM   3692  HG1 GLU A 238     -44.112 -13.309  73.774  0.00  0.00      A120  
ATOM   3693  HG2 GLU A 238     -44.051 -12.268  75.293  0.00  0.00      A120  
ATOM   3694  CD  GLU A 238     -45.967 -12.692  74.501  0.00  0.00      A120  
ATOM   3695  OE1 GLU A 238     -46.290 -11.452  74.702  0.00  0.00      A120  
ATOM   3696  OE2 GLU A 238     -46.846 -13.559  74.212  0.00  0.00      A120  
ATOM   3697  C   GLU A 238     -44.648 -15.353  78.061  0.00  0.00      A120  
ATOM   3698  O   GLU A 238     -44.329 -15.266  79.268  0.00  0.00      A120  
ATOM   3699  N   GLU A 239     -44.902 -16.582  77.550  0.00  0.00      A120  
ATOM   3700  HN  GLU A 239     -45.291 -16.560  76.633  0.00  0.00      A120  
ATOM   3701  CA  GLU A 239     -45.032 -17.819  78.339  0.00  0.00      A120  
ATOM   3702  HA  GLU A 239     -45.971 -17.861  78.871  0.00  0.00      A120  
ATOM   3703  CB  GLU A 239     -45.123 -19.044  77.384  0.00  0.00      A120  
ATOM   3704  HB1 GLU A 239     -45.207 -19.986  77.966  0.00  0.00      A120  
ATOM   3705  HB2 GLU A 239     -44.156 -19.027  76.838  0.00  0.00      A120  
ATOM   3706  CG  GLU A 239     -46.315 -18.993  76.352  0.00  0.00      A120  
ATOM   3707  HG1 GLU A 239     -46.449 -18.041  75.795  0.00  0.00      A120  
ATOM   3708  HG2 GLU A 239     -47.188 -19.052  77.037  0.00  0.00      A120  
ATOM   3709  CD  GLU A 239     -46.172 -20.223  75.512  0.00  0.00      A120  
ATOM   3710  OE1 GLU A 239     -46.318 -21.387  76.076  0.00  0.00      A120  
ATOM   3711  OE2 GLU A 239     -45.919 -20.126  74.331  0.00  0.00      A120  
ATOM   3712  C   GLU A 239     -43.778 -18.024  79.250  0.00  0.00      A120  
ATOM   3713  O   GLU A 239     -42.680 -17.951  78.794  0.00  0.00      A120  
ATOM   3714  N   VAL A 240     -43.924 -18.238  80.565  0.00  0.00      A120  
ATOM   3715  HN  VAL A 240     -44.796 -18.099  81.028  0.00  0.00      A120  
ATOM   3716  CA  VAL A 240     -42.957 -18.749  81.535  0.00  0.00      A120  
ATOM   3717  HA  VAL A 240     -42.168 -18.017  81.626  0.00  0.00      A120  
ATOM   3718  CB  VAL A 240     -43.453 -18.842  82.981  0.00  0.00      A120  
ATOM   3719  HB  VAL A 240     -44.049 -19.771  83.113  0.00  0.00      A120  
ATOM   3720  CG1 VAL A 240     -42.282 -19.013  83.968  0.00  0.00      A120  
ATOM   3721 HG11 VAL A 240     -41.382 -18.425  83.689  0.00  0.00      A120  
ATOM   3722 HG12 VAL A 240     -42.039 -20.094  84.046  0.00  0.00      A120  
ATOM   3723 HG13 VAL A 240     -42.668 -18.748  84.975  0.00  0.00      A120  
ATOM   3724  CG2 VAL A 240     -44.302 -17.491  83.286  0.00  0.00      A120  
ATOM   3725 HG21 VAL A 240     -44.685 -17.637  84.319  0.00  0.00      A120  
ATOM   3726 HG22 VAL A 240     -45.206 -17.489  82.640  0.00  0.00      A120  
ATOM   3727 HG23 VAL A 240     -43.612 -16.622  83.225  0.00  0.00      A120  
ATOM   3728  C   VAL A 240     -42.258 -20.039  81.218  0.00  0.00      A120  
ATOM   3729  O   VAL A 240     -42.813 -21.145  81.271  0.00  0.00      A120  
ATOM   3730  N   MET A 241     -41.008 -19.973  80.760  0.00  0.00      A120  
ATOM   3731  HN  MET A 241     -40.538 -19.105  80.903  0.00  0.00      A120  
ATOM   3732  CA  MET A 241     -40.310 -21.116  80.449  0.00  0.00      A120  
ATOM   3733  HA  MET A 241     -40.977 -21.951  80.298  0.00  0.00      A120  
ATOM   3734  CB  MET A 241     -39.757 -20.876  79.030  0.00  0.00      A120  
ATOM   3735  HB1 MET A 241     -39.098 -21.703  78.689  0.00  0.00      A120  
ATOM   3736  HB2 MET A 241     -39.196 -19.920  78.951  0.00  0.00      A120  
ATOM   3737  CG  MET A 241     -40.753 -20.823  77.892  0.00  0.00      A120  
ATOM   3738  HG1 MET A 241     -40.149 -20.496  77.019  0.00  0.00      A120  
ATOM   3739  HG2 MET A 241     -41.394 -19.916  77.919  0.00  0.00      A120  
ATOM   3740  SD  MET A 241     -41.831 -22.228  77.604  0.00  0.00      A120  
ATOM   3741  CE  MET A 241     -42.629 -21.522  76.113  0.00  0.00      A120  
ATOM   3742  HE1 MET A 241     -43.535 -22.004  75.687  0.00  0.00      A120  
ATOM   3743  HE2 MET A 241     -41.881 -21.520  75.292  0.00  0.00      A120  
ATOM   3744  HE3 MET A 241     -42.910 -20.455  76.248  0.00  0.00      A120  
ATOM   3745  C   MET A 241     -39.212 -21.452  81.447  0.00  0.00      A120  
ATOM   3746  O   MET A 241     -38.531 -20.641  82.092  0.00  0.00      A120  
ATOM   3747  N   ILE A 242     -39.028 -22.756  81.717  0.00  0.00      A120  
ATOM   3748  HN  ILE A 242     -39.568 -23.491  81.314  0.00  0.00      A120  
ATOM   3749  CA  ILE A 242     -38.011 -23.312  82.577  0.00  0.00      A120  
ATOM   3750  HA  ILE A 242     -38.032 -22.678  83.451  0.00  0.00      A120  
ATOM   3751  CB  ILE A 242     -38.297 -24.782  83.119  0.00  0.00      A120  
ATOM   3752  HB  ILE A 242     -38.907 -25.396  82.423  0.00  0.00      A120  
ATOM   3753  CG2 ILE A 242     -36.992 -25.539  83.487  0.00  0.00      A120  
ATOM   3754 HG21 ILE A 242     -36.350 -25.668  82.589  0.00  0.00      A120  
ATOM   3755 HG22 ILE A 242     -37.244 -26.497  83.991  0.00  0.00      A120  
ATOM   3756 HG23 ILE A 242     -36.366 -24.875  84.120  0.00  0.00      A120  
ATOM   3757  CG1 ILE A 242     -39.231 -24.472  84.351  0.00  0.00      A120  
ATOM   3758 HG11 ILE A 242     -39.998 -23.798  83.913  0.00  0.00      A120  
ATOM   3759 HG12 ILE A 242     -38.787 -23.889  85.186  0.00  0.00      A120  
ATOM   3760  CD  ILE A 242     -39.789 -25.776  84.890  0.00  0.00      A120  
ATOM   3761  HD1 ILE A 242     -39.174 -26.362  85.606  0.00  0.00      A120  
ATOM   3762  HD2 ILE A 242     -39.985 -26.494  84.065  0.00  0.00      A120  
ATOM   3763  HD3 ILE A 242     -40.685 -25.538  85.502  0.00  0.00      A120  
ATOM   3764  C   ILE A 242     -36.689 -23.246  81.877  0.00  0.00      A120  
ATOM   3765  O   ILE A 242     -36.542 -23.563  80.656  0.00  0.00      A120  
ATOM   3766  N   ARG A 243     -35.637 -22.766  82.612  0.00  0.00      A120  
ATOM   3767  HN  ARG A 243     -35.715 -22.517  83.574  0.00  0.00      A120  
ATOM   3768  CA  ARG A 243     -34.334 -22.611  81.956  0.00  0.00      A120  
ATOM   3769  HA  ARG A 243     -34.396 -23.158  81.027  0.00  0.00      A120  
ATOM   3770  CB  ARG A 243     -34.110 -21.090  81.813  0.00  0.00      A120  
ATOM   3771  HB1 ARG A 243     -33.110 -20.789  81.436  0.00  0.00      A120  
ATOM   3772  HB2 ARG A 243     -34.262 -20.585  82.791  0.00  0.00      A120  
ATOM   3773  CG  ARG A 243     -35.063 -20.247  80.799  0.00  0.00      A120  
ATOM   3774  HG1 ARG A 243     -36.080 -20.189  81.242  0.00  0.00      A120  
ATOM   3775  HG2 ARG A 243     -35.271 -20.634  79.778  0.00  0.00      A120  
ATOM   3776  CD  ARG A 243     -34.756 -18.747  80.729  0.00  0.00      A120  
ATOM   3777  HD1 ARG A 243     -33.717 -18.716  80.337  0.00  0.00      A120  
ATOM   3778  HD2 ARG A 243     -34.686 -18.027  81.573  0.00  0.00      A120  
ATOM   3779  NE  ARG A 243     -35.600 -18.097  79.662  0.00  0.00      A120  
ATOM   3780  HE  ARG A 243     -35.267 -18.074  78.720  0.00  0.00      A120  
ATOM   3781  CZ  ARG A 243     -36.696 -17.439  79.884  0.00  0.00      A120  
ATOM   3782  NH1 ARG A 243     -37.188 -17.240  81.096  0.00  0.00      A120  
ATOM   3783 HH11 ARG A 243     -36.811 -17.701  81.900  0.00  0.00      A120  
ATOM   3784 HH12 ARG A 243     -38.178 -17.106  81.083  0.00  0.00      A120  
ATOM   3785  NH2 ARG A 243     -37.439 -17.101  78.850  0.00  0.00      A120  
ATOM   3786 HH21 ARG A 243     -37.271 -17.419  77.917  0.00  0.00      A120  
ATOM   3787 HH22 ARG A 243     -38.389 -16.893  79.081  0.00  0.00      A120  
ATOM   3788  C   ARG A 243     -33.347 -23.263  82.916  0.00  0.00      A120  
ATOM   3789  O   ARG A 243     -33.183 -22.911  84.078  0.00  0.00      A120  
ATOM   3790  N   SER A 244     -32.731 -24.381  82.474  0.00  0.00      A120  
ATOM   3791  HN  SER A 244     -33.042 -24.669  81.571  0.00  0.00      A120  
ATOM   3792  CA  SER A 244     -31.763 -25.103  83.253  0.00  0.00      A120  
ATOM   3793  HA  SER A 244     -31.398 -24.559  84.111  0.00  0.00      A120  
ATOM   3794  CB  SER A 244     -32.440 -26.341  83.872  0.00  0.00      A120  
ATOM   3795  HB1 SER A 244     -32.880 -26.913  83.027  0.00  0.00      A120  
ATOM   3796  HB2 SER A 244     -33.250 -25.960  84.531  0.00  0.00      A120  
ATOM   3797  OG  SER A 244     -31.564 -27.218  84.628  0.00  0.00      A120  
ATOM   3798  HG1 SER A 244     -31.345 -26.658  85.377  0.00  0.00      A120  
ATOM   3799  C   SER A 244     -30.711 -25.579  82.282  0.00  0.00      A120  
ATOM   3800  O   SER A 244     -30.923 -25.623  81.060  0.00  0.00      A120  
ATOM   3801  N   GLU A 245     -29.497 -25.925  82.718  0.00  0.00      A120  
ATOM   3802  HN  GLU A 245     -29.213 -25.970  83.673  0.00  0.00      A120  
ATOM   3803  CA  GLU A 245     -28.456 -26.384  81.826  0.00  0.00      A120  
ATOM   3804  HA  GLU A 245     -28.383 -25.719  80.978  0.00  0.00      A120  
ATOM   3805  CB  GLU A 245     -27.103 -26.298  82.619  0.00  0.00      A120  
ATOM   3806  HB1 GLU A 245     -27.392 -26.930  83.486  0.00  0.00      A120  
ATOM   3807  HB2 GLU A 245     -26.856 -25.244  82.870  0.00  0.00      A120  
ATOM   3808  CG  GLU A 245     -25.909 -26.882  81.766  0.00  0.00      A120  
ATOM   3809  HG1 GLU A 245     -25.961 -26.327  80.805  0.00  0.00      A120  
ATOM   3810  HG2 GLU A 245     -26.005 -27.944  81.457  0.00  0.00      A120  
ATOM   3811  CD  GLU A 245     -24.547 -26.623  82.436  0.00  0.00      A120  
ATOM   3812  OE1 GLU A 245     -23.526 -27.218  81.981  0.00  0.00      A120  
ATOM   3813  OE2 GLU A 245     -24.446 -25.935  83.456  0.00  0.00      A120  
ATOM   3814  C   GLU A 245     -28.716 -27.808  81.277  0.00  0.00      A120  
ATOM   3815  O   GLU A 245     -28.366 -28.197  80.129  0.00  0.00      A120  
ATOM   3816  N   ASN A 246     -29.395 -28.579  82.089  0.00  0.00      A120  
ATOM   3817  HN  ASN A 246     -29.475 -28.277  83.036  0.00  0.00      A120  
ATOM   3818  CA  ASN A 246     -29.851 -29.943  81.720  0.00  0.00      A120  
ATOM   3819  HA  ASN A 246     -30.181 -29.843  80.696  0.00  0.00      A120  
ATOM   3820  CB  ASN A 246     -28.741 -31.029  81.745  0.00  0.00      A120  
ATOM   3821  HB1 ASN A 246     -28.310 -31.218  82.752  0.00  0.00      A120  
ATOM   3822  HB2 ASN A 246     -27.984 -30.579  81.069  0.00  0.00      A120  
ATOM   3823  CG  ASN A 246     -29.221 -32.325  81.129  0.00  0.00      A120  
ATOM   3824  OD1 ASN A 246     -30.256 -32.924  81.480  0.00  0.00      A120  
ATOM   3825  ND2 ASN A 246     -28.480 -32.887  80.152  0.00  0.00      A120  
ATOM   3826 HD22 ASN A 246     -27.626 -32.416  79.940  0.00  0.00      A120  
ATOM   3827  C   ASN A 246     -31.109 -30.372  82.581  0.00  0.00      A120  
ATOM   3828  O   ASN A 246     -30.889 -30.761  83.729  0.00  0.00      A120  
ATOM   3829  N   ILE A 247     -32.354 -30.174  82.118  0.00  0.00      A120  
ATOM   3830  HN  ILE A 247     -32.565 -29.901  81.182  0.00  0.00      A120  
ATOM   3831  CA  ILE A 247     -33.606 -30.454  82.822  0.00  0.00      A120  
ATOM   3832  HA  ILE A 247     -33.591 -29.870  83.730  0.00  0.00      A120  
ATOM   3833  CB  ILE A 247     -34.887 -30.142  81.998  0.00  0.00      A120  
ATOM   3834  HB  ILE A 247     -34.689 -29.164  81.509  0.00  0.00      A120  
ATOM   3835  CG2 ILE A 247     -35.137 -31.138  80.857  0.00  0.00      A120  
ATOM   3836 HG21 ILE A 247     -35.625 -32.055  81.250  0.00  0.00      A120  
ATOM   3837 HG22 ILE A 247     -34.225 -31.457  80.310  0.00  0.00      A120  
ATOM   3838 HG23 ILE A 247     -35.840 -30.759  80.084  0.00  0.00      A120  
ATOM   3839  CG1 ILE A 247     -36.172 -29.991  82.887  0.00  0.00      A120  
ATOM   3840 HG11 ILE A 247     -36.507 -30.930  83.378  0.00  0.00      A120  
ATOM   3841 HG12 ILE A 247     -37.064 -29.671  82.307  0.00  0.00      A120  
ATOM   3842  CD  ILE A 247     -36.023 -29.083  84.121  0.00  0.00      A120  
ATOM   3843  HD1 ILE A 247     -35.484 -28.112  84.108  0.00  0.00      A120  
ATOM   3844  HD2 ILE A 247     -35.649 -29.538  85.063  0.00  0.00      A120  
ATOM   3845  HD3 ILE A 247     -37.041 -28.745  84.411  0.00  0.00      A120  
ATOM   3846  C   ILE A 247     -33.685 -31.885  83.387  0.00  0.00      A120  
ATOM   3847  O   ILE A 247     -34.224 -32.061  84.475  0.00  0.00      A120  
ATOM   3848  N   THR A 248     -32.996 -32.866  82.736  0.00  0.00      A120  
ATOM   3849  HN  THR A 248     -32.601 -32.730  81.830  0.00  0.00      A120  
ATOM   3850  CA  THR A 248     -33.035 -34.278  83.223  0.00  0.00      A120  
ATOM   3851  HA  THR A 248     -33.877 -34.353  83.895  0.00  0.00      A120  
ATOM   3852  CB  THR A 248     -33.289 -35.376  82.187  0.00  0.00      A120  
ATOM   3853  HB  THR A 248     -33.013 -36.358  82.628  0.00  0.00      A120  
ATOM   3854  OG1 THR A 248     -32.584 -35.062  80.972  0.00  0.00      A120  
ATOM   3855  HG1 THR A 248     -31.633 -35.194  81.002  0.00  0.00      A120  
ATOM   3856  CG2 THR A 248     -34.726 -35.508  81.611  0.00  0.00      A120  
ATOM   3857 HG21 THR A 248     -35.480 -35.899  82.326  0.00  0.00      A120  
ATOM   3858 HG22 THR A 248     -34.847 -36.109  80.684  0.00  0.00      A120  
ATOM   3859 HG23 THR A 248     -35.054 -34.487  81.320  0.00  0.00      A120  
ATOM   3860  C   THR A 248     -31.974 -34.627  84.235  0.00  0.00      A120  
ATOM   3861  O   THR A 248     -31.985 -35.702  84.843  0.00  0.00      A120  
ATOM   3862  N   ASN A 249     -31.089 -33.658  84.581  0.00  0.00      A120  
ATOM   3863  HN  ASN A 249     -31.094 -32.738  84.198  0.00  0.00      A120  
ATOM   3864  CA  ASN A 249     -29.960 -33.913  85.489  0.00  0.00      A120  
ATOM   3865  HA  ASN A 249     -29.823 -34.981  85.578  0.00  0.00      A120  
ATOM   3866  CB  ASN A 249     -28.743 -33.225  84.839  0.00  0.00      A120  
ATOM   3867  HB1 ASN A 249     -28.964 -32.139  84.765  0.00  0.00      A120  
ATOM   3868  HB2 ASN A 249     -28.570 -33.725  83.862  0.00  0.00      A120  
ATOM   3869  CG  ASN A 249     -27.510 -33.426  85.737  0.00  0.00      A120  
ATOM   3870  OD1 ASN A 249     -27.222 -32.590  86.604  0.00  0.00      A120  
ATOM   3871  ND2 ASN A 249     -26.766 -34.521  85.545  0.00  0.00      A120  
ATOM   3872 HD21 ASN A 249     -26.173 -34.637  86.342  0.00  0.00      A120  
ATOM   3873 HD22 ASN A 249     -26.974 -35.186  84.827  0.00  0.00      A120  
ATOM   3874  C   ASN A 249     -30.380 -33.232  86.791  0.00  0.00      A120  
ATOM   3875  O   ASN A 249     -30.859 -32.120  86.824  0.00  0.00      A120  
ATOM   3876  N   ASN A 250     -30.298 -33.914  87.905  0.00  0.00      A120  
ATOM   3877  HN  ASN A 250     -29.961 -34.853  87.905  0.00  0.00      A120  
ATOM   3878  CA  ASN A 250     -30.857 -33.468  89.231  0.00  0.00      A120  
ATOM   3879  HA  ASN A 250     -31.879 -33.182  89.026  0.00  0.00      A120  
ATOM   3880  CB  ASN A 250     -30.808 -34.658  90.251  0.00  0.00      A120  
ATOM   3881  HB1 ASN A 250     -31.184 -34.423  91.270  0.00  0.00      A120  
ATOM   3882  HB2 ASN A 250     -29.820 -35.154  90.359  0.00  0.00      A120  
ATOM   3883  CG  ASN A 250     -31.833 -35.727  89.808  0.00  0.00      A120  
ATOM   3884  OD1 ASN A 250     -32.753 -35.667  89.017  0.00  0.00      A120  
ATOM   3885  ND2 ASN A 250     -31.759 -36.901  90.478  0.00  0.00      A120  
ATOM   3886 HD21 ASN A 250     -32.119 -37.715  90.020  0.00  0.00      A120  
ATOM   3887 HD22 ASN A 250     -31.134 -37.103  91.232  0.00  0.00      A120  
ATOM   3888  C   ASN A 250     -30.162 -32.328  89.882  0.00  0.00      A120  
ATOM   3889  O   ASN A 250     -30.782 -31.455  90.432  0.00  0.00      A120  
ATOM   3890  N   ALA A 251     -28.818 -32.344  89.734  0.00  0.00      A120  
ATOM   3891  HN  ALA A 251     -28.321 -33.059  89.248  0.00  0.00      A120  
ATOM   3892  CA  ALA A 251     -27.915 -31.476  90.454  0.00  0.00      A120  
ATOM   3893  HA  ALA A 251     -28.139 -31.584  91.505  0.00  0.00      A120  
ATOM   3894  CB  ALA A 251     -26.378 -31.796  90.344  0.00  0.00      A120  
ATOM   3895  HB1 ALA A 251     -26.049 -32.797  90.699  0.00  0.00      A120  
ATOM   3896  HB2 ALA A 251     -25.708 -31.171  90.972  0.00  0.00      A120  
ATOM   3897  HB3 ALA A 251     -26.034 -31.716  89.291  0.00  0.00      A120  
ATOM   3898  C   ALA A 251     -28.118 -30.027  90.064  0.00  0.00      A120  
ATOM   3899  O   ALA A 251     -28.066 -29.089  90.886  0.00  0.00      A120  
ATOM   3900  N   LYS A 252     -28.344 -29.800  88.817  0.00  0.00      A120  
ATOM   3901  HN  LYS A 252     -28.464 -30.607  88.244  0.00  0.00      A120  
ATOM   3902  CA  LYS A 252     -28.534 -28.536  88.159  0.00  0.00      A120  
ATOM   3903  HA  LYS A 252     -27.643 -27.944  88.308  0.00  0.00      A120  
ATOM   3904  CB  LYS A 252     -28.753 -28.714  86.670  0.00  0.00      A120  
ATOM   3905  HB1 LYS A 252     -29.035 -27.704  86.303  0.00  0.00      A120  
ATOM   3906  HB2 LYS A 252     -29.626 -29.312  86.332  0.00  0.00      A120  
ATOM   3907  CG  LYS A 252     -27.410 -29.058  85.991  0.00  0.00      A120  
ATOM   3908  HG1 LYS A 252     -27.560 -29.169  84.896  0.00  0.00      A120  
ATOM   3909  HG2 LYS A 252     -26.992 -30.057  86.240  0.00  0.00      A120  
ATOM   3910  CD  LYS A 252     -26.268 -27.970  86.147  0.00  0.00      A120  
ATOM   3911  HD1 LYS A 252     -26.115 -27.761  87.228  0.00  0.00      A120  
ATOM   3912  HD2 LYS A 252     -26.622 -27.021  85.690  0.00  0.00      A120  
ATOM   3913  CE  LYS A 252     -24.959 -28.411  85.460  0.00  0.00      A120  
ATOM   3914  HE1 LYS A 252     -25.144 -28.464  84.366  0.00  0.00      A120  
ATOM   3915  HE2 LYS A 252     -24.505 -29.347  85.852  0.00  0.00      A120  
ATOM   3916  NZ  LYS A 252     -23.967 -27.274  85.653  0.00  0.00      A120  
ATOM   3917  HZ1 LYS A 252     -23.862 -26.646  84.831  0.00  0.00      A120  
ATOM   3918  HZ2 LYS A 252     -23.045 -27.707  85.861  0.00  0.00      A120  
ATOM   3919  HZ3 LYS A 252     -24.224 -26.634  86.432  0.00  0.00      A120  
ATOM   3920  C   LYS A 252     -29.704 -27.652  88.848  0.00  0.00      A120  
ATOM   3921  O   LYS A 252     -30.626 -28.119  89.488  0.00  0.00      A120  
ATOM   3922  N   ASN A 253     -29.583 -26.366  88.711  0.00  0.00      A120  
ATOM   3923  HN  ASN A 253     -28.781 -26.035  88.219  0.00  0.00      A120  
ATOM   3924  CA  ASN A 253     -30.603 -25.426  89.031  0.00  0.00      A120  
ATOM   3925  HA  ASN A 253     -31.212 -25.878  89.799  0.00  0.00      A120  
ATOM   3926  CB  ASN A 253     -30.154 -23.932  89.492  0.00  0.00      A120  
ATOM   3927  HB1 ASN A 253     -31.048 -23.285  89.362  0.00  0.00      A120  
ATOM   3928  HB2 ASN A 253     -29.329 -23.631  88.812  0.00  0.00      A120  
ATOM   3929  CG  ASN A 253     -29.601 -23.831  90.833  0.00  0.00      A120  
ATOM   3930  OD1 ASN A 253     -29.686 -24.817  91.609  0.00  0.00      A120  
ATOM   3931  ND2 ASN A 253     -28.928 -22.712  91.190  0.00  0.00      A120  
ATOM   3932 HD21 ASN A 253     -28.294 -22.773  91.961  0.00  0.00      A120  
ATOM   3933 HD22 ASN A 253     -28.603 -22.201  90.395  0.00  0.00      A120  
ATOM   3934  C   ASN A 253     -31.542 -25.325  87.818  0.00  0.00      A120  
ATOM   3935  O   ASN A 253     -31.234 -25.566  86.638  0.00  0.00      A120  
ATOM   3936  N   ILE A 254     -32.782 -24.990  88.163  0.00  0.00      A120  
ATOM   3937  HN  ILE A 254     -33.058 -24.956  89.120  0.00  0.00      A120  
ATOM   3938  CA  ILE A 254     -33.891 -24.593  87.318  0.00  0.00      A120  
ATOM   3939  HA  ILE A 254     -33.616 -24.790  86.292  0.00  0.00      A120  
ATOM   3940  CB  ILE A 254     -35.084 -25.495  87.581  0.00  0.00      A120  
ATOM   3941  HB  ILE A 254     -34.952 -25.545  88.683  0.00  0.00      A120  
ATOM   3942  CG2 ILE A 254     -36.537 -24.939  87.314  0.00  0.00      A120  
ATOM   3943 HG21 ILE A 254     -36.598 -24.629  86.249  0.00  0.00      A120  
ATOM   3944 HG22 ILE A 254     -36.789 -24.038  87.914  0.00  0.00      A120  
ATOM   3945 HG23 ILE A 254     -37.295 -25.742  87.438  0.00  0.00      A120  
ATOM   3946  CG1 ILE A 254     -34.982 -26.960  87.080  0.00  0.00      A120  
ATOM   3947 HG11 ILE A 254     -33.924 -27.298  87.051  0.00  0.00      A120  
ATOM   3948 HG12 ILE A 254     -35.296 -27.079  86.021  0.00  0.00      A120  
ATOM   3949  CD  ILE A 254     -35.663 -27.921  87.989  0.00  0.00      A120  
ATOM   3950  HD1 ILE A 254     -35.582 -29.009  87.778  0.00  0.00      A120  
ATOM   3951  HD2 ILE A 254     -36.756 -27.746  88.078  0.00  0.00      A120  
ATOM   3952  HD3 ILE A 254     -35.258 -27.937  89.023  0.00  0.00      A120  
ATOM   3953  C   ILE A 254     -34.192 -23.133  87.591  0.00  0.00      A120  
ATOM   3954  O   ILE A 254     -34.180 -22.750  88.758  0.00  0.00      A120  
ATOM   3955  N   LEU A 255     -34.334 -22.250  86.592  0.00  0.00      A120  
ATOM   3956  HN  LEU A 255     -34.219 -22.600  85.666  0.00  0.00      A120  
ATOM   3957  CA  LEU A 255     -34.394 -20.875  86.814  0.00  0.00      A120  
ATOM   3958  HA  LEU A 255     -34.299 -20.577  87.847  0.00  0.00      A120  
ATOM   3959  CB  LEU A 255     -33.229 -20.223  86.051  0.00  0.00      A120  
ATOM   3960  HB1 LEU A 255     -33.409 -19.142  86.235  0.00  0.00      A120  
ATOM   3961  HB2 LEU A 255     -33.443 -20.387  84.974  0.00  0.00      A120  
ATOM   3962  CG  LEU A 255     -31.878 -20.718  86.274  0.00  0.00      A120  
ATOM   3963  HG  LEU A 255     -31.817 -21.755  85.879  0.00  0.00      A120  
ATOM   3964  CD1 LEU A 255     -30.912 -19.800  85.510  0.00  0.00      A120  
ATOM   3965 HD11 LEU A 255     -31.034 -19.814  84.406  0.00  0.00      A120  
ATOM   3966 HD12 LEU A 255     -29.833 -20.038  85.625  0.00  0.00      A120  
ATOM   3967 HD13 LEU A 255     -30.932 -18.777  85.944  0.00  0.00      A120  
ATOM   3968  CD2 LEU A 255     -31.351 -20.907  87.695  0.00  0.00      A120  
ATOM   3969 HD21 LEU A 255     -30.435 -21.534  87.739  0.00  0.00      A120  
ATOM   3970 HD22 LEU A 255     -32.158 -21.496  88.182  0.00  0.00      A120  
ATOM   3971 HD23 LEU A 255     -31.220 -19.926  88.200  0.00  0.00      A120  
ATOM   3972  C   LEU A 255     -35.716 -20.466  86.214  0.00  0.00      A120  
ATOM   3973  O   LEU A 255     -35.990 -20.903  85.120  0.00  0.00      A120  
ATOM   3974  N   VAL A 256     -36.479 -19.599  86.949  0.00  0.00      A120  
ATOM   3975  HN  VAL A 256     -36.194 -19.312  87.860  0.00  0.00      A120  
ATOM   3976  CA  VAL A 256     -37.710 -19.014  86.535  0.00  0.00      A120  
ATOM   3977  HA  VAL A 256     -37.943 -19.397  85.552  0.00  0.00      A120  
ATOM   3978  CB  VAL A 256     -38.878 -19.546  87.484  0.00  0.00      A120  
ATOM   3979  HB  VAL A 256     -38.735 -19.355  88.569  0.00  0.00      A120  
ATOM   3980  CG1 VAL A 256     -40.282 -18.997  86.945  0.00  0.00      A120  
ATOM   3981 HG11 VAL A 256     -40.626 -19.649  86.114  0.00  0.00      A120  
ATOM   3982 HG12 VAL A 256     -40.240 -17.933  86.629  0.00  0.00      A120  
ATOM   3983 HG13 VAL A 256     -41.108 -19.102  87.681  0.00  0.00      A120  
ATOM   3984  CG2 VAL A 256     -38.867 -21.208  87.394  0.00  0.00      A120  
ATOM   3985 HG21 VAL A 256     -39.760 -21.574  87.944  0.00  0.00      A120  
ATOM   3986 HG22 VAL A 256     -37.928 -21.653  87.787  0.00  0.00      A120  
ATOM   3987 HG23 VAL A 256     -38.956 -21.574  86.349  0.00  0.00      A120  
ATOM   3988  C   VAL A 256     -37.708 -17.494  86.498  0.00  0.00      A120  
ATOM   3989  O   VAL A 256     -37.274 -16.836  87.444  0.00  0.00      A120  
ATOM   3990  N   GLN A 257     -38.070 -16.927  85.317  0.00  0.00      A120  
ATOM   3991  HN  GLN A 257     -38.300 -17.474  84.516  0.00  0.00      A120  
ATOM   3992  CA  GLN A 257     -38.286 -15.597  85.214  0.00  0.00      A120  
ATOM   3993  HA  GLN A 257     -38.178 -15.144  86.188  0.00  0.00      A120  
ATOM   3994  CB  GLN A 257     -37.344 -14.821  84.283  0.00  0.00      A120  
ATOM   3995  HB1 GLN A 257     -37.680 -13.771  84.141  0.00  0.00      A120  
ATOM   3996  HB2 GLN A 257     -37.386 -15.438  83.361  0.00  0.00      A120  
ATOM   3997  CG  GLN A 257     -35.756 -14.727  84.659  0.00  0.00      A120  
ATOM   3998  HG1 GLN A 257     -35.303 -15.673  85.024  0.00  0.00      A120  
ATOM   3999  HG2 GLN A 257     -35.659 -13.993  85.487  0.00  0.00      A120  
ATOM   4000  CD  GLN A 257     -35.012 -14.149  83.457  0.00  0.00      A120  
ATOM   4001  OE1 GLN A 257     -34.281 -14.846  82.786  0.00  0.00      A120  
ATOM   4002  NE2 GLN A 257     -35.262 -12.835  83.185  0.00  0.00      A120  
ATOM   4003 HE21 GLN A 257     -35.138 -12.509  82.248  0.00  0.00      A120  
ATOM   4004 HE22 GLN A 257     -35.840 -12.293  83.795  0.00  0.00      A120  
ATOM   4005  C   GLN A 257     -39.709 -15.303  84.782  0.00  0.00      A120  
ATOM   4006  O   GLN A 257     -40.149 -15.902  83.798  0.00  0.00      A120  
ATOM   4007  N   PHE A 258     -40.451 -14.505  85.508  0.00  0.00      A120  
ATOM   4008  HN  PHE A 258     -40.001 -14.032  86.262  0.00  0.00      A120  
ATOM   4009  CA  PHE A 258     -41.871 -14.366  85.424  0.00  0.00      A120  
ATOM   4010  HA  PHE A 258     -42.343 -15.278  85.090  0.00  0.00      A120  
ATOM   4011  CB  PHE A 258     -42.409 -13.925  86.818  0.00  0.00      A120  
ATOM   4012  HB1 PHE A 258     -43.515 -13.844  86.744  0.00  0.00      A120  
ATOM   4013  HB2 PHE A 258     -42.016 -12.957  87.198  0.00  0.00      A120  
ATOM   4014  CG  PHE A 258     -42.097 -15.067  87.813  0.00  0.00      A120  
ATOM   4015  CD1 PHE A 258     -42.786 -16.224  87.667  0.00  0.00      A120  
ATOM   4016  HD1 PHE A 258     -43.462 -16.386  86.841  0.00  0.00      A120  
ATOM   4017  CE1 PHE A 258     -42.751 -17.245  88.563  0.00  0.00      A120  
ATOM   4018  HE1 PHE A 258     -43.213 -18.182  88.289  0.00  0.00      A120  
ATOM   4019  CZ  PHE A 258     -42.051 -17.180  89.739  0.00  0.00      A120  
ATOM   4020  HZ  PHE A 258     -41.977 -17.854  90.580  0.00  0.00      A120  
ATOM   4021  CD2 PHE A 258     -41.314 -14.900  89.001  0.00  0.00      A120  
ATOM   4022  HD2 PHE A 258     -40.791 -14.025  89.357  0.00  0.00      A120  
ATOM   4023  CE2 PHE A 258     -41.363 -15.937  89.937  0.00  0.00      A120  
ATOM   4024  HE2 PHE A 258     -40.798 -15.885  90.856  0.00  0.00      A120  
ATOM   4025  C   PHE A 258     -42.221 -13.298  84.403  0.00  0.00      A120  
ATOM   4026  O   PHE A 258     -41.316 -12.596  83.952  0.00  0.00      A120  
ATOM   4027  N   ASN A 259     -43.525 -13.127  83.949  0.00  0.00      A120  
ATOM   4028  HN  ASN A 259     -44.251 -13.756  84.217  0.00  0.00      A120  
ATOM   4029  CA  ASN A 259     -43.909 -12.037  83.037  0.00  0.00      A120  
ATOM   4030  HA  ASN A 259     -42.975 -11.572  82.758  0.00  0.00      A120  
ATOM   4031  CB  ASN A 259     -44.769 -12.452  81.819  0.00  0.00      A120  
ATOM   4032  HB1 ASN A 259     -45.702 -12.751  82.343  0.00  0.00      A120  
ATOM   4033  HB2 ASN A 259     -44.280 -13.344  81.372  0.00  0.00      A120  
ATOM   4034  CG  ASN A 259     -44.884 -11.428  80.710  0.00  0.00      A120  
ATOM   4035  OD1 ASN A 259     -43.984 -10.642  80.529  0.00  0.00      A120  
ATOM   4036  ND2 ASN A 259     -45.959 -11.395  79.957  0.00  0.00      A120  
ATOM   4037 HD22 ASN A 259     -45.871 -10.697  79.250  0.00  0.00      A120  
ATOM   4038  C   ASN A 259     -44.585 -10.910  83.776  0.00  0.00      A120  
ATOM   4039  O   ASN A 259     -45.075  -9.931  83.208  0.00  0.00      A120  
ATOM   4040  N   THR A 260     -44.677 -11.031  85.120  0.00  0.00      A120  
ATOM   4041  HN  THR A 260     -44.130 -11.702  85.615  0.00  0.00      A120  
ATOM   4042  CA  THR A 260     -45.441 -10.265  86.031  0.00  0.00      A120  
ATOM   4043  HA  THR A 260     -45.841  -9.379  85.560  0.00  0.00      A120  
ATOM   4044  CB  THR A 260     -46.602 -11.097  86.662  0.00  0.00      A120  
ATOM   4045  HB  THR A 260     -46.283 -12.129  86.924  0.00  0.00      A120  
ATOM   4046  OG1 THR A 260     -47.667 -11.101  85.727  0.00  0.00      A120  
ATOM   4047  HG1 THR A 260     -47.862 -10.285  85.260  0.00  0.00      A120  
ATOM   4048  CG2 THR A 260     -47.196 -10.498  87.944  0.00  0.00      A120  
ATOM   4049 HG21 THR A 260     -47.374  -9.407  87.834  0.00  0.00      A120  
ATOM   4050 HG22 THR A 260     -46.414 -10.660  88.715  0.00  0.00      A120  
ATOM   4051 HG23 THR A 260     -48.052 -11.169  88.172  0.00  0.00      A120  
ATOM   4052  C   THR A 260     -44.551  -9.786  87.186  0.00  0.00      A120  
ATOM   4053  O   THR A 260     -43.871 -10.626  87.776  0.00  0.00      A120  
ATOM   4054  N   PRO A 261     -44.576  -8.518  87.579  0.00  0.00      A120  
ATOM   4055  CD  PRO A 261     -44.973  -7.422  86.647  0.00  0.00      A120  
ATOM   4056  HD1 PRO A 261     -46.061  -7.254  86.500  0.00  0.00      A120  
ATOM   4057  HD2 PRO A 261     -44.434  -7.558  85.685  0.00  0.00      A120  
ATOM   4058  CA  PRO A 261     -43.692  -8.036  88.644  0.00  0.00      A120  
ATOM   4059  HA  PRO A 261     -42.819  -8.656  88.782  0.00  0.00      A120  
ATOM   4060  CB  PRO A 261     -43.359  -6.533  88.209  0.00  0.00      A120  
ATOM   4061  HB1 PRO A 261     -42.356  -6.535  87.733  0.00  0.00      A120  
ATOM   4062  HB2 PRO A 261     -43.341  -5.869  89.100  0.00  0.00      A120  
ATOM   4063  CG  PRO A 261     -44.484  -6.091  87.349  0.00  0.00      A120  
ATOM   4064  HG1 PRO A 261     -45.303  -5.779  88.033  0.00  0.00      A120  
ATOM   4065  HG2 PRO A 261     -44.438  -5.320  86.551  0.00  0.00      A120  
ATOM   4066  C   PRO A 261     -44.504  -8.199  89.954  0.00  0.00      A120  
ATOM   4067  O   PRO A 261     -45.284  -7.289  90.224  0.00  0.00      A120  
ATOM   4068  N   VAL A 262     -44.338  -9.176  90.843  0.00  0.00      A120  
ATOM   4069  HN  VAL A 262     -43.540  -9.768  90.762  0.00  0.00      A120  
ATOM   4070  CA  VAL A 262     -45.062  -9.334  92.029  0.00  0.00      A120  
ATOM   4071  HA  VAL A 262     -46.091  -9.056  91.853  0.00  0.00      A120  
ATOM   4072  CB  VAL A 262     -45.245 -10.768  92.457  0.00  0.00      A120  
ATOM   4073  HB  VAL A 262     -44.258 -11.278  92.433  0.00  0.00      A120  
ATOM   4074  CG1 VAL A 262     -45.798 -10.981  93.918  0.00  0.00      A120  
ATOM   4075 HG11 VAL A 262     -44.888 -10.901  94.550  0.00  0.00      A120  
ATOM   4076 HG12 VAL A 262     -46.170 -12.028  93.952  0.00  0.00      A120  
ATOM   4077 HG13 VAL A 262     -46.539 -10.179  94.120  0.00  0.00      A120  
ATOM   4078  CG2 VAL A 262     -46.152 -11.466  91.486  0.00  0.00      A120  
ATOM   4079 HG21 VAL A 262     -47.072 -10.902  91.223  0.00  0.00      A120  
ATOM   4080 HG22 VAL A 262     -46.464 -12.451  91.894  0.00  0.00      A120  
ATOM   4081 HG23 VAL A 262     -45.688 -11.694  90.503  0.00  0.00      A120  
ATOM   4082  C   VAL A 262     -44.371  -8.560  93.209  0.00  0.00      A120  
ATOM   4083  O   VAL A 262     -43.281  -8.922  93.646  0.00  0.00      A120  
ATOM   4084  N   GLN A 263     -45.102  -7.634  93.839  0.00  0.00      A120  
ATOM   4085  HN  GLN A 263     -46.001  -7.353  93.514  0.00  0.00      A120  
ATOM   4086  CA  GLN A 263     -44.659  -6.941  94.987  0.00  0.00      A120  
ATOM   4087  HA  GLN A 263     -43.617  -6.673  94.895  0.00  0.00      A120  
ATOM   4088  CB  GLN A 263     -45.497  -5.599  95.171  0.00  0.00      A120  
ATOM   4089  HB1 GLN A 263     -45.245  -5.180  96.168  0.00  0.00      A120  
ATOM   4090  HB2 GLN A 263     -46.521  -6.000  95.327  0.00  0.00      A120  
ATOM   4091  CG  GLN A 263     -45.146  -4.761  93.969  0.00  0.00      A120  
ATOM   4092  HG1 GLN A 263     -45.191  -5.322  93.011  0.00  0.00      A120  
ATOM   4093  HG2 GLN A 263     -44.090  -4.417  93.944  0.00  0.00      A120  
ATOM   4094  CD  GLN A 263     -45.869  -3.450  94.021  0.00  0.00      A120  
ATOM   4095  OE1 GLN A 263     -46.048  -2.707  94.980  0.00  0.00      A120  
ATOM   4096  NE2 GLN A 263     -46.322  -3.077  92.800  0.00  0.00      A120  
ATOM   4097 HE21 GLN A 263     -46.073  -3.658  92.025  0.00  0.00      A120  
ATOM   4098 HE22 GLN A 263     -46.786  -2.191  92.788  0.00  0.00      A120  
ATOM   4099  C   GLN A 263     -44.692  -7.792  96.199  0.00  0.00      A120  
ATOM   4100  O   GLN A 263     -45.747  -8.225  96.694  0.00  0.00      A120  
ATOM   4101  N   ILE A 264     -43.652  -7.932  96.945  0.00  0.00      A120  
ATOM   4102  HN  ILE A 264     -42.854  -7.461  96.576  0.00  0.00      A120  
ATOM   4103  CA  ILE A 264     -43.524  -8.639  98.253  0.00  0.00      A120  
ATOM   4104  HA  ILE A 264     -44.479  -9.023  98.580  0.00  0.00      A120  
ATOM   4105  CB  ILE A 264     -42.618  -9.920  98.115  0.00  0.00      A120  
ATOM   4106  HB  ILE A 264     -43.199 -10.602  97.457  0.00  0.00      A120  
ATOM   4107  CG2 ILE A 264     -41.213  -9.606  97.518  0.00  0.00      A120  
ATOM   4108 HG21 ILE A 264     -40.753  -8.880  98.222  0.00  0.00      A120  
ATOM   4109 HG22 ILE A 264     -41.216  -9.159  96.501  0.00  0.00      A120  
ATOM   4110 HG23 ILE A 264     -40.546 -10.488  97.416  0.00  0.00      A120  
ATOM   4111  CG1 ILE A 264     -42.520 -10.583  99.500  0.00  0.00      A120  
ATOM   4112 HG11 ILE A 264     -43.445 -10.400 100.087  0.00  0.00      A120  
ATOM   4113 HG12 ILE A 264     -41.701 -10.097 100.071  0.00  0.00      A120  
ATOM   4114  CD  ILE A 264     -42.283 -12.097  99.719  0.00  0.00      A120  
ATOM   4115  HD1 ILE A 264     -42.483 -12.368 100.777  0.00  0.00      A120  
ATOM   4116  HD2 ILE A 264     -41.248 -12.404  99.457  0.00  0.00      A120  
ATOM   4117  HD3 ILE A 264     -43.095 -12.533  99.098  0.00  0.00      A120  
ATOM   4118  C   ILE A 264     -42.963  -7.621  99.237  0.00  0.00      A120  
ATOM   4119  O   ILE A 264     -42.161  -6.790  98.842  0.00  0.00      A120  
ATOM   4120  N   ASN A 265     -43.573  -7.560 100.428  0.00  0.00      A120  
ATOM   4121  HN  ASN A 265     -44.308  -8.205 100.624  0.00  0.00      A120  
ATOM   4122  CA  ASN A 265     -43.261  -6.640 101.442  0.00  0.00      A120  
ATOM   4123  HA  ASN A 265     -42.654  -5.821 101.086  0.00  0.00      A120  
ATOM   4124  CB  ASN A 265     -44.549  -6.114 102.193  0.00  0.00      A120  
ATOM   4125  HB1 ASN A 265     -44.288  -5.364 102.970  0.00  0.00      A120  
ATOM   4126  HB2 ASN A 265     -44.898  -7.008 102.753  0.00  0.00      A120  
ATOM   4127  CG  ASN A 265     -45.639  -5.668 101.290  0.00  0.00      A120  
ATOM   4128  OD1 ASN A 265     -46.591  -6.404 100.910  0.00  0.00      A120  
ATOM   4129  ND2 ASN A 265     -45.654  -4.371 100.966  0.00  0.00      A120  
ATOM   4130 HD21 ASN A 265     -46.490  -4.018 100.546  0.00  0.00      A120  
ATOM   4131 HD22 ASN A 265     -45.092  -3.669 101.404  0.00  0.00      A120  
ATOM   4132  C   ASN A 265     -42.403  -7.375 102.492  0.00  0.00      A120  
ATOM   4133  O   ASN A 265     -42.558  -8.547 102.631  0.00  0.00      A120  
ATOM   4134  N   CYS A 266     -41.693  -6.592 103.231  0.00  0.00      A120  
ATOM   4135  HN  CYS A 266     -41.652  -5.607 103.078  0.00  0.00      A120  
ATOM   4136  CA  CYS A 266     -41.069  -6.967 104.432  0.00  0.00      A120  
ATOM   4137  HA  CYS A 266     -41.463  -7.854 104.907  0.00  0.00      A120  
ATOM   4138  CB  CYS A 266     -39.570  -7.254 104.146  0.00  0.00      A120  
ATOM   4139  HB1 CYS A 266     -39.023  -6.453 103.604  0.00  0.00      A120  
ATOM   4140  HB2 CYS A 266     -39.689  -8.110 103.448  0.00  0.00      A120  
ATOM   4141  SG  CYS A 266     -38.672  -7.920 105.548  0.00  0.00      A120  
ATOM   4142  HG1 CYS A 266     -38.567  -6.844 106.314  0.00  0.00      A120  
ATOM   4143  C   CYS A 266     -41.212  -5.779 105.314  0.00  0.00      A120  
ATOM   4144  O   CYS A 266     -41.343  -4.699 104.771  0.00  0.00      A120  
ATOM   4145  N   THR A 267     -41.190  -5.990 106.669  0.00  0.00      A120  
ATOM   4146  HN  THR A 267     -41.107  -6.917 107.026  0.00  0.00      A120  
ATOM   4147  CA  THR A 267     -41.426  -4.851 107.635  0.00  0.00      A120  
ATOM   4148  HA  THR A 267     -41.265  -3.917 107.117  0.00  0.00      A120  
ATOM   4149  CB  THR A 267     -42.806  -5.001 108.220  0.00  0.00      A120  
ATOM   4150  HB  THR A 267     -43.541  -5.208 107.413  0.00  0.00      A120  
ATOM   4151  OG1 THR A 267     -43.353  -3.871 108.911  0.00  0.00      A120  
ATOM   4152  HG1 THR A 267     -44.290  -4.077 108.906  0.00  0.00      A120  
ATOM   4153  CG2 THR A 267     -43.084  -6.328 109.093  0.00  0.00      A120  
ATOM   4154 HG21 THR A 267     -42.535  -7.241 108.778  0.00  0.00      A120  
ATOM   4155 HG22 THR A 267     -44.151  -6.596 109.245  0.00  0.00      A120  
ATOM   4156 HG23 THR A 267     -42.698  -6.093 110.108  0.00  0.00      A120  
ATOM   4157  C   THR A 267     -40.402  -5.073 108.792  0.00  0.00      A120  
ATOM   4158  O   THR A 267     -39.874  -6.184 109.107  0.00  0.00      A120  
ATOM   4159  N   ARG A 268     -40.055  -4.004 109.576  0.00  0.00      A120  
ATOM   4160  HN  ARG A 268     -40.247  -3.063 109.309  0.00  0.00      A120  
ATOM   4161  CA  ARG A 268     -39.268  -3.985 110.741  0.00  0.00      A120  
ATOM   4162  HA  ARG A 268     -39.173  -4.992 111.121  0.00  0.00      A120  
ATOM   4163  CB  ARG A 268     -37.918  -3.421 110.414  0.00  0.00      A120  
ATOM   4164  HB1 ARG A 268     -38.012  -2.351 110.130  0.00  0.00      A120  
ATOM   4165  HB2 ARG A 268     -37.583  -3.958 109.501  0.00  0.00      A120  
ATOM   4166  CG  ARG A 268     -36.805  -3.704 111.403  0.00  0.00      A120  
ATOM   4167  HG1 ARG A 268     -35.813  -3.602 110.912  0.00  0.00      A120  
ATOM   4168  HG2 ARG A 268     -36.823  -4.778 111.683  0.00  0.00      A120  
ATOM   4169  CD  ARG A 268     -36.836  -2.940 112.750  0.00  0.00      A120  
ATOM   4170  HD1 ARG A 268     -36.081  -3.339 113.462  0.00  0.00      A120  
ATOM   4171  HD2 ARG A 268     -37.824  -2.962 113.258  0.00  0.00      A120  
ATOM   4172  NE  ARG A 268     -36.522  -1.470 112.584  0.00  0.00      A120  
ATOM   4173  HE  ARG A 268     -37.112  -0.773 112.992  0.00  0.00      A120  
ATOM   4174  CZ  ARG A 268     -35.398  -0.936 112.150  0.00  0.00      A120  
ATOM   4175  NH1 ARG A 268     -34.381  -1.697 111.783  0.00  0.00      A120  
ATOM   4176 HH11 ARG A 268     -34.364  -2.682 111.951  0.00  0.00      A120  
ATOM   4177 HH12 ARG A 268     -33.538  -1.203 111.567  0.00  0.00      A120  
ATOM   4178  NH2 ARG A 268     -35.188   0.300 112.269  0.00  0.00      A120  
ATOM   4179 HH21 ARG A 268     -35.790   1.035 112.579  0.00  0.00      A120  
ATOM   4180 HH22 ARG A 268     -34.391   0.641 111.769  0.00  0.00      A120  
ATOM   4181  C   ARG A 268     -39.998  -3.181 111.844  0.00  0.00      A120  
ATOM   4182  O   ARG A 268     -39.799  -1.977 111.920  0.00  0.00      A120  
ATOM   4183  N   PRO A 269     -40.852  -3.775 112.627  0.00  0.00      A120  
ATOM   4184  CD  PRO A 269     -40.992  -5.239 112.693  0.00  0.00      A120  
ATOM   4185  HD1 PRO A 269     -40.058  -5.833 112.782  0.00  0.00      A120  
ATOM   4186  HD2 PRO A 269     -41.494  -5.515 111.741  0.00  0.00      A120  
ATOM   4187  CA  PRO A 269     -41.880  -3.061 113.373  0.00  0.00      A120  
ATOM   4188  HA  PRO A 269     -42.403  -2.501 112.612  0.00  0.00      A120  
ATOM   4189  CB  PRO A 269     -42.829  -4.207 113.853  0.00  0.00      A120  
ATOM   4190  HB1 PRO A 269     -43.649  -4.412 113.131  0.00  0.00      A120  
ATOM   4191  HB2 PRO A 269     -43.332  -3.999 114.822  0.00  0.00      A120  
ATOM   4192  CG  PRO A 269     -41.924  -5.419 113.899  0.00  0.00      A120  
ATOM   4193  HG1 PRO A 269     -41.284  -5.358 114.805  0.00  0.00      A120  
ATOM   4194  HG2 PRO A 269     -42.428  -6.408 113.948  0.00  0.00      A120  
ATOM   4195  C   PRO A 269     -41.300  -2.332 114.488  0.00  0.00      A120  
ATOM   4196  O   PRO A 269     -41.905  -1.314 114.854  0.00  0.00      A120  
ATOM   4197  N   ASN A 270     -40.195  -2.793 115.070  0.00  0.00      A120  
ATOM   4198  HN  ASN A 270     -39.730  -3.550 114.617  0.00  0.00      A120  
ATOM   4199  CA  ASN A 270     -39.576  -2.145 116.216  0.00  0.00      A120  
ATOM   4200  HA  ASN A 270     -40.309  -1.901 116.970  0.00  0.00      A120  
ATOM   4201  CB  ASN A 270     -38.447  -2.978 116.941  0.00  0.00      A120  
ATOM   4202  HB1 ASN A 270     -38.064  -2.320 117.749  0.00  0.00      A120  
ATOM   4203  HB2 ASN A 270     -37.581  -3.226 116.290  0.00  0.00      A120  
ATOM   4204  CG  ASN A 270     -38.960  -4.299 117.536  0.00  0.00      A120  
ATOM   4205  OD1 ASN A 270     -40.153  -4.565 117.435  0.00  0.00      A120  
ATOM   4206  ND2 ASN A 270     -37.992  -5.224 118.000  0.00  0.00      A120  
ATOM   4207 HD21 ASN A 270     -38.182  -6.205 118.047  0.00  0.00      A120  
ATOM   4208 HD22 ASN A 270     -37.014  -5.017 118.008  0.00  0.00      A120  
ATOM   4209  C   ASN A 270     -39.012  -0.802 115.860  0.00  0.00      A120  
ATOM   4210  O   ASN A 270     -38.336  -0.623 114.817  0.00  0.00      A120  
ATOM   4211  N   ASN A 271     -39.198   0.244 116.742  0.00  0.00      A120  
ATOM   4212  HN  ASN A 271     -39.785   0.017 117.516  0.00  0.00      A120  
ATOM   4213  CA  ASN A 271     -38.730   1.596 116.570  0.00  0.00      A120  
ATOM   4214  HA  ASN A 271     -38.533   1.721 115.515  0.00  0.00      A120  
ATOM   4215  CB  ASN A 271     -39.856   2.477 117.121  0.00  0.00      A120  
ATOM   4216  HB1 ASN A 271     -39.875   2.448 118.231  0.00  0.00      A120  
ATOM   4217  HB2 ASN A 271     -40.764   2.089 116.611  0.00  0.00      A120  
ATOM   4218  CG  ASN A 271     -39.555   3.893 116.780  0.00  0.00      A120  
ATOM   4219  OD1 ASN A 271     -38.692   4.473 117.455  0.00  0.00      A120  
ATOM   4220  ND2 ASN A 271     -40.200   4.461 115.749  0.00  0.00      A120  
ATOM   4221 HD22 ASN A 271     -40.885   3.918 115.270  0.00  0.00      A120  
ATOM   4222  C   ASN A 271     -37.341   1.838 117.264  0.00  0.00      A120  
ATOM   4223  O   ASN A 271     -37.363   1.840 118.467  0.00  0.00      A120  
ATOM   4224  N   ASN A 272     -36.293   1.965 116.527  0.00  0.00      A120  
ATOM   4225  HN  ASN A 272     -36.327   1.877 115.534  0.00  0.00      A120  
ATOM   4226  CA  ASN A 272     -34.977   1.981 117.063  0.00  0.00      A120  
ATOM   4227  HA  ASN A 272     -34.958   1.649 118.090  0.00  0.00      A120  
ATOM   4228  CB  ASN A 272     -34.111   0.918 116.239  0.00  0.00      A120  
ATOM   4229  HB1 ASN A 272     -33.018   1.005 116.417  0.00  0.00      A120  
ATOM   4230  HB2 ASN A 272     -34.242   1.178 115.167  0.00  0.00      A120  
ATOM   4231  CG  ASN A 272     -34.421  -0.557 116.492  0.00  0.00      A120  
ATOM   4232  OD1 ASN A 272     -35.113  -1.077 117.359  0.00  0.00      A120  
ATOM   4233  ND2 ASN A 272     -33.795  -1.372 115.630  0.00  0.00      A120  
ATOM   4234 HD21 ASN A 272     -33.204  -0.912 114.966  0.00  0.00      A120  
ATOM   4235 HD22 ASN A 272     -33.933  -2.358 115.714  0.00  0.00      A120  
ATOM   4236  C   ASN A 272     -34.310   3.355 117.031  0.00  0.00      A120  
ATOM   4237  O   ASN A 272     -34.099   3.829 115.918  0.00  0.00      A120  
ATOM   4238  N   THR A 273     -34.012   4.003 118.135  0.00  0.00      A120  
ATOM   4239  HN  THR A 273     -34.237   3.601 119.019  0.00  0.00      A120  
ATOM   4240  CA  THR A 273     -33.372   5.301 118.056  0.00  0.00      A120  
ATOM   4241  HA  THR A 273     -33.876   5.892 117.306  0.00  0.00      A120  
ATOM   4242  CB  THR A 273     -33.635   6.050 119.320  0.00  0.00      A120  
ATOM   4243  HB  THR A 273     -33.161   5.409 120.094  0.00  0.00      A120  
ATOM   4244  OG1 THR A 273     -35.034   6.144 119.619  0.00  0.00      A120  
ATOM   4245  HG1 THR A 273     -35.128   6.399 120.540  0.00  0.00      A120  
ATOM   4246  CG2 THR A 273     -33.000   7.442 119.360  0.00  0.00      A120  
ATOM   4247 HG21 THR A 273     -33.322   8.187 120.119  0.00  0.00      A120  
ATOM   4248 HG22 THR A 273     -32.978   7.877 118.337  0.00  0.00      A120  
ATOM   4249 HG23 THR A 273     -31.952   7.157 119.597  0.00  0.00      A120  
ATOM   4250  C   THR A 273     -31.957   5.317 117.571  0.00  0.00      A120  
ATOM   4251  O   THR A 273     -31.322   4.284 117.699  0.00  0.00      A120  
ATOM   4252  N   ARG A 274     -31.439   6.377 116.986  0.00  0.00      A120  
ATOM   4253  HN  ARG A 274     -31.985   7.197 116.831  0.00  0.00      A120  
ATOM   4254  CA  ARG A 274     -30.021   6.472 116.575  0.00  0.00      A120  
ATOM   4255  HA  ARG A 274     -29.607   5.501 116.345  0.00  0.00      A120  
ATOM   4256  CB  ARG A 274     -29.842   7.182 115.240  0.00  0.00      A120  
ATOM   4257  HB1 ARG A 274     -30.203   8.219 115.406  0.00  0.00      A120  
ATOM   4258  HB2 ARG A 274     -30.486   6.671 114.493  0.00  0.00      A120  
ATOM   4259  CG  ARG A 274     -28.385   7.296 114.776  0.00  0.00      A120  
ATOM   4260  HG1 ARG A 274     -27.807   6.408 115.109  0.00  0.00      A120  
ATOM   4261  HG2 ARG A 274     -27.881   8.122 115.321  0.00  0.00      A120  
ATOM   4262  CD  ARG A 274     -28.249   7.711 113.295  0.00  0.00      A120  
ATOM   4263  HD1 ARG A 274     -27.258   8.200 113.177  0.00  0.00      A120  
ATOM   4264  HD2 ARG A 274     -29.098   8.393 113.079  0.00  0.00      A120  
ATOM   4265  NE  ARG A 274     -28.428   6.513 112.389  0.00  0.00      A120  
ATOM   4266  HE  ARG A 274     -28.789   5.645 112.729  0.00  0.00      A120  
ATOM   4267  CZ  ARG A 274     -27.994   6.499 111.116  0.00  0.00      A120  
ATOM   4268  NH1 ARG A 274     -27.722   7.662 110.553  0.00  0.00      A120  
ATOM   4269 HH11 ARG A 274     -28.274   8.450 110.826  0.00  0.00      A120  
ATOM   4270 HH12 ARG A 274     -27.270   7.749 109.666  0.00  0.00      A120  
ATOM   4271  NH2 ARG A 274     -27.712   5.475 110.473  0.00  0.00      A120  
ATOM   4272 HH21 ARG A 274     -28.137   4.617 110.762  0.00  0.00      A120  
ATOM   4273 HH22 ARG A 274     -27.594   5.549 109.483  0.00  0.00      A120  
ATOM   4274  C   ARG A 274     -29.085   7.067 117.601  0.00  0.00      A120  
ATOM   4275  O   ARG A 274     -29.307   8.090 118.217  0.00  0.00      A120  
ATOM   4276  N   LYS A 275     -28.041   6.295 117.880  0.00  0.00      A120  
ATOM   4277  HN  LYS A 275     -27.916   5.409 117.440  0.00  0.00      A120  
ATOM   4278  CA  LYS A 275     -27.017   6.699 118.792  0.00  0.00      A120  
ATOM   4279  HA  LYS A 275     -27.210   7.700 119.148  0.00  0.00      A120  
ATOM   4280  CB  LYS A 275     -27.003   5.615 119.946  0.00  0.00      A120  
ATOM   4281  HB1 LYS A 275     -26.880   4.571 119.586  0.00  0.00      A120  
ATOM   4282  HB2 LYS A 275     -27.974   5.662 120.483  0.00  0.00      A120  
ATOM   4283  CG  LYS A 275     -25.929   5.694 121.072  0.00  0.00      A120  
ATOM   4284  HG1 LYS A 275     -24.895   5.859 120.703  0.00  0.00      A120  
ATOM   4285  HG2 LYS A 275     -25.836   4.655 121.456  0.00  0.00      A120  
ATOM   4286  CD  LYS A 275     -26.251   6.632 122.284  0.00  0.00      A120  
ATOM   4287  HD1 LYS A 275     -27.170   6.294 122.808  0.00  0.00      A120  
ATOM   4288  HD2 LYS A 275     -26.459   7.624 121.827  0.00  0.00      A120  
ATOM   4289  CE  LYS A 275     -25.189   6.740 123.370  0.00  0.00      A120  
ATOM   4290  HE1 LYS A 275     -25.276   7.692 123.935  0.00  0.00      A120  
ATOM   4291  HE2 LYS A 275     -24.192   6.797 122.883  0.00  0.00      A120  
ATOM   4292  NZ  LYS A 275     -25.226   5.624 124.249  0.00  0.00      A120  
ATOM   4293  HZ1 LYS A 275     -24.599   5.688 125.077  0.00  0.00      A120  
ATOM   4294  HZ2 LYS A 275     -24.881   4.822 123.683  0.00  0.00      A120  
ATOM   4295  HZ3 LYS A 275     -26.204   5.417 124.537  0.00  0.00      A120  
ATOM   4296  C   LYS A 275     -25.631   6.592 118.056  0.00  0.00      A120  
ATOM   4297  O   LYS A 275     -25.459   5.727 117.209  0.00  0.00      A120  
ATOM   4298  N   SER A 276     -24.611   7.523 118.247  0.00  0.00      A120  
ATOM   4299  HN  SER A 276     -24.669   8.295 118.875  0.00  0.00      A120  
ATOM   4300  CA  SER A 276     -23.262   7.295 117.732  0.00  0.00      A120  
ATOM   4301  HA  SER A 276     -23.143   6.243 117.522  0.00  0.00      A120  
ATOM   4302  CB  SER A 276     -22.994   8.018 116.381  0.00  0.00      A120  
ATOM   4303  HB1 SER A 276     -22.940   9.128 116.386  0.00  0.00      A120  
ATOM   4304  HB2 SER A 276     -23.749   7.691 115.634  0.00  0.00      A120  
ATOM   4305  OG  SER A 276     -21.719   7.661 115.803  0.00  0.00      A120  
ATOM   4306  HG1 SER A 276     -21.684   6.832 115.321  0.00  0.00      A120  
ATOM   4307  C   SER A 276     -22.184   7.597 118.716  0.00  0.00      A120  
ATOM   4308  O   SER A 276     -21.989   8.699 119.226  0.00  0.00      A120  
ATOM   4309  N   ILE A 277     -21.182   6.645 118.883  0.00  0.00      A120  
ATOM   4310  HN  ILE A 277     -21.120   5.852 118.282  0.00  0.00      A120  
ATOM   4311  CA  ILE A 277     -20.134   6.751 119.915  0.00  0.00      A120  
ATOM   4312  HA  ILE A 277     -20.280   7.638 120.512  0.00  0.00      A120  
ATOM   4313  CB  ILE A 277     -19.893   5.498 120.815  0.00  0.00      A120  
ATOM   4314  HB  ILE A 277     -19.382   4.680 120.263  0.00  0.00      A120  
ATOM   4315  CG2 ILE A 277     -19.096   6.037 122.017  0.00  0.00      A120  
ATOM   4316 HG21 ILE A 277     -18.884   5.315 122.835  0.00  0.00      A120  
ATOM   4317 HG22 ILE A 277     -19.681   6.863 122.474  0.00  0.00      A120  
ATOM   4318 HG23 ILE A 277     -18.101   6.399 121.679  0.00  0.00      A120  
ATOM   4319  CG1 ILE A 277     -21.267   4.945 121.275  0.00  0.00      A120  
ATOM   4320 HG11 ILE A 277     -22.081   5.700 121.244  0.00  0.00      A120  
ATOM   4321 HG12 ILE A 277     -21.131   4.671 122.343  0.00  0.00      A120  
ATOM   4322  CD  ILE A 277     -21.671   3.673 120.561  0.00  0.00      A120  
ATOM   4323  HD1 ILE A 277     -22.741   3.398 120.675  0.00  0.00      A120  
ATOM   4324  HD2 ILE A 277     -21.082   2.838 120.997  0.00  0.00      A120  
ATOM   4325  HD3 ILE A 277     -21.536   3.710 119.459  0.00  0.00      A120  
ATOM   4326  C   ILE A 277     -18.835   6.998 119.116  0.00  0.00      A120  
ATOM   4327  O   ILE A 277     -18.377   6.264 118.212  0.00  0.00      A120  
ATOM   4328  N   ARG A 278     -18.193   8.116 119.511  0.00  0.00      A120  
ATOM   4329  HN  ARG A 278     -18.465   8.685 120.284  0.00  0.00      A120  
ATOM   4330  CA  ARG A 278     -16.843   8.339 119.013  0.00  0.00      A120  
ATOM   4331  HA  ARG A 278     -16.996   8.191 117.954  0.00  0.00      A120  
ATOM   4332  CB  ARG A 278     -16.425   9.766 119.281  0.00  0.00      A120  
ATOM   4333  HB1 ARG A 278     -16.427  10.020 120.363  0.00  0.00      A120  
ATOM   4334  HB2 ARG A 278     -17.233  10.380 118.829  0.00  0.00      A120  
ATOM   4335  CG  ARG A 278     -15.103  10.179 118.514  0.00  0.00      A120  
ATOM   4336  HG1 ARG A 278     -15.245   9.729 117.509  0.00  0.00      A120  
ATOM   4337  HG2 ARG A 278     -14.205   9.696 118.954  0.00  0.00      A120  
ATOM   4338  CD  ARG A 278     -14.753  11.633 118.515  0.00  0.00      A120  
ATOM   4339  HD1 ARG A 278     -15.558  12.222 118.025  0.00  0.00      A120  
ATOM   4340  HD2 ARG A 278     -13.798  11.869 117.998  0.00  0.00      A120  
ATOM   4341  NE  ARG A 278     -14.682  12.038 119.960  0.00  0.00      A120  
ATOM   4342  HE  ARG A 278     -15.516  12.280 120.455  0.00  0.00      A120  
ATOM   4343  CZ  ARG A 278     -13.592  12.519 120.548  0.00  0.00      A120  
ATOM   4344  NH1 ARG A 278     -12.359  12.057 120.245  0.00  0.00      A120  
ATOM   4345 HH11 ARG A 278     -12.347  11.431 119.466  0.00  0.00      A120  
ATOM   4346 HH12 ARG A 278     -11.635  12.500 120.775  0.00  0.00      A120  
ATOM   4347  NH2 ARG A 278     -13.702  13.458 121.386  0.00  0.00      A120  
ATOM   4348 HH21 ARG A 278     -14.570  13.600 121.862  0.00  0.00      A120  
ATOM   4349 HH22 ARG A 278     -12.912  13.719 121.941  0.00  0.00      A120  
ATOM   4350  C   ARG A 278     -15.702   7.378 119.397  0.00  0.00      A120  
ATOM   4351  O   ARG A 278     -15.216   7.390 120.561  0.00  0.00      A120  
ATOM   4352  N   ILE A 279     -15.260   6.529 118.464  0.00  0.00      A120  
ATOM   4353  HN  ILE A 279     -15.721   6.709 117.599  0.00  0.00      A120  
ATOM   4354  CA  ILE A 279     -14.137   5.623 118.600  0.00  0.00      A120  
ATOM   4355  HA  ILE A 279     -14.055   5.389 119.651  0.00  0.00      A120  
ATOM   4356  CB  ILE A 279     -14.449   4.356 117.773  0.00  0.00      A120  
ATOM   4357  HB  ILE A 279     -15.247   4.586 117.036  0.00  0.00      A120  
ATOM   4358  CG2 ILE A 279     -13.274   3.656 117.028  0.00  0.00      A120  
ATOM   4359 HG21 ILE A 279     -13.757   2.731 116.645  0.00  0.00      A120  
ATOM   4360 HG22 ILE A 279     -12.433   3.341 117.681  0.00  0.00      A120  
ATOM   4361 HG23 ILE A 279     -12.922   4.278 116.177  0.00  0.00      A120  
ATOM   4362  CG1 ILE A 279     -14.942   3.371 118.853  0.00  0.00      A120  
ATOM   4363 HG11 ILE A 279     -14.175   3.278 119.651  0.00  0.00      A120  
ATOM   4364 HG12 ILE A 279     -15.033   2.344 118.440  0.00  0.00      A120  
ATOM   4365  CD  ILE A 279     -16.342   3.618 119.448  0.00  0.00      A120  
ATOM   4366  HD1 ILE A 279     -17.124   3.844 118.691  0.00  0.00      A120  
ATOM   4367  HD2 ILE A 279     -16.409   4.465 120.163  0.00  0.00      A120  
ATOM   4368  HD3 ILE A 279     -16.743   2.683 119.896  0.00  0.00      A120  
ATOM   4369  C   ILE A 279     -12.862   6.314 118.170  0.00  0.00      A120  
ATOM   4370  O   ILE A 279     -12.913   7.097 117.194  0.00  0.00      A120  
ATOM   4371  N   GLY A 280     -11.654   6.082 118.796  0.00  0.00      A120  
ATOM   4372  HN  GLY A 280     -11.535   5.288 119.388  0.00  0.00      A120  
ATOM   4373  CA  GLY A 280     -10.456   6.907 118.762  0.00  0.00      A120  
ATOM   4374  HA1 GLY A 280      -9.776   6.517 119.506  0.00  0.00      A120  
ATOM   4375  HA2 GLY A 280     -10.815   7.895 119.010  0.00  0.00      A120  
ATOM   4376  C   GLY A 280      -9.724   6.966 117.462  0.00  0.00      A120  
ATOM   4377  O   GLY A 280      -9.473   5.844 116.996  0.00  0.00      A120  
ATOM   4378  N   PRO A 281      -9.219   8.072 116.850  0.00  0.00      A120  
ATOM   4379  CD  PRO A 281      -8.104   7.849 115.954  0.00  0.00      A120  
ATOM   4380  HD1 PRO A 281      -8.260   7.044 115.204  0.00  0.00      A120  
ATOM   4381  HD2 PRO A 281      -7.203   7.603 116.556  0.00  0.00      A120  
ATOM   4382  CA  PRO A 281      -9.423   9.431 117.256  0.00  0.00      A120  
ATOM   4383  HA  PRO A 281      -9.303   9.564 118.321  0.00  0.00      A120  
ATOM   4384  CB  PRO A 281      -8.363  10.188 116.447  0.00  0.00      A120  
ATOM   4385  HB1 PRO A 281      -7.498  10.178 117.143  0.00  0.00      A120  
ATOM   4386  HB2 PRO A 281      -8.586  11.230 116.130  0.00  0.00      A120  
ATOM   4387  CG  PRO A 281      -7.892   9.249 115.324  0.00  0.00      A120  
ATOM   4388  HG1 PRO A 281      -8.436   9.367 114.362  0.00  0.00      A120  
ATOM   4389  HG2 PRO A 281      -6.807   9.306 115.095  0.00  0.00      A120  
ATOM   4390  C   PRO A 281     -10.821   9.934 116.995  0.00  0.00      A120  
ATOM   4391  O   PRO A 281     -11.519  10.427 117.901  0.00  0.00      A120  
ATOM   4392  N   GLY A 282     -11.306   9.684 115.783  0.00  0.00      A120  
ATOM   4393  HN  GLY A 282     -10.856   9.211 115.030  0.00  0.00      A120  
ATOM   4394  CA  GLY A 282     -12.406  10.552 115.330  0.00  0.00      A120  
ATOM   4395  HA1 GLY A 282     -11.951  11.242 114.634  0.00  0.00      A120  
ATOM   4396  HA2 GLY A 282     -12.914  11.186 116.042  0.00  0.00      A120  
ATOM   4397  C   GLY A 282     -13.455   9.888 114.631  0.00  0.00      A120  
ATOM   4398  O   GLY A 282     -14.015  10.508 113.733  0.00  0.00      A120  
ATOM   4399  N   GLN A 283     -13.577   8.608 114.888  0.00  0.00      A120  
ATOM   4400  HN  GLN A 283     -13.005   8.181 115.584  0.00  0.00      A120  
ATOM   4401  CA  GLN A 283     -14.467   7.849 114.126  0.00  0.00      A120  
ATOM   4402  HA  GLN A 283     -14.816   8.295 113.207  0.00  0.00      A120  
ATOM   4403  CB  GLN A 283     -13.779   6.554 113.566  0.00  0.00      A120  
ATOM   4404  HB1 GLN A 283     -14.545   6.093 112.906  0.00  0.00      A120  
ATOM   4405  HB2 GLN A 283     -13.611   5.925 114.466  0.00  0.00      A120  
ATOM   4406  CG  GLN A 283     -12.454   6.925 112.792  0.00  0.00      A120  
ATOM   4407  HG1 GLN A 283     -12.477   7.859 112.191  0.00  0.00      A120  
ATOM   4408  HG2 GLN A 283     -12.427   6.087 112.063  0.00  0.00      A120  
ATOM   4409  CD  GLN A 283     -11.132   6.958 113.659  0.00  0.00      A120  
ATOM   4410  OE1 GLN A 283     -10.541   8.072 113.791  0.00  0.00      A120  
ATOM   4411  NE2 GLN A 283     -10.774   5.787 114.228  0.00  0.00      A120  
ATOM   4412 HE21 GLN A 283     -10.037   5.790 114.904  0.00  0.00      A120  
ATOM   4413 HE22 GLN A 283     -11.270   4.964 113.952  0.00  0.00      A120  
ATOM   4414  C   GLN A 283     -15.746   7.596 114.769  0.00  0.00      A120  
ATOM   4415  O   GLN A 283     -15.881   7.341 115.943  0.00  0.00      A120  
ATOM   4416  N   ALA A 284     -16.743   7.656 113.899  0.00  0.00      A120  
ATOM   4417  HN  ALA A 284     -16.561   7.861 112.940  0.00  0.00      A120  
ATOM   4418  CA  ALA A 284     -18.093   7.685 114.373  0.00  0.00      A120  
ATOM   4419  HA  ALA A 284     -18.183   7.826 115.440  0.00  0.00      A120  
ATOM   4420  CB  ALA A 284     -18.930   8.834 113.810  0.00  0.00      A120  
ATOM   4421  HB1 ALA A 284     -19.894   8.754 114.358  0.00  0.00      A120  
ATOM   4422  HB2 ALA A 284     -19.095   8.592 112.739  0.00  0.00      A120  
ATOM   4423  HB3 ALA A 284     -18.431   9.786 114.089  0.00  0.00      A120  
ATOM   4424  C   ALA A 284     -18.848   6.353 114.172  0.00  0.00      A120  
ATOM   4425  O   ALA A 284     -19.337   6.035 113.082  0.00  0.00      A120  
ATOM   4426  N   PHE A 285     -19.094   5.613 115.243  0.00  0.00      A120  
ATOM   4427  HN  PHE A 285     -18.731   5.959 116.104  0.00  0.00      A120  
ATOM   4428  CA  PHE A 285     -19.578   4.269 115.170  0.00  0.00      A120  
ATOM   4429  HA  PHE A 285     -19.591   3.918 114.149  0.00  0.00      A120  
ATOM   4430  CB  PHE A 285     -18.683   3.396 116.032  0.00  0.00      A120  
ATOM   4431  HB1 PHE A 285     -18.447   3.851 117.018  0.00  0.00      A120  
ATOM   4432  HB2 PHE A 285     -17.744   3.164 115.485  0.00  0.00      A120  
ATOM   4433  CG  PHE A 285     -19.242   2.044 116.353  0.00  0.00      A120  
ATOM   4434  CD1 PHE A 285     -19.769   1.830 117.698  0.00  0.00      A120  
ATOM   4435  HD1 PHE A 285     -19.654   2.637 118.407  0.00  0.00      A120  
ATOM   4436  CE1 PHE A 285     -20.397   0.621 118.034  0.00  0.00      A120  
ATOM   4437  HE1 PHE A 285     -20.791   0.541 119.036  0.00  0.00      A120  
ATOM   4438  CZ  PHE A 285     -20.373  -0.382 117.105  0.00  0.00      A120  
ATOM   4439  HZ  PHE A 285     -20.858  -1.307 117.380  0.00  0.00      A120  
ATOM   4440  CD2 PHE A 285     -19.353   1.054 115.433  0.00  0.00      A120  
ATOM   4441  HD2 PHE A 285     -18.920   1.198 114.454  0.00  0.00      A120  
ATOM   4442  CE2 PHE A 285     -19.903  -0.160 115.775  0.00  0.00      A120  
ATOM   4443  HE2 PHE A 285     -20.019  -0.941 115.038  0.00  0.00      A120  
ATOM   4444  C   PHE A 285     -21.120   4.244 115.462  0.00  0.00      A120  
ATOM   4445  O   PHE A 285     -21.584   4.373 116.550  0.00  0.00      A120  
ATOM   4446  N   TYR A 286     -21.891   3.942 114.411  0.00  0.00      A120  
ATOM   4447  HN  TYR A 286     -21.477   3.786 113.517  0.00  0.00      A120  
ATOM   4448  CA  TYR A 286     -23.377   4.076 114.475  0.00  0.00      A120  
ATOM   4449  HA  TYR A 286     -23.536   4.881 115.177  0.00  0.00      A120  
ATOM   4450  CB  TYR A 286     -24.078   4.492 113.147  0.00  0.00      A120  
ATOM   4451  HB1 TYR A 286     -25.186   4.427 113.113  0.00  0.00      A120  
ATOM   4452  HB2 TYR A 286     -23.763   3.813 112.326  0.00  0.00      A120  
ATOM   4453  CG  TYR A 286     -23.653   5.925 112.753  0.00  0.00      A120  
ATOM   4454  CD1 TYR A 286     -24.342   7.098 113.083  0.00  0.00      A120  
ATOM   4455  HD1 TYR A 286     -25.201   6.989 113.729  0.00  0.00      A120  
ATOM   4456  CE1 TYR A 286     -23.759   8.378 112.733  0.00  0.00      A120  
ATOM   4457  HE1 TYR A 286     -24.215   9.330 112.962  0.00  0.00      A120  
ATOM   4458  CZ  TYR A 286     -22.549   8.419 111.962  0.00  0.00      A120  
ATOM   4459  OH  TYR A 286     -22.125   9.616 111.457  0.00  0.00      A120  
ATOM   4460  HH  TYR A 286     -21.353   9.368 110.943  0.00  0.00      A120  
ATOM   4461  CD2 TYR A 286     -22.441   6.064 112.036  0.00  0.00      A120  
ATOM   4462  HD2 TYR A 286     -21.894   5.247 111.589  0.00  0.00      A120  
ATOM   4463  CE2 TYR A 286     -21.859   7.296 111.681  0.00  0.00      A120  
ATOM   4464  HE2 TYR A 286     -20.990   7.299 111.040  0.00  0.00      A120  
ATOM   4465  C   TYR A 286     -24.029   2.897 115.087  0.00  0.00      A120  
ATOM   4466  O   TYR A 286     -23.537   1.779 114.910  0.00  0.00      A120  
ATOM   4467  N   ALA A 287     -25.102   3.077 115.861  0.00  0.00      A120  
ATOM   4468  HN  ALA A 287     -25.406   4.014 116.018  0.00  0.00      A120  
ATOM   4469  CA  ALA A 287     -25.577   2.154 116.808  0.00  0.00      A120  
ATOM   4470  HA  ALA A 287     -25.626   1.160 116.388  0.00  0.00      A120  
ATOM   4471  CB  ALA A 287     -24.694   2.222 118.101  0.00  0.00      A120  
ATOM   4472  HB1 ALA A 287     -23.662   1.943 117.800  0.00  0.00      A120  
ATOM   4473  HB2 ALA A 287     -24.991   1.560 118.943  0.00  0.00      A120  
ATOM   4474  HB3 ALA A 287     -24.654   3.260 118.496  0.00  0.00      A120  
ATOM   4475  C   ALA A 287     -26.974   2.559 117.161  0.00  0.00      A120  
ATOM   4476  O   ALA A 287     -27.393   3.701 117.132  0.00  0.00      A120  
ATOM   4477  N   THR A 288     -27.803   1.562 117.606  0.00  0.00      A120  
ATOM   4478  HN  THR A 288     -27.493   0.617 117.540  0.00  0.00      A120  
ATOM   4479  CA  THR A 288     -29.111   1.782 118.289  0.00  0.00      A120  
ATOM   4480  HA  THR A 288     -29.676   2.537 117.762  0.00  0.00      A120  
ATOM   4481  CB  THR A 288     -30.009   0.611 118.112  0.00  0.00      A120  
ATOM   4482  HB  THR A 288     -29.474  -0.272 118.522  0.00  0.00      A120  
ATOM   4483  OG1 THR A 288     -30.307   0.371 116.786  0.00  0.00      A120  
ATOM   4484  HG1 THR A 288     -29.832  -0.397 116.460  0.00  0.00      A120  
ATOM   4485  CG2 THR A 288     -31.352   0.802 118.950  0.00  0.00      A120  
ATOM   4486 HG21 THR A 288     -31.192   0.884 120.046  0.00  0.00      A120  
ATOM   4487 HG22 THR A 288     -32.083  -0.001 118.714  0.00  0.00      A120  
ATOM   4488 HG23 THR A 288     -31.764   1.720 118.480  0.00  0.00      A120  
ATOM   4489  C   THR A 288     -29.077   2.282 119.670  0.00  0.00      A120  
ATOM   4490  O   THR A 288     -28.343   1.765 120.522  0.00  0.00      A120  
ATOM   4491  N   GLY A 289     -29.833   3.340 119.977  0.00  0.00      A120  
ATOM   4492  HN  GLY A 289     -30.408   3.772 119.287  0.00  0.00      A120  
ATOM   4493  CA  GLY A 289     -29.847   3.850 121.365  0.00  0.00      A120  
ATOM   4494  HA1 GLY A 289     -30.141   4.889 121.357  0.00  0.00      A120  
ATOM   4495  HA2 GLY A 289     -28.911   3.793 121.901  0.00  0.00      A120  
ATOM   4496  C   GLY A 289     -30.956   3.227 122.168  0.00  0.00      A120  
ATOM   4497  O   GLY A 289     -30.874   2.054 122.483  0.00  0.00      A120  
ATOM   4498  N   ASP A 290     -32.012   4.054 122.472  0.00  0.00      A120  
ATOM   4499  HN  ASP A 290     -31.924   5.033 122.308  0.00  0.00      A120  
ATOM   4500  CA  ASP A 290     -33.171   3.435 123.106  0.00  0.00      A120  
ATOM   4501  HA  ASP A 290     -33.055   2.719 123.906  0.00  0.00      A120  
ATOM   4502  CB  ASP A 290     -34.138   4.570 123.726  0.00  0.00      A120  
ATOM   4503  HB1 ASP A 290     -35.099   4.158 124.103  0.00  0.00      A120  
ATOM   4504  HB2 ASP A 290     -34.319   5.304 122.912  0.00  0.00      A120  
ATOM   4505  CG  ASP A 290     -33.500   5.451 124.646  0.00  0.00      A120  
ATOM   4506  OD1 ASP A 290     -34.149   6.503 124.995  0.00  0.00      A120  
ATOM   4507  OD2 ASP A 290     -32.404   5.129 125.168  0.00  0.00      A120  
ATOM   4508  C   ASP A 290     -34.072   2.802 121.937  0.00  0.00      A120  
ATOM   4509  O   ASP A 290     -34.097   3.187 120.806  0.00  0.00      A120  
ATOM   4510  N   ILE A 291     -34.874   1.811 122.295  0.00  0.00      A120  
ATOM   4511  HN  ILE A 291     -34.818   1.564 123.260  0.00  0.00      A120  
ATOM   4512  CA  ILE A 291     -35.872   1.090 121.434  0.00  0.00      A120  
ATOM   4513  HA  ILE A 291     -35.779   1.356 120.392  0.00  0.00      A120  
ATOM   4514  CB  ILE A 291     -35.807  -0.377 121.514  0.00  0.00      A120  
ATOM   4515  HB  ILE A 291     -36.259  -0.679 122.483  0.00  0.00      A120  
ATOM   4516  CG2 ILE A 291     -36.784  -0.924 120.464  0.00  0.00      A120  
ATOM   4517 HG21 ILE A 291     -36.849  -2.033 120.471  0.00  0.00      A120  
ATOM   4518 HG22 ILE A 291     -36.328  -0.590 119.508  0.00  0.00      A120  
ATOM   4519 HG23 ILE A 291     -37.789  -0.454 120.520  0.00  0.00      A120  
ATOM   4520  CG1 ILE A 291     -34.416  -1.059 121.367  0.00  0.00      A120  
ATOM   4521 HG11 ILE A 291     -33.703  -0.613 122.093  0.00  0.00      A120  
ATOM   4522 HG12 ILE A 291     -34.083  -0.771 120.347  0.00  0.00      A120  
ATOM   4523  CD  ILE A 291     -34.413  -2.535 121.782  0.00  0.00      A120  
ATOM   4524  HD1 ILE A 291     -33.345  -2.840 121.775  0.00  0.00      A120  
ATOM   4525  HD2 ILE A 291     -34.996  -3.068 121.001  0.00  0.00      A120  
ATOM   4526  HD3 ILE A 291     -34.917  -2.606 122.770  0.00  0.00      A120  
ATOM   4527  C   ILE A 291     -37.254   1.584 121.988  0.00  0.00      A120  
ATOM   4528  O   ILE A 291     -37.589   1.419 123.203  0.00  0.00      A120  
ATOM   4529  N   ILE A 292     -38.075   2.247 121.072  0.00  0.00      A120  
ATOM   4530  HN  ILE A 292     -37.675   2.418 120.175  0.00  0.00      A120  
ATOM   4531  CA  ILE A 292     -39.284   2.974 121.599  0.00  0.00      A120  
ATOM   4532  HA  ILE A 292     -39.116   3.158 122.649  0.00  0.00      A120  
ATOM   4533  CB  ILE A 292     -39.509   4.287 120.875  0.00  0.00      A120  
ATOM   4534  HB  ILE A 292     -39.869   4.047 119.851  0.00  0.00      A120  
ATOM   4535  CG2 ILE A 292     -40.679   5.087 121.444  0.00  0.00      A120  
ATOM   4536 HG21 ILE A 292     -40.833   6.091 120.994  0.00  0.00      A120  
ATOM   4537 HG22 ILE A 292     -40.685   5.229 122.546  0.00  0.00      A120  
ATOM   4538 HG23 ILE A 292     -41.588   4.550 121.097  0.00  0.00      A120  
ATOM   4539  CG1 ILE A 292     -38.208   5.142 120.625  0.00  0.00      A120  
ATOM   4540 HG11 ILE A 292     -38.559   5.901 119.893  0.00  0.00      A120  
ATOM   4541 HG12 ILE A 292     -37.367   4.626 120.115  0.00  0.00      A120  
ATOM   4542  CD  ILE A 292     -37.643   5.862 121.860  0.00  0.00      A120  
ATOM   4543  HD1 ILE A 292     -36.712   6.466 121.803  0.00  0.00      A120  
ATOM   4544  HD2 ILE A 292     -37.286   5.017 122.487  0.00  0.00      A120  
ATOM   4545  HD3 ILE A 292     -38.410   6.501 122.347  0.00  0.00      A120  
ATOM   4546  C   ILE A 292     -40.542   2.125 121.447  0.00  0.00      A120  
ATOM   4547  O   ILE A 292     -40.819   1.453 120.415  0.00  0.00      A120  
ATOM   4548  N   GLY A 293     -41.433   2.073 122.386  0.00  0.00      A120  
ATOM   4549  HN  GLY A 293     -41.355   2.592 123.233  0.00  0.00      A120  
ATOM   4550  CA  GLY A 293     -42.612   1.285 122.258  0.00  0.00      A120  
ATOM   4551  HA1 GLY A 293     -43.064   1.495 121.299  0.00  0.00      A120  
ATOM   4552  HA2 GLY A 293     -43.247   1.572 123.082  0.00  0.00      A120  
ATOM   4553  C   GLY A 293     -42.451  -0.212 122.343  0.00  0.00      A120  
ATOM   4554  O   GLY A 293     -41.388  -0.756 122.782  0.00  0.00      A120  
ATOM   4555  N   ASP A 294     -43.481  -0.976 121.965  0.00  0.00      A120  
ATOM   4556  HN  ASP A 294     -44.228  -0.520 121.487  0.00  0.00      A120  
ATOM   4557  CA  ASP A 294     -43.472  -2.407 121.984  0.00  0.00      A120  
ATOM   4558  HA  ASP A 294     -43.339  -2.691 123.017  0.00  0.00      A120  
ATOM   4559  CB  ASP A 294     -44.885  -2.871 121.651  0.00  0.00      A120  
ATOM   4560  HB1 ASP A 294     -44.886  -3.923 121.292  0.00  0.00      A120  
ATOM   4561  HB2 ASP A 294     -45.303  -2.153 120.914  0.00  0.00      A120  
ATOM   4562  CG  ASP A 294     -45.815  -2.758 122.916  0.00  0.00      A120  
ATOM   4563  OD1 ASP A 294     -45.624  -2.197 123.976  0.00  0.00      A120  
ATOM   4564  OD2 ASP A 294     -46.953  -3.275 122.687  0.00  0.00      A120  
ATOM   4565  C   ASP A 294     -42.552  -3.154 120.945  0.00  0.00      A120  
ATOM   4566  O   ASP A 294     -42.508  -2.855 119.757  0.00  0.00      A120  
ATOM   4567  N   ILE A 295     -41.907  -4.187 121.431  0.00  0.00      A120  
ATOM   4568  HN  ILE A 295     -42.190  -4.512 122.331  0.00  0.00      A120  
ATOM   4569  CA  ILE A 295     -41.181  -5.227 120.749  0.00  0.00      A120  
ATOM   4570  HA  ILE A 295     -40.615  -4.760 119.957  0.00  0.00      A120  
ATOM   4571  CB  ILE A 295     -40.148  -6.059 121.590  0.00  0.00      A120  
ATOM   4572  HB  ILE A 295     -40.777  -6.654 122.286  0.00  0.00      A120  
ATOM   4573  CG2 ILE A 295     -39.218  -7.093 120.854  0.00  0.00      A120  
ATOM   4574 HG21 ILE A 295     -38.534  -6.604 120.127  0.00  0.00      A120  
ATOM   4575 HG22 ILE A 295     -39.836  -7.812 120.276  0.00  0.00      A120  
ATOM   4576 HG23 ILE A 295     -38.737  -7.662 121.678  0.00  0.00      A120  
ATOM   4577  CG1 ILE A 295     -39.279  -4.915 122.374  0.00  0.00      A120  
ATOM   4578 HG11 ILE A 295     -38.495  -5.524 122.871  0.00  0.00      A120  
ATOM   4579 HG12 ILE A 295     -39.904  -4.498 123.192  0.00  0.00      A120  
ATOM   4580  CD  ILE A 295     -38.710  -3.803 121.622  0.00  0.00      A120  
ATOM   4581  HD1 ILE A 295     -39.522  -3.063 121.453  0.00  0.00      A120  
ATOM   4582  HD2 ILE A 295     -38.466  -4.162 120.599  0.00  0.00      A120  
ATOM   4583  HD3 ILE A 295     -37.911  -3.242 122.152  0.00  0.00      A120  
ATOM   4584  C   ILE A 295     -42.080  -6.140 119.924  0.00  0.00      A120  
ATOM   4585  O   ILE A 295     -42.882  -6.931 120.455  0.00  0.00      A120  
ATOM   4586  N   ARG A 296     -41.814  -6.224 118.616  0.00  0.00      A120  
ATOM   4587  HN  ARG A 296     -41.251  -5.574 118.112  0.00  0.00      A120  
ATOM   4588  CA  ARG A 296     -42.568  -7.109 117.726  0.00  0.00      A120  
ATOM   4589  HA  ARG A 296     -42.976  -7.923 118.307  0.00  0.00      A120  
ATOM   4590  CB  ARG A 296     -43.739  -6.387 116.962  0.00  0.00      A120  
ATOM   4591  HB1 ARG A 296     -44.057  -7.083 116.156  0.00  0.00      A120  
ATOM   4592  HB2 ARG A 296     -43.295  -5.444 116.576  0.00  0.00      A120  
ATOM   4593  CG  ARG A 296     -44.895  -6.033 117.951  0.00  0.00      A120  
ATOM   4594  HG1 ARG A 296     -44.427  -5.425 118.754  0.00  0.00      A120  
ATOM   4595  HG2 ARG A 296     -45.214  -6.883 118.592  0.00  0.00      A120  
ATOM   4596  CD  ARG A 296     -46.136  -5.495 117.317  0.00  0.00      A120  
ATOM   4597  HD1 ARG A 296     -47.014  -5.284 117.964  0.00  0.00      A120  
ATOM   4598  HD2 ARG A 296     -46.537  -6.176 116.536  0.00  0.00      A120  
ATOM   4599  NE  ARG A 296     -45.712  -4.295 116.604  0.00  0.00      A120  
ATOM   4600  HE  ARG A 296     -44.852  -3.929 116.959  0.00  0.00      A120  
ATOM   4601  CZ  ARG A 296     -46.366  -3.591 115.663  0.00  0.00      A120  
ATOM   4602  NH1 ARG A 296     -47.556  -3.933 115.214  0.00  0.00      A120  
ATOM   4603 HH11 ARG A 296     -48.020  -4.690 115.673  0.00  0.00      A120  
ATOM   4604 HH12 ARG A 296     -48.025  -3.495 114.446  0.00  0.00      A120  
ATOM   4605  NH2 ARG A 296     -45.875  -2.564 115.033  0.00  0.00      A120  
ATOM   4606 HH21 ARG A 296     -45.315  -2.005 115.644  0.00  0.00      A120  
ATOM   4607 HH22 ARG A 296     -46.441  -2.041 114.394  0.00  0.00      A120  
ATOM   4608  C   ARG A 296     -41.457  -7.775 116.894  0.00  0.00      A120  
ATOM   4609  O   ARG A 296     -40.346  -7.362 116.735  0.00  0.00      A120  
ATOM   4610  N   GLN A 297     -41.816  -8.965 116.326  0.00  0.00      A120  
ATOM   4611  HN  GLN A 297     -42.659  -9.380 116.659  0.00  0.00      A120  
ATOM   4612  CA  GLN A 297     -40.948  -9.746 115.448  0.00  0.00      A120  
ATOM   4613  HA  GLN A 297     -39.981  -9.544 115.884  0.00  0.00      A120  
ATOM   4614  CB  GLN A 297     -41.401 -11.214 115.600  0.00  0.00      A120  
ATOM   4615  HB1 GLN A 297     -40.855 -11.833 114.857  0.00  0.00      A120  
ATOM   4616  HB2 GLN A 297     -42.497 -11.179 115.419  0.00  0.00      A120  
ATOM   4617  CG  GLN A 297     -41.119 -11.845 116.965  0.00  0.00      A120  
ATOM   4618  HG1 GLN A 297     -41.356 -12.920 116.813  0.00  0.00      A120  
ATOM   4619  HG2 GLN A 297     -41.745 -11.334 117.727  0.00  0.00      A120  
ATOM   4620  CD  GLN A 297     -39.621 -11.847 117.358  0.00  0.00      A120  
ATOM   4621  OE1 GLN A 297     -39.037 -10.791 117.718  0.00  0.00      A120  
ATOM   4622  NE2 GLN A 297     -38.936 -13.033 117.374  0.00  0.00      A120  
ATOM   4623 HE21 GLN A 297     -39.437 -13.858 117.113  0.00  0.00      A120  
ATOM   4624 HE22 GLN A 297     -37.988 -13.052 117.691  0.00  0.00      A120  
ATOM   4625  C   GLN A 297     -40.944  -9.324 113.984  0.00  0.00      A120  
ATOM   4626  O   GLN A 297     -42.001  -9.012 113.480  0.00  0.00      A120  
ATOM   4627  N   ALA A 298     -39.777  -9.262 113.256  0.00  0.00      A120  
ATOM   4628  HN  ALA A 298     -38.917  -9.291 113.760  0.00  0.00      A120  
ATOM   4629  CA  ALA A 298     -39.624  -8.970 111.780  0.00  0.00      A120  
ATOM   4630  HA  ALA A 298     -40.254  -8.114 111.589  0.00  0.00      A120  
ATOM   4631  CB  ALA A 298     -38.233  -8.527 111.414  0.00  0.00      A120  
ATOM   4632  HB1 ALA A 298     -37.983  -7.656 112.058  0.00  0.00      A120  
ATOM   4633  HB2 ALA A 298     -38.210  -8.313 110.324  0.00  0.00      A120  
ATOM   4634  HB3 ALA A 298     -37.500  -9.325 111.661  0.00  0.00      A120  
ATOM   4635  C   ALA A 298     -40.052 -10.154 110.928  0.00  0.00      A120  
ATOM   4636  O   ALA A 298     -39.812 -11.319 111.160  0.00  0.00      A120  
ATOM   4637  N   HSD A 299     -40.735  -9.829 109.786  0.00  0.00      A120  
ATOM   4638  HN  HSD A 299     -40.943  -8.866 109.637  0.00  0.00      A120  
ATOM   4639  CA  HSD A 299     -41.275 -10.709 108.812  0.00  0.00      A120  
ATOM   4640  HA  HSD A 299     -40.637 -11.575 108.714  0.00  0.00      A120  
ATOM   4641  CB  HSD A 299     -42.642 -11.166 109.280  0.00  0.00      A120  
ATOM   4642  HB1 HSD A 299     -42.640 -12.006 110.007  0.00  0.00      A120  
ATOM   4643  HB2 HSD A 299     -43.204 -11.707 108.489  0.00  0.00      A120  
ATOM   4644  ND1 HSD A 299     -43.804  -9.844 111.097  0.00  0.00      A120  
ATOM   4645  HD1 HSD A 299     -43.274 -10.223 111.856  0.00  0.00      A120  
ATOM   4646  CG  HSD A 299     -43.513 -10.028 109.801  0.00  0.00      A120  
ATOM   4647  CE1 HSD A 299     -44.964  -9.160 111.232  0.00  0.00      A120  
ATOM   4648  HE1 HSD A 299     -45.460  -8.936 112.176  0.00  0.00      A120  
ATOM   4649  NE2 HSD A 299     -45.471  -8.876 110.025  0.00  0.00      A120  
ATOM   4650  CD2 HSD A 299     -44.522  -9.422 109.151  0.00  0.00      A120  
ATOM   4651  HD2 HSD A 299     -44.663  -9.316 108.082  0.00  0.00      A120  
ATOM   4652  C   HSD A 299     -41.476 -10.049 107.422  0.00  0.00      A120  
ATOM   4653  O   HSD A 299     -41.580  -8.804 107.264  0.00  0.00      A120  
ATOM   4654  N   CYS A 300     -41.696 -10.982 106.393  0.00  0.00      A120  
ATOM   4655  HN  CYS A 300     -41.685 -11.924 106.720  0.00  0.00      A120  
ATOM   4656  CA  CYS A 300     -41.874 -10.793 104.960  0.00  0.00      A120  
ATOM   4657  HA  CYS A 300     -41.865  -9.735 104.747  0.00  0.00      A120  
ATOM   4658  CB  CYS A 300     -40.648 -11.458 104.268  0.00  0.00      A120  
ATOM   4659  HB1 CYS A 300     -40.530 -12.512 104.597  0.00  0.00      A120  
ATOM   4660  HB2 CYS A 300     -39.830 -10.875 104.742  0.00  0.00      A120  
ATOM   4661  SG  CYS A 300     -40.340 -11.394 102.442  0.00  0.00      A120  
ATOM   4662  HG1 CYS A 300     -39.728 -10.225 102.562  0.00  0.00      A120  
ATOM   4663  C   CYS A 300     -43.244 -11.319 104.640  0.00  0.00      A120  
ATOM   4664  O   CYS A 300     -43.652 -12.386 105.187  0.00  0.00      A120  
ATOM   4665  N   THR A 301     -44.062 -10.631 103.766  0.00  0.00      A120  
ATOM   4666  HN  THR A 301     -43.775  -9.868 103.192  0.00  0.00      A120  
ATOM   4667  CA  THR A 301     -45.444 -11.034 103.575  0.00  0.00      A120  
ATOM   4668  HA  THR A 301     -45.481 -12.114 103.597  0.00  0.00      A120  
ATOM   4669  CB  THR A 301     -46.393 -10.569 104.636  0.00  0.00      A120  
ATOM   4670  HB  THR A 301     -46.082 -10.848 105.665  0.00  0.00      A120  
ATOM   4671  OG1 THR A 301     -47.721 -11.063 104.511  0.00  0.00      A120  
ATOM   4672  HG1 THR A 301     -47.698 -11.907 104.967  0.00  0.00      A120  
ATOM   4673  CG2 THR A 301     -46.416  -9.035 104.570  0.00  0.00      A120  
ATOM   4674 HG21 THR A 301     -47.147  -8.613 105.292  0.00  0.00      A120  
ATOM   4675 HG22 THR A 301     -46.650  -8.615 103.568  0.00  0.00      A120  
ATOM   4676 HG23 THR A 301     -45.430  -8.664 104.924  0.00  0.00      A120  
ATOM   4677  C   THR A 301     -45.864 -10.729 102.172  0.00  0.00      A120  
ATOM   4678  O   THR A 301     -45.447  -9.766 101.570  0.00  0.00      A120  
ATOM   4679  N   VAL A 302     -46.706 -11.633 101.661  0.00  0.00      A120  
ATOM   4680  HN  VAL A 302     -46.918 -12.505 102.095  0.00  0.00      A120  
ATOM   4681  CA  VAL A 302     -47.236 -11.559 100.279  0.00  0.00      A120  
ATOM   4682  HA  VAL A 302     -47.388 -10.499 100.141  0.00  0.00      A120  
ATOM   4683  CB  VAL A 302     -46.228 -12.032  99.255  0.00  0.00      A120  
ATOM   4684  HB  VAL A 302     -45.236 -11.734  99.658  0.00  0.00      A120  
ATOM   4685  CG1 VAL A 302     -46.022 -13.557  99.064  0.00  0.00      A120  
ATOM   4686 HG11 VAL A 302     -45.352 -13.786  98.208  0.00  0.00      A120  
ATOM   4687 HG12 VAL A 302     -47.016 -13.926  98.735  0.00  0.00      A120  
ATOM   4688 HG13 VAL A 302     -45.677 -14.099  99.971  0.00  0.00      A120  
ATOM   4689  CG2 VAL A 302     -46.566 -11.274  97.934  0.00  0.00      A120  
ATOM   4690 HG21 VAL A 302     -45.684 -11.229  97.259  0.00  0.00      A120  
ATOM   4691 HG22 VAL A 302     -46.954 -10.259  98.165  0.00  0.00      A120  
ATOM   4692 HG23 VAL A 302     -47.401 -11.757  97.383  0.00  0.00      A120  
ATOM   4693  C   VAL A 302     -48.526 -12.336 100.293  0.00  0.00      A120  
ATOM   4694  O   VAL A 302     -48.728 -13.288 100.979  0.00  0.00      A120  
ATOM   4695  N   SER A 303     -49.491 -11.973  99.466  0.00  0.00      A120  
ATOM   4696  HN  SER A 303     -49.421 -11.106  98.980  0.00  0.00      A120  
ATOM   4697  CA  SER A 303     -50.680 -12.749  99.229  0.00  0.00      A120  
ATOM   4698  HA  SER A 303     -51.038 -12.988 100.220  0.00  0.00      A120  
ATOM   4699  CB  SER A 303     -51.709 -11.849  98.403  0.00  0.00      A120  
ATOM   4700  HB1 SER A 303     -52.565 -12.435  98.006  0.00  0.00      A120  
ATOM   4701  HB2 SER A 303     -51.179 -11.504  97.490  0.00  0.00      A120  
ATOM   4702  OG  SER A 303     -52.095 -10.702  99.130  0.00  0.00      A120  
ATOM   4703  HG1 SER A 303     -52.605 -10.143  98.539  0.00  0.00      A120  
ATOM   4704  C   SER A 303     -50.490 -14.127  98.524  0.00  0.00      A120  
ATOM   4705  O   SER A 303     -49.789 -14.324  97.472  0.00  0.00      A120  
ATOM   4706  N   LYS A 304     -51.281 -15.085  99.214  0.00  0.00      A120  
ATOM   4707  HN  LYS A 304     -51.813 -14.698  99.964  0.00  0.00      A120  
ATOM   4708  CA  LYS A 304     -51.222 -16.520  99.045  0.00  0.00      A120  
ATOM   4709  HA  LYS A 304     -50.188 -16.825  99.119  0.00  0.00      A120  
ATOM   4710  CB  LYS A 304     -51.937 -17.302 100.233  0.00  0.00      A120  
ATOM   4711  HB1 LYS A 304     -52.133 -18.378 100.036  0.00  0.00      A120  
ATOM   4712  HB2 LYS A 304     -52.945 -16.848 100.334  0.00  0.00      A120  
ATOM   4713  CG  LYS A 304     -51.291 -17.181 101.623  0.00  0.00      A120  
ATOM   4714  HG1 LYS A 304     -51.597 -16.164 101.951  0.00  0.00      A120  
ATOM   4715  HG2 LYS A 304     -50.194 -17.180 101.449  0.00  0.00      A120  
ATOM   4716  CD  LYS A 304     -51.629 -18.259 102.661  0.00  0.00      A120  
ATOM   4717  HD1 LYS A 304     -52.733 -18.167 102.737  0.00  0.00      A120  
ATOM   4718  HD2 LYS A 304     -51.173 -17.996 103.639  0.00  0.00      A120  
ATOM   4719  CE  LYS A 304     -51.299 -19.722 102.277  0.00  0.00      A120  
ATOM   4720  HE1 LYS A 304     -50.201 -19.731 102.110  0.00  0.00      A120  
ATOM   4721  HE2 LYS A 304     -51.732 -20.059 101.311  0.00  0.00      A120  
ATOM   4722  NZ  LYS A 304     -51.805 -20.533 103.439  0.00  0.00      A120  
ATOM   4723  HZ1 LYS A 304     -52.803 -20.333 103.655  0.00  0.00      A120  
ATOM   4724  HZ2 LYS A 304     -51.207 -20.437 104.284  0.00  0.00      A120  
ATOM   4725  HZ3 LYS A 304     -51.635 -21.549 103.294  0.00  0.00      A120  
ATOM   4726  C   LYS A 304     -51.738 -17.056  97.732  0.00  0.00      A120  
ATOM   4727  O   LYS A 304     -51.031 -17.827  97.055  0.00  0.00      A120  
ATOM   4728  N   ALA A 305     -52.871 -16.469  97.196  0.00  0.00      A120  
ATOM   4729  HN  ALA A 305     -53.320 -15.825  97.811  0.00  0.00      A120  
ATOM   4730  CA  ALA A 305     -53.430 -16.679  95.914  0.00  0.00      A120  
ATOM   4731  HA  ALA A 305     -53.571 -17.746  95.827  0.00  0.00      A120  
ATOM   4732  CB  ALA A 305     -54.843 -16.142  95.821  0.00  0.00      A120  
ATOM   4733  HB1 ALA A 305     -55.554 -16.688  96.477  0.00  0.00      A120  
ATOM   4734  HB2 ALA A 305     -55.195 -16.522  94.838  0.00  0.00      A120  
ATOM   4735  HB3 ALA A 305     -54.925 -15.049  95.999  0.00  0.00      A120  
ATOM   4736  C   ALA A 305     -52.543 -16.211  94.772  0.00  0.00      A120  
ATOM   4737  O   ALA A 305     -52.359 -16.865  93.765  0.00  0.00      A120  
ATOM   4738  N   THR A 306     -51.820 -15.067  94.984  0.00  0.00      A120  
ATOM   4739  HN  THR A 306     -52.116 -14.520  95.763  0.00  0.00      A120  
ATOM   4740  CA  THR A 306     -50.833 -14.462  94.035  0.00  0.00      A120  
ATOM   4741  HA  THR A 306     -51.386 -14.554  93.111  0.00  0.00      A120  
ATOM   4742  CB  THR A 306     -50.488 -13.027  94.447  0.00  0.00      A120  
ATOM   4743  HB  THR A 306     -50.726 -12.981  95.531  0.00  0.00      A120  
ATOM   4744  OG1 THR A 306     -51.216 -12.095  93.702  0.00  0.00      A120  
ATOM   4745  HG1 THR A 306     -52.111 -12.154  94.043  0.00  0.00      A120  
ATOM   4746  CG2 THR A 306     -49.029 -12.585  94.251  0.00  0.00      A120  
ATOM   4747 HG21 THR A 306     -48.447 -13.025  95.088  0.00  0.00      A120  
ATOM   4748 HG22 THR A 306     -49.015 -11.480  94.369  0.00  0.00      A120  
ATOM   4749 HG23 THR A 306     -48.674 -12.872  93.238  0.00  0.00      A120  
ATOM   4750  C   THR A 306     -49.647 -15.374  93.967  0.00  0.00      A120  
ATOM   4751  O   THR A 306     -49.047 -15.672  92.942  0.00  0.00      A120  
ATOM   4752  N   TRP A 307     -49.141 -15.922  95.072  0.00  0.00      A120  
ATOM   4753  HN  TRP A 307     -49.365 -15.605  95.991  0.00  0.00      A120  
ATOM   4754  CA  TRP A 307     -48.094 -16.956  95.135  0.00  0.00      A120  
ATOM   4755  HA  TRP A 307     -47.298 -16.611  94.492  0.00  0.00      A120  
ATOM   4756  CB  TRP A 307     -47.617 -17.041  96.603  0.00  0.00      A120  
ATOM   4757  HB1 TRP A 307     -48.478 -17.136  97.298  0.00  0.00      A120  
ATOM   4758  HB2 TRP A 307     -47.256 -16.041  96.927  0.00  0.00      A120  
ATOM   4759  CG  TRP A 307     -46.540 -17.960  96.962  0.00  0.00      A120  
ATOM   4760  CD1 TRP A 307     -46.612 -19.030  97.884  0.00  0.00      A120  
ATOM   4761  HD1 TRP A 307     -47.476 -19.254  98.493  0.00  0.00      A120  
ATOM   4762  NE1 TRP A 307     -45.511 -19.788  97.763  0.00  0.00      A120  
ATOM   4763  HE1 TRP A 307     -45.375 -20.684  98.125  0.00  0.00      A120  
ATOM   4764  CE2 TRP A 307     -44.590 -19.213  96.926  0.00  0.00      A120  
ATOM   4765  CD2 TRP A 307     -45.274 -18.126  96.327  0.00  0.00      A120  
ATOM   4766  CE3 TRP A 307     -44.607 -17.514  95.262  0.00  0.00      A120  
ATOM   4767  HE3 TRP A 307     -45.021 -16.600  94.863  0.00  0.00      A120  
ATOM   4768  CZ3 TRP A 307     -43.246 -17.902  94.953  0.00  0.00      A120  
ATOM   4769  HZ3 TRP A 307     -42.762 -17.482  94.083  0.00  0.00      A120  
ATOM   4770  CZ2 TRP A 307     -43.319 -19.654  96.634  0.00  0.00      A120  
ATOM   4771  HZ2 TRP A 307     -42.751 -20.388  97.187  0.00  0.00      A120  
ATOM   4772  CH2 TRP A 307     -42.601 -18.928  95.603  0.00  0.00      A120  
ATOM   4773  HH2 TRP A 307     -41.569 -19.211  95.455  0.00  0.00      A120  
ATOM   4774  C   TRP A 307     -48.543 -18.335  94.594  0.00  0.00      A120  
ATOM   4775  O   TRP A 307     -47.807 -18.982  93.879  0.00  0.00      A120  
ATOM   4776  N   ASN A 308     -49.826 -18.741  94.729  0.00  0.00      A120  
ATOM   4777  HN  ASN A 308     -50.413 -18.137  95.262  0.00  0.00      A120  
ATOM   4778  CA  ASN A 308     -50.466 -19.864  94.034  0.00  0.00      A120  
ATOM   4779  HA  ASN A 308     -49.985 -20.779  94.347  0.00  0.00      A120  
ATOM   4780  CB  ASN A 308     -51.945 -20.119  94.519  0.00  0.00      A120  
ATOM   4781  HB1 ASN A 308     -52.658 -19.530  93.904  0.00  0.00      A120  
ATOM   4782  HB2 ASN A 308     -52.196 -19.969  95.591  0.00  0.00      A120  
ATOM   4783  CG  ASN A 308     -52.434 -21.532  94.260  0.00  0.00      A120  
ATOM   4784  OD1 ASN A 308     -52.845 -21.940  93.145  0.00  0.00      A120  
ATOM   4785  ND2 ASN A 308     -52.211 -22.358  95.299  0.00  0.00      A120  
ATOM   4786 HD22 ASN A 308     -51.783 -22.008  96.128  0.00  0.00      A120  
ATOM   4787  C   ASN A 308     -50.300 -19.656  92.465  0.00  0.00      A120  
ATOM   4788  O   ASN A 308     -49.857 -20.586  91.809  0.00  0.00      A120  
ATOM   4789  N   GLU A 309     -50.680 -18.491  91.955  0.00  0.00      A120  
ATOM   4790  HN  GLU A 309     -50.953 -17.795  92.614  0.00  0.00      A120  
ATOM   4791  CA  GLU A 309     -50.659 -18.183  90.473  0.00  0.00      A120  
ATOM   4792  HA  GLU A 309     -51.219 -18.943  89.949  0.00  0.00      A120  
ATOM   4793  CB  GLU A 309     -51.399 -16.811  90.084  0.00  0.00      A120  
ATOM   4794  HB1 GLU A 309     -51.020 -15.947  90.672  0.00  0.00      A120  
ATOM   4795  HB2 GLU A 309     -52.491 -16.875  90.276  0.00  0.00      A120  
ATOM   4796  CG  GLU A 309     -51.182 -16.416  88.607  0.00  0.00      A120  
ATOM   4797  HG1 GLU A 309     -51.418 -17.186  87.841  0.00  0.00      A120  
ATOM   4798  HG2 GLU A 309     -50.105 -16.176  88.475  0.00  0.00      A120  
ATOM   4799  CD  GLU A 309     -51.857 -15.112  88.156  0.00  0.00      A120  
ATOM   4800  OE1 GLU A 309     -51.769 -14.162  88.989  0.00  0.00      A120  
ATOM   4801  OE2 GLU A 309     -52.527 -14.953  87.086  0.00  0.00      A120  
ATOM   4802  C   GLU A 309     -49.238 -18.103  90.029  0.00  0.00      A120  
ATOM   4803  O   GLU A 309     -48.858 -18.714  89.019  0.00  0.00      A120  
ATOM   4804  N   THR A 310     -48.374 -17.398  90.830  0.00  0.00      A120  
ATOM   4805  HN  THR A 310     -48.829 -17.082  91.659  0.00  0.00      A120  
ATOM   4806  CA  THR A 310     -46.923 -17.244  90.622  0.00  0.00      A120  
ATOM   4807  HA  THR A 310     -46.735 -16.783  89.663  0.00  0.00      A120  
ATOM   4808  CB  THR A 310     -46.177 -16.503  91.797  0.00  0.00      A120  
ATOM   4809  HB  THR A 310     -46.483 -17.039  92.721  0.00  0.00      A120  
ATOM   4810  OG1 THR A 310     -46.652 -15.180  91.777  0.00  0.00      A120  
ATOM   4811  HG1 THR A 310     -47.570 -15.092  92.041  0.00  0.00      A120  
ATOM   4812  CG2 THR A 310     -44.635 -16.429  91.634  0.00  0.00      A120  
ATOM   4813 HG21 THR A 310     -44.119 -15.749  92.345  0.00  0.00      A120  
ATOM   4814 HG22 THR A 310     -44.373 -15.991  90.647  0.00  0.00      A120  
ATOM   4815 HG23 THR A 310     -44.197 -17.445  91.727  0.00  0.00      A120  
ATOM   4816  C   THR A 310     -46.242 -18.667  90.407  0.00  0.00      A120  
ATOM   4817  O   THR A 310     -45.662 -18.978  89.418  0.00  0.00      A120  
ATOM   4818  N   LEU A 311     -46.260 -19.489  91.464  0.00  0.00      A120  
ATOM   4819  HN  LEU A 311     -46.643 -19.178  92.330  0.00  0.00      A120  
ATOM   4820  CA  LEU A 311     -45.722 -20.827  91.548  0.00  0.00      A120  
ATOM   4821  HA  LEU A 311     -44.751 -20.805  91.075  0.00  0.00      A120  
ATOM   4822  CB  LEU A 311     -45.442 -21.189  92.992  0.00  0.00      A120  
ATOM   4823  HB1 LEU A 311     -46.445 -20.973  93.418  0.00  0.00      A120  
ATOM   4824  HB2 LEU A 311     -44.694 -20.516  93.464  0.00  0.00      A120  
ATOM   4825  CG  LEU A 311     -44.990 -22.598  93.504  0.00  0.00      A120  
ATOM   4826  HG  LEU A 311     -45.718 -23.365  93.162  0.00  0.00      A120  
ATOM   4827  CD1 LEU A 311     -43.612 -22.920  93.071  0.00  0.00      A120  
ATOM   4828 HD11 LEU A 311     -42.813 -22.249  93.453  0.00  0.00      A120  
ATOM   4829 HD12 LEU A 311     -43.638 -22.913  91.960  0.00  0.00      A120  
ATOM   4830 HD13 LEU A 311     -43.265 -23.938  93.347  0.00  0.00      A120  
ATOM   4831  CD2 LEU A 311     -44.963 -22.824  95.003  0.00  0.00      A120  
ATOM   4832 HD21 LEU A 311     -45.602 -22.147  95.609  0.00  0.00      A120  
ATOM   4833 HD22 LEU A 311     -43.986 -22.589  95.476  0.00  0.00      A120  
ATOM   4834 HD23 LEU A 311     -45.263 -23.881  95.169  0.00  0.00      A120  
ATOM   4835  C   LEU A 311     -46.460 -21.868  90.718  0.00  0.00      A120  
ATOM   4836  O   LEU A 311     -45.930 -22.873  90.217  0.00  0.00      A120  
ATOM   4837  N   GLY A 312     -47.737 -21.634  90.368  0.00  0.00      A120  
ATOM   4838  HN  GLY A 312     -48.301 -20.940  90.809  0.00  0.00      A120  
ATOM   4839  CA  GLY A 312     -48.467 -22.570  89.501  0.00  0.00      A120  
ATOM   4840  HA1 GLY A 312     -49.502 -22.263  89.533  0.00  0.00      A120  
ATOM   4841  HA2 GLY A 312     -48.317 -23.563  89.899  0.00  0.00      A120  
ATOM   4842  C   GLY A 312     -47.912 -22.537  88.077  0.00  0.00      A120  
ATOM   4843  O   GLY A 312     -47.970 -23.605  87.496  0.00  0.00      A120  
ATOM   4844  N   LYS A 313     -47.348 -21.460  87.531  0.00  0.00      A120  
ATOM   4845  HN  LYS A 313     -47.630 -20.611  87.971  0.00  0.00      A120  
ATOM   4846  CA  LYS A 313     -46.635 -21.440  86.263  0.00  0.00      A120  
ATOM   4847  HA  LYS A 313     -47.246 -21.919  85.512  0.00  0.00      A120  
ATOM   4848  CB  LYS A 313     -46.283 -20.063  85.768  0.00  0.00      A120  
ATOM   4849  HB1 LYS A 313     -45.658 -19.981  84.853  0.00  0.00      A120  
ATOM   4850  HB2 LYS A 313     -45.861 -19.639  86.704  0.00  0.00      A120  
ATOM   4851  CG  LYS A 313     -47.427 -19.156  85.484  0.00  0.00      A120  
ATOM   4852  HG1 LYS A 313     -46.963 -18.147  85.502  0.00  0.00      A120  
ATOM   4853  HG2 LYS A 313     -48.205 -19.071  86.273  0.00  0.00      A120  
ATOM   4854  CD  LYS A 313     -48.065 -19.321  84.082  0.00  0.00      A120  
ATOM   4855  HD1 LYS A 313     -48.773 -20.175  84.135  0.00  0.00      A120  
ATOM   4856  HD2 LYS A 313     -47.294 -19.592  83.329  0.00  0.00      A120  
ATOM   4857  CE  LYS A 313     -48.873 -18.145  83.371  0.00  0.00      A120  
ATOM   4858  HE1 LYS A 313     -49.426 -18.479  82.467  0.00  0.00      A120  
ATOM   4859  HE2 LYS A 313     -48.204 -17.292  83.129  0.00  0.00      A120  
ATOM   4860  NZ  LYS A 313     -49.922 -17.605  84.241  0.00  0.00      A120  
ATOM   4861  HZ1 LYS A 313     -50.574 -18.319  84.624  0.00  0.00      A120  
ATOM   4862  HZ2 LYS A 313     -50.488 -16.903  83.721  0.00  0.00      A120  
ATOM   4863  HZ3 LYS A 313     -49.522 -17.099  85.056  0.00  0.00      A120  
ATOM   4864  C   LYS A 313     -45.453 -22.397  86.256  0.00  0.00      A120  
ATOM   4865  O   LYS A 313     -45.086 -23.038  85.263  0.00  0.00      A120  
ATOM   4866  N   VAL A 314     -44.724 -22.443  87.393  0.00  0.00      A120  
ATOM   4867  HN  VAL A 314     -45.017 -21.892  88.171  0.00  0.00      A120  
ATOM   4868  CA  VAL A 314     -43.506 -23.310  87.614  0.00  0.00      A120  
ATOM   4869  HA  VAL A 314     -42.826 -23.133  86.794  0.00  0.00      A120  
ATOM   4870  CB  VAL A 314     -42.806 -22.935  88.954  0.00  0.00      A120  
ATOM   4871  HB  VAL A 314     -43.517 -23.248  89.749  0.00  0.00      A120  
ATOM   4872  CG1 VAL A 314     -41.514 -23.802  89.068  0.00  0.00      A120  
ATOM   4873 HG11 VAL A 314     -40.945 -23.849  88.114  0.00  0.00      A120  
ATOM   4874 HG12 VAL A 314     -41.799 -24.865  89.220  0.00  0.00      A120  
ATOM   4875 HG13 VAL A 314     -40.864 -23.429  89.888  0.00  0.00      A120  
ATOM   4876  CG2 VAL A 314     -42.454 -21.450  88.967  0.00  0.00      A120  
ATOM   4877 HG21 VAL A 314     -41.939 -21.301  87.994  0.00  0.00      A120  
ATOM   4878 HG22 VAL A 314     -41.720 -21.232  89.772  0.00  0.00      A120  
ATOM   4879 HG23 VAL A 314     -43.367 -20.821  89.044  0.00  0.00      A120  
ATOM   4880  C   VAL A 314     -44.092 -24.723  87.527  0.00  0.00      A120  
ATOM   4881  O   VAL A 314     -43.463 -25.560  86.901  0.00  0.00      A120  
ATOM   4882  N   VAL A 315     -45.227 -25.032  88.211  0.00  0.00      A120  
ATOM   4883  HN  VAL A 315     -45.694 -24.413  88.837  0.00  0.00      A120  
ATOM   4884  CA  VAL A 315     -45.794 -26.331  88.167  0.00  0.00      A120  
ATOM   4885  HA  VAL A 315     -45.022 -27.056  88.378  0.00  0.00      A120  
ATOM   4886  CB  VAL A 315     -46.642 -26.514  89.429  0.00  0.00      A120  
ATOM   4887  HB  VAL A 315     -47.409 -25.726  89.592  0.00  0.00      A120  
ATOM   4888  CG1 VAL A 315     -47.308 -27.889  89.581  0.00  0.00      A120  
ATOM   4889 HG11 VAL A 315     -48.214 -27.912  88.939  0.00  0.00      A120  
ATOM   4890 HG12 VAL A 315     -47.487 -28.017  90.670  0.00  0.00      A120  
ATOM   4891 HG13 VAL A 315     -46.570 -28.652  89.253  0.00  0.00      A120  
ATOM   4892  CG2 VAL A 315     -45.538 -26.411  90.508  0.00  0.00      A120  
ATOM   4893 HG21 VAL A 315     -44.606 -26.976  90.292  0.00  0.00      A120  
ATOM   4894 HG22 VAL A 315     -46.096 -26.735  91.412  0.00  0.00      A120  
ATOM   4895 HG23 VAL A 315     -45.193 -25.375  90.714  0.00  0.00      A120  
ATOM   4896  C   VAL A 315     -46.389 -26.840  86.815  0.00  0.00      A120  
ATOM   4897  O   VAL A 315     -46.332 -28.037  86.494  0.00  0.00      A120  
ATOM   4898  N   LYS A 316     -46.851 -25.828  85.982  0.00  0.00      A120  
ATOM   4899  HN  LYS A 316     -46.913 -24.901  86.345  0.00  0.00      A120  
ATOM   4900  CA  LYS A 316     -47.262 -26.161  84.601  0.00  0.00      A120  
ATOM   4901  HA  LYS A 316     -48.032 -26.913  84.685  0.00  0.00      A120  
ATOM   4902  CB  LYS A 316     -47.890 -24.923  83.864  0.00  0.00      A120  
ATOM   4903  HB1 LYS A 316     -47.047 -24.221  83.685  0.00  0.00      A120  
ATOM   4904  HB2 LYS A 316     -48.755 -24.530  84.439  0.00  0.00      A120  
ATOM   4905  CG  LYS A 316     -48.617 -25.250  82.518  0.00  0.00      A120  
ATOM   4906  HG1 LYS A 316     -49.332 -26.057  82.785  0.00  0.00      A120  
ATOM   4907  HG2 LYS A 316     -47.861 -25.715  81.850  0.00  0.00      A120  
ATOM   4908  CD  LYS A 316     -49.245 -23.927  81.922  0.00  0.00      A120  
ATOM   4909  HD1 LYS A 316     -49.923 -23.647  82.757  0.00  0.00      A120  
ATOM   4910  HD2 LYS A 316     -49.995 -24.160  81.136  0.00  0.00      A120  
ATOM   4911  CE  LYS A 316     -48.352 -22.787  81.576  0.00  0.00      A120  
ATOM   4912  HE1 LYS A 316     -47.726 -22.505  82.449  0.00  0.00      A120  
ATOM   4913  HE2 LYS A 316     -48.930 -21.905  81.226  0.00  0.00      A120  
ATOM   4914  NZ  LYS A 316     -47.428 -23.158  80.431  0.00  0.00      A120  
ATOM   4915  HZ1 LYS A 316     -47.760 -24.077  80.073  0.00  0.00      A120  
ATOM   4916  HZ2 LYS A 316     -46.421 -23.202  80.684  0.00  0.00      A120  
ATOM   4917  HZ3 LYS A 316     -47.613 -22.523  79.629  0.00  0.00      A120  
ATOM   4918  C   LYS A 316     -46.143 -26.701  83.709  0.00  0.00      A120  
ATOM   4919  O   LYS A 316     -46.344 -27.679  83.007  0.00  0.00      A120  
ATOM   4920  N   GLN A 317     -44.911 -26.033  83.734  0.00  0.00      A120  
ATOM   4921  HN  GLN A 317     -44.821 -25.162  84.211  0.00  0.00      A120  
ATOM   4922  CA  GLN A 317     -43.658 -26.320  83.141  0.00  0.00      A120  
ATOM   4923  HA  GLN A 317     -43.842 -26.381  82.079  0.00  0.00      A120  
ATOM   4924  CB  GLN A 317     -42.640 -25.160  83.344  0.00  0.00      A120  
ATOM   4925  HB1 GLN A 317     -41.674 -25.415  82.860  0.00  0.00      A120  
ATOM   4926  HB2 GLN A 317     -42.424 -25.042  84.428  0.00  0.00      A120  
ATOM   4927  CG  GLN A 317     -42.965 -23.820  82.688  0.00  0.00      A120  
ATOM   4928  HG1 GLN A 317     -42.049 -23.214  82.522  0.00  0.00      A120  
ATOM   4929  HG2 GLN A 317     -43.587 -23.189  83.358  0.00  0.00      A120  
ATOM   4930  CD  GLN A 317     -43.823 -24.031  81.456  0.00  0.00      A120  
ATOM   4931  OE1 GLN A 317     -45.052 -23.722  81.392  0.00  0.00      A120  
ATOM   4932  NE2 GLN A 317     -43.258 -24.651  80.425  0.00  0.00      A120  
ATOM   4933 HE21 GLN A 317     -43.789 -24.828  79.597  0.00  0.00      A120  
ATOM   4934 HE22 GLN A 317     -42.267 -24.785  80.418  0.00  0.00      A120  
ATOM   4935  C   GLN A 317     -43.164 -27.708  83.498  0.00  0.00      A120  
ATOM   4936  O   GLN A 317     -42.841 -28.494  82.617  0.00  0.00      A120  
ATOM   4937  N   LEU A 318     -43.187 -28.135  84.785  0.00  0.00      A120  
ATOM   4938  HN  LEU A 318     -43.317 -27.424  85.471  0.00  0.00      A120  
ATOM   4939  CA  LEU A 318     -42.700 -29.393  85.288  0.00  0.00      A120  
ATOM   4940  HA  LEU A 318     -41.692 -29.533  84.926  0.00  0.00      A120  
ATOM   4941  CB  LEU A 318     -42.723 -29.426  86.864  0.00  0.00      A120  
ATOM   4942  HB1 LEU A 318     -42.507 -30.442  87.258  0.00  0.00      A120  
ATOM   4943  HB2 LEU A 318     -43.747 -29.152  87.196  0.00  0.00      A120  
ATOM   4944  CG  LEU A 318     -41.715 -28.472  87.396  0.00  0.00      A120  
ATOM   4945  HG  LEU A 318     -41.843 -27.437  87.013  0.00  0.00      A120  
ATOM   4946  CD1 LEU A 318     -42.084 -28.412  88.853  0.00  0.00      A120  
ATOM   4947 HD11 LEU A 318     -41.389 -27.731  89.389  0.00  0.00      A120  
ATOM   4948 HD12 LEU A 318     -42.120 -29.352  89.443  0.00  0.00      A120  
ATOM   4949 HD13 LEU A 318     -43.072 -27.912  88.935  0.00  0.00      A120  
ATOM   4950  CD2 LEU A 318     -40.282 -29.019  87.302  0.00  0.00      A120  
ATOM   4951 HD21 LEU A 318     -40.152 -30.016  87.775  0.00  0.00      A120  
ATOM   4952 HD22 LEU A 318     -39.580 -28.560  88.031  0.00  0.00      A120  
ATOM   4953 HD23 LEU A 318     -39.900 -29.009  86.259  0.00  0.00      A120  
ATOM   4954  C   LEU A 318     -43.620 -30.493  84.750  0.00  0.00      A120  
ATOM   4955  O   LEU A 318     -43.192 -31.578  84.439  0.00  0.00      A120  
ATOM   4956  N   ARG A 319     -44.924 -30.214  84.550  0.00  0.00      A120  
ATOM   4957  HN  ARG A 319     -45.411 -29.357  84.706  0.00  0.00      A120  
ATOM   4958  CA  ARG A 319     -45.823 -31.242  83.988  0.00  0.00      A120  
ATOM   4959  HA  ARG A 319     -45.625 -32.142  84.550  0.00  0.00      A120  
ATOM   4960  CB  ARG A 319     -47.296 -30.859  84.310  0.00  0.00      A120  
ATOM   4961  HB1 ARG A 319     -47.931 -31.496  83.657  0.00  0.00      A120  
ATOM   4962  HB2 ARG A 319     -47.434 -29.781  84.076  0.00  0.00      A120  
ATOM   4963  CG  ARG A 319     -47.642 -31.110  85.753  0.00  0.00      A120  
ATOM   4964  HG1 ARG A 319     -46.798 -30.928  86.452  0.00  0.00      A120  
ATOM   4965  HG2 ARG A 319     -47.886 -32.193  85.810  0.00  0.00      A120  
ATOM   4966  CD  ARG A 319     -48.863 -30.294  86.005  0.00  0.00      A120  
ATOM   4967  HD1 ARG A 319     -49.722 -30.514  85.335  0.00  0.00      A120  
ATOM   4968  HD2 ARG A 319     -48.740 -29.200  85.860  0.00  0.00      A120  
ATOM   4969  NE  ARG A 319     -49.146 -30.449  87.431  0.00  0.00      A120  
ATOM   4970  HE  ARG A 319     -48.409 -30.796  88.011  0.00  0.00      A120  
ATOM   4971  CZ  ARG A 319     -50.249 -30.075  88.026  0.00  0.00      A120  
ATOM   4972  NH1 ARG A 319     -51.210 -29.438  87.383  0.00  0.00      A120  
ATOM   4973 HH11 ARG A 319     -51.047 -28.952  86.524  0.00  0.00      A120  
ATOM   4974 HH12 ARG A 319     -52.076 -29.416  87.883  0.00  0.00      A120  
ATOM   4975  NH2 ARG A 319     -50.395 -30.279  89.279  0.00  0.00      A120  
ATOM   4976 HH21 ARG A 319     -49.825 -31.015  89.643  0.00  0.00      A120  
ATOM   4977 HH22 ARG A 319     -51.179 -29.820  89.697  0.00  0.00      A120  
ATOM   4978  C   ARG A 319     -45.576 -31.378  82.487  0.00  0.00      A120  
ATOM   4979  O   ARG A 319     -45.893 -32.419  81.875  0.00  0.00      A120  
ATOM   4980  N   LYS A 320     -45.092 -30.333  81.854  0.00  0.00      A120  
ATOM   4981  HN  LYS A 320     -44.902 -29.549  82.441  0.00  0.00      A120  
ATOM   4982  CA  LYS A 320     -44.589 -30.438  80.533  0.00  0.00      A120  
ATOM   4983  HA  LYS A 320     -45.433 -30.874  80.020  0.00  0.00      A120  
ATOM   4984  CB  LYS A 320     -44.362 -29.043  79.944  0.00  0.00      A120  
ATOM   4985  HB1 LYS A 320     -44.048 -29.263  78.901  0.00  0.00      A120  
ATOM   4986  HB2 LYS A 320     -43.507 -28.406  80.255  0.00  0.00      A120  
ATOM   4987  CG  LYS A 320     -45.574 -28.016  79.843  0.00  0.00      A120  
ATOM   4988  HG1 LYS A 320     -45.361 -27.103  79.248  0.00  0.00      A120  
ATOM   4989  HG2 LYS A 320     -45.583 -27.616  80.880  0.00  0.00      A120  
ATOM   4990  CD  LYS A 320     -46.977 -28.553  79.543  0.00  0.00      A120  
ATOM   4991  HD1 LYS A 320     -47.782 -27.788  79.532  0.00  0.00      A120  
ATOM   4992  HD2 LYS A 320     -47.297 -29.298  80.303  0.00  0.00      A120  
ATOM   4993  CE  LYS A 320     -46.996 -29.230  78.126  0.00  0.00      A120  
ATOM   4994  HE1 LYS A 320     -46.370 -30.146  78.165  0.00  0.00      A120  
ATOM   4995  HE2 LYS A 320     -46.593 -28.564  77.333  0.00  0.00      A120  
ATOM   4996  NZ  LYS A 320     -48.293 -29.634  77.790  0.00  0.00      A120  
ATOM   4997  HZ1 LYS A 320     -48.781 -28.984  77.141  0.00  0.00      A120  
ATOM   4998  HZ2 LYS A 320     -48.899 -29.899  78.592  0.00  0.00      A120  
ATOM   4999  HZ3 LYS A 320     -48.265 -30.551  77.301  0.00  0.00      A120  
ATOM   5000  C   LYS A 320     -43.320 -31.298  80.453  0.00  0.00      A120  
ATOM   5001  O   LYS A 320     -43.360 -32.297  79.753  0.00  0.00      A120  
ATOM   5002  N   HSD A 321     -42.320 -30.944  81.224  0.00  0.00      A120  
ATOM   5003  HN  HSD A 321     -42.335 -30.227  81.916  0.00  0.00      A120  
ATOM   5004  CA  HSD A 321     -41.021 -31.710  81.227  0.00  0.00      A120  
ATOM   5005  HA  HSD A 321     -40.816 -31.961  80.197  0.00  0.00      A120  
ATOM   5006  CB  HSD A 321     -39.890 -30.806  81.855  0.00  0.00      A120  
ATOM   5007  HB1 HSD A 321     -38.975 -31.429  81.756  0.00  0.00      A120  
ATOM   5008  HB2 HSD A 321     -40.065 -30.482  82.903  0.00  0.00      A120  
ATOM   5009  ND1 HSD A 321     -39.750 -29.691  79.573  0.00  0.00      A120  
ATOM   5010  HD1 HSD A 321     -39.777 -30.507  78.996  0.00  0.00      A120  
ATOM   5011  CG  HSD A 321     -39.662 -29.674  80.965  0.00  0.00      A120  
ATOM   5012  CE1 HSD A 321     -39.743 -28.443  79.128  0.00  0.00      A120  
ATOM   5013  HE1 HSD A 321     -39.818 -28.172  78.075  0.00  0.00      A120  
ATOM   5014  NE2 HSD A 321     -39.484 -27.609  80.062  0.00  0.00      A120  
ATOM   5015  CD2 HSD A 321     -39.486 -28.337  81.198  0.00  0.00      A120  
ATOM   5016  HD2 HSD A 321     -39.515 -27.877  82.178  0.00  0.00      A120  
ATOM   5017  C   HSD A 321     -40.950 -33.072  81.848  0.00  0.00      A120  
ATOM   5018  O   HSD A 321     -40.318 -34.010  81.294  0.00  0.00      A120  
ATOM   5019  N   PHE A 322     -41.628 -33.264  83.025  0.00  0.00      A120  
ATOM   5020  HN  PHE A 322     -42.031 -32.487  83.501  0.00  0.00      A120  
ATOM   5021  CA  PHE A 322     -41.624 -34.548  83.793  0.00  0.00      A120  
ATOM   5022  HA  PHE A 322     -40.959 -35.291  83.380  0.00  0.00      A120  
ATOM   5023  CB  PHE A 322     -41.330 -34.231  85.305  0.00  0.00      A120  
ATOM   5024  HB1 PHE A 322     -41.521 -35.074  86.003  0.00  0.00      A120  
ATOM   5025  HB2 PHE A 322     -42.105 -33.568  85.745  0.00  0.00      A120  
ATOM   5026  CG  PHE A 322     -40.025 -33.501  85.515  0.00  0.00      A120  
ATOM   5027  CD1 PHE A 322     -38.842 -34.308  85.371  0.00  0.00      A120  
ATOM   5028  HD1 PHE A 322     -39.030 -35.359  85.207  0.00  0.00      A120  
ATOM   5029  CE1 PHE A 322     -37.588 -33.776  85.266  0.00  0.00      A120  
ATOM   5030  HE1 PHE A 322     -36.760 -34.466  85.190  0.00  0.00      A120  
ATOM   5031  CZ  PHE A 322     -37.503 -32.406  85.600  0.00  0.00      A120  
ATOM   5032  HZ  PHE A 322     -36.513 -31.976  85.620  0.00  0.00      A120  
ATOM   5033  CD2 PHE A 322     -39.855 -32.129  85.822  0.00  0.00      A120  
ATOM   5034  HD2 PHE A 322     -40.688 -31.475  86.030  0.00  0.00      A120  
ATOM   5035  CE2 PHE A 322     -38.581 -31.565  85.903  0.00  0.00      A120  
ATOM   5036  HE2 PHE A 322     -38.322 -30.585  86.275  0.00  0.00      A120  
ATOM   5037  C   PHE A 322     -42.984 -35.276  83.694  0.00  0.00      A120  
ATOM   5038  O   PHE A 322     -43.292 -36.158  84.456  0.00  0.00      A120  
ATOM   5039  N   GLY A 323     -43.876 -34.970  82.736  0.00  0.00      A120  
ATOM   5040  HN  GLY A 323     -43.809 -34.079  82.293  0.00  0.00      A120  
ATOM   5041  CA  GLY A 323     -45.023 -35.810  82.396  0.00  0.00      A120  
ATOM   5042  HA1 GLY A 323     -44.830 -36.867  82.507  0.00  0.00      A120  
ATOM   5043  HA2 GLY A 323     -45.259 -35.463  81.401  0.00  0.00      A120  
ATOM   5044  C   GLY A 323     -46.317 -35.521  83.077  0.00  0.00      A120  
ATOM   5045  O   GLY A 323     -46.338 -34.948  84.182  0.00  0.00      A120  
ATOM   5046  N   ASN A 324     -47.492 -35.941  82.556  0.00  0.00      A120  
ATOM   5047  HN  ASN A 324     -47.569 -36.531  81.757  0.00  0.00      A120  
ATOM   5048  CA  ASN A 324     -48.749 -35.485  82.997  0.00  0.00      A120  
ATOM   5049  HA  ASN A 324     -48.734 -34.407  83.050  0.00  0.00      A120  
ATOM   5050  CB  ASN A 324     -49.761 -35.872  81.949  0.00  0.00      A120  
ATOM   5051  HB1 ASN A 324     -50.002 -36.937  82.150  0.00  0.00      A120  
ATOM   5052  HB2 ASN A 324     -49.270 -35.771  80.958  0.00  0.00      A120  
ATOM   5053  CG  ASN A 324     -51.056 -35.160  81.853  0.00  0.00      A120  
ATOM   5054  OD1 ASN A 324     -52.125 -35.478  82.297  0.00  0.00      A120  
ATOM   5055  ND2 ASN A 324     -50.961 -34.014  81.156  0.00  0.00      A120  
ATOM   5056 HD22 ASN A 324     -50.113 -33.520  80.981  0.00  0.00      A120  
ATOM   5057  C   ASN A 324     -49.166 -36.017  84.404  0.00  0.00      A120  
ATOM   5058  O   ASN A 324     -49.924 -35.273  85.107  0.00  0.00      A120  
ATOM   5059  N   ASN A 325     -48.576 -37.124  84.883  0.00  0.00      A120  
ATOM   5060  HN  ASN A 325     -48.015 -37.710  84.304  0.00  0.00      A120  
ATOM   5061  CA  ASN A 325     -48.951 -37.737  86.081  0.00  0.00      A120  
ATOM   5062  HA  ASN A 325     -49.740 -37.141  86.515  0.00  0.00      A120
[truncated: 4,089,835 more chars]
