# Supplementary material for: N-Glycans modulate tilting of HIV-1 envelope glycoprotein
Source: Nat Commun. 2026 Apr 15;17:5206. doi: 10.1038/s41467-026-71874-2 (PMC13254402; doi:10.1038/s41467-026-71874-2)
Supplement: Supplementary file 3 — Supplementary Data 1 [file 41467_2026_71874_MOESM3_ESM.zip › Structure_files/hiv-1_env_bg505_cladeA_full-length_base_incl_glycans_N185e_N185h_model/base_model_incl_N185eh.lipids_protein_glycans.equilibrated.pdb]

CRYST1    0.000    0.000    0.000  90.00  90.00  90.00 P 1           1
ATOM      1  N   POPCM  11     -14.778   7.937  15.162  0.00  0.00      MEMB  
ATOM      2  C12 POPCM  11     -15.565   6.887  15.984  0.00  0.00      MEMB  
ATOM      3 H12A POPCM  11     -16.602   6.919  15.684  0.00  0.00      MEMB  
ATOM      4 H12B POPCM  11     -15.679   7.195  17.013  0.00  0.00      MEMB  
ATOM      5  C13 POPCM  11     -15.629   9.138  14.936  0.00  0.00      MEMB  
ATOM      6 H13A POPCM  11     -15.861   9.612  15.878  0.00  0.00      MEMB  
ATOM      7 H13B POPCM  11     -15.067   9.956  14.509  0.00  0.00      MEMB  
ATOM      8 H13C POPCM  11     -16.483   8.794  14.372  0.00  0.00      MEMB  
ATOM      9  C14 POPCM  11     -13.567   8.317  15.883  0.00  0.00      MEMB  
ATOM     10 H14A POPCM  11     -12.828   7.533  15.967  0.00  0.00      MEMB  
ATOM     11 H14B POPCM  11     -13.151   9.185  15.394  0.00  0.00      MEMB  
ATOM     12 H14C POPCM  11     -13.769   8.582  16.910  0.00  0.00      MEMB  
ATOM     13  C15 POPCM  11     -14.511   7.451  13.804  0.00  0.00      MEMB  
ATOM     14 H15A POPCM  11     -14.115   6.449  13.879  0.00  0.00      MEMB  
ATOM     15 H15B POPCM  11     -13.752   8.020  13.286  0.00  0.00      MEMB  
ATOM     16 H15C POPCM  11     -15.366   7.435  13.145  0.00  0.00      MEMB  
ATOM     17  C11 POPCM  11     -15.149   5.406  16.077  0.00  0.00      MEMB  
ATOM     18 H11A POPCM  11     -15.750   4.913  16.870  0.00  0.00      MEMB  
ATOM     19 H11B POPCM  11     -14.078   5.464  16.367  0.00  0.00      MEMB  
ATOM     20  P   POPCM  11     -14.119   3.714  14.353  0.00  0.00      MEMB  
ATOM     21  O13 POPCM  11     -13.839   2.782  15.436  0.00  0.00      MEMB  
ATOM     22  O14 POPCM  11     -12.993   4.477  13.817  0.00  0.00      MEMB  
ATOM     23  O12 POPCM  11     -15.221   4.712  14.846  0.00  0.00      MEMB  
ATOM     24  O11 POPCM  11     -14.736   2.899  13.172  0.00  0.00      MEMB  
ATOM     25  C1  POPCM  11     -15.772   3.409  12.318  0.00  0.00      MEMB  
ATOM     26  HA  POPCM  11     -15.744   4.519  12.280  0.00  0.00      MEMB  
ATOM     27  HB  POPCM  11     -16.736   3.054  12.741  0.00  0.00      MEMB  
ATOM     28  C2  POPCM  11     -15.634   2.649  10.985  0.00  0.00      MEMB  
ATOM     29  HS  POPCM  11     -15.666   1.583  11.293  0.00  0.00      MEMB  
ATOM     30  O21 POPCM  11     -14.354   2.795  10.276  0.00  0.00      MEMB  
ATOM     31  C21 POPCM  11     -14.043   1.796   9.389  0.00  0.00      MEMB  
ATOM     32  O22 POPCM  11     -14.760   0.814   9.129  0.00  0.00      MEMB  
ATOM     33  C22 POPCM  11     -12.630   1.978   8.807  0.00  0.00      MEMB  
ATOM     34  H2R POPCM  11     -12.159   1.103   8.311  0.00  0.00      MEMB  
ATOM     35  H2S POPCM  11     -12.091   2.373   9.695  0.00  0.00      MEMB  
ATOM     36  C3  POPCM  11     -16.846   2.946  10.025  0.00  0.00      MEMB  
ATOM     37  HX  POPCM  11     -17.812   3.081  10.557  0.00  0.00      MEMB  
ATOM     38  HY  POPCM  11     -17.023   2.036   9.413  0.00  0.00      MEMB  
ATOM     39  O31 POPCM  11     -16.716   4.185   9.330  0.00  0.00      MEMB  
ATOM     40  C31 POPCM  11     -16.858   4.140   8.051  0.00  0.00      MEMB  
ATOM     41  O32 POPCM  11     -16.986   3.160   7.333  0.00  0.00      MEMB  
ATOM     42  C32 POPCM  11     -16.934   5.571   7.533  0.00  0.00      MEMB  
ATOM     43  H2X POPCM  11     -15.914   5.998   7.430  0.00  0.00      MEMB  
ATOM     44  H2Y POPCM  11     -17.360   6.203   8.340  0.00  0.00      MEMB  
ATOM     45  C23 POPCM  11     -12.759   3.100   7.726  0.00  0.00      MEMB  
ATOM     46  H3R POPCM  11     -11.717   3.474   7.627  0.00  0.00      MEMB  
ATOM     47  H3S POPCM  11     -13.413   3.939   8.046  0.00  0.00      MEMB  
ATOM     48  C24 POPCM  11     -13.366   2.626   6.308  0.00  0.00      MEMB  
ATOM     49  H4R POPCM  11     -14.404   2.231   6.339  0.00  0.00      MEMB  
ATOM     50  H4S POPCM  11     -12.763   1.741   6.010  0.00  0.00      MEMB  
ATOM     51  C25 POPCM  11     -13.485   3.783   5.337  0.00  0.00      MEMB  
ATOM     52  H5R POPCM  11     -12.494   4.070   4.926  0.00  0.00      MEMB  
ATOM     53  H5S POPCM  11     -13.866   4.697   5.841  0.00  0.00      MEMB  
ATOM     54  C26 POPCM  11     -14.442   3.511   4.215  0.00  0.00      MEMB  
ATOM     55  H6R POPCM  11     -14.454   4.325   3.460  0.00  0.00      MEMB  
ATOM     56  H6S POPCM  11     -15.503   3.534   4.541  0.00  0.00      MEMB  
ATOM     57  C27 POPCM  11     -14.118   2.171   3.420  0.00  0.00      MEMB  
ATOM     58  H7R POPCM  11     -13.209   1.602   3.711  0.00  0.00      MEMB  
ATOM     59  H7S POPCM  11     -13.905   2.604   2.419  0.00  0.00      MEMB  
ATOM     60  C28 POPCM  11     -15.298   1.224   3.369  0.00  0.00      MEMB  
ATOM     61  H8R POPCM  11     -16.232   1.596   2.896  0.00  0.00      MEMB  
ATOM     62  H8S POPCM  11     -15.591   1.255   4.440  0.00  0.00      MEMB  
ATOM     63  C29 POPCM  11     -15.009  -0.201   2.887  0.00  0.00      MEMB  
ATOM     64  H91 POPCM  11     -14.883  -0.991   3.642  0.00  0.00      MEMB  
ATOM     65 C210 POPCM  11     -14.904  -0.610   1.616  0.00  0.00      MEMB  
ATOM     66 H101 POPCM  11     -14.727  -1.665   1.357  0.00  0.00      MEMB  
ATOM     67 C211 POPCM  11     -15.006   0.289   0.404  0.00  0.00      MEMB  
ATOM     68 H11R POPCM  11     -14.063   0.770   0.069  0.00  0.00      MEMB  
ATOM     69 H11S POPCM  11     -15.591   1.221   0.558  0.00  0.00      MEMB  
ATOM     70 C212 POPCM  11     -15.746  -0.336  -0.780  0.00  0.00      MEMB  
ATOM     71 H12R POPCM  11     -15.175  -1.087  -1.366  0.00  0.00      MEMB  
ATOM     72 H12S POPCM  11     -15.800   0.530  -1.473  0.00  0.00      MEMB  
ATOM     73 C213 POPCM  11     -17.106  -0.896  -0.501  0.00  0.00      MEMB  
ATOM     74 H13R POPCM  11     -17.855  -0.102  -0.294  0.00  0.00      MEMB  
ATOM     75 H13S POPCM  11     -17.069  -1.660   0.305  0.00  0.00      MEMB  
ATOM     76 C214 POPCM  11     -17.670  -1.507  -1.877  0.00  0.00      MEMB  
ATOM     77 H14R POPCM  11     -17.137  -2.378  -2.317  0.00  0.00      MEMB  
ATOM     78 H14S POPCM  11     -17.719  -0.744  -2.683  0.00  0.00      MEMB  
ATOM     79 C215 POPCM  11     -19.144  -2.025  -1.769  0.00  0.00      MEMB  
ATOM     80 H15R POPCM  11     -19.754  -1.212  -1.320  0.00  0.00      MEMB  
ATOM     81 H15S POPCM  11     -19.144  -2.921  -1.111  0.00  0.00      MEMB  
ATOM     82 C216 POPCM  11     -19.618  -2.757  -3.029  0.00  0.00      MEMB  
ATOM     83 H16R POPCM  11     -18.748  -3.205  -3.555  0.00  0.00      MEMB  
ATOM     84 H16S POPCM  11     -19.941  -2.061  -3.832  0.00  0.00      MEMB  
ATOM     85 C217 POPCM  11     -20.526  -3.980  -2.850  0.00  0.00      MEMB  
ATOM     86 H17R POPCM  11     -21.415  -3.619  -2.291  0.00  0.00      MEMB  
ATOM     87 H17S POPCM  11     -19.985  -4.820  -2.364  0.00  0.00      MEMB  
ATOM     88 C218 POPCM  11     -21.162  -4.488  -4.141  0.00  0.00      MEMB  
ATOM     89 H18R POPCM  11     -21.669  -3.644  -4.656  0.00  0.00      MEMB  
ATOM     90 H18S POPCM  11     -21.929  -5.232  -3.836  0.00  0.00      MEMB  
ATOM     91 H18T POPCM  11     -20.403  -5.011  -4.762  0.00  0.00      MEMB  
ATOM     92  C33 POPCM  11     -17.734   5.690   6.261  0.00  0.00      MEMB  
ATOM     93  H3X POPCM  11     -18.757   5.307   6.464  0.00  0.00      MEMB  
ATOM     94  H3Y POPCM  11     -17.210   5.070   5.503  0.00  0.00      MEMB  
ATOM     95  C34 POPCM  11     -17.797   7.163   5.701  0.00  0.00      MEMB  
ATOM     96  H4X POPCM  11     -17.707   7.942   6.487  0.00  0.00      MEMB  
ATOM     97  H4Y POPCM  11     -18.817   7.327   5.292  0.00  0.00      MEMB  
ATOM     98  C35 POPCM  11     -16.699   7.484   4.675  0.00  0.00      MEMB  
ATOM     99  H5X POPCM  11     -16.873   6.824   3.798  0.00  0.00      MEMB  
ATOM    100  H5Y POPCM  11     -15.711   7.191   5.092  0.00  0.00      MEMB  
ATOM    101  C36 POPCM  11     -16.576   8.982   4.339  0.00  0.00      MEMB  
ATOM    102  H6X POPCM  11     -16.444   9.576   5.268  0.00  0.00      MEMB  
ATOM    103  H6Y POPCM  11     -17.538   9.242   3.847  0.00  0.00      MEMB  
ATOM    104  C37 POPCM  11     -15.453   9.403   3.421  0.00  0.00      MEMB  
ATOM    105  H7X POPCM  11     -15.483   8.708   2.556  0.00  0.00      MEMB  
ATOM    106  H7Y POPCM  11     -14.494   9.407   3.981  0.00  0.00      MEMB  
ATOM    107  C38 POPCM  11     -15.519  10.832   2.744  0.00  0.00      MEMB  
ATOM    108  H8X POPCM  11     -15.338  11.525   3.594  0.00  0.00      MEMB  
ATOM    109  H8Y POPCM  11     -16.490  11.115   2.283  0.00  0.00      MEMB  
ATOM    110  C39 POPCM  11     -14.394  11.008   1.725  0.00  0.00      MEMB  
ATOM    111  H9X POPCM  11     -14.432  10.187   0.978  0.00  0.00      MEMB  
ATOM    112  H9Y POPCM  11     -13.372  10.979   2.160  0.00  0.00      MEMB  
ATOM    113 C310 POPCM  11     -14.451  12.318   0.998  0.00  0.00      MEMB  
ATOM    114 H10X POPCM  11     -15.244  12.523   0.248  0.00  0.00      MEMB  
ATOM    115 H10Y POPCM  11     -13.584  12.439   0.314  0.00  0.00      MEMB  
ATOM    116 C311 POPCM  11     -14.455  13.533   1.970  0.00  0.00      MEMB  
ATOM    117 H11X POPCM  11     -13.683  13.350   2.747  0.00  0.00      MEMB  
ATOM    118 H11Y POPCM  11     -15.529  13.625   2.238  0.00  0.00      MEMB  
ATOM    119 C312 POPCM  11     -14.050  14.866   1.290  0.00  0.00      MEMB  
ATOM    120 H12X POPCM  11     -14.508  14.877   0.277  0.00  0.00      MEMB  
ATOM    121 H12Y POPCM  11     -12.950  14.851   1.133  0.00  0.00      MEMB  
ATOM    122 C313 POPCM  11     -14.415  16.175   1.944  0.00  0.00      MEMB  
ATOM    123 H13X POPCM  11     -15.495  16.406   1.822  0.00  0.00      MEMB  
ATOM    124 H13Y POPCM  11     -13.837  16.955   1.405  0.00  0.00      MEMB  
ATOM    125 C314 POPCM  11     -13.972  16.192   3.445  0.00  0.00      MEMB  
ATOM    126 H14X POPCM  11     -12.864  16.119   3.444  0.00  0.00      MEMB  
ATOM    127 H14Y POPCM  11     -14.322  15.252   3.922  0.00  0.00      MEMB  
ATOM    128 C315 POPCM  11     -14.343  17.487   4.222  0.00  0.00      MEMB  
ATOM    129 H15X POPCM  11     -13.647  18.286   3.886  0.00  0.00      MEMB  
ATOM    130 H15Y POPCM  11     -14.128  17.216   5.277  0.00  0.00      MEMB  
ATOM    131 C316 POPCM  11     -15.831  17.923   3.927  0.00  0.00      MEMB  
ATOM    132 H16X POPCM  11     -16.432  18.309   4.778  0.00  0.00      MEMB  
ATOM    133 H16Y POPCM  11     -16.433  17.087   3.511  0.00  0.00      MEMB  
ATOM    134 H16Z POPCM  11     -15.901  18.743   3.181  0.00  0.00      MEMB  
ATOM    135  C3  CHL1M  13      -5.800 -11.852   6.629  0.00  0.00      MEMB  
ATOM    136  H3  CHL1M  13      -5.897 -12.847   6.142  0.00  0.00      MEMB  
ATOM    137  O3  CHL1M  13      -5.665 -12.171   8.019  0.00  0.00      MEMB  
ATOM    138  H3' CHL1M  13      -6.493 -12.608   8.229  0.00  0.00      MEMB  
ATOM    139  C4  CHL1M  13      -4.563 -11.055   6.184  0.00  0.00      MEMB  
ATOM    140  H4A CHL1M  13      -4.430 -10.231   6.917  0.00  0.00      MEMB  
ATOM    141  H4B CHL1M  13      -3.650 -11.669   6.338  0.00  0.00      MEMB  
ATOM    142  C5  CHL1M  13      -4.679 -10.388   4.866  0.00  0.00      MEMB  
ATOM    143  C6  CHL1M  13      -3.857 -10.656   3.874  0.00  0.00      MEMB  
ATOM    144  H6  CHL1M  13      -3.163 -11.498   4.015  0.00  0.00      MEMB  
ATOM    145  C7  CHL1M  13      -3.752 -10.023   2.536  0.00  0.00      MEMB  
ATOM    146  H7A CHL1M  13      -2.739  -9.716   2.197  0.00  0.00      MEMB  
ATOM    147  H7B CHL1M  13      -4.090 -10.744   1.761  0.00  0.00      MEMB  
ATOM    148  C8  CHL1M  13      -4.734  -8.811   2.553  0.00  0.00      MEMB  
ATOM    149  H8  CHL1M  13      -4.172  -8.037   3.118  0.00  0.00      MEMB  
ATOM    150  C14 CHL1M  13      -4.983  -8.255   1.120  0.00  0.00      MEMB  
ATOM    151  H14 CHL1M  13      -5.562  -9.061   0.621  0.00  0.00      MEMB  
ATOM    152  C15 CHL1M  13      -3.820  -8.189   0.123  0.00  0.00      MEMB  
ATOM    153 H15A CHL1M  13      -2.871  -7.794   0.544  0.00  0.00      MEMB  
ATOM    154 H15B CHL1M  13      -3.610  -9.182  -0.327  0.00  0.00      MEMB  
ATOM    155  C16 CHL1M  13      -4.339  -7.247  -0.971  0.00  0.00      MEMB  
ATOM    156 H16A CHL1M  13      -3.862  -6.244  -0.930  0.00  0.00      MEMB  
ATOM    157 H16B CHL1M  13      -4.180  -7.621  -2.005  0.00  0.00      MEMB  
ATOM    158  C17 CHL1M  13      -5.814  -6.969  -0.685  0.00  0.00      MEMB  
ATOM    159  H17 CHL1M  13      -6.362  -7.809  -1.164  0.00  0.00      MEMB  
ATOM    160  C13 CHL1M  13      -5.892  -7.086   0.872  0.00  0.00      MEMB  
ATOM    161  C18 CHL1M  13      -5.147  -5.928   1.510  0.00  0.00      MEMB  
ATOM    162 H18A CHL1M  13      -4.232  -5.553   1.004  0.00  0.00      MEMB  
ATOM    163 H18B CHL1M  13      -5.897  -5.125   1.345  0.00  0.00      MEMB  
ATOM    164 H18C CHL1M  13      -4.928  -6.211   2.562  0.00  0.00      MEMB  
ATOM    165  C12 CHL1M  13      -7.247  -7.410   1.515  0.00  0.00      MEMB  
ATOM    166 H12A CHL1M  13      -7.920  -6.526   1.470  0.00  0.00      MEMB  
ATOM    167 H12B CHL1M  13      -7.859  -8.184   1.005  0.00  0.00      MEMB  
ATOM    168  C11 CHL1M  13      -7.013  -7.768   3.061  0.00  0.00      MEMB  
ATOM    169 H11A CHL1M  13      -6.566  -6.901   3.593  0.00  0.00      MEMB  
ATOM    170 H11B CHL1M  13      -7.912  -7.965   3.682  0.00  0.00      MEMB  
ATOM    171  C9  CHL1M  13      -6.042  -8.973   3.249  0.00  0.00      MEMB  
ATOM    172  H9  CHL1M  13      -6.435  -9.813   2.637  0.00  0.00      MEMB  
ATOM    173  C10 CHL1M  13      -5.935  -9.474   4.720  0.00  0.00      MEMB  
ATOM    174  C19 CHL1M  13      -5.828  -8.244   5.568  0.00  0.00      MEMB  
ATOM    175 H19A CHL1M  13      -5.037  -7.562   5.191  0.00  0.00      MEMB  
ATOM    176 H19B CHL1M  13      -6.765  -7.647   5.554  0.00  0.00      MEMB  
ATOM    177 H19C CHL1M  13      -5.432  -8.475   6.579  0.00  0.00      MEMB  
ATOM    178  C1  CHL1M  13      -7.170 -10.373   5.044  0.00  0.00      MEMB  
ATOM    179  H1A CHL1M  13      -8.134  -9.820   5.015  0.00  0.00      MEMB  
ATOM    180  H1B CHL1M  13      -7.246 -11.272   4.396  0.00  0.00      MEMB  
ATOM    181  C2  CHL1M  13      -7.108 -11.090   6.465  0.00  0.00      MEMB  
ATOM    182  H2A CHL1M  13      -7.967 -11.789   6.557  0.00  0.00      MEMB  
ATOM    183  H2B CHL1M  13      -7.131 -10.266   7.210  0.00  0.00      MEMB  
ATOM    184  C20 CHL1M  13      -6.369  -5.727  -1.416  0.00  0.00      MEMB  
ATOM    185  H20 CHL1M  13      -5.791  -4.812  -1.163  0.00  0.00      MEMB  
ATOM    186  C21 CHL1M  13      -7.918  -5.672  -1.202  0.00  0.00      MEMB  
ATOM    187 H21A CHL1M  13      -8.421  -6.592  -1.568  0.00  0.00      MEMB  
ATOM    188 H21B CHL1M  13      -8.283  -4.786  -1.765  0.00  0.00      MEMB  
ATOM    189 H21C CHL1M  13      -8.133  -5.481  -0.129  0.00  0.00      MEMB  
ATOM    190  C22 CHL1M  13      -6.061  -5.731  -2.945  0.00  0.00      MEMB  
ATOM    191 H22A CHL1M  13      -6.552  -4.888  -3.475  0.00  0.00      MEMB  
ATOM    192 H22B CHL1M  13      -4.952  -5.670  -2.993  0.00  0.00      MEMB  
ATOM    193  C23 CHL1M  13      -6.564  -6.988  -3.717  0.00  0.00      MEMB  
ATOM    194 H23A CHL1M  13      -6.063  -7.923  -3.387  0.00  0.00      MEMB  
ATOM    195 H23B CHL1M  13      -7.634  -7.192  -3.501  0.00  0.00      MEMB  
ATOM    196  C24 CHL1M  13      -6.329  -6.740  -5.165  0.00  0.00      MEMB  
ATOM    197 H24A CHL1M  13      -7.106  -6.081  -5.608  0.00  0.00      MEMB  
ATOM    198 H24B CHL1M  13      -5.320  -6.279  -5.216  0.00  0.00      MEMB  
ATOM    199  C25 CHL1M  13      -6.289  -8.074  -6.000  0.00  0.00      MEMB  
ATOM    200  H25 CHL1M  13      -7.229  -8.608  -5.744  0.00  0.00      MEMB  
ATOM    201  C26 CHL1M  13      -6.373  -7.870  -7.544  0.00  0.00      MEMB  
ATOM    202 H26A CHL1M  13      -5.495  -7.438  -8.071  0.00  0.00      MEMB  
ATOM    203 H26B CHL1M  13      -6.508  -8.822  -8.099  0.00  0.00      MEMB  
ATOM    204 H26C CHL1M  13      -7.214  -7.144  -7.565  0.00  0.00      MEMB  
ATOM    205  C27 CHL1M  13      -5.130  -9.009  -5.612  0.00  0.00      MEMB  
ATOM    206 H27A CHL1M  13      -5.403  -9.645  -4.742  0.00  0.00      MEMB  
ATOM    207 H27B CHL1M  13      -4.913  -9.788  -6.374  0.00  0.00      MEMB  
ATOM    208 H27C CHL1M  13      -4.236  -8.402  -5.358  0.00  0.00      MEMB  
ATOM    209  N   DPPCM  15       8.061  -4.609  20.221  0.00  0.00      MEMB  
ATOM    210  C13 DPPCM  15       7.245  -5.601  21.091  0.00  0.00      MEMB  
ATOM    211 H13A DPPCM  15       6.454  -5.106  21.634  0.00  0.00      MEMB  
ATOM    212 H13B DPPCM  15       7.939  -6.174  21.688  0.00  0.00      MEMB  
ATOM    213 H13C DPPCM  15       6.761  -6.345  20.475  0.00  0.00      MEMB  
ATOM    214  C14 DPPCM  15       8.888  -3.757  21.160  0.00  0.00      MEMB  
ATOM    215 H14A DPPCM  15       8.269  -3.320  21.930  0.00  0.00      MEMB  
ATOM    216 H14B DPPCM  15       9.368  -3.013  20.543  0.00  0.00      MEMB  
ATOM    217 H14C DPPCM  15       9.548  -4.338  21.787  0.00  0.00      MEMB  
ATOM    218  C15 DPPCM  15       9.010  -5.407  19.415  0.00  0.00      MEMB  
ATOM    219 H15A DPPCM  15       8.472  -5.924  18.635  0.00  0.00      MEMB  
ATOM    220 H15B DPPCM  15       9.620  -6.037  20.045  0.00  0.00      MEMB  
ATOM    221 H15C DPPCM  15       9.678  -4.719  18.918  0.00  0.00      MEMB  
ATOM    222  C12 DPPCM  15       7.159  -3.814  19.289  0.00  0.00      MEMB  
ATOM    223 H12A DPPCM  15       6.588  -3.155  19.927  0.00  0.00      MEMB  
ATOM    224 H12B DPPCM  15       6.425  -4.506  18.903  0.00  0.00      MEMB  
ATOM    225  C11 DPPCM  15       7.734  -2.781  18.264  0.00  0.00      MEMB  
ATOM    226 H11A DPPCM  15       8.357  -2.045  18.816  0.00  0.00      MEMB  
ATOM    227 H11B DPPCM  15       6.958  -2.109  17.841  0.00  0.00      MEMB  
ATOM    228  P   DPPCM  15       8.140  -3.896  15.919  0.00  0.00      MEMB  
ATOM    229  O13 DPPCM  15       6.708  -4.302  16.086  0.00  0.00      MEMB  
ATOM    230  O14 DPPCM  15       8.912  -5.005  15.413  0.00  0.00      MEMB  
ATOM    231  O11 DPPCM  15       8.180  -2.544  15.051  0.00  0.00      MEMB  
ATOM    232  O12 DPPCM  15       8.636  -3.472  17.339  0.00  0.00      MEMB  
ATOM    233  C1  DPPCM  15       9.147  -2.199  14.045  0.00  0.00      MEMB  
ATOM    234  HA  DPPCM  15      10.042  -2.857  14.055  0.00  0.00      MEMB  
ATOM    235  HB  DPPCM  15       9.302  -1.127  14.294  0.00  0.00      MEMB  
ATOM    236  C2  DPPCM  15       8.562  -2.450  12.583  0.00  0.00      MEMB  
ATOM    237  HS  DPPCM  15       8.640  -3.553  12.482  0.00  0.00      MEMB  
ATOM    238  O21 DPPCM  15       9.408  -1.729  11.580  0.00  0.00      MEMB  
ATOM    239  C21 DPPCM  15      10.597  -2.355  11.253  0.00  0.00      MEMB  
ATOM    240  O22 DPPCM  15      11.052  -3.374  11.769  0.00  0.00      MEMB  
ATOM    241  C22 DPPCM  15      11.022  -1.823   9.832  0.00  0.00      MEMB  
ATOM    242  H2R DPPCM  15      10.884  -0.722   9.902  0.00  0.00      MEMB  
ATOM    243  H2S DPPCM  15      10.262  -2.328   9.199  0.00  0.00      MEMB  
ATOM    244  C3  DPPCM  15       7.107  -1.967  12.416  0.00  0.00      MEMB  
ATOM    245  HX  DPPCM  15       6.885  -0.968  12.847  0.00  0.00      MEMB  
ATOM    246  HY  DPPCM  15       6.584  -2.721  13.041  0.00  0.00      MEMB  
ATOM    247  O31 DPPCM  15       6.716  -2.101  11.002  0.00  0.00      MEMB  
ATOM    248  C31 DPPCM  15       6.295  -3.310  10.613  0.00  0.00      MEMB  
ATOM    249  O32 DPPCM  15       6.325  -4.285  11.334  0.00  0.00      MEMB  
ATOM    250  C32 DPPCM  15       5.739  -3.237   9.227  0.00  0.00      MEMB  
ATOM    251  H2X DPPCM  15       4.846  -2.576   9.207  0.00  0.00      MEMB  
ATOM    252  H2Y DPPCM  15       5.334  -4.233   8.946  0.00  0.00      MEMB  
ATOM    253  C23 DPPCM  15      12.470  -2.232   9.502  0.00  0.00      MEMB  
ATOM    254  H3R DPPCM  15      12.576  -3.297   9.801  0.00  0.00      MEMB  
ATOM    255  H3S DPPCM  15      13.177  -1.595  10.074  0.00  0.00      MEMB  
ATOM    256  C24 DPPCM  15      12.768  -2.194   7.957  0.00  0.00      MEMB  
ATOM    257  H4R DPPCM  15      11.993  -2.838   7.489  0.00  0.00      MEMB  
ATOM    258  H4S DPPCM  15      13.777  -2.583   7.707  0.00  0.00      MEMB  
ATOM    259  C25 DPPCM  15      12.638  -0.828   7.336  0.00  0.00      MEMB  
ATOM    260  H5R DPPCM  15      13.493  -0.221   7.702  0.00  0.00      MEMB  
ATOM    261  H5S DPPCM  15      11.636  -0.389   7.526  0.00  0.00      MEMB  
ATOM    262  C26 DPPCM  15      12.654  -0.832   5.806  0.00  0.00      MEMB  
ATOM    263  H6R DPPCM  15      11.590  -1.051   5.572  0.00  0.00      MEMB  
ATOM    264  H6S DPPCM  15      13.378  -1.644   5.583  0.00  0.00      MEMB  
ATOM    265  C27 DPPCM  15      13.055   0.462   5.050  0.00  0.00      MEMB  
ATOM    266  H7R DPPCM  15      14.044   0.816   5.412  0.00  0.00      MEMB  
ATOM    267  H7S DPPCM  15      12.314   1.219   5.382  0.00  0.00      MEMB  
ATOM    268  C28 DPPCM  15      13.081   0.269   3.578  0.00  0.00      MEMB  
ATOM    269  H8R DPPCM  15      12.114  -0.147   3.223  0.00  0.00      MEMB  
ATOM    270  H8S DPPCM  15      13.818  -0.517   3.306  0.00  0.00      MEMB  
ATOM    271  C29 DPPCM  15      13.372   1.491   2.738  0.00  0.00      MEMB  
ATOM    272  H9R DPPCM  15      13.467   1.086   1.708  0.00  0.00      MEMB  
ATOM    273  H9S DPPCM  15      14.353   1.842   3.124  0.00  0.00      MEMB  
ATOM    274 C210 DPPCM  15      12.272   2.565   2.802  0.00  0.00      MEMB  
ATOM    275 H10R DPPCM  15      12.588   3.391   2.130  0.00  0.00      MEMB  
ATOM    276 H10S DPPCM  15      12.144   2.970   3.828  0.00  0.00      MEMB  
ATOM    277 C211 DPPCM  15      10.922   2.140   2.175  0.00  0.00      MEMB  
ATOM    278 H11R DPPCM  15      10.431   1.474   2.916  0.00  0.00      MEMB  
ATOM    279 H11S DPPCM  15      10.912   1.759   1.131  0.00  0.00      MEMB  
ATOM    280 C212 DPPCM  15       9.826   3.210   2.146  0.00  0.00      MEMB  
ATOM    281 H12R DPPCM  15       9.749   3.702   3.139  0.00  0.00      MEMB  
ATOM    282 H12S DPPCM  15       8.885   2.754   1.768  0.00  0.00      MEMB  
ATOM    283 C213 DPPCM  15      10.014   4.472   1.141  0.00  0.00      MEMB  
ATOM    284 H13R DPPCM  15       9.820   4.231   0.074  0.00  0.00      MEMB  
ATOM    285 H13S DPPCM  15      11.065   4.800   1.289  0.00  0.00      MEMB  
ATOM    286 C214 DPPCM  15       9.137   5.601   1.557  0.00  0.00      MEMB  
ATOM    287 H14R DPPCM  15       9.415   5.785   2.616  0.00  0.00      MEMB  
ATOM    288 H14S DPPCM  15       8.093   5.241   1.677  0.00  0.00      MEMB  
ATOM    289 C215 DPPCM  15       9.085   6.932   0.711  0.00  0.00      MEMB  
ATOM    290 H15R DPPCM  15       8.305   7.648   1.049  0.00  0.00      MEMB  
ATOM    291 H15S DPPCM  15       8.678   6.620  -0.274  0.00  0.00      MEMB  
ATOM    292 C216 DPPCM  15      10.427   7.571   0.563  0.00  0.00      MEMB  
ATOM    293 H16R DPPCM  15      10.780   7.897   1.565  0.00  0.00      MEMB  
ATOM    294 H16S DPPCM  15      10.457   8.385  -0.192  0.00  0.00      MEMB  
ATOM    295 H16T DPPCM  15      11.101   6.771   0.190  0.00  0.00      MEMB  
ATOM    296  C33 DPPCM  15       6.637  -2.728   8.052  0.00  0.00      MEMB  
ATOM    297  H3X DPPCM  15       7.081  -1.724   8.224  0.00  0.00      MEMB  
ATOM    298  H3Y DPPCM  15       6.039  -2.621   7.122  0.00  0.00      MEMB  
ATOM    299  C34 DPPCM  15       7.704  -3.867   7.659  0.00  0.00      MEMB  
ATOM    300  H4X DPPCM  15       7.064  -4.695   7.287  0.00  0.00      MEMB  
ATOM    301  H4Y DPPCM  15       8.311  -4.140   8.549  0.00  0.00      MEMB  
ATOM    302  C35 DPPCM  15       8.540  -3.374   6.469  0.00  0.00      MEMB  
ATOM    303  H5X DPPCM  15       9.213  -2.533   6.741  0.00  0.00      MEMB  
ATOM    304  H5Y DPPCM  15       7.806  -3.071   5.693  0.00  0.00      MEMB  
ATOM    305  C36 DPPCM  15       9.478  -4.481   5.896  0.00  0.00      MEMB  
ATOM    306  H6X DPPCM  15       8.882  -5.153   5.242  0.00  0.00      MEMB  
ATOM    307  H6Y DPPCM  15      10.010  -5.072   6.672  0.00  0.00      MEMB  
ATOM    308  C37 DPPCM  15      10.534  -3.928   4.875  0.00  0.00      MEMB  
ATOM    309  H7X DPPCM  15      11.199  -4.716   4.463  0.00  0.00      MEMB  
ATOM    310  H7Y DPPCM  15      11.271  -3.231   5.329  0.00  0.00      MEMB  
ATOM    311  C38 DPPCM  15       9.937  -3.138   3.623  0.00  0.00      MEMB  
ATOM    312  H8X DPPCM  15       9.703  -2.109   3.972  0.00  0.00      MEMB  
ATOM    313  H8Y DPPCM  15       9.110  -3.747   3.199  0.00  0.00      MEMB  
ATOM    314  C39 DPPCM  15      11.156  -2.976   2.641  0.00  0.00      MEMB  
ATOM    315  H9X DPPCM  15      11.649  -3.887   2.241  0.00  0.00      MEMB  
ATOM    316  H9Y DPPCM  15      11.987  -2.375   3.068  0.00  0.00      MEMB  
ATOM    317 C310 DPPCM  15      10.788  -2.161   1.390  0.00  0.00      MEMB  
ATOM    318 H10X DPPCM  15      10.344  -1.174   1.643  0.00  0.00      MEMB  
ATOM    319 H10Y DPPCM  15      10.063  -2.668   0.718  0.00  0.00      MEMB  
ATOM    320 C311 DPPCM  15      12.122  -1.969   0.580  0.00  0.00      MEMB  
ATOM    321 H11X DPPCM  15      12.274  -2.988   0.164  0.00  0.00      MEMB  
ATOM    322 H11Y DPPCM  15      12.937  -1.755   1.303  0.00  0.00      MEMB  
ATOM    323 C312 DPPCM  15      12.050  -0.938  -0.509  0.00  0.00      MEMB  
ATOM    324 H12X DPPCM  15      12.151   0.053  -0.016  0.00  0.00      MEMB  
ATOM    325 H12Y DPPCM  15      11.057  -0.988  -1.006  0.00  0.00      MEMB  
ATOM    326 C313 DPPCM  15      13.175  -1.108  -1.558  0.00  0.00      MEMB  
ATOM    327 H13X DPPCM  15      13.989  -1.494  -0.908  0.00  0.00      MEMB  
ATOM    328 H13Y DPPCM  15      13.340  -0.133  -2.064  0.00  0.00      MEMB  
ATOM    329 C314 DPPCM  15      12.970  -2.225  -2.598  0.00  0.00      MEMB  
ATOM    330 H14X DPPCM  15      12.363  -3.099  -2.275  0.00  0.00      MEMB  
ATOM    331 H14Y DPPCM  15      13.966  -2.685  -2.774  0.00  0.00      MEMB  
ATOM    332 C315 DPPCM  15      12.470  -1.701  -3.919  0.00  0.00      MEMB  
ATOM    333 H15X DPPCM  15      13.203  -0.991  -4.358  0.00  0.00      MEMB  
ATOM    334 H15Y DPPCM  15      11.549  -1.166  -3.605  0.00  0.00      MEMB  
ATOM    335 C316 DPPCM  15      12.135  -2.742  -5.024  0.00  0.00      MEMB  
ATOM    336 H16X DPPCM  15      12.960  -3.448  -5.258  0.00  0.00      MEMB  
ATOM    337 H16Y DPPCM  15      12.003  -2.280  -6.026  0.00  0.00      MEMB  
ATOM    338 H16Z DPPCM  15      11.266  -3.385  -4.767  0.00  0.00      MEMB  
ATOM    339  N   DPPCM  17      15.396 -13.684  14.510  0.00  0.00      MEMB  
ATOM    340  C13 DPPCM  17      15.401 -13.604  16.011  0.00  0.00      MEMB  
ATOM    341 H13A DPPCM  17      14.950 -12.689  16.366  0.00  0.00      MEMB  
ATOM    342 H13B DPPCM  17      16.420 -13.687  16.358  0.00  0.00      MEMB  
ATOM    343 H13C DPPCM  17      14.829 -14.432  16.403  0.00  0.00      MEMB  
ATOM    344  C14 DPPCM  17      16.386 -12.737  13.970  0.00  0.00      MEMB  
ATOM    345 H14A DPPCM  17      17.371 -13.150  14.125  0.00  0.00      MEMB  
ATOM    346 H14B DPPCM  17      16.324 -11.805  14.512  0.00  0.00      MEMB  
ATOM    347 H14C DPPCM  17      16.183 -12.612  12.916  0.00  0.00      MEMB  
ATOM    348  C15 DPPCM  17      15.822 -15.037  14.061  0.00  0.00      MEMB  
ATOM    349 H15A DPPCM  17      16.821 -15.247  14.413  0.00  0.00      MEMB  
ATOM    350 H15B DPPCM  17      15.812 -15.127  12.985  0.00  0.00      MEMB  
ATOM    351 H15C DPPCM  17      15.035 -15.698  14.395  0.00  0.00      MEMB  
ATOM    352  C12 DPPCM  17      14.028 -13.355  14.068  0.00  0.00      MEMB  
ATOM    353 H12A DPPCM  17      13.613 -12.421  14.417  0.00  0.00      MEMB  
ATOM    354 H12B DPPCM  17      13.349 -14.075  14.500  0.00  0.00      MEMB  
ATOM    355  C11 DPPCM  17      13.779 -13.220  12.515  0.00  0.00      MEMB  
ATOM    356 H11A DPPCM  17      14.282 -12.316  12.109  0.00  0.00      MEMB  
ATOM    357 H11B DPPCM  17      12.686 -13.026  12.478  0.00  0.00      MEMB  
ATOM    358  P   DPPCM  17      14.068 -14.436  10.196  0.00  0.00      MEMB  
ATOM    359  O13 DPPCM  17      13.458 -15.727   9.978  0.00  0.00      MEMB  
ATOM    360  O14 DPPCM  17      15.372 -14.194   9.626  0.00  0.00      MEMB  
ATOM    361  O11 DPPCM  17      13.011 -13.251   9.927  0.00  0.00      MEMB  
ATOM    362  O12 DPPCM  17      14.213 -14.382  11.768  0.00  0.00      MEMB  
ATOM    363  C1  DPPCM  17      13.413 -11.967   9.395  0.00  0.00      MEMB  
ATOM    364  HA  DPPCM  17      14.496 -11.746   9.283  0.00  0.00      MEMB  
ATOM    365  HB  DPPCM  17      13.191 -11.183  10.149  0.00  0.00      MEMB  
ATOM    366  C2  DPPCM  17      12.727 -11.623   7.986  0.00  0.00      MEMB  
ATOM    367  HS  DPPCM  17      12.910 -10.548   7.775  0.00  0.00      MEMB  
ATOM    368  O21 DPPCM  17      11.296 -11.847   7.949  0.00  0.00      MEMB  
ATOM    369  C21 DPPCM  17      10.700 -11.076   8.890  0.00  0.00      MEMB  
ATOM    370  O22 DPPCM  17      11.193 -10.319   9.664  0.00  0.00      MEMB  
ATOM    371  C22 DPPCM  17       9.201 -11.483   8.860  0.00  0.00      MEMB  
ATOM    372  H2R DPPCM  17       9.011 -12.039   9.802  0.00  0.00      MEMB  
ATOM    373  H2S DPPCM  17       9.029 -12.107   7.957  0.00  0.00      MEMB  
ATOM    374  C3  DPPCM  17      13.405 -12.466   6.815  0.00  0.00      MEMB  
ATOM    375  HX  DPPCM  17      13.262 -13.539   7.063  0.00  0.00      MEMB  
ATOM    376  HY  DPPCM  17      14.477 -12.173   6.826  0.00  0.00      MEMB  
ATOM    377  O31 DPPCM  17      12.781 -12.137   5.577  0.00  0.00      MEMB  
ATOM    378  C31 DPPCM  17      13.558 -12.298   4.521  0.00  0.00      MEMB  
ATOM    379  O32 DPPCM  17      14.734 -12.584   4.627  0.00  0.00      MEMB  
ATOM    380  C32 DPPCM  17      12.777 -11.877   3.307  0.00  0.00      MEMB  
ATOM    381  H2X DPPCM  17      12.547 -10.797   3.429  0.00  0.00      MEMB  
ATOM    382  H2Y DPPCM  17      11.870 -12.512   3.212  0.00  0.00      MEMB  
ATOM    383  C23 DPPCM  17       8.287 -10.274   8.834  0.00  0.00      MEMB  
ATOM    384  H3R DPPCM  17       8.241  -9.818   9.846  0.00  0.00      MEMB  
ATOM    385  H3S DPPCM  17       7.291 -10.664   8.530  0.00  0.00      MEMB  
ATOM    386  C24 DPPCM  17       8.584  -9.215   7.763  0.00  0.00      MEMB  
ATOM    387  H4R DPPCM  17       9.540  -8.707   8.013  0.00  0.00      MEMB  
ATOM    388  H4S DPPCM  17       7.850  -8.387   7.860  0.00  0.00      MEMB  
ATOM    389  C25 DPPCM  17       8.599  -9.728   6.366  0.00  0.00      MEMB  
ATOM    390  H5R DPPCM  17       7.606 -10.132   6.071  0.00  0.00      MEMB  
ATOM    391  H5S DPPCM  17       9.414 -10.476   6.264  0.00  0.00      MEMB  
ATOM    392  C26 DPPCM  17       8.867  -8.582   5.327  0.00  0.00      MEMB  
ATOM    393  H6R DPPCM  17       9.879  -8.187   5.557  0.00  0.00      MEMB  
ATOM    394  H6S DPPCM  17       8.048  -7.835   5.401  0.00  0.00      MEMB  
ATOM    395  C27 DPPCM  17       8.694  -9.101   3.932  0.00  0.00      MEMB  
ATOM    396  H7R DPPCM  17       7.843  -9.813   3.871  0.00  0.00      MEMB  
ATOM    397  H7S DPPCM  17       9.575  -9.700   3.615  0.00  0.00      MEMB  
ATOM    398  C28 DPPCM  17       8.382  -7.952   3.007  0.00  0.00      MEMB  
ATOM    399  H8R DPPCM  17       7.422  -7.440   3.232  0.00  0.00      MEMB  
ATOM    400  H8S DPPCM  17       8.234  -8.370   1.988  0.00  0.00      MEMB  
ATOM    401  C29 DPPCM  17       9.485  -6.815   3.005  0.00  0.00      MEMB  
ATOM    402  H9R DPPCM  17       9.779  -6.539   4.040  0.00  0.00      MEMB  
ATOM    403  H9S DPPCM  17       8.923  -6.054   2.422  0.00  0.00      MEMB  
ATOM    404 C210 DPPCM  17      10.668  -7.389   2.246  0.00  0.00      MEMB  
ATOM    405 H10R DPPCM  17      10.569  -8.476   2.036  0.00  0.00      MEMB  
ATOM    406 H10S DPPCM  17      11.687  -7.222   2.657  0.00  0.00      MEMB  
ATOM    407 C211 DPPCM  17      10.855  -6.706   0.883  0.00  0.00      MEMB  
ATOM    408 H11R DPPCM  17      10.658  -5.630   1.074  0.00  0.00      MEMB  
ATOM    409 H11S DPPCM  17      10.070  -7.051   0.177  0.00  0.00      MEMB  
ATOM    410 C212 DPPCM  17      12.159  -6.992   0.188  0.00  0.00      MEMB  
ATOM    411 H12R DPPCM  17      12.565  -7.991   0.454  0.00  0.00      MEMB  
ATOM    412 H12S DPPCM  17      12.942  -6.289   0.545  0.00  0.00      MEMB  
ATOM    413 C213 DPPCM  17      12.106  -6.744  -1.347  0.00  0.00      MEMB  
ATOM    414 H13R DPPCM  17      11.408  -5.915  -1.593  0.00  0.00      MEMB  
ATOM    415 H13S DPPCM  17      11.786  -7.708  -1.797  0.00  0.00      MEMB  
ATOM    416 C214 DPPCM  17      13.471  -6.372  -1.797  0.00  0.00      MEMB  
ATOM    417 H14R DPPCM  17      14.259  -7.144  -1.669  0.00  0.00      MEMB  
ATOM    418 H14S DPPCM  17      13.853  -5.548  -1.156  0.00  0.00      MEMB  
ATOM    419 C215 DPPCM  17      13.477  -6.063  -3.312  0.00  0.00      MEMB  
ATOM    420 H15R DPPCM  17      14.417  -5.476  -3.386  0.00  0.00      MEMB  
ATOM    421 H15S DPPCM  17      12.624  -5.372  -3.480  0.00  0.00      MEMB  
ATOM    422 C216 DPPCM  17      13.610  -7.234  -4.288  0.00  0.00      MEMB  
ATOM    423 H16R DPPCM  17      12.749  -7.929  -4.394  0.00  0.00      MEMB  
ATOM    424 H16S DPPCM  17      14.461  -7.871  -3.964  0.00  0.00      MEMB  
ATOM    425 H16T DPPCM  17      13.837  -6.974  -5.344  0.00  0.00      MEMB  
ATOM    426  C33 DPPCM  17      13.602 -11.931   1.916  0.00  0.00      MEMB  
ATOM    427  H3X DPPCM  17      13.805 -13.018   1.808  0.00  0.00      MEMB  
ATOM    428  H3Y DPPCM  17      14.449 -11.302   2.265  0.00  0.00      MEMB  
ATOM    429  C34 DPPCM  17      12.784 -11.376   0.766  0.00  0.00      MEMB  
ATOM    430  H4X DPPCM  17      13.456 -11.081  -0.068  0.00  0.00      MEMB  
ATOM    431  H4Y DPPCM  17      12.274 -10.475   1.169  0.00  0.00      MEMB  
ATOM    432  C35 DPPCM  17      11.756 -12.356   0.144  0.00  0.00      MEMB  
ATOM    433  H5X DPPCM  17      11.188 -12.702   1.034  0.00  0.00      MEMB  
ATOM    434  H5Y DPPCM  17      12.171 -13.267  -0.337  0.00  0.00      MEMB  
ATOM    435  C36 DPPCM  17      10.870 -11.864  -0.999  0.00  0.00      MEMB  
ATOM    436  H6X DPPCM  17      10.210 -12.656  -1.411  0.00  0.00      MEMB  
ATOM    437  H6Y DPPCM  17      11.490 -11.425  -1.810  0.00  0.00      MEMB  
ATOM    438  C37 DPPCM  17       9.897 -10.747  -0.500  0.00  0.00      MEMB  
ATOM    439  H7X DPPCM  17      10.522  -9.831  -0.565  0.00  0.00      MEMB  
ATOM    440  H7Y DPPCM  17       9.422 -10.890   0.494  0.00  0.00      MEMB  
ATOM    441  C38 DPPCM  17       8.739 -10.651  -1.459  0.00  0.00      MEMB  
ATOM    442  H8X DPPCM  17       7.995 -11.475  -1.415  0.00  0.00      MEMB  
ATOM    443  H8Y DPPCM  17       8.972 -10.541  -2.539  0.00  0.00      MEMB  
ATOM    444  C39 DPPCM  17       7.928  -9.358  -1.175  0.00  0.00      MEMB  
ATOM    445  H9X DPPCM  17       8.623  -8.503  -1.314  0.00  0.00      MEMB  
ATOM    446  H9Y DPPCM  17       7.717  -9.202  -0.095  0.00  0.00      MEMB  
ATOM    447 C310 DPPCM  17       6.589  -9.337  -1.940  0.00  0.00      MEMB  
ATOM    448 H10X DPPCM  17       5.855  -8.618  -1.518  0.00  0.00      MEMB  
ATOM    449 H10Y DPPCM  17       6.109 -10.337  -1.888  0.00  0.00      MEMB  
ATOM    450 C311 DPPCM  17       6.842  -8.898  -3.380  0.00  0.00      MEMB  
ATOM    451 H11X DPPCM  17       7.471  -9.635  -3.924  0.00  0.00      MEMB  
ATOM    452 H11Y DPPCM  17       7.519  -8.022  -3.288  0.00  0.00      MEMB  
ATOM    453 C312 DPPCM  17       5.488  -8.462  -3.961  0.00  0.00      MEMB  
ATOM    454 H12X DPPCM  17       4.909  -7.780  -3.302  0.00  0.00      MEMB  
ATOM    455 H12Y DPPCM  17       4.978  -9.446  -4.037  0.00  0.00      MEMB  
ATOM    456 C313 DPPCM  17       5.590  -7.855  -5.410  0.00  0.00      MEMB  
ATOM    457 H13X DPPCM  17       5.811  -8.686  -6.113  0.00  0.00      MEMB  
ATOM    458 H13Y DPPCM  17       6.426  -7.124  -5.448  0.00  0.00      MEMB  
ATOM    459 C314 DPPCM  17       4.235  -7.302  -5.902  0.00  0.00      MEMB  
ATOM    460 H14X DPPCM  17       3.482  -8.106  -6.048  0.00  0.00      MEMB  
ATOM    461 H14Y DPPCM  17       4.386  -7.047  -6.973  0.00  0.00      MEMB  
ATOM    462 C315 DPPCM  17       3.732  -6.128  -5.125  0.00  0.00      MEMB  
ATOM    463 H15X DPPCM  17       4.529  -5.355  -5.098  0.00  0.00      MEMB  
ATOM    464 H15Y DPPCM  17       3.477  -6.165  -4.044  0.00  0.00      MEMB  
ATOM    465 C316 DPPCM  17       2.489  -5.601  -5.907  0.00  0.00      MEMB  
ATOM    466 H16X DPPCM  17       1.755  -6.421  -6.058  0.00  0.00      MEMB  
ATOM    467 H16Y DPPCM  17       2.926  -5.311  -6.886  0.00  0.00      MEMB  
ATOM    468 H16Z DPPCM  17       2.163  -4.618  -5.502  0.00  0.00      MEMB  
ATOM    469  N   PSM M  18       5.522  23.659  16.640  0.00  0.00      MEMB  
ATOM    470  C15 PSM M  18       5.629  22.637  17.755  0.00  0.00      MEMB  
ATOM    471 H15A PSM M  18       5.117  23.072  18.601  0.00  0.00      MEMB  
ATOM    472 H15B PSM M  18       5.166  21.726  17.407  0.00  0.00      MEMB  
ATOM    473 H15C PSM M  18       6.675  22.429  17.929  0.00  0.00      MEMB  
ATOM    474  C14 PSM M  18       4.079  23.962  16.441  0.00  0.00      MEMB  
ATOM    475 H14A PSM M  18       3.914  24.338  15.442  0.00  0.00      MEMB  
ATOM    476 H14B PSM M  18       3.453  23.086  16.517  0.00  0.00      MEMB  
ATOM    477 H14C PSM M  18       3.642  24.681  17.119  0.00  0.00      MEMB  
ATOM    478  C13 PSM M  18       6.202  24.905  17.021  0.00  0.00      MEMB  
ATOM    479 H13A PSM M  18       7.276  24.823  17.103  0.00  0.00      MEMB  
ATOM    480 H13B PSM M  18       6.007  25.719  16.339  0.00  0.00      MEMB  
ATOM    481 H13C PSM M  18       5.947  25.298  17.994  0.00  0.00      MEMB  
ATOM    482  C12 PSM M  18       5.917  23.102  15.298  0.00  0.00      MEMB  
ATOM    483 H12A PSM M  18       5.584  23.759  14.508  0.00  0.00      MEMB  
ATOM    484 H12B PSM M  18       6.988  23.098  15.164  0.00  0.00      MEMB  
ATOM    485  C11 PSM M  18       5.446  21.640  14.948  0.00  0.00      MEMB  
ATOM    486 H11A PSM M  18       6.108  21.224  14.158  0.00  0.00      MEMB  
ATOM    487 H11B PSM M  18       5.755  21.036  15.827  0.00  0.00      MEMB  
ATOM    488  P   PSM M  18       3.551  22.242  13.272  0.00  0.00      MEMB  
ATOM    489  O13 PSM M  18       2.086  22.034  13.231  0.00  0.00      MEMB  
ATOM    490  O14 PSM M  18       4.016  23.608  13.142  0.00  0.00      MEMB  
ATOM    491  O11 PSM M  18       4.151  21.376  12.104  0.00  0.00      MEMB  
ATOM    492  O12 PSM M  18       4.058  21.577  14.652  0.00  0.00      MEMB  
ATOM    493  C1S PSM M  18       3.854  20.062  12.037  0.00  0.00      MEMB  
ATOM    494  H1S PSM M  18       3.936  19.576  13.032  0.00  0.00      MEMB  
ATOM    495  H1T PSM M  18       2.802  19.996  11.686  0.00  0.00      MEMB  
ATOM    496  NF  PSM M  18       4.006  18.400  10.249  0.00  0.00      MEMB  
ATOM    497  HNF PSM M  18       4.098  17.500  10.668  0.00  0.00      MEMB  
ATOM    498  C2S PSM M  18       4.727  19.411  10.901  0.00  0.00      MEMB  
ATOM    499  H2S PSM M  18       4.928  20.223  10.171  0.00  0.00      MEMB  
ATOM    500  C3S PSM M  18       6.056  18.958  11.605  0.00  0.00      MEMB  
ATOM    501  H3S PSM M  18       5.897  18.560  12.630  0.00  0.00      MEMB  
ATOM    502  O3  PSM M  18       6.874  20.069  11.938  0.00  0.00      MEMB  
ATOM    503  HO3 PSM M  18       6.369  20.867  11.764  0.00  0.00      MEMB  
ATOM    504  C4S PSM M  18       6.820  17.974  10.665  0.00  0.00      MEMB  
ATOM    505  H4S PSM M  18       6.708  18.096   9.578  0.00  0.00      MEMB  
ATOM    506  C5S PSM M  18       7.347  16.824  11.223  0.00  0.00      MEMB  
ATOM    507  H5S PSM M  18       7.252  16.678  12.309  0.00  0.00      MEMB  
ATOM    508  C6S PSM M  18       8.061  15.710  10.517  0.00  0.00      MEMB  
ATOM    509  H6S PSM M  18       9.108  15.663  10.885  0.00  0.00      MEMB  
ATOM    510  H6T PSM M  18       7.593  14.734  10.766  0.00  0.00      MEMB  
ATOM    511  C7S PSM M  18       8.127  15.733   8.940  0.00  0.00      MEMB  
ATOM    512  H7S PSM M  18       7.118  15.857   8.493  0.00  0.00      MEMB  
ATOM    513  H7T PSM M  18       8.654  16.658   8.623  0.00  0.00      MEMB  
ATOM    514  C8S PSM M  18       8.979  14.569   8.430  0.00  0.00      MEMB  
ATOM    515  H8S PSM M  18      10.083  14.691   8.459  0.00  0.00      MEMB  
ATOM    516  H8T PSM M  18       8.803  13.819   9.230  0.00  0.00      MEMB  
ATOM    517  C9S PSM M  18       8.613  13.908   7.081  0.00  0.00      MEMB  
ATOM    518  H9S PSM M  18       7.536  14.130   6.925  0.00  0.00      MEMB  
ATOM    519  H9T PSM M  18       9.186  14.368   6.248  0.00  0.00      MEMB  
ATOM    520 C10S PSM M  18       8.977  12.410   6.983  0.00  0.00      MEMB  
ATOM    521 H10S PSM M  18       9.333  12.040   5.998  0.00  0.00      MEMB  
ATOM    522 H10T PSM M  18       9.837  12.199   7.654  0.00  0.00      MEMB  
ATOM    523 C11S PSM M  18       7.845  11.562   7.589  0.00  0.00      MEMB  
ATOM    524 H11S PSM M  18       7.693  11.791   8.665  0.00  0.00      MEMB  
ATOM    525 H11T PSM M  18       6.890  11.869   7.112  0.00  0.00      MEMB  
ATOM    526 C12S PSM M  18       8.032  10.062   7.269  0.00  0.00      MEMB  
ATOM    527 H12S PSM M  18       7.408   9.523   8.014  0.00  0.00      MEMB  
ATOM    528 H12T PSM M  18       7.865   9.820   6.198  0.00  0.00      MEMB  
ATOM    529 C13S PSM M  18       9.411   9.443   7.552  0.00  0.00      MEMB  
ATOM    530 H13S PSM M  18       9.231   8.370   7.326  0.00  0.00      MEMB  
ATOM    531 H13T PSM M  18      10.202   9.739   6.830  0.00  0.00      MEMB  
ATOM    532 C14S PSM M  18       9.922   9.661   9.015  0.00  0.00      MEMB  
ATOM    533 H14S PSM M  18      10.142  10.725   9.243  0.00  0.00      MEMB  
ATOM    534 H14T PSM M  18       9.177   9.195   9.695  0.00  0.00      MEMB  
ATOM    535 C15S PSM M  18      11.237   8.949   9.245  0.00  0.00      MEMB  
ATOM    536 H15S PSM M  18      11.451   8.653  10.295  0.00  0.00      MEMB  
ATOM    537 H15T PSM M  18      11.179   8.069   8.569  0.00  0.00      MEMB  
ATOM    538 C16S PSM M  18      12.434   9.831   8.810  0.00  0.00      MEMB  
ATOM    539 H16S PSM M  18      12.081  10.479   7.980  0.00  0.00      MEMB  
ATOM    540 H16T PSM M  18      12.705  10.438   9.700  0.00  0.00      MEMB  
ATOM    541 C17S PSM M  18      13.534   8.928   8.436  0.00  0.00      MEMB  
ATOM    542 H17S PSM M  18      13.105   8.187   7.728  0.00  0.00      MEMB  
ATOM    543 H17T PSM M  18      14.329   9.464   7.875  0.00  0.00      MEMB  
ATOM    544 C18S PSM M  18      14.192   8.079   9.499  0.00  0.00      MEMB  
ATOM    545 H18S PSM M  18      13.532   7.421  10.104  0.00  0.00      MEMB  
ATOM    546 H18T PSM M  18      14.984   7.397   9.123  0.00  0.00      MEMB  
ATOM    547 H18U PSM M  18      14.707   8.782  10.188  0.00  0.00      MEMB  
ATOM    548  C1F PSM M  18       3.051  18.607   9.345  0.00  0.00      MEMB  
ATOM    549  OF  PSM M  18       2.667  19.794   9.148  0.00  0.00      MEMB  
ATOM    550  C2F PSM M  18       2.647  17.427   8.437  0.00  0.00      MEMB  
ATOM    551  H2F PSM M  18       1.813  16.915   8.964  0.00  0.00      MEMB  
ATOM    552  H2G PSM M  18       3.581  16.872   8.206  0.00  0.00      MEMB  
ATOM    553  C3F PSM M  18       2.133  17.868   7.095  0.00  0.00      MEMB  
ATOM    554  H3F PSM M  18       2.632  18.795   6.740  0.00  0.00      MEMB  
ATOM    555  H3G PSM M  18       1.065  18.124   7.265  0.00  0.00      MEMB  
ATOM    556  C4F PSM M  18       2.279  16.807   5.933  0.00  0.00      MEMB  
ATOM    557  H4F PSM M  18       1.793  17.252   5.038  0.00  0.00      MEMB  
ATOM    558  H4G PSM M  18       1.811  15.848   6.243  0.00  0.00      MEMB  
ATOM    559  C5F PSM M  18       3.743  16.738   5.426  0.00  0.00      MEMB  
ATOM    560  H5F PSM M  18       4.499  16.465   6.194  0.00  0.00      MEMB  
ATOM    561  H5G PSM M  18       4.198  17.666   5.018  0.00  0.00      MEMB  
ATOM    562  C6F PSM M  18       3.840  15.572   4.335  0.00  0.00      MEMB  
ATOM    563  H6F PSM M  18       3.298  14.732   4.821  0.00  0.00      MEMB  
ATOM    564  H6G PSM M  18       4.906  15.305   4.175  0.00  0.00      MEMB  
ATOM    565  C7F PSM M  18       2.997  15.903   3.048  0.00  0.00      MEMB  
ATOM    566  H7F PSM M  18       3.373  16.799   2.509  0.00  0.00      MEMB  
ATOM    567  H7G PSM M  18       1.941  16.181   3.258  0.00  0.00      MEMB  
ATOM    568  C8F PSM M  18       2.946  14.684   2.103  0.00  0.00      MEMB  
ATOM    569  H8F PSM M  18       2.769  13.757   2.689  0.00  0.00      MEMB  
ATOM    570  H8G PSM M  18       3.859  14.567   1.481  0.00  0.00      MEMB  
ATOM    571  C9F PSM M  18       1.790  14.826   1.111  0.00  0.00      MEMB  
ATOM    572  H9F PSM M  18       0.852  15.188   1.583  0.00  0.00      MEMB  
ATOM    573  H9G PSM M  18       1.575  13.852   0.623  0.00  0.00      MEMB  
ATOM    574 C10F PSM M  18       2.231  15.778   0.003  0.00  0.00      MEMB  
ATOM    575 H10F PSM M  18       3.021  15.179  -0.497  0.00  0.00      MEMB  
ATOM    576 H10G PSM M  18       2.674  16.716   0.401  0.00  0.00      MEMB  
ATOM    577 C11F PSM M  18       1.203  15.727  -1.094  0.00  0.00      MEMB  
ATOM    578 H11F PSM M  18       0.178  15.741  -0.663  0.00  0.00      MEMB  
ATOM    579 H11G PSM M  18       1.066  14.743  -1.590  0.00  0.00      MEMB  
ATOM    580 C12F PSM M  18       1.436  16.918  -2.120  0.00  0.00      MEMB  
ATOM    581 H12F PSM M  18       2.533  16.962  -2.296  0.00  0.00      MEMB  
ATOM    582 H12G PSM M  18       1.163  17.820  -1.533  0.00  0.00      MEMB  
ATOM    583 C13F PSM M  18       0.682  16.874  -3.450  0.00  0.00      MEMB  
ATOM    584 H13F PSM M  18      -0.403  16.846  -3.213  0.00  0.00      MEMB  
ATOM    585 H13G PSM M  18       0.897  15.965  -4.051  0.00  0.00      MEMB  
ATOM    586 C14F PSM M  18       0.851  18.125  -4.282  0.00  0.00      MEMB  
ATOM    587 H14F PSM M  18       1.897  18.084  -4.656  0.00  0.00      MEMB  
ATOM    588 H14G PSM M  18       0.680  18.955  -3.563  0.00  0.00      MEMB  
ATOM    589 C15F PSM M  18      -0.009  18.219  -5.579  0.00  0.00      MEMB  
ATOM    590 H15F PSM M  18       0.299  19.105  -6.175  0.00  0.00      MEMB  
ATOM    591 H15G PSM M  18      -1.028  18.459  -5.206  0.00  0.00      MEMB  
ATOM    592 C16F PSM M  18       0.060  17.037  -6.473  0.00  0.00      MEMB  
ATOM    593 H16F PSM M  18       1.103  16.808  -6.780  0.00  0.00      MEMB  
ATOM    594 H16G PSM M  18      -0.437  16.195  -5.946  0.00  0.00      MEMB  
ATOM    595 H16H PSM M  18      -0.595  17.268  -7.340  0.00  0.00      MEMB  
ATOM    596  N   PSM M  20     -22.694  -8.757   9.641  0.00  0.00      MEMB  
ATOM    597  C15 PSM M  20     -23.083  -7.339  10.058  0.00  0.00      MEMB  
ATOM    598 H15A PSM M  20     -24.136  -7.157   9.902  0.00  0.00      MEMB  
ATOM    599 H15B PSM M  20     -22.825  -7.267  11.104  0.00  0.00      MEMB  
ATOM    600 H15C PSM M  20     -22.522  -6.594   9.513  0.00  0.00      MEMB  
ATOM    601  C14 PSM M  20     -21.234  -8.885   9.878  0.00  0.00      MEMB  
ATOM    602 H14A PSM M  20     -21.074  -8.844  10.946  0.00  0.00      MEMB  
ATOM    603 H14B PSM M  20     -20.823  -9.767   9.411  0.00  0.00      MEMB  
ATOM    604 H14C PSM M  20     -20.675  -8.037   9.511  0.00  0.00      MEMB  
ATOM    605  C13 PSM M  20     -23.481  -9.604  10.602  0.00  0.00      MEMB  
ATOM    606 H13A PSM M  20     -23.193  -9.507  11.638  0.00  0.00      MEMB  
ATOM    607 H13B PSM M  20     -24.488  -9.213  10.603  0.00  0.00      MEMB  
ATOM    608 H13C PSM M  20     -23.521 -10.631  10.271  0.00  0.00      MEMB  
ATOM    609  C12 PSM M  20     -23.122  -8.942   8.171  0.00  0.00      MEMB  
ATOM    610 H12A PSM M  20     -23.119 -10.010   8.010  0.00  0.00      MEMB  
ATOM    611 H12B PSM M  20     -24.128  -8.550   8.139  0.00  0.00      MEMB  
ATOM    612  C11 PSM M  20     -22.285  -8.235   7.089  0.00  0.00      MEMB  
ATOM    613 H11A PSM M  20     -21.210  -8.491   7.201  0.00  0.00      MEMB  
ATOM    614 H11B PSM M  20     -22.430  -8.694   6.087  0.00  0.00      MEMB  
ATOM    615  P   PSM M  20     -23.441  -6.087   6.432  0.00  0.00      MEMB  
ATOM    616  O13 PSM M  20     -24.769  -6.633   6.838  0.00  0.00      MEMB  
ATOM    617  O14 PSM M  20     -23.242  -4.602   6.487  0.00  0.00      MEMB  
ATOM    618  O11 PSM M  20     -23.213  -6.471   4.963  0.00  0.00      MEMB  
ATOM    619  O12 PSM M  20     -22.213  -6.845   7.126  0.00  0.00      MEMB  
ATOM    620  C1S PSM M  20     -21.955  -6.021   4.370  0.00  0.00      MEMB  
ATOM    621  H1S PSM M  20     -21.578  -5.091   4.846  0.00  0.00      MEMB  
ATOM    622  H1T PSM M  20     -21.137  -6.747   4.569  0.00  0.00      MEMB  
ATOM    623  NF  PSM M  20     -20.911  -5.251   2.262  0.00  0.00      MEMB  
ATOM    624  HNF PSM M  20     -20.997  -4.280   2.053  0.00  0.00      MEMB  
ATOM    625  C2S PSM M  20     -22.173  -5.740   2.859  0.00  0.00      MEMB  
ATOM    626  H2S PSM M  20     -22.371  -6.709   2.353  0.00  0.00      MEMB  
ATOM    627  C3S PSM M  20     -23.288  -4.681   2.632  0.00  0.00      MEMB  
ATOM    628  H3S PSM M  20     -23.100  -3.664   3.039  0.00  0.00      MEMB  
ATOM    629  O3  PSM M  20     -24.562  -4.939   3.272  0.00  0.00      MEMB  
ATOM    630  HO3 PSM M  20     -24.336  -5.525   3.998  0.00  0.00      MEMB  
ATOM    631  C4S PSM M  20     -23.519  -4.347   1.149  0.00  0.00      MEMB  
ATOM    632  H4S PSM M  20     -23.237  -3.316   0.886  0.00  0.00      MEMB  
ATOM    633  C5S PSM M  20     -24.233  -5.064   0.332  0.00  0.00      MEMB  
ATOM    634  H5S PSM M  20     -24.727  -5.954   0.748  0.00  0.00      MEMB  
ATOM    635  C6S PSM M  20     -24.632  -4.521  -1.032  0.00  0.00      MEMB  
ATOM    636  H6S PSM M  20     -23.767  -4.107  -1.592  0.00  0.00      MEMB  
ATOM    637  H6T PSM M  20     -24.975  -5.378  -1.651  0.00  0.00      MEMB  
ATOM    638  C7S PSM M  20     -25.768  -3.470  -0.924  0.00  0.00      MEMB  
ATOM    639  H7S PSM M  20     -26.562  -3.908  -0.282  0.00  0.00      MEMB  
ATOM    640  H7T PSM M  20     -25.455  -2.508  -0.464  0.00  0.00      MEMB  
ATOM    641  C8S PSM M  20     -26.324  -3.115  -2.304  0.00  0.00      MEMB  
ATOM    642  H8S PSM M  20     -26.861  -2.145  -2.228  0.00  0.00      MEMB  
ATOM    643  H8T PSM M  20     -25.471  -2.833  -2.958  0.00  0.00      MEMB  
ATOM    644  C9S PSM M  20     -27.157  -4.144  -3.084  0.00  0.00      MEMB  
ATOM    645  H9S PSM M  20     -26.718  -5.115  -2.772  0.00  0.00      MEMB  
ATOM    646  H9T PSM M  20     -28.230  -4.261  -2.818  0.00  0.00      MEMB  
ATOM    647 C10S PSM M  20     -26.985  -3.852  -4.585  0.00  0.00      MEMB  
ATOM    648 H10S PSM M  20     -27.501  -2.935  -4.940  0.00  0.00      MEMB  
ATOM    649 H10T PSM M  20     -25.916  -3.747  -4.871  0.00  0.00      MEMB  
ATOM    650 C11S PSM M  20     -27.535  -4.973  -5.490  0.00  0.00      MEMB  
ATOM    651 H11S PSM M  20     -27.072  -5.879  -5.042  0.00  0.00      MEMB  
ATOM    652 H11T PSM M  20     -28.639  -4.991  -5.368  0.00  0.00      MEMB  
ATOM    653 C12S PSM M  20     -27.109  -4.936  -7.003  0.00  0.00      MEMB  
ATOM    654 H12S PSM M  20     -26.000  -5.005  -7.029  0.00  0.00      MEMB  
ATOM    655 H12T PSM M  20     -27.534  -5.812  -7.538  0.00  0.00      MEMB  
ATOM    656 C13S PSM M  20     -27.594  -3.632  -7.598  0.00  0.00      MEMB  
ATOM    657 H13S PSM M  20     -28.620  -3.413  -7.233  0.00  0.00      MEMB  
ATOM    658 H13T PSM M  20     -26.953  -2.818  -7.199  0.00  0.00      MEMB  
ATOM    659 C14S PSM M  20     -27.410  -3.694  -9.085  0.00  0.00      MEMB  
ATOM    660 H14S PSM M  20     -26.375  -3.390  -9.350  0.00  0.00      MEMB  
ATOM    661 H14T PSM M  20     -27.562  -4.735  -9.440  0.00  0.00      MEMB  
ATOM    662 C15S PSM M  20     -28.282  -2.758  -9.986  0.00  0.00      MEMB  
ATOM    663 H15S PSM M  20     -29.328  -3.074  -9.785  0.00  0.00      MEMB  
ATOM    664 H15T PSM M  20     -28.035  -1.716  -9.688  0.00  0.00      MEMB  
ATOM    665 C16S PSM M  20     -27.957  -2.835 -11.520  0.00  0.00      MEMB  
ATOM    666 H16S PSM M  20     -27.071  -2.184 -11.678  0.00  0.00      MEMB  
ATOM    667 H16T PSM M  20     -27.647  -3.855 -11.831  0.00  0.00      MEMB  
ATOM    668 C17S PSM M  20     -29.015  -2.363 -12.523  0.00  0.00      MEMB  
ATOM    669 H17S PSM M  20     -28.839  -2.972 -13.435  0.00  0.00      MEMB  
ATOM    670 H17T PSM M  20     -29.969  -2.868 -12.261  0.00  0.00      MEMB  
ATOM    671 C18S PSM M  20     -29.165  -0.919 -12.725  0.00  0.00      MEMB  
ATOM    672 H18S PSM M  20     -30.179  -0.518 -12.940  0.00  0.00      MEMB  
ATOM    673 H18T PSM M  20     -28.888  -0.412 -11.776  0.00  0.00      MEMB  
ATOM    674 H18U PSM M  20     -28.418  -0.518 -13.444  0.00  0.00      MEMB  
ATOM    675  C1F PSM M  20     -19.761  -5.902   2.217  0.00  0.00      MEMB  
ATOM    676  OF  PSM M  20     -19.597  -7.051   2.619  0.00  0.00      MEMB  
ATOM    677  C2F PSM M  20     -18.612  -5.149   1.612  0.00  0.00      MEMB  
ATOM    678  H2F PSM M  20     -18.568  -4.173   2.141  0.00  0.00      MEMB  
ATOM    679  H2G PSM M  20     -18.948  -4.890   0.585  0.00  0.00      MEMB  
ATOM    680  C3F PSM M  20     -17.320  -5.953   1.622  0.00  0.00      MEMB  
ATOM    681  H3F PSM M  20     -17.520  -6.921   1.114  0.00  0.00      MEMB  
ATOM    682  H3G PSM M  20     -17.079  -6.019   2.705  0.00  0.00      MEMB  
ATOM    683  C4F PSM M  20     -16.250  -5.400   0.752  0.00  0.00      MEMB  
ATOM    684  H4F PSM M  20     -16.811  -5.339  -0.205  0.00  0.00      MEMB  
ATOM    685  H4G PSM M  20     -15.339  -5.995   0.530  0.00  0.00      MEMB  
ATOM    686  C5F PSM M  20     -15.778  -4.038   1.272  0.00  0.00      MEMB  
ATOM    687  H5F PSM M  20     -16.643  -3.366   1.461  0.00  0.00      MEMB  
ATOM    688  H5G PSM M  20     -15.180  -3.554   0.470  0.00  0.00      MEMB  
ATOM    689  C6F PSM M  20     -14.955  -4.019   2.535  0.00  0.00      MEMB  
ATOM    690  H6F PSM M  20     -15.335  -4.776   3.254  0.00  0.00      MEMB  
ATOM    691  H6G PSM M  20     -14.962  -3.022   3.024  0.00  0.00      MEMB  
ATOM    692  C7F PSM M  20     -13.512  -4.611   2.534  0.00  0.00      MEMB  
ATOM    693  H7F PSM M  20     -13.761  -5.658   2.261  0.00  0.00      MEMB  
ATOM    694  H7G PSM M  20     -13.118  -4.595   3.572  0.00  0.00      MEMB  
ATOM    695  C8F PSM M  20     -12.549  -3.987   1.554  0.00  0.00      MEMB  
ATOM    696  H8F PSM M  20     -12.542  -2.892   1.740  0.00  0.00      MEMB  
ATOM    697  H8G PSM M  20     -12.927  -4.124   0.519  0.00  0.00      MEMB  
ATOM    698  C9F PSM M  20     -11.091  -4.429   1.839  0.00  0.00      MEMB  
ATOM    699  H9F PSM M  20     -10.479  -4.278   0.925  0.00  0.00      MEMB  
ATOM    700  H9G PSM M  20     -10.960  -5.502   2.093  0.00  0.00      MEMB  
ATOM    701 C10F PSM M  20     -10.378  -3.564   2.894  0.00  0.00      MEMB  
ATOM    702 H10F PSM M  20     -10.862  -3.725   3.881  0.00  0.00      MEMB  
ATOM    703 H10G PSM M  20     -10.541  -2.507   2.593  0.00  0.00      MEMB  
ATOM    704 C11F PSM M  20      -8.868  -3.789   2.963  0.00  0.00      MEMB  
ATOM    705 H11F PSM M  20      -8.474  -3.975   1.941  0.00  0.00      MEMB  
ATOM    706 H11G PSM M  20      -8.775  -4.708   3.580  0.00  0.00      MEMB  
ATOM    707 C12F PSM M  20      -8.001  -2.743   3.627  0.00  0.00      MEMB  
ATOM    708 H12F PSM M  20      -8.439  -2.570   4.634  0.00  0.00      MEMB  
ATOM    709 H12G PSM M  20      -8.155  -1.801   3.059  0.00  0.00      MEMB  
ATOM    710 C13F PSM M  20      -6.548  -3.136   3.734  0.00  0.00      MEMB  
ATOM    711 H13F PSM M  20      -5.785  -2.336   3.850  0.00  0.00      MEMB  
ATOM    712 H13G PSM M  20      -6.337  -3.674   2.785  0.00  0.00      MEMB  
ATOM    713 C14F PSM M  20      -6.282  -4.109   5.005  0.00  0.00      MEMB  
ATOM    714 H14F PSM M  20      -5.242  -4.500   4.995  0.00  0.00      MEMB  
ATOM    715 H14G PSM M  20      -7.020  -4.923   4.844  0.00  0.00      MEMB  
ATOM    716 C15F PSM M  20      -6.499  -3.384   6.306  0.00  0.00      MEMB  
ATOM    717 H15F PSM M  20      -6.456  -4.222   7.035  0.00  0.00      MEMB  
ATOM    718 H15G PSM M  20      -7.530  -3.056   6.560  0.00  0.00      MEMB  
ATOM    719 C16F PSM M  20      -5.465  -2.266   6.584  0.00  0.00      MEMB  
ATOM    720 H16F PSM M  20      -4.460  -2.424   6.139  0.00  0.00      MEMB  
ATOM    721 H16G PSM M  20      -5.713  -1.369   5.978  0.00  0.00      MEMB  
ATOM    722 H16H PSM M  20      -5.279  -1.946   7.631  0.00  0.00      MEMB  
ATOM    723  C3  CHL1M  21     -22.820  10.073   3.732  0.00  0.00      MEMB  
ATOM    724  H3  CHL1M  21     -22.050  10.708   3.243  0.00  0.00      MEMB  
ATOM    725  O3  CHL1M  21     -22.825  10.579   5.049  0.00  0.00      MEMB  
ATOM    726  H3' CHL1M  21     -23.675  10.496   5.487  0.00  0.00      MEMB  
ATOM    727  C4  CHL1M  21     -24.149  10.338   2.997  0.00  0.00      MEMB  
ATOM    728  H4A CHL1M  21     -24.913   9.941   3.700  0.00  0.00      MEMB  
ATOM    729  H4B CHL1M  21     -24.302  11.438   3.025  0.00  0.00      MEMB  
ATOM    730  C5  CHL1M  21     -24.280   9.720   1.599  0.00  0.00      MEMB  
ATOM    731  C6  CHL1M  21     -24.424  10.523   0.466  0.00  0.00      MEMB  
ATOM    732  H6  CHL1M  21     -24.611  11.602   0.579  0.00  0.00      MEMB  
ATOM    733  C7  CHL1M  21     -24.396   9.964  -0.974  0.00  0.00      MEMB  
ATOM    734  H7A CHL1M  21     -25.263  10.482  -1.437  0.00  0.00      MEMB  
ATOM    735  H7B CHL1M  21     -23.486  10.280  -1.526  0.00  0.00      MEMB  
ATOM    736  C8  CHL1M  21     -24.558   8.424  -1.049  0.00  0.00      MEMB  
ATOM    737  H8  CHL1M  21     -25.604   8.191  -0.756  0.00  0.00      MEMB  
ATOM    738  C14 CHL1M  21     -24.027   8.014  -2.437  0.00  0.00      MEMB  
ATOM    739  H14 CHL1M  21     -22.927   8.165  -2.401  0.00  0.00      MEMB  
ATOM    740  C15 CHL1M  21     -24.448   8.672  -3.745  0.00  0.00      MEMB  
ATOM    741 H15A CHL1M  21     -25.557   8.732  -3.722  0.00  0.00      MEMB  
ATOM    742 H15B CHL1M  21     -23.909   9.628  -3.915  0.00  0.00      MEMB  
ATOM    743  C16 CHL1M  21     -23.928   7.693  -4.805  0.00  0.00      MEMB  
ATOM    744 H16A CHL1M  21     -24.797   7.250  -5.337  0.00  0.00      MEMB  
ATOM    745 H16B CHL1M  21     -23.102   8.168  -5.376  0.00  0.00      MEMB  
ATOM    746  C17 CHL1M  21     -23.381   6.418  -4.164  0.00  0.00      MEMB  
ATOM    747  H17 CHL1M  21     -22.284   6.491  -4.008  0.00  0.00      MEMB  
ATOM    748  C13 CHL1M  21     -23.985   6.529  -2.719  0.00  0.00      MEMB  
ATOM    749  C18 CHL1M  21     -25.441   6.054  -2.908  0.00  0.00      MEMB  
ATOM    750 H18A CHL1M  21     -26.207   6.345  -2.159  0.00  0.00      MEMB  
ATOM    751 H18B CHL1M  21     -25.893   6.364  -3.875  0.00  0.00      MEMB  
ATOM    752 H18C CHL1M  21     -25.445   4.943  -2.951  0.00  0.00      MEMB  
ATOM    753  C12 CHL1M  21     -23.220   5.875  -1.571  0.00  0.00      MEMB  
ATOM    754 H12A CHL1M  21     -23.338   4.771  -1.562  0.00  0.00      MEMB  
ATOM    755 H12B CHL1M  21     -22.139   6.095  -1.702  0.00  0.00      MEMB  
ATOM    756  C11 CHL1M  21     -23.718   6.254  -0.184  0.00  0.00      MEMB  
ATOM    757 H11A CHL1M  21     -24.755   5.893  -0.019  0.00  0.00      MEMB  
ATOM    758 H11B CHL1M  21     -23.101   5.630   0.497  0.00  0.00      MEMB  
ATOM    759  C9  CHL1M  21     -23.730   7.769  -0.007  0.00  0.00      MEMB  
ATOM    760  H9  CHL1M  21     -22.664   7.993  -0.226  0.00  0.00      MEMB  
ATOM    761  C10 CHL1M  21     -23.924   8.272   1.499  0.00  0.00      MEMB  
ATOM    762  C19 CHL1M  21     -25.087   7.495   2.168  0.00  0.00      MEMB  
ATOM    763 H19A CHL1M  21     -25.156   7.767   3.243  0.00  0.00      MEMB  
ATOM    764 H19B CHL1M  21     -26.037   7.773   1.663  0.00  0.00      MEMB  
ATOM    765 H19C CHL1M  21     -24.831   6.414   2.168  0.00  0.00      MEMB  
ATOM    766  C1  CHL1M  21     -22.588   8.042   2.276  0.00  0.00      MEMB  
ATOM    767  H1A CHL1M  21     -22.417   6.948   2.379  0.00  0.00      MEMB  
ATOM    768  H1B CHL1M  21     -21.679   8.355   1.718  0.00  0.00      MEMB  
ATOM    769  C2  CHL1M  21     -22.521   8.666   3.690  0.00  0.00      MEMB  
ATOM    770  H2A CHL1M  21     -21.475   8.606   4.061  0.00  0.00      MEMB  
ATOM    771  H2B CHL1M  21     -23.151   8.041   4.358  0.00  0.00      MEMB  
ATOM    772  C20 CHL1M  21     -23.508   5.118  -4.956  0.00  0.00      MEMB  
ATOM    773  H20 CHL1M  21     -24.596   4.945  -5.100  0.00  0.00      MEMB  
ATOM    774  C21 CHL1M  21     -23.077   3.861  -4.224  0.00  0.00      MEMB  
ATOM    775 H21A CHL1M  21     -23.681   3.589  -3.333  0.00  0.00      MEMB  
ATOM    776 H21B CHL1M  21     -22.050   3.914  -3.804  0.00  0.00      MEMB  
ATOM    777 H21C CHL1M  21     -23.114   2.966  -4.881  0.00  0.00      MEMB  
ATOM    778  C22 CHL1M  21     -22.966   5.161  -6.361  0.00  0.00      MEMB  
ATOM    779 H22A CHL1M  21     -22.938   4.140  -6.799  0.00  0.00      MEMB  
ATOM    780 H22B CHL1M  21     -23.602   5.689  -7.104  0.00  0.00      MEMB  
ATOM    781  C23 CHL1M  21     -21.529   5.686  -6.452  0.00  0.00      MEMB  
ATOM    782 H23A CHL1M  21     -21.367   6.745  -6.157  0.00  0.00      MEMB  
ATOM    783 H23B CHL1M  21     -20.949   4.999  -5.800  0.00  0.00      MEMB  
ATOM    784  C24 CHL1M  21     -21.022   5.430  -7.893  0.00  0.00      MEMB  
ATOM    785 H24A CHL1M  21     -21.293   4.379  -8.131  0.00  0.00      MEMB  
ATOM    786 H24B CHL1M  21     -21.486   6.202  -8.543  0.00  0.00      MEMB  
ATOM    787  C25 CHL1M  21     -19.567   5.597  -8.093  0.00  0.00      MEMB  
ATOM    788  H25 CHL1M  21     -18.925   4.898  -7.516  0.00  0.00      MEMB  
ATOM    789  C26 CHL1M  21     -19.315   5.380  -9.637  0.00  0.00      MEMB  
ATOM    790 H26A CHL1M  21     -19.674   4.391  -9.991  0.00  0.00      MEMB  
ATOM    791 H26B CHL1M  21     -19.834   6.123 -10.280  0.00  0.00      MEMB  
ATOM    792 H26C CHL1M  21     -18.221   5.516  -9.778  0.00  0.00      MEMB  
ATOM    793  C27 CHL1M  21     -19.145   7.048  -7.675  0.00  0.00      MEMB  
ATOM    794 H27A CHL1M  21     -18.102   7.388  -7.853  0.00  0.00      MEMB  
ATOM    795 H27B CHL1M  21     -19.820   7.834  -8.075  0.00  0.00      MEMB  
ATOM    796 H27C CHL1M  21     -19.263   7.197  -6.581  0.00  0.00      MEMB  
ATOM    797  N   PSM M  22     -14.219 -14.487   7.800  0.00  0.00      MEMB  
ATOM    798  C15 PSM M  22     -13.626 -15.788   8.100  0.00  0.00      MEMB  
ATOM    799 H15A PSM M  22     -12.604 -15.778   7.751  0.00  0.00      MEMB  
ATOM    800 H15B PSM M  22     -13.700 -15.994   9.158  0.00  0.00      MEMB  
ATOM    801 H15C PSM M  22     -14.168 -16.619   7.674  0.00  0.00      MEMB  
ATOM    802  C14 PSM M  22     -13.723 -13.455   8.770  0.00  0.00      MEMB  
ATOM    803 H14A PSM M  22     -14.211 -12.501   8.634  0.00  0.00      MEMB  
ATOM    804 H14B PSM M  22     -13.909 -13.825   9.767  0.00  0.00      MEMB  
ATOM    805 H14C PSM M  22     -12.711 -13.221   8.476  0.00  0.00      MEMB  
ATOM    806  C13 PSM M  22     -13.895 -14.094   6.325  0.00  0.00      MEMB  
ATOM    807 H13A PSM M  22     -14.262 -13.118   6.045  0.00  0.00      MEMB  
ATOM    808 H13B PSM M  22     -12.817 -14.122   6.263  0.00  0.00      MEMB  
ATOM    809 H13C PSM M  22     -14.233 -14.848   5.629  0.00  0.00      MEMB  
ATOM    810  C12 PSM M  22     -15.723 -14.600   8.045  0.00  0.00      MEMB  
ATOM    811 H12A PSM M  22     -16.233 -13.685   7.785  0.00  0.00      MEMB  
ATOM    812 H12B PSM M  22     -16.161 -15.357   7.411  0.00  0.00      MEMB  
ATOM    813  C11 PSM M  22     -16.241 -14.948   9.497  0.00  0.00      MEMB  
ATOM    814 H11A PSM M  22     -17.311 -15.210   9.349  0.00  0.00      MEMB  
ATOM    815 H11B PSM M  22     -15.741 -15.856   9.897  0.00  0.00      MEMB  
ATOM    816  P   PSM M  22     -16.866 -12.468  10.110  0.00  0.00      MEMB  
ATOM    817  O13 PSM M  22     -18.131 -12.634  10.832  0.00  0.00      MEMB  
ATOM    818  O14 PSM M  22     -15.939 -11.443  10.593  0.00  0.00      MEMB  
ATOM    819  O11 PSM M  22     -17.298 -12.233   8.639  0.00  0.00      MEMB  
ATOM    820  O12 PSM M  22     -16.130 -13.815  10.376  0.00  0.00      MEMB  
ATOM    821  C1S PSM M  22     -16.704 -11.379   7.641  0.00  0.00      MEMB  
ATOM    822  H1S PSM M  22     -16.605 -10.296   7.871  0.00  0.00      MEMB  
ATOM    823  H1T PSM M  22     -15.655 -11.664   7.409  0.00  0.00      MEMB  
ATOM    824  NF  PSM M  22     -17.032 -10.508   5.261  0.00  0.00      MEMB  
ATOM    825  HNF PSM M  22     -17.335  -9.559   5.275  0.00  0.00      MEMB  
ATOM    826  C2S PSM M  22     -17.603 -11.266   6.338  0.00  0.00      MEMB  
ATOM    827  H2S PSM M  22     -17.693 -12.247   5.825  0.00  0.00      MEMB  
ATOM    828  C3S PSM M  22     -19.044 -10.686   6.747  0.00  0.00      MEMB  
ATOM    829  H3S PSM M  22     -18.906  -9.671   7.176  0.00  0.00      MEMB  
ATOM    830  O3  PSM M  22     -19.588 -11.306   7.903  0.00  0.00      MEMB  
ATOM    831  HO3 PSM M  22     -18.916 -11.920   8.209  0.00  0.00      MEMB  
ATOM    832  C4S PSM M  22     -19.912 -10.623   5.605  0.00  0.00      MEMB  
ATOM    833  H4S PSM M  22     -19.491 -10.184   4.689  0.00  0.00      MEMB  
ATOM    834  C5S PSM M  22     -21.096 -11.139   5.460  0.00  0.00      MEMB  
ATOM    835  H5S PSM M  22     -21.549 -11.687   6.299  0.00  0.00      MEMB  
ATOM    836  C6S PSM M  22     -21.834 -11.161   4.144  0.00  0.00      MEMB  
ATOM    837  H6S PSM M  22     -21.836 -12.140   3.618  0.00  0.00      MEMB  
ATOM    838  H6T PSM M  22     -22.920 -11.145   4.376  0.00  0.00      MEMB  
ATOM    839  C7S PSM M  22     -21.580 -10.187   2.996  0.00  0.00      MEMB  
ATOM    840  H7S PSM M  22     -21.818  -9.188   3.420  0.00  0.00      MEMB  
ATOM    841  H7T PSM M  22     -20.609 -10.301   2.468  0.00  0.00      MEMB  
ATOM    842  C8S PSM M  22     -22.556 -10.491   1.823  0.00  0.00      MEMB  
ATOM    843  H8S PSM M  22     -22.389 -11.493   1.373  0.00  0.00      MEMB  
ATOM    844  H8T PSM M  22     -23.585 -10.360   2.220  0.00  0.00      MEMB  
ATOM    845  C9S PSM M  22     -22.537  -9.543   0.605  0.00  0.00      MEMB  
ATOM    846  H9S PSM M  22     -23.154  -9.987  -0.204  0.00  0.00      MEMB  
ATOM    847  H9T PSM M  22     -22.957  -8.537   0.822  0.00  0.00      MEMB  
ATOM    848 C10S PSM M  22     -21.112  -9.247   0.191  0.00  0.00      MEMB  
ATOM    849 H10S PSM M  22     -20.709  -8.568   0.973  0.00  0.00      MEMB  
ATOM    850 H10T PSM M  22     -20.525 -10.190   0.216  0.00  0.00      MEMB  
ATOM    851 C11S PSM M  22     -20.910  -8.594  -1.172  0.00  0.00      MEMB  
ATOM    852 H11S PSM M  22     -21.144  -9.333  -1.968  0.00  0.00      MEMB  
ATOM    853 H11T PSM M  22     -21.489  -7.676  -1.409  0.00  0.00      MEMB  
ATOM    854 C12S PSM M  22     -19.471  -8.209  -1.464  0.00  0.00      MEMB  
ATOM    855 H12S PSM M  22     -19.526  -7.157  -1.113  0.00  0.00      MEMB  
ATOM    856 H12T PSM M  22     -18.741  -8.703  -0.787  0.00  0.00      MEMB  
ATOM    857 C13S PSM M  22     -19.045  -8.242  -2.917  0.00  0.00      MEMB  
ATOM    858 H13S PSM M  22     -18.882  -9.274  -3.293  0.00  0.00      MEMB  
ATOM    859 H13T PSM M  22     -19.867  -7.831  -3.542  0.00  0.00      MEMB  
ATOM    860 C14S PSM M  22     -17.878  -7.309  -3.148  0.00  0.00      MEMB  
ATOM    861 H14S PSM M  22     -17.923  -6.591  -2.302  0.00  0.00      MEMB  
ATOM    862 H14T PSM M  22     -16.871  -7.736  -2.957  0.00  0.00      MEMB  
ATOM    863 C15S PSM M  22     -17.860  -6.585  -4.442  0.00  0.00      MEMB  
ATOM    864 H15S PSM M  22     -17.587  -7.289  -5.257  0.00  0.00      MEMB  
ATOM    865 H15T PSM M  22     -18.889  -6.206  -4.619  0.00  0.00      MEMB  
ATOM    866 C16S PSM M  22     -16.858  -5.394  -4.394  0.00  0.00      MEMB  
ATOM    867 H16S PSM M  22     -17.007  -4.791  -3.473  0.00  0.00      MEMB  
ATOM    868 H16T PSM M  22     -15.793  -5.701  -4.317  0.00  0.00      MEMB  
ATOM    869 C17S PSM M  22     -17.063  -4.581  -5.690  0.00  0.00      MEMB  
ATOM    870 H17S PSM M  22     -16.748  -5.109  -6.615  0.00  0.00      MEMB  
ATOM    871 H17T PSM M  22     -18.139  -4.410  -5.909  0.00  0.00      MEMB  
ATOM    872 C18S PSM M  22     -16.301  -3.290  -5.590  0.00  0.00      MEMB  
ATOM    873 H18S PSM M  22     -16.213  -2.853  -6.608  0.00  0.00      MEMB  
ATOM    874 H18T PSM M  22     -16.720  -2.542  -4.884  0.00  0.00      MEMB  
ATOM    875 H18U PSM M  22     -15.232  -3.452  -5.333  0.00  0.00      MEMB  
ATOM    876  C1F PSM M  22     -15.952 -10.860   4.558  0.00  0.00      MEMB  
ATOM    877  OF  PSM M  22     -15.373 -11.885   4.815  0.00  0.00      MEMB  
ATOM    878  C2F PSM M  22     -15.438  -9.846   3.592  0.00  0.00      MEMB  
ATOM    879  H2F PSM M  22     -15.518  -8.821   4.013  0.00  0.00      MEMB  
ATOM    880  H2G PSM M  22     -16.100  -9.919   2.703  0.00  0.00      MEMB  
ATOM    881  C3F PSM M  22     -14.005  -9.994   3.021  0.00  0.00      MEMB  
ATOM    882  H3F PSM M  22     -13.766 -10.936   2.483  0.00  0.00      MEMB  
ATOM    883  H3G PSM M  22     -13.240  -9.926   3.824  0.00  0.00      MEMB  
ATOM    884  C4F PSM M  22     -13.616  -8.790   2.136  0.00  0.00      MEMB  
ATOM    885  H4F PSM M  22     -13.604  -7.807   2.652  0.00  0.00      MEMB  
ATOM    886  H4G PSM M  22     -14.452  -8.524   1.454  0.00  0.00      MEMB  
ATOM    887  C5F PSM M  22     -12.460  -9.089   1.187  0.00  0.00      MEMB  
ATOM    888  H5F PSM M  22     -12.539 -10.101   0.737  0.00  0.00      MEMB  
ATOM    889  H5G PSM M  22     -11.514  -9.256   1.745  0.00  0.00      MEMB  
ATOM    890  C6F PSM M  22     -12.372  -7.988   0.103  0.00  0.00      MEMB  
ATOM    891  H6F PSM M  22     -12.000  -7.026   0.517  0.00  0.00      MEMB  
ATOM    892  H6G PSM M  22     -13.350  -7.662  -0.311  0.00  0.00      MEMB  
ATOM    893  C7F PSM M  22     -11.441  -8.404  -1.101  0.00  0.00      MEMB  
ATOM    894  H7F PSM M  22     -11.813  -9.432  -1.299  0.00  0.00      MEMB  
ATOM    895  H7G PSM M  22     -10.402  -8.576  -0.746  0.00  0.00      MEMB  
ATOM    896  C8F PSM M  22     -11.610  -7.472  -2.344  0.00  0.00      MEMB  
ATOM    897  H8F PSM M  22     -11.235  -6.486  -1.996  0.00  0.00      MEMB  
ATOM    898  H8G PSM M  22     -12.690  -7.276  -2.521  0.00  0.00      MEMB  
ATOM    899  C9F PSM M  22     -10.843  -8.102  -3.499  0.00  0.00      MEMB  
ATOM    900  H9F PSM M  22     -10.980  -9.205  -3.511  0.00  0.00      MEMB  
ATOM    901  H9G PSM M  22      -9.753  -7.941  -3.362  0.00  0.00      MEMB  
ATOM    902 C10F PSM M  22     -11.100  -7.445  -4.891  0.00  0.00      MEMB  
ATOM    903 H10F PSM M  22     -10.978  -6.344  -4.817  0.00  0.00      MEMB  
ATOM    904 H10G PSM M  22     -12.134  -7.710  -5.199  0.00  0.00      MEMB  
ATOM    905 C11F PSM M  22     -10.142  -8.002  -5.949  0.00  0.00      MEMB  
ATOM    906 H11F PSM M  22      -9.881  -9.069  -5.787  0.00  0.00      MEMB  
ATOM    907 H11G PSM M  22      -9.179  -7.464  -5.815  0.00  0.00      MEMB  
ATOM    908 C12F PSM M  22     -10.563  -7.661  -7.415  0.00  0.00      MEMB  
ATOM    909 H12F PSM M  22     -11.646  -7.905  -7.455  0.00  0.00      MEMB  
ATOM    910 H12G PSM M  22     -10.087  -8.310  -8.181  0.00  0.00      MEMB  
ATOM    911 C13F PSM M  22     -10.223  -6.225  -7.912  0.00  0.00      MEMB  
ATOM    912 H13F PSM M  22      -9.193  -5.838  -7.759  0.00  0.00      MEMB  
ATOM    913 H13G PSM M  22     -10.715  -5.527  -7.201  0.00  0.00      MEMB  
ATOM    914 C14F PSM M  22     -10.660  -5.900  -9.369  0.00  0.00      MEMB  
ATOM    915 H14F PSM M  22     -10.543  -4.800  -9.463  0.00  0.00      MEMB  
ATOM    916 H14G PSM M  22     -11.734  -6.111  -9.560  0.00  0.00      MEMB  
ATOM    917 C15F PSM M  22      -9.837  -6.624 -10.507  0.00  0.00      MEMB  
ATOM    918 H15F PSM M  22     -10.152  -7.685 -10.412  0.00  0.00      MEMB  
ATOM    919 H15G PSM M  22      -8.749  -6.495 -10.323  0.00  0.00      MEMB  
ATOM    920 C16F PSM M  22     -10.110  -6.080 -11.893  0.00  0.00      MEMB  
ATOM    921 H16F PSM M  22     -10.058  -4.972 -11.957  0.00  0.00      MEMB  
ATOM    922 H16G PSM M  22      -9.393  -6.386 -12.684  0.00  0.00      MEMB  
ATOM    923 H16H PSM M  22     -11.131  -6.451 -12.126  0.00  0.00      MEMB  
ATOM    924  C3  CHL1M  24      -5.032 -18.304   6.992  0.00  0.00      MEMB  
ATOM    925  H3  CHL1M  24      -4.621 -19.300   6.718  0.00  0.00      MEMB  
ATOM    926  O3  CHL1M  24      -6.089 -18.477   7.943  0.00  0.00      MEMB  
ATOM    927  H3' CHL1M  24      -5.777 -18.885   8.754  0.00  0.00      MEMB  
ATOM    928  C4  CHL1M  24      -3.929 -17.502   7.627  0.00  0.00      MEMB  
ATOM    929  H4A CHL1M  24      -4.419 -16.735   8.264  0.00  0.00      MEMB  
ATOM    930  H4B CHL1M  24      -3.393 -18.222   8.282  0.00  0.00      MEMB  
ATOM    931  C5  CHL1M  24      -2.925 -16.951   6.608  0.00  0.00      MEMB  
ATOM    932  C6  CHL1M  24      -1.635 -17.004   6.790  0.00  0.00      MEMB  
ATOM    933  H6  CHL1M  24      -1.312 -17.559   7.683  0.00  0.00      MEMB  
ATOM    934  C7  CHL1M  24      -0.623 -16.459   5.830  0.00  0.00      MEMB  
ATOM    935  H7A CHL1M  24       0.211 -16.012   6.412  0.00  0.00      MEMB  
ATOM    936  H7B CHL1M  24      -0.125 -17.347   5.386  0.00  0.00      MEMB  
ATOM    937  C8  CHL1M  24      -1.090 -15.491   4.748  0.00  0.00      MEMB  
ATOM    938  H8  CHL1M  24      -1.385 -14.537   5.235  0.00  0.00      MEMB  
ATOM    939  C14 CHL1M  24       0.059 -15.241   3.848  0.00  0.00      MEMB  
ATOM    940  H14 CHL1M  24       0.403 -16.234   3.488  0.00  0.00      MEMB  
ATOM    941  C15 CHL1M  24       1.361 -14.621   4.329  0.00  0.00      MEMB  
ATOM    942 H15A CHL1M  24       1.155 -13.631   4.790  0.00  0.00      MEMB  
ATOM    943 H15B CHL1M  24       1.892 -15.314   5.016  0.00  0.00      MEMB  
ATOM    944  C16 CHL1M  24       2.098 -14.448   2.935  0.00  0.00      MEMB  
ATOM    945 H16A CHL1M  24       2.547 -13.432   2.967  0.00  0.00      MEMB  
ATOM    946 H16B CHL1M  24       2.810 -15.271   2.710  0.00  0.00      MEMB  
ATOM    947  C17 CHL1M  24       1.066 -14.505   1.830  0.00  0.00      MEMB  
ATOM    948  H17 CHL1M  24       1.133 -15.549   1.456  0.00  0.00      MEMB  
ATOM    949  C13 CHL1M  24      -0.310 -14.440   2.490  0.00  0.00      MEMB  
ATOM    950  C18 CHL1M  24      -0.625 -12.961   2.747  0.00  0.00      MEMB  
ATOM    951 H18A CHL1M  24      -1.544 -12.777   3.342  0.00  0.00      MEMB  
ATOM    952 H18B CHL1M  24       0.187 -12.596   3.412  0.00  0.00      MEMB  
ATOM    953 H18C CHL1M  24      -0.518 -12.431   1.776  0.00  0.00      MEMB  
ATOM    954  C12 CHL1M  24      -1.551 -15.193   1.917  0.00  0.00      MEMB  
ATOM    955 H12A CHL1M  24      -1.892 -14.796   0.937  0.00  0.00      MEMB  
ATOM    956 H12B CHL1M  24      -1.244 -16.225   1.642  0.00  0.00      MEMB  
ATOM    957  C11 CHL1M  24      -2.709 -15.309   2.927  0.00  0.00      MEMB  
ATOM    958 H11A CHL1M  24      -3.075 -14.279   3.124  0.00  0.00      MEMB  
ATOM    959 H11B CHL1M  24      -3.572 -15.775   2.405  0.00  0.00      MEMB  
ATOM    960  C9  CHL1M  24      -2.320 -16.134   4.189  0.00  0.00      MEMB  
ATOM    961  H9  CHL1M  24      -2.053 -17.158   3.851  0.00  0.00      MEMB  
ATOM    962  C10 CHL1M  24      -3.435 -16.337   5.303  0.00  0.00      MEMB  
ATOM    963  C19 CHL1M  24      -4.120 -15.032   5.604  0.00  0.00      MEMB  
ATOM    964 H19A CHL1M  24      -4.958 -15.173   6.320  0.00  0.00      MEMB  
ATOM    965 H19B CHL1M  24      -3.478 -14.277   6.106  0.00  0.00      MEMB  
ATOM    966 H19C CHL1M  24      -4.612 -14.545   4.736  0.00  0.00      MEMB  
ATOM    967  C1  CHL1M  24      -4.480 -17.322   4.728  0.00  0.00      MEMB  
ATOM    968  H1A CHL1M  24      -4.886 -17.018   3.740  0.00  0.00      MEMB  
ATOM    969  H1B CHL1M  24      -3.946 -18.282   4.560  0.00  0.00      MEMB  
ATOM    970  C2  CHL1M  24      -5.574 -17.701   5.713  0.00  0.00      MEMB  
ATOM    971  H2A CHL1M  24      -6.180 -18.491   5.221  0.00  0.00      MEMB  
ATOM    972  H2B CHL1M  24      -6.246 -16.817   5.755  0.00  0.00      MEMB  
ATOM    973  C20 CHL1M  24       1.408 -13.757   0.534  0.00  0.00      MEMB  
ATOM    974  H20 CHL1M  24       1.445 -12.666   0.743  0.00  0.00      MEMB  
ATOM    975  C21 CHL1M  24       0.310 -13.869  -0.551  0.00  0.00      MEMB  
ATOM    976 H21A CHL1M  24       0.309 -13.079  -1.333  0.00  0.00      MEMB  
ATOM    977 H21B CHL1M  24      -0.646 -13.680  -0.017  0.00  0.00      MEMB  
ATOM    978 H21C CHL1M  24       0.290 -14.823  -1.119  0.00  0.00      MEMB  
ATOM    979  C22 CHL1M  24       2.799 -14.203  -0.034  0.00  0.00      MEMB  
ATOM    980 H22A CHL1M  24       3.518 -13.912   0.762  0.00  0.00      MEMB  
ATOM    981 H22B CHL1M  24       2.906 -15.309  -0.014  0.00  0.00      MEMB  
ATOM    982  C23 CHL1M  24       3.263 -13.706  -1.469  0.00  0.00      MEMB  
ATOM    983 H23A CHL1M  24       2.512 -14.165  -2.148  0.00  0.00      MEMB  
ATOM    984 H23B CHL1M  24       3.158 -12.607  -1.590  0.00  0.00      MEMB  
ATOM    985  C24 CHL1M  24       4.700 -14.070  -1.826  0.00  0.00      MEMB  
ATOM    986 H24A CHL1M  24       5.340 -13.670  -1.011  0.00  0.00      MEMB  
ATOM    987 H24B CHL1M  24       4.845 -15.170  -1.882  0.00  0.00      MEMB  
ATOM    988  C25 CHL1M  24       5.282 -13.371  -3.101  0.00  0.00      MEMB  
ATOM    989  H25 CHL1M  24       5.273 -12.275  -2.919  0.00  0.00      MEMB  
ATOM    990  C26 CHL1M  24       6.665 -13.863  -3.288  0.00  0.00      MEMB  
ATOM    991 H26A CHL1M  24       6.674 -14.751  -3.956  0.00  0.00      MEMB  
ATOM    992 H26B CHL1M  24       7.420 -13.119  -3.620  0.00  0.00      MEMB  
ATOM    993 H26C CHL1M  24       6.948 -14.178  -2.260  0.00  0.00      MEMB  
ATOM    994  C27 CHL1M  24       4.500 -13.702  -4.504  0.00  0.00      MEMB  
ATOM    995 H27A CHL1M  24       3.485 -13.251  -4.476  0.00  0.00      MEMB  
ATOM    996 H27B CHL1M  24       5.153 -13.295  -5.305  0.00  0.00      MEMB  
ATOM    997 H27C CHL1M  24       4.444 -14.799  -4.669  0.00  0.00      MEMB  
ATOM    998  N   POPCM  25       6.076 -15.771  12.908  0.00  0.00      MEMB  
ATOM    999  C12 POPCM  25       5.118 -14.620  12.871  0.00  0.00      MEMB  
ATOM   1000 H12A POPCM  25       4.080 -14.873  12.716  0.00  0.00      MEMB  
ATOM   1001 H12B POPCM  25       5.416 -13.930  12.096  0.00  0.00      MEMB  
ATOM   1002  C13 POPCM  25       7.505 -15.317  13.078  0.00  0.00      MEMB  
ATOM   1003 H13A POPCM  25       7.606 -14.605  13.883  0.00  0.00      MEMB  
ATOM   1004 H13B POPCM  25       8.109 -16.183  13.306  0.00  0.00      MEMB  
ATOM   1005 H13C POPCM  25       7.885 -14.767  12.229  0.00  0.00      MEMB  
ATOM   1006  C14 POPCM  25       5.670 -16.648  14.050  0.00  0.00      MEMB  
ATOM   1007 H14A POPCM  25       5.860 -16.209  15.018  0.00  0.00      MEMB  
ATOM   1008 H14B POPCM  25       4.598 -16.747  13.975  0.00  0.00      MEMB  
ATOM   1009 H14C POPCM  25       6.082 -17.640  13.941  0.00  0.00      MEMB  
ATOM   1010  C15 POPCM  25       5.950 -16.589  11.640  0.00  0.00      MEMB  
ATOM   1011 H15A POPCM  25       5.785 -15.921  10.808  0.00  0.00      MEMB  
ATOM   1012 H15B POPCM  25       5.081 -17.223  11.729  0.00  0.00      MEMB  
ATOM   1013 H15C POPCM  25       6.705 -17.295  11.329  0.00  0.00      MEMB  
ATOM   1014  C11 POPCM  25       5.158 -13.654  14.100  0.00  0.00      MEMB  
ATOM   1015 H11A POPCM  25       5.079 -14.334  14.975  0.00  0.00      MEMB  
ATOM   1016 H11B POPCM  25       4.277 -12.983  14.194  0.00  0.00      MEMB  
ATOM   1017  P   POPCM  25       6.472 -11.557  13.162  0.00  0.00      MEMB  
ATOM   1018  O13 POPCM  25       7.920 -11.336  12.859  0.00  0.00      MEMB  
ATOM   1019  O14 POPCM  25       5.722 -10.401  13.778  0.00  0.00      MEMB  
ATOM   1020  O12 POPCM  25       6.321 -12.844  14.124  0.00  0.00      MEMB  
ATOM   1021  O11 POPCM  25       5.740 -11.922  11.808  0.00  0.00      MEMB  
ATOM   1022  C1  POPCM  25       5.213 -10.900  10.993  0.00  0.00      MEMB  
ATOM   1023  HA  POPCM  25       6.052 -10.440  10.428  0.00  0.00      MEMB  
ATOM   1024  HB  POPCM  25       4.801 -10.023  11.538  0.00  0.00      MEMB  
ATOM   1025  C2  POPCM  25       4.082 -11.424   9.999  0.00  0.00      MEMB  
ATOM   1026  HS  POPCM  25       3.362 -12.098  10.509  0.00  0.00      MEMB  
ATOM   1027  O21 POPCM  25       4.758 -12.108   8.951  0.00  0.00      MEMB  
ATOM   1028  C21 POPCM  25       4.258 -13.218   8.493  0.00  0.00      MEMB  
ATOM   1029  O22 POPCM  25       3.169 -13.736   8.776  0.00  0.00      MEMB  
ATOM   1030  C22 POPCM  25       5.149 -13.907   7.468  0.00  0.00      MEMB  
ATOM   1031  H2R POPCM  25       5.016 -14.999   7.628  0.00  0.00      MEMB  
ATOM   1032  H2S POPCM  25       6.219 -13.682   7.668  0.00  0.00      MEMB  
ATOM   1033  C3  POPCM  25       3.213 -10.338   9.319  0.00  0.00      MEMB  
ATOM   1034  HX  POPCM  25       3.830  -9.512   8.904  0.00  0.00      MEMB  
ATOM   1035  HY  POPCM  25       2.651  -9.764  10.087  0.00  0.00      MEMB  
ATOM   1036  O31 POPCM  25       2.303 -10.786   8.284  0.00  0.00      MEMB  
ATOM   1037  C31 POPCM  25       1.372 -11.545   8.817  0.00  0.00      MEMB  
ATOM   1038  O32 POPCM  25       1.113 -11.679  10.000  0.00  0.00      MEMB  
ATOM   1039  C32 POPCM  25       0.624 -12.331   7.808  0.00  0.00      MEMB  
ATOM   1040  H2X POPCM  25      -0.328 -12.590   8.320  0.00  0.00      MEMB  
ATOM   1041  H2Y POPCM  25       1.077 -13.293   7.486  0.00  0.00      MEMB  
ATOM   1042  C23 POPCM  25       4.751 -13.493   5.992  0.00  0.00      MEMB  
ATOM   1043  H3R POPCM  25       3.688 -13.649   5.709  0.00  0.00      MEMB  
ATOM   1044  H3S POPCM  25       5.346 -14.067   5.250  0.00  0.00      MEMB  
ATOM   1045  C24 POPCM  25       4.966 -11.980   5.707  0.00  0.00      MEMB  
ATOM   1046  H4R POPCM  25       6.045 -11.726   5.631  0.00  0.00      MEMB  
ATOM   1047  H4S POPCM  25       4.442 -11.320   6.430  0.00  0.00      MEMB  
ATOM   1048  C25 POPCM  25       4.376 -11.583   4.330  0.00  0.00      MEMB  
ATOM   1049  H5R POPCM  25       3.266 -11.619   4.328  0.00  0.00      MEMB  
ATOM   1050  H5S POPCM  25       4.827 -12.374   3.693  0.00  0.00      MEMB  
ATOM   1051  C26 POPCM  25       4.845 -10.194   3.846  0.00  0.00      MEMB  
ATOM   1052  H6R POPCM  25       5.767  -9.856   4.366  0.00  0.00      MEMB  
ATOM   1053  H6S POPCM  25       4.145  -9.395   4.172  0.00  0.00      MEMB  
ATOM   1054  C27 POPCM  25       5.071 -10.123   2.280  0.00  0.00      MEMB  
ATOM   1055  H7R POPCM  25       5.810 -10.946   2.174  0.00  0.00      MEMB  
ATOM   1056  H7S POPCM  25       5.381  -9.111   1.942  0.00  0.00      MEMB  
ATOM   1057  C28 POPCM  25       3.862 -10.538   1.493  0.00  0.00      MEMB  
ATOM   1058  H8R POPCM  25       3.593 -11.593   1.716  0.00  0.00      MEMB  
ATOM   1059  H8S POPCM  25       4.256 -10.518   0.455  0.00  0.00      MEMB  
ATOM   1060  C29 POPCM  25       2.649  -9.675   1.668  0.00  0.00      MEMB  
ATOM   1061  H91 POPCM  25       2.335  -9.593   2.719  0.00  0.00      MEMB  
ATOM   1062 C210 POPCM  25       1.918  -8.999   0.746  0.00  0.00      MEMB  
ATOM   1063 H101 POPCM  25       1.034  -8.442   1.089  0.00  0.00      MEMB  
ATOM   1064 C211 POPCM  25       2.192  -8.788  -0.691  0.00  0.00      MEMB  
ATOM   1065 H11R POPCM  25       3.159  -9.277  -0.934  0.00  0.00      MEMB  
ATOM   1066 H11S POPCM  25       2.312  -7.694  -0.842  0.00  0.00      MEMB  
ATOM   1067 C212 POPCM  25       1.134  -9.370  -1.744  0.00  0.00      MEMB  
ATOM   1068 H12R POPCM  25       0.139  -8.933  -1.513  0.00  0.00      MEMB  
ATOM   1069 H12S POPCM  25       1.152 -10.480  -1.702  0.00  0.00      MEMB  
ATOM   1070 C213 POPCM  25       1.261  -9.109  -3.277  0.00  0.00      MEMB  
ATOM   1071 H13R POPCM  25       1.990  -9.840  -3.689  0.00  0.00      MEMB  
ATOM   1072 H13S POPCM  25       1.520  -8.039  -3.427  0.00  0.00      MEMB  
ATOM   1073 C214 POPCM  25      -0.055  -9.272  -3.988  0.00  0.00      MEMB  
ATOM   1074 H14R POPCM  25      -0.831  -8.576  -3.604  0.00  0.00      MEMB  
ATOM   1075 H14S POPCM  25      -0.496 -10.268  -3.771  0.00  0.00      MEMB  
ATOM   1076 C215 POPCM  25      -0.009  -9.133  -5.528  0.00  0.00      MEMB  
ATOM   1077 H15R POPCM  25       0.628 -10.003  -5.796  0.00  0.00      MEMB  
ATOM   1078 H15S POPCM  25       0.441  -8.202  -5.934  0.00  0.00      MEMB  
ATOM   1079 C216 POPCM  25      -1.424  -9.198  -6.222  0.00  0.00      MEMB  
ATOM   1080 H16R POPCM  25      -1.987  -8.247  -6.119  0.00  0.00      MEMB  
ATOM   1081 H16S POPCM  25      -2.072  -9.877  -5.628  0.00  0.00      MEMB  
ATOM   1082 C217 POPCM  25      -1.355  -9.659  -7.716  0.00  0.00      MEMB  
ATOM   1083 H17R POPCM  25      -1.508 -10.755  -7.824  0.00  0.00      MEMB  
ATOM   1084 H17S POPCM  25      -0.314  -9.430  -8.029  0.00  0.00      MEMB  
ATOM   1085 C218 POPCM  25      -2.222  -8.854  -8.623  0.00  0.00      MEMB  
ATOM   1086 H18R POPCM  25      -3.251  -8.556  -8.328  0.00  0.00      MEMB  
ATOM   1087 H18S POPCM  25      -2.341  -9.385  -9.592  0.00  0.00      MEMB  
ATOM   1088 H18T POPCM  25      -1.689  -7.898  -8.813  0.00  0.00      MEMB  
ATOM   1089  C33 POPCM  25       0.380 -11.449   6.492  0.00  0.00      MEMB  
ATOM   1090  H3X POPCM  25      -0.236 -12.005   5.753  0.00  0.00      MEMB  
ATOM   1091  H3Y POPCM  25       1.409 -11.319   6.094  0.00  0.00      MEMB  
ATOM   1092  C34 POPCM  25      -0.317 -10.052   6.743  0.00  0.00      MEMB  
ATOM   1093  H4X POPCM  25       0.235  -9.428   7.477  0.00  0.00      MEMB  
ATOM   1094  H4Y POPCM  25      -1.387 -10.286   6.928  0.00  0.00      MEMB  
ATOM   1095  C35 POPCM  25      -0.427  -9.211   5.468  0.00  0.00      MEMB  
ATOM   1096  H5X POPCM  25      -0.914  -9.975   4.825  0.00  0.00      MEMB  
ATOM   1097  H5Y POPCM  25       0.538  -8.981   4.969  0.00  0.00      MEMB  
ATOM   1098  C36 POPCM  25      -1.315  -7.935   5.585  0.00  0.00      MEMB  
ATOM   1099  H6X POPCM  25      -0.739  -7.155   6.129  0.00  0.00      MEMB  
ATOM   1100  H6Y POPCM  25      -2.267  -8.049   6.146  0.00  0.00      MEMB  
ATOM   1101  C37 POPCM  25      -1.618  -7.386   4.207  0.00  0.00      MEMB  
ATOM   1102  H7X POPCM  25      -2.372  -6.630   4.514  0.00  0.00      MEMB  
ATOM   1103  H7Y POPCM  25      -2.194  -8.173   3.674  0.00  0.00      MEMB  
ATOM   1104  C38 POPCM  25      -0.452  -6.781   3.519  0.00  0.00      MEMB  
ATOM   1105  H8X POPCM  25       0.429  -7.445   3.384  0.00  0.00      MEMB  
ATOM   1106  H8Y POPCM  25      -0.145  -5.846   4.034  0.00  0.00      MEMB  
ATOM   1107  C39 POPCM  25      -0.895  -6.247   2.177  0.00  0.00      MEMB  
ATOM   1108  H9X POPCM  25      -1.911  -5.801   2.119  0.00  0.00      MEMB  
ATOM   1109  H9Y POPCM  25      -0.915  -7.127   1.498  0.00  0.00      MEMB  
ATOM   1110 C310 POPCM  25       0.136  -5.229   1.693  0.00  0.00      MEMB  
ATOM   1111 H10X POPCM  25       1.169  -5.592   1.508  0.00  0.00      MEMB  
ATOM   1112 H10Y POPCM  25       0.243  -4.503   2.526  0.00  0.00      MEMB  
ATOM   1113 C311 POPCM  25      -0.207  -4.369   0.478  0.00  0.00      MEMB  
ATOM   1114 H11X POPCM  25       0.658  -3.675   0.409  0.00  0.00      MEMB  
ATOM   1115 H11Y POPCM  25      -1.074  -3.713   0.708  0.00  0.00      MEMB  
ATOM   1116 C312 POPCM  25      -0.512  -5.216  -0.700  0.00  0.00      MEMB  
ATOM   1117 H12X POPCM  25      -1.313  -5.908  -0.364  0.00  0.00      MEMB  
ATOM   1118 H12Y POPCM  25       0.349  -5.854  -0.993  0.00  0.00      MEMB  
ATOM   1119 C313 POPCM  25      -1.049  -4.340  -1.860  0.00  0.00      MEMB  
ATOM   1120 H13X POPCM  25      -0.210  -3.648  -2.087  0.00  0.00      MEMB  
ATOM   1121 H13Y POPCM  25      -1.954  -3.788  -1.525  0.00  0.00      MEMB  
ATOM   1122 C314 POPCM  25      -1.387  -5.199  -3.148  0.00  0.00      MEMB  
ATOM   1123 H14X POPCM  25      -2.000  -6.063  -2.811  0.00  0.00      MEMB  
ATOM   1124 H14Y POPCM  25      -0.438  -5.695  -3.444  0.00  0.00      MEMB  
ATOM   1125 C315 POPCM  25      -2.019  -4.471  -4.282  0.00  0.00      MEMB  
ATOM   1126 H15X POPCM  25      -1.281  -3.889  -4.873  0.00  0.00      MEMB  
ATOM   1127 H15Y POPCM  25      -2.743  -3.716  -3.908  0.00  0.00      MEMB  
ATOM   1128 C316 POPCM  25      -2.586  -5.401  -5.281  0.00  0.00      MEMB  
ATOM   1129 H16X POPCM  25      -2.866  -4.865  -6.213  0.00  0.00      MEMB  
ATOM   1130 H16Y POPCM  25      -3.477  -5.827  -4.772  0.00  0.00      MEMB  
ATOM   1131 H16Z POPCM  25      -1.936  -6.276  -5.493  0.00  0.00      MEMB  
ATOM   1132  C3  CHL1M  27     -20.346   4.899   0.710  0.00  0.00      MEMB  
ATOM   1133  H3  CHL1M  27     -20.972   5.803   0.554  0.00  0.00      MEMB  
ATOM   1134  O3  CHL1M  27     -21.064   3.936   1.438  0.00  0.00      MEMB  
ATOM   1135  H3' CHL1M  27     -20.443   3.262   1.722  0.00  0.00      MEMB  
ATOM   1136  C4  CHL1M  27     -19.923   4.288  -0.618  0.00  0.00      MEMB  
ATOM   1137  H4A CHL1M  27     -19.477   3.321  -0.301  0.00  0.00      MEMB  
ATOM   1138  H4B CHL1M  27     -20.874   4.075  -1.151  0.00  0.00      MEMB  
ATOM   1139  C5  CHL1M  27     -19.050   5.239  -1.468  0.00  0.00      MEMB  
ATOM   1140  C6  CHL1M  27     -19.412   5.541  -2.750  0.00  0.00      MEMB  
ATOM   1141  H6  CHL1M  27     -20.303   5.130  -3.248  0.00  0.00      MEMB  
ATOM   1142  C7  CHL1M  27     -18.512   6.440  -3.651  0.00  0.00      MEMB  
ATOM   1143  H7A CHL1M  27     -18.152   5.923  -4.565  0.00  0.00      MEMB  
ATOM   1144  H7B CHL1M  27     -19.055   7.365  -3.943  0.00  0.00      MEMB  
ATOM   1145  C8  CHL1M  27     -17.143   6.806  -2.984  0.00  0.00      MEMB  
ATOM   1146  H8  CHL1M  27     -16.464   5.937  -3.118  0.00  0.00      MEMB  
ATOM   1147  C14 CHL1M  27     -16.440   8.028  -3.698  0.00  0.00      MEMB  
ATOM   1148  H14 CHL1M  27     -17.060   8.880  -3.344  0.00  0.00      MEMB  
ATOM   1149  C15 CHL1M  27     -16.232   8.048  -5.186  0.00  0.00      MEMB  
ATOM   1150 H15A CHL1M  27     -15.981   6.997  -5.445  0.00  0.00      MEMB  
ATOM   1151 H15B CHL1M  27     -17.191   8.316  -5.678  0.00  0.00      MEMB  
ATOM   1152  C16 CHL1M  27     -15.177   9.191  -5.428  0.00  0.00      MEMB  
ATOM   1153 H16A CHL1M  27     -14.467   8.746  -6.157  0.00  0.00      MEMB  
ATOM   1154 H16B CHL1M  27     -15.604  10.169  -5.738  0.00  0.00      MEMB  
ATOM   1155  C17 CHL1M  27     -14.590   9.594  -4.015  0.00  0.00      MEMB  
ATOM   1156  H17 CHL1M  27     -15.183  10.464  -3.660  0.00  0.00      MEMB  
ATOM   1157  C13 CHL1M  27     -15.057   8.450  -3.115  0.00  0.00      MEMB  
ATOM   1158  C18 CHL1M  27     -13.999   7.281  -3.328  0.00  0.00      MEMB  
ATOM   1159 H18A CHL1M  27     -13.926   6.978  -4.395  0.00  0.00      MEMB  
ATOM   1160 H18B CHL1M  27     -12.990   7.560  -2.956  0.00  0.00      MEMB  
ATOM   1161 H18C CHL1M  27     -14.421   6.401  -2.796  0.00  0.00      MEMB  
ATOM   1162  C12 CHL1M  27     -15.279   8.742  -1.672  0.00  0.00      MEMB  
ATOM   1163 H12A CHL1M  27     -14.368   9.101  -1.148  0.00  0.00      MEMB  
ATOM   1164 H12B CHL1M  27     -15.987   9.597  -1.642  0.00  0.00      MEMB  
ATOM   1165  C11 CHL1M  27     -15.857   7.596  -0.858  0.00  0.00      MEMB  
ATOM   1166 H11A CHL1M  27     -15.077   6.806  -0.893  0.00  0.00      MEMB  
ATOM   1167 H11B CHL1M  27     -16.032   7.905   0.195  0.00  0.00      MEMB  
ATOM   1168  C9  CHL1M  27     -17.171   7.039  -1.479  0.00  0.00      MEMB  
ATOM   1169  H9  CHL1M  27     -17.856   7.908  -1.375  0.00  0.00      MEMB  
ATOM   1170  C10 CHL1M  27     -17.877   5.842  -0.706  0.00  0.00      MEMB  
ATOM   1171  C19 CHL1M  27     -16.800   4.768  -0.503  0.00  0.00      MEMB  
ATOM   1172 H19A CHL1M  27     -16.372   4.480  -1.486  0.00  0.00      MEMB  
ATOM   1173 H19B CHL1M  27     -15.961   5.144   0.121  0.00  0.00      MEMB  
ATOM   1174 H19C CHL1M  27     -17.265   3.881  -0.022  0.00  0.00      MEMB  
ATOM   1175  C1  CHL1M  27     -18.318   6.266   0.748  0.00  0.00      MEMB  
ATOM   1176  H1A CHL1M  27     -17.377   6.520   1.281  0.00  0.00      MEMB  
ATOM   1177  H1B CHL1M  27     -18.819   7.256   0.704  0.00  0.00      MEMB  
ATOM   1178  C2  CHL1M  27     -19.157   5.307   1.547  0.00  0.00      MEMB  
ATOM   1179  H2A CHL1M  27     -19.443   5.669   2.558  0.00  0.00      MEMB  
ATOM   1180  H2B CHL1M  27     -18.524   4.459   1.886  0.00  0.00      MEMB  
ATOM   1181  C20 CHL1M  27     -13.079   9.977  -4.061  0.00  0.00      MEMB  
ATOM   1182  H20 CHL1M  27     -12.436   9.084  -4.211  0.00  0.00      MEMB  
ATOM   1183  C21 CHL1M  27     -12.741  10.502  -2.647  0.00  0.00      MEMB  
ATOM   1184 H21A CHL1M  27     -13.516  11.202  -2.268  0.00  0.00      MEMB  
ATOM   1185 H21B CHL1M  27     -11.863  11.175  -2.745  0.00  0.00      MEMB  
ATOM   1186 H21C CHL1M  27     -12.405   9.668  -1.994  0.00  0.00      MEMB  
ATOM   1187  C22 CHL1M  27     -12.711  11.078  -5.079  0.00  0.00      MEMB  
ATOM   1188 H22A CHL1M  27     -13.157  10.806  -6.059  0.00  0.00      MEMB  
ATOM   1189 H22B CHL1M  27     -13.280  12.015  -4.897  0.00  0.00      MEMB  
ATOM   1190  C23 CHL1M  27     -11.217  11.340  -5.330  0.00  0.00      MEMB  
ATOM   1191 H23A CHL1M  27     -10.773  11.492  -4.323  0.00  0.00      MEMB  
ATOM   1192 H23B CHL1M  27     -10.811  10.323  -5.524  0.00  0.00      MEMB  
ATOM   1193  C24 CHL1M  27     -10.890  12.466  -6.261  0.00  0.00      MEMB  
ATOM   1194 H24A CHL1M  27     -11.296  12.098  -7.228  0.00  0.00      MEMB  
ATOM   1195 H24B CHL1M  27     -11.219  13.500  -6.024  0.00  0.00      MEMB  
ATOM   1196  C25 CHL1M  27      -9.308  12.652  -6.504  0.00  0.00      MEMB  
ATOM   1197  H25 CHL1M  27      -8.989  11.767  -7.096  0.00  0.00      MEMB  
ATOM   1198  C26 CHL1M  27      -9.057  13.787  -7.468  0.00  0.00      MEMB  
ATOM   1199 H26A CHL1M  27      -9.373  14.718  -6.950  0.00  0.00      MEMB  
ATOM   1200 H26B CHL1M  27      -7.970  13.909  -7.662  0.00  0.00      MEMB  
ATOM   1201 H26C CHL1M  27      -9.677  13.809  -8.390  0.00  0.00      MEMB  
ATOM   1202  C27 CHL1M  27      -8.559  12.731  -5.159  0.00  0.00      MEMB  
ATOM   1203 H27A CHL1M  27      -7.464  12.829  -5.322  0.00  0.00      MEMB  
ATOM   1204 H27B CHL1M  27      -8.865  13.630  -4.581  0.00  0.00      MEMB  
ATOM   1205 H27C CHL1M  27      -8.689  11.913  -4.418  0.00  0.00      MEMB  
ATOM   1206  C3  CHL1M  28      -3.389  16.497   4.054  0.00  0.00      MEMB  
ATOM   1207  H3  CHL1M  28      -3.700  15.450   4.258  0.00  0.00      MEMB  
ATOM   1208  O3  CHL1M  28      -3.087  17.136   5.281  0.00  0.00      MEMB  
ATOM   1209  H3' CHL1M  28      -2.640  17.937   4.999  0.00  0.00      MEMB  
ATOM   1210  C4  CHL1M  28      -2.166  16.457   3.105  0.00  0.00      MEMB  
ATOM   1211  H4A CHL1M  28      -1.791  17.502   3.090  0.00  0.00      MEMB  
ATOM   1212  H4B CHL1M  28      -1.377  15.803   3.534  0.00  0.00      MEMB  
ATOM   1213  C5  CHL1M  28      -2.459  15.865   1.761  0.00  0.00      MEMB  
ATOM   1214  C6  CHL1M  28      -1.964  14.753   1.241  0.00  0.00      MEMB  
ATOM   1215  H6  CHL1M  28      -1.236  14.110   1.758  0.00  0.00      MEMB  
ATOM   1216  C7  CHL1M  28      -2.176  14.181  -0.116  0.00  0.00      MEMB  
ATOM   1217  H7A CHL1M  28      -1.165  13.878  -0.463  0.00  0.00      MEMB  
ATOM   1218  H7B CHL1M  28      -2.704  13.204  -0.157  0.00  0.00      MEMB  
ATOM   1219  C8  CHL1M  28      -2.808  15.270  -1.009  0.00  0.00      MEMB  
ATOM   1220  H8  CHL1M  28      -2.111  16.076  -1.327  0.00  0.00      MEMB  
ATOM   1221  C14 CHL1M  28      -3.477  14.641  -2.248  0.00  0.00      MEMB  
ATOM   1222  H14 CHL1M  28      -4.294  13.949  -1.952  0.00  0.00      MEMB  
ATOM   1223  C15 CHL1M  28      -2.465  13.786  -3.115  0.00  0.00      MEMB  
ATOM   1224 H15A CHL1M  28      -1.538  14.397  -3.138  0.00  0.00      MEMB  
ATOM   1225 H15B CHL1M  28      -2.333  12.805  -2.611  0.00  0.00      MEMB  
ATOM   1226  C16 CHL1M  28      -3.200  13.828  -4.463  0.00  0.00      MEMB  
ATOM   1227 H16A CHL1M  28      -2.545  14.345  -5.196  0.00  0.00      MEMB  
ATOM   1228 H16B CHL1M  28      -3.602  12.835  -4.756  0.00  0.00      MEMB  
ATOM   1229  C17 CHL1M  28      -4.451  14.721  -4.456  0.00  0.00      MEMB  
ATOM   1230  H17 CHL1M  28      -5.315  14.084  -4.171  0.00  0.00      MEMB  
ATOM   1231  C13 CHL1M  28      -4.150  15.605  -3.245  0.00  0.00      MEMB  
ATOM   1232  C18 CHL1M  28      -3.174  16.788  -3.676  0.00  0.00      MEMB  
ATOM   1233 H18A CHL1M  28      -2.196  16.363  -3.990  0.00  0.00      MEMB  
ATOM   1234 H18B CHL1M  28      -3.650  17.303  -4.538  0.00  0.00      MEMB  
ATOM   1235 H18C CHL1M  28      -3.033  17.471  -2.811  0.00  0.00      MEMB  
ATOM   1236  C12 CHL1M  28      -5.327  16.307  -2.505  0.00  0.00      MEMB  
ATOM   1237 H12A CHL1M  28      -5.797  17.106  -3.117  0.00  0.00      MEMB  
ATOM   1238 H12B CHL1M  28      -6.094  15.527  -2.311  0.00  0.00      MEMB  
ATOM   1239  C11 CHL1M  28      -4.935  16.826  -1.119  0.00  0.00      MEMB  
ATOM   1240 H11A CHL1M  28      -4.456  17.809  -1.311  0.00  0.00      MEMB  
ATOM   1241 H11B CHL1M  28      -5.923  16.963  -0.629  0.00  0.00      MEMB  
ATOM   1242  C9  CHL1M  28      -4.028  15.884  -0.307  0.00  0.00      MEMB  
ATOM   1243  H9  CHL1M  28      -4.660  15.022  -0.005  0.00  0.00      MEMB  
ATOM   1244  C10 CHL1M  28      -3.562  16.654   1.059  0.00  0.00      MEMB  
ATOM   1245  C19 CHL1M  28      -3.125  18.064   0.775  0.00  0.00      MEMB  
ATOM   1246 H19A CHL1M  28      -2.719  18.636   1.636  0.00  0.00      MEMB  
ATOM   1247 H19B CHL1M  28      -2.394  18.032  -0.061  0.00  0.00      MEMB  
ATOM   1248 H19C CHL1M  28      -3.986  18.720   0.523  0.00  0.00      MEMB  
ATOM   1249  C1  CHL1M  28      -4.856  16.743   1.968  0.00  0.00      MEMB  
ATOM   1250  H1A CHL1M  28      -5.723  17.318   1.579  0.00  0.00      MEMB  
ATOM   1251  H1B CHL1M  28      -5.214  15.704   2.137  0.00  0.00      MEMB  
ATOM   1252  C2  CHL1M  28      -4.556  17.269   3.371  0.00  0.00      MEMB  
ATOM   1253  H2A CHL1M  28      -5.467  17.152   3.996  0.00  0.00      MEMB  
ATOM   1254  H2B CHL1M  28      -4.300  18.350   3.402  0.00  0.00      MEMB  
ATOM   1255  C20 CHL1M  28      -4.707  15.377  -5.819  0.00  0.00      MEMB  
ATOM   1256  H20 CHL1M  28      -3.862  16.026  -6.132  0.00  0.00      MEMB  
ATOM   1257  C21 CHL1M  28      -5.876  16.410  -5.758  0.00  0.00      MEMB  
ATOM   1258 H21A CHL1M  28      -6.788  16.125  -5.191  0.00  0.00      MEMB  
ATOM   1259 H21B CHL1M  28      -6.149  16.737  -6.784  0.00  0.00      MEMB  
ATOM   1260 H21C CHL1M  28      -5.439  17.256  -5.187  0.00  0.00      MEMB  
ATOM   1261  C22 CHL1M  28      -4.884  14.271  -6.833  0.00  0.00      MEMB  
ATOM   1262 H22A CHL1M  28      -3.993  13.615  -6.933  0.00  0.00      MEMB  
ATOM   1263 H22B CHL1M  28      -5.734  13.599  -6.587  0.00  0.00      MEMB  
ATOM   1264  C23 CHL1M  28      -5.252  14.852  -8.249  0.00  0.00      MEMB  
ATOM   1265 H23A CHL1M  28      -6.276  15.277  -8.169  0.00  0.00      MEMB  
ATOM   1266 H23B CHL1M  28      -4.550  15.686  -8.466  0.00  0.00      MEMB  
ATOM   1267  C24 CHL1M  28      -5.431  13.863  -9.381  0.00  0.00      MEMB  
ATOM   1268 H24A CHL1M  28      -4.471  13.316  -9.496  0.00  0.00      MEMB  
ATOM   1269 H24B CHL1M  28      -6.224  13.108  -9.192  0.00  0.00      MEMB  
ATOM   1270  C25 CHL1M  28      -5.735  14.537 -10.700  0.00  0.00      MEMB  
ATOM   1271  H25 CHL1M  28      -4.817  15.117 -10.935  0.00  0.00      MEMB  
ATOM   1272  C26 CHL1M  28      -5.754  13.524 -11.941  0.00  0.00      MEMB  
ATOM   1273 H26A CHL1M  28      -6.053  13.919 -12.936  0.00  0.00      MEMB  
ATOM   1274 H26B CHL1M  28      -4.691  13.215 -12.041  0.00  0.00      MEMB  
ATOM   1275 H26C CHL1M  28      -6.367  12.646 -11.647  0.00  0.00      MEMB  
ATOM   1276  C27 CHL1M  28      -7.026  15.420 -10.796  0.00  0.00      MEMB  
ATOM   1277 H27A CHL1M  28      -6.941  15.968 -11.759  0.00  0.00      MEMB  
ATOM   1278 H27B CHL1M  28      -7.933  14.781 -10.732  0.00  0.00      MEMB  
ATOM   1279 H27C CHL1M  28      -7.072  16.054  -9.885  0.00  0.00      MEMB  
ATOM   1280  N   DPPCM  29      11.726  -6.942  16.893  0.00  0.00      MEMB  
ATOM   1281  C13 DPPCM  29      10.374  -7.538  17.134  0.00  0.00      MEMB  
ATOM   1282 H13A DPPCM  29      10.262  -8.574  16.849  0.00  0.00      MEMB  
ATOM   1283 H13B DPPCM  29       9.677  -7.008  16.502  0.00  0.00      MEMB  
ATOM   1284 H13C DPPCM  29       9.945  -7.558  18.125  0.00  0.00      MEMB  
ATOM   1285  C14 DPPCM  29      11.807  -5.386  17.086  0.00  0.00      MEMB  
ATOM   1286 H14A DPPCM  29      11.692  -5.109  18.123  0.00  0.00      MEMB  
ATOM   1287 H14B DPPCM  29      10.971  -4.962  16.549  0.00  0.00      MEMB  
ATOM   1288 H14C DPPCM  29      12.695  -4.953  16.649  0.00  0.00      MEMB  
ATOM   1289  C15 DPPCM  29      12.719  -7.577  17.796  0.00  0.00      MEMB  
ATOM   1290 H15A DPPCM  29      12.677  -8.651  17.696  0.00  0.00      MEMB  
ATOM   1291 H15B DPPCM  29      12.394  -7.223  18.763  0.00  0.00      MEMB  
ATOM   1292 H15C DPPCM  29      13.651  -7.099  17.532  0.00  0.00      MEMB  
ATOM   1293  C12 DPPCM  29      12.196  -7.326  15.529  0.00  0.00      MEMB  
ATOM   1294 H12A DPPCM  29      11.519  -6.836  14.845  0.00  0.00      MEMB  
ATOM   1295 H12B DPPCM  29      12.076  -8.392  15.404  0.00  0.00      MEMB  
ATOM   1296  C11 DPPCM  29      13.674  -6.922  15.108  0.00  0.00      MEMB  
ATOM   1297 H11A DPPCM  29      13.917  -5.880  15.408  0.00  0.00      MEMB  
ATOM   1298 H11B DPPCM  29      13.835  -6.955  14.009  0.00  0.00      MEMB  
ATOM   1299  P   DPPCM  29      14.535  -9.389  15.199  0.00  0.00      MEMB  
ATOM   1300  O13 DPPCM  29      13.409 -10.004  15.870  0.00  0.00      MEMB  
ATOM   1301  O14 DPPCM  29      15.790 -10.011  15.443  0.00  0.00      MEMB  
ATOM   1302  O11 DPPCM  29      14.233  -9.364  13.669  0.00  0.00      MEMB  
ATOM   1303  O12 DPPCM  29      14.576  -7.835  15.642  0.00  0.00      MEMB  
ATOM   1304  C1  DPPCM  29      15.308  -9.331  12.646  0.00  0.00      MEMB  
ATOM   1305  HA  DPPCM  29      15.104 -10.125  11.896  0.00  0.00      MEMB  
ATOM   1306  HB  DPPCM  29      16.284  -9.539  13.135  0.00  0.00      MEMB  
ATOM   1307  C2  DPPCM  29      15.336  -8.021  11.780  0.00  0.00      MEMB  
ATOM   1308  HS  DPPCM  29      15.398  -7.272  12.599  0.00  0.00      MEMB  
ATOM   1309  O21 DPPCM  29      14.128  -8.001  10.936  0.00  0.00      MEMB  
ATOM   1310  C21 DPPCM  29      13.708  -6.745  10.791  0.00  0.00      MEMB  
ATOM   1311  O22 DPPCM  29      14.308  -5.775  11.229  0.00  0.00      MEMB  
ATOM   1312  C22 DPPCM  29      12.440  -6.758   9.977  0.00  0.00      MEMB  
ATOM   1313  H2R DPPCM  29      11.686  -6.093  10.451  0.00  0.00      MEMB  
ATOM   1314  H2S DPPCM  29      12.063  -7.802  10.036  0.00  0.00      MEMB  
ATOM   1315  C3  DPPCM  29      16.561  -7.954  10.872  0.00  0.00      MEMB  
ATOM   1316  HX  DPPCM  29      16.663  -8.830  10.195  0.00  0.00      MEMB  
ATOM   1317  HY  DPPCM  29      17.367  -7.889  11.634  0.00  0.00      MEMB  
ATOM   1318  O31 DPPCM  29      16.659  -6.684  10.182  0.00  0.00      MEMB  
ATOM   1319  C31 DPPCM  29      16.975  -6.644   8.865  0.00  0.00      MEMB  
ATOM   1320  O32 DPPCM  29      17.059  -7.667   8.119  0.00  0.00      MEMB  
ATOM   1321  C32 DPPCM  29      17.223  -5.252   8.449  0.00  0.00      MEMB  
ATOM   1322  H2X DPPCM  29      17.305  -5.279   7.341  0.00  0.00      MEMB  
ATOM   1323  H2Y DPPCM  29      18.201  -4.980   8.900  0.00  0.00      MEMB  
ATOM   1324  C23 DPPCM  29      12.736  -6.213   8.561  0.00  0.00      MEMB  
ATOM   1325  H3R DPPCM  29      13.455  -5.368   8.497  0.00  0.00      MEMB  
ATOM   1326  H3S DPPCM  29      11.733  -5.930   8.178  0.00  0.00      MEMB  
ATOM   1327  C24 DPPCM  29      13.342  -7.330   7.685  0.00  0.00      MEMB  
ATOM   1328  H4R DPPCM  29      12.638  -8.190   7.664  0.00  0.00      MEMB  
ATOM   1329  H4S DPPCM  29      14.348  -7.628   8.051  0.00  0.00      MEMB  
ATOM   1330  C25 DPPCM  29      13.463  -7.019   6.163  0.00  0.00      MEMB  
ATOM   1331  H5R DPPCM  29      12.421  -6.761   5.877  0.00  0.00      MEMB  
ATOM   1332  H5S DPPCM  29      13.859  -7.927   5.660  0.00  0.00      MEMB  
ATOM   1333  C26 DPPCM  29      14.403  -5.850   5.951  0.00  0.00      MEMB  
ATOM   1334  H6R DPPCM  29      15.312  -6.086   6.545  0.00  0.00      MEMB  
ATOM   1335  H6S DPPCM  29      13.997  -4.913   6.387  0.00  0.00      MEMB  
ATOM   1336  C27 DPPCM  29      14.734  -5.523   4.535  0.00  0.00      MEMB  
ATOM   1337  H7R DPPCM  29      13.746  -5.484   4.028  0.00  0.00      MEMB  
ATOM   1338  H7S DPPCM  29      15.257  -6.331   3.980  0.00  0.00      MEMB  
ATOM   1339  C28 DPPCM  29      15.490  -4.202   4.436  0.00  0.00      MEMB  
ATOM   1340  H8R DPPCM  29      16.370  -4.406   5.082  0.00  0.00      MEMB  
ATOM   1341  H8S DPPCM  29      14.854  -3.331   4.704  0.00  0.00      MEMB  
ATOM   1342  C29 DPPCM  29      16.240  -4.058   3.076  0.00  0.00      MEMB  
ATOM   1343  H9R DPPCM  29      16.728  -5.047   2.944  0.00  0.00      MEMB  
ATOM   1344  H9S DPPCM  29      16.963  -3.229   2.922  0.00  0.00      MEMB  
ATOM   1345 C210 DPPCM  29      15.331  -3.923   1.865  0.00  0.00      MEMB  
ATOM   1346 H10R DPPCM  29      14.663  -3.080   2.142  0.00  0.00      MEMB  
ATOM   1347 H10S DPPCM  29      14.662  -4.810   1.856  0.00  0.00      MEMB  
ATOM   1348 C211 DPPCM  29      16.085  -3.713   0.579  0.00  0.00      MEMB  
ATOM   1349 H11R DPPCM  29      16.859  -2.953   0.819  0.00  0.00      MEMB  
ATOM   1350 H11S DPPCM  29      15.433  -3.369  -0.252  0.00  0.00      MEMB  
ATOM   1351 C212 DPPCM  29      16.892  -4.934   0.079  0.00  0.00      MEMB  
ATOM   1352 H12R DPPCM  29      16.347  -5.900   0.012  0.00  0.00      MEMB  
ATOM   1353 H12S DPPCM  29      17.752  -5.137   0.753  0.00  0.00      MEMB  
ATOM   1354 C213 DPPCM  29      17.554  -4.524  -1.282  0.00  0.00      MEMB  
ATOM   1355 H13R DPPCM  29      18.399  -3.832  -1.078  0.00  0.00      MEMB  
ATOM   1356 H13S DPPCM  29      16.864  -3.978  -1.960  0.00  0.00      MEMB  
ATOM   1357 C214 DPPCM  29      18.080  -5.803  -2.062  0.00  0.00      MEMB  
ATOM   1358 H14R DPPCM  29      18.654  -5.398  -2.923  0.00  0.00      MEMB  
ATOM   1359 H14S DPPCM  29      17.246  -6.431  -2.444  0.00  0.00      MEMB  
ATOM   1360 C215 DPPCM  29      19.056  -6.602  -1.175  0.00  0.00      MEMB  
ATOM   1361 H15R DPPCM  29      18.351  -7.098  -0.473  0.00  0.00      MEMB  
ATOM   1362 H15S DPPCM  29      19.741  -5.937  -0.607  0.00  0.00      MEMB  
ATOM   1363 C216 DPPCM  29      19.921  -7.690  -1.903  0.00  0.00      MEMB  
ATOM   1364 H16R DPPCM  29      20.609  -8.292  -1.271  0.00  0.00      MEMB  
ATOM   1365 H16S DPPCM  29      20.635  -7.213  -2.607  0.00  0.00      MEMB  
ATOM   1366 H16T DPPCM  29      19.259  -8.355  -2.498  0.00  0.00      MEMB  
ATOM   1367  C33 DPPCM  29      16.180  -4.226   8.918  0.00  0.00      MEMB  
ATOM   1368  H3X DPPCM  29      16.101  -4.370  10.017  0.00  0.00      MEMB  
ATOM   1369  H3Y DPPCM  29      15.156  -4.274   8.490  0.00  0.00      MEMB  
ATOM   1370  C34 DPPCM  29      16.629  -2.726   8.861  0.00  0.00      MEMB  
ATOM   1371  H4X DPPCM  29      17.476  -2.673   9.578  0.00  0.00      MEMB  
ATOM   1372  H4Y DPPCM  29      15.942  -1.998   9.343  0.00  0.00      MEMB  
ATOM   1373  C35 DPPCM  29      17.076  -2.244   7.482  0.00  0.00      MEMB  
ATOM   1374  H5X DPPCM  29      16.244  -1.922   6.820  0.00  0.00      MEMB  
ATOM   1375  H5Y DPPCM  29      17.622  -3.122   7.075  0.00  0.00      MEMB  
ATOM   1376  C36 DPPCM  29      17.986  -0.991   7.648  0.00  0.00      MEMB  
ATOM   1377  H6X DPPCM  29      18.817  -1.172   6.934  0.00  0.00      MEMB  
ATOM   1378  H6Y DPPCM  29      18.340  -1.026   8.701  0.00  0.00      MEMB  
ATOM   1379  C37 DPPCM  29      17.352   0.333   7.404  0.00  0.00      MEMB  
ATOM   1380  H7X DPPCM  29      16.830   0.370   6.424  0.00  0.00      MEMB  
ATOM   1381  H7Y DPPCM  29      18.162   1.092   7.453  0.00  0.00      MEMB  
ATOM   1382  C38 DPPCM  29      16.306   0.699   8.510  0.00  0.00      MEMB  
ATOM   1383  H8X DPPCM  29      16.758   1.004   9.478  0.00  0.00      MEMB  
ATOM   1384  H8Y DPPCM  29      15.530  -0.069   8.714  0.00  0.00      MEMB  
ATOM   1385  C39 DPPCM  29      15.440   1.888   7.971  0.00  0.00      MEMB  
ATOM   1386  H9X DPPCM  29      14.963   1.530   7.034  0.00  0.00      MEMB  
ATOM   1387  H9Y DPPCM  29      16.154   2.713   7.759  0.00  0.00      MEMB  
ATOM   1388 C310 DPPCM  29      14.548   2.403   9.080  0.00  0.00      MEMB  
ATOM   1389 H10X DPPCM  29      14.929   3.251   9.688  0.00  0.00      MEMB  
ATOM   1390 H10Y DPPCM  29      14.180   1.673   9.833  0.00  0.00      MEMB  
ATOM   1391 C311 DPPCM  29      13.237   2.915   8.452  0.00  0.00      MEMB  
ATOM   1392 H11X DPPCM  29      12.863   3.563   9.274  0.00  0.00      MEMB  
ATOM   1393 H11Y DPPCM  29      12.573   2.066   8.184  0.00  0.00      MEMB  
ATOM   1394 C312 DPPCM  29      13.369   3.846   7.252  0.00  0.00      MEMB  
ATOM   1395 H12X DPPCM  29      13.453   3.135   6.402  0.00  0.00      MEMB  
ATOM   1396 H12Y DPPCM  29      14.347   4.332   7.450  0.00  0.00      MEMB  
ATOM   1397 C313 DPPCM  29      12.361   5.070   7.125  0.00  0.00      MEMB  
ATOM   1398 H13X DPPCM  29      12.256   5.709   8.027  0.00  0.00      MEMB  
ATOM   1399 H13Y DPPCM  29      11.358   4.619   6.967  0.00  0.00      MEMB  
ATOM   1400 C314 DPPCM  29      12.710   5.908   5.901  0.00  0.00      MEMB  
ATOM   1401 H14X DPPCM  29      12.856   5.172   5.082  0.00  0.00      MEMB  
ATOM   1402 H14Y DPPCM  29      13.622   6.534   6.014  0.00  0.00      MEMB  
ATOM   1403 C315 DPPCM  29      11.627   7.037   5.589  0.00  0.00      MEMB  
ATOM   1404 H15X DPPCM  29      11.380   7.631   6.495  0.00  0.00      MEMB  
ATOM   1405 H15Y DPPCM  29      10.643   6.581   5.346  0.00  0.00      MEMB  
ATOM   1406 C316 DPPCM  29      12.102   8.024   4.518  0.00  0.00      MEMB  
ATOM   1407 H16X DPPCM  29      13.021   8.592   4.779  0.00  0.00      MEMB  
ATOM   1408 H16Y DPPCM  29      11.235   8.694   4.333  0.00  0.00      MEMB  
ATOM   1409 H16Z DPPCM  29      12.471   7.485   3.620  0.00  0.00      MEMB  
ATOM   1410  C3  CHL1M  30      -9.900 -13.968   5.608  0.00  0.00      MEMB  
ATOM   1411  H3  CHL1M  30      -9.372 -13.050   5.944  0.00  0.00      MEMB  
ATOM   1412  O3  CHL1M  30     -10.752 -14.306   6.690  0.00  0.00      MEMB  
ATOM   1413  H3' CHL1M  30     -10.545 -15.166   7.063  0.00  0.00      MEMB  
ATOM   1414  C4  CHL1M  30     -10.757 -13.739   4.404  0.00  0.00      MEMB  
ATOM   1415  H4A CHL1M  30     -11.204 -14.702   4.079  0.00  0.00      MEMB  
ATOM   1416  H4B CHL1M  30     -11.620 -13.081   4.640  0.00  0.00      MEMB  
ATOM   1417  C5  CHL1M  30      -9.866 -13.289   3.198  0.00  0.00      MEMB  
ATOM   1418  C6  CHL1M  30     -10.054 -12.118   2.638  0.00  0.00      MEMB  
ATOM   1419  H6  CHL1M  30     -10.826 -11.436   3.023  0.00  0.00      MEMB  
ATOM   1420  C7  CHL1M  30      -9.238 -11.539   1.564  0.00  0.00      MEMB  
ATOM   1421  H7A CHL1M  30      -9.804 -11.126   0.702  0.00  0.00      MEMB  
ATOM   1422  H7B CHL1M  30      -8.493 -10.836   1.996  0.00  0.00      MEMB  
ATOM   1423  C8  CHL1M  30      -8.341 -12.641   0.920  0.00  0.00      MEMB  
ATOM   1424  H8  CHL1M  30      -9.077 -13.191   0.296  0.00  0.00      MEMB  
ATOM   1425  C14 CHL1M  30      -7.113 -12.050   0.182  0.00  0.00      MEMB  
ATOM   1426  H14 CHL1M  30      -6.488 -11.654   1.011  0.00  0.00      MEMB  
ATOM   1427  C15 CHL1M  30      -7.420 -10.921  -0.876  0.00  0.00      MEMB  
ATOM   1428 H15A CHL1M  30      -8.368 -11.070  -1.437  0.00  0.00      MEMB  
ATOM   1429 H15B CHL1M  30      -7.441  -9.950  -0.337  0.00  0.00      MEMB  
ATOM   1430  C16 CHL1M  30      -6.198 -10.867  -1.854  0.00  0.00      MEMB  
ATOM   1431 H16A CHL1M  30      -6.518 -11.075  -2.898  0.00  0.00      MEMB  
ATOM   1432 H16B CHL1M  30      -5.549  -9.966  -1.872  0.00  0.00      MEMB  
ATOM   1433  C17 CHL1M  30      -5.274 -12.036  -1.242  0.00  0.00      MEMB  
ATOM   1434  H17 CHL1M  30      -4.686 -11.612  -0.399  0.00  0.00      MEMB  
ATOM   1435  C13 CHL1M  30      -6.194 -13.080  -0.571  0.00  0.00      MEMB  
ATOM   1436  C18 CHL1M  30      -7.096 -13.702  -1.574  0.00  0.00      MEMB  
ATOM   1437 H18A CHL1M  30      -7.312 -13.002  -2.409  0.00  0.00      MEMB  
ATOM   1438 H18B CHL1M  30      -6.617 -14.534  -2.133  0.00  0.00      MEMB  
ATOM   1439 H18C CHL1M  30      -8.060 -14.113  -1.205  0.00  0.00      MEMB  
ATOM   1440  C12 CHL1M  30      -5.580 -14.119   0.421  0.00  0.00      MEMB  
ATOM   1441 H12A CHL1M  30      -5.065 -14.886  -0.197  0.00  0.00      MEMB  
ATOM   1442 H12B CHL1M  30      -4.845 -13.714   1.149  0.00  0.00      MEMB  
ATOM   1443  C11 CHL1M  30      -6.804 -14.772   1.223  0.00  0.00      MEMB  
ATOM   1444 H11A CHL1M  30      -7.525 -15.345   0.601  0.00  0.00      MEMB  
ATOM   1445 H11B CHL1M  30      -6.379 -15.565   1.875  0.00  0.00      MEMB  
ATOM   1446  C9  CHL1M  30      -7.768 -13.671   1.950  0.00  0.00      MEMB  
ATOM   1447  H9  CHL1M  30      -7.044 -13.124   2.591  0.00  0.00      MEMB  
ATOM   1448  C10 CHL1M  30      -8.809 -14.337   2.820  0.00  0.00      MEMB  
ATOM   1449  C19 CHL1M  30      -9.564 -15.525   2.176  0.00  0.00      MEMB  
ATOM   1450 H19A CHL1M  30      -9.989 -15.326   1.169  0.00  0.00      MEMB  
ATOM   1451 H19B CHL1M  30      -8.838 -16.365   2.128  0.00  0.00      MEMB  
ATOM   1452 H19C CHL1M  30     -10.505 -15.857   2.666  0.00  0.00      MEMB  
ATOM   1453  C1  CHL1M  30      -8.070 -14.804   4.067  0.00  0.00      MEMB  
ATOM   1454  H1A CHL1M  30      -7.723 -15.811   3.751  0.00  0.00      MEMB  
ATOM   1455  H1B CHL1M  30      -7.244 -14.174   4.459  0.00  0.00      MEMB  
ATOM   1456  C2  CHL1M  30      -8.968 -15.168   5.258  0.00  0.00      MEMB  
ATOM   1457  H2A CHL1M  30      -8.300 -15.410   6.113  0.00  0.00      MEMB  
ATOM   1458  H2B CHL1M  30      -9.636 -16.018   5.002  0.00  0.00      MEMB  
ATOM   1459  C20 CHL1M  30      -4.312 -12.617  -2.272  0.00  0.00      MEMB  
ATOM   1460  H20 CHL1M  30      -4.030 -13.665  -2.032  0.00  0.00      MEMB  
ATOM   1461  C21 CHL1M  30      -2.981 -11.792  -2.229  0.00  0.00      MEMB  
ATOM   1462 H21A CHL1M  30      -2.644 -11.622  -1.184  0.00  0.00      MEMB  
ATOM   1463 H21B CHL1M  30      -3.055 -10.807  -2.737  0.00  0.00      MEMB  
ATOM   1464 H21C CHL1M  30      -2.094 -12.207  -2.756  0.00  0.00      MEMB  
ATOM   1465  C22 CHL1M  30      -4.791 -12.685  -3.733  0.00  0.00      MEMB  
ATOM   1466 H22A CHL1M  30      -5.780 -13.179  -3.849  0.00  0.00      MEMB  
ATOM   1467 H22B CHL1M  30      -5.026 -11.672  -4.122  0.00  0.00      MEMB  
ATOM   1468  C23 CHL1M  30      -3.881 -13.518  -4.598  0.00  0.00      MEMB  
ATOM   1469 H23A CHL1M  30      -2.832 -13.159  -4.540  0.00  0.00      MEMB  
ATOM   1470 H23B CHL1M  30      -3.897 -14.570  -4.242  0.00  0.00      MEMB  
ATOM   1471  C24 CHL1M  30      -4.226 -13.545  -6.166  0.00  0.00      MEMB  
ATOM   1472 H24A CHL1M  30      -5.201 -14.053  -6.328  0.00  0.00      MEMB  
ATOM   1473 H24B CHL1M  30      -4.254 -12.500  -6.542  0.00  0.00      MEMB  
ATOM   1474  C25 CHL1M  30      -3.191 -14.266  -6.984  0.00  0.00      MEMB  
ATOM   1475  H25 CHL1M  30      -2.186 -14.038  -6.570  0.00  0.00      MEMB  
ATOM   1476  C26 CHL1M  30      -3.373 -15.785  -6.850  0.00  0.00      MEMB  
ATOM   1477 H26A CHL1M  30      -2.731 -16.336  -7.571  0.00  0.00      MEMB  
ATOM   1478 H26B CHL1M  30      -3.216 -16.116  -5.801  0.00  0.00      MEMB  
ATOM   1479 H26C CHL1M  30      -4.404 -16.017  -7.194  0.00  0.00      MEMB  
ATOM   1480  C27 CHL1M  30      -3.277 -13.658  -8.434  0.00  0.00      MEMB  
ATOM   1481 H27A CHL1M  30      -2.447 -14.127  -9.005  0.00  0.00      MEMB  
ATOM   1482 H27B CHL1M  30      -4.192 -13.884  -9.022  0.00  0.00      MEMB  
ATOM   1483 H27C CHL1M  30      -3.117 -12.564  -8.332  0.00  0.00      MEMB  
ATOM   1484  C3  CHL1M  34       4.343  22.626   2.898  0.00  0.00      MEMB  
ATOM   1485  H3  CHL1M  34       3.489  22.778   2.204  0.00  0.00      MEMB  
ATOM   1486  O3  CHL1M  34       4.097  23.113   4.215  0.00  0.00      MEMB  
ATOM   1487  H3' CHL1M  34       4.965  23.385   4.519  0.00  0.00      MEMB  
ATOM   1488  C4  CHL1M  34       4.497  21.081   2.937  0.00  0.00      MEMB  
ATOM   1489  H4A CHL1M  34       5.261  20.820   3.701  0.00  0.00      MEMB  
ATOM   1490  H4B CHL1M  34       3.493  20.728   3.255  0.00  0.00      MEMB  
ATOM   1491  C5  CHL1M  34       4.960  20.551   1.630  0.00  0.00      MEMB  
ATOM   1492  C6  CHL1M  34       4.267  19.532   1.133  0.00  0.00      MEMB  
ATOM   1493  H6  CHL1M  34       3.451  19.056   1.697  0.00  0.00      MEMB  
ATOM   1494  C7  CHL1M  34       4.636  18.926  -0.186  0.00  0.00      MEMB  
ATOM   1495  H7A CHL1M  34       4.639  17.815  -0.166  0.00  0.00      MEMB  
ATOM   1496  H7B CHL1M  34       3.770  19.137  -0.849  0.00  0.00      MEMB  
ATOM   1497  C8  CHL1M  34       5.968  19.394  -0.825  0.00  0.00      MEMB  
ATOM   1498  H8  CHL1M  34       6.732  18.754  -0.334  0.00  0.00      MEMB  
ATOM   1499  C14 CHL1M  34       5.925  19.067  -2.334  0.00  0.00      MEMB  
ATOM   1500  H14 CHL1M  34       5.052  19.627  -2.733  0.00  0.00      MEMB  
ATOM   1501  C15 CHL1M  34       5.636  17.628  -2.758  0.00  0.00      MEMB  
ATOM   1502 H15A CHL1M  34       6.210  16.867  -2.188  0.00  0.00      MEMB  
ATOM   1503 H15B CHL1M  34       4.557  17.406  -2.610  0.00  0.00      MEMB  
ATOM   1504  C16 CHL1M  34       6.031  17.575  -4.240  0.00  0.00      MEMB  
ATOM   1505 H16A CHL1M  34       6.942  16.967  -4.424  0.00  0.00      MEMB  
ATOM   1506 H16B CHL1M  34       5.220  17.412  -4.982  0.00  0.00      MEMB  
ATOM   1507  C17 CHL1M  34       6.661  19.071  -4.525  0.00  0.00      MEMB  
ATOM   1508  H17 CHL1M  34       5.801  19.716  -4.805  0.00  0.00      MEMB  
ATOM   1509  C13 CHL1M  34       7.148  19.540  -3.140  0.00  0.00      MEMB  
ATOM   1510  C18 CHL1M  34       8.501  18.828  -2.721  0.00  0.00      MEMB  
ATOM   1511 H18A CHL1M  34       9.316  19.477  -3.107  0.00  0.00      MEMB  
ATOM   1512 H18B CHL1M  34       8.643  18.713  -1.625  0.00  0.00      MEMB  
ATOM   1513 H18C CHL1M  34       8.507  17.837  -3.223  0.00  0.00      MEMB  
ATOM   1514  C12 CHL1M  34       7.339  21.039  -2.919  0.00  0.00      MEMB  
ATOM   1515 H12A CHL1M  34       8.217  21.589  -3.320  0.00  0.00      MEMB  
ATOM   1516 H12B CHL1M  34       6.513  21.579  -3.429  0.00  0.00      MEMB  
ATOM   1517  C11 CHL1M  34       7.394  21.454  -1.361  0.00  0.00      MEMB  
ATOM   1518 H11A CHL1M  34       8.269  20.955  -0.892  0.00  0.00      MEMB  
ATOM   1519 H11B CHL1M  34       7.412  22.558  -1.243  0.00  0.00      MEMB  
ATOM   1520  C9  CHL1M  34       6.176  20.880  -0.553  0.00  0.00      MEMB  
ATOM   1521  H9  CHL1M  34       5.285  21.392  -0.976  0.00  0.00      MEMB  
ATOM   1522  C10 CHL1M  34       6.120  21.281   0.941  0.00  0.00      MEMB  
ATOM   1523  C19 CHL1M  34       7.431  20.975   1.698  0.00  0.00      MEMB  
ATOM   1524 H19A CHL1M  34       7.558  19.871   1.677  0.00  0.00      MEMB  
ATOM   1525 H19B CHL1M  34       8.277  21.502   1.208  0.00  0.00      MEMB  
ATOM   1526 H19C CHL1M  34       7.473  21.345   2.745  0.00  0.00      MEMB  
ATOM   1527  C1  CHL1M  34       5.879  22.847   0.985  0.00  0.00      MEMB  
ATOM   1528  H1A CHL1M  34       6.740  23.449   0.624  0.00  0.00      MEMB  
ATOM   1529  H1B CHL1M  34       4.983  23.082   0.371  0.00  0.00      MEMB  
ATOM   1530  C2  CHL1M  34       5.555  23.400   2.412  0.00  0.00      MEMB  
ATOM   1531  H2A CHL1M  34       5.364  24.485   2.267  0.00  0.00      MEMB  
ATOM   1532  H2B CHL1M  34       6.420  23.214   3.084  0.00  0.00      MEMB  
ATOM   1533  C20 CHL1M  34       7.595  19.106  -5.752  0.00  0.00      MEMB  
ATOM   1534  H20 CHL1M  34       8.563  18.588  -5.580  0.00  0.00      MEMB  
ATOM   1535  C21 CHL1M  34       8.077  20.565  -5.962  0.00  0.00      MEMB  
ATOM   1536 H21A CHL1M  34       8.569  20.799  -6.930  0.00  0.00      MEMB  
ATOM   1537 H21B CHL1M  34       8.854  20.820  -5.209  0.00  0.00      MEMB  
ATOM   1538 H21C CHL1M  34       7.245  21.269  -5.746  0.00  0.00      MEMB  
ATOM   1539  C22 CHL1M  34       6.897  18.606  -7.041  0.00  0.00      MEMB  
ATOM   1540 H22A CHL1M  34       7.577  18.737  -7.909  0.00  0.00      MEMB  
ATOM   1541 H22B CHL1M  34       6.710  17.512  -6.984  0.00  0.00      MEMB  
ATOM   1542  C23 CHL1M  34       5.595  19.277  -7.475  0.00  0.00      MEMB  
ATOM   1543 H23A CHL1M  34       4.992  19.472  -6.562  0.00  0.00      MEMB  
ATOM   1544 H23B CHL1M  34       5.838  20.241  -7.970  0.00  0.00      MEMB  
ATOM   1545  C24 CHL1M  34       4.760  18.344  -8.385  0.00  0.00      MEMB  
ATOM   1546 H24A CHL1M  34       5.249  18.290  -9.381  0.00  0.00      MEMB  
ATOM   1547 H24B CHL1M  34       4.767  17.253  -8.178  0.00  0.00      MEMB  
ATOM   1548  C25 CHL1M  34       3.344  18.714  -8.303  0.00  0.00      MEMB  
ATOM   1549  H25 CHL1M  34       2.996  18.625  -7.252  0.00  0.00      MEMB  
ATOM   1550  C26 CHL1M  34       2.995  20.109  -8.732  0.00  0.00      MEMB  
ATOM   1551 H26A CHL1M  34       1.997  20.372  -8.320  0.00  0.00      MEMB  
ATOM   1552 H26B CHL1M  34       3.783  20.775  -8.320  0.00  0.00      MEMB  
ATOM   1553 H26C CHL1M  34       3.065  20.061  -9.839  0.00  0.00      MEMB  
ATOM   1554  C27 CHL1M  34       2.423  17.662  -8.951  0.00  0.00      MEMB  
ATOM   1555 H27A CHL1M  34       2.691  17.481 -10.014  0.00  0.00      MEMB  
ATOM   1556 H27B CHL1M  34       2.470  16.696  -8.405  0.00  0.00      MEMB  
ATOM   1557 H27C CHL1M  34       1.372  18.022  -8.941  0.00  0.00      MEMB  
ATOM   1558  C3  CHL1M  35      19.565 -16.230   4.767  0.00  0.00      MEMB  
ATOM   1559  H3  CHL1M  35      19.667 -15.135   4.927  0.00  0.00      MEMB  
ATOM   1560  O3  CHL1M  35      19.803 -16.904   6.011  0.00  0.00      MEMB  
ATOM   1561  H3' CHL1M  35      19.297 -17.717   6.078  0.00  0.00      MEMB  
ATOM   1562  C4  CHL1M  35      18.089 -16.511   4.443  0.00  0.00      MEMB  
ATOM   1563  H4A CHL1M  35      18.070 -17.609   4.276  0.00  0.00      MEMB  
ATOM   1564  H4B CHL1M  35      17.345 -16.150   5.186  0.00  0.00      MEMB  
ATOM   1565  C5  CHL1M  35      17.747 -16.049   3.103  0.00  0.00      MEMB  
ATOM   1566  C6  CHL1M  35      16.801 -15.173   2.914  0.00  0.00      MEMB  
ATOM   1567  H6  CHL1M  35      16.093 -14.971   3.731  0.00  0.00      MEMB  
ATOM   1568  C7  CHL1M  35      16.415 -14.646   1.632  0.00  0.00      MEMB  
ATOM   1569  H7A CHL1M  35      15.339 -14.852   1.446  0.00  0.00      MEMB  
ATOM   1570  H7B CHL1M  35      16.498 -13.539   1.687  0.00  0.00      MEMB  
ATOM   1571  C8  CHL1M  35      17.064 -15.337   0.375  0.00  0.00      MEMB  
ATOM   1572  H8  CHL1M  35      16.477 -16.272   0.252  0.00  0.00      MEMB  
ATOM   1573  C14 CHL1M  35      17.030 -14.330  -0.817  0.00  0.00      MEMB  
ATOM   1574  H14 CHL1M  35      17.584 -13.406  -0.545  0.00  0.00      MEMB  
ATOM   1575  C15 CHL1M  35      15.593 -13.859  -1.113  0.00  0.00      MEMB  
ATOM   1576 H15A CHL1M  35      14.758 -14.591  -1.152  0.00  0.00      MEMB  
ATOM   1577 H15B CHL1M  35      15.411 -13.021  -0.407  0.00  0.00      MEMB  
ATOM   1578  C16 CHL1M  35      15.755 -13.293  -2.515  0.00  0.00      MEMB  
ATOM   1579 H16A CHL1M  35      14.915 -13.596  -3.175  0.00  0.00      MEMB  
ATOM   1580 H16B CHL1M  35      15.621 -12.201  -2.363  0.00  0.00      MEMB  
ATOM   1581  C17 CHL1M  35      17.109 -13.841  -3.086  0.00  0.00      MEMB  
ATOM   1582  H17 CHL1M  35      17.851 -13.054  -2.834  0.00  0.00      MEMB  
ATOM   1583  C13 CHL1M  35      17.547 -14.976  -2.124  0.00  0.00      MEMB  
ATOM   1584  C18 CHL1M  35      16.711 -16.246  -2.480  0.00  0.00      MEMB  
ATOM   1585 H18A CHL1M  35      16.968 -17.052  -1.760  0.00  0.00      MEMB  
ATOM   1586 H18B CHL1M  35      15.637 -15.972  -2.396  0.00  0.00      MEMB  
ATOM   1587 H18C CHL1M  35      16.898 -16.641  -3.501  0.00  0.00      MEMB  
ATOM   1588  C12 CHL1M  35      19.050 -15.202  -1.878  0.00  0.00      MEMB  
ATOM   1589 H12A CHL1M  35      19.596 -15.706  -2.704  0.00  0.00      MEMB  
ATOM   1590 H12B CHL1M  35      19.686 -14.321  -1.649  0.00  0.00      MEMB  
ATOM   1591  C11 CHL1M  35      19.266 -16.184  -0.643  0.00  0.00      MEMB  
ATOM   1592 H11A CHL1M  35      19.042 -17.206  -1.015  0.00  0.00      MEMB  
ATOM   1593 H11B CHL1M  35      20.336 -16.228  -0.346  0.00  0.00      MEMB  
ATOM   1594  C9  CHL1M  35      18.541 -15.626   0.625  0.00  0.00      MEMB  
ATOM   1595  H9  CHL1M  35      19.036 -14.652   0.828  0.00  0.00      MEMB  
ATOM   1596  C10 CHL1M  35      18.735 -16.475   1.917  0.00  0.00      MEMB  
ATOM   1597  C19 CHL1M  35      18.468 -18.019   1.571  0.00  0.00      MEMB  
ATOM   1598 H19A CHL1M  35      18.698 -18.614   2.480  0.00  0.00      MEMB  
ATOM   1599 H19B CHL1M  35      17.460 -18.128   1.117  0.00  0.00      MEMB  
ATOM   1600 H19C CHL1M  35      19.214 -18.352   0.818  0.00  0.00      MEMB  
ATOM   1601  C1  CHL1M  35      20.208 -16.246   2.386  0.00  0.00      MEMB  
ATOM   1602  H1A CHL1M  35      20.789 -16.870   1.673  0.00  0.00      MEMB  
ATOM   1603  H1B CHL1M  35      20.499 -15.185   2.228  0.00  0.00      MEMB  
ATOM   1604  C2  CHL1M  35      20.563 -16.769   3.750  0.00  0.00      MEMB  
ATOM   1605  H2A CHL1M  35      21.657 -16.715   3.940  0.00  0.00      MEMB  
ATOM   1606  H2B CHL1M  35      20.467 -17.875   3.750  0.00  0.00      MEMB  
ATOM   1607  C20 CHL1M  35      17.073 -14.269  -4.608  0.00  0.00      MEMB  
ATOM   1608  H20 CHL1M  35      16.393 -15.127  -4.797  0.00  0.00      MEMB  
ATOM   1609  C21 CHL1M  35      18.387 -14.889  -5.213  0.00  0.00      MEMB  
ATOM   1610 H21A CHL1M  35      18.042 -15.147  -6.237  0.00  0.00      MEMB  
ATOM   1611 H21B CHL1M  35      18.726 -15.731  -4.572  0.00  0.00      MEMB  
ATOM   1612 H21C CHL1M  35      19.226 -14.173  -5.345  0.00  0.00      MEMB  
ATOM   1613  C22 CHL1M  35      16.559 -13.169  -5.594  0.00  0.00      MEMB  
ATOM   1614 H22A CHL1M  35      16.522 -13.665  -6.587  0.00  0.00      MEMB  
ATOM   1615 H22B CHL1M  35      15.550 -12.783  -5.335  0.00  0.00      MEMB  
ATOM   1616  C23 CHL1M  35      17.465 -11.943  -5.430  0.00  0.00      MEMB  
ATOM   1617 H23A CHL1M  35      17.456 -11.631  -4.363  0.00  0.00      MEMB  
ATOM   1618 H23B CHL1M  35      18.514 -12.078  -5.769  0.00  0.00      MEMB  
ATOM   1619  C24 CHL1M  35      16.808 -10.793  -6.189  0.00  0.00      MEMB  
ATOM   1620 H24A CHL1M  35      16.754 -11.005  -7.278  0.00  0.00      MEMB  
ATOM   1621 H24B CHL1M  35      15.769 -10.723  -5.802  0.00  0.00      MEMB  
ATOM   1622  C25 CHL1M  35      17.502  -9.429  -6.157  0.00  0.00      MEMB  
ATOM   1623  H25 CHL1M  35      18.487  -9.524  -6.661  0.00  0.00      MEMB  
ATOM   1624  C26 CHL1M  35      16.573  -8.368  -6.857  0.00  0.00      MEMB  
ATOM   1625 H26A CHL1M  35      15.635  -8.257  -6.272  0.00  0.00      MEMB  
ATOM   1626 H26B CHL1M  35      17.000  -7.347  -6.949  0.00  0.00      MEMB  
ATOM   1627 H26C CHL1M  35      16.351  -8.631  -7.914  0.00  0.00      MEMB  
ATOM   1628  C27 CHL1M  35      17.685  -8.847  -4.720  0.00  0.00      MEMB  
ATOM   1629 H27A CHL1M  35      18.294  -7.918  -4.679  0.00  0.00      MEMB  
ATOM   1630 H27B CHL1M  35      16.682  -8.577  -4.326  0.00  0.00      MEMB  
ATOM   1631 H27C CHL1M  35      18.138  -9.620  -4.063  0.00  0.00      MEMB  
ATOM   1632  N   PSM M  36      -3.914  23.202  11.590  0.00  0.00      MEMB  
ATOM   1633  C15 PSM M  36      -4.286  22.772  12.927  0.00  0.00      MEMB  
ATOM   1634 H15A PSM M  36      -3.409  22.277  13.317  0.00  0.00      MEMB  
ATOM   1635 H15B PSM M  36      -4.519  23.682  13.460  0.00  0.00      MEMB  
ATOM   1636 H15C PSM M  36      -5.063  22.022  12.902  0.00  0.00      MEMB  
ATOM   1637  C14 PSM M  36      -3.318  22.089  10.794  0.00  0.00      MEMB  
ATOM   1638 H14A PSM M  36      -4.021  21.289  10.614  0.00  0.00      MEMB  
ATOM   1639 H14B PSM M  36      -3.066  22.472   9.816  0.00  0.00      MEMB  
ATOM   1640 H14C PSM M  36      -2.446  21.653  11.259  0.00  0.00      MEMB  
ATOM   1641  C13 PSM M  36      -5.213  23.574  10.900  0.00  0.00      MEMB  
ATOM   1642 H13A PSM M  36      -5.690  24.406  11.397  0.00  0.00      MEMB  
ATOM   1643 H13B PSM M  36      -5.089  23.831   9.858  0.00  0.00      MEMB  
ATOM   1644 H13C PSM M  36      -5.840  22.695  10.901  0.00  0.00      MEMB  
ATOM   1645  C12 PSM M  36      -3.001  24.407  11.569  0.00  0.00      MEMB  
ATOM   1646 H12A PSM M  36      -3.405  25.239  12.126  0.00  0.00      MEMB  
ATOM   1647 H12B PSM M  36      -2.044  24.290  12.055  0.00  0.00      MEMB  
ATOM   1648  C11 PSM M  36      -2.631  24.930  10.183  0.00  0.00      MEMB  
ATOM   1649 H11A PSM M  36      -2.078  24.308   9.447  0.00  0.00      MEMB  
ATOM   1650 H11B PSM M  36      -3.510  25.275   9.598  0.00  0.00      MEMB  
ATOM   1651  P   PSM M  36      -0.297  25.922  10.588  0.00  0.00      MEMB  
ATOM   1652  O13 PSM M  36       0.351  27.263  10.998  0.00  0.00      MEMB  
ATOM   1653  O14 PSM M  36      -0.028  24.679  11.371  0.00  0.00      MEMB  
ATOM   1654  O11 PSM M  36       0.115  25.651   9.124  0.00  0.00      MEMB  
ATOM   1655  O12 PSM M  36      -1.845  26.095  10.560  0.00  0.00      MEMB  
ATOM   1656  C1S PSM M  36      -0.311  26.661   8.136  0.00  0.00      MEMB  
ATOM   1657  H1S PSM M  36      -1.368  26.933   8.345  0.00  0.00      MEMB  
ATOM   1658  H1T PSM M  36       0.251  27.606   8.301  0.00  0.00      MEMB  
ATOM   1659  NF  PSM M  36      -0.520  27.371   5.812  0.00  0.00      MEMB  
ATOM   1660  HNF PSM M  36      -1.470  27.489   5.532  0.00  0.00      MEMB  
ATOM   1661  C2S PSM M  36      -0.152  26.261   6.653  0.00  0.00      MEMB  
ATOM   1662  H2S PSM M  36       0.920  25.999   6.525  0.00  0.00      MEMB  
ATOM   1663  C3S PSM M  36      -0.886  24.971   6.318  0.00  0.00      MEMB  
ATOM   1664  H3S PSM M  36      -1.974  25.097   6.504  0.00  0.00      MEMB  
ATOM   1665  O3  PSM M  36      -0.492  23.854   7.135  0.00  0.00      MEMB  
ATOM   1666  HO3 PSM M  36       0.128  24.143   7.808  0.00  0.00      MEMB  
ATOM   1667  C4S PSM M  36      -0.604  24.592   4.946  0.00  0.00      MEMB  
ATOM   1668  H4S PSM M  36       0.418  24.245   4.733  0.00  0.00      MEMB  
ATOM   1669  C5S PSM M  36      -1.501  24.549   3.933  0.00  0.00      MEMB  
ATOM   1670  H5S PSM M  36      -2.555  24.838   4.051  0.00  0.00      MEMB  
ATOM   1671  C6S PSM M  36      -1.339  23.935   2.596  0.00  0.00      MEMB  
ATOM   1672  H6S PSM M  36      -2.231  23.302   2.397  0.00  0.00      MEMB  
ATOM   1673  H6T PSM M  36      -1.431  24.716   1.811  0.00  0.00      MEMB  
ATOM   1674  C7S PSM M  36      -0.056  23.143   2.424  0.00  0.00      MEMB  
ATOM   1675  H7S PSM M  36       0.870  23.707   2.669  0.00  0.00      MEMB  
ATOM   1676  H7T PSM M  36      -0.080  22.221   3.043  0.00  0.00      MEMB  
ATOM   1677  C8S PSM M  36      -0.004  22.642   1.023  0.00  0.00      MEMB  
ATOM   1678  H8S PSM M  36       0.544  21.675   1.032  0.00  0.00      MEMB  
ATOM   1679  H8T PSM M  36      -1.032  22.527   0.617  0.00  0.00      MEMB  
ATOM   1680  C9S PSM M  36       0.833  23.540  -0.017  0.00  0.00      MEMB  
ATOM   1681  H9S PSM M  36       0.412  24.568  -0.043  0.00  0.00      MEMB  
ATOM   1682  H9T PSM M  36       1.863  23.613   0.393  0.00  0.00      MEMB  
ATOM   1683 C10S PSM M  36       0.856  22.924  -1.480  0.00  0.00      MEMB  
ATOM   1684 H10S PSM M  36       0.890  21.821  -1.353  0.00  0.00      MEMB  
ATOM   1685 H10T PSM M  36      -0.127  23.115  -1.962  0.00  0.00      MEMB  
ATOM   1686 C11S PSM M  36       2.082  23.515  -2.286  0.00  0.00      MEMB  
ATOM   1687 H11S PSM M  36       2.036  24.623  -2.226  0.00  0.00      MEMB  
ATOM   1688 H11T PSM M  36       2.994  23.278  -1.697  0.00  0.00      MEMB  
ATOM   1689 C12S PSM M  36       2.053  22.906  -3.698  0.00  0.00      MEMB  
ATOM   1690 H12S PSM M  36       3.048  22.912  -4.193  0.00  0.00      MEMB  
ATOM   1691 H12T PSM M  36       1.836  21.839  -3.475  0.00  0.00      MEMB  
ATOM   1692 C13S PSM M  36       0.899  23.305  -4.608  0.00  0.00      MEMB  
ATOM   1693 H13S PSM M  36       0.794  22.605  -5.464  0.00  0.00      MEMB  
ATOM   1694 H13T PSM M  36      -0.085  23.356  -4.095  0.00  0.00      MEMB  
ATOM   1695 C14S PSM M  36       0.984  24.697  -5.378  0.00  0.00      MEMB  
ATOM   1696 H14S PSM M  36       1.451  25.370  -4.629  0.00  0.00      MEMB  
ATOM   1697 H14T PSM M  36       1.779  24.740  -6.153  0.00  0.00      MEMB  
ATOM   1698 C15S PSM M  36      -0.353  25.205  -5.885  0.00  0.00      MEMB  
ATOM   1699 H15S PSM M  36      -0.608  24.571  -6.761  0.00  0.00      MEMB  
ATOM   1700 H15T PSM M  36      -1.098  25.144  -5.063  0.00  0.00      MEMB  
ATOM   1701 C16S PSM M  36      -0.266  26.658  -6.522  0.00  0.00      MEMB  
ATOM   1702 H16S PSM M  36      -0.038  27.406  -5.734  0.00  0.00      MEMB  
ATOM   1703 H16T PSM M  36       0.561  26.637  -7.264  0.00  0.00      MEMB  
ATOM   1704 C17S PSM M  36      -1.475  27.031  -7.364  0.00  0.00      MEMB  
ATOM   1705 H17S PSM M  36      -1.506  28.091  -7.694  0.00  0.00      MEMB  
ATOM   1706 H17T PSM M  36      -1.695  26.332  -8.200  0.00  0.00      MEMB  
ATOM   1707 C18S PSM M  36      -2.824  26.875  -6.596  0.00  0.00      MEMB  
ATOM   1708 H18S PSM M  36      -3.102  25.800  -6.598  0.00  0.00      MEMB  
ATOM   1709 H18T PSM M  36      -2.758  27.300  -5.571  0.00  0.00      MEMB  
ATOM   1710 H18U PSM M  36      -3.723  27.240  -7.136  0.00  0.00      MEMB  
ATOM   1711  C1F PSM M  36       0.291  28.416   5.603  0.00  0.00      MEMB  
ATOM   1712  OF  PSM M  36       1.460  28.322   5.916  0.00  0.00      MEMB  
ATOM   1713  C2F PSM M  36      -0.227  29.663   4.908  0.00  0.00      MEMB  
ATOM   1714  H2F PSM M  36      -1.309  29.519   4.698  0.00  0.00      MEMB  
ATOM   1715  H2G PSM M  36       0.324  29.848   3.961  0.00  0.00      MEMB  
ATOM   1716  C3F PSM M  36      -0.094  30.937   5.740  0.00  0.00      MEMB  
ATOM   1717  H3F PSM M  36       0.994  31.048   5.933  0.00  0.00      MEMB  
ATOM   1718  H3G PSM M  36      -0.529  30.707   6.737  0.00  0.00      MEMB  
ATOM   1719  C4F PSM M  36      -0.655  32.159   5.061  0.00  0.00      MEMB  
ATOM   1720  H4F PSM M  36      -0.786  32.945   5.836  0.00  0.00      MEMB  
ATOM   1721  H4G PSM M  36      -1.727  32.013   4.808  0.00  0.00      MEMB  
ATOM   1722  C5F PSM M  36       0.282  32.660   3.921  0.00  0.00      MEMB  
ATOM   1723  H5F PSM M  36       0.606  31.757   3.361  0.00  0.00      MEMB  
ATOM   1724  H5G PSM M  36       1.221  33.014   4.398  0.00  0.00      MEMB  
ATOM   1725  C6F PSM M  36      -0.462  33.694   3.055  0.00  0.00      MEMB  
ATOM   1726  H6F PSM M  36       0.271  34.214   2.402  0.00  0.00      MEMB  
ATOM   1727  H6G PSM M  36      -0.922  34.453   3.724  0.00  0.00      MEMB  
ATOM   1728  C7F PSM M  36      -1.434  32.952   2.122  0.00  0.00      MEMB  
ATOM   1729  H7F PSM M  36      -2.248  32.397   2.636  0.00  0.00      MEMB  
ATOM   1730  H7G PSM M  36      -0.818  32.223   1.554  0.00  0.00      MEMB  
ATOM   1731  C8F PSM M  36      -2.255  33.844   1.144  0.00  0.00      MEMB  
ATOM   1732  H8F PSM M  36      -1.617  34.503   0.517  0.00  0.00      MEMB  
ATOM   1733  H8G PSM M  36      -2.916  34.549   1.693  0.00  0.00      MEMB  
ATOM   1734  C9F PSM M  36      -3.237  33.031   0.286  0.00  0.00      MEMB  
ATOM   1735  H9F PSM M  36      -4.053  33.660  -0.130  0.00  0.00      MEMB  
ATOM   1736  H9G PSM M  36      -3.693  32.327   1.014  0.00  0.00      MEMB  
ATOM   1737 C10F PSM M  36      -2.606  32.282  -0.814  0.00  0.00      MEMB  
ATOM   1738 H10F PSM M  36      -3.310  31.558  -1.276  0.00  0.00      MEMB  
ATOM   1739 H10G PSM M  36      -1.719  31.717  -0.455  0.00  0.00      MEMB  
ATOM   1740 C11F PSM M  36      -2.223  33.262  -1.973  0.00  0.00      MEMB  
ATOM   1741 H11F PSM M  36      -1.350  33.864  -1.642  0.00  0.00      MEMB  
ATOM   1742 H11G PSM M  36      -2.913  34.076  -2.283  0.00  0.00      MEMB  
ATOM   1743 C12F PSM M  36      -1.881  32.448  -3.272  0.00  0.00      MEMB  
ATOM   1744 H12F PSM M  36      -2.763  31.966  -3.745  0.00  0.00      MEMB  
ATOM   1745 H12G PSM M  36      -1.368  31.509  -2.973  0.00  0.00      MEMB  
ATOM   1746 C13F PSM M  36      -0.889  33.147  -4.290  0.00  0.00      MEMB  
ATOM   1747 H13F PSM M  36      -0.693  32.400  -5.089  0.00  0.00      MEMB  
ATOM   1748 H13G PSM M  36      -0.018  33.459  -3.675  0.00  0.00      MEMB  
ATOM   1749 C14F PSM M  36      -1.593  34.366  -4.944  0.00  0.00      MEMB  
ATOM   1750 H14F PSM M  36      -1.517  35.195  -4.208  0.00  0.00      MEMB  
ATOM   1751 H14G PSM M  36      -2.678  34.242  -5.149  0.00  0.00      MEMB  
ATOM   1752 C15F PSM M  36      -1.067  34.922  -6.335  0.00  0.00      MEMB  
ATOM   1753 H15F PSM M  36      -1.342  34.175  -7.110  0.00  0.00      MEMB  
ATOM   1754 H15G PSM M  36       0.042  34.865  -6.306  0.00  0.00      MEMB  
ATOM   1755 C16F PSM M  36      -1.630  36.223  -6.832  0.00  0.00      MEMB  
ATOM   1756 H16F PSM M  36      -1.346  36.382  -7.895  0.00  0.00      MEMB  
ATOM   1757 H16G PSM M  36      -2.740  36.244  -6.824  0.00  0.00      MEMB  
ATOM   1758 H16H PSM M  36      -1.179  37.057  -6.253  0.00  0.00      MEMB  
ATOM   1759  N   POPCM  37     -24.868  13.139   9.203  0.00  0.00      MEMB  
ATOM   1760  C12 POPCM  37     -24.476  13.314   7.755  0.00  0.00      MEMB  
ATOM   1761 H12A POPCM  37     -25.114  13.998   7.216  0.00  0.00      MEMB  
ATOM   1762 H12B POPCM  37     -24.642  12.340   7.318  0.00  0.00      MEMB  
ATOM   1763  C13 POPCM  37     -24.017  12.170   9.923  0.00  0.00      MEMB  
ATOM   1764 H13A POPCM  37     -22.989  12.477  10.043  0.00  0.00      MEMB  
ATOM   1765 H13B POPCM  37     -24.366  12.051  10.939  0.00  0.00      MEMB  
ATOM   1766 H13C POPCM  37     -24.047  11.273   9.322  0.00  0.00      MEMB  
ATOM   1767  C14 POPCM  37     -24.815  14.460   9.934  0.00  0.00      MEMB  
ATOM   1768 H14A POPCM  37     -23.864  14.941   9.757  0.00  0.00      MEMB  
ATOM   1769 H14B POPCM  37     -25.503  15.242   9.646  0.00  0.00      MEMB  
ATOM   1770 H14C POPCM  37     -24.969  14.255  10.983  0.00  0.00      MEMB  
ATOM   1771  C15 POPCM  37     -26.209  12.643   9.327  0.00  0.00      MEMB  
ATOM   1772 H15A POPCM  37     -26.269  11.752   8.718  0.00  0.00      MEMB  
ATOM   1773 H15B POPCM  37     -26.919  13.407   9.049  0.00  0.00      MEMB  
ATOM   1774 H15C POPCM  37     -26.558  12.220  10.257  0.00  0.00      MEMB  
ATOM   1775  C11 POPCM  37     -23.051  13.676   7.400  0.00  0.00      MEMB  
ATOM   1776 H11A POPCM  37     -22.987  13.800   6.298  0.00  0.00      MEMB  
ATOM   1777 H11B POPCM  37     -22.329  12.895   7.719  0.00  0.00      MEMB  
ATOM   1778  P   POPCM  37     -22.521  16.376   7.244  0.00  0.00      MEMB  
ATOM   1779  O13 POPCM  37     -21.976  17.351   8.212  0.00  0.00      MEMB  
ATOM   1780  O14 POPCM  37     -23.785  16.783   6.545  0.00  0.00      MEMB  
ATOM   1781  O12 POPCM  37     -22.680  14.962   7.968  0.00  0.00      MEMB  
ATOM   1782  O11 POPCM  37     -21.457  16.114   6.201  0.00  0.00      MEMB  
ATOM   1783  C1  POPCM  37     -20.267  15.276   6.240  0.00  0.00      MEMB  
ATOM   1784  HA  POPCM  37     -20.515  14.300   6.710  0.00  0.00      MEMB  
ATOM   1785  HB  POPCM  37     -19.514  15.815   6.853  0.00  0.00      MEMB  
ATOM   1786  C2  POPCM  37     -19.780  14.974   4.797  0.00  0.00      MEMB  
ATOM   1787  HS  POPCM  37     -19.661  15.972   4.324  0.00  0.00      MEMB  
ATOM   1788  O21 POPCM  37     -20.729  14.191   4.057  0.00  0.00      MEMB  
ATOM   1789  C21 POPCM  37     -21.733  14.880   3.571  0.00  0.00      MEMB  
ATOM   1790  O22 POPCM  37     -21.752  16.108   3.385  0.00  0.00      MEMB  
ATOM   1791  C22 POPCM  37     -22.945  13.935   3.396  0.00  0.00      MEMB  
ATOM   1792  H2R POPCM  37     -23.659  14.285   4.172  0.00  0.00      MEMB  
ATOM   1793  H2S POPCM  37     -22.715  12.853   3.503  0.00  0.00      MEMB  
ATOM   1794  C3  POPCM  37     -18.356  14.286   4.834  0.00  0.00      MEMB  
ATOM   1795  HX  POPCM  37     -18.429  13.437   5.547  0.00  0.00      MEMB  
ATOM   1796  HY  POPCM  37     -17.528  14.899   5.251  0.00  0.00      MEMB  
ATOM   1797  O31 POPCM  37     -17.937  13.790   3.534  0.00  0.00      MEMB  
ATOM   1798  C31 POPCM  37     -18.651  12.724   3.235  0.00  0.00      MEMB  
ATOM   1799  O32 POPCM  37     -19.033  11.917   4.086  0.00  0.00      MEMB  
ATOM   1800  C32 POPCM  37     -18.765  12.661   1.698  0.00  0.00      MEMB  
ATOM   1801  H2X POPCM  37     -17.709  12.601   1.359  0.00  0.00      MEMB  
ATOM   1802  H2Y POPCM  37     -19.369  13.512   1.317  0.00  0.00      MEMB  
ATOM   1803  C23 POPCM  37     -23.507  14.212   1.994  0.00  0.00      MEMB  
ATOM   1804  H3R POPCM  37     -24.436  14.804   2.135  0.00  0.00      MEMB  
ATOM   1805  H3S POPCM  37     -23.984  13.243   1.735  0.00  0.00      MEMB  
ATOM   1806  C24 POPCM  37     -22.652  14.674   0.834  0.00  0.00      MEMB  
ATOM   1807  H4R POPCM  37     -21.558  14.620   1.021  0.00  0.00      MEMB  
ATOM   1808  H4S POPCM  37     -22.880  15.752   0.692  0.00  0.00      MEMB  
ATOM   1809  C25 POPCM  37     -22.945  13.865  -0.439  0.00  0.00      MEMB  
ATOM   1810  H5R POPCM  37     -24.028  13.995  -0.647  0.00  0.00      MEMB  
ATOM   1811  H5S POPCM  37     -22.727  12.776  -0.412  0.00  0.00      MEMB  
ATOM   1812  C26 POPCM  37     -22.181  14.517  -1.680  0.00  0.00      MEMB  
ATOM   1813  H6R POPCM  37     -21.091  14.339  -1.561  0.00  0.00      MEMB  
ATOM   1814  H6S POPCM  37     -22.488  15.582  -1.594  0.00  0.00      MEMB  
ATOM   1815  C27 POPCM  37     -22.541  13.934  -3.007  0.00  0.00      MEMB  
ATOM   1816  H7R POPCM  37     -23.571  14.079  -3.396  0.00  0.00      MEMB  
ATOM   1817  H7S POPCM  37     -22.465  12.826  -3.015  0.00  0.00      MEMB  
ATOM   1818  C28 POPCM  37     -21.445  14.372  -4.033  0.00  0.00      MEMB  
ATOM   1819  H8R POPCM  37     -21.445  13.626  -4.856  0.00  0.00      MEMB  
ATOM   1820  H8S POPCM  37     -20.477  14.279  -3.496  0.00  0.00      MEMB  
ATOM   1821  C29 POPCM  37     -21.533  15.735  -4.603  0.00  0.00      MEMB  
ATOM   1822  H91 POPCM  37     -21.705  16.513  -3.845  0.00  0.00      MEMB  
ATOM   1823 C210 POPCM  37     -21.626  16.184  -5.856  0.00  0.00      MEMB  
ATOM   1824 H101 POPCM  37     -21.671  17.247  -6.133  0.00  0.00      MEMB  
ATOM   1825 C211 POPCM  37     -21.591  15.301  -7.109  0.00  0.00      MEMB  
ATOM   1826 H11R POPCM  37     -22.586  14.884  -7.374  0.00  0.00      MEMB  
ATOM   1827 H11S POPCM  37     -20.999  14.380  -6.921  0.00  0.00      MEMB  
ATOM   1828 C212 POPCM  37     -21.077  15.893  -8.397  0.00  0.00      MEMB  
ATOM   1829 H12R POPCM  37     -20.775  15.156  -9.171  0.00  0.00      MEMB  
ATOM   1830 H12S POPCM  37     -20.025  16.243  -8.323  0.00  0.00      MEMB  
ATOM   1831 C213 POPCM  37     -21.879  17.018  -9.062  0.00  0.00      MEMB  
ATOM   1832 H13R POPCM  37     -21.379  17.517  -9.920  0.00  0.00      MEMB  
ATOM   1833 H13S POPCM  37     -22.089  17.831  -8.334  0.00  0.00      MEMB  
ATOM   1834 C214 POPCM  37     -23.336  16.713  -9.444  0.00  0.00      MEMB  
ATOM   1835 H14R POPCM  37     -23.854  16.512  -8.482  0.00  0.00      MEMB  
ATOM   1836 H14S POPCM  37     -23.376  15.770 -10.030  0.00  0.00      MEMB  
ATOM   1837 C215 POPCM  37     -24.035  17.722 -10.202  0.00  0.00      MEMB  
ATOM   1838 H15R POPCM  37     -23.650  17.508 -11.222  0.00  0.00      MEMB  
ATOM   1839 H15S POPCM  37     -23.757  18.781 -10.012  0.00  0.00      MEMB  
ATOM   1840 C216 POPCM  37     -25.514  17.616 -10.456  0.00  0.00      MEMB  
ATOM   1841 H16R POPCM  37     -25.883  16.611 -10.750  0.00  0.00      MEMB  
ATOM   1842 H16S POPCM  37     -25.774  18.345 -11.253  0.00  0.00      MEMB  
ATOM   1843 C217 POPCM  37     -26.288  18.111  -9.233  0.00  0.00      MEMB  
ATOM   1844 H17R POPCM  37     -25.934  19.135  -8.988  0.00  0.00      MEMB  
ATOM   1845 H17S POPCM  37     -25.880  17.541  -8.370  0.00  0.00      MEMB  
ATOM   1846 C218 POPCM  37     -27.787  18.011  -9.320  0.00  0.00      MEMB  
ATOM   1847 H18R POPCM  37     -28.207  16.989  -9.209  0.00  0.00      MEMB  
ATOM   1848 H18S POPCM  37     -28.028  18.533 -10.271  0.00  0.00      MEMB  
ATOM   1849 H18T POPCM  37     -28.248  18.553  -8.466  0.00  0.00      MEMB  
ATOM   1850  C33 POPCM  37     -19.459  11.287   1.412  0.00  0.00      MEMB  
ATOM   1851  H3X POPCM  37     -20.493  11.354   1.814  0.00  0.00      MEMB  
ATOM   1852  H3Y POPCM  37     -18.926  10.459   1.925  0.00  0.00      MEMB  
ATOM   1853  C34 POPCM  37     -19.399  11.065  -0.149  0.00  0.00      MEMB  
ATOM   1854  H4X POPCM  37     -18.340  10.986  -0.473  0.00  0.00      MEMB  
ATOM   1855  H4Y POPCM  37     -19.787  11.925  -0.735  0.00  0.00      MEMB  
ATOM   1856  C35 POPCM  37     -20.221   9.912  -0.585  0.00  0.00      MEMB  
ATOM   1857  H5X POPCM  37     -21.294  10.137  -0.404  0.00  0.00      MEMB  
ATOM   1858  H5Y POPCM  37     -19.927   8.991  -0.038  0.00  0.00      MEMB  
ATOM   1859  C36 POPCM  37     -20.032   9.643  -1.987  0.00  0.00      MEMB  
ATOM   1860  H6X POPCM  37     -20.581   8.689  -2.136  0.00  0.00      MEMB  
ATOM   1861  H6Y POPCM  37     -18.952   9.485  -2.193  0.00  0.00      MEMB  
ATOM   1862  C37 POPCM  37     -20.684  10.575  -2.943  0.00  0.00      MEMB  
ATOM   1863  H7X POPCM  37     -20.335  11.597  -2.680  0.00  0.00      MEMB  
ATOM   1864  H7Y POPCM  37     -21.784  10.662  -2.810  0.00  0.00      MEMB  
ATOM   1865  C38 POPCM  37     -20.459  10.060  -4.378  0.00  0.00      MEMB  
ATOM   1866  H8X POPCM  37     -20.999   9.129  -4.656  0.00  0.00      MEMB  
ATOM   1867  H8Y POPCM  37     -19.374  10.035  -4.615  0.00  0.00      MEMB  
ATOM   1868  C39 POPCM  37     -21.008  10.989  -5.429  0.00  0.00      MEMB  
ATOM   1869  H9X POPCM  37     -20.442  11.931  -5.261  0.00  0.00      MEMB  
ATOM   1870  H9Y POPCM  37     -22.084  11.185  -5.233  0.00  0.00      MEMB  
ATOM   1871 C310 POPCM  37     -20.663  10.587  -6.828  0.00  0.00      MEMB  
ATOM   1872 H10X POPCM  37     -21.112   9.581  -6.966  0.00  0.00      MEMB  
ATOM   1873 H10Y POPCM  37     -19.557  10.480  -6.816  0.00  0.00      MEMB  
ATOM   1874 C311 POPCM  37     -21.223  11.515  -7.844  0.00  0.00      MEMB  
ATOM   1875 H11X POPCM  37     -20.877  12.559  -7.681  0.00  0.00      MEMB  
ATOM   1876 H11Y POPCM  37     -22.333  11.553  -7.874  0.00  0.00      MEMB  
ATOM   1877 C312 POPCM  37     -20.704  11.071  -9.203  0.00  0.00      MEMB  
ATOM   1878 H12X POPCM  37     -21.314  10.160  -9.381  0.00  0.00      MEMB  
ATOM   1879 H12Y POPCM  37     -19.648  10.742  -9.093  0.00  0.00      MEMB  
ATOM   1880 C313 POPCM  37     -20.688  12.077 -10.273  0.00  0.00      MEMB  
ATOM   1881 H13X POPCM  37     -20.107  11.701 -11.142  0.00  0.00      MEMB  
ATOM   1882 H13Y POPCM  37     -20.225  13.025  -9.927  0.00  0.00      MEMB  
ATOM   1883 C314 POPCM  37     -22.098  12.551 -10.848  0.00  0.00      MEMB  
ATOM   1884 H14X POPCM  37     -22.676  13.134 -10.100  0.00  0.00      MEMB  
ATOM   1885 H14Y POPCM  37     -22.670  11.607 -10.978  0.00  0.00      MEMB  
ATOM   1886 C315 POPCM  37     -22.021  13.229 -12.262  0.00  0.00      MEMB  
ATOM   1887 H15X POPCM  37     -22.959  13.156 -12.853  0.00  0.00      MEMB  
ATOM   1888 H15Y POPCM  37     -21.240  12.646 -12.797  0.00  0.00      MEMB  
ATOM   1889 C316 POPCM  37     -21.459  14.723 -12.205  0.00  0.00      MEMB  
ATOM   1890 H16X POPCM  37     -21.721  15.215 -13.166  0.00  0.00      MEMB  
ATOM   1891 H16Y POPCM  37     -20.349  14.672 -12.210  0.00  0.00      MEMB  
ATOM   1892 H16Z POPCM  37     -21.755  15.239 -11.267  0.00  0.00      MEMB  
ATOM   1893  C3  CHL1M  38     -20.890 -17.959  -0.353  0.00  0.00      MEMB  
ATOM   1894  H3  CHL1M  38     -21.425 -16.997  -0.205  0.00  0.00      MEMB  
ATOM   1895  O3  CHL1M  38     -21.325 -18.785   0.724  0.00  0.00      MEMB  
ATOM   1896  H3' CHL1M  38     -20.864 -19.623   0.649  0.00  0.00      MEMB  
ATOM   1897  C4  CHL1M  38     -21.306 -18.550  -1.618  0.00  0.00      MEMB  
ATOM   1898  H4A CHL1M  38     -20.880 -19.576  -1.607  0.00  0.00      MEMB  
ATOM   1899  H4B CHL1M  38     -22.381 -18.829  -1.639  0.00  0.00      MEMB  
ATOM   1900  C5  CHL1M  38     -20.659 -17.878  -2.772  0.00  0.00      MEMB  
ATOM   1901  C6  CHL1M  38     -21.470 -17.435  -3.712  0.00  0.00      MEMB  
ATOM   1902  H6  CHL1M  38     -22.558 -17.595  -3.737  0.00  0.00      MEMB  
ATOM   1903  C7  CHL1M  38     -20.936 -16.763  -4.927  0.00  0.00      MEMB  
ATOM   1904  H7A CHL1M  38     -21.439 -17.279  -5.772  0.00  0.00      MEMB  
ATOM   1905  H7B CHL1M  38     -21.206 -15.693  -4.799  0.00  0.00      MEMB  
ATOM   1906  C8  CHL1M  38     -19.443 -16.988  -5.223  0.00  0.00      MEMB  
ATOM   1907  H8  CHL1M  38     -19.356 -18.034  -5.589  0.00  0.00      MEMB  
ATOM   1908  C14 CHL1M  38     -18.852 -16.070  -6.302  0.00  0.00      MEMB  
ATOM   1909  H14 CHL1M  38     -18.815 -15.045  -5.876  0.00  0.00      MEMB  
ATOM   1910  C15 CHL1M  38     -19.776 -15.894  -7.546  0.00  0.00      MEMB  
ATOM   1911 H15A CHL1M  38     -20.130 -16.895  -7.872  0.00  0.00      MEMB  
ATOM   1912 H15B CHL1M  38     -20.543 -15.107  -7.386  0.00  0.00      MEMB  
ATOM   1913  C16 CHL1M  38     -18.812 -15.569  -8.668  0.00  0.00      MEMB  
ATOM   1914 H16A CHL1M  38     -18.599 -16.452  -9.309  0.00  0.00      MEMB  
ATOM   1915 H16B CHL1M  38     -19.109 -14.788  -9.400  0.00  0.00      MEMB  
ATOM   1916  C17 CHL1M  38     -17.486 -15.324  -7.893  0.00  0.00      MEMB  
ATOM   1917  H17 CHL1M  38     -17.681 -14.350  -7.394  0.00  0.00      MEMB  
ATOM   1918  C13 CHL1M  38     -17.389 -16.298  -6.684  0.00  0.00      MEMB  
ATOM   1919  C18 CHL1M  38     -17.272 -17.753  -7.138  0.00  0.00      MEMB  
ATOM   1920 H18A CHL1M  38     -17.769 -18.030  -8.092  0.00  0.00      MEMB  
ATOM   1921 H18B CHL1M  38     -16.228 -18.070  -7.349  0.00  0.00      MEMB  
ATOM   1922 H18C CHL1M  38     -17.462 -18.428  -6.276  0.00  0.00      MEMB  
ATOM   1923  C12 CHL1M  38     -16.551 -16.022  -5.422  0.00  0.00      MEMB  
ATOM   1924 H12A CHL1M  38     -15.539 -16.321  -5.769  0.00  0.00      MEMB  
ATOM   1925 H12B CHL1M  38     -16.561 -14.919  -5.295  0.00  0.00      MEMB  
ATOM   1926  C11 CHL1M  38     -16.995 -16.870  -4.209  0.00  0.00      MEMB  
ATOM   1927 H11A CHL1M  38     -16.679 -17.917  -4.403  0.00  0.00      MEMB  
ATOM   1928 H11B CHL1M  38     -16.428 -16.549  -3.309  0.00  0.00      MEMB  
ATOM   1929  C9  CHL1M  38     -18.622 -16.793  -3.948  0.00  0.00      MEMB  
ATOM   1930  H9  CHL1M  38     -18.785 -15.770  -3.546  0.00  0.00      MEMB  
ATOM   1931  C10 CHL1M  38     -19.086 -17.620  -2.749  0.00  0.00      MEMB  
ATOM   1932  C19 CHL1M  38     -18.288 -18.988  -2.816  0.00  0.00      MEMB  
ATOM   1933 H19A CHL1M  38     -18.845 -19.740  -2.218  0.00  0.00      MEMB  
ATOM   1934 H19B CHL1M  38     -17.929 -19.392  -3.787  0.00  0.00      MEMB  
ATOM   1935 H19C CHL1M  38     -17.364 -18.837  -2.218  0.00  0.00      MEMB  
ATOM   1936  C1  CHL1M  38     -18.783 -16.959  -1.388  0.00  0.00      MEMB  
ATOM   1937  H1A CHL1M  38     -17.703 -17.132  -1.192  0.00  0.00      MEMB  
ATOM   1938  H1B CHL1M  38     -18.984 -15.871  -1.292  0.00  0.00      MEMB  
ATOM   1939  C2  CHL1M  38     -19.373 -17.797  -0.246  0.00  0.00      MEMB  
ATOM   1940  H2A CHL1M  38     -19.155 -17.260   0.702  0.00  0.00      MEMB  
ATOM   1941  H2B CHL1M  38     -18.962 -18.813  -0.063  0.00  0.00      MEMB  
ATOM   1942  C20 CHL1M  38     -16.266 -14.987  -8.700  0.00  0.00      MEMB  
ATOM   1943  H20 CHL1M  38     -16.640 -14.469  -9.609  0.00  0.00      MEMB  
ATOM   1944  C21 CHL1M  38     -15.670 -16.233  -9.415  0.00  0.00      MEMB  
ATOM   1945 H21A CHL1M  38     -16.520 -16.754  -9.906  0.00  0.00      MEMB  
ATOM   1946 H21B CHL1M  38     -15.173 -16.913  -8.690  0.00  0.00      MEMB  
ATOM   1947 H21C CHL1M  38     -14.940 -15.878 -10.173  0.00  0.00      MEMB  
ATOM   1948  C22 CHL1M  38     -15.226 -14.158  -7.956  0.00  0.00      MEMB  
ATOM   1949 H22A CHL1M  38     -15.708 -13.217  -7.612  0.00  0.00      MEMB  
ATOM   1950 H22B CHL1M  38     -14.904 -14.805  -7.113  0.00  0.00      MEMB  
ATOM   1951  C23 CHL1M  38     -14.018 -13.765  -8.837  0.00  0.00      MEMB  
ATOM   1952 H23A CHL1M  38     -13.245 -13.236  -8.240  0.00  0.00      MEMB  
ATOM   1953 H23B CHL1M  38     -13.540 -14.679  -9.251  0.00  0.00      MEMB  
ATOM   1954  C24 CHL1M  38     -14.403 -12.698  -9.995  0.00  0.00      MEMB  
ATOM   1955 H24A CHL1M  38     -14.955 -13.299 -10.749  0.00  0.00      MEMB  
ATOM   1956 H24B CHL1M  38     -15.003 -11.858  -9.586  0.00  0.00      MEMB  
ATOM   1957  C25 CHL1M  38     -13.188 -11.977 -10.760  0.00  0.00      MEMB  
ATOM   1958  H25 CHL1M  38     -12.547 -12.706 -11.300  0.00  0.00      MEMB  
ATOM   1959  C26 CHL1M  38     -13.707 -11.021 -11.804  0.00  0.00      MEMB  
ATOM   1960 H26A CHL1M  38     -12.848 -10.728 -12.446  0.00  0.00      MEMB  
ATOM   1961 H26B CHL1M  38     -14.653 -11.498 -12.139  0.00  0.00      MEMB  
ATOM   1962 H26C CHL1M  38     -14.070 -10.080 -11.339  0.00  0.00      MEMB  
ATOM   1963  C27 CHL1M  38     -12.078 -11.401  -9.824  0.00  0.00      MEMB  
ATOM   1964 H27A CHL1M  38     -11.285 -10.916 -10.433  0.00  0.00      MEMB  
ATOM   1965 H27B CHL1M  38     -12.294 -10.584  -9.102  0.00  0.00      MEMB  
ATOM   1966 H27C CHL1M  38     -11.804 -12.253  -9.165  0.00  0.00      MEMB  
ATOM   1967  C3  CHL1M  39      22.068   1.235   5.678  0.00  0.00      MEMB  
ATOM   1968  H3  CHL1M  39      21.417   1.981   6.182  0.00  0.00      MEMB  
ATOM   1969  O3  CHL1M  39      22.887   0.739   6.729  0.00  0.00      MEMB  
ATOM   1970  H3' CHL1M  39      23.495   0.105   6.341  0.00  0.00      MEMB  
ATOM   1971  C4  CHL1M  39      21.310   0.009   5.112  0.00  0.00      MEMB  
ATOM   1972  H4A CHL1M  39      22.031  -0.771   4.787  0.00  0.00      MEMB  
ATOM   1973  H4B CHL1M  39      20.750  -0.439   5.961  0.00  0.00      MEMB  
ATOM   1974  C5  CHL1M  39      20.329   0.453   3.979  0.00  0.00      MEMB  
ATOM   1975  C6  CHL1M  39      19.037   0.373   4.083  0.00  0.00      MEMB  
ATOM   1976  H6  CHL1M  39      18.731  -0.073   5.041  0.00  0.00      MEMB  
ATOM   1977  C7  CHL1M  39      17.998   0.707   2.995  0.00  0.00      MEMB  
ATOM   1978  H7A CHL1M  39      17.291  -0.141   2.872  0.00  0.00      MEMB  
ATOM   1979  H7B CHL1M  39      17.493   1.662   3.259  0.00  0.00      MEMB  
ATOM   1980  C8  CHL1M  39      18.830   0.722   1.661  0.00  0.00      MEMB  
ATOM   1981  H8  CHL1M  39      19.203  -0.311   1.496  0.00  0.00      MEMB  
ATOM   1982  C14 CHL1M  39      17.965   1.232   0.543  0.00  0.00      MEMB  
ATOM   1983  H14 CHL1M  39      17.620   2.244   0.844  0.00  0.00      MEMB  
ATOM   1984  C15 CHL1M  39      16.739   0.341   0.378  0.00  0.00      MEMB  
ATOM   1985 H15A CHL1M  39      17.093  -0.699   0.210  0.00  0.00      MEMB  
ATOM   1986 H15B CHL1M  39      15.911   0.457   1.109  0.00  0.00      MEMB  
ATOM   1987  C16 CHL1M  39      16.118   0.989  -0.899  0.00  0.00      MEMB  
ATOM   1988 H16A CHL1M  39      15.807   0.117  -1.512  0.00  0.00      MEMB  
ATOM   1989 H16B CHL1M  39      15.352   1.729  -0.580  0.00  0.00      MEMB  
ATOM   1990  C17 CHL1M  39      17.283   1.706  -1.633  0.00  0.00      MEMB  
ATOM   1991  H17 CHL1M  39      17.189   2.802  -1.480  0.00  0.00      MEMB  
ATOM   1992  C13 CHL1M  39      18.520   1.383  -0.881  0.00  0.00      MEMB  
ATOM   1993  C18 CHL1M  39      19.157   0.068  -1.386  0.00  0.00      MEMB  
ATOM   1994 H18A CHL1M  39      19.674   0.306  -2.340  0.00  0.00      MEMB  
ATOM   1995 H18B CHL1M  39      19.913  -0.446  -0.755  0.00  0.00      MEMB  
ATOM   1996 H18C CHL1M  39      18.392  -0.732  -1.484  0.00  0.00      MEMB  
ATOM   1997  C12 CHL1M  39      19.602   2.356  -0.686  0.00  0.00      MEMB  
ATOM   1998 H12A CHL1M  39      20.118   2.283  -1.667  0.00  0.00      MEMB  
ATOM   1999 H12B CHL1M  39      19.294   3.424  -0.693  0.00  0.00      MEMB  
ATOM   2000  C11 CHL1M  39      20.669   1.984   0.358  0.00  0.00      MEMB  
ATOM   2001 H11A CHL1M  39      21.156   1.083  -0.070  0.00  0.00      MEMB  
ATOM   2002 H11B CHL1M  39      21.439   2.781   0.437  0.00  0.00      MEMB  
ATOM   2003  C9  CHL1M  39      20.099   1.628   1.750  0.00  0.00      MEMB  
ATOM   2004  H9  CHL1M  39      19.717   2.603   2.124  0.00  0.00      MEMB  
ATOM   2005  C10 CHL1M  39      21.122   0.995   2.799  0.00  0.00      MEMB  
ATOM   2006  C19 CHL1M  39      21.950  -0.073   2.065  0.00  0.00      MEMB  
ATOM   2007 H19A CHL1M  39      22.629  -0.617   2.756  0.00  0.00      MEMB  
ATOM   2008 H19B CHL1M  39      21.443  -0.814   1.410  0.00  0.00      MEMB  
ATOM   2009 H19C CHL1M  39      22.612   0.436   1.332  0.00  0.00      MEMB  
ATOM   2010  C1  CHL1M  39      21.993   2.154   3.259  0.00  0.00      MEMB  
ATOM   2011  H1A CHL1M  39      22.604   2.594   2.442  0.00  0.00      MEMB  
ATOM   2012  H1B CHL1M  39      21.287   2.923   3.638  0.00  0.00      MEMB  
ATOM   2013  C2  CHL1M  39      22.886   1.774   4.455  0.00  0.00      MEMB  
ATOM   2014  H2A CHL1M  39      23.487   2.591   4.908  0.00  0.00      MEMB  
ATOM   2015  H2B CHL1M  39      23.552   0.957   4.104  0.00  0.00      MEMB  
ATOM   2016  C20 CHL1M  39      17.254   1.462  -3.143  0.00  0.00      MEMB  
ATOM   2017  H20 CHL1M  39      17.439   0.397  -3.398  0.00  0.00      MEMB  
ATOM   2018  C21 CHL1M  39      18.301   2.370  -3.801  0.00  0.00      MEMB  
ATOM   2019 H21A CHL1M  39      18.177   2.176  -4.888  0.00  0.00      MEMB  
ATOM   2020 H21B CHL1M  39      19.376   2.179  -3.593  0.00  0.00      MEMB  
ATOM   2021 H21C CHL1M  39      18.017   3.439  -3.702  0.00  0.00      MEMB  
ATOM   2022  C22 CHL1M  39      15.868   1.905  -3.735  0.00  0.00      MEMB  
ATOM   2023 H22A CHL1M  39      15.027   1.503  -3.130  0.00  0.00      MEMB  
ATOM   2024 H22B CHL1M  39      15.750   3.009  -3.742  0.00  0.00      MEMB  
ATOM   2025  C23 CHL1M  39      15.603   1.538  -5.167  0.00  0.00      MEMB  
ATOM   2026 H23A CHL1M  39      16.340   2.076  -5.803  0.00  0.00      MEMB  
ATOM   2027 H23B CHL1M  39      15.747   0.457  -5.378  0.00  0.00      MEMB  
ATOM   2028  C24 CHL1M  39      14.210   1.932  -5.589  0.00  0.00      MEMB  
ATOM   2029 H24A CHL1M  39      13.511   1.115  -5.310  0.00  0.00      MEMB  
ATOM   2030 H24B CHL1M  39      13.875   2.869  -5.093  0.00  0.00      MEMB  
ATOM   2031  C25 CHL1M  39      14.115   2.077  -7.127  0.00  0.00      MEMB  
ATOM   2032  H25 CHL1M  39      14.872   2.805  -7.488  0.00  0.00      MEMB  
ATOM   2033  C26 CHL1M  39      14.564   0.801  -7.961  0.00  0.00      MEMB  
ATOM   2034 H26A CHL1M  39      14.016  -0.072  -7.547  0.00  0.00      MEMB  
ATOM   2035 H26B CHL1M  39      14.225   0.925  -9.012  0.00  0.00      MEMB  
ATOM   2036 H26C CHL1M  39      15.670   0.702  -7.925  0.00  0.00      MEMB  
ATOM   2037  C27 CHL1M  39      12.805   2.524  -7.722  0.00  0.00      MEMB  
ATOM   2038 H27A CHL1M  39      12.862   2.539  -8.832  0.00  0.00      MEMB  
ATOM   2039 H27B CHL1M  39      11.904   1.889  -7.585  0.00  0.00      MEMB  
ATOM   2040 H27C CHL1M  39      12.642   3.552  -7.334  0.00  0.00      MEMB  
ATOM   2041  N   DPPCM  40     -27.735 -11.568  11.287  0.00  0.00      MEMB  
ATOM   2042  C13 DPPCM  40     -27.816 -10.194  11.940  0.00  0.00      MEMB  
ATOM   2043 H13A DPPCM  40     -26.978  -9.535  11.766  0.00  0.00      MEMB  
ATOM   2044 H13B DPPCM  40     -27.707 -10.246  13.014  0.00  0.00      MEMB  
ATOM   2045 H13C DPPCM  40     -28.730  -9.659  11.730  0.00  0.00      MEMB  
ATOM   2046  C14 DPPCM  40     -26.349 -12.107  11.532  0.00  0.00      MEMB  
ATOM   2047 H14A DPPCM  40     -26.062 -13.143  11.429  0.00  0.00      MEMB  
ATOM   2048 H14B DPPCM  40     -26.051 -11.885  12.546  0.00  0.00      MEMB  
ATOM   2049 H14C DPPCM  40     -25.667 -11.547  10.911  0.00  0.00      MEMB  
ATOM   2050  C15 DPPCM  40     -28.748 -12.500  11.878  0.00  0.00      MEMB  
ATOM   2051 H15A DPPCM  40     -29.660 -11.923  11.905  0.00  0.00      MEMB  
ATOM   2052 H15B DPPCM  40     -28.554 -12.733  12.915  0.00  0.00      MEMB  
ATOM   2053 H15C DPPCM  40     -28.794 -13.450  11.367  0.00  0.00      MEMB  
ATOM   2054  C12 DPPCM  40     -28.060 -11.513   9.798  0.00  0.00      MEMB  
ATOM   2055 H12A DPPCM  40     -29.107 -11.321   9.615  0.00  0.00      MEMB  
ATOM   2056 H12B DPPCM  40     -28.027 -12.536   9.456  0.00  0.00      MEMB  
ATOM   2057  C11 DPPCM  40     -27.068 -10.619   8.991  0.00  0.00      MEMB  
ATOM   2058 H11A DPPCM  40     -26.928  -9.670   9.552  0.00  0.00      MEMB  
ATOM   2059 H11B DPPCM  40     -27.537 -10.408   8.007  0.00  0.00      MEMB  
ATOM   2060  P   DPPCM  40     -25.519 -12.262   7.712  0.00  0.00      MEMB  
ATOM   2061  O13 DPPCM  40     -26.243 -13.465   8.084  0.00  0.00      MEMB  
ATOM   2062  O14 DPPCM  40     -24.018 -12.356   7.645  0.00  0.00      MEMB  
ATOM   2063  O11 DPPCM  40     -26.094 -11.597   6.456  0.00  0.00      MEMB  
ATOM   2064  O12 DPPCM  40     -25.790 -11.244   8.755  0.00  0.00      MEMB  
ATOM   2065  C1  DPPCM  40     -25.555 -10.378   5.841  0.00  0.00      MEMB  
ATOM   2066  HA  DPPCM  40     -24.497 -10.574   5.564  0.00  0.00      MEMB  
ATOM   2067  HB  DPPCM  40     -25.527  -9.529   6.558  0.00  0.00      MEMB  
ATOM   2068  C2  DPPCM  40     -26.370  -9.860   4.564  0.00  0.00      MEMB  
ATOM   2069  HS  DPPCM  40     -27.426  -9.674   4.855  0.00  0.00      MEMB  
ATOM   2070  O21 DPPCM  40     -26.139 -10.838   3.615  0.00  0.00      MEMB  
ATOM   2071  C21 DPPCM  40     -27.029 -10.915   2.587  0.00  0.00      MEMB  
ATOM   2072  O22 DPPCM  40     -28.115 -10.380   2.455  0.00  0.00      MEMB  
ATOM   2073  C22 DPPCM  40     -26.407 -11.889   1.586  0.00  0.00      MEMB  
ATOM   2074  H2R DPPCM  40     -26.678 -12.882   2.005  0.00  0.00      MEMB  
ATOM   2075  H2S DPPCM  40     -25.304 -11.811   1.685  0.00  0.00      MEMB  
ATOM   2076  C3  DPPCM  40     -25.758  -8.486   4.088  0.00  0.00      MEMB  
ATOM   2077  HX  DPPCM  40     -24.660  -8.650   4.038  0.00  0.00      MEMB  
ATOM   2078  HY  DPPCM  40     -25.763  -7.639   4.806  0.00  0.00      MEMB  
ATOM   2079  O31 DPPCM  40     -26.321  -7.956   2.880  0.00  0.00      MEMB  
ATOM   2080  C31 DPPCM  40     -27.498  -7.350   2.907  0.00  0.00      MEMB  
ATOM   2081  O32 DPPCM  40     -28.116  -7.109   3.959  0.00  0.00      MEMB  
ATOM   2082  C32 DPPCM  40     -27.810  -6.898   1.537  0.00  0.00      MEMB  
ATOM   2083  H2X DPPCM  40     -27.616  -7.638   0.731  0.00  0.00      MEMB  
ATOM   2084  H2Y DPPCM  40     -27.160  -6.013   1.365  0.00  0.00      MEMB  
ATOM   2085  C23 DPPCM  40     -27.039 -11.777   0.138  0.00  0.00      MEMB  
ATOM   2086  H3R DPPCM  40     -28.000 -12.328   0.046  0.00  0.00      MEMB  
ATOM   2087  H3S DPPCM  40     -26.334 -12.320  -0.527  0.00  0.00      MEMB  
ATOM   2088  C24 DPPCM  40     -27.250 -10.441  -0.433  0.00  0.00      MEMB  
ATOM   2089  H4R DPPCM  40     -26.855  -9.704   0.299  0.00  0.00      MEMB  
ATOM   2090  H4S DPPCM  40     -28.323 -10.179  -0.548  0.00  0.00      MEMB  
ATOM   2091  C25 DPPCM  40     -26.550 -10.169  -1.740  0.00  0.00      MEMB  
ATOM   2092  H5R DPPCM  40     -27.114 -10.828  -2.434  0.00  0.00      MEMB  
ATOM   2093  H5S DPPCM  40     -25.479 -10.463  -1.714  0.00  0.00      MEMB  
ATOM   2094  C26 DPPCM  40     -26.575  -8.613  -2.013  0.00  0.00      MEMB  
ATOM   2095  H6R DPPCM  40     -26.248  -8.196  -1.037  0.00  0.00      MEMB  
ATOM   2096  H6S DPPCM  40     -27.589  -8.185  -2.167  0.00  0.00      MEMB  
ATOM   2097  C27 DPPCM  40     -25.674  -8.205  -3.177  0.00  0.00      MEMB  
ATOM   2098  H7R DPPCM  40     -26.108  -7.278  -3.609  0.00  0.00      MEMB  
ATOM   2099  H7S DPPCM  40     -25.692  -8.978  -3.975  0.00  0.00      MEMB  
ATOM   2100  C28 DPPCM  40     -24.173  -8.168  -2.747  0.00  0.00      MEMB  
ATOM   2101  H8R DPPCM  40     -23.719  -9.087  -2.318  0.00  0.00      MEMB  
ATOM   2102  H8S DPPCM  40     -24.221  -7.475  -1.881  0.00  0.00      MEMB  
ATOM   2103  C29 DPPCM  40     -23.217  -7.534  -3.839  0.00  0.00      MEMB  
ATOM   2104  H9R DPPCM  40     -22.245  -7.293  -3.358  0.00  0.00      MEMB  
ATOM   2105  H9S DPPCM  40     -23.677  -6.604  -4.237  0.00  0.00      MEMB  
ATOM   2106 C210 DPPCM  40     -22.921  -8.382  -5.086  0.00  0.00      MEMB  
ATOM   2107 H10R DPPCM  40     -23.835  -8.973  -5.306  0.00  0.00      MEMB  
ATOM   2108 H10S DPPCM  40     -22.161  -9.182  -4.962  0.00  0.00      MEMB  
ATOM   2109 C211 DPPCM  40     -22.534  -7.442  -6.223  0.00  0.00      MEMB  
ATOM   2110 H11R DPPCM  40     -21.717  -6.784  -5.857  0.00  0.00      MEMB  
ATOM   2111 H11S DPPCM  40     -23.426  -6.853  -6.526  0.00  0.00      MEMB  
ATOM   2112 C212 DPPCM  40     -21.890  -8.112  -7.482  0.00  0.00      MEMB  
ATOM   2113 H12R DPPCM  40     -22.633  -8.882  -7.781  0.00  0.00      MEMB  
ATOM   2114 H12S DPPCM  40     -21.097  -8.766  -7.060  0.00  0.00      MEMB  
ATOM   2115 C213 DPPCM  40     -21.285  -7.189  -8.561  0.00  0.00      MEMB  
ATOM   2116 H13R DPPCM  40     -20.533  -7.762  -9.144  0.00  0.00      MEMB  
ATOM   2117 H13S DPPCM  40     -20.642  -6.458  -8.027  0.00  0.00      MEMB  
ATOM   2118 C214 DPPCM  40     -22.271  -6.604  -9.502  0.00  0.00      MEMB  
ATOM   2119 H14R DPPCM  40     -22.751  -7.421 -10.083  0.00  0.00      MEMB  
ATOM   2120 H14S DPPCM  40     -21.621  -6.212 -10.313  0.00  0.00      MEMB  
ATOM   2121 C215 DPPCM  40     -23.318  -5.582  -9.074  0.00  0.00      MEMB  
ATOM   2122 H15R DPPCM  40     -24.273  -6.021  -8.713  0.00  0.00      MEMB  
ATOM   2123 H15S DPPCM  40     -23.590  -5.166 -10.067  0.00  0.00      MEMB  
ATOM   2124 C216 DPPCM  40     -22.732  -4.417  -8.264  0.00  0.00      MEMB  
ATOM   2125 H16R DPPCM  40     -23.585  -3.852  -7.830  0.00  0.00      MEMB  
ATOM   2126 H16S DPPCM  40     -22.286  -3.668  -8.953  0.00  0.00      MEMB  
ATOM   2127 H16T DPPCM  40     -21.977  -4.751  -7.520  0.00  0.00      MEMB  
ATOM   2128  C33 DPPCM  40     -29.397  -6.524   1.397  0.00  0.00      MEMB  
ATOM   2129  H3X DPPCM  40     -29.476  -5.680   2.116  0.00  0.00      MEMB  
ATOM   2130  H3Y DPPCM  40     -30.089  -7.295   1.799  0.00  0.00      MEMB  
ATOM   2131  C34 DPPCM  40     -29.965  -5.895   0.074  0.00  0.00      MEMB  
ATOM   2132  H4X DPPCM  40     -29.721  -6.547  -0.792  0.00  0.00      MEMB  
ATOM   2133  H4Y DPPCM  40     -29.582  -4.873  -0.131  0.00  0.00      MEMB  
ATOM   2134  C35 DPPCM  40     -31.532  -5.909   0.121  0.00  0.00      MEMB  
ATOM   2135  H5X DPPCM  40     -31.795  -5.530   1.132  0.00  0.00      MEMB  
ATOM   2136  H5Y DPPCM  40     -31.863  -6.970   0.128  0.00  0.00      MEMB  
ATOM   2137  C36 DPPCM  40     -32.368  -5.189  -0.927  0.00  0.00      MEMB  
ATOM   2138  H6X DPPCM  40     -32.217  -4.103  -0.743  0.00  0.00      MEMB  
ATOM   2139  H6Y DPPCM  40     -33.421  -5.384  -0.632  0.00  0.00      MEMB  
ATOM   2140  C37 DPPCM  40     -31.928  -5.541  -2.385  0.00  0.00      MEMB  
ATOM   2141  H7X DPPCM  40     -31.712  -6.623  -2.516  0.00  0.00      MEMB  
ATOM   2142  H7Y DPPCM  40     -30.947  -5.023  -2.455  0.00  0.00      MEMB  
ATOM   2143  C38 DPPCM  40     -32.828  -5.114  -3.526  0.00  0.00      MEMB  
ATOM   2144  H8X DPPCM  40     -32.869  -4.005  -3.581  0.00  0.00      MEMB  
ATOM   2145  H8Y DPPCM  40     -33.821  -5.599  -3.405  0.00  0.00      MEMB  
ATOM   2146  C39 DPPCM  40     -32.123  -5.417  -4.896  0.00  0.00      MEMB  
ATOM   2147  H9X DPPCM  40     -31.885  -6.482  -5.103  0.00  0.00      MEMB  
ATOM   2148  H9Y DPPCM  40     -31.114  -4.960  -4.981  0.00  0.00      MEMB  
ATOM   2149 C310 DPPCM  40     -33.020  -5.022  -6.064  0.00  0.00      MEMB  
ATOM   2150 H10X DPPCM  40     -33.462  -4.009  -5.957  0.00  0.00      MEMB  
ATOM   2151 H10Y DPPCM  40     -33.981  -5.579  -6.086  0.00  0.00      MEMB  
ATOM   2152 C311 DPPCM  40     -32.192  -5.456  -7.259  0.00  0.00      MEMB  
ATOM   2153 H11X DPPCM  40     -31.758  -6.478  -7.293  0.00  0.00      MEMB  
ATOM   2154 H11Y DPPCM  40     -31.453  -4.628  -7.304  0.00  0.00      MEMB  
ATOM   2155 C312 DPPCM  40     -33.085  -5.449  -8.600  0.00  0.00      MEMB  
ATOM   2156 H12X DPPCM  40     -33.760  -4.568  -8.555  0.00  0.00      MEMB  
ATOM   2157 H12Y DPPCM  40     -33.655  -6.403  -8.616  0.00  0.00      MEMB  
ATOM   2158 C313 DPPCM  40     -32.311  -5.138  -9.902  0.00  0.00      MEMB  
ATOM   2159 H13X DPPCM  40     -31.776  -6.052 -10.237  0.00  0.00      MEMB  
ATOM   2160 H13Y DPPCM  40     -31.626  -4.318  -9.598  0.00  0.00      MEMB  
ATOM   2161 C314 DPPCM  40     -33.107  -4.690 -11.155  0.00  0.00      MEMB  
ATOM   2162 H14X DPPCM  40     -32.481  -4.428 -12.035  0.00  0.00      MEMB  
ATOM   2163 H14Y DPPCM  40     -33.761  -3.803 -11.013  0.00  0.00      MEMB  
ATOM   2164 C315 DPPCM  40     -34.289  -5.703 -11.513  0.00  0.00      MEMB  
ATOM   2165 H15X DPPCM  40     -35.061  -5.568 -10.726  0.00  0.00      MEMB  
ATOM   2166 H15Y DPPCM  40     -33.902  -6.745 -11.498  0.00  0.00      MEMB  
ATOM   2167 C316 DPPCM  40     -34.973  -5.237 -12.732  0.00  0.00      MEMB  
ATOM   2168 H16X DPPCM  40     -35.868  -5.875 -12.894  0.00  0.00      MEMB  
ATOM   2169 H16Y DPPCM  40     -34.327  -5.300 -13.633  0.00  0.00      MEMB  
ATOM   2170 H16Z DPPCM  40     -35.429  -4.269 -12.432  0.00  0.00      MEMB  
ATOM   2171  N   POPCM  41     -24.494   4.994   7.243  0.00  0.00      MEMB  
ATOM   2172  C12 POPCM  41     -24.244   6.270   6.476  0.00  0.00      MEMB  
ATOM   2173 H12A POPCM  41     -24.923   6.369   5.643  0.00  0.00      MEMB  
ATOM   2174 H12B POPCM  41     -23.277   6.013   6.070  0.00  0.00      MEMB  
ATOM   2175  C13 POPCM  41     -25.716   5.189   8.168  0.00  0.00      MEMB  
ATOM   2176 H13A POPCM  41     -26.654   5.112   7.638  0.00  0.00      MEMB  
ATOM   2177 H13B POPCM  41     -25.620   4.417   8.917  0.00  0.00      MEMB  
ATOM   2178 H13C POPCM  41     -25.688   6.138   8.683  0.00  0.00      MEMB  
ATOM   2179  C14 POPCM  41     -24.732   3.743   6.463  0.00  0.00      MEMB  
ATOM   2180 H14A POPCM  41     -23.915   3.428   5.830  0.00  0.00      MEMB  
ATOM   2181 H14B POPCM  41     -24.898   2.936   7.161  0.00  0.00      MEMB  
ATOM   2182 H14C POPCM  41     -25.494   3.953   5.727  0.00  0.00      MEMB  
ATOM   2183  C15 POPCM  41     -23.308   4.678   8.099  0.00  0.00      MEMB  
ATOM   2184 H15A POPCM  41     -23.530   3.982   8.895  0.00  0.00      MEMB  
ATOM   2185 H15B POPCM  41     -23.095   5.580   8.653  0.00  0.00      MEMB  
ATOM   2186 H15C POPCM  41     -22.453   4.397   7.502  0.00  0.00      MEMB  
ATOM   2187  C11 POPCM  41     -24.091   7.611   7.236  0.00  0.00      MEMB  
ATOM   2188 H11A POPCM  41     -23.531   8.307   6.575  0.00  0.00      MEMB  
ATOM   2189 H11B POPCM  41     -23.469   7.460   8.144  0.00  0.00      MEMB  
ATOM   2190  P   POPCM  41     -25.983   9.429   6.981  0.00  0.00      MEMB  
ATOM   2191  O13 POPCM  41     -24.870  10.258   6.561  0.00  0.00      MEMB  
ATOM   2192  O14 POPCM  41     -26.912  10.118   7.890  0.00  0.00      MEMB  
ATOM   2193  O12 POPCM  41     -25.339   8.148   7.671  0.00  0.00      MEMB  
ATOM   2194  O11 POPCM  41     -26.775   8.946   5.773  0.00  0.00      MEMB  
ATOM   2195  C1  POPCM  41     -27.810   7.860   5.840  0.00  0.00      MEMB  
ATOM   2196  HA  POPCM  41     -27.830   7.323   6.813  0.00  0.00      MEMB  
ATOM   2197  HB  POPCM  41     -27.334   7.045   5.254  0.00  0.00      MEMB  
ATOM   2198  C2  POPCM  41     -29.247   8.165   5.291  0.00  0.00      MEMB  
ATOM   2199  HS  POPCM  41     -29.888   7.269   5.150  0.00  0.00      MEMB  
ATOM   2200  O21 POPCM  41     -29.030   8.855   4.087  0.00  0.00      MEMB  
ATOM   2201  C21 POPCM  41     -28.676   8.035   3.016  0.00  0.00      MEMB  
ATOM   2202  O22 POPCM  41     -28.670   6.848   3.030  0.00  0.00      MEMB  
ATOM   2203  C22 POPCM  41     -28.368   8.980   1.873  0.00  0.00      MEMB  
ATOM   2204  H2R POPCM  41     -27.332   9.380   1.911  0.00  0.00      MEMB  
ATOM   2205  H2S POPCM  41     -29.026   9.876   1.858  0.00  0.00      MEMB  
ATOM   2206  C3  POPCM  41     -30.094   8.997   6.340  0.00  0.00      MEMB  
ATOM   2207  HX  POPCM  41     -29.416   9.835   6.606  0.00  0.00      MEMB  
ATOM   2208  HY  POPCM  41     -30.275   8.433   7.280  0.00  0.00      MEMB  
ATOM   2209  O31 POPCM  41     -31.347   9.302   5.756  0.00  0.00      MEMB  
ATOM   2210  C31 POPCM  41     -31.374  10.427   5.061  0.00  0.00      MEMB  
ATOM   2211  O32 POPCM  41     -30.540  11.280   5.055  0.00  0.00      MEMB  
ATOM   2212  C32 POPCM  41     -32.714  10.499   4.321  0.00  0.00      MEMB  
ATOM   2213  H2X POPCM  41     -33.404  10.705   5.168  0.00  0.00      MEMB  
ATOM   2214  H2Y POPCM  41     -32.987   9.475   3.988  0.00  0.00      MEMB  
ATOM   2215  C23 POPCM  41     -28.589   8.184   0.500  0.00  0.00      MEMB  
ATOM   2216  H3R POPCM  41     -29.503   7.552   0.467  0.00  0.00      MEMB  
ATOM   2217  H3S POPCM  41     -27.738   7.500   0.296  0.00  0.00      MEMB  
ATOM   2218  C24 POPCM  41     -28.578   9.133  -0.725  0.00  0.00      MEMB  
ATOM   2219  H4R POPCM  41     -28.356   8.493  -1.605  0.00  0.00      MEMB  
ATOM   2220  H4S POPCM  41     -27.778   9.903  -0.755  0.00  0.00      MEMB  
ATOM   2221  C25 POPCM  41     -29.943   9.774  -0.981  0.00  0.00      MEMB  
ATOM   2222  H5R POPCM  41     -29.724  10.717  -1.526  0.00  0.00      MEMB  
ATOM   2223  H5S POPCM  41     -30.436  10.066  -0.029  0.00  0.00      MEMB  
ATOM   2224  C26 POPCM  41     -30.929   8.933  -1.786  0.00  0.00      MEMB  
ATOM   2225  H6R POPCM  41     -31.213   8.186  -1.015  0.00  0.00      MEMB  
ATOM   2226  H6S POPCM  41     -30.360   8.328  -2.524  0.00  0.00      MEMB  
ATOM   2227  C27 POPCM  41     -32.094   9.589  -2.466  0.00  0.00      MEMB  
ATOM   2228  H7R POPCM  41     -31.827  10.472  -3.086  0.00  0.00      MEMB  
ATOM   2229  H7S POPCM  41     -32.722   9.961  -1.629  0.00  0.00      MEMB  
ATOM   2230  C28 POPCM  41     -32.947   8.571  -3.178  0.00  0.00      MEMB  
ATOM   2231  H8R POPCM  41     -34.021   8.856  -3.197  0.00  0.00      MEMB  
ATOM   2232  H8S POPCM  41     -32.995   7.821  -2.360  0.00  0.00      MEMB  
ATOM   2233  C29 POPCM  41     -32.395   8.062  -4.465  0.00  0.00      MEMB  
ATOM   2234  H91 POPCM  41     -31.506   7.419  -4.390  0.00  0.00      MEMB  
ATOM   2235 C210 POPCM  41     -32.904   8.244  -5.668  0.00  0.00      MEMB  
ATOM   2236 H101 POPCM  41     -32.444   7.859  -6.590  0.00  0.00      MEMB  
ATOM   2237 C211 POPCM  41     -34.098   9.037  -6.013  0.00  0.00      MEMB  
ATOM   2238 H11R POPCM  41     -33.952  10.117  -5.799  0.00  0.00      MEMB  
ATOM   2239 H11S POPCM  41     -34.867   8.630  -5.321  0.00  0.00      MEMB  
ATOM   2240 C212 POPCM  41     -34.448   8.911  -7.507  0.00  0.00      MEMB  
ATOM   2241 H12R POPCM  41     -33.527   8.923  -8.129  0.00  0.00      MEMB  
ATOM   2242 H12S POPCM  41     -34.979   9.794  -7.922  0.00  0.00      MEMB  
ATOM   2243 C213 POPCM  41     -34.959   7.489  -7.902  0.00  0.00      MEMB  
ATOM   2244 H13R POPCM  41     -36.017   7.356  -7.590  0.00  0.00      MEMB  
ATOM   2245 H13S POPCM  41     -34.360   6.703  -7.393  0.00  0.00      MEMB  
ATOM   2246 C214 POPCM  41     -34.906   7.174  -9.410  0.00  0.00      MEMB  
ATOM   2247 H14R POPCM  41     -34.012   7.522  -9.971  0.00  0.00      MEMB  
ATOM   2248 H14S POPCM  41     -35.688   7.646 -10.041  0.00  0.00      MEMB  
ATOM   2249 C215 POPCM  41     -34.891   5.699  -9.732  0.00  0.00      MEMB  
ATOM   2250 H15R POPCM  41     -35.881   5.402  -9.323  0.00  0.00      MEMB  
ATOM   2251 H15S POPCM  41     -34.073   5.331  -9.076  0.00  0.00      MEMB  
ATOM   2252 C216 POPCM  41     -34.695   5.263 -11.214  0.00  0.00      MEMB  
ATOM   2253 H16R POPCM  41     -34.536   4.181 -11.409  0.00  0.00      MEMB  
ATOM   2254 H16S POPCM  41     -33.848   5.835 -11.649  0.00  0.00      MEMB  
ATOM   2255 C217 POPCM  41     -35.925   5.733 -11.950  0.00  0.00      MEMB  
ATOM   2256 H17R POPCM  41     -35.776   6.814 -12.158  0.00  0.00      MEMB  
ATOM   2257 H17S POPCM  41     -36.889   5.573 -11.421  0.00  0.00      MEMB  
ATOM   2258 C218 POPCM  41     -35.958   5.108 -13.278  0.00  0.00      MEMB  
ATOM   2259 H18R POPCM  41     -35.039   5.306 -13.869  0.00  0.00      MEMB  
ATOM   2260 H18S POPCM  41     -36.774   5.606 -13.843  0.00  0.00      MEMB  
ATOM   2261 H18T POPCM  41     -36.205   4.026 -13.227  0.00  0.00      MEMB  
ATOM   2262  C33 POPCM  41     -32.686  11.604   3.236  0.00  0.00      MEMB  
ATOM   2263  H3X POPCM  41     -31.653  11.545   2.831  0.00  0.00      MEMB  
ATOM   2264  H3Y POPCM  41     -32.788  12.611   3.695  0.00  0.00      MEMB  
ATOM   2265  C34 POPCM  41     -33.671  11.306   2.163  0.00  0.00      MEMB  
ATOM   2266  H4X POPCM  41     -34.685  11.201   2.604  0.00  0.00      MEMB  
ATOM   2267  H4Y POPCM  41     -33.442  10.345   1.654  0.00  0.00      MEMB  
ATOM   2268  C35 POPCM  41     -33.493  12.315   1.001  0.00  0.00      MEMB  
ATOM   2269  H5X POPCM  41     -32.464  12.147   0.620  0.00  0.00      MEMB  
ATOM   2270  H5Y POPCM  41     -33.583  13.332   1.441  0.00  0.00      MEMB  
ATOM   2271  C36 POPCM  41     -34.561  12.016  -0.107  0.00  0.00      MEMB  
ATOM   2272  H6X POPCM  41     -35.533  12.275   0.365  0.00  0.00      MEMB  
ATOM   2273  H6Y POPCM  41     -34.626  10.940  -0.375  0.00  0.00      MEMB  
ATOM   2274  C37 POPCM  41     -34.503  12.923  -1.386  0.00  0.00      MEMB  
ATOM   2275  H7X POPCM  41     -33.518  12.864  -1.898  0.00  0.00      MEMB  
ATOM   2276  H7Y POPCM  41     -34.594  13.996  -1.115  0.00  0.00      MEMB  
ATOM   2277  C38 POPCM  41     -35.670  12.531  -2.374  0.00  0.00      MEMB  
ATOM   2278  H8X POPCM  41     -36.570  12.680  -1.740  0.00  0.00      MEMB  
ATOM   2279  H8Y POPCM  41     -35.436  11.477  -2.635  0.00  0.00      MEMB  
ATOM   2280  C39 POPCM  41     -35.619  13.426  -3.581  0.00  0.00      MEMB  
ATOM   2281  H9X POPCM  41     -34.546  13.372  -3.865  0.00  0.00      MEMB  
ATOM   2282  H9Y POPCM  41     -35.778  14.469  -3.233  0.00  0.00      MEMB  
ATOM   2283 C310 POPCM  41     -36.489  13.024  -4.718  0.00  0.00      MEMB  
ATOM   2284 H10X POPCM  41     -37.587  13.064  -4.556  0.00  0.00      MEMB  
ATOM   2285 H10Y POPCM  41     -36.316  11.969  -5.018  0.00  0.00      MEMB  
ATOM   2286 C311 POPCM  41     -36.315  13.780  -6.047  0.00  0.00      MEMB  
ATOM   2287 H11X POPCM  41     -35.248  14.004  -6.264  0.00  0.00      MEMB  
ATOM   2288 H11Y POPCM  41     -36.680  14.827  -6.117  0.00  0.00      MEMB  
ATOM   2289 C312 POPCM  41     -36.879  13.014  -7.200  0.00  0.00      MEMB  
ATOM   2290 H12X POPCM  41     -37.988  13.072  -7.219  0.00  0.00      MEMB  
ATOM   2291 H12Y POPCM  41     -36.590  11.943  -7.143  0.00  0.00      MEMB  
ATOM   2292 C313 POPCM  41     -36.442  13.610  -8.521  0.00  0.00      MEMB  
ATOM   2293 H13X POPCM  41     -35.350  13.809  -8.481  0.00  0.00      MEMB  
ATOM   2294 H13Y POPCM  41     -36.892  14.615  -8.669  0.00  0.00      MEMB  
ATOM   2295 C314 POPCM  41     -36.793  12.825  -9.752  0.00  0.00      MEMB  
ATOM   2296 H14X POPCM  41     -37.887  12.639  -9.797  0.00  0.00      MEMB  
ATOM   2297 H14Y POPCM  41     -36.237  11.863  -9.752  0.00  0.00      MEMB  
ATOM   2298 C315 POPCM  41     -36.360  13.696 -10.927  0.00  0.00      MEMB  
ATOM   2299 H15X POPCM  41     -35.250  13.731 -10.954  0.00  0.00      MEMB  
ATOM   2300 H15Y POPCM  41     -36.733  14.742 -10.978  0.00  0.00      MEMB  
ATOM   2301 C316 POPCM  41     -36.849  12.997 -12.257  0.00  0.00      MEMB  
ATOM   2302 H16X POPCM  41     -37.927  12.755 -12.378  0.00  0.00      MEMB  
ATOM   2303 H16Y POPCM  41     -36.322  12.020 -12.298  0.00  0.00      MEMB  
ATOM   2304 H16Z POPCM  41     -36.521  13.616 -13.120  0.00  0.00      MEMB  
ATOM   2305  N   POPCM  42       9.088 -24.540  13.815  0.00  0.00      MEMB  
ATOM   2306  C12 POPCM  42       8.616 -23.139  13.730  0.00  0.00      MEMB  
ATOM   2307 H12A POPCM  42       8.664 -22.640  14.686  0.00  0.00      MEMB  
ATOM   2308 H12B POPCM  42       7.564 -23.170  13.490  0.00  0.00      MEMB  
ATOM   2309  C13 POPCM  42       8.406 -25.338  14.871  0.00  0.00      MEMB  
ATOM   2310 H13A POPCM  42       8.602 -25.026  15.886  0.00  0.00      MEMB  
ATOM   2311 H13B POPCM  42       7.334 -25.277  14.752  0.00  0.00      MEMB  
ATOM   2312 H13C POPCM  42       8.571 -26.403  14.800  0.00  0.00      MEMB  
ATOM   2313  C14 POPCM  42       8.731 -25.189  12.514  0.00  0.00      MEMB  
ATOM   2314 H14A POPCM  42       9.486 -25.076  11.751  0.00  0.00      MEMB  
ATOM   2315 H14B POPCM  42       8.604 -26.244  12.706  0.00  0.00      MEMB  
ATOM   2316 H14C POPCM  42       7.835 -24.778  12.073  0.00  0.00      MEMB  
ATOM   2317  C15 POPCM  42      10.529 -24.465  14.025  0.00  0.00      MEMB  
ATOM   2318 H15A POPCM  42      10.875 -25.486  13.962  0.00  0.00      MEMB  
ATOM   2319 H15B POPCM  42      10.740 -23.919  14.932  0.00  0.00      MEMB  
ATOM   2320 H15C POPCM  42      11.012 -23.878  13.258  0.00  0.00      MEMB  
ATOM   2321  C11 POPCM  42       9.295 -22.155  12.758  0.00  0.00      MEMB  
ATOM   2322 H11A POPCM  42       9.121 -22.563  11.739  0.00  0.00      MEMB  
ATOM   2323 H11B POPCM  42      10.399 -22.209  12.869  0.00  0.00      MEMB  
ATOM   2324  P   POPCM  42       7.327 -20.471  12.784  0.00  0.00      MEMB  
ATOM   2325  O13 POPCM  42       6.967 -19.549  13.862  0.00  0.00      MEMB  
ATOM   2326  O14 POPCM  42       6.449 -21.648  12.678  0.00  0.00      MEMB  
ATOM   2327  O12 POPCM  42       8.833 -20.897  12.926  0.00  0.00      MEMB  
ATOM   2328  O11 POPCM  42       7.338 -19.654  11.466  0.00  0.00      MEMB  
ATOM   2329  C1  POPCM  42       7.260 -20.276  10.159  0.00  0.00      MEMB  
ATOM   2330  HA  POPCM  42       6.564 -21.131  10.295  0.00  0.00      MEMB  
ATOM   2331  HB  POPCM  42       8.224 -20.734   9.849  0.00  0.00      MEMB  
ATOM   2332  C2  POPCM  42       6.790 -19.375   8.944  0.00  0.00      MEMB  
ATOM   2333  HS  POPCM  42       6.012 -18.661   9.289  0.00  0.00      MEMB  
ATOM   2334  O21 POPCM  42       6.294 -20.123   7.851  0.00  0.00      MEMB  
ATOM   2335  C21 POPCM  42       7.041 -21.085   7.404  0.00  0.00      MEMB  
ATOM   2336  O22 POPCM  42       8.238 -21.335   7.600  0.00  0.00      MEMB  
ATOM   2337  C22 POPCM  42       6.199 -21.976   6.500  0.00  0.00      MEMB  
ATOM   2338  H2R POPCM  42       5.699 -21.293   5.779  0.00  0.00      MEMB  
ATOM   2339  H2S POPCM  42       5.512 -22.491   7.205  0.00  0.00      MEMB  
ATOM   2340  C3  POPCM  42       8.013 -18.467   8.578  0.00  0.00      MEMB  
ATOM   2341  HX  POPCM  42       8.777 -19.245   8.365  0.00  0.00      MEMB  
ATOM   2342  HY  POPCM  42       8.204 -17.937   9.536  0.00  0.00      MEMB  
ATOM   2343  O31 POPCM  42       7.765 -17.556   7.456  0.00  0.00      MEMB  
ATOM   2344  C31 POPCM  42       8.589 -16.557   7.486  0.00  0.00      MEMB  
ATOM   2345  O32 POPCM  42       9.541 -16.420   8.191  0.00  0.00      MEMB  
ATOM   2346  C32 POPCM  42       8.355 -15.759   6.174  0.00  0.00      MEMB  
ATOM   2347  H2X POPCM  42       7.462 -15.113   6.313  0.00  0.00      MEMB  
ATOM   2348  H2Y POPCM  42       8.171 -16.522   5.388  0.00  0.00      MEMB  
ATOM   2349  C23 POPCM  42       7.025 -23.010   5.684  0.00  0.00      MEMB  
ATOM   2350  H3R POPCM  42       6.335 -23.762   5.247  0.00  0.00      MEMB  
ATOM   2351  H3S POPCM  42       7.795 -23.446   6.356  0.00  0.00      MEMB  
ATOM   2352  C24 POPCM  42       7.807 -22.303   4.529  0.00  0.00      MEMB  
ATOM   2353  H4R POPCM  42       8.541 -21.628   5.019  0.00  0.00      MEMB  
ATOM   2354  H4S POPCM  42       7.005 -21.707   4.042  0.00  0.00      MEMB  
ATOM   2355  C25 POPCM  42       8.479 -23.307   3.632  0.00  0.00      MEMB  
ATOM   2356  H5R POPCM  42       7.722 -24.017   3.234  0.00  0.00      MEMB  
ATOM   2357  H5S POPCM  42       9.320 -23.895   4.056  0.00  0.00      MEMB  
ATOM   2358  C26 POPCM  42       9.255 -22.639   2.436  0.00  0.00      MEMB  
ATOM   2359  H6R POPCM  42       9.904 -21.791   2.741  0.00  0.00      MEMB  
ATOM   2360  H6S POPCM  42       8.464 -22.347   1.712  0.00  0.00      MEMB  
ATOM   2361  C27 POPCM  42      10.251 -23.516   1.609  0.00  0.00      MEMB  
ATOM   2362  H7R POPCM  42       9.582 -24.219   1.069  0.00  0.00      MEMB  
ATOM   2363  H7S POPCM  42      10.854 -24.194   2.249  0.00  0.00      MEMB  
ATOM   2364  C28 POPCM  42      11.127 -22.794   0.524  0.00  0.00      MEMB  
ATOM   2365  H8R POPCM  42      11.738 -22.108   1.149  0.00  0.00      MEMB  
ATOM   2366  H8S POPCM  42      10.533 -22.141  -0.150  0.00  0.00      MEMB  
ATOM   2367  C29 POPCM  42      12.066 -23.648  -0.314  0.00  0.00      MEMB  
ATOM   2368  H91 POPCM  42      11.557 -24.336  -1.005  0.00  0.00      MEMB  
ATOM   2369 C210 POPCM  42      13.394 -23.457  -0.388  0.00  0.00      MEMB  
ATOM   2370 H101 POPCM  42      13.931 -24.243  -0.940  0.00  0.00      MEMB  
ATOM   2371 C211 POPCM  42      14.228 -22.560   0.427  0.00  0.00      MEMB  
ATOM   2372 H11R POPCM  42      14.941 -23.189   1.003  0.00  0.00      MEMB  
ATOM   2373 H11S POPCM  42      13.675 -21.867   1.096  0.00  0.00      MEMB  
ATOM   2374 C212 POPCM  42      15.014 -21.599  -0.437  0.00  0.00      MEMB  
ATOM   2375 H12R POPCM  42      15.311 -20.949   0.414  0.00  0.00      MEMB  
ATOM   2376 H12S POPCM  42      14.505 -20.966  -1.196  0.00  0.00      MEMB  
ATOM   2377 C213 POPCM  42      16.281 -22.152  -1.166  0.00  0.00      MEMB  
ATOM   2378 H13R POPCM  42      15.896 -22.645  -2.084  0.00  0.00      MEMB  
ATOM   2379 H13S POPCM  42      16.902 -22.832  -0.545  0.00  0.00      MEMB  
ATOM   2380 C214 POPCM  42      17.073 -20.861  -1.646  0.00  0.00      MEMB  
ATOM   2381 H14R POPCM  42      17.055 -20.137  -0.804  0.00  0.00      MEMB  
ATOM   2382 H14S POPCM  42      16.483 -20.304  -2.405  0.00  0.00      MEMB  
ATOM   2383 C215 POPCM  42      18.434 -21.209  -2.299  0.00  0.00      MEMB  
ATOM   2384 H15R POPCM  42      18.202 -21.999  -3.045  0.00  0.00      MEMB  
ATOM   2385 H15S POPCM  42      19.075 -21.784  -1.597  0.00  0.00      MEMB  
ATOM   2386 C216 POPCM  42      19.300 -20.128  -3.014  0.00  0.00      MEMB  
ATOM   2387 H16R POPCM  42      20.257 -20.501  -3.438  0.00  0.00      MEMB  
ATOM   2388 H16S POPCM  42      19.564 -19.379  -2.237  0.00  0.00      MEMB  
ATOM   2389 C217 POPCM  42      18.507 -19.510  -4.215  0.00  0.00      MEMB  
ATOM   2390 H17R POPCM  42      17.597 -19.148  -3.691  0.00  0.00      MEMB  
ATOM   2391 H17S POPCM  42      18.215 -20.412  -4.794  0.00  0.00      MEMB  
ATOM   2392 C218 POPCM  42      19.147 -18.384  -5.048  0.00  0.00      MEMB  
ATOM   2393 H18R POPCM  42      18.497 -17.705  -5.638  0.00  0.00      MEMB  
ATOM   2394 H18S POPCM  42      19.813 -18.853  -5.804  0.00  0.00      MEMB  
ATOM   2395 H18T POPCM  42      19.849 -17.722  -4.496  0.00  0.00      MEMB  
ATOM   2396  C33 POPCM  42       9.526 -14.938   5.870  0.00  0.00      MEMB  
ATOM   2397  H3X POPCM  42      10.422 -15.510   5.548  0.00  0.00      MEMB  
ATOM   2398  H3Y POPCM  42       9.973 -14.472   6.773  0.00  0.00      MEMB  
ATOM   2399  C34 POPCM  42       9.346 -13.928   4.779  0.00  0.00      MEMB  
ATOM   2400  H4X POPCM  42      10.224 -13.260   4.651  0.00  0.00      MEMB  
ATOM   2401  H4Y POPCM  42       8.525 -13.236   5.065  0.00  0.00      MEMB  
ATOM   2402  C35 POPCM  42       9.001 -14.500   3.423  0.00  0.00      MEMB  
ATOM   2403  H5X POPCM  42       8.234 -15.302   3.467  0.00  0.00      MEMB  
ATOM   2404  H5Y POPCM  42       9.910 -14.875   2.905  0.00  0.00      MEMB  
ATOM   2405  C36 POPCM  42       8.310 -13.411   2.451  0.00  0.00      MEMB  
ATOM   2406  H6X POPCM  42       9.057 -12.617   2.237  0.00  0.00      MEMB  
ATOM   2407  H6Y POPCM  42       7.468 -13.036   3.072  0.00  0.00      MEMB  
ATOM   2408  C37 POPCM  42       7.789 -14.050   1.146  0.00  0.00      MEMB  
ATOM   2409  H7X POPCM  42       8.653 -14.075   0.447  0.00  0.00      MEMB  
ATOM   2410  H7Y POPCM  42       6.890 -13.472   0.845  0.00  0.00      MEMB  
ATOM   2411  C38 POPCM  42       7.333 -15.540   1.162  0.00  0.00      MEMB  
ATOM   2412  H8X POPCM  42       8.084 -16.123   1.737  0.00  0.00      MEMB  
ATOM   2413  H8Y POPCM  42       7.306 -15.887   0.107  0.00  0.00      MEMB  
ATOM   2414  C39 POPCM  42       5.999 -15.742   1.781  0.00  0.00      MEMB  
ATOM   2415  H9X POPCM  42       5.384 -15.079   1.137  0.00  0.00      MEMB  
ATOM   2416  H9Y POPCM  42       5.970 -15.328   2.812  0.00  0.00      MEMB  
ATOM   2417 C310 POPCM  42       5.489 -17.219   1.711  0.00  0.00      MEMB  
ATOM   2418 H10X POPCM  42       5.446 -17.684   0.703  0.00  0.00      MEMB  
ATOM   2419 H10Y POPCM  42       4.437 -17.197   2.070  0.00  0.00      MEMB  
ATOM   2420 C311 POPCM  42       6.276 -18.176   2.638  0.00  0.00      MEMB  
ATOM   2421 H11X POPCM  42       7.214 -17.704   3.003  0.00  0.00      MEMB  
ATOM   2422 H11Y POPCM  42       6.533 -19.134   2.136  0.00  0.00      MEMB  
ATOM   2423 C312 POPCM  42       5.500 -18.668   3.920  0.00  0.00      MEMB  
ATOM   2424 H12X POPCM  42       6.135 -19.388   4.479  0.00  0.00      MEMB  
ATOM   2425 H12Y POPCM  42       4.777 -19.342   3.414  0.00  0.00      MEMB  
ATOM   2426 C313 POPCM  42       5.045 -17.532   4.812  0.00  0.00      MEMB  
ATOM   2427 H13X POPCM  42       4.352 -16.782   4.374  0.00  0.00      MEMB  
ATOM   2428 H13Y POPCM  42       6.016 -17.081   5.107  0.00  0.00      MEMB  
ATOM   2429 C314 POPCM  42       4.477 -18.010   6.170  0.00  0.00      MEMB  
ATOM   2430 H14X POPCM  42       4.847 -17.453   7.058  0.00  0.00      MEMB  
ATOM   2431 H14Y POPCM  42       4.600 -19.113   6.206  0.00  0.00      MEMB  
ATOM   2432 C315 POPCM  42       2.879 -17.873   6.160  0.00  0.00      MEMB  
ATOM   2433 H15X POPCM  42       2.458 -18.222   5.193  0.00  0.00      MEMB  
ATOM   2434 H15Y POPCM  42       2.541 -16.854   6.449  0.00  0.00      MEMB  
ATOM   2435 C316 POPCM  42       2.156 -18.821   7.113  0.00  0.00      MEMB  
ATOM   2436 H16X POPCM  42       1.051 -18.920   7.048  0.00  0.00      MEMB  
ATOM   2437 H16Y POPCM  42       2.314 -18.466   8.154  0.00  0.00      MEMB  
ATOM   2438 H16Z POPCM  42       2.476 -19.863   6.899  0.00  0.00      MEMB  
ATOM   2439  N   DPPCM  43     -22.087 -15.787   6.596  0.00  0.00      MEMB  
ATOM   2440  C13 DPPCM  43     -22.459 -15.639   8.024  0.00  0.00      MEMB  
ATOM   2441 H13A DPPCM  43     -23.495 -15.429   8.246  0.00  0.00      MEMB  
ATOM   2442 H13B DPPCM  43     -21.850 -14.912   8.540  0.00  0.00      MEMB  
ATOM   2443 H13C DPPCM  43     -22.197 -16.549   8.543  0.00  0.00      MEMB  
ATOM   2444  C14 DPPCM  43     -22.996 -16.951   6.131  0.00  0.00      MEMB  
ATOM   2445 H14A DPPCM  43     -24.002 -16.578   6.254  0.00  0.00      MEMB  
ATOM   2446 H14B DPPCM  43     -22.813 -17.838   6.719  0.00  0.00      MEMB  
ATOM   2447 H14C DPPCM  43     -22.856 -17.067   5.067  0.00  0.00      MEMB  
ATOM   2448  C15 DPPCM  43     -22.244 -14.502   5.857  0.00  0.00      MEMB  
ATOM   2449 H15A DPPCM  43     -21.807 -14.523   4.870  0.00  0.00      MEMB  
ATOM   2450 H15B DPPCM  43     -21.677 -13.719   6.338  0.00  0.00      MEMB  
ATOM   2451 H15C DPPCM  43     -23.258 -14.138   5.934  0.00  0.00      MEMB  
ATOM   2452  C12 DPPCM  43     -20.675 -16.323   6.487  0.00  0.00      MEMB  
ATOM   2453 H12A DPPCM  43     -20.442 -16.458   5.441  0.00  0.00      MEMB  
ATOM   2454 H12B DPPCM  43     -20.591 -17.311   6.913  0.00  0.00      MEMB  
ATOM   2455  C11 DPPCM  43     -19.656 -15.519   7.273  0.00  0.00      MEMB  
ATOM   2456 H11A DPPCM  43     -20.053 -15.242   8.273  0.00  0.00      MEMB  
ATOM   2457 H11B DPPCM  43     -19.661 -14.511   6.805  0.00  0.00      MEMB  
ATOM   2458  P   DPPCM  43     -17.976 -17.540   7.449  0.00  0.00      MEMB  
ATOM   2459  O13 DPPCM  43     -18.602 -18.112   8.653  0.00  0.00      MEMB  
ATOM   2460  O14 DPPCM  43     -16.452 -17.630   7.335  0.00  0.00      MEMB  
ATOM   2461  O11 DPPCM  43     -18.543 -18.153   6.164  0.00  0.00      MEMB  
ATOM   2462  O12 DPPCM  43     -18.332 -16.018   7.220  0.00  0.00      MEMB  
ATOM   2463  C1  DPPCM  43     -17.801 -18.184   4.950  0.00  0.00      MEMB  
ATOM   2464  HA  DPPCM  43     -17.309 -19.170   4.813  0.00  0.00      MEMB  
ATOM   2465  HB  DPPCM  43     -17.095 -17.349   4.750  0.00  0.00      MEMB  
ATOM   2466  C2  DPPCM  43     -18.813 -18.081   3.703  0.00  0.00      MEMB  
ATOM   2467  HS  DPPCM  43     -18.261 -18.179   2.744  0.00  0.00      MEMB  
ATOM   2468  O21 DPPCM  43     -19.513 -16.822   3.788  0.00  0.00      MEMB  
ATOM   2469  C21 DPPCM  43     -18.662 -15.815   3.331  0.00  0.00      MEMB  
ATOM   2470  O22 DPPCM  43     -17.553 -16.038   2.775  0.00  0.00      MEMB  
ATOM   2471  C22 DPPCM  43     -19.203 -14.391   3.571  0.00  0.00      MEMB  
ATOM   2472  H2R DPPCM  43     -19.143 -14.205   4.665  0.00  0.00      MEMB  
ATOM   2473  H2S DPPCM  43     -20.297 -14.346   3.385  0.00  0.00      MEMB  
ATOM   2474  C3  DPPCM  43     -19.830 -19.272   3.733  0.00  0.00      MEMB  
ATOM   2475  HX  DPPCM  43     -20.557 -19.160   2.900  0.00  0.00      MEMB  
ATOM   2476  HY  DPPCM  43     -20.388 -19.304   4.693  0.00  0.00      MEMB  
ATOM   2477  O31 DPPCM  43     -19.151 -20.564   3.659  0.00  0.00      MEMB  
ATOM   2478  C31 DPPCM  43     -19.223 -21.249   2.505  0.00  0.00      MEMB  
ATOM   2479  O32 DPPCM  43     -19.815 -20.900   1.548  0.00  0.00      MEMB  
ATOM   2480  C32 DPPCM  43     -18.459 -22.443   2.606  0.00  0.00      MEMB  
ATOM   2481  H2X DPPCM  43     -18.565 -23.008   1.655  0.00  0.00      MEMB  
ATOM   2482  H2Y DPPCM  43     -18.812 -23.116   3.417  0.00  0.00      MEMB  
ATOM   2483  C23 DPPCM  43     -18.256 -13.318   2.911  0.00  0.00      MEMB  
ATOM   2484  H3R DPPCM  43     -17.226 -13.524   3.273  0.00  0.00      MEMB  
ATOM   2485  H3S DPPCM  43     -18.590 -12.311   3.242  0.00  0.00      MEMB  
ATOM   2486  C24 DPPCM  43     -18.192 -13.239   1.411  0.00  0.00      MEMB  
ATOM   2487  H4R DPPCM  43     -19.198 -12.916   1.068  0.00  0.00      MEMB  
ATOM   2488  H4S DPPCM  43     -17.850 -14.211   0.994  0.00  0.00      MEMB  
ATOM   2489  C25 DPPCM  43     -17.089 -12.221   0.912  0.00  0.00      MEMB  
ATOM   2490  H5R DPPCM  43     -16.130 -12.522   1.385  0.00  0.00      MEMB  
ATOM   2491  H5S DPPCM  43     -17.379 -11.194   1.223  0.00  0.00      MEMB  
ATOM   2492  C26 DPPCM  43     -16.884 -12.201  -0.531  0.00  0.00      MEMB  
ATOM   2493  H6R DPPCM  43     -17.853 -12.241  -1.072  0.00  0.00      MEMB  
ATOM   2494  H6S DPPCM  43     -16.297 -13.099  -0.820  0.00  0.00      MEMB  
ATOM   2495  C27 DPPCM  43     -15.944 -11.002  -0.947  0.00  0.00      MEMB  
ATOM   2496  H7R DPPCM  43     -15.050 -11.044  -0.289  0.00  0.00      MEMB  
ATOM   2497  H7S DPPCM  43     -16.503 -10.056  -0.782  0.00  0.00      MEMB  
ATOM   2498  C28 DPPCM  43     -15.510 -11.041  -2.429  0.00  0.00      MEMB  
ATOM   2499  H8R DPPCM  43     -16.391 -10.775  -3.051  0.00  0.00      MEMB  
ATOM   2500  H8S DPPCM  43     -15.198 -12.078  -2.680  0.00  0.00      MEMB  
ATOM   2501  C29 DPPCM  43     -14.398 -10.107  -2.706  0.00  0.00      MEMB  
ATOM   2502  H9R DPPCM  43     -13.514 -10.399  -2.100  0.00  0.00      MEMB  
ATOM   2503  H9S DPPCM  43     -14.719  -9.060  -2.520  0.00  0.00      MEMB  
ATOM   2504 C210 DPPCM  43     -14.016 -10.135  -4.188  0.00  0.00      MEMB  
ATOM   2505 H10R DPPCM  43     -13.998 -11.199  -4.506  0.00  0.00      MEMB  
ATOM   2506 H10S DPPCM  43     -13.054  -9.586  -4.272  0.00  0.00      MEMB  
ATOM   2507 C211 DPPCM  43     -14.977  -9.248  -5.090  0.00  0.00      MEMB  
ATOM   2508 H11R DPPCM  43     -14.991  -8.212  -4.688  0.00  0.00      MEMB  
ATOM   2509 H11S DPPCM  43     -15.981  -9.719  -5.032  0.00  0.00      MEMB  
ATOM   2510 C212 DPPCM  43     -14.588  -9.296  -6.573  0.00  0.00      MEMB  
ATOM   2511 H12R DPPCM  43     -14.852 -10.227  -7.119  0.00  0.00      MEMB  
ATOM   2512 H12S DPPCM  43     -13.489  -9.152  -6.645  0.00  0.00      MEMB  
ATOM   2513 C213 DPPCM  43     -15.324  -8.185  -7.334  0.00  0.00      MEMB  
ATOM   2514 H13R DPPCM  43     -15.055  -7.168  -6.975  0.00  0.00      MEMB  
ATOM   2515 H13S DPPCM  43     -16.402  -8.452  -7.331  0.00  0.00      MEMB  
ATOM   2516 C214 DPPCM  43     -14.850  -8.036  -8.781  0.00  0.00      MEMB  
ATOM   2517 H14R DPPCM  43     -15.264  -8.893  -9.354  0.00  0.00      MEMB  
ATOM   2518 H14S DPPCM  43     -13.742  -7.987  -8.842  0.00  0.00      MEMB  
ATOM   2519 C215 DPPCM  43     -15.375  -6.782  -9.548  0.00  0.00      MEMB  
ATOM   2520 H15R DPPCM  43     -16.462  -6.677  -9.749  0.00  0.00      MEMB  
ATOM   2521 H15S DPPCM  43     -15.059  -6.932 -10.602  0.00  0.00      MEMB  
ATOM   2522 C216 DPPCM  43     -14.758  -5.406  -9.037  0.00  0.00      MEMB  
ATOM   2523 H16R DPPCM  43     -15.317  -5.047  -8.147  0.00  0.00      MEMB  
ATOM   2524 H16S DPPCM  43     -14.842  -4.653  -9.850  0.00  0.00      MEMB  
ATOM   2525 H16T DPPCM  43     -13.683  -5.511  -8.779  0.00  0.00      MEMB  
ATOM   2526  C33 DPPCM  43     -16.922 -22.245   2.629  0.00  0.00      MEMB  
ATOM   2527  H3X DPPCM  43     -16.476 -23.261   2.686  0.00  0.00      MEMB  
ATOM   2528  H3Y DPPCM  43     -16.568 -21.778   3.573  0.00  0.00      MEMB  
ATOM   2529  C34 DPPCM  43     -16.358 -21.487   1.363  0.00  0.00      MEMB  
ATOM   2530  H4X DPPCM  43     -16.872 -20.503   1.311  0.00  0.00      MEMB  
ATOM   2531  H4Y DPPCM  43     -16.633 -22.024   0.430  0.00  0.00      MEMB  
ATOM   2532  C35 DPPCM  43     -14.814 -21.232   1.362  0.00  0.00      MEMB  
ATOM   2533  H5X DPPCM  43     -14.290 -22.211   1.319  0.00  0.00      MEMB  
ATOM   2534  H5Y DPPCM  43     -14.459 -20.628   2.224  0.00  0.00      MEMB  
ATOM   2535  C36 DPPCM  43     -14.477 -20.366   0.128  0.00  0.00      MEMB  
ATOM   2536  H6X DPPCM  43     -13.376 -20.223   0.090  0.00  0.00      MEMB  
ATOM   2537  H6Y DPPCM  43     -15.007 -19.398   0.254  0.00  0.00      MEMB  
ATOM   2538  C37 DPPCM  43     -14.804 -21.140  -1.144  0.00  0.00      MEMB  
ATOM   2539  H7X DPPCM  43     -15.877 -21.410  -1.243  0.00  0.00      MEMB  
ATOM   2540  H7Y DPPCM  43     -14.250 -22.085  -0.963  0.00  0.00      MEMB  
ATOM   2541  C38 DPPCM  43     -14.325 -20.284  -2.401  0.00  0.00      MEMB  
ATOM   2542  H8X DPPCM  43     -13.231 -20.087  -2.404  0.00  0.00      MEMB  
ATOM   2543  H8Y DPPCM  43     -14.862 -19.311  -2.386  0.00  0.00      MEMB  
ATOM   2544  C39 DPPCM  43     -14.664 -20.878  -3.722  0.00  0.00      MEMB  
ATOM   2545  H9X DPPCM  43     -15.759 -20.985  -3.881  0.00  0.00      MEMB  
ATOM   2546  H9Y DPPCM  43     -14.200 -21.872  -3.894  0.00  0.00      MEMB  
ATOM   2547 C310 DPPCM  43     -13.868 -20.097  -4.816  0.00  0.00      MEMB  
ATOM   2548 H10X DPPCM  43     -12.810 -19.962  -4.505  0.00  0.00      MEMB  
ATOM   2549 H10Y DPPCM  43     -14.451 -19.154  -4.758  0.00  0.00      MEMB  
ATOM   2550 C311 DPPCM  43     -14.105 -20.719  -6.233  0.00  0.00      MEMB  
ATOM   2551 H11X DPPCM  43     -15.213 -20.647  -6.277  0.00  0.00      MEMB  
ATOM   2552 H11Y DPPCM  43     -13.731 -21.759  -6.123  0.00  0.00      MEMB  
ATOM   2553 C312 DPPCM  43     -13.468 -19.785  -7.282  0.00  0.00      MEMB  
ATOM   2554 H12X DPPCM  43     -13.317 -18.758  -6.887  0.00  0.00      MEMB  
ATOM   2555 H12Y DPPCM  43     -14.263 -19.685  -8.052  0.00  0.00      MEMB  
ATOM   2556 C313 DPPCM  43     -12.204 -20.442  -7.866  0.00  0.00      MEMB  
ATOM   2557 H13X DPPCM  43     -12.352 -21.492  -8.199  0.00  0.00      MEMB  
ATOM   2558 H13Y DPPCM  43     -11.361 -20.472  -7.142  0.00  0.00      MEMB  
ATOM   2559 C314 DPPCM  43     -11.569 -19.728  -9.080  0.00  0.00      MEMB  
ATOM   2560 H14X DPPCM  43     -10.540 -20.131  -9.200  0.00  0.00      MEMB  
ATOM   2561 H14Y DPPCM  43     -11.495 -18.632  -8.915  0.00  0.00      MEMB  
ATOM   2562 C315 DPPCM  43     -12.250 -20.092 -10.410  0.00  0.00      MEMB  
ATOM   2563 H15X DPPCM  43     -13.351 -20.025 -10.545  0.00  0.00      MEMB  
ATOM   2564 H15Y DPPCM  43     -12.098 -21.148 -10.720  0.00  0.00      MEMB  
ATOM   2565 C316 DPPCM  43     -11.620 -19.234 -11.528  0.00  0.00      MEMB  
ATOM   2566 H16X DPPCM  43     -11.977 -18.211 -11.282  0.00  0.00      MEMB  
ATOM   2567 H16Y DPPCM  43     -11.874 -19.571 -12.556  0.00  0.00      MEMB  
ATOM   2568 H16Z DPPCM  43     -10.520 -19.093 -11.460  0.00  0.00      MEMB  
ATOM   2569  C3  CHL1M  44      -7.569  21.556   4.136  0.00  0.00      MEMB  
ATOM   2570  H3  CHL1M  44      -7.622  22.453   3.482  0.00  0.00      MEMB  
ATOM   2571  O3  CHL1M  44      -7.075  21.825   5.449  0.00  0.00      MEMB  
ATOM   2572  H3' CHL1M  44      -6.499  22.586   5.339  0.00  0.00      MEMB  
ATOM   2573  C4  CHL1M  44      -9.013  20.966   4.223  0.00  0.00      MEMB  
ATOM   2574  H4A CHL1M  44      -8.863  20.088   4.888  0.00  0.00      MEMB  
ATOM   2575  H4B CHL1M  44      -9.646  21.671   4.802  0.00  0.00      MEMB  
ATOM   2576  C5  CHL1M  44      -9.607  20.531   2.894  0.00  0.00      MEMB  
ATOM   2577  C6  CHL1M  44     -10.741  21.083   2.459  0.00  0.00      MEMB  
ATOM   2578  H6  CHL1M  44     -11.201  21.885   3.056  0.00  0.00      MEMB  
ATOM   2579  C7  CHL1M  44     -11.452  20.656   1.262  0.00  0.00      MEMB  
ATOM   2580  H7A CHL1M  44     -12.559  20.581   1.301  0.00  0.00      MEMB  
ATOM   2581  H7B CHL1M  44     -11.117  21.351   0.462  0.00  0.00      MEMB  
ATOM   2582  C8  CHL1M  44     -10.931  19.262   0.689  0.00  0.00      MEMB  
ATOM   2583  H8  CHL1M  44     -11.321  18.459   1.351  0.00  0.00      MEMB  
ATOM   2584  C14 CHL1M  44     -11.477  19.024  -0.631  0.00  0.00      MEMB  
ATOM   2585  H14 CHL1M  44     -11.136  19.898  -1.226  0.00  0.00      MEMB  
ATOM   2586  C15 CHL1M  44     -12.956  19.185  -0.747  0.00  0.00      MEMB  
ATOM   2587 H15A CHL1M  44     -13.548  18.971   0.169  0.00  0.00      MEMB  
ATOM   2588 H15B CHL1M  44     -13.063  20.273  -0.944  0.00  0.00      MEMB  
ATOM   2589  C16 CHL1M  44     -13.242  18.314  -1.952  0.00  0.00      MEMB  
ATOM   2590 H16A CHL1M  44     -13.783  17.432  -1.548  0.00  0.00      MEMB  
ATOM   2591 H16B CHL1M  44     -13.947  18.744  -2.695  0.00  0.00      MEMB  
ATOM   2592  C17 CHL1M  44     -11.933  17.900  -2.583  0.00  0.00      MEMB  
ATOM   2593  H17 CHL1M  44     -11.510  18.794  -3.090  0.00  0.00      MEMB  
ATOM   2594  C13 CHL1M  44     -10.982  17.766  -1.342  0.00  0.00      MEMB  
ATOM   2595  C18 CHL1M  44     -11.387  16.510  -0.475  0.00  0.00      MEMB  
ATOM   2596 H18A CHL1M  44     -12.493  16.490  -0.372  0.00  0.00      MEMB  
ATOM   2597 H18B CHL1M  44     -11.061  15.537  -0.899  0.00  0.00      MEMB  
ATOM   2598 H18C CHL1M  44     -10.973  16.645   0.548  0.00  0.00      MEMB  
ATOM   2599  C12 CHL1M  44      -9.481  17.951  -1.593  0.00  0.00      MEMB  
ATOM   2600 H12A CHL1M  44      -9.165  17.083  -2.211  0.00  0.00      MEMB  
ATOM   2601 H12B CHL1M  44      -9.400  18.905  -2.158  0.00  0.00      MEMB  
ATOM   2602  C11 CHL1M  44      -8.757  18.114  -0.210  0.00  0.00      MEMB  
ATOM   2603 H11A CHL1M  44      -8.832  17.105   0.249  0.00  0.00      MEMB  
ATOM   2604 H11B CHL1M  44      -7.706  18.474  -0.246  0.00  0.00      MEMB  
ATOM   2605  C9  CHL1M  44      -9.420  19.251   0.700  0.00  0.00      MEMB  
ATOM   2606  H9  CHL1M  44      -9.224  20.225   0.203  0.00  0.00      MEMB  
ATOM   2607  C10 CHL1M  44      -8.772  19.468   2.158  0.00  0.00      MEMB  
ATOM   2608  C19 CHL1M  44      -8.781  18.138   2.948  0.00  0.00      MEMB  
ATOM   2609 H19A CHL1M  44      -8.452  18.238   4.004  0.00  0.00      MEMB  
ATOM   2610 H19B CHL1M  44      -9.799  17.693   2.944  0.00  0.00      MEMB  
ATOM   2611 H19C CHL1M  44      -8.040  17.440   2.504  0.00  0.00      MEMB  
ATOM   2612  C1  CHL1M  44      -7.373  20.120   1.992  0.00  0.00      MEMB  
ATOM   2613  H1A CHL1M  44      -6.672  19.576   1.323  0.00  0.00      MEMB  
ATOM   2614  H1B CHL1M  44      -7.639  21.010   1.382  0.00  0.00      MEMB  
ATOM   2615  C2  CHL1M  44      -6.756  20.478   3.374  0.00  0.00      MEMB  
ATOM   2616  H2A CHL1M  44      -5.726  20.890   3.315  0.00  0.00      MEMB  
ATOM   2617  H2B CHL1M  44      -6.768  19.466   3.833  0.00  0.00      MEMB  
ATOM   2618  C20 CHL1M  44     -11.986  16.848  -3.711  0.00  0.00      MEMB  
ATOM   2619  H20 CHL1M  44     -12.681  16.032  -3.419  0.00  0.00      MEMB  
ATOM   2620  C21 CHL1M  44     -10.681  16.043  -3.891  0.00  0.00      MEMB  
ATOM   2621 H21A CHL1M  44      -9.932  16.790  -4.230  0.00  0.00      MEMB  
ATOM   2622 H21B CHL1M  44     -10.834  15.331  -4.730  0.00  0.00      MEMB  
ATOM   2623 H21C CHL1M  44     -10.200  15.610  -2.988  0.00  0.00      MEMB  
ATOM   2624  C22 CHL1M  44     -12.568  17.471  -5.029  0.00  0.00      MEMB  
ATOM   2625 H22A CHL1M  44     -13.611  17.760  -4.781  0.00  0.00      MEMB  
ATOM   2626 H22B CHL1M  44     -12.087  18.454  -5.221  0.00  0.00      MEMB  
ATOM   2627  C23 CHL1M  44     -12.583  16.592  -6.256  0.00  0.00      MEMB  
ATOM   2628 H23A CHL1M  44     -11.538  16.343  -6.543  0.00  0.00      MEMB  
ATOM   2629 H23B CHL1M  44     -13.099  15.622  -6.096  0.00  0.00      MEMB  
ATOM   2630  C24 CHL1M  44     -13.358  17.242  -7.433  0.00  0.00      MEMB  
ATOM   2631 H24A CHL1M  44     -14.279  17.708  -7.022  0.00  0.00      MEMB  
ATOM   2632 H24B CHL1M  44     -12.662  17.965  -7.911  0.00  0.00      MEMB  
ATOM   2633  C25 CHL1M  44     -13.424  16.304  -8.608  0.00  0.00      MEMB  
ATOM   2634  H25 CHL1M  44     -13.764  15.307  -8.256  0.00  0.00      MEMB  
ATOM   2635  C26 CHL1M  44     -14.572  16.707  -9.564  0.00  0.00      MEMB  
ATOM   2636 H26A CHL1M  44     -14.918  15.817 -10.132  0.00  0.00      MEMB  
ATOM   2637 H26B CHL1M  44     -15.459  17.130  -9.045  0.00  0.00      MEMB  
ATOM   2638 H26C CHL1M  44     -14.239  17.502 -10.266  0.00  0.00      MEMB  
ATOM   2639  C27 CHL1M  44     -12.093  15.979  -9.290  0.00  0.00      MEMB  
ATOM   2640 H27A CHL1M  44     -11.515  16.911  -9.463  0.00  0.00      MEMB  
ATOM   2641 H27B CHL1M  44     -11.434  15.350  -8.653  0.00  0.00      MEMB  
ATOM   2642 H27C CHL1M  44     -12.260  15.368 -10.203  0.00  0.00      MEMB  
ATOM   2643  N   PSM M  45      -2.239 -15.141  11.075  0.00  0.00      MEMB  
ATOM   2644  C15 PSM M  45      -3.724 -14.957  11.322  0.00  0.00      MEMB  
ATOM   2645 H15A PSM M  45      -4.061 -14.852  12.342  0.00  0.00      MEMB  
ATOM   2646 H15B PSM M  45      -4.139 -14.095  10.820  0.00  0.00      MEMB  
ATOM   2647 H15C PSM M  45      -4.116 -15.877  10.913  0.00  0.00      MEMB  
ATOM   2648  C14 PSM M  45      -1.867 -15.067   9.593  0.00  0.00      MEMB  
ATOM   2649 H14A PSM M  45      -0.808 -15.276   9.562  0.00  0.00      MEMB  
ATOM   2650 H14B PSM M  45      -2.580 -15.563   8.951  0.00  0.00      MEMB  
ATOM   2651 H14C PSM M  45      -2.127 -14.072   9.263  0.00  0.00      MEMB  
ATOM   2652  C13 PSM M  45      -1.607 -13.991  11.779  0.00  0.00      MEMB  
ATOM   2653 H13A PSM M  45      -1.815 -13.049  11.294  0.00  0.00      MEMB  
ATOM   2654 H13B PSM M  45      -1.834 -13.992  12.835  0.00  0.00      MEMB  
ATOM   2655 H13C PSM M  45      -0.547 -14.175  11.685  0.00  0.00      MEMB  
ATOM   2656  C12 PSM M  45      -1.863 -16.399  11.726  0.00  0.00      MEMB  
ATOM   2657 H12A PSM M  45      -0.810 -16.517  11.936  0.00  0.00      MEMB  
ATOM   2658 H12B PSM M  45      -2.322 -16.508  12.698  0.00  0.00      MEMB  
ATOM   2659  C11 PSM M  45      -2.359 -17.714  11.077  0.00  0.00      MEMB  
ATOM   2660 H11A PSM M  45      -2.015 -17.512  10.040  0.00  0.00      MEMB  
ATOM   2661 H11B PSM M  45      -1.959 -18.588  11.633  0.00  0.00      MEMB  
ATOM   2662  P   PSM M  45      -4.551 -19.118  11.387  0.00  0.00      MEMB  
ATOM   2663  O13 PSM M  45      -4.720 -19.050  12.877  0.00  0.00      MEMB  
ATOM   2664  O14 PSM M  45      -5.798 -19.258  10.575  0.00  0.00      MEMB  
ATOM   2665  O11 PSM M  45      -3.442 -20.187  11.053  0.00  0.00      MEMB  
ATOM   2666  O12 PSM M  45      -3.809 -17.729  11.002  0.00  0.00      MEMB  
ATOM   2667  C1S PSM M  45      -3.831 -21.418  10.454  0.00  0.00      MEMB  
ATOM   2668  H1S PSM M  45      -3.321 -22.236  11.007  0.00  0.00      MEMB  
ATOM   2669  H1T PSM M  45      -4.865 -21.738  10.707  0.00  0.00      MEMB  
ATOM   2670  NF  PSM M  45      -3.924 -22.923   8.550  0.00  0.00      MEMB  
ATOM   2671  HNF PSM M  45      -3.285 -23.666   8.372  0.00  0.00      MEMB  
ATOM   2672  C2S PSM M  45      -3.435 -21.646   8.987  0.00  0.00      MEMB  
ATOM   2673  H2S PSM M  45      -3.991 -20.840   8.462  0.00  0.00      MEMB  
ATOM   2674  C3S PSM M  45      -1.922 -21.399   8.700  0.00  0.00      MEMB  
ATOM   2675  H3S PSM M  45      -1.345 -22.072   9.370  0.00  0.00      MEMB  
ATOM   2676  O3  PSM M  45      -1.448 -20.176   9.207  0.00  0.00      MEMB  
ATOM   2677  HO3 PSM M  45      -2.061 -19.900   9.892  0.00  0.00      MEMB  
ATOM   2678  C4S PSM M  45      -1.600 -21.592   7.248  0.00  0.00      MEMB  
ATOM   2679  H4S PSM M  45      -1.106 -22.562   7.086  0.00  0.00      MEMB  
ATOM   2680  C5S PSM M  45      -1.897 -20.741   6.227  0.00  0.00      MEMB  
ATOM   2681  H5S PSM M  45      -2.403 -19.787   6.435  0.00  0.00      MEMB  
ATOM   2682  C6S PSM M  45      -1.556 -20.879   4.834  0.00  0.00      MEMB  
ATOM   2683  H6S PSM M  45      -0.999 -19.983   4.487  0.00  0.00      MEMB  
ATOM   2684  H6T PSM M  45      -0.924 -21.770   4.629  0.00  0.00      MEMB  
ATOM   2685  C7S PSM M  45      -2.857 -21.071   3.910  0.00  0.00      MEMB  
ATOM   2686  H7S PSM M  45      -3.323 -21.985   4.337  0.00  0.00      MEMB  
ATOM   2687  H7T PSM M  45      -3.427 -20.130   4.064  0.00  0.00      MEMB  
ATOM   2688  C8S PSM M  45      -2.640 -21.149   2.398  0.00  0.00      MEMB  
ATOM   2689  H8S PSM M  45      -1.662 -21.570   2.080  0.00  0.00      MEMB  
ATOM   2690  H8T PSM M  45      -3.394 -21.922   2.135  0.00  0.00      MEMB  
ATOM   2691  C9S PSM M  45      -2.814 -19.722   1.717  0.00  0.00      MEMB  
ATOM   2692  H9S PSM M  45      -3.762 -19.273   2.083  0.00  0.00      MEMB  
ATOM   2693  H9T PSM M  45      -2.023 -18.987   1.978  0.00  0.00      MEMB  
ATOM   2694 C10S PSM M  45      -2.710 -19.827   0.190  0.00  0.00      MEMB  
ATOM   2695 H10S PSM M  45      -1.716 -20.229  -0.102  0.00  0.00      MEMB  
ATOM   2696 H10T PSM M  45      -3.380 -20.597  -0.249  0.00  0.00      MEMB  
ATOM   2697 C11S PSM M  45      -2.964 -18.468  -0.504  0.00  0.00      MEMB  
ATOM   2698 H11S PSM M  45      -3.977 -18.103  -0.230  0.00  0.00      MEMB  
ATOM   2699 H11T PSM M  45      -2.173 -17.755  -0.189  0.00  0.00      MEMB  
ATOM   2700 C12S PSM M  45      -2.867 -18.733  -2.040  0.00  0.00      MEMB  
ATOM   2701 H12S PSM M  45      -2.817 -19.785  -2.394  0.00  0.00      MEMB  
ATOM   2702 H12T PSM M  45      -3.771 -18.233  -2.447  0.00  0.00      MEMB  
ATOM   2703 C13S PSM M  45      -1.543 -18.088  -2.578  0.00  0.00      MEMB  
ATOM   2704 H13S PSM M  45      -1.394 -17.058  -2.191  0.00  0.00      MEMB  
ATOM   2705 H13T PSM M  45      -0.803 -18.641  -1.960  0.00  0.00      MEMB  
ATOM   2706 C14S PSM M  45      -1.409 -18.148  -4.104  0.00  0.00      MEMB  
ATOM   2707 H14S PSM M  45      -1.294 -19.213  -4.397  0.00  0.00      MEMB  
ATOM   2708 H14T PSM M  45      -2.376 -17.838  -4.556  0.00  0.00      MEMB  
ATOM   2709 C15S PSM M  45      -0.354 -17.263  -4.769  0.00  0.00      MEMB  
ATOM   2710 H15S PSM M  45       0.677 -17.670  -4.690  0.00  0.00      MEMB  
ATOM   2711 H15T PSM M  45      -0.520 -17.354  -5.864  0.00  0.00      MEMB  
ATOM   2712 C16S PSM M  45      -0.473 -15.810  -4.362  0.00  0.00      MEMB  
ATOM   2713 H16S PSM M  45      -1.498 -15.385  -4.307  0.00  0.00      MEMB  
ATOM   2714 H16T PSM M  45      -0.202 -15.649  -3.297  0.00  0.00      MEMB  
ATOM   2715 C17S PSM M  45       0.338 -14.789  -5.138  0.00  0.00      MEMB  
ATOM   2716 H17S PSM M  45       1.402 -14.939  -4.855  0.00  0.00      MEMB  
ATOM   2717 H17T PSM M  45       0.139 -15.044  -6.201  0.00  0.00      MEMB  
ATOM   2718 C18S PSM M  45       0.075 -13.314  -4.970  0.00  0.00      MEMB  
ATOM   2719 H18S PSM M  45       0.693 -12.651  -5.611  0.00  0.00      MEMB  
ATOM   2720 H18T PSM M  45      -1.003 -13.047  -4.987  0.00  0.00      MEMB  
ATOM   2721 H18U PSM M  45       0.304 -13.104  -3.903  0.00  0.00      MEMB  
ATOM   2722  C1F PSM M  45      -5.233 -23.075   8.250  0.00  0.00      MEMB  
ATOM   2723  OF  PSM M  45      -5.963 -22.140   8.243  0.00  0.00      MEMB  
ATOM   2724  C2F PSM M  45      -5.837 -24.431   8.068  0.00  0.00      MEMB  
ATOM   2725  H2F PSM M  45      -6.721 -24.595   8.721  0.00  0.00      MEMB  
ATOM   2726  H2G PSM M  45      -5.061 -25.183   8.326  0.00  0.00      MEMB  
ATOM   2727  C3F PSM M  45      -6.359 -24.670   6.546  0.00  0.00      MEMB  
ATOM   2728  H3F PSM M  45      -7.205 -23.997   6.293  0.00  0.00      MEMB  
ATOM   2729  H3G PSM M  45      -6.766 -25.704   6.537  0.00  0.00      MEMB  
ATOM   2730  C4F PSM M  45      -5.315 -24.437   5.413  0.00  0.00      MEMB  
ATOM   2731  H4F PSM M  45      -4.389 -24.957   5.739  0.00  0.00      MEMB  
ATOM   2732  H4G PSM M  45      -5.054 -23.368   5.262  0.00  0.00      MEMB  
ATOM   2733  C5F PSM M  45      -5.740 -24.987   4.038  0.00  0.00      MEMB  
ATOM   2734  H5F PSM M  45      -6.034 -26.040   4.236  0.00  0.00      MEMB  
ATOM   2735  H5G PSM M  45      -4.785 -25.069   3.477  0.00  0.00      MEMB  
ATOM   2736  C6F PSM M  45      -6.731 -24.085   3.315  0.00  0.00      MEMB  
ATOM   2737  H6F PSM M  45      -6.443 -23.012   3.339  0.00  0.00      MEMB  
ATOM   2738  H6G PSM M  45      -7.574 -24.029   4.037  0.00  0.00      MEMB  
ATOM   2739  C7F PSM M  45      -7.137 -24.542   1.878  0.00  0.00      MEMB  
ATOM   2740  H7F PSM M  45      -8.062 -23.997   1.592  0.00  0.00      MEMB  
ATOM   2741  H7G PSM M  45      -7.380 -25.623   1.957  0.00  0.00      MEMB  
ATOM   2742  C8F PSM M  45      -6.120 -24.161   0.838  0.00  0.00      MEMB  
ATOM   2743  H8F PSM M  45      -5.155 -24.475   1.289  0.00  0.00      MEMB  
ATOM   2744  H8G PSM M  45      -5.958 -23.071   0.693  0.00  0.00      MEMB  
ATOM   2745  C9F PSM M  45      -6.454 -24.937  -0.534  0.00  0.00      MEMB  
ATOM   2746  H9F PSM M  45      -7.416 -24.526  -0.909  0.00  0.00      MEMB  
ATOM   2747  H9G PSM M  45      -6.764 -25.986  -0.341  0.00  0.00      MEMB  
ATOM   2748 C10F PSM M  45      -5.312 -24.821  -1.554  0.00  0.00      MEMB  
ATOM   2749 H10F PSM M  45      -4.283 -24.872  -1.136  0.00  0.00      MEMB  
ATOM   2750 H10G PSM M  45      -5.333 -23.765  -1.896  0.00  0.00      MEMB  
ATOM   2751 C11F PSM M  45      -5.671 -25.608  -2.814  0.00  0.00      MEMB  
ATOM   2752 H11F PSM M  45      -6.562 -25.117  -3.262  0.00  0.00      MEMB  
ATOM   2753 H11G PSM M  45      -5.938 -26.665  -2.600  0.00  0.00      MEMB  
ATOM   2754 C12F PSM M  45      -4.557 -25.603  -3.928  0.00  0.00      MEMB  
ATOM   2755 H12F PSM M  45      -5.003 -26.194  -4.757  0.00  0.00      MEMB  
ATOM   2756 H12G PSM M  45      -3.614 -26.081  -3.587  0.00  0.00      MEMB  
ATOM   2757 C13F PSM M  45      -4.043 -24.249  -4.470  0.00  0.00      MEMB  
ATOM   2758 H13F PSM M  45      -3.178 -23.922  -3.854  0.00  0.00      MEMB  
ATOM   2759 H13G PSM M  45      -4.740 -23.396  -4.326  0.00  0.00      MEMB  
ATOM   2760 C14F PSM M  45      -3.619 -24.319  -5.922  0.00  0.00      MEMB  
ATOM   2761 H14F PSM M  45      -4.077 -25.175  -6.462  0.00  0.00      MEMB  
ATOM   2762 H14G PSM M  45      -2.538 -24.496  -6.103  0.00  0.00      MEMB  
ATOM   2763 C15F PSM M  45      -3.747 -22.969  -6.667  0.00  0.00      MEMB  
ATOM   2764 H15F PSM M  45      -4.798 -22.609  -6.698  0.00  0.00      MEMB  
ATOM   2765 H15G PSM M  45      -3.409 -23.248  -7.688  0.00  0.00      MEMB  
ATOM   2766 C16F PSM M  45      -2.878 -21.813  -6.077  0.00  0.00      MEMB  
ATOM   2767 H16F PSM M  45      -1.813 -22.029  -6.312  0.00  0.00      MEMB  
ATOM   2768 H16G PSM M  45      -3.202 -20.806  -6.414  0.00  0.00      MEMB  
ATOM   2769 H16H PSM M  45      -2.978 -21.663  -4.981  0.00  0.00      MEMB  
ATOM   2770  C3  CHL1M  46      -5.536  24.398   0.383  0.00  0.00      MEMB  
ATOM   2771  H3  CHL1M  46      -5.389  25.401  -0.073  0.00  0.00      MEMB  
ATOM   2772  O3  CHL1M  46      -5.933  24.615   1.658  0.00  0.00      MEMB  
ATOM   2773  H3' CHL1M  46      -6.882  24.533   1.542  0.00  0.00      MEMB  
ATOM   2774  C4  CHL1M  46      -6.601  23.598  -0.469  0.00  0.00      MEMB  
ATOM   2775  H4A CHL1M  46      -6.822  22.626   0.021  0.00  0.00      MEMB  
ATOM   2776  H4B CHL1M  46      -7.589  24.106  -0.477  0.00  0.00      MEMB  
ATOM   2777  C5  CHL1M  46      -6.121  23.383  -1.882  0.00  0.00      MEMB  
ATOM   2778  C6  CHL1M  46      -6.755  23.894  -2.980  0.00  0.00      MEMB  
ATOM   2779  H6  CHL1M  46      -7.723  24.409  -2.894  0.00  0.00      MEMB  
ATOM   2780  C7  CHL1M  46      -6.204  23.704  -4.401  0.00  0.00      MEMB  
ATOM   2781  H7A CHL1M  46      -7.011  23.522  -5.143  0.00  0.00      MEMB  
ATOM   2782  H7B CHL1M  46      -5.752  24.689  -4.647  0.00  0.00      MEMB  
ATOM   2783  C8  CHL1M  46      -5.119  22.672  -4.466  0.00  0.00      MEMB  
ATOM   2784  H8  CHL1M  46      -5.680  21.729  -4.292  0.00  0.00      MEMB  
ATOM   2785  C14 CHL1M  46      -4.570  22.490  -5.839  0.00  0.00      MEMB  
ATOM   2786  H14 CHL1M  46      -4.118  23.481  -6.060  0.00  0.00      MEMB  
ATOM   2787  C15 CHL1M  46      -5.536  22.280  -7.007  0.00  0.00      MEMB  
ATOM   2788 H15A CHL1M  46      -6.232  21.472  -6.695  0.00  0.00      MEMB  
ATOM   2789 H15B CHL1M  46      -6.044  23.207  -7.348  0.00  0.00      MEMB  
ATOM   2790  C16 CHL1M  46      -4.619  21.636  -8.139  0.00  0.00      MEMB  
ATOM   2791 H16A CHL1M  46      -5.105  20.654  -8.321  0.00  0.00      MEMB  
ATOM   2792 H16B CHL1M  46      -4.693  22.345  -8.992  0.00  0.00      MEMB  
ATOM   2793  C17 CHL1M  46      -3.153  21.603  -7.458  0.00  0.00      MEMB  
ATOM   2794  H17 CHL1M  46      -2.776  22.623  -7.686  0.00  0.00      MEMB  
ATOM   2795  C13 CHL1M  46      -3.434  21.503  -5.916  0.00  0.00      MEMB  
ATOM   2796  C18 CHL1M  46      -3.924  20.064  -5.575  0.00  0.00      MEMB  
ATOM   2797 H18A CHL1M  46      -4.694  19.722  -6.300  0.00  0.00      MEMB  
ATOM   2798 H18B CHL1M  46      -2.983  19.479  -5.488  0.00  0.00      MEMB  
ATOM   2799 H18C CHL1M  46      -4.452  20.122  -4.599  0.00  0.00      MEMB  
ATOM   2800  C12 CHL1M  46      -2.306  21.793  -4.932  0.00  0.00      MEMB  
ATOM   2801 H12A CHL1M  46      -1.455  21.080  -4.933  0.00  0.00      MEMB  
ATOM   2802 H12B CHL1M  46      -1.902  22.764  -5.291  0.00  0.00      MEMB  
ATOM   2803  C11 CHL1M  46      -2.753  22.044  -3.584  0.00  0.00      MEMB  
ATOM   2804 H11A CHL1M  46      -2.937  21.082  -3.060  0.00  0.00      MEMB  
ATOM   2805 H11B CHL1M  46      -1.982  22.456  -2.898  0.00  0.00      MEMB  
ATOM   2806  C9  CHL1M  46      -4.044  22.868  -3.437  0.00  0.00      MEMB  
ATOM   2807  H9  CHL1M  46      -3.793  23.942  -3.565  0.00  0.00      MEMB  
ATOM   2808  C10 CHL1M  46      -4.659  22.791  -2.018  0.00  0.00      MEMB  
ATOM   2809  C19 CHL1M  46      -4.951  21.284  -1.612  0.00  0.00      MEMB  
ATOM   2810 H19A CHL1M  46      -5.579  20.749  -2.355  0.00  0.00      MEMB  
ATOM   2811 H19B CHL1M  46      -4.001  20.758  -1.377  0.00  0.00      MEMB  
ATOM   2812 H19C CHL1M  46      -5.462  21.205  -0.629  0.00  0.00      MEMB  
ATOM   2813  C1  CHL1M  46      -3.631  23.293  -0.948  0.00  0.00      MEMB  
ATOM   2814  H1A CHL1M  46      -2.883  22.472  -0.979  0.00  0.00      MEMB  
ATOM   2815  H1B CHL1M  46      -3.108  24.241  -1.195  0.00  0.00      MEMB  
ATOM   2816  C2  CHL1M  46      -4.280  23.521   0.425  0.00  0.00      MEMB  
ATOM   2817  H2A CHL1M  46      -3.623  24.108   1.102  0.00  0.00      MEMB  
ATOM   2818  H2B CHL1M  46      -4.483  22.559   0.942  0.00  0.00      MEMB  
ATOM   2819  C20 CHL1M  46      -2.191  20.580  -8.105  0.00  0.00      MEMB  
ATOM   2820  H20 CHL1M  46      -1.970  19.789  -7.357  0.00  0.00      MEMB  
ATOM   2821  C21 CHL1M  46      -0.886  21.309  -8.268  0.00  0.00      MEMB  
ATOM   2822 H21A CHL1M  46      -0.851  22.203  -8.925  0.00  0.00      MEMB  
ATOM   2823 H21B CHL1M  46      -0.190  20.603  -8.768  0.00  0.00      MEMB  
ATOM   2824 H21C CHL1M  46      -0.475  21.591  -7.275  0.00  0.00      MEMB  
ATOM   2825  C22 CHL1M  46      -2.663  19.850  -9.312  0.00  0.00      MEMB  
ATOM   2826 H22A CHL1M  46      -3.567  19.303  -8.968  0.00  0.00      MEMB  
ATOM   2827 H22B CHL1M  46      -3.125  20.583 -10.008  0.00  0.00      MEMB  
ATOM   2828  C23 CHL1M  46      -1.670  18.977 -10.000  0.00  0.00      MEMB  
ATOM   2829 H23A CHL1M  46      -0.769  19.594 -10.205  0.00  0.00      MEMB  
ATOM   2830 H23B CHL1M  46      -1.407  18.038  -9.468  0.00  0.00      MEMB  
ATOM   2831  C24 CHL1M  46      -2.173  18.440 -11.369  0.00  0.00      MEMB  
ATOM   2832 H24A CHL1M  46      -3.035  17.773 -11.149  0.00  0.00      MEMB  
ATOM   2833 H24B CHL1M  46      -2.680  19.284 -11.882  0.00  0.00      MEMB  
ATOM   2834  C25 CHL1M  46      -1.173  17.953 -12.422  0.00  0.00      MEMB  
ATOM   2835  H25 CHL1M  46      -0.481  18.713 -12.844  0.00  0.00      MEMB  
ATOM   2836  C26 CHL1M  46      -0.214  16.970 -11.835  0.00  0.00      MEMB  
ATOM   2837 H26A CHL1M  46      -0.811  16.148 -11.386  0.00  0.00      MEMB  
ATOM   2838 H26B CHL1M  46       0.391  16.574 -12.679  0.00  0.00      MEMB  
ATOM   2839 H26C CHL1M  46       0.422  17.472 -11.075  0.00  0.00      MEMB  
ATOM   2840  C27 CHL1M  46      -1.941  17.314 -13.545  0.00  0.00      MEMB  
ATOM   2841 H27A CHL1M  46      -2.424  16.363 -13.235  0.00  0.00      MEMB  
ATOM   2842 H27B CHL1M  46      -2.689  17.988 -14.015  0.00  0.00      MEMB  
ATOM   2843 H27C CHL1M  46      -1.242  16.987 -14.344  0.00  0.00      MEMB  
ATOM   2844  C3  CHL1M  47      13.318 -17.527   7.190  0.00  0.00      MEMB  
ATOM   2845  H3  CHL1M  47      12.397 -16.974   7.472  0.00  0.00      MEMB  
ATOM   2846  O3  CHL1M  47      14.062 -17.810   8.344  0.00  0.00      MEMB  
ATOM   2847  H3' CHL1M  47      13.750 -17.107   8.918  0.00  0.00      MEMB  
ATOM   2848  C4  CHL1M  47      12.887 -18.756   6.397  0.00  0.00      MEMB  
ATOM   2849  H4A CHL1M  47      13.744 -19.454   6.281  0.00  0.00      MEMB  
ATOM   2850  H4B CHL1M  47      12.264 -19.313   7.128  0.00  0.00      MEMB  
ATOM   2851  C5  CHL1M  47      12.210 -18.499   5.093  0.00  0.00      MEMB  
ATOM   2852  C6  CHL1M  47      10.987 -19.027   4.814  0.00  0.00      MEMB  
ATOM   2853  H6  CHL1M  47      10.430 -19.593   5.574  0.00  0.00      MEMB  
ATOM   2854  C7  CHL1M  47      10.363 -18.879   3.443  0.00  0.00      MEMB  
ATOM   2855  H7A CHL1M  47       9.780 -19.753   3.083  0.00  0.00      MEMB  
ATOM   2856  H7B CHL1M  47       9.626 -18.059   3.575  0.00  0.00      MEMB  
ATOM   2857  C8  CHL1M  47      11.326 -18.251   2.340  0.00  0.00      MEMB  
ATOM   2858  H8  CHL1M  47      12.028 -19.041   1.997  0.00  0.00      MEMB  
ATOM   2859  C14 CHL1M  47      10.538 -17.672   1.234  0.00  0.00      MEMB  
ATOM   2860  H14 CHL1M  47       9.841 -16.911   1.644  0.00  0.00      MEMB  
ATOM   2861  C15 CHL1M  47       9.496 -18.624   0.565  0.00  0.00      MEMB  
ATOM   2862 H15A CHL1M  47       9.904 -19.656   0.618  0.00  0.00      MEMB  
ATOM   2863 H15B CHL1M  47       8.483 -18.701   1.015  0.00  0.00      MEMB  
ATOM   2864  C16 CHL1M  47       9.514 -18.227  -0.896  0.00  0.00      MEMB  
ATOM   2865 H16A CHL1M  47       9.993 -18.982  -1.556  0.00  0.00      MEMB  
ATOM   2866 H16B CHL1M  47       8.456 -18.040  -1.179  0.00  0.00      MEMB  
ATOM   2867  C17 CHL1M  47      10.357 -16.924  -0.978  0.00  0.00      MEMB  
ATOM   2868  H17 CHL1M  47       9.666 -16.198  -0.500  0.00  0.00      MEMB  
ATOM   2869  C13 CHL1M  47      11.380 -17.156   0.091  0.00  0.00      MEMB  
ATOM   2870  C18 CHL1M  47      12.408 -18.189  -0.428  0.00  0.00      MEMB  
ATOM   2871 H18A CHL1M  47      11.919 -19.058  -0.918  0.00  0.00      MEMB  
ATOM   2872 H18B CHL1M  47      13.114 -17.705  -1.136  0.00  0.00      MEMB  
ATOM   2873 H18C CHL1M  47      13.053 -18.633   0.361  0.00  0.00      MEMB  
ATOM   2874  C12 CHL1M  47      12.091 -15.938   0.685  0.00  0.00      MEMB  
ATOM   2875 H12A CHL1M  47      12.712 -15.486  -0.117  0.00  0.00      MEMB  
ATOM   2876 H12B CHL1M  47      11.369 -15.135   0.946  0.00  0.00      MEMB  
ATOM   2877  C11 CHL1M  47      13.006 -16.386   1.821  0.00  0.00      MEMB  
ATOM   2878 H11A CHL1M  47      13.808 -17.002   1.362  0.00  0.00      MEMB  
ATOM   2879 H11B CHL1M  47      13.494 -15.531   2.336  0.00  0.00      MEMB  
ATOM   2880  C9  CHL1M  47      12.184 -17.145   2.916  0.00  0.00      MEMB  
ATOM   2881  H9  CHL1M  47      11.541 -16.332   3.316  0.00  0.00      MEMB  
ATOM   2882  C10 CHL1M  47      13.035 -17.583   4.148  0.00  0.00      MEMB  
ATOM   2883  C19 CHL1M  47      14.260 -18.444   3.730  0.00  0.00      MEMB  
ATOM   2884 H19A CHL1M  47      14.812 -18.815   4.619  0.00  0.00      MEMB  
ATOM   2885 H19B CHL1M  47      13.913 -19.257   3.057  0.00  0.00      MEMB  
ATOM   2886 H19C CHL1M  47      14.976 -17.759   3.226  0.00  0.00      MEMB  
ATOM   2887  C1  CHL1M  47      13.466 -16.334   5.013  0.00  0.00      MEMB  
ATOM   2888  H1A CHL1M  47      14.057 -15.651   4.365  0.00  0.00      MEMB  
ATOM   2889  H1B CHL1M  47      12.518 -15.787   5.203  0.00  0.00      MEMB  
ATOM   2890  C2  CHL1M  47      14.179 -16.602   6.316  0.00  0.00      MEMB  
ATOM   2891  H2A CHL1M  47      14.403 -15.707   6.934  0.00  0.00      MEMB  
ATOM   2892  H2B CHL1M  47      15.214 -16.958   6.124  0.00  0.00      MEMB  
ATOM   2893  C20 CHL1M  47      10.775 -16.446  -2.366  0.00  0.00      MEMB  
ATOM   2894  H20 CHL1M  47      11.665 -15.794  -2.238  0.00  0.00      MEMB  
ATOM   2895  C21 CHL1M  47       9.678 -15.472  -2.863  0.00  0.00      MEMB  
ATOM   2896 H21A CHL1M  47       9.921 -15.040  -3.857  0.00  0.00      MEMB  
ATOM   2897 H21B CHL1M  47       9.642 -14.611  -2.163  0.00  0.00      MEMB  
ATOM   2898 H21C CHL1M  47       8.644 -15.878  -2.845  0.00  0.00      MEMB  
ATOM   2899  C22 CHL1M  47      11.204 -17.494  -3.377  0.00  0.00      MEMB  
ATOM   2900 H22A CHL1M  47      11.951 -18.220  -2.991  0.00  0.00      MEMB  
ATOM   2901 H22B CHL1M  47      10.345 -17.987  -3.881  0.00  0.00      MEMB  
ATOM   2902  C23 CHL1M  47      12.079 -17.017  -4.557  0.00  0.00      MEMB  
ATOM   2903 H23A CHL1M  47      11.530 -16.161  -5.004  0.00  0.00      MEMB  
ATOM   2904 H23B CHL1M  47      13.059 -16.621  -4.212  0.00  0.00      MEMB  
ATOM   2905  C24 CHL1M  47      12.181 -18.187  -5.547  0.00  0.00      MEMB  
ATOM   2906 H24A CHL1M  47      12.497 -19.048  -4.921  0.00  0.00      MEMB  
ATOM   2907 H24B CHL1M  47      11.185 -18.424  -5.977  0.00  0.00      MEMB  
ATOM   2908  C25 CHL1M  47      13.135 -17.941  -6.723  0.00  0.00      MEMB  
ATOM   2909  H25 CHL1M  47      12.858 -16.964  -7.173  0.00  0.00      MEMB  
ATOM   2910  C26 CHL1M  47      14.662 -17.695  -6.426  0.00  0.00      MEMB  
ATOM   2911 H26A CHL1M  47      15.034 -18.575  -5.859  0.00  0.00      MEMB  
ATOM   2912 H26B CHL1M  47      15.267 -17.730  -7.357  0.00  0.00      MEMB  
ATOM   2913 H26C CHL1M  47      14.800 -16.753  -5.853  0.00  0.00      MEMB  
ATOM   2914  C27 CHL1M  47      12.913 -19.054  -7.827  0.00  0.00      MEMB  
ATOM   2915 H27A CHL1M  47      11.985 -18.926  -8.424  0.00  0.00      MEMB  
ATOM   2916 H27B CHL1M  47      13.709 -19.162  -8.594  0.00  0.00      MEMB  
ATOM   2917 H27C CHL1M  47      12.895 -20.053  -7.341  0.00  0.00      MEMB  
ATOM   2918  N   POPCM  49      26.801  -0.761  10.770  0.00  0.00      MEMB  
ATOM   2919  C12 POPCM  49      26.591  -2.075   9.990  0.00  0.00      MEMB  
ATOM   2920 H12A POPCM  49      25.863  -2.679  10.511  0.00  0.00      MEMB  
ATOM   2921 H12B POPCM  49      27.512  -2.635  10.054  0.00  0.00      MEMB  
ATOM   2922  C13 POPCM  49      27.064  -1.145  12.222  0.00  0.00      MEMB  
ATOM   2923 H13A POPCM  49      26.225  -1.664  12.661  0.00  0.00      MEMB  
ATOM   2924 H13B POPCM  49      27.938  -1.777  12.276  0.00  0.00      MEMB  
ATOM   2925 H13C POPCM  49      27.123  -0.245  12.817  0.00  0.00      MEMB  
ATOM   2926  C14 POPCM  49      27.900   0.116  10.243  0.00  0.00      MEMB  
ATOM   2927 H14A POPCM  49      28.851  -0.342  10.015  0.00  0.00      MEMB  
ATOM   2928 H14B POPCM  49      27.487   0.545   9.343  0.00  0.00      MEMB  
ATOM   2929 H14C POPCM  49      28.134   0.881  10.968  0.00  0.00      MEMB  
ATOM   2930  C15 POPCM  49      25.513   0.008  10.670  0.00  0.00      MEMB  
ATOM   2931 H15A POPCM  49      25.497   0.876  11.312  0.00  0.00      MEMB  
ATOM   2932 H15B POPCM  49      24.720  -0.641  11.013  0.00  0.00      MEMB  
ATOM   2933 H15C POPCM  49      25.315   0.462   9.711  0.00  0.00      MEMB  
ATOM   2934  C11 POPCM  49      26.459  -1.925   8.454  0.00  0.00      MEMB  
ATOM   2935 H11A POPCM  49      27.188  -1.244   7.964  0.00  0.00      MEMB  
ATOM   2936 H11B POPCM  49      25.560  -1.305   8.251  0.00  0.00      MEMB  
ATOM   2937  P   POPCM  49      25.291  -4.176   8.080  0.00  0.00      MEMB  
ATOM   2938  O13 POPCM  49      24.049  -3.409   7.757  0.00  0.00      MEMB  
ATOM   2939  O14 POPCM  49      25.287  -4.700   9.442  0.00  0.00      MEMB  
ATOM   2940  O12 POPCM  49      26.581  -3.218   7.876  0.00  0.00      MEMB  
ATOM   2941  O11 POPCM  49      25.426  -5.313   7.025  0.00  0.00      MEMB  
ATOM   2942  C1  POPCM  49      25.312  -5.183   5.636  0.00  0.00      MEMB  
ATOM   2943  HA  POPCM  49      24.308  -4.822   5.327  0.00  0.00      MEMB  
ATOM   2944  HB  POPCM  49      25.555  -6.179   5.207  0.00  0.00      MEMB  
ATOM   2945  C2  POPCM  49      26.461  -4.229   5.088  0.00  0.00      MEMB  
ATOM   2946  HS  POPCM  49      26.273  -3.213   5.496  0.00  0.00      MEMB  
ATOM   2947  O21 POPCM  49      26.557  -4.360   3.659  0.00  0.00      MEMB  
ATOM   2948  C21 POPCM  49      25.646  -3.659   3.095  0.00  0.00      MEMB  
ATOM   2949  O22 POPCM  49      24.800  -2.907   3.641  0.00  0.00      MEMB  
ATOM   2950  C22 POPCM  49      25.742  -3.800   1.557  0.00  0.00      MEMB  
ATOM   2951  H2R POPCM  49      25.305  -2.858   1.162  0.00  0.00      MEMB  
ATOM   2952  H2S POPCM  49      25.084  -4.666   1.331  0.00  0.00      MEMB  
ATOM   2953  C3  POPCM  49      27.781  -4.710   5.628  0.00  0.00      MEMB  
ATOM   2954  HX  POPCM  49      27.599  -5.209   6.603  0.00  0.00      MEMB  
ATOM   2955  HY  POPCM  49      28.610  -4.019   5.893  0.00  0.00      MEMB  
ATOM   2956  O31 POPCM  49      28.432  -5.658   4.779  0.00  0.00      MEMB  
ATOM   2957  C31 POPCM  49      28.552  -6.890   5.104  0.00  0.00      MEMB  
ATOM   2958  O32 POPCM  49      27.984  -7.395   6.075  0.00  0.00      MEMB  
ATOM   2959  C32 POPCM  49      29.418  -7.579   4.162  0.00  0.00      MEMB  
ATOM   2960  H2X POPCM  49      29.638  -8.643   4.391  0.00  0.00      MEMB  
ATOM   2961  H2Y POPCM  49      30.420  -7.101   4.215  0.00  0.00      MEMB  
ATOM   2962  C23 POPCM  49      27.165  -4.081   0.992  0.00  0.00      MEMB  
ATOM   2963  H3R POPCM  49      27.635  -4.955   1.493  0.00  0.00      MEMB  
ATOM   2964  H3S POPCM  49      27.770  -3.158   1.111  0.00  0.00      MEMB  
ATOM   2965  C24 POPCM  49      27.143  -4.426  -0.528  0.00  0.00      MEMB  
ATOM   2966  H4R POPCM  49      27.026  -3.514  -1.152  0.00  0.00      MEMB  
ATOM   2967  H4S POPCM  49      26.337  -5.176  -0.678  0.00  0.00      MEMB  
ATOM   2968  C25 POPCM  49      28.493  -5.156  -0.905  0.00  0.00      MEMB  
ATOM   2969  H5R POPCM  49      28.635  -5.974  -0.167  0.00  0.00      MEMB  
ATOM   2970  H5S POPCM  49      29.402  -4.526  -0.803  0.00  0.00      MEMB  
ATOM   2971  C26 POPCM  49      28.478  -5.749  -2.283  0.00  0.00      MEMB  
ATOM   2972  H6R POPCM  49      27.993  -6.748  -2.311  0.00  0.00      MEMB  
ATOM   2973  H6S POPCM  49      29.544  -5.960  -2.510  0.00  0.00      MEMB  
ATOM   2974  C27 POPCM  49      27.841  -4.782  -3.328  0.00  0.00      MEMB  
ATOM   2975  H7R POPCM  49      28.108  -3.731  -3.086  0.00  0.00      MEMB  
ATOM   2976  H7S POPCM  49      26.756  -4.992  -3.208  0.00  0.00      MEMB  
ATOM   2977  C28 POPCM  49      28.158  -5.152  -4.767  0.00  0.00      MEMB  
ATOM   2978  H8R POPCM  49      27.804  -6.199  -4.875  0.00  0.00      MEMB  
ATOM   2979  H8S POPCM  49      29.230  -4.972  -4.997  0.00  0.00      MEMB  
ATOM   2980  C29 POPCM  49      27.282  -4.334  -5.714  0.00  0.00      MEMB  
ATOM   2981  H91 POPCM  49      27.336  -3.257  -5.497  0.00  0.00      MEMB  
ATOM   2982 C210 POPCM  49      26.412  -4.791  -6.645  0.00  0.00      MEMB  
ATOM   2983 H101 POPCM  49      25.728  -4.042  -7.072  0.00  0.00      MEMB  
ATOM   2984 C211 POPCM  49      26.041  -6.180  -6.916  0.00  0.00      MEMB  
ATOM   2985 H11R POPCM  49      26.330  -6.944  -6.162  0.00  0.00      MEMB  
ATOM   2986 H11S POPCM  49      26.624  -6.554  -7.784  0.00  0.00      MEMB  
ATOM   2987 C212 POPCM  49      24.602  -6.261  -7.314  0.00  0.00      MEMB  
ATOM   2988 H12R POPCM  49      24.380  -7.276  -7.707  0.00  0.00      MEMB  
ATOM   2989 H12S POPCM  49      24.234  -5.615  -8.140  0.00  0.00      MEMB  
ATOM   2990 C213 POPCM  49      23.721  -5.910  -6.065  0.00  0.00      MEMB  
ATOM   2991 H13R POPCM  49      24.173  -5.034  -5.553  0.00  0.00      MEMB  
ATOM   2992 H13S POPCM  49      23.783  -6.812  -5.420  0.00  0.00      MEMB  
ATOM   2993 C214 POPCM  49      22.302  -5.686  -6.445  0.00  0.00      MEMB  
ATOM   2994 H14R POPCM  49      21.947  -6.521  -7.085  0.00  0.00      MEMB  
ATOM   2995 H14S POPCM  49      22.083  -4.822  -7.110  0.00  0.00      MEMB  
ATOM   2996 C215 POPCM  49      21.324  -5.683  -5.209  0.00  0.00      MEMB  
ATOM   2997 H15R POPCM  49      21.779  -6.421  -4.515  0.00  0.00      MEMB  
ATOM   2998 H15S POPCM  49      20.361  -6.061  -5.614  0.00  0.00      MEMB  
ATOM   2999 C216 POPCM  49      21.095  -4.306  -4.481  0.00  0.00      MEMB  
ATOM   3000 H16R POPCM  49      22.120  -4.019  -4.164  0.00  0.00      MEMB  
ATOM   3001 H16S POPCM  49      20.467  -4.527  -3.591  0.00  0.00      MEMB  
ATOM   3002 C217 POPCM  49      20.543  -3.262  -5.284  0.00  0.00      MEMB  
ATOM   3003 H17R POPCM  49      19.552  -3.525  -5.714  0.00  0.00      MEMB  
ATOM   3004 H17S POPCM  49      21.233  -2.924  -6.086  0.00  0.00      MEMB  
ATOM   3005 C218 POPCM  49      20.386  -2.013  -4.454  0.00  0.00      MEMB  
ATOM   3006 H18R POPCM  49      21.397  -1.691  -4.124  0.00  0.00      MEMB  
ATOM   3007 H18S POPCM  49      19.735  -2.197  -3.573  0.00  0.00      MEMB  
ATOM   3008 H18T POPCM  49      19.843  -1.269  -5.074  0.00  0.00      MEMB  
ATOM   3009  C33 POPCM  49      28.906  -7.572   2.661  0.00  0.00      MEMB  
ATOM   3010  H3X POPCM  49      29.826  -7.409   2.060  0.00  0.00      MEMB  
ATOM   3011  H3Y POPCM  49      28.359  -6.618   2.502  0.00  0.00      MEMB  
ATOM   3012  C34 POPCM  49      27.902  -8.811   2.309  0.00  0.00      MEMB  
ATOM   3013  H4X POPCM  49      28.409  -9.783   2.488  0.00  0.00      MEMB  
ATOM   3014  H4Y POPCM  49      27.697  -8.805   1.217  0.00  0.00      MEMB  
ATOM   3015  C35 POPCM  49      26.496  -8.834   2.931  0.00  0.00      MEMB  
ATOM   3016  H5X POPCM  49      26.697  -8.927   4.020  0.00  0.00      MEMB  
ATOM   3017  H5Y POPCM  49      25.928  -9.717   2.568  0.00  0.00      MEMB  
ATOM   3018  C36 POPCM  49      25.750  -7.481   2.652  0.00  0.00      MEMB  
ATOM   3019  H6X POPCM  49      25.872  -7.387   1.551  0.00  0.00      MEMB  
ATOM   3020  H6Y POPCM  49      26.362  -6.700   3.152  0.00  0.00      MEMB  
ATOM   3021  C37 POPCM  49      24.284  -7.470   3.216  0.00  0.00      MEMB  
ATOM   3022  H7X POPCM  49      23.723  -6.517   3.113  0.00  0.00      MEMB  
ATOM   3023  H7Y POPCM  49      24.451  -7.648   4.300  0.00  0.00      MEMB  
ATOM   3024  C38 POPCM  49      23.349  -8.636   2.618  0.00  0.00      MEMB  
ATOM   3025  H8X POPCM  49      23.627  -9.619   3.055  0.00  0.00      MEMB  
ATOM   3026  H8Y POPCM  49      23.346  -8.661   1.507  0.00  0.00      MEMB  
ATOM   3027  C39 POPCM  49      21.877  -8.314   2.827  0.00  0.00      MEMB  
ATOM   3028  H9X POPCM  49      21.649  -7.257   2.570  0.00  0.00      MEMB  
ATOM   3029  H9Y POPCM  49      21.791  -8.498   3.919  0.00  0.00      MEMB  
ATOM   3030 C310 POPCM  49      20.929  -9.208   2.070  0.00  0.00      MEMB  
ATOM   3031 H10X POPCM  49      21.427 -10.200   2.083  0.00  0.00      MEMB  
ATOM   3032 H10Y POPCM  49      20.921  -8.852   1.017  0.00  0.00      MEMB  
ATOM   3033 C311 POPCM  49      19.555  -9.248   2.677  0.00  0.00      MEMB  
ATOM   3034 H11X POPCM  49      19.057  -8.339   2.276  0.00  0.00      MEMB  
ATOM   3035 H11Y POPCM  49      19.621  -9.212   3.785  0.00  0.00      MEMB  
ATOM   3036 C312 POPCM  49      18.785 -10.466   2.233  0.00  0.00      MEMB  
ATOM   3037 H12X POPCM  49      19.161 -11.405   2.694  0.00  0.00      MEMB  
ATOM   3038 H12Y POPCM  49      19.068 -10.593   1.166  0.00  0.00      MEMB  
ATOM   3039 C313 POPCM  49      17.290 -10.327   2.347  0.00  0.00      MEMB  
ATOM   3040 H13X POPCM  49      16.935  -9.731   3.214  0.00  0.00      MEMB  
ATOM   3041 H13Y POPCM  49      16.833 -11.339   2.371  0.00  0.00      MEMB  
ATOM   3042 C314 POPCM  49      16.757  -9.547   1.124  0.00  0.00      MEMB  
ATOM   3043 H14X POPCM  49      17.251  -8.553   1.080  0.00  0.00      MEMB  
ATOM   3044 H14Y POPCM  49      15.676  -9.457   1.365  0.00  0.00      MEMB  
ATOM   3045 C315 POPCM  49      16.924 -10.199  -0.279  0.00  0.00      MEMB  
ATOM   3046 H15X POPCM  49      16.640 -11.255  -0.087  0.00  0.00      MEMB  
ATOM   3047 H15Y POPCM  49      18.026 -10.238  -0.419  0.00  0.00      MEMB  
ATOM   3048 C316 POPCM  49      16.137  -9.555  -1.373  0.00  0.00      MEMB  
ATOM   3049 H16X POPCM  49      16.455  -8.492  -1.437  0.00  0.00      MEMB  
ATOM   3050 H16Y POPCM  49      15.053  -9.563  -1.132  0.00  0.00      MEMB  
ATOM   3051 H16Z POPCM  49      16.414 -10.116  -2.292  0.00  0.00      MEMB  
ATOM   3052  N   POPCM  50      12.418  18.301  14.295  0.00  0.00      MEMB  
ATOM   3053  C12 POPCM  50      13.386  19.505  14.501  0.00  0.00      MEMB  
ATOM   3054 H12A POPCM  50      14.373  19.078  14.600  0.00  0.00      MEMB  
ATOM   3055 H12B POPCM  50      13.062  19.945  15.433  0.00  0.00      MEMB  
ATOM   3056  C13 POPCM  50      12.696  17.285  15.376  0.00  0.00      MEMB  
ATOM   3057 H13A POPCM  50      12.293  17.725  16.276  0.00  0.00      MEMB  
ATOM   3058 H13B POPCM  50      12.194  16.338  15.242  0.00  0.00      MEMB  
ATOM   3059 H13C POPCM  50      13.764  17.138  15.427  0.00  0.00      MEMB  
ATOM   3060  C14 POPCM  50      11.016  18.776  14.349  0.00  0.00      MEMB  
ATOM   3061 H14A POPCM  50      10.359  18.014  13.956  0.00  0.00      MEMB  
ATOM   3062 H14B POPCM  50      10.806  19.085  15.363  0.00  0.00      MEMB  
ATOM   3063 H14C POPCM  50      10.921  19.658  13.733  0.00  0.00      MEMB  
ATOM   3064  C15 POPCM  50      12.595  17.557  13.030  0.00  0.00      MEMB  
ATOM   3065 H15A POPCM  50      12.207  16.551  13.089  0.00  0.00      MEMB  
ATOM   3066 H15B POPCM  50      13.630  17.400  12.763  0.00  0.00      MEMB  
ATOM   3067 H15C POPCM  50      12.224  18.100  12.174  0.00  0.00      MEMB  
ATOM   3068  C11 POPCM  50      13.537  20.606  13.432  0.00  0.00      MEMB  
ATOM   3069 H11A POPCM  50      13.962  20.027  12.585  0.00  0.00      MEMB  
ATOM   3070 H11B POPCM  50      14.368  21.233  13.821  0.00  0.00      MEMB  
ATOM   3071  P   POPCM  50      11.936  21.582  11.622  0.00  0.00      MEMB  
ATOM   3072  O13 POPCM  50      12.887  22.386  10.827  0.00  0.00      MEMB  
ATOM   3073  O14 POPCM  50      10.646  22.195  11.801  0.00  0.00      MEMB  
ATOM   3074  O12 POPCM  50      12.357  21.372  13.073  0.00  0.00      MEMB  
ATOM   3075  O11 POPCM  50      11.836  20.058  11.105  0.00  0.00      MEMB  
ATOM   3076  C1  POPCM  50      10.557  19.546  10.877  0.00  0.00      MEMB  
ATOM   3077  HA  POPCM  50       9.646  19.995  11.328  0.00  0.00      MEMB  
ATOM   3078  HB  POPCM  50      10.588  18.533  11.330  0.00  0.00      MEMB  
ATOM   3079  C2  POPCM  50      10.338  19.340   9.347  0.00  0.00      MEMB  
ATOM   3080  HS  POPCM  50       9.675  18.451   9.274  0.00  0.00      MEMB  
ATOM   3081  O21 POPCM  50      11.596  19.109   8.661  0.00  0.00      MEMB  
ATOM   3082  C21 POPCM  50      12.138  17.866   8.856  0.00  0.00      MEMB  
ATOM   3083  O22 POPCM  50      11.571  16.986   9.457  0.00  0.00      MEMB  
ATOM   3084  C22 POPCM  50      13.445  17.729   8.084  0.00  0.00      MEMB  
ATOM   3085  H2R POPCM  50      14.083  17.060   8.700  0.00  0.00      MEMB  
ATOM   3086  H2S POPCM  50      13.861  18.760   8.070  0.00  0.00      MEMB  
ATOM   3087  C3  POPCM  50       9.772  20.660   8.755  0.00  0.00      MEMB  
ATOM   3088  HX  POPCM  50      10.596  21.374   8.969  0.00  0.00      MEMB  
ATOM   3089  HY  POPCM  50       8.936  21.047   9.376  0.00  0.00      MEMB  
ATOM   3090  O31 POPCM  50       9.372  20.594   7.343  0.00  0.00      MEMB  
ATOM   3091  C31 POPCM  50       8.284  19.945   7.057  0.00  0.00      MEMB  
ATOM   3092  O32 POPCM  50       7.499  19.407   7.815  0.00  0.00      MEMB  
ATOM   3093  C32 POPCM  50       8.355  19.823   5.601  0.00  0.00      MEMB  
ATOM   3094  H2X POPCM  50       9.288  19.250   5.411  0.00  0.00      MEMB  
ATOM   3095  H2Y POPCM  50       8.357  20.852   5.181  0.00  0.00      MEMB  
ATOM   3096  C23 POPCM  50      13.278  17.038   6.649  0.00  0.00      MEMB  
ATOM   3097  H3R POPCM  50      12.921  16.012   6.882  0.00  0.00      MEMB  
ATOM   3098  H3S POPCM  50      14.259  16.805   6.182  0.00  0.00      MEMB  
ATOM   3099  C24 POPCM  50      12.418  17.832   5.587  0.00  0.00      MEMB  
ATOM   3100  H4R POPCM  50      12.556  18.907   5.827  0.00  0.00      MEMB  
ATOM   3101  H4S POPCM  50      11.341  17.579   5.686  0.00  0.00      MEMB  
ATOM   3102  C25 POPCM  50      12.830  17.659   4.078  0.00  0.00      MEMB  
ATOM   3103  H5R POPCM  50      12.461  16.661   3.757  0.00  0.00      MEMB  
ATOM   3104  H5S POPCM  50      13.936  17.744   4.012  0.00  0.00      MEMB  
ATOM   3105  C26 POPCM  50      12.269  18.646   3.081  0.00  0.00      MEMB  
ATOM   3106  H6R POPCM  50      12.362  19.734   3.287  0.00  0.00      MEMB  
ATOM   3107  H6S POPCM  50      11.175  18.548   3.243  0.00  0.00      MEMB  
ATOM   3108  C27 POPCM  50      12.498  18.161   1.618  0.00  0.00      MEMB  
ATOM   3109  H7R POPCM  50      12.115  17.119   1.567  0.00  0.00      MEMB  
ATOM   3110  H7S POPCM  50      13.573  18.094   1.346  0.00  0.00      MEMB  
ATOM   3111  C28 POPCM  50      11.624  18.963   0.592  0.00  0.00      MEMB  
ATOM   3112  H8R POPCM  50      10.574  19.005   0.952  0.00  0.00      MEMB  
ATOM   3113  H8S POPCM  50      11.522  18.330  -0.315  0.00  0.00      MEMB  
ATOM   3114  C29 POPCM  50      12.200  20.354   0.395  0.00  0.00      MEMB  
ATOM   3115  H91 POPCM  50      12.370  20.755   1.405  0.00  0.00      MEMB  
ATOM   3116 C210 POPCM  50      12.530  21.034  -0.717  0.00  0.00      MEMB  
ATOM   3117 H101 POPCM  50      12.871  22.063  -0.530  0.00  0.00      MEMB  
ATOM   3118 C211 POPCM  50      12.188  20.524  -2.079  0.00  0.00      MEMB  
ATOM   3119 H11R POPCM  50      11.644  21.306  -2.652  0.00  0.00      MEMB  
ATOM   3120 H11S POPCM  50      11.676  19.538  -2.063  0.00  0.00      MEMB  
ATOM   3121 C212 POPCM  50      13.504  20.053  -2.791  0.00  0.00      MEMB  
ATOM   3122 H12R POPCM  50      13.756  19.030  -2.437  0.00  0.00      MEMB  
ATOM   3123 H12S POPCM  50      14.301  20.816  -2.657  0.00  0.00      MEMB  
ATOM   3124 C213 POPCM  50      13.368  20.093  -4.313  0.00  0.00      MEMB  
ATOM   3125 H13R POPCM  50      14.397  20.055  -4.730  0.00  0.00      MEMB  
ATOM   3126 H13S POPCM  50      13.070  21.138  -4.544  0.00  0.00      MEMB  
ATOM   3127 C214 POPCM  50      12.517  19.084  -4.988  0.00  0.00      MEMB  
ATOM   3128 H14R POPCM  50      11.491  19.208  -4.581  0.00  0.00      MEMB  
ATOM   3129 H14S POPCM  50      12.876  18.079  -4.677  0.00  0.00      MEMB  
ATOM   3130 C215 POPCM  50      12.475  19.251  -6.562  0.00  0.00      MEMB  
ATOM   3131 H15R POPCM  50      12.215  20.313  -6.757  0.00  0.00      MEMB  
ATOM   3132 H15S POPCM  50      11.591  18.705  -6.956  0.00  0.00      MEMB  
ATOM   3133 C216 POPCM  50      13.717  18.777  -7.312  0.00  0.00      MEMB  
ATOM   3134 H16R POPCM  50      14.591  19.134  -6.725  0.00  0.00      MEMB  
ATOM   3135 H16S POPCM  50      13.614  19.223  -8.324  0.00  0.00      MEMB  
ATOM   3136 C217 POPCM  50      13.900  17.326  -7.642  0.00  0.00      MEMB  
ATOM   3137 H17R POPCM  50      12.880  16.922  -7.820  0.00  0.00      MEMB  
ATOM   3138 H17S POPCM  50      14.217  16.713  -6.772  0.00  0.00      MEMB  
ATOM   3139 C218 POPCM  50      14.779  17.078  -8.801  0.00  0.00      MEMB  
ATOM   3140 H18R POPCM  50      14.334  17.585  -9.684  0.00  0.00      MEMB  
ATOM   3141 H18S POPCM  50      15.002  16.003  -8.971  0.00  0.00      MEMB  
ATOM   3142 H18T POPCM  50      15.724  17.617  -8.577  0.00  0.00      MEMB  
ATOM   3143  C33 POPCM  50       7.240  19.033   4.839  0.00  0.00      MEMB  
ATOM   3144  H3X POPCM  50       7.176  19.146   3.736  0.00  0.00      MEMB  
ATOM   3145  H3Y POPCM  50       6.284  19.481   5.186  0.00  0.00      MEMB  
ATOM   3146  C34 POPCM  50       7.229  17.500   5.131  0.00  0.00      MEMB  
ATOM   3147  H4X POPCM  50       6.213  17.083   4.962  0.00  0.00      MEMB  
ATOM   3148  H4Y POPCM  50       7.460  17.399   6.213  0.00  0.00      MEMB  
ATOM   3149  C35 POPCM  50       8.250  16.719   4.315  0.00  0.00      MEMB  
ATOM   3150  H5X POPCM  50       8.408  15.675   4.661  0.00  0.00      MEMB  
ATOM   3151  H5Y POPCM  50       9.256  17.184   4.383  0.00  0.00      MEMB  
ATOM   3152  C36 POPCM  50       7.834  16.541   2.846  0.00  0.00      MEMB  
ATOM   3153  H6X POPCM  50       7.663  17.477   2.272  0.00  0.00      MEMB  
ATOM   3154  H6Y POPCM  50       6.836  16.053   2.824  0.00  0.00      MEMB  
ATOM   3155  C37 POPCM  50       8.901  15.697   2.120  0.00  0.00      MEMB  
ATOM   3156  H7X POPCM  50       8.651  14.620   2.224  0.00  0.00      MEMB  
ATOM   3157  H7Y POPCM  50       9.915  15.848   2.548  0.00  0.00      MEMB  
ATOM   3158  C38 POPCM  50       8.850  16.036   0.576  0.00  0.00      MEMB  
ATOM   3159  H8X POPCM  50       9.202  17.086   0.485  0.00  0.00      MEMB  
ATOM   3160  H8Y POPCM  50       7.816  15.883   0.202  0.00  0.00      MEMB  
ATOM   3161  C39 POPCM  50       9.838  15.159  -0.258  0.00  0.00      MEMB  
ATOM   3162  H9X POPCM  50       9.536  14.093  -0.173  0.00  0.00      MEMB  
ATOM   3163  H9Y POPCM  50      10.828  15.376   0.195  0.00  0.00      MEMB  
ATOM   3164 C310 POPCM  50      10.044  15.585  -1.763  0.00  0.00      MEMB  
ATOM   3165 H10X POPCM  50      10.375  16.645  -1.809  0.00  0.00      MEMB  
ATOM   3166 H10Y POPCM  50       9.047  15.615  -2.253  0.00  0.00      MEMB  
ATOM   3167 C311 POPCM  50      11.020  14.687  -2.483  0.00  0.00      MEMB  
ATOM   3168 H11X POPCM  50      10.848  13.647  -2.134  0.00  0.00      MEMB  
ATOM   3169 H11Y POPCM  50      12.029  14.963  -2.109  0.00  0.00      MEMB  
ATOM   3170 C312 POPCM  50      11.004  14.920  -3.976  0.00  0.00      MEMB  
ATOM   3171 H12X POPCM  50      11.212  15.957  -4.316  0.00  0.00      MEMB  
ATOM   3172 H12Y POPCM  50       9.965  14.762  -4.338  0.00  0.00      MEMB  
ATOM   3173 C313 POPCM  50      12.016  13.947  -4.669  0.00  0.00      MEMB  
ATOM   3174 H13X POPCM  50      11.966  12.916  -4.260  0.00  0.00      MEMB  
ATOM   3175 H13Y POPCM  50      12.995  14.428  -4.459  0.00  0.00      MEMB  
ATOM   3176 C314 POPCM  50      11.877  13.908  -6.156  0.00  0.00      MEMB  
ATOM   3177 H14X POPCM  50      11.596  14.888  -6.598  0.00  0.00      MEMB  
ATOM   3178 H14Y POPCM  50      10.975  13.280  -6.320  0.00  0.00      MEMB  
ATOM   3179 C315 POPCM  50      13.157  13.421  -6.933  0.00  0.00      MEMB  
ATOM   3180 H15X POPCM  50      13.978  14.097  -6.611  0.00  0.00      MEMB  
ATOM   3181 H15Y POPCM  50      13.028  13.689  -8.004  0.00  0.00      MEMB  
ATOM   3182 C316 POPCM  50      13.500  11.934  -6.904  0.00  0.00      MEMB  
ATOM   3183 H16X POPCM  50      12.589  11.299  -6.898  0.00  0.00      MEMB  
ATOM   3184 H16Y POPCM  50      13.992  11.834  -5.913  0.00  0.00      MEMB  
ATOM   3185 H16Z POPCM  50      14.252  11.657  -7.673  0.00  0.00      MEMB  
ATOM   3186  N   POPCM  51     -20.097  -3.077   8.397  0.00  0.00      MEMB  
ATOM   3187  C12 POPCM  51     -21.301  -2.988   7.454  0.00  0.00      MEMB  
ATOM   3188 H12A POPCM  51     -22.194  -2.838   8.043  0.00  0.00      MEMB  
ATOM   3189 H12B POPCM  51     -21.548  -3.974   7.087  0.00  0.00      MEMB  
ATOM   3190  C13 POPCM  51     -20.375  -4.184   9.334  0.00  0.00      MEMB  
ATOM   3191 H13A POPCM  51     -19.800  -4.086  10.242  0.00  0.00      MEMB  
ATOM   3192 H13B POPCM  51     -21.361  -4.124   9.770  0.00  0.00      MEMB  
ATOM   3193 H13C POPCM  51     -20.257  -5.185   8.947  0.00  0.00      MEMB  
ATOM   3194  C14 POPCM  51     -18.886  -3.361   7.677  0.00  0.00      MEMB  
ATOM   3195 H14A POPCM  51     -17.977  -3.473   8.248  0.00  0.00      MEMB  
ATOM   3196 H14B POPCM  51     -18.878  -4.245   7.057  0.00  0.00      MEMB  
ATOM   3197 H14C POPCM  51     -18.653  -2.552   7.000  0.00  0.00      MEMB  
ATOM   3198  C15 POPCM  51     -20.006  -1.750   9.099  0.00  0.00      MEMB  
ATOM   3199 H15A POPCM  51     -19.724  -0.991   8.386  0.00  0.00      MEMB  
ATOM   3200 H15B POPCM  51     -19.239  -1.853   9.853  0.00  0.00      MEMB  
ATOM   3201 H15C POPCM  51     -20.899  -1.436   9.619  0.00  0.00      MEMB  
ATOM   3202  C11 POPCM  51     -21.276  -1.984   6.254  0.00  0.00      MEMB  
ATOM   3203 H11A POPCM  51     -22.140  -2.194   5.588  0.00  0.00      MEMB  
ATOM   3204 H11B POPCM  51     -20.300  -2.089   5.733  0.00  0.00      MEMB  
ATOM   3205  P   POPCM  51     -22.599   0.021   7.446  0.00  0.00      MEMB  
ATOM   3206  O13 POPCM  51     -22.168   1.331   8.000  0.00  0.00      MEMB  
ATOM   3207  O14 POPCM  51     -23.318  -0.977   8.259  0.00  0.00      MEMB  
ATOM   3208  O12 POPCM  51     -21.373  -0.645   6.679  0.00  0.00      MEMB  
ATOM   3209  O11 POPCM  51     -23.610   0.412   6.274  0.00  0.00      MEMB  
ATOM   3210  C1  POPCM  51     -23.070   1.116   5.096  0.00  0.00      MEMB  
ATOM   3211  HA  POPCM  51     -22.078   1.601   5.217  0.00  0.00      MEMB  
ATOM   3212  HB  POPCM  51     -23.784   1.945   4.900  0.00  0.00      MEMB  
ATOM   3213  C2  POPCM  51     -23.127   0.293   3.814  0.00  0.00      MEMB  
ATOM   3214  HS  POPCM  51     -22.130  -0.194   3.751  0.00  0.00      MEMB  
ATOM   3215  O21 POPCM  51     -23.305   1.187   2.718  0.00  0.00      MEMB  
ATOM   3216  C21 POPCM  51     -22.712   0.864   1.586  0.00  0.00      MEMB  
ATOM   3217  O22 POPCM  51     -21.949  -0.072   1.469  0.00  0.00      MEMB  
ATOM   3218  C22 POPCM  51     -23.380   1.536   0.343  0.00  0.00      MEMB  
ATOM   3219  H2R POPCM  51     -23.081   2.600   0.449  0.00  0.00      MEMB  
ATOM   3220  H2S POPCM  51     -24.488   1.554   0.432  0.00  0.00      MEMB  
ATOM   3221  C3  POPCM  51     -24.244  -0.751   3.719  0.00  0.00      MEMB  
ATOM   3222  HX  POPCM  51     -24.979  -0.561   4.530  0.00  0.00      MEMB  
ATOM   3223  HY  POPCM  51     -23.715  -1.694   3.976  0.00  0.00      MEMB  
ATOM   3224  O31 POPCM  51     -24.844  -0.909   2.433  0.00  0.00      MEMB  
ATOM   3225  C31 POPCM  51     -25.984  -0.160   2.397  0.00  0.00      MEMB  
ATOM   3226  O32 POPCM  51     -26.405   0.523   3.326  0.00  0.00      MEMB  
ATOM   3227  C32 POPCM  51     -26.640  -0.416   1.019  0.00  0.00      MEMB  
ATOM   3228  H2X POPCM  51     -26.872  -1.502   1.054  0.00  0.00      MEMB  
ATOM   3229  H2Y POPCM  51     -25.869  -0.225   0.242  0.00  0.00      MEMB  
ATOM   3230  C23 POPCM  51     -22.891   1.090  -1.069  0.00  0.00      MEMB  
ATOM   3231  H3R POPCM  51     -21.787   1.115  -0.948  0.00  0.00      MEMB  
ATOM   3232  H3S POPCM  51     -23.172   1.711  -1.946  0.00  0.00      MEMB  
ATOM   3233  C24 POPCM  51     -23.283  -0.334  -1.544  0.00  0.00      MEMB  
ATOM   3234  H4R POPCM  51     -24.371  -0.311  -1.769  0.00  0.00      MEMB  
ATOM   3235  H4S POPCM  51     -23.066  -1.062  -0.734  0.00  0.00      MEMB  
ATOM   3236  C25 POPCM  51     -22.632  -0.917  -2.855  0.00  0.00      MEMB  
ATOM   3237  H5R POPCM  51     -23.029  -1.894  -3.204  0.00  0.00      MEMB  
ATOM   3238  H5S POPCM  51     -21.563  -1.070  -2.596  0.00  0.00      MEMB  
ATOM   3239  C26 POPCM  51     -22.494   0.195  -3.983  0.00  0.00      MEMB  
ATOM   3240  H6R POPCM  51     -21.903   1.046  -3.583  0.00  0.00      MEMB  
ATOM   3241  H6S POPCM  51     -23.528   0.571  -4.137  0.00  0.00      MEMB  
ATOM   3242  C27 POPCM  51     -21.907  -0.293  -5.232  0.00  0.00      MEMB  
ATOM   3243  H7R POPCM  51     -22.483  -1.192  -5.539  0.00  0.00      MEMB  
ATOM   3244  H7S POPCM  51     -20.892  -0.706  -5.048  0.00  0.00      MEMB  
ATOM   3245  C28 POPCM  51     -21.840   0.799  -6.381  0.00  0.00      MEMB  
ATOM   3246  H8R POPCM  51     -22.135   1.790  -5.973  0.00  0.00      MEMB  
ATOM   3247  H8S POPCM  51     -22.702   0.614  -7.057  0.00  0.00      MEMB  
ATOM   3248  C29 POPCM  51     -20.517   0.834  -7.160  0.00  0.00      MEMB  
ATOM   3249  H91 POPCM  51     -20.451   0.179  -8.042  0.00  0.00      MEMB  
ATOM   3250 C210 POPCM  51     -19.440   1.545  -6.858  0.00  0.00      MEMB  
ATOM   3251 H101 POPCM  51     -18.589   1.552  -7.555  0.00  0.00      MEMB  
ATOM   3252 C211 POPCM  51     -19.287   2.562  -5.646  0.00  0.00      MEMB  
ATOM   3253 H11R POPCM  51     -20.234   2.673  -5.076  0.00  0.00      MEMB  
ATOM   3254 H11S POPCM  51     -19.120   3.506  -6.207  0.00  0.00      MEMB  
ATOM   3255 C212 POPCM  51     -18.153   2.424  -4.707  0.00  0.00      MEMB  
ATOM   3256 H12R POPCM  51     -18.297   1.418  -4.257  0.00  0.00      MEMB  
ATOM   3257 H12S POPCM  51     -18.229   3.122  -3.846  0.00  0.00      MEMB  
ATOM   3258 C213 POPCM  51     -16.841   2.209  -5.374  0.00  0.00      MEMB  
ATOM   3259 H13R POPCM  51     -16.776   2.906  -6.237  0.00  0.00      MEMB  
ATOM   3260 H13S POPCM  51     -16.643   1.162  -5.686  0.00  0.00      MEMB  
ATOM   3261 C214 POPCM  51     -15.705   2.477  -4.381  0.00  0.00      MEMB  
ATOM   3262 H14R POPCM  51     -15.866   1.926  -3.430  0.00  0.00      MEMB  
ATOM   3263 H14S POPCM  51     -15.667   3.519  -3.999  0.00  0.00      MEMB  
ATOM   3264 C215 POPCM  51     -14.324   2.065  -4.884  0.00  0.00      MEMB  
ATOM   3265 H15R POPCM  51     -13.891   2.907  -5.465  0.00  0.00      MEMB  
ATOM   3266 H15S POPCM  51     -14.310   1.186  -5.564  0.00  0.00      MEMB  
ATOM   3267 C216 POPCM  51     -13.308   1.878  -3.660  0.00  0.00      MEMB  
ATOM   3268 H16R POPCM  51     -12.419   1.439  -4.161  0.00  0.00      MEMB  
ATOM   3269 H16S POPCM  51     -13.720   1.237  -2.851  0.00  0.00      MEMB  
ATOM   3270 C217 POPCM  51     -12.846   3.208  -3.013  0.00  0.00      MEMB  
ATOM   3271 H17R POPCM  51     -12.767   2.908  -1.946  0.00  0.00      MEMB  
ATOM   3272 H17S POPCM  51     -13.623   4.001  -2.986  0.00  0.00      MEMB  
ATOM   3273 C218 POPCM  51     -11.496   3.794  -3.377  0.00  0.00      MEMB  
ATOM   3274 H18R POPCM  51     -11.236   4.592  -2.648  0.00  0.00      MEMB  
ATOM   3275 H18S POPCM  51     -11.498   4.244  -4.392  0.00  0.00      MEMB  
ATOM   3276 H18T POPCM  51     -10.666   3.066  -3.252  0.00  0.00      MEMB  
ATOM   3277  C33 POPCM  51     -27.906   0.360   0.663  0.00  0.00      MEMB  
ATOM   3278  H3X POPCM  51     -28.610   0.258   1.516  0.00  0.00      MEMB  
ATOM   3279  H3Y POPCM  51     -28.420  -0.145  -0.183  0.00  0.00      MEMB  
ATOM   3280  C34 POPCM  51     -27.656   1.797   0.330  0.00  0.00      MEMB  
ATOM   3281  H4X POPCM  51     -26.964   2.171   1.114  0.00  0.00      MEMB  
ATOM   3282  H4Y POPCM  51     -28.609   2.367   0.375  0.00  0.00      MEMB  
ATOM   3283  C35 POPCM  51     -26.913   2.023  -1.012  0.00  0.00      MEMB  
ATOM   3284  H5X POPCM  51     -25.862   1.674  -0.932  0.00  0.00      MEMB  
ATOM   3285  H5Y POPCM  51     -26.934   3.123  -1.169  0.00  0.00      MEMB  
ATOM   3286  C36 POPCM  51     -27.388   1.292  -2.270  0.00  0.00      MEMB  
ATOM   3287  H6X POPCM  51     -28.452   1.559  -2.440  0.00  0.00      MEMB  
ATOM   3288  H6Y POPCM  51     -27.333   0.197  -2.090  0.00  0.00      MEMB  
ATOM   3289  C37 POPCM  51     -26.565   1.593  -3.507  0.00  0.00      MEMB  
ATOM   3290  H7X POPCM  51     -25.491   1.420  -3.277  0.00  0.00      MEMB  
ATOM   3291  H7Y POPCM  51     -26.566   2.641  -3.876  0.00  0.00      MEMB  
ATOM   3292  C38 POPCM  51     -27.108   0.736  -4.675  0.00  0.00      MEMB  
ATOM   3293  H8X POPCM  51     -28.171   0.928  -4.937  0.00  0.00      MEMB  
ATOM   3294  H8Y POPCM  51     -27.128  -0.302  -4.282  0.00  0.00      MEMB  
ATOM   3295  C39 POPCM  51     -26.458   1.138  -6.078  0.00  0.00      MEMB  
ATOM   3296  H9X POPCM  51     -25.352   1.208  -6.153  0.00  0.00      MEMB  
ATOM   3297  H9Y POPCM  51     -26.808   2.182  -6.225  0.00  0.00      MEMB  
ATOM   3298 C310 POPCM  51     -27.069   0.329  -7.268  0.00  0.00      MEMB  
ATOM   3299 H10X POPCM  51     -28.142   0.133  -7.054  0.00  0.00      MEMB  
ATOM   3300 H10Y POPCM  51     -26.519  -0.630  -7.151  0.00  0.00      MEMB  
ATOM   3301 C311 POPCM  51     -26.840   0.934  -8.659  0.00  0.00      MEMB  
ATOM   3302 H11X POPCM  51     -27.480   1.839  -8.741  0.00  0.00      MEMB  
ATOM   3303 H11Y POPCM  51     -27.320   0.262  -9.402  0.00  0.00      MEMB  
ATOM   3304 C312 POPCM  51     -25.347   1.146  -9.011  0.00  0.00      MEMB  
ATOM   3305 H12X POPCM  51     -24.784   1.879  -8.394  0.00  0.00      MEMB  
ATOM   3306 H12Y POPCM  51     -25.310   1.589 -10.030  0.00  0.00      MEMB  
ATOM   3307 C313 POPCM  51     -24.567  -0.168  -9.153  0.00  0.00      MEMB  
ATOM   3308 H13X POPCM  51     -24.986  -0.916  -9.860  0.00  0.00      MEMB  
ATOM   3309 H13Y POPCM  51     -24.499  -0.619  -8.140  0.00  0.00      MEMB  
ATOM   3310 C314 POPCM  51     -23.166   0.186  -9.746  0.00  0.00      MEMB  
ATOM   3311 H14X POPCM  51     -22.444  -0.500  -9.255  0.00  0.00      MEMB  
ATOM   3312 H14Y POPCM  51     -22.955   1.243  -9.476  0.00  0.00      MEMB  
ATOM   3313 C315 POPCM  51     -23.177   0.071 -11.266  0.00  0.00      MEMB  
ATOM   3314 H15X POPCM  51     -22.274   0.595 -11.647  0.00  0.00      MEMB  
ATOM   3315 H15Y POPCM  51     -24.047   0.656 -11.633  0.00  0.00      MEMB  
ATOM   3316 C316 POPCM  51     -23.149  -1.339 -11.865  0.00  0.00      MEMB  
ATOM   3317 H16X POPCM  51     -24.173  -1.737 -11.703  0.00  0.00      MEMB  
ATOM   3318 H16Y POPCM  51     -22.311  -1.866 -11.360  0.00  0.00      MEMB  
ATOM   3319 H16Z POPCM  51     -23.100  -1.319 -12.975  0.00  0.00      MEMB  
ATOM   3320  N   PSM M  52      21.166  -7.316  15.053  0.00  0.00      MEMB  
ATOM   3321  C15 PSM M  52      22.132  -6.104  15.093  0.00  0.00      MEMB  
ATOM   3322 H15A PSM M  52      21.656  -5.186  14.781  0.00  0.00      MEMB  
ATOM   3323 H15B PSM M  52      22.519  -5.913  16.083  0.00  0.00      MEMB  
ATOM   3324 H15C PSM M  52      23.049  -6.282  14.551  0.00  0.00      MEMB  
ATOM   3325  C14 PSM M  52      21.924  -8.602  14.955  0.00  0.00      MEMB  
ATOM   3326 H14A PSM M  52      22.575  -8.640  14.095  0.00  0.00      MEMB  
ATOM   3327 H14B PSM M  52      22.604  -8.630  15.794  0.00  0.00      MEMB  
ATOM   3328 H14C PSM M  52      21.254  -9.445  14.871  0.00  0.00      MEMB  
ATOM   3329  C13 PSM M  52      20.336  -7.242  16.229  0.00  0.00      MEMB  
ATOM   3330 H13A PSM M  52      19.703  -8.093  16.431  0.00  0.00      MEMB  
ATOM   3331 H13B PSM M  52      20.995  -7.014  17.055  0.00  0.00      MEMB  
ATOM   3332 H13C PSM M  52      19.665  -6.396  16.239  0.00  0.00      MEMB  
ATOM   3333  C12 PSM M  52      20.280  -7.176  13.795  0.00  0.00      MEMB  
ATOM   3334 H12A PSM M  52      19.492  -7.913  13.739  0.00  0.00      MEMB  
ATOM   3335 H12B PSM M  52      19.592  -6.349  13.888  0.00  0.00      MEMB  
ATOM   3336  C11 PSM M  52      20.861  -7.114  12.342  0.00  0.00      MEMB  
ATOM   3337 H11A PSM M  52      19.967  -6.960  11.700  0.00  0.00      MEMB  
ATOM   3338 H11B PSM M  52      21.545  -6.240  12.387  0.00  0.00      MEMB  
ATOM   3339  P   PSM M  52      20.842  -9.422  11.367  0.00  0.00      MEMB  
ATOM   3340  O13 PSM M  52      21.632 -10.646  11.659  0.00  0.00      MEMB  
ATOM   3341  O14 PSM M  52      19.438  -9.458  11.753  0.00  0.00      MEMB  
ATOM   3342  O11 PSM M  52      20.960  -9.061   9.783  0.00  0.00      MEMB  
ATOM   3343  O12 PSM M  52      21.662  -8.250  11.995  0.00  0.00      MEMB  
ATOM   3344  C1S PSM M  52      22.218  -8.655   9.210  0.00  0.00      MEMB  
ATOM   3345  H1S PSM M  52      22.830  -8.011   9.877  0.00  0.00      MEMB  
ATOM   3346  H1T PSM M  52      22.778  -9.579   8.950  0.00  0.00      MEMB  
ATOM   3347  NF  PSM M  52      23.272  -7.809   7.197  0.00  0.00      MEMB  
ATOM   3348  HNF PSM M  52      23.626  -6.884   7.083  0.00  0.00      MEMB  
ATOM   3349  C2S PSM M  52      22.014  -7.827   7.940  0.00  0.00      MEMB  
ATOM   3350  H2S PSM M  52      21.247  -8.336   7.319  0.00  0.00      MEMB  
ATOM   3351  C3S PSM M  52      21.386  -6.477   8.331  0.00  0.00      MEMB  
ATOM   3352  H3S PSM M  52      22.189  -5.800   8.693  0.00  0.00      MEMB  
ATOM   3353  O3  PSM M  52      20.450  -6.473   9.401  0.00  0.00      MEMB  
ATOM   3354  HO3 PSM M  52      20.126  -7.377   9.435  0.00  0.00      MEMB  
ATOM   3355  C4S PSM M  52      20.746  -5.831   7.128  0.00  0.00      MEMB  
ATOM   3356  H4S PSM M  52      19.893  -6.418   6.758  0.00  0.00      MEMB  
ATOM   3357  C5S PSM M  52      20.939  -4.598   6.625  0.00  0.00      MEMB  
ATOM   3358  H5S PSM M  52      21.582  -3.833   7.084  0.00  0.00      MEMB  
ATOM   3359  C6S PSM M  52      20.199  -4.125   5.436  0.00  0.00      MEMB  
ATOM   3360  H6S PSM M  52      19.203  -4.616   5.436  0.00  0.00      MEMB  
ATOM   3361  H6T PSM M  52      19.974  -3.039   5.512  0.00  0.00      MEMB  
ATOM   3362  C7S PSM M  52      20.940  -4.310   4.128  0.00  0.00      MEMB  
ATOM   3363  H7S PSM M  52      21.894  -3.741   4.170  0.00  0.00      MEMB  
ATOM   3364  H7T PSM M  52      21.181  -5.389   4.023  0.00  0.00      MEMB  
ATOM   3365  C8S PSM M  52      20.134  -3.705   2.931  0.00  0.00      MEMB  
ATOM   3366  H8S PSM M  52      19.100  -4.099   3.027  0.00  0.00      MEMB  
ATOM   3367  H8T PSM M  52      20.264  -2.602   2.974  0.00  0.00      MEMB  
ATOM   3368  C9S PSM M  52      20.723  -4.042   1.504  0.00  0.00      MEMB  
ATOM   3369  H9S PSM M  52      20.480  -5.118   1.374  0.00  0.00      MEMB  
ATOM   3370  H9T PSM M  52      20.094  -3.503   0.763  0.00  0.00      MEMB  
ATOM   3371 C10S PSM M  52      22.213  -3.842   1.296  0.00  0.00      MEMB  
ATOM   3372 H10S PSM M  52      22.457  -2.787   1.542  0.00  0.00      MEMB  
ATOM   3373 H10T PSM M  52      22.779  -4.525   1.965  0.00  0.00      MEMB  
ATOM   3374 C11S PSM M  52      22.621  -4.234  -0.122  0.00  0.00      MEMB  
ATOM   3375 H11S PSM M  52      21.967  -3.885  -0.950  0.00  0.00      MEMB  
ATOM   3376 H11T PSM M  52      23.606  -3.756  -0.313  0.00  0.00      MEMB  
ATOM   3377 C12S PSM M  52      22.888  -5.774  -0.342  0.00  0.00      MEMB  
ATOM   3378 H12S PSM M  52      23.663  -6.017   0.415  0.00  0.00      MEMB  
ATOM   3379 H12T PSM M  52      22.018  -6.446  -0.179  0.00  0.00      MEMB  
ATOM   3380 C13S PSM M  52      23.587  -6.067  -1.683  0.00  0.00      MEMB  
ATOM   3381 H13S PSM M  52      22.876  -6.262  -2.514  0.00  0.00      MEMB  
ATOM   3382 H13T PSM M  52      24.278  -5.264  -2.016  0.00  0.00      MEMB  
ATOM   3383 C14S PSM M  52      24.499  -7.320  -1.669  0.00  0.00      MEMB  
ATOM   3384 H14S PSM M  52      25.239  -7.304  -2.498  0.00  0.00      MEMB  
ATOM   3385 H14T PSM M  52      25.045  -7.271  -0.703  0.00  0.00      MEMB  
ATOM   3386 C15S PSM M  52      23.884  -8.678  -1.680  0.00  0.00      MEMB  
ATOM   3387 H15S PSM M  52      23.468  -8.985  -0.696  0.00  0.00      MEMB  
ATOM   3388 H15T PSM M  52      23.058  -8.620  -2.421  0.00  0.00      MEMB  
ATOM   3389 C16S PSM M  52      24.955  -9.769  -2.044  0.00  0.00      MEMB  
ATOM   3390 H16S PSM M  52      24.495 -10.773  -2.163  0.00  0.00      MEMB  
ATOM   3391 H16T PSM M  52      25.349  -9.352  -2.995  0.00  0.00      MEMB  
ATOM   3392 C17S PSM M  52      26.242  -9.951  -1.206  0.00  0.00      MEMB  
ATOM   3393 H17S PSM M  52      27.106 -10.286  -1.820  0.00  0.00      MEMB  
ATOM   3394 H17T PSM M  52      26.463  -8.947  -0.787  0.00  0.00      MEMB  
ATOM   3395 C18S PSM M  52      25.987 -10.949  -0.106  0.00  0.00      MEMB  
ATOM   3396 H18S PSM M  52      25.566 -11.807  -0.672  0.00  0.00      MEMB  
ATOM   3397 H18T PSM M  52      26.790 -11.228   0.609  0.00  0.00      MEMB  
ATOM   3398 H18U PSM M  52      25.157 -10.508   0.486  0.00  0.00      MEMB  
ATOM   3399  C1F PSM M  52      23.956  -8.887   6.829  0.00  0.00      MEMB  
ATOM   3400  OF  PSM M  52      25.188  -8.749   6.773  0.00  0.00      MEMB  
ATOM   3401  C2F PSM M  52      23.293 -10.113   6.323  0.00  0.00      MEMB  
ATOM   3402  H2F PSM M  52      22.282  -9.909   5.910  0.00  0.00      MEMB  
ATOM   3403  H2G PSM M  52      23.046 -10.736   7.210  0.00  0.00      MEMB  
ATOM   3404  C3F PSM M  52      24.076 -11.054   5.368  0.00  0.00      MEMB  
ATOM   3405  H3F PSM M  52      24.804 -11.694   5.912  0.00  0.00      MEMB  
ATOM   3406  H3G PSM M  52      24.626 -10.533   4.556  0.00  0.00      MEMB  
ATOM   3407  C4F PSM M  52      23.117 -12.006   4.706  0.00  0.00      MEMB  
ATOM   3408  H4F PSM M  52      22.272 -11.420   4.285  0.00  0.00      MEMB  
ATOM   3409  H4G PSM M  52      22.579 -12.635   5.447  0.00  0.00      MEMB  
ATOM   3410  C5F PSM M  52      23.733 -12.657   3.517  0.00  0.00      MEMB  
ATOM   3411  H5F PSM M  52      24.723 -13.144   3.648  0.00  0.00      MEMB  
ATOM   3412  H5G PSM M  52      23.860 -11.864   2.749  0.00  0.00      MEMB  
ATOM   3413  C6F PSM M  52      22.774 -13.526   2.714  0.00  0.00      MEMB  
ATOM   3414  H6F PSM M  52      21.740 -13.119   2.693  0.00  0.00      MEMB  
ATOM   3415  H6G PSM M  52      22.636 -14.507   3.217  0.00  0.00      MEMB  
ATOM   3416  C7F PSM M  52      23.292 -13.790   1.320  0.00  0.00      MEMB  
ATOM   3417  H7F PSM M  52      22.835 -14.746   0.986  0.00  0.00      MEMB  
ATOM   3418  H7G PSM M  52      24.396 -13.913   1.341  0.00  0.00      MEMB  
ATOM   3419  C8F PSM M  52      22.874 -12.781   0.251  0.00  0.00      MEMB  
ATOM   3420  H8F PSM M  52      23.300 -13.079  -0.731  0.00  0.00      MEMB  
ATOM   3421  H8G PSM M  52      23.164 -11.731   0.469  0.00  0.00      MEMB  
ATOM   3422  C9F PSM M  52      21.313 -12.627   0.068  0.00  0.00      MEMB  
ATOM   3423  H9F PSM M  52      21.010 -12.291   1.083  0.00  0.00      MEMB  
ATOM   3424  H9G PSM M  52      20.748 -13.561  -0.138  0.00  0.00      MEMB  
ATOM   3425 C10F PSM M  52      20.769 -11.734  -1.085  0.00  0.00      MEMB  
ATOM   3426 H10F PSM M  52      20.969 -10.672  -0.825  0.00  0.00      MEMB  
ATOM   3427 H10G PSM M  52      19.660 -11.727  -1.148  0.00  0.00      MEMB  
ATOM   3428 C11F PSM M  52      21.348 -11.976  -2.479  0.00  0.00      MEMB  
ATOM   3429 H11F PSM M  52      21.265 -13.030  -2.820  0.00  0.00      MEMB  
ATOM   3430 H11G PSM M  52      22.415 -11.668  -2.452  0.00  0.00      MEMB  
ATOM   3431 C12F PSM M  52      20.643 -11.175  -3.542  0.00  0.00      MEMB  
ATOM   3432 H12F PSM M  52      20.856 -10.124  -3.254  0.00  0.00      MEMB  
ATOM   3433 H12G PSM M  52      19.556 -11.387  -3.634  0.00  0.00      MEMB  
ATOM   3434 C13F PSM M  52      21.226 -11.333  -5.006  0.00  0.00      MEMB  
ATOM   3435 H13F PSM M  52      20.475 -10.881  -5.688  0.00  0.00      MEMB  
ATOM   3436 H13G PSM M  52      21.273 -12.435  -5.133  0.00  0.00      MEMB  
ATOM   3437 C14F PSM M  52      22.617 -10.702  -5.105  0.00  0.00      MEMB  
ATOM   3438 H14F PSM M  52      23.271 -11.101  -4.301  0.00  0.00      MEMB  
ATOM   3439 H14G PSM M  52      22.507  -9.601  -5.005  0.00  0.00      MEMB  
ATOM   3440 C15F PSM M  52      23.349 -10.862  -6.477  0.00  0.00      MEMB  
ATOM   3441 H15F PSM M  52      22.678 -10.555  -7.307  0.00  0.00      MEMB  
ATOM   3442 H15G PSM M  52      23.645 -11.919  -6.652  0.00  0.00      MEMB  
ATOM   3443 C16F PSM M  52      24.638 -10.030  -6.542  0.00  0.00      MEMB  
ATOM   3444 H16F PSM M  52      24.529  -8.925  -6.502  0.00  0.00      MEMB  
ATOM   3445 H16G PSM M  52      25.176 -10.162  -5.579  0.00  0.00      MEMB  
ATOM   3446 H16H PSM M  52      25.315 -10.306  -7.378  0.00  0.00      MEMB  
ATOM   3447  N   DPPCM  53     -12.466  28.320  10.971  0.00  0.00      MEMB  
ATOM   3448  C13 DPPCM  53     -13.792  28.305  10.378  0.00  0.00      MEMB  
ATOM   3449 H13A DPPCM  53     -14.496  28.932  10.905  0.00  0.00      MEMB  
ATOM   3450 H13B DPPCM  53     -14.292  27.350  10.440  0.00  0.00      MEMB  
ATOM   3451 H13C DPPCM  53     -13.742  28.535   9.324  0.00  0.00      MEMB  
ATOM   3452  C14 DPPCM  53     -11.849  29.655  10.772  0.00  0.00      MEMB  
ATOM   3453 H14A DPPCM  53     -10.798  29.793  10.979  0.00  0.00      MEMB  
ATOM   3454 H14B DPPCM  53     -12.535  30.396  11.154  0.00  0.00      MEMB  
ATOM   3455 H14C DPPCM  53     -11.948  29.941   9.735  0.00  0.00      MEMB  
ATOM   3456  C15 DPPCM  53     -12.692  27.986  12.366  0.00  0.00      MEMB  
ATOM   3457 H15A DPPCM  53     -11.772  28.141  12.910  0.00  0.00      MEMB  
ATOM   3458 H15B DPPCM  53     -13.023  26.958  12.351  0.00  0.00      MEMB  
ATOM   3459 H15C DPPCM  53     -13.462  28.592  12.821  0.00  0.00      MEMB  
ATOM   3460  C12 DPPCM  53     -11.538  27.230  10.353  0.00  0.00      MEMB  
ATOM   3461 H12A DPPCM  53     -11.930  26.290  10.711  0.00  0.00      MEMB  
ATOM   3462 H12B DPPCM  53     -10.561  27.271  10.811  0.00  0.00      MEMB  
ATOM   3463  C11 DPPCM  53     -11.367  27.120   8.869  0.00  0.00      MEMB  
ATOM   3464 H11A DPPCM  53     -12.346  26.925   8.380  0.00  0.00      MEMB  
ATOM   3465 H11B DPPCM  53     -10.808  26.171   8.724  0.00  0.00      MEMB  
ATOM   3466  P   DPPCM  53      -9.239  28.532   8.453  0.00  0.00      MEMB  
ATOM   3467  O13 DPPCM  53      -8.752  27.724   9.599  0.00  0.00      MEMB  
ATOM   3468  O14 DPPCM  53      -9.038  30.016   8.521  0.00  0.00      MEMB  
ATOM   3469  O11 DPPCM  53      -8.468  27.949   7.101  0.00  0.00      MEMB  
ATOM   3470  O12 DPPCM  53     -10.780  28.260   8.184  0.00  0.00      MEMB  
ATOM   3471  C1  DPPCM  53      -9.159  26.824   6.494  0.00  0.00      MEMB  
ATOM   3472  HA  DPPCM  53     -10.126  27.110   6.026  0.00  0.00      MEMB  
ATOM   3473  HB  DPPCM  53      -9.293  26.025   7.254  0.00  0.00      MEMB  
ATOM   3474  C2  DPPCM  53      -8.219  26.252   5.494  0.00  0.00      MEMB  
ATOM   3475  HS  DPPCM  53      -7.290  26.176   6.099  0.00  0.00      MEMB  
ATOM   3476  O21 DPPCM  53      -8.000  27.116   4.346  0.00  0.00      MEMB  
ATOM   3477  C21 DPPCM  53      -6.822  27.172   3.812  0.00  0.00      MEMB  
ATOM   3478  O22 DPPCM  53      -5.765  26.612   4.140  0.00  0.00      MEMB  
ATOM   3479  C22 DPPCM  53      -6.954  28.079   2.651  0.00  0.00      MEMB  
ATOM   3480  H2R DPPCM  53      -7.786  28.784   2.864  0.00  0.00      MEMB  
ATOM   3481  H2S DPPCM  53      -7.233  27.321   1.889  0.00  0.00      MEMB  
ATOM   3482  C3  DPPCM  53      -8.631  24.870   4.976  0.00  0.00      MEMB  
ATOM   3483  HX  DPPCM  53      -8.777  24.150   5.809  0.00  0.00      MEMB  
ATOM   3484  HY  DPPCM  53      -7.714  24.591   4.416  0.00  0.00      MEMB  
ATOM   3485  O31 DPPCM  53      -9.827  24.979   4.167  0.00  0.00      MEMB  
ATOM   3486  C31 DPPCM  53      -9.717  24.829   2.861  0.00  0.00      MEMB  
ATOM   3487  O32 DPPCM  53      -8.666  24.590   2.254  0.00  0.00      MEMB  
ATOM   3488  C32 DPPCM  53     -11.100  25.090   2.192  0.00  0.00      MEMB  
ATOM   3489  H2X DPPCM  53     -11.578  25.962   2.688  0.00  0.00      MEMB  
ATOM   3490  H2Y DPPCM  53     -11.740  24.203   2.387  0.00  0.00      MEMB  
ATOM   3491  C23 DPPCM  53      -5.670  28.780   2.292  0.00  0.00      MEMB  
ATOM   3492  H3R DPPCM  53      -5.044  28.850   3.207  0.00  0.00      MEMB  
ATOM   3493  H3S DPPCM  53      -5.765  29.782   1.823  0.00  0.00      MEMB  
ATOM   3494  C24 DPPCM  53      -4.867  28.115   1.149  0.00  0.00      MEMB  
ATOM   3495  H4R DPPCM  53      -5.480  28.157   0.223  0.00  0.00      MEMB  
ATOM   3496  H4S DPPCM  53      -4.694  27.059   1.448  0.00  0.00      MEMB  
ATOM   3497  C25 DPPCM  53      -3.503  28.742   0.907  0.00  0.00      MEMB  
ATOM   3498  H5R DPPCM  53      -2.860  28.902   1.799  0.00  0.00      MEMB  
ATOM   3499  H5S DPPCM  53      -3.591  29.732   0.411  0.00  0.00      MEMB  
ATOM   3500  C26 DPPCM  53      -2.734  27.908  -0.186  0.00  0.00      MEMB  
ATOM   3501  H6R DPPCM  53      -2.813  26.831   0.078  0.00  0.00      MEMB  
ATOM   3502  H6S DPPCM  53      -1.684  28.244  -0.046  0.00  0.00      MEMB  
ATOM   3503  C27 DPPCM  53      -3.352  28.047  -1.565  0.00  0.00      MEMB  
ATOM   3504  H7R DPPCM  53      -3.511  29.139  -1.693  0.00  0.00      MEMB  
ATOM   3505  H7S DPPCM  53      -4.356  27.571  -1.546  0.00  0.00      MEMB  
ATOM   3506  C28 DPPCM  53      -2.587  27.395  -2.659  0.00  0.00      MEMB  
ATOM   3507  H8R DPPCM  53      -3.045  27.694  -3.626  0.00  0.00      MEMB  
ATOM   3508  H8S DPPCM  53      -2.722  26.299  -2.540  0.00  0.00      MEMB  
ATOM   3509  C29 DPPCM  53      -1.083  27.621  -2.645  0.00  0.00      MEMB  
ATOM   3510  H9R DPPCM  53      -0.719  27.111  -3.562  0.00  0.00      MEMB  
ATOM   3511  H9S DPPCM  53      -0.563  27.174  -1.772  0.00  0.00      MEMB  
ATOM   3512 C210 DPPCM  53      -0.577  29.069  -2.668  0.00  0.00      MEMB  
ATOM   3513 H10R DPPCM  53      -0.857  29.587  -1.726  0.00  0.00      MEMB  
ATOM   3514 H10S DPPCM  53      -1.141  29.420  -3.559  0.00  0.00      MEMB  
ATOM   3515 C211 DPPCM  53       0.945  29.336  -3.000  0.00  0.00      MEMB  
ATOM   3516 H11R DPPCM  53       0.852  30.219  -3.668  0.00  0.00      MEMB  
ATOM   3517 H11S DPPCM  53       1.522  28.516  -3.480  0.00  0.00      MEMB  
ATOM   3518 C212 DPPCM  53       1.763  29.786  -1.780  0.00  0.00      MEMB  
ATOM   3519 H12R DPPCM  53       1.152  30.616  -1.365  0.00  0.00      MEMB  
ATOM   3520 H12S DPPCM  53       2.811  30.080  -2.003  0.00  0.00      MEMB  
ATOM   3521 C213 DPPCM  53       1.853  28.657  -0.687  0.00  0.00      MEMB  
ATOM   3522 H13R DPPCM  53       0.785  28.365  -0.594  0.00  0.00      MEMB  
ATOM   3523 H13S DPPCM  53       2.470  29.072   0.139  0.00  0.00      MEMB  
ATOM   3524 C214 DPPCM  53       2.788  27.575  -1.201  0.00  0.00      MEMB  
ATOM   3525 H14R DPPCM  53       3.675  28.029  -1.691  0.00  0.00      MEMB  
ATOM   3526 H14S DPPCM  53       2.258  26.940  -1.942  0.00  0.00      MEMB  
ATOM   3527 C215 DPPCM  53       3.145  26.625  -0.085  0.00  0.00      MEMB  
ATOM   3528 H15R DPPCM  53       3.261  25.590  -0.472  0.00  0.00      MEMB  
ATOM   3529 H15S DPPCM  53       2.281  26.464   0.594  0.00  0.00      MEMB  
ATOM   3530 C216 DPPCM  53       4.407  27.111   0.826  0.00  0.00      MEMB  
ATOM   3531 H16R DPPCM  53       4.556  26.427   1.689  0.00  0.00      MEMB  
ATOM   3532 H16S DPPCM  53       4.260  28.163   1.151  0.00  0.00      MEMB  
ATOM   3533 H16T DPPCM  53       5.203  27.122   0.051  0.00  0.00      MEMB  
ATOM   3534  C33 DPPCM  53     -11.083  25.335   0.650  0.00  0.00      MEMB  
ATOM   3535  H3X DPPCM  53     -10.273  26.089   0.550  0.00  0.00      MEMB  
ATOM   3536  H3Y DPPCM  53     -12.021  25.806   0.287  0.00  0.00      MEMB  
ATOM   3537  C34 DPPCM  53     -11.012  23.922  -0.050  0.00  0.00      MEMB  
ATOM   3538  H4X DPPCM  53     -11.831  23.360   0.446  0.00  0.00      MEMB  
ATOM   3539  H4Y DPPCM  53     -10.063  23.429   0.252  0.00  0.00      MEMB  
ATOM   3540  C35 DPPCM  53     -11.062  23.938  -1.596  0.00  0.00      MEMB  
ATOM   3541  H5X DPPCM  53     -10.290  24.552  -2.108  0.00  0.00      MEMB  
ATOM   3542  H5Y DPPCM  53     -12.076  24.332  -1.826  0.00  0.00      MEMB  
ATOM   3543  C36 DPPCM  53     -11.176  22.496  -2.131  0.00  0.00      MEMB  
ATOM   3544  H6X DPPCM  53     -12.162  22.179  -1.728  0.00  0.00      MEMB  
ATOM   3545  H6Y DPPCM  53     -10.440  21.801  -1.673  0.00  0.00      MEMB  
ATOM   3546  C37 DPPCM  53     -11.055  22.276  -3.575  0.00  0.00      MEMB  
ATOM   3547  H7X DPPCM  53     -11.652  22.945  -4.231  0.00  0.00      MEMB  
ATOM   3548  H7Y DPPCM  53     -11.390  21.232  -3.754  0.00  0.00      MEMB  
ATOM   3549  C38 DPPCM  53      -9.628  22.281  -4.173  0.00  0.00      MEMB  
ATOM   3550  H8X DPPCM  53      -8.867  21.642  -3.677  0.00  0.00      MEMB  
ATOM   3551  H8Y DPPCM  53      -9.380  23.331  -3.907  0.00  0.00      MEMB  
ATOM   3552  C39 DPPCM  53      -9.444  21.853  -5.681  0.00  0.00      MEMB  
ATOM   3553  H9X DPPCM  53      -8.711  22.455  -6.260  0.00  0.00      MEMB  
ATOM   3554  H9Y DPPCM  53     -10.403  22.013  -6.218  0.00  0.00      MEMB  
ATOM   3555 C310 DPPCM  53      -9.106  20.387  -5.902  0.00  0.00      MEMB  
ATOM   3556 H10X DPPCM  53      -9.515  19.661  -5.168  0.00  0.00      MEMB  
ATOM   3557 H10Y DPPCM  53      -7.998  20.338  -5.827  0.00  0.00      MEMB  
ATOM   3558 C311 DPPCM  53      -9.518  19.933  -7.353  0.00  0.00      MEMB  
ATOM   3559 H11X DPPCM  53      -9.210  20.799  -7.977  0.00  0.00      MEMB  
ATOM   3560 H11Y DPPCM  53     -10.614  19.857  -7.513  0.00  0.00      MEMB  
ATOM   3561 C312 DPPCM  53      -8.904  18.654  -7.931  0.00  0.00      MEMB  
ATOM   3562 H12X DPPCM  53      -9.760  18.269  -8.526  0.00  0.00      MEMB  
ATOM   3563 H12Y DPPCM  53      -8.786  17.981  -7.056  0.00  0.00      MEMB  
ATOM   3564 C313 DPPCM  53      -7.590  18.953  -8.586  0.00  0.00      MEMB  
ATOM   3565 H13X DPPCM  53      -6.950  18.082  -8.328  0.00  0.00      MEMB  
ATOM   3566 H13Y DPPCM  53      -7.080  19.811  -8.097  0.00  0.00      MEMB  
ATOM   3567 C314 DPPCM  53      -7.714  19.252 -10.083  0.00  0.00      MEMB  
ATOM   3568 H14X DPPCM  53      -8.397  20.128 -10.133  0.00  0.00      MEMB  
ATOM   3569 H14Y DPPCM  53      -8.256  18.462 -10.645  0.00  0.00      MEMB  
ATOM   3570 C315 DPPCM  53      -6.336  19.630 -10.593  0.00  0.00      MEMB  
ATOM   3571 H15X DPPCM  53      -5.605  18.848 -10.295  0.00  0.00      MEMB  
ATOM   3572 H15Y DPPCM  53      -6.095  20.614 -10.137  0.00  0.00      MEMB  
ATOM   3573 C316 DPPCM  53      -6.201  19.572 -12.096  0.00  0.00      MEMB  
ATOM   3574 H16X DPPCM  53      -6.838  20.379 -12.517  0.00  0.00      MEMB  
ATOM   3575 H16Y DPPCM  53      -6.549  18.604 -12.517  0.00  0.00      MEMB  
ATOM   3576 H16Z DPPCM  53      -5.193  19.862 -12.462  0.00  0.00      MEMB  
ATOM   3577  C3  CHL1M  54      29.141   2.433   2.914  0.00  0.00      MEMB  
ATOM   3578  H3  CHL1M  54      29.101   3.407   2.380  0.00  0.00      MEMB  
ATOM   3579  O3  CHL1M  54      29.744   2.785   4.133  0.00  0.00      MEMB  
ATOM   3580  H3' CHL1M  54      30.174   1.986   4.449  0.00  0.00      MEMB  
ATOM   3581  C4  CHL1M  54      27.679   1.942   3.223  0.00  0.00      MEMB  
ATOM   3582  H4A CHL1M  54      27.890   0.982   3.740  0.00  0.00      MEMB  
ATOM   3583  H4B CHL1M  54      27.131   2.753   3.749  0.00  0.00      MEMB  
ATOM   3584  C5  CHL1M  54      26.864   1.697   1.944  0.00  0.00      MEMB  
ATOM   3585  C6  CHL1M  54      25.677   2.303   1.629  0.00  0.00      MEMB  
ATOM   3586  H6  CHL1M  54      25.149   2.942   2.352  0.00  0.00      MEMB  
ATOM   3587  C7  CHL1M  54      24.913   2.082   0.346  0.00  0.00      MEMB  
ATOM   3588  H7A CHL1M  54      23.819   2.079   0.538  0.00  0.00      MEMB  
ATOM   3589  H7B CHL1M  54      25.173   3.013  -0.203  0.00  0.00      MEMB  
ATOM   3590  C8  CHL1M  54      25.523   0.948  -0.448  0.00  0.00      MEMB  
ATOM   3591  H8  CHL1M  54      25.137  -0.028  -0.083  0.00  0.00      MEMB  
ATOM   3592  C14 CHL1M  54      24.988   1.090  -1.822  0.00  0.00      MEMB  
ATOM   3593  H14 CHL1M  54      25.380   2.090  -2.105  0.00  0.00      MEMB  
ATOM   3594  C15 CHL1M  54      23.456   1.238  -2.008  0.00  0.00      MEMB  
ATOM   3595 H15A CHL1M  54      22.804   0.553  -1.424  0.00  0.00      MEMB  
ATOM   3596 H15B CHL1M  54      23.024   2.204  -1.671  0.00  0.00      MEMB  
ATOM   3597  C16 CHL1M  54      23.254   0.942  -3.576  0.00  0.00      MEMB  
ATOM   3598 H16A CHL1M  54      22.497   0.133  -3.650  0.00  0.00      MEMB  
ATOM   3599 H16B CHL1M  54      22.689   1.834  -3.923  0.00  0.00      MEMB  
ATOM   3600  C17 CHL1M  54      24.667   0.613  -4.101  0.00  0.00      MEMB  
ATOM   3601  H17 CHL1M  54      25.037   1.629  -4.358  0.00  0.00      MEMB  
ATOM   3602  C13 CHL1M  54      25.447   0.078  -2.888  0.00  0.00      MEMB  
ATOM   3603  C18 CHL1M  54      24.913  -1.352  -2.553  0.00  0.00      MEMB  
ATOM   3604 H18A CHL1M  54      23.827  -1.491  -2.739  0.00  0.00      MEMB  
ATOM   3605 H18B CHL1M  54      25.383  -2.127  -3.195  0.00  0.00      MEMB  
ATOM   3606 H18C CHL1M  54      25.157  -1.576  -1.493  0.00  0.00      MEMB  
ATOM   3607  C12 CHL1M  54      26.958   0.172  -2.819  0.00  0.00      MEMB  
ATOM   3608 H12A CHL1M  54      27.411  -0.542  -3.539  0.00  0.00      MEMB  
ATOM   3609 H12B CHL1M  54      27.323   1.168  -3.151  0.00  0.00      MEMB  
ATOM   3610  C11 CHL1M  54      27.557  -0.093  -1.456  0.00  0.00      MEMB  
ATOM   3611 H11A CHL1M  54      27.289  -1.129  -1.156  0.00  0.00      MEMB  
ATOM   3612 H11B CHL1M  54      28.664  -0.175  -1.424  0.00  0.00      MEMB  
ATOM   3613  C9  CHL1M  54      27.018   0.947  -0.370  0.00  0.00      MEMB  
ATOM   3614  H9  CHL1M  54      27.344   1.946  -0.730  0.00  0.00      MEMB  
ATOM   3615  C10 CHL1M  54      27.655   0.804   0.978  0.00  0.00      MEMB  
ATOM   3616  C19 CHL1M  54      27.526  -0.651   1.437  0.00  0.00      MEMB  
ATOM   3617 H19A CHL1M  54      26.502  -1.065   1.317  0.00  0.00      MEMB  
ATOM   3618 H19B CHL1M  54      28.242  -1.294   0.882  0.00  0.00      MEMB  
ATOM   3619 H19C CHL1M  54      27.774  -0.782   2.512  0.00  0.00      MEMB  
ATOM   3620  C1  CHL1M  54      29.175   1.125   0.830  0.00  0.00      MEMB  
ATOM   3621  H1A CHL1M  54      29.727   0.283   0.359  0.00  0.00      MEMB  
ATOM   3622  H1B CHL1M  54      29.333   2.109   0.338  0.00  0.00      MEMB  
ATOM   3623  C2  CHL1M  54      29.916   1.377   2.167  0.00  0.00      MEMB  
ATOM   3624  H2A CHL1M  54      30.963   1.692   1.973  0.00  0.00      MEMB  
ATOM   3625  H2B CHL1M  54      29.895   0.449   2.777  0.00  0.00      MEMB  
ATOM   3626  C20 CHL1M  54      24.513  -0.235  -5.375  0.00  0.00      MEMB  
ATOM   3627  H20 CHL1M  54      24.060  -1.216  -5.118  0.00  0.00      MEMB  
ATOM   3628  C21 CHL1M  54      25.897  -0.647  -5.861  0.00  0.00      MEMB  
ATOM   3629 H21A CHL1M  54      26.344  -1.327  -5.104  0.00  0.00      MEMB  
ATOM   3630 H21B CHL1M  54      26.519   0.219  -6.170  0.00  0.00      MEMB  
ATOM   3631 H21C CHL1M  54      25.897  -1.217  -6.814  0.00  0.00      MEMB  
ATOM   3632  C22 CHL1M  54      23.605   0.389  -6.445  0.00  0.00      MEMB  
ATOM   3633 H22A CHL1M  54      22.697   0.797  -5.950  0.00  0.00      MEMB  
ATOM   3634 H22B CHL1M  54      24.122   1.261  -6.900  0.00  0.00      MEMB  
ATOM   3635  C23 CHL1M  54      23.252  -0.651  -7.507  0.00  0.00      MEMB  
ATOM   3636 H23A CHL1M  54      24.103  -0.858  -8.191  0.00  0.00      MEMB  
ATOM   3637 H23B CHL1M  54      23.216  -1.660  -7.044  0.00  0.00      MEMB  
ATOM   3638  C24 CHL1M  54      22.126  -0.180  -8.421  0.00  0.00      MEMB  
ATOM   3639 H24A CHL1M  54      21.187  -0.103  -7.832  0.00  0.00      MEMB  
ATOM   3640 H24B CHL1M  54      22.387   0.868  -8.685  0.00  0.00      MEMB  
ATOM   3641  C25 CHL1M  54      21.769  -1.108  -9.603  0.00  0.00      MEMB  
ATOM   3642  H25 CHL1M  54      20.896  -0.660 -10.124  0.00  0.00      MEMB  
ATOM   3643  C26 CHL1M  54      22.903  -1.279 -10.631  0.00  0.00      MEMB  
ATOM   3644 H26A CHL1M  54      22.625  -1.790 -11.579  0.00  0.00      MEMB  
ATOM   3645 H26B CHL1M  54      23.345  -0.328 -10.995  0.00  0.00      MEMB  
ATOM   3646 H26C CHL1M  54      23.796  -1.745 -10.162  0.00  0.00      MEMB  
ATOM   3647  C27 CHL1M  54      21.331  -2.471  -9.052  0.00  0.00      MEMB  
ATOM   3648 H27A CHL1M  54      22.244  -3.027  -8.749  0.00  0.00      MEMB  
ATOM   3649 H27B CHL1M  54      20.665  -2.354  -8.171  0.00  0.00      MEMB  
ATOM   3650 H27C CHL1M  54      20.854  -3.057  -9.867  0.00  0.00      MEMB  
ATOM   3651  C3  CHL1M  55     -14.050 -16.119   3.129  0.00  0.00      MEMB  
ATOM   3652  H3  CHL1M  55     -13.020 -16.026   3.536  0.00  0.00      MEMB  
ATOM   3653  O3  CHL1M  55     -14.910 -16.455   4.164  0.00  0.00      MEMB  
ATOM   3654  H3' CHL1M  55     -15.796 -16.430   3.794  0.00  0.00      MEMB  
ATOM   3655  C4  CHL1M  55     -14.417 -14.766   2.389  0.00  0.00      MEMB  
ATOM   3656  H4A CHL1M  55     -15.518 -14.790   2.243  0.00  0.00      MEMB  
ATOM   3657  H4B CHL1M  55     -14.272 -13.928   3.104  0.00  0.00      MEMB  
ATOM   3658  C5  CHL1M  55     -13.490 -14.628   1.160  0.00  0.00      MEMB  
ATOM   3659  C6  CHL1M  55     -12.725 -13.589   0.914  0.00  0.00      MEMB  
ATOM   3660  H6  CHL1M  55     -12.597 -12.922   1.779  0.00  0.00      MEMB  
ATOM   3661  C7  CHL1M  55     -11.946 -13.423  -0.364  0.00  0.00      MEMB  
ATOM   3662  H7A CHL1M  55     -11.855 -12.360  -0.675  0.00  0.00      MEMB  
ATOM   3663  H7B CHL1M  55     -10.946 -13.838  -0.118  0.00  0.00      MEMB  
ATOM   3664  C8  CHL1M  55     -12.520 -14.196  -1.601  0.00  0.00      MEMB  
ATOM   3665  H8  CHL1M  55     -13.439 -13.631  -1.867  0.00  0.00      MEMB  
ATOM   3666  C14 CHL1M  55     -11.557 -14.142  -2.821  0.00  0.00      MEMB  
ATOM   3667  H14 CHL1M  55     -10.724 -14.760  -2.425  0.00  0.00      MEMB  
ATOM   3668  C15 CHL1M  55     -10.903 -12.866  -3.222  0.00  0.00      MEMB  
ATOM   3669 H15A CHL1M  55     -11.509 -11.942  -3.104  0.00  0.00      MEMB  
ATOM   3670 H15B CHL1M  55      -9.979 -12.756  -2.615  0.00  0.00      MEMB  
ATOM   3671  C16 CHL1M  55     -10.692 -13.037  -4.724  0.00  0.00      MEMB  
ATOM   3672 H16A CHL1M  55     -11.327 -12.445  -5.417  0.00  0.00      MEMB  
ATOM   3673 H16B CHL1M  55      -9.681 -12.705  -5.043  0.00  0.00      MEMB  
ATOM   3674  C17 CHL1M  55     -10.897 -14.531  -5.068  0.00  0.00      MEMB  
ATOM   3675  H17 CHL1M  55     -10.054 -15.102  -4.621  0.00  0.00      MEMB  
ATOM   3676  C13 CHL1M  55     -11.987 -14.894  -4.011  0.00  0.00      MEMB  
ATOM   3677  C18 CHL1M  55     -13.370 -14.342  -4.502  0.00  0.00      MEMB  
ATOM   3678 H18A CHL1M  55     -13.589 -15.086  -5.297  0.00  0.00      MEMB  
ATOM   3679 H18B CHL1M  55     -14.260 -14.374  -3.839  0.00  0.00      MEMB  
ATOM   3680 H18C CHL1M  55     -13.256 -13.455  -5.161  0.00  0.00      MEMB  
ATOM   3681  C12 CHL1M  55     -12.082 -16.349  -3.483  0.00  0.00      MEMB  
ATOM   3682 H12A CHL1M  55     -12.258 -17.125  -4.259  0.00  0.00      MEMB  
ATOM   3683 H12B CHL1M  55     -11.081 -16.732  -3.190  0.00  0.00      MEMB  
ATOM   3684  C11 CHL1M  55     -13.116 -16.509  -2.321  0.00  0.00      MEMB  
ATOM   3685 H11A CHL1M  55     -14.047 -16.241  -2.863  0.00  0.00      MEMB  
ATOM   3686 H11B CHL1M  55     -13.182 -17.584  -2.048  0.00  0.00      MEMB  
ATOM   3687  C9  CHL1M  55     -12.794 -15.638  -1.113  0.00  0.00      MEMB  
ATOM   3688  H9  CHL1M  55     -11.786 -15.881  -0.714  0.00  0.00      MEMB  
ATOM   3689  C10 CHL1M  55     -13.705 -15.810   0.159  0.00  0.00      MEMB  
ATOM   3690  C19 CHL1M  55     -15.152 -15.759  -0.363  0.00  0.00      MEMB  
ATOM   3691 H19A CHL1M  55     -15.943 -15.794   0.417  0.00  0.00      MEMB  
ATOM   3692 H19B CHL1M  55     -15.298 -14.803  -0.911  0.00  0.00      MEMB  
ATOM   3693 H19C CHL1M  55     -15.451 -16.508  -1.128  0.00  0.00      MEMB  
ATOM   3694  C1  CHL1M  55     -13.273 -17.136   0.920  0.00  0.00      MEMB  
ATOM   3695  H1A CHL1M  55     -13.518 -18.004   0.270  0.00  0.00      MEMB  
ATOM   3696  H1B CHL1M  55     -12.190 -17.092   1.166  0.00  0.00      MEMB  
ATOM   3697  C2  CHL1M  55     -14.035 -17.346   2.258  0.00  0.00      MEMB  
ATOM   3698  H2A CHL1M  55     -13.599 -18.171   2.861  0.00  0.00      MEMB  
ATOM   3699  H2B CHL1M  55     -15.112 -17.416   1.991  0.00  0.00      MEMB  
ATOM   3700  C20 CHL1M  55     -11.028 -14.801  -6.572  0.00  0.00      MEMB  
ATOM   3701  H20 CHL1M  55     -12.062 -14.472  -6.810  0.00  0.00      MEMB  
ATOM   3702  C21 CHL1M  55     -11.055 -16.356  -6.728  0.00  0.00      MEMB  
ATOM   3703 H21A CHL1M  55     -10.823 -16.612  -7.784  0.00  0.00      MEMB  
ATOM   3704 H21B CHL1M  55     -12.076 -16.734  -6.508  0.00  0.00      MEMB  
ATOM   3705 H21C CHL1M  55     -10.238 -16.811  -6.129  0.00  0.00      MEMB  
ATOM   3706  C22 CHL1M  55     -10.027 -14.219  -7.574  0.00  0.00      MEMB  
ATOM   3707 H22A CHL1M  55     -10.428 -14.586  -8.542  0.00  0.00      MEMB  
ATOM   3708 H22B CHL1M  55     -10.057 -13.113  -7.469  0.00  0.00      MEMB  
ATOM   3709  C23 CHL1M  55      -8.644 -14.607  -7.440  0.00  0.00      MEMB  
ATOM   3710 H23A CHL1M  55      -8.246 -14.439  -6.417  0.00  0.00      MEMB  
ATOM   3711 H23B CHL1M  55      -8.613 -15.712  -7.555  0.00  0.00      MEMB  
ATOM   3712  C24 CHL1M  55      -7.703 -13.784  -8.389  0.00  0.00      MEMB  
ATOM   3713 H24A CHL1M  55      -7.765 -12.685  -8.241  0.00  0.00      MEMB  
ATOM   3714 H24B CHL1M  55      -6.662 -14.126  -8.201  0.00  0.00      MEMB  
ATOM   3715  C25 CHL1M  55      -7.947 -14.381  -9.811  0.00  0.00      MEMB  
ATOM   3716  H25 CHL1M  55      -9.026 -14.551 -10.012  0.00  0.00      MEMB  
ATOM   3717  C26 CHL1M  55      -7.367 -13.346 -10.820  0.00  0.00      MEMB  
ATOM   3718 H26A CHL1M  55      -7.324 -13.684 -11.878  0.00  0.00      MEMB  
ATOM   3719 H26B CHL1M  55      -8.023 -12.450 -10.869  0.00  0.00      MEMB  
ATOM   3720 H26C CHL1M  55      -6.297 -13.073 -10.701  0.00  0.00      MEMB  
ATOM   3721  C27 CHL1M  55      -7.317 -15.711 -10.134  0.00  0.00      MEMB  
ATOM   3722 H27A CHL1M  55      -7.502 -16.454  -9.329  0.00  0.00      MEMB  
ATOM   3723 H27B CHL1M  55      -7.731 -16.105 -11.087  0.00  0.00      MEMB  
ATOM   3724 H27C CHL1M  55      -6.221 -15.548 -10.218  0.00  0.00      MEMB  
ATOM   3725  N   POPEM  56      20.000   7.542  10.489  0.00  0.00      MEMB  
ATOM   3726  HN1 POPEM  56      19.946   8.392   9.892  0.00  0.00      MEMB  
ATOM   3727  HN2 POPEM  56      20.799   6.972  10.146  0.00  0.00      MEMB  
ATOM   3728  HN3 POPEM  56      19.137   6.975  10.357  0.00  0.00      MEMB  
ATOM   3729  C12 POPEM  56      20.125   8.055  11.871  0.00  0.00      MEMB  
ATOM   3730 H12A POPEM  56      19.967   7.251  12.621  0.00  0.00      MEMB  
ATOM   3731 H12B POPEM  56      19.247   8.729  11.961  0.00  0.00      MEMB  
ATOM   3732  C11 POPEM  56      21.426   8.905  12.095  0.00  0.00      MEMB  
ATOM   3733 H11A POPEM  56      22.300   8.255  12.313  0.00  0.00      MEMB  
ATOM   3734 H11B POPEM  56      21.153   9.408  13.047  0.00  0.00      MEMB  
ATOM   3735  P   POPEM  56      20.953  11.188  10.931  0.00  0.00      MEMB  
ATOM   3736  O13 POPEM  56      21.689  12.150   9.997  0.00  0.00      MEMB  
ATOM   3737  O14 POPEM  56      20.505  11.627  12.282  0.00  0.00      MEMB  
ATOM   3738  O11 POPEM  56      19.674  10.513  10.195  0.00  0.00      MEMB  
ATOM   3739  O12 POPEM  56      21.778   9.842  11.004  0.00  0.00      MEMB  
ATOM   3740  C1  POPEM  56      18.419  11.135  10.027  0.00  0.00      MEMB  
ATOM   3741  HA  POPEM  56      18.562  12.236  10.068  0.00  0.00      MEMB  
ATOM   3742  HB  POPEM  56      17.666  10.713  10.726  0.00  0.00      MEMB  
ATOM   3743  C2  POPEM  56      17.809  10.910   8.596  0.00  0.00      MEMB  
ATOM   3744  HS  POPEM  56      17.296   9.924   8.600  0.00  0.00      MEMB  
ATOM   3745  O21 POPEM  56      18.723  11.042   7.566  0.00  0.00      MEMB  
ATOM   3746  C21 POPEM  56      19.474   9.902   7.474  0.00  0.00      MEMB  
ATOM   3747  O22 POPEM  56      19.265   8.845   8.029  0.00  0.00      MEMB  
ATOM   3748  C22 POPEM  56      20.728  10.087   6.569  0.00  0.00      MEMB  
ATOM   3749  H2R POPEM  56      21.035   9.069   6.246  0.00  0.00      MEMB  
ATOM   3750  H2S POPEM  56      21.591  10.472   7.154  0.00  0.00      MEMB  
ATOM   3751  C3  POPEM  56      16.579  11.853   8.434  0.00  0.00      MEMB  
ATOM   3752  HX  POPEM  56      16.817  12.936   8.499  0.00  0.00      MEMB  
ATOM   3753  HY  POPEM  56      15.916  11.591   9.286  0.00  0.00      MEMB  
ATOM   3754  O31 POPEM  56      15.833  11.446   7.290  0.00  0.00      MEMB  
ATOM   3755  C31 POPEM  56      14.983  12.304   6.875  0.00  0.00      MEMB  
ATOM   3756  O32 POPEM  56      14.777  13.425   7.348  0.00  0.00      MEMB  
ATOM   3757  C32 POPEM  56      14.350  11.747   5.621  0.00  0.00      MEMB  
ATOM   3758  H2X POPEM  56      14.099  10.693   5.867  0.00  0.00      MEMB  
ATOM   3759  H2Y POPEM  56      15.155  11.751   4.855  0.00  0.00      MEMB  
ATOM   3760  C23 POPEM  56      20.596  10.964   5.333  0.00  0.00      MEMB  
ATOM   3761  H3R POPEM  56      21.548  11.148   4.792  0.00  0.00      MEMB  
ATOM   3762  H3S POPEM  56      20.184  11.921   5.719  0.00  0.00      MEMB  
ATOM   3763  C24 POPEM  56      19.503  10.488   4.366  0.00  0.00      MEMB  
ATOM   3764  H4R POPEM  56      18.518  10.295   4.841  0.00  0.00      MEMB  
ATOM   3765  H4S POPEM  56      19.825   9.477   4.038  0.00  0.00      MEMB  
ATOM   3766  C25 POPEM  56      19.429  11.311   3.128  0.00  0.00      MEMB  
ATOM   3767  H5R POPEM  56      20.421  11.302   2.629  0.00  0.00      MEMB  
ATOM   3768  H5S POPEM  56      19.122  12.356   3.349  0.00  0.00      MEMB  
ATOM   3769  C26 POPEM  56      18.445  10.723   2.099  0.00  0.00      MEMB  
ATOM   3770  H6R POPEM  56      17.530  10.311   2.575  0.00  0.00      MEMB  
ATOM   3771  H6S POPEM  56      18.959   9.852   1.641  0.00  0.00      MEMB  
ATOM   3772  C27 POPEM  56      18.028  11.677   0.923  0.00  0.00      MEMB  
ATOM   3773  H7R POPEM  56      18.934  11.810   0.293  0.00  0.00      MEMB  
ATOM   3774  H7S POPEM  56      17.714  12.669   1.312  0.00  0.00      MEMB  
ATOM   3775  C28 POPEM  56      16.849  11.100   0.144  0.00  0.00      MEMB  
ATOM   3776  H8R POPEM  56      16.016  11.174   0.875  0.00  0.00      MEMB  
ATOM   3777  H8S POPEM  56      17.036  10.012   0.022  0.00  0.00      MEMB  
ATOM   3778  C29 POPEM  56      16.560  11.712  -1.229  0.00  0.00      MEMB  
ATOM   3779  H91 POPEM  56      15.740  12.446  -1.215  0.00  0.00      MEMB  
ATOM   3780 C210 POPEM  56      17.348  11.474  -2.287  0.00  0.00      MEMB  
ATOM   3781 H101 POPEM  56      17.091  11.959  -3.240  0.00  0.00      MEMB  
ATOM   3782 C211 POPEM  56      18.549  10.504  -2.317  0.00  0.00      MEMB  
ATOM   3783 H11R POPEM  56      18.280   9.737  -3.074  0.00  0.00      MEMB  
ATOM   3784 H11S POPEM  56      18.647   9.995  -1.335  0.00  0.00      MEMB  
ATOM   3785 C212 POPEM  56      19.871  11.127  -2.842  0.00  0.00      MEMB  
ATOM   3786 H12R POPEM  56      20.708  10.443  -2.584  0.00  0.00      MEMB  
ATOM   3787 H12S POPEM  56      20.144  12.027  -2.252  0.00  0.00      MEMB  
ATOM   3788 C213 POPEM  56      19.851  11.384  -4.411  0.00  0.00      MEMB  
ATOM   3789 H13R POPEM  56      20.878  11.761  -4.604  0.00  0.00      MEMB  
ATOM   3790 H13S POPEM  56      19.129  12.210  -4.587  0.00  0.00      MEMB  
ATOM   3791 C214 POPEM  56      19.738  10.207  -5.313  0.00  0.00      MEMB  
ATOM   3792 H14R POPEM  56      18.668   9.947  -5.461  0.00  0.00      MEMB  
ATOM   3793 H14S POPEM  56      20.237   9.325  -4.856  0.00  0.00      MEMB  
ATOM   3794 C215 POPEM  56      20.295  10.396  -6.711  0.00  0.00      MEMB  
ATOM   3795 H15R POPEM  56      20.279   9.390  -7.183  0.00  0.00      MEMB  
ATOM   3796 H15S POPEM  56      21.366  10.685  -6.645  0.00  0.00      MEMB  
ATOM   3797 C216 POPEM  56      19.359  11.269  -7.568  0.00  0.00      MEMB  
ATOM   3798 H16R POPEM  56      19.568  12.344  -7.377  0.00  0.00      MEMB  
ATOM   3799 H16S POPEM  56      18.318  11.079  -7.232  0.00  0.00      MEMB  
ATOM   3800 C217 POPEM  56      19.495  11.066  -9.027  0.00  0.00      MEMB  
ATOM   3801 H17R POPEM  56      18.473  11.282  -9.404  0.00  0.00      MEMB  
ATOM   3802 H17S POPEM  56      19.834  10.027  -9.229  0.00  0.00      MEMB  
ATOM   3803 C218 POPEM  56      20.470  11.899  -9.879  0.00  0.00      MEMB  
ATOM   3804 H18R POPEM  56      20.403  11.597 -10.946  0.00  0.00      MEMB  
ATOM   3805 H18S POPEM  56      21.480  11.802  -9.426  0.00  0.00      MEMB  
ATOM   3806 H18T POPEM  56      20.301  12.990  -9.755  0.00  0.00      MEMB  
ATOM   3807  C33 POPEM  56      13.114  12.586   5.238  0.00  0.00      MEMB  
ATOM   3808  H3X POPEM  56      13.226  13.687   5.141  0.00  0.00      MEMB  
ATOM   3809  H3Y POPEM  56      12.351  12.409   6.025  0.00  0.00      MEMB  
ATOM   3810  C34 POPEM  56      12.643  12.152   3.879  0.00  0.00      MEMB  
ATOM   3811  H4X POPEM  56      12.885  11.081   3.710  0.00  0.00      MEMB  
ATOM   3812  H4Y POPEM  56      13.243  12.702   3.122  0.00  0.00      MEMB  
ATOM   3813  C35 POPEM  56      11.140  12.262   3.681  0.00  0.00      MEMB  
ATOM   3814  H5X POPEM  56      10.755  13.171   4.191  0.00  0.00      MEMB  
ATOM   3815  H5Y POPEM  56      10.697  11.349   4.134  0.00  0.00      MEMB  
ATOM   3816  C36 POPEM  56      10.822  12.494   2.210  0.00  0.00      MEMB  
ATOM   3817  H6X POPEM  56      11.244  13.496   1.981  0.00  0.00      MEMB  
ATOM   3818  H6Y POPEM  56       9.745  12.679   2.008  0.00  0.00      MEMB  
ATOM   3819  C37 POPEM  56      11.190  11.272   1.356  0.00  0.00      MEMB  
ATOM   3820  H7X POPEM  56      10.949  10.309   1.856  0.00  0.00      MEMB  
ATOM   3821  H7Y POPEM  56      12.290  11.157   1.244  0.00  0.00      MEMB  
ATOM   3822  C38 POPEM  56      10.728  11.241  -0.092  0.00  0.00      MEMB  
ATOM   3823  H8X POPEM  56      11.188  10.391  -0.641  0.00  0.00      MEMB  
ATOM   3824  H8Y POPEM  56      11.133  12.173  -0.540  0.00  0.00      MEMB  
ATOM   3825  C39 POPEM  56       9.216  11.146  -0.243  0.00  0.00      MEMB  
ATOM   3826  H9X POPEM  56       8.676  12.035   0.147  0.00  0.00      MEMB  
ATOM   3827  H9Y POPEM  56       8.799  10.232   0.231  0.00  0.00      MEMB  
ATOM   3828 C310 POPEM  56       8.745  11.158  -1.718  0.00  0.00      MEMB  
ATOM   3829 H10X POPEM  56       8.817  10.117  -2.098  0.00  0.00      MEMB  
ATOM   3830 H10Y POPEM  56       9.436  11.724  -2.378  0.00  0.00      MEMB  
ATOM   3831 C311 POPEM  56       7.290  11.550  -1.927  0.00  0.00      MEMB  
ATOM   3832 H11X POPEM  56       7.046  12.388  -1.238  0.00  0.00      MEMB  
ATOM   3833 H11Y POPEM  56       6.560  10.744  -1.697  0.00  0.00      MEMB  
ATOM   3834 C312 POPEM  56       7.039  11.939  -3.377  0.00  0.00      MEMB  
ATOM   3835 H12X POPEM  56       7.002  10.967  -3.915  0.00  0.00      MEMB  
ATOM   3836 H12Y POPEM  56       7.850  12.589  -3.768  0.00  0.00      MEMB  
ATOM   3837 C313 POPEM  56       5.608  12.552  -3.574  0.00  0.00      MEMB  
ATOM   3838 H13X POPEM  56       5.674  13.488  -2.980  0.00  0.00      MEMB  
ATOM   3839 H13Y POPEM  56       4.853  11.837  -3.182  0.00  0.00      MEMB  
ATOM   3840 C314 POPEM  56       5.367  12.810  -5.100  0.00  0.00      MEMB  
ATOM   3841 H14X POPEM  56       5.187  11.838  -5.607  0.00  0.00      MEMB  
ATOM   3842 H14Y POPEM  56       6.324  13.220  -5.488  0.00  0.00      MEMB  
ATOM   3843 C315 POPEM  56       4.152  13.746  -5.346  0.00  0.00      MEMB  
ATOM   3844 H15X POPEM  56       4.476  14.759  -5.025  0.00  0.00      MEMB  
ATOM   3845 H15Y POPEM  56       3.210  13.568  -4.784  0.00  0.00      MEMB  
ATOM   3846 C316 POPEM  56       3.686  13.972  -6.782  0.00  0.00      MEMB  
ATOM   3847 H16X POPEM  56       2.786  14.624  -6.786  0.00  0.00      MEMB  
ATOM   3848 H16Y POPEM  56       3.367  13.002  -7.219  0.00  0.00      MEMB  
ATOM   3849 H16Z POPEM  56       4.531  14.369  -7.384  0.00  0.00      MEMB  
ATOM   3850  C3  CHL1M  57      12.349  23.178   5.344  0.00  0.00      MEMB  
ATOM   3851  H3  CHL1M  57      13.381  22.968   4.992  0.00  0.00      MEMB  
ATOM   3852  O3  CHL1M  57      12.162  22.805   6.747  0.00  0.00      MEMB  
ATOM   3853  H3' CHL1M  57      11.243  23.040   6.895  0.00  0.00      MEMB  
ATOM   3854  C4  CHL1M  57      11.975  24.648   5.145  0.00  0.00      MEMB  
ATOM   3855  H4A CHL1M  57      10.967  24.671   5.612  0.00  0.00      MEMB  
ATOM   3856  H4B CHL1M  57      12.534  25.345   5.805  0.00  0.00      MEMB  
ATOM   3857  C5  CHL1M  57      12.009  25.003   3.651  0.00  0.00      MEMB  
ATOM   3858  C6  CHL1M  57      12.774  26.008   3.208  0.00  0.00      MEMB  
ATOM   3859  H6  CHL1M  57      13.338  26.637   3.912  0.00  0.00      MEMB  
ATOM   3860  C7  CHL1M  57      12.734  26.507   1.827  0.00  0.00      MEMB  
ATOM   3861  H7A CHL1M  57      12.637  27.614   1.826  0.00  0.00      MEMB  
ATOM   3862  H7B CHL1M  57      13.593  26.317   1.148  0.00  0.00      MEMB  
ATOM   3863  C8  CHL1M  57      11.464  26.010   1.078  0.00  0.00      MEMB  
ATOM   3864  H8  CHL1M  57      10.556  26.480   1.514  0.00  0.00      MEMB  
ATOM   3865  C14 CHL1M  57      11.589  26.319  -0.411  0.00  0.00      MEMB  
ATOM   3866  H14 CHL1M  57      12.499  25.789  -0.763  0.00  0.00      MEMB  
ATOM   3867  C15 CHL1M  57      11.912  27.723  -0.871  0.00  0.00      MEMB  
ATOM   3868 H15A CHL1M  57      11.276  28.505  -0.404  0.00  0.00      MEMB  
ATOM   3869 H15B CHL1M  57      12.950  28.036  -0.631  0.00  0.00      MEMB  
ATOM   3870  C16 CHL1M  57      11.626  27.627  -2.407  0.00  0.00      MEMB  
ATOM   3871 H16A CHL1M  57      10.746  28.276  -2.603  0.00  0.00      MEMB  
ATOM   3872 H16B CHL1M  57      12.561  27.904  -2.940  0.00  0.00      MEMB  
ATOM   3873  C17 CHL1M  57      11.040  26.172  -2.701  0.00  0.00      MEMB  
ATOM   3874  H17 CHL1M  57      12.031  25.693  -2.853  0.00  0.00      MEMB  
ATOM   3875  C13 CHL1M  57      10.547  25.744  -1.358  0.00  0.00      MEMB  
ATOM   3876  C18 CHL1M  57       9.171  26.434  -0.903  0.00  0.00      MEMB  
ATOM   3877 H18A CHL1M  57       9.252  27.542  -0.891  0.00  0.00      MEMB  
ATOM   3878 H18B CHL1M  57       8.338  26.186  -1.596  0.00  0.00      MEMB  
ATOM   3879 H18C CHL1M  57       8.780  26.138   0.094  0.00  0.00      MEMB  
ATOM   3880  C12 CHL1M  57      10.530  24.199  -1.104  0.00  0.00      MEMB  
ATOM   3881 H12A CHL1M  57       9.678  23.686  -1.600  0.00  0.00      MEMB  
ATOM   3882 H12B CHL1M  57      11.514  23.784  -1.409  0.00  0.00      MEMB  
ATOM   3883  C11 CHL1M  57      10.175  23.837   0.353  0.00  0.00      MEMB  
ATOM   3884 H11A CHL1M  57       9.183  24.243   0.645  0.00  0.00      MEMB  
ATOM   3885 H11B CHL1M  57      10.142  22.744   0.545  0.00  0.00      MEMB  
ATOM   3886  C9  CHL1M  57      11.257  24.484   1.251  0.00  0.00      MEMB  
ATOM   3887  H9  CHL1M  57      12.199  24.023   0.883  0.00  0.00      MEMB  
ATOM   3888  C10 CHL1M  57      11.139  24.079   2.751  0.00  0.00      MEMB  
ATOM   3889  C19 CHL1M  57       9.656  24.232   3.208  0.00  0.00      MEMB  
ATOM   3890 H19A CHL1M  57       9.333  25.266   2.958  0.00  0.00      MEMB  
ATOM   3891 H19B CHL1M  57       9.070  23.511   2.600  0.00  0.00      MEMB  
ATOM   3892 H19C CHL1M  57       9.516  24.088   4.301  0.00  0.00      MEMB  
ATOM   3893  C1  CHL1M  57      11.559  22.527   3.080  0.00  0.00      MEMB  
ATOM   3894  H1A CHL1M  57      10.906  21.837   2.503  0.00  0.00      MEMB  
ATOM   3895  H1B CHL1M  57      12.593  22.375   2.704  0.00  0.00      MEMB  
ATOM   3896  C2  CHL1M  57      11.502  22.176   4.526  0.00  0.00      MEMB  
ATOM   3897  H2A CHL1M  57      11.833  21.135   4.726  0.00  0.00      MEMB  
ATOM   3898  H2B CHL1M  57      10.432  22.290   4.804  0.00  0.00      MEMB  
ATOM   3899  C20 CHL1M  57      10.169  26.073  -4.005  0.00  0.00      MEMB  
ATOM   3900  H20 CHL1M  57       9.173  26.406  -3.640  0.00  0.00      MEMB  
ATOM   3901  C21 CHL1M  57      10.221  24.656  -4.502  0.00  0.00      MEMB  
ATOM   3902 H21A CHL1M  57      11.153  24.549  -5.097  0.00  0.00      MEMB  
ATOM   3903 H21B CHL1M  57       9.340  24.433  -5.140  0.00  0.00      MEMB  
ATOM   3904 H21C CHL1M  57      10.216  23.787  -3.809  0.00  0.00      MEMB  
ATOM   3905  C22 CHL1M  57      10.623  27.027  -5.143  0.00  0.00      MEMB  
ATOM   3906 H22A CHL1M  57      10.532  28.086  -4.819  0.00  0.00      MEMB  
ATOM   3907 H22B CHL1M  57      11.697  26.822  -5.337  0.00  0.00      MEMB  
ATOM   3908  C23 CHL1M  57       9.995  26.761  -6.530  0.00  0.00      MEMB  
ATOM   3909 H23A CHL1M  57      10.332  25.773  -6.911  0.00  0.00      MEMB  
ATOM   3910 H23B CHL1M  57       8.912  26.699  -6.288  0.00  0.00      MEMB  
ATOM   3911  C24 CHL1M  57      10.384  27.764  -7.623  0.00  0.00      MEMB  
ATOM   3912 H24A CHL1M  57       9.813  28.688  -7.391  0.00  0.00      MEMB  
ATOM   3913 H24B CHL1M  57      11.454  28.055  -7.690  0.00  0.00      MEMB  
ATOM   3914  C25 CHL1M  57       9.845  27.286  -9.030  0.00  0.00      MEMB  
ATOM   3915  H25 CHL1M  57      10.329  26.319  -9.283  0.00  0.00      MEMB  
ATOM   3916  C26 CHL1M  57       8.344  26.894  -9.037  0.00  0.00      MEMB  
ATOM   3917 H26A CHL1M  57       7.912  27.190 -10.016  0.00  0.00      MEMB  
ATOM   3918 H26B CHL1M  57       8.156  25.815  -8.848  0.00  0.00      MEMB  
ATOM   3919 H26C CHL1M  57       7.774  27.428  -8.247  0.00  0.00      MEMB  
ATOM   3920  C27 CHL1M  57      10.160  28.285 -10.108  0.00  0.00      MEMB  
ATOM   3921 H27A CHL1M  57       9.940  27.898 -11.126  0.00  0.00      MEMB  
ATOM   3922 H27B CHL1M  57       9.674  29.263  -9.903  0.00  0.00      MEMB  
ATOM   3923 H27C CHL1M  57      11.268  28.349 -10.064  0.00  0.00      MEMB  
ATOM   3924  C3  CHL1M  58     -20.733  25.350   2.894  0.00  0.00      MEMB  
ATOM   3925  H3  CHL1M  58     -19.706  25.058   3.201  0.00  0.00      MEMB  
ATOM   3926  O3  CHL1M  58     -21.451  25.576   4.101  0.00  0.00      MEMB  
ATOM   3927  H3' CHL1M  58     -22.272  26.037   3.914  0.00  0.00      MEMB  
ATOM   3928  C4  CHL1M  58     -20.769  26.728   2.164  0.00  0.00      MEMB  
ATOM   3929  H4A CHL1M  58     -21.807  27.118   2.099  0.00  0.00      MEMB  
ATOM   3930  H4B CHL1M  58     -20.119  27.337   2.828  0.00  0.00      MEMB  
ATOM   3931  C5  CHL1M  58     -20.202  26.675   0.806  0.00  0.00      MEMB  
ATOM   3932  C6  CHL1M  58     -19.321  27.528   0.371  0.00  0.00      MEMB  
ATOM   3933  H6  CHL1M  58     -18.979  28.324   1.049  0.00  0.00      MEMB  
ATOM   3934  C7  CHL1M  58     -18.621  27.437  -0.905  0.00  0.00      MEMB  
ATOM   3935  H7A CHL1M  58     -18.671  28.486  -1.270  0.00  0.00      MEMB  
ATOM   3936  H7B CHL1M  58     -17.547  27.194  -0.764  0.00  0.00      MEMB  
ATOM   3937  C8  CHL1M  58     -19.282  26.489  -1.962  0.00  0.00      MEMB  
ATOM   3938  H8  CHL1M  58     -20.166  27.010  -2.388  0.00  0.00      MEMB  
ATOM   3939  C14 CHL1M  58     -18.345  26.221  -3.134  0.00  0.00      MEMB  
ATOM   3940  H14 CHL1M  58     -17.574  25.558  -2.686  0.00  0.00      MEMB  
ATOM   3941  C15 CHL1M  58     -17.484  27.326  -3.673  0.00  0.00      MEMB  
ATOM   3942 H15A CHL1M  58     -18.176  28.194  -3.625  0.00  0.00      MEMB  
ATOM   3943 H15B CHL1M  58     -16.619  27.540  -3.009  0.00  0.00      MEMB  
ATOM   3944  C16 CHL1M  58     -16.940  26.787  -4.899  0.00  0.00      MEMB  
ATOM   3945 H16A CHL1M  58     -17.376  27.421  -5.700  0.00  0.00      MEMB  
ATOM   3946 H16B CHL1M  58     -15.830  26.810  -4.931  0.00  0.00      MEMB  
ATOM   3947  C17 CHL1M  58     -17.619  25.384  -5.203  0.00  0.00      MEMB  
ATOM   3948  H17 CHL1M  58     -16.903  24.611  -4.850  0.00  0.00      MEMB  
ATOM   3949  C13 CHL1M  58     -18.856  25.349  -4.285  0.00  0.00      MEMB  
ATOM   3950  C18 CHL1M  58     -20.088  26.041  -4.961  0.00  0.00      MEMB  
ATOM   3951 H18A CHL1M  58     -20.990  26.199  -4.332  0.00  0.00      MEMB  
ATOM   3952 H18B CHL1M  58     -19.790  27.003  -5.429  0.00  0.00      MEMB  
ATOM   3953 H18C CHL1M  58     -20.587  25.463  -5.768  0.00  0.00      MEMB  
ATOM   3954  C12 CHL1M  58     -19.219  24.049  -3.605  0.00  0.00      MEMB  
ATOM   3955 H12A CHL1M  58     -19.722  23.319  -4.275  0.00  0.00      MEMB  
ATOM   3956 H12B CHL1M  58     -18.346  23.592  -3.093  0.00  0.00      MEMB  
ATOM   3957  C11 CHL1M  58     -20.170  24.215  -2.387  0.00  0.00      MEMB  
ATOM   3958 H11A CHL1M  58     -21.189  24.427  -2.775  0.00  0.00      MEMB  
ATOM   3959 H11B CHL1M  58     -20.265  23.310  -1.750  0.00  0.00      MEMB  
ATOM   3960  C9  CHL1M  58     -19.727  25.238  -1.324  0.00  0.00      MEMB  
ATOM   3961  H9  CHL1M  58     -18.807  24.762  -0.923  0.00  0.00      MEMB  
ATOM   3962  C10 CHL1M  58     -20.615  25.483  -0.063  0.00  0.00      MEMB  
ATOM   3963  C19 CHL1M  58     -22.048  25.810  -0.564  0.00  0.00      MEMB  
ATOM   3964 H19A CHL1M  58     -22.130  26.793  -1.075  0.00  0.00      MEMB  
ATOM   3965 H19B CHL1M  58     -22.458  25.097  -1.311  0.00  0.00      MEMB  
ATOM   3966 H19C CHL1M  58     -22.748  25.813   0.299  0.00  0.00      MEMB  
ATOM   3967  C1  CHL1M  58     -20.699  24.195   0.726  0.00  0.00      MEMB  
ATOM   3968  H1A CHL1M  58     -21.265  23.472   0.101  0.00  0.00      MEMB  
ATOM   3969  H1B CHL1M  58     -19.723  23.715   0.952  0.00  0.00      MEMB  
ATOM   3970  C2  CHL1M  58     -21.422  24.252   2.079  0.00  0.00      MEMB  
ATOM   3971  H2A CHL1M  58     -21.339  23.300   2.647  0.00  0.00      MEMB  
ATOM   3972  H2B CHL1M  58     -22.523  24.386   2.017  0.00  0.00      MEMB  
ATOM   3973  C20 CHL1M  58     -17.860  25.024  -6.705  0.00  0.00      MEMB  
ATOM   3974  H20 CHL1M  58     -18.487  25.817  -7.167  0.00  0.00      MEMB  
ATOM   3975  C21 CHL1M  58     -18.587  23.672  -6.924  0.00  0.00      MEMB  
ATOM   3976 H21A CHL1M  58     -19.547  23.678  -6.365  0.00  0.00      MEMB  
ATOM   3977 H21B CHL1M  58     -17.973  22.868  -6.464  0.00  0.00      MEMB  
ATOM   3978 H21C CHL1M  58     -18.957  23.725  -7.970  0.00  0.00      MEMB  
ATOM   3979  C22 CHL1M  58     -16.541  25.013  -7.510  0.00  0.00      MEMB  
ATOM   3980 H22A CHL1M  58     -15.902  25.846  -7.146  0.00  0.00      MEMB  
ATOM   3981 H22B CHL1M  58     -16.033  24.043  -7.317  0.00  0.00      MEMB  
ATOM   3982  C23 CHL1M  58     -16.709  25.113  -9.029  0.00  0.00      MEMB  
ATOM   3983 H23A CHL1M  58     -16.010  24.483  -9.621  0.00  0.00      MEMB  
ATOM   3984 H23B CHL1M  58     -17.683  24.650  -9.298  0.00  0.00      MEMB  
ATOM   3985  C24 CHL1M  58     -16.789  26.600  -9.436  0.00  0.00      MEMB  
ATOM   3986 H24A CHL1M  58     -17.463  27.090  -8.701  0.00  0.00      MEMB  
ATOM   3987 H24B CHL1M  58     -15.762  27.012  -9.529  0.00  0.00      MEMB  
ATOM   3988  C25 CHL1M  58     -17.491  26.806 -10.736  0.00  0.00      MEMB  
ATOM   3989  H25 CHL1M  58     -18.458  26.259 -10.724  0.00  0.00      MEMB  
ATOM   3990  C26 CHL1M  58     -17.896  28.319 -10.901  0.00  0.00      MEMB  
ATOM   3991 H26A CHL1M  58     -16.928  28.855 -10.800  0.00  0.00      MEMB  
ATOM   3992 H26B CHL1M  58     -18.419  28.520 -11.860  0.00  0.00      MEMB  
ATOM   3993 H26C CHL1M  58     -18.536  28.659 -10.059  0.00  0.00      MEMB  
ATOM   3994  C27 CHL1M  58     -16.576  26.383 -11.862  0.00  0.00      MEMB  
ATOM   3995 H27A CHL1M  58     -17.107  26.553 -12.823  0.00  0.00      MEMB  
ATOM   3996 H27B CHL1M  58     -15.785  27.163 -11.892  0.00  0.00      MEMB  
ATOM   3997 H27C CHL1M  58     -16.043  25.415 -11.752  0.00  0.00      MEMB  
ATOM   3998  N   POPEM  59      17.947 -18.586  11.261  0.00  0.00      MEMB  
ATOM   3999  HN1 POPEM  59      18.244 -19.040  12.149  0.00  0.00      MEMB  
ATOM   4000  HN2 POPEM  59      17.416 -17.699  11.373  0.00  0.00      MEMB  
ATOM   4001  HN3 POPEM  59      17.188 -19.216  10.933  0.00  0.00      MEMB  
ATOM   4002  C12 POPEM  59      19.199 -18.497  10.355  0.00  0.00      MEMB  
ATOM   4003 H12A POPEM  59      20.049 -18.156  10.984  0.00  0.00      MEMB  
ATOM   4004 H12B POPEM  59      18.889 -17.870   9.492  0.00  0.00      MEMB  
ATOM   4005  C11 POPEM  59      19.596 -19.914   9.930  0.00  0.00      MEMB  
ATOM   4006 H11A POPEM  59      20.320 -19.794   9.096  0.00  0.00      MEMB  
ATOM   4007 H11B POPEM  59      18.752 -20.339   9.346  0.00  0.00      MEMB  
ATOM   4008  P   POPEM  59      21.508 -20.578  11.635  0.00  0.00      MEMB  
ATOM   4009  O13 POPEM  59      22.043 -21.889  12.078  0.00  0.00      MEMB  
ATOM   4010  O14 POPEM  59      21.366 -19.564  12.673  0.00  0.00      MEMB  
ATOM   4011  O11 POPEM  59      22.413 -19.962  10.499  0.00  0.00      MEMB  
ATOM   4012  O12 POPEM  59      20.073 -20.749  10.958  0.00  0.00      MEMB  
ATOM   4013  C1  POPEM  59      22.730 -20.700   9.327  0.00  0.00      MEMB  
ATOM   4014  HA  POPEM  59      22.240 -20.143   8.500  0.00  0.00      MEMB  
ATOM   4015  HB  POPEM  59      22.233 -21.693   9.302  0.00  0.00      MEMB  
ATOM   4016  C2  POPEM  59      24.172 -20.894   9.022  0.00  0.00      MEMB  
ATOM   4017  HS  POPEM  59      24.605 -21.306   9.959  0.00  0.00      MEMB  
ATOM   4018  O21 POPEM  59      24.718 -19.582   8.776  0.00  0.00      MEMB  
ATOM   4019  C21 POPEM  59      26.019 -19.473   8.644  0.00  0.00      MEMB  
ATOM   4020  O22 POPEM  59      26.839 -20.327   8.928  0.00  0.00      MEMB  
ATOM   4021  C22 POPEM  59      26.466 -18.049   8.284  0.00  0.00      MEMB  
ATOM   4022  H2R POPEM  59      27.539 -17.956   8.558  0.00  0.00      MEMB  
ATOM   4023  H2S POPEM  59      25.743 -17.269   8.606  0.00  0.00      MEMB  
ATOM   4024  C3  POPEM  59      24.494 -21.881   7.903  0.00  0.00      MEMB  
ATOM   4025  HX  POPEM  59      25.585 -22.072   7.820  0.00  0.00      MEMB  
ATOM   4026  HY  POPEM  59      24.286 -21.385   6.931  0.00  0.00      MEMB  
ATOM   4027  O31 POPEM  59      23.853 -23.135   8.125  0.00  0.00      MEMB  
ATOM   4028  C31 POPEM  59      24.392 -23.953   8.970  0.00  0.00      MEMB  
ATOM   4029  O32 POPEM  59      25.484 -23.821   9.455  0.00  0.00      MEMB  
ATOM   4030  C32 POPEM  59      23.433 -25.024   9.274  0.00  0.00      MEMB  
ATOM   4031  H2X POPEM  59      22.456 -24.930   8.755  0.00  0.00      MEMB  
ATOM   4032  H2Y POPEM  59      23.223 -24.898  10.357  0.00  0.00      MEMB  
ATOM   4033  C23 POPEM  59      26.399 -17.828   6.717  0.00  0.00      MEMB  
ATOM   4034  H3R POPEM  59      27.292 -18.387   6.366  0.00  0.00      MEMB  
ATOM   4035  H3S POPEM  59      26.459 -16.756   6.429  0.00  0.00      MEMB  
ATOM   4036  C24 POPEM  59      25.073 -18.138   6.057  0.00  0.00      MEMB  
ATOM   4037  H4R POPEM  59      24.318 -17.585   6.655  0.00  0.00      MEMB  
ATOM   4038  H4S POPEM  59      24.874 -19.221   6.208  0.00  0.00      MEMB  
ATOM   4039  C25 POPEM  59      25.002 -17.779   4.559  0.00  0.00      MEMB  
ATOM   4040  H5R POPEM  59      26.047 -17.627   4.215  0.00  0.00      MEMB  
ATOM   4041  H5S POPEM  59      24.471 -16.811   4.437  0.00  0.00      MEMB  
ATOM   4042  C26 POPEM  59      24.214 -18.811   3.703  0.00  0.00      MEMB  
ATOM   4043  H6R POPEM  59      24.016 -18.361   2.707  0.00  0.00      MEMB  
ATOM   4044  H6S POPEM  59      23.189 -18.922   4.117  0.00  0.00      MEMB  
ATOM   4045  C27 POPEM  59      25.064 -20.080   3.601  0.00  0.00      MEMB  
ATOM   4046  H7R POPEM  59      24.832 -20.769   4.442  0.00  0.00      MEMB  
ATOM   4047  H7S POPEM  59      26.141 -19.893   3.801  0.00  0.00      MEMB  
ATOM   4048  C28 POPEM  59      24.809 -20.886   2.330  0.00  0.00      MEMB  
ATOM   4049  H8R POPEM  59      23.708 -21.012   2.262  0.00  0.00      MEMB  
ATOM   4050  H8S POPEM  59      25.211 -21.920   2.386  0.00  0.00      MEMB  
ATOM   4051  C29 POPEM  59      25.341 -20.259   1.070  0.00  0.00      MEMB  
ATOM   4052  H91 POPEM  59      26.368 -20.544   0.798  0.00  0.00      MEMB  
ATOM   4053 C210 POPEM  59      24.728 -19.402   0.172  0.00  0.00      MEMB  
ATOM   4054 H101 POPEM  59      25.356 -19.100  -0.679  0.00  0.00      MEMB  
ATOM   4055 C211 POPEM  59      23.431 -18.714   0.169  0.00  0.00      MEMB  
ATOM   4056 H11R POPEM  59      23.610 -17.741   0.675  0.00  0.00      MEMB  
ATOM   4057 H11S POPEM  59      22.792 -19.289   0.873  0.00  0.00      MEMB  
ATOM   4058 C212 POPEM  59      22.836 -18.392  -1.195  0.00  0.00      MEMB  
ATOM   4059 H12R POPEM  59      21.762 -18.108  -1.192  0.00  0.00      MEMB  
ATOM   4060 H12S POPEM  59      22.949 -19.255  -1.886  0.00  0.00      MEMB  
ATOM   4061 C213 POPEM  59      23.280 -17.079  -1.824  0.00  0.00      MEMB  
ATOM   4062 H13R POPEM  59      24.378 -16.967  -1.698  0.00  0.00      MEMB  
ATOM   4063 H13S POPEM  59      22.731 -16.306  -1.245  0.00  0.00      MEMB  
ATOM   4064 C214 POPEM  59      22.916 -16.885  -3.390  0.00  0.00      MEMB  
ATOM   4065 H14R POPEM  59      21.907 -17.289  -3.623  0.00  0.00      MEMB  
ATOM   4066 H14S POPEM  59      23.714 -17.542  -3.797  0.00  0.00      MEMB  
ATOM   4067 C215 POPEM  59      22.859 -15.472  -3.916  0.00  0.00      MEMB  
ATOM   4068 H15R POPEM  59      23.812 -15.033  -3.551  0.00  0.00      MEMB  
ATOM   4069 H15S POPEM  59      22.097 -14.808  -3.456  0.00  0.00      MEMB  
ATOM   4070 C216 POPEM  59      22.844 -15.423  -5.407  0.00  0.00      MEMB  
ATOM   4071 H16R POPEM  59      22.993 -14.416  -5.854  0.00  0.00      MEMB  
ATOM   4072 H16S POPEM  59      21.800 -15.572  -5.753  0.00  0.00      MEMB  
ATOM   4073 C217 POPEM  59      23.782 -16.399  -6.261  0.00  0.00      MEMB  
ATOM   4074 H17R POPEM  59      24.601 -16.743  -5.593  0.00  0.00      MEMB  
ATOM   4075 H17S POPEM  59      24.390 -15.948  -7.075  0.00  0.00      MEMB  
ATOM   4076 C218 POPEM  59      22.972 -17.516  -6.781  0.00  0.00      MEMB  
ATOM   4077 H18R POPEM  59      22.549 -18.179  -5.997  0.00  0.00      MEMB  
ATOM   4078 H18S POPEM  59      23.753 -18.139  -7.268  0.00  0.00      MEMB  
ATOM   4079 H18T POPEM  59      22.210 -17.129  -7.491  0.00  0.00      MEMB  
ATOM   4080  C33 POPEM  59      24.013 -26.462   9.226  0.00  0.00      MEMB  
ATOM   4081  H3X POPEM  59      23.601 -27.116  10.024  0.00  0.00      MEMB  
ATOM   4082  H3Y POPEM  59      25.117 -26.422   9.347  0.00  0.00      MEMB  
ATOM   4083  C34 POPEM  59      23.611 -27.228   7.916  0.00  0.00      MEMB  
ATOM   4084  H4X POPEM  59      22.501 -27.218   7.951  0.00  0.00      MEMB  
ATOM   4085  H4Y POPEM  59      24.134 -28.185   8.130  0.00  0.00      MEMB  
ATOM   4086  C35 POPEM  59      24.086 -26.486   6.625  0.00  0.00      MEMB  
ATOM   4087  H5X POPEM  59      25.191 -26.377   6.640  0.00  0.00      MEMB  
ATOM   4088  H5Y POPEM  59      23.706 -25.445   6.696  0.00  0.00      MEMB  
ATOM   4089  C36 POPEM  59      23.570 -27.199   5.390  0.00  0.00      MEMB  
ATOM   4090  H6X POPEM  59      22.467 -27.285   5.493  0.00  0.00      MEMB  
ATOM   4091  H6Y POPEM  59      24.006 -28.218   5.320  0.00  0.00      MEMB  
ATOM   4092  C37 POPEM  59      23.827 -26.390   4.049  0.00  0.00      MEMB  
ATOM   4093  H7X POPEM  59      24.916 -26.475   3.845  0.00  0.00      MEMB  
ATOM   4094  H7Y POPEM  59      23.515 -25.362   4.333  0.00  0.00      MEMB  
ATOM   4095  C38 POPEM  59      23.003 -26.730   2.820  0.00  0.00      MEMB  
ATOM   4096  H8X POPEM  59      21.909 -26.574   2.932  0.00  0.00      MEMB  
ATOM   4097  H8Y POPEM  59      23.303 -27.793   2.694  0.00  0.00      MEMB  
ATOM   4098  C39 POPEM  59      23.463 -25.914   1.557  0.00  0.00      MEMB  
ATOM   4099  H9X POPEM  59      24.481 -26.151   1.179  0.00  0.00      MEMB  
ATOM   4100  H9Y POPEM  59      23.521 -24.875   1.948  0.00  0.00      MEMB  
ATOM   4101 C310 POPEM  59      22.389 -26.007   0.495  0.00  0.00      MEMB  
ATOM   4102 H10X POPEM  59      21.673 -26.843   0.649  0.00  0.00      MEMB  
ATOM   4103 H10Y POPEM  59      22.898 -26.098  -0.488  0.00  0.00      MEMB  
ATOM   4104 C311 POPEM  59      21.516 -24.772   0.472  0.00  0.00      MEMB  
ATOM   4105 H11X POPEM  59      22.169 -23.886   0.325  0.00  0.00      MEMB  
ATOM   4106 H11Y POPEM  59      21.037 -24.573   1.454  0.00  0.00      MEMB  
ATOM   4107 C312 POPEM  59      20.467 -24.671  -0.633  0.00  0.00      MEMB  
ATOM   4108 H12X POPEM  59      21.077 -25.094  -1.460  0.00  0.00      MEMB  
ATOM   4109 H12Y POPEM  59      20.080 -23.683  -0.961  0.00  0.00      MEMB  
ATOM   4110 C313 POPEM  59      19.313 -25.626  -0.489  0.00  0.00      MEMB  
ATOM   4111 H13X POPEM  59      18.753 -25.190   0.365  0.00  0.00      MEMB  
ATOM   4112 H13Y POPEM  59      19.646 -26.628  -0.142  0.00  0.00      MEMB  
ATOM   4113 C314 POPEM  59      18.505 -25.860  -1.760  0.00  0.00      MEMB  
ATOM   4114 H14X POPEM  59      18.963 -26.472  -2.566  0.00  0.00      MEMB  
ATOM   4115 H14Y POPEM  59      18.265 -24.898  -2.262  0.00  0.00      MEMB  
ATOM   4116 C315 POPEM  59      17.230 -26.510  -1.312  0.00  0.00      MEMB  
ATOM   4117 H15X POPEM  59      16.745 -25.863  -0.549  0.00  0.00      MEMB  
ATOM   4118 H15Y POPEM  59      17.433 -27.394  -0.671  0.00  0.00      MEMB  
ATOM   4119 C316 POPEM  59      16.208 -26.756  -2.417  0.00  0.00      MEMB  
ATOM   4120 H16X POPEM  59      15.220 -26.954  -1.949  0.00  0.00      MEMB  
ATOM   4121 H16Y POPEM  59      16.527 -27.566  -3.107  0.00  0.00      MEMB  
ATOM   4122 H16Z POPEM  59      16.107 -25.876  -3.087  0.00  0.00      MEMB  
ATOM   4123  N   PSM M  60     -36.198  -5.610  10.261  0.00  0.00      MEMB  
ATOM   4124  C15 PSM M  60     -37.259  -6.395  11.039  0.00  0.00      MEMB  
ATOM   4125 H15A PSM M  60     -37.498  -7.243  10.414  0.00  0.00      MEMB  
ATOM   4126 H15B PSM M  60     -36.866  -6.764  11.975  0.00  0.00      MEMB  
ATOM   4127 H15C PSM M  60     -38.203  -5.882  11.155  0.00  0.00      MEMB  
ATOM   4128  C14 PSM M  60     -36.846  -4.902   9.124  0.00  0.00      MEMB  
ATOM   4129 H14A PSM M  60     -37.601  -5.519   8.660  0.00  0.00      MEMB  
ATOM   4130 H14B PSM M  60     -37.380  -4.060   9.540  0.00  0.00      MEMB  
ATOM   4131 H14C PSM M  60     -36.064  -4.455   8.527  0.00  0.00      MEMB  
ATOM   4132  C13 PSM M  60     -35.665  -4.552  11.166  0.00  0.00      MEMB  
ATOM   4133 H13A PSM M  60     -34.896  -3.863  10.850  0.00  0.00      MEMB  
ATOM   4134 H13B PSM M  60     -36.474  -3.892  11.442  0.00  0.00      MEMB  
ATOM   4135 H13C PSM M  60     -35.207  -5.006  12.032  0.00  0.00      MEMB  
ATOM   4136  C12 PSM M  60     -35.124  -6.546   9.689  0.00  0.00      MEMB  
ATOM   4137 H12A PSM M  60     -34.522  -5.980   8.994  0.00  0.00      MEMB  
ATOM   4138 H12B PSM M  60     -34.506  -6.845  10.523  0.00  0.00      MEMB  
ATOM   4139  C11 PSM M  60     -35.455  -7.763   8.808  0.00  0.00      MEMB  
ATOM   4140 H11A PSM M  60     -36.263  -7.540   8.078  0.00  0.00      MEMB  
ATOM   4141 H11B PSM M  60     -34.488  -8.009   8.319  0.00  0.00      MEMB  
ATOM   4142  P   PSM M  60     -34.736  -9.683  10.329  0.00  0.00      MEMB  
ATOM   4143  O13 PSM M  60     -34.055  -8.824  11.349  0.00  0.00      MEMB  
ATOM   4144  O14 PSM M  60     -35.371 -10.864  10.929  0.00  0.00      MEMB  
ATOM   4145  O11 PSM M  60     -33.616 -10.073   9.241  0.00  0.00      MEMB  
ATOM   4146  O12 PSM M  60     -35.828  -8.816   9.616  0.00  0.00      MEMB  
ATOM   4147  C1S PSM M  60     -34.034 -11.020   8.236  0.00  0.00      MEMB  
ATOM   4148  H1S PSM M  60     -34.391 -11.967   8.694  0.00  0.00      MEMB  
ATOM   4149  H1T PSM M  60     -34.989 -10.729   7.747  0.00  0.00      MEMB  
ATOM   4150  NF  PSM M  60     -33.254 -12.321   6.198  0.00  0.00      MEMB  
ATOM   4151  HNF PSM M  60     -32.754 -13.184   6.183  0.00  0.00      MEMB  
ATOM   4152  C2S PSM M  60     -32.931 -11.339   7.151  0.00  0.00      MEMB  
ATOM   4153  H2S PSM M  60     -32.824 -10.312   6.740  0.00  0.00      MEMB  
ATOM   4154  C3S PSM M  60     -31.568 -11.702   7.837  0.00  0.00      MEMB  
ATOM   4155  H3S PSM M  60     -31.748 -12.793   7.943  0.00  0.00      MEMB  
ATOM   4156  O3  PSM M  60     -31.214 -11.114   9.057  0.00  0.00      MEMB  
ATOM   4157  HO3 PSM M  60     -32.062 -10.673   9.149  0.00  0.00      MEMB  
ATOM   4158  C4S PSM M  60     -30.475 -11.683   6.785  0.00  0.00      MEMB  
ATOM   4159  H4S PSM M  60     -30.632 -10.927   6.003  0.00  0.00      MEMB  
ATOM   4160  C5S PSM M  60     -29.686 -12.795   6.390  0.00  0.00      MEMB  
ATOM   4161  H5S PSM M  60     -29.965 -13.760   6.837  0.00  0.00      MEMB  
ATOM   4162  C6S PSM M  60     -28.761 -12.839   5.180  0.00  0.00      MEMB  
ATOM   4163  H6S PSM M  60     -28.571 -11.748   5.088  0.00  0.00      MEMB  
ATOM   4164  H6T PSM M  60     -27.770 -13.286   5.408  0.00  0.00      MEMB  
ATOM   4165  C7S PSM M  60     -29.444 -13.447   4.036  0.00  0.00      MEMB  
ATOM   4166  H7S PSM M  60     -28.706 -13.676   3.238  0.00  0.00      MEMB  
ATOM   4167  H7T PSM M  60     -29.873 -14.429   4.328  0.00  0.00      MEMB  
ATOM   4168  C8S PSM M  60     -30.542 -12.535   3.445  0.00  0.00      MEMB  
ATOM   4169  H8S PSM M  60     -31.237 -12.183   4.238  0.00  0.00      MEMB  
ATOM   4170  H8T PSM M  60     -30.091 -11.578   3.105  0.00  0.00      MEMB  
ATOM   4171  C9S PSM M  60     -31.371 -13.201   2.369  0.00  0.00      MEMB  
ATOM   4172  H9S PSM M  60     -31.606 -14.242   2.677  0.00  0.00      MEMB  
ATOM   4173  H9T PSM M  60     -32.331 -12.649   2.280  0.00  0.00      MEMB  
ATOM   4174 C10S PSM M  60     -30.590 -13.289   0.986  0.00  0.00      MEMB  
ATOM   4175 H10S PSM M  60     -30.554 -12.231   0.649  0.00  0.00      MEMB  
ATOM   4176 H10T PSM M  60     -29.601 -13.785   1.088  0.00  0.00      MEMB  
ATOM   4177 C11S PSM M  60     -31.390 -14.240   0.112  0.00  0.00      MEMB  
ATOM   4178 H11S PSM M  60     -31.188 -15.310   0.332  0.00  0.00      MEMB  
ATOM   4179 H11T PSM M  60     -32.481 -14.075   0.245  0.00  0.00      MEMB  
ATOM   4180 C12S PSM M  60     -31.105 -14.077  -1.429  0.00  0.00      MEMB  
ATOM   4181 H12S PSM M  60     -31.806 -14.731  -1.991  0.00  0.00      MEMB  
ATOM   4182 H12T PSM M  60     -31.274 -13.027  -1.751  0.00  0.00      MEMB  
ATOM   4183 C13S PSM M  60     -29.637 -14.377  -1.778  0.00  0.00      MEMB  
ATOM   4184 H13S PSM M  60     -29.110 -13.416  -1.598  0.00  0.00      MEMB  
ATOM   4185 H13T PSM M  60     -29.231 -15.120  -1.059  0.00  0.00      MEMB  
ATOM   4186 C14S PSM M  60     -29.215 -14.811  -3.188  0.00  0.00      MEMB  
ATOM   4187 H14S PSM M  60     -29.628 -14.087  -3.922  0.00  0.00      MEMB  
ATOM   4188 H14T PSM M  60     -28.129 -14.730  -3.411  0.00  0.00      MEMB  
ATOM   4189 C15S PSM M  60     -29.618 -16.205  -3.750  0.00  0.00      MEMB  
ATOM   4190 H15S PSM M  60     -29.077 -16.997  -3.189  0.00  0.00      MEMB  
ATOM   4191 H15T PSM M  60     -30.696 -16.281  -3.492  0.00  0.00      MEMB  
ATOM   4192 C16S PSM M  60     -29.437 -16.361  -5.239  0.00  0.00      MEMB  
ATOM   4193 H16S PSM M  60     -29.961 -15.630  -5.890  0.00  0.00      MEMB  
ATOM   4194 H16T PSM M  60     -28.363 -16.391  -5.522  0.00  0.00      MEMB  
ATOM   4195 C17S PSM M  60     -29.808 -17.793  -5.623  0.00  0.00      MEMB  
ATOM   4196 H17S PSM M  60     -29.043 -18.457  -5.168  0.00  0.00      MEMB  
ATOM   4197 H17T PSM M  60     -30.762 -17.980  -5.086  0.00  0.00      MEMB  
ATOM   4198 C18S PSM M  60     -29.908 -17.992  -7.149  0.00  0.00      MEMB  
ATOM   4199 H18S PSM M  60     -28.895 -17.630  -7.427  0.00  0.00      MEMB  
ATOM   4200 H18T PSM M  60     -30.061 -19.062  -7.404  0.00  0.00      MEMB  
ATOM   4201 H18U PSM M  60     -30.649 -17.282  -7.573  0.00  0.00      MEMB  
ATOM   4202  C1F PSM M  60     -34.241 -12.316   5.359  0.00  0.00      MEMB  
ATOM   4203  OF  PSM M  60     -34.797 -11.226   5.226  0.00  0.00      MEMB  
ATOM   4204  C2F PSM M  60     -34.615 -13.616   4.608  0.00  0.00      MEMB  
ATOM   4205  H2F PSM M  60     -34.922 -14.319   5.411  0.00  0.00      MEMB  
ATOM   4206  H2G PSM M  60     -33.738 -13.954   4.015  0.00  0.00      MEMB  
ATOM   4207  C3F PSM M  60     -35.833 -13.472   3.635  0.00  0.00      MEMB  
ATOM   4208  H3F PSM M  60     -36.690 -13.068   4.215  0.00  0.00      MEMB  
ATOM   4209  H3G PSM M  60     -35.982 -14.506   3.256  0.00  0.00      MEMB  
ATOM   4210  C4F PSM M  60     -35.530 -12.496   2.468  0.00  0.00      MEMB  
ATOM   4211  H4F PSM M  60     -34.713 -12.909   1.839  0.00  0.00      MEMB  
ATOM   4212  H4G PSM M  60     -35.099 -11.514   2.757  0.00  0.00      MEMB  
ATOM   4213  C5F PSM M  60     -36.724 -12.246   1.517  0.00  0.00      MEMB  
ATOM   4214  H5F PSM M  60     -37.462 -11.644   2.088  0.00  0.00      MEMB  
ATOM   4215  H5G PSM M  60     -37.215 -13.185   1.182  0.00  0.00      MEMB  
ATOM   4216  C6F PSM M  60     -36.322 -11.499   0.246  0.00  0.00      MEMB  
ATOM   4217  H6F PSM M  60     -35.732 -12.181  -0.403  0.00  0.00      MEMB  
ATOM   4218  H6G PSM M  60     -35.778 -10.601   0.611  0.00  0.00      MEMB  
ATOM   4219  C7F PSM M  60     -37.585 -11.036  -0.523  0.00  0.00      MEMB  
ATOM   4220  H7F PSM M  60     -37.551  -9.927  -0.465  0.00  0.00      MEMB  
ATOM   4221  H7G PSM M  60     -38.515 -11.469  -0.096  0.00  0.00      MEMB  
ATOM   4222  C8F PSM M  60     -37.527 -11.309  -2.074  0.00  0.00      MEMB  
ATOM   4223  H8F PSM M  60     -37.319 -12.390  -2.228  0.00  0.00      MEMB  
ATOM   4224  H8G PSM M  60     -36.774 -10.686  -2.602  0.00  0.00      MEMB  
ATOM   4225  C9F PSM M  60     -38.902 -10.920  -2.747  0.00  0.00      MEMB  
ATOM   4226  H9F PSM M  60     -39.009  -9.826  -2.587  0.00  0.00      MEMB  
ATOM   4227  H9G PSM M  60     -39.702 -11.490  -2.226  0.00  0.00      MEMB  
ATOM   4228 C10F PSM M  60     -38.986 -11.092  -4.299  0.00  0.00      MEMB  
ATOM   4229 H10F PSM M  60     -38.052 -10.710  -4.766  0.00  0.00      MEMB  
ATOM   4230 H10G PSM M  60     -39.753 -10.354  -4.617  0.00  0.00      MEMB  
ATOM   4231 C11F PSM M  60     -39.394 -12.484  -4.881  0.00  0.00      MEMB  
ATOM   4232 H11F PSM M  60     -40.203 -12.890  -4.238  0.00  0.00      MEMB  
ATOM   4233 H11G PSM M  60     -38.677 -13.332  -4.921  0.00  0.00      MEMB  
ATOM   4234 C12F PSM M  60     -40.058 -12.416  -6.335  0.00  0.00      MEMB  
ATOM   4235 H12F PSM M  60     -40.920 -11.715  -6.335  0.00  0.00      MEMB  
ATOM   4236 H12G PSM M  60     -40.356 -13.479  -6.455  0.00  0.00      MEMB  
ATOM   4237 C13F PSM M  60     -39.069 -12.178  -7.405  0.00  0.00      MEMB  
ATOM   4238 H13F PSM M  60     -38.233 -12.898  -7.277  0.00  0.00      MEMB  
ATOM   4239 H13G PSM M  60     -38.606 -11.188  -7.204  0.00  0.00      MEMB  
ATOM   4240 C14F PSM M  60     -39.528 -12.214  -8.847  0.00  0.00      MEMB  
ATOM   4241 H14F PSM M  60     -38.560 -12.165  -9.391  0.00  0.00      MEMB  
ATOM   4242 H14G PSM M  60     -40.145 -11.316  -9.064  0.00  0.00      MEMB  
ATOM   4243 C15F PSM M  60     -40.272 -13.434  -9.147  0.00  0.00      MEMB  
ATOM   4244 H15F PSM M  60     -40.597 -13.454 -10.209  0.00  0.00      MEMB  
ATOM   4245 H15G PSM M  60     -41.241 -13.234  -8.642  0.00  0.00      MEMB  
ATOM   4246 C16F PSM M  60     -39.656 -14.797  -8.931  0.00  0.00      MEMB  
ATOM   4247 H16F PSM M  60     -39.493 -14.934  -7.841  0.00  0.00      MEMB  
ATOM   4248 H16G PSM M  60     -40.395 -15.552  -9.277  0.00  0.00      MEMB  
ATOM   4249 H16H PSM M  60     -38.671 -14.909  -9.433  0.00  0.00      MEMB  
ATOM   4250  C3  CHL1M  61     -19.980  19.506   1.720  0.00  0.00      MEMB  
ATOM   4251  H3  CHL1M  61     -20.829  18.797   1.622  0.00  0.00      MEMB  
ATOM   4252  O3  CHL1M  61     -20.221  20.452   2.727  0.00  0.00      MEMB  
ATOM   4253  H3' CHL1M  61     -20.948  20.040   3.199  0.00  0.00      MEMB  
ATOM   4254  C4  CHL1M  61     -18.725  18.552   1.878  0.00  0.00      MEMB  
ATOM   4255  H4A CHL1M  61     -17.840  19.216   1.986  0.00  0.00      MEMB  
ATOM   4256  H4B CHL1M  61     -18.870  17.938   2.793  0.00  0.00      MEMB  
ATOM   4257  C5  CHL1M  61     -18.461  17.575   0.759  0.00  0.00      MEMB  
ATOM   4258  C6  CHL1M  61     -18.536  16.241   0.839  0.00  0.00      MEMB  
ATOM   4259  H6  CHL1M  61     -18.572  15.919   1.890  0.00  0.00      MEMB  
ATOM   4260  C7  CHL1M  61     -18.188  15.350  -0.312  0.00  0.00      MEMB  
ATOM   4261  H7A CHL1M  61     -17.600  14.478   0.047  0.00  0.00      MEMB  
ATOM   4262  H7B CHL1M  61     -19.080  14.759  -0.610  0.00  0.00      MEMB  
ATOM   4263  C8  CHL1M  61     -17.481  16.008  -1.519  0.00  0.00      MEMB  
ATOM   4264  H8  CHL1M  61     -16.380  16.112  -1.412  0.00  0.00      MEMB  
ATOM   4265  C14 CHL1M  61     -17.646  15.078  -2.709  0.00  0.00      MEMB  
ATOM   4266  H14 CHL1M  61     -18.756  15.036  -2.678  0.00  0.00      MEMB  
ATOM   4267  C15 CHL1M  61     -17.160  13.674  -2.537  0.00  0.00      MEMB  
ATOM   4268 H15A CHL1M  61     -16.077  13.714  -2.292  0.00  0.00      MEMB  
ATOM   4269 H15B CHL1M  61     -17.802  13.118  -1.822  0.00  0.00      MEMB  
ATOM   4270  C16 CHL1M  61     -17.202  13.129  -4.014  0.00  0.00      MEMB  
ATOM   4271 H16A CHL1M  61     -16.290  12.552  -4.277  0.00  0.00      MEMB  
ATOM   4272 H16B CHL1M  61     -18.058  12.421  -4.021  0.00  0.00      MEMB  
ATOM   4273  C17 CHL1M  61     -17.592  14.362  -4.881  0.00  0.00      MEMB  
ATOM   4274  H17 CHL1M  61     -18.689  14.190  -4.837  0.00  0.00      MEMB  
ATOM   4275  C13 CHL1M  61     -17.242  15.614  -4.109  0.00  0.00      MEMB  
ATOM   4276  C18 CHL1M  61     -15.719  15.897  -4.123  0.00  0.00      MEMB  
ATOM   4277 H18A CHL1M  61     -15.390  16.356  -5.079  0.00  0.00      MEMB  
ATOM   4278 H18B CHL1M  61     -15.509  16.612  -3.298  0.00  0.00      MEMB  
ATOM   4279 H18C CHL1M  61     -15.200  14.923  -3.998  0.00  0.00      MEMB  
ATOM   4280  C12 CHL1M  61     -18.056  16.923  -4.339  0.00  0.00      MEMB  
ATOM   4281 H12A CHL1M  61     -17.813  17.244  -5.374  0.00  0.00      MEMB  
ATOM   4282 H12B CHL1M  61     -19.134  16.656  -4.386  0.00  0.00      MEMB  
ATOM   4283  C11 CHL1M  61     -17.832  17.923  -3.173  0.00  0.00      MEMB  
ATOM   4284 H11A CHL1M  61     -16.768  18.240  -3.129  0.00  0.00      MEMB  
ATOM   4285 H11B CHL1M  61     -18.402  18.842  -3.426  0.00  0.00      MEMB  
ATOM   4286  C9  CHL1M  61     -18.189  17.321  -1.751  0.00  0.00      MEMB  
ATOM   4287  H9  CHL1M  61     -19.284  17.132  -1.747  0.00  0.00      MEMB  
ATOM   4288  C10 CHL1M  61     -18.167  18.348  -0.571  0.00  0.00      MEMB  
ATOM   4289  C19 CHL1M  61     -16.759  18.984  -0.415  0.00  0.00      MEMB  
ATOM   4290 H19A CHL1M  61     -16.488  19.505  -1.359  0.00  0.00      MEMB  
ATOM   4291 H19B CHL1M  61     -16.733  19.763   0.376  0.00  0.00      MEMB  
ATOM   4292 H19C CHL1M  61     -15.950  18.242  -0.245  0.00  0.00      MEMB  
ATOM   4293  C1  CHL1M  61     -19.337  19.363  -0.837  0.00  0.00      MEMB  
ATOM   4294  H1A CHL1M  61     -19.170  19.858  -1.817  0.00  0.00      MEMB  
ATOM   4295  H1B CHL1M  61     -20.239  18.723  -0.948  0.00  0.00      MEMB  
ATOM   4296  C2  CHL1M  61     -19.713  20.251   0.392  0.00  0.00      MEMB  
ATOM   4297  H2A CHL1M  61     -20.680  20.738   0.145  0.00  0.00      MEMB  
ATOM   4298  H2B CHL1M  61     -18.880  20.975   0.522  0.00  0.00      MEMB  
ATOM   4299  C20 CHL1M  61     -16.964  14.109  -6.259  0.00  0.00      MEMB  
ATOM   4300  H20 CHL1M  61     -15.863  14.081  -6.119  0.00  0.00      MEMB  
ATOM   4301  C21 CHL1M  61     -17.224  15.305  -7.223  0.00  0.00      MEMB  
ATOM   4302 H21A CHL1M  61     -16.851  16.311  -6.935  0.00  0.00      MEMB  
ATOM   4303 H21B CHL1M  61     -18.325  15.355  -7.362  0.00  0.00      MEMB  
ATOM   4304 H21C CHL1M  61     -16.717  14.970  -8.153  0.00  0.00      MEMB  
ATOM   4305  C22 CHL1M  61     -17.333  12.733  -6.905  0.00  0.00      MEMB  
ATOM   4306 H22A CHL1M  61     -17.163  11.980  -6.106  0.00  0.00      MEMB  
ATOM   4307 H22B CHL1M  61     -18.321  12.598  -7.397  0.00  0.00      MEMB  
ATOM   4308  C23 CHL1M  61     -16.322  12.332  -7.962  0.00  0.00      MEMB  
ATOM   4309 H23A CHL1M  61     -16.027  13.107  -8.702  0.00  0.00      MEMB  
ATOM   4310 H23B CHL1M  61     -15.392  12.185  -7.372  0.00  0.00      MEMB  
ATOM   4311  C24 CHL1M  61     -16.591  11.010  -8.658  0.00  0.00      MEMB  
ATOM   4312 H24A CHL1M  61     -16.763  10.112  -8.027  0.00  0.00      MEMB  
ATOM   4313 H24B CHL1M  61     -17.417  11.175  -9.382  0.00  0.00      MEMB  
ATOM   4314  C25 CHL1M  61     -15.485  10.540  -9.619  0.00  0.00      MEMB  
ATOM   4315  H25 CHL1M  61     -15.806   9.501  -9.843  0.00  0.00      MEMB  
ATOM   4316  C26 CHL1M  61     -15.507  11.323 -10.860  0.00  0.00      MEMB  
ATOM   4317 H26A CHL1M  61     -16.459  11.138 -11.403  0.00  0.00      MEMB  
ATOM   4318 H26B CHL1M  61     -15.280  12.392 -10.659  0.00  0.00      MEMB  
ATOM   4319 H26C CHL1M  61     -14.768  10.877 -11.560  0.00  0.00      MEMB  
ATOM   4320  C27 CHL1M  61     -14.120  10.450  -9.085  0.00  0.00      MEMB  
ATOM   4321 H27A CHL1M  61     -14.136   9.941  -8.097  0.00  0.00      MEMB  
ATOM   4322 H27B CHL1M  61     -13.360   9.884  -9.665  0.00  0.00      MEMB  
ATOM   4323 H27C CHL1M  61     -13.737  11.465  -8.848  0.00  0.00      MEMB  
ATOM   4324  N   POPEM  62     -33.851  16.530  10.837  0.00  0.00      MEMB  
ATOM   4325  HN1 POPEM  62     -33.211  15.860  11.309  0.00  0.00      MEMB  
ATOM   4326  HN2 POPEM  62     -33.487  17.489  11.005  0.00  0.00      MEMB  
ATOM   4327  HN3 POPEM  62     -34.801  16.533  11.259  0.00  0.00      MEMB  
ATOM   4328  C12 POPEM  62     -34.115  16.255   9.344  0.00  0.00      MEMB  
ATOM   4329 H12A POPEM  62     -33.087  16.346   8.933  0.00  0.00      MEMB  
ATOM   4330 H12B POPEM  62     -34.727  17.024   8.826  0.00  0.00      MEMB  
ATOM   4331  C11 POPEM  62     -34.731  14.838   9.191  0.00  0.00      MEMB  
ATOM   4332 H11A POPEM  62     -35.065  14.752   8.135  0.00  0.00      MEMB  
ATOM   4333 H11B POPEM  62     -35.651  14.838   9.814  0.00  0.00      MEMB  
ATOM   4334  P   POPEM  62     -33.177  12.789   8.549  0.00  0.00      MEMB  
ATOM   4335  O13 POPEM  62     -34.081  11.630   8.319  0.00  0.00      MEMB  
ATOM   4336  O14 POPEM  62     -31.814  12.325   8.937  0.00  0.00      MEMB  
ATOM   4337  O11 POPEM  62     -33.148  13.610   7.219  0.00  0.00      MEMB  
ATOM   4338  O12 POPEM  62     -33.811  13.834   9.612  0.00  0.00      MEMB  
ATOM   4339  C1  POPEM  62     -31.972  13.977   6.460  0.00  0.00      MEMB  
ATOM   4340  HA  POPEM  62     -31.909  13.265   5.609  0.00  0.00      MEMB  
ATOM   4341  HB  POPEM  62     -31.080  13.675   7.049  0.00  0.00      MEMB  
ATOM   4342  C2  POPEM  62     -31.807  15.449   6.109  0.00  0.00      MEMB  
ATOM   4343  HS  POPEM  62     -32.239  16.019   6.959  0.00  0.00      MEMB  
ATOM   4344  O21 POPEM  62     -32.565  15.713   4.936  0.00  0.00      MEMB  
ATOM   4345  C21 POPEM  62     -32.956  16.957   4.826  0.00  0.00      MEMB  
ATOM   4346  O22 POPEM  62     -32.541  17.924   5.511  0.00  0.00      MEMB  
ATOM   4347  C22 POPEM  62     -34.119  17.022   3.857  0.00  0.00      MEMB  
ATOM   4348  H2R POPEM  62     -34.194  18.093   3.573  0.00  0.00      MEMB  
ATOM   4349  H2S POPEM  62     -35.036  16.695   4.393  0.00  0.00      MEMB  
ATOM   4350  C3  POPEM  62     -30.361  15.852   5.902  0.00  0.00      MEMB  
ATOM   4351  HX  POPEM  62     -29.872  15.792   6.897  0.00  0.00      MEMB  
ATOM   4352  HY  POPEM  62     -30.427  16.936   5.664  0.00  0.00      MEMB  
ATOM   4353  O31 POPEM  62     -29.697  14.976   4.970  0.00  0.00      MEMB  
ATOM   4354  C31 POPEM  62     -29.650  15.441   3.676  0.00  0.00      MEMB  
ATOM   4355  O32 POPEM  62     -30.044  16.518   3.302  0.00  0.00      MEMB  
ATOM   4356  C32 POPEM  62     -29.192  14.282   2.753  0.00  0.00      MEMB  
ATOM   4357  H2X POPEM  62     -29.333  13.272   3.192  0.00  0.00      MEMB  
ATOM   4358  H2Y POPEM  62     -28.132  14.528   2.525  0.00  0.00      MEMB  
ATOM   4359  C23 POPEM  62     -33.953  15.994   2.626  0.00  0.00      MEMB  
ATOM   4360  H3R POPEM  62     -33.820  15.019   3.141  0.00  0.00      MEMB  
ATOM   4361  H3S POPEM  62     -32.965  16.323   2.241  0.00  0.00      MEMB  
ATOM   4362  C24 POPEM  62     -34.936  16.209   1.505  0.00  0.00      MEMB  
ATOM   4363  H4R POPEM  62     -34.747  15.491   0.678  0.00  0.00      MEMB  
ATOM   4364  H4S POPEM  62     -34.921  17.279   1.208  0.00  0.00      MEMB  
ATOM   4365  C25 POPEM  62     -36.413  15.753   1.975  0.00  0.00      MEMB  
ATOM   4366  H5R POPEM  62     -36.661  16.199   2.962  0.00  0.00      MEMB  
ATOM   4367  H5S POPEM  62     -36.548  14.655   2.085  0.00  0.00      MEMB  
ATOM   4368  C26 POPEM  62     -37.604  16.255   1.125  0.00  0.00      MEMB  
ATOM   4369  H6R POPEM  62     -37.650  17.362   1.041  0.00  0.00      MEMB  
ATOM   4370  H6S POPEM  62     -38.577  15.852   1.478  0.00  0.00      MEMB  
ATOM   4371  C27 POPEM  62     -37.500  15.679  -0.283  0.00  0.00      MEMB  
ATOM   4372  H7R POPEM  62     -37.673  14.583  -0.245  0.00  0.00      MEMB  
ATOM   4373  H7S POPEM  62     -36.459  15.817  -0.646  0.00  0.00      MEMB  
ATOM   4374  C28 POPEM  62     -38.646  16.343  -1.058  0.00  0.00      MEMB  
ATOM   4375  H8R POPEM  62     -38.476  17.441  -1.077  0.00  0.00      MEMB  
ATOM   4376  H8S POPEM  62     -39.620  16.238  -0.534  0.00  0.00      MEMB  
ATOM   4377  C29 POPEM  62     -38.717  15.782  -2.467  0.00  0.00      MEMB  
ATOM   4378  H91 POPEM  62     -37.846  15.182  -2.768  0.00  0.00      MEMB  
ATOM   4379 C210 POPEM  62     -39.478  16.256  -3.466  0.00  0.00      MEMB  
ATOM   4380 H101 POPEM  62     -39.373  15.628  -4.363  0.00  0.00      MEMB  
ATOM   4381 C211 POPEM  62     -40.586  17.170  -3.458  0.00  0.00      MEMB  
ATOM   4382 H11R POPEM  62     -40.650  17.653  -4.456  0.00  0.00      MEMB  
ATOM   4383 H11S POPEM  62     -40.430  18.020  -2.760  0.00  0.00      MEMB  
ATOM   4384 C212 POPEM  62     -41.922  16.530  -3.215  0.00  0.00      MEMB  
ATOM   4385 H12R POPEM  62     -41.984  16.150  -2.173  0.00  0.00      MEMB  
ATOM   4386 H12S POPEM  62     -42.024  15.723  -3.972  0.00  0.00      MEMB  
ATOM   4387 C213 POPEM  62     -43.059  17.608  -3.333  0.00  0.00      MEMB  
ATOM   4388 H13R POPEM  62     -44.012  17.073  -3.132  0.00  0.00      MEMB  
ATOM   4389 H13S POPEM  62     -42.943  18.022  -4.357  0.00  0.00      MEMB  
ATOM   4390 C214 POPEM  62     -43.214  18.702  -2.258  0.00  0.00      MEMB  
ATOM   4391 H14R POPEM  62     -42.385  19.440  -2.298  0.00  0.00      MEMB  
ATOM   4392 H14S POPEM  62     -43.217  18.202  -1.266  0.00  0.00      MEMB  
ATOM   4393 C215 POPEM  62     -44.507  19.574  -2.260  0.00  0.00      MEMB  
ATOM   4394 H15R POPEM  62     -44.401  20.268  -1.400  0.00  0.00      MEMB  
ATOM   4395 H15S POPEM  62     -45.397  18.946  -2.040  0.00  0.00      MEMB  
ATOM   4396 C216 POPEM  62     -44.599  20.509  -3.527  0.00  0.00      MEMB  
ATOM   4397 H16R POPEM  62     -44.742  19.846  -4.407  0.00  0.00      MEMB  
ATOM   4398 H16S POPEM  62     -43.590  20.953  -3.664  0.00  0.00      MEMB  
ATOM   4399 C217 POPEM  62     -45.707  21.617  -3.549  0.00  0.00      MEMB  
ATOM   4400 H17R POPEM  62     -46.718  21.155  -3.539  0.00  0.00      MEMB  
ATOM   4401 H17S POPEM  62     -45.656  22.100  -4.548  0.00  0.00      MEMB  
ATOM   4402 C218 POPEM  62     -45.594  22.654  -2.474  0.00  0.00      MEMB  
ATOM   4403 H18R POPEM  62     -44.511  22.884  -2.383  0.00  0.00      MEMB  
ATOM   4404 H18S POPEM  62     -45.997  22.094  -1.603  0.00  0.00      MEMB  
ATOM   4405 H18T POPEM  62     -46.134  23.621  -2.555  0.00  0.00      MEMB  
ATOM   4406  C33 POPEM  62     -29.959  14.240   1.454  0.00  0.00      MEMB  
ATOM   4407  H3X POPEM  62     -30.030  15.256   1.010  0.00  0.00      MEMB  
ATOM   4408  H3Y POPEM  62     -31.006  14.040   1.765  0.00  0.00      MEMB  
ATOM   4409  C34 POPEM  62     -29.416  13.231   0.453  0.00  0.00      MEMB  
ATOM   4410  H4X POPEM  62     -30.011  13.284  -0.483  0.00  0.00      MEMB  
ATOM   4411  H4Y POPEM  62     -29.468  12.176   0.797  0.00  0.00      MEMB  
ATOM   4412  C35 POPEM  62     -27.946  13.552   0.117  0.00  0.00      MEMB  
ATOM   4413  H5X POPEM  62     -27.341  13.179   0.971  0.00  0.00      MEMB  
ATOM   4414  H5Y POPEM  62     -27.819  14.653   0.190  0.00  0.00      MEMB  
ATOM   4415  C36 POPEM  62     -27.373  12.959  -1.197  0.00  0.00      MEMB  
ATOM   4416  H6X POPEM  62     -27.421  11.850  -1.242  0.00  0.00      MEMB  
ATOM   4417  H6Y POPEM  62     -26.286  13.189  -1.173  0.00  0.00      MEMB  
ATOM   4418  C37 POPEM  62     -27.773  13.469  -2.607  0.00  0.00      MEMB  
ATOM   4419  H7X POPEM  62     -26.892  13.850  -3.166  0.00  0.00      MEMB  
ATOM   4420  H7Y POPEM  62     -28.382  14.397  -2.563  0.00  0.00      MEMB  
ATOM   4421  C38 POPEM  62     -28.521  12.415  -3.502  0.00  0.00      MEMB  
ATOM   4422  H8X POPEM  62     -28.661  12.901  -4.491  0.00  0.00      MEMB  
ATOM   4423  H8Y POPEM  62     -29.496  12.155  -3.037  0.00  0.00      MEMB  
ATOM   4424  C39 POPEM  62     -27.764  11.061  -3.829  0.00  0.00      MEMB  
ATOM   4425  H9X POPEM  62     -27.682  10.650  -2.800  0.00  0.00      MEMB  
ATOM   4426  H9Y POPEM  62     -26.782  11.274  -4.303  0.00  0.00      MEMB  
ATOM   4427 C310 POPEM  62     -28.623  10.136  -4.756  0.00  0.00      MEMB  
ATOM   4428 H10X POPEM  62     -29.129  10.703  -5.566  0.00  0.00      MEMB  
ATOM   4429 H10Y POPEM  62     -29.536   9.681  -4.314  0.00  0.00      MEMB  
ATOM   4430 C311 POPEM  62     -27.740   9.109  -5.388  0.00  0.00      MEMB  
ATOM   4431 H11X POPEM  62     -27.756   8.158  -4.814  0.00  0.00      MEMB  
ATOM   4432 H11Y POPEM  62     -26.670   9.366  -5.539  0.00  0.00      MEMB  
ATOM   4433 C312 POPEM  62     -28.257   8.639  -6.770  0.00  0.00      MEMB  
ATOM   4434 H12X POPEM  62     -28.558   9.538  -7.349  0.00  0.00      MEMB  
ATOM   4435 H12Y POPEM  62     -29.146   7.976  -6.711  0.00  0.00      MEMB  
ATOM   4436 C313 POPEM  62     -27.034   7.895  -7.502  0.00  0.00      MEMB  
ATOM   4437 H13X POPEM  62     -26.897   7.104  -6.733  0.00  0.00      MEMB  
ATOM   4438 H13Y POPEM  62     -26.165   8.585  -7.539  0.00  0.00      MEMB  
ATOM   4439 C314 POPEM  62     -27.348   7.336  -8.849  0.00  0.00      MEMB  
ATOM   4440 H14X POPEM  62     -27.653   8.169  -9.518  0.00  0.00      MEMB  
ATOM   4441 H14Y POPEM  62     -28.185   6.609  -8.930  0.00  0.00      MEMB  
ATOM   4442 C315 POPEM  62     -26.202   6.565  -9.473  0.00  0.00      MEMB  
ATOM   4443 H15X POPEM  62     -25.252   7.114  -9.300  0.00  0.00      MEMB  
ATOM   4444 H15Y POPEM  62     -26.342   6.404 -10.563  0.00  0.00      MEMB  
ATOM   4445 C316 POPEM  62     -26.012   5.168  -8.937  0.00  0.00      MEMB  
ATOM   4446 H16X POPEM  62     -26.318   5.076  -7.873  0.00  0.00      MEMB  
ATOM   4447 H16Y POPEM  62     -24.950   4.844  -8.911  0.00  0.00      MEMB  
ATOM   4448 H16Z POPEM  62     -26.515   4.335  -9.474  0.00  0.00      MEMB  
ATOM   4449  N   POPEM  63     -32.141 -18.604   9.288  0.00  0.00      MEMB  
ATOM   4450  HN1 POPEM  63     -32.618 -17.680   9.285  0.00  0.00      MEMB  
ATOM   4451  HN2 POPEM  63     -32.019 -18.965   8.320  0.00  0.00      MEMB  
ATOM   4452  HN3 POPEM  63     -32.723 -19.272   9.832  0.00  0.00      MEMB  
ATOM   4453  C12 POPEM  63     -30.738 -18.512   9.848  0.00  0.00      MEMB  
ATOM   4454 H12A POPEM  63     -30.559 -19.164  10.729  0.00  0.00      MEMB  
ATOM   4455 H12B POPEM  63     -30.632 -17.488  10.267  0.00  0.00      MEMB  
ATOM   4456  C11 POPEM  63     -29.708 -18.895   8.849  0.00  0.00      MEMB  
ATOM   4457 H11A POPEM  63     -29.751 -20.000   8.744  0.00  0.00      MEMB  
ATOM   4458 H11B POPEM  63     -28.676 -18.640   9.172  0.00  0.00      MEMB  
ATOM   4459  P   POPEM  63     -29.338 -17.121   7.072  0.00  0.00      MEMB  
ATOM   4460  O13 POPEM  63     -27.839 -17.180   7.146  0.00  0.00      MEMB  
ATOM   4461  O14 POPEM  63     -29.947 -15.944   7.777  0.00  0.00      MEMB  
ATOM   4462  O11 POPEM  63     -29.765 -17.136   5.629  0.00  0.00      MEMB  
ATOM   4463  O12 POPEM  63     -29.959 -18.444   7.544  0.00  0.00      MEMB  
ATOM   4464  C1  POPEM  63     -29.717 -18.289   4.786  0.00  0.00      MEMB  
ATOM   4465  HA  POPEM  63     -30.535 -18.999   5.033  0.00  0.00      MEMB  
ATOM   4466  HB  POPEM  63     -28.783 -18.858   4.980  0.00  0.00      MEMB  
ATOM   4467  C2  POPEM  63     -29.785 -17.872   3.223  0.00  0.00      MEMB  
ATOM   4468  HS  POPEM  63     -29.323 -18.683   2.620  0.00  0.00      MEMB  
ATOM   4469  O21 POPEM  63     -29.059 -16.620   2.921  0.00  0.00      MEMB  
ATOM   4470  C21 POPEM  63     -27.786 -16.640   3.148  0.00  0.00      MEMB  
ATOM   4471  O22 POPEM  63     -27.195 -17.507   3.736  0.00  0.00      MEMB  
ATOM   4472  C22 POPEM  63     -26.980 -15.539   2.472  0.00  0.00      MEMB  
ATOM   4473  H2R POPEM  63     -26.863 -14.754   3.249  0.00  0.00      MEMB  
ATOM   4474  H2S POPEM  63     -27.561 -15.083   1.642  0.00  0.00      MEMB  
ATOM   4475  C3  POPEM  63     -31.272 -17.777   2.535  0.00  0.00      MEMB  
ATOM   4476  HX  POPEM  63     -31.782 -16.842   2.850  0.00  0.00      MEMB  
ATOM   4477  HY  POPEM  63     -31.894 -18.608   2.933  0.00  0.00      MEMB  
ATOM   4478  O31 POPEM  63     -31.169 -17.849   1.073  0.00  0.00      MEMB  
ATOM   4479  C31 POPEM  63     -31.140 -19.100   0.542  0.00  0.00      MEMB  
ATOM   4480  O32 POPEM  63     -31.425 -20.089   1.157  0.00  0.00      MEMB  
ATOM   4481  C32 POPEM  63     -30.721 -19.123  -0.889  0.00  0.00      MEMB  
ATOM   4482  H2X POPEM  63     -29.618 -18.998  -0.943  0.00  0.00      MEMB  
ATOM   4483  H2Y POPEM  63     -31.153 -18.233  -1.394  0.00  0.00      MEMB  
ATOM   4484  C23 POPEM  63     -25.640 -16.104   2.028  0.00  0.00      MEMB  
ATOM   4485  H3R POPEM  63     -25.058 -16.308   2.952  0.00  0.00      MEMB  
ATOM   4486  H3S POPEM  63     -25.168 -15.251   1.495  0.00  0.00      MEMB  
ATOM   4487  C24 POPEM  63     -25.697 -17.215   1.006  0.00  0.00      MEMB  
ATOM   4488  H4R POPEM  63     -26.101 -18.145   1.461  0.00  0.00      MEMB  
ATOM   4489  H4S POPEM  63     -24.673 -17.491   0.674  0.00  0.00      MEMB  
ATOM   4490  C25 POPEM  63     -26.590 -16.890  -0.298  0.00  0.00      MEMB  
ATOM   4491  H5R POPEM  63     -27.650 -16.718  -0.013  0.00  0.00      MEMB  
ATOM   4492  H5S POPEM  63     -26.632 -17.758  -0.989  0.00  0.00      MEMB  
ATOM   4493  C26 POPEM  63     -26.083 -15.684  -1.102  0.00  0.00      MEMB  
ATOM   4494  H6R POPEM  63     -25.972 -14.751  -0.510  0.00  0.00      MEMB  
ATOM   4495  H6S POPEM  63     -26.888 -15.552  -1.856  0.00  0.00      MEMB  
ATOM   4496  C27 POPEM  63     -24.722 -16.046  -1.671  0.00  0.00      MEMB  
ATOM   4497  H7R POPEM  63     -24.654 -17.011  -2.217  0.00  0.00      MEMB  
ATOM   4498  H7S POPEM  63     -24.044 -16.071  -0.791  0.00  0.00      MEMB  
ATOM   4499  C28 POPEM  63     -24.290 -15.016  -2.681  0.00  0.00      MEMB  
ATOM   4500  H8R POPEM  63     -24.985 -15.061  -3.547  0.00  0.00      MEMB  
ATOM   4501  H8S POPEM  63     -23.335 -15.367  -3.127  0.00  0.00      MEMB  
ATOM   4502  C29 POPEM  63     -24.131 -13.616  -2.127  0.00  0.00      MEMB  
ATOM   4503  H91 POPEM  63     -25.060 -13.075  -2.361  0.00  0.00      MEMB  
ATOM   4504 C210 POPEM  63     -23.101 -13.061  -1.508  0.00  0.00      MEMB  
ATOM   4505 H101 POPEM  63     -23.052 -12.000  -1.222  0.00  0.00      MEMB  
ATOM   4506 C211 POPEM  63     -21.730 -13.660  -1.273  0.00  0.00      MEMB  
ATOM   4507 H11R POPEM  63     -21.620 -14.748  -1.471  0.00  0.00      MEMB  
ATOM   4508 H11S POPEM  63     -21.405 -13.597  -0.213  0.00  0.00      MEMB  
ATOM   4509 C212 POPEM  63     -20.690 -12.881  -2.063  0.00  0.00      MEMB  
ATOM   4510 H12R POPEM  63     -19.677 -13.245  -1.784  0.00  0.00      MEMB  
ATOM   4511 H12S POPEM  63     -20.751 -11.820  -1.740  0.00  0.00      MEMB  
ATOM   4512 C213 POPEM  63     -20.886 -12.888  -3.625  0.00  0.00      MEMB  
ATOM   4513 H13R POPEM  63     -21.948 -12.603  -3.788  0.00  0.00      MEMB  
ATOM   4514 H13S POPEM  63     -20.837 -13.932  -4.001  0.00  0.00      MEMB  
ATOM   4515 C214 POPEM  63     -19.910 -11.931  -4.399  0.00  0.00      MEMB  
ATOM   4516 H14R POPEM  63     -18.896 -12.294  -4.124  0.00  0.00      MEMB  
ATOM   4517 H14S POPEM  63     -20.084 -10.884  -4.072  0.00  0.00      MEMB  
ATOM   4518 C215 POPEM  63     -20.057 -12.053  -5.924  0.00  0.00      MEMB  
ATOM   4519 H15R POPEM  63     -21.042 -11.581  -6.129  0.00  0.00      MEMB  
ATOM   4520 H15S POPEM  63     -20.051 -13.098  -6.300  0.00  0.00      MEMB  
ATOM   4521 C216 POPEM  63     -19.031 -11.164  -6.616  0.00  0.00      MEMB  
ATOM   4522 H16R POPEM  63     -17.995 -11.508  -6.407  0.00  0.00      MEMB  
ATOM   4523 H16S POPEM  63     -19.158 -10.103  -6.310  0.00  0.00      MEMB  
ATOM   4524 C217 POPEM  63     -19.204 -11.224  -8.171  0.00  0.00      MEMB  
ATOM   4525 H17R POPEM  63     -20.205 -11.055  -8.621  0.00  0.00      MEMB  
ATOM   4526 H17S POPEM  63     -19.011 -12.278  -8.466  0.00  0.00      MEMB  
ATOM   4527 C218 POPEM  63     -18.160 -10.374  -8.994  0.00  0.00      MEMB  
ATOM   4528 H18R POPEM  63     -18.316  -9.281  -9.117  0.00  0.00      MEMB  
ATOM   4529 H18S POPEM  63     -17.889 -10.796  -9.985  0.00  0.00      MEMB  
ATOM   4530 H18T POPEM  63     -17.220 -10.536  -8.424  0.00  0.00      MEMB  
ATOM   4531  C33 POPEM  63     -31.015 -20.459  -1.642  0.00  0.00      MEMB  
ATOM   4532  H3X POPEM  63     -32.093 -20.669  -1.807  0.00  0.00      MEMB  
ATOM   4533  H3Y POPEM  63     -30.602 -21.285  -1.025  0.00  0.00      MEMB  
ATOM   4534  C34 POPEM  63     -30.427 -20.455  -3.067  0.00  0.00      MEMB  
ATOM   4535  H4X POPEM  63     -29.354 -20.223  -2.895  0.00  0.00      MEMB  
ATOM   4536  H4Y POPEM  63     -30.942 -19.586  -3.528  0.00  0.00      MEMB  
ATOM   4537  C35 POPEM  63     -30.645 -21.734  -3.887  0.00  0.00      MEMB  
ATOM   4538  H5X POPEM  63     -31.732 -21.908  -4.037  0.00  0.00      MEMB  
ATOM   4539  H5Y POPEM  63     -30.253 -22.629  -3.359  0.00  0.00      MEMB  
ATOM   4540  C36 POPEM  63     -30.043 -21.547  -5.325  0.00  0.00      MEMB  
ATOM   4541  H6X POPEM  63     -28.976 -21.259  -5.207  0.00  0.00      MEMB  
ATOM   4542  H6Y POPEM  63     -30.480 -20.762  -5.978  0.00  0.00      MEMB  
ATOM   4543  C37 POPEM  63     -30.128 -22.885  -6.075  0.00  0.00      MEMB  
ATOM   4544  H7X POPEM  63     -31.215 -23.036  -6.251  0.00  0.00      MEMB  
ATOM   4545  H7Y POPEM  63     -29.785 -23.706  -5.410  0.00  0.00      MEMB  
ATOM   4546  C38 POPEM  63     -29.285 -22.833  -7.353  0.00  0.00      MEMB  
ATOM   4547  H8X POPEM  63     -28.218 -22.766  -7.050  0.00  0.00      MEMB  
ATOM   4548  H8Y POPEM  63     -29.412 -21.975  -8.048  0.00  0.00      MEMB  
ATOM   4549  C39 POPEM  63     -29.278 -24.086  -8.172  0.00  0.00      MEMB  
ATOM   4550  H9X POPEM  63     -30.267 -24.152  -8.673  0.00  0.00      MEMB  
ATOM   4551  H9Y POPEM  63     -29.045 -24.986  -7.563  0.00  0.00      MEMB  
ATOM   4552 C310 POPEM  63     -28.147 -23.943  -9.300  0.00  0.00      MEMB  
ATOM   4553 H10X POPEM  63     -27.163 -24.197  -8.851  0.00  0.00      MEMB  
ATOM   4554 H10Y POPEM  63     -28.044 -22.876  -9.594  0.00  0.00      MEMB  
ATOM   4555 C311 POPEM  63     -28.341 -24.783 -10.579  0.00  0.00      MEMB  
ATOM   4556 H11X POPEM  63     -28.580 -25.752 -10.089  0.00  0.00      MEMB  
ATOM   4557 H11Y POPEM  63     -27.446 -24.854 -11.234  0.00  0.00      MEMB  
ATOM   4558 C312 POPEM  63     -29.538 -24.428 -11.451  0.00  0.00      MEMB  
ATOM   4559 H12X POPEM  63     -30.483 -24.498 -10.872  0.00  0.00      MEMB  
ATOM   4560 H12Y POPEM  63     -29.639 -25.217 -12.226  0.00  0.00      MEMB  
ATOM   4561 C313 POPEM  63     -29.435 -23.112 -12.157  0.00  0.00      MEMB  
ATOM   4562 H13X POPEM  63     -28.399 -22.993 -12.540  0.00  0.00      MEMB  
ATOM   4563 H13Y POPEM  63     -29.721 -22.318 -11.434  0.00  0.00      MEMB  
ATOM   4564 C314 POPEM  63     -30.366 -22.998 -13.432  0.00  0.00      MEMB  
ATOM   4565 H14X POPEM  63     -31.454 -23.050 -13.209  0.00  0.00      MEMB  
ATOM   4566 H14Y POPEM  63     -30.085 -23.878 -14.049  0.00  0.00      MEMB  
ATOM   4567 C315 POPEM  63     -30.251 -21.618 -14.111  0.00  0.00      MEMB  
ATOM   4568 H15X POPEM  63     -29.162 -21.459 -14.257  0.00  0.00      MEMB  
ATOM   4569 H15Y POPEM  63     -30.622 -20.833 -13.418  0.00  0.00      MEMB  
ATOM   4570 C316 POPEM  63     -31.094 -21.345 -15.357  0.00  0.00      MEMB  
ATOM   4571 H16X POPEM  63     -31.018 -22.280 -15.953  0.00  0.00      MEMB  
ATOM   4572 H16Y POPEM  63     -30.556 -20.536 -15.896  0.00  0.00      MEMB  
ATOM   4573 H16Z POPEM  63     -32.159 -21.185 -15.087  0.00  0.00      MEMB  
ATOM   4574  N   PSM M  64       3.351  23.999   9.366  0.00  0.00      MEMB  
ATOM   4575  C15 PSM M  64       4.498  22.952   9.557  0.00  0.00      MEMB  
ATOM   4576 H15A PSM M  64       4.425  22.125   8.867  0.00  0.00      MEMB  
ATOM   4577 H15B PSM M  64       5.415  23.498   9.389  0.00  0.00      MEMB  
ATOM   4578 H15C PSM M  64       4.445  22.641  10.590  0.00  0.00      MEMB  
ATOM   4579  C14 PSM M  64       3.625  24.488   8.044  0.00  0.00      MEMB  
ATOM   4580 H14A PSM M  64       4.585  24.983   8.038  0.00  0.00      MEMB  
ATOM   4581 H14B PSM M  64       3.619  23.752   7.254  0.00  0.00      MEMB  
ATOM   4582 H14C PSM M  64       2.892  25.232   7.770  0.00  0.00      MEMB  
ATOM   4583  C13 PSM M  64       2.073  23.335   9.292  0.00  0.00      MEMB  
ATOM   4584 H13A PSM M  64       1.357  24.116   9.084  0.00  0.00      MEMB  
ATOM   4585 H13B PSM M  64       2.105  22.532   8.571  0.00  0.00      MEMB  
ATOM   4586 H13C PSM M  64       1.803  22.898  10.242  0.00  0.00      MEMB  
ATOM   4587  C12 PSM M  64       3.313  25.082  10.463  0.00  0.00      MEMB  
ATOM   4588 H12A PSM M  64       2.600  25.852  10.210  0.00  0.00      MEMB  
ATOM   4589 H12B PSM M  64       2.870  24.634  11.341  0.00  0.00      MEMB  
ATOM   4590  C11 PSM M  64       4.702  25.701  10.858  0.00  0.00      MEMB  
ATOM   4591 H11A PSM M  64       4.662  26.218  11.840  0.00  0.00      MEMB  
ATOM   4592 H11B PSM M  64       5.481  24.929  11.036  0.00  0.00      MEMB  
ATOM   4593  P   PSM M  64       4.584  27.865   9.486  0.00  0.00      MEMB  
ATOM   4594  O13 PSM M  64       4.176  27.839   8.119  0.00  0.00      MEMB  
ATOM   4595  O14 PSM M  64       3.629  28.318  10.488  0.00  0.00      MEMB  
ATOM   4596  O11 PSM M  64       5.821  28.814   9.591  0.00  0.00      MEMB  
ATOM   4597  O12 PSM M  64       5.210  26.474   9.786  0.00  0.00      MEMB  
ATOM   4598  C1S PSM M  64       7.085  28.660   8.806  0.00  0.00      MEMB  
ATOM   4599  H1S PSM M  64       7.981  29.057   9.329  0.00  0.00      MEMB  
ATOM   4600  H1T PSM M  64       7.252  27.585   8.578  0.00  0.00      MEMB  
ATOM   4601  NF  PSM M  64       8.294  28.873   6.602  0.00  0.00      MEMB  
ATOM   4602  HNF PSM M  64       8.765  29.676   6.245  0.00  0.00      MEMB  
ATOM   4603  C2S PSM M  64       7.078  29.240   7.356  0.00  0.00      MEMB  
ATOM   4604  H2S PSM M  64       6.265  28.675   6.851  0.00  0.00      MEMB  
ATOM   4605  C3S PSM M  64       7.050  30.797   7.387  0.00  0.00      MEMB  
ATOM   4606  H3S PSM M  64       8.035  31.184   7.725  0.00  0.00      MEMB  
ATOM   4607  O3  PSM M  64       6.164  31.222   8.447  0.00  0.00      MEMB  
ATOM   4608  HO3 PSM M  64       5.833  30.416   8.851  0.00  0.00      MEMB  
ATOM   4609  C4S PSM M  64       6.581  31.391   6.059  0.00  0.00      MEMB  
ATOM   4610  H4S PSM M  64       5.691  30.909   5.627  0.00  0.00      MEMB  
ATOM   4611  C5S PSM M  64       7.228  32.303   5.334  0.00  0.00      MEMB  
ATOM   4612  H5S PSM M  64       8.203  32.592   5.751  0.00  0.00      MEMB  
ATOM   4613  C6S PSM M  64       6.732  32.893   4.050  0.00  0.00      MEMB  
ATOM   4614  H6S PSM M  64       6.478  33.967   4.178  0.00  0.00      MEMB  
ATOM   4615  H6T PSM M  64       7.603  32.873   3.360  0.00  0.00      MEMB  
ATOM   4616  C7S PSM M  64       5.540  32.167   3.422  0.00  0.00      MEMB  
ATOM   4617  H7S PSM M  64       5.961  31.192   3.095  0.00  0.00      MEMB  
ATOM   4618  H7T PSM M  64       4.742  32.025   4.182  0.00  0.00      MEMB  
ATOM   4619  C8S PSM M  64       5.025  32.948   2.174  0.00  0.00      MEMB  
ATOM   4620  H8S PSM M  64       4.675  33.931   2.556  0.00  0.00      MEMB  
ATOM   4621  H8T PSM M  64       5.787  33.137   1.389  0.00  0.00      MEMB  
ATOM   4622  C9S PSM M  64       3.877  32.276   1.407  0.00  0.00      MEMB  
ATOM   4623  H9S PSM M  64       4.293  31.437   0.809  0.00  0.00      MEMB  
ATOM   4624  H9T PSM M  64       3.076  31.888   2.072  0.00  0.00      MEMB  
ATOM   4625 C10S PSM M  64       3.379  33.158   0.267  0.00  0.00      MEMB  
ATOM   4626 H10S PSM M  64       4.072  33.165  -0.602  0.00  0.00      MEMB  
ATOM   4627 H10T PSM M  64       2.596  32.529  -0.208  0.00  0.00      MEMB  
ATOM   4628 C11S PSM M  64       2.866  34.525   0.602  0.00  0.00      MEMB  
ATOM   4629 H11S PSM M  64       2.575  34.330   1.656  0.00  0.00      MEMB  
ATOM   4630 H11T PSM M  64       3.779  35.159   0.609  0.00  0.00      MEMB  
ATOM   4631 C12S PSM M  64       1.679  34.999  -0.275  0.00  0.00      MEMB  
ATOM   4632 H12S PSM M  64       0.747  34.414  -0.425  0.00  0.00      MEMB  
ATOM   4633 H12T PSM M  64       1.298  35.940   0.175  0.00  0.00      MEMB  
ATOM   4634 C13S PSM M  64       2.176  35.380  -1.642  0.00  0.00      MEMB  
ATOM   4635 H13S PSM M  64       3.119  35.919  -1.409  0.00  0.00      MEMB  
ATOM   4636 H13T PSM M  64       2.279  34.437  -2.220  0.00  0.00      MEMB  
ATOM   4637 C14S PSM M  64       1.111  36.284  -2.301  0.00  0.00      MEMB  
ATOM   4638 H14S PSM M  64       0.083  35.864  -2.298  0.00  0.00      MEMB  
ATOM   4639 H14T PSM M  64       1.017  37.256  -1.772  0.00  0.00      MEMB  
ATOM   4640 C15S PSM M  64       1.359  36.669  -3.811  0.00  0.00      MEMB  
ATOM   4641 H15S PSM M  64       1.899  35.837  -4.312  0.00  0.00      MEMB  
ATOM   4642 H15T PSM M  64       0.385  36.916  -4.286  0.00  0.00      MEMB  
ATOM   4643 C16S PSM M  64       2.352  37.894  -4.052  0.00  0.00      MEMB  
ATOM   4644 H16S PSM M  64       2.170  38.639  -3.248  0.00  0.00      MEMB  
ATOM   4645 H16T PSM M  64       3.328  37.406  -3.844  0.00  0.00      MEMB  
ATOM   4646 C17S PSM M  64       2.243  38.554  -5.476  0.00  0.00      MEMB  
ATOM   4647 H17S PSM M  64       2.530  37.825  -6.263  0.00  0.00      MEMB  
ATOM   4648 H17T PSM M  64       1.147  38.721  -5.548  0.00  0.00      MEMB  
ATOM   4649 C18S PSM M  64       3.104  39.805  -5.576  0.00  0.00      MEMB  
ATOM   4650 H18S PSM M  64       2.946  40.592  -4.808  0.00  0.00      MEMB  
ATOM   4651 H18T PSM M  64       4.184  39.545  -5.590  0.00  0.00      MEMB  
ATOM   4652 H18U PSM M  64       2.949  40.275  -6.571  0.00  0.00      MEMB  
ATOM   4653  C1F PSM M  64       8.530  27.686   6.079  0.00  0.00      MEMB  
ATOM   4654  OF  PSM M  64       7.785  26.781   6.262  0.00  0.00      MEMB  
ATOM   4655  C2F PSM M  64       9.670  27.520   5.148  0.00  0.00      MEMB  
ATOM   4656  H2F PSM M  64       9.861  26.464   4.861  0.00  0.00      MEMB  
ATOM   4657  H2G PSM M  64      10.563  27.823   5.735  0.00  0.00      MEMB  
ATOM   4658  C3F PSM M  64       9.581  28.476   3.911  0.00  0.00      MEMB  
ATOM   4659  H3F PSM M  64      10.522  28.335   3.338  0.00  0.00      MEMB  
ATOM   4660  H3G PSM M  64       9.523  29.506   4.325  0.00  0.00      MEMB  
ATOM   4661  C4F PSM M  64       8.482  28.344   2.904  0.00  0.00      MEMB  
ATOM   4662  H4F PSM M  64       7.533  28.447   3.472  0.00  0.00      MEMB  
ATOM   4663  H4G PSM M  64       8.506  27.369   2.372  0.00  0.00      MEMB  
ATOM   4664  C5F PSM M  64       8.597  29.451   1.924  0.00  0.00      MEMB  
ATOM   4665  H5F PSM M  64       9.533  29.375   1.331  0.00  0.00      MEMB  
ATOM   4666  H5G PSM M  64       8.440  30.453   2.379  0.00  0.00      MEMB  
ATOM   4667  C6F PSM M  64       7.535  29.271   0.750  0.00  0.00      MEMB  
ATOM   4668  H6F PSM M  64       6.532  29.560   1.129  0.00  0.00      MEMB  
ATOM   4669  H6G PSM M  64       7.437  28.184   0.546  0.00  0.00      MEMB  
ATOM   4670  C7F PSM M  64       7.852  29.999  -0.481  0.00  0.00      MEMB  
ATOM   4671  H7F PSM M  64       8.879  29.808  -0.860  0.00  0.00      MEMB  
ATOM   4672  H7G PSM M  64       7.810  31.102  -0.352  0.00  0.00      MEMB  
ATOM   4673  C8F PSM M  64       6.963  29.650  -1.696  0.00  0.00      MEMB  
ATOM   4674  H8F PSM M  64       5.967  30.015  -1.367  0.00  0.00      MEMB  
ATOM   4675  H8G PSM M  64       6.963  28.548  -1.837  0.00  0.00      MEMB  
ATOM   4676  C9F PSM M  64       7.366  30.220  -3.077  0.00  0.00      MEMB  
ATOM   4677  H9F PSM M  64       8.232  29.693  -3.531  0.00  0.00      MEMB  
ATOM   4678  H9G PSM M  64       7.662  31.253  -2.793  0.00  0.00      MEMB  
ATOM   4679 C10F PSM M  64       6.226  30.399  -4.080  0.00  0.00      MEMB  
ATOM   4680 H10F PSM M  64       6.608  30.859  -5.016  0.00  0.00      MEMB  
ATOM   4681 H10G PSM M  64       5.650  31.265  -3.690  0.00  0.00      MEMB  
ATOM   4682 C11F PSM M  64       5.450  29.153  -4.439  0.00  0.00      MEMB  
ATOM   4683 H11F PSM M  64       4.551  29.416  -5.037  0.00  0.00      MEMB  
ATOM   4684 H11G PSM M  64       5.080  28.647  -3.523  0.00  0.00      MEMB  
ATOM   4685 C12F PSM M  64       6.393  28.018  -4.985  0.00  0.00      MEMB  
ATOM   4686 H12F PSM M  64       7.151  27.853  -4.190  0.00  0.00      MEMB  
ATOM   4687 H12G PSM M  64       6.903  28.391  -5.899  0.00  0.00      MEMB  
ATOM   4688 C13F PSM M  64       5.508  26.781  -5.360  0.00  0.00      MEMB  
ATOM   4689 H13F PSM M  64       6.152  26.012  -5.837  0.00  0.00      MEMB  
ATOM   4690 H13G PSM M  64       4.743  27.095  -6.102  0.00  0.00      MEMB  
ATOM   4691 C14F PSM M  64       4.638  26.121  -4.275  0.00  0.00      MEMB  
ATOM   4692 H14F PSM M  64       3.898  25.438  -4.745  0.00  0.00      MEMB  
ATOM   4693 H14G PSM M  64       4.097  26.939  -3.753  0.00  0.00      MEMB  
ATOM   4694 C15F PSM M  64       5.387  25.295  -3.164  0.00  0.00      MEMB  
ATOM   4695 H15F PSM M  64       4.725  24.728  -2.476  0.00  0.00      MEMB  
ATOM   4696 H15G PSM M  64       5.937  25.969  -2.473  0.00  0.00      MEMB  
ATOM   4697 C16F PSM M  64       6.413  24.346  -3.765  0.00  0.00      MEMB  
ATOM   4698 H16F PSM M  64       7.157  24.857  -4.412  0.00  0.00      MEMB  
ATOM   4699 H16G PSM M  64       7.053  23.863  -2.995  0.00  0.00      MEMB  
ATOM   4700 H16H PSM M  64       5.804  23.612  -4.335  0.00  0.00      MEMB  
ATOM   4701  C3  CHL1M  65      18.821   5.236   6.713  0.00  0.00      MEMB  
ATOM   4702  H3  CHL1M  65      19.431   6.149   6.548  0.00  0.00      MEMB  
ATOM   4703  O3  CHL1M  65      19.120   4.579   7.963  0.00  0.00      MEMB  
ATOM   4704  H3' CHL1M  65      18.645   4.971   8.699  0.00  0.00      MEMB  
ATOM   4705  C4  CHL1M  65      17.400   5.795   6.733  0.00  0.00      MEMB  
ATOM   4706  H4A CHL1M  65      16.744   4.985   7.117  0.00  0.00      MEMB  
ATOM   4707  H4B CHL1M  65      17.463   6.541   7.554  0.00  0.00      MEMB  
ATOM   4708  C5  CHL1M  65      16.860   6.294   5.409  0.00  0.00      MEMB  
ATOM   4709  C6  CHL1M  65      16.409   7.559   5.385  0.00  0.00      MEMB  
ATOM   4710  H6  CHL1M  65      16.375   8.149   6.312  0.00  0.00      MEMB  
ATOM   4711  C7  CHL1M  65      15.873   8.179   4.182  0.00  0.00      MEMB  
ATOM   4712  H7A CHL1M  65      14.933   8.718   4.426  0.00  0.00      MEMB  
ATOM   4713  H7B CHL1M  65      16.566   8.967   3.817  0.00  0.00      MEMB  
ATOM   4714  C8  CHL1M  65      15.531   7.039   3.104  0.00  0.00      MEMB  
ATOM   4715  H8  CHL1M  65      14.653   6.473   3.482  0.00  0.00      MEMB  
ATOM   4716  C14 CHL1M  65      15.349   7.713   1.774  0.00  0.00      MEMB  
ATOM   4717  H14 CHL1M  65      16.293   8.190   1.435  0.00  0.00      MEMB  
ATOM   4718  C15 CHL1M  65      14.328   8.919   1.736  0.00  0.00      MEMB  
ATOM   4719 H15A CHL1M  65      13.436   8.720   2.368  0.00  0.00      MEMB  
ATOM   4720 H15B CHL1M  65      14.720   9.899   2.084  0.00  0.00      MEMB  
ATOM   4721  C16 CHL1M  65      13.984   9.063   0.242  0.00  0.00      MEMB  
ATOM   4722 H16A CHL1M  65      12.892   9.030   0.040  0.00  0.00      MEMB  
ATOM   4723 H16B CHL1M  65      14.329  10.058  -0.114  0.00  0.00      MEMB  
ATOM   4724  C17 CHL1M  65      14.641   7.817  -0.472  0.00  0.00      MEMB  
ATOM   4725  H17 CHL1M  65      15.590   8.196  -0.910  0.00  0.00      MEMB  
ATOM   4726  C13 CHL1M  65      14.986   6.768   0.608  0.00  0.00      MEMB  
ATOM   4727  C18 CHL1M  65      13.824   5.914   0.981  0.00  0.00      MEMB  
ATOM   4728 H18A CHL1M  65      12.991   6.481   1.449  0.00  0.00      MEMB  
ATOM   4729 H18B CHL1M  65      13.562   5.331   0.073  0.00  0.00      MEMB  
ATOM   4730 H18C CHL1M  65      14.092   5.132   1.724  0.00  0.00      MEMB  
ATOM   4731  C12 CHL1M  65      16.260   5.974   0.366  0.00  0.00      MEMB  
ATOM   4732 H12A CHL1M  65      16.281   5.197  -0.428  0.00  0.00      MEMB  
ATOM   4733 H12B CHL1M  65      17.121   6.620   0.087  0.00  0.00      MEMB  
ATOM   4734  C11 CHL1M  65      16.579   5.162   1.640  0.00  0.00      MEMB  
ATOM   4735 H11A CHL1M  65      15.795   4.394   1.814  0.00  0.00      MEMB  
ATOM   4736 H11B CHL1M  65      17.462   4.489   1.627  0.00  0.00      MEMB  
ATOM   4737  C9  CHL1M  65      16.726   6.012   2.936  0.00  0.00      MEMB  
ATOM   4738  H9  CHL1M  65      17.655   6.590   2.741  0.00  0.00      MEMB  
ATOM   4739  C10 CHL1M  65      16.958   5.258   4.234  0.00  0.00      MEMB  
ATOM   4740  C19 CHL1M  65      15.995   4.149   4.497  0.00  0.00      MEMB  
ATOM   4741 H19A CHL1M  65      16.029   3.669   5.498  0.00  0.00      MEMB  
ATOM   4742 H19B CHL1M  65      14.985   4.557   4.278  0.00  0.00      MEMB  
ATOM   4743 H19C CHL1M  65      16.202   3.312   3.796  0.00  0.00      MEMB  
ATOM   4744  C1  CHL1M  65      18.521   4.761   4.234  0.00  0.00      MEMB  
ATOM   4745  H1A CHL1M  65      18.687   3.984   3.458  0.00  0.00      MEMB  
ATOM   4746  H1B CHL1M  65      19.086   5.677   3.958  0.00  0.00      MEMB  
ATOM   4747  C2  CHL1M  65      19.046   4.219   5.612  0.00  0.00      MEMB  
ATOM   4748  H2A CHL1M  65      20.132   3.984   5.641  0.00  0.00      MEMB  
ATOM   4749  H2B CHL1M  65      18.370   3.369   5.846  0.00  0.00      MEMB  
ATOM   4750  C20 CHL1M  65      13.786   7.406  -1.706  0.00  0.00      MEMB  
ATOM   4751  H20 CHL1M  65      12.807   7.056  -1.314  0.00  0.00      MEMB  
ATOM   4752  C21 CHL1M  65      14.526   6.296  -2.502  0.00  0.00      MEMB  
ATOM   4753 H21A CHL1M  65      14.889   5.433  -1.904  0.00  0.00      MEMB  
ATOM   4754 H21B CHL1M  65      15.401   6.639  -3.094  0.00  0.00      MEMB  
ATOM   4755 H21C CHL1M  65      13.837   5.784  -3.209  0.00  0.00      MEMB  
ATOM   4756  C22 CHL1M  65      13.409   8.606  -2.670  0.00  0.00      MEMB  
ATOM   4757 H22A CHL1M  65      13.204   9.472  -2.005  0.00  0.00      MEMB  
ATOM   4758 H22B CHL1M  65      14.312   8.850  -3.270  0.00  0.00      MEMB  
ATOM   4759  C23 CHL1M  65      12.129   8.337  -3.382  0.00  0.00      MEMB  
ATOM   4760 H23A CHL1M  65      12.203   7.377  -3.936  0.00  0.00      MEMB  
ATOM   4761 H23B CHL1M  65      11.400   8.126  -2.570  0.00  0.00      MEMB  
ATOM   4762  C24 CHL1M  65      11.662   9.416  -4.311  0.00  0.00      MEMB  
ATOM   4763 H24A CHL1M  65      11.250  10.245  -3.696  0.00  0.00      MEMB  
ATOM   4764 H24B CHL1M  65      12.550   9.732  -4.898  0.00  0.00      MEMB  
ATOM   4765  C25 CHL1M  65      10.590   8.962  -5.290  0.00  0.00      MEMB  
ATOM   4766  H25 CHL1M  65      10.072   8.158  -4.725  0.00  0.00      MEMB  
ATOM   4767  C26 CHL1M  65       9.625  10.097  -5.739  0.00  0.00      MEMB  
ATOM   4768 H26A CHL1M  65       9.131  10.407  -4.794  0.00  0.00      MEMB  
ATOM   4769 H26B CHL1M  65      10.104  11.031  -6.103  0.00  0.00      MEMB  
ATOM   4770 H26C CHL1M  65       8.933   9.637  -6.476  0.00  0.00      MEMB  
ATOM   4771  C27 CHL1M  65      11.097   8.248  -6.552  0.00  0.00      MEMB  
ATOM   4772 H27A CHL1M  65      11.694   8.948  -7.175  0.00  0.00      MEMB  
ATOM   4773 H27B CHL1M  65      11.792   7.446  -6.223  0.00  0.00      MEMB  
ATOM   4774 H27C CHL1M  65      10.294   7.799  -7.174  0.00  0.00      MEMB  
ATOM   4775  N   POPEM  66       2.074 -29.708  12.723  0.00  0.00      MEMB  
ATOM   4776  HN1 POPEM  66       2.532 -28.954  13.272  0.00  0.00      MEMB  
ATOM   4777  HN2 POPEM  66       2.582 -30.513  13.142  0.00  0.00      MEMB  
ATOM   4778  HN3 POPEM  66       2.486 -29.696  11.768  0.00  0.00      MEMB  
ATOM   4779  C12 POPEM  66       0.651 -29.825  12.806  0.00  0.00      MEMB  
ATOM   4780 H12A POPEM  66       0.177 -29.303  13.665  0.00  0.00      MEMB  
ATOM   4781 H12B POPEM  66       0.430 -30.910  12.894  0.00  0.00      MEMB  
ATOM   4782  C11 POPEM  66       0.016 -29.249  11.544  0.00  0.00      MEMB  
ATOM   4783 H11A POPEM  66      -1.086 -29.392  11.529  0.00  0.00      MEMB  
ATOM   4784 H11B POPEM  66       0.258 -29.860  10.649  0.00  0.00      MEMB  
ATOM   4785  P   POPEM  66      -0.099 -27.108  10.092  0.00  0.00      MEMB  
ATOM   4786  O13 POPEM  66       0.787 -25.979   9.965  0.00  0.00      MEMB  
ATOM   4787  O14 POPEM  66      -1.537 -26.937  10.142  0.00  0.00      MEMB  
ATOM   4788  O11 POPEM  66       0.257 -27.967   8.814  0.00  0.00      MEMB  
ATOM   4789  O12 POPEM  66       0.408 -27.900  11.348  0.00  0.00      MEMB  
ATOM   4790  C1  POPEM  66       1.673 -27.920   8.424  0.00  0.00      MEMB  
ATOM   4791  HA  POPEM  66       1.959 -28.913   8.017  0.00  0.00      MEMB  
ATOM   4792  HB  POPEM  66       2.419 -27.739   9.227  0.00  0.00      MEMB  
ATOM   4793  C2  POPEM  66       1.964 -27.039   7.220  0.00  0.00      MEMB  
ATOM   4794  HS  POPEM  66       1.658 -26.018   7.535  0.00  0.00      MEMB  
ATOM   4795  O21 POPEM  66       1.229 -27.595   6.034  0.00  0.00      MEMB  
ATOM   4796  C21 POPEM  66       0.067 -26.957   5.760  0.00  0.00      MEMB  
ATOM   4797  O22 POPEM  66      -0.322 -25.916   6.302  0.00  0.00      MEMB  
ATOM   4798  C22 POPEM  66      -0.553 -27.746   4.731  0.00  0.00      MEMB  
ATOM   4799  H2R POPEM  66      -1.627 -27.462   4.745  0.00  0.00      MEMB  
ATOM   4800  H2S POPEM  66      -0.604 -28.819   5.017  0.00  0.00      MEMB  
ATOM   4801  C3  POPEM  66       3.446 -26.926   6.867  0.00  0.00      MEMB  
ATOM   4802  HX  POPEM  66       3.890 -27.896   6.558  0.00  0.00      MEMB  
ATOM   4803  HY  POPEM  66       3.924 -26.626   7.825  0.00  0.00      MEMB  
ATOM   4804  O31 POPEM  66       3.597 -26.112   5.697  0.00  0.00      MEMB  
ATOM   4805  C31 POPEM  66       3.467 -24.783   5.931  0.00  0.00      MEMB  
ATOM   4806  O32 POPEM  66       3.195 -24.348   7.010  0.00  0.00      MEMB  
ATOM   4807  C32 POPEM  66       3.675 -23.991   4.665  0.00  0.00      MEMB  
ATOM   4808  H2X POPEM  66       4.356 -24.628   4.060  0.00  0.00      MEMB  
ATOM   4809  H2Y POPEM  66       4.244 -23.055   4.851  0.00  0.00      MEMB  
ATOM   4810  C23 POPEM  66       0.196 -27.619   3.332  0.00  0.00      MEMB  
ATOM   4811  H3R POPEM  66      -0.260 -28.446   2.747  0.00  0.00      MEMB  
ATOM   4812  H3S POPEM  66       1.281 -27.787   3.501  0.00  0.00      MEMB  
ATOM   4813  C24 POPEM  66      -0.044 -26.339   2.541  0.00  0.00      MEMB  
ATOM   4814  H4R POPEM  66       0.722 -26.041   1.793  0.00  0.00      MEMB  
ATOM   4815  H4S POPEM  66      -0.019 -25.572   3.345  0.00  0.00      MEMB  
ATOM   4816  C25 POPEM  66      -1.417 -26.231   1.895  0.00  0.00      MEMB  
ATOM   4817  H5R POPEM  66      -2.234 -26.369   2.636  0.00  0.00      MEMB  
ATOM   4818  H5S POPEM  66      -1.766 -26.877   1.060  0.00  0.00      MEMB  
ATOM   4819  C26 POPEM  66      -1.566 -24.794   1.350  0.00  0.00      MEMB  
ATOM   4820  H6R POPEM  66      -1.521 -24.058   2.181  0.00  0.00      MEMB  
ATOM   4821  H6S POPEM  66      -2.609 -24.706   0.978  0.00  0.00      MEMB  
ATOM   4822  C27 POPEM  66      -0.666 -24.522   0.071  0.00  0.00      MEMB  
ATOM   4823  H7R POPEM  66      -0.612 -25.403  -0.603  0.00  0.00      MEMB  
ATOM   4824  H7S POPEM  66       0.383 -24.301   0.362  0.00  0.00      MEMB  
ATOM   4825  C28 POPEM  66      -1.165 -23.166  -0.569  0.00  0.00      MEMB  
ATOM   4826  H8R POPEM  66      -1.526 -22.351   0.094  0.00  0.00      MEMB  
ATOM   4827  H8S POPEM  66      -2.072 -23.547  -1.086  0.00  0.00      MEMB  
ATOM   4828  C29 POPEM  66      -0.225 -22.688  -1.656  0.00  0.00      MEMB  
ATOM   4829  H91 POPEM  66       0.737 -22.471  -1.169  0.00  0.00      MEMB  
ATOM   4830 C210 POPEM  66      -0.476 -22.552  -2.976  0.00  0.00      MEMB  
ATOM   4831 H101 POPEM  66      -1.491 -22.773  -3.339  0.00  0.00      MEMB  
ATOM   4832 C211 POPEM  66       0.466 -22.015  -4.074  0.00  0.00      MEMB  
ATOM   4833 H11R POPEM  66       0.354 -20.923  -4.243  0.00  0.00      MEMB  
ATOM   4834 H11S POPEM  66       0.267 -22.539  -5.034  0.00  0.00      MEMB  
ATOM   4835 C212 POPEM  66       2.001 -22.381  -3.937  0.00  0.00      MEMB  
ATOM   4836 H12R POPEM  66       2.076 -23.419  -3.549  0.00  0.00      MEMB  
ATOM   4837 H12S POPEM  66       2.549 -21.770  -3.188  0.00  0.00      MEMB  
ATOM   4838 C213 POPEM  66       2.810 -22.429  -5.304  0.00  0.00      MEMB  
ATOM   4839 H13R POPEM  66       2.688 -21.390  -5.678  0.00  0.00      MEMB  
ATOM   4840 H13S POPEM  66       2.394 -23.265  -5.907  0.00  0.00      MEMB  
ATOM   4841 C214 POPEM  66       4.334 -22.822  -5.110  0.00  0.00      MEMB  
ATOM   4842 H14R POPEM  66       4.443 -23.834  -4.664  0.00  0.00      MEMB  
ATOM   4843 H14S POPEM  66       4.850 -22.066  -4.482  0.00  0.00      MEMB  
ATOM   4844 C215 POPEM  66       5.080 -22.738  -6.411  0.00  0.00      MEMB  
ATOM   4845 H15R POPEM  66       4.970 -21.792  -6.983  0.00  0.00      MEMB  
ATOM   4846 H15S POPEM  66       4.527 -23.509  -6.990  0.00  0.00      MEMB  
ATOM   4847 C216 POPEM  66       6.608 -23.020  -6.397  0.00  0.00      MEMB  
ATOM   4848 H16R POPEM  66       6.872 -23.931  -5.820  0.00  0.00      MEMB  
ATOM   4849 H16S POPEM  66       6.998 -22.092  -5.927  0.00  0.00      MEMB  
ATOM   4850 C217 POPEM  66       7.213 -23.204  -7.795  0.00  0.00      MEMB  
ATOM   4851 H17R POPEM  66       7.144 -22.208  -8.282  0.00  0.00      MEMB  
ATOM   4852 H17S POPEM  66       6.822 -24.072  -8.367  0.00  0.00      MEMB  
ATOM   4853 C218 POPEM  66       8.667 -23.360  -7.600  0.00  0.00      MEMB  
ATOM   4854 H18R POPEM  66       8.970 -24.076  -6.805  0.00  0.00      MEMB  
ATOM   4855 H18S POPEM  66       9.046 -22.394  -7.203  0.00  0.00      MEMB  
ATOM   4856 H18T POPEM  66       9.030 -23.592  -8.624  0.00  0.00      MEMB  
ATOM   4857  C33 POPEM  66       2.354 -23.704   3.919  0.00  0.00      MEMB  
ATOM   4858  H3X POPEM  66       1.639 -23.358   4.696  0.00  0.00      MEMB  
ATOM   4859  H3Y POPEM  66       2.034 -24.657   3.446  0.00  0.00      MEMB  
ATOM   4860  C34 POPEM  66       2.401 -22.527   2.949  0.00  0.00      MEMB  
ATOM   4861  H4X POPEM  66       1.443 -22.671   2.405  0.00  0.00      MEMB  
ATOM   4862  H4Y POPEM  66       3.225 -22.677   2.219  0.00  0.00      MEMB  
ATOM   4863  C35 POPEM  66       2.486 -21.192   3.707  0.00  0.00      MEMB  
ATOM   4864  H5X POPEM  66       3.451 -21.072   4.246  0.00  0.00      MEMB  
ATOM   4865  H5Y POPEM  66       1.681 -21.107   4.468  0.00  0.00      MEMB  
ATOM   4866  C36 POPEM  66       2.464 -19.971   2.738  0.00  0.00      MEMB  
ATOM   4867  H6X POPEM  66       3.350 -20.165   2.096  0.00  0.00      MEMB  
ATOM   4868  H6Y POPEM  66       2.640 -18.950   3.140  0.00  0.00      MEMB  
ATOM   4869  C37 POPEM  66       1.148 -19.888   1.849  0.00  0.00      MEMB  
ATOM   4870  H7X POPEM  66       0.532 -19.084   2.305  0.00  0.00      MEMB  
ATOM   4871  H7Y POPEM  66       0.587 -20.843   1.927  0.00  0.00      MEMB  
ATOM   4872  C38 POPEM  66       1.556 -19.603   0.429  0.00  0.00      MEMB  
ATOM   4873  H8X POPEM  66       0.820 -19.908  -0.345  0.00  0.00      MEMB  
ATOM   4874  H8Y POPEM  66       2.435 -20.236   0.184  0.00  0.00      MEMB  
ATOM   4875  C39 POPEM  66       1.866 -18.101   0.185  0.00  0.00      MEMB  
ATOM   4876  H9X POPEM  66       2.581 -17.598   0.870  0.00  0.00      MEMB  
ATOM   4877  H9Y POPEM  66       0.989 -17.466   0.435  0.00  0.00      MEMB  
ATOM   4878 C310 POPEM  66       2.259 -17.836  -1.265  0.00  0.00      MEMB  
ATOM   4879 H10X POPEM  66       2.239 -16.766  -1.567  0.00  0.00      MEMB  
ATOM   4880 H10Y POPEM  66       1.537 -18.371  -1.919  0.00  0.00      MEMB  
ATOM   4881 C311 POPEM  66       3.652 -18.448  -1.699  0.00  0.00      MEMB  
ATOM   4882 H11X POPEM  66       3.770 -19.521  -1.436  0.00  0.00      MEMB  
ATOM   4883 H11Y POPEM  66       4.359 -17.933  -1.014  0.00  0.00      MEMB  
ATOM   4884 C312 POPEM  66       3.951 -18.137  -3.115  0.00  0.00      MEMB  
ATOM   4885 H12X POPEM  66       3.751 -17.070  -3.349  0.00  0.00      MEMB  
ATOM   4886 H12Y POPEM  66       3.327 -18.726  -3.820  0.00  0.00      MEMB  
ATOM   4887 C313 POPEM  66       5.454 -18.277  -3.514  0.00  0.00      MEMB  
ATOM   4888 H13X POPEM  66       5.807 -19.232  -3.068  0.00  0.00      MEMB  
ATOM   4889 H13Y POPEM  66       6.014 -17.458  -3.016  0.00  0.00      MEMB  
ATOM   4890 C314 POPEM  66       5.694 -18.242  -5.033  0.00  0.00      MEMB  
ATOM   4891 H14X POPEM  66       5.332 -17.245  -5.363  0.00  0.00      MEMB  
ATOM   4892 H14Y POPEM  66       5.152 -19.095  -5.493  0.00  0.00      MEMB  
ATOM   4893 C315 POPEM  66       7.206 -18.431  -5.350  0.00  0.00      MEMB  
ATOM   4894 H15X POPEM  66       7.570 -19.332  -4.810  0.00  0.00      MEMB  
ATOM   4895 H15Y POPEM  66       7.855 -17.602  -4.994  0.00  0.00      MEMB  
ATOM   4896 C316 POPEM  66       7.496 -18.685  -6.884  0.00  0.00      MEMB  
ATOM   4897 H16X POPEM  66       6.877 -18.033  -7.536  0.00  0.00      MEMB  
ATOM   4898 H16Y POPEM  66       7.302 -19.755  -7.112  0.00  0.00      MEMB  
ATOM   4899 H16Z POPEM  66       8.537 -18.575  -7.256  0.00  0.00      MEMB  
ATOM   4900  N   PSM M  67     -28.559  -4.301   6.545  0.00  0.00      MEMB  
ATOM   4901  C15 PSM M  67     -29.123  -4.349   7.913  0.00  0.00      MEMB  
ATOM   4902 H15A PSM M  67     -29.530  -5.315   8.171  0.00  0.00      MEMB  
ATOM   4903 H15B PSM M  67     -28.418  -4.019   8.662  0.00  0.00      MEMB  
ATOM   4904 H15C PSM M  67     -30.033  -3.778   8.024  0.00  0.00      MEMB  
ATOM   4905  C14 PSM M  67     -27.886  -3.028   6.359  0.00  0.00      MEMB  
ATOM   4906 H14A PSM M  67     -27.117  -2.889   7.105  0.00  0.00      MEMB  
ATOM   4907 H14B PSM M  67     -27.312  -3.094   5.447  0.00  0.00      MEMB  
ATOM   4908 H14C PSM M  67     -28.496  -2.154   6.186  0.00  0.00      MEMB  
ATOM   4909  C13 PSM M  67     -27.457  -5.331   6.286  0.00  0.00      MEMB  
ATOM   4910 H13A PSM M  67     -26.841  -5.176   5.412  0.00  0.00      MEMB  
ATOM   4911 H13B PSM M  67     -26.712  -5.262   7.064  0.00  0.00      MEMB  
ATOM   4912 H13C PSM M  67     -27.809  -6.347   6.389  0.00  0.00      MEMB  
ATOM   4913  C12 PSM M  67     -29.707  -4.474   5.585  0.00  0.00      MEMB  
ATOM   4914 H12A PSM M  67     -29.337  -4.240   4.597  0.00  0.00      MEMB  
ATOM   4915 H12B PSM M  67     -29.973  -5.521   5.595  0.00  0.00      MEMB  
ATOM   4916  C11 PSM M  67     -31.004  -3.637   5.674  0.00  0.00      MEMB  
ATOM   4917 H11A PSM M  67     -30.614  -2.627   5.423  0.00  0.00      MEMB  
ATOM   4918 H11B PSM M  67     -31.569  -3.877   4.748  0.00  0.00      MEMB  
ATOM   4919  P   PSM M  67     -32.871  -4.750   7.180  0.00  0.00      MEMB  
ATOM   4920  O13 PSM M  67     -32.645  -5.574   8.399  0.00  0.00      MEMB  
ATOM   4921  O14 PSM M  67     -34.206  -4.098   7.189  0.00  0.00      MEMB  
ATOM   4922  O11 PSM M  67     -32.884  -5.682   5.863  0.00  0.00      MEMB  
ATOM   4923  O12 PSM M  67     -31.789  -3.723   6.875  0.00  0.00      MEMB  
ATOM   4924  C1S PSM M  67     -33.790  -6.801   5.878  0.00  0.00      MEMB  
ATOM   4925  H1S PSM M  67     -33.292  -7.674   6.352  0.00  0.00      MEMB  
ATOM   4926  H1T PSM M  67     -34.691  -6.616   6.501  0.00  0.00      MEMB  
ATOM   4927  NF  PSM M  67     -35.336  -8.162   4.566  0.00  0.00      MEMB  
ATOM   4928  HNF PSM M  67     -35.146  -9.104   4.303  0.00  0.00      MEMB  
ATOM   4929  C2S PSM M  67     -34.204  -7.343   4.441  0.00  0.00      MEMB  
ATOM   4930  H2S PSM M  67     -34.538  -6.442   3.883  0.00  0.00      MEMB  
ATOM   4931  C3S PSM M  67     -32.923  -7.987   3.816  0.00  0.00      MEMB  
ATOM   4932  H3S PSM M  67     -32.541  -8.898   4.323  0.00  0.00      MEMB  
ATOM   4933  O3  PSM M  67     -31.799  -7.104   3.825  0.00  0.00      MEMB  
ATOM   4934  HO3 PSM M  67     -32.029  -6.494   4.529  0.00  0.00      MEMB  
ATOM   4935  C4S PSM M  67     -33.117  -8.361   2.388  0.00  0.00      MEMB  
ATOM   4936  H4S PSM M  67     -33.384  -7.550   1.695  0.00  0.00      MEMB  
ATOM   4937  C5S PSM M  67     -32.871  -9.574   1.762  0.00  0.00      MEMB  
ATOM   4938  H5S PSM M  67     -32.523 -10.402   2.398  0.00  0.00      MEMB  
ATOM   4939  C6S PSM M  67     -33.014  -9.644   0.316  0.00  0.00      MEMB  
ATOM   4940  H6S PSM M  67     -33.594 -10.561   0.076  0.00  0.00      MEMB  
ATOM   4941  H6T PSM M  67     -33.700  -8.831  -0.004  0.00  0.00      MEMB  
ATOM   4942  C7S PSM M  67     -31.797  -9.780  -0.576  0.00  0.00      MEMB  
ATOM   4943  H7S PSM M  67     -31.068  -8.987  -0.305  0.00  0.00      MEMB  
ATOM   4944  H7T PSM M  67     -31.186 -10.686  -0.375  0.00  0.00      MEMB  
ATOM   4945  C8S PSM M  67     -31.929  -9.509  -2.107  0.00  0.00      MEMB  
ATOM   4946  H8S PSM M  67     -32.636 -10.307  -2.421  0.00  0.00      MEMB  
ATOM   4947  H8T PSM M  67     -32.368  -8.489  -2.144  0.00  0.00      MEMB  
ATOM   4948  C9S PSM M  67     -30.589  -9.498  -2.877  0.00  0.00      MEMB  
ATOM   4949  H9S PSM M  67     -30.275  -8.432  -2.884  0.00  0.00      MEMB  
ATOM   4950  H9T PSM M  67     -29.791 -10.157  -2.472  0.00  0.00      MEMB  
ATOM   4951 C10S PSM M  67     -30.912 -10.035  -4.292  0.00  0.00      MEMB  
ATOM   4952 H10S PSM M  67     -30.883 -11.127  -4.088  0.00  0.00      MEMB  
ATOM   4953 H10T PSM M  67     -31.910  -9.646  -4.589  0.00  0.00      MEMB  
ATOM   4954 C11S PSM M  67     -29.854  -9.556  -5.247  0.00  0.00      MEMB  
ATOM   4955 H11S PSM M  67     -30.052  -9.844  -6.302  0.00  0.00      MEMB  
ATOM   4956 H11T PSM M  67     -29.791  -8.448  -5.301  0.00  0.00      MEMB  
ATOM   4957 C12S PSM M  67     -28.451 -10.243  -5.103  0.00  0.00      MEMB  
ATOM   4958 H12S PSM M  67     -27.742  -9.863  -5.868  0.00  0.00      MEMB  
ATOM   4959 H12T PSM M  67     -27.962 -10.031  -4.128  0.00  0.00      MEMB  
ATOM   4960 C13S PSM M  67     -28.431 -11.819  -5.142  0.00  0.00      MEMB  
ATOM   4961 H13S PSM M  67     -27.447 -12.333  -5.185  0.00  0.00      MEMB  
ATOM   4962 H13T PSM M  67     -28.823 -12.288  -4.214  0.00  0.00      MEMB  
ATOM   4963 C14S PSM M  67     -29.113 -12.410  -6.437  0.00  0.00      MEMB  
ATOM   4964 H14S PSM M  67     -29.249 -13.513  -6.426  0.00  0.00      MEMB  
ATOM   4965 H14T PSM M  67     -30.118 -11.938  -6.489  0.00  0.00      MEMB  
ATOM   4966 C15S PSM M  67     -28.266 -12.088  -7.640  0.00  0.00      MEMB  
ATOM   4967 H15S PSM M  67     -28.276 -11.001  -7.873  0.00  0.00      MEMB  
ATOM   4968 H15T PSM M  67     -27.239 -12.464  -7.443  0.00  0.00      MEMB  
ATOM   4969 C16S PSM M  67     -28.783 -12.773  -8.911  0.00  0.00      MEMB  
ATOM   4970 H16S PSM M  67     -29.874 -12.823  -9.116  0.00  0.00      MEMB  
ATOM   4971 H16T PSM M  67     -28.434 -12.044  -9.673  0.00  0.00      MEMB  
ATOM   4972 C17S PSM M  67     -28.142 -14.162  -9.044  0.00  0.00      MEMB  
ATOM   4973 H17S PSM M  67     -27.048 -14.031  -8.895  0.00  0.00      MEMB  
ATOM   4974 H17T PSM M  67     -28.452 -14.953  -8.328  0.00  0.00      MEMB  
ATOM   4975 C18S PSM M  67     -28.197 -14.711 -10.444  0.00  0.00      MEMB  
ATOM   4976 H18S PSM M  67     -29.064 -15.394 -10.573  0.00  0.00      MEMB  
ATOM   4977 H18T PSM M  67     -28.280 -13.872 -11.168  0.00  0.00      MEMB  
ATOM   4978 H18U PSM M  67     -27.259 -15.299 -10.530  0.00  0.00      MEMB  
ATOM   4979  C1F PSM M  67     -36.514  -7.713   5.005  0.00  0.00      MEMB  
ATOM   4980  OF  PSM M  67     -36.757  -6.533   5.264  0.00  0.00      MEMB  
ATOM   4981  C2F PSM M  67     -37.558  -8.724   5.226  0.00  0.00      MEMB  
ATOM   4982  H2F PSM M  67     -37.625  -8.968   6.308  0.00  0.00      MEMB  
ATOM   4983  H2G PSM M  67     -37.249  -9.667   4.726  0.00  0.00      MEMB  
ATOM   4984  C3F PSM M  67     -38.965  -8.353   4.621  0.00  0.00      MEMB  
ATOM   4985  H3F PSM M  67     -39.250  -7.294   4.802  0.00  0.00      MEMB  
ATOM   4986  H3G PSM M  67     -39.771  -8.985   5.050  0.00  0.00      MEMB  
ATOM   4987  C4F PSM M  67     -38.925  -8.474   3.069  0.00  0.00      MEMB  
ATOM   4988  H4F PSM M  67     -38.891  -9.532   2.730  0.00  0.00      MEMB  
ATOM   4989  H4G PSM M  67     -37.971  -7.965   2.814  0.00  0.00      MEMB  
ATOM   4990  C5F PSM M  67     -40.039  -7.827   2.283  0.00  0.00      MEMB  
ATOM   4991  H5F PSM M  67     -40.112  -6.735   2.474  0.00  0.00      MEMB  
ATOM   4992  H5G PSM M  67     -41.054  -8.232   2.482  0.00  0.00      MEMB  
ATOM   4993  C6F PSM M  67     -39.685  -7.910   0.815  0.00  0.00      MEMB  
ATOM   4994  H6F PSM M  67     -39.425  -8.935   0.475  0.00  0.00      MEMB  
ATOM   4995  H6G PSM M  67     -38.831  -7.253   0.545  0.00  0.00      MEMB  
ATOM   4996  C7F PSM M  67     -40.822  -7.460  -0.005  0.00  0.00      MEMB  
ATOM   4997  H7F PSM M  67     -40.999  -6.402   0.285  0.00  0.00      MEMB  
ATOM   4998  H7G PSM M  67     -41.709  -8.013   0.369  0.00  0.00      MEMB  
ATOM   4999  C8F PSM M  67     -40.728  -7.670  -1.549  0.00  0.00      MEMB  
ATOM   5000  H8F PSM M  67     -41.718  -7.330  -1.923  0.00  0.00      MEMB  
ATOM   5001  H8G PSM M  67     -40.764  -8.734  -1.867  0.00  0.00      MEMB  
ATOM   5002  C9F PSM M  67     -39.672  -6.851  -2.259  0.00  0.00      MEMB  
ATOM   5003  H9F PSM M  67     -38.704  -7.043  -1.748  0.00  0.00      MEMB  
ATOM   5004  H9G PSM M  67     -39.947  -5.775  -2.214  0.00  0.00      MEMB  
ATOM   5005 C10F PSM M  67     -39.563  -7.262  -3.755  0.00  0.00      MEMB  
ATOM   5006 H10F PSM M  67     -39.169  -8.285  -3.938  0.00  0.00      MEMB  
ATOM   5007 H10G PSM M  67     -38.883  -6.558  -4.281  0.00  0.00      MEMB  
ATOM   5008 C11F PSM M  67     -40.784  -7.306  -4.565  0.00  0.00      MEMB  
ATOM   5009 H11F PSM M  67     -41.313  -6.352  -4.355  0.00  0.00      MEMB  
ATOM   5010 H11G PSM M  67     -41.409  -8.148  -4.199  0.00  0.00      MEMB  
ATOM   5011 C12F PSM M  67     -40.429  -7.352  -6.072  0.00  0.00      MEMB  
ATOM   5012 H12F PSM M  67     -39.585  -8.035  -6.307  0.00  0.00      MEMB  
ATOM   5013 H12G PSM M  67     -40.100  -6.319  -6.315  0.00  0.00      MEMB  
ATOM   5014 C13F PSM M  67     -41.632  -7.859  -6.892  0.00  0.00      MEMB  
ATOM   5015 H13F PSM M  67     -42.377  -7.073  -6.646  0.00  0.00      MEMB  
ATOM   5016 H13G PSM M  67     -41.952  -8.853  -6.513  0.00  0.00      MEMB  
ATOM   5017 C14F PSM M  67     -41.505  -7.890  -8.383  0.00  0.00      MEMB  
ATOM   5018 H14F PSM M  67     -40.759  -8.673  -8.638  0.00  0.00      MEMB  
ATOM   5019 H14G PSM M  67     -41.138  -6.925  -8.793  0.00  0.00      MEMB  
ATOM   5020 C15F PSM M  67     -42.722  -8.293  -9.198  0.00  0.00      MEMB  
ATOM   5021 H15F PSM M  67     -43.026  -7.604 -10.015  0.00  0.00      MEMB  
ATOM   5022 H15G PSM M  67     -43.570  -8.250  -8.481  0.00  0.00      MEMB  
ATOM   5023 C16F PSM M  67     -42.613  -9.651  -9.641  0.00  0.00      MEMB  
ATOM   5024 H16F PSM M  67     -43.480  -9.994 -10.245  0.00  0.00      MEMB  
ATOM   5025 H16G PSM M  67     -41.741  -9.760 -10.321  0.00  0.00      MEMB  
ATOM   5026 H16H PSM M  67     -42.431 -10.238  -8.716  0.00  0.00      MEMB  
ATOM   5027  N   PSM M  68       1.978 -25.541  14.410  0.00  0.00      MEMB  
ATOM   5028  C15 PSM M  68       2.017 -26.502  15.516  0.00  0.00      MEMB  
ATOM   5029 H15A PSM M  68       1.047 -26.625  15.973  0.00  0.00      MEMB  
ATOM   5030 H15B PSM M  68       2.520 -27.426  15.272  0.00  0.00      MEMB  
ATOM   5031 H15C PSM M  68       2.656 -26.057  16.264  0.00  0.00      MEMB  
ATOM   5032  C14 PSM M  68       0.853 -25.910  13.462  0.00  0.00      MEMB  
ATOM   5033 H14A PSM M  68      -0.080 -25.786  13.991  0.00  0.00      MEMB  
ATOM   5034 H14B PSM M  68       0.892 -25.284  12.583  0.00  0.00      MEMB  
ATOM   5035 H14C PSM M  68       1.050 -26.917  13.125  0.00  0.00      MEMB  
ATOM   5036  C13 PSM M  68       1.682 -24.170  14.977  0.00  0.00      MEMB  
ATOM   5037 H13A PSM M  68       0.650 -24.012  15.255  0.00  0.00      MEMB  
ATOM   5038 H13B PSM M  68       2.234 -24.095  15.902  0.00  0.00      MEMB  
ATOM   5039 H13C PSM M  68       2.060 -23.378  14.348  0.00  0.00      MEMB  
ATOM   5040  C12 PSM M  68       3.248 -25.455  13.628  0.00  0.00      MEMB  
ATOM   5041 H12A PSM M  68       3.311 -24.615  12.953  0.00  0.00      MEMB  
ATOM   5042 H12B PSM M  68       4.045 -25.357  14.350  0.00  0.00      MEMB  
ATOM   5043  C11 PSM M  68       3.566 -26.765  12.793  0.00  0.00      MEMB  
ATOM   5044 H11A PSM M  68       2.815 -26.947  11.995  0.00  0.00      MEMB  
ATOM   5045 H11B PSM M  68       4.502 -26.482  12.265  0.00  0.00      MEMB  
ATOM   5046  P   PSM M  68       5.174 -27.951  14.360  0.00  0.00      MEMB  
ATOM   5047  O13 PSM M  68       5.701 -26.599  14.764  0.00  0.00      MEMB  
ATOM   5048  O14 PSM M  68       5.201 -28.986  15.406  0.00  0.00      MEMB  
ATOM   5049  O11 PSM M  68       6.098 -28.420  13.173  0.00  0.00      MEMB  
ATOM   5050  O12 PSM M  68       3.699 -27.899  13.582  0.00  0.00      MEMB  
ATOM   5051  C1S PSM M  68       5.739 -29.544  12.443  0.00  0.00      MEMB  
ATOM   5052  H1S PSM M  68       6.533 -30.317  12.523  0.00  0.00      MEMB  
ATOM   5053  H1T PSM M  68       4.738 -29.978  12.654  0.00  0.00      MEMB  
ATOM   5054  NF  PSM M  68       5.290 -30.450  10.167  0.00  0.00      MEMB  
ATOM   5055  HNF PSM M  68       5.997 -31.113   9.934  0.00  0.00      MEMB  
ATOM   5056  C2S PSM M  68       5.680 -29.216  10.934  0.00  0.00      MEMB  
ATOM   5057  H2S PSM M  68       4.986 -28.358  10.803  0.00  0.00      MEMB  
ATOM   5058  C3S PSM M  68       7.108 -28.654  10.478  0.00  0.00      MEMB  
ATOM   5059  H3S PSM M  68       7.762 -29.489  10.810  0.00  0.00      MEMB  
ATOM   5060  O3  PSM M  68       7.482 -27.509  11.202  0.00  0.00      MEMB  
ATOM   5061  HO3 PSM M  68       7.079 -27.589  12.070  0.00  0.00      MEMB  
ATOM   5062  C4S PSM M  68       7.195 -28.266   8.988  0.00  0.00      MEMB
[truncated: 19,960,145 more chars]
