# Supplementary material for: N-Glycans modulate tilting of HIV-1 envelope glycoprotein
Source: Nat Commun. 2026 Apr 15;17:5206. doi: 10.1038/s41467-026-71874-2 (PMC13254402; doi:10.1038/s41467-026-71874-2)
Supplement: Supplementary file 8 — Source Data [file 41467_2026_71874_MOESM8_ESM.zip]

Archive with 584 entries (547 files):
- source_data/
- source_data/.DS_Store
- __MACOSX/source_data/._.DS_Store
- source_data/2_Supplementary_Figures/
- source_data/1_Main_Text_Figures/
- source_data/2_Supplementary_Figures/2_FigS6/
- source_data/2_Supplementary_Figures/.DS_Store
- __MACOSX/source_data/2_Supplementary_Figures/._.DS_Store
- source_data/2_Supplementary_Figures/4_FigS8/
- source_data/2_Supplementary_Figures/3_FigS7/
- source_data/2_Supplementary_Figures/5_FigS9/
- source_data/2_Supplementary_Figures/6_FigS11/
- source_data/2_Supplementary_Figures/7_FigS12/
- source_data/2_Supplementary_Figures/1_FigS4/
- source_data/1_Main_Text_Figures/.DS_Store
- __MACOSX/source_data/1_Main_Text_Figures/._.DS_Store
- source_data/1_Main_Text_Figures/2_Figure_3/
- source_data/1_Main_Text_Figures/3_Figure_4/
- source_data/1_Main_Text_Figures/4_Figure_5/
- source_data/1_Main_Text_Figures/1_Figure_2/
- source_data/1_Main_Text_Figures/5_Figure_6/
- source_data/2_Supplementary_Figures/2_FigS6/source_data/
- source_data/2_Supplementary_Figures/2_FigS6/lipid_engagement_normalized_data.csv
- source_data/2_Supplementary_Figures/2_FigS6/.DS_Store
- __MACOSX/source_data/2_Supplementary_Figures/2_FigS6/._.DS_Store
- source_data/2_Supplementary_Figures/2_FigS6/lipid_engagement_data.csv
- source_data/2_Supplementary_Figures/2_FigS6/glycan_engagement_data.csv
- __MACOSX/source_data/2_Supplementary_Figures/2_FigS6/._glycan_engagement_data.csv
- source_data/2_Supplementary_Figures/4_FigS8/FigS8b.csv
- source_data/2_Supplementary_Figures/3_FigS7/FigS7a.csv
- source_data/2_Supplementary_Figures/3_FigS7/FigS7b.csv
- source_data/2_Supplementary_Figures/5_FigS9/source_data/
- source_data/2_Supplementary_Figures/5_FigS9/.DS_Store
- __MACOSX/source_data/2_Supplementary_Figures/5_FigS9/._.DS_Store
- source_data/2_Supplementary_Figures/5_FigS9/Fig9h.csv
- source_data/2_Supplementary_Figures/5_FigS9/FigS9b.csv
- source_data/2_Supplementary_Figures/6_FigS11/.DS_Store
- __MACOSX/source_data/2_Supplementary_Figures/6_FigS11/._.DS_Store
- source_data/2_Supplementary_Figures/6_FigS11/raw_data/
- source_data/2_Supplementary_Figures/6_FigS11/FigS11a_extracted_data/
- source_data/2_Supplementary_Figures/6_FigS11/FigS11b_extracted_data/
- source_data/2_Supplementary_Figures/6_FigS11/FigS11a.csv
- source_data/2_Supplementary_Figures/6_FigS11/FigS11b.csv
- __MACOSX/source_data/2_Supplementary_Figures/6_FigS11/._FigS11b.csv
- source_data/2_Supplementary_Figures/7_FigS12/hiv-1_env_bg505_cladeA_full-length_N88A_N611A_model_RMSD_first_50ns.csv
- source_data/2_Supplementary_Figures/7_FigS12/RMSD_first_50ns_three_panels_elegant.png
- __MACOSX/source_data/2_Supplementary_Figures/7_FigS12/._RMSD_first_50ns_three_panels_elegant.png
- source_data/2_Supplementary_Figures/7_FigS12/hiv-1_env_bg505_cladeA_full-length_base_incl_glycans_N185e_N185h_model_RMSD_first_50ns.csv
- source_data/2_Supplementary_Figures/7_FigS12/hiv-1_env_bg505_cladeA_full-length_base_model_RMSD_first_50ns.csv
- source_data/2_Supplementary_Figures/1_FigS4/.DS_Store
- __MACOSX/source_data/2_Supplementary_Figures/1_FigS4/._.DS_Store
- source_data/2_Supplementary_Figures/1_FigS4/2_Raw_data.csv
- __MACOSX/source_data/2_Supplementary_Figures/1_FigS4/._2_Raw_data.csv
- source_data/2_Supplementary_Figures/1_FigS4/1_FigS4.csv
- __MACOSX/source_data/2_Supplementary_Figures/1_FigS4/._1_FigS4.csv
- source_data/1_Main_Text_Figures/2_Figure_3/Fig3a_frequencies.txt
- __MACOSX/source_data/1_Main_Text_Figures/2_Figure_3/._Fig3a_frequencies.txt
- source_data/1_Main_Text_Figures/2_Figure_3/Fig3b_tilting_angle_smoothed.txt
- __MACOSX/source_data/1_Main_Text_Figures/2_Figure_3/._Fig3b_tilting_angle_smoothed.txt
- source_data/1_Main_Text_Figures/2_Figure_3/.DS_Store
- __MACOSX/source_data/1_Main_Text_Figures/2_Figure_3/._.DS_Store
- source_data/1_Main_Text_Figures/2_Figure_3/Fig3ab_glycan_contacts_source_data.txt
- __MACOSX/source_data/1_Main_Text_Figures/2_Figure_3/._Fig3ab_glycan_contacts_source_data.txt
- source_data/1_Main_Text_Figures/3_Figure_4/.DS_Store
- __MACOSX/source_data/1_Main_Text_Figures/3_Figure_4/._.DS_Store
- source_data/1_Main_Text_Figures/3_Figure_4/Fig4c_TMD_hinge_angle_WT_raw_values.txt
- __MACOSX/source_data/1_Main_Text_Figures/3_Figure_4/._Fig4c_TMD_hinge_angle_WT_raw_values.txt
- source_data/1_Main_Text_Figures/3_Figure_4/Fig4b_MPER_hinge_angle_WT_raw_values.txt
- __MACOSX/source_data/1_Main_Text_Figures/3_Figure_4/._Fig4b_MPER_hinge_angle_WT_raw_values.txt
- source_data/1_Main_Text_Figures/4_Figure_5/.DS_Store
- __MACOSX/source_data/1_Main_Text_Figures/4_Figure_5/._.DS_Store
- source_data/1_Main_Text_Figures/4_Figure_5/1_Fig5c_WT_SASA_averages.csv
- __MACOSX/source_data/1_Main_Text_Figures/4_Figure_5/._1_Fig5c_WT_SASA_averages.csv
- source_data/1_Main_Text_Figures/4_Figure_5/2_Fig5f_WT_SASA_by_region_averages.csv
- __MACOSX/source_data/1_Main_Text_Figures/4_Figure_5/._2_Fig5f_WT_SASA_by_region_averages.csv
- source_data/1_Main_Text_Figures/4_Figure_5/3_Raw_data/
- source_data/1_Main_Text_Figures/1_Figure_2/Fig2b_left_N88A_N611A_timeseries.txt
- __MACOSX/source_data/1_Main_Text_Figures/1_Figure_2/._Fig2b_left_N88A_N611A_timeseries.txt
- source_data/1_Main_Text_Figures/1_Figure_2/Fig2b_left_WT_timeseries.txt
- __MACOSX/source_data/1_Main_Text_Figures/1_Figure_2/._Fig2b_left_WT_timeseries.txt
- source_data/1_Main_Text_Figures/1_Figure_2/.DS_Store
- __MACOSX/source_data/1_Main_Text_Figures/1_Figure_2/._.DS_Store
- source_data/1_Main_Text_Figures/1_Figure_2/Fig2b_right_WT_raw_values.txt
- __MACOSX/source_data/1_Main_Text_Figures/1_Figure_2/._Fig2b_right_WT_raw_values.txt
- source_data/1_Main_Text_Figures/1_Figure_2/Fig2g.xlsx
- __MACOSX/source_data/1_Main_Text_Figures/1_Figure_2/._Fig2g.xlsx
- source_data/1_Main_Text_Figures/1_Figure_2/Fig2b_left_WT_timeseries_smoothed.txt
- __MACOSX/source_data/1_Main_Text_Figures/1_Figure_2/._Fig2b_left_WT_timeseries_smoothed.txt
- source_data/1_Main_Text_Figures/1_Figure_2/Fig2b_left_N88A_N611A_timeseries_smoothed.txt
- __MACOSX/source_data/1_Main_Text_Figures/1_Figure_2/._Fig2b_left_N88A_N611A_timeseries_smoothed.txt
- source_data/1_Main_Text_Figures/1_Figure_2/Fig2b_right_N88A_N611A_raw_values.txt
- __MACOSX/source_data/1_Main_Text_Figures/1_Figure_2/._Fig2b_right_N88A_N611A_raw_values.txt
- source_data/1_Main_Text_Figures/5_Figure_6/.DS_Store
- __MACOSX/source_data/1_Main_Text_Figures/5_Figure_6/._.DS_Store
- source_data/1_Main_Text_Figures/5_Figure_6/2_extracted_data/
- source_data/1_Main_Text_Figures/5_Figure_6/1_Fig6D.csv
- __MACOSX/source_data/1_Main_Text_Figures/5_Figure_6/._1_Fig6D.csv
- source_data/1_Main_Text_Figures/5_Figure_6/3_raw_data/
- source_data/2_Supplementary_Figures/2_FigS6/source_data/R4_4.5.txt
- __MACOSX/source_data/2_Supplementary_Figures/2_FigS6/source_data/._R4_4.5.txt
- source_data/2_Supplementary_Figures/2_FigS6/source_data/R5_4.5.txt
- __MACOSX/source_data/2_Supplementary_Figures/2_FigS6/source_data/._R5_4.5.txt
- source_data/2_Supplementary_Figures/2_FigS6/source_data/R3_4.5.txt
- __MACOSX/source_data/2_Supplementary_Figures/2_FigS6/source_data/._R3_4.5.txt
- source_data/2_Supplementary_Figures/2_FigS6/source_data/R2_4.5.txt
- __MACOSX/source_data/2_Supplementary_Figures/2_FigS6/source_data/._R2_4.5.txt
- source_data/2_Supplementary_Figures/2_FigS6/source_data/R1_4.5.txt
- __MACOSX/source_data/2_Supplementary_Figures/2_FigS6/source_data/._R1_4.5.txt
- source_data/2_Supplementary_Figures/5_FigS9/source_data/.DS_Store
- __MACOSX/source_data/2_Supplementary_Figures/5_FigS9/source_data/._.DS_Store
- source_data/2_Supplementary_Figures/5_FigS9/source_data/V3/
- source_data/2_Supplementary_Figures/5_FigS9/source_data/V1V2/
- source_data/2_Supplementary_Figures/5_FigS9/source_data/ENV_ECTODOMAIN/
- source_data/2_Supplementary_Figures/6_FigS11/raw_data/CD4/
- source_data/2_Supplementary_Figures/6_FigS11/raw_data/.DS_Store
- __MACOSX/source_data/2_Supplementary_Figures/6_FigS11/raw_data/._.DS_Store
- source_data/2_Supplementary_Figures/6_FigS11/raw_data/GP120_GP41_INTERFACE/
- source_data/2_Supplementary_Figures/6_FigS11/FigS11a_extracted_data/WT_Interface_RAW_30+.csv
- source_data/2_Supplementary_Figures/6_FigS11/FigS11a_extracted_data/WT_Interface_RAW_ALL.csv
- source_data/2_Supplementary_Figures/6_FigS11/FigS11a_extracted_data/WT_Interface_RAW_10-20.csv
- source_data/2_Supplementary_Figures/6_FigS11/FigS11a_extracted_data/WT_Interface_RAW_20-30.csv
- source_data/2_Supplementary_Figures/6_FigS11/FigS11a_extracted_data/WT_Interface_RAW_0-10.csv
- __MACOSX/source_data/2_Supplementary_Figures/6_FigS11/FigS11a_extracted_data/._WT_Interface_RAW_0-10.csv
- source_data/2_Supplementary_Figures/6_FigS11/FigS11b_extracted_data/WT_CD4_RAW_10-20.csv
- source_data/2_Supplementary_Figures/6_FigS11/FigS11b_extracted_data/WT_CD4_RAW_ALL.csv
- source_data/2_Supplementary_Figures/6_FigS11/FigS11b_extracted_data/WT_CD4_RAW_20-30.csv
- source_data/2_Supplementary_Figures/6_FigS11/FigS11b_extracted_data/WT_CD4_RAW_30+.csv
- source_data/2_Supplementary_Figures/6_FigS11/FigS11b_extracted_data/WT_CD4_RAW_0-10.csv
- __MACOSX/source_data/2_Supplementary_Figures/6_FigS11/FigS11b_extracted_data/._WT_CD4_RAW_0-10.csv
- source_data/1_Main_Text_Figures/4_Figure_5/3_Raw_data/CD4/
- source_data/1_Main_Text_Figures/4_Figure_5/3_Raw_data/.DS_Store
- __MACOSX/source_data/1_Main_Text_Figures/4_Figure_5/3_Raw_data/._.DS_Store
- source_data/1_Main_Text_Figures/4_Figure_5/3_Raw_data/FULL_MPER/
- source_data/1_Main_Text_Figures/4_Figure_5/3_Raw_data/MPER_peptide/
- source_data/1_Main_Text_Figures/4_Figure_5/3_Raw_data/FP/
- source_data/1_Main_Text_Figures/4_Figure_5/3_Raw_data/GP120_GP41_INTERFACE/
- source_data/1_Main_Text_Figures/4_Figure_5/3_Raw_data/V3/
- source_data/1_Main_Text_Figures/4_Figure_5/3_Raw_data/V1V2/
- source_data/1_Main_Text_Figures/4_Figure_5/3_Raw_data/ENV_ECTODOMAIN/
- source_data/1_Main_Text_Figures/4_Figure_5/3_Raw_data/SILENT_FACE/
- source_data/1_Main_Text_Figures/5_Figure_6/2_extracted_data/WT_MPER_RAW_7.2_30+.csv
- __MACOSX/source_data/1_Main_Text_Figures/5_Figure_6/2_extracted_data/._WT_MPER_RAW_7.2_30+.csv
- source_data/1_Main_Text_Figures/5_Figure_6/2_extracted_data/WT_MPER_RAW_7.2_20-30.csv
- __MACOSX/source_data/1_Main_Text_Figures/5_Figure_6/2_extracted_data/._WT_MPER_RAW_7.2_20-30.csv
- source_data/1_Main_Text_Figures/5_Figure_6/2_extracted_data/WT_MPER_RAW_7.2_10-20.csv
- __MACOSX/source_data/1_Main_Text_Figures/5_Figure_6/2_extracted_data/._WT_MPER_RAW_7.2_10-20.csv
- source_data/1_Main_Text_Figures/5_Figure_6/2_extracted_data/WT_MPER_RAW_7.2_ALL.csv
- source_data/1_Main_Text_Figures/5_Figure_6/2_extracted_data/WT_MPER_RAW_7.2_0-10.csv
- __MACOSX/source_data/1_Main_Text_Figures/5_Figure_6/2_extracted_data/._WT_MPER_RAW_7.2_0-10.csv
- source_data/1_Main_Text_Figures/5_Figure_6/3_raw_data/.DS_Store
- __MACOSX/source_data/1_Main_Text_Figures/5_Figure_6/3_raw_data/._.DS_Store
- source_data/1_Main_Text_Figures/5_Figure_6/3_raw_data/add_header.sh
- source_data/1_Main_Text_Figures/5_Figure_6/3_raw_data/1_WT_MPER.C.2.txt
- __MACOSX/source_data/1_Main_Text_Figures/5_Figure_6/3_raw_data/._1_WT_MPER.C.2.txt
- source_data/1_Main_Text_Figures/5_Figure_6/3_raw_data/1_WT_MPER.A.0.txt
- __MACOSX/source_data/1_Main_Text_Figures/5_Figure_6/3_raw_data/._1_WT_MPER.A.0.txt
- source_data/1_Main_Text_Figures/5_Figure_6/3_raw_data/1_WT_MPER.A.1.txt
- __MACOSX/source_data/1_Main_Text_Figures/5_Figure_6/3_raw_data/._1_WT_MPER.A.1.txt
- source_data/1_Main_Text_Figures/5_Figure_6/3_raw_data/1_WT_MPER.C.3.txt
- __MACOSX/source_data/1_Main_Text_Figures/5_Figure_6/3_raw_data/._1_WT_MPER.C.3.txt
- source_data/1_Main_Text_Figures/5_Figure_6/3_raw_data/1_WT_MPER.C.1.txt
- __MACOSX/source_data/1_Main_Text_Figures/5_Figure_6/3_raw_data/._1_WT_MPER.C.1.txt
- source_data/1_Main_Text_Figures/5_Figure_6/3_raw_data/1_WT_MPER.A.3.txt
- __MACOSX/source_data/1_Main_Text_Figures/5_Figure_6/3_raw_data/._1_WT_MPER.A.3.txt
- source_data/1_Main_Text_Figures/5_Figure_6/3_raw_data/1_WT_MPER.A.2.txt
- __MACOSX/source_data/1_Main_Text_Figures/5_Figure_6/3_raw_data/._1_WT_MPER.A.2.txt
- source_data/1_Main_Text_Figures/5_Figure_6/3_raw_data/1_WT_MPER.C.0.txt
- __MACOSX/source_data/1_Main_Text_Figures/5_Figure_6/3_raw_data/._1_WT_MPER.C.0.txt
- source_data/1_Main_Text_Figures/5_Figure_6/3_raw_data/1_WT_MPER.B.1.txt
- __MACOSX/source_data/1_Main_Text_Figures/5_Figure_6/3_raw_data/._1_WT_MPER.B.1.txt
- source_data/1_Main_Text_Figures/5_Figure_6/3_raw_data/1_WT_MPER.B.0.txt
- __MACOSX/source_data/1_Main_Text_Figures/5_Figure_6/3_raw_data/._1_WT_MPER.B.0.txt
- source_data/1_Main_Text_Figures/5_Figure_6/3_raw_data/1_WT_MPER.B.2.txt
- __MACOSX/source_data/1_Main_Text_Figures/5_Figure_6/3_raw_data/._1_WT_MPER.B.2.txt
- source_data/1_Main_Text_Figures/5_Figure_6/3_raw_data/1_WT_MPER.B.3.txt
- __MACOSX/source_data/1_Main_Text_Figures/5_Figure_6/3_raw_data/._1_WT_MPER.B.3.txt
- source_data/2_Supplementary_Figures/5_FigS9/source_data/V3/V3.B.4.txt
- __MACOSX/source_data/2_Supplementary_Figures/5_FigS9/source_data/V3/._V3.B.4.txt
- source_data/2_Supplementary_Figures/5_FigS9/source_data/V3/V3.B.5.txt
- __MACOSX/source_data/2_Supplementary_Figures/5_FigS9/source_data/V3/._V3.B.5.txt
- source_data/2_Supplementary_Figures/5_FigS9/source_data/V3/V3.B.2.txt
- __MACOSX/source_data/2_Supplementary_Figures/5_FigS9/source_data/V3/._V3.B.2.txt
- source_data/2_Supplementary_Figures/5_FigS9/source_data/V3/V3.B.3.txt
- __MACOSX/source_data/2_Supplementary_Figures/5_FigS9/source_data/V3/._V3.B.3.txt
- source_data/2_Supplementary_Figures/5_FigS9/source_data/V3/V3.B.1.txt
- __MACOSX/source_data/2_Supplementary_Figures/5_FigS9/source_data/V3/._V3.B.1.txt
- source_data/2_Supplementary_Figures/5_FigS9/source_data/V3/V3.A.5.txt
- __MACOSX/source_data/2_Supplementary_Figures/5_FigS9/source_data/V3/._V3.A.5.txt
- source_data/2_Supplementary_Figures/5_FigS9/source_data/V3/V3.A.4.txt
- __MACOSX/source_data/2_Supplementary_Figures/5_FigS9/source_data/V3/._V3.A.4.txt
- source_data/2_Supplementary_Figures/5_FigS9/source_data/V3/V3.C.4.txt
- __MACOSX/source_data/2_Supplementary_Figures/5_FigS9/source_data/V3/._V3.C.4.txt
- source_data/2_Supplementary_Figures/5_FigS9/source_data/V3/V3.C.5.txt
- __MACOSX/source_data/2_Supplementary_Figures/5_FigS9/source_data/V3/._V3.C.5.txt
- source_data/2_Supplementary_Figures/5_FigS9/source_data/V3/V3.C.1.txt
- __MACOSX/source_data/2_Supplementary_Figures/5_FigS9/source_data/V3/._V3.C.1.txt
- source_data/2_Supplementary_Figures/5_FigS9/source_data/V3/V3.A.3.txt
- __MACOSX/source_data/2_Supplementary_Figures/5_FigS9/source_data/V3/._V3.A.3.txt
- source_data/2_Supplementary_Figures/5_FigS9/source_data/V3/V3.A.2.txt
- __MACOSX/source_data/2_Supplementary_Figures/5_FigS9/source_data/V3/._V3.A.2.txt
- source_data/2_Supplementary_Figures/5_FigS9/source_data/V3/V3.C.2.txt
- __MACOSX/source_data/2_Supplementary_Figures/5_FigS9/source_data/V3/._V3.C.2.txt
- source_data/2_Supplementary_Figures/5_FigS9/source_data/V3/V3.A.1.txt
- __MACOSX/source_data/2_Supplementary_Figures/5_FigS9/source_data/V3/._V3.A.1.txt
- source_data/2_Supplementary_Figures/5_FigS9/source_data/V3/V3.C.3.txt
- __MACOSX/source_data/2_Supplementary_Figures/5_FigS9/source_data/V3/._V3.C.3.txt
- source_data/2_Supplementary_Figures/5_FigS9/source_data/V1V2/V1V2.C.2.txt
- __MACOSX/source_data/2_Supplementary_Figures/5_FigS9/source_data/V1V2/._V1V2.C.2.txt
- source_data/2_Supplementary_Figures/5_FigS9/source_data/V1V2/V1V2.A.1.txt
- __MACOSX/source_data/2_Supplementary_Figures/5_FigS9/source_data/V1V2/._V1V2.A.1.txt
- source_data/2_Supplementary_Figures/5_FigS9/source_data/V1V2/V1V2.C.3.txt
- __MACOSX/source_data/2_Supplementary_Figures/5_FigS9/source_data/V1V2/._V1V2.C.3.txt
- source_data/2_Supplementary_Figures/5_FigS9/source_data/V1V2/V1V2.C.1.txt
- __MACOSX/source_data/2_Supplementary_Figures/5_FigS9/source_data/V1V2/._V1V2.C.1.txt
- source_data/2_Supplementary_Figures/5_FigS9/source_data/V1V2/V1V2.A.3.txt
- __MACOSX/source_data/2_Supplementary_Figures/5_FigS9/source_data/V1V2/._V1V2.A.3.txt
- source_data/2_Supplementary_Figures/5_FigS9/source_data/V1V2/V1V2.A.2.txt
- __MACOSX/source_data/2_Supplementary_Figures/5_FigS9/source_data/V1V2/._V1V2.A.2.txt
- source_data/2_Supplementary_Figures/5_FigS9/source_data/V1V2/V1V2.C.4.txt
- __MACOSX/source_data/2_Supplementary_Figures/5_FigS9/source_data/V1V2/._V1V2.C.4.txt
- source_data/2_Supplementary_Figures/5_FigS9/source_data/V1V2/V1V2.C.5.txt
- __MACOSX/source_data/2_Supplementary_Figures/5_FigS9/source_data/V1V2/._V1V2.C.5.txt
- source_data/2_Supplementary_Figures/5_FigS9/source_data/V1V2/V1V2.A.5.txt
- __MACOSX/source_data/2_Supplementary_Figures/5_FigS9/source_data/V1V2/._V1V2.A.5.txt
- source_data/2_Supplementary_Figures/5_FigS9/source_data/V1V2/V1V2.A.4.txt
- __MACOSX/source_data/2_Supplementary_Figures/5_FigS9/source_data/V1V2/._V1V2.A.4.txt
- source_data/2_Supplementary_Figures/5_FigS9/source_data/V1V2/V1V2.B.1.txt
- __MACOSX/source_data/2_Supplementary_Figures/5_FigS9/source_data/V1V2/._V1V2.B.1.txt
- source_data/2_Supplementary_Figures/5_FigS9/source_data/V1V2/V1V2.B.2.txt
- __MACOSX/source_data/2_Supplementary_Figures/5_FigS9/source_data/V1V2/._V1V2.B.2.txt
- source_data/2_Supplementary_Figures/5_FigS9/source_data/V1V2/V1V2.B.3.txt
- __MACOSX/source_data/2_Supplementary_Figures/5_FigS9/source_data/V1V2/._V1V2.B.3.txt
- source_data/2_Supplementary_Figures/5_FigS9/source_data/V1V2/V1V2.B.4.txt
- __MACOSX/source_data/2_Supplementary_Figures/5_FigS9/source_data/V1V2/._V1V2.B.4.txt
- source_data/2_Supplementary_Figures/5_FigS9/source_data/V1V2/V1V2.B.5.txt
- __MACOSX/source_data/2_Supplementary_Figures/5_FigS9/source_data/V1V2/._V1V2.B.5.txt
- source_data/2_Supplementary_Figures/5_FigS9/source_data/ENV_ECTODOMAIN/full.GLYshield.time_evo.hiv_env_full_lipids_w_ions.not_water_not_ions.2.txt
- __MACOSX/source_data/2_Supplementary_Figures/5_FigS9/source_data/ENV_ECTODOMAIN/._full.GLYshield.time_evo.hiv_env_full_lipids_w_ions.not_water_not_ions.2.txt
- source_data/2_Supplementary_Figures/5_FigS9/source_data/ENV_ECTODOMAIN/full.GLYshield.time_evo.hiv_env_full_lipids_w_ions.not_water_not_ions.3.txt
- __MACOSX/source_data/2_Supplementary_Figures/5_FigS9/source_data/ENV_ECTODOMAIN/._full.GLYshield.time_evo.hiv_env_full_lipids_w_ions.not_water_not_ions.3.txt
- source_data/2_Supplementary_Figures/5_FigS9/source_data/ENV_ECTODOMAIN/full.GLYshield.time_evo.hiv_env_full_lipids_w_ions.not_water_not_ions.1.txt
- __MACOSX/source_data/2_Supplementary_Figures/5_FigS9/source_data/ENV_ECTODOMAIN/._full.GLYshield.time_evo.hiv_env_full_lipids_w_ions.not_water_not_ions.1.txt
- source_data/2_Supplementary_Figures/5_FigS9/source_data/ENV_ECTODOMAIN/full.GLYshield.time_evo.hiv_env_full_lipids_w_ions.not_water_not_ions.4.txt
- __MACOSX/source_data/2_Supplementary_Figures/5_FigS9/source_data/ENV_ECTODOMAIN/._full.GLYshield.time_evo.hiv_env_full_lipids_w_ions.not_water_not_ions.4.txt
- source_data/2_Supplementary_Figures/5_FigS9/source_data/ENV_ECTODOMAIN/full.GLYshield.time_evo.hiv_env_full_lipids_w_ions.not_water_not_ions.5.txt
- __MACOSX/source_data/2_Supplementary_Figures/5_FigS9/source_data/ENV_ECTODOMAIN/._full.GLYshield.time_evo.hiv_env_full_lipids_w_ions.not_water_not_ions.5.txt
- source_data/2_Supplementary_Figures/5_FigS9/source_data/ENV_ECTODOMAIN/full.TOTshield.time_evo.hiv_env_full_lipids_w_ions.not_water_not_ions.4.txt
- __MACOSX/source_data/2_Supplementary_Figures/5_FigS9/source_data/ENV_ECTODOMAIN/._full.TOTshield.time_evo.hiv_env_full_lipids_w_ions.not_water_not_ions.4.txt
- source_data/2_Supplementary_Figures/5_FigS9/source_data/ENV_ECTODOMAIN/full.TOTshield.time_evo.hiv_env_full_lipids_w_ions.not_water_not_ions.5.txt
- __MACOSX/source_data/2_Supplementary_Figures/5_FigS9/source_data/ENV_ECTODOMAIN/._full.TOTshield.time_evo.hiv_env_full_lipids_w_ions.not_water_not_ions.5.txt
- source_data/2_Supplementary_Figures/5_FigS9/source_data/ENV_ECTODOMAIN/full.TOTshield.time_evo.hiv_env_full_lipids_w_ions.not_water_not_ions.1.txt
- __MACOSX/source_data/2_Supplementary_Figures/5_FigS9/source_data/ENV_ECTODOMAIN/._full.TOTshield.time_evo.hiv_env_full_lipids_w_ions.not_water_not_ions.1.txt
- source_data/2_Supplementary_Figures/5_FigS9/source_data/ENV_ECTODOMAIN/full.TOTshield.time_evo.hiv_env_full_lipids_w_ions.not_water_not_ions.2.txt
- __MACOSX/source_data/2_Supplementary_Figures/5_FigS9/source_data/ENV_ECTODOMAIN/._full.TOTshield.time_evo.hiv_env_full_lipids_w_ions.not_water_not_ions.2.txt
- source_data/2_Supplementary_Figures/5_FigS9/source_data/ENV_ECTODOMAIN/full.TOTshield.time_evo.hiv_env_full_lipids_w_ions.not_water_not_ions.3.txt
- __MACOSX/source_data/2_Supplementary_Figures/5_FigS9/source_data/ENV_ECTODOMAIN/._full.TOTshield.time_evo.hiv_env_full_lipids_w_ions.not_water_not_ions.3.txt
- source_data/2_Supplementary_Figures/5_FigS9/source_data/ENV_ECTODOMAIN/full.MEMshield.time_evo.hiv_env_full_lipids_w_ions.not_water_not_ions.5.txt
- __MACOSX/source_data/2_Supplementary_Figures/5_FigS9/source_data/ENV_ECTODOMAIN/._full.MEMshield.time_evo.hiv_env_full_lipids_w_ions.not_water_not_ions.5.txt
- source_data/2_Supplementary_Figures/5_FigS9/source_data/ENV_ECTODOMAIN/full.MEMshield.time_evo.hiv_env_full_lipids_w_ions.not_water_not_ions.4.txt
- __MACOSX/source_data/2_Supplementary_Figures/5_FigS9/source_data/ENV_ECTODOMAIN/._full.MEMshield.time_evo.hiv_env_full_lipids_w_ions.not_water_not_ions.4.txt
- source_data/2_Supplementary_Figures/5_FigS9/source_data/ENV_ECTODOMAIN/full.MEMshield.time_evo.hiv_env_full_lipids_w_ions.not_water_not_ions.1.txt
- __MACOSX/source_data/2_Supplementary_Figures/5_FigS9/source_data/ENV_ECTODOMAIN/._full.MEMshield.time_evo.hiv_env_full_lipids_w_ions.not_water_not_ions.1.txt
- source_data/2_Supplementary_Figures/5_FigS9/source_data/ENV_ECTODOMAIN/full.MEMshield.time_evo.hiv_env_full_lipids_w_ions.not_water_not_ions.3.txt
- __MACOSX/source_data/2_Supplementary_Figures/5_FigS9/source_data/ENV_ECTODOMAIN/._full.MEMshield.time_evo.hiv_env_full_lipids_w_ions.not_water_not_ions.3.txt
- source_data/2_Supplementary_Figures/5_FigS9/source_data/ENV_ECTODOMAIN/full.MEMshield.time_evo.hiv_env_full_lipids_w_ions.not_water_not_ions.2.txt
- __MACOSX/source_data/2_Supplementary_Figures/5_FigS9/source_data/ENV_ECTODOMAIN/._full.MEMshield.time_evo.hiv_env_full_lipids_w_ions.not_water_not_ions.2.txt
- source_data/2_Supplementary_Figures/6_FigS11/raw_data/CD4/3_WT_CD4.C.1.txt
- __MACOSX/source_data/2_Supplementary_Figures/6_FigS11/raw_data/CD4/._3_WT_CD4.C.1.txt
- source_data/2_Supplementary_Figures/6_FigS11/raw_data/CD4/3_WT_CD4.A.3.txt
- __MACOSX/source_data/2_Supplementary_Figures/6_FigS11/raw_data/CD4/._3_WT_CD4.A.3.txt
- source_data/2_Supplementary_Figures/6_FigS11/raw_data/CD4/3_WT_CD4.A.2.txt
- __MACOSX/source_data/2_Supplementary_Figures/6_FigS11/raw_data/CD4/._3_WT_CD4.A.2.txt
- source_data/2_Supplementary_Figures/6_FigS11/raw_data/CD4/3_WT_CD4.C.0.txt
- __MACOSX/source_data/2_Supplementary_Figures/6_FigS11/raw_data/CD4/._3_WT_CD4.C.0.txt
- source_data/2_Supplementary_Figures/6_FigS11/raw_data/CD4/3_WT_CD4.C.2.txt
- __MACOSX/source_data/2_Supplementary_Figures/6_FigS11/raw_data/CD4/._3_WT_CD4.C.2.txt
- source_data/2_Supplementary_Figures/6_FigS11/raw_data/CD4/3_WT_CD4.A.0.txt
- __MACOSX/source_data/2_Supplementary_Figures/6_FigS11/raw_data/CD4/._3_WT_CD4.A.0.txt
- source_data/2_Supplementary_Figures/6_FigS11/raw_data/CD4/3_WT_CD4.A.1.txt
- __MACOSX/source_data/2_Supplementary_Figures/6_FigS11/raw_data/CD4/._3_WT_CD4.A.1.txt
- source_data/2_Supplementary_Figures/6_FigS11/raw_data/CD4/3_WT_CD4.C.3.txt
- __MACOSX/source_data/2_Supplementary_Figures/6_FigS11/raw_data/CD4/._3_WT_CD4.C.3.txt
- source_data/2_Supplementary_Figures/6_FigS11/raw_data/CD4/3_WT_CD4.B.2.txt
- __MACOSX/source_data/2_Supplementary_Figures/6_FigS11/raw_data/CD4/._3_WT_CD4.B.2.txt
- source_data/2_Supplementary_Figures/6_FigS11/raw_data/CD4/3_WT_CD4.B.3.txt
- __MACOSX/source_data/2_Supplementary_Figures/6_FigS11/raw_data/CD4/._3_WT_CD4.B.3.txt
- source_data/2_Supplementary_Figures/6_FigS11/raw_data/CD4/3_WT_CD4.B.1.txt
- __MACOSX/source_data/2_Supplementary_Figures/6_FigS11/raw_data/CD4/._3_WT_CD4.B.1.txt
- source_data/2_Supplementary_Figures/6_FigS11/raw_data/CD4/3_WT_CD4.B.0.txt
- __MACOSX/source_data/2_Supplementary_Figures/6_FigS11/raw_data/CD4/._3_WT_CD4.B.0.txt
- source_data/2_Supplementary_Figures/6_FigS11/raw_data/GP120_GP41_INTERFACE/2_WT_gp120_gp41_interface.B.1.txt
- __MACOSX/source_data/2_Supplementary_Figures/6_FigS11/raw_data/GP120_GP41_INTERFACE/._2_WT_gp120_gp41_interface.B.1.txt
- source_data/2_Supplementary_Figures/6_FigS11/raw_data/GP120_GP41_INTERFACE/2_WT_gp120_gp41_interface.B.0.txt
- __MACOSX/source_data/2_Supplementary_Figures/6_FigS11/raw_data/GP120_GP41_INTERFACE/._2_WT_gp120_gp41_interface.B.0.txt
- source_data/2_Supplementary_Figures/6_FigS11/raw_data/GP120_GP41_INTERFACE/2_WT_gp120_gp41_interface.B.2.txt
- __MACOSX/source_data/2_Supplementary_Figures/6_FigS11/raw_data/GP120_GP41_INTERFACE/._2_WT_gp120_gp41_interface.B.2.txt
- source_data/2_Supplementary_Figures/6_FigS11/raw_data/GP120_GP41_INTERFACE/2_WT_gp120_gp41_interface.B.3.txt
- __MACOSX/source_data/2_Supplementary_Figures/6_FigS11/raw_data/GP120_GP41_INTERFACE/._2_WT_gp120_gp41_interface.B.3.txt
- source_data/2_Supplementary_Figures/6_FigS11/raw_data/GP120_GP41_INTERFACE/2_WT_gp120_gp41_interface.C.2.txt
- __MACOSX/source_data/2_Supplementary_Figures/6_FigS11/raw_data/GP120_GP41_INTERFACE/._2_WT_gp120_gp41_interface.C.2.txt
[truncated: 284 more entries]
