# Supplementary material for: N-Glycans modulate tilting of HIV-1 envelope glycoprotein
Source: Nat Commun. 2026 Apr 15;17:5206. doi: 10.1038/s41467-026-71874-2 (PMC13254402; doi:10.1038/s41467-026-71874-2)
Supplement: Supplementary file 8 — Source Data [file 41467_2026_71874_MOESM8_ESM.zip › source_data/2_Supplementary_Figures/2_FigS6/lipid_engagement_normalized_data.csv]

Lipid	Normalized_Pooled_Percent
POPE	28.998497240213535
POPC	28.54270696049218
DPPC	20.842362447748187
PSM	19.360608564115584
CHL1	2.255824787430528
POPS	0.0
