# Supplementary material for: N-Glycans modulate tilting of HIV-1 envelope glycoprotein
Source: Nat Commun. 2026 Apr 15;17:5206. doi: 10.1038/s41467-026-71874-2 (PMC13254402; doi:10.1038/s41467-026-71874-2)
Supplement: Supplementary file 8 — Source Data [file 41467_2026_71874_MOESM8_ESM.zip › source_data/2_Supplementary_Figures/2_FigS6/lipid_engagement_data.csv]

Lipid	Pooled_Percent
PSM	30.59040751442006
POPC	27.277275816043602
POPE	19.953258328588454
DPPC	15.934658753484214
CHL1	5.9787896272781875
POPS	0.2656099601854782
