# Supplementary material for: N-Glycans modulate tilting of HIV-1 envelope glycoprotein
Source: Nat Commun. 2026 Apr 15;17:5206. doi: 10.1038/s41467-026-71874-2 (PMC13254402; doi:10.1038/s41467-026-71874-2)
Supplement: Supplementary file 8 — Source Data [file 41467_2026_71874_MOESM8_ESM.zip › source_data/2_Supplementary_Figures/2_FigS6/glycan_engagement_data.csv]

Glycan	Pooled_Percent
β-GlcNAc	49.61641488977979
β-Gal	22.01576653071578
α-Man	18.41408428096872
α-Neu5Ac	5.500961230677659
β-Man	4.186065263638366
α-Fuc	0.2667078042196619
