# Supplementary material for: N-Glycans modulate tilting of HIV-1 envelope glycoprotein
Source: Nat Commun. 2026 Apr 15;17:5206. doi: 10.1038/s41467-026-71874-2 (PMC13254402; doi:10.1038/s41467-026-71874-2)
Supplement: Supplementary file 8 — Source Data [file 41467_2026_71874_MOESM8_ESM.zip › source_data/2_Supplementary_Figures/4_FigS8/FigS8b.csv]

TMD_Inclination_Angle_deg
76.86
75.43
75.48
75.89
75.72
74.88
72.83
75.05
75.76
75.05
79.79
78.63
77.68
77.76
78.64
74.7
73.9
74.48
76.67
77.56
74.62
75.61
73.5
76.12
75.93
77.07
76.22
77.8
77.7
77.24
77.27
80.69
77.9
75.63
77.76
75.59
75.19
74.61
74.4
73.95
75.66
78.75
75.65
77.55
73.22
76.83
74.24
73.5
75.08
74.1
73.89
72.88
74.69
75.06
75.44
77.62
74.34
76.8
76.22
76.97
75.32
74.12
76.09
75.44
77.45
74.38
74.93
75.9
76.04
76.74
75.98
78.48
78.09
76.77
78.27
75.12
77.99
78.73
79.78
77.53
80.85
79.28
79.9
76.33
77.45
76.16
78.69
77.89
78.77
78.23
77.97
77.36
77.53
77.05
76.96
80.48
74.41
80.28
78.79
78.6
78.5
77.41
77.42
77.24
75.52
75.77
76.71
76.23
74.44
76.94
77.69
79.04
81.55
81.93
79.05
79.02
80.11
79.29
75.96
78.09
75.26
78.48
79.71
76.81
76.43
77.08
77.57
76.81
77.58
80.02
78.03
78.71
81.22
78.59
79.73
81.01
78.31
78.72
77.45
76.37
74.45
77.19
75.03
76.63
75.93
77.26
77.45
75.25
77.49
77.09
76.85
78.74
74.61
71.23
72.08
78.22
78.19
76.44
75.67
78.62
77.12
80.95
80.03
76.31
80.93
77.61
80.19
79.77
79.37
80.92
79.88
79.78
78.66
79.03
79.35
77.39
79.25
79.8
78.87
77.77
77.5
76.88
77.7
77.36
76.83
75.8
78.26
78.67
78.8
79.33
75.65
74.93
77.08
75.91
75.13
78.05
74.81
75.65
74.38
77.2
76.71
76.74
78.0
77.34
78.45
76.06
76.17
74.81
77.52
76.9
78.16
77.48
76.91
77.32
75.17
76.96
76.37
76.75
74.24
73.98
74.27
77.56
76.11
77.1
77.43
75.92
76.17
76.48
75.27
75.73
76.47
76.55
76.98
76.92
76.49
75.01
75.93
77.13
77.07
74.52
72.89
73.74
75.79
76.91
76.43
75.74
75.64
77.07
74.58
75.62
73.93
77.15
76.17
75.82
75.92
77.84
74.91
80.24
76.86
72.57
70.99
70.29
72.38
73.35
72.45
68.69
71.49
74.51
72.79
72.23
72.61
69.48
71.87
72.9
72.6
70.29
74.32
72.35
70.62
69.42
70.35
69.99
70.24
71.26
71.34
71.85
70.41
70.97
72.35
75.0
72.15
72.03
72.17
72.71
75.03
77.67
73.85
74.84
74.72
74.45
78.03
74.28
78.66
75.26
76.53
76.45
75.5
74.01
75.03
77.45
77.41
76.1
74.19
74.79
74.58
76.22
77.55
77.02
75.95
76.19
73.95
77.05
76.11
75.57
75.06
77.58
77.44
78.6
72.64
74.07
78.69
71.96
72.91
72.42
75.03
75.88
73.94
73.0
74.26
73.29
74.96
73.54
73.81
75.32
75.5
78.35
73.3
75.37
75.33
75.4
77.14
74.1
73.37
71.23
72.98
72.82
75.18
75.83
73.83
75.2
75.97
74.59
75.92
70.6
71.78
72.94
75.9
77.03
78.94
78.36
74.52
77.19
77.46
77.31
80.52
78.08
76.88
73.86
73.87
73.45
74.04
72.1
69.78
75.18
76.64
72.9
74.31
75.27
72.14
72.55
73.91
73.76
74.91
75.31
75.06
74.89
73.22
74.04
74.81
75.53
74.1
73.98
73.28
73.89
74.23
72.93
75.13
75.97
74.28
74.81
74.54
76.9
75.5
76.47
75.98
77.35
76.36
74.34
74.53
76.45
76.1
77.12
75.18
75.68
76.71
75.75
74.13
71.82
72.13
71.04
69.47
73.6
71.37
73.16
75.74
71.15
72.9
71.69
72.68
75.25
72.17
74.43
78.16
72.4
77.9
77.73
76.42
75.04
74.41
75.63
72.37
75.99
75.13
77.46
75.93
80.92
75.63
75.43
76.26
76.82
73.62
75.94
76.07
74.74
76.81
74.93
77.3
74.37
77.02
77.51
76.82
75.57
78.61
76.63
73.98
72.76
72.9
73.37
76.49
75.79
74.72
76.97
74.76
76.95
76.81
75.47
73.65
74.78
80.6
76.67
75.3
73.82
75.27
75.8
76.02
75.33
76.85
76.35
77.96
77.32
77.63
75.13
74.43
77.39
73.74
73.44
76.45
72.88
75.95
76.51
77.8
77.72
77.32
73.54
74.92
74.27
75.5
74.52
77.57
74.93
78.15
79.88
80.74
77.48
81.08
77.15
80.68
80.13
83.01
80.39
79.29
80.49
80.03
82.98
78.97
80.89
78.23
80.94
77.82
76.45
75.53
79.1
75.52
78.86
78.14
72.57
78.92
79.9
78.98
77.39
79.6
74.71
78.14
78.2
82.3
82.92
79.04
80.45
78.69
79.42
76.38
78.39
79.06
81.75
81.04
82.17
83.73
83.19
84.63
81.49
79.88
80.76
82.05
82.9
78.76
81.43
80.48
81.06
82.29
78.38
80.22
81.78
79.57
81.59
80.14
80.5
77.73
77.55
77.81
77.49
77.19
75.68
75.27
75.67
75.68
75.63
76.56
71.39
74.67
73.04
76.09
73.72
74.92
74.38
77.31
71.24
74.96
76.54
74.01
73.54
73.67
73.33
75.96
74.64
73.74
73.3
74.77
74.11
75.4
75.62
77.28
76.07
73.22
74.33
73.36
74.64
70.56
73.1
74.89
73.94
74.08
73.92
74.74
73.45
75.88
74.55
75.06
75.1
76.69
77.51
76.07
74.57
71.25
71.08
73.3
73.4
72.93
73.28
72.34
71.62
75.15
74.32
73.45
72.32
70.73
71.55
73.8
73.61
71.99
72.41
71.46
69.9
69.13
71.68
70.34
70.05
69.99
71.49
69.56
71.64
71.73
70.06
68.95
69.29
67.36
69.96
71.26
71.02
70.68
73.81
75.14
75.54
76.0
73.81
74.64
70.38
77.02
73.86
73.36
73.85
72.18
73.69
76.17
73.28
72.19
75.15
73.96
77.34
73.81
75.84
73.02
71.93
74.69
72.74
73.29
74.61
69.49
71.92
73.5
72.82
74.42
73.01
71.04
73.56
72.73
75.04
73.68
73.5
72.5
74.37
73.87
75.49
74.6
72.13
74.52
77.19
76.24
75.46
74.76
74.81
77.36
74.44
74.3
72.24
72.13
73.14
74.13
75.9
78.12
77.53
76.14
74.65
74.51
75.14
76.36
76.62
75.28
74.76
74.35
74.12
75.5
76.41
78.12
78.74
74.05
76.34
77.54
76.01
76.79
79.38
76.78
76.0
76.52
76.82
79.77
76.03
76.24
76.81
77.36
78.2
75.71
77.23
74.96
75.48
71.37
70.46
72.55
74.75
72.36
75.05
75.43
75.06
77.51
77.02
76.65
71.47
74.8
75.76
76.0
74.95
74.11
73.45
76.31
74.64
75.96
75.22
74.48
75.51
75.88
76.42
75.9
77.45
79.43
80.07
81.75
78.11
78.71
79.19
76.9
79.06
77.74
76.53
79.14
76.54
78.53
76.09
76.83
75.07
77.14
74.54
76.64
80.58
78.75
76.1
75.56
76.48
76.69
75.71
76.29
75.21
73.94
76.46
76.11
74.92
72.76
71.91
69.92
72.03
75.38
76.39
72.41
72.57
71.1
73.67
72.78
70.16
74.23
74.57
75.98
72.54
75.29
77.65
75.68
71.11
73.69
70.17
76.24
74.49
74.33
70.85
72.54
74.76
78.78
75.64
75.44
74.51
72.78
72.16
74.11
72.45
74.62
74.18
73.45
72.02
73.3
73.55
74.35
74.29
73.23
72.96
73.52
74.57
73.98
71.26
72.56
75.63
73.74
74.89
73.25
74.71
75.18
73.49
74.42
73.2
72.7
74.07
74.28
75.44
73.24
73.98
73.73
76.45
73.61
74.62
74.77
74.54
74.8
75.93
73.67
72.07
74.72
74.42
73.81
75.49
76.52
72.96
75.9
77.36
74.53
75.55
75.79
76.24
76.29
74.15
69.16
72.9
70.42
72.62
74.01
71.34
74.21
73.07
74.01
75.06
75.45
73.91
76.91
76.75
77.63
76.29
76.36
75.26
74.56
73.66
73.68
76.3
75.77
74.47
73.58
72.62
75.53
73.15
75.79
75.55
74.18
75.61
76.23
74.75
75.96
77.9
72.33
74.66
74.91
77.0
76.61
77.33
76.09
72.36
76.33
75.1
75.91
78.35
76.43
75.97
76.67
73.7
76.77
76.87
77.39
74.05
76.24
77.26
77.56
78.67
80.04
76.47
79.38
81.89
79.25
79.26
76.86
81.96
79.11
78.94
80.41
78.09
76.7
78.16
78.01
78.11
77.03
78.67
81.09
80.16
76.91
79.76
76.74
77.69
76.94
77.43
74.83
73.95
75.64
73.54
74.48
72.67
75.49
75.45
72.94
74.12
76.66
75.54
74.45
75.71
73.51
74.39
74.92
74.75
75.6
74.3
74.57
73.3
70.65
74.19
73.5
75.53
74.08
74.16
76.16
76.0
73.95
78.23
76.09
75.52
77.96
73.61
71.47
74.17
73.78
72.85
74.82
73.14
76.76
77.1
73.82
72.43
73.82
73.93
75.25
77.72
76.18
75.77
76.99
73.94
76.01
77.89
77.43
74.43
76.35
73.43
71.04
74.1
72.6
76.27
72.27
73.72
78.09
73.9
72.78
71.27
73.62
75.21
71.77
71.77
73.97
76.87
72.7
73.09
74.3
75.21
77.1
74.23
73.55
75.41
74.16
75.31
77.25
72.98
74.43
74.13
70.55
72.52
72.43
74.11
74.41
75.8
72.53
73.75
76.81
75.86
77.29
73.64
74.78
74.35
72.45
78.36
74.95
75.89
75.97
72.53
75.27
72.92
73.79
73.27
70.37
73.89
72.64
74.42
74.0
72.23
72.12
75.06
72.93
74.52
73.89
75.43
75.81
73.84
75.43
73.49
68.34
71.65
72.19
73.24
72.89
71.19
72.79
74.78
77.06
75.96
75.46
73.51
73.63
75.53
72.17
73.75
75.75
76.69
75.88
77.99
77.82
77.33
77.91
74.25
74.6
72.94
77.04
73.16
74.01
72.96
71.82
70.62
75.78
72.3
76.05
75.26
76.3
75.39
76.05
75.32
73.65
74.25
74.33
75.24
73.41
75.51
76.29
75.69
74.81
75.31
74.46
77.13
72.33
76.06
75.54
75.2
76.75
74.8
76.95
75.71
76.92
75.52
74.21
72.63
72.73
74.28
73.86
75.9
73.97
74.01
72.43
75.36
75.49
74.21
72.6
72.8
71.5
71.26
76.02
75.29
75.83
77.36
75.13
74.29
74.81
75.55
74.34
72.0
74.15
74.02
75.35
73.53
75.4
72.63
71.33
72.79
74.52
74.42
75.62
73.99
73.65
73.79
72.78
73.83
70.34
75.68
72.82
75.17
72.57
74.16
72.87
74.62
74.41
76.35
76.15
77.0
75.7
73.68
75.45
76.41
73.94
73.75
75.43
77.42
73.04
74.62
71.39
73.17
73.06
75.65
74.14
74.16
76.31
75.98
75.93
75.87
73.46
77.0
76.88
75.23
75.9
74.57
75.02
75.41
75.63
73.94
75.59
72.85
76.39
74.12
76.01
73.87
73.99
75.61
72.7
72.66
73.05
72.96
74.09
73.78
74.17
75.93
75.43
72.49
71.58
71.13
70.86
71.21
73.65
74.46
74.31
74.89
73.07
73.54
74.8
73.47
75.3
76.59
73.99
72.95
74.36
75.23
77.07
73.56
70.93
76.08
73.67
74.36
75.43
75.65
75.2
73.93
76.46
76.42
75.61
74.41
78.29
75.8
76.22
76.74
75.52
78.06
77.56
74.45
75.22
76.04
76.42
75.97
77.67
76.56
77.85
75.37
75.31
73.59
77.61
74.87
75.83
74.47
73.54
74.38
74.31
73.97
75.57
74.43
75.86
76.37
77.11
74.39
78.33
76.92
75.64
77.38
75.17
76.02
80.3
79.27
79.28
78.09
80.95
76.9
78.16
76.44
76.86
78.03
78.68
78.98
81.31
78.79
77.71
78.1
77.35
77.74
77.48
78.71
79.13
79.18
73.85
79.68
75.33
77.84
79.93
75.56
77.49
76.55
73.3
74.0
74.98
76.5
73.37
76.06
77.36
77.3
76.6
78.88
78.37
76.29
75.71
76.24
77.06
76.47
78.0
75.39
76.23
77.3
75.55
75.04
78.0
79.24
76.61
77.65
76.31
78.31
80.82
80.05
77.62
76.36
77.4
76.96
77.05
75.05
77.39
76.65
75.03
73.86
74.58
74.85
74.69
76.48
75.02
76.44
75.43
74.41
73.17
75.94
77.9
77.99
75.7
77.66
76.52
76.23
78.35
75.62
79.31
78.53
83.41
83.68
81.64
82.36
81.48
78.99
82.12
78.77
81.11
82.22
79.9
79.52
81.61
80.84
77.01
77.46
77.47
78.05
78.94
78.54
77.73
78.2
77.21
76.74
79.8
76.4
76.3
77.24
77.73
74.29
76.37
79.42
74.78
79.15
78.89
80.29
77.33
77.9
78.2
79.99
79.47
79.31
78.49
76.3
79.04
78.7
77.0
80.67
79.57
79.59
78.74
80.45
74.63
77.46
76.41
77.52
77.84
76.11
76.68
75.11
77.2
76.18
75.19
78.92
76.29
76.94
77.81
79.02
77.1
78.99
79.51
73.3
73.4
76.27
76.2
77.58
80.06
77.17
76.14
77.0
78.48
77.72
77.6
76.63
77.47
74.44
73.87
73.94
71.96
74.71
74.68
78.21
75.49
77.91
76.69
76.75
79.39
75.5
76.88
76.81
77.43
78.83
78.48
76.18
76.17
75.38
76.14
78.37
77.11
76.18
78.71
75.5
76.5
74.93
75.77
74.6
74.99
71.93
73.51
73.75
73.14
76.79
75.97
75.36
75.21
74.05
78.28
75.68
76.54
75.71
76.87
76.51
75.61
74.88
76.66
76.71
76.7
75.89
73.84
76.93
73.02
75.59
73.51
76.01
77.38
75.86
77.58
76.72
75.19
74.45
75.96
75.29
76.26
74.84
74.13
75.35
76.85
75.52
72.99
77.37
74.96
75.46
74.12
76.86
78.24
75.83
80.46
77.19
77.43
79.07
78.23
74.38
78.73
75.59
74.98
74.59
73.81
77.74
78.93
79.23
75.24
75.73
73.48
74.39
73.58
74.51
75.7
78.85
77.88
78.99
80.2
78.13
78.56
80.39
77.56
78.94
78.84
79.62
76.37
76.19
76.72
76.92
77.33
77.86
77.76
74.68
77.01
76.8
76.8
80.22
78.3
76.56
76.9
74.87
79.06
77.59
75.55
75.98
74.75
73.38
77.27
75.8
74.22
73.32
75.52
73.21
74.81
76.42
77.68
75.87
77.0
74.73
76.13
78.29
75.98
77.86
79.88
79.27
75.39
76.74
77.21
78.77
78.46
77.31
77.02
79.09
76.92
78.55
76.04
75.86
75.95
74.28
75.52
76.98
78.01
77.65
77.17
77.36
78.09
76.22
80.97
79.19
77.49
79.75
77.73
79.28
78.41
81.74
79.5
75.11
77.0
79.18
77.43
79.97
76.69
78.48
77.49
77.68
74.44
76.43
77.0
78.78
74.58
78.0
76.76
77.62
77.72
77.7
77.65
78.6
74.8
76.95
77.7
75.22
73.93
74.84
76.31
75.59
75.95
75.93
76.58
71.96
73.97
75.1
72.29
72.66
72.16
73.24
71.93
74.78
75.28
70.9
70.71
73.93
76.85
74.62
75.26
75.12
77.24
73.17
75.41
78.71
76.96
77.86
79.87
75.21
76.13
76.95
76.59
72.56
76.82
76.45
77.42
74.01
76.37
75.97
73.86
72.5
73.36
73.6
72.45
75.98
75.41
77.29
72.95
78.64
75.47
74.94
76.44
76.67
73.49
74.13
74.35
74.9
76.06
77.24
75.04
74.11
74.64
76.32
77.16
76.43
76.44
75.91
73.4
73.63
75.21
77.9
77.44
75.2
77.34
75.09
74.44
76.46
76.06
75.93
76.48
77.54
76.26
75.99
75.55
76.0
74.69
75.01
75.0
75.62
74.07
72.92
75.43
71.62
71.51
72.59
71.92
71.74
71.12
74.61
73.39
74.41
73.84
74.1
75.34
77.47
77.03
77.05
74.97
77.48
76.44
76.66
78.12
79.98
78.0
78.71
74.73
77.74
77.59
75.61
78.18
78.24
81.32
79.45
81.19
79.1
79.78
82.27
83.95
80.27
79.44
79.5
80.3
81.42
80.99
80.12
80.15
80.22
78.47
80.11
78.57
77.0
76.74
77.36
78.27
75.49
77.54
75.95
79.04
77.06
75.27
75.69
76.63
74.49
75.98
76.42
76.81
78.65
75.42
77.35
75.84
77.75
77.45
74.79
78.01
74.19
73.48
74.48
75.16
75.9
74.76
76.72
73.12
76.39
75.24
75.26
74.55
74.81
75.57
74.38
76.1
76.02
77.81
75.44
74.66
74.85
75.23
74.21
77.42
75.33
72.39
75.36
74.55
73.05
74.73
72.37
74.66
73.58
75.28
72.02
73.9
73.0
73.62
70.95
72.1
70.55
70.26
70.11
73.88
73.81
71.21
71.51
72.0
74.4
72.09
71.27
72.52
71.56
73.73
73.63
74.74
74.12
73.1
73.36
73.48
73.98
75.12
77.72
74.82
74.67
74.19
72.07
74.5
73.38
75.57
76.79
73.82
74.79
77.02
[truncated: 155,516 more rows]
