# Supplementary material for: N-Glycans modulate tilting of HIV-1 envelope glycoprotein
Source: Nat Commun. 2026 Apr 15;17:5206. doi: 10.1038/s41467-026-71874-2 (PMC13254402; doi:10.1038/s41467-026-71874-2)
Supplement: Supplementary file 8 — Source Data [file 41467_2026_71874_MOESM8_ESM.zip › source_data/2_Supplementary_Figures/3_FigS7/FigS7a.csv]

MPER_Hinge_Angle_deg
93.66
93.6
94.52
94.89
92.02
89.46
88.12
90.5
90.37
89.57
89.73
90.79
89.87
91.9
92.94
92.01
96.19
90.6
91.96
92.97
93.42
90.62
93.03
93.77
89.34
94.96
89.93
93.65
93.05
93.2
94.11
94.71
93.43
93.43
92.24
89.09
91.04
97.04
94.05
91.73
91.89
93.47
89.73
90.22
93.3
91.33
91.76
92.4
92.87
91.17
87.42
93.36
89.52
95.04
91.95
89.26
88.64
91.82
93.04
93.53
90.62
91.61
89.24
89.03
91.32
88.88
92.17
91.72
86.7
92.08
91.34
93.88
87.41
95.3
97.28
98.38
90.14
94.1
94.79
92.73
92.11
92.26
91.26
92.46
91.12
91.96
91.02
91.94
92.54
94.03
93.48
89.91
88.77
85.14
90.83
83.1
87.81
90.86
87.46
87.94
88.74
83.45
89.47
89.97
89.68
90.56
89.68
86.36
87.17
83.27
82.52
82.13
84.1
85.15
85.74
87.77
85.58
85.46
86.62
87.44
86.73
82.07
85.76
85.11
87.74
88.4
85.55
85.1
89.09
89.39
86.35
85.98
86.5
91.08
91.4
89.58
85.68
87.47
89.7
89.12
86.84
92.62
88.28
91.52
85.77
92.64
91.47
90.57
93.17
95.61
95.98
94.42
92.1
92.5
92.49
90.88
86.79
92.68
93.39
92.59
92.78
90.57
92.16
94.29
93.24
92.78
90.02
87.48
88.77
91.59
90.46
89.85
89.64
89.43
90.0
87.23
87.88
87.7
86.98
88.36
86.48
85.1
91.59
89.67
87.07
89.12
89.48
91.92
94.04
90.86
92.69
93.82
92.0
90.16
95.58
91.6
89.3
88.01
85.89
89.5
88.85
87.55
86.43
90.41
87.5
85.52
90.14
87.79
86.81
90.21
90.38
88.94
88.89
89.75
91.78
89.69
90.32
89.47
90.36
91.68
90.6
90.83
89.13
91.86
90.54
89.24
90.17
92.03
90.02
90.14
90.99
88.9
89.47
91.45
91.01
87.74
88.34
89.76
88.35
88.56
88.49
91.76
92.39
88.81
88.6
91.72
90.78
87.03
88.91
92.24
91.63
88.98
89.52
89.54
89.48
90.11
92.44
90.7
90.51
90.52
89.82
91.48
89.36
91.4
89.41
91.73
85.66
88.37
89.51
86.87
94.02
88.29
90.22
89.88
89.43
89.99
92.28
92.69
94.35
90.77
92.82
93.25
93.78
97.33
96.15
91.44
94.48
92.6
94.42
94.18
94.85
92.95
93.92
95.09
94.12
92.59
92.0
95.8
95.85
92.79
96.61
93.81
92.62
93.77
93.22
93.12
92.02
92.47
95.93
96.01
97.91
94.23
93.05
93.25
91.36
93.13
92.88
91.21
92.97
94.76
92.61
94.81
92.63
94.3
91.59
89.05
85.86
89.02
92.27
89.34
87.8
86.77
89.62
93.74
93.24
92.03
88.3
91.08
93.19
93.04
87.92
88.49
89.84
86.72
86.77
86.85
88.02
84.06
86.11
91.77
89.25
89.85
90.4
88.3
86.04
92.28
90.86
89.77
92.32
89.13
90.65
93.16
90.28
95.23
87.94
94.33
96.07
96.92
91.98
96.21
95.84
91.39
92.04
93.73
95.58
92.08
91.03
98.92
94.67
94.22
92.08
92.57
94.92
91.46
93.73
93.81
93.96
90.09
94.6
94.47
92.46
93.28
92.81
95.55
96.28
94.38
91.58
92.31
96.11
88.25
94.47
91.32
92.48
92.55
95.21
96.96
90.98
91.75
88.42
90.62
87.36
88.96
87.04
87.12
90.35
91.29
90.03
92.42
88.68
88.52
90.64
91.52
95.1
89.17
90.0
89.65
93.09
91.16
88.72
94.2
90.74
92.51
94.36
91.12
93.26
89.82
92.11
90.16
92.67
94.53
91.86
93.43
94.7
96.99
91.77
90.26
89.96
90.22
93.41
95.35
88.56
94.27
94.31
88.72
87.05
91.97
91.3
86.16
85.7
88.48
87.1
85.01
86.46
88.3
85.88
85.61
87.65
88.95
87.64
90.68
88.67
93.03
91.53
89.63
88.44
91.16
93.22
87.49
89.96
89.92
89.48
88.96
91.1
87.2
84.81
85.73
88.19
88.63
88.14
85.41
87.79
92.74
88.05
90.39
90.83
88.8
86.94
89.19
93.15
93.24
92.05
89.9
93.0
93.33
91.67
91.94
89.88
91.29
92.89
93.47
93.84
91.58
88.86
89.16
91.93
90.68
91.31
90.29
90.01
93.11
91.33
89.9
90.87
91.77
90.17
90.84
91.56
93.42
92.64
94.35
90.67
94.66
93.1
95.59
96.44
91.11
95.32
96.4
96.31
93.96
94.13
92.04
92.98
94.66
91.83
93.2
91.33
91.37
89.91
95.36
94.18
97.07
93.16
91.02
93.24
93.88
93.75
92.29
90.93
90.81
93.55
87.1
86.92
85.64
89.88
90.07
84.02
87.71
89.17
92.31
91.47
89.17
86.35
90.53
92.91
93.69
90.05
92.06
91.93
91.35
92.33
89.77
91.85
90.71
87.13
90.31
92.7
92.97
90.99
88.34
88.82
91.01
90.71
94.95
91.32
93.15
89.97
91.05
88.99
91.2
92.6
91.17
95.49
92.5
94.42
88.9
91.82
91.35
90.28
97.16
87.66
91.14
89.94
92.78
91.99
89.4
90.76
90.61
91.03
92.71
92.04
92.99
92.48
90.74
92.12
93.73
90.76
93.92
90.87
89.72
92.49
93.06
91.91
88.19
87.54
88.51
87.51
87.96
91.58
90.99
94.31
95.86
94.93
96.27
90.66
93.1
92.1
93.74
93.71
96.51
93.95
95.81
92.98
91.3
95.06
91.35
89.97
92.62
90.64
91.55
91.17
90.12
91.53
89.8
92.23
89.72
90.8
88.97
90.59
91.03
91.79
91.32
92.23
92.05
90.73
93.44
91.01
88.76
91.13
91.86
90.81
92.55
91.48
95.87
91.18
88.54
90.02
88.25
92.79
90.22
93.37
92.26
93.45
90.62
88.48
90.62
88.94
91.73
88.31
91.36
93.23
90.96
92.17
92.83
90.35
90.51
92.08
91.22
87.35
85.83
89.91
87.62
87.35
93.17
91.27
87.71
91.15
87.37
92.48
87.03
86.51
91.2
88.6
87.54
88.16
89.27
88.67
88.99
88.64
90.12
83.43
87.1
86.24
85.08
87.66
88.8
83.54
87.41
85.34
87.5
87.51
88.68
87.22
86.6
89.27
89.73
89.77
88.49
88.23
88.24
91.04
89.48
88.57
92.08
88.98
88.93
89.48
88.71
90.76
91.89
92.12
91.55
92.17
90.11
88.32
90.97
87.9
92.38
88.21
87.86
88.31
90.28
90.71
91.09
92.6
86.35
90.1
90.62
91.37
91.73
92.42
92.13
90.09
90.88
90.27
89.47
88.19
91.54
91.43
92.52
92.14
94.24
93.41
91.19
91.64
92.26
88.5
89.17
89.76
89.6
88.85
90.41
90.34
90.81
89.3
88.39
88.98
88.18
88.52
88.77
92.91
91.99
89.64
88.33
89.82
91.36
89.53
88.38
95.32
91.45
88.88
92.89
90.57
87.65
88.51
89.11
86.75
90.76
89.09
89.79
90.71
91.22
92.13
90.08
90.58
90.4
88.47
91.91
91.72
92.68
88.92
91.52
90.58
92.29
92.55
91.79
94.54
96.61
94.69
91.25
90.96
89.13
88.58
91.04
89.63
90.77
88.36
89.92
92.86
91.73
91.03
92.25
87.07
88.33
85.72
89.77
89.13
88.03
86.39
86.77
86.78
88.9
89.93
91.47
91.56
93.43
92.23
92.0
90.16
90.52
88.62
87.87
88.35
89.18
89.8
90.62
87.97
87.69
91.61
92.15
91.89
95.15
94.03
86.76
86.54
90.01
91.76
91.33
89.53
89.97
90.84
88.51
92.3
89.36
90.9
90.76
89.29
91.44
92.55
92.24
91.73
91.32
94.23
92.83
88.34
88.56
90.14
85.86
90.64
92.15
89.82
87.49
95.85
92.19
90.87
95.64
94.05
89.24
92.0
92.69
89.58
92.41
92.24
92.95
90.27
91.32
92.42
91.44
91.99
89.77
90.41
87.1
90.82
91.43
89.56
90.59
90.45
94.8
88.69
93.19
93.92
93.2
94.7
91.51
92.67
93.98
91.13
96.18
90.52
90.56
90.09
90.52
89.4
86.88
86.74
91.66
85.2
83.88
85.76
90.56
89.78
89.07
89.5
91.46
85.69
92.35
88.05
88.45
87.78
90.32
85.95
91.13
91.32
89.98
89.45
93.05
92.4
93.27
91.59
93.32
89.03
89.45
94.34
91.04
93.43
90.81
90.71
86.92
87.04
90.7
87.34
92.42
93.44
90.16
89.62
86.37
88.43
85.77
87.6
86.99
88.32
89.34
88.09
85.19
89.51
93.55
91.9
91.28
94.77
91.55
89.04
89.64
88.39
90.96
90.12
91.42
92.92
91.05
89.8
88.63
89.08
91.69
89.14
91.1
87.77
91.07
88.69
92.3
89.8
91.99
88.43
88.42
89.03
87.26
89.98
90.21
91.81
92.5
92.6
91.04
89.79
88.91
92.45
90.76
90.21
92.94
88.21
91.24
88.14
88.98
89.06
89.1
88.64
93.27
90.31
95.09
92.42
91.68
91.53
93.16
88.6
91.52
89.67
91.18
91.19
88.62
89.04
94.49
91.24
93.97
93.49
92.71
88.12
87.93
92.73
90.58
91.97
90.8
88.22
91.86
94.11
89.12
90.32
89.65
89.08
87.05
85.8
89.33
89.44
90.23
90.14
91.9
87.54
90.44
92.02
87.87
88.37
91.34
90.71
92.44
90.98
91.28
90.48
89.67
91.38
90.66
89.75
90.45
90.75
86.41
92.17
90.7
91.6
87.18
89.43
90.22
84.37
89.85
89.71
87.89
89.99
90.48
89.64
88.81
88.32
89.36
86.75
90.9
87.11
86.57
89.79
88.76
88.37
88.65
87.92
83.58
87.96
88.8
86.55
86.74
86.2
86.04
84.79
88.09
88.15
87.78
83.44
89.21
87.57
86.89
83.43
86.05
84.82
87.77
87.13
89.33
83.37
88.77
83.49
89.23
89.02
84.96
86.98
84.89
83.69
82.45
84.82
83.6
86.66
86.52
83.45
83.17
85.49
80.61
83.65
82.45
80.86
81.33
80.27
81.89
81.63
82.84
82.29
84.08
81.04
81.52
84.91
84.54
86.47
87.4
81.85
83.72
81.68
82.46
77.75
77.79
78.68
84.85
83.38
80.98
83.66
84.52
86.39
86.42
86.7
82.29
84.14
86.67
89.55
84.99
86.84
87.44
86.71
89.95
88.08
87.74
86.93
87.78
90.45
88.4
84.45
87.06
92.39
90.79
88.89
85.75
86.01
87.02
85.18
87.25
86.33
85.96
88.68
88.8
93.4
91.02
92.71
93.96
92.21
89.0
90.32
90.29
91.21
88.15
91.18
88.27
90.0
87.42
89.09
87.07
88.24
86.22
87.11
87.46
86.7
88.07
81.57
85.36
86.45
88.01
88.01
89.16
88.48
87.83
82.32
83.23
87.27
84.75
84.98
88.02
85.75
90.7
87.96
90.09
86.51
86.11
87.58
82.91
85.44
85.5
85.74
89.59
86.33
88.86
87.02
89.84
84.06
87.75
85.16
86.23
92.33
87.34
89.69
89.69
87.97
86.91
91.25
92.96
92.12
90.75
90.88
91.64
89.34
90.6
93.08
86.43
86.47
88.46
86.33
90.59
89.76
91.09
91.37
87.84
92.51
90.35
95.25
95.51
90.9
84.5
89.48
89.23
84.8
90.7
85.66
91.6
91.95
92.59
92.12
94.6
95.28
96.98
94.28
94.19
92.7
91.83
94.62
90.94
92.98
95.42
87.83
93.59
91.89
92.03
93.97
88.18
88.86
95.34
95.21
93.42
94.62
92.83
95.78
95.73
95.41
98.06
93.57
91.41
93.19
92.6
91.82
92.9
97.4
97.81
97.19
96.54
93.84
93.53
94.66
93.64
92.4
91.23
92.12
87.4
93.53
90.1
94.24
91.97
91.26
93.03
94.46
94.33
92.15
92.94
91.82
92.71
95.21
91.3
91.55
91.63
92.34
92.14
94.84
91.02
87.68
89.23
90.77
90.06
90.48
91.1
94.86
92.1
91.84
92.25
92.61
93.67
89.14
93.04
94.56
90.35
91.62
92.82
88.94
88.56
88.87
87.89
91.49
91.58
87.75
90.26
91.79
94.95
92.83
93.15
86.76
86.2
88.92
87.88
89.57
87.64
84.3
85.07
89.65
88.47
86.38
88.56
88.93
88.64
89.8
90.84
90.51
93.06
90.86
91.94
95.1
90.78
93.89
92.08
90.27
91.48
90.55
90.26
88.41
90.6
88.98
87.99
92.72
92.3
93.48
91.89
91.45
88.89
91.56
90.36
93.44
91.51
95.52
93.98
91.98
90.67
87.82
90.3
92.09
95.19
90.5
92.5
94.91
91.92
89.76
91.42
88.59
89.36
91.51
93.28
93.65
93.01
93.56
92.59
96.1
90.48
88.0
89.37
88.45
94.06
93.43
96.0
89.53
95.2
94.55
92.1
95.65
96.57
94.09
95.13
90.68
94.32
94.52
93.69
94.91
92.87
95.15
95.29
91.27
92.44
93.28
88.24
89.78
93.45
92.2
92.6
92.74
90.7
89.5
89.46
90.2
88.97
93.43
92.28
94.52
92.51
96.08
91.27
97.55
93.95
93.55
90.58
93.2
96.44
97.57
96.19
95.09
96.61
95.12
91.99
91.77
94.52
92.33
97.4
94.66
94.93
97.56
96.97
93.92
94.09
97.44
93.91
94.01
93.64
95.28
94.55
93.01
90.19
93.54
94.36
94.99
95.57
96.82
92.3
95.61
94.98
94.72
94.99
95.82
91.94
96.42
96.84
95.51
99.83
97.75
93.46
94.94
97.95
95.14
93.09
92.03
95.06
94.51
93.96
94.65
89.97
90.05
95.07
94.16
94.23
92.49
92.62
89.22
92.59
87.53
87.93
87.37
86.74
92.6
92.8
88.3
93.24
91.8
93.97
91.9
87.99
92.27
92.87
90.5
82.89
88.9
90.56
93.08
89.68
90.19
85.39
89.13
84.9
88.14
90.25
91.13
88.01
90.59
94.38
92.79
94.51
95.95
96.66
93.53
94.64
91.62
97.6
96.34
95.56
95.63
96.32
94.83
96.25
93.29
93.39
93.19
96.01
94.33
92.1
92.62
95.82
91.77
90.15
96.17
93.48
90.69
89.58
92.96
90.62
94.63
96.74
90.95
94.65
91.28
91.36
95.2
95.53
96.7
95.51
94.9
95.79
97.22
98.0
95.93
94.8
93.38
92.61
92.57
91.22
91.66
90.14
94.04
91.12
94.9
89.7
88.53
91.4
91.98
93.33
90.25
91.17
89.99
91.11
91.22
89.22
90.21
90.51
89.06
88.64
86.41
91.47
87.88
93.37
91.13
87.82
93.14
90.75
90.73
89.14
91.83
88.74
93.0
90.14
87.8
92.0
91.42
93.76
90.08
93.17
91.43
88.52
94.24
92.42
94.25
92.76
91.43
95.16
94.28
94.41
95.15
91.96
95.98
94.31
94.3
91.13
95.11
94.11
96.45
90.63
91.06
91.46
93.87
90.74
91.85
92.61
90.31
89.47
93.44
91.89
87.63
90.76
94.35
93.16
95.25
92.18
91.08
89.28
93.44
90.63
90.83
94.21
91.97
90.66
93.04
92.71
89.18
93.37
88.32
92.71
95.17
91.9
91.78
97.23
92.67
94.21
90.86
95.2
92.19
87.85
92.65
92.7
91.79
92.36
95.65
91.83
90.0
91.73
89.51
88.09
91.18
91.44
93.71
93.12
93.37
91.25
91.89
88.45
87.22
87.23
86.85
88.29
93.46
92.56
94.06
94.31
92.58
94.68
94.87
94.02
94.02
92.39
94.5
96.75
95.33
93.39
97.76
94.9
90.2
93.13
92.46
92.94
92.47
93.0
94.05
95.97
95.38
91.07
90.83
93.43
92.09
90.12
96.82
94.38
96.5
93.48
93.31
96.15
96.48
93.88
93.44
100.01
94.0
97.4
95.81
92.43
93.01
94.53
91.22
94.94
98.21
95.79
98.12
97.07
90.57
93.38
94.89
94.65
93.5
91.36
96.82
97.98
95.13
94.77
94.55
96.61
95.48
91.99
94.43
92.22
97.43
91.74
94.83
94.76
91.54
94.01
90.36
94.69
91.5
93.96
93.28
94.87
95.01
97.12
101.15
95.52
95.8
95.52
95.85
93.57
92.13
92.11
90.3
95.43
95.4
94.94
95.77
99.17
99.74
100.09
97.38
100.41
96.52
94.23
95.94
93.61
95.17
94.5
93.79
95.79
97.57
96.95
90.72
98.85
93.56
95.86
98.18
92.43
94.89
92.51
95.96
94.27
95.46
93.6
92.94
92.07
97.4
92.6
93.66
96.23
92.35
92.59
92.57
95.79
95.37
95.18
91.2
94.56
96.04
94.13
92.89
91.73
91.14
92.77
92.18
92.78
97.78
93.67
93.08
92.28
92.41
88.85
91.81
94.66
91.17
88.61
94.49
93.45
96.92
94.04
96.37
94.43
98.33
95.72
96.88
97.66
98.29
97.07
96.18
95.82
95.88
97.22
97.28
98.15
99.5
101.82
97.51
105.92
94.95
96.44
99.53
94.7
96.92
96.85
98.45
96.36
96.05
101.13
92.1
94.65
93.34
[truncated: 155,516 more rows]
