# Supplementary material for: N-Glycans modulate tilting of HIV-1 envelope glycoprotein
Source: Nat Commun. 2026 Apr 15;17:5206. doi: 10.1038/s41467-026-71874-2 (PMC13254402; doi:10.1038/s41467-026-71874-2)
Supplement: Supplementary file 8 — Source Data [file 41467_2026_71874_MOESM8_ESM.zip › source_data/2_Supplementary_Figures/3_FigS7/FigS7b.csv]

TMD_Hinge_Angle_deg
105.82
114.78
117.89
117.56
121.65
118.91
114.33
116.8
118.77
115.11
116.96
114.44
111.31
115.21
112.75
111.9
113.23
110.54
114.03
113.0
114.06
113.81
113.5
115.84
115.05
111.96
114.0
114.86
113.74
115.34
114.31
114.02
116.75
113.23
117.52
115.2
115.39
116.9
115.75
115.92
114.55
112.76
113.28
114.19
116.52
115.75
114.94
113.2
114.29
116.84
114.54
117.24
115.42
117.42
117.47
115.29
114.71
117.45
115.06
117.23
117.51
116.2
118.44
118.94
117.66
118.82
119.21
120.48
118.77
120.89
118.73
121.3
115.4
117.28
116.12
117.29
118.33
117.1
117.67
115.28
118.27
117.89
115.39
118.05
116.23
114.72
115.13
117.85
116.35
117.96
116.49
118.33
120.21
118.36
118.99
115.58
117.78
117.78
114.94
115.08
114.35
115.86
119.29
116.3
120.3
119.27
118.48
115.98
115.04
112.83
114.77
114.8
116.86
117.23
117.5
116.8
117.56
115.45
117.85
115.9
115.76
115.34
115.77
118.11
118.34
117.67
117.91
115.38
116.16
117.05
115.92
114.24
113.98
113.51
114.21
117.55
119.68
114.93
117.6
117.41
119.21
119.27
117.03
117.34
113.94
112.14
113.64
115.22
119.95
118.91
117.49
117.45
120.0
119.74
117.82
119.3
114.38
118.09
119.11
119.55
119.15
120.19
120.36
124.62
118.19
122.74
120.29
121.94
120.22
121.13
122.3
123.39
121.35
122.23
121.0
117.81
122.44
120.09
117.8
115.74
117.63
114.25
119.71
121.36
116.85
117.96
121.68
118.3
117.9
117.53
117.54
118.66
121.54
120.22
122.38
118.85
117.95
115.18
119.92
119.01
121.37
117.66
117.54
118.99
120.22
118.14
117.36
117.79
116.26
117.01
117.97
116.3
115.84
115.78
116.35
120.1
117.99
121.11
119.61
122.64
119.19
121.5
120.51
120.47
116.2
120.15
119.87
118.86
118.44
122.5
117.82
118.31
120.24
121.9
121.78
118.73
117.9
117.82
116.33
117.73
120.22
120.27
122.41
119.23
119.2
120.93
120.97
117.98
122.36
119.24
120.6
118.59
120.83
120.89
119.93
124.08
121.04
121.55
127.19
124.33
121.31
121.35
119.84
120.33
124.31
123.67
123.64
124.86
122.98
120.68
122.17
121.32
123.39
120.18
117.06
119.31
118.46
119.44
121.96
119.77
121.41
119.4
115.73
117.92
119.31
118.95
120.66
118.75
119.03
120.08
122.45
122.23
120.23
122.66
124.11
123.81
122.7
122.44
122.08
120.31
127.5
124.48
122.72
123.96
123.84
126.74
124.38
121.31
121.25
121.07
125.22
120.75
124.05
120.91
125.48
117.96
121.25
119.53
121.47
120.46
119.62
116.91
119.01
120.13
122.06
118.64
118.08
120.89
124.0
117.43
121.98
121.8
118.78
122.78
120.84
120.0
121.42
122.64
121.31
120.67
118.82
120.19
121.06
118.78
116.97
117.35
119.17
118.98
119.2
122.52
118.73
117.21
120.76
115.39
115.05
118.15
117.9
115.71
121.35
117.07
115.14
120.72
116.14
123.91
117.7
119.19
119.57
117.32
118.6
121.2
119.28
120.37
120.43
120.49
126.15
121.3
121.64
123.42
121.64
120.01
121.24
119.13
119.92
119.21
119.44
116.71
120.83
119.09
118.39
119.87
116.14
118.65
118.68
120.37
119.59
120.7
119.38
118.61
119.47
119.12
119.35
119.99
121.78
119.65
119.01
119.11
120.74
117.1
116.53
120.76
117.08
117.55
118.48
113.35
118.15
122.12
119.11
115.92
120.4
116.86
116.91
119.15
120.9
121.4
120.03
120.53
120.44
119.85
117.75
120.22
121.16
121.28
118.27
115.87
119.66
119.98
119.56
119.42
119.98
121.81
121.3
120.49
123.14
119.5
120.43
120.74
118.59
123.41
122.06
121.83
120.48
120.44
123.89
119.53
122.74
123.18
123.46
119.36
120.55
126.64
124.53
122.21
123.58
123.8
119.43
119.39
117.39
124.06
120.38
120.16
120.27
119.11
118.56
120.23
119.15
121.09
117.73
117.38
118.79
121.07
120.35
121.91
118.41
118.92
118.36
117.71
121.48
120.43
122.94
120.13
120.87
119.0
117.47
119.3
122.18
118.75
120.76
122.38
120.51
121.67
118.14
118.39
118.52
121.02
120.84
119.08
117.86
116.49
118.95
119.6
118.74
118.95
119.65
117.91
115.97
115.38
114.51
114.45
116.47
117.77
116.19
114.43
116.16
117.26
115.48
116.7
115.8
119.3
115.32
117.28
117.07
118.3
117.29
117.37
119.82
114.61
119.78
118.89
117.94
117.14
118.23
120.11
118.85
116.19
117.51
118.57
116.12
117.43
117.27
121.56
119.98
120.24
119.8
119.12
118.83
117.67
117.88
118.07
118.89
117.53
120.08
121.23
120.31
119.5
120.62
117.02
118.72
118.13
123.08
122.47
119.7
114.51
121.48
118.23
122.84
122.22
121.57
123.17
117.48
118.29
119.31
117.93
118.57
118.86
116.9
117.87
117.1
121.08
118.27
119.27
118.47
121.52
121.53
122.5
116.76
119.38
121.95
120.86
121.06
121.5
121.2
121.32
123.81
119.94
121.2
122.31
123.14
120.98
123.31
122.38
119.34
123.43
122.81
122.28
122.33
122.69
119.59
122.17
120.37
122.61
121.28
120.41
120.96
120.49
122.52
121.91
123.14
124.41
123.01
118.56
123.66
119.6
122.36
120.94
122.33
117.84
120.96
122.69
123.61
119.71
119.63
121.65
122.0
119.54
119.68
118.48
116.17
119.95
117.1
118.6
117.33
119.86
122.51
120.34
121.56
119.31
122.47
119.98
121.37
120.89
121.67
119.95
122.09
121.38
123.87
119.44
118.02
121.35
120.53
120.3
121.05
118.46
121.81
119.36
121.72
120.7
120.69
117.43
121.58
121.4
120.31
120.91
118.22
123.49
121.71
120.56
121.16
120.77
120.4
119.9
120.23
116.3
117.95
119.36
114.76
115.19
115.93
117.22
118.67
122.0
120.43
119.61
120.49
118.39
118.75
119.5
118.78
119.32
113.5
115.85
117.09
121.97
118.3
120.86
119.75
119.34
118.73
118.44
121.89
116.65
119.24
115.62
114.7
118.33
116.52
122.27
118.82
119.13
120.1
121.53
119.16
120.13
121.61
119.1
119.36
120.51
120.56
122.1
119.57
118.01
118.78
120.28
119.28
117.92
117.59
115.22
120.45
117.31
121.18
121.68
122.49
123.66
117.52
120.74
122.46
122.33
120.81
121.9
122.98
122.34
121.09
123.26
122.43
122.56
121.55
123.0
121.7
125.15
120.59
120.13
120.46
123.24
119.71
120.41
122.32
117.68
120.27
120.38
121.24
123.73
121.96
121.78
122.77
122.15
121.03
117.2
119.42
120.83
120.94
118.41
121.15
121.32
116.71
119.66
119.79
119.33
116.67
118.96
118.39
119.1
120.23
122.47
120.96
118.55
117.41
119.91
117.81
118.34
121.74
119.96
122.13
121.05
123.13
120.79
117.82
120.3
119.08
120.02
123.88
123.72
120.76
123.61
121.34
122.31
122.02
119.58
120.98
119.07
123.17
120.75
121.92
122.42
125.46
125.18
121.78
122.12
121.11
117.65
125.33
121.17
118.35
117.03
121.27
120.01
119.57
117.9
120.35
120.14
123.21
119.65
120.19
123.17
117.16
121.01
119.73
119.07
120.55
119.92
123.25
122.24
120.32
121.02
119.07
118.5
121.39
121.11
116.36
121.43
115.73
117.34
118.45
117.47
119.48
119.03
119.87
121.84
122.3
121.15
122.0
119.04
117.92
119.66
122.35
119.7
120.48
119.8
123.46
119.57
119.26
120.25
119.54
124.24
119.2
120.63
121.65
118.47
118.23
118.82
117.62
115.6
115.98
117.87
121.98
115.22
115.71
115.41
117.55
117.27
116.13
117.56
119.62
119.43
121.71
120.19
116.41
115.26
117.37
115.55
116.67
117.29
122.96
119.17
119.92
116.37
114.53
117.7
116.58
115.52
116.24
112.7
114.49
115.11
116.6
117.16
119.28
119.73
118.36
119.88
122.09
119.24
120.95
117.82
116.48
119.34
119.22
117.19
116.26
119.95
117.73
122.98
117.7
119.14
115.38
118.58
120.16
121.58
118.76
120.94
116.14
119.52
119.6
121.35
118.88
117.06
120.21
118.47
120.0
119.38
121.17
120.53
121.08
125.15
119.49
123.66
117.76
124.26
122.21
117.72
121.4
118.86
120.85
124.77
120.64
121.68
119.21
119.31
116.91
119.25
121.21
118.0
119.72
120.83
119.49
119.15
122.31
119.25
119.34
116.74
122.21
122.19
114.17
116.19
118.66
120.68
119.76
119.26
120.08
114.39
117.27
116.41
117.14
118.0
115.99
118.32
119.28
119.52
116.24
115.36
118.39
116.43
119.21
118.89
120.65
117.54
117.02
118.71
120.16
118.09
118.96
114.28
115.83
117.51
116.59
116.93
115.79
114.71
115.06
116.97
116.03
119.77
112.89
115.28
118.83
117.0
115.59
116.85
117.2
116.66
114.76
113.53
115.07
115.67
115.4
117.5
114.7
112.34
113.36
115.57
114.63
115.82
117.11
113.38
116.66
121.01
118.54
117.14
119.55
117.7
118.1
117.61
115.56
116.89
120.58
118.63
115.59
116.64
115.9
116.62
119.2
118.16
118.04
118.59
115.9
115.13
116.73
114.67
122.6
118.14
117.79
117.6
119.3
116.58
117.81
118.55
117.7
117.38
118.68
118.66
114.5
117.63
117.86
117.09
114.88
115.13
115.6
113.91
117.25
116.71
109.8
112.3
116.84
115.42
115.47
116.72
118.34
114.43
113.2
112.62
114.83
112.87
116.79
112.86
113.62
111.52
112.33
113.02
110.29
114.11
115.52
115.87
114.62
116.88
119.04
117.06
117.0
116.64
115.28
114.68
114.07
114.73
115.59
110.84
113.69
115.17
114.57
110.04
113.06
112.02
115.51
113.8
114.93
113.28
113.37
115.71
117.92
118.11
121.11
117.15
117.68
115.65
114.04
116.06
114.19
115.52
117.03
119.28
118.08
118.74
115.56
115.88
116.17
113.72
114.19
114.37
112.99
115.54
116.03
116.26
118.91
116.23
114.96
114.51
114.16
115.11
117.07
114.83
113.68
115.62
113.67
110.37
111.68
112.59
114.82
113.13
113.61
114.95
110.9
113.95
114.88
114.34
113.34
113.34
112.99
112.49
111.88
111.47
112.36
113.12
111.86
116.88
117.56
118.22
118.55
116.43
117.32
114.33
112.34
112.34
115.84
112.29
114.41
113.94
111.48
117.58
117.21
114.66
112.83
112.06
114.25
115.42
115.97
118.09
120.81
119.73
113.04
115.95
117.36
116.33
113.74
118.31
116.53
115.2
117.38
118.54
118.49
118.18
120.44
118.08
120.39
120.03
121.3
122.49
120.91
116.96
120.03
122.89
121.33
121.57
122.95
120.75
127.91
118.31
120.92
122.29
123.24
117.12
122.42
117.03
114.09
116.73
114.5
115.0
116.02
115.39
116.59
116.62
116.59
115.47
116.25
112.84
115.87
116.5
118.8
120.44
118.27
118.84
120.29
117.66
116.72
116.67
112.65
119.0
118.39
116.27
114.49
116.13
117.12
120.96
119.2
119.96
121.09
120.91
123.01
121.0
119.78
117.58
120.14
119.62
119.56
119.37
120.41
117.04
121.26
120.62
119.02
119.41
121.93
123.54
125.7
124.94
127.43
124.24
127.0
127.61
127.11
124.65
127.0
127.51
124.95
122.92
125.43
125.05
131.29
137.16
131.61
128.0
129.31
127.84
128.18
126.69
134.73
133.52
132.61
131.06
133.54
136.23
142.08
131.18
128.94
132.09
125.92
132.54
129.65
128.86
132.17
132.46
125.81
132.51
140.45
134.95
136.98
134.24
136.29
137.37
135.22
139.12
135.6
135.32
136.89
135.07
136.69
139.17
141.71
139.86
138.0
137.92
140.1
135.65
135.56
135.33
136.65
138.02
136.46
134.82
138.74
137.6
142.53
139.23
140.17
143.66
139.21
142.92
143.61
139.47
145.16
144.72
142.1
136.87
143.14
138.69
141.4
140.12
141.04
137.73
139.02
137.11
138.43
137.01
133.76
138.88
137.08
137.06
135.83
136.23
139.77
133.33
128.59
134.62
136.25
140.43
135.21
141.9
136.13
138.56
133.59
134.06
132.67
137.85
132.54
132.73
130.53
135.38
133.88
137.92
134.44
132.63
134.04
132.52
136.12
130.97
130.82
133.65
134.22
134.58
131.68
131.68
129.7
134.14
134.94
132.78
133.31
137.23
135.15
131.73
138.22
139.22
141.22
138.16
138.61
139.83
135.64
137.28
137.15
135.17
134.07
135.78
138.13
135.56
135.85
136.77
137.03
132.09
136.16
136.07
135.34
138.68
135.8
136.51
135.87
132.91
132.13
135.36
136.92
139.5
138.0
137.53
140.47
136.38
133.89
137.56
133.77
135.94
136.96
136.85
135.34
137.82
137.95
135.45
134.23
133.05
132.39
130.91
133.72
137.57
138.31
138.36
132.94
133.93
132.41
133.02
136.17
134.89
130.46
132.27
131.74
130.11
133.46
133.09
135.63
124.58
131.11
133.59
129.49
124.92
123.36
125.86
127.4
129.13
128.66
128.08
130.05
128.59
128.2
129.7
132.42
129.91
128.71
131.05
133.24
132.87
134.01
134.37
135.49
136.09
139.48
134.73
133.15
135.1
136.51
135.65
133.64
138.73
137.38
140.18
138.48
140.04
139.7
139.96
144.35
142.71
145.35
139.24
140.27
137.37
138.14
137.08
140.48
138.92
138.8
136.95
135.25
137.74
132.69
135.44
140.04
136.44
138.04
136.98
135.81
136.78
139.75
137.12
139.57
137.24
139.87
135.27
138.87
136.98
138.2
132.95
134.57
134.08
132.12
138.29
136.31
136.97
134.2
135.2
136.35
135.95
132.24
138.96
136.9
140.78
136.24
137.18
131.85
134.29
134.55
135.59
130.97
136.69
137.71
139.32
134.09
130.95
136.0
134.99
140.4
135.26
138.5
137.31
139.74
138.62
138.52
135.32
138.62
136.97
139.18
137.38
139.01
137.01
139.76
140.95
138.33
136.06
138.36
139.58
139.9
136.79
142.47
139.98
140.3
137.23
137.28
140.11
139.01
139.46
137.39
137.75
136.21
137.33
138.21
135.44
134.5
138.27
139.87
137.66
138.81
139.89
139.58
143.66
139.71
138.86
136.94
139.83
142.75
138.45
139.18
142.38
139.65
140.23
139.6
140.85
141.77
140.36
140.36
141.38
140.8
140.9
142.43
142.58
140.03
139.99
138.01
142.04
138.38
138.89
139.7
137.15
141.15
139.6
140.77
142.84
137.62
140.55
139.66
137.85
141.65
141.66
142.01
139.32
137.53
138.16
138.12
139.97
136.24
136.13
134.02
137.65
137.16
140.93
136.34
134.83
143.08
142.94
138.0
135.81
141.22
140.61
141.17
137.05
140.77
141.74
142.46
138.88
139.89
143.49
140.24
141.27
143.06
139.34
141.08
140.0
142.22
142.17
140.45
140.54
140.16
142.22
140.63
142.16
142.49
144.29
140.53
140.68
140.73
141.09
138.73
141.93
140.05
140.3
137.85
138.3
134.81
138.23
135.08
140.09
136.14
137.39
138.89
138.04
135.77
137.2
134.92
135.96
138.78
138.99
137.36
139.0
135.48
135.39
137.26
136.14
134.1
136.33
129.42
139.65
139.18
135.14
136.48
137.2
130.03
139.78
135.13
142.68
141.91
140.61
140.74
140.29
138.81
142.25
143.68
139.74
139.91
142.34
137.13
139.46
141.37
139.57
139.34
136.62
135.81
141.56
137.02
135.2
139.68
142.13
136.87
138.67
140.02
142.2
139.17
137.77
142.44
142.78
138.66
137.82
137.55
139.7
141.44
141.26
140.38
137.59
138.43
142.35
139.99
144.6
140.99
140.78
140.33
140.48
141.01
140.69
141.14
141.1
139.07
142.76
138.53
135.5
141.94
137.33
138.57
137.22
141.41
142.0
138.83
138.77
135.83
146.78
138.18
142.67
140.31
141.26
139.42
140.13
141.56
138.57
139.46
140.47
139.39
138.87
139.89
141.22
142.14
141.38
144.69
137.29
140.93
143.78
143.77
139.67
138.42
139.86
138.76
140.91
140.91
140.17
141.47
137.85
138.71
141.49
141.41
140.36
139.06
144.13
141.26
139.18
143.69
141.13
140.65
144.11
144.07
139.91
142.89
143.12
143.86
142.05
138.4
141.75
141.1
140.27
144.07
140.71
143.12
145.03
140.93
138.76
136.81
141.76
138.46
136.85
141.03
139.56
137.41
139.55
140.27
140.53
145.62
142.57
142.03
141.76
141.48
144.94
140.93
140.69
138.02
143.04
141.53
135.9
140.62
135.72
135.2
135.43
136.13
139.09
139.14
139.86
136.91
139.94
139.68
136.44
137.35
135.68
135.23
138.57
135.71
134.06
136.36
136.76
134.79
134.15
139.76
136.65
138.62
134.39
137.22
136.62
137.86
132.87
136.35
138.21
134.8
136.16
136.95
139.5
138.34
135.03
136.74
136.58
140.63
137.92
135.27
141.05
140.43
140.13
137.04
137.67
141.0
139.85
142.22
143.57
142.66
144.03
142.95
145.34
139.87
142.86
143.97
140.36
142.89
141.43
141.79
134.88
135.76
136.18
139.72
140.4
141.59
[truncated: 155,516 more rows]
