# Supplementary material for: N-Glycans modulate tilting of HIV-1 envelope glycoprotein
Source: Nat Commun. 2026 Apr 15;17:5206. doi: 10.1038/s41467-026-71874-2 (PMC13254402; doi:10.1038/s41467-026-71874-2)
Supplement: Supplementary file 8 — Source Data [file 41467_2026_71874_MOESM8_ESM.zip › source_data/2_Supplementary_Figures/5_FigS9/Fig9h.csv]

Region	Accessible_surface_area_mean	Accessible_surface_area_std	Membrane_occluded_area_mean	Membrane_occluded_area_std	Glycan_shielded_area_mean	Glycan_shielded_area_std
V1V2	680.743	280.314	0.0	0.0	3412.79	299.347
V3	260.149	137.096	0.0	0.0	856.892	155.108
