# Supplementary material for: N-Glycans modulate tilting of HIV-1 envelope glycoprotein
Source: Nat Commun. 2026 Apr 15;17:5206. doi: 10.1038/s41467-026-71874-2 (PMC13254402; doi:10.1038/s41467-026-71874-2)
Supplement: Supplementary file 8 — Source Data [file 41467_2026_71874_MOESM8_ESM.zip › source_data/2_Supplementary_Figures/5_FigS9/FigS9b.csv]

Probe_radius_A	Accessible_surface_area_mean	Accessible_surface_area_std	Membrane_occluded_area_mean	Membrane_occluded_area_std	Glycan_shielded_area_mean	Glycan_shielded_area_std
1.4	84809.959	2170.829	811.587	568.591	14975.593	925.138
2.0	58553.612	2371.391	1196.52	794.298	21019.573	1116.164
3.0	37344.628	2181.966	1710.664	1020.447	27852.251	1178.495
4.0	26726.053	1982.335	2105.206	1108.354	32663.241	1109.654
5.0	20343.862	1714.584	2446.556	1125.074	36571.779	1021.134
6.0	16197.451	1514.375	2751.264	1101.419	39924.965	961.281
7.0	13245.202	1397.693	3023.044	1052.107	42877.887	925.769
8.0	10984.1	1291.74	3258.48	985.457	45544.183	912.905
