# Supplementary material for: N-Glycans modulate tilting of HIV-1 envelope glycoprotein
Source: Nat Commun. 2026 Apr 15;17:5206. doi: 10.1038/s41467-026-71874-2 (PMC13254402; doi:10.1038/s41467-026-71874-2)
Supplement: Supplementary file 8 — Source Data [file 41467_2026_71874_MOESM8_ESM.zip › source_data/2_Supplementary_Figures/6_FigS11/FigS11a.csv]

Tilt_bin	ASA_7.2_mean	ASA_7.2_SEM	Membrane_7.2_mean	Membrane_7.2_SEM	Glycan_7.2_mean	Glycan_7.2_SEM	ASA_18.6_mean	ASA_18.6_SEM	Membrane_18.6_mean	Membrane_18.6_SEM	Glycan_18.6_mean	Glycan_18.6_SEM	N_frames
0-10	1354.2968664470588	2.6177373829011295	2.4782157176470587	0.1767700588266763	1510.9191400470588	3.720604020603755	232.72727830588238	2.18702195592272	19.00090352941176	0.9106536806566179	2711.5643750588233	5.294311956308933	10625
10-20	1517.3793806080525	4.143220283983207	14.769394412489726	0.5391753001334804	1446.600793755136	3.861740942697401	151.01284371405094	2.1621263896674825	32.23501380443714	1.6424794823973987	2720.3789549712405	7.9267726498214905	6085
20-30	1479.0518199586704	2.0170204451748157	43.21138345961771	0.6331983908749422	1280.155570260031	1.9902035340485835	187.10612837954196	1.453003747252751	49.0013190115378	0.9723701826645129	2496.7830312553815	3.399383204081936	23228
30+	1526.058982016392	2.272875643136073	66.46465679955439	0.9910073437574298	1141.6452977639851	2.843956657712938	242.37392345030636	1.9787858586412532	111.91705315508874	2.1469331235557387	2339.4197724198293	4.941421416662821	12567
