# Supplementary material for: N-Glycans modulate tilting of HIV-1 envelope glycoprotein
Source: Nat Commun. 2026 Apr 15;17:5206. doi: 10.1038/s41467-026-71874-2 (PMC13254402; doi:10.1038/s41467-026-71874-2)
Supplement: Supplementary file 8 — Source Data [file 41467_2026_71874_MOESM8_ESM.zip › source_data/2_Supplementary_Figures/6_FigS11/FigS11b.csv]

Tilt_bin	ASA_7.2_mean	ASA_7.2_SEM	Membrane_7.2_mean	Membrane_7.2_SEM	Glycan_7.2_mean	Glycan_7.2_SEM	ASA_18.6_mean	ASA_18.6_SEM	Membrane_18.6_mean	Membrane_18.6_SEM	Glycan_18.6_mean	Glycan_18.6_SEM	N_frames
0-10	36.858017600000004	0.3206199315465357	0.0	0.0	401.2814199529412	0.8872267204902974	0.0	0.0	0.0	0.0	335.6742440470588	1.343492219900571	10625
10-20	27.16321577649959	0.4195957661391565	0.0	0.0	317.08357551355795	0.9170370881525092	0.0	0.0	0.0	0.0	136.4101723911257	1.5593795032968643	6085
20-30	18.231839934561737	0.1897811130379945	0.0	0.0	309.70367741518857	0.41405380713362794	0.0	0.0	0.0	0.0	87.64168533666265	0.4918757370312862	23228
30+	22.509121508713296	0.2679833108228228	0.0	0.0	297.560192010822	0.4811315573538005	0.0047759210631017745	0.0019494310022786941	0.0	0.0	72.20544616853664	0.570899081068681	12567
